# Supplementary material for: Research on computational propagation and identification of mine microseismic signals based on deep learning
Source: PLoS One. 2025 Oct 22;20(10):e0334641. doi: 10.1371/journal.pone.0334641 (PMC12543183; doi:10.1371/journal.pone.0334641)
Supplement: S1 Data — (ZIP) [file pone.0334641.s001.zip › 000100500001035.xlsx_0.txt_24.txt.txt]

-2.7421272730012e-05
-2.82558327069844e-05
-2.90231324534116e-05
1.95366470652531e-07
-6.49256907354786e-06
1.26090467681173e-06
-1.26838316806761e-05
-3.37356934159496e-05
-1.86003004899869e-05
8.71774516178849e-06
-1.46967447824924e-05
-5.28772202592718e-06
-1.77539773127357e-05
-4.1450494692872e-05
-3.28387557519075e-05
-4.78546216029411e-06
-2.11111233848113e-05
-1.10314763903745e-05
-1.10672921241442e-05
-7.35219865207314e-06
-1.90176502784505e-07
-1.14351842093653e-05
-2.54966237367956e-06
-3.54652612473697e-05
-2.39705741035854e-05
-3.26533401801314e-05
-3.34651397194557e-05
-8.01380894807429e-06
-6.16132078777194e-06
-3.28156614406068e-05
-1.75412573459775e-05
-2.26698392781872e-05
-9.03338858272192e-06
-2.29666092337144e-05
-1.85764204390586e-05
-2.10171401272723e-05
-5.72007068165482e-06
-1.43655449379803e-05
-2.85335573192789e-05
-3.61889334190737e-05
-1.48218253514616e-05
-1.79141464293686e-05
-2.93266174181526e-05
-3.08510954449151e-05
-1.65793532415771e-06
-7.81676188949677e-06
-2.49728755501714e-05
-2.57577908936819e-05
-4.05103885423358e-05
-2.25873294206589e-05
-1.3741272849406e-05
-9.72012038497911e-06
-3.36224752566356e-05
-8.71227087528096e-06
-4.95875745921899e-05
1.34694406852374e-05
-3.70127381381149e-05
-8.37046929388396e-06
-1.89222797526367e-05
-1.60328530071133e-05
-2.67124159912187e-05
-9.16144872103466e-06
-3.3094659065036e-05
-2.09715634993753e-05
-2.72438837515564e-05
-3.4579642390381e-05
-2.38580729482169e-05
3.8657718920406e-06
-2.30716870526256e-05
-1.24987012998093e-05
-1.86050774531932e-05
1.098458403886e-06
-2.43160755986277e-05
-4.68338644155025e-05
-3.06724909171061e-05
-1.37988802132087e-05
-7.01920394096341e-06
-2.27389801189773e-05
-1.99005233047541e-06
-1.26704990807977e-05
-3.49676481998201e-05
-5.30323384564513e-06
-2.48903008238508e-05
-3.80865974025075e-05
-1.97643097627049e-05
-2.86034133280067e-05
-2.09674647433173e-05
-1.12610705798324e-05
-3.31278135783152e-05
-1.60988854296007e-05
-4.69393482419505e-05
-2.92275885437207e-05
-2.99977707951173e-05
2.11601555027699e-06
-2.69620049934304e-05
-2.32047476999663e-06
-2.99110017471644e-05
-2.71923210664382e-05
-3.70530822629922e-06
-2.65833763057808e-05
-2.77637009232206e-05
-4.51301135035583e-05
-4.23039535984195e-06
1.46065861185874e-05
-2.35676921532469e-05
-9.41465419460511e-06
-2.59164812573505e-05
-1.30754077125516e-05
-2.32459409489149e-05
-2.63565627314368e-05
-2.28022358747967e-05
-2.03265298049648e-05
-1.81342472635725e-05
-1.1958377495314e-05
-1.89621927967398e-05
-3.51720460194733e-05
-2.72287370878252e-06
-1.94326354224213e-05
-3.64555543184899e-05
-3.49932314162876e-05
-2.62724752214928e-05
-3.36949556099569e-05
-2.56073072717702e-05
-1.06318200781678e-05
-6.58264043643059e-06
-2.37549829102698e-05
-2.52673803038909e-05
-5.32493507565031e-06
-2.16471766186435e-05
2.07461629155463e-06
-1.9906994664175e-05
-1.47592379806354e-05
-2.16797746495186e-05
-2.09191276181418e-05
-4.65091007032965e-06
-3.93240436261154e-05
-1.2923059809261e-05
-1.58775090956069e-05
-2.06036697993774e-05
-3.16455693307214e-05
-2.90199810114056e-05
-2.43179197306126e-05
-3.64484103786905e-05
-1.65547400218981e-05
3.78273228918094e-06
-3.19007167621885e-05
-1.62084326814007e-05
-2.28366440960774e-05
-1.19235762798966e-05
6.46627503384094e-06
-1.85324004035717e-05
-1.5219151519563e-05
-2.45219397340091e-05
-7.83774171889753e-06
-2.77071926189683e-05
-3.35681073328759e-05
-2.85138668672477e-05
-1.91343205737683e-05
-1.7297874573901e-05
-3.0364282547041e-05
-2.00387273364664e-05
-1.45776009825871e-05
7.68313855949639e-07
-8.2959332487443e-06
-2.47358950887549e-05
-5.2926650789272e-06
-1.21362910062616e-05
-2.50687080069178e-05
-2.59438466117796e-05
-1.31767425850855e-05
-1.85071398192623e-05
-2.49019142259713e-05
-1.90965589864099e-06
-2.17296921751296e-05
-2.08444425211408e-05
-8.10045282219136e-06
-2.44318276592662e-05
-2.96555221691135e-05
-1.04774102329406e-06
-1.95327551815197e-05
-5.04091673828169e-05
-6.80971720625084e-06
-1.04047191798072e-05
-7.66000520669493e-06
-3.18036334020391e-05
-8.71833934415772e-06
-2.98693907824583e-05
-1.13586042699876e-05
-2.83711412857331e-05
-4.45318672823477e-05
-2.29876584571993e-05
-8.70714456644048e-06
-2.63599569389814e-05
-2.97927724372557e-05
-9.15070404126543e-06
-1.26580218192809e-05
-4.41128599582465e-05
-2.9759011615905e-05
-6.28040522661028e-06
8.36975398611962e-06
-2.47365144827005e-05
-2.77927942029363e-05
-3.20311869732141e-05
-2.67073414064969e-05
-2.00763880986539e-05
-1.71032110002229e-05
-3.7357193135961e-07
3.93107119712597e-06
-1.6061620219936e-05
5.57788603099205e-06
-2.32937921540039e-05
-1.54321433119915e-05
-2.33494245547772e-05
-1.58391710441165e-05
-3.49802549509074e-06
-9.4090836700082e-06
-2.73676136179599e-05
-3.7305552399172e-05
-4.02720683814553e-05
-2.83033021829663e-05
3.93391655899139e-06
-3.48734500598726e-05
-2.35327937672248e-05
-2.00590284301411e-05
-1.46123268967546e-05
-2.79042005530971e-05
-1.66184405538693e-05
-2.33463968605906e-05
-2.98978200318801e-05
-4.53931265865508e-05
-2.25006363064344e-05
-3.20872872380841e-05
-9.49929874102937e-06
-8.59279954788596e-06
5.44394626150256e-07
-8.2262973460746e-06
-1.21219819625936e-05
5.11421508097827e-07
-1.37277657865239e-05
-1.4600823075055e-05
-1.76140587190636e-05
-7.36349860160573e-06
-4.06472270083937e-05
-2.87957224740531e-05
-3.94467671188097e-05
-2.9531244294312e-05
-2.47312437575879e-05
-2.87921438970107e-05
-1.97172821428645e-05
-6.00594909382068e-06
-1.17070389679006e-05
-2.68807739496307e-05
-2.04344123022934e-05
-3.10729685014248e-05
-7.81998561247384e-06
-2.74539301250376e-05
-2.17020793896164e-05
-4.18248812579695e-05
-1.73312978637964e-05
-2.66121570925555e-05
-2.95440389418382e-05
-3.25451373036343e-05
-2.14575696539048e-05
-2.18331774723243e-05
-2.32617757496055e-05
-3.96871367589073e-05
-3.00332921309216e-05
-1.89329499311698e-05
-2.14918615694581e-05
-3.49454017485083e-06
-3.53365384844567e-05
-1.16558801946578e-05
-2.51280829418605e-05
-2.48049226426968e-05
-7.83610268621258e-06
-7.59766384428989e-06
-7.70531365476397e-06
-1.79215137141975e-05
-1.69833301375418e-05
-1.01282025756958e-05
-2.51652598811813e-05
-2.49162624221976e-05
8.65157429465271e-06
-3.02078792301471e-05
-1.04220314051935e-05
-3.03961792288383e-05
-1.22629269051846e-05
-7.4107403698255e-06
-3.56639500142204e-05
-1.14235994969562e-05
-3.24421612506031e-05
-2.93125179047907e-05
-2.46470057443882e-05
-1.05996351061481e-05
-2.45355021698733e-05
-6.66838150120533e-06
-3.69894434756143e-05
-3.25744281767505e-06
-1.75375232925088e-05
-3.48901845282752e-05
-2.63048551994018e-05
-2.83660572675831e-05
-3.15296359380989e-05
-2.22962883428997e-05
-1.37866338961786e-05
-2.20672239717381e-05
-2.97829309562805e-05
-2.51274006430939e-05
-2.89422905933519e-06
2.85005643811361e-06
-3.48892985018079e-05
-1.77931536591961e-05
-1.80155125871335e-05
-2.06872838923654e-05
-2.19790110361931e-05
-2.27529892928356e-06
-4.37051968320918e-06
-3.73183852942002e-05
-3.89592939924986e-06
-4.05995474179615e-05
-1.77189227845335e-05
-4.65679424305229e-06
-2.2107295310302e-05
-1.62127779740335e-05
-3.87740002890941e-05
-2.98253439551771e-05
-3.65887893222013e-05
-3.09270515557681e-05
-2.56083867527638e-05
-3.09480578963242e-05
-1.72594339217137e-06
-1.11065287495182e-05
-2.58511700320139e-05
-1.55882655519812e-05
-1.93312262480086e-05
-1.91060752730635e-05
-1.19941030534951e-05
-3.98156056310663e-06
-3.36621715931508e-05
-3.84922686962841e-05
-2.03992624370272e-05
-1.95680896762965e-05
-2.23046928091271e-05
-2.26915751220305e-05
-6.0695717408481e-05
-4.35514337331815e-05
-4.89346761704324e-05
-2.84721649814052e-06
-1.07589120150698e-05
-2.94568585416824e-05
-2.48559383048637e-05
-3.61209947873798e-05
-4.21800790448665e-06
-2.2070167109693e-05
-3.82373048701703e-05
-2.06455924117031e-05
-2.40085195994416e-05
-1.13130568649231e-06
-3.31230634337001e-07
-3.04267092146672e-05
3.72530795621416e-06
-9.74400704374699e-06
-2.72388530380693e-05
-8.68263263248407e-06
-1.69693679724899e-05
-2.75876067567893e-05
-2.94459494874573e-05
-8.22508682655881e-06
-2.97387543594095e-05
-2.16434872075017e-05
3.3139230490783e-06
-2.4582163487009e-05
-3.57582650679762e-05
-2.48030255444727e-05
-2.00904128677186e-05
-2.28864595599725e-05
-2.18221955897599e-05
-2.91586670617701e-05
-2.90519701899748e-05
-3.03470065718132e-05
-1.00872930972463e-05
-2.64156397363985e-05
-2.63829353973307e-05
-3.01402091656664e-05
-2.5374428825337e-05
-3.14574678076217e-05
-1.48709327462998e-05
-3.41598270404616e-05
-1.99691394012016e-05
-1.56756807044716e-05
-3.64584923609673e-05
-2.27630179488878e-05
-2.45183736664061e-05
8.19362496647502e-06
-3.10155911384209e-05
-6.31025347751698e-06
-8.54847212798205e-06
-2.60433881175247e-05
-1.757749860013e-05
-4.2597931795987e-05
-1.1947176837057e-05
-1.71170336340974e-05
-4.5875727411626e-05
-3.71169488213176e-05
-1.29091042864818e-05
-3.09044025477112e-05
-1.77891417163263e-05
-4.28283481957434e-05
-2.34153967176603e-05
-3.2169211151008e-05
-9.95620426810473e-06
-1.93044311009515e-05
-2.48197554355363e-05
-2.89973244519811e-05
-1.97660987499706e-05
-3.41283138322113e-05
-2.42349866815076e-05
-3.80054053166362e-05
-1.38411119962627e-05
-1.07352252016834e-05
-3.06142211035569e-05
-1.05310753784477e-05
-1.92868784507826e-05
-2.05448552329296e-05
-1.93276291811651e-05
-1.26365868995083e-05
-1.4576866774624e-05
1.22938305363363e-06
-2.25957105196749e-06
-4.66441807168137e-05
-1.45625688985214e-05
-5.34140877956244e-06
-2.83275808535337e-05
4.22329746266711e-07
-2.50940200463898e-05
-2.37269718241049e-05
-3.33805581430112e-05
-1.93662714482703e-05
-3.91366906634704e-05
-1.58782771182856e-05
-5.49808764276885e-06
-1.74086625795101e-05
-5.39998305947803e-06
-1.05374318783133e-05
-2.48266697508333e-05
-1.9840261216037e-05
-2.12128544210272e-05
-1.52254783559134e-05
-2.65634866300278e-05
-1.70905969811312e-05
-2.38086936140927e-05
2.51575538825538e-06
-3.0654198337977e-05
-1.04884027061666e-05
-1.50735899397785e-05
-4.03137371084199e-05
-2.19240679364664e-05
-2.99624898467387e-05
-1.07656414703851e-05
-2.8828220764185e-05
-1.57497699103159e-05
-4.11071336030766e-06
-2.25766049656765e-05
-2.14586780103785e-05
-3.60417352839146e-05
-1.21815412453204e-05
-3.10813997469072e-05
-9.01972864259089e-07
-3.4829526493071e-05
-8.64855674518817e-06
-2.64346277767413e-05
-2.69526736150772e-05
-3.2268472927595e-05
-2.23644699760513e-05
-1.39380974315191e-05
-2.50534196008842e-05
-2.47721359316806e-05
-3.41849883595918e-05
-4.94158123674131e-06
-6.30376169941756e-06
-2.31265167049293e-05
-2.48033316439525e-05
-1.40459698566166e-05
-2.58041355343913e-07
-1.33492495230254e-05
-1.19238116542653e-05
-1.34762266386415e-05
-2.16721245327398e-05
-2.69784579539204e-06
-2.43305111183903e-05
-1.95281459820997e-05
-1.94336608466036e-05
-4.27487785928505e-05
-1.81006372591652e-05
-1.94240152648055e-05
1.21847794459913e-05
-1.0561273410365e-05
-1.68414532065743e-05
-2.35306388983638e-05
-1.17563592114237e-05
-2.9489136862035e-05
-4.37198456254145e-05
-3.30924446686266e-05
-2.48842002748695e-05
-3.6225992345797e-05
-2.27982581787054e-05
-1.10962030196189e-05
-2.51528305193798e-06
-1.73537163333526e-05
-2.3791931555362e-05
-2.44424875229258e-05
-1.77644820255799e-05
-4.53254971305134e-05
-1.88101516482762e-05
-3.35438147230946e-05
-3.15826421700587e-05
-1.20375928867739e-05
-2.39837947644774e-05
-9.35415067647354e-06
-1.30273240535795e-05
-2.12913147523386e-05
-5.34446227716386e-06
-2.69786367619929e-05
-3.23108536259949e-05
-2.49401364362206e-05
-7.36766755248769e-06
-1.90376067183189e-05
-2.05053043010871e-05
-1.3670020953174e-05
-2.46762645789634e-05
-3.22970106414684e-05
-1.96847503898567e-05
-9.25763453031414e-06
-3.65735414917729e-05
-1.85884998266792e-05
-9.56391806499638e-07
-2.43372979820728e-05
-2.06260152383358e-05
-1.85805825627611e-05
-1.84913685769262e-05
-3.31618504871037e-05
-2.29206962550799e-05
-2.77525464650182e-05
-1.12946530313289e-05
-1.21547419914051e-05
-3.42787593005689e-05
-1.10251608839085e-05
-1.25006171798684e-05
-1.93051409099698e-05
-2.96714795905448e-05
-9.55505727577543e-06
-4.45348862095939e-06
-1.87421064982581e-05
-3.96305591973821e-05
-1.53053321195294e-05
-1.61687124692514e-05
-2.38944480423251e-06
6.38371726577493e-06
-2.93770587609245e-05
-2.1266103302838e-05
-2.30990170476557e-05
-2.31271831772247e-05
-1.77988935975368e-05
-1.08914706557304e-06
-4.005066731226e-05
-1.88294821471949e-05
-2.2878112111431e-05
-1.85710478180116e-05
-3.59529817521599e-05
-3.92772122766341e-05
-2.68353207018467e-05
-1.5174034327964e-05
-2.33271941943673e-05
-3.24952744217926e-05
-5.9702251298261e-06
-3.36448915994764e-05
-1.71085237802679e-05
-8.63425423178821e-06
-2.37028129514186e-05
-3.10439354280972e-05
-2.80702063380682e-05
-7.30693517098378e-06
-5.36210176526437e-06
-3.42482648365886e-05
6.06799805301067e-06
-2.57877519639885e-05
-1.74033355399106e-05
-2.73539085733136e-05
-8.55518247086862e-06
-2.60624216094574e-05
-1.21171877669069e-05
-1.73722841098175e-05
3.53816374159971e-06
-2.83994756501986e-05
-2.8002761903394e-05
-4.39171034565033e-05
-2.5726862929524e-05
-2.62724652494209e-05
-3.25999308176597e-05
8.31046178019076e-06
-3.60850908113161e-05
-3.94568298408941e-05
-1.89464755984551e-05
1.15851714653513e-05
-3.17157707538309e-05
-5.59418213520393e-05
-1.82705125225595e-05
-1.19919299959456e-05
-6.72991008567199e-06
-3.06800955130939e-05
-2.0480076560378e-05
-3.91319431197268e-05
-1.64642991880167e-05
-2.73446816158683e-05
-3.49343039250284e-05
-3.15015943072826e-05
-2.92853074364618e-05
-5.35723689792788e-06
-1.11404720217663e-05
-1.77215756883171e-05
-3.0797134413821e-05
-1.16311787546816e-05
-3.9126614385116e-05
-2.65463113908325e-05
-2.23036976641755e-05
-7.05860042830004e-06
-8.71684802001427e-07
-2.71740948365629e-05
-2.54120203999768e-05
-6.08609237233025e-07
-2.33322325104298e-05
-1.88153798474275e-05
-1.65056104311095e-05
-8.12171676241871e-06
-6.83395111634002e-06
-3.73455781778063e-06
-2.67341936303576e-05
-3.46473651077184e-05
-1.5524291519246e-05
-2.35138317066654e-05
-3.514656956574e-05
-3.68510662750646e-05
-3.64435808373506e-05
-1.45963769409833e-05
-1.07117100718596e-05
-1.95836665707503e-05
-4.29426581424789e-05
-2.65578063422536e-05
-1.36609808380866e-05
-3.03830259483103e-05
-3.89592346082397e-05
-6.53787183506906e-06
-1.3073240208733e-05
-2.39494186772573e-05
-4.05120203740862e-05
-2.88240344813349e-05
-1.51812014204186e-05
-2.35027407226507e-05
-3.17100039812228e-05
-3.10420013806266e-05
-2.82129674088486e-05
-4.85322963558071e-05
-3.11265751928714e-05
-3.42422786896028e-05
-2.36159853135435e-05
-2.2733682731937e-05
-1.31454204971023e-05
-3.41896310388132e-05
-3.2120245694085e-05
-2.60965693532097e-05
-3.62391139593605e-05
-3.32402775412152e-05
-6.73847474333565e-06
-1.24520441696321e-05
-1.88987343121536e-06
-3.13979865190356e-05
-2.94753065546815e-05
-1.62431812784773e-05
-1.08177341854858e-06
-3.0917462325879e-05
-2.5297022833956e-05
-3.63257620788868e-05
-3.04314098027458e-05
7.0379435529836e-06
-1.2335787992809e-05
-3.70112778748489e-05
-9.04011680705488e-06
-1.00198945761885e-05
-2.2698817552741e-05
-1.11544632016054e-05
-1.40129450603444e-05
-2.76837476621209e-05
-2.7575133261663e-05
1.11753833897418e-06
-2.01142367468639e-05
-1.88841799136234e-05
-2.19508539305967e-05
-1.26686340882543e-05
-1.72503479179153e-05
-2.14040289487936e-05
-1.34314092867703e-05
-1.86499810712009e-05
-2.42430435016896e-05
-1.69416813534051e-05
-1.00640758209884e-05
-9.24465108440298e-06
-1.60266329340538e-05
-4.00056187143101e-05
2.45030247954991e-06
-1.22855669259314e-05
-2.64058378760416e-05
-2.47281579706577e-05
-1.83315527795398e-05
-5.04547734404128e-06
-1.50181410100003e-05
-1.10170296383398e-05
-3.64542735320815e-05
-2.8918414307229e-05
-1.01126042428659e-05
-5.09914822780289e-05
-2.15586169646279e-05
-2.26800726299754e-05
-3.60568276878906e-05
-1.40292445949948e-05
-1.99552071451429e-05
-1.58590587983389e-05
-3.31904582369883e-05
-1.86208823335576e-05
-4.53210238204574e-05
-3.85352460725863e-06
-3.70117805206756e-06
-1.7293970477713e-05
-1.15880807902368e-05
-2.93093152731869e-05
-6.97131869215437e-06
2.806420808584e-06
-3.62834139508068e-05
-3.35521452627073e-05
-2.39926166532746e-05
-7.55302360488133e-06
-2.60643418070666e-05
-1.21715209082925e-05
-1.26603877528105e-06
-6.02954866838261e-06
1.2842796235169e-05
-1.91161178627771e-05
-2.0510709986675e-05
-1.40180119694247e-05
-3.37280145926289e-05
-1.06176685691187e-05
-1.00788417918851e-06
-1.98058586833262e-05
-9.90884565343323e-06
-4.48817332891387e-05
-1.62408881409561e-05
-1.91812171999507e-05
-3.36558565480335e-05
1.00369064702645e-06
-2.74935073218833e-05
5.56767238530827e-06
-5.95928475542815e-06
-1.37698545987895e-05
-8.31497733922169e-06
-6.56300705664645e-06
-1.69791389127977e-05
-1.810594876393e-05
-4.17792674771291e-06
-1.17908170381159e-05
-2.53698864809118e-05
-5.89149828224314e-06
-6.03273651968348e-06
-1.13539987832322e-05
-3.61911178868291e-05
-1.26114096232489e-05
-1.38451238278611e-05
-9.3806654733552e-06
-2.78083154788969e-05
-2.47595985721808e-05
-4.44770551763668e-06
-1.1647825721465e-05
-2.53462946362391e-05
-2.84031715827285e-05
-2.42225295269164e-05
-1.94199250926646e-05
-3.33812909490764e-05
-4.53063856329068e-05
-2.34771257147494e-05
-4.40211227422575e-05
-1.77417844910652e-05
-2.02324746136227e-05
-3.93029080196779e-05
-1.1081421304869e-05
-1.20798146503061e-05
-2.52880998635112e-05
-2.66420606034517e-05
-1.59273979534731e-05
-2.006382407009e-05
-3.0755159674776e-05
-3.61440324273308e-05
-4.26406077326875e-05
-7.99989003486186e-06
-1.83873459120185e-05
-1.79620424152486e-05
-3.876774116315e-05
-2.95186423214037e-05
-1.93263953588664e-05
-3.45063063767279e-05
-2.04707576848658e-05
-3.04206352172643e-05
-2.66270590905759e-05
-3.87694552735531e-05
-2.38033152869788e-05
-2.59044940090631e-05
-1.8949252718757e-05
-1.34891670978181e-05
-2.72194800449429e-05
-2.10433160444926e-05
-4.14500446181655e-05
-2.09853991179689e-05
-4.8090875067194e-06
-1.79307883926812e-05
-2.39511554760704e-05
-4.31886312836671e-05
-1.06428276841483e-05
-2.59985550830799e-05
-4.5216029838539e-05
-2.40070863401163e-05
-1.2093255057022e-05
-2.77040313456638e-05
-1.38356024895018e-05
-1.20928787301879e-05
-2.96866224886809e-05
-2.29492072438377e-05
-1.81955745317098e-05
5.0092418985493e-07
-2.73778984589771e-05
-2.39378928043252e-05
-1.54841997380277e-07
-1.40315019650171e-05
-5.02109653723359e-06
-1.66747256141301e-05
-1.91948731547514e-05
-1.83060148489759e-05
-4.11133264567581e-06
-2.12356243827016e-05
-9.48076263710622e-06
-5.36749693263868e-06
-2.86750157565878e-05
-1.55216018234979e-05
-2.02587830827988e-05
-1.75437665041714e-05
-5.09199686185462e-05
-2.81394935490116e-05
-8.8602875432145e-06
-2.40298323844083e-05
-1.40241183054864e-05
-2.17560572188869e-05
-3.04784994006494e-05
-3.17727490105533e-05
-1.37446862867352e-05
-2.4095441866342e-05
-3.01948839046103e-05
-2.24644595751523e-05
-1.46728320926508e-05
-1.55179950860365e-05
-3.67262472333977e-05
-2.09495170451482e-05
-1.77556819448181e-05
-9.4707146253906e-06
-1.39071329743347e-05
-9.87534566329999e-06
-2.48954778409007e-05
-2.0588830780315e-05
-2.83435666337851e-05
-3.08247637671392e-05
-7.17200998664532e-06
-4.7982801132207e-05
-1.21486099270324e-05
-1.17861571190749e-05
-4.044506771125e-05
-2.95695543292928e-05
-5.05906782248895e-06
-1.17673993048861e-05
-2.26370246926026e-05
-1.80473900061733e-05
-5.89379379397046e-06
-3.45065662575768e-05
-2.34772387926158e-05
-3.80413728329054e-05
-3.64743022893229e-06
-1.74661830627857e-06
-9.4322509975631e-06
-1.50519845187279e-05
-3.02007684354915e-05
-1.90238261483852e-05
-4.66782550431914e-05
-5.96322980510971e-05
-1.69429089850757e-05
-3.41785018672525e-05
-4.52959460171266e-05
-3.54895250348761e-06
-4.51246172059975e-05
-2.7138115357928e-05
-1.22294941839361e-05
-3.43788398335951e-05
-2.14520250940761e-05
-2.35208744095152e-05
-3.67089944786503e-06
-2.01330108147262e-05
-2.5375542611001e-05
-2.4411581412041e-05
-2.75408452552344e-06
-1.19820485444154e-05
-1.75704624295438e-05
-1.96919892832652e-05
-1.63459501337382e-05
-1.07117035800728e-05
-5.78212579919416e-06
-1.4722036950224e-05
4.97635301783232e-06
-2.74606665071201e-05
-1.92299553467154e-05
4.32336614142752e-07
-1.4249506083373e-05
-1.1916281311834e-05
7.69666435452341e-07
-1.33999269539566e-05
9.55877415886598e-06
1.93093935959162e-06
-3.45804592507478e-05
-2.75922492896396e-05
-1.25771869979867e-05
-2.48634234868352e-05
-2.46409182665307e-05
-1.99104607987641e-05
-1.07854589035389e-05
-2.77518551739567e-05
-2.34967042054372e-05
-1.43903033352511e-05
-9.74808084691237e-06
-2.37273822294234e-05
-3.07035772119206e-05
-1.60689884798886e-05
-4.05405416158339e-05
-2.38401386724601e-05
-6.93395260648108e-06
-2.93590783828803e-06
-3.87599648454219e-06
-2.77306450040178e-05
-2.93819619244363e-05
-1.32903490594411e-05
-4.65047917771917e-05
-1.01984545118787e-05
-1.84152156509558e-05
-8.29282163999514e-07
-4.26785114831359e-05
-3.24841791306531e-05
-3.68463766518758e-05
-1.15555230065354e-05
-7.96830934749108e-06
-2.81273368139572e-05
-4.25824785905883e-06
-6.70456763711316e-06
1.42006422306821e-06
-2.23092998620045e-05
-2.74039237764882e-05
-1.71070249354119e-05
-2.71597194318039e-05
-1.99601867743464e-05
-1.75099447013315e-05
-1.87552285186415e-05
-1.63534799046257e-05
-1.23357838046968e-05
-2.38552214127324e-05
-2.62032886717796e-05
-2.39574659125305e-05
-2.36048359719772e-05
-7.07026269523827e-06
-1.45976482156213e-05
-2.25593681641963e-05
-3.12132303580541e-05
-2.66823364744843e-05
-2.74167422809414e-05
-2.58510011950452e-06
-1.73523581214397e-05
-4.29482453543682e-05
-1.76900277198039e-05
-2.52611333662167e-05
-2.11212782405962e-05
-7.30027336873156e-06
-5.047157114448e-06
1.86368477623337e-05
-1.02217325021779e-05
-3.59390931160624e-05
-1.80344574283382e-05
-1.67355141864189e-06
-2.8242026256578e-05
-3.15356610434607e-05
-1.03739671245908e-05
-2.99751262838591e-05
-2.69337636827131e-05
-2.31300919287763e-05
-3.42911625373646e-05
-2.01289579794173e-05
-2.61741646021137e-05
-1.07533360210729e-05
-3.08561611375913e-05
-6.1059384621268e-06
-1.73420939878628e-05
-1.64929484863516e-05
-3.8835008031651e-05
-1.55035302609657e-05
-2.06831848724098e-05
-1.76539708959428e-05
4.97077298379253e-06
-1.49188027317802e-05
-2.89056638665604e-05
-3.84249416834904e-06
9.51588909495712e-06
-2.06529864219258e-05
-2.12780470219075e-05
-1.84347703337026e-05
-1.61635198052639e-05
-9.45926299192965e-06
-7.31277058081159e-06
-2.11925768871372e-05
4.7075033528044e-06
4.92801872897481e-06
-6.93509789364013e-06
-1.09307904279692e-05
-1.43235214143431e-05
-1.47604566583392e-05
-3.79541403272144e-05
-2.25317918011846e-05
-3.2800509982745e-05
-2.91052408538825e-05
-3.83532139438325e-05
-3.35911571169337e-05
-3.12038552419386e-05
-4.71626824576112e-06
-1.14983250992713e-05
-2.06364569187871e-05
2.3586799606439e-06
-3.60462159344574e-05
-3.52173038913632e-05
-2.30683150841995e-05
-1.4602677573199e-05
-2.69856130991842e-05
-3.13799845947986e-05
-3.55721676980098e-05
-1.61746665692798e-05
-5.4753015634746e-05
-3.47223071895916e-05
-2.96938576806146e-05
-1.98558228062032e-05
-1.9237201982539e-05
1.0803834027025e-06
-1.95170752296201e-05
-2.1684216755901e-05
-6.18630915140163e-07
-3.48624865750508e-05
-1.77524450047616e-06
4.11025014931078e-06
-2.43490417560571e-05
-7.43411429066992e-06
-9.47751512335169e-06
-1.18913827091443e-05
-1.46366950860298e-05
-1.03851724228705e-05
-4.00779820380904e-05
-3.72553095988829e-05
-3.56752980126958e-05
-2.74577996339314e-06
-6.32635401118548e-06
-5.22985270168466e-05
-2.13033057335707e-05
-4.02443158326306e-05
-1.57560089507785e-05
-3.27063611145519e-05
-1.71744157031483e-05
-2.27420138913496e-05
-1.40757409008478e-05
-1.50906775994691e-05
-2.65779141776137e-05
-8.80993927626507e-06
-1.01360132148782e-05
-2.48390895556123e-05
-1.92249439631071e-05
-2.79645683521788e-05
3.03477046513242e-06
-3.46189372897834e-07
-1.29013146844485e-05
-1.42674221721234e-05
-2.25686714729183e-05
-6.9068951673383e-06
-3.65305316470058e-05
-1.94627254631762e-05
-1.17216493560473e-05
-1.8865359237638e-05
-2.5554504167705e-05
-2.83400658432846e-05
-3.821992094322e-05
-1.85783957583232e-05
-1.88741030491191e-05
-3.1730537438403e-05
-2.73109706608156e-05
-2.08456953405663e-06
-2.39301207061243e-05
-2.273493917652e-05
-1.04990774766725e-05
-2.23924750132024e-05
-2.61396072413123e-05
-2.80403711074567e-05
-4.23302037336146e-05
-2.78988430107297e-05
-2.11546955124944e-05
-2.11129077949285e-05
-1.32865460009564e-06
-3.05997664159506e-05
-2.58773817059251e-05
-3.87579288351511e-05
-3.14340099685878e-05
-1.18384372849725e-05
-1.69053744030444e-05
-4.72463245902188e-06
-2.99335337698419e-05
3.34438413375012e-06
-1.6994450772782e-05
-1.08746206041341e-05
-4.3548129009945e-05
-1.49776942501569e-05
-1.6258482205374e-05
-1.17001836519552e-05
-2.99569788017819e-05
-1.09348092880515e-05
-1.88984875680932e-05
-8.85176613178714e-06
-1.0598815286659e-05
-1.23149800888179e-05
-4.16322519589285e-05
-3.27857163281464e-05
-1.10054344967166e-06
-2.93003923489463e-05
-3.04002341934703e-05
-3.14517947999532e-05
-1.52365987731418e-05
-2.94935683279328e-05
-2.3035497560437e-05
-6.76860841425073e-06
-1.15577572778143e-05
-1.24614504918491e-05
3.13701084460404e-06
-3.02564890599517e-05
-2.04066838297343e-05
-2.07231581913589e-05
-4.12818930681329e-05
-1.3637147808729e-05
-2.28937865187508e-05
-1.54416339748303e-05
-1.18157174698825e-05
-2.45359648104083e-05
2.14359460466233e-05
-2.83874308282152e-05
-1.33032891201653e-05
-2.74652858439542e-05
-2.39330093980224e-05
-2.05320129970601e-06
-2.83812294838585e-05
-3.10874429506109e-05
-6.58991412681196e-06
-3.84383770310075e-05
-1.43515106147101e-05
-2.87049415584545e-05
-4.65374136301819e-05
9.94083554930154e-07
-1.35455579794947e-05
-1.64512965437322e-05
-3.0489124210555e-05
-1.7107127537305e-05
-1.89195907128976e-05
-3.23533618251018e-05
-2.56957350853432e-05
-2.03510752855773e-05
-2.91161179161604e-05
-4.78175937821719e-05
-3.8063529225737e-05
-2.59122040399985e-05
-3.39459156450811e-05
-2.06831790418542e-06
-3.07823703081727e-06
-4.55965337408189e-05
-1.2060117635795e-05
-1.47708573523888e-05
-8.72223666973034e-06
-1.03453701422292e-05
-1.41552289132198e-05
-2.33678672975332e-05
-1.46119273173537e-05
-2.22488363920147e-05
-2.4864674666977e-05
-1.42826099295837e-05
-3.41645508064351e-05
-1.44333535361434e-05
-1.64148681589145e-05
-7.73917336683834e-06
-1.00153125159854e-05
3.47408703854236e-07
-1.89081111315059e-05
-2.96645152956522e-05
-3.21702167891975e-05
-2.82604007489716e-05
-2.09228132019618e-05
-1.90652666722813e-05
-2.12333802143028e-05
-3.85501530267307e-05
-2.1649503491204e-05
-2.60560847616758e-05
-2.61928560458417e-06
-4.03438356523699e-06
-4.39187894410232e-06
-2.13023792475503e-05
-6.74646618535589e-07
-1.11907196412562e-05
-1.77035538943181e-05
-2.14760519738055e-05
-2.65978859125793e-05
-1.26724425988645e-05
-2.19943348963436e-05
-1.69743690894897e-05
-2.82526295835729e-05
-1.32135648106997e-05
-1.09494466449108e-05
-3.97646107798748e-05
-1.78800035661922e-05
-2.59521110389507e-05
-3.34325642784993e-05
2.96222181930729e-06
-2.3628853016318e-05
-1.49805457661275e-05
-2.60974296334768e-06
-3.94997059733039e-05
-2.29041506151122e-05
-2.20665547720703e-05
-9.01043329907315e-06
-1.88181533827431e-05
-1.10219112802658e-05
-1.49624878589887e-05
-1.56011730769653e-05
-2.51422233897391e-05
-1.46811854899368e-05
-1.50273661940501e-05
-1.86988957795678e-05
-3.14348583770857e-05
-2.38064922097394e-05
-1.85168181197043e-05
-2.22738248780874e-05
-2.01252330015349e-05
-3.24297090963131e-05
-2.58573707729093e-05
-5.54399791399408e-05
-2.87975283477167e-05
-3.50242113288077e-05
-7.65195424202669e-07
-1.75638664849244e-05
-1.96709272340573e-05
-1.14636126852164e-05
-2.80468144872703e-06
9.92281223223436e-07
-2.3774277849045e-05
-1.31844473891373e-05
-2.77581504045585e-05
-2.07754195061898e-05
-2.31369983055375e-05
-2.21017790674417e-05
-1.57402789798201e-05
-9.03280200285918e-07
-4.49396645573461e-05
-1.3019734037753e-05
1.68121583580398e-08
-2.05559858338802e-05
-2.15370508772012e-05
-1.56722810182312e-05
-2.68281520218032e-05
-3.72468389101501e-05
-2.40632449342782e-05
-1.40843238826841e-05
-2.38440781974509e-05
-2.08266591412082e-05
-2.20332595470002e-05
-3.54791584031856e-05
-3.05101484117602e-05
-1.48189134739359e-05
-6.73544168612191e-06
-2.03911271716345e-05
-1.92498270634008e-05
-3.05993998902406e-05
-4.33787459213177e-05
-1.65478684787729e-05
-1.70128757976407e-05
-2.70407343650386e-05
-2.83239602244243e-05
-9.86301096605706e-06
1.48974260801387e-06
-2.2076268396263e-05
-4.07824002535382e-05
-1.63415262453032e-05
-7.62755302799404e-06
-2.65557832178363e-05
-8.61603769241564e-06
-3.19749716123746e-05
-1.59363457331034e-05
-2.61662290543748e-05
-2.65397983903455e-05
-2.50462196461753e-05
-1.97050406175563e-05
-1.12080044904464e-05
-1.39544015394345e-05
-2.80631502834911e-05
-3.46751982607092e-06
-8.87324654754116e-06
3.97148604750418e-06
-3.0534365894374e-05
7.17242443021617e-07
-1.19333308850433e-05
-1.219567012853e-05
-3.75109687283531e-05
-3.38552891014965e-05
-2.60326072951557e-05
-2.55590176830979e-05
-2.20891448179931e-05
-3.4926474530502e-05
-4.16451965571622e-06
-3.2054509895223e-05
-1.65454038917629e-05
-1.48315332056345e-05
-3.67762653651779e-06
-4.17021831968627e-05
-1.01971359479576e-05
-1.91525272988361e-05
-3.49914178637028e-05
-2.39758851482515e-05
-2.02931941560814e-05
-3.74431101724118e-05
4.74501398207061e-06
1.00606373048798e-05
-2.32326264877771e-05
-2.70053744924637e-05
-7.1009547730714e-06
-1.28454727462927e-05
-2.41924057450154e-05
-4.3136835621406e-06
-1.73705885120179e-05
-3.48830546794171e-05
-2.57043247929328e-05
-3.05619604045505e-05
-2.83181736476805e-05
-2.2450237601043e-06
-9.35711178509986e-06
-4.10245023333325e-05
-9.2316018466637e-06
-2.14867172668097e-05
-2.45044794915753e-05
-2.46394424697511e-05
-3.08773226111211e-05
-2.57552533740858e-05
-3.78354842225381e-05
-3.77303897882216e-05
-1.06244755953209e-05
-8.09579012223841e-06
-1.85711613883767e-05
-3.04779603999599e-05
-1.41261594221059e-05
-2.69049248214445e-05
-6.69725794643008e-06
-2.43852438809596e-05
-8.91814284291317e-07
-1.5600662525922e-05
-2.0991387377348e-05
-2.39515353753239e-05
-3.88574318757053e-05
-1.94196654321705e-07
-5.64806606335863e-06
-4.06145135108158e-05
-1.84861826629702e-05
-3.40679565173162e-05
-1.9610698252893e-05
-7.17147883077838e-06
-1.41695737192543e-05
-3.53028224175955e-05
6.58822909087984e-06
-2.67687389957556e-05
-9.74146072518916e-07
-1.64768227196126e-05
-3.82133615148731e-06
-1.60764244765003e-05
-2.47022933533631e-05
1.0960381688297e-08
-7.8675185255769e-06
-1.39149324145058e-06
-1.44464915284915e-05
-1.54279270445164e-05
-3.06928676732137e-05
-1.79141160234905e-05
-1.4406754941013e-05
-2.15320998376029e-05
-1.44448559585574e-05
-6.7094720026512e-07
-2.130074717914e-05
-2.76295717714537e-05
-9.87375294175829e-06
-3.3219558115288e-05
-1.41582416502421e-05
-7.75369274953405e-06
3.96329854087984e-06
-1.27532268447898e-05
5.74404329919186e-06
-1.29972101685248e-05
-1.09169316538022e-05
-3.57887598721529e-05
1.347292777497e-05
-4.43301387506828e-06
-2.94570051219779e-05
-3.54293757367423e-05
-4.35064496645701e-06
5.66487002628397e-06
-1.03137740667314e-05
6.87548934145674e-06
-2.56080236051888e-05
-1.43599758691185e-05
-2.69183418452369e-05
-1.83617610597739e-05
-1.03408540684371e-05
-1.66052599916095e-05
-3.09602651723889e-05
-1.11379340422373e-05
-2.93602094105605e-05
-2.25251005047396e-06
-3.23511876367247e-05
-2.03377970797381e-05
-2.66772911010058e-05
-1.68203382345853e-05
-2.28523895046401e-05
-3.88728686927927e-05
-6.81245643113261e-06
-9.5450480531655e-06
-2.43589266914333e-05
-2.05715403250429e-05
-2.28038418270047e-05
-2.75899762665723e-05
-2.13270849912342e-05
-4.04136825788021e-05
-2.44094727201162e-05
-3.53768322959121e-05
-9.94462315727378e-06
-1.99833741856767e-05
-3.78398360046586e-05
-3.29737213834323e-05
-3.51358671943307e-06
-2.36684701667527e-05
-2.62697002859579e-05
-1.21835256487325e-05
-1.2785540614316e-05
-3.16010581737855e-05
-8.78834845784557e-06
-2.01531360318124e-05
-2.73432322913224e-05
-2.32510537479081e-05
-1.1244256124248e-05
-1.98429518845231e-05
6.83102258568371e-06
-2.02366364627779e-06
-1.65146232445489e-05
-5.18800228971222e-05
-1.93171483195754e-05
-3.3886536811942e-05
-2.1159330319046e-05
-3.08416586263138e-06
-2.07211001841491e-05
-3.48228698821796e-05
-2.46070297975772e-05
-2.62745282288373e-05
-2.45213538332767e-05
-1.39799160868889e-05
-1.00582873398209e-05
-1.37968997828384e-05
-1.20640253672355e-05
-2.37651012673229e-05
-3.83496048559745e-06
-9.50834485185067e-07
-1.10457971562564e-05
-3.11948147059394e-05
-5.83468797112423e-06
-1.3172409267046e-05
-1.8283875646559e-05
-1.30329333846204e-05
-1.92280199676701e-05
-1.28766305865979e-05
-2.17113905153192e-05
-3.72282248206437e-06
4.91037832935276e-06
-9.95730743368134e-06
-3.37548959309483e-05
-4.19216952063798e-05
-1.5826089344108e-05
-4.54175657456221e-05
-2.44660857822595e-05
-1.99850348769065e-05
-3.42966949671432e-05
-3.68551337381642e-05
-2.92811304159492e-05
-1.84141198365961e-05
-1.4097834459634e-05
-3.10028380193419e-05
-2.17129384592384e-05
-2.07861589778917e-05
-2.05024891045608e-05
-1.9418905790382e-05
-1.21502369861133e-05
-1.91531905449624e-05
-2.93627610290898e-05
-1.43931595001108e-05
-3.12419684851711e-05
-1.51246794045136e-05
-2.94819718051434e-05
-3.17138026767106e-05
-2.43792893867388e-05
-3.25284622526783e-05
-1.81516272371797e-05
-3.38055442734309e-05
-1.78342781805639e-05
-1.94713294065708e-05
-2.65096390634581e-05
-1.05536766458453e-05
-4.23110819713612e-05
-3.46768717718047e-05
-3.56125513398878e-05
-3.49472658703268e-05
-3.28819415757178e-05
-3.07713397363514e-05
-2.83030082733951e-05
-4.12079387483452e-05
-8.74164494260974e-06
-2.96767446613907e-05
-1.60580841330335e-05
-3.43731151599874e-05
-1.56460469285963e-05
-3.31850930266732e-05
-1.51897148813344e-05
-3.29605600063421e-05
-3.69596059261943e-05
-5.94353491772424e-06
-1.43922877048445e-05
-1.83038266104587e-05
-1.07319904590424e-05
-1.21942518351074e-05
-6.81657280045304e-06
-4.03518512411194e-05
-1.64425537269349e-05
-1.45453574441383e-05
-2.59808286234559e-05
-1.94076225961546e-05
-2.44370484327917e-05
-8.74677946082005e-06
-2.76665247083157e-05
-2.07717677288944e-05
-1.46750058740719e-05
-4.85396344088576e-05
-3.24851975699724e-05
-2.04786036480602e-05
-1.56190732568696e-06
-2.28456973947952e-05
-1.40095551046658e-05
2.77331502201039e-06
-2.2269264187455e-05
-1.90665622482194e-05
-1.1449722227725e-05
-2.52533211005438e-05
1.33474533556479e-06
-2.50657215226091e-05
-2.62282231447605e-05
-6.45573904108415e-06
-6.78683507901184e-06
-4.37114500148942e-05
-4.69675996760106e-05
-2.2016745200291e-05
-2.90637628892112e-05
-1.89470260551042e-05
-1.46095642593172e-05
-3.26349768946259e-05
-8.3987582904174e-06
-2.11495058171799e-06
-1.64148771868003e-05
-1.40863477613307e-05
-3.43460339909611e-05
-1.71880228111695e-05
-2.45657835174156e-05
-1.94792015246124e-05
1.04116021695351e-05
-2.07258963261956e-05
-2.14679821205995e-06
-2.78015416904907e-05
-2.48350908529154e-05
-3.69262805989605e-05
-1.94076631078727e-05
-1.2234061173038e-05
-3.4758864472262e-05
-2.28722112118013e-05
-3.5323503279488e-05
-4.66471246060748e-06
-2.95739056174078e-05
-2.77082351633753e-05
-1.12467320785825e-05
-1.29216578743815e-05
-1.03909556947657e-05
-1.24777565577275e-05
-2.65663109321415e-05
-2.74036097378952e-06
-8.23065761175573e-06
-3.04433985762266e-05
-4.35486242179369e-05
-8.470221428962e-06
-1.14561096863517e-05
-1.54246963717267e-05
-1.81204927082242e-05
-2.43964382766124e-06
-1.9136917400496e-05
-2.18551294818933e-05
-7.8428778319652e-06
-5.38273905395057e-05
-3.57822354372688e-05
-1.62639184665239e-05
-2.96156080629417e-05
-1.44560304278832e-05
-2.86057450854667e-05
-1.14253980242919e-05
-2.34238198989342e-05
-4.00686277278102e-05
-1.05380576929191e-05
3.97454355825828e-06
-2.06982164469656e-05
-2.0625923394728e-05
-5.30144743058589e-06
-8.05649190267541e-06
-1.56619737429453e-05
-9.85194505676207e-06
-6.92655728222759e-06
-1.64535836316679e-05
-1.93567000292398e-05
-1.8829509791487e-05
-4.72548785102103e-06
-4.7345320898848e-05
-3.96867730498416e-05
-1.090139803276e-05
-2.57030138981069e-05
-2.13371171968491e-05
-4.73740910147834e-05
-2.57886980939282e-05
-2.27892289650418e-05
-1.62455934407133e-05
-9.49878063933929e-06
-1.51491148134116e-05
-7.50549677340729e-06
-1.80684693147777e-05
-3.67681416220209e-05
-1.20778165049266e-05
-1.27232356509898e-05
-2.51059568903493e-05
-9.08527022497446e-06
-8.88455002088734e-06
-3.01485644314074e-05
-4.18553719433582e-05
-2.19518823636215e-06
-2.74109166131875e-05
-3.25003945657873e-05
-1.50574535786233e-05
-2.99301724664814e-05
-2.89741493966938e-05
-1.91836182936745e-05
-2.06629447530208e-05
-2.08278404015329e-05
-3.1302168451534e-05
-5.46229684995611e-06
-3.54610179506846e-05
-2.82713190285062e-05
-1.86261167096336e-05
-2.95021347060429e-05
-2.08733236807984e-05
-3.28154981900863e-05
-2.27056083914831e-05
-1.14368363406084e-05
-2.24777055950626e-05
3.02375833677142e-06
-1.06567074834563e-05
-4.36059480375595e-05
-5.10692116456097e-05
-2.16230680536662e-05
-3.3975950286928e-05
-1.55541966053748e-05
-3.29769707116336e-05
-2.26724732729042e-05
-1.91969152280683e-05
-1.49111744343259e-05
-2.74305387846947e-05
-2.56169632469776e-05
-9.12474940739037e-06
-2.28870595386403e-05
-2.52395985513187e-05
-2.96209722889513e-05
-4.5931728760104e-05
-1.42587375823865e-05
-3.38024251890059e-05
-2.12058269693534e-05
6.21512826020711e-06
-3.03157866800464e-05
-8.59007315964555e-06
-3.11966869737774e-06
-1.09144801221307e-05
-2.03422950602041e-05
-1.33369169811934e-05
-2.90193841328635e-05
-1.6420334259917e-05
-2.54037944584091e-05
-2.41525221791381e-05
-4.71509707911486e-06
-1.536933245835e-05
-2.31583785271487e-05
-8.24711338787172e-06
-2.95240439915654e-05
-1.55165120793202e-05
6.78280953273675e-06
-1.20430814711316e-05
-2.22647441639592e-05
-1.75642997032064e-05
-1.66713882332742e-05
-1.57887882070516e-05
-2.02534796497195e-05
-2.34947474911372e-05
6.43057941788447e-06
-4.10303355715213e-05
-2.5533791185414e-05
-1.36394681786334e-05
-2.31227247891788e-05
-2.14378503576049e-05
-2.60297210855139e-05
-1.71423533075949e-05
-7.16868372922273e-06
-2.85556663162608e-06
-4.30948306602571e-05
-1.67647242603583e-05
-2.37252091392489e-05
-2.28641567848403e-05
-1.37229006038523e-05
-4.3741084629492e-05
-5.95905839204697e-06
-3.1703286004832e-05
-6.12801683305256e-06
-8.08766976119335e-06
-8.48969138271187e-06
-9.94963161187553e-06
-3.59157815066519e-05
-2.93078521308735e-05
6.64187788551967e-06
-2.73470677076331e-05
-6.38975708516261e-06
-4.22574675854673e-05
-3.08464890018322e-05
-3.52312237940434e-05
-3.32821282800199e-05
-2.68939285943841e-05
-4.19696282264436e-05
-3.94246561930379e-05
-2.92556187296543e-05
-3.13860189580386e-05
-7.85777317208635e-06
-1.3741411509729e-05
-8.9146618664477e-06
-4.15838661105501e-05
-2.05926092787737e-05
-3.92479453192369e-05
-2.29573415468152e-05
-1.04870133687884e-05
-3.55224725190397e-05
-1.79511753587956e-05
-3.03956151250314e-05
-2.59560413206559e-05
-4.03701049268154e-06
-1.22997092248986e-06
-1.59805675113755e-05
-1.02275506615145e-05
-2.94469721463853e-06
-1.82696775801607e-05
-9.75030019207213e-06
-5.64139246854969e-06
-3.42301252374874e-05
-9.2084878243523e-06
-1.93198910533747e-05
-2.87869924308404e-05
-2.18915452372135e-05
-3.62305901144974e-05
-3.02004651450712e-05
-2.23495271767855e-05
-8.15964692604469e-06
-1.83811469435471e-05
-1.24769373082148e-05
-1.89721028300352e-05
-1.20708731611522e-05
-3.9990838718631e-05
1.78300216904056e-06
-1.81625554254646e-05
-1.66693149985009e-05
-5.54837174008924e-06
-4.29975872187587e-05
-1.47616192720955e-05
-2.38777989071219e-05
-4.11334507649476e-06
-1.31696538530881e-05
-8.28977155247503e-06
-2.39519915827806e-05
-1.16411957778985e-05
-1.47326617682822e-05
-3.24499910009033e-05
-2.26700064663862e-05
-2.07287279816706e-05
-1.94238525597936e-05
-8.33388096730669e-06
-2.74810314673318e-05
-2.4798401811579e-05
-3.69979822108752e-05
-3.28731000551399e-05
-2.87907861444233e-05
-2.81511519820767e-05
-6.21207578121351e-06
-2.3685876778989e-05
-9.93959360570022e-06
-1.72279108689382e-05
-4.24027658028134e-05
-1.32620210358341e-05
-2.25792124720601e-05
-2.56202587008695e-05
-3.84155000204114e-05
-2.35267967888841e-05
-1.33086194833661e-05
-1.04537324189909e-05
-2.36704048415773e-05
-4.34559842455273e-05
-2.1505198296099e-05
-2.75208250673778e-05
-6.12259810842845e-06
-2.54735356827722e-05
-1.78685532542355e-05
-1.58892923386397e-05
-1.47400029019326e-05
-1.6599565521828e-05
-1.91379083799027e-05
-1.03683169741918e-05
-3.08571504273091e-05
-3.06731311049163e-05
-2.7447766990375e-05
-4.15840540905474e-05
-1.76163702136487e-05
3.9334520592985e-06
6.75456756553861e-06
-2.09179233183607e-05
-1.69630378216934e-05
-2.66264983257016e-05
-4.07951185171247e-05
-2.6421113989846e-05
-2.05805333189301e-05
-4.24412874918628e-05
-3.26339252134037e-05
-1.77147719649548e-05
-1.48992086284086e-05
-3.64330262819551e-06
-3.28961962471092e-06
-2.13418876083194e-06
-2.28471479755624e-05
-2.41413484222129e-05
-3.58484533965261e-05
-4.38189405132757e-06
-9.5194353299623e-06
-1.63588034259283e-05
-3.54608272795139e-05
-1.59383932251044e-05
-2.00464519765421e-05
-1.18419181296859e-05
-5.66960649884706e-06
-2.64298889362491e-05
1.42951601203424e-05
-2.62284753573685e-05
-2.64831333637075e-05
-2.35878844927739e-05
-8.87641903357204e-06
-2.37416554083515e-05
-2.20682730000618e-05
-2.29192145576552e-05
-1.66895237089638e-05
1.92424009020951e-06
-5.00696960805491e-06
-2.86848382597936e-05
-6.1217510590289e-07
-1.84605208612321e-05
-4.62007054565911e-05
-2.09385091426168e-05
-2.68822237254601e-05
4.72420028567322e-06
-1.61036764223946e-05
-4.19779383836341e-05
-2.96405490704369e-05
-2.81800149299403e-05
-2.01389016504006e-05
-2.97673197483514e-05
-1.16038068099843e-05
-1.25276537137272e-05
-2.48342966322027e-05
-2.13604234729992e-05
-3.12109589874512e-06
-2.46323996971586e-05
-2.28752839786593e-05
-1.93531154577662e-05
-1.28225332972999e-05
-4.42978199041772e-05
-2.81561450544007e-05
2.62152033046108e-06
-2.2343399263073e-05
-3.57773427333568e-05
-2.71025564643817e-05
-3.86213754589333e-05
-1.2783969991753e-05
-3.12324611284688e-05
-4.69694891779803e-05
-3.10015755696075e-05
-3.38750024978577e-05
-3.13091857618317e-05
4.90869554351022e-06
-2.68290689288003e-05
-2.40083734038713e-05
-4.32027524884849e-05
-2.07303095512295e-05
-2.23033584382922e-05
-2.68845668548672e-05
-3.05335405444531e-05
-3.41653468098581e-05
-6.19173463053252e-06
-1.9218434406727e-05
-3.88761989631229e-05
-2.75217000066921e-05
-2.30085657995141e-05
-2.22631136998908e-05
-1.19433920982443e-05
-3.23302055663935e-05
-3.68459051576912e-05
7.27945213830134e-08
-2.41055686921728e-05
6.41115884853804e-06
-2.70310796556225e-05
-2.2426866585512e-05
-3.01897763141448e-05
3.28535795233468e-07
-5.80834065970898e-06
-2.05121535064177e-05
-3.25413341574805e-05
-3.52474239336082e-06
1.16082720673292e-05
-7.89199017503523e-06
-2.52076817901957e-05
-9.22204407712789e-06
-8.9010525931401e-06
-9.81184281218738e-06
-9.47424617776624e-06
-1.53112184272633e-05
-1.72039690613024e-05
-2.85784189662115e-05
-1.32039809550621e-05
-1.73079399000728e-05
-2.30788303875123e-05
-1.24029186969205e-05
-2.35720367821172e-05
-2.63098229683848e-05
-2.45028182739004e-05
-6.59475257576143e-06
-1.67677043675916e-05
-1.42346475751772e-05
-3.94360198658033e-05
-3.9128575693239e-05
-2.87934457590198e-05
-4.78116521007463e-05
-1.22599075939235e-05
6.68940981579991e-06
-3.3585387460494e-05
-1.47327316468158e-05
-2.41252156065051e-05
-1.95247085068807e-05
-3.35061702469283e-05
-8.49296797524633e-06
-1.31971168246958e-05
-1.59177565595811e-05
-7.43354511871058e-06
-2.72125940155551e-05
-3.65370109664206e-05
-6.97085046511027e-06
-2.77202855778855e-05
-1.65792912297179e-05
-3.92112524820754e-05
-6.47888786335641e-06
-1.94662842518385e-05
-2.39762992609886e-05
-1.66113425975303e-05
-3.90287708800037e-05
-1.05654614857878e-05
-3.41783475979932e-05
-3.32636697828776e-05
-4.78348517519635e-06
-2.46706751808354e-05
-1.91032461097435e-05
-2.6479214474693e-06
3.72529882164787e-07
-2.42316994951365e-05
-3.56644154209159e-05
-1.51040863650738e-05
-3.49803561257049e-05
-1.57781931827714e-05
-2.28163862023096e-05
-1.63345405367676e-05
-1.65285031523733e-05
-1.63882802973602e-05
-4.71433164699174e-06
-1.4871274220305e-05
-2.82100678979356e-05
-1.82171683848668e-05
-3.31681904738707e-06
-2.852735695593e-05
-1.77043605270356e-05
-2.52264996566637e-05
-4.63137942824181e-05
-2.33381006251806e-05
-6.0021650371572e-06
-8.51133482454153e-06
-1.80697551731933e-06
-1.20794289745818e-05
-2.09263546451708e-05
-2.4855991219121e-05
-1.08168425823796e-05
-2.72073570816979e-05
-2.14161795909966e-05
-2.76447278420927e-05
-4.11351025362764e-05
-9.91423022025248e-06
-9.76281312970293e-06
-1.85854702888655e-05
-2.38295850771235e-05
-1.30166441883336e-05
-2.48306927330544e-05
-3.39486083063657e-05
-2.64157536334657e-05
-2.96949575202021e-05
-2.09442082958374e-05
-1.63891666150919e-05
-3.34082447669016e-05
-3.78359468502286e-05
-2.06143449487107e-05
-2.13113591080755e-05
-2.04419152325661e-05
-2.00642598358925e-05
-4.81684715722194e-06
-2.31657321625085e-05
-1.44045548183848e-05
-2.62648397396485e-05
-2.01712005896853e-05
-1.75650754622391e-05
-2.92146317195374e-06
-1.92626826264203e-05
-2.8433564546674e-05
-1.86658676356941e-05
-3.49569877965478e-05
-2.23584357101871e-05
-2.52489877258644e-05
-8.47767931909483e-06
-2.59179912460881e-05
-3.01538627002416e-05
-1.62608899659631e-05
-1.81114960784369e-05
-3.78804462041955e-06
-2.35039522082762e-05
-2.18744298196301e-05
-2.15357015567461e-05
-1.16188406244108e-05
-2.82832265230941e-05
-2.89361101617781e-05
-2.93311414046096e-05
-1.99261835837468e-05
-3.29848499972997e-05
-5.71312744950534e-06
-4.38179859350526e-05
-3.98122749195024e-06
-3.81426662984001e-05
-2.33577986897078e-05
-3.93592846872891e-05
6.90756708721754e-08
-3.30649344238515e-05
-2.86134378944935e-05
-1.21308698270211e-05
-2.38895507356122e-05
-1.81100230009059e-05
-1.52322192196306e-05
-5.99750299780392e-06
-2.34486207865674e-05
-1.62761630450119e-05
-4.39653863239117e-05
-5.47594320124898e-06
-3.14802334012392e-05
-1.44687341605346e-05
-7.76826331518109e-06
-2.89376157605719e-05
-1.44513771688325e-05
-2.92321081095417e-06
-2.00416164938824e-05
-3.43109230351447e-05
-1.6963617443804e-05
-1.1294024886075e-05
-4.61379973932167e-06
-2.26469535204055e-05
-1.86263667690184e-05
-3.99715746594704e-06
-1.85402025499151e-05
-4.62103813540746e-06
-1.65765329824546e-05
-2.31540740648623e-05
-2.23369889927838e-05
-4.03848609973979e-05
-1.55695119684192e-05
-3.55101773694e-05
-2.19820240173884e-05
-2.20611289194701e-05
-3.25148993137948e-05
-4.01811625960906e-06
-5.05686852128106e-06
-3.7918119998115e-05
-1.23269357343552e-05
-8.27294617514738e-06
-9.18703928076828e-06
-2.89602437236883e-05
-3.85681299108021e-05
-5.7969240689382e-06
-1.95649146595739e-05
-2.86701796715858e-05
-6.66646013597851e-06
-1.70201132826218e-05
-3.61133556856159e-06
-1.97565250607211e-05
-3.22052855108481e-05
-7.50746541382632e-06
-3.73502247181665e-05
-1.68220884653431e-05
-2.41789650379665e-05
-3.48456795107283e-05
-3.11544574058443e-05
-4.07348479577642e-05
-3.07457912018699e-05
-2.38460708766939e-05
-2.37098027320496e-05
-2.33103023083003e-05
-1.39457609132744e-05
-9.56156723448354e-06
-2.19163435372444e-05
-3.33190644173189e-05
2.88416469161994e-07
-2.40812620243724e-05
-2.31884293479791e-05
-3.04699178544065e-05
-1.52632470834136e-05
-5.52657205588272e-06
-3.08494263504078e-05
-1.78050957544773e-05
-1.86500435756561e-05
-1.45979954442164e-05
-1.68785038125425e-05
-3.82314615726092e-06
-2.46842700347816e-05
-2.62662605756116e-05
-1.41897831909548e-05
-1.50952943147668e-05
-2.64788940211452e-05
-3.01764920321417e-05
-3.86736691184043e-05
-2.61486072493167e-05
-2.00619445962959e-05
-3.10340464233735e-06
-4.32369194405002e-05
-1.03065407644589e-05
-1.6030708152537e-05
-4.15373483158924e-05
-2.40315139607575e-05
-3.41417597680867e-05
-2.16560130079434e-05
-2.71989705951434e-05
-9.09254677159051e-06
-2.94117328040047e-05
-1.88190627383706e-05
-1.81121414686955e-05
3.42419142321517e-06
-2.79080382610819e-05
-2.10349125217622e-05
-9.15653027686487e-06
-4.02785995877392e-05
-3.62005663330357e-05
-2.64050250239951e-05
-9.82428815978414e-06
-3.53798743449572e-05
-2.29373512839915e-05
-3.52041616568936e-05
-2.95783521643302e-05
-2.2528502569315e-05
-2.08395900057255e-05
-4.15489689393134e-05
-1.50299211263564e-05
-3.50804096040007e-05
-1.94808175453007e-05
-1.26432598330823e-05
-3.0521195155769e-05
-2.1915941227259e-05
-9.63152322266e-06
-1.48303975492831e-05
-1.8496426042091e-05
-2.23143726933199e-05
-2.0335222140882e-05
-2.954771046783e-05
-2.80267385362499e-05
-2.67185861702704e-05
-2.64431486682274e-05
-1.56322869569778e-05
-3.19341705871477e-05
-2.83366310162864e-07
2.94695146113416e-06
-1.26378494157268e-05
-4.30737738394171e-05
-1.92371868213045e-05
-3.30599856631053e-06
2.49768644926728e-06
-4.16562409579114e-05
-7.20891880090507e-06
-7.07425840192315e-06
-2.79705643929302e-05
-3.95546439432303e-05
-2.82070388961126e-05
-1.97036562607985e-05
-2.46893719415958e-05
-2.05343865701969e-05
-3.31559521414071e-05
3.81042224503047e-06
5.72901427914288e-07
-2.42140699529829e-05
-1.66209187928406e-05
-1.33785857133758e-05
-2.91112341461337e-05
-2.37204612168794e-05
-5.93143111526159e-06
-1.14695509132896e-05
-2.5388888237169e-05
-1.34858386630893e-05
-1.91627699382364e-05
-3.18499895546763e-05
-3.17036422215172e-05
-3.40390681440336e-05
-2.37519404909987e-05
-7.72845083388243e-06
4.5352061848701e-06
-2.86902244878096e-05
-1.40264060813063e-05
-1.9745850079024e-05
-8.11515557720817e-06
-3.71959823560833e-05
-1.18243167011883e-05
-1.03964383730028e-05
-1.53621577525214e-06
-1.80410616089289e-05
-9.20429597786809e-06
-3.0442783500711e-05
-9.79501185027128e-06
-1.91251700002691e-05
-1.73455950468051e-05
-1.49849505412176e-05
-1.95858551978584e-06
-3.33338647726517e-05
-7.7535523377939e-06
-1.57205558206605e-05
2.21500136188327e-07
-2.7667977117136e-05
-2.76903321195642e-05
-7.00159093122699e-06
-1.13443154186874e-05
-9.92134263509866e-06
-1.47201305095535e-05
-2.7462956679099e-05
-2.65678801586999e-05
-3.10992829625472e-05
-3.40374635958859e-06
-1.73779551512432e-05
-9.39671742817681e-06
-3.11178821791452e-05
-3.49999839254603e-05
-2.81330955984004e-05
-2.1234382121512e-05
-2.16086365383312e-05
-4.20250707298739e-05
-1.88432006950862e-05
-3.0238300834128e-05
-8.22106984173697e-06
-1.13759509838808e-05
-4.12766063942908e-05
-8.49086077096986e-06
-2.4152402162935e-05
-1.54007381326772e-05
-1.39163341775947e-05
-1.49771534975828e-05
-9.56551482418208e-06
-6.96597131595848e-06
-1.42455197257774e-05
-1.4022369124991e-05
-5.26068566269557e-06
-9.89719560133039e-06
-3.20117081066166e-05
-2.34519397283706e-05
-2.15037306027215e-05
-3.24938904595212e-05
-4.04628898762322e-05
-1.44455937343692e-05
-2.71251473777608e-05
-1.13791116741274e-05
-1.03669331863797e-05
-2.68941356489289e-06
-4.9280747319089e-05
1.76795230080472e-06
-2.26721315436072e-05
-3.41035995677792e-05
-1.63873295237874e-05
-9.63177569856354e-06
-2.25413175203458e-05
-3.22367647526472e-05
-1.59556683370766e-05
-3.86928435254878e-05
-2.90348923661793e-05
-2.08184721451108e-05
-5.49416716308412e-06
-5.24197874460877e-06
-3.59440322810938e-05
-2.87131627838776e-05
-1.81162760433993e-05
1.33071249611671e-05
-9.70077208055443e-06
2.11084883080828e-06
-1.90194796052056e-05
-3.35398083976201e-05
-1.84949176708009e-05
-3.87721674797276e-05
-2.43282999343724e-05
-2.76894097633257e-05
-4.50334871568204e-05
-2.70573735298789e-05
-3.35467590710509e-06
-7.35766094119474e-06
-2.79196530999671e-05
7.2463359790481e-06
-2.97711938830555e-05
-4.85062030383816e-06
-1.8664957938805e-05
-1.60414249600601e-05
-6.44149892658887e-06
-1.62248398219829e-05
-3.02626399645004e-05
-1.34754513613383e-05
-1.3845157142717e-05
-3.43246677388825e-06
8.15205774803277e-06
-1.62158038822051e-05
-1.30027824290631e-05
-1.53050959439607e-05
-5.80311013872828e-05
-1.17564601985871e-05
-2.28091538781677e-05
-2.39950922332913e-05
-3.17206811669463e-05
-1.26480485469718e-05
-2.41870027831386e-05
-2.06565399755084e-05
-1.36828332837597e-05
-8.20505979319891e-06
-3.76606324866048e-05
-2.39707234991716e-05
-2.15945417620127e-05
-2.56648872898024e-05
-2.35744319959932e-05
-2.02107650452514e-05
-1.43988096162196e-05
5.90764058206292e-06
-1.07432358184824e-05
-1.51190943711817e-05
-5.53037381800706e-06
-3.28257095126153e-06
-1.06768120118577e-05
-1.14410109635528e-05
-4.58633351897325e-06
-1.59621841884359e-05
-4.31549623642167e-05
-2.27042566003375e-06
-2.09985745426207e-05
-1.83085746421677e-05
-2.28105812767332e-05
-3.60305539392784e-05
-3.09229562469165e-05
-1.71461351332801e-05
-3.74406783273965e-05
-4.92480425464405e-05
-2.04567926810407e-05
-6.87165564772906e-06
-6.28811324756703e-06
-2.24851679965231e-05
-2.0101284091702e-05
-2.96090139766541e-05
-2.54160002341445e-05
-3.0602188386876e-05
-3.58231098916143e-05
-1.68844272401415e-05
-1.46522135240217e-05
-3.89437652510331e-05
-1.88568012206026e-05
-1.80767121956301e-05
4.30007651082822e-07
-8.86406072871835e-06
-7.1030276925442e-06
-3.2494349097769e-05
-4.18627584588417e-05
-3.08841938930684e-05
-2.3731495863873e-05
-2.74437359924769e-05
2.94197662818345e-06
-1.50447426874678e-05
-1.14861238275193e-05
-3.14671297679792e-05
-1.68067759437513e-05
-1.09393886272069e-05
-1.31366442533019e-05
-3.61404403221749e-06
-1.30551353443985e-05
-3.59104245544797e-05
-1.60475759060471e-05
-1.35744184867324e-05
-2.20816982458072e-05
-6.70261787648482e-06
-7.64923857118516e-06
-3.63106867518498e-05
-2.5030212418342e-05
-2.08775547223078e-05
-3.01642131792365e-05
-3.8972197396162e-05
-2.04735672281465e-05
-1.12601046228126e-05
-4.18900577523917e-05
-2.41659694842762e-05
-6.71711647151086e-06
-2.33208162249588e-05
-3.11172111960543e-05
-1.74723366765555e-05
-1.02626657155282e-05
-3.3156344911573e-05
-8.22698451795967e-06
-3.36175560777255e-05
-2.69426628029943e-05
-1.25016279501509e-05
-2.33635598669876e-05
-3.31892151651499e-05
-1.64845062742735e-05
-6.03282322016594e-06
-2.52196458757395e-05
-2.07569925790649e-05
-1.48820416548842e-05
-2.37483681000491e-05
-3.40053163156461e-05
-1.62125575886429e-05
-2.5299657350516e-05
-1.24661797293584e-05
-2.03570817718778e-05
-1.12848763136522e-05
-7.61131010628961e-06
-1.09109603859691e-05
-4.47954055190663e-05
-2.87450342977489e-05
-1.96551403589821e-05
-3.64331782691667e-05
-1.90291239028884e-05
-2.58801042465998e-05
-2.36342700996471e-05
-2.50217561734357e-05
-3.82730219177665e-05
-2.24327123120178e-05
-2.62905151604477e-05
-1.66900777208747e-05
-1.10627689732508e-05
-1.87524844939295e-05
-8.56638692078056e-06
2.07459845439733e-05
-1.03133113968315e-05
-4.53317171063384e-05
-1.07326222523596e-05
-6.39973761492152e-06
-1.45571672351185e-05
-2.31768168193497e-05
-6.16942371429108e-06
-4.67676787273635e-05
-7.86096496804742e-06
-4.70048424439868e-06
-2.00418335345163e-05
-9.67394917025874e-06
-2.5836313286416e-05
-3.76618792790817e-05
-1.20672301950801e-05
-1.15610222489141e-05
-8.41397850926799e-06
-2.96119959636173e-05
-3.08838526731701e-05
-7.68571793219091e-06
-1.3208677880258e-05
-1.20918555975134e-05
-1.11629834640432e-05
-7.86833178626893e-06
-2.51347659648989e-05
-1.41910453798953e-05
2.70397018046079e-06
-1.16722038449134e-05
-3.3069775447487e-05
-2.92858953552539e-05
-1.29662396752284e-05
-2.78324947696795e-05
-5.80941299598366e-06
-2.47794666202696e-05
-3.16631004093349e-05
-1.16503361949565e-05
-5.71272659912271e-05
-1.84040623971565e-05
-1.05772191813982e-05
-2.84268567647841e-05
-5.6764028391099e-05
-1.79642766465865e-05
-1.55432289026117e-05
-1.04859169014514e-05
-2.36955811907692e-05
-2.26921219903762e-05
-1.94390360487413e-05
2.59085218975611e-06
6.59131518313413e-06
-6.9208889460975e-06
-2.4237427577898e-05
-1.5046099118322e-05
-7.72637798449344e-06
2.42741016585529e-06
-1.90552477284265e-05
-2.08538552357096e-05
-5.20373535580118e-05
-3.3700715269943e-05
-2.4461048355464e-05
-2.84262373558512e-05
-2.14538165844764e-05
-2.42633105308244e-05
-2.69537093549056e-05
-1.55101613953346e-05
-3.07305620577706e-05
-2.10876362940121e-05
-4.55878940457051e-06
-3.24319666405079e-06
-3.73735837651711e-05
-3.18036480732196e-05
-2.83740012085515e-05
-2.73100190625886e-05
-4.08405248234031e-05
-1.54368516347281e-05
-1.87101045486493e-05
-1.47668998726423e-05
4.08557683790581e-06
-2.37135094398302e-05
-3.41545055155067e-05
-1.68224145796607e-05
-8.07041548395654e-06
-2.13354395613932e-05
-2.80693679849473e-05
-1.07449219905767e-05
-1.06304802338144e-05
-3.46917958663152e-05
-1.36531180384379e-05
-2.85217193185865e-05
-3.8343330488707e-05
-2.92090458828107e-05
-4.94313733056983e-06
-3.86669955500946e-05
-3.339453289166e-05
-2.1947675498976e-05
-8.81258708520269e-06
-5.00354299713081e-07
-9.89521653413245e-06
-2.18670969103183e-05
-2.36571810422421e-05
4.38316403650833e-06
7.92241278182529e-06
-2.18988851937978e-05
-8.52650076863787e-06
-2.61294052691766e-05
-3.10846463626366e-05
-2.68356755066357e-06
-1.71647416749547e-05
-6.44279727913936e-06
6.89773291269021e-06
-1.03598437245524e-05
1.63689636095239e-06
-1.74275212044843e-05
-1.38192133631447e-05
-2.46340340671248e-05
-2.4828078020606e-05
-2.76041263804361e-05
-2.11147635457342e-05
-2.96877171765964e-05
1.74768345871838e-06
-6.33767902298898e-06
-2.96576840448773e-05
-2.21301009873555e-05
-7.06789486196629e-06
-8.23349648169001e-06
-1.11291646570132e-05
-3.68273465803319e-07
-1.23569578082372e-05
-9.18534799331802e-06
-3.24965317572404e-06
-1.35313503209033e-05
-2.70420948093458e-05
-2.5849720748883e-05
-2.12821586331812e-05
-1.48059607892327e-05
-3.22442695306176e-05
-1.99685912788811e-05
-1.30291547379462e-05
-4.67274767060582e-05
-2.42782885381399e-05
-1.85290849237381e-05
-1.25304335497826e-05
-7.05151536097354e-06
-3.21140495369579e-05
-3.1708258002341e-05
-1.27018362210721e-05
-4.06912922518522e-05
-6.32912765990199e-06
-8.33387581122504e-07
-3.3472172885519e-05
-1.50954389758922e-05
-2.83986021619174e-05
-2.07791835275926e-05
-4.4718370625585e-05
-9.3645014711982e-06
-3.00949302458673e-05
-2.15169005785221e-05
-4.66634019281249e-06
-1.94200627666153e-05
-2.89329880102328e-05
-3.60716440422166e-05
-3.01530568221489e-05
-2.99054200567644e-05
-4.48910146237397e-05
-4.55066930209971e-06
-2.0278458913798e-05
-3.55069108249451e-05
-3.29608028976923e-05
-4.95737037387485e-06
-2.33339973383763e-05
1.32795090204293e-05
-2.58973412434646e-05
-3.42315835216295e-06
-2.23839838817121e-06
-1.94894427752037e-05
-8.40721919108009e-06
-2.2177994309489e-05
-1.35748802013666e-05
-2.82444989188139e-05
-2.48462707282561e-05
-4.70070063391425e-06
-7.25321051449104e-06
-5.56698252015793e-06
-1.8715165852767e-05
-1.61985871362954e-05
-2.99772775453182e-06
-7.15299111727009e-06
-6.39718188429461e-06
-1.98311475771574e-05
-2.89985076278029e-05
1.32014196307492e-06
-1.03755723406962e-05
-2.40809765949269e-05
-2.35821389615073e-05
-2.88943683955991e-05
-2.31106260197106e-05
-8.34994638929488e-06
-2.75836447375852e-05
-3.26004966052811e-05
-2.32465814691112e-05
-2.54529362725093e-06
1.28041453371284e-05
-8.56918461876153e-06
-2.63587472914407e-05
-8.86549437702364e-06
-3.137689564752e-05
-2.65271907184027e-05
-2.34753933137796e-05
-2.39935715431249e-05
-2.18676475235747e-05
-3.16151040681254e-05
-1.9187680675735e-05
-1.45115884876736e-05
-1.56918128599627e-05
-2.30901432414523e-05
-2.75083083122371e-05
4.66713888869084e-06
-2.79008489887638e-05
-1.27410850121624e-05
-3.72205185693244e-05
-2.0392894631641e-05
-1.56406190779539e-05
-2.6949289642015e-05
-1.7238178014341e-05
-1.03238360683424e-05
-2.11295501932532e-05
-2.13804257272064e-05
-2.74814986222225e-05
-4.31219482279212e-06
-2.3420988955379e-05
-3.90749599956056e-05
-9.058019420247e-06
-2.41812095699884e-05
-3.90807804593631e-05
-3.69879943264934e-05
-2.52469419920023e-05
-4.07376127704004e-05
5.77592412199518e-06
-5.65219222271221e-05
-1.03384911239601e-05
-2.15842179560946e-05
-1.28847406732234e-05
-2.10564724794079e-05
-3.24676499467403e-05
-3.18326342797658e-05
-2.47824581941234e-05
-2.90955025564678e-05
-1.65026136820744e-05
-2.01500130905245e-05
-1.38054055305098e-05
-2.47958072898282e-05
-1.7444720866594e-05
-2.33415609157688e-05
-2.09155260868252e-05
4.12408555530108e-06
-1.34726470425373e-05
-8.84792461075726e-06
-4.99178504221124e-05
-1.28535798353482e-05
-3.45030141597189e-05
-3.37950383344753e-05
-3.2951376675438e-05
-1.25897427564947e-05
-2.4439787092245e-05
-2.02626097977861e-05
1.08237285239319e-05
-1.30529364561025e-05
-4.43058976665935e-05
-6.23514159491869e-06
-2.530172440138e-05
-8.44270462128399e-06
-7.22031087454842e-06
-1.62124190277818e-05
-2.42537569279628e-05
-2.37269814433169e-05
-5.68231229151352e-06
-3.85547665726951e-05
-2.20793377706139e-05
-1.4450092033858e-05
-9.89093982557131e-06
-2.66647363754999e-05
-4.28246990605477e-05
1.25029652119006e-05
-8.84471595715059e-06
-1.82826639591056e-05
-3.48646302582234e-05
-1.23982661239998e-05
-1.40845041468552e-05
-2.8042620635418e-05
-1.97863300904125e-05
-1.44958888645828e-05
-2.64235786638498e-05
-2.6359286669302e-05
-3.10285862579795e-05
-2.28606225534778e-06
-1.48127814254935e-05
-3.819517581428e-05
-2.20386527018912e-05
-1.48843269763542e-05
-2.31520014010004e-05
-2.95729646648356e-05
-1.40439194151231e-05
-2.14793828206829e-05
-2.96125345793625e-05
-1.94547242859181e-05
-6.24774505604151e-07
-1.86177360512551e-05
-8.58685370336454e-06
-2.46969107837122e-05
-2.92297552261229e-05
-2.93302240849035e-05
-5.01814394669622e-05
-3.82956301075962e-05
-5.29850367563722e-05
-2.14435401276556e-05
-3.43847674962457e-05
-2.9687356822839e-05
-8.6561009097408e-06
-8.41443156983186e-06
-4.2450354483826e-05
-1.13724447519747e-05
-4.04527707275868e-05
-3.38869757437444e-05
-2.55357849598885e-05
-2.4370320212786e-05
-3.41941984143685e-05
-1.76511054571736e-05
-2.05448616842823e-05
-1.03600606915423e-05
-2.03055911618088e-05
-1.59887547719471e-05
-2.75447803505877e-05
-2.84524859611012e-05
1.50591426306009e-06
-1.46243204172627e-05
8.28169951058797e-06
-2.36513745791935e-05
-6.2723677649517e-06
-3.58983618842463e-05
-4.0765106744495e-05
5.79246661531909e-06
-2.06346548035245e-05
-2.47833961208257e-05
-2.60196369124498e-05
-2.69910901687423e-07
-3.15811246795217e-05
-1.66357010141242e-05
-2.05354402086377e-05
3.24458417590832e-06
-1.36348451093464e-05
-5.77676665912459e-06
-3.44150935462417e-05
-3.82711636628317e-05
-3.31260739013181e-05
-3.27954437236252e-05
-3.20596687744156e-05
-6.73134409965657e-06
-1.27986725113694e-05
-3.832369055151e-05
-5.84145774268975e-05
-2.51907195059132e-05
-1.10902143848722e-05
-2.92591368405115e-05
-3.03912348418784e-05
-2.50837790974341e-05
-2.94005978210149e-05
-5.60101695539626e-05
-1.78744240144241e-05
-2.33557764599167e-05
-3.89880535874964e-06
-2.37230770880659e-05
-9.77742226506871e-06
-2.83486035132304e-06
-3.59258686704841e-05
-1.00251574650978e-05
-3.60468157062303e-06
-2.82139329692754e-05
-2.95197349535616e-05
-2.0273812365529e-05
-1.3969254586253e-05
-2.87379492516355e-05
-3.13126775939493e-06
-2.13278058799878e-05
-3.49743770658967e-05
-1.22175262071704e-05
-2.55484701627477e-05
-3.65767561885863e-05
-2.85861230896243e-05
-2.45729201375704e-05
-2.25243121096946e-05
-2.16190360817941e-05
-1.35172812253823e-05
-6.95037816250297e-06
-2.53897782141791e-05
-1.29335079836093e-05
-1.31780344339025e-05
-1.41398673007094e-05
-1.75610243478267e-05
-3.16788895941212e-05
-1.49191653740037e-05
-2.15700196611788e-05
-2.28323571112152e-05
-2.1652997736914e-06
-3.47702942595491e-05
-4.10482141198833e-05
-3.85923045713195e-05
-3.17056154548762e-05
-4.11208350916551e-05
-1.05492108515003e-05
-3.13525275376156e-05
1.50351327892354e-05
-3.36391434071753e-05
-2.16092264158401e-05
-3.9052380851077e-05
-2.01148528738919e-05
-1.93145357754647e-05
-1.69113417935285e-05
-2.47343356334221e-05
1.15860290743502e-05
-1.40459328527193e-05
-2.44067458276446e-05
-2.80437280081151e-05
-2.69037318546615e-05
-3.2008357659069e-05
-2.42485765195759e-05
-2.29961185143848e-05
-3.87827576412288e-05
-1.86582987568016e-05
-3.01674457380822e-05
-2.50233777230151e-05
-1.27032447365853e-05
-9.61870945484714e-06
-3.25069513351858e-05
-1.50508679549783e-05
-9.65507243580599e-06
-3.12607325998192e-05
-2.13350684808979e-05
-1.14845928565655e-05
-5.46747765741888e-05
-7.38680357587991e-06
4.8461849524222e-06
-3.48782216147501e-05
-1.62655615363104e-05
-1.29938732248128e-05
-4.49976006716038e-05
-3.99203371058751e-05
-1.7263948765532e-05
-1.56539172648107e-05
-1.71129203475138e-05
8.51605782752221e-07
-2.2600072437697e-05
1.87632776364e-06
-4.27794479562038e-07
-1.91200160503005e-05
-1.76688663430953e-05
-3.37061648801555e-05
-3.07893673412786e-05
-2.88542372651064e-05
-2.42113320312305e-05
-1.66408257410475e-05
-1.28575249008524e-05
-3.04131002138789e-05
-3.34007240571776e-05
-1.21165945200743e-05
1.40728554678507e-06
-1.57437277418518e-05
-4.20696699980842e-05
-4.51046001118257e-05
-3.9620043504136e-05
-2.53135801487217e-05
-1.9611780741218e-05
-2.73437832126864e-05
-3.22972395789361e-05
-2.87978412947927e-05
-1.35905314812655e-05
-1.14226291287293e-05
-2.8551057138073e-05
-2.4587262443973e-05
-4.14275915055258e-05
-9.00665790509311e-06
-2.25782853273999e-05
-3.97730747213719e-05
-3.40990396846795e-05
-1.05319238815132e-05
-1.44387188691582e-05
-2.01254212638895e-05
-9.73422094623839e-06
-1.53375608434503e-05
-3.66919573150433e-06
-3.02228844042197e-05
6.73167177514608e-06
-3.66854055900658e-05
-1.78892350382376e-05
-3.72316293495768e-06
-3.67099952859406e-05
-1.63121217677149e-06
-1.20461970529679e-05
1.86691376911798e-06
-2.07492853340122e-05
-1.83155289262107e-05
-2.84804383352873e-05
-1.54539715414112e-05
-2.83663940639971e-05
-1.52729171798477e-05
-1.48326429396683e-05
-1.99581800111776e-05
-3.65463565765617e-05
-1.9964363632198e-05
-1.78396358519655e-07
-4.90131484955121e-06
-2.47809730144652e-05
-1.22042425243677e-05
-2.34510253823387e-05
-2.21704811965026e-05
-2.32131132302341e-05
-2.70693883034633e-05
-1.55742847045682e-05
-9.88016045277069e-06
-9.50874735797512e-06
-1.72884566751374e-05
-2.6374620931306e-06
-1.68556744499559e-05
-1.88949243625535e-05
-1.72787089234376e-05
-3.84699289764462e-05
-9.73546913858721e-06
-5.01296942375823e-06
-1.73821304312288e-05
-1.07885591985306e-05
3.89714737731401e-06
-2.05191565146673e-05
-2.07357852855597e-05
-1.89692757461662e-05
-3.13448833893937e-05
-2.87709913889526e-05
-2.14338882427662e-05
-2.23457825111009e-05
-1.31538802210073e-05
-6.71866859550479e-06
-1.30979271959003e-05
-2.16085894496296e-05
-1.77045814262555e-05
-1.7738460481183e-05
-1.07470024904747e-05
-4.32011245915344e-05
-8.27963336374927e-06
-1.90791896452901e-05
-2.97453929902689e-05
9.36381111442338e-06
1.29803944472653e-05
-3.06297684829748e-05
-3.99767568081356e-05
-2.27325450765484e-05
-2.79674249186814e-05
-5.49303002450872e-05
-3.24665843727273e-05
-1.00104713825551e-05
-4.41793589501339e-05
-2.29561745562486e-05
-2.6550166959352e-05
-1.85536867752438e-05
-2.80897594534218e-05
-9.59260887184756e-06
-1.67198605781999e-06
-4.54485992229192e-05
-2.57125195233784e-05
-4.01600799377314e-06
-7.89003901613989e-06
-2.23306277271386e-05
-3.27385424244052e-05
-3.8202841492705e-05
-2.17682899681999e-05
-3.81921367128399e-05
-1.79877550830372e-05
-1.34916214285624e-05
-4.35430338818182e-06
-3.10062437411197e-05
4.2819213982559e-06
-2.26228550300625e-05
-1.2593430276046e-05
-7.00212392363607e-06
-6.91390532688287e-06
-1.81985927429423e-05
-1.72880465993493e-05
-3.23668368344241e-05
-8.85542319118222e-06
-3.48294603747087e-05
-1.66172980982184e-05
-2.37536210387522e-05
-4.50745702651932e-05
-1.01457087259877e-05
-1.00157500534766e-05
2.49582739101188e-06
-1.85362232111877e-05
-2.26008582504779e-06
-2.92480331593169e-05
-3.74971404779697e-05
-2.05031386076499e-05
-5.19078299448775e-05
-7.49615213850252e-06
-9.20167370934191e-07
-8.7296056656851e-06
-3.50877857126487e-05
-8.93571039712564e-06
-3.79403039042342e-05
-1.55848378121336e-05
-2.01203444330091e-05
-1.03842070599944e-05
-1.7241205961795e-05
-4.44765380352069e-05
-1.34534538449686e-05
-2.24437639836837e-05
-1.67362254482398e-05
-2.98633486985479e-05
-1.66688475334006e-05
-3.22457771336068e-06
-1.57818087878964e-05
-3.89910739545473e-05
-5.19970224486779e-06
-3.01358479362918e-06
-5.54960677271683e-06
-2.59334409371574e-05
-2.47464352926271e-06
-3.55218633232761e-05
-1.62650930172191e-05
-4.10450107454641e-05
-3.01810037639649e-05
-2.74090498548315e-05
-3.53577101949564e-05
-1.04943955085623e-05
-4.14196283839135e-05
-4.29328123900225e-05
-2.09726845179726e-05
-3.35982351405976e-05
-1.81408849625823e-05
-2.94413665087341e-05
-9.40107678466588e-07
-2.14873127037963e-05
-1.64597004190753e-05
-2.14490806353827e-05
-1.79727312279768e-05
-4.21607750198092e-05
-1.10444421777901e-05
-2.98787637835598e-05
-2.20231010242109e-05
-1.32985258097503e-05
-5.36290638659502e-06
-1.99495376327938e-05
-3.09930739644224e-05
-2.23806249954616e-05
-2.67010571519085e-05
-7.9729790927153e-06
-2.29092414258841e-06
-9.2133620702967e-06
-2.0537976087633e-05
-2.56757233006749e-05
-3.11810098211987e-05
-6.33828191958652e-06
-9.57177112753441e-06
-1.34526003433892e-05
-1.43768514713168e-05
-2.6795292126172e-05
-2.81658736861463e-05
-1.36443389952495e-05
-7.59711580102577e-06
-1.5097560396288e-05
7.07742744518383e-06
-1.56747346422268e-05
-2.44419293630829e-05
-4.68073684707674e-06
-1.0205877978513e-05
-1.00742099725664e-05
-4.47686744342696e-06
-8.86356873589815e-06
-7.92956167295452e-06
-7.5614479431611e-06
-6.7524708690331e-06
-3.56354965687017e-05
-2.49745012651346e-05
-3.03756765619738e-05
-1.87176811845966e-05
-4.71552515451641e-05
-2.84474120386783e-05
-2.3227359871487e-05
-1.27768724818305e-05
-1.61447111310976e-05
-1.09948433933748e-05
-2.86308086106655e-05
6.75216797904982e-06
-1.38195149021893e-05
-3.23878865717982e-05
-5.80904290031764e-06
-3.38047465900955e-05
-1.94252178636766e-07
-2.03632349669341e-05
-2.18596193864005e-05
-3.33691450533396e-05
-3.15510852932458e-05
-2.52507862115059e-05
-3.14414953457465e-05
-1.88611030775359e-05
-2.85830021147765e-05
-7.55904289617034e-06
-1.03864004202503e-05
-2.99717971287992e-05
-2.46624423765368e-05
-3.48019123838128e-05
-2.30105660522268e-05
-1.43533346054377e-05
-2.30614192798969e-05
-1.45368551348533e-05
-2.50864208873897e-05
-2.05580231392616e-05
1.02806012592026e-05
-2.87546162275238e-05
-5.54143586854502e-06
-2.49473759441299e-05
-3.84269645406556e-05
-2.86459971552031e-05
-2.21199903812982e-05
-8.49455375572118e-06
-6.72917817541709e-06
-2.03265109138388e-05
-1.37441247631461e-05
-3.46797045156358e-05
-1.75527175134841e-05
-1.99286746940964e-05
-2.85023936636299e-05
-4.00607993666906e-05
-3.19962466964304e-05
-2.65513418627538e-05
-3.2860189814452e-05
-3.04279128905841e-05
-2.65746284985082e-05
-2.45066578962173e-05
-2.10323183688196e-05
-2.35390865274188e-05
-7.52084808823198e-06
-2.11309115322866e-05
-1.90483373553103e-05
-4.3911956349433e-06
-2.4493559704369e-05
-1.78663918652521e-05
-1.7357434843819e-05
-1.87355253043542e-05
-9.66419656618461e-06
-1.03828270813164e-05
4.31647072457362e-06
-1.45659631506062e-05
-4.10444534813983e-05
-2.49603399883111e-05
-2.19946805095598e-05
8.82216246627311e-07
1.48195778843949e-06
-2.65255839204498e-05
-2.07683216731759e-05
-1.31118148387575e-05
-1.9934991076506e-05
-1.42522189343461e-05
-3.52950419211931e-05
-1.12969376773611e-05
-2.93994439957353e-05
8.32609091123804e-06
-2.58651935081477e-05
-2.96279234895249e-05
-1.86105198917546e-05
-9.8951150058112e-06
-9.78390581119636e-06
-4.37921133233914e-05
-7.01691624396409e-06
-2.52139094660779e-05
-2.97652271152382e-05
-1.29002177171904e-05
-3.3707483305666e-05
-4.51600673758494e-05
-5.65914043428069e-06
-1.31798212362583e-05
-2.03123652189519e-05
-2.00618175857387e-05
-3.79498176101853e-05
-9.7955001215705e-06
9.11616709585452e-06
-3.05168449153591e-06
-3.46240398437778e-05
-1.62925095059153e-05
-3.60304860447174e-05
-1.5045890593842e-05
-2.47898546056752e-05
-2.26486854871585e-05
-3.60576411197617e-05
-1.26191292579206e-05
-6.27350324486075e-06
-3.55642647197903e-05
-3.59485382094071e-05
-2.12043321935798e-05
-1.07000640342868e-05
-1.12066871787687e-06
-2.9961211627112e-05
-6.28413171758055e-06
-3.64759178492773e-05
-1.83485764369957e-05
-7.77691557864995e-06
-3.39960745490818e-05
-3.34731448531854e-05
-1.5385634027657e-05
-1.04992606902936e-05
-1.10294589388899e-05
-2.14960241324012e-05
-1.13627331277773e-05
-3.44266134502791e-05
-2.37189472249879e-05
-7.3363117102551e-06
-2.52203853331274e-05
-1.85976831460938e-06
-1.64984796323633e-05
-1.35735364799527e-05
-3.27040959909954e-06
-3.37058869404813e-05
-3.47343315203987e-05
-2.98393207134213e-06
-2.3769999933045e-05
-1.98852021453152e-05
-3.50806420480823e-05
-1.51983770425091e-05
-1.37704655455886e-05
-3.12229044366746e-05
-3.87883153279864e-06
1.25390135749652e-05
-2.63306058699759e-05
-1.14200939354305e-05
-2.68365332619186e-05
-1.54565453164265e-05
-1.5142154277132e-05
-1.32586828925721e-05
-3.34918307844229e-05
-2.42533731183278e-05
-2.90582644411602e-05
-8.49585471421673e-06
-1.81937898988734e-05
1.75287630692556e-07
-3.48792964360213e-05
-1.17957691901928e-05
-4.75397870338351e-06
-2.83596700626458e-05
-2.71641333836246e-05
-3.02005330600152e-05
-3.00656655861985e-05
-7.05031495738046e-06
-2.3965375601016e-05
-4.24132787657717e-05
-5.92012569889411e-05
-4.18648123244464e-05
-1.48897019070786e-05
-3.15357205211341e-05
-1.88801990223753e-05
-2.67513978131023e-05
-9.7506156493406e-06
-4.04076252693063e-05
-1.10599318572701e-05
-1.34246515111548e-05
-1.44547540699711e-06
-3.10702260434092e-05
-2.80786910757629e-05
-7.48599813262461e-08
-2.45711046177259e-05
-2.27656714169257e-05
-2.32737391903001e-05
-2.34956767788237e-05
-2.88425773873869e-05
-3.56662749170659e-05
-3.27442434582596e-05
-2.68138079124365e-05
-1.20791623683979e-05
-2.18673785618486e-05
-4.61952825437445e-05
-2.3237929565812e-05
-3.05302577811639e-05
-3.51783450641829e-05
-3.2659198125644e-05
-1.68677583641552e-05
5.61869377886557e-06
-1.66223602800812e-05
-2.37197497334276e-05
-2.84550385786661e-05
4.69116196320485e-06
-3.70584965150066e-05
-3.67546395238048e-05
2.7913541545255e-06
-2.91225779459571e-05
-3.00868933660066e-05
-3.75273333142602e-05
-3.2238549064893e-05
-3.09077015492157e-05
-3.33822668061033e-05
-2.15371508029253e-05
-1.665166667844e-06
-3.11164045193885e-05
-1.25535866826346e-05
-1.71799562264873e-05
-1.62351078501342e-05
8.64817056212362e-06
-2.31136803507401e-05
-1.43945313368936e-05
-1.88113879789576e-05
-2.29999095693602e-06
-2.00612994763204e-05
-8.25993779371956e-06
2.0195469364498e-06
-2.1892313559653e-05
-8.82092602292383e-06
-2.22988887536103e-05
-3.02703227946118e-05
-2.07659488942667e-05
-2.58113284073446e-06
-1.66523548763027e-05
-1.62854821591275e-05
-4.0067915638303e-05
-1.78461651599251e-05
-3.94650008120297e-05
-2.48593422101127e-05
-1.48066344254046e-05
-1.01474088082417e-05
-1.49870618557397e-05
-1.54182144590867e-05
-1.80568312114621e-05
-1.03488227950697e-05
-1.92284810477556e-05
-2.29755903366237e-05
-2.81226609079711e-05
-2.6622689808718e-05
-5.43001881815184e-06
-2.16970345242456e-05
-1.74168606842227e-06
-2.95621969200032e-05
-3.1291446017591e-05
-2.02739428004345e-05
-2.17448840679478e-05
-3.33460262304595e-05
-7.54902296170469e-06
-1.72115200246367e-05
-3.56537981390003e-05
-2.69390189086894e-05
-2.6533993217773e-05
-2.41092925560164e-05
-3.49910938363965e-05
-4.51511106014263e-05
-2.03356415639037e-05
-2.44539983490339e-05
-8.53055957755689e-07
-3.35242268850315e-05
1.4113161313581e-05
-2.76471681380829e-05
-1.29381764945126e-05
-4.29881915794607e-05
-2.58685881264039e-05
-1.65805196334534e-06
-1.31114133145185e-05
-1.85683740012602e-05
-2.74879886328672e-05
-1.35709815677935e-05
-2.17472903027479e-05
-2.20052443286192e-05
-3.71121471804003e-05
-3.23572554949566e-06
-7.09075426162312e-06
-2.17538121434548e-05
-2.66858222692267e-05
-1.44272099610761e-05
-1.85349845834447e-05
-1.26673085487785e-05
-1.89942868239731e-05
-3.5618571911932e-05
-2.69948368658447e-05
-2.38321072962719e-05
-3.77767296701296e-05
-2.00654236565394e-05
-1.38279415502589e-05
-5.93270526356135e-06
-2.32926161988406e-05
-2.69213219066194e-05
-1.91546115569144e-05
-7.95374202945813e-06
1.07264101005816e-06
-2.4551602343731e-05
-1.29561907559341e-05
-2.11264441996851e-05
-1.05232682313503e-05
-4.71660298047188e-05
-3.26149800639847e-05
-4.83522991221983e-05
-2.35560211067969e-05
-2.02474524350042e-05
-3.16874179613772e-05
-1.5914884873899e-05
-3.63334600103163e-05
-3.86237991607588e-05
3.91229096996257e-06
-1.99844130573843e-05
-6.31168313971643e-06
-2.08970218471725e-05
-1.74645161246174e-05
-3.22614432892482e-05
-9.61749002871884e-06
-1.06864388310054e-05
-2.11426300123066e-05
-1.55821639913657e-05
-1.83746089773201e-05
-1.26455966860111e-05
-1.82954175127761e-05
-2.04372721263138e-05
7.82219888227472e-06
-3.43643465845672e-05
-3.66112037179908e-06
-1.87953104952993e-05
-3.32802453536382e-05
-2.06877382084136e-05
-2.26463727023003e-05
-3.04653308729753e-05
-2.42966583576591e-05
-3.95210492524957e-05
-1.37567470420173e-05
-3.34259064819892e-05
-2.52676400954903e-05
3.40181870610616e-06
-4.52548734608731e-05
-1.8578429009686e-05
-2.12020703187033e-05
-2.43105556462697e-05
-1.84254400570057e-05
-2.74628527142009e-05
-1.63207356797311e-05
-2.34421992652125e-05
-8.15343129613286e-06
-1.25219512527596e-05
-1.67899028823616e-07
-2.96835606814526e-06
-2.69964479345275e-05
-3.1228363839601e-05
-1.45011112559742e-05
-5.35896113940514e-06
-2.28436338016586e-05
-2.78092068797284e-05
-1.83084074195682e-05
-2.29110110821195e-05
-3.73921271487736e-05
-3.37286118382653e-05
-4.31730698597862e-05
-2.54267408109746e-05
-2.09368744827619e-05
-2.22347807689882e-05
-2.1106039125184e-05
-6.49074828188993e-06
-1.3532261666064e-05
-1.84212562636529e-05
-2.53189628102772e-05
-1.64926919784133e-05
-2.41580839624699e-05
-4.73251534468629e-07
-2.14053596632295e-05
1.86331430332632e-07
-2.89432539063781e-05
-1.99386100926159e-05
8.99200626658637e-06
-3.76879003923832e-05
-3.65000815314749e-05
-1.57131741591062e-05
-1.30072082081405e-05
6.08665824227197e-06
-2.82339426800671e-05
-1.50116369810343e-05
-3.57538966479277e-05
-1.56337143219141e-05
-1.68248304707221e-06
-2.60491513205586e-05
-1.45847027517919e-05
-1.66711128481647e-05
-5.61566648909459e-07
-2.38075445276433e-05
5.67518062032076e-06
-2.621072341169e-05
-2.88972222913912e-05
-1.71849956114893e-05
-9.57276807230832e-06
4.60300763931842e-06
-3.10788424349883e-05
-2.83640849381423e-05
-3.09041390783717e-05
-3.35590748491717e-05
-9.91227903117457e-06
-1.98722499347923e-05
-2.20535349685807e-05
-2.39770802713559e-05
-4.04594323268318e-05
-1.92699835064323e-05
-2.10034404292869e-05
-8.37573282033984e-06
-2.65033589295248e-05
-3.95767386967095e-05
-2.9587873593752e-05
-4.40495197361868e-06
-6.54937994591431e-06
-2.56096023468297e-05
-2.92500503405839e-05
4.36946583014434e-07
-3.37699358433965e-05
-3.9821393022563e-05
-3.81194852459807e-05
-1.79484402769784e-05
-1.76461080647907e-05
-2.30821776676464e-05
-1.07492299494255e-05
-2.19320423110873e-05
-2.19784255422487e-05
-5.97741233154749e-06
-1.39699904194127e-05
-2.3308950339002e-05
-2.55513321876295e-05
-1.10137594582618e-05
-3.44870003573555e-05
-2.70424967315225e-05
1.12914316205405e-06
-2.7525699763143e-05
-2.85954007329767e-05
-1.83406642898078e-05
-1.89508336579988e-05
-4.79872013586803e-06
-2.05438708671488e-05
-3.42539138200347e-05
-1.21420870214953e-05
-4.16146202667791e-06
-2.01825621366991e-05
-4.94144009837438e-06
-2.20704248551277e-05
-1.98580282128032e-05
-6.20009662637244e-06
-3.12125135211493e-05
-1.7479940964399e-05
-3.34370239964879e-05
-4.28171481202803e-06
-2.28028322001236e-05
-2.29543176021315e-05
1.43981404934624e-05
-2.28360115906453e-06
-9.2015118498018e-06
-5.34302524015182e-06
-2.01573536410529e-05
-2.53029115141719e-05
-2.04739687300008e-05
-1.94005389437829e-05
-2.37190215003952e-05
-6.04151552628845e-07
-9.59119095848912e-06
-1.05739164260409e-05
-1.17577230266691e-05
-1.34534120256676e-05
-2.6226370024578e-05
-1.3592206740103e-05
-2.43369774058713e-06
-2.2267832020822e-05
-6.99130455578877e-07
-2.97818533939808e-05
-1.21236956322913e-05
-3.35581588215615e-05
-2.33485126328601e-05
-1.68478277335806e-05
-5.68011032430734e-05
-1.48449401391055e-05
-2.85454601755042e-05
-1.40434962535522e-05
-1.67329805963436e-05
-1.42401163044338e-05
-1.43667374524896e-05
-3.03593353896584e-05
-1.42983690474629e-05
-1.00007918463826e-05
-1.96394406661524e-05
-3.49309103641098e-05
-4.63381275355667e-06
-2.75244392720899e-05
-3.78055104344824e-05
-3.05212789319357e-07
-1.79038603335063e-05
-3.06044775607405e-05
-1.20354676464568e-05
-1.9012755277751e-05
1.11337543774213e-05
-9.61745873954549e-06
-3.76700469937161e-05
-1.54401880250352e-06
-2.4820173133314e-05
-3.52360719103035e-05
-4.44834261912722e-05
-2.38743465343308e-05
-2.60652955706247e-05
-4.21483376460903e-05
-4.20516611985309e-05
-2.877728234429e-05
-1.22570592536017e-06
-3.01576062695085e-05
-5.06120916800906e-05
-8.82122003949724e-06
-1.59769263773703e-06
-2.5699438966216e-05
-1.80755944406273e-05
-2.52446256738275e-05
-1.77091439891145e-05
-3.65851132956448e-05
-1.39747354798192e-05
-1.4496375788468e-05
-1.76657166181152e-05
-1.9294006731384e-06
-1.44299694302024e-05
-1.92416594774314e-05
-2.73960890989459e-05
-3.55244388022352e-05
-2.89371169404036e-05
-3.84279335599592e-05
-2.97010650573916e-05
-2.67903924646801e-05
-3.02733908832536e-05
-1.92905068314867e-05
-2.7576921860925e-05
-5.51300155222516e-05
-1.4824838405121e-05
-1.22306117306309e-05
-2.70349568169016e-05
-1.9714879341821e-05
-3.77252074117754e-05
-2.58028473843743e-05
-1.53682952589982e-05
-9.43451373977542e-06
-1.39490053867509e-05
4.17516347043056e-06
-1.90865485245187e-05
-1.86753003209174e-05
-1.20500355980227e-05
-2.45705392435193e-05
-2.0207067838055e-05
-3.4980046388625e-05
-1.13893498695179e-05
-3.09020317141131e-05
-5.26089395867009e-05
-1.79403686759413e-06
-2.73188750934725e-05
-1.81937237709298e-05
-3.21673065549954e-05
-3.18226108030087e-05
-3.16353892832063e-05
-2.34526218687162e-05
-4.44935089490822e-05
-2.83727287913621e-05
-1.24022657551501e-05
-2.68751489295357e-05
-2.80826776033716e-05
-1.11233662515834e-05
-2.37996981351516e-05
-5.48723837993252e-06
-2.22934311279183e-05
2.48123028414033e-07
-1.12652831614498e-05
-2.08219970269717e-05
-2.40299234851748e-05
-1.54911936090333e-05
-3.52548445863162e-05
1.44177554630793e-06
-1.26970019662369e-05
-1.77738059275309e-05
-1.67756729916173e-05
-1.91314856775443e-05
-3.36456781169811e-05
-1.65363627342276e-05
-3.60182847655645e-05
-1.8304470215158e-05
-3.6348795216861e-05
-3.09132533791975e-07
-1.21568542249575e-05
-3.81859093452608e-05
-2.71793254511629e-05
-3.94334301251758e-05
-1.57761568997319e-05
-3.15601508725066e-05
-2.47918063462903e-05
4.13794298751995e-06
-3.79736693876139e-05
-3.62308736905885e-05
-1.57069036021974e-05
-1.56344335401175e-05
-1.29521226201047e-06
-4.42756716258318e-06
-1.82940566638333e-05
-1.79448088468504e-05
-2.74028408831589e-05
-2.0662611093072e-05
-1.752833630134e-05
-2.7713571704419e-05
-2.35141374178438e-05
-2.80843117612578e-05
-3.28103293321407e-05
-1.27464378440393e-05
-1.04935206953232e-05
-1.98072282381023e-05
-6.20345453847887e-06
-8.54716557334057e-06
-1.74089757006736e-05
-2.72363380815196e-05
-1.01948129111185e-05
-2.3733981849567e-05
-2.07774890172996e-05
-2.36300784437751e-05
-3.42002596372652e-06
-1.21392542585554e-05
-1.45051627471273e-05
-2.09362778112462e-06
-1.46591104421773e-05
-2.93673369513831e-05
-2.29067195213116e-05
-4.14659728018379e-05
-1.07898876242421e-05
-2.65913775354895e-05
-2.13644070033993e-05
-1.33055949427244e-05
-3.02887030699093e-05
-4.4826058716076e-06
-2.11144184356113e-05
-1.95070900959039e-05
-9.44442764858124e-06
-3.12655152778931e-05
-1.51836361403306e-05
-2.42153026018063e-05
-2.06516621707478e-05
-1.86766295690082e-05
-4.15317814965013e-05
1.38297362293638e-05
-1.11418787869524e-05
-2.35453497819302e-05
-1.71285286587714e-05
-4.33919561869139e-05
-1.19060966416312e-05
-5.68666711747704e-06
-1.47264905559973e-05
-2.5045599348443e-05
-1.86851167369262e-05
-9.98238385335442e-06
-2.34152966620144e-05
-2.41380013387631e-05
-3.12650743161719e-05
-2.19927210904077e-05
-1.62293119567124e-05
-2.76298276442259e-05
-4.57008093043009e-06
-2.29461153389279e-05
-3.6055473847003e-05
-4.35200095608684e-05
-3.00552439797854e-05
-2.32127249127942e-05
-2.55019816058838e-05
-3.69751568064764e-05
-3.72541975156948e-05
8.08420642639437e-07
-2.89212367644956e-05
-2.59586770759277e-05
-9.2050166237681e-06
-6.1921362981931e-06
-1.59131070762621e-05
-1.74055014066852e-05
-1.77873685410149e-05
-1.17312552527696e-05
-1.68737002546005e-05
1.32020337683389e-06
-3.04691293546468e-05
-2.1779728471001e-05
-1.77283539024788e-05
-1.49671083463694e-06
-2.66278448108753e-05
-2.86973823978246e-05
-1.39876903441223e-05
-3.82022107828437e-05
-2.41226033878392e-05
-2.32724443294241e-05
-2.33551625133277e-05
-3.35133283198549e-06
-3.992862351392e-06
-2.7179922603816e-05
-2.64086476417046e-05
-2.28774852978218e-05
-8.8747130084077e-06
-2.72474634077287e-05
-5.6645950785897e-06
-1.12794858832264e-06
-3.06489507610841e-06
-3.16388005381692e-05
-2.59200346900539e-05
-2.32674903007479e-05
2.76536061075592e-06
1.36042066855733e-06
-2.87321835217958e-05
-7.25699025792308e-06
-7.76802776712071e-06
-3.58073916720268e-05
-2.10068234910287e-05
-2.90573622987129e-05
-7.43011419973074e-06
-2.27851176126563e-05
-2.63890570884993e-05
-3.29158440597995e-05
-2.18335133079375e-05
-1.24983987995198e-05
-4.50179509450655e-05
-1.51932674201489e-05
-2.03411677084556e-05
-2.63137425576576e-05
-2.57254368011749e-05
2.34715857566689e-06
-9.94174600822309e-06
-1.49649119758884e-05
-3.54097050860939e-05
-2.29195100334892e-05
-2.25037936450441e-05
-3.20538486457727e-05
-5.32547059770768e-06
-2.50825868818571e-05
-4.07438703369787e-05
-2.3445913153449e-05
-1.18493565564607e-05
-3.32942046145204e-05
-3.15409824453703e-05
-2.00573021923926e-05
-2.69580994464271e-05
-1.64977368819142e-05
-1.77859553699262e-05
-2.81032678049829e-05
-1.75156540539769e-05
-3.0036015436415e-05
-4.09512743919303e-05
-7.27585377794007e-06
-2.7014291238387e-05
-3.18571715441557e-05
-8.61876322370582e-06
-4.35913562223251e-05
-1.89092497475358e-05
-1.31377302063256e-05
-2.20940772892423e-05
-3.53698642106118e-05
-1.83582569182177e-05
-1.58707655167715e-05
-1.32635333813154e-05
-2.55573894517732e-05
-2.94014551001082e-05
-2.33020646164859e-06
-1.87830931021705e-05
-2.91810109695278e-05
-2.21723788340359e-05
-3.77042362181906e-05
-3.4122819909117e-05
-3.0563569591398e-05
-2.0023526700616e-05
-3.26216199624842e-05
-2.3836625233984e-06
-1.46126332698851e-05
1.74268929397283e-06
-2.96196090920092e-05
-2.69492798198016e-05
-1.23386245220402e-05
4.88178719538116e-06
-1.35081445183313e-05
1.80897562623915e-06
-1.89101683266384e-05
-1.67517753453983e-05
-1.55752165296612e-06
-1.15477466423847e-05
-1.88060257427604e-05
-2.30808593859544e-05
-2.02794758252022e-06
-4.65013656339454e-05
-3.89119793038959e-06
-1.35674348682384e-05
-1.44473166083781e-05
-3.51809798207822e-05
-5.30335355395366e-05
-2.08516120911248e-05
-5.41001847874205e-06
-1.96893149268466e-05
-5.8691196977813e-06
-2.62168767503968e-05
-4.29273485724461e-05
-1.34307085571692e-05
-1.32613390321822e-05
-1.2611966252718e-05
1.26374883177931e-05
-6.44838481024507e-06
-3.1767440671042e-05
-2.60116539647351e-05
-4.76447608401994e-05
-2.73886008036988e-05
-1.59942202452149e-05
-4.29975594287792e-05
-3.64433891088155e-05
-2.09565863752518e-05
-3.79896771016045e-05
-2.1141279661021e-05
-1.24630912619852e-05
-2.59450004716779e-05
-3.49178909062915e-05
-2.35075579663719e-05
-3.24583748081965e-05
-1.12169813349259e-05
-2.82740092199809e-05
-5.3899541262944e-06
-4.39810746083518e-05
-3.58058860740621e-05
-3.41973595923034e-05
-3.86129963353553e-05
-2.25504637911418e-05
-2.51057681771739e-05
-1.80630693931941e-05
-2.25077545601788e-05
-3.21071139126716e-05
-1.88951489675078e-05
-1.95730001165013e-05
-2.68503096564725e-06
-2.1212846220129e-05
-1.262649071724e-05
-3.0027489807882e-05
-3.17757257477086e-05
-3.18152341234928e-05
-2.65173900367084e-05
-2.85310252894246e-05
-2.84798843693115e-05
-7.02049854511196e-06
-1.77619384784108e-05
-3.58708637267856e-05
-2.07228670470877e-05
-1.54137661306529e-05
-3.10227755882224e-05
-1.38549128329249e-05
-1.34958362367356e-05
-3.02763119497729e-05
-3.81049768021171e-05
-3.80950468896807e-06
8.96302995273382e-06
-9.63050453962913e-06
-4.21373138141808e-05
-3.58865804852732e-05
-1.5657345414107e-05
-3.3728647244822e-05
-2.13989691271198e-05
-2.17185295730975e-05
-1.44503283097564e-05
-2.07520061768943e-05
-4.51492904329756e-05
-2.02658012724671e-05
-3.59745290429036e-05
-1.79044597191375e-05
-1.5333565721007e-05
-1.40492798062823e-05
-6.59032080785561e-06
-1.29786534848659e-05
-2.54951080426567e-05
-3.15498391423363e-05
-1.30578917820472e-05
-9.45370407251197e-06
9.22928789897457e-06
-3.83230020181256e-06
-3.87496626536424e-05
-9.1268587314375e-06
-1.98870993393167e-05
-1.58367076066411e-06
-2.48648713944923e-05
-1.43695034174393e-05
-1.35981411040111e-05
-1.68550781009406e-05
-3.38730955140767e-05
-2.88447797820195e-07
-1.89471297235566e-05
-3.04236359273827e-05
-1.09832172443079e-05
-3.89389232424938e-05
-2.22515552223404e-05
-3.56744633352872e-05
3.04543041507322e-06
-2.92866084804671e-05
-3.50942451050093e-05
-7.50641987471726e-07
-6.14988911761352e-06
-1.66450002573939e-05
-3.20138484276158e-05
-8.34305418783138e-06
-1.76668371491781e-05
-1.69502678326708e-05
-3.03749183705449e-05
-7.26074945111422e-06
-2.04677344508614e-05
-4.047016970731e-05
-3.30097532372156e-05
-4.97358161058634e-05
-2.32525997682162e-05
-3.14549034235884e-05
3.14682201635101e-06
-3.64434274309416e-05
-6.79856530890207e-06
-2.58752328503819e-05
-2.09593904106465e-05
-2.507428390758e-05
-3.85990518999898e-05
-9.05722888049683e-06
-2.72179223592392e-05
-2.52221416772593e-05
-9.94066372631045e-06
-1.93212487539868e-05
-2.87733734405525e-05
-1.06565379294599e-05
-1.16485493014349e-05
-2.14887805739002e-05
-2.57446221878714e-05
-7.99940506873807e-06
-1.28587263673262e-05
-2.87109018823167e-05
-4.70429311000554e-05
-1.54706306137453e-05
-1.69304578562683e-05
-1.27152366854851e-05
-2.2468585316781e-05
-1.82575925510996e-05
-2.39116759722371e-05
-2.96314454294633e-05
-2.80413136862895e-05
-1.95446607246299e-05
-4.8824290028533e-06
5.98493929211042e-06
-3.79482803819859e-05
-1.58015216607569e-05
-1.49369806261021e-05
-4.30310092989489e-05
-2.54198045056556e-05
-1.85721902760151e-06
-2.96021974997829e-05
-1.83626416306532e-05
-8.72666030040085e-06
9.77862919089011e-06
-3.44232410063746e-05
-1.78108409591514e-05
-1.17724132501174e-05
-2.11068152735442e-05
-2.1696629980894e-05
-3.67799420127236e-05
-1.76010454408898e-05
-1.78197288597907e-05
-1.82283514280449e-05
-2.9847089686127e-05
-2.01956739248293e-05
-2.03513141991977e-05
-1.62651111394489e-05
-1.9923044945198e-05
-1.05860216429686e-05
-2.03169340120692e-05
-4.99002326677128e-06
-1.13421902211888e-05
-3.11306645675023e-05
-2.6232784666662e-05
-2.91240179601844e-05
-2.68147095045958e-05
-1.28810989761399e-05
-2.75370002680765e-05
-1.07813716109455e-05
-1.57663697110469e-05
-1.75594843003273e-05
-2.82604082100518e-05
-4.34192457222821e-06
-1.48537739687421e-05
-2.06918143920703e-05
-1.45046814595153e-05
-3.45668082558385e-05
-1.21089180444503e-06
-3.65225079818077e-05
-3.87120994287115e-05
-2.54483080443749e-05
-1.25308266198658e-05
-1.64673490354025e-05
-1.56806457959217e-05
-2.79704983135175e-05
-3.29367221779799e-05
-2.19264331047424e-05
-1.19072422970237e-05
-4.22152325403939e-05
-3.93707162664952e-05
-2.95466407646421e-05
-3.30914007781557e-05
-2.31053702496847e-05
-3.78497268423524e-05
-2.16962628975171e-05
-4.69934285836644e-06
-1.64496843022779e-05
-1.2983226008318e-05
-1.79418073831443e-05
-4.21462395845704e-05
-1.25394256454219e-05
-2.10225723407376e-05
-8.83411312122855e-06
-1.0983070937964e-05
-8.01457843656088e-06
-2.99219688208415e-05
-2.01921874794504e-05
-1.23288926567193e-05
-7.97020700303177e-07
-1.82895624860587e-05
-5.50223028110815e-06
-1.97150232682727e-05
-2.92334201629684e-05
-3.30793904931458e-05
-1.39015494005608e-05
-5.99794115148741e-07
-1.47834166099009e-05
-2.04071551879707e-05
-2.40716119666676e-05
-5.55004618733787e-06
-2.28880174568435e-05
5.15190883694783e-06
-2.73204112833613e-05
-2.33425638196534e-05
-1.61971956206598e-05
-8.21238663061402e-06
-1.99503087503444e-05
5.03735782345468e-06
-1.24862824001084e-05
-1.69027871512255e-05
-5.19468708339262e-06
-2.85446342548727e-05
1.00812405725354e-06
-2.16579099589475e-05
-7.34470761284942e-06
-1.99430209406442e-05
-8.96370164674871e-06
-4.01984511237006e-05
-3.10760381429155e-05
-1.58671914093677e-05
-4.86223440545198e-05
-2.56553098117727e-05
-2.24509560066007e-05
-2.70661123657758e-05
-3.49009118631753e-05
-1.26528875244046e-05
-4.24062963775117e-05
-1.48357932072881e-05
-3.58505360327201e-05
-1.77693329484249e-05
-2.73258300510372e-05
-3.58183251061921e-05
-3.12303400032788e-05
-5.52527029186031e-06
-3.79182424833927e-05
-2.14076315760084e-05
-8.28690284838056e-06
-4.47106455764784e-06
-2.1261630970881e-05
-3.02968168077943e-05
-2.3065385169345e-05
-2.32020584061076e-05
-3.99019401049033e-05
-2.42225911109026e-05
-2.99806715664499e-05
-2.26346960318087e-05
-3.410728221561e-05
-3.76762839918321e-05
-2.87589850489984e-05
-1.1789034618882e-05
-1.25072464038793e-05
-2.07342290644644e-05
-1.21911070546729e-05
-2.202658981897e-05
-1.65113338931777e-05
-3.31588036819047e-05
-1.31774484401489e-05
-2.31435334485556e-05
-1.33140641426628e-05
-2.73385820117572e-05
-2.98865515778588e-05
-1.96099549046779e-05
-1.75265975454711e-05
-2.2639883648689e-05
-4.84045704394545e-06
-1.11609487649711e-05
-4.34109164791418e-05
-1.56999896601439e-05
-1.82263981860811e-05
-3.04725283189804e-05
-1.56203985442013e-05
-7.0605375295348e-06
-1.77940368439296e-06
-8.27418475837104e-06
-4.71529302049827e-06
-1.20361513624261e-05
-2.42789981611608e-05
-4.75060629236742e-06
-5.90150832952387e-06
-1.85996531269757e-05
-2.57873866803321e-05
-1.97373940611002e-05
-1.84489599991116e-05
-4.88031935675894e-05
-1.83356629764682e-05
-1.82197902261355e-05
-1.93416842107902e-05
-3.36274824581205e-05
-2.49874365843428e-05
-5.96785026713293e-06
-1.98659304397986e-05
-2.73824577129596e-05
3.2964089302824e-06
-2.73898060708191e-05
-2.99808715652557e-05
-2.30830171995099e-05
-2.0870209751759e-05
-2.15069403850122e-05
-2.13969352037945e-06
-4.16007474988828e-05
-3.69818643658852e-05
-2.89956448177245e-05
-2.66182516476281e-05
-2.05756010736498e-05
-9.5730780429697e-06
-6.02966579618793e-06
-1.85421211462486e-05
-1.87838935501348e-05
-2.02120067210379e-05
-3.43032392278778e-05
-1.80423683847004e-05
-4.21020490362627e-05
-1.29600425442796e-05
-1.21377575703149e-05
-2.92935810176861e-05
-1.91982332970759e-05
-3.98122689204463e-05
-4.79618517489689e-05
-1.36959550995859e-05
-1.84399480654827e-05
-3.3565748021242e-05
-2.73974622898216e-05
-2.27895047635863e-05
-1.68628875105114e-05
-2.53892021089567e-05
-2.62812601434216e-05
-2.77277051089865e-05
-1.92045660410372e-05
-4.46068281652288e-05
-4.45568804073638e-05
-2.36625182765541e-05
-2.04027757765306e-05
-2.24583179042553e-05
-2.17878870118995e-05
-1.82110610083206e-05
-2.84331508266593e-05
-2.05375873048223e-05
-6.3212165150191e-06
-3.88057074275908e-05
-1.80439722136748e-05
1.61994871920929e-05
-2.6588183901803e-05
-3.18885136526547e-05
-2.68741714470456e-05
-2.66942576778836e-05
-4.17765347521701e-05
-3.14323511582344e-05
-2.71934420856637e-05
-1.45082219967439e-05
-5.78105989353879e-06
-1.26202491189052e-05
-1.05825182689755e-05
-1.72864856501776e-05
-2.73030523503141e-05
-1.13856746509593e-05
-2.70777728561916e-05
-2.22643927793413e-05
-8.47555432181496e-06
-3.26049942997651e-06
-1.08571447471947e-05
-4.12471712602611e-05
-1.11118454864225e-05
-6.90132645600006e-06
-3.84873540467032e-05
-2.82764369268715e-05
-2.12175625764685e-05
-3.67160756575796e-05
-1.30523351967849e-05
-2.0090898388512e-05
-1.53671652321434e-05
-8.9329115859701e-06
-2.16485134661681e-05
-3.21981017006271e-05
2.81627276022809e-06
-2.28003156608661e-05
-1.62147279601368e-05
-2.4025185118201e-06
-1.87711994559878e-05
-3.01093772875708e-05
-2.28847768596828e-05
-4.14353091782938e-05
-2.15202107712248e-05
-2.81817920378779e-05
-2.1522477827876e-05
-3.63265092267581e-05
-1.66148504060907e-05
-4.3657944380103e-05
-1.96809189131778e-05
-1.18324256559078e-05
-1.7925917223811e-05
-2.2400493723103e-05
-2.7703628085643e-05
-3.62558846330103e-05
-3.24630414847663e-05
-4.51458113819866e-05
-2.04928648182931e-05
-1.30867247196684e-05
-1.7017798665309e-05
-3.5686644293439e-05
-2.52735730476461e-05
-1.69217106210824e-05
-2.00455195932313e-05
8.66814170769368e-06
-2.96581843413405e-05
-1.3279855942468e-05
-1.88183506143525e-05
-1.67746644200195e-05
-7.56734660372516e-07
-3.13020227827232e-05
-2.54336958898715e-05
-2.90896585465451e-05
-1.07194179799972e-05
-1.48826250234426e-05
-2.55736778834737e-05
-1.4000854563851e-05
-8.22873313116677e-06
-2.63013083286765e-05
-3.04118202455642e-05
-3.56468605049117e-05
-1.11603995360065e-05
-2.54397045683155e-05
-2.00477456454687e-05
-4.3751097593352e-05
-2.53467620173395e-06
2.7813801964981e-06
-4.26057910864764e-05
2.6447484275409e-06
-1.09535706417981e-05
1.55707712432895e-07
-2.55202780417955e-05
3.77358654879998e-06
-1.82411446488002e-05
-2.84598332724451e-05
-8.23408669082176e-06
4.49813967451776e-06
-2.24080911546516e-05
-1.50671392609577e-05
-2.38605955218088e-05
-3.96743079206176e-05
-3.92852103825386e-05
-1.53611450027825e-05
-1.98303798945425e-05
-4.11646439792149e-05
-3.21376461409195e-05
-1.63007108059997e-05
-2.61744533191201e-05
-2.62787414131428e-05
-1.98751629493895e-05
-1.44368637302632e-05
-2.33443473255772e-05
-1.56922437866846e-05
-3.57370907050619e-05
-3.2847076780832e-05
-6.55209973809116e-06
-6.18137749155467e-06
-3.59971607551814e-05
-2.32942393218169e-05
-7.26897887012885e-06
5.86244930598262e-06
-1.2854046966226e-05
-2.24827687374232e-05
-1.10858647637227e-05
-3.03469176266831e-05
-2.38389682621596e-05
-2.1680572510116e-05
-1.32878582281257e-05
-1.57980284056206e-05
-3.0145792719845e-05
-1.99516732924101e-05
-1.63350402471861e-05
-8.78206561475461e-06
-2.22575009058472e-05
-2.6684009400551e-06
-3.72650261272911e-05
-1.63107717426913e-05
-2.41246012987059e-05
-2.18348236805357e-05
9.95114286829116e-06
-1.94284016327234e-05
-1.08003326959552e-05
-1.28020185636035e-05
-3.00570543906599e-05
-1.71772885943103e-05
-2.8974128928059e-05
-1.79846839740804e-05
-3.20016137044622e-05
-3.49225832315219e-05
-1.74587503063307e-05
-4.13800875768894e-05
-2.0432619413526e-05
-1.15747775896755e-05
-2.25435108354516e-05
-5.44620085778955e-05
-9.47576899608992e-06
-2.89035462985474e-05
-1.48325454616856e-05
-2.14446846573206e-05
-1.59439756341437e-05
-1.34709740585903e-06
-3.10921249137048e-05
-2.20877149034869e-05
-1.45538470740834e-05
-3.60021544763126e-06
-5.64242424172122e-06
-5.84883250880855e-07
-1.283631917604e-05
-2.96077560740478e-05
-5.6221755310492e-06
-2.50649264500497e-05
-1.25839886688963e-05
-4.36689545471166e-05
-3.43123018419214e-05
-1.11799214122183e-05
-1.40064600816364e-05
1.13284280588715e-05
-2.32196748858572e-05
-2.86582006697286e-05
-3.79158444351774e-05
-1.29182439897105e-05
-7.39109950278607e-06
-1.15476560211876e-05
-3.06744497412115e-05
-2.25754350914423e-05
-4.47675794189714e-06
-2.33028410190846e-05
-1.47999117508899e-05
5.4849464553316e-06
-4.94141396289625e-06
-9.57687587538432e-06
-2.36755437007353e-05
-3.57473500439094e-05
-2.08213718954531e-05
-2.78250746124307e-05
-3.27781027577626e-05
-4.09129686985403e-05
-1.8854451781523e-05
-1.7714816977329e-05
-2.19957210643464e-05
-2.64072727592524e-05
-2.25249332286752e-05
-2.13615489359499e-05
-6.38199238184935e-06
-2.4428195493506e-05
-3.00632672112521e-05
-7.70423706034373e-06
-1.58211272755437e-05
-3.05412086805678e-05
-3.8293165303848e-05
-2.80284701473462e-05
-2.33409145785013e-05
-1.90263569244498e-05
-3.18168485312296e-05
-4.00879749579557e-05
-3.8615996362099e-05
-3.48016138281124e-05
-1.40879014313102e-05
-1.67101368345865e-05
-3.04438882867368e-05
-2.87997313170581e-05
-3.03321935448853e-05
-2.83809500081937e-05
-2.82184237948015e-05
-3.34582666084822e-05
-2.6225095284968e-06
-1.26558443615624e-05
-1.41243948568635e-05
-4.84313013253364e-05
-2.03355665051126e-05
-4.81340567393525e-06
-3.09995861384442e-05
-2.13283691010993e-05
-2.21369726249573e-05
-7.38632927252111e-06
-3.91566339868453e-05
-4.26349468004168e-06
-2.1577933132085e-05
-2.27935937221943e-05
-3.29172646443796e-05
-2.20615002363707e-05
-1.1007287170931e-05
-2.22549123085044e-05
-2.91153113945688e-05
-2.34390430307837e-05
1.28355549815678e-05
-2.42719751382795e-05
-1.56427613927288e-05
-2.65937497453473e-05
-2.49660706407403e-05
-3.0508826549201e-05
-5.29908216751793e-06
-1.68343708040685e-05
-1.74177578589716e-05
-2.16730711401317e-05
-6.60185780118245e-06
9.35150572827839e-06
-1.76098950549181e-05
1.6048409077363e-07
-1.54847450682503e-05
-2.00786326383391e-05
-1.84677681968524e-05
-1.73746990244077e-05
-2.21322207374815e-05
-2.20826796702888e-05
-2.02993529220917e-05
-3.65176573567024e-05
-3.42440895716966e-05
-1.26606312667146e-05
-1.45056004065337e-05
-1.96150687487348e-05
-1.58662316021321e-05
-2.50653452138358e-05
1.49433427996531e-06
-1.78815191591195e-06
-2.32784883587867e-05
-4.09135456935575e-05
-7.48288833360806e-06
-1.17127432946158e-05
-1.5235658847931e-05
-1.76649988825566e-05
-2.19851355853974e-05
-2.82108176015182e-05
-2.00971533119479e-05
-1.03053591055694e-05
-1.86025997348712e-05
1.60209164587289e-06
5.48367308420023e-07
-3.59929376966148e-05
-3.22089541484451e-06
-4.66034674310804e-05
-1.74551685354921e-05
-3.49891945962723e-05
-4.52073231015796e-06
-3.66490800257463e-05
-8.04853950830366e-06
-2.62228897465818e-05
-4.34311313547775e-05
-2.67009798728315e-05
-4.30743302601001e-05
-3.07008900570929e-05
-2.6560034941058e-05
-1.32999873468759e-06
-5.74108493206015e-06
-2.69736128434972e-05
-3.02770512182764e-06
-2.80640256365245e-05
-2.56702612002672e-05
-1.14191870628874e-05
-1.78246293994213e-05
-5.37811386253964e-06
-1.93464334863525e-05
-2.08258290481518e-06
-2.09383663936686e-05
-2.64361859567472e-05
-2.69591408224323e-05
-1.25161810359121e-05
-3.69554490139654e-05
-1.48575725930348e-05
-8.76994693314732e-06
-3.04961579605437e-05
-2.70375183711228e-05
-6.04746716397634e-06
-3.42369392414705e-05
-8.60118661918369e-06
-1.65806454932926e-05
-1.63962310183324e-05
-8.88751469601038e-06
-1.45000814533438e-05
-3.45932838722853e-05
-1.67459439725291e-05
-1.55087227150787e-05
-2.27700533897816e-05
-1.02284625711779e-05
3.21229354733426e-06
-2.2634788640424e-05
-1.70659560545469e-05
-2.09181181869853e-05
-1.22538946758563e-05
-1.22343089647485e-05
-2.01843948242667e-05
-2.91104533217586e-05
-3.42471702211426e-05
-3.14125646379548e-05
1.21476294259346e-05
-2.96030488555385e-05
-3.06335488606765e-05
-2.70153090278714e-05
-1.05865503208247e-05
-3.30980708026493e-05
-1.41886342641245e-05
-1.84985250157099e-06
-3.33846063821797e-05
-2.03317639269816e-05
-4.70822337882438e-05
-2.82833371594876e-05
-1.29917171065792e-05
-1.05085116427225e-05
-2.41922303807834e-05
-3.47650858069292e-05
-2.3036050759317e-05
-4.08560284805072e-05
-2.55432853786248e-05
-2.17884489551831e-05
-2.82127181153789e-05
-3.4737839151653e-05
-3.5986817685347e-05
-3.11978703908416e-05
-3.63240503747191e-05
-2.42675064080836e-05
-1.5019034089548e-05
-2.60545908913756e-05
-2.75756673004661e-05
-1.92971165513699e-05
-3.76514705163712e-05
-1.45191134870502e-05
-1.99839043919662e-05
-2.968465622794e-05
-1.84737620281718e-05
-1.83807110874445e-05
-3.87782516187432e-05
-3.42539872874033e-05
-1.55368030258423e-05
-2.69010622056037e-05
-2.66692885775891e-05
-1.96688249033818e-05
-2.44572329725293e-05
-1.74047325585735e-05
-1.14998426106802e-05
-2.15293842531117e-05
-2.73432791676223e-05
-2.78613208423217e-05
-1.19525137551173e-05
-2.98876757780957e-05
-2.58350539440064e-05
-4.42555273543371e-06
-2.46635062799288e-05
6.61904402714492e-07
-1.68334318187577e-05
-5.384329828436e-05
-2.39847891445753e-05
-1.36258623549993e-05
-3.44407421090597e-05
-2.72079311861479e-06
-1.70727028566271e-05
-3.50811053766856e-05
-2.1584632164113e-05
-2.24226997827384e-05
-2.08668920413073e-05
-8.5584279004286e-06
-2.99735084066933e-06
-1.82461597470903e-05
-3.91969595225434e-05
-5.2960043427853e-06
-2.58563917447735e-05
-3.05024031953437e-05
6.39112800390739e-06
-2.28645084318361e-05
-2.92525247534656e-05
-3.26085044724761e-05
-3.39812030085435e-05
-1.2766192445626e-05
-2.74979804788148e-05
-3.77947121627842e-05
-1.52145826881303e-05
-3.58480443562252e-05
3.33510767056365e-06
-1.4574168493484e-05
3.74935182002171e-06
-2.12683733321264e-05
-2.46964177027133e-05
-4.06732663841312e-05
-1.84967752480763e-05
-7.43329168168375e-06
-2.32691649189254e-05
-2.74270615940049e-05
-4.78462990104357e-05
-1.83587072097928e-05
-3.11460517766821e-05
-3.33127046727411e-05
-2.90954383306802e-07
-1.91026473276374e-05
-3.90885803025556e-05
-1.95602009869656e-05
-5.74197573410042e-06
-2.62276341700829e-05
-2.69973306133629e-05
-1.52177947678141e-05
-3.85994837268566e-05
-2.44344403382516e-05
-2.92424996072208e-05
-1.99254210543706e-05
-1.11495810954023e-05
-4.89529161307063e-05
-2.53875454489597e-05
-3.22538429971363e-05
-2.73719709106264e-05
-5.46057889543983e-06
-7.26591416162207e-06
-2.02184774274875e-05
-2.19613345350625e-05
-3.0973209411004e-05
-2.60826566298983e-05
-1.68421291426093e-05
-2.33216633565123e-05
-3.24555505762932e-05
-2.74535905245521e-06
4.96347673218188e-06
-2.05234998939106e-05
-2.95774757920883e-05
-2.01123034257258e-05
-2.33644952180612e-05
-1.68882574317347e-05
-1.25081322368378e-05
-1.38910791597233e-05
-3.96758490676441e-05
-2.35424397468511e-05
-2.87315571772047e-05
-2.12422264462835e-05
-2.86868528777781e-05
-1.40754619913381e-05
6.56644959525754e-06
-1.53327758748918e-05
-1.31076768922197e-05
-9.24232309216201e-06
-4.02048574319448e-05
-5.0095191177133e-06
-1.4584039029067e-05
-1.96793371781712e-05
-2.57553264362355e-05
-2.00745498587546e-05
-2.43158606101532e-05
-1.72751536682876e-05
-3.51342273774888e-05
-1.42677006113371e-06
-3.98853277763443e-05
-2.4412360280082e-05
-2.35675624392171e-05
-7.54809729996188e-06
-1.45543198270759e-05
-2.01085901505778e-05
-1.30141021591263e-05
-1.40968236522031e-05
-2.82883125941457e-06
-9.99013084978207e-06
-2.21167549301427e-05
-1.03448763854413e-05
-1.56419219436141e-05
-4.32022641176144e-05
-2.95719273198356e-05
-1.02456655976943e-05
-2.07937883338316e-05
-1.37270237994788e-05
1.00429632402772e-06
-6.50867185311034e-06
-9.60571941530153e-06
-2.25264489444047e-05
-3.91945124939214e-06
1.2510852511763e-06
-1.18198403103863e-05
-1.23649211921856e-05
-2.0066469774376e-05
-2.3710734759751e-05
-5.70893176630399e-06
-3.32304198007804e-05
-3.26331378871997e-05
-6.97542234064729e-06
-2.66522897646754e-05
-4.00020143476953e-06
-4.63991523748109e-06
-1.65038556830362e-05
-2.92268381733281e-05
-3.50826601257103e-05
-8.33607779992851e-06
-2.40383136401793e-05
-4.99957183968326e-05
-2.3049465395154e-05
-1.32172368993863e-05
-1.36882008029598e-05
-1.8873685976545e-05
-2.98229025031859e-05
-2.6843237018749e-05
-3.16069362489346e-05
-3.27665953447843e-05
-2.21188670189823e-05
-5.4172048708343e-06
-1.5148566493264e-05
-2.97390944887916e-05
1.40746790221201e-06
-3.80169028590917e-05
-1.54399794506196e-05
-1.14124664057214e-05
-1.59631307380164e-05
-2.9743032177286e-05
-9.13562803658261e-06
-1.56260741858091e-05
-9.45276415172249e-06
-2.55565707764062e-05
-3.42829376969609e-05
-1.89679668346677e-05
-2.90383081560205e-05
-2.78179425203089e-05
-1.36828615891334e-05
-7.38577748253788e-07
-1.27560024552572e-05
-3.32790069632351e-05
-1.86300357013994e-05
-1.28000866829725e-05
-1.73440207457007e-05
-2.30834857238308e-05
-8.67763516391057e-06
-3.30786700474366e-05
-2.97521278153473e-05
1.67115296506402e-06
-8.06261242547849e-06
-1.08211029115222e-05
-1.57253022763257e-05
-1.92710716574303e-05
-5.39419437484139e-05
-3.09530233423287e-05
2.24795512225849e-06
-1.84870716786975e-05
-1.29116042192571e-05
8.45603085328524e-06
-2.19148324276801e-05
-3.79922365520654e-05
-2.1883491607366e-05
-3.06103823389318e-05
-1.26675514311277e-05
-5.72286905180346e-05
-1.82669876221926e-05
-2.44423263796589e-05
-1.22826294114182e-05
-1.95843360771018e-05
-1.54636841600392e-05
-2.92009732230814e-05
-1.80123232378184e-05
-7.20369319633427e-06
-1.76124135715482e-05
-2.15824621105832e-05
-4.59170014705358e-05
-6.26357963356557e-06
-2.84830350515599e-05
-2.66239202264936e-05
-9.8070581801955e-06
-2.42653716030222e-05
-1.03669721075525e-05
-2.54773551920209e-05
-1.43302864856324e-05
-1.52453531649054e-05
-3.36402899734589e-05
-2.06762906708069e-05
-2.27253733665734e-05
-4.15549542126961e-05
-5.88093153437483e-05
-1.59421239991466e-05
-1.82772112607067e-05
-1.53120999489298e-05
-3.77920486093684e-05
-1.76284844203497e-05
-1.26541190191368e-05
-4.57988724917241e-05
-1.75675384070258e-05
-1.5237153331619e-05
-1.55936523159557e-05
-2.74844585179137e-05
-2.02572875833547e-05
-1.30052695083752e-05
-4.63679039472488e-06
-4.01648480288278e-05
-1.21588445369963e-05
-3.62540119249954e-06
-2.89005773773956e-05
-3.66614644397727e-05
-2.20958526365227e-06
-2.94135216283165e-05
-1.49795021162267e-05
-2.66948795173033e-05
-2.64294292367271e-05
-1.64868348849394e-05
-1.69144027197779e-05
-2.1920142127897e-05
-5.96576872830611e-06
-2.03281453805355e-05
-3.12882152395179e-06
1.04844940991166e-06
-4.89289526082265e-06
-3.69911026135289e-05
