# Supplementary material for: Research on computational propagation and identification of mine microseismic signals based on deep learning
Source: PLoS One. 2025 Oct 22;20(10):e0334641. doi: 10.1371/journal.pone.0334641 (PMC12543183; doi:10.1371/journal.pone.0334641)
Supplement: S1 Data — (ZIP) [file pone.0334641.s001.zip › 000100500001036.xlsx_0.txt_24.txt.txt]

-1.68368562206407e-05
-2.23627936670652e-05
-3.94488647311053e-06
-1.709266366385e-05
-5.13934349062893e-06
-2.31913722326086e-05
-2.24755788593387e-05
-6.61723404932943e-06
-2.63764053275309e-05
-1.74035626289255e-05
-1.11077687166529e-05
-1.58070192627582e-05
-3.26653330887037e-05
-3.89199257677889e-05
-3.74323361595049e-05
-2.09629331422211e-05
-2.69027254922125e-05
-1.90085419008743e-05
4.22307419343155e-06
-2.48782311615266e-05
-1.1554396647256e-05
-2.20451541808713e-05
-1.35718393124913e-05
-1.92814875445497e-05
-2.4819167630902e-05
1.00441059211661e-05
1.48367869722636e-06
-8.07265907438257e-06
1.29215552187943e-06
3.04532564309537e-06
-1.23893981818503e-05
-1.44474236054152e-05
-4.90569900553032e-05
-1.87080590936739e-05
-2.61811235432566e-05
-8.38925022140661e-06
-1.89084745557774e-06
-1.53010171494691e-05
-3.48189769885997e-05
-5.68411922760378e-06
-3.08905282850544e-05
-3.51650304178011e-05
-3.33521092275044e-05
-1.92877672564989e-05
-2.435442013628e-05
-3.69867297531327e-05
-1.46936821012222e-05
-1.14359045078691e-05
-1.8615064178768e-05
-2.38523248074007e-05
-5.02609324995559e-05
-2.86471819212363e-05
-3.68780105945143e-05
-3.01000283739554e-05
-8.70910065102778e-06
-3.35590024614203e-05
-1.93625429171487e-05
-2.41321086835961e-05
-8.73980927153029e-06
-2.08477211660971e-05
-3.11850000365724e-06
-1.9132038275494e-05
-1.00611542077274e-05
-3.74841454107722e-06
-4.66994986089418e-05
-3.7956879642526e-05
-1.30350277378783e-05
-1.7360047121774e-05
-4.85098598268926e-05
-3.43670578197379e-05
-2.67289731388052e-05
-3.88843703146549e-05
-2.78013712291378e-05
-8.37608918071938e-06
-8.60536958669439e-06
-7.96173731184824e-06
-2.18963742029443e-05
-2.00987209084796e-05
-1.71632034949239e-05
-1.49989398823807e-05
-1.6211676027948e-05
-1.61310030843202e-05
-1.02997246688959e-05
-3.65131837289611e-05
9.28577788622003e-08
-3.31681916556765e-05
-4.1432962047516e-05
-2.93252598913342e-05
-1.97117846159403e-05
-1.55782983669192e-05
-3.36764343232905e-06
-2.7956374986291e-05
-2.81498757508875e-05
-2.18390341938054e-05
-3.00786100666504e-05
-2.17567768029453e-05
-1.48050225825846e-05
-1.48375594312409e-05
-3.08629007860533e-05
-2.21553153428543e-05
-2.63022894534235e-05
1.27719684648935e-05
-2.47155208269423e-05
-1.0700723717089e-05
-1.07438815779836e-05
-3.61219260788973e-05
-2.08622517784819e-05
-1.9784919846613e-05
-3.35881822067257e-05
-5.60768150434559e-06
-2.41547021745175e-05
-3.83004254395728e-05
-3.01858476868365e-05
-4.82029961343695e-05
-3.42040174959277e-05
-2.13630961488514e-05
-1.19195662943821e-05
-1.78103444492658e-05
-1.88762281446144e-05
-1.01622049611892e-06
-4.14793711156862e-05
-2.35644475658147e-05
-9.37389433286512e-06
-5.34196206490337e-06
-1.96713838753967e-05
1.1879812408416e-05
-2.35193242741701e-05
-1.62871212954366e-05
-2.91621410172856e-05
-2.96994878763789e-05
-2.64606368096261e-05
-3.54911633839614e-05
-2.54534285514522e-05
7.31185036660288e-06
-1.46973566976602e-05
-1.28086331728911e-05
-3.08691554280702e-05
-4.98517794527524e-05
-2.11357924481411e-05
-2.43610307787482e-05
-1.05773948100138e-05
-2.32072728095907e-05
-2.71080120404811e-05
-2.11657475376915e-05
-2.9949382852621e-05
-3.7852029998253e-05
-5.22491286292097e-05
-1.88160497818734e-06
-1.84264627233459e-05
-3.60186926226163e-05
-2.6284455737266e-05
-2.86021903895755e-05
-3.60576626660225e-05
-3.64423683978713e-05
-2.77584377051197e-05
-2.98623730685194e-05
-3.95758890407726e-05
-1.87838293566683e-05
-2.31987411522825e-05
-2.03216729787393e-05
-3.65829371992201e-06
-3.68766613732143e-05
-1.85587986819087e-05
-2.17453262105618e-05
-7.82150612693878e-06
-8.14912138183002e-06
-2.96873521838332e-05
-3.91049166940406e-05
-2.2443820327979e-05
-2.38291650564541e-05
-2.96944738769997e-05
-9.34664742196588e-06
-1.84970268077745e-05
-4.2597898298324e-05
-1.05117733642324e-05
-2.31510903312151e-05
-1.67799902423227e-05
-2.78344192636837e-05
-1.5512299611201e-05
-1.86004336509719e-05
-2.64498956561555e-05
-2.49383462222616e-05
-1.93903089169954e-05
-1.08979911163797e-05
-1.87007071928232e-05
-1.19538268103887e-05
-1.13285048772697e-05
-2.79809710559475e-06
-1.61568891970416e-05
-7.57249694378208e-06
-2.25197328545488e-05
9.70029350395883e-06
-3.91542005920375e-06
-2.6330552566554e-05
-3.05454108117658e-05
-3.39519152805436e-05
-2.17118872637004e-05
-2.94717684720396e-05
-2.47189394669811e-05
-2.13700630859769e-05
-2.41370468740503e-05
-1.73555555764918e-05
-3.88508141758153e-05
-2.15748996658481e-05
-2.75188988811473e-05
-2.32631988822064e-05
-5.69448878302529e-06
-1.10829870728316e-05
-1.23978370806014e-05
-2.97983696829926e-05
-1.55583170227659e-05
-1.82807746725441e-05
-2.67852436631399e-05
-1.3156230643446e-05
-2.95854018890025e-05
-3.15400136310395e-05
1.33942837149263e-06
-1.12870124335301e-05
-3.55781270541596e-05
-1.32376101787109e-05
-2.06638995487722e-05
-6.82974679630337e-06
-1.35308937484021e-05
-1.0645121970967e-05
-3.03312376355486e-05
3.53259347861755e-06
-2.75667015002387e-05
-1.13898191083361e-05
-4.9374320763472e-05
-1.67771235425395e-05
-4.65791489240842e-05
-2.14200731272892e-05
-3.38361929814849e-05
-1.72206129196975e-05
-2.20240868013685e-05
-2.0198523200942e-05
-1.80678085034123e-05
-2.95576194744325e-05
-2.20576439219256e-05
-1.79330058760511e-05
-3.0091421211084e-05
-1.71923478502764e-05
-2.66587503499481e-05
-3.35238664162425e-06
-3.82216476717553e-05
-3.69851969446393e-05
-2.46586113900764e-05
-7.26774700998519e-06
-3.38308065436073e-05
-2.32756430334429e-05
-1.31708841658465e-05
-6.38698354602922e-06
-3.01348636885323e-06
-2.82387716444786e-05
-2.60132381531453e-05
-3.94996045447801e-05
-3.40362318452677e-05
-2.79871506364294e-05
-4.05032528417091e-05
-3.23767138412502e-05
-2.1776295080217e-05
-3.90597292046044e-05
-3.13562582017859e-05
-3.72632806007361e-05
-2.74872914036074e-05
-1.62776851725436e-05
-3.08976945003438e-05
-2.8397259578412e-05
-2.94123662612429e-05
-1.48261749820723e-05
-1.21344129226598e-05
-9.5194157961071e-06
-1.87658030321502e-05
-1.56245512034706e-05
-1.58326988035604e-05
-2.72725682870582e-05
-1.52638499688561e-05
-1.71362857976779e-05
-7.61741148566369e-07
-2.09377160177409e-05
-1.53536630069333e-05
-2.34098046448668e-05
-1.8339148351605e-05
-1.38728941528301e-05
-3.14962322328936e-05
-1.13853294274424e-05
-1.79443139335925e-05
-1.95202323476335e-05
-1.63318753759838e-05
-1.86190258691835e-05
-2.52500155410869e-05
-2.65992450153092e-05
-1.99375945384331e-05
-7.14633918700281e-06
-2.27355008752449e-05
-7.11105588298631e-06
-2.54082896932201e-05
-2.1045341884478e-05
-1.44340769383394e-05
-2.84328756616277e-05
-1.3312881867493e-05
-2.69960075462881e-05
-6.37483613275826e-06
1.98742164598592e-06
-6.64344130413838e-06
-3.04683358965965e-05
1.56450384134221e-05
-3.88778863903826e-05
-2.47279129080957e-05
-1.62521402137277e-05
-1.56875951048688e-05
-3.89685377928831e-07
-3.79288298535074e-06
-2.30759880456207e-05
-1.768950212535e-05
-2.89277853300403e-05
-3.2978415966928e-05
-3.93752809328314e-05
-1.73690197209114e-05
-2.41583509617715e-05
-3.41028350678138e-05
-4.22499245868341e-05
-1.28713352917647e-05
-1.72688378742811e-05
-1.30885020315352e-05
-2.08788276480481e-05
-3.21754226515699e-05
-1.14110203936608e-05
-3.66575029624047e-05
-3.00134459176256e-05
-1.32196456965332e-05
-3.35616305857476e-05
-3.24107230410167e-05
-1.98842348395203e-05
-2.97411196808176e-05
-2.70262803235168e-05
-3.00830925945972e-05
-3.3367723233973e-05
-1.81244062374897e-06
-3.38314651185664e-05
-1.26670573561998e-05
-2.22706458423077e-05
-4.29914727318333e-05
-1.58975358656516e-05
-1.23048629706411e-05
-1.58622463803521e-05
-2.43983686919678e-05
-1.93288404250737e-05
-1.2269972842604e-05
-8.69068683027056e-06
-1.33421466210782e-05
-2.28380230654438e-05
-5.95854227528422e-06
-5.80225764855599e-06
-2.23960861190713e-05
-3.73290055652006e-05
-1.78899922043449e-05
-1.87375003611602e-05
-4.12174230764482e-05
-9.51180020205084e-06
-2.3956873565595e-05
-2.24193662749733e-05
-2.58437281228863e-05
-1.68218062803799e-05
-3.45225188307646e-06
-6.63436445713334e-06
-2.35230974848485e-05
-1.954277578133e-05
-9.38843002978122e-06
-1.66505901950482e-05
-3.97001838111134e-05
-3.09695229162054e-05
-3.3773393396087e-05
-1.79824279866609e-05
-2.37396370283244e-05
-4.90821778002023e-05
-1.31188871101103e-05
3.31655468058831e-06
2.20940371467396e-05
8.71647427240451e-06
-3.44163141910938e-05
-2.76964938457104e-05
-1.57714330761341e-05
-2.0342900205024e-05
-2.6545130708702e-05
-1.88555138668033e-05
-2.40465773210024e-05
-1.53069627459043e-05
-2.81081494824642e-05
-1.72469980450726e-05
-4.00660655860608e-05
-2.7922293082994e-05
-1.05779052487705e-05
-2.95533502830988e-05
-1.72338998136143e-05
-3.25220653221764e-05
-1.20277448996648e-05
-9.67351272104053e-06
-2.25700540540724e-06
3.45572771454225e-06
-2.11294260415995e-05
-2.73694866103283e-05
-3.6682898697946e-05
-1.49853572964466e-05
-3.3036762944663e-05
-2.42396378058478e-05
-2.3924369629261e-05
-3.51080710232565e-05
-1.82275154853875e-05
-2.42771689446172e-05
-3.90277499350215e-05
-6.35380174760827e-06
-3.16147209990735e-05
-3.66498256253914e-05
-1.30387172548552e-05
-1.69278208842224e-05
-2.8820726039785e-05
-2.20724524177188e-05
-1.04077508607082e-05
-2.5957515079155e-05
-3.39639851383456e-05
-2.93120081627782e-05
-2.17436279274271e-05
-3.1395650526729e-05
-1.33424567611585e-05
-1.90034904716139e-05
-2.8882868006733e-05
-6.62552210001581e-06
-1.58796403424712e-06
-1.77375237042529e-06
-2.30015683036064e-05
-1.03431378651393e-05
-1.28117663904551e-05
-9.81644310867552e-06
-3.48575108811839e-05
-3.59850707290613e-05
-8.475822790876e-06
-1.17734494110899e-05
-1.48066938841173e-05
-2.72276980477184e-05
-2.53543654079745e-05
-3.98441736621371e-05
-1.83252277991399e-05
-3.15836373510452e-05
7.37665568303027e-06
-2.67176163217922e-06
-2.09726998956769e-05
-4.24233223027932e-06
-2.8345561133321e-05
-2.25904260562565e-05
-5.30438068510617e-06
-2.7077837806316e-05
-2.68664771099136e-05
-7.11946409107513e-06
-6.43053123551757e-06
-2.61387208658425e-05
-3.12576566999969e-05
-4.07452722603173e-05
3.93731205347943e-06
-2.70562895416675e-07
-1.09535849173324e-05
1.10417340552657e-05
-3.48782814743737e-05
-2.95931093236289e-05
-1.04143532002039e-05
-1.09162150118437e-05
-1.19395793578153e-05
-3.2294862479591e-05
-9.91154131068194e-06
-2.32377051481472e-05
-1.62659468855845e-05
-2.303228569583e-06
-1.83110836396592e-05
4.22223959017915e-06
-1.63760888459272e-05
-1.80505811675336e-05
-2.28542023183409e-05
-8.4243007756184e-06
-2.22336365757904e-05
-3.01146282733707e-05
-1.99295093469129e-05
-2.42693472180683e-05
2.82703050943934e-06
-3.52107025514854e-05
-4.1396140608666e-05
-3.34775657312358e-05
-1.60038294235695e-05
-1.76582569087766e-05
-2.08224311862452e-05
-3.74544129041182e-05
-5.01984148175241e-06
-3.26519521082176e-05
-1.30893422652949e-05
-1.88476575088036e-05
-1.88520978223452e-05
-2.4518899324353e-05
-1.85855408954675e-05
-1.61093382253333e-05
-1.77043458175974e-05
-4.63052317018818e-05
-2.19731189501308e-05
-2.0414538222935e-05
-9.20600519909701e-06
-2.31539044429977e-05
-2.22614299422145e-05
-2.22257719918795e-05
-1.44316483630999e-05
-1.18300398062599e-05
-1.8365252788875e-05
-6.01583971172438e-05
-1.194934663593e-05
-1.90329221607361e-05
-1.75875135720709e-05
-3.35454556542673e-05
-2.97357851415637e-05
-1.55479148483476e-05
-1.10336508906255e-05
-3.25671890966832e-05
-1.94281900505628e-05
-3.31853539519997e-05
-2.26509282727161e-05
-4.37999695079082e-05
-1.47734261197927e-05
-2.47896024991166e-05
-1.66495901918168e-05
-2.37959985164784e-05
-1.09260654984191e-05
-2.69936899663432e-05
-1.48539209797752e-05
-2.14912355436029e-05
-9.96531034015113e-06
-2.9980316168008e-05
-1.3246736530667e-05
3.38617677373508e-06
-2.20969922841673e-05
-4.8812898108227e-06
-9.157585177861e-06
-2.09741339665463e-05
-3.71686461681383e-05
-2.34822888003696e-05
-2.41936382567527e-06
-2.51105259039914e-05
-1.25922239433733e-05
-3.25294464280203e-05
-2.40347642475634e-05
-6.98296365140881e-06
-1.9821937227971e-05
-1.63064073654177e-05
-1.16301726250971e-05
-1.94691890263538e-05
1.59104571588254e-06
6.06191136541099e-06
-3.29367237690831e-05
-3.30502180899559e-05
-3.80128735570428e-05
-9.53490969144384e-06
-1.29498117735521e-05
1.1638516103715e-05
-1.76347648332211e-05
-2.20833622618106e-05
-5.6463411295394e-06
-2.59731934386777e-05
-2.29790892602393e-05
-2.28380526882875e-05
-4.3231327814983e-05
-1.27843330364209e-05
-1.68714340337033e-05
-1.89850730617649e-05
-1.58516064671488e-05
-1.36594352333998e-05
-1.21036216046159e-05
-1.97881865765334e-05
-2.52359773956886e-05
-3.59805531439229e-05
-4.07631558291274e-05
-2.35482804698714e-05
-1.63869845548646e-05
-2.62219244830356e-05
-2.11282576854351e-05
-3.65482106303173e-06
-1.22226292494772e-05
-2.11547321855431e-05
-2.64143319657389e-05
-7.10512682794722e-06
-2.33767396687045e-05
-1.44270748797623e-05
-2.08196060600056e-05
1.41811687990907e-06
-2.10847035883496e-05
-2.03502530210496e-05
-6.40460119674777e-06
-4.20138026837902e-06
-3.14371706263936e-05
-2.8345442799461e-05
-3.65758337070809e-05
-2.00716825183772e-05
-1.74496648286584e-05
-2.52259653053419e-05
7.97893741902497e-06
-6.96697392241398e-06
-1.22152014063715e-05
-6.55302851448285e-06
-1.18728138912271e-07
-2.29115131885878e-05
-2.20534073527899e-05
-1.73204161624304e-05
-3.27760807425502e-05
-2.45079733414485e-05
-7.375111141789e-06
-2.8409394483916e-05
3.02759896360071e-07
-3.03419730644487e-05
-1.80883413593784e-06
-4.20122533755657e-05
-7.85458767562934e-06
-1.88499811467379e-05
-3.1816125259765e-05
-3.59948057374325e-05
-9.43492604220516e-06
-1.23397268203354e-06
-3.37202105426232e-05
-2.06313190407526e-05
-1.1823579484729e-05
-8.52584465925396e-06
-2.56403350513283e-05
-2.63832483465607e-05
-3.01956286659897e-06
-2.3513345172128e-05
-1.9066662465892e-05
-2.808098158872e-05
-2.20796244390651e-05
-3.21871227626787e-05
-8.69442493008303e-06
-9.83672923493449e-06
1.25519294865213e-05
-4.2277971166227e-05
-2.2546512682442e-05
-3.80229444564015e-05
-4.77461110726816e-05
-4.71497100854019e-05
-2.16502842948787e-05
-3.13138554881545e-05
-3.21778585203793e-05
-2.85725609179193e-05
-3.07319319978744e-05
-1.97565542085585e-05
-2.0206912314555e-05
-2.96273295628767e-05
-9.03053467363598e-07
-1.10920457602551e-05
2.20046261651583e-06
-2.14319435664669e-05
-2.92579713639832e-06
-5.12712492014039e-05
-2.72851891412919e-05
-2.89335290701652e-05
-1.86482974622064e-05
-2.85446050090234e-05
-2.33489917031577e-05
-3.59667332055836e-05
-1.20096471203852e-05
-2.90747650722255e-05
-1.71494349174987e-05
-1.4851672230396e-05
-2.4306809543751e-05
-2.76948212270283e-05
-3.34003002688016e-05
-4.04114029932539e-05
-3.74328887698178e-05
-1.47361782142106e-05
3.06680824201987e-06
-1.59511808688164e-05
-1.70932210425957e-05
-3.26352471038755e-05
-3.65823904344628e-05
-2.81225914023358e-05
-2.37289520232e-05
-2.19089618556489e-05
-4.63399090900547e-05
-5.9670114891238e-07
-8.03407032489306e-07
-2.71816583737502e-05
-3.75879593938412e-05
-1.6334367465689e-05
-7.31721399795165e-06
-1.05700507325046e-05
-2.63544320095566e-05
-6.5976006099067e-06
-2.66836640151946e-05
-1.92330485408877e-05
-2.46785543770473e-05
-4.97634332392844e-05
-4.5201477223126e-06
-4.90556731942384e-07
-3.25027316165855e-05
-2.97665082331511e-05
-2.65495431800494e-05
-2.67222800639489e-05
-3.52400723750709e-05
-2.06968772590564e-05
-3.27899725617889e-05
-4.85069559001523e-05
-1.13491463726411e-05
-1.25172678231277e-05
-2.63921584810658e-05
-1.07033337104406e-05
-1.51816344004045e-05
-6.06061600582843e-06
-3.64200683369867e-05
-1.83328700004635e-05
-2.08278134629652e-05
-2.40550619203619e-05
-5.39160611234712e-06
-3.63447802666839e-05
-3.73625230419827e-05
-2.52726593370296e-05
-3.00055148086956e-05
-1.9059291364868e-05
-7.91594190135798e-06
-1.55916045777409e-05
-4.03183183586432e-05
-2.23726669589292e-06
-2.48595916089342e-05
-1.16251160804119e-05
-2.90941904100702e-05
-3.2433228610358e-05
-1.98612097415569e-05
-2.59960305895174e-05
-1.51083267814554e-05
-2.4089855295366e-05
-2.07141547661239e-05
-9.4437337517811e-06
-3.24911900958795e-05
-3.8431557487285e-05
-3.2731637089395e-05
-1.75784347629011e-05
-1.86361653925258e-05
-2.50938716476453e-05
-3.47844802079634e-05
-2.55875161139446e-05
-2.61903798775535e-05
-2.68016049491129e-05
-1.22865159737814e-05
8.08711277044072e-07
-1.98529138307235e-05
-2.18236596707441e-05
1.84773707899881e-05
-2.40053280149269e-05
-1.69928093146366e-05
-2.43085761199213e-05
-7.11864952079113e-06
-3.61879104729463e-06
1.83230875216619e-06
-1.81898160213872e-05
-2.29973215566129e-05
-1.52096676821875e-05
-2.49091355871422e-05
-1.38082611421825e-05
-9.10239310083575e-06
-2.76504625702496e-05
-2.05091374829548e-05
-1.76600509457963e-05
-2.15258542598357e-06
-4.25425996355142e-05
-2.93234362194575e-05
-2.69145976576047e-05
-2.68060467742048e-05
-1.49570796407058e-05
-3.2114452536425e-05
-3.73988853189671e-05
-1.28596868120184e-05
-2.33938859260543e-05
-2.47844199139168e-05
-2.12179868811909e-05
-2.36919321736039e-05
-4.1014711958903e-05
-2.58015386410337e-05
-1.04390594855181e-05
-3.36338116700115e-05
-5.19864635248456e-06
-1.5534157945001e-05
-2.6990654544492e-05
-6.40273492889633e-06
-2.27326371308997e-05
-3.99234228160807e-05
-2.2001592645173e-05
-4.00705101257258e-05
-5.35939630083749e-05
-2.33332558155972e-05
-1.19176889983115e-05
-1.85646578010126e-05
-4.53954129465134e-05
-1.87094162687231e-05
-3.77916692789048e-05
-1.81658012711384e-05
-1.14968861291102e-05
-2.4857660832617e-05
-1.41714176382944e-05
-2.43095007552812e-05
-2.77425872526958e-05
-5.43252060204625e-06
-4.93730603520701e-05
-3.2179072566897e-05
-2.97020270776004e-05
-2.10719463720114e-05
1.37104500227363e-05
1.82630579823262e-06
-4.967894639697e-05
-2.09381754838535e-05
-1.71215773601679e-05
-4.00924879270844e-05
-2.23768760374164e-05
-2.98816110766208e-05
-4.65503672597539e-05
-2.66510833953995e-05
-3.63055020170065e-05
-1.93548886634866e-05
-3.42368601092862e-05
-3.3621953309975e-05
-3.38867193746848e-05
-1.89342417990481e-05
-2.41212201652364e-05
-1.75767423341089e-05
-1.60998691583628e-05
-2.82341829106799e-05
-2.00262234924933e-07
-1.7824525218568e-06
-2.47171897227072e-05
-1.59639404462133e-05
-6.56973053699531e-06
-3.60549176651498e-05
-2.75828049003885e-05
-1.23900576848506e-05
-3.82216297563094e-05
-1.76960640775769e-05
-2.07133741123435e-05
-8.69970994366008e-06
-2.10833803831919e-05
-1.97787244935402e-05
-4.22117673274852e-06
-2.6807160069572e-05
-3.01143361773124e-05
-1.98018994392961e-05
-3.66446080537889e-06
-2.72679804425208e-05
-2.73091710772951e-05
-3.2544741574214e-05
-1.97092838569317e-05
-1.53746550668075e-05
-6.33707677759218e-06
-1.47373043941328e-05
-2.25279574770454e-05
-1.83636656240214e-05
-9.01733598035647e-06
-1.9427054633599e-05
-1.35133766148997e-05
-1.48622466057419e-05
-2.69340641977727e-05
-1.92365436633781e-05
-1.89159235979745e-05
-1.51374459773434e-05
-2.02089705614016e-05
-2.71439757325482e-05
-2.08723904744798e-05
-1.76109080383569e-05
-3.04744614615672e-05
-8.71240745061685e-06
-2.39380458264624e-05
-1.16297249262105e-05
-2.37167461489493e-05
-3.14619957647219e-05
-1.85994165334786e-05
-1.81460645607179e-05
-3.77650102537063e-06
-6.94936193883702e-06
-3.23332764579185e-05
-1.43727454738226e-05
-9.72297323710538e-06
-3.09823652911721e-05
-1.44047943501571e-05
-1.88682491007215e-05
-1.50910169876307e-05
-2.45020162755469e-05
-8.93059007404445e-06
-2.45606446104135e-05
-1.04241797659693e-05
-3.713586227799e-06
-1.44863456653105e-05
-3.06710967831685e-05
-2.43073803682447e-05
-2.76156325478227e-05
-2.1160072373224e-05
-3.51239854258043e-05
-3.41508466371463e-05
-1.76162644281194e-05
-8.35732606110441e-07
-1.3468511643972e-05
-3.81602417735537e-05
-2.92598073866745e-05
-1.11525053214067e-05
-1.83125944392892e-05
-2.94115295893753e-05
-2.27289386985898e-05
-4.82509539900871e-05
-4.97614754171931e-06
1.71200769731274e-06
-1.10425008124748e-05
-1.76016201827846e-05
-2.08286206504292e-05
-1.67403878477127e-05
-1.56465092497552e-05
-2.28873737759418e-05
-2.56274262234015e-05
-2.37521390365281e-05
-1.00838115940201e-05
-2.04515021642768e-06
-4.2682997242262e-05
-1.73202443769792e-05
-3.76785107172606e-05
-2.57499021422035e-05
-1.47824105766183e-05
-2.00983079290703e-05
-1.27766614121564e-05
-2.42265514849811e-05
-4.9139071119096e-05
-1.32560142550089e-05
-2.6194350987338e-06
-6.7145220320667e-06
-1.08478103076644e-05
-8.34098999856883e-06
-2.60625479608496e-05
-2.05548163621261e-05
-3.20003531977806e-05
-2.72878959550746e-05
-1.59026315452417e-05
-3.04344407970184e-05
-1.93046315190887e-05
-1.38509765244562e-05
-1.19387478584287e-05
-2.76881122274493e-05
-2.53230755944059e-05
-4.40784616350975e-05
-3.91017389108848e-05
-1.61284467993934e-05
-2.15619520856135e-05
-1.15423104815354e-05
-2.58558091957183e-05
1.40090766818579e-06
-1.3752059484653e-05
-2.25050946741641e-05
-9.05004168821174e-06
-2.85359307946751e-05
-4.26369742169838e-05
-3.03231194459648e-05
-3.76512039954849e-05
-2.55605869961321e-05
-3.57267107183619e-05
-2.03854845529119e-05
-2.5028177994765e-05
-3.50305916789916e-05
-4.4853638592804e-06
-4.22469235879945e-05
-7.25270676228624e-06
-4.03447828441826e-05
-7.1228128067394e-06
-3.18770183849672e-05
-1.70053011735272e-05
-3.14587792045551e-05
-3.97689459586312e-05
-3.15979279243222e-05
-1.83881801837205e-05
-2.9018704172666e-05
-2.21257260611911e-05
-1.17570393152281e-05
-2.45202624177189e-05
-1.13005691805445e-05
-1.85743194069966e-05
-3.60858190261156e-05
-2.20236735839616e-05
-1.75653420170599e-05
3.07781223729616e-07
-1.16374804476469e-06
-1.33020983961255e-05
-2.97171279767135e-05
-1.98061339586624e-05
-4.82980222147328e-06
-2.02832290861327e-06
-1.68374611859293e-05
-2.37867897976587e-05
-3.1228798832049e-06
-3.26598312863268e-05
-2.35960744874923e-05
1.03035968774751e-05
-3.21276847196721e-05
-4.38109691579643e-05
-2.36719554980151e-05
-2.59560217033405e-05
4.012755175754e-07
-2.3319080494332e-05
-2.42337440016198e-05
-1.91948159215653e-05
-7.3980600146571e-06
-2.12403361577523e-05
-1.37543716184066e-05
-1.87426073497091e-05
-4.81497890281595e-05
-1.79975253008269e-05
-2.92267461040906e-05
-3.54045782594056e-05
-2.08071855492612e-05
-1.56140040497131e-05
-1.91969552630033e-05
-2.66158287724976e-05
-1.19169592759463e-05
-2.47251821728892e-05
-2.34616029810242e-05
9.34699015316675e-06
-3.0229763684336e-05
8.72207976159613e-06
-1.08960255106974e-05
-2.99970980349007e-05
-1.48439472342216e-05
-1.94161634105396e-05
-8.68900097216233e-06
-1.36876723139373e-05
-1.79463663280379e-05
-2.0863244469776e-05
2.31106114001217e-08
-2.50347439438438e-05
-2.69078124559485e-05
-2.04783558356322e-05
-2.52363415953711e-05
-4.04559126532769e-05
-2.95273181452004e-05
-2.83195116426272e-05
-2.69629754586907e-05
-3.79909097628193e-05
-1.6891442494029e-05
-2.87631891633883e-05
-5.28959546009279e-06
-4.82899206983263e-06
-2.01761849308359e-05
-1.7538552079847e-05
-2.14754405693828e-05
-4.06263774362536e-05
-2.12368109422698e-05
-1.77849237546333e-05
-3.62409189437038e-05
-3.31033998263464e-05
-1.50392099246504e-05
-8.7416435374752e-06
1.34741395443867e-08
-1.03262285347654e-05
-2.38116437904988e-05
-2.98748991393536e-05
-2.67924347644967e-05
-2.23983723991699e-05
-1.7541135274742e-05
-1.65020732099693e-05
-2.82243179766336e-05
-3.67348916558447e-05
-4.2125126963529e-05
-1.75166693920576e-05
-2.38455028609385e-05
-3.61890275646814e-05
-4.23519192537864e-06
-1.1369044265679e-05
-4.13966115608231e-06
-4.60213923108555e-05
-7.32805304545949e-06
-2.58415016700295e-05
-1.73082342550521e-05
-3.75169632555818e-05
-4.21999854659365e-06
-1.98642109562596e-05
-6.7327952263278e-06
-1.5420392039661e-05
-1.03095836552695e-05
-2.59472024279227e-05
-1.49321338820043e-05
-3.71830521486908e-05
-1.23469658078277e-05
9.85960129153152e-06
-1.15243918103457e-05
-3.04869265251507e-05
-3.51077674942023e-06
-3.40344963547349e-06
-3.49648957512935e-05
-1.7336352694913e-05
-1.39081491808381e-05
1.34698834050263e-05
-3.29523377875648e-05
-3.62754444611259e-05
-2.31734969622565e-05
-1.40313865848368e-05
6.05831370038918e-07
-1.15334877767495e-05
-1.00950313714784e-05
-1.34757828180803e-05
-1.61967907297352e-05
-2.44645520415022e-05
-9.21183187754691e-06
-1.53883666306847e-05
-1.73627020510822e-05
-1.33737289386826e-05
-1.04446961176699e-05
-1.54019031421915e-05
-2.62405543692385e-05
-1.39110173501661e-05
-7.86506468750289e-06
-1.8657040382179e-05
-2.49742151496013e-05
-2.71565335145401e-05
-3.83897662003543e-05
-3.1184201951328e-05
-4.30927746241785e-06
-1.46224013716051e-05
-2.01690583023316e-05
-2.61698199327614e-05
-2.1493153791707e-05
-4.04899369847366e-05
-3.50707552734624e-05
-7.93666163855069e-06
-1.09277209971016e-05
-9.58406854395437e-06
-3.89502573377745e-05
-3.77374312156723e-05
-2.40254764641282e-05
-4.4943839465206e-06
-2.93410854068409e-05
-2.08001437009063e-05
-5.22008429120459e-05
-1.97170256127556e-05
-3.23454001087407e-05
-1.66065950660371e-05
-2.2105857351906e-05
-1.87573622067585e-05
-3.33151074016505e-05
-3.08704847559066e-05
-1.44441949210858e-05
-2.08237436329348e-05
-1.29149221802544e-06
2.29653011385304e-06
-3.46167596387643e-05
-1.99189333098523e-05
-1.86517711942887e-05
-1.2070145577872e-05
-1.89525148646503e-05
-1.57281017547323e-06
-2.74418766799396e-05
-5.1569992778451e-06
-1.09756737793704e-05
-2.40625336599382e-05
-4.20168490768382e-05
-2.30109487390792e-05
-2.77353436315168e-05
-1.12489939408945e-05
-1.12914901708441e-05
-2.2820624487664e-05
-2.51713794323911e-05
-2.27050479291304e-05
-8.76104132148526e-06
-2.98723354661124e-05
-1.81207672821329e-05
-3.05095305827563e-05
-6.85151674275507e-06
-7.89853149599374e-06
-1.40998874332917e-05
-1.10197274903694e-05
-2.53345082150138e-05
-5.02136305440826e-06
-2.65554930445753e-05
-4.45941776243237e-06
-9.83588822658443e-06
-8.79050409616295e-06
-2.11812534937128e-05
-3.84874623315265e-05
-1.62413185179551e-05
-3.68909942947171e-05
-4.1444125438353e-05
-3.17858838275269e-05
-2.73478929531204e-05
-1.65972199191812e-05
-1.98307946183832e-05
-2.70715206316466e-05
-4.06118494749645e-05
-4.70508083726385e-05
-3.31256764720349e-05
-2.55253193765026e-05
-3.94067797965653e-05
-9.07955030641762e-06
-2.38361552524804e-05
-2.29985920665931e-05
-4.77283584258508e-05
-2.15618380305063e-05
-3.03683274146387e-05
-4.98322820094566e-06
-1.42244342872068e-05
-1.74047537105779e-05
-1.98398710074596e-05
-1.87495694175183e-05
-4.41143376172217e-05
-6.49602526292685e-06
-1.09698383275782e-05
-4.95011048028747e-06
-2.07589396332045e-05
-2.95326701440676e-05
-1.11292638355635e-05
-3.5024636083903e-05
-7.38333473673101e-06
-2.52633123177485e-05
-1.88313926223964e-05
-1.24051536726288e-05
-4.24155894324224e-06
-2.6650321699787e-05
-1.72378912137422e-05
-2.27481701214763e-05
-4.25234121451276e-05
-2.53070987486718e-05
-4.24519059003106e-05
-3.37983612412722e-05
-1.94312781105126e-05
-3.54018449475605e-05
-2.86502980782958e-05
-2.97087035848191e-05
-1.36552041769222e-05
-2.82616274179941e-05
-2.81198093358917e-05
-1.87128494941102e-05
-2.17312326424683e-05
-3.18520861711963e-05
-7.42693136431643e-06
-1.30573745781657e-06
-1.80864327596665e-05
-2.64601998107507e-05
-2.8327423667119e-05
-1.92607311192382e-05
-1.26526727444113e-05
-1.99234760996458e-05
2.2287799725409e-06
-2.56554193802825e-05
-1.62047540069377e-05
-2.36536501446174e-05
-2.62092936210939e-05
4.81593078376306e-06
-4.57663000266976e-06
-7.23451077166256e-06
-2.41335425384557e-05
-2.03382556310677e-05
-2.54786746783358e-06
-3.81606566967119e-05
-1.95067106015306e-05
-3.22290290389075e-05
-4.97741309864385e-05
-1.2392698737147e-05
-3.12658084591719e-05
-8.6656519659327e-06
-4.32047486242485e-05
-1.73908911441768e-05
-2.21524540511176e-05
9.23255801854122e-06
-2.58776107480895e-05
-2.3207635766647e-05
-2.21713528931269e-05
-3.25555226282031e-05
-9.70588513119543e-06
-1.93379162078011e-05
-2.08920553673208e-05
-2.06386972720578e-05
-1.59201304590873e-05
-2.05286869447978e-05
-1.23414570733625e-05
-3.41109575227818e-05
-1.98458421362366e-05
-2.83220717683629e-05
-2.08959011914311e-05
-2.37569592763539e-05
-2.96305737974245e-06
-9.74666179576529e-06
-5.98324628933611e-05
-4.0505652521746e-05
-3.621247155121e-05
-1.25916787448693e-05
-3.47464540232598e-05
-3.20271032089998e-05
-2.98187215628848e-05
-1.0959123678354e-05
-3.84975376128163e-05
-2.53358651914653e-05
-2.95276170331226e-05
-4.1868495803229e-05
-2.62957797386187e-05
-1.36108772141703e-05
-2.25541861838825e-05
-2.10700370905817e-05
-2.63378202236954e-05
-2.40124448463946e-05
-1.63044510903122e-05
-6.68151984768537e-06
-4.87527550656484e-05
-7.72060924247323e-06
-1.69209117850573e-05
-2.64880691338019e-05
-1.61898831229229e-05
-1.39612126341279e-05
-1.39003696974343e-05
-4.16069709429368e-05
-2.70906612445889e-05
-2.33917137792029e-05
-3.15261284248302e-05
-2.41717936638869e-05
-1.02074453148799e-05
-2.43582250380801e-05
5.37748061475797e-06
-1.63883249561875e-05
-2.68827415370789e-05
-1.43033146161524e-05
-1.33511973058406e-05
-2.03958064588809e-05
-3.89838230206028e-05
-2.24924620161599e-05
-3.01337562300235e-05
-1.95709126954674e-05
-3.70364092963873e-05
-2.50663307771708e-05
-2.22844891657593e-05
-1.70290800341832e-05
1.15779166794623e-06
-2.75993029460422e-05
-2.3193524111161e-05
-2.27910713749318e-05
-2.22097409958519e-06
-3.07118026981607e-05
-1.68569959602438e-05
-1.55787616780403e-05
-1.65001125280833e-05
-1.00134381427454e-05
-2.47160547151681e-05
-1.34807574023499e-05
-2.37743445368439e-06
-9.01864639716234e-06
9.76659292038378e-07
-2.611258832001e-05
4.90563983425515e-06
-1.74585643060977e-05
-2.4551795347631e-05
-1.79282228748353e-05
-2.11245693688667e-05
6.35634577533107e-06
-2.31567377497249e-05
-2.40237649705183e-05
-3.44909135174968e-05
-2.02895136164281e-05
-2.93799067069545e-05
-1.49343349144024e-05
-1.48631704077729e-05
-1.63550717122034e-05
-2.9022133025372e-06
-1.73355315726421e-05
-9.88868870083246e-06
-1.48496082112859e-05
-1.20663714318823e-05
-2.24330332453947e-05
-4.35708540626517e-05
-7.93639288880014e-06
-8.7272191871097e-06
-1.31892713498477e-05
-1.60415174095189e-05
-3.14403487829792e-05
-1.51009417959381e-05
-1.42720198984326e-05
-1.32840110949167e-06
-2.02597003402156e-05
-2.82245817328694e-05
-2.36194410127113e-05
-2.70853174700081e-05
-1.11768828205726e-05
-1.91679700902423e-05
-1.5642796470894e-05
-2.84288082467374e-05
-4.38225428562711e-06
-2.09727683350351e-05
-9.74819858097971e-06
-3.06223245904957e-05
-8.43372508416124e-06
-3.26142595695852e-05
-2.83953533287169e-05
-2.95902670834961e-05
-2.20517162815843e-05
-8.96704715447091e-06
-2.36161838663997e-05
-3.46282533597841e-05
-3.61226724983101e-06
-6.23227687502381e-07
-2.36421439518558e-05
-1.26180568206401e-05
-2.46549925150551e-05
-2.68311189053735e-05
-2.14532424417125e-05
-2.68928497919106e-05
-2.89260216269324e-05
-2.61134116261178e-05
-2.04667160207516e-05
-2.65559346347807e-05
-4.26564849678811e-05
-3.27253744031831e-05
-2.69008897555261e-05
-9.28935935495284e-06
-2.40077386169877e-05
-1.6445434712886e-05
-1.7978467021004e-05
-9.82831460712224e-06
-5.10046992158054e-06
-3.4153035534127e-05
-1.69550371057457e-05
-1.21199675732858e-05
-3.12117081252458e-05
-3.40625369743917e-05
5.33595968644114e-06
-2.68143432827128e-05
-1.73812736016545e-05
-1.54949825968118e-05
-2.12101499493618e-05
-3.64386069100723e-05
-2.26263967661798e-05
-2.79077525488851e-05
-4.62424078561543e-05
-2.16002468572604e-05
-2.00220301342088e-05
-2.4629339208458e-05
-1.53030611849745e-05
-1.33298511106262e-05
-2.90894014400021e-05
-5.98147769594188e-06
-9.33015884116881e-06
-2.91445103298113e-05
-2.74180783528428e-05
-1.76042412870803e-05
-1.7686643299128e-05
-2.24524912563535e-05
-4.65648460950735e-06
-2.2764463329482e-05
-4.25859033512816e-05
-2.66316536781778e-05
-1.64074206915928e-05
-2.49111844766283e-05
-2.46181311246395e-05
-3.12087590438932e-05
-8.93111298632019e-06
-1.37615391401179e-05
-1.53892554968897e-05
-1.34487209968387e-05
-2.20865781041608e-05
-5.90963705370997e-06
-8.73567324677442e-06
-2.43479896284049e-05
-1.03663218902729e-05
-3.80590433443e-05
2.75164399142115e-06
-2.24602680291185e-05
-2.32737953241701e-05
-4.03586630344104e-05
-1.87344894579363e-05
-1.97305854831839e-05
3.65959123191338e-06
-8.73666902996344e-06
-1.41994733722687e-05
-2.52935051613797e-05
-2.19049239095739e-05
-1.02370961584349e-05
-6.48087165588299e-06
-1.37414863066185e-05
-8.19860388936807e-06
-7.62651310580387e-06
-2.01729682640448e-05
-1.16357688413338e-05
-4.21873971316165e-05
-2.87062970933126e-06
-1.53877064350905e-05
-2.21728006041418e-05
-1.27376964150532e-05
-3.31326132096024e-05
-1.11827030332521e-05
-4.53125133322863e-05
-1.10698938546168e-06
-2.18892449515998e-05
-5.14075914721572e-06
-3.70571576882617e-06
-2.80964385652682e-05
-3.55401130565404e-05
-1.41161236362629e-05
-3.34742932418697e-05
-1.0431060693204e-05
-1.40612489232595e-05
-1.42671272279769e-05
-1.92830405403219e-05
-2.70597304534952e-05
-1.21386892635555e-05
-1.32509129545478e-05
-3.12253872493327e-05
-1.73129317273947e-05
-2.5054710001908e-05
-5.13303132451478e-05
-1.61923049421051e-05
-4.36255081451962e-06
-1.90476888729532e-05
-1.42839398820599e-05
-5.91533783986013e-06
-1.50016705246265e-05
-1.64989400428417e-05
-1.36957456566571e-06
-3.24330512468046e-05
-3.2730356976764e-05
-1.58874288790992e-05
-1.7813735601592e-05
-3.67072805377047e-05
-2.65368898249826e-05
-1.90693799559419e-05
-2.98720294798531e-05
-1.00930055033367e-05
-2.57468060526331e-05
-1.45204772536292e-05
-4.82153445881223e-06
-1.93573522854982e-05
-2.83308682601794e-05
-2.699532095241e-05
1.6658750572072e-06
-9.68315145778037e-06
-2.97109366061969e-05
-3.33636378974271e-05
-8.35820821921377e-06
-1.82486386995994e-05
-5.57276886280514e-06
-2.75875503637519e-05
2.4812257336172e-06
-3.57476318404047e-05
-1.19358148170052e-05
-1.40394370768054e-05
-2.09449076080452e-05
-2.67028010144987e-05
-4.19483661577533e-05
-1.85333919129623e-05
-4.39030119765233e-07
-2.91656423636162e-05
-3.91689365336798e-05
2.96958010464794e-06
-2.5823195345944e-05
-1.96180845699763e-05
-2.15086416168343e-05
-3.1861505789336e-05
-8.07595189919495e-06
-1.18212933515356e-05
-4.13224262689649e-05
-2.42890536956266e-05
-3.91139162608901e-06
-2.94553292342967e-05
-3.26921304785385e-05
6.04043476330855e-06
-2.31148738559479e-05
-7.72586897966365e-07
-3.81935771737533e-06
-2.67019054986228e-05
-3.42788658060207e-06
-4.68687986633282e-06
-1.49772821418612e-05
-1.13819596288975e-05
-2.31513066126029e-05
-2.20888811683655e-05
-1.62480544157379e-05
-2.45105260490107e-05
-2.64533417417549e-05
-1.86316278681436e-05
-7.22438145615657e-06
-2.24018049008949e-05
-2.25949994918862e-05
-2.59190576920761e-05
-2.14841422621505e-05
-7.19282583381258e-06
-3.27965110261896e-05
-9.09063908023488e-06
-6.94220022335035e-06
-3.98832091622885e-06
-4.34973295004921e-06
-4.39989009686418e-05
-2.663417067232e-05
-3.61194324280572e-05
-3.55941513536454e-05
-2.53764324836863e-05
-3.50322175518004e-05
-2.3539321975354e-05
-1.43055201204353e-05
-2.4920062860605e-05
-7.71323196525206e-06
-1.31324738090366e-05
-1.53367443152531e-05
-4.05367168338762e-06
-2.26610290554056e-05
-2.76097279864533e-05
-1.15601167406255e-05
-1.54890647963306e-05
-4.37046199252412e-05
-5.36646275085609e-05
-1.98900356404049e-05
-4.99630180696512e-07
-2.51141072039928e-05
-3.31194913276042e-05
-1.36760916763617e-05
-3.69648829500905e-05
-1.27219000817336e-05
-2.08420200853571e-05
-1.84533677777636e-05
-2.85246054050048e-05
-2.7248699034147e-05
-2.3421545048253e-05
-2.41903139229366e-05
-1.32688614776887e-05
-2.70265087697177e-05
-2.810351382768e-05
-1.26608129825723e-05
-8.41574449785439e-06
-3.77189314679078e-05
-3.38895297383624e-05
-3.86468293652148e-05
-1.54046867630644e-05
-1.79500904312467e-05
-1.34065412194758e-05
-3.27140738819263e-05
-2.59133123372583e-05
-2.4589088033752e-05
-1.14768689398319e-05
-3.00469555368209e-05
6.65177359615528e-07
-1.61120693765898e-05
-4.07950432318822e-05
-3.9729253992061e-05
-5.66518515998669e-06
-3.90378936405546e-05
-2.8631919064833e-05
-2.42321516412595e-05
-4.23092543864794e-05
-1.82058389197663e-05
-2.11413125173991e-05
-1.04215848826718e-05
-2.68185588335076e-06
-3.44450682154368e-05
-2.47976667217918e-05
-2.58830632225592e-05
6.73724034782028e-06
-1.97665258755216e-05
-2.95450268009628e-05
2.58241730753753e-06
-2.36393574446581e-05
-2.09241691780289e-05
-3.40301747001006e-05
-1.80969502352062e-05
-2.0306435328419e-05
-1.62901167795944e-05
-2.17384313493462e-05
-5.02718449074317e-06
-3.4608237427296e-05
-8.23765565809963e-06
-3.29961108068394e-05
-3.16615482357047e-05
-3.89131359121116e-05
-2.69735579379051e-05
-1.18812238129979e-05
-2.47556897548483e-05
-3.23311340066706e-05
-2.08459675438852e-05
-2.40660904289583e-05
-3.7997764072283e-05
-4.25653115951781e-05
-1.44645851459796e-05
-3.63634285454691e-05
-1.58907702061021e-05
-7.89873869350615e-06
-1.6743556120499e-05
-4.04983799978022e-05
-1.03142631041387e-05
-1.1231642638145e-05
-5.72741246365869e-07
-3.81602665714866e-05
-3.47504023289791e-05
-4.22016663368795e-05
-2.09018315222194e-05
-4.77079899685066e-06
-1.33146755639842e-05
-4.10938173741725e-05
-2.98778589792595e-05
-4.71781867786924e-05
-3.16174459817994e-05
-2.59214670774295e-05
-4.53937024897913e-05
-3.04120618337088e-05
-1.60892797801922e-05
-3.15078003144705e-05
-2.21211364951307e-05
-3.06227158298618e-05
-7.0265017822384e-06
-4.31319762464955e-05
-3.89825686111097e-05
-3.33658709200934e-05
-4.5719777930686e-05
-3.30925302434725e-05
-2.13221292547303e-05
-1.95656482288291e-05
-3.57205958128904e-05
-2.34057743779907e-05
-2.84522082570292e-05
-3.24129879385245e-05
3.62006587018031e-06
-1.65283448307505e-05
-1.24088849881694e-05
-2.96980214523928e-05
-3.80997477761538e-05
-5.13691077115245e-05
-1.57495180034083e-05
-1.89424587459036e-05
-2.13444179396296e-05
-1.96727977019442e-05
-3.12191628938665e-05
-2.74131162017276e-05
-1.68658622162973e-05
-2.27918525531699e-05
-7.95459409760463e-06
-6.28672946047148e-06
-2.59499443532409e-06
-1.9640484359481e-05
-3.30608034987083e-05
-2.55903629999267e-05
-2.95122908299437e-05
-9.60511413905563e-06
-3.57694463123988e-05
-1.28423093320176e-05
-2.29379612805141e-05
-1.08429606510674e-05
-9.19234544137353e-06
-1.83401551970599e-05
-2.57606594667344e-05
-3.74122951172176e-05
-2.53217488676124e-05
-2.54674210768701e-05
6.94971885734941e-06
-2.88136395205653e-05
-3.84625098598776e-05
-1.85015046381383e-05
-4.29399888123831e-05
-1.7141063031818e-05
-2.02111865249031e-05
-3.31043354214504e-05
-1.35150963890023e-05
-1.71958771305506e-05
-1.6064249570415e-05
-2.16564100877721e-05
-1.32858244183758e-05
-8.12794208724031e-06
-6.02062423545861e-05
-1.74355359593173e-05
-2.89686109918654e-05
-6.577070106149e-06
-3.63081752622476e-05
-1.23217048947647e-05
-2.54081051693871e-05
-3.03511841634274e-05
-3.42018792333638e-05
-7.22042364153859e-06
-1.40980034711388e-05
7.18353009525271e-06
-4.89007273239642e-06
-2.77544665507968e-05
-2.69632503339175e-06
-2.54335705842645e-05
-1.38535979150136e-05
-4.23729478286253e-05
-1.16789305666435e-05
-3.13589011460045e-05
3.96797462771311e-06
-2.85697946660794e-05
-1.89955649329104e-05
-1.68684438008057e-05
-2.8136662170672e-05
-2.70884950715424e-05
-1.21125783030875e-05
-4.82841379961725e-05
-2.88672460940831e-05
-1.30756364603821e-05
-2.66448604880893e-05
-2.45725696381738e-05
-6.66878174513246e-06
-2.57291395196297e-05
-2.14938609322042e-05
-4.26603985373615e-06
-2.45265236869862e-05
-3.25158104424571e-05
-1.84588506346762e-05
-1.1886498167231e-05
-5.67749615764412e-06
-2.96155980466662e-05
-1.72067266122256e-05
-2.50152978796993e-05
-3.9469010600328e-06
-1.34895985454756e-05
-2.52122338426041e-05
-2.56860144492786e-05
-1.55686737783129e-06
1.716468050012e-06
-2.22153163896636e-05
-4.1107501382211e-05
-2.67921327003989e-05
-3.39767535561368e-07
-2.16535895285709e-05
-1.33206273537239e-05
4.88842026644985e-06
-2.12395226384713e-05
-8.50103439686783e-06
-6.34771063864272e-06
-3.12004339915805e-05
-2.88366750031532e-05
-1.39986733083668e-05
-7.37401062678541e-06
-1.32379677349936e-05
-1.32116358717417e-05
-1.58674585387686e-05
-3.31328312061335e-05
-2.39897054055224e-05
-3.32205559874284e-06
-3.57241425555137e-06
-6.11475577564866e-06
1.64566474402362e-06
-2.22008081372178e-05
-2.03219832883363e-05
-3.08799607336752e-05
-3.03217132715524e-05
-3.13000158838716e-05
-1.70832283287125e-05
-2.53979580706049e-05
-1.56497907865554e-05
-1.75649815029438e-05
-1.63494444245494e-05
-5.33394307072545e-06
-2.26199555193003e-05
1.98783140793004e-06
-2.67633507028895e-05
-3.40425258286858e-05
-2.78836756114258e-05
-9.78836009497536e-06
1.16996254384171e-06
-2.72811771216537e-05
-1.87359730721466e-05
-7.22649585950981e-06
-2.77410535590827e-05
-2.3054652291353e-05
-2.48856672724152e-05
-1.58732316183604e-05
-2.18465600618031e-05
-3.21039003931988e-05
-5.3134298442702e-06
-1.65206620811384e-05
-1.66324884810933e-05
-2.64699623405378e-05
-2.60724315321493e-05
-2.28857985375332e-05
-2.46814314621582e-05
-2.4140781012545e-05
-4.315514007021e-06
-1.89003180067678e-05
-2.53117089829018e-05
-1.97897510978513e-05
-3.27138636044112e-05
-2.30144343274229e-05
-3.04762123923989e-05
-3.03546304702392e-05
-2.0038763050696e-06
-1.17605407397918e-05
-2.8307227484912e-05
-2.62257093815403e-05
-3.20565117001811e-05
-1.26250163181078e-05
-3.21145008718485e-05
-2.95717166103173e-05
-5.9338113004944e-06
-2.63093452998585e-05
-2.11325070322711e-06
-3.76125908390998e-05
-6.69302327224432e-06
-2.80989486823601e-05
-3.81647796674976e-05
-1.34513251289096e-05
-1.06351875205537e-05
-3.04458953926513e-05
-2.41836689927476e-05
-1.86036429106359e-05
-2.50982499656282e-05
-1.95682571497202e-05
-2.90639775339264e-05
-3.39668078706477e-05
-6.04466100944547e-06
-1.71537143054994e-05
-1.63786727359515e-05
-2.74632772210814e-05
-1.45795882311954e-05
-7.44946928876315e-06
-2.52895746148739e-05
-2.0410354476434e-05
-4.56705998997354e-05
-2.29948835361515e-05
-1.5902181420028e-05
-5.05246989475582e-05
-1.73414345579368e-05
-5.88652844211839e-06
-7.91884435726e-06
-2.3890119312026e-05
-1.39242110523883e-05
-2.20142669324998e-05
-3.40336587338604e-05
-2.38144559476203e-05
-3.58970216359598e-05
-6.22979895721728e-06
-6.9471791540975e-06
-3.31220812488747e-05
-2.00709150193869e-05
-4.48230056204852e-05
-2.54807728764999e-05
-4.28182323350518e-05
-2.62388190150609e-05
-2.49076869225643e-05
-1.40119146192864e-05
2.59904816547926e-06
-2.75495654207589e-05
-2.72864428384446e-05
-4.58481921253213e-05
-3.7693729843324e-05
-1.43617753589222e-05
-3.28194631181182e-05
-4.12113477477694e-05
-3.86684705981057e-05
-2.31505541425229e-05
-1.08966500620516e-05
-1.84545658876072e-05
-2.94415542807205e-05
-9.67978977689186e-06
-1.65662455587554e-05
-2.34586243580405e-05
-3.81664541341909e-05
-3.29480728250204e-05
-2.99845139028276e-05
-2.12157105065943e-05
-3.34287127929797e-05
-9.83960723434777e-06
-1.36136005334778e-05
-1.93588144999481e-05
-2.49629439146507e-05
-3.50064105270201e-05
-2.23093516494172e-05
-3.12336807660004e-05
-5.92933483762197e-05
-3.09033525011339e-05
-2.50757464875008e-05
-2.90297010065958e-05
-1.2352050912326e-05
-3.1194497195869e-05
-1.11705286904595e-05
-1.0305897948425e-06
-3.2397524698575e-05
-7.93930177526118e-06
-2.87314435199427e-05
-3.74938005725535e-05
-6.06714181877364e-07
-2.30247749850031e-06
-1.29628484256358e-06
-8.22148221965396e-06
-9.17840540414361e-06
-1.52517380023884e-05
-1.78156411960965e-05
-2.24790426642527e-05
-4.51372453667393e-06
-3.49169742544727e-05
-3.133145932252e-05
-1.02595640891642e-05
-1.35671938408406e-05
-1.67142336339013e-05
-3.3899474755492e-05
-2.99148914032979e-05
-6.36714553917018e-06
-3.81660358272856e-05
-1.49843781321503e-05
-4.6211007524465e-05
-2.04831256624974e-05
-6.93268879509417e-06
-2.8980220456439e-05
-1.26728911872553e-05
-1.60674213227964e-05
-9.71813990288331e-06
-2.96385314853162e-05
-8.11333732691312e-06
-1.18230118765738e-05
-2.88074991312523e-05
-7.54393800221677e-06
-2.41390544111124e-05
-3.79200536782944e-05
-2.39464991456216e-05
-3.44129702861544e-05
-7.35439957890997e-06
-3.18403766739677e-05
-2.37642227975001e-05
-3.00844765170984e-05
-1.6808655638306e-05
-1.1226748828134e-05
4.08228342043346e-07
-1.45324831280226e-05
-1.16242532463798e-05
-1.07861231585414e-05
-1.82119772087531e-05
-2.05949212215913e-05
-6.41847665144285e-06
-2.39878389489874e-05
-3.68497082381598e-05
-2.46786243826984e-05
-1.18568180088317e-05
-2.22740767531164e-05
7.99234555125101e-06
-1.99284538376289e-05
-2.63606108790019e-05
-1.29410987650893e-05
-3.49678435491985e-05
-3.00519133394129e-05
1.19139071353245e-06
-3.80931450608863e-05
1.86265968809702e-06
-1.37296362889666e-05
-1.75543443895912e-05
-1.81775140258374e-05
-3.24490987517887e-05
-2.48885293814838e-05
-2.26114853823887e-05
-1.31805242412606e-05
-2.75738857983045e-05
-3.66767876654701e-05
-1.50316678014521e-05
-8.28077899073915e-06
-7.23941304699624e-06
-1.46793328498269e-05
-2.88650158202593e-05
-2.85070262507638e-05
-4.22265693723104e-05
1.7841986760228e-05
-4.70446143160964e-06
-3.42564736676309e-05
-2.0369529191373e-05
-2.28029039135134e-05
-3.01824309709823e-05
-3.2202786988535e-05
-1.46707814824518e-05
-3.28901693399854e-05
-1.53860087454283e-05
-1.76556642522259e-05
-3.44919242324338e-05
3.69173805108411e-06
-1.24315317657519e-05
-1.99106453526385e-05
-1.33510621410201e-05
-4.29925680684098e-05
-9.61162142641728e-06
-5.23249499778816e-06
-4.1736458064555e-05
-1.90811032307732e-05
-2.94270035354267e-06
-5.54015697385375e-06
-3.47390398254381e-05
-2.5234433801332e-05
-2.09003584407556e-05
-2.74917528049201e-05
-1.40969668398745e-05
-2.22955204775455e-05
-1.31640555401432e-05
-4.51990663844089e-06
-2.1333760909978e-05
-1.86802351362195e-05
-2.68589023876241e-05
-1.73357579577788e-05
-1.94622608159985e-05
-3.81634429173071e-05
-1.95970929089751e-05
-2.0233406178288e-05
-2.11291635112705e-05
-3.60084117897635e-05
-4.74962070617889e-05
-3.83798382875901e-05
-9.99094844542615e-06
-2.01367995869512e-05
-2.45531172453639e-05
-2.23541826282847e-05
-4.11589861159546e-05
9.63042402993821e-06
-2.92384261063367e-05
-1.59586540487806e-05
-7.75189307068479e-06
-2.06397025884934e-05
-1.79339185297618e-05
-2.889493112712e-07
-2.19798507120973e-05
-1.96568934083776e-05
-9.88695653326823e-06
-1.425980318728e-05
-2.0605563414027e-05
-2.99411798131579e-05
3.38253645498058e-06
-1.81803684903567e-05
4.44429461527989e-06
-1.10975582875613e-05
-2.67350372989954e-05
-2.85158430489623e-05
-1.41158761676604e-05
-1.66295253291243e-05
2.62979967808998e-06
-4.13251260561138e-05
-1.9324453260646e-05
-5.05196008327021e-05
-3.25134150893186e-05
-1.79166467644017e-05
-1.58077052695294e-05
-2.63349647179483e-05
-7.52217349046343e-06
-1.89151673523536e-05
-4.83505338844617e-06
-3.63882723058696e-06
8.65188447909607e-06
-3.20684416432415e-05
-2.94743350623156e-05
-3.18178936835762e-05
-5.57460488980177e-06
-8.34201604375367e-06
5.10728619143447e-06
-2.95728110326516e-05
-2.94566888196907e-05
-2.11880013857428e-06
-2.0857757947657e-05
-1.29372787935029e-05
4.26588550422111e-06
-1.23340672336655e-05
-3.37957153123205e-05
-1.63046592347766e-05
-2.18436864284583e-05
-1.96092086926927e-05
-1.55470930108635e-05
-1.10280743316337e-05
-2.58854890107272e-05
-2.46066118626946e-05
-3.22623796984154e-05
-3.35750660628235e-05
-2.05450104400087e-05
-2.53735502100954e-05
-1.9895446697772e-05
-3.68190487359149e-05
-3.23609958875813e-05
-3.21923876127606e-05
-3.88503369899384e-06
-3.09301191782787e-05
2.13517074880041e-06
-2.60230686288937e-05
-4.6454824018556e-05
-2.63160908493929e-05
-2.8357383937399e-05
-4.73303776652271e-05
-2.32438473108534e-05
-1.15739862821334e-05
-2.39285493139651e-05
-1.6222447844881e-05
-6.78628582497049e-06
-2.1129156765766e-05
-2.67260063507358e-05
-1.17325768179384e-05
-2.21639561151761e-05
-1.622900163571e-05
-7.41983708413559e-06
-9.21808671681984e-06
-3.53225148869932e-05
-8.11562111803776e-06
-2.29502420773142e-05
-2.12096780864286e-05
-7.42940393878797e-06
-3.7491904950149e-05
-8.69597673919924e-06
-1.91029497328321e-05
-2.69386463604242e-05
-1.1321356229962e-05
-1.46349393484813e-05
-4.22410728883905e-05
-2.44513851755628e-05
-6.74592897675908e-06
-3.66197599422607e-05
-1.87280642917519e-05
-2.16902615698432e-05
8.0161194173619e-07
-2.56985055563477e-05
-1.13620016696009e-05
-3.82853448173308e-05
-3.63127703293599e-05
-2.10445205569822e-05
-2.74273887385276e-06
-2.51595811542343e-05
-1.62915621096799e-05
-1.02745581183429e-05
-2.90077393829969e-05
-2.81172313645248e-05
-1.99561646747625e-05
-3.03672638545084e-06
-1.34662775889099e-05
-1.58480746848425e-05
-1.79967436455743e-05
-1.71255027861442e-05
-2.06331712041789e-05
-2.19227246534926e-05
-3.35144712277536e-05
-6.16447455177241e-06
-2.14961956200437e-05
-1.82122612227119e-05
-2.70150084037609e-05
8.06864605505585e-06
-7.76364599942472e-07
-1.30255803433112e-05
-1.25272404433327e-05
-1.60589370083145e-05
-1.54876172917495e-05
-3.48828143151261e-05
-2.14919745961662e-05
-2.3986011260497e-05
-2.07417616729832e-05
-5.79548649561622e-06
-1.53133394044567e-05
-1.82407794701656e-05
-3.49614881293521e-05
-8.89836397708508e-06
-2.8684561751157e-05
-3.40162328070558e-05
-1.99228512830606e-05
-2.30436949275251e-05
-3.63188094287257e-06
-1.80639028345724e-05
-5.86336829117223e-06
-6.1379147865028e-06
-1.59373026051526e-05
-3.46203118091705e-05
-2.05507309796069e-05
-1.29062240790494e-05
-4.18296952786105e-05
-1.33679553227596e-05
-3.73324040199817e-05
-2.14758526076392e-05
-8.35612958123469e-06
-1.97771864607435e-05
-1.35537380828249e-05
-2.327782586131e-05
-1.09864378012362e-05
-1.50598160651953e-05
-9.29284650557376e-06
-5.18286306346322e-05
-2.22432407708274e-05
-2.27590450106278e-05
-4.23081517970742e-05
-2.84463015202009e-05
-3.1916941716265e-05
-1.9057369457771e-05
-1.82802299572247e-05
-1.2708429318487e-05
-1.47203271956684e-05
-1.86906186299975e-05
-1.49708299931903e-05
-3.9451012067486e-05
-3.92590474711772e-05
-9.76336403866906e-06
-2.1213930977558e-05
-3.2469847749348e-05
-1.90093156857388e-05
-3.03677639399806e-05
-7.99601781844523e-06
-6.52926066482027e-07
-2.21581362385185e-05
-3.00009102686019e-05
-2.22909264178167e-05
-1.58459536954373e-05
-1.14913861173403e-05
-3.15525813735564e-05
1.64183621785135e-05
-9.87352456107753e-06
-4.57275629261063e-05
-9.34548487949421e-06
-1.5696157177284e-05
-1.79859643644563e-05
-7.310349594943e-06
-1.14669119882244e-05
-5.89332179855233e-06
-5.07465612579445e-06
-6.23008995108964e-06
-2.74336233968147e-05
-3.08877022807879e-06
-5.61181017052875e-06
-2.31923940304925e-05
-1.86751672308515e-05
-1.37912845379044e-05
-3.53014108202103e-05
-4.15569046247339e-06
-2.59772528772555e-05
-4.68215335572459e-06
-2.20037948130267e-05
-1.18338492682723e-05
-3.37926982343104e-05
-1.8292070320576e-05
-2.88627005095567e-05
-2.54935694937741e-05
-3.36662232608902e-06
-1.75306638140908e-05
-1.78248526531722e-05
-5.06355928372322e-06
-1.00648943252574e-05
-1.78640487758696e-05
-2.80286397298259e-05
-3.07262255402225e-05
-1.7559481136231e-05
-2.75490330826305e-05
-1.85194367997044e-05
3.16708697778525e-06
-2.69989905637426e-05
-2.54328047629426e-05
-1.86160183702421e-05
-5.25551807184622e-05
-8.05912542993763e-06
1.40190475003979e-05
-2.68466422819468e-05
9.98918937885128e-06
-3.48789799080399e-05
-2.58099823400216e-05
-4.11461871412584e-05
-1.51679272867093e-05
-2.07378870400012e-05
-1.17543291533698e-05
-2.16394228677378e-05
1.49328434354528e-06
-3.09643257630782e-05
-7.27092295507028e-06
-4.25945068179303e-05
-1.85955676490413e-05
-4.44945103538465e-05
-3.5263132038163e-05
-3.67393975195978e-05
-2.87759798871468e-05
-2.68252522611417e-05
-2.55386372387288e-05
-7.19937136242839e-06
-2.41683860901527e-05
4.44576897484139e-06
-1.30998090661616e-05
-1.35305058198147e-06
-9.26056827783523e-06
-1.12973223780774e-05
-1.75151615351043e-05
-6.42865928495231e-07
-1.1513440003926e-05
-4.90688366474713e-05
-1.59752930680959e-05
-3.18309062179736e-05
-1.450606943457e-05
-3.6260359574823e-05
-4.65336609149654e-06
-2.43424209063141e-05
-2.250132858865e-05
-3.32600694643702e-05
-3.0746565952884e-05
-2.90064800677737e-05
-2.81919964141757e-06
-1.69629084906027e-05
-2.80196170768611e-05
-3.28527687730322e-05
-1.44602860378503e-05
-2.42210926264348e-05
-1.96148353802449e-05
-3.31881997502228e-05
2.06661879474434e-05
-9.40911618558647e-07
-1.49849356618017e-05
-3.30170276805619e-05
-2.45531955560728e-06
-1.20724118377528e-05
-5.35051397163055e-05
-9.56129861522558e-06
-4.34145437321929e-05
-8.79393880213479e-06
-2.30395105472602e-05
-1.1400655367121e-05
-2.50359223337689e-05
-2.39500158901784e-05
-2.40461088187065e-05
-8.18095484122621e-06
-3.40831651995636e-05
-2.08513115044663e-05
-1.59712524497808e-05
-1.40118052669127e-05
-2.79537026637388e-05
-2.89903339349157e-05
-2.22744237530969e-05
-1.62456523469338e-05
-2.37271556940503e-05
-3.74075168227301e-05
-8.66741031834819e-06
-2.89362696349466e-05
-1.42108614983646e-05
-1.83043538049977e-05
-1.52257719469154e-05
-2.44914002030379e-05
-1.84681106916055e-05
-2.03252294004875e-05
-3.87097547562568e-05
-1.58196703222641e-05
-5.00209457439999e-05
-3.75385570051016e-05
-1.64554750558942e-05
-2.78661529586378e-05
-1.99524244816385e-05
-2.25203545280684e-05
-3.78320279221791e-05
-3.39651842968491e-05
-2.62386376900811e-05
-2.4585476286988e-05
-2.71871204993924e-05
-3.14118947296925e-06
-2.75331834503343e-05
-1.92805837637334e-05
-5.97007280588304e-06
-1.4747011649656e-06
-1.6129101682853e-05
-2.04234000692232e-05
-3.14587099364704e-06
-2.45869042109302e-05
-1.53698338854182e-05
-2.24056979084267e-05
-1.90513427815771e-05
-1.37965877297619e-05
-2.41251630520465e-05
-3.2550925878138e-05
-2.70628556611414e-05
-1.59001280488149e-05
-4.24396514629167e-06
-1.42175849235838e-05
-3.00481601660438e-05
-1.32027979162469e-05
-1.08278667876687e-05
-2.537401984948e-05
1.36439537634226e-05
-1.78048288255614e-05
-2.96795029733086e-05
-3.87318268120328e-05
-3.46740477575055e-06
-2.93907225252105e-05
-1.65393685697419e-05
-8.45895867355786e-06
-1.88172571144478e-05
-2.45085132836161e-05
-1.65639613816582e-05
-2.97268080483038e-05
-2.29956697135433e-05
-1.86489019362689e-05
-1.35184138459588e-05
-1.94684258118397e-05
-2.92953526997427e-06
-5.78726409914949e-06
-1.83322957370164e-05
-3.41063581997959e-05
-4.89480254363813e-05
-1.86028143315083e-05
-8.79367673031408e-06
-2.28455940564292e-05
-1.65655383242959e-05
-3.36801558416973e-05
-3.70621308884318e-06
-3.34822386716726e-05
-2.50299426629234e-05
-5.80493828570869e-06
-1.44071331565745e-05
-2.94861373718352e-05
-1.54336524962761e-05
-4.11249671535053e-05
-2.22716483153404e-05
-1.67424522314259e-05
-2.22365279601852e-05
-1.79911772472533e-05
-2.81076970003322e-05
-1.60230548361389e-05
-4.92191871089662e-05
-1.65613639760752e-05
-2.44919497198919e-05
-1.6600704793886e-05
-4.05870279362511e-05
-3.49481320303097e-05
-3.35269874801972e-05
-1.32928077227597e-05
-2.48333123531605e-05
-1.41348632221255e-05
-9.44479669853876e-06
-4.92492125884536e-06
-2.22214437001069e-05
-4.05472103816725e-06
-1.83114718752179e-05
-2.5353070137906e-05
-3.15695675904316e-05
2.58541023649963e-06
-1.90068067715854e-05
-1.05389209706921e-05
-1.91574587388612e-05
-3.24566242511523e-05
-3.48238618787962e-05
-2.64867293296093e-05
2.34866843879834e-06
-2.09374714661968e-05
-3.96895949764718e-05
-9.83564923976332e-06
-4.11171059016687e-05
-2.88721438560808e-05
-5.44219977213067e-05
-7.7414194479599e-06
-3.18980304392084e-05
-9.60990601101685e-06
-3.05751676922846e-05
-3.99874545273357e-05
-7.11167757957074e-07
-2.61412442138575e-05
-2.74685005853942e-05
-1.05281895683792e-06
-1.97355765205272e-05
-1.16656950430796e-05
-1.67481495995497e-05
-1.70099863356586e-05
-2.7264327297316e-05
-1.6124302378435e-05
-5.96486341078007e-06
-1.61832615681838e-05
-9.45986412652693e-06
-3.7767097788131e-05
-4.83727274456164e-05
-2.70338639072088e-05
-2.64706456574514e-05
-1.00527979984637e-05
-1.06435366116578e-05
-2.8398033165554e-05
-2.78658319859576e-05
-2.34351998244538e-05
-5.17284615402927e-07
-1.26146809252128e-05
-1.64128177959274e-05
-2.21744484174057e-05
-4.04423989879622e-05
-1.48041978257873e-05
-2.59683835882862e-05
-8.21028127570671e-06
-2.39989138855539e-05
-2.54783191942257e-05
-3.32792314601051e-05
3.5852687302659e-06
-1.96858056357417e-05
-1.50190427593058e-05
-3.22046608696749e-05
-2.03238881706677e-05
-3.55855185437649e-05
-3.66338174345432e-05
-2.73861834077891e-05
-3.9610209331201e-05
-3.1518989448358e-05
-7.7391648702647e-06
-8.75331286538218e-06
-2.63733825402742e-05
-1.44223878097964e-05
-2.39370948145939e-05
-1.21530943725961e-05
-1.22011622839128e-05
-1.52985719402451e-05
-1.90104989094716e-05
-2.74095544977277e-05
-3.25728317245201e-05
-2.46609085251023e-05
-1.91757675183226e-05
-2.80870119520687e-05
-2.47900211883261e-05
-2.45592163453845e-05
-1.98421285592203e-05
-3.6153413991011e-05
-2.69622865073378e-05
-2.7009633572294e-05
-2.71109102536361e-05
-4.56315248993077e-05
-3.71437582626141e-05
-1.52394032884426e-05
-3.81453471048523e-05
-2.37792582048258e-05
-2.54009348945066e-05
-2.15543209383103e-05
-2.80297963263654e-05
-2.25844980958425e-05
-1.38278983097031e-05
-6.94949041823126e-06
-1.88893596454502e-05
-1.38081843802945e-05
-4.7215869892827e-06
-2.42942307616614e-05
-1.97898056476824e-05
-1.53768010294786e-05
-1.47684403410864e-05
4.24193607431515e-06
-1.47943575794289e-05
-4.02529434846103e-05
-2.0182361034332e-05
-3.18856170329869e-05
-1.20594373050169e-06
-2.25654842195895e-06
-2.22586165208074e-05
-1.27372465367699e-05
-1.58444298535903e-05
-1.78524539348501e-05
-1.85459544179381e-05
-2.31135380406294e-05
-2.01497955197935e-05
-3.39112931419205e-05
8.11187332260902e-06
-3.14847367744103e-05
-1.43838056231655e-05
-2.87586120728159e-05
-2.36433229049436e-05
-1.71339879727377e-05
-1.44534051119211e-05
-2.50649119171575e-05
-6.7900930886298e-06
-2.45050098620926e-05
-1.30349119854516e-05
-2.48412003339013e-05
-4.24770900693848e-05
-6.4551284970672e-06
-2.10028438559145e-05
-3.19351322613052e-05
-2.52912229081188e-05
-2.52823393538704e-05
-2.35517560786115e-05
-1.61105203632513e-05
-1.26338680085893e-05
-2.16750984149935e-06
-3.10084776146207e-05
-1.61813953397152e-05
-9.39196031780372e-06
-3.33124994177968e-05
-8.12170569399905e-06
-1.94914596423504e-05
-2.04147026845707e-05
-3.98286674019405e-06
-1.5946902797614e-05
-1.5800886795829e-06
-3.18154729946792e-05
-1.80734449723717e-05
-2.92733500265724e-05
-3.29440886234738e-05
-6.72952066421897e-06
-1.9402313714479e-05
-1.60787505829448e-05
-3.25046262090582e-05
-5.8011992222353e-05
-1.99770266351241e-05
-4.36057753235049e-05
-1.64753524286411e-05
6.27096473870922e-06
-2.54192700474108e-05
-3.68450164915648e-05
-5.27620952690369e-05
-1.84437681369692e-05
-4.67293828009538e-06
-1.388776561235e-05
-3.75617418700439e-05
-2.8672253554907e-05
-2.08677895788886e-05
-1.03249699394117e-05
-5.79080984243505e-06
-2.99031863887541e-05
-4.78398954666407e-06
-9.61414655718336e-06
-1.18782689313205e-05
-3.43329015251355e-05
-4.46245159143549e-05
-3.13128443676016e-05
-1.31492768171401e-05
-2.7235401911801e-05
-3.19992869957127e-05
-2.82509355387801e-05
-1.86659576710271e-05
-1.80898336955969e-05
-2.26328218890605e-05
-1.7469096020623e-05
-7.49982310826083e-06
-2.647895451447e-05
-3.16194977374411e-05
-2.27087952915221e-05
-1.72133983685675e-05
-1.12078229659028e-05
-1.31326816473096e-05
8.2890342031797e-06
-1.96212807353551e-05
-1.29796803869711e-05
-2.73047619819905e-05
-1.69685315805902e-05
-8.70701722679605e-06
-2.85997183708938e-05
-1.08478618955301e-05
-9.15825007554992e-06
-5.19756949954331e-06
-2.88253473858393e-05
-2.57274421361608e-05
-4.34452007021031e-05
-3.39577598393913e-06
-1.14806914191359e-05
-2.81487383856327e-05
-4.92741217182423e-05
-1.72221025902673e-05
-1.40764496466401e-05
-6.63309318946024e-06
-7.11356011777382e-06
-3.21129906192906e-05
-6.26906289318928e-06
-1.5090849353077e-05
-3.61952075079314e-05
-1.79163247185301e-05
-1.67598883359364e-05
-2.36467664746409e-05
-7.74270121394511e-06
-4.44534103673764e-05
-1.86339894338213e-05
-1.04437219554015e-05
-3.27821956058453e-05
-2.37965011389243e-05
-2.52755997703035e-05
-3.71785321558099e-05
-2.40603120954793e-05
1.41207086577357e-06
-3.2209525233367e-05
-1.889511518692e-05
-2.24316501192661e-05
-2.65133475939698e-05
-1.8831242321107e-05
-3.13722240054552e-06
-3.2965491291269e-06
-4.10590458433953e-05
-9.73732404681769e-07
-2.04389070831169e-05
-3.72230634137742e-05
-4.85020873510187e-06
-2.58080178391366e-05
-2.20500422825221e-05
-1.39183782503428e-05
-1.79447690184409e-05
-6.30152783704424e-06
-1.43716036289138e-05
-2.74788241017547e-05
-3.13387505933486e-05
-1.52361786179155e-05
-2.93103392876262e-05
-1.58002607852334e-05
-9.16225412583538e-06
-4.74819797692796e-05
1.21835670691332e-05
-1.86625236683363e-05
-3.35343595398821e-05
-2.23208875584292e-05
-4.70984273838038e-05
-1.01958446864672e-05
-2.86270486738584e-05
-4.32784559534632e-05
-1.84700895317106e-05
-4.32447512923447e-05
-2.45970427417153e-05
-3.16429460517131e-05
-2.81810288091455e-05
-1.4096739811023e-05
1.35869076182939e-06
-1.06987408004076e-05
-7.26896339796889e-06
-3.44403841239811e-05
-3.84689574729106e-05
-2.03135790316646e-05
-3.36894767085692e-05
-1.54400095945726e-05
3.20040885302097e-06
-1.44665387127567e-05
-1.45399382163681e-05
-2.991277064533e-05
-1.16604190147147e-05
-6.69188158110388e-06
-4.06491328023949e-05
-1.83445151096433e-05
-1.19540847609038e-05
-2.74296935683177e-05
-2.6406490025061e-05
-2.1356452672145e-05
-3.73950701129655e-05
-3.33077195603441e-05
-1.02352622849688e-05
1.22348606524669e-05
-1.95618268174874e-05
-3.52607236901539e-05
-8.45781920948303e-06
-2.06951287822449e-05
-1.60596499871351e-05
-2.99208334715255e-05
-5.08174827090991e-06
-1.70341966530034e-05
-2.34116285808624e-05
-2.73049278760685e-05
-7.94863473372429e-06
-1.08828007927925e-05
-9.75822011464313e-06
-1.43055394782945e-05
-7.20111081649099e-06
6.09330384176072e-07
-1.16145349671975e-05
-7.28053102609186e-06
-1.73533332129728e-05
-2.88644227469063e-05
-2.33386356268352e-05
-4.19568154455969e-05
-1.89754068266005e-05
-3.48018840356259e-05
-1.79020139059898e-05
-2.67742418916504e-05
-2.15304990697701e-05
-9.36009058133031e-06
-1.43963899327604e-05
-2.62618243921567e-05
-3.91611705716396e-06
-1.28170799180459e-05
-8.11596238115989e-06
-8.74218851113386e-06
-3.59672828048376e-05
-5.9701782184577e-06
-2.6671707876309e-05
1.30320725722086e-06
-4.77614911891374e-06
-2.197007150169e-05
-6.35226555968994e-06
-1.15414419020934e-05
-3.5726156643054e-05
-3.26850476675405e-06
-4.06888455908526e-05
-9.47027247148337e-06
-2.86253768823672e-05
-3.40683857970487e-05
-7.07105922948035e-06
-2.33769577202088e-06
-1.11806537281462e-05
-3.3918880536355e-05
-2.42719199302633e-05
-3.59968155952061e-05
-2.49957899915457e-05
-4.38896030056087e-06
-2.44867615267068e-05
7.49229209416632e-06
-1.01775212350442e-05
-5.75042568091817e-06
-2.75672957255112e-05
-2.60651362440095e-05
-6.65774288947927e-06
-1.19961917425283e-05
-2.62169883316775e-05
-2.02259079954982e-05
-3.31877369747835e-05
-2.42110313686964e-05
-2.38439958473362e-05
-1.15528316402563e-05
5.79174787375592e-07
-3.11531233190441e-05
1.88068710261181e-06
-8.00750994781126e-06
-2.29653899139394e-05
-1.93312018197707e-05
-6.71820288158868e-06
-2.57754986013665e-05
-1.40910734074077e-05
-3.67586425994568e-05
-1.28427451886772e-05
-1.51808574660984e-05
-3.49222387300999e-05
-3.23577337252469e-05
-3.01282107822092e-05
-1.21299380726766e-05
-1.8491492974339e-05
-3.09154164781298e-05
-1.51413102165315e-05
-3.1026428310392e-05
-3.52791266656042e-05
-3.46217876988047e-05
-2.45247898080063e-05
-1.03792378271409e-05
8.6265225712113e-07
-7.26675426403654e-06
-1.98629909166934e-05
-1.71645269063855e-05
-2.48070642204921e-05
-2.86154113061193e-05
-1.67564377443946e-05
-2.47242332597e-05
-3.7847027512642e-05
-1.27079447544882e-05
-2.6357834620522e-05
-3.75072920853548e-05
4.60150793139399e-06
-2.51085400346379e-05
-1.30826504121918e-05
-1.34679596519321e-05
-2.64388967969303e-05
-2.26746184182407e-05
5.33871980652797e-06
-3.52376775642444e-05
-3.26842789554228e-05
-8.34162849490096e-06
-2.13397458692131e-05
-2.17049395578326e-05
-3.65465264976775e-05
-4.18449193900235e-05
-1.48291086662914e-05
-1.77938800994042e-05
-1.68011146121666e-05
-1.82957158044485e-05
-2.85433886467714e-05
-2.50994210841781e-05
-1.49914175664006e-05
-2.18291901260541e-05
-4.12346280505172e-05
-2.28704035245544e-05
-3.83286821061411e-05
-2.37412362269217e-05
-4.03859048069654e-05
-1.89181035753182e-05
3.68254640151761e-06
-7.27039958584131e-06
-1.29785995154447e-05
-2.0931455405761e-05
-1.17223591453706e-05
-3.0369016654595e-05
-2.86581452920582e-05
-1.62067639160036e-05
-3.23723753536272e-05
-1.25888741076502e-05
-2.05679734358225e-05
-2.82701427980187e-05
-1.82245844169168e-05
-1.82714021658282e-05
-1.27911804263721e-05
4.22123361320039e-06
1.66143698511589e-06
-2.30160053124433e-05
-4.81693299449976e-05
-1.8600333264175e-05
-3.25507096268576e-05
6.24089569620014e-07
-2.06984800668709e-05
-2.94843560054477e-05
-1.92783714964677e-05
-1.52903096722058e-05
-2.39677881707394e-05
-1.03953232559014e-05
-1.91899744933347e-05
-3.32490266028179e-05
-2.99087684711632e-05
-5.61380502292294e-06
-3.31846975110891e-05
-2.42362585565419e-05
1.34983506867519e-05
-3.79516760854393e-05
-1.44678666884929e-05
-4.63060583295648e-06
-7.24891174018851e-06
-2.06253681302434e-05
-2.30775058408994e-05
-2.83482329447915e-05
-2.01170797451682e-06
-2.30035268665878e-05
-3.7835418067358e-05
3.0681136980479e-07
6.70870561357486e-07
-2.5824198240538e-05
-2.18438849057203e-05
6.29991034369043e-06
-2.24137885273054e-05
-1.59639580349788e-05
-1.30607782630131e-05
-2.91935418562393e-05
-6.22638291215861e-05
-1.92694694393325e-05
-3.15820472804756e-05
-8.21056059802288e-06
-1.91124463435643e-06
-3.59792943702096e-05
-3.06329024611405e-05
-2.2572964179966e-05
-2.01856057333403e-05
-1.39005281990502e-05
-2.80194810892951e-05
-9.62839832033894e-06
-9.50582811194276e-06
-3.50214111793923e-05
-1.53538315829391e-05
-1.30227516493027e-05
-3.42948078803446e-05
-1.5741328321848e-05
-1.71825626724586e-05
-7.80577572488641e-06
-1.58827689945536e-05
-2.73303717760009e-05
-1.5207084212367e-05
-2.35272497119933e-05
-3.27981136895306e-05
-2.60798450261559e-05
1.01152504776296e-06
-1.4908429927208e-05
-1.43477075454745e-05
-3.47394935900757e-05
5.36913800602547e-06
-1.48593873910976e-05
-1.98316422669174e-05
-3.89942724201502e-05
1.08028934011406e-07
-2.13603716829437e-05
1.21460053128753e-06
-3.55652019402225e-05
-3.17515823504421e-05
-1.58911757629299e-06
-1.31660783854289e-05
-3.07489767511381e-05
-2.66671603351342e-05
-2.39194726227986e-05
-3.92767884984195e-05
-1.00060988339965e-05
-2.86778694597194e-05
-3.92689825623308e-05
-3.41115840299383e-05
-2.56438331173884e-05
-1.64612918899441e-05
-2.65843690112231e-05
4.7896846326871e-06
-1.74347083594019e-05
1.80633265347395e-06
-3.89400188301733e-05
-3.43782234355559e-05
-1.25423017589722e-05
-2.57816590440461e-05
-3.22789234191604e-05
8.39977851032761e-07
-3.0899811910448e-05
-1.59371385970049e-05
-6.96934466119166e-06
-2.04237080824961e-05
-1.58948699337548e-05
-9.02709822979667e-06
-2.83315229054856e-05
-2.02569444538879e-05
-3.16831739503279e-05
-2.94153496009347e-05
-2.75525668626775e-05
-2.08259457747129e-05
-1.53471640478057e-05
-1.52983666906919e-05
2.13873874207779e-05
-7.77777529118575e-06
-6.00700871044936e-06
-3.76625201782339e-05
-4.45512910855264e-05
-1.42276353475957e-05
1.07156797125176e-06
-1.05322776760161e-05
-1.49880847680053e-05
-1.72098269309532e-05
-2.70629221795083e-05
-3.00085344340154e-05
-1.810797205311e-05
-1.54891938763289e-05
-5.25641545991262e-06
-1.06724456347487e-05
-3.04194445929425e-05
-2.33446753922061e-05
-2.44202969032368e-05
-1.35348603299716e-05
-2.20678129364538e-05
-2.95013428052696e-05
-4.8886398707675e-05
-2.52462638255927e-05
-6.36629629548483e-06
-1.12392094843697e-05
-9.96247409922504e-07
-1.24243101673568e-05
-3.08189684808114e-05
-8.32360708302821e-06
-3.49301526620662e-05
-3.22249275082548e-06
-1.24863893252775e-05
-1.59391443529256e-05
-8.64066538042604e-06
-2.11097302036086e-05
-3.41557928727264e-05
-3.09802419884427e-05
-1.30341503233635e-06
-8.11650590325597e-07
-1.25009089496302e-05
-9.76012583415359e-06
-8.49665683995049e-06
-3.40637640353714e-05
-1.15079757429602e-05
-1.2100452654787e-05
-2.02098626343494e-05
-3.86835771692807e-05
-3.35438152427314e-05
-2.60311156331751e-05
-2.42682380033406e-05
-1.20133310675878e-05
-2.49898751518514e-05
-1.71992797513567e-05
-2.5874401451486e-05
-3.74523484631477e-05
-2.98735534911305e-05
-1.19133939083702e-05
-2.25539611531591e-05
-1.16208765152667e-05
-4.63100157018857e-06
-1.57553878727415e-05
-3.77246431146079e-05
-2.32890882385088e-05
-5.48927242142052e-06
-3.61671169403005e-05
-1.7630183398627e-05
-2.7644084619569e-05
-3.06910736927916e-05
-1.12040009519787e-05
-2.47839409759908e-05
-2.36229309922851e-05
-1.78134881583946e-05
-4.02586476526473e-05
-4.79272523759305e-05
-3.23540125399793e-05
-1.58393508094972e-05
-1.45919508543004e-05
-1.30169035358106e-05
-2.16279849601722e-05
-2.08620325601605e-06
-1.76133270760309e-05
-2.29345940372791e-05
-3.52785087280821e-06
-2.27645418190852e-05
-3.82109305824355e-05
-2.22321654824112e-05
-2.22817849094587e-06
-3.51408834911858e-05
-3.1429357047499e-05
-1.75679397580218e-05
-2.91854947411253e-05
-2.82850280530703e-05
-4.57022107752472e-06
-8.61199669422613e-06
-1.59150631848473e-05
-2.55915678006317e-05
-2.4596257726487e-05
-2.19443589654538e-05
-3.00220612012011e-05
-2.36785168315938e-05
-2.49113824530296e-05
-1.77673580570455e-05
-2.59805778647815e-05
-1.16338923429647e-05
-1.78283156110053e-05
-7.5223256796722e-06
-2.10389721940936e-05
-1.89241795697011e-05
-2.13736093595214e-05
-7.5060235503077e-06
-2.75529569853036e-05
-2.61774120765423e-05
-1.85977846417444e-05
-2.08118823839123e-05
-3.21537407995554e-06
-1.67438439891098e-05
-2.52999759077937e-05
1.04972724070211e-05
-1.97770626222394e-05
-1.98551857033701e-05
-2.53736807272993e-05
-1.09719667396972e-05
-9.80881145545087e-06
-4.58556844889519e-05
-3.52727107517689e-05
-1.19363187593276e-05
-1.12504340253678e-05
-1.88624634059831e-05
-9.99699000007498e-06
-2.84182390342087e-05
-9.02477465317589e-06
4.32390052533144e-06
-2.04826532450876e-05
-2.16681392532137e-05
-8.28721323276629e-06
-2.39888437143836e-05
-2.40785125584429e-05
-1.83678276489184e-05
-1.10127814590654e-05
-1.9130753237584e-05
-2.20319716885978e-05
-4.32952936632505e-05
-2.88625770680897e-05
-1.14757216891307e-05
-1.56154265661445e-05
-2.26557017406206e-05
-3.60675915531246e-05
-1.71237877484052e-05
-3.99170823978627e-05
-2.77923996513983e-05
-8.58082972479065e-06
-1.85658395127482e-05
-1.3094546569723e-05
-2.76917329846761e-05
-2.81902590391789e-05
-2.54205644429233e-05
-2.8890867915734e-05
-3.24161459825939e-05
-3.42397052660144e-05
-1.65232324714809e-05
-2.05460727601816e-05
-3.92854490718072e-05
6.4253242589836e-06
-3.10433283933912e-05
1.21587968253845e-05
-8.80337564561676e-07
-4.09378528457144e-05
-9.37086212421064e-07
-7.05914235278143e-06
-3.02910219067735e-05
-1.77526494590498e-05
-2.99459881465984e-05
-4.09990198152583e-05
-1.64101650507956e-05
-2.0881725563567e-05
-3.20817065961313e-05
-2.80643877386183e-05
-6.13345270422154e-06
-1.12259586987617e-05
-1.04963400231507e-05
-3.73506241407789e-06
-7.19926081938942e-06
-3.73600852486175e-05
-1.5821249682475e-05
-7.94015776758431e-06
-9.55878882124891e-06
-2.94414597143205e-05
-1.37427775736254e-05
-2.40261997703677e-05
1.34393516866136e-05
-3.17144299188208e-05
-2.50742645283858e-05
1.25301726665263e-06
2.68729914981781e-06
-7.89978254825267e-06
-3.96359796583931e-05
-2.09395914696011e-05
-2.17355730996269e-05
-2.20801872556041e-05
-1.55483658763644e-05
-3.27279314853309e-05
-2.43943607415056e-05
-8.0153424502355e-06
-1.69104513562336e-05
-3.00456051274432e-05
-5.44523309767754e-05
-1.81853357897706e-07
-2.25537226765441e-05
-1.05033508931098e-05
-1.83738770510484e-05
-2.53679285066255e-05
-6.13504093109332e-06
-9.31617969506382e-06
-7.23070733112686e-06
-6.42177244097033e-06
-2.6175476043238e-05
-1.63586223136373e-05
-1.88032994902546e-05
-1.50519727443034e-05
-2.37276075032772e-05
-7.25763015882595e-06
-1.45712984230532e-05
-3.34808278088934e-05
-1.45157553405277e-05
-2.7141505134271e-05
-3.16166846558266e-05
-3.55074826728646e-06
-1.36533072654373e-05
-2.78339586612256e-05
-3.20582111774515e-05
-2.58548827033217e-05
3.2965001920458e-06
-4.57149488133829e-05
-2.94668811623076e-05
-2.76017498704851e-05
-1.60575394984327e-05
-2.80396320837304e-05
-2.19584069081793e-05
-1.57982900484626e-05
-4.32869800109e-05
-3.93717979566168e-05
-1.13008139028848e-05
-5.71715153432382e-06
-4.10085167019582e-05
-1.3560809442644e-05
-4.50603363441116e-05
-3.69962836215603e-05
-3.0166009235984e-06
-2.18718151276853e-05
-5.30722240315394e-06
-5.00266211850923e-05
-1.858664342148e-05
-3.06668889912887e-05
-6.25338641930556e-06
-1.84981091518583e-05
-1.28574952540191e-05
-1.16641886627676e-05
-1.98608127034001e-05
-3.19387460879206e-05
-1.60296088328724e-05
-5.73226438801581e-06
-1.19153414166538e-05
-5.67482418823154e-06
-1.09251291255037e-05
-1.56169305086802e-05
-1.86982232071529e-05
-1.20929064575062e-05
4.43479825378169e-06
-2.04609371158967e-05
-3.99942891468326e-06
-5.08042232357003e-06
-2.83583914972068e-05
-3.03774074537114e-05
-7.36252977377133e-06
-1.39772993965445e-05
-5.66327568533056e-06
-1.59357411102947e-05
-2.83401881829857e-05
-2.44433730388247e-05
-6.42656406285439e-06
-7.35956124329052e-06
-2.22951803400419e-05
-4.13610047122066e-05
-2.71602157877521e-05
-1.86726628781982e-05
-7.07020391762916e-06
-3.67175527699635e-05
-1.955762550251e-05
-3.78020747790266e-05
-1.82187873476351e-05
-2.61890853099668e-05
-3.63801999271438e-05
-3.30953605333302e-05
5.00992416396145e-06
-3.32247003353656e-05
-1.63835484043978e-05
-2.13923302160713e-05
-3.41561259196019e-05
-9.37300204625694e-06
-5.4103839811993e-07
-2.85732680511712e-07
-2.02747935133722e-05
-1.25664955578767e-05
-1.04713091253314e-05
-3.72406954649285e-05
-4.47888982919598e-05
-1.99623102773206e-05
-5.26332162217516e-05
-1.49477982771673e-05
-2.7341183538967e-05
-2.78033958031008e-05
2.94736849391732e-06
2.54498304583358e-07
-1.65481775708666e-05
-1.40358899492437e-05
-7.28307087488051e-06
-3.67058093442424e-05
-1.592136265608e-05
-2.2937844053465e-05
-9.39636425004634e-06
-2.39899496463636e-05
-2.59963600974954e-05
-2.52355789396082e-05
-4.69982820579666e-06
-1.1448541267957e-05
-4.06552000251983e-05
-2.87620421486965e-05
-6.74298437932161e-06
-8.38803607275854e-06
1.59449338671308e-06
-1.76567266207229e-05
-1.77317401295457e-05
-6.29844490087972e-06
-5.10809600862601e-05
-1.87436495865125e-05
-1.58966708717602e-05
-3.10954038879413e-06
-2.92648562307064e-05
-1.5177920420371e-05
-1.83589718177268e-05
-1.01711305439554e-05
-3.57452795135467e-05
-3.08213781132604e-06
-1.34169577895401e-05
-2.13363116383374e-05
-5.02418565267225e-06
-4.3536816278435e-05
-3.21424130082041e-05
-3.99548203681809e-05
-2.76295403571974e-05
-1.41892276068611e-05
-1.18718283323566e-05
1.90774043976245e-06
-1.54800012992074e-05
-1.04430550721584e-05
-1.76082751251521e-05
-2.49221265570989e-05
-3.19974566623483e-06
-1.60111029377515e-06
-2.61705663928845e-05
-1.01971717819972e-05
-1.70437065431821e-05
-2.61462016816259e-05
-1.12040818321024e-05
-2.26191767427118e-06
-6.70594379739974e-06
2.06327513968683e-06
-1.19215505073853e-05
-2.98093881832442e-05
-2.02347412470235e-05
-1.66820942929817e-05
-2.41547118647862e-05
-2.63846107827614e-05
-3.28029678368151e-05
-2.76520261884404e-05
-4.11933427528095e-05
-3.10405348914998e-05
-3.39188798790955e-05
-3.17376013743665e-05
-1.9694193964228e-05
-2.04054055814924e-05
-2.2082157557111e-05
-3.85541839444998e-05
-2.65323635637502e-05
-1.33126895530478e-05
-2.52773903606842e-05
-2.79175910556817e-05
-1.71613579743235e-05
-4.69719783744237e-05
-2.79582052752993e-05
-1.8229061692844e-05
-3.53770553331878e-05
-2.89245284297045e-05
-1.23831396799063e-05
-2.76329053160202e-05
-1.42064746466258e-05
-2.59368265575499e-05
-3.23487049523188e-05
-3.896438664016e-06
-8.98070510942939e-06
-6.56130898575837e-06
-3.32592273066068e-05
-3.72157006485048e-05
-5.81207690519127e-07
-1.54199025748007e-05
-3.26483175070958e-05
-2.38088459269639e-05
1.46993591483674e-06
-2.47682414183838e-05
-7.55601508742463e-06
-1.38459589347145e-05
-2.52285955245333e-05
-1.88841391608944e-05
-3.03259128260963e-05
-2.93633978797039e-05
-1.56798016564853e-05
-2.32399474455844e-05
-9.59248020358378e-06
-2.71981858491841e-05
-1.90770325888111e-05
-2.20010253147733e-05
-1.68686753436367e-05
-3.49398702787981e-05
-1.76421722243067e-05
-2.13769744771536e-05
-2.91460686033312e-05
7.55967422329156e-06
-3.66248386490913e-05
-1.23595046746226e-05
-2.50025221306413e-05
-2.26206234429712e-05
-2.80610264078385e-05
-1.47852075573428e-05
-2.44822508294553e-05
-2.21748237678578e-05
-3.42147069717118e-05
-1.60541493035658e-05
-2.57371519895672e-05
-2.01977147410516e-05
-2.36808000626157e-05
-2.88104171097571e-05
-2.23528066210882e-05
-3.56303155531624e-05
-2.96858593427295e-05
-2.93909430780449e-05
-1.72876239091924e-05
-1.78631151719236e-05
-2.06401810578657e-05
-1.97969576149039e-05
-3.69329731212135e-05
-2.94066109151351e-05
-1.5896589498676e-05
-2.43212712391801e-05
-1.3355317635774e-05
-3.49424398494116e-05
-7.24412160253195e-06
-3.46812718305713e-05
-3.02102870863468e-05
-4.07842745138273e-05
-1.65503114680073e-05
-2.03983656698489e-05
-4.27108827705287e-05
5.09441414376125e-08
-1.64035209008344e-05
-2.09929042933659e-05
-9.15349258928642e-06
-2.66808276685396e-05
-2.81073404433691e-05
-4.50153231451894e-05
-1.63017696053654e-05
-2.14001906027608e-05
-8.36332838896369e-06
-1.14873222673339e-05
-3.32682946209498e-05
-4.75557014973489e-05
-1.91796485572497e-05
-3.60692022465025e-05
-4.91312112502435e-05
-1.84694889804258e-05
-1.13903482879539e-05
-1.04427501746923e-05
-3.35095954732987e-05
-1.4703088478977e-06
-1.29134711591025e-05
-3.64010386851644e-05
-2.06075107310706e-05
-2.07267005079643e-05
-2.16096147826453e-05
-3.272201969335e-05
-3.71666721648115e-05
-2.13775939177548e-05
-3.65748795996127e-05
-2.51796345969471e-05
-5.89287627892542e-06
-2.49515697282153e-05
-1.33491846719558e-05
-3.83015601924512e-05
2.57796648189308e-05
-2.29957024657139e-05
-1.00670263875564e-05
-1.28781160606909e-05
5.25436289688101e-06
5.40572955451836e-06
-2.71714852536305e-06
-1.73604704961626e-05
-1.08065808730032e-05
-3.96886810994701e-06
8.86269321171556e-06
-2.21022707080202e-05
-1.34293210319753e-05
-3.25624726054623e-06
-1.42717683043256e-05
-3.27443953051924e-06
-1.95493407733649e-05
-3.26467297895451e-05
-2.12524009357802e-05
-3.80274664486647e-05
-3.99404569305496e-05
-2.0910689230859e-05
-5.46581507938348e-06
-1.62907281868066e-05
-3.1959044255407e-05
-8.90036906802385e-06
-2.03919696703027e-05
-9.02500196395471e-06
-2.6357141148915e-05
-1.61838887855562e-05
-2.85095491305061e-05
-3.38815463003024e-05
-1.26175488797373e-05
-2.17121588947468e-05
-3.66119769725341e-05
-2.18065725249674e-05
-2.31396421585136e-06
-2.90346072627162e-05
-3.30124873444594e-05
-3.62183032213834e-05
-8.36999240947121e-06
-2.19109269895467e-05
-2.05038135792377e-05
-2.84961439178527e-05
-2.11704374975858e-05
-2.0746135605966e-05
-2.83035500317091e-05
-2.46472477580982e-05
-2.51087718756749e-05
-1.90597392106191e-05
-2.36480565026185e-05
-3.68444215204909e-06
-3.131855245963e-05
-2.29505163105487e-05
-4.75194893550024e-06
-1.48240994515432e-05
-1.99681417981365e-05
-1.81257049386834e-05
-2.10449070606234e-05
-2.46118943685156e-07
-3.9399967178631e-05
-1.41230979836933e-05
-1.64485798210602e-06
-8.42582134126859e-06
-2.48459852366934e-05
-1.09591907789817e-05
-3.10292423247227e-06
-6.91823837963134e-07
-9.70000942854771e-06
-1.21082144016019e-06
-2.45551419591645e-05
-3.79187115370187e-05
-4.8735017788549e-05
-2.80904600276832e-05
-3.377080381534e-05
-1.02401376469575e-05
-3.55344274391287e-05
3.69465201386054e-06
-2.69801110384426e-05
-2.92336085001817e-05
-6.54568208747552e-06
-3.29198988991842e-06
-1.18860818721541e-05
-1.50333011862194e-05
-2.45273184954451e-05
2.18702995476912e-08
-4.02364984302489e-06
-1.56083764361962e-05
-3.83392391210901e-05
-3.46737877710566e-05
-1.94902115356574e-05
-3.08401615662001e-05
-6.20987198249045e-07
-9.98764530763375e-06
-3.91516306829797e-05
-2.29578109815034e-05
-2.95448263556761e-06
-2.42090586375205e-06
-2.60974894518034e-05
-1.663661309536e-05
-3.74468852873908e-05
-4.50880286485899e-05
-1.40778358090013e-05
-2.57928262506093e-05
-1.769799511192e-05
-1.63176525403256e-05
-2.18174697193305e-05
-1.85798221051065e-05
-3.48636526145109e-05
-5.08496968587077e-05
-1.6962518182524e-05
-2.45773212164688e-05
-2.3541102447365e-05
-9.10279633139706e-06
-4.52373458933465e-05
-2.45365938718792e-05
2.03281304617504e-06
-8.55537861556939e-06
-5.80813131002892e-05
-3.60261760490232e-05
-2.75804851771082e-05
-2.68668232664317e-05
-2.75055603638223e-05
-1.44683689762431e-05
-6.98541374453109e-06
-3.22585177094233e-05
-1.41882860597013e-05
-1.70158814698748e-05
-4.8832820523501e-05
-2.12050622382254e-05
-1.9921839571821e-07
-1.32201583496354e-05
-2.17586667369754e-05
-2.68230049544412e-05
-3.65359798752405e-05
-3.00607598502857e-05
-2.79181437839253e-05
-2.678192220838e-05
-5.00518880845663e-06
-4.96838568885665e-05
-2.24553359960481e-05
-2.60256904933846e-05
-6.2939520919241e-05
-2.89722602908953e-05
-2.70959691466904e-05
-1.9424447126174e-05
-3.0793808248612e-05
-1.52623313469659e-05
-3.80607031083268e-05
-1.36355275525594e-05
-2.66842735870383e-05
-2.31799934999676e-05
-4.27821459277223e-05
-1.42146170896873e-05
1.14708666785811e-06
-1.31825704206535e-05
-2.41637942158884e-05
-1.3519037786505e-05
-1.3567241465192e-05
-6.73297609082648e-07
-8.99583692875838e-06
-3.20383756482429e-05
-2.28400308149529e-05
-3.19018479875359e-05
-3.49877849137961e-05
-3.63621558997252e-05
-2.56641420370816e-05
-1.46027375391455e-05
-1.78187735037725e-05
-4.00538491404658e-05
-1.15909232122924e-05
-2.26799688578716e-05
-2.11093360955645e-05
-2.26834009451188e-05
-1.01075092905391e-05
-1.70616901091019e-05
-2.00389083048914e-05
-1.46621919211421e-05
-3.15610536264968e-05
-1.33651614789544e-05
-3.09865219978838e-05
-1.46038319930356e-05
-2.04218450164175e-05
-9.97833690462367e-06
-2.4933783557659e-05
-1.10656008032089e-05
6.83061927295585e-06
-1.8285981387505e-05
-3.75430224153421e-05
-3.7497171511816e-05
-1.52326052520788e-05
-3.2890203895969e-05
-2.62953334255023e-05
-8.62884170268901e-06
-2.29627077288079e-05
-1.58091929563717e-05
-1.84009808604867e-05
-3.2241488274063e-05
-2.94154101582674e-05
-1.46258633730975e-05
-3.78527547614645e-05
4.19189433413924e-06
-2.23447347441779e-05
-3.34365579667111e-06
-1.3875259503044e-05
-1.09422474880118e-05
-2.61847486960611e-05
-2.87982038092609e-05
-2.72515076891837e-05
-2.94299627854307e-05
-2.97880025040479e-05
-4.27402813690938e-05
-3.54196559893982e-05
-4.81627459462583e-05
-1.05933970297099e-05
-1.32231823116039e-05
-1.8980339889179e-05
-8.97262800753531e-06
-2.24426636328254e-05
-8.52593847510475e-06
-9.97846777228216e-06
-1.62191464157371e-08
-2.35097260815501e-05
-2.68836712894611e-05
-2.56549073267698e-05
-3.93093678384408e-05
-1.58401119331726e-05
-2.07774138253456e-05
-1.20693710644538e-05
-1.85095973503163e-05
-1.63010976114564e-05
-3.97076830955717e-05
-1.70042406185819e-05
-3.642717923896e-05
-2.48878941564682e-05
-1.13565617321845e-05
-3.10387872956734e-05
-2.15704433096054e-05
-2.23451202642472e-05
-1.27814814743015e-05
-3.75028881047408e-05
-1.15554538905922e-05
-1.98945347853492e-06
-3.50445715170463e-05
-3.77481942201133e-05
-1.78132405972535e-05
-2.72080250941158e-05
-4.85229362829829e-05
-4.67603680475094e-05
-1.93041309088496e-05
-6.10474254820815e-06
-1.62530443597132e-05
-2.37430634588389e-05
-2.15272763226718e-05
-3.04025869302085e-06
-2.77292414898204e-05
-1.62291238283892e-05
-7.24367914521972e-06
-9.27095237312974e-06
1.22529397610597e-05
4.05219423848351e-07
-3.21166514783742e-05
-6.72842454485886e-06
-4.16517000746426e-06
-1.68869474048605e-05
-3.86624635489912e-05
-1.10938120244193e-05
-1.5244115441417e-05
-2.63162350721035e-05
-1.18076207283568e-05
-1.36616096681625e-05
-1.5789355989747e-05
-2.41359808305746e-05
-2.49093324191701e-05
-9.58391789766205e-06
-1.64322530260195e-05
-1.0387890748355e-05
-3.03163565735595e-05
-4.63654186688466e-05
-3.35289386591895e-06
-1.32463548346165e-05
-2.07443356962768e-05
-1.33529684117488e-05
1.1747599975509e-06
-3.90245660877701e-05
-1.74308120777741e-05
-2.76049219641973e-06
-4.20472162697298e-05
-2.85114706011774e-05
-4.23237581386794e-05
-4.15102957653844e-05
-1.64255631573631e-05
-3.45557284605324e-05
-3.89534442185085e-05
-7.24053858891631e-06
-6.70665793786269e-06
-2.98662850115489e-05
-4.52350572350522e-05
-2.09879885959593e-05
-3.30544391578422e-05
-1.36557563553408e-05
-3.76774150033824e-05
-1.24732879090401e-05
-1.1820347490817e-05
-2.76522854063173e-05
-1.03559747858535e-05
-2.37506797268799e-05
-2.49864341050089e-05
-1.71017431363347e-05
-2.52337134260627e-05
5.62827472330728e-06
-1.73648187056571e-05
-4.31132152451311e-05
-2.21056642717433e-05
-1.88931956209785e-05
-8.8325277446399e-06
-8.17271980316586e-06
-2.22937721340642e-05
-2.17578581222388e-05
-2.22712639982015e-05
-2.74356718647705e-05
-3.03112308363526e-05
-2.43039481990777e-05
-1.94877942414942e-05
-3.77562159876474e-05
-2.05783514028803e-05
-3.15110299882624e-05
-1.91069090521134e-05
-9.32805053499171e-06
-4.25113141151959e-05
-1.69918886548736e-05
-9.67283228556097e-06
-1.02146366618099e-05
-2.7568837468365e-06
-4.11171980273476e-05
-3.44602539557606e-05
-2.41946212710157e-05
-2.04048846473121e-05
-2.01146167431711e-05
-4.15382554610492e-05
-2.63799019091675e-05
-9.50689623826334e-06
-2.84755348072258e-05
-8.3944618125719e-06
-8.69573166685637e-07
-1.90519017931928e-05
-1.07325833319773e-05
-2.86897809886823e-05
-3.83419893676877e-05
-2.16435890367128e-05
-1.08212300805144e-05
-1.87362031716259e-05
-3.77064536345082e-05
-3.59418066203791e-05
-2.25064687896532e-05
-3.5508373671792e-05
-1.66624363416315e-05
-8.97960142389635e-06
-2.11972227967235e-05
-1.47916016499386e-05
-2.32291239875639e-05
-3.11499429351282e-05
-3.11283121264405e-05
-1.58787470135963e-05
-1.16282079263564e-06
-1.40134093829383e-05
-2.10828881672311e-05
-2.31732362647941e-05
-3.75695516823359e-05
-1.38070844313926e-05
-7.42115857854852e-06
-4.47357902322162e-05
-2.00231751188412e-05
-2.66448181476111e-05
-3.91651322028375e-05
-3.13415348379247e-05
-2.67132824941434e-05
-2.53515713735656e-05
-3.67977257981403e-05
-2.94306214107184e-05
-2.99233762077494e-05
-1.41619749644436e-05
-3.76400371100663e-06
-6.11495751986391e-06
-1.06242606075575e-05
-1.80233253543437e-05
-3.09171260265039e-05
-1.43498802067165e-05
-2.00382587675776e-05
-1.11894262764214e-05
-5.71337305789334e-06
-2.98156275444024e-05
-4.02478451542949e-05
-3.55026985262971e-05
-2.87812135394907e-05
-2.4299318355278e-05
-2.3092515304696e-05
-2.08983000069407e-06
-1.51504519854106e-05
-2.39740047338941e-05
-2.16369863403246e-05
-2.80200127865727e-05
-2.50301504270819e-05
-1.44485918283135e-05
-3.03051526614743e-05
2.29169730752185e-06
-2.59108534506299e-05
-2.17083036325798e-05
-3.5752863657043e-05
-1.56630883416828e-05
5.00751432230277e-06
-1.09891975191816e-05
-2.12442001477408e-05
-4.25772369004357e-06
-2.50910442742083e-05
-1.47623083716087e-05
-2.37050669122801e-06
-2.05562063446852e-06
-1.51950589718373e-05
-3.11993894750687e-05
-1.06030623045759e-05
-3.21185974382881e-05
-1.88645540488746e-05
-6.58089781621289e-06
-2.57314245482068e-05
-2.64017404762183e-05
-8.64855474410852e-06
-2.65835897231986e-05
-3.83715363453362e-05
-2.01658430684864e-05
-2.8993610641242e-06
-2.63936901351875e-05
-2.9292124854914e-05
-4.72866186644397e-06
-2.67386313453526e-05
-1.0442642123149e-05
-1.56010621596435e-05
-7.94869397633746e-06
-5.94352521953381e-06
-3.65726830001618e-05
-3.5234766345126e-06
-5.95490983350153e-06
-7.66335344997737e-06
-1.88471998710286e-05
-2.67191115578215e-05
3.31953492367495e-06
-3.50090227141626e-05
-2.84548314678294e-05
-3.26662131335595e-05
-3.00627214282314e-05
9.93170399067347e-06
-1.66670361264447e-05
-3.99519946710647e-05
-1.48044201287962e-05
-3.12013291814758e-05
-1.61997241087934e-06
-1.1707866516842e-05
-1.9408586782557e-05
-2.31075870408486e-05
-2.94009845649125e-05
-3.78390477270019e-05
-2.54138728716552e-05
-8.41386859432378e-06
4.38069196646327e-06
-1.83635402853634e-05
-8.20984074295234e-06
-3.38051270783204e-05
-2.31218149489453e-05
-8.38818587468317e-06
-3.24384186021816e-05
-3.39102580518266e-05
-2.52571697186241e-05
-3.20228707471751e-05
-8.63965013985498e-08
-3.67343073755561e-05
-2.76683442698629e-05
-2.92518647274531e-05
-9.07270628983117e-06
-2.59145871643624e-05
-1.46513765925038e-05
-3.30251345680871e-05
-3.01958847814385e-05
-1.17561221610704e-05
-2.09407450560324e-05
-1.35737919280417e-05
-6.01343673850321e-06
-3.96744667096059e-05
-3.91880941092321e-05
-2.72286988463957e-05
-3.17445280222406e-05
-2.472362062107e-05
-2.09973291537471e-05
-8.42750387587059e-06
-3.1247782390101e-06
-3.65039437239312e-05
-1.01094199483186e-05
-3.15919732116274e-05
-2.20342009997765e-05
-1.55959352537988e-05
-2.46859252339726e-05
-2.6692344127706e-05
-3.26850603416267e-05
-1.63469585453906e-05
-1.95179620954727e-05
-1.2522996994377e-05
-3.23487320140729e-05
-1.92535005865769e-05
-2.85658792720782e-05
-2.16010223060716e-06
-3.14190366579005e-05
-3.06628937338251e-05
-2.65437290060985e-05
-2.42428915273344e-05
-3.51094230541395e-05
-1.0249307235874e-05
-1.67058344994293e-05
-2.5893374915293e-05
-1.74347605883787e-05
-1.81913154765985e-05
-5.26991105494329e-05
-4.14387804879159e-05
-2.39572515782719e-05
-3.91692243423877e-05
-1.25071348372891e-05
-3.07612147596611e-05
-1.50378230554921e-05
-1.32723094140468e-05
-2.36390944987586e-05
-3.10960278629546e-05
-2.58394896238336e-05
-2.54629619001707e-05
-2.46162487564338e-05
-3.82262820809725e-05
-1.95104638916493e-05
-2.55620387205677e-05
-2.72428645000715e-05
-2.56470293755337e-05
-2.31604683460218e-05
-5.22371908306655e-06
-1.45552951742599e-05
-1.18605809826888e-05
-4.05046507265349e-05
-1.51358816668712e-05
-1.21418058227516e-05
-3.10492330855745e-05
-2.50858392308341e-05
-5.05135779516674e-06
-1.09508015001665e-05
-1.35458072532133e-05
4.29384191246167e-06
-2.09332232458945e-05
-2.79603361340532e-05
-3.68474347162666e-06
-1.48041952936398e-05
-1.64950134812317e-05
-1.84363368812213e-05
-1.19706856585814e-05
-1.04874725932636e-05
-1.89549078682129e-05
-2.63651287155171e-05
-2.2786439030037e-05
-1.1579701568899e-05
-1.71352616766701e-05
-2.54769216406302e-05
-1.39010517688736e-05
-1.1899107696772e-06
1.39331150836354e-06
-2.1192911539013e-05
-2.11188553712016e-05
-8.92975011937463e-06
-5.90916153949894e-06
-2.4613603985184e-05
-2.48144092339019e-05
-3.64017494764059e-05
-1.40530139436833e-05
-1.00780959002427e-05
-1.13640210170308e-06
-3.51649149804543e-05
-3.52118161520905e-05
-3.18994288452383e-05
-1.9437730108228e-05
-1.20019883664979e-05
-1.17865843321095e-05
-2.84892390417802e-05
-8.56337226933104e-06
-2.8428400575737e-05
-1.36074654265416e-05
-2.29715814166803e-05
-1.22754035869722e-05
-3.14132858061969e-05
-1.76564902198219e-05
-1.10755902002477e-05
-1.67741588612881e-05
-4.4485415210582e-05
-3.79260153812525e-05
-3.72561927233692e-05
-1.54348123231563e-05
-2.64540421747998e-05
1.54268776468914e-05
-1.86530430416227e-05
-1.00458027216276e-05
-2.79574161206217e-05
-1.74663118272222e-05
-2.43079559616265e-05
-1.74329300282282e-05
2.7135418801266e-06
-1.20568874181946e-05
-2.15432610452866e-05
-2.15056931090397e-05
-2.85000156441218e-05
-2.10287139301996e-05
-2.74181821993441e-05
-2.92979415693493e-05
-1.73354790283392e-05
-1.45766805164054e-05
-4.11518423559751e-05
-2.90984533975088e-05
-7.27518649595311e-06
-2.67182907035147e-05
-1.42042965654675e-05
-2.52860492079557e-05
-5.06994191222724e-05
-2.44372939446525e-05
-1.05181996191299e-05
-3.97319927115755e-05
9.25404885138463e-06
-2.83930118358321e-05
2.11682299258101e-06
-1.97625985102655e-05
-1.55100397737275e-05
-4.81965051238081e-06
-2.78357579153968e-05
-7.53561262013271e-06
-9.31507938039153e-06
-2.66956498972337e-05
-1.55636254402915e-05
-1.4898651778939e-05
-2.07077238082127e-05
-3.96019757569117e-05
-2.2899552516638e-05
-8.15851446345038e-06
-2.55563723262892e-06
-8.4631925724696e-07
1.20857991017184e-05
-3.52544599563978e-05
-1.56852051566034e-05
-1.3331993799467e-05
-2.13691808474704e-06
-2.95650336525668e-05
-4.18150262994543e-06
-8.33818124084441e-06
-1.38483578011815e-05
-1.05764466345577e-05
-2.19452757095286e-05
-2.34795361551601e-05
-2.42022310275849e-05
-2.63237732078097e-05
-1.04731561045644e-05
-4.95966349099363e-05
-4.09052406768996e-05
-2.94419739068705e-05
-1.96782159166618e-05
-9.96831844550498e-06
-8.17058917053567e-06
-1.81499203958927e-05
-3.06797075829316e-05
-1.09289318702233e-05
-1.43217644601567e-05
-7.70083206399757e-06
-3.57056440523601e-05
-2.42925371193758e-05
-8.48624709797659e-06
-4.42935405088974e-05
-2.37569071291872e-05
-1.35673673047091e-05
-7.07694094632822e-06
-3.79084005809335e-06
-1.77307804720427e-05
-2.23659340216818e-05
-9.53388441121163e-07
-2.90296937910545e-05
-2.98007626193294e-05
-2.90289976116819e-05
-1.72391904515641e-05
-2.50564938459296e-05
-3.04443599113512e-05
-1.58947326956489e-05
-1.73557116288426e-05
-3.37358012237058e-06
-1.57937518094508e-05
-2.13872708847159e-05
-2.57984886651489e-05
-2.14435371143792e-05
-3.60551574787804e-05
-3.16834638812346e-05
-2.63488880297109e-05
-2.34683414020739e-05
-9.87579246533217e-06
-1.73917366247878e-05
-2.68542366330847e-05
-3.59801171779998e-05
-1.81904494179555e-05
-1.79850278337272e-05
-1.42904236629238e-05
-4.48083402193811e-05
-4.48646109397773e-05
-2.43423673602013e-05
-2.25577098960255e-05
-1.3251912016662e-05
-8.15066238528975e-06
-2.47842390702788e-05
-2.25761117975308e-05
-3.46172696076757e-05
-2.16108807853238e-05
-1.12243477011606e-06
-2.90252736855526e-05
-2.61856431187463e-05
-2.07636706695472e-05
-4.1365425509608e-06
-4.06689994944718e-05
-4.45509076315613e-06
-2.98816601235051e-05
-4.4419904115732e-05
-1.58769298177199e-05
-3.22729291983606e-05
-3.00059343722094e-05
-3.53939536177789e-05
-2.21246754455223e-05
-2.1784072853572e-05
5.7902119841489e-06
-1.23107615910554e-05
-3.36022947904772e-05
-3.18762477881205e-05
-2.97905175721624e-05
-1.58802839052963e-05
-2.61138207482027e-05
-1.34512410905203e-05
-2.8522678697169e-05
-1.59965327197533e-05
-1.41563223553093e-05
-1.03113076783356e-05
-1.45623009290046e-05
-2.90721975881124e-05
-2.34277443871734e-05
-1.99880868811576e-05
-3.29335317361369e-05
-2.18447612185308e-05
-8.73321849793767e-06
-9.85313338395283e-06
-2.30821734766804e-05
-4.14740998422391e-05
-2.48189215582358e-05
-2.57777893538606e-05
-2.41889621143837e-06
-2.88077281659785e-05
-2.37526352642943e-05
-6.0821534575436e-06
-2.69390792804686e-05
-3.77276079149298e-05
-3.01940292321469e-05
-3.02876708630873e-05
-3.16666002160745e-06
-1.02091626782229e-05
-2.44458623497676e-05
-1.75604065819774e-05
-7.87022226552951e-06
-1.83792013722495e-05
-3.13132416046964e-05
-1.11452917048332e-05
-3.64627826188204e-05
-1.84076999768914e-05
-2.80812897050658e-05
-3.34089828434365e-05
-3.41882224086401e-05
-8.30342826927014e-08
-1.8584458758887e-05
-1.03277724253378e-05
-3.95961791537415e-05
1.22054104266177e-05
-2.26695049898839e-05
-2.15678571736555e-05
-4.70100499188308e-05
-4.59853228187154e-06
-2.05541262407311e-05
-4.71109346773444e-05
-1.79336490199953e-05
-2.47786123121445e-05
-2.99030964937011e-05
-4.78684801455921e-05
-3.60320175867312e-05
-3.31059501995046e-05
-2.91080475556022e-06
-2.08308355975414e-06
-3.39463166925812e-05
-1.13588665296885e-05
-2.8791954299484e-05
-2.21791055189483e-05
-1.57306921198072e-05
-2.38115815564344e-05
-2.08857288872065e-05
-1.36585125955449e-05
-5.38094404585102e-05
-1.87663142389776e-05
-9.85550026434047e-06
-3.94420739258004e-05
-1.81779898269643e-05
-1.93422065146548e-05
-8.66929069594328e-06
-1.68104510825971e-05
-2.47860764992703e-05
-2.25496275644704e-05
-1.39814444673511e-05
-3.36402046850934e-05
-3.89181527273201e-05
-1.12351335725602e-05
-1.40256419560505e-06
1.63108537401187e-05
-2.84413575008878e-05
-1.14776172211005e-06
-1.09103630862325e-05
-3.64833727957243e-05
-2.19391705994328e-05
-2.91333888014615e-06
-3.37472536155925e-05
-3.53089220409541e-06
-4.72390828596099e-05
-3.94731518223555e-05
-2.03278533345844e-06
6.4625928131951e-07
-9.10879271170322e-06
-2.42492929180404e-05
-2.35352206751648e-05
-1.5219586257266e-05
-3.06224473557517e-05
-1.81383931107309e-05
-2.38138328303817e-05
-2.78804992765865e-05
-2.91781062818091e-05
-3.72078155298862e-05
-4.243801387217e-05
-3.69027241747953e-05
-2.22444411531461e-05
5.15315074299841e-06
-1.71037533232365e-05
-2.60945383239826e-05
-1.14544725957603e-05
-2.36220892408208e-05
-4.03724819365378e-05
-2.85400650526113e-05
-1.63811993532838e-05
-3.58152674609371e-05
-2.07399568961755e-05
-8.04360638440648e-06
-2.64814926680053e-05
-3.67404987258598e-05
-2.02770415530235e-05
-1.23569493384607e-05
-3.60509417765653e-05
-4.26937058134528e-05
-2.1977748713306e-05
-4.24330823948962e-07
6.99978149481792e-06
-1.96138536984054e-06
-1.47023836536356e-05
-2.78649723031103e-05
-1.39797068168565e-05
-2.97430419744442e-05
-9.80989749958095e-06
-2.6205079527807e-05
-1.84305228291916e-05
-2.12293965350464e-05
-1.26507351348145e-05
-3.61154657412327e-05
-7.26820394284069e-06
-1.47098293109075e-05
-7.65502789339011e-06
-1.97259866659616e-05
-2.85674588093879e-05
-2.80084834495963e-05
-5.20110055202753e-06
-2.32423362820513e-05
4.26995339807282e-06
-1.80719762784632e-05
-7.48888694271923e-06
-1.86482847917257e-05
-3.64492147133513e-05
-2.92879269507678e-05
-8.81589281654142e-06
-1.03925385234298e-05
-4.13718300072861e-05
-3.48746145854762e-05
-3.30570087200194e-05
-2.21419111031594e-05
-6.00330933671667e-06
-1.11254887608124e-05
-2.00342891345127e-05
-2.04105112004899e-05
-4.95762749560701e-06
-3.33545423427401e-05
-3.48800305055347e-07
-1.68906159735107e-06
-2.20004992349237e-05
-4.33789119034228e-05
-1.46422312014563e-05
-2.29432341643949e-06
-4.12857145801704e-05
-1.8791641211066e-05
-5.73372800224448e-06
-1.58059562399344e-05
-1.62410053984827e-05
-1.2405742953319e-05
-4.16106146706414e-05
-2.84048731905201e-05
-1.83059506316165e-05
-1.53279087558456e-05
-1.01615622327411e-05
-1.76199175099857e-05
-2.89992661219027e-05
-2.65386328390688e-05
-6.14479918017258e-06
-2.80598543645935e-05
-1.34199755751978e-05
-1.08729207751958e-06
-3.15080365475e-05
-2.26002237674828e-05
-1.56769025399323e-05
-2.76554099503371e-05
-1.03624337760299e-05
-1.0371885142923e-05
-3.05146274341888e-06
-1.89027750533514e-05
-3.49561684935499e-05
-3.25302374985328e-05
-1.46431009220672e-05
-4.27090606324864e-05
-2.81858296411785e-05
-1.20293467668187e-05
-1.57285418759e-05
-4.98166883455065e-05
-2.37762906287195e-05
-3.8541668618029e-05
4.22308825574072e-06
-2.82053725156001e-05
-1.79230769227747e-05
-4.88207220843442e-05
-6.84075786946671e-06
-1.51634726634681e-05
-1.502439754251e-05
-2.25549384091607e-05
-3.20069924572614e-05
-6.69090522691783e-06
-6.91756351814722e-06
-1.86629829238339e-07
-1.4853827901933e-05
-1.26506497251263e-05
-1.04067325057335e-05
-3.21091575548236e-05
-8.89053010397046e-06
-1.0398595292045e-05
-1.15520242085799e-05
-2.21231627818877e-05
-2.81239338841531e-05
-3.15024112458315e-05
-2.28680969888267e-05
-4.75138148755496e-06
-4.94164397717444e-06
-7.4694017781577e-06
-3.65999393571954e-05
-3.44933792193672e-05
-1.45552052577185e-05
-4.36449018530883e-05
-1.67675457198664e-05
-4.05395252226286e-06
-2.92888105271917e-05
-3.00378368810572e-05
-1.45019290253445e-05
5.36751167610928e-06
-2.7533836542739e-05
-1.66947283363834e-05
-2.43886482041547e-05
-1.88114616908402e-05
-6.86972104961249e-06
-9.37279619698002e-06
-1.44578597711894e-05
-9.80867420539855e-06
-1.05591089009594e-05
-9.26204560226519e-06
-1.20793070158479e-05
6.2520269662258e-07
-1.30290200063151e-05
-2.7068919103733e-06
-1.46500354526497e-05
-2.77885117816622e-05
-1.5254118850447e-05
-6.06208935807862e-06
-2.03296500840052e-05
-3.57383859866774e-05
-1.87552036553521e-05
-2.57022357257536e-05
-3.49063837320873e-05
-2.90595199383207e-05
-1.0457920788283e-05
-2.47379747151568e-05
1.56388771958479e-06
-3.67004693275847e-05
-1.77143726480104e-05
-1.53180002729275e-05
-7.96303000897517e-06
-1.73570271316453e-05
-7.70527572193939e-06
-1.79551166324992e-05
-3.27641485548327e-05
-2.39080183628517e-05
-1.76496744096244e-05
-1.2780575781599e-05
-1.0322640036389e-05
-1.90098135277168e-05
-2.8385226136797e-05
-4.35943915277766e-05
-3.43028798498358e-05
-2.52835002980626e-05
-1.86547602034869e-06
-4.73513696516104e-05
-3.12446622160071e-05
-3.76761440046649e-06
-1.68984003661743e-05
-1.10832177515396e-05
-7.00156854191586e-06
-2.1884967648946e-05
-1.16651779053104e-05
-9.47385406641641e-06
-1.00549751445364e-05
-1.44763844946239e-05
-1.69139286626821e-05
-3.11596116080565e-05
-1.67389249770791e-05
-1.23792246991071e-05
-3.42103214220889e-05
-2.25366691500368e-05
-2.57811124535383e-05
-1.15057134168252e-05
-1.54569123581581e-05
-1.20857462229872e-05
-3.65506651483483e-05
-2.79591424507556e-05
3.90597617318657e-06
-9.50440701311176e-06
-1.28114315058855e-05
-2.61868854495685e-05
-3.51628415417424e-06
-1.09812878393723e-05
-1.23588628629368e-05
-8.74164293498215e-07
-2.3660259730404e-05
6.47943224976319e-06
-1.64293648110992e-05
-2.27175350287555e-05
-2.86917736481348e-05
-8.26893186447281e-07
-1.43868021204966e-05
-3.12079387894892e-05
-7.74621677205632e-06
-3.61356315273822e-05
-2.06970999499368e-05
-1.77614875093197e-05
-3.41556035250693e-05
-2.25598852034914e-05
-2.19190165636254e-05
-2.00454399396392e-05
-2.27126068747181e-05
-3.09702067186781e-05
-2.15876237535705e-05
-2.63796106866623e-05
-3.61201270045627e-05
-1.33743500232665e-05
-9.92691507408607e-06
-1.94454521506226e-05
-4.01476154052355e-05
-4.25268498418251e-05
-4.2195890629882e-05
-2.38705144601798e-05
-3.90802257088311e-05
-2.68435767224514e-05
-1.1907187232216e-05
-2.53869781984576e-05
-1.86719637626783e-05
-2.22949909610044e-05
-4.20182297357395e-05
-3.31483445339642e-05
-8.95705070477858e-06
-1.89400631492818e-05
-7.98801783366856e-06
-1.54030115267355e-06
-1.05187463931127e-05
-4.60632302047133e-05
-2.46445591424306e-05
-1.91101620897484e-05
-2.43315756623705e-05
-3.77330212746786e-05
-2.33000678120412e-05
1.47522938710095e-05
-1.62176255006425e-05
-2.18894145136846e-05
1.33065291677727e-05
-9.06816537591458e-06
-7.71939316875944e-06
-2.84170663694288e-05
-2.62134666232593e-05
-1.14615147531538e-05
-1.40332066684596e-05
-9.24882073096878e-06
-1.57562847133039e-05
-5.85008888896682e-06
-1.71802832378679e-05
-2.02656147127946e-05
-1.87013913289224e-05
-6.28214082029442e-08
-2.04659494968559e-05
-3.37282974829566e-05
-1.34386824144744e-05
-9.40727216643187e-06
-1.4160155004192e-05
-1.0286158314636e-05
-2.88212602752878e-05
-4.09660972283412e-06
-7.75452643968665e-07
-6.83092900762765e-06
-3.60027981372691e-05
-2.5335179067847e-05
-4.05638755426256e-06
-1.64652209499648e-05
-2.9413143068904e-05
-2.85374773207339e-05
1.97749010280014e-06
-4.32246257100041e-05
-1.85525334438972e-05
-1.81844158527425e-05
-1.36220880496302e-05
-1.35465544967336e-05
-2.03373442378662e-05
-2.01450382292151e-05
-1.52341951712954e-05
-4.00208301375862e-05
-2.10544071374977e-05
-6.75227652302525e-06
-1.88044762622739e-05
-2.11515863164599e-05
-1.95295121923205e-05
-2.17558883923085e-05
-4.01394481788393e-05
-1.77224041837431e-05
-4.50638716523421e-05
1.0030998010874e-05
-1.05341642484379e-05
-1.85907690915095e-05
-1.56580293509755e-06
-1.37012645347293e-05
-1.59373278630138e-05
-1.26092700135548e-05
-2.75215027716918e-05
-4.03047293856824e-06
-3.15755628109196e-05
-2.02385698766888e-05
-2.51507055259092e-05
-3.63919441280131e-05
8.84562478169653e-07
-8.38075912214803e-06
-2.20063008944924e-05
-6.44442915202998e-06
-2.40082525545854e-05
-2.70520400537128e-05
-6.95307333477991e-06
-2.38567041935905e-05
-3.00727100000861e-05
-2.86439277852331e-05
-8.49764136160477e-06
-2.81295021879447e-05
-2.0717910533983e-05
-3.64975131989584e-05
-3.09038481593444e-05
-1.19571308069988e-05
-1.07026727298201e-05
-1.26679346417385e-05
-2.57000719985023e-05
-2.19316789625565e-05
-3.60361569383353e-05
-7.5508416699095e-06
-2.42261145114656e-05
-7.08097463904878e-06
-3.43485682463103e-05
-2.03025058116861e-06
-2.95822453084188e-06
-2.31952237836586e-06
-1.6180916178303e-05
-3.02763148161468e-06
-2.42315010500432e-05
-1.88063314065393e-05
-1.43600298567033e-05
-2.00649773287343e-05
-1.42567824673987e-05
7.47812200380968e-07
-3.9413911513554e-06
-1.99187473708833e-05
-3.29273158439626e-06
-2.83349822486878e-05
-1.41433421087566e-05
-2.89536368201773e-05
-1.41433020600221e-05
-2.08784695612021e-05
-3.58613907381857e-05
-2.44826529897616e-05
-1.54943962692574e-05
-4.01201942321515e-06
-3.28672770855036e-05
-2.12172673727338e-05
-1.32749721526727e-05
-1.38033675308004e-05
-1.88347745192072e-05
-2.34402835462357e-05
-6.58524379123151e-06
-3.80750154517183e-05
-4.36864080114044e-06
-7.75045938995019e-06
-2.44888088669806e-05
-2.35975648464642e-05
-1.29892683600125e-05
-2.74165679665556e-05
-1.60583463453043e-05
-1.17027184706573e-05
1.04000250911877e-06
-4.52985734511287e-06
-3.25665215326065e-05
-2.4522137797312e-05
-1.18519386256029e-05
-3.43290964116387e-05
-1.39599487559588e-05
-2.24831620422867e-06
-1.29117691998279e-05
-1.12644761435441e-05
-4.26709954572438e-05
-4.43493406479882e-05
-1.16098441459306e-05
-4.29239032387465e-05
-2.73294924810282e-05
-3.4859426978754e-05
-1.27459316057731e-05
-3.45087523885451e-05
-2.04993536936145e-05
-3.24515973558057e-05
-1.26906404102381e-05
-3.09929967556008e-06
-1.49047359827199e-05
-1.50073598842165e-05
-2.28744426005631e-05
-2.10349461260868e-05
-2.65405560215293e-05
-1.50101878498119e-05
-9.96427025333735e-06
-2.08284748939133e-05
-4.47878201588821e-05
-3.84139333728908e-05
-2.54624420402126e-05
-3.40157271414258e-05
-2.10174823954195e-05
-1.58569268772611e-05
8.50047772582483e-06
-1.04919683851092e-05
-1.09433796088296e-05
-2.39834181730034e-05
-1.30006052742564e-05
-2.41228053203423e-05
-2.61710317925028e-05
-8.17222016255796e-06
-1.24315607000315e-05
-5.68496104692884e-06
-8.72811620109262e-06
-1.68504000961088e-05
-2.58554372202931e-05
-1.18328701689208e-05
-2.61323491884635e-05
-2.04561094178282e-05
-8.54710926913026e-06
-1.63673786233957e-05
-2.19112993306587e-05
-6.25470300921487e-06
-4.6535887164743e-06
-2.42033508349116e-05
-2.76919384601121e-06
-5.32620187106664e-06
-1.46110578738549e-05
-1.056088995357e-05
-2.56527263946809e-05
-1.63409153119395e-05
-1.53354055956204e-05
-3.3640516214324e-06
-2.86207434001459e-05
-1.03883214683907e-05
-1.18307416936868e-05
-1.2203175854278e-05
-9.2150941614664e-06
-3.88337084233637e-05
-2.68667776438205e-05
-3.28998178985944e-05
-9.50689875928806e-06
-4.11766032967383e-06
-2.05683598732735e-06
-2.25951031150895e-05
-1.59995812103262e-05
-1.71570738765598e-05
-2.50894740338301e-05
4.78785252848976e-07
-2.96441885163841e-05
-2.00346646431225e-05
-1.66301223641619e-05
1.37013668328633e-06
-3.31115273889085e-05
-2.06113918396109e-05
-1.48867031953975e-05
-2.3253056990631e-05
-2.31418454442208e-05
2.36354642125963e-06
5.36085581941494e-06
-1.87047076983759e-05
-1.4738189063271e-05
-1.65516690273162e-05
-1.73295588495722e-05
1.64433389893148e-05
-1.60356697134884e-05
-1.86617607896424e-05
-1.01857089943744e-05
-3.44594483580673e-05
-6.53585734197947e-06
-1.59976517161858e-05
-2.27748855905425e-05
-2.18160575819078e-05
-3.65564866642999e-05
-3.52869266596794e-05
-2.7199426001533e-05
-2.87794259338425e-05
-2.59226473567035e-05
-2.07615039208768e-05
-4.15894617476004e-06
-4.23261234242764e-05
-3.76662984900721e-05
-1.30788423407061e-05
-3.00247019722184e-05
-3.47456752362172e-05
-1.83677620768421e-05
-2.87218506445261e-05
-1.13340006406757e-05
-3.14586570699893e-05
8.31798612833326e-06
-1.19542204956732e-05
2.10611188169314e-05
-1.44740844034777e-05
-1.53518974397839e-05
-3.54900117189216e-05
-2.62871329294205e-05
-1.66346494564066e-05
-9.71395194488293e-06
-3.08126266286028e-05
-2.50957209726314e-05
-2.71104312086111e-05
-2.42904160417152e-05
-2.09552001898463e-05
-7.02597236903841e-06
-4.24768296720319e-06
-1.94958974307491e-05
-3.08672738895939e-05
-2.53134804329863e-05
-2.57678891124184e-05
-9.02335689266438e-06
-3.56794128422374e-05
-3.20125258874932e-05
-3.56462755259261e-05
-2.90250622890712e-05
-3.66901895799896e-06
-9.54297797662223e-06
-3.4342967169271e-05
-3.57466243875824e-07
5.06819242131245e-06
-2.27814033805366e-05
-1.39394382851668e-06
-3.71923237827704e-05
-2.95445555491977e-05
3.60771231405645e-06
-1.69732762785071e-05
-2.12904484245627e-05
-2.33740271669544e-05
-3.30246200462112e-05
-8.14915761671712e-06
-2.73443738631851e-05
-1.87006796496745e-05
-2.86994659015004e-05
1.11065715531413e-07
-1.92536372263545e-05
-3.70955799903048e-05
-2.02148358020343e-05
-1.80748595626757e-05
-2.45654885716583e-05
-2.84053006639913e-05
-2.16428292819846e-05
-9.66479904769021e-06
-1.55927574605823e-05
-1.8200397208147e-05
-2.15552544556114e-05
-1.03158280294021e-05
-3.60600953471332e-05
-2.23565125557436e-05
-6.64561602828482e-06
-4.33781677013348e-05
-3.06269157937129e-05
-9.49491880437223e-06
-1.72641878157568e-05
-2.07059597682036e-05
-2.94281405823862e-05
-2.26802959399167e-05
-1.70773040043204e-05
-4.43888838512584e-06
-2.18531153349004e-05
-2.07404637177822e-05
-1.34994434649858e-05
-1.20588705197941e-05
-3.72101274422376e-05
2.9933391975348e-07
-2.02793849915002e-05
-1.04785757241425e-05
-2.26417907411815e-05
-6.58715924515248e-06
-3.08248505878276e-05
-1.3354187000898e-05
-2.04852559572306e-05
-2.70025194834047e-05
-3.23139497187137e-05
-1.94265856922997e-05
-2.59799651222686e-05
-2.37574857954555e-05
-3.83194413145724e-05
-9.08463046704003e-06
2.95829843936234e-06
