# Supplementary material for: Research on computational propagation and identification of mine microseismic signals based on deep learning
Source: PLoS One. 2025 Oct 22;20(10):e0334641. doi: 10.1371/journal.pone.0334641 (PMC12543183; doi:10.1371/journal.pone.0334641)
Supplement: S1 Data — (ZIP) [file pone.0334641.s001.zip › 000100500001037.xlsx_0.txt_24.txt.txt]

-3.19817813041862e-05
-2.92658797809743e-05
-9.75166974096806e-06
-4.76075366690395e-05
-4.18734030765443e-05
-1.97497236424475e-05
-2.30636645750735e-05
-2.0553370265829e-05
-2.20595423673739e-05
-2.19078130514042e-05
-4.43376396929341e-05
-8.2557412049556e-06
-2.42022908358482e-05
-1.53700534909353e-05
-3.08450289547926e-05
-1.77382059858475e-05
-6.88394492035401e-06
-3.77371793295402e-05
-1.29115581541064e-05
-1.647111447688e-05
-1.97213983026137e-05
-1.14588832942494e-05
-3.61339106287913e-05
-2.31925213313883e-05
-2.29380230122565e-05
-1.68359873811631e-05
-3.29845851161536e-05
-1.68423094749278e-05
-2.04047346332017e-05
1.9827251825036e-06
-2.24066884679728e-05
-2.3558925865657e-05
-3.19816455032728e-05
-2.02157993867208e-05
-1.49092312710259e-05
-4.33870369799551e-05
-4.49246748414185e-05
-3.48490338294759e-05
-3.18482659710706e-05
-3.56370256471039e-05
-2.98338594587541e-06
-2.65502733933902e-05
-1.44432043295858e-05
-1.70043158346501e-05
-2.41541268169397e-05
-2.77495369362912e-05
-3.30337392265062e-05
-2.19004521544489e-05
-3.15852710253415e-06
-2.09952443122716e-05
-1.70952142112085e-05
-1.27951836842345e-05
-2.17898000922066e-05
-7.47121733396055e-06
-3.32394172813391e-05
-3.6624035113841e-05
-2.53248043464724e-05
-3.91421421921908e-06
-1.94305908978259e-05
-5.88963001907451e-06
-3.08399574357582e-05
-2.97676098836974e-05
-2.58133689144166e-05
-2.24653732650654e-05
-1.45799662597394e-05
-2.96471801194025e-05
-2.06605787185007e-05
-1.22459048919254e-05
-2.07117430199506e-06
-3.35243557132314e-05
-1.97625679961722e-05
-2.59566030029112e-05
-9.85687106606139e-06
-4.56889930006877e-05
-9.50697092808121e-06
-8.94059018972832e-06
9.75451081259536e-06
-4.09664909515615e-05
-1.8069570730326e-05
-1.88265481271001e-05
-6.21929489112691e-05
-2.76189198345567e-05
-2.75255969844765e-05
-3.03122721797433e-05
-1.58276311041549e-05
-2.8253527486822e-05
-2.7840090676619e-05
-1.77329998094021e-05
-1.58548555696946e-05
-2.26485497227136e-05
-1.43999201487649e-05
-3.10532484964379e-05
-4.60673500966375e-05
-1.70104280894361e-05
-2.16217175208873e-05
-2.41605689367342e-05
-1.70437829937084e-06
-2.18361098989683e-05
-1.95769602915067e-05
-1.57072570674659e-05
-8.07094987036925e-06
-7.44509707168456e-06
-3.72658665186218e-06
-3.73058334265021e-06
-1.56668732034339e-05
-7.44316793840512e-06
-2.40271408769694e-05
-2.0642790815179e-05
-3.06985388004803e-05
-3.16722078295726e-05
-2.76047383567806e-05
-3.41042598326277e-05
-4.41855508215693e-05
-2.0896579743085e-05
-8.61489099126325e-06
-2.42687423455802e-05
-2.54803334850834e-05
-2.47468269749688e-05
-3.51353542164329e-05
-3.65486478692632e-05
-3.39455626925082e-05
-1.14277858133417e-05
-6.54357593555478e-06
-1.30779713964767e-05
-2.6045086169258e-05
-8.96864121123568e-06
-2.66308479994322e-05
-4.405131650275e-05
-2.40281659573791e-05
-2.18813623686449e-05
-1.9412311407097e-05
-8.21861685039265e-06
-1.48036776737448e-05
-3.00197036008583e-05
-1.88513904031501e-05
-1.61921107473081e-05
-2.80430295448951e-05
-7.41449220458366e-06
-9.60967237449116e-06
5.54376981329638e-06
-4.43195013797231e-05
-1.34281808887327e-05
-1.86310256445937e-05
-2.84023059228601e-05
-2.06861229234371e-05
-2.26048445267011e-05
-3.17564564816126e-05
-2.3265116378925e-05
-8.54903277188996e-06
-1.37606230840741e-06
1.46021498086625e-05
-1.72916613439504e-05
-1.5463433035461e-05
-1.18135084938811e-05
-2.96505262695066e-05
-4.57722014168304e-05
-2.24478788745579e-05
-4.28637224136746e-05
-4.17642156051954e-05
-3.55988470338165e-05
-1.63543929118931e-05
-1.86591974070829e-05
-3.43235570928847e-05
-2.97366992391635e-05
-2.94377007715426e-05
-1.91068235016019e-05
-4.19798694129642e-06
-2.71919497655532e-06
-3.2068902505666e-05
-1.57563099406043e-05
-3.50789652283161e-05
-1.67636031185949e-05
-2.74589280080054e-05
-1.53559800784408e-05
-1.2035260383533e-05
-2.39576656252886e-06
-2.17834405861731e-05
-1.21417239371411e-05
-6.81495319865245e-06
-3.81093139272344e-05
-2.06391000488386e-05
-2.661223053529e-05
-1.48430873683078e-05
-2.04957884081551e-05
-4.43877950589398e-05
-2.79388499171727e-05
-2.06786707656629e-05
-1.94266692661707e-05
3.13269378877702e-06
-4.41471509184646e-05
-2.72502088676616e-05
-3.4851788077607e-05
-1.33780317290773e-05
-1.63020587469214e-05
-2.824263233773e-05
-1.76436352175576e-05
-8.35144968865723e-06
-3.37341120364966e-05
-1.54084676611342e-05
-3.69088797993776e-05
-1.26650333269891e-05
5.29411764317482e-07
-1.43797396741149e-05
-2.49767641044769e-05
-2.1548642500061e-06
-1.76423018064574e-05
-3.0374768594968e-05
2.74477553751455e-06
-3.04890709378706e-05
-1.64272152416381e-05
-2.27444068409058e-05
-3.06705828487941e-05
-3.65686869862193e-05
-2.13363135210673e-05
-2.4319333869585e-05
-1.31745651050921e-05
-2.19647021437098e-05
-1.23513900739442e-05
-1.49716012382476e-05
-1.06726861658816e-05
-3.99613683141001e-05
-3.73508341261403e-06
-2.53308193910232e-05
-8.86818196450903e-06
-1.22999067448517e-05
-3.16472273765482e-06
-2.9539591550663e-05
-2.49982651120897e-05
-3.03806614145609e-05
-1.35426015013206e-05
-2.46531427028089e-05
-1.1638245304893e-05
-4.25804352163014e-06
-1.97180157448058e-05
-1.86927081639652e-05
-2.34045648558422e-05
-3.93952622885509e-05
-1.79302491806248e-05
-1.58899974712488e-05
-1.05174866967054e-05
-1.80073375580441e-05
-3.13794190694982e-05
-3.59374244967847e-05
-4.07737799152175e-06
-2.43283629845344e-05
-9.27935735734386e-06
-1.11587050500879e-05
-3.67896723043042e-05
-1.2488038892429e-05
-2.33382365409137e-05
-1.73588217869516e-05
-2.57611986893314e-05
3.03474339247643e-06
-1.11363269987534e-05
-4.31844548487339e-05
-1.89990048229135e-05
-1.52356314234207e-05
1.76478852447145e-07
5.84426079862865e-06
-3.36089076327148e-05
-3.64621988347044e-05
-2.96647595479145e-05
-2.90955217023755e-05
-4.29572877028495e-06
2.35661368595061e-06
-2.43947523483269e-05
-3.28259229146825e-05
-3.39161067734913e-05
-2.99098901284672e-05
-3.49749864862851e-05
-1.89312952903121e-05
-1.48185382449746e-05
-1.81659099445105e-05
-4.8458891567937e-07
-2.21881851335935e-05
-1.85579939824295e-05
-1.9328620146456e-05
-2.39601983531361e-05
-1.87945811584566e-05
-8.5905881847697e-06
-2.19875889576942e-05
-1.79451090363606e-05
-2.17071194235879e-05
-2.47371256722059e-05
-1.55095465747988e-05
-1.95644827593981e-05
-2.25487749593764e-05
-2.6387129512585e-06
-2.07196181131893e-05
-2.97560991030624e-05
-1.48404190566725e-05
-1.97667676877505e-05
7.83806772230193e-06
-2.99799188312239e-05
-9.04897460242505e-06
-1.88771907164932e-05
-1.26289367760702e-05
-6.65349859838148e-06
-3.18807268334036e-05
-2.16448903374939e-05
-1.35031062892852e-05
-2.03006237091554e-05
-2.22415093033566e-05
-2.88046239438859e-05
-1.51409051388792e-05
-3.1280504264129e-06
-1.67267790377154e-05
-1.16506768051856e-05
-1.80724208934692e-06
-1.53048092351724e-05
-2.05409489918439e-05
-1.09650131360741e-05
-1.92296158074723e-05
-9.91638156953748e-06
-4.03142276212199e-05
-3.83290547779058e-05
-1.13376441300492e-05
-3.09694700574167e-05
-1.27068897234344e-05
2.09257800121077e-06
-1.42371364277104e-05
-1.52657659767046e-05
-3.32575523092098e-05
-3.08676528646947e-05
-2.95469796259801e-05
-2.66352408313688e-05
-8.41875956681861e-06
-4.03797286468486e-05
-3.12877541694191e-06
-2.31981412022053e-05
-1.45172644305459e-05
-3.67359750279183e-05
-5.3238663855326e-05
-1.78150950301738e-05
-8.06270876771834e-06
-2.98351532680716e-05
-3.37074966663278e-06
-1.3899388853139e-05
-1.39553107835763e-05
-2.81219645800246e-05
-3.11464310748071e-05
-2.20701860541175e-05
-2.47141751720811e-05
-1.79409246494502e-05
-2.72821237862428e-05
-2.60873190244151e-05
-1.3072044395678e-05
-1.50337982599365e-05
-1.73076884768244e-05
-2.79991096400304e-05
5.22386957347185e-06
-6.62861195077837e-07
-2.03015936537319e-05
6.29783745148528e-06
-3.18927589189463e-05
-1.74204667998532e-05
-8.97657812217899e-06
-2.68753886068853e-05
-3.02640830516994e-05
-1.77085496237249e-05
-1.86520843752885e-05
-1.1340738814e-05
-1.69107657570672e-05
-5.61166125999824e-06
-4.12353538854599e-05
1.1279239296745e-06
-1.12678092898451e-05
-1.86893419192324e-05
-2.14490938802051e-05
-2.15487877289338e-05
-2.08104346547809e-05
-9.69979760380504e-06
-2.07538285744126e-05
-1.99700346061523e-05
-7.32927947203267e-06
-3.67947357534027e-05
-2.19776000398106e-05
-1.85868419550125e-05
-2.81977941387192e-05
-2.95154979469395e-05
-1.46392851093126e-05
-1.38029867780657e-05
-1.86750535642674e-05
-1.58035974007962e-05
-2.69862904978986e-05
-1.02716550223713e-05
-1.00143072045156e-05
-2.40492595521826e-05
-2.01149677166065e-05
-4.44674018849454e-06
-1.51813554819656e-05
-2.19741102755653e-05
-1.81631570364221e-05
-1.62946126352164e-05
-2.63452234189812e-05
-5.09162137258491e-05
-3.03873143884729e-06
-2.15293747350337e-05
-3.69963666245222e-05
-2.97578549250352e-05
-1.71181017678011e-05
-1.83012756962313e-06
-2.71710354752655e-05
-1.47232097492887e-05
-2.04457426511341e-05
-3.26207716567638e-05
-2.16573504797763e-05
-2.58137335722849e-05
-2.88038927504903e-05
-3.11543146740445e-05
-2.02791574889216e-05
-1.28860466382299e-05
-2.29334055052515e-05
-2.4682848761187e-05
-2.1568820892982e-07
-2.51690077155154e-05
-4.63675397735761e-06
-3.31961779871846e-05
-3.04210031136138e-05
-1.78445054360415e-05
-1.98788614911954e-05
-8.90043937423223e-06
-3.27436172979394e-05
-2.91517308066197e-05
-3.71656403066676e-05
-2.81527587404238e-05
-5.51245330957906e-06
-1.35892298503869e-05
-3.28245493349581e-06
-1.13449534921522e-05
-2.59921359307965e-05
-2.14309684783993e-05
-1.77294428854496e-05
-3.8060905704934e-05
-5.7081971539884e-06
-2.522998315097e-05
-1.40397040088742e-05
-3.2048848216762e-05
-4.79344514954511e-05
-8.59151543820977e-06
-6.02832176180672e-06
-1.56324154556267e-05
-4.64906628850022e-05
-2.08392148682413e-05
-1.69496437481386e-05
-7.88798676580691e-06
-1.41901841048219e-05
-2.76501231612544e-05
7.87310948722121e-07
-3.28894363731029e-05
-2.13070552945555e-05
-8.01319371088999e-06
-1.89697239887254e-05
-2.2108971142172e-05
-1.53009308945912e-05
-9.45902058888125e-06
-1.89920736193532e-05
-3.50774304642071e-05
-1.76257793855387e-05
-1.26657384293457e-05
-3.51562156823288e-05
-1.39698406926264e-05
-1.863820500419e-05
-9.01433850237505e-06
1.84434511772941e-06
-2.46821540335779e-05
-1.04575276608884e-05
-6.25985307717356e-06
-1.33766282491876e-05
-2.17319041560852e-05
-3.12662434661859e-05
-2.86762895336958e-05
-3.33262268483767e-05
-1.12888733634881e-05
-3.2736076738271e-05
-2.36618938883433e-05
-4.66671061593141e-05
-3.66529254656987e-05
-1.21071386171286e-05
-2.50666923750356e-05
-3.47876252717258e-05
-1.32140339646177e-05
-2.78984690458037e-05
-3.55682842367408e-05
-7.80637882879231e-06
-3.19566252856699e-05
-3.42258489073004e-05
-1.95059517586034e-05
-7.17143013262694e-06
-1.04709961166068e-05
-3.47497828487149e-05
1.13504316033381e-05
-3.15964647475626e-05
-2.71497673354752e-05
-4.65272378625616e-06
-4.20701088065521e-05
-3.06449526133476e-05
-2.9995326447314e-05
-3.6797907197616e-05
-1.93621540351559e-05
-3.98333436809408e-05
-2.52625232723097e-05
-2.40144777599368e-05
-1.05885651277535e-05
-5.78065910500649e-05
-2.84521529502727e-05
-1.69257874036003e-05
-2.38580045218645e-05
-9.59616596141235e-06
3.31801893293515e-06
-1.88355625687695e-05
-3.53438129966497e-05
-2.01258473644082e-05
-9.12038659229159e-07
-2.38650333641666e-05
-4.25649500773592e-05
-4.19241385488246e-05
-2.18738408822541e-06
-3.49670413287996e-05
-2.1594367520298e-05
-1.59262908679577e-06
-3.40301919009416e-05
-2.79813004092136e-05
-1.93375278536312e-05
-1.1916985995977e-05
3.91359048149182e-06
-2.9317145618517e-05
-1.95760534453262e-05
-1.56463810377767e-05
-1.63541101778465e-05
-2.62359135006485e-05
-2.3017701945139e-06
-4.61320358333365e-05
-1.63304560235577e-05
-1.15853353988459e-05
-4.70974262660985e-05
-2.16103834323496e-05
-1.59585155027409e-05
-1.80705158934246e-05
-2.72274949275246e-05
7.99654899136196e-06
4.4755815422238e-06
-3.29692451813427e-06
-1.53181687664577e-05
-3.69917516154024e-05
-2.59053271476438e-05
-4.15890290558273e-05
-1.17709227806366e-05
-2.1002838211611e-05
-1.9108757859296e-05
-1.6467963303497e-05
-4.34319349767284e-05
-2.02038502345508e-05
-4.35298480060475e-06
-1.22300554102529e-05
-3.06725023852178e-05
-1.92816920311075e-05
-4.83144247222957e-05
-1.83399342693664e-05
-1.95601332759688e-05
-2.27909385571978e-05
-2.15028139146284e-05
-1.418684612265e-05
-3.02083100495402e-05
-1.46165344801782e-05
-3.3754934676021e-05
-1.45962631432709e-05
-5.08748738336645e-06
-8.82238689262396e-06
-3.09819653002103e-05
-8.89115191030514e-06
-4.3943668083074e-05
-2.37531497263353e-05
-1.9602739070193e-05
-5.10821380660682e-06
-9.26249519455773e-06
-1.50753071238273e-05
-2.79357425857115e-05
-4.63724882737684e-06
-3.90404006025202e-06
-4.31738741223029e-05
-1.89171909072501e-05
-1.85022336037337e-05
-3.4422274993112e-05
-4.09288086224617e-05
-2.81820974475213e-05
-2.16866999193872e-05
-4.63327277959137e-05
-2.42390849355045e-05
-2.18999531535507e-05
-3.00050471971608e-05
-1.82487801303249e-05
-2.22646521336064e-05
-1.72103509505716e-06
-1.95921401381658e-05
-2.30041131925931e-05
-3.55396445182919e-05
-2.33897273753989e-05
-3.08923166955115e-05
-7.65340855279483e-06
-2.60205000236349e-05
-1.98303188232597e-05
-1.44566949329485e-05
-4.51962239571046e-05
-1.8594358545522e-05
-3.68500024378762e-05
5.43524649615691e-06
-2.34884711025922e-05
-3.98077724189025e-05
-2.15639222921181e-05
-2.04726645817385e-05
-2.39688522702483e-05
-1.56874935051139e-05
-1.65139507426019e-06
-6.57709324808743e-06
-2.31107482506422e-05
-2.38226432037402e-05
-2.5844753128681e-05
1.67614084430401e-06
-1.5176506744376e-05
-1.11937860137234e-05
-3.60438041809593e-06
-5.03878543921873e-06
-2.43233582527397e-05
-3.66537325487314e-05
-4.51278958458671e-05
-3.58759381975902e-06
-1.09601706192936e-05
-1.37996829786135e-05
-1.3047422552923e-05
-4.76362117154445e-06
-2.73662394477748e-05
-1.25045650790622e-05
-3.50779007618066e-05
-2.30020596860721e-05
-9.55448457670232e-06
-2.66881017658508e-05
-2.98095765246435e-05
-5.00988193081498e-06
-2.74866666360246e-05
-1.34758382518604e-05
-2.54706539602131e-06
-2.17514765033597e-05
1.84658181823905e-06
-1.98135857087277e-05
-3.48131223562091e-05
-3.89106383220859e-05
-1.98732311126919e-05
-1.45944583411475e-05
-3.29158255485191e-05
-3.14949729169186e-05
-2.69668564241468e-05
-2.70638141954598e-05
-1.31539871490077e-05
-2.24529064586198e-05
-2.53879028032731e-05
-2.15214086345154e-05
-4.12772236690585e-05
-2.66955367312479e-05
-2.77733460029798e-05
-2.34458681918021e-05
-1.26919661692472e-05
-2.71470674391716e-05
-1.38719905619583e-06
-1.11059009678915e-05
-2.89950889138208e-05
-3.23914923762697e-05
-3.04901030035539e-06
-3.44168493785641e-05
-3.16822174291601e-05
-2.07729731853439e-05
-1.72542384732261e-05
-8.56760778572886e-06
-4.39456103448657e-06
-2.21604951588751e-05
-2.2664578176051e-05
-2.05066699307997e-05
-3.66493319774808e-05
-3.45674952442332e-05
-2.29673395312107e-05
-2.93916851483817e-05
-9.53656856187354e-06
-3.16104068142267e-05
-1.86829626609877e-05
-4.2730708142305e-06
-1.03742536623536e-07
-1.37305376184397e-05
-2.7143064294572e-05
-1.67770374285639e-05
-1.26053983834474e-05
-2.87010127821481e-05
-3.29961989789986e-05
-5.64748442132946e-06
-2.40017325511762e-05
-1.46401447289181e-05
-1.27431040775089e-05
-3.18337537481507e-05
-1.73331818810203e-05
-2.83150041634742e-05
3.49278260443756e-07
-3.22250761762328e-05
-3.82688164199677e-05
-2.59089605895331e-05
-1.37867090069412e-05
1.13404256327738e-06
-1.64241354247953e-05
-2.50831531796735e-06
-8.80361234378879e-06
-2.21975675531996e-05
-1.87161644870983e-05
-1.00297701609324e-05
-2.80065090883907e-05
-2.66465947369047e-05
-2.86219266231234e-05
-1.57982044267289e-05
-1.76350800803481e-05
-2.01506686528969e-05
-6.69644681684066e-06
-2.39288516288681e-05
-7.81626656354565e-06
-2.11588154676608e-05
-4.26268731127417e-05
-2.05843537806728e-05
-1.39177293983019e-05
-1.77749899301381e-05
-3.07877572864301e-05
-3.45546631489574e-05
-3.14966608998495e-05
-3.75299418507141e-05
-3.15091519588143e-05
-1.99120733698403e-05
-3.56148057625257e-06
-6.80984125036406e-06
-1.37884725315068e-05
-3.27055177245245e-05
-2.5685746532265e-06
-1.94745380881425e-05
-1.53122428312899e-05
-2.54700324833862e-05
-1.8384142095079e-05
-1.52173299017847e-05
-1.79123515889622e-05
-4.52527763052427e-05
-3.85700116415271e-05
-1.90023017440895e-05
-2.34938181064936e-05
-3.3240668610025e-05
-2.12914223238889e-05
-2.32851240052678e-05
-1.62572767458012e-05
-2.77192246155576e-05
1.41758769212135e-05
-2.19272925492823e-05
5.20538811305825e-06
-8.99639223126175e-06
3.6851511536492e-06
-4.05087818517597e-05
-3.52954891594926e-05
-1.99545823526222e-05
-3.02384557885087e-05
-1.29262457175383e-05
-1.80743046687977e-05
4.41383764284205e-07
-2.54979630197746e-05
-1.8667285362503e-05
-8.45240452051974e-06
-1.62841675760121e-05
-1.11887318611628e-05
-8.35317910199959e-06
-2.12632426052737e-05
-2.83546311413341e-05
-5.29582725675748e-05
-2.22736120072079e-05
-2.65334474543027e-05
-1.30683519412181e-05
-3.73832352222157e-05
-1.96657416905165e-05
-2.29212826962473e-05
-2.86224387956682e-05
-2.34042116680858e-05
-2.42549662994123e-05
6.08320778320774e-07
-1.86948272497093e-05
-2.23881396634981e-05
-1.52041626689198e-05
-1.64928200592317e-05
-2.59027595287249e-05
-3.37662236698048e-05
-2.56164950699546e-05
-2.33290827199166e-06
2.22986480051294e-06
-2.23633950926773e-05
-3.87060784022407e-05
-4.23093081562033e-05
-2.46464392570804e-05
-3.21366627879786e-05
-3.3426986904405e-05
-1.99776742014361e-05
-1.42954716712521e-05
-3.11969802702134e-05
-2.20650470626603e-05
-1.11240037020511e-05
-3.14951489026006e-06
-2.41076934618448e-05
-2.46074170646619e-05
-2.13786730820649e-05
-1.4596702343796e-05
-2.10049920395036e-05
-1.72359794868867e-05
-8.16211167699765e-06
-4.00998212931803e-05
-2.48344264481983e-05
-3.59239685718642e-05
-2.39656710003779e-05
-2.59015933738531e-05
-3.00970249682991e-05
-3.10189080104772e-05
-1.33594941376687e-05
-2.25572467065901e-05
-2.18530982741784e-05
-2.44423080264647e-05
-9.7604873887284e-06
-1.20661247521021e-05
-1.26263535724227e-05
-1.85307495081595e-05
-1.57587977499313e-05
-1.96183561767964e-05
-4.44666700863751e-06
-2.4106828634793e-05
-2.38900401185262e-05
-2.00527516970591e-05
-1.35137136506499e-05
-8.19174810209471e-06
-4.17851700019615e-05
-8.71964475992497e-06
-2.2717749540798e-05
-2.16150504313558e-05
-9.91064138804791e-06
-2.74863226065124e-05
-1.83713854499748e-05
-3.97354473114351e-05
-3.19744295732994e-05
-1.06377994970233e-05
-2.48428326477148e-05
-1.56840316916476e-05
-1.00242690685214e-05
-1.39557046750322e-05
-1.06036023077102e-05
-3.4007076301644e-05
-1.57606799083032e-05
-2.8919860361812e-05
-2.52691450848757e-05
-3.66646089669111e-05
-8.86418762575046e-06
-6.44426256595394e-06
-1.64195765738658e-05
-2.69981018229028e-05
3.00214540110091e-06
-2.87997137977099e-05
-1.08091958507226e-05
-1.9841593866406e-05
-3.79264310766643e-05
-2.39011216406966e-05
-3.25109824871101e-05
-1.26116979750699e-05
-3.38590301440002e-05
-2.56624744344117e-05
-1.51867296402787e-05
-2.11532816236781e-05
-2.63573963404477e-05
-3.20662626954253e-05
-3.94407490376424e-05
-1.18663177552617e-05
-2.19980059000492e-05
-1.3799466689413e-05
4.7494251783089e-06
-4.3863135317891e-05
-2.58487981993985e-05
-1.86192383440661e-05
-2.57602772627879e-05
-1.54772317944281e-05
-6.2370914470378e-06
-2.60077434678041e-05
-1.75292582184122e-05
-2.44666477882502e-05
-4.90298117975801e-05
-2.87686430931429e-05
-3.42432714365454e-05
-1.73280624645587e-05
-1.89790143416626e-05
-2.28479258684111e-05
-2.6443104041385e-05
-2.50130403456982e-05
-4.95313736221021e-06
-1.04939159403619e-05
-3.04251364582392e-05
-3.22985957598078e-05
-2.16821333696217e-05
-2.7020196374313e-05
-1.11634595939931e-05
-7.89157132138348e-06
-7.71362142260897e-06
-1.37582844286969e-05
-2.80150097787109e-05
-4.87709520051012e-05
-1.63459992643451e-05
-2.34104793128533e-05
-1.23521819274904e-05
-9.97341638175115e-06
-1.80411198017881e-05
-2.18913656885732e-05
-2.21842054959636e-05
-1.81123976615734e-05
3.01267019104486e-07
-2.03648103681229e-05
-2.6284264564983e-05
-2.45850319891471e-05
-2.42499080802789e-05
-3.97362998490686e-05
-7.4085044467712e-06
-1.83821044034691e-05
-1.08421244738759e-05
-1.43971110497876e-05
-4.43918096731224e-05
-1.16031948031938e-05
-1.60374450421144e-05
-2.29024990939289e-05
-1.8081608594969e-05
-3.62543887710676e-05
-1.90950195075534e-05
-2.92801971458134e-05
-1.5138216434147e-05
-2.95703213579134e-05
-2.10177668014321e-05
-3.06496769373823e-05
-3.15248790918765e-05
-2.00646391515958e-05
-3.4989047554345e-05
-3.97029241184184e-05
-1.75937409370043e-05
-4.67914441795248e-05
-1.89471542446993e-05
-2.91676834265499e-05
-1.41471826746309e-05
-1.02690189575697e-05
-2.1902850730048e-05
-1.92808906671316e-05
-1.19647430458779e-05
-6.18332135303921e-06
-1.37277815964991e-05
-2.68339464937285e-05
-3.30695548584933e-05
-3.28324104318295e-05
-2.40666133567237e-05
-2.8684750932382e-05
-1.93252988829095e-05
-5.87946451540359e-06
-3.03954387857613e-05
-1.00833324305938e-05
-1.66063015527735e-05
-5.57624868073295e-05
1.26236897902998e-06
-2.53033836307036e-05
-2.91706725854953e-05
-8.64143854092006e-06
-3.06470862169647e-05
-3.44166633893766e-05
-1.12298045657675e-05
-2.44323370678827e-05
-4.45972658635879e-06
-1.43706145470536e-05
-6.16525490356407e-06
-2.26342726934742e-05
-1.72618966957177e-05
-1.86501007597073e-05
-6.77785193872836e-06
-1.73554763762934e-05
-2.54455762487737e-05
-3.16489884063858e-05
-4.53605519270666e-05
-2.99309641864212e-05
-1.25336574789992e-05
-3.72149833665645e-05
-3.88333700460598e-05
-5.10849956449806e-05
-2.9028559567549e-05
-2.00920621838689e-05
-2.67098691162121e-05
-2.53083542681122e-05
-4.21874920534043e-05
-3.61177729716389e-05
-3.1019509316423e-05
-2.43254027899348e-05
-1.89522579722033e-05
-3.04417797010271e-05
4.87768509507166e-06
-1.66066925374636e-05
-1.69542028685216e-05
-1.50030105737981e-05
-2.62807259411698e-05
-2.26634640503154e-05
-6.36385366558297e-07
-2.42278781994367e-05
-3.96633231520968e-05
-1.01343284521405e-05
-1.74408576055891e-05
-1.84527520964581e-05
-2.18535531553066e-05
-3.02237473936604e-06
-1.52417206880803e-05
-2.22837169435441e-05
-1.56081196467395e-05
-3.17817719201966e-05
-6.94956130167789e-06
-2.42313407052904e-05
-1.2816664506086e-05
-1.36243176542547e-05
-4.15744774039376e-06
-4.77447910969142e-05
-1.16049749797592e-05
-2.56971929988798e-05
-1.43250955345206e-05
-2.42995693967405e-06
-2.37923887661436e-05
-1.77607412775667e-05
-8.37233968661452e-06
-4.30985867968079e-05
-2.35226917009046e-05
-1.39295099225018e-05
-2.3684766597603e-05
-2.56415681091791e-05
-2.61269326460931e-05
-1.45112973245939e-05
-3.23608123205916e-05
-1.24607756522955e-05
-2.8887588186618e-06
-1.02702672415444e-05
-3.32524472963459e-05
-7.89956887992491e-06
-3.55485753980834e-05
-7.62628282843259e-06
-3.00650971503135e-05
-1.06114902950087e-05
-1.33258624796832e-05
-3.94508130757119e-05
-7.72797842026904e-06
-2.25831969821845e-05
-2.0354117670398e-05
-3.07236819508819e-05
-2.47286566512854e-05
-9.09207766723138e-06
-2.64643121576831e-05
-2.67778930607236e-05
-4.96960276822499e-05
-2.43752892268683e-05
-2.65426613936809e-05
-2.18461145297378e-05
-2.12183947255881e-05
-2.20372842830194e-05
-1.29008365496377e-05
-3.43235965334499e-05
6.90097703326716e-06
-1.08669361701786e-05
-2.47572728581688e-05
-2.65584973024904e-05
-3.23120592506033e-05
-1.76740381400847e-05
-1.97266113837608e-05
-1.38560515575688e-05
-3.99723960798137e-05
-1.43771266318588e-05
-1.35418296979243e-05
-3.09056964255747e-05
-8.15281036737188e-06
-1.68378213617784e-05
-1.60445743848042e-05
-6.22908781746451e-06
-1.86567563455717e-05
-3.66639836391954e-05
-3.33696022802282e-05
-1.73258808260352e-05
-4.53147103161087e-05
-4.58366625627817e-05
-1.59927990519436e-05
-2.25909345977465e-05
-2.04082162671802e-05
-1.20897898803586e-05
-2.73085090253379e-05
-6.3760712175781e-06
-1.18384375789513e-05
-2.42546697709884e-05
-3.32395086649238e-05
-1.4551359662637e-05
-1.8736027760928e-05
-1.57094974851119e-05
-2.84590395371716e-05
-1.15502353713001e-05
-1.24098424382718e-05
-1.70015230691411e-05
-2.5337977536707e-05
-9.94895855765553e-06
-1.26784890853649e-05
-1.14601933181622e-05
-2.06743980452305e-05
-4.76250727596154e-06
-1.29041279084855e-05
-3.29432661360267e-05
-2.20842600445128e-05
-2.8660304586355e-05
-1.45641694752968e-05
-8.4829316253332e-06
-5.43721582093778e-06
6.77392448841333e-06
-1.50801040101408e-05
-1.18413373719687e-05
-1.47840732109594e-05
-3.95446632890323e-05
-4.55879787076123e-05
-2.65970648748144e-05
-1.44975454201111e-05
-2.62414412228242e-05
-3.6359239948699e-05
-2.55870419896118e-05
-5.86725732384505e-05
-3.05828744945249e-05
-4.22334841275092e-06
-2.0840658809243e-05
-3.39418139426807e-05
-3.24867563003033e-05
-2.20390517724269e-05
-2.63059438124889e-05
-1.60628472677729e-05
-1.90511698423108e-05
-1.29923034014206e-05
-3.29548589845332e-05
-1.89146367616908e-05
-3.32115377209864e-05
-2.36013097776622e-05
-3.22416357348861e-05
-3.38402805487392e-05
-1.78647710383563e-05
-2.95857157672841e-05
-2.85125416068966e-05
-8.30502791548945e-06
-3.12660359378998e-05
-2.93275624450182e-05
-2.45153185073436e-05
-2.46322557908708e-05
-2.7820457366614e-05
-2.39656148920704e-05
-2.16525455511134e-05
-2.14051786171257e-05
-1.34027982076673e-05
-2.18786393733236e-05
-8.48969152047373e-06
-3.04515129984469e-05
-1.22277344916783e-05
-2.31530911434606e-05
-1.5639365315913e-05
4.14848250936343e-07
-2.03862321882284e-05
-4.79918244224242e-06
-3.22307848639256e-05
-4.6496920134778e-06
-4.19572672243888e-05
-2.85823211961552e-05
-1.81089248808447e-05
-2.98213565224927e-05
-2.56300715687809e-05
-2.91036211948442e-05
-1.22092525152845e-05
-2.51834454303488e-05
-2.34340627330836e-05
3.11784050138491e-06
-2.79274589733013e-06
-1.97634664216671e-05
-1.44602555065035e-05
-3.40115787265002e-05
-5.00100963021618e-06
5.24563038972687e-06
-2.97073954151392e-05
-1.5434163161519e-05
8.7507571832803e-06
-2.88205810214237e-05
-7.86573911636014e-06
-3.2268986969651e-05
-3.97326887507875e-05
-2.19819372340316e-05
-9.05628088636188e-06
-1.63779604095447e-05
-2.75382428119526e-05
-1.97223208892665e-05
-6.31385503700249e-06
-2.96962806623482e-05
-1.903264225173e-05
-1.18322724950995e-06
-1.64767228875364e-05
-2.79190011417195e-05
1.14778990310188e-06
-1.07758980465534e-05
-2.37678152997925e-05
-3.0636445383517e-05
-1.42993655012709e-08
-1.90384661012358e-05
-9.04167258473971e-06
-2.72123259544965e-05
-2.32321320908833e-05
-1.32575580578458e-05
-2.57887057847316e-05
-1.49062160473502e-05
-3.89607966819602e-05
-1.51981537186166e-05
-3.49709699419144e-05
-2.2504734218996e-05
-3.53427177042264e-05
-3.69247485773932e-05
-3.63419779947282e-05
-3.47817406367944e-05
-1.78853625782188e-05
-2.47660500521261e-05
-1.11858086172121e-05
-3.74079586806579e-05
-1.63210514176818e-05
-4.25954360458879e-06
-4.83430744953924e-05
4.33922325432027e-06
-4.78948791269722e-05
-1.66355472287724e-05
-1.86297531805404e-05
-9.65072543473206e-06
-2.29398971797821e-05
-2.2533393934713e-05
-5.50644857325721e-06
-2.13497148378416e-05
-2.97700154565429e-05
-1.6010037122131e-05
-2.23611494074466e-05
1.73573669624194e-06
-3.55366134180209e-05
-4.0089022232001e-05
-1.25104207445565e-05
-2.63617981776017e-05
-6.52924752023918e-06
-1.66412627300337e-05
-1.96694168076902e-05
-2.74402119204809e-05
-2.53166887936753e-05
-2.97201372947941e-05
-3.33679397963275e-05
-2.83577705009607e-05
-3.18625879130635e-05
-2.46081445115314e-05
-1.84244038618352e-06
-1.44561794910393e-05
-2.93847239433622e-05
-2.19836282416735e-05
-2.1892719075625e-05
-2.26714604755157e-05
-2.85647050749704e-05
-1.78197167321048e-05
-8.66402072325998e-06
-2.81004751702677e-05
4.59377240032694e-07
-2.79049282706458e-05
-3.18099648924737e-05
-1.68099243013039e-05
-4.05372645367941e-05
-7.51676668505015e-06
-1.7279392370848e-05
-2.51070183049822e-05
-3.9787444150765e-05
-2.50188186234157e-05
-1.30531664648463e-05
-8.15945693291983e-06
-2.13168249074914e-05
-1.3251967636327e-05
-3.21267914125997e-05
-2.88471080919648e-05
-2.0804160181973e-05
-1.16056333287169e-05
-2.70014603233602e-05
-2.80182483353677e-05
-2.0019944972732e-05
-1.93148288342919e-05
-8.61847390877179e-06
-2.31607798751342e-05
-2.61857712742019e-05
-2.31010574973712e-05
-3.3832599832383e-05
-9.28123692274852e-06
-2.8780077745337e-05
-3.59693388582362e-05
-2.29934703064144e-05
-3.48681222215519e-05
-1.56492098574449e-05
-1.50109164753497e-05
-1.46244313872677e-05
-3.64506275346085e-05
-2.73114108481806e-05
-3.58128787450928e-05
-2.20623315099108e-05
-3.36270295792179e-05
-1.36435112025567e-05
-3.53886418260598e-05
-1.77387875971806e-05
-2.05059111179796e-05
-1.48239434350365e-05
5.82524481790376e-06
-1.59108036507962e-05
-9.73175726937209e-06
-1.90113442312867e-05
-1.80457233955127e-05
-1.6940619604592e-05
-1.19714931962441e-05
-1.3220813158309e-05
-3.35609431220413e-05
-2.80422077186666e-05
-4.65864319930717e-06
-3.3474829597364e-05
-1.33692426581867e-05
-3.27608549720749e-05
-1.83608453031348e-05
-9.72369582555482e-06
-1.55612219941019e-05
-1.10713515026608e-05
-3.08479212744481e-05
-1.02283432202438e-05
-2.06504813523676e-06
-1.57342632277151e-05
-1.80076118928923e-05
-2.29345741164183e-05
-1.81235951991974e-06
-1.0849568154977e-05
-2.9360733752087e-05
-2.67157848201303e-05
-1.71389260417097e-05
-2.45946769061907e-05
6.29923573157351e-06
-1.40094466648677e-05
-2.40496272227473e-05
-2.5279784350381e-05
-1.03482626834019e-05
-7.78020692514853e-06
9.50535892042783e-07
-1.53033875638471e-06
2.96886910267156e-06
-2.20715463407646e-06
-2.03838738807572e-06
-1.41675881395934e-05
-2.44843151922776e-05
-3.32596150925817e-05
-3.23850395257286e-05
-1.75450673711539e-05
-2.64849992119461e-05
-3.19308134027548e-05
-3.18916935972908e-05
-1.64712541804267e-05
-1.79802637251579e-05
-2.19530581888253e-05
1.29690964873288e-05
-1.52936035467835e-05
-3.03651780070754e-05
-6.80769493006545e-06
-2.79064926844317e-05
-2.93371985184134e-05
-4.48473301893611e-05
-1.28072623718208e-05
-1.87491808269619e-05
-8.20754938009439e-06
-1.2302348163736e-05
-8.58242174117829e-06
-2.81351732141277e-05
-1.50414881372161e-05
-4.30607082917615e-05
-2.50463352401981e-05
-1.8603685672294e-05
-3.57592524655442e-05
-6.22841580962101e-06
-3.18493259924104e-06
2.99049950695606e-06
-4.15352310481292e-05
-2.79313546983118e-05
-1.69708619761255e-05
-8.73253522766597e-06
-3.44622403947673e-05
-2.88308956785106e-05
-4.6941885555189e-05
-9.82574674930642e-06
-1.47725362491937e-05
-2.40632118441652e-05
-3.58567631940435e-05
-1.92044399731975e-05
-8.29559081816061e-06
-2.81488210836861e-05
-3.94321086777481e-05
-1.87929531520513e-05
-1.11270257328569e-05
-1.18707114263723e-05
-1.06667440303014e-05
-3.42829061667416e-05
1.87256816290568e-07
-1.8222173420824e-05
-1.96699544426143e-05
-3.95326440210893e-05
-5.10984282821417e-06
-4.12352627521361e-05
-1.38300919495064e-05
-1.9088228192945e-05
-2.70297608671711e-05
-2.066055968669e-05
-2.6858579306245e-05
-1.73830608119607e-05
-3.48036911597427e-05
-2.30669653408545e-05
-2.32640561703446e-05
-1.62881617532314e-05
-2.66839797848546e-05
-2.68074852832947e-05
-8.66897753512824e-06
-1.39205328161799e-05
-2.91737169445404e-05
-1.86356466977253e-05
-1.9957438473e-05
-9.7153526414854e-06
-2.16472505890921e-05
-9.30329490012822e-06
-1.6821029579511e-05
-9.52334507363077e-06
-2.31141298191293e-05
-3.15432288166659e-05
-2.25621625778373e-05
-5.40045823693323e-06
-1.43424175996134e-05
-4.23380046087206e-06
-1.44937642713482e-05
-3.37955222816901e-05
-1.9571877972832e-05
-2.67753815356336e-05
-9.65223326918589e-06
-9.22882821957969e-06
-4.41027828788363e-05
-3.63659211179786e-05
-4.34040098565669e-05
-1.91131460296633e-05
-1.22589427909214e-05
8.74510363729131e-06
-6.59876524971716e-05
-1.32193906013572e-05
-2.88645366516599e-05
-2.88468093497008e-05
-1.77580694852442e-05
-3.06880181086887e-05
-2.10771088724143e-05
1.97179590301647e-05
-2.79022630609404e-05
-2.0525869998487e-05
-8.19149175290484e-06
-2.21288471666576e-05
-8.35109285923473e-06
-3.87048454158066e-05
-3.08687482357916e-05
-1.64306457004326e-05
-1.91876677449864e-05
-1.60705028736857e-05
-1.47303136091759e-05
-2.47016447234837e-05
-1.8929204794813e-05
-6.28149255790708e-06
-1.54680122351768e-06
-3.01360142470931e-05
-1.7210525670908e-05
-2.39833883455048e-05
-2.55820715009997e-05
-1.22802077565557e-05
-1.86975918881335e-05
-2.32796076728418e-05
-9.43575104282629e-06
-2.97673982079842e-05
-1.07833006598022e-05
-2.68171338791715e-05
-1.41941290945765e-05
-1.26703681572208e-05
-2.47750718696595e-05
-3.0897039450833e-05
-1.48805777105483e-05
-1.50006589870502e-05
-2.4753689763382e-05
-7.18299751111369e-06
-1.69662780118824e-05
-2.00613479583183e-05
-1.82687660226507e-05
-2.34101702196153e-05
-3.74127393322171e-05
-2.61901986422847e-05
-1.71530166073183e-05
-8.26385341552117e-06
-1.69877885531138e-06
-6.07086905940198e-06
-1.74641050198993e-05
-2.84298142957798e-05
-1.37961765911931e-05
-1.43307156623051e-05
3.63693003165809e-06
-1.56510004326701e-05
-3.02123223325188e-05
-1.1191925570775e-05
-1.18017639144064e-05
3.12474873500006e-06
-4.45846151987149e-05
-2.40694809696562e-05
-3.56445457666321e-05
-4.16438326937782e-05
-1.8412661698431e-05
-3.93731004429167e-06
-1.93858005735748e-05
-2.69889605599724e-05
-1.28234474040722e-05
-9.85870343710053e-06
5.4928799732238e-06
-9.64594993080367e-06
-1.31062825408136e-05
-3.82807951981974e-05
-3.03577541125864e-05
-3.98843625893477e-05
-3.32059486475587e-05
-2.40020043696911e-05
-4.29961524598588e-05
-1.55961788771523e-05
-1.19811085301873e-05
3.16028049619566e-06
-1.26676730577057e-06
-2.65983604649804e-05
-2.3154748649577e-05
2.33839029974973e-06
-2.94230436857727e-05
-4.94932607990808e-05
-3.36659474746148e-05
1.63975317414013e-05
-3.9430277201059e-05
-2.64571185300789e-05
-1.7636763072427e-05
-2.48255578332969e-05
-2.26863987160414e-05
-1.76435315570444e-05
-3.47968406234222e-05
-7.69615302563743e-06
-1.45742868860605e-05
2.86828423952554e-06
-8.64808264622623e-06
-4.55970715692183e-05
-3.09862111715408e-05
-5.33170660571011e-06
-2.90326115428594e-05
-1.4738193432173e-05
-1.31159116693481e-05
-3.49601749055255e-05
-1.45382988135162e-05
-2.5585897392605e-05
-3.81340245849602e-05
-8.13031839025343e-06
-2.53441376622837e-05
-2.23194063458353e-05
-1.21668807714666e-05
-1.6549491057103e-05
-3.20604543930242e-05
-3.22412054540735e-05
-1.26199138656364e-05
-2.46779137930062e-05
-2.48102271910875e-05
-8.47915459195073e-06
-3.74699768342957e-05
-8.83700936685289e-06
-7.3072079148185e-06
-1.84817581756884e-05
1.29420590397488e-05
-2.43827422716405e-05
-2.04721068557365e-06
-1.78954569084339e-05
-1.81050621811157e-05
-2.29740223265875e-05
-1.69440342508225e-05
-4.54736162529064e-05
-1.98968381565187e-05
-9.04200194288441e-06
-3.75814141092531e-05
-2.45732544476841e-05
-2.411901703448e-05
-2.67892754795381e-05
-1.00132070732181e-05
-2.20559372375294e-05
-2.69740761871311e-05
-2.09431826969857e-05
-2.57415326926777e-05
-1.08255221860193e-05
-2.8152498784418e-05
-8.92042922416629e-06
-3.5233395120316e-05
-1.71617965898016e-05
-1.87322604057961e-05
-2.12725434110467e-05
-7.47121341325552e-06
-1.63916643210019e-05
-2.70363431737911e-05
-1.61433893359384e-05
-8.9865101234473e-06
-1.3001847282338e-05
-3.88355493167636e-05
-3.44946938129051e-05
-2.84878905331968e-05
4.57812733365229e-06
-3.55326661589972e-05
-3.48963951803442e-05
-2.1596041249607e-05
-2.45321140152287e-05
-4.73216413071995e-05
-3.73577276028519e-05
-2.88072195713801e-06
-6.28593109862733e-06
-2.63160004962356e-05
-1.75270727228582e-05
-1.43156896958954e-05
-3.28528622947777e-05
-1.86455788667714e-05
-3.19564656620162e-05
-2.7474718331406e-05
-1.06929361983927e-05
-3.64712391763226e-05
-3.00961214955311e-05
-3.90616868158056e-05
-2.29253551827596e-05
-2.75127639632276e-05
-4.25672278101111e-05
-2.57487622264665e-05
-4.65533293364627e-05
-2.82348595299791e-05
-1.55144180823056e-05
-2.48939569609496e-05
-2.90756070705843e-05
-2.84502836405103e-05
-2.38480278924385e-05
-2.54801221942587e-05
1.41955712073537e-05
-2.36117789257385e-05
-1.29020890175766e-05
-4.19543908462094e-05
7.85170839617312e-06
-2.01065803862055e-05
-9.80018903779782e-06
-2.50619030417259e-05
-2.03686047607745e-05
-7.98771483269432e-06
-2.47135848657211e-05
-6.96256231846503e-06
-3.19914407518475e-05
-3.08162439108219e-05
-4.50131048875029e-06
-2.0303009430708e-05
-2.95252225230216e-05
-3.34044415022041e-05
-1.43721125290625e-05
-1.68671014589927e-05
-1.64048762382418e-05
4.83311172198691e-06
3.08615229664535e-06
-1.20154878420398e-05
-1.54140299194571e-05
-1.81113585332795e-06
-2.35686294072504e-05
-1.50188419400331e-05
-2.63207386075564e-05
-3.50562882015779e-05
-4.57033548642562e-05
-2.33929380545788e-05
-1.03660643257726e-05
-1.28301634100788e-05
-1.60368863080765e-05
-7.3760726165564e-06
-2.8967097324331e-05
-3.08505299911035e-05
-3.04021011693208e-05
-1.85940767064027e-05
-3.13339306011637e-05
-2.3347608682129e-05
-3.06478168909073e-05
-2.44266477841423e-05
-2.6297064199607e-05
-2.73802305222029e-05
-3.68728389382103e-05
-2.20280709156966e-05
-1.22647414476238e-05
-3.25930024674963e-05
-2.64701993946259e-05
-3.32775527011084e-05
-2.0262169639745e-05
-2.04584383753126e-06
-3.99866728948295e-05
-1.35709674998135e-05
-2.9664174992582e-05
-2.83606370497541e-05
-1.7853985282754e-05
-1.97834307426404e-05
-1.75633009825864e-05
-1.61929503574514e-05
8.02053756013047e-06
-1.09786321979233e-05
-2.47008965439477e-05
3.96179844557138e-07
-2.49646572890773e-05
-4.14233052457953e-05
-2.97637920602118e-05
-2.81162587664806e-05
-2.34527773639607e-05
-2.62301108853696e-05
-2.88829770625455e-05
-4.87742221472946e-06
-2.47488880237154e-05
-3.49963861127177e-05
-2.72759744202681e-05
-1.1974091552167e-05
-2.01247153638424e-05
-2.74936531631507e-05
-1.8380802354377e-05
-6.96085039259448e-06
-2.57048061912922e-05
-2.52681911448085e-05
-5.66283704681323e-06
-2.09524101740087e-05
-1.89268369961966e-05
-2.76174172409527e-05
-4.49297725532118e-05
-2.24547872494239e-05
-3.85155971109129e-05
-1.34281571098877e-05
-2.04205508320903e-05
-4.3756725608332e-06
-1.40123916879503e-05
-5.90092791945253e-06
-8.35412248819943e-06
-1.40208352934095e-05
-2.10831047301897e-05
-4.05895393599695e-06
-4.58033945944684e-06
-6.32157802442606e-06
-2.62115373610142e-05
-2.04125203583492e-05
5.54214049303417e-08
-3.80340488429501e-05
-3.00554568061794e-05
-2.25140113322139e-05
-1.66033580725099e-05
-1.6826373881072e-05
-2.8904285961972e-05
-2.37585005652023e-05
-3.2088898317317e-05
-2.72991384139926e-05
-2.64811873013554e-05
-3.51442146369703e-05
-1.25162894804801e-05
5.17221094571899e-06
-1.32716538918674e-05
-5.06022459725422e-06
-2.57561632245085e-05
-3.88139906153101e-05
-2.32351538996176e-05
-1.71021236620779e-05
-3.0297404350508e-05
7.78686710458525e-07
-5.24499353953907e-06
-1.42508579772609e-05
-1.69714205386254e-05
-2.9774657436604e-05
-2.60350212034766e-05
-2.3673666463619e-05
-1.66883616835038e-05
-1.01120156169149e-05
-4.71476771287206e-06
-4.33849292672729e-05
-4.770853164662e-05
-1.18198846965232e-05
-5.91432022746816e-06
-2.70326885892485e-05
-2.17290208041995e-05
-2.49636053651456e-05
-2.82290375232982e-05
2.76378079976411e-06
-1.79720686501379e-05
-1.0816423633038e-05
-3.07253676074987e-05
-1.60188668241096e-05
-1.32923987327075e-05
-2.63117201874117e-05
-6.61717067300282e-06
-1.4599887361784e-05
-1.96259764709763e-05
-1.02962271725003e-05
-7.99686295403156e-07
-1.08732519129781e-05
-5.61467233403355e-06
-1.14568806277566e-05
-2.78403438759473e-05
-1.90425041504587e-05
-1.2283918792433e-05
-2.71501971682884e-05
-3.04536534982576e-05
-5.0267966166065e-06
-3.0335741764441e-05
-1.18062738695966e-05
-1.5673453553564e-05
-1.11462468963665e-05
8.62622560318602e-06
-4.06267159442329e-05
-3.35885405352935e-05
-1.5353900188619e-05
3.586128042754e-06
-1.09193898445654e-05
-1.18755893937053e-05
-1.72073841281576e-05
-5.26052272597043e-05
-1.31632723969609e-05
-1.47418241205039e-05
-2.58117707291207e-05
-1.43978480816296e-05
-2.56907773637672e-05
-1.87906743694243e-05
-1.57432981368369e-05
-2.18720359948589e-05
-1.04089933275414e-05
-2.51811652619381e-05
-1.23651773988199e-05
-3.80082752528957e-05
-5.09898756656631e-06
-3.07019345051095e-05
-1.74050938098088e-05
-4.1002915404264e-05
-3.36768740567612e-05
-2.37197867932851e-06
-4.2265236254184e-06
-1.61294611287515e-05
-1.09672388699876e-05
-2.01049816291619e-05
-9.75674266939191e-06
-1.7018166437713e-05
-5.54561140815547e-05
-3.54292528930627e-05
-2.02502600656079e-05
-2.0599819637916e-05
1.23209262463543e-06
-2.35190925078599e-05
-2.01451008536619e-05
-3.9152112076927e-05
-1.82807545801078e-05
-3.24950442360071e-05
-3.93651971630387e-05
-1.95119348295389e-05
-2.63901625409277e-05
-3.76565406784804e-05
-2.57388643801414e-05
-9.71498558365904e-06
3.61296603233086e-07
-2.5248582754521e-05
-2.75702882922174e-05
-2.1769759321958e-06
-2.15952418384705e-05
-4.25175885462579e-05
-2.41768023663188e-05
-3.71961335374529e-05
-7.65708032260697e-06
-2.28074958821299e-05
-2.27287171412838e-05
-2.946299086623e-05
-9.91770645860433e-06
-2.34032449586386e-05
-2.59567051807926e-05
-2.27716421658351e-05
-3.02317993136856e-05
-1.36769788553661e-05
-2.35055257728137e-05
-2.79648683621169e-05
-1.71471213032525e-05
-1.15167904180422e-05
-1.86287816512248e-05
4.10840616806151e-06
-1.55501171766723e-05
-1.2054267676302e-05
-1.64682393090833e-05
-1.8757466611426e-05
-3.52424355506417e-06
-3.06349968808022e-05
-3.93419421945344e-05
-3.16430710563549e-05
-2.44865963583651e-05
-3.46551007111436e-05
-1.57381687801577e-05
-1.87307052762198e-05
-1.11793840130543e-05
-8.84080027216071e-06
-2.24445979162838e-05
-5.95442756647594e-06
-1.15022765167031e-05
-1.04346628007718e-05
-1.70365645169156e-05
-1.12954135950816e-05
-3.83390917378624e-05
-1.96204435240603e-05
-4.7052263008288e-06
-1.1126230986416e-05
-3.68596899738456e-05
-3.08434884472903e-05
-4.01369408270023e-05
-3.64370945090513e-05
-4.23691781072597e-05
-2.78057677032592e-05
-2.122052316805e-05
-2.9706577686461e-05
-7.55715101314333e-06
-4.2189171705007e-05
-2.85491649106912e-05
-1.99843097136134e-05
-2.17619691994665e-05
-6.05033446932174e-06
-3.6315752180135e-05
-3.02111810352986e-05
-3.29113444313334e-05
-2.62739911412836e-05
-8.76289981295611e-07
-2.10369818678899e-05
-1.47602508751347e-05
-1.8789947192114e-05
-2.59467190781988e-05
-3.41592806466359e-05
-4.86661557849855e-05
-2.63901814488381e-05
-2.09993207259376e-05
-5.41037015356152e-06
-2.47192636177255e-05
-2.46020842310953e-05
-1.0324463098369e-05
-2.59226564880472e-05
-4.17884657469576e-05
-1.54194597896972e-05
-3.00885188293473e-05
-1.6339630935298e-05
4.70341748178684e-06
5.53653460884618e-06
-2.09308959448636e-05
-2.6488337188048e-05
-2.67572345454436e-06
-1.24542961886803e-05
-2.53492604330725e-05
-3.09817347949359e-05
-1.80007890495083e-05
-1.69850758409583e-05
-2.10897077977526e-05
-3.12207818729249e-06
-4.24352227035275e-05
-1.81702093023466e-05
-1.5375068234692e-05
-2.65683820766059e-05
-9.37399215201193e-06
-3.25306057180431e-05
-3.68965998480998e-05
-1.26471047536199e-05
-1.21455684539326e-05
-2.19160584163367e-05
-1.27960281300106e-05
-1.77026530414318e-05
-1.93150311757328e-05
-1.72749325264615e-05
-2.06984043445029e-05
-1.25088124762458e-05
-3.31967931444981e-06
-3.23067560986931e-05
-2.40032358518343e-05
-2.77612001839924e-05
-1.10527717550109e-05
-4.2063501988004e-05
-1.26401859621751e-05
-1.51944677865725e-05
-3.58213621705347e-05
-2.92038184482194e-05
1.05405003782338e-05
-1.78239574989431e-05
-2.18433585541084e-05
-7.75486439371141e-06
-1.49881761684823e-05
2.15535956524984e-06
-1.88998227515615e-05
-2.37569518353839e-05
-2.43845658948925e-05
-4.05677864277716e-05
-3.85610784985368e-06
-1.11648547767785e-05
-2.20564341628937e-05
-2.16922916553198e-05
-1.89854311701432e-05
-2.49617347204923e-05
-2.91581948448774e-05
-1.49842998805681e-05
-3.83347922149784e-05
-4.01651514904098e-05
-1.07280920348124e-05
-2.14435243036554e-05
3.73987561279408e-07
-2.62424037889443e-05
-3.13116480938402e-05
-1.3706519868454e-05
-1.45814554492313e-05
-2.61214656913298e-05
-1.73159876355576e-05
-1.72852502130684e-05
-3.57010278760384e-06
-2.53529981753352e-05
-3.94627667355776e-05
4.10935771079755e-06
-3.36520871937138e-05
-3.06597420952745e-05
-1.14465895616127e-05
-1.50191010842994e-05
-1.59695451233648e-05
-3.09720050993386e-05
-4.30867035567164e-06
-1.58802260266771e-05
-2.24499018813185e-05
-1.99228554928246e-05
-2.87168467156287e-05
-1.70484128321105e-05
-2.86347637449371e-05
-2.29366333145717e-05
-3.00915313129119e-05
-9.30963303730318e-06
-2.88647063036798e-05
-1.93910224777989e-05
-2.2137609166434e-05
-6.11885431858963e-06
-1.8936403742517e-05
-6.13485174227457e-06
1.63709316148636e-06
-5.01706236851962e-05
-2.11120167824066e-05
-6.07632480645323e-06
-2.61464528850568e-05
-1.10243130921323e-05
-2.38046733837622e-05
-5.55795393351562e-06
-2.0513214982812e-05
-1.34601202180298e-06
-2.2052646499566e-05
-3.04927034062936e-05
-2.61647665856598e-05
-1.85183006871728e-05
7.15322409918248e-06
-2.85142717079708e-06
-1.10029873525953e-05
-2.23335357049045e-05
-1.14674567544044e-05
-3.18736455686446e-05
-2.14648443025455e-05
-1.00977885553397e-05
-1.63852122010024e-05
8.21573500413956e-06
-1.91733830400583e-05
-3.60034339184642e-05
-2.26540298992596e-05
-3.01167811114286e-05
-8.17832185643079e-06
-1.45012291537585e-05
-2.06668599211542e-05
-1.30034015888298e-06
-1.01781385558592e-05
-1.90731617926528e-05
-3.90635410860751e-05
-2.52204055421505e-05
-2.09232176587097e-05
-1.91858088279243e-05
1.75262552095305e-06
-9.48597719315582e-06
-3.04790479693485e-05
-2.48397486717554e-05
-4.87838684854279e-05
-2.69989744329805e-05
-2.31980491824525e-05
-2.33868890243594e-05
-1.71531263961312e-05
-2.36062921379727e-05
-2.00668436695787e-05
-6.27211978908439e-06
-1.29707744932108e-05
-1.78826658200642e-05
-2.87667951489252e-05
-4.6931611591047e-05
-1.06848015438341e-05
2.23253782343707e-06
-1.17952781020935e-05
-2.89001157721579e-05
-2.62359302344037e-06
-1.51634435118401e-05
-1.49044022252035e-05
-1.5364806453843e-05
-2.50915594586059e-05
-4.68245423867843e-05
-1.13989959148545e-05
-2.39250800821003e-05
4.44181000215409e-06
-2.51371300478262e-05
-2.45937147322995e-05
-1.23677161551488e-05
-2.60970517241322e-05
-1.27165892782728e-05
-1.16284913872125e-05
-2.60833427653135e-05
-1.36743955336069e-05
-1.95607656142837e-07
-3.82427847733367e-05
-1.2969693663763e-05
-2.01837301872183e-05
-7.71967056180367e-06
-2.36335794870607e-05
-2.64654575574031e-05
-2.34415248317435e-05
-4.22316347067065e-05
-2.55568857944298e-05
-1.11642728823347e-05
-2.04829771623969e-05
-6.83620965090121e-06
-2.37186018240287e-05
-4.71865624869723e-06
-3.1159952515119e-05
-2.45706613107172e-06
-8.65059021204715e-06
-4.8897353434461e-06
-4.923212851601e-06
-2.49267298323512e-05
-2.7223997238217e-05
-6.27612507786599e-07
-3.28768492628892e-05
-3.12619639662562e-05
-1.62474399385363e-05
-2.82686904002929e-05
-3.92295951461629e-05
-3.3304683266376e-05
-1.95193715761016e-05
-1.66311409622463e-05
-1.53448134827854e-05
-3.77718712484786e-05
-2.28776944348125e-05
-2.74787202238968e-06
-1.11910440229908e-05
-1.16194651308424e-05
-6.36975131820915e-06
-2.32692808193079e-05
-3.976862274227e-05
-1.11258544468947e-05
-2.93082568403558e-05
-1.83395056993783e-05
-2.97192248409698e-05
-2.42097924850051e-05
-3.13930900831645e-05
-5.24361515175267e-06
-2.6917688214174e-05
-2.481557421744e-05
-1.37638471586477e-06
-3.05728753749396e-05
-1.22659077707436e-05
-2.17942694750114e-05
-2.68619600542683e-05
-2.65977711106524e-05
-1.32966847498978e-05
-2.19869170627625e-05
-8.02360126114194e-06
-1.41966358051025e-05
-1.60495093937351e-05
-1.07954620605021e-05
-2.83093082219138e-05
-2.40338328376743e-05
-2.73419222393404e-05
-3.7959015960631e-05
-5.27033520398812e-06
-1.9354210331754e-05
-1.28696508991221e-05
-4.71914714898744e-05
5.65602916781478e-06
-1.06587459792993e-05
-1.33787584505353e-05
-2.31363827803971e-05
-2.7619562612764e-05
-4.60698286990269e-05
-2.90049999345266e-06
-1.18203459516596e-05
-2.52676348941754e-05
-1.51412073771225e-05
-1.63852895838941e-05
-1.69346134720287e-06
-4.50069866328768e-05
-3.17494216162054e-05
-1.63270510163094e-05
-3.29142694160367e-05
-1.87096687639875e-05
-1.66366183139995e-05
-1.40411483115548e-05
-3.20031887378951e-05
-4.51398185328198e-05
-4.47271034150179e-06
-1.96887688759767e-05
-2.3419120262376e-05
-2.90300154749254e-05
-9.65376317219102e-06
-1.90050547060324e-05
-1.96377188708349e-05
-4.51009539511773e-06
-9.71923602261027e-06
-1.08385687192011e-05
-1.87581248690823e-05
-1.30841465917547e-05
-2.17389816524231e-06
-9.08646872801398e-06
5.06278880005391e-08
-1.63806305840173e-05
-4.5800286585942e-06
-1.80233101801208e-05
-4.62798964703618e-05
-1.17222374437203e-05
-2.34083863769936e-05
-1.18724280178321e-05
-2.24870823691684e-05
-3.30815241011659e-05
-2.77097749419364e-05
-2.26019125300795e-05
-2.45151972928484e-05
-1.69289110222973e-05
-2.29512018116121e-05
-3.03709355326655e-05
-1.58751868713084e-05
-2.51061638916468e-05
-1.58824805803552e-05
-1.69351577699703e-05
-2.66855693878003e-06
-9.75538097466407e-06
-2.29854154229859e-05
-1.29644199084009e-06
-2.04856174719533e-05
-2.18409598100752e-05
-2.36510267045562e-05
-3.0696536778445e-05
-2.85347111146446e-05
-1.89146993851664e-05
-3.57667954043266e-05
-1.31438447686937e-05
-5.34168895429899e-05
-2.59337552884675e-05
-4.30400664022335e-05
-9.40399041022063e-06
-4.80481782028504e-06
-5.8648766682037e-06
-2.79150653311036e-05
-5.80097295821086e-06
-1.54033161560562e-05
-3.60994807227113e-05
-3.40771834803458e-05
-2.05226998372554e-05
-2.33075056659594e-05
-3.5427453278609e-05
-3.30288080293686e-05
-2.92506679564461e-05
-1.61604806776495e-05
-1.77151827821367e-05
-2.12067680061958e-05
7.24685803382289e-07
-1.72323708471848e-05
-2.00855120222055e-05
-1.81187264782781e-05
-1.75359788294723e-05
-2.52351502631177e-05
-3.01840275538546e-05
-3.67678662547963e-05
-2.72135441116463e-05
-6.96884318423533e-06
-1.73503401366683e-05
-3.41048468312266e-05
-9.45672669948287e-06
-1.20122843236441e-05
-1.18399370436025e-05
-1.38705299643692e-05
-2.25523704469229e-05
-4.32488051474372e-07
-1.75704176481209e-05
-3.50679706236466e-06
-9.083518534812e-06
-1.9127232756619e-05
-1.51636953040326e-05
-2.29147122692759e-05
-3.30865928770578e-05
-2.20478996208876e-05
-2.15791465779901e-05
-1.53978848287142e-05
1.3922557251372e-05
-6.86990498553084e-06
-1.27656220396815e-05
-2.8056870104629e-05
-3.19737834283728e-05
-2.30786452456927e-05
-1.44755640214269e-05
-3.29099815027885e-05
-2.26253088508272e-05
-1.92276946450348e-05
-1.30640651908973e-05
-1.25647960657879e-05
-2.32314513236584e-05
-1.53668909782001e-05
-2.53088761438111e-05
-2.13681205921484e-05
-3.27582009367509e-05
-5.44989633663397e-06
-3.06856721697499e-05
-2.23774376537145e-05
-3.42316572653147e-05
-1.29216182708618e-05
-2.65845151599767e-05
-9.02188019925167e-06
-1.36894357245314e-05
-2.48090925837483e-05
-2.29098000805237e-05
-3.11939835821569e-05
-2.23905357337674e-05
-1.87673464200409e-05
-3.12849018055468e-05
-2.50981580148501e-05
-1.469019709787e-05
-1.62359869020831e-05
-1.73159011042516e-05
-1.76055900305741e-05
5.95645605079254e-07
-2.78735197710185e-05
-3.48265730342698e-06
-9.29422780440267e-06
5.35653512843705e-06
-2.11152938575524e-05
-1.14554367131832e-05
-2.94346651074561e-05
-3.74674390371275e-05
-1.34859184353587e-05
-7.72176167754555e-06
-2.10141531462209e-05
-2.68647890122342e-05
-3.05062095592571e-05
-2.82099620868199e-05
-1.75460878783527e-05
-7.97876208119783e-06
-3.53456454835509e-05
-3.08959630500916e-05
-2.49554485953927e-05
-1.82697336400781e-05
-1.75057458972622e-05
-3.49023244484454e-05
-5.29145161977088e-05
-2.17829420128041e-05
-1.5057010932983e-05
-3.72715257664806e-06
-2.61110221116206e-05
-2.31197627228468e-06
-1.7603060390726e-05
-1.0128333977946e-05
-1.25112540910587e-05
-2.3596342964431e-05
-1.78990144090578e-05
-1.41299061519729e-05
-2.13725393135637e-05
-7.82203872415872e-06
-4.00565478796938e-05
-3.35590788763152e-05
-9.53482856413141e-06
-1.00746233019674e-05
-2.86986607013918e-05
-5.46672365815267e-06
-2.57134009873283e-05
-5.38016802119906e-06
1.91927031519192e-06
-2.64601599705075e-05
-1.35478185630178e-05
-1.60391257987925e-05
-6.91091407398321e-06
-2.0666096612017e-05
-2.78787735004854e-05
-1.01652885691957e-05
-1.52479675389959e-05
-8.08118175198739e-06
-3.81042797707168e-05
-3.49484613762409e-05
8.22231076943021e-06
-2.5234106253917e-05
-1.71258550671406e-05
-2.21383571476783e-05
-1.62026878434014e-05
-1.86221230382274e-05
-1.37144163703951e-05
-4.1777623345444e-06
-4.16346025038827e-05
-3.89993665177525e-05
1.87283556827517e-07
-2.9309391280546e-05
-1.52200323920834e-05
-2.44991204847812e-05
-2.80945689541673e-05
-2.4205095963788e-06
-4.67306301069715e-05
-1.90789078070161e-05
-2.66665250940073e-05
-1.41990251526389e-05
-3.533260447756e-05
-6.76464041860231e-06
-2.71408373962474e-05
-1.33763679161113e-05
-6.02709987786564e-06
-1.97166083120002e-05
1.45151552318876e-05
-1.99915502524855e-05
-2.46046956778881e-05
-2.79489677473723e-05
1.51106680615627e-05
-1.80006505725414e-05
-1.29333299856489e-05
-2.58547728338317e-05
-1.41325149448958e-05
-1.22344938727623e-05
-2.97922031983115e-05
-1.92665469947167e-05
-1.95169848887693e-05
-3.07502725641579e-05
-1.2209681174905e-05
-3.31050817868835e-05
-4.40315438126725e-05
-1.60884608988366e-05
-4.70975623813028e-06
-2.17214629042456e-05
-2.25019249948115e-05
-1.43049003984188e-05
-1.3868115877662e-05
-2.58359659170822e-05
-2.21902311623554e-05
-1.80872755351009e-05
-3.54744597098161e-05
-1.83717750765267e-05
-2.1742889281257e-05
-3.56621902530053e-06
-2.55089769008993e-05
-3.12053782617127e-06
-3.96720622598993e-05
-1.77402015678938e-05
-2.04735582658496e-05
-2.18666492894997e-05
-1.85696771251546e-05
-3.35576554407919e-05
-2.03460633486728e-05
-1.53287412453888e-05
-1.81976057078121e-05
-3.14283354377473e-05
-1.81332114570528e-05
-1.98436296338517e-05
-1.31402075690261e-05
-2.43658551670768e-05
-3.52583286498052e-05
-3.32890084876906e-05
1.01672795542996e-05
-2.64539005265375e-05
-1.25070572632457e-05
-1.82258889875139e-05
-1.47670605733151e-05
-1.22063403816415e-05
-1.74646443813849e-05
9.64452940779141e-08
-3.16765255989281e-05
-2.20217385577297e-05
-2.53319490624494e-05
-1.14036721566121e-05
-2.93479327771415e-05
-1.1693859213434e-05
-1.85675802465743e-05
-2.02435310067224e-05
-1.3059458417474e-05
-2.4057467657154e-05
-1.56193191852959e-05
-2.43419683299259e-05
-3.2178471734783e-05
-1.73754888576801e-05
-3.04247397660896e-05
-1.6064109860986e-05
-1.68053765639688e-05
-9.6862959390237e-06
-2.5965198644002e-05
-2.20470261317682e-05
-4.34217530384815e-05
-2.27374095809684e-06
-1.82277781942329e-05
-3.54352608382866e-05
-3.73936142166174e-05
-8.61360943277574e-06
-1.61492199949005e-05
-2.33174336432729e-05
-2.19821008001876e-05
-2.18338345014854e-05
-3.40914328602528e-05
-3.39651494656765e-05
1.02317228324093e-07
-1.47819575287908e-05
-4.62633621288194e-05
-6.49306993064919e-06
-1.04137442560124e-05
-1.19579006073309e-05
-4.10869625767924e-05
-8.7909131517659e-06
-2.67228039305344e-05
-2.72197966118894e-05
-1.6227485278742e-05
-2.03712735066515e-05
-9.01538389266312e-06
-2.65996957473095e-05
-6.73155798485648e-06
-2.80513666930177e-05
-3.17488637902953e-05
-3.6891316228975e-05
-1.73698485387564e-05
-2.37967716092092e-05
-3.15682564457861e-05
-2.53937877456885e-05
-2.79525057321552e-05
-2.27704610867468e-05
-2.55762611182626e-05
-8.58273897854459e-06
-2.68782401063614e-05
-1.784735884448e-05
-6.05853700947955e-07
-6.2704575359465e-06
-9.98135871275514e-06
1.67265249508701e-06
-1.60573623036385e-05
-3.87449567803757e-05
-2.04825709831059e-05
-3.23115209226508e-05
-2.00505584242649e-06
-2.93677509039961e-05
8.08469801645574e-06
1.25906117817236e-06
-5.19498203812403e-06
-8.12320311348096e-06
-2.14562698596553e-05
-1.95761496941783e-05
-5.75240401390281e-06
-1.13430221060218e-05
-8.37471161483158e-06
-3.16105614561033e-05
-1.89493620982237e-05
-3.40883241249096e-06
-4.00790262660517e-05
-2.70453565687949e-05
-2.13722589023299e-05
-6.04589976339579e-06
-2.07532133397002e-05
-3.94728669313091e-06
-1.64766271101546e-05
-1.81886549196591e-05
-1.37076902819749e-05
-1.54731553503935e-05
-2.59487774069014e-05
-9.37822770516825e-06
4.14007050745082e-06
-5.81629780056983e-06
-2.62413034976726e-05
-3.94358468095373e-05
-1.70223129756568e-05
-2.74903037618041e-05
-3.02823662032927e-05
-1.82987242382033e-05
-1.79680173726229e-05
-4.32866831683919e-05
-3.03493318640317e-05
-1.59510023280877e-05
-1.11378514686271e-05
-5.07286022298161e-05
-4.40629873865791e-05
-1.30847050035173e-05
-2.38370599159559e-05
-1.54950943009291e-05
-5.37149465878744e-06
-8.76561025202863e-07
-1.72519041410456e-05
-3.22255201569943e-06
9.30799613934259e-06
-5.37740520411378e-06
-4.14985675191422e-05
-4.49987997246939e-05
-2.32999280720573e-05
-2.88791927984815e-05
-1.41737857857326e-05
-7.01537005912269e-06
-1.27308887126025e-05
-2.40666432694326e-05
-1.91848379888993e-05
-3.15583210253648e-05
-3.13064637920342e-05
-1.14036138355951e-05
-1.972535343125e-05
-1.21368647081852e-05
-1.74886789128193e-05
-3.11052135565312e-05
-1.40978415183832e-05
-2.36855931355857e-05
-1.98139045361265e-05
-7.14721502384008e-06
-1.73018978811144e-05
-2.72563091542989e-05
-2.23575173251271e-05
-2.03334465444786e-05
-1.7894270565498e-05
-1.63259279751505e-05
-1.86643839685249e-05
-1.97317524731725e-05
-3.00211184509735e-05
-2.32938998598557e-05
-2.67302978499242e-05
-1.32553065406779e-05
-2.65400885829942e-05
-2.81573202307943e-05
6.92920897661429e-06
-1.78530079716324e-05
-1.58685800491821e-05
-1.95454543029971e-05
-1.3862788611213e-05
-2.2129939702362e-05
-1.04057114264964e-05
-3.60493185534634e-05
1.530348671654e-05
-1.29368214122662e-05
-1.80099850075065e-05
-9.53823866446506e-06
-2.85215327027968e-05
-4.51961745808445e-05
-1.90552209168372e-05
-3.80882566537325e-06
-2.9827650699322e-05
-1.00689816657583e-05
-1.45245949883364e-05
-1.7181251697232e-05
-3.05202969507812e-05
-2.44096628231432e-05
-1.2518245905787e-05
-4.01867217870937e-05
-1.44281618557524e-05
-1.18805916181078e-05
4.12299106315801e-06
-2.79626057446502e-05
-4.55515196385213e-05
-2.96384698892772e-05
-5.53267997120704e-05
1.2603461723457e-06
-9.8488250396505e-06
-1.10435006652118e-05
-5.85664579018862e-06
-1.56574410904107e-05
-3.82933396437122e-05
-2.15026154023389e-05
-1.74477536073935e-05
-2.96486816743064e-05
-3.37641939014867e-05
-3.18765343089189e-05
-3.94812629996975e-05
-3.5268477738148e-05
-3.09232030984922e-05
-1.85644961812802e-06
-1.80406037633396e-05
-4.32982528419181e-05
-4.81386899551329e-05
-3.27791518183683e-05
-2.36131799545888e-05
-3.05797220448905e-05
-2.33908237896486e-05
-4.60742723769015e-06
-3.45674697549219e-05
-2.76651385584722e-05
-1.0146603743547e-05
-2.58862622114525e-05
-3.82160097953001e-05
-1.49629080279667e-05
-4.0371158191155e-05
-2.06189686065649e-05
1.56701948315316e-06
-3.97025590291316e-05
-3.32453160297291e-05
-2.4649797338607e-05
-2.52569211411348e-05
-3.06161530080881e-06
-1.52701718176689e-05
-1.59585652711685e-05
-2.62611283579324e-05
-1.91512954154902e-05
-1.39076964274218e-05
-2.07964841920698e-05
-2.18825010205918e-05
-1.15698887548205e-05
-2.21669451195254e-05
-3.3025765531457e-05
-2.18833991462108e-05
-7.09570687098937e-06
-1.4717696187503e-05
-2.27303357483296e-05
-1.75857555869779e-05
-4.20797313677427e-05
-9.87962430476567e-06
-8.80464995113822e-06
-3.54576746518116e-05
-2.50354458795216e-05
-1.80051490163318e-05
-3.69345581548539e-05
-2.66202704638321e-05
-1.58864912845627e-06
-2.82639236936834e-05
-9.28224227510769e-06
-2.17217045525642e-05
-3.36924643196194e-05
-1.69826531391002e-05
-1.68403222885493e-05
-2.01279625544551e-05
-1.06013552390159e-05
-2.48561310556808e-05
-4.73601921696828e-05
-1.71036353838548e-05
-2.42885618972654e-05
2.30798840766338e-06
-1.87641463574803e-05
-2.21693896542064e-05
-2.6338626388775e-05
-2.60573633620237e-06
-2.43658798196711e-05
-1.30352928818876e-05
-5.04868332895219e-05
-4.06522210809387e-06
-1.77759266537001e-05
-1.52633438102626e-05
-2.93763850549454e-05
-3.70354027705015e-05
-2.22709423020899e-05
-6.93235186588969e-06
-2.4878785173455e-07
-1.67461547424767e-05
-9.53561832850439e-06
-3.17759968586884e-05
-2.69810655631604e-05
-3.62175066187098e-05
-2.46698916430146e-06
-3.14780714503875e-05
-3.13566579758217e-05
-3.66898520636809e-05
-1.41910464523274e-05
-1.23818849639301e-05
-2.4277183355738e-05
-2.64798273241778e-05
-2.89564994149246e-05
-1.66865355511393e-05
-2.40290098461823e-05
-1.78928218941295e-05
-2.17489961477067e-05
-2.37698607589637e-05
7.29622908378595e-06
-2.13612982543013e-05
-2.53778138579502e-05
-1.55676374394862e-06
-3.38841064063832e-05
-1.41886771610034e-05
-3.87599032407187e-05
-2.30550381323064e-05
-7.05515152059164e-06
-2.32693281964093e-05
-9.58800929309961e-06
-2.63127499168894e-05
-2.07748725413606e-05
-8.88685541990091e-06
-2.39826206983194e-05
-2.90162735333378e-05
-1.28808877172913e-05
-1.09760421465945e-05
-1.79736371322012e-05
-1.44802050940056e-05
-8.00906567815788e-07
-1.23442467715077e-05
-4.4527541945651e-07
-1.20972639015697e-05
-1.05366639821257e-05
-3.91178885236542e-05
-7.96143413619329e-06
-3.98936249569469e-05
-7.5386718703035e-06
-2.55049733516436e-05
-5.21648856806128e-06
-3.5323814551291e-05
-2.83729086681202e-05
-2.321702177485e-05
-4.75926942100368e-05
-1.29549182620773e-05
-1.25704617734984e-05
-2.17576584709944e-05
-4.86535275601256e-05
-1.92696259125934e-05
-1.28466030325763e-05
-2.28620727832755e-05
-1.96578915748394e-05
-1.05029651257359e-05
-3.39370663822033e-05
-2.1749286298244e-05
-1.52031478746505e-05
-2.04901376474247e-05
-2.39959728400712e-05
-1.08618516489766e-05
-3.54740724968676e-05
-2.01227826341099e-05
-2.9388382110271e-05
-1.97693608177608e-05
-1.47288271228697e-05
-1.7329014571432e-05
-9.52514374107405e-06
-6.12867901540898e-06
-2.37589328595644e-05
-2.49542268765916e-05
-1.41950275213425e-05
-4.51532831544359e-05
-3.91819509341303e-05
-3.24887827171946e-05
-1.40978549683084e-05
-3.30323306002914e-05
-3.75267592959901e-05
-1.14598541918069e-05
-4.73271157912766e-05
-8.67682372919382e-06
-2.60956236859382e-05
-1.53152208689718e-05
-3.01155414328643e-06
-1.57124789105252e-05
-3.56604962525638e-05
-1.98037066498595e-05
-2.04894020749687e-05
-2.33201835435728e-05
-1.77897510344315e-05
6.6130220396178e-06
-3.00180470373028e-05
-1.85963110262633e-05
-1.2320143456385e-05
-3.04982990159138e-05
-7.37389503156014e-06
-3.13166675340183e-05
-5.31550587196438e-06
-2.3906579028876e-05
-2.9952104144617e-05
-1.638655837908e-05
-1.88233914580671e-05
-3.88407426194918e-05
-2.49351377606498e-05
-2.59552709397991e-05
-2.77570132190298e-05
1.17479324670437e-05
-2.99079880147705e-05
-2.0075119891952e-05
-1.34345505091174e-05
-1.8519163527643e-05
-1.16273095586382e-05
-3.70678805733813e-05
-2.67264313076114e-05
-1.31939541545413e-05
-1.0454549975582e-05
-1.48715543881414e-05
-2.60675276983292e-05
-3.01150493230503e-05
-1.14332612108826e-05
-1.11076133399296e-06
-2.01200806660831e-05
-1.83959535443581e-05
-4.97486786369887e-06
-6.90409107174826e-06
-1.60663513991681e-05
-4.12630364451686e-05
-4.48417520855546e-06
-3.19091650936799e-05
-9.59633381046072e-06
-1.19173008412685e-05
-1.88423978793167e-05
-7.39435307343864e-06
-5.10438626190837e-06
-1.55593429726446e-05
-1.4291538009913e-05
-1.65896692841278e-05
-2.12212823862516e-05
-1.64702330448762e-05
-1.92943024951741e-06
-6.01512419056026e-07
-1.74379507628275e-05
-3.7282471213986e-05
-1.68660741048585e-05
-1.09862827135505e-05
-3.69215872101235e-05
9.75707398630049e-06
-2.80805091180259e-05
-3.19409822616153e-05
-2.55516406198941e-05
-2.92167492635034e-05
-2.42185979511213e-05
-2.37080298195865e-05
-1.46701668020983e-05
-2.38512063380174e-05
-1.61953593821366e-05
-1.13840527624798e-05
-3.19274652599714e-05
-1.84931378124028e-05
-9.45412191629903e-06
-1.41361289226015e-05
-1.73484013272122e-05
-1.10929364563845e-05
-3.28641456312533e-05
-1.02125189912762e-05
-8.03400140987635e-06
-2.59047367213199e-05
-2.64833647602863e-05
8.17590846419294e-06
-2.51208482127859e-05
-1.73261673725117e-05
-1.72946583607101e-05
-4.24162817569624e-05
-2.65476096979305e-05
-2.61238907179295e-05
-1.67964174704733e-05
-3.14261355092696e-05
-5.4403060640036e-05
-2.00748615311117e-05
-1.97786334149002e-05
-1.26803020124288e-05
-1.41058727010366e-05
-2.87323438767868e-05
-2.2249532274341e-05
-2.39382713613308e-05
-2.60612081813065e-05
-3.23471234146239e-05
-1.51717146504596e-05
-2.63746785827904e-05
-1.70297569174348e-05
-1.25538181383289e-05
-2.52202594647215e-05
-2.74011765387363e-05
-3.85451216492149e-05
-5.29496045863541e-06
-2.60453125193255e-05
-2.40265433871628e-05
-4.49243534212866e-05
-3.0665810075422e-05
-2.17249820371761e-06
-2.00489312460632e-05
-1.0406829859314e-05
-2.14119231274708e-05
-3.18182675279515e-05
-3.74251552270993e-05
-9.87807360561887e-06
-1.71530001617949e-05
-1.47333075679787e-05
-1.87334951939828e-05
-2.48092464179893e-05
-5.27808546741562e-06
-4.15029522923746e-06
-1.51899603531073e-05
-1.42491785708736e-05
-1.08491969341763e-05
-2.95652276635233e-05
-1.41792743184162e-05
-2.53956500053599e-05
-6.29278963060807e-06
-1.15312730376967e-05
-1.64191748309912e-05
-1.56045860701275e-05
6.3269054227076e-06
3.8334152867336e-06
-5.43984596835814e-05
-2.52301613222498e-05
-2.46347377135564e-05
-3.23809163857241e-05
-2.9794303897843e-05
-1.93052852609418e-05
-1.21847436080046e-05
-2.41997733434247e-05
-1.82557163669779e-05
-2.0962290355714e-05
-3.49634227556461e-05
-1.72642814532052e-06
-3.88729636788226e-05
-1.92056103759757e-05
-2.41573475057629e-05
-7.35488704191187e-06
-1.49385284840189e-05
1.56533665055841e-07
-3.13226065562249e-06
-7.36394348722487e-07
-3.40730885185205e-05
-1.95019863740821e-05
-3.9116693911458e-05
-2.85164753905338e-05
-1.44450418885661e-05
-3.41380789834588e-05
-1.7724110024855e-05
-1.87285422546118e-05
-3.95158194042171e-05
-4.28948639962585e-05
-3.22169230500652e-05
-1.75897381794643e-05
-1.10534715132627e-05
-1.91266791749458e-05
-4.81098001098438e-05
-3.8338912310941e-05
-1.43548624493488e-05
-2.15201305905369e-05
-2.76507653080468e-05
-1.4711534263824e-05
3.86284217280834e-06
-5.62025735405662e-06
-3.96743633145176e-06
-1.98102441883663e-05
-2.82843342393401e-05
-1.40907624588908e-05
-5.05706279181736e-06
-1.67678255245713e-05
-2.03739284557515e-05
-2.01023023398774e-05
-3.611055960864e-05
-1.47861594477966e-05
-3.39327152510763e-05
-3.20241119445979e-05
-7.88251517733567e-06
-1.79260626081934e-05
-1.94926329105082e-05
-2.42900554715644e-05
-1.33476653276815e-05
-2.24479497721478e-05
-1.23934066057089e-05
-4.13707911509668e-05
1.70748985208212e-06
-3.17158062583326e-06
-5.06329574498931e-06
-1.28993392201693e-05
-1.62567371308682e-05
7.12251162069549e-07
-3.74345920257343e-05
-2.65534806976166e-05
-1.72792594119578e-05
-1.5172163272833e-05
-1.70298257436597e-05
-2.96982800087493e-05
-1.54468988620859e-05
-3.00234593060488e-05
-4.55357371340581e-05
-2.64482225922998e-05
-2.10261676580717e-05
-9.38803516465562e-06
-1.11660455966142e-05
-2.01587469537245e-05
-4.51198064980391e-05
-1.88801014433185e-05
-1.52765475806655e-05
-2.23767458028171e-05
-3.61794364182305e-06
-4.21685949916578e-05
-2.28771333156422e-05
-7.34316558812355e-06
-3.04296071271387e-06
-3.52620680755234e-05
-1.70963858797629e-05
-2.88427178284968e-05
-3.96367656753186e-06
-1.98807513975137e-05
-1.30088729064323e-05
-2.07323043230568e-05
-1.04833038946221e-05
-1.82526819505269e-05
-1.00532210572054e-05
-2.80491421517992e-05
9.66258198133657e-07
-2.51869942741336e-05
-2.4991624575345e-05
-1.05880881385499e-05
-2.60084769671997e-05
1.61770227602343e-06
-3.3724943761595e-05
-1.43996605458306e-05
-3.34542595158735e-05
-1.67174937019146e-06
-1.02488623713217e-05
-4.01200020422123e-05
-4.13592693921107e-05
-2.76054266867738e-05
-1.74935290887547e-05
-2.08948310825175e-05
-3.16943458222431e-05
-8.70694296139194e-06
-1.03113619897792e-05
-4.01804093444049e-05
-1.90668411043648e-05
1.27285167047481e-07
-1.33178612630157e-05
-2.03602386864626e-05
-1.69154963972408e-05
-1.14647851258161e-06
-2.06273217742352e-05
-1.60434456083087e-05
-3.13366555040097e-05
-1.68602006288414e-05
-8.73822820763439e-06
-9.54240429093794e-06
-1.56492126889279e-05
9.34091909024465e-06
-1.30946664832393e-05
-2.68489071176946e-06
-2.19634557138208e-05
-1.7998510007992e-05
-2.84058086269669e-06
-3.91753644462634e-05
-2.56714414899138e-05
-1.30263987409094e-05
-1.9521825300722e-05
-1.01374332352084e-05
-2.66579551445811e-05
-3.25327105801565e-06
-2.6394998301343e-05
-2.69989694094839e-05
4.61695790060191e-06
-1.39363103333787e-05
-3.07895281267287e-05
-1.56433398857679e-05
-9.02647029664361e-06
-2.43092611266554e-05
-5.35416688813424e-06
-4.13227037163867e-06
-2.06082044446203e-05
-2.67349667138722e-05
-2.66872076663174e-05
-2.32453021936506e-05
-1.96969826604394e-05
-1.76121191891564e-05
-3.7624643015734e-05
-2.51732592873986e-05
4.14511037171204e-06
-4.94134779796269e-06
-3.86279353475338e-05
-3.24817887750415e-05
-1.90687450681242e-05
-1.55893586947681e-05
-3.28114836339952e-05
-1.80564940964541e-05
-1.42098434115339e-05
-1.42113132450938e-05
-1.25106567503255e-05
-3.53073144300089e-06
-2.99854488662425e-06
-1.50635245643867e-05
-2.8580126681022e-05
-3.18016762547316e-05
-1.95540202047712e-05
-3.92639249473658e-05
-2.07661080466977e-05
3.97728810247439e-06
-1.55246645919799e-05
-1.84705140999309e-05
-1.77169054277877e-05
-2.56723248239494e-05
-3.39014855502725e-05
-7.88544065366934e-06
-2.38513750946816e-05
-6.44014454462234e-06
8.2224143481293e-06
-3.11218839246573e-05
-1.94727961248864e-05
-1.38002072022085e-06
-2.00322992250603e-05
-7.87391234426501e-06
-4.00034004154302e-05
-2.45803626993292e-05
-3.60873745039233e-05
-1.60764995486663e-05
-1.20655725131426e-05
-2.68468637232645e-05
-1.03785684045589e-05
-9.75234635899565e-06
-1.42230992578084e-05
-2.60217283513493e-05
-2.80977196056367e-05
-1.53122496233082e-05
-1.74782979631611e-05
-3.20335328560731e-05
-3.23526564627051e-05
-8.51071943809757e-06
-1.70588328317691e-05
9.89925767922049e-08
-2.5673225684019e-05
-4.21920413018445e-05
-2.39201604516587e-05
-2.65386374867857e-05
-3.080683408505e-05
-3.92413458956446e-05
-2.52209258710612e-05
-3.73520668457561e-06
-3.12934308770927e-05
-1.05006207670551e-05
-3.12640100778469e-05
-6.37162777433818e-06
6.4889562651655e-06
-2.26009694438933e-05
-3.36102285038218e-05
-2.42870118102035e-06
-3.6333325570167e-05
-2.50437651966659e-05
-1.93258176670494e-05
-1.40715593181143e-05
-6.59775072563893e-06
-3.52477640669461e-05
-1.77454833293666e-05
-1.71959859790474e-05
-3.60216529746877e-05
-1.60313466604708e-05
-2.12179301532083e-05
-2.90690941888211e-05
-2.01385259795684e-05
-2.96313683439313e-05
-4.07748319847135e-05
-2.97862097922836e-05
-3.27912839096181e-05
-2.14816120714678e-05
-1.31158715921214e-05
-6.82906132749587e-06
-1.53464698513287e-05
-3.67077537714002e-05
-4.56319868120127e-06
-1.85659439448873e-05
6.61152450289047e-06
-2.94836532005099e-05
-1.56463883765741e-05
-1.723853339968e-05
-1.53136025311932e-05
-2.75499412166128e-05
-1.8705252222604e-05
-4.9775560473605e-07
-3.90618988423823e-05
-1.41745162176154e-05
-2.67808137116957e-05
-3.47120371934796e-05
-3.53716164363988e-05
-2.52714295774797e-05
-3.02664404168256e-05
-1.04505466124994e-05
-7.55263950643887e-06
-1.1994467031352e-05
-2.24788980131913e-05
-2.06438661305522e-05
5.36594315349508e-06
-3.13864063222159e-05
-1.03704946733515e-05
-3.18298671149019e-05
-2.97919405582064e-05
1.57908345123884e-06
-1.60869896527985e-05
-2.39869973663458e-05
-1.11800006186669e-05
-2.33378386005533e-05
-1.58677998716632e-05
-2.05721310409689e-06
-1.00514445219513e-05
-4.65807736581812e-05
-1.32305295901546e-05
-8.5636294339014e-06
-2.72368171279874e-05
-1.55011279632061e-05
-2.0388134053548e-05
-1.56059312630835e-05
-2.32241099235812e-05
-2.58898059381258e-05
-2.33076556236028e-05
-1.68874418636658e-05
-1.96221267833928e-05
-2.77465187393637e-05
-2.77193042525887e-05
-2.72684349931198e-05
-1.17860858793753e-05
-2.24150735233846e-05
8.94623421805133e-06
-1.53317139880242e-05
-2.26042827096334e-05
-2.25812218698071e-06
-1.17630306859974e-05
-2.98988655070941e-05
-1.41467921150778e-05
-1.76804154101724e-05
-4.90124936912638e-05
-3.03778020489834e-05
-3.05426385311575e-05
-3.69873833105865e-05
-3.01417333882627e-05
-2.24008258756761e-05
-3.20833605846707e-05
-2.27704684766807e-05
-3.19270126324736e-05
-4.08905514457586e-05
-2.2321068872754e-05
-1.01894223709801e-05
-3.26732168564015e-05
-2.45538562867513e-05
-2.58522048343988e-05
-3.28785659196255e-05
-2.40246596870826e-05
-2.43454114210348e-05
-3.66850292975934e-05
-3.17378104447792e-05
-1.99498537063687e-05
-2.12181026618046e-06
-1.4106906316759e-05
-3.30524273693293e-05
-1.55953674100911e-05
5.04310567196904e-06
-7.52859208184773e-06
-2.35030043653708e-05
-3.05450354627243e-05
-3.40225304591143e-05
-2.81478022530148e-05
-8.94990422373976e-06
-2.03922894676235e-05
-8.80477813677953e-06
-3.09026957345133e-05
-1.17410973229468e-05
-8.48296126607866e-06
-3.77615900861636e-06
-3.41015175242245e-05
-1.7765366717093e-05
-1.44595767359926e-05
-2.36541778395047e-05
-4.41002118367e-05
-2.35482165242261e-06
-1.56788159673604e-05
-2.79046694272683e-05
1.80004796357637e-06
-3.19838196581326e-05
-2.52412085752309e-06
-3.20481931937611e-05
-1.04084532290457e-05
-1.76297416767885e-06
1.2226735020074e-05
5.25743901372538e-06
-1.05391787990308e-05
-2.18999929673595e-05
9.0812452421779e-06
-1.91703895162404e-05
-1.64492415811451e-05
-6.68332306200083e-06
-2.30788949299272e-05
-1.06608533955482e-05
-2.64105554130276e-05
-2.73976800850948e-05
1.57363944936171e-05
-1.14044065704765e-05
-1.02654793496636e-05
-2.2526659455056e-05
-2.06313425463967e-05
-9.93851000034824e-06
-2.34700677672988e-05
-3.08700476592167e-05
-1.10404263760571e-05
-3.62301456780206e-05
-1.87582665199619e-05
-1.03643780897752e-05
-3.16453756214003e-06
-4.10763728836047e-05
-1.60774461698302e-05
-1.09400401011268e-05
-2.47825621374584e-05
-1.716402804839e-05
-4.21273472306403e-05
-9.92365397049759e-06
-1.4666011728539e-05
-1.48578522705525e-05
-1.76013992817902e-05
-2.21397401124185e-05
-1.93829522035805e-05
-1.29119237875125e-05
-1.72182466450968e-05
-3.96763766357065e-05
-3.6146191156479e-05
1.5622550559819e-06
-3.21765701826283e-05
3.26774416319039e-08
-1.08704591341409e-05
-2.40461357892826e-05
-1.1537471063269e-05
-1.35587262337871e-05
-2.62554444432226e-05
-3.23011696452835e-05
-3.0783416863746e-05
-4.10843839273286e-05
-1.8748618894573e-05
-1.40095752610874e-06
-4.07974625636762e-06
-1.92137988285026e-05
-2.75495752553148e-05
-4.18554435031735e-05
-3.05889082180558e-05
-1.82399447550589e-05
-2.51490485839807e-05
-3.13551970934059e-05
-2.99894281485432e-05
-3.50075109353102e-07
-1.97235488555549e-05
-4.11784965545407e-05
-4.13170368496795e-05
-1.69101470165713e-05
-1.89893441969246e-05
-2.18486791603993e-05
7.1473503466848e-06
7.21103578711909e-06
-4.65237032858908e-05
-1.87676447136112e-05
-3.72132038352392e-05
-2.15539059103841e-05
-1.47320179217449e-05
-4.19470833108106e-06
-8.80234307066722e-06
9.66978355301581e-06
-1.77015879369375e-05
-1.34698156500196e-06
-1.58818526176589e-05
-2.33759012352864e-05
-2.88392527733349e-05
-3.26022195736851e-05
-2.63244071357566e-05
-1.10726362477446e-05
-3.40188241331646e-05
-2.56489185345151e-05
-2.87805892402933e-05
-2.03439079092083e-05
-1.50009062982778e-05
-1.92021159763148e-05
-3.12576896514499e-05
-2.40814241936484e-05
-2.47516952903794e-05
-1.17340384615759e-05
7.41028260807241e-06
-2.02927552113651e-05
-1.41632888721688e-05
-1.52098745837182e-05
-2.06593672818424e-05
-1.88849803511441e-05
-3.00839776245295e-05
-2.83828449558266e-05
-3.12159940465435e-05
-2.5596359964357e-05
-1.21998978215608e-05
-1.85101190340081e-05
-2.64916769323206e-05
-5.42280930087564e-05
-1.56204974780259e-05
-1.35548631004825e-05
-2.68971673760409e-05
-1.79592620257508e-05
-3.67004774309182e-05
-1.46472713538115e-05
-3.47419894496707e-05
-9.55963636927088e-06
-3.90340070256831e-05
-2.22308365447843e-05
-3.25990037847639e-05
-1.56110445281381e-05
-2.87837319031311e-05
-3.09189373046408e-05
-2.93429130002022e-05
-1.61302399241815e-05
-3.20566667969808e-06
-2.38997181341608e-05
-1.4935606419188e-05
-2.2702915829077e-05
-4.65722777323051e-06
1.22690141885701e-05
-4.15992558876729e-05
-5.09393128488543e-06
-1.38200713034306e-05
-6.89821276911112e-06
-1.36645794798143e-05
-2.13883407942429e-05
-1.75195990373344e-05
-4.63204699854242e-06
-2.01619316678779e-05
-1.37979362969977e-05
-1.85185867703469e-05
-1.7717085502394e-05
-1.24312919888616e-05
-1.94218209033257e-05
-2.22969373477534e-05
-3.98733385786617e-06
-1.2430052454341e-05
-2.52797717050987e-05
-7.25626742368844e-06
-3.20923156341339e-05
-5.14205402787317e-06
-1.4000423090749e-05
-2.68865641605294e-05
-2.92881997764273e-05
-1.08701691682795e-05
-1.94986460099675e-05
-1.82536347165327e-05
-3.22385564756027e-05
-2.98789447982771e-05
-1.66237861905188e-05
-2.43608098883584e-05
-1.54256717125406e-05
-1.082545646662e-05
-2.09397139787238e-06
-2.33548303887607e-05
-4.40889995034897e-06
-3.19865416467851e-05
-3.46289150411044e-05
-1.0129160247078e-05
-4.96556461541154e-05
-2.11118229567817e-05
-1.83736345986333e-05
-3.05275423243192e-05
-1.63838103401679e-05
-2.59958853665736e-05
-1.67893421872666e-05
-4.59273013622127e-05
-2.35148140662042e-05
-2.62474051632268e-05
-4.77135145676161e-05
-3.15990206577178e-05
-2.90123111438932e-05
-1.29602685017001e-05
-3.56341330571652e-05
-1.71017122015536e-05
-1.48464373961839e-05
-1.85136235276308e-05
-2.01696407381598e-05
-2.21241513412431e-05
-1.73673150466503e-05
-2.48194211007724e-05
-1.9926416985854e-06
-2.86825451901425e-05
-3.55403291872129e-05
-1.71685584285501e-05
-1.6589966494513e-05
-4.22723438217457e-06
-1.75572159690818e-05
-5.05705427500024e-06
-3.35942121240734e-05
-2.20114513229638e-05
-3.15848746277751e-05
-2.46393347137053e-05
8.20190784206564e-06
-3.37268969020848e-05
-1.05980849983614e-05
3.60675479913045e-06
-2.43167320061908e-05
-1.26149819131941e-05
-8.39860192997305e-06
-2.0178829588151e-05
-8.50642402516206e-06
-5.20453254250219e-06
-7.22488716946352e-06
5.10956763168705e-06
-2.81676443981497e-05
-2.08948127222312e-05
-1.08278306934008e-05
-2.93810577499701e-05
5.11107475695039e-06
2.81715177536092e-07
-1.3023604246616e-05
-2.1158496134765e-05
-1.49044525407728e-05
3.96702007985726e-08
-8.00993067663336e-06
-2.16689409337696e-05
-3.08107425217147e-05
-2.16123281384148e-05
-2.2779585054961e-05
-1.08189622412958e-05
-2.48133029944447e-05
-2.40750414794246e-05
-9.14557786507466e-06
-4.64777825346155e-06
-1.17552049320098e-05
-2.70194837731534e-05
-2.37471601707537e-05
-2.53547844565363e-05
-6.11725405710667e-06
-2.00697294741775e-05
-3.02620937103957e-05
-3.8973649517746e-05
-2.12718779776518e-05
-1.64941256889768e-05
-8.04349311438241e-06
-1.65946394026649e-05
-1.04162876205315e-05
-2.84760139910894e-05
-1.38565354650743e-05
-1.70905286594407e-05
-2.52929722036676e-05
-2.14605901525407e-05
-2.11245355803739e-05
-2.09463482193898e-05
-1.29474502711463e-05
2.25616854588749e-06
-2.88699169354379e-05
-1.93602465553192e-05
-1.10568591184822e-05
-1.71191217347504e-05
-6.87769476338016e-06
-2.58797574263401e-06
-7.97637285766328e-06
-1.24055808112952e-05
8.80554225977157e-06
-9.99428077965928e-06
-1.07406496699531e-05
-1.35306435452253e-05
-4.1754530690043e-05
-8.04243613912752e-06
-2.70448336254348e-05
-1.12397464514397e-05
-2.31767922509516e-05
-1.20092461140329e-05
-1.58639320968216e-05
-1.40431947635386e-05
-3.72722216362349e-05
-1.96432958065074e-05
-1.56933237387376e-05
-1.09197484338064e-05
-2.26023374050772e-05
-9.1418021952717e-06
-1.72749512167401e-05
-1.98935952539278e-05
-1.7773519927456e-05
-2.56327546805697e-05
-5.36637313267502e-06
-1.80385461470043e-05
4.28571663244232e-06
-3.72330207031649e-05
-2.16852530187864e-05
-1.73962564091878e-05
-1.86281535968906e-05
-1.40062103345122e-05
-1.52282309741312e-06
-1.85267352634647e-05
-1.00937991066044e-06
-2.6067757218684e-05
-2.8495735166365e-05
-2.42984455731104e-05
-2.45405216557735e-05
-1.68494910756392e-05
-1.36678579068903e-05
-2.13879106039644e-05
-1.38033517928942e-05
-2.22900630217818e-05
-1.99694335911018e-05
-2.19765438168881e-05
1.59507202229865e-06
-5.22030902106505e-06
-2.4541162424797e-05
-2.45390119781104e-05
-1.43482407212592e-05
-1.36373077959395e-05
-1.68953578664971e-05
-1.20831068146426e-05
-1.75377310424124e-05
-2.31573044203298e-05
-2.69021668854562e-05
-1.11146785223771e-05
-2.7668034070218e-05
-5.36995843856472e-06
-1.30675530163756e-05
-1.78745512325523e-05
-3.96299194070327e-05
4.61066466849083e-06
-2.10046454667018e-05
-2.29941667248175e-06
-1.29505064281965e-05
-2.04922679396152e-05
-2.21995792779907e-05
-1.2303539575245e-05
-2.14063237082055e-05
-2.07722913599748e-05
-2.79908566613887e-05
1.81803011708334e-07
-5.61706184334447e-06
-1.94202449667559e-05
-2.4309228010227e-05
-5.66675136874521e-06
-2.00253176502573e-05
-7.20041141386577e-06
-2.42107909696771e-05
-4.21743554943329e-05
2.37387246937782e-08
-1.19850164304504e-05
-2.36184349864874e-05
-2.48566610288808e-05
-1.22372096307838e-05
-3.63303462578156e-05
-2.61211739526907e-05
-1.7518243903848e-05
-8.1409114118937e-06
-1.18400354683522e-05
-2.9651988424606e-05
-2.13246564141648e-05
-3.68440821281951e-05
-1.3266003400722e-05
-2.06325400341012e-05
-1.84630661474829e-05
-3.02431924282265e-05
-3.98532017748053e-05
-1.83065275137962e-05
-1.18325631876372e-05
-2.44168332458018e-05
-8.33761074388957e-06
-1.5251056994699e-05
-1.26307338538594e-05
-2.45638963787774e-05
-2.36945226005657e-05
-3.12222754044956e-06
-3.80184796780746e-05
-1.58097463690918e-06
-1.96776867803355e-05
-2.45773109750399e-05
-2.6868383716271e-05
-1.03994357174987e-05
-3.21296891773714e-07
-1.94724690419133e-05
-2.86589830281854e-05
-1.15157277907348e-05
2.32457895539941e-06
-1.99997640727794e-06
-1.4565392714911e-05
-1.15229649556429e-05
-2.43869374217356e-05
-1.65644528892622e-05
-2.65654337145674e-06
-1.86705684530811e-05
-1.14861502857865e-05
2.24872209315472e-06
-2.33605590111028e-05
-6.63907298082408e-06
-3.80846495596249e-06
-2.05004385496444e-05
-4.54253491997373e-06
-3.42921302464684e-05
-2.67699580855977e-05
-2.05205806713102e-05
-2.62014838282208e-05
-2.86072933135758e-05
-6.2299031010882e-06
-1.60685692815455e-05
-3.7066973359286e-05
-2.98849885275814e-05
-9.58283327908731e-06
-5.85430701442215e-06
-2.12287176873593e-05
-8.10344609989401e-06
-1.78676080471185e-05
-2.09409669778277e-05
-6.70297728942783e-08
-1.96528359363156e-05
-1.91240590360673e-05
-4.34668553008019e-05
-3.63521707094105e-05
-1.87355989579408e-06
-1.62362069154692e-05
-1.31729988671514e-05
-1.11705687013579e-05
-2.58533543987571e-05
-8.10532359154933e-06
-2.10625094003045e-05
-1.76602541411724e-05
-3.36710558799491e-05
-2.59336444197429e-05
-3.76950605641414e-05
-3.44106171415725e-05
-3.71145777542259e-05
-1.7502302869292e-05
-1.27837202071595e-05
-3.05220210608852e-05
-4.75459273680556e-05
-2.19262842062488e-05
-1.37946814307991e-05
-1.10253676577042e-05
-1.01799597017722e-05
-2.34339835602438e-05
-3.08832347947022e-05
-2.14891452697862e-05
-3.22234600357997e-05
-6.45902602497422e-06
-1.92731652652911e-05
-1.49983127643632e-05
-4.70864083762449e-05
-1.16117952407757e-05
-2.00892502510594e-05
-2.38110711623103e-05
-8.30391120397713e-06
-2.37543515099631e-05
-3.43203921654241e-06
-2.35416676571456e-05
-4.04437484042487e-05
-1.72845499134752e-05
-8.12037411539726e-06
-2.98764803004751e-05
-3.18756440944488e-05
1.17461790785142e-05
-5.08320080980472e-06
-2.95048274516455e-05
-8.04184945062125e-06
-4.29543646545371e-06
-1.34115523727844e-05
-1.80574854226982e-06
-2.09351027928184e-05
1.90860677425788e-05
-1.86834747786448e-05
-1.5724695370178e-05
-2.51053616819086e-05
-1.29658370606529e-05
-3.29053048885062e-06
-1.17767436294877e-05
-2.30243645782887e-05
-1.40163652410308e-05
-1.52405626708663e-05
-2.20855845604228e-05
-3.07389596895106e-05
-3.70416108816494e-05
-1.41035101344842e-05
-5.36463821129646e-05
-1.21064578089638e-05
-4.54048705032205e-05
-1.64621750614639e-05
-1.14199520777099e-05
-2.27725629864948e-05
-7.97568817790432e-06
-2.19726920245298e-05
-1.41584551334074e-05
-2.16782102448645e-05
3.40114220681551e-07
-3.13788849467751e-05
-1.00625303336597e-06
-1.77371998520715e-05
2.76819817625141e-06
-3.5594789116418e-05
-2.59162846744503e-05
3.96959950538044e-06
-9.31856416769294e-06
-4.28447982869201e-05
-1.12325098692686e-05
-2.57905429869015e-05
-1.29084104041015e-05
-4.69857930551454e-05
-2.76760250077897e-05
-2.85620949406492e-05
-3.27182013514987e-05
-2.05329225969502e-05
-2.23839748556713e-05
-2.8187614133445e-06
-1.29410393092087e-05
-5.08663163526074e-05
-8.81030556090512e-06
-2.59561948669722e-05
-1.59557401846785e-05
-2.28080215719692e-05
-2.81145671229457e-05
-7.13831488189125e-06
-1.07917584854604e-05
-2.09376116966135e-05
-1.58920379445669e-05
-3.72522658724945e-05
-8.8899626118401e-06
-1.80361851167418e-05
-1.88970729363449e-05
-8.93135968733931e-06
-7.72583450753039e-06
-5.47053300255917e-05
-1.82792912284147e-05
-8.3016134741309e-06
-2.27752251682735e-05
-2.85521074492777e-05
-4.61482546338632e-05
-2.64224358705921e-05
-3.86424219285613e-05
-2.56671716773872e-05
-2.55216299109684e-05
-1.31707166937121e-05
-9.67513859012126e-06
-3.23119475087291e-05
-1.31051265944144e-05
-2.51505143015436e-05
-1.8910933662038e-05
-1.96118266845296e-05
-1.62512054190107e-05
-1.99686578424597e-05
-9.73696139159208e-06
-4.49243407763654e-05
-3.47140889243847e-06
-2.6765551834407e-06
-1.43685967649139e-05
-1.327103242349e-05
-2.00535321673435e-05
-2.91220648118605e-05
-3.1678729818526e-06
-2.41965230526499e-05
-2.80563336963106e-05
-1.72954297117392e-05
-6.86478195789317e-06
-1.30788612467122e-05
8.62082730983397e-06
-9.69898078412626e-06
-1.41865414921899e-05
8.72100307213072e-06
-8.30146862152288e-06
-2.80198873971216e-05
-5.2379010395301e-06
-8.1361556373626e-06
-2.71284112618796e-05
-1.08149881382941e-05
-3.69568981172937e-05
-3.84610982967928e-05
-2.14936375203027e-05
-2.19243585765414e-05
-1.50645401891526e-05
-5.66787221944142e-06
-1.82047967892108e-05
-2.0080287555593e-05
1.04602905576536e-05
-3.67205003409647e-05
-4.00731108560013e-05
-2.16417163782679e-05
-7.82374620745961e-07
-2.98739546940323e-05
-2.87657171227282e-05
-4.18572976727179e-05
-1.88350512484592e-05
-3.89329883785312e-05
-2.2219502987535e-05
-3.91844522075149e-05
-3.42578828866637e-06
-1.94570728571323e-05
-2.85539954491513e-05
-9.57871549805925e-07
-2.15278323043601e-05
6.88873004132262e-06
-2.22817703453081e-05
-2.90880582111595e-05
-3.26337685492832e-05
-2.28696813618571e-05
-1.05645554438351e-05
9.88479342286574e-06
-1.35076908880791e-05
-1.8886531419779e-05
-2.21761492792708e-05
-2.51825938308607e-05
-2.40979222766726e-05
-2.32966529764933e-05
-3.96040263379336e-05
-3.29101222131304e-05
-3.09000217047211e-05
-2.44056431959316e-05
-2.61449588846783e-05
-2.44561558489113e-05
-2.15711334677771e-05
-2.85749958228533e-05
-2.3971674394356e-05
-2.19697419976054e-05
-1.20970833725376e-05
-1.01850963906989e-05
-3.52297214564016e-05
-1.22909715905864e-05
-2.84457590166218e-05
-4.60597356011724e-05
-1.9002401152576e-05
-2.06036833013698e-05
-2.11687081914353e-05
-3.60722380704844e-05
-2.12816361440474e-05
-2.58907380638853e-05
-3.56417002736606e-05
-2.29609389295357e-05
-4.77952347221062e-05
-3.85058886681476e-06
-1.5115921303538e-05
-1.79806759978934e-05
-1.78269365536761e-05
-1.6139866769987e-05
-1.09872128964159e-05
-3.16663304349338e-05
-1.12659400794342e-05
-3.6968901179407e-05
-1.00391392706792e-05
-1.85968827512035e-05
-8.80598373640537e-06
-1.57495436112859e-05
-2.62779812117044e-05
-2.09935460281254e-05
-3.11398808122186e-05
-2.9699485940768e-05
-2.17031064591285e-05
-3.28530581593365e-05
-1.31942616771443e-06
-3.20715496072291e-05
-1.07876756180353e-05
-3.28229282009833e-05
1.36102591642359e-06
-1.378797028392e-05
-1.73505302069288e-05
-2.13177200963654e-05
-1.37678837361688e-05
-1.2170186399787e-05
-1.89388598303514e-05
-2.27681258809288e-05
-1.98147496416857e-05
-2.3173317090547e-05
-1.37711290683927e-05
-1.84843648525215e-05
-1.05202798987028e-07
-1.66281262808805e-05
-7.89900462797712e-06
-5.37696091048924e-06
-2.03918586733698e-05
-1.68792057717098e-05
-3.66323757975649e-07
-1.74422335961972e-05
-2.35439831857068e-05
-3.9547330146986e-05
-1.52665618078513e-05
-2.67217845079271e-05
-3.62855952427495e-05
-1.90190524700119e-05
-2.12818240862183e-05
-2.06220367086282e-05
1.0979880358308e-05
-1.60907839207236e-05
-2.22909455922476e-05
5.61474873975832e-06
-1.88893378080185e-05
-2.94686455368686e-05
-2.76454776831967e-05
-3.2647537965559e-05
4.14046858735411e-06
-3.44512117870029e-06
-1.73969619296557e-05
-3.60375372005569e-06
-3.80549570535172e-05
-1.56204481398027e-05
-3.6777899640015e-05
-2.18744154840897e-05
-3.00956531642424e-05
-4.52535890461395e-06
-6.77546842003569e-06
6.25564702406354e-07
-1.96581979700865e-05
-2.05879758175344e-05
-1.41181864039611e-05
1.30320965177818e-06
-1.94664976929966e-05
-2.02542967812224e-05
6.42525875004421e-06
-1.57365039009906e-05
-7.75698575621716e-06
-4.03565815424032e-05
-1.8035424307868e-05
-2.85367933835954e-05
-3.28443793314955e-05
-2.56819045720586e-05
-2.53807376742249e-05
-9.99674773253189e-06
-3.65816784296398e-05
-1.30208889835462e-05
-1.78454965256737e-05
-3.89222476139803e-05
-1.51908252520756e-05
-3.16503763769891e-05
-1.08744808238101e-05
-1.82696762598504e-05
-2.79469616291055e-05
-2.05238917523893e-05
-2.50696445768208e-05
-2.6636756335462e-05
-1.18446799334647e-05
-2.67025634704586e-06
-2.32134451832992e-05
-2.14877022544773e-05
-3.789183513571e-05
-3.35561120621649e-05
-7.79657054685513e-06
-2.3820689322986e-05
-4.08847356438206e-05
-2.57114856515085e-05
-1.18572475050466e-05
-3.61999666804896e-06
-8.71748461371301e-06
-2.22956146402743e-05
-3.30736753018213e-05
-1.18127607509342e-05
-3.4845250678568e-05
-2.47267565163727e-05
-8.54669168009974e-06
-3.2657379601885e-05
-2.25786386683346e-05
-2.93659476364075e-05
-1.76427818645618e-05
-3.18669107457248e-05
-2.34129199218103e-05
-4.34804997062153e-05
-3.1331436272106e-05
-1.62699945852845e-05
-4.58540476887681e-06
-3.04836396096824e-05
3.11548317019852e-06
-2.50684388243525e-05
-2.00109880201961e-09
1.81012637658339e-06
-3.84046315398911e-05
-2.06439332552742e-05
-1.38735668659231e-05
-1.97000382005541e-05
-2.00638408007736e-05
-2.05831495741315e-05
-1.84296000758574e-05
-1.99413933702395e-05
-3.79963546836527e-06
-1.6948655446835e-05
-1.42696379955603e-05
-2.35571299499291e-05
-9.94313642781188e-06
-9.74784875097015e-06
-7.14718760130202e-07
-9.45375486806784e-06
-1.73286314703885e-05
-1.37588070162066e-05
-3.62417620284622e-05
-4.85028524691127e-05
-1.96730448552697e-05
-1.56557961248218e-05
-8.80114063002059e-06
-3.92410302996803e-05
-9.71917706702105e-06
-1.73561288501582e-05
-2.48331234651227e-05
-9.78076885255455e-06
-2.63544980901019e-05
-1.11691490088482e-05
-2.09456330827222e-05
-3.15818123818052e-05
-3.48826410095556e-05
6.58290843470731e-07
-3.11590665737557e-05
-2.12619055413701e-05
-9.91735739338129e-06
-3.84537239205757e-05
-1.14173027844173e-05
-2.30474648871016e-05
-2.38300990017908e-05
-2.10953438267223e-05
-2.51683183767244e-05
-1.2993698401724e-05
-1.09502098072985e-05
-1.35967137007357e-05
-2.97380731190296e-05
-3.94196928823359e-06
-1.74933540344935e-05
-1.66513725626267e-05
-2.33345016769413e-05
-3.39568406937013e-05
-7.45513731078003e-06
-1.43089435309783e-05
-5.1142351879903e-06
-2.27307763618788e-05
-1.25031462910044e-05
5.01032423845936e-06
-1.24035102160454e-05
-2.33070165506676e-05
-1.59762221700551e-05
-4.00142346096305e-06
-3.19801234555048e-05
-3.18378616685914e-05
-1.91473660106866e-05
-3.82909074955011e-05
2.27821254051963e-06
-2.40772645995314e-05
-9.38345834954376e-06
-1.17131946098703e-05
-8.43604856788344e-06
-2.58536556049067e-05
-4.27018117138754e-05
-6.3740639940774e-06
-2.18105299377317e-05
-2.03066705591745e-05
-1.96395906377409e-05
-3.92424770188839e-05
-1.11172410729013e-05
-2.52504830170793e-05
-3.52166336388721e-05
-2.41383375513457e-05
-3.63068844091791e-05
-3.11793841992869e-05
-7.34039767689788e-06
-1.32452472977361e-05
-2.14951969227442e-05
-2.66715839640113e-05
-2.42456458754082e-05
-6.6582392410955e-06
-4.21432468841985e-06
-2.06289010839931e-05
-3.87761778170932e-05
-1.43635058730971e-05
-2.87540915978342e-05
-3.62257569271341e-05
-7.84266015515957e-06
-3.28587161566994e-05
5.07241573822788e-06
-3.23991302177133e-05
-3.37040679504239e-05
-1.92494694395775e-05
-1.70978061443788e-05
-2.18112037745572e-05
-1.20110733971228e-06
-7.13143467367521e-06
-1.64165310418413e-05
-2.8635516602068e-05
-2.74019511245899e-05
5.13042235516639e-06
-2.47939365904606e-05
-6.00838892177957e-06
-1.97153810834865e-05
-1.63469711270328e-05
-2.71893689546433e-05
-4.33580588108191e-05
-1.77201359905213e-05
7.1433845769981e-06
-1.96192194487502e-05
-2.27156151220329e-05
-2.0417900929951e-05
-2.1430836631939e-05
-1.93606409109324e-05
-1.41943648642024e-05
-2.38537252903041e-05
-3.49865339663284e-05
-1.6064427191602e-05
-2.48454987488191e-05
-2.08252915089952e-05
-2.45148948553585e-07
-3.0375587343817e-05
-1.11953554321495e-05
-3.24460138336851e-05
-1.09849148121579e-05
4.29551352511593e-06
-2.77091749631099e-05
-3.4967149365848e-05
-2.98201216126312e-05
-3.17552307850213e-05
-3.84451984293011e-05
-9.63529425933974e-06
-2.37682932862427e-05
-4.16080770084963e-05
-2.97954187762721e-05
-1.92230917720993e-05
-1.07642703117381e-05
-3.9315775618435e-05
-3.61353549331314e-05
-2.41577023056295e-05
-1.8506107572947e-05
-3.92948887369317e-05
-3.41606997803747e-05
-1.77317802557569e-05
-3.9759831679714e-06
-2.45515214912695e-05
-3.4115751824578e-05
-3.83733635535199e-05
-2.92962359210464e-05
-1.73347301843332e-05
-1.74763502215307e-05
-3.59799313572487e-05
-2.81392998973496e-05
-3.40192047172502e-05
-1.03265633861011e-05
1.05014926051889e-05
-3.13677602102099e-05
-1.85398299538927e-06
-2.77495124388585e-05
-6.0967569736057e-06
-3.93483586288477e-06
-4.23594388897502e-06
-2.15607313842086e-05
-1.48122664704546e-05
-1.11184788507349e-05
-1.3958370146642e-05
-3.95912116023523e-05
7.53619611560241e-06
-1.88065272221111e-05
-5.93481168543205e-06
-1.00321915638971e-05
-3.47456901619326e-05
-8.07556441107291e-06
-6.40723030751552e-06
-2.75542307302835e-05
-2.0328704873692e-05
-5.95425984896528e-06
-2.34195760214704e-05
-2.98991396686913e-05
1.06461805432783e-06
-1.50423302607475e-05
-2.96942012316739e-05
-8.92275339682714e-06
-2.66614021080388e-05
-2.90670473172583e-05
-1.97835535944878e-05
-9.27139882105867e-06
-2.68694163164847e-05
-4.0838942541776e-05
-1.82952141396847e-05
-1.1199032481976e-05
-1.16777606927563e-05
-2.27526549014279e-05
-2.98499841742698e-05
-1.36720927909504e-05
-2.50502324023432e-05
-4.54712387461467e-05
-3.05059683421101e-05
-1.70387071229705e-05
-4.36553621472775e-05
-4.8171187693876e-05
-2.90235813682184e-05
-2.811471759571e-05
-1.34163009855144e-05
-1.51011535649248e-05
-1.81836153897468e-05
-5.52160022048857e-06
1.45504215550637e-06
-1.62420854543093e-05
-2.69789548270515e-05
-2.22851145581429e-05
-5.92529949753803e-06
-1.76837726885909e-05
-1.54471344790817e-05
-6.5483719487734e-06
-3.37213403128966e-05
-2.1474994051323e-05
-5.34952256812696e-06
-3.21308568129649e-05
-2.29246157426926e-05
-6.87134734188629e-06
-2.47837826085998e-05
-1.49810452690451e-05
-4.93362283810799e-05
-1.17873467610302e-05
-4.72436989372031e-06
-3.61158622753463e-05
-3.58038163918565e-05
1.63602169869185e-06
-8.467059710202e-06
-1.21563853573712e-05
-3.94302122969344e-05
1.94001145971599e-05
-9.19737522595954e-06
-2.06552103169612e-05
-1.76631164179625e-05
-1.58075646357664e-05
-4.12234319508889e-05
-2.72062021799543e-05
-8.9810869551725e-06
-3.45608551333421e-05
-1.39906427328475e-05
-3.52411798794392e-05
-2.67113821315433e-05
-2.31027748581661e-05
-1.03954807710747e-05
-1.06262226366065e-05
-2.72720754797343e-05
-2.35208692441932e-05
-1.673216994135e-05
-2.85861597853984e-05
1.14352446294569e-05
-2.1199040472152e-05
-1.34577457950873e-05
-2.30706909736054e-05
-3.21091804894256e-05
-2.57771767437952e-05
-3.04409296733053e-05
-8.14561757905921e-06
-8.28017114308331e-06
-2.36458578438728e-05
-4.11028520134783e-05
-2.16077675696696e-05
-3.00840970498237e-05
-1.79476277149531e-05
-1.00405948988616e-05
-5.91912527254803e-06
-2.46280020396712e-05
-1.37118560730577e-05
-6.63381971997821e-06
-1.59427628459361e-05
-4.04789635574958e-06
-1.92348386736774e-05
-3.35406032664608e-05
-2.84011053456884e-05
-3.4178857637192e-05
-2.78211061619436e-05
-5.98537664279976e-06
-2.34541674320597e-05
-8.45746458273137e-06
-1.59044140462983e-05
-2.29055217700909e-05
-2.33364356239124e-05
-1.71509034167319e-05
-9.36469990676289e-06
-1.41006228244716e-05
-1.0277089525995e-05
-2.38064590723919e-05
-3.01011733930632e-05
-2.05597390492826e-05
-1.17826813365114e-06
-1.84158479070815e-05
-4.22207168262223e-05
-1.19713312958171e-05
-1.31195851696428e-05
-3.5436627671349e-05
-1.72747652531328e-05
-2.40008900828839e-05
-2.3860028750618e-05
-1.78196173286024e-05
-6.59691605178367e-06
-2.21321385591339e-05
-2.23069199722965e-05
-4.41196437287613e-06
-2.9274270334709e-05
-2.20483213529949e-05
-1.33260125915408e-05
-5.28758036634072e-06
-4.45811581599106e-05
-2.00280481547396e-05
-2.06244990620819e-05
-1.7347889798115e-05
-2.10509427596272e-05
-2.56286412632516e-05
-2.94371484012002e-05
-1.83775022967988e-05
-2.07118383342719e-05
-3.2348949467395e-05
-2.22451745204493e-05
-2.94273181275386e-05
-2.96267252825578e-05
-1.34252193120445e-05
2.13506624280244e-06
-4.76673067804182e-05
-1.97632119168512e-05
-1.12164509813298e-05
-2.35422684800328e-05
2.10913854430838e-06
-1.06274174914173e-05
-1.81258144429778e-05
-2.74881140322935e-05
-3.21178096528805e-05
-1.2209066924811e-05
-1.76400528419284e-05
-2.41858580058243e-05
-5.15840990213306e-05
-1.60706424702605e-05
-2.60229130791532e-05
-3.54047171711252e-05
1.64087200462447e-05
-1.61621089680346e-05
-3.10201201943376e-05
-1.33483659891379e-05
-2.86931643256271e-05
-4.13704607929918e-05
-1.91522146153528e-05
3.57123461420125e-06
-3.84419949959703e-05
-2.47478153498978e-05
1.05222376452927e-05
-1.2217349881595e-05
-3.49865049728664e-05
1.14289055771184e-06
9.36176969849454e-06
-2.4842578181911e-05
-4.16790677866818e-05
-1.60891617729838e-05
-1.83050956312973e-06
-1.62704697604678e-05
-3.17501892876979e-05
-4.19280145370515e-05
-1.7450062670854e-05
5.81021118053646e-06
-2.40023874118329e-05
1.03180548203234e-06
-1.69915490286023e-05
-4.31271911953728e-06
-1.05181473761172e-05
-3.72634352829855e-05
-2.49720063483762e-05
-1.63605118244664e-06
-1.17455439225458e-05
-1.76306230689613e-05
-7.60074192348499e-06
-2.77374775184913e-05
-9.32757850523857e-06
-3.74092792605294e-05
-2.00596152019051e-05
-2.86466743661521e-05
-2.59538886944909e-05
-1.64242728173871e-05
-1.50651467889014e-05
5.97938215230474e-06
-1.17762130860461e-05
-1.82557609800734e-05
-1.73623409790406e-05
-2.94435001485051e-05
-1.97638863317622e-05
-1.47632966325332e-06
-1.62709670676916e-05
-2.1547910153289e-05
-9.14552548761971e-06
-1.93680591065998e-05
-3.74891244002712e-05
-1.73763505322682e-05
-1.05586114915337e-05
-2.31878445579475e-05
-7.45121023651306e-06
-2.2847306127263e-05
-2.33548132859483e-05
-3.63324647205559e-05
-9.11441714956007e-06
-2.95357033879364e-05
-2.56168432528438e-05
-3.5911642696022e-05
-1.00349998399849e-05
-1.07288679053159e-05
-1.85585826120556e-05
-1.56468424174907e-05
-5.31157313264021e-07
-4.72068508687123e-06
-7.42550842004782e-07
-1.28338949660987e-05
-1.85024968192911e-05
1.17233866924037e-06
-2.51323722810511e-05
-3.16180453826974e-05
-1.46086415050749e-05
-1.44200294369874e-05
-1.50752469915393e-05
-2.57173261431343e-05
-3.83007552985397e-06
-2.94252595039647e-05
-1.6371327941738e-05
-2.24123494387283e-05
-1.67138479201928e-05
-1.74594206596909e-05
-1.0209868728394e-05
-2.78391755580922e-05
-3.26509304306231e-05
-1.84590325061713e-05
-1.70143126552245e-05
-1.36784083861329e-05
-3.69034126072405e-05
-3.52244417562157e-05
-1.91285940986058e-05
-7.14995889240025e-06
-2.34641556337726e-05
-1.5074250277243e-05
-1.7372425077665e-05
-2.02846844872766e-05
-3.62072145416013e-05
-4.03403594867157e-05
-8.21857383467273e-06
-3.67373722855323e-05
4.33604354807756e-06
-2.16029103783076e-05
-1.1552815112643e-05
-2.64009407322003e-05
-2.176757318515e-05
-6.74184235630499e-06
-3.38448884832781e-05
-9.02216771799181e-06
-2.73046245722444e-05
-3.28930942898371e-05
-1.72621896554231e-05
-3.99687639027288e-05
-2.23825869183574e-05
-3.49702951087175e-05
-8.88383238386678e-06
-2.66767226106892e-05
-3.99675620725322e-05
-5.94811456610213e-05
-6.31486622482543e-06
-2.50973434473633e-05
-3.88639993962387e-06
-2.76518213840585e-05
-1.72770038868119e-05
-1.88404213033346e-05
-2.99558304174734e-05
-2.38673518381777e-05
-3.7347984373257e-05
-5.31675327259536e-05
-1.40626562184033e-05
-1.06861693888883e-05
-2.46365490826371e-05
-1.09953446188395e-05
-1.8414325957046e-05
-2.15348351969488e-05
-1.19383765808503e-06
-2.69300066098665e-05
-2.60787153732746e-05
-9.68265942324647e-06
2.51425535281398e-06
2.29603224068969e-06
-1.82995891781136e-05
-6.25803086729363e-06
-1.50606000343732e-05
-1.67984648370185e-05
-1.48484289159084e-05
-8.89530892986883e-06
-1.5647637786776e-05
-1.58424247735948e-05
-3.02670468682952e-05
-2.09188006924587e-05
9.86780376562127e-06
-1.89521045009682e-06
-1.76942529937243e-05
-3.04502473367754e-06
-4.15392780205972e-05
-2.73595850177408e-05
-8.51279653858852e-06
-1.65799553506098e-05
-1.22265052667671e-05
-2.1586462793821e-05
2.30364473321069e-06
-1.59002869486465e-05
-2.16510531174774e-05
-2.29344271284353e-05
-4.06953014176152e-05
-1.37335782179788e-05
-1.58642620907611e-05
-2.25143983857705e-05
-2.31374061064189e-05
-2.54048025979017e-05
-1.54945268672883e-05
-2.75354005110405e-05
-2.07673425629292e-05
-3.20376404990071e-05
-3.05369446541029e-05
-1.56679298098883e-05
1.16808301609071e-06
-7.32185110432745e-06
-1.54390276104262e-05
-1.6796929284265e-05
-1.40831427915487e-05
-6.89710361679815e-06
-9.17309259995096e-06
-2.90309800825975e-05
-2.77455235613495e-05
-2.31612495375137e-05
4.00811894160725e-06
-3.74401639045145e-05
-9.19284668355811e-06
-3.32441011122924e-05
-4.09863930966014e-05
-3.89453836963129e-05
-3.62551490412914e-06
-3.73054418209619e-05
-1.04642025669212e-05
-1.3121181314783e-05
-9.8333054358515e-06
-3.3641992166545e-05
-4.03021723676432e-05
-1.57407500054694e-06
-2.39942997369016e-05
-2.38097538389239e-05
-5.90140964560119e-06
-2.11834854572431e-05
-7.70363956443274e-06
-4.65486480873544e-05
-2.51578733180141e-05
-8.82431730889501e-06
-2.36662919069419e-05
-2.15627279662283e-05
-6.7205516534157e-06
-2.29124323719844e-05
-1.75114434697102e-05
-5.94971911379004e-06
-1.98983984277357e-05
-2.12730499064536e-05
-4.54436689445095e-05
-6.28523166376752e-06
-1.62648093686467e-05
-2.92825141427209e-05
-1.02834698573156e-05
-5.50165656820997e-06
-3.69030711197594e-05
-2.88040056958707e-05
-9.82364495631494e-06
-2.21654496212726e-05
-1.75466955580728e-05
3.13702710746407e-06
-1.86895005973266e-05
-9.69326265501324e-06
-3.74158404628911e-05
-2.58063087516968e-05
-1.79137943396814e-05
-5.31624007768824e-06
-2.13023239508087e-05
-2.18762806987646e-05
5.93203416438312e-06
-2.14244537111645e-05
-1.81955179240322e-05
-1.83016848909453e-05
-8.22099375662029e-06
-7.59955982292357e-06
-2.02847972922308e-05
-3.305982578392e-05
-1.94497549486982e-05
-2.02053266844728e-05
-8.54617769889097e-06
-1.12343249042057e-05
-1.58361270876289e-05
-2.76928093609686e-05
-3.56242834719643e-05
-9.4668580156798e-06
-3.2436524438156e-05
-1.22180844659697e-05
-3.0293671005847e-05
-2.00745646350718e-05
-1.88525677706338e-05
-1.58331369947149e-05
-8.48395670373647e-07
-2.42910008930401e-05
-3.23640471387214e-05
-1.43206500302034e-05
-3.62642495521273e-06
-1.44269666691204e-05
7.51276514095512e-07
-3.00037243774174e-05
-3.52195468919558e-05
-2.36672988291169e-05
-2.8518591282042e-05
-2.33934975517809e-05
-1.92610252481366e-05
-2.2252115494004e-05
-2.78326888164385e-05
-3.17465712523624e-05
-7.71533326284259e-06
-2.01127632323636e-05
-2.50297333483752e-05
-2.97687245247008e-05
-7.6935009552237e-06
-3.55015181852889e-05
-2.79702496905813e-05
-1.83037686675018e-05
-3.53925603146835e-05
-1.5197378889013e-05
-8.26044789870674e-06
-2.20694175066845e-05
-2.53695177903392e-05
-1.7305018831768e-05
-1.9021781090516e-05
-1.29565598452963e-05
2.27597456494775e-06
-1.55096272755138e-05
-5.28771407818404e-06
9.14654613473635e-06
-3.9180228451298e-06
-2.08553768834607e-05
1.69014040495939e-06
-2.43470534260368e-05
-2.42620287162091e-05
-1.17287226145175e-05
-2.74095358906992e-05
3.05418210519031e-06
-9.53781011979036e-06
-1.86008877523746e-05
-1.67370901261175e-05
-2.06112240812411e-05
-2.6017340771516e-05
-1.59957858280754e-05
-2.25934968875475e-05
-1.9758367204933e-05
-1.69273887786821e-05
-1.99920973184273e-05
-2.85627021066567e-05
-1.3366925992102e-05
-2.48479733865242e-06
-2.86475424159305e-05
-4.49136076015155e-05
-2.47676879763187e-05
-2.09991120775439e-05
-5.29885907326196e-06
-1.51014298369243e-05
-2.35534557343965e-05
-3.00239864369345e-05
-1.47108425402755e-06
-1.49688041243075e-05
-2.29607906255356e-05
-1.12490347552907e-05
-2.62657304057161e-05
-1.14594054559431e-05
-1.0008853305738e-06
-9.71901903699847e-06
-2.94039752976979e-05
-3.92474073295582e-05
5.17951567183276e-06
-1.05865994429458e-05
-1.20258955871562e-05
-3.28267373580105e-05
-1.00966409911953e-05
-2.79009261792718e-05
-2.95420197574045e-06
-4.04544819708257e-05
-3.9430388797243e-06
-2.25319071337805e-05
-2.39341468109537e-05
-2.6405484863968e-05
-2.00989025295568e-05
2.71073802711367e-06
-2.38977432064152e-05
-2.6322193231248e-05
-2.85902012334257e-05
-1.7718446170625e-05
-1.78248804837143e-05
-3.50494858514979e-05
-1.81428757199074e-05
-1.1539644158943e-05
-3.46245189296998e-05
-2.11091063111307e-05
-1.09442268710792e-05
-3.52178322632626e-05
-3.0656015503371e-06
-5.46458357526465e-06
-6.717867353853e-06
-6.2837201236768e-06
-3.33338248819177e-05
-1.52890469195225e-05
-2.58965292630681e-05
-8.12426792148471e-06
-5.07187776656676e-05
-3.98662133659545e-05
-3.78453701640895e-05
-2.87079218746148e-05
-3.88505668937842e-05
-2.97222924578962e-05
-2.92170715644356e-05
-1.321294141154e-05
-1.87279660590624e-05
-3.67711295478543e-05
-1.39026989515309e-05
-1.79647029737122e-05
-4.17282710069948e-05
-1.30175223914954e-05
-1.93177397157017e-05
-1.72501598353256e-05
-2.14310983339625e-05
-4.6584426393451e-05
-1.98980013608623e-05
-2.70942700145423e-05
-1.75122717677715e-05
-1.22592718805584e-05
-4.67122294425428e-06
-1.71665416374101e-05
-5.56921374207103e-06
-2.19394851060836e-05
-1.99720593467068e-05
-9.25038405480117e-06
4.51038930702744e-06
-4.22384016842652e-06
-2.32495098765404e-05
-3.15479344175133e-06
-3.91107958127113e-05
-7.67062241921715e-07
-3.63707352008676e-05
-3.17345039901542e-05
-1.97635489233421e-05
-2.99026275329124e-05
-6.15963615636507e-06
-2.98227220337748e-05
-1.4351103993577e-05
-2.61445383836107e-05
-2.6827963048815e-05
-2.02474602118094e-05
-2.03777629573982e-06
-1.52477293063903e-05
-1.48933985451615e-05
-1.79762035779892e-05
-2.90097996952855e-05
-1.89472103503526e-05
-2.10165703940467e-05
-1.91891343916375e-05
-9.95552639124047e-06
-1.10360086715067e-05
-3.32354293808524e-05
-3.36190380614851e-05
7.06287916986826e-06
-2.7980445230994e-05
-2.62532707306549e-05
-3.33473213039358e-05
-1.35925188097047e-05
-2.16093138584243e-05
-3.30535219791095e-05
-4.2793415879649e-05
-2.91407365303555e-05
-1.6576861543998e-05
-2.10301127808806e-05
-3.33542819316252e-06
-3.44058166711156e-05
-1.59540136277457e-05
-2.98814568257599e-05
-4.08615661957726e-05
-1.86529167610735e-05
-1.86891089866626e-05
3.13476209846861e-06
-3.10459639278447e-05
-2.71226567687955e-05
-8.31717994835668e-06
2.43153784502403e-07
-2.29001168426928e-05
-3.88122581083756e-06
-1.37297756691052e-05
-3.45408543308917e-05
-6.02072982872776e-06
-2.98282543934816e-05
-3.46131656992948e-05
-1.56738831752442e-05
-1.62012642999969e-05
-9.29701751768831e-06
1.04179423069391e-05
-2.16486822687372e-05
-2.00995855038719e-05
-2.43469654522176e-05
-2.99187904313445e-05
7.94847176759769e-06
-2.62904387796434e-05
-2.18711633148206e-05
3.78726971535223e-06
-1.57608116205809e-06
-1.82190384439566e-05
7.00734595726438e-07
-4.22559113006679e-05
6.08472217993075e-06
-1.90872267501778e-05
-3.72541344519513e-05
-3.2819624963778e-05
-9.97896744195236e-06
-1.35744515286319e-05
-1.86576586855303e-05
-1.3967963826503e-05
-3.32715699516832e-05
-3.86390601679882e-06
-3.90064106686683e-05
-1.77392600967614e-05
-5.68933292460302e-06
7.98954235057969e-06
-2.01096054881204e-05
-1.01327765244631e-05
-1.16290609926864e-05
-2.66570469803494e-05
-2.93250985248506e-05
-7.73629524225667e-06
1.46788630152207e-06
-3.48806222646105e-05
-3.45734402784382e-07
-3.35718795413021e-05
-9.79293859827952e-06
-8.7998708596581e-06
-1.97857985908077e-05
-3.89066598376452e-05
-3.66064573150703e-05
-5.31363177861875e-05
-1.73164916358482e-06
-3.23085162705418e-06
-3.3793435850928e-05
-4.95726766439376e-05
-2.26427133023487e-05
-2.88413749229097e-05
-2.72847175334152e-05
-2.94954709512173e-05
-1.36639511379805e-05
-2.42980864334227e-05
-3.35119217075457e-05
-4.57495018656782e-06
-7.27102490534197e-06
-1.52642064830764e-05
-1.54228178611151e-05
-2.01186920390106e-05
-1.74581373887181e-05
-3.87625377594124e-05
-1.80611419439614e-05
-2.22403533085814e-05
-7.78558186316628e-06
-4.43802753876708e-05
-3.47754950319133e-05
-3.68851833930735e-05
4.22853600843496e-06
-2.17162891045981e-05
-4.83734174235414e-05
-2.3781814759274e-05
-2.29252179124869e-05
-2.38902303080736e-05
-1.25061691643798e-05
-3.0902065336288e-05
8.33008795904481e-06
-1.24407430044765e-05
-1.80141168348771e-05
-3.47542805721313e-05
