# Supplementary material for: Research on computational propagation and identification of mine microseismic signals based on deep learning
Source: PLoS One. 2025 Oct 22;20(10):e0334641. doi: 10.1371/journal.pone.0334641 (PMC12543183; doi:10.1371/journal.pone.0334641)
Supplement: S1 Data — (ZIP) [file pone.0334641.s001.zip › 000100500001038.xlsx_0.txt_24.txt.txt]

-2.84335715824534e-05
-1.76677522829893e-05
-4.6761695829405e-05
-3.10310182150135e-05
-4.8623403192921e-06
-2.47021660127524e-05
-2.20404280866253e-05
-2.8420144277409e-05
-9.29117436084389e-06
-2.75638837846533e-05
-2.13125386380371e-05
-2.70540616037157e-05
-1.69530412440002e-05
-1.30714302927648e-05
-1.69212323102554e-05
-2.0771941975711e-05
-2.69451169515557e-05
-3.28993290934428e-05
-2.52988456941514e-05
-2.93313851776274e-05
-5.13591398722594e-06
-1.3663324169021e-05
-3.82880769670811e-05
-1.27128031067952e-05
-1.35755238941549e-05
-1.59944629789607e-05
-2.26975921525933e-05
-2.14418758599835e-05
-1.94525124340543e-05
-2.18257358640183e-05
-2.48531536137603e-05
-1.84381071214891e-05
-3.28106639321648e-05
-2.0438292637072e-05
-5.7671205429832e-06
2.74899476604747e-06
-9.63595390235689e-06
-1.1597616464649e-05
-1.69080169195442e-05
-2.89801021231021e-05
-1.60817125491344e-05
-2.75278238788387e-05
-1.65092932813717e-05
-4.48339559276572e-05
-3.48770145437803e-06
-4.52007699170296e-05
-7.95936584454892e-06
-1.23674866103536e-05
-2.69874022000313e-05
-9.94110907442917e-07
-2.37067225463602e-05
-2.57154481981722e-05
-2.78661373224245e-05
-3.31080481980625e-05
-1.14422992052545e-05
-1.82469003489881e-05
-6.73204618336067e-06
-1.50427363234911e-05
-3.16483410089096e-06
-2.19719663550311e-05
-1.62771968928354e-05
-1.09784245801338e-05
-8.91033575084781e-06
-1.45312503372816e-05
-8.48712444959091e-06
-8.02666201226387e-06
-1.38526942884007e-05
-2.16202774152312e-05
-2.75161096927551e-06
-1.62692185218199e-05
-4.66003522173163e-05
-3.47396166142047e-05
-1.56037728294537e-05
-8.61650855922035e-06
-1.47453324915832e-05
-7.75295540014223e-06
-6.5718366233194e-06
-1.26296388684692e-05
-7.42887167178797e-06
-1.68010009288955e-05
-1.63028699781847e-06
-3.30482220663883e-05
-3.6290125280131e-05
-2.61604446637182e-05
8.00164894987702e-07
-2.49546630520332e-05
-3.89661387919244e-05
-1.86213462031199e-05
-3.66332378426506e-05
-2.49259959988912e-05
-3.60842247071232e-05
-2.33323164864979e-05
-1.48046995183152e-05
-2.77643409090823e-05
5.62372391375219e-06
-2.00120796756706e-05
-9.84550315183164e-06
-3.75656050568695e-05
-4.65043203485584e-06
-3.45797581810814e-05
-4.061799135851e-06
-2.89277211232098e-05
-4.44027934082802e-05
-1.00034301024073e-05
-3.48725850187264e-05
-1.57220392834631e-05
-1.06055048000463e-05
-4.32834318128128e-06
-1.80952097268242e-05
-1.44496499700143e-06
-2.86260571350446e-05
-2.0019768492744e-05
-3.06793104601096e-05
-2.53092627272799e-05
-1.30686535227802e-05
-1.58331225464742e-05
-2.31446840377425e-05
-3.17233399713799e-05
-3.07537987042433e-05
-4.00261761469389e-05
-3.6480893228087e-05
-1.46649088781068e-05
-1.3461610389484e-05
1.86510888556597e-06
-2.67924323260329e-05
-1.2161614567721e-05
-9.55095229854717e-06
-1.80240721757164e-05
-1.22644540306294e-05
-3.17104918444433e-05
-3.97422448995666e-05
-1.77160332998803e-05
-1.82868246135707e-05
-5.34343186801681e-06
-3.30313265019069e-05
-2.07826282348621e-05
-3.46993216809197e-06
-2.96734255276255e-05
-1.79918369621743e-05
-8.55677350609624e-06
-2.19391088945809e-05
-1.89978525589988e-05
2.51479987889934e-06
-1.87519820849545e-05
-1.46510428027958e-05
-3.306277881119e-05
-1.21544188346958e-05
-3.05089457383861e-05
-5.68137895944048e-06
-2.70853367456377e-05
-2.34149081879501e-05
-1.51872444296182e-05
-3.98558400155244e-05
1.44747344983435e-06
-2.44894398359914e-05
-4.99452090780028e-06
-3.54127530757072e-05
-4.9358370022659e-06
-2.7322423447371e-05
-6.9738805902193e-06
-2.18132370303166e-05
-2.53949986587607e-05
-1.8360487611818e-05
-1.11110585576222e-05
-3.54977561796407e-05
-1.63902031451918e-05
-1.69831280209886e-05
-9.43881209064368e-06
-4.99148727480427e-06
-2.44288495982772e-05
-3.53108135154923e-05
-1.91268367816968e-05
-1.19260756876746e-05
-3.12214033545834e-05
-2.91666458117067e-05
3.08422249438445e-07
-3.02169669012608e-05
-2.08808950083614e-05
-3.03853990644021e-06
-2.64997492543766e-05
-1.76982955191675e-05
-2.72309754490409e-05
-3.59093655522405e-05
-2.19918148398578e-05
-2.63448403732314e-05
-1.42285479722199e-05
-1.65875731381287e-05
-1.84401028566108e-05
-4.17517836449216e-05
-3.19355666041766e-05
-1.11360432179122e-05
-4.91103768078435e-05
-2.18702193137307e-05
-7.02159024326299e-06
-1.62588231430849e-05
-1.56618496158054e-05
-2.71542731565087e-05
-1.6234721993998e-05
-3.34570506005359e-06
-6.54880667258556e-06
-2.68903800229178e-05
-1.13414758969621e-05
-2.27101197885541e-05
-1.08937361633843e-05
-3.08770638351934e-05
-1.42745111074219e-05
-2.3549893022677e-05
-1.17147106019795e-05
-2.82495047665926e-05
-1.87172016002565e-05
-2.85119731002767e-06
-2.23213210813219e-05
-5.18798949191683e-06
-2.02610315861701e-05
-2.66653579611373e-05
-2.5331123505326e-05
-2.53316917132423e-05
-1.54350152582596e-05
-7.73238802191643e-06
-8.56580457671732e-06
-2.02243462219767e-05
-5.19084996301811e-05
5.3989144088151e-06
-1.83137002791936e-05
-9.5695653993455e-06
-2.93605606735978e-06
-2.84662227758105e-05
-9.80616850706124e-06
-2.07219802108331e-05
-1.36749028685181e-05
-2.12195646809951e-05
-1.54211327618681e-05
-2.4296200733122e-05
-2.86124480770702e-05
-4.05051572789978e-05
-2.38402385781106e-05
-3.96445923048842e-05
-2.36350538414518e-05
-3.719364754233e-05
-2.49967618288767e-05
-7.21642447792108e-06
-4.70290669174751e-05
-2.75726128438486e-06
-2.01450932696363e-05
-1.02702754548643e-05
-2.76082163472917e-05
-7.8827858947875e-06
-1.95506705236554e-05
-1.93131967086456e-05
-2.21643665591136e-05
-1.5768948241549e-05
2.10620181671359e-06
-1.54055403960687e-05
-1.22642503786475e-05
-3.02656682654123e-05
-2.4352429736974e-06
-7.82053931964949e-06
-3.1227123732299e-05
-3.50675951499231e-05
-1.08724553145478e-05
-2.97499534437055e-05
-1.69657742926877e-05
-2.44287523719457e-05
-5.09650358721255e-05
-1.57417958793141e-05
-1.36089984024148e-05
-2.44635443811112e-05
-4.84446845214061e-05
-2.10350982256048e-05
-2.3492237809292e-05
-5.22376054619895e-06
-3.75454121379684e-05
-1.52132819675404e-05
-1.57062210685919e-05
-1.1096313031022e-05
-3.06398950577764e-05
-9.31437032939565e-06
-1.57101408876877e-05
-8.62278596474145e-06
-1.75493877931038e-05
-3.88915152651623e-05
-3.96445128238707e-05
-4.02623293330455e-05
-1.81257003705878e-05
3.37719718851377e-07
-1.67615893366824e-05
-1.96734110501852e-05
-3.36331285358408e-05
-1.53615147481131e-05
-1.2876953365952e-05
-3.61534947116145e-06
-1.3334772333048e-05
-3.12074119317326e-05
-2.60916677340995e-05
-2.18348588032046e-05
-4.83329019230663e-05
-1.40090166217986e-05
-1.02082350507623e-05
-3.47759615635344e-05
-4.22868515698556e-05
-2.87444819012583e-05
-3.82733509463189e-06
-2.63432638323888e-05
7.02576894827013e-06
-1.47601944948619e-05
-2.00718527388749e-05
-1.54388179254701e-05
-3.0044659432742e-05
-2.92493376807457e-06
-3.84227474692185e-06
-2.07702461037e-05
-1.25571151315975e-05
-2.20342386225341e-05
-2.21269270009102e-05
-3.02245290862247e-05
-3.18688825635003e-06
-3.54743035284404e-05
-7.32306010700158e-06
-4.13063554982156e-05
-3.27552452079566e-06
-1.75836317556635e-05
-3.38862154830812e-05
-2.09956526313679e-05
-1.36778944176919e-05
-1.82093308673222e-05
-8.12018029636894e-06
-4.6118821469598e-05
-2.11600565485814e-05
-5.58314958085414e-07
-1.30909580337012e-05
-4.45435704123905e-05
-6.80961178398719e-06
-3.17277339144331e-05
-8.94451634368245e-06
-1.45067608030064e-05
-2.58242366625155e-05
-1.97640184683425e-05
-4.33751374642258e-05
-3.17173784627378e-05
-1.5003161450519e-05
-1.59399464221562e-05
-1.83249266118974e-05
5.01378007046731e-06
-1.16417714933034e-05
-3.30072734551277e-05
-2.68494951065969e-05
-1.87979735582848e-05
-1.54962615499475e-05
-2.1191475273423e-05
-1.26026436531188e-05
-6.44967608454776e-06
-2.25984792288256e-05
-4.36157735581808e-05
-1.32513065007469e-05
-5.9752812476342e-06
-1.18819519202265e-05
-1.89402267480094e-05
-2.28723563356098e-05
-2.22765593004397e-05
-1.79279091928514e-05
-2.43284991151244e-05
-2.24801834015606e-05
-3.0793620252051e-05
-2.33478307061328e-05
-5.6983411312603e-06
-3.83022121442111e-05
-3.01762700030588e-05
-2.91153433009094e-05
-2.11179065792821e-05
-2.53448045661128e-05
-4.16062531781876e-05
-1.59341936926265e-05
-1.57032191231411e-05
8.78158782618719e-06
8.08619059323948e-06
-2.5830531502837e-05
-1.87976074118946e-05
-8.8606634165224e-06
2.21148134227402e-06
-3.4910265374025e-05
-4.06263297073509e-05
-1.9363380330358e-05
-7.68901943966508e-06
4.07276649309534e-06
-4.22441955011802e-05
-2.10238395744339e-05
-1.69518883902984e-05
-1.41517413425815e-05
-2.42355038325064e-05
-1.41901910756934e-05
-1.84526944910775e-05
-2.3359378515382e-05
-2.5740248397851e-05
-2.83512324061404e-05
-4.88555631984795e-05
-3.46602869206942e-05
-1.84717181419576e-05
-2.42644325193139e-05
-2.76991152964071e-05
-1.33778252959759e-05
-2.24621494912565e-05
-1.57001909306926e-05
-1.20843810271413e-05
5.29711657849966e-06
-3.40279052239979e-05
-3.4034369722731e-05
-6.12199460724099e-06
-1.66935374041509e-05
-2.38572116699966e-05
-2.98287314784676e-05
-1.74673363167814e-05
-2.83671387597601e-05
-1.62242335919751e-05
-3.01605017721894e-05
-2.19616366027768e-05
-2.43867672155049e-05
-4.66170308059402e-06
-2.27748945087002e-05
-3.21584987079595e-05
-2.1851431122108e-05
1.08639305152507e-05
-4.43393172014906e-06
-7.28082328190043e-06
-1.54171687504178e-05
-1.54623726313845e-05
-4.06437796473102e-05
-4.40875470395841e-05
-7.20966300046422e-06
-3.81587138394393e-05
-7.36820922384001e-06
-2.4794139082318e-05
-7.38917331354845e-06
-1.28104735087908e-05
-3.34981111085884e-05
-8.81879686924697e-06
-3.4650948909152e-05
-5.47986126107959e-06
-2.92044751800642e-05
-2.61039539951212e-05
-1.89824250465485e-05
-1.54772998620551e-05
-2.83141555181115e-05
-1.95165212666944e-05
-1.13944909150072e-05
-1.37144443916874e-05
-2.93797145895122e-05
-2.20462554296971e-05
-4.4844315253204e-06
-1.76801061985762e-05
-1.99118505455954e-05
1.56446850248674e-06
-3.45056508857755e-05
-1.28104426046276e-05
-2.66903690126528e-05
-8.35364012344147e-06
-1.52788320985625e-05
-2.91869407471932e-05
-2.81361531757954e-05
-9.49237435649556e-06
-1.4020104323019e-05
-2.59195123437601e-05
-1.49079652989448e-05
-1.41110014486711e-05
-2.96163493451282e-05
-2.497072067643e-05
-2.82120489122663e-05
-2.47830675054069e-05
-1.97474542726647e-05
-7.32433407496218e-06
-1.90448539577711e-05
-3.4926677305425e-05
-3.27655664101964e-05
-2.41346721630596e-05
-2.18162548634167e-05
-3.51506654479547e-06
-4.12018261917776e-05
-2.42311824876619e-05
-2.86496601913924e-05
-1.88221044695573e-05
-4.79635192159162e-05
-2.71224879090525e-05
-2.48603517927181e-05
-1.1595973222578e-05
-3.68408034697787e-05
-3.93980656147778e-06
-2.8194574676381e-05
-4.32892483498291e-05
-1.53143128274705e-05
-1.76202664634452e-05
-1.24242805777617e-05
-8.49008922234105e-06
-1.16109769317245e-05
-3.21409572980804e-05
-1.31512503118386e-05
-1.76134755237794e-05
-3.78207719672261e-05
-3.40495582605164e-05
-1.73769116085279e-05
-8.45239693407023e-06
-1.51174431623444e-05
-1.98848670540707e-05
-4.27664743304758e-05
-1.96533918382215e-05
-3.64132086755212e-06
-3.9808060210299e-05
-2.22539658803835e-05
-2.39438141912527e-05
-1.57819114623436e-05
-1.5339822060516e-05
-2.9609147373351e-05
-2.68566481043057e-05
6.65134748251541e-06
-5.55817306314059e-05
-2.59039222337855e-05
-6.4596206180742e-06
-6.77201932814669e-06
-1.83844052237475e-05
-2.09194716023984e-05
-8.17155904596566e-06
-1.28928272531805e-05
-3.44590551623072e-05
-2.51651450499493e-05
-3.74070083674351e-05
-4.1473971352406e-06
-1.71844316893983e-05
-2.74925704905633e-05
-5.02163419946354e-06
-2.83703803234996e-05
-2.7305560891794e-05
-3.97493992651946e-05
-2.39459589936002e-05
-2.33267175345771e-05
1.42080478079627e-06
-2.08799808845812e-05
-8.92743099297908e-06
-1.71139768123024e-05
-2.42066394363032e-05
-2.68023824667763e-05
-1.6708975697977e-05
-1.40979913634869e-05
-1.13798617677045e-06
-2.08657327217989e-05
-7.33405826826447e-06
-9.78892705582624e-06
5.79716888954401e-06
-2.1338662714965e-05
-2.51427972277351e-05
-2.59406718194381e-05
-1.73794992450943e-05
-1.26558065823158e-05
-2.81412001439189e-05
-1.92765311621423e-05
-3.30306340124142e-05
-3.61265812932819e-05
-4.21125293981904e-05
-3.17557270181397e-05
-2.69740213471298e-05
-2.80481085305188e-05
-3.14249136041726e-05
-2.45099284157542e-05
-4.87303307638855e-06
1.19172769246419e-06
-6.61942981098475e-06
-1.76228327096709e-05
-3.03284116722792e-05
-9.57665913939899e-06
-2.14561149197629e-05
-1.16183251321653e-05
-2.01399069763663e-05
-1.35913212969925e-05
-2.97080604519914e-05
-4.3678376212586e-05
-3.10574404056842e-05
-3.51439052620906e-05
-2.43897067426656e-05
2.90275531347369e-06
-1.75331327886879e-05
3.42831229667549e-06
-5.29861976770385e-05
-5.3396436469746e-06
-2.34524136645327e-05
-2.94162500451259e-05
-6.11560753429725e-06
-3.26754441593776e-05
-6.95077328177262e-06
-3.01139274351113e-05
-4.28923948438786e-05
-3.43243946235503e-05
-1.71738416527457e-05
-1.11635177455556e-05
-1.19137412109008e-05
-1.83552321606084e-05
-2.83068182474227e-05
-1.89235103011887e-05
-1.20933668021986e-05
-9.58960983573307e-06
-2.24847366323613e-05
-2.84124834072811e-05
-2.9646338218884e-05
-3.4959731044124e-05
-1.21888872907378e-05
-3.03679350400203e-05
-1.73349897773959e-05
-1.53531341005498e-05
-4.13626301933526e-06
-2.24593770099182e-05
-4.26601494974281e-06
-2.38566695114171e-05
4.91465450434255e-06
-1.52742988443337e-05
-3.11413712619607e-05
2.05522755293537e-06
-2.75202969919456e-05
-2.37610420152339e-05
-1.5976730948959e-06
1.42288621677997e-06
-1.4760485623351e-05
4.3102427187018e-06
-1.38911402745306e-05
-4.11301361024314e-05
-1.24760990658759e-05
-7.29549253708317e-08
2.70623202952752e-06
-1.92017135639204e-06
-9.04140760111924e-06
1.10768418852359e-06
-2.46645633968882e-05
-2.58835881539828e-05
2.21558129169511e-06
-2.8813061214534e-05
-7.74852239192634e-06
-6.21973052714136e-06
4.37694522011909e-07
-2.52889118988937e-05
-3.49234748738379e-05
-4.26214461178776e-05
-4.26798635083364e-05
-4.3364029300576e-06
-1.17846568347417e-05
-3.59226343161723e-05
-1.57745859498334e-05
3.48122145757496e-06
-1.74311480799356e-05
-2.35469451817429e-05
-1.63036475157964e-05
-9.86647692097534e-06
-2.178583215138e-05
5.2993767151644e-06
-2.4023640082541e-05
4.54058950517309e-06
-2.9487609048968e-05
-7.71342362020124e-06
-3.58521373626027e-06
-2.9632587218904e-05
-2.34735650495318e-05
-2.93274654980543e-05
-1.69265698266301e-05
-4.57664956786694e-06
-1.43065316986413e-05
-2.87280178171676e-05
-3.13568322156934e-05
-1.73529815514514e-05
-2.22539114711907e-05
-2.42224200284289e-05
-1.49977140178498e-05
-4.36117993812568e-06
-1.73945017083439e-05
-1.49638168180742e-05
-3.00501040801743e-05
-2.8144318435569e-05
-3.42212722529445e-05
-3.09772540437551e-05
-1.48688008949932e-05
-2.00868035932084e-05
-3.05134260038277e-05
-2.56327463189195e-05
7.85588967497737e-06
-1.26120264523447e-05
-5.75032801599404e-07
-4.15831168259248e-06
-1.30197464411581e-05
5.36578644771208e-06
-1.93828976240473e-05
-1.71532120485033e-05
-2.61023428378591e-05
-2.28386347730778e-05
-2.14405295771773e-05
-4.34155003896214e-06
-3.94761355016134e-05
-1.39999614180645e-05
-9.82159170634708e-06
-3.19115955132167e-05
-1.82657382468386e-05
5.47536712379048e-06
-1.99559813345566e-05
-1.77681261809721e-05
-2.98861480689123e-05
-5.50613114240597e-06
-1.75163283779457e-05
-1.73040381174413e-05
-3.13409278437089e-05
-2.49110783377276e-05
-4.05231145927107e-06
-3.42352023051489e-05
-2.39160343865273e-05
-1.33821336968488e-05
-1.16808467787525e-05
1.45079283868986e-07
-1.77873539879133e-05
-2.06139808719324e-05
-6.64980670847782e-06
-4.08033970860068e-05
-2.10481121588404e-05
2.08109451367798e-06
-2.28257887821757e-05
-2.85520404089877e-05
-2.65318297703636e-05
-1.87752368467383e-05
-1.87266023940844e-05
-1.91414688401292e-05
-2.06768571946919e-05
-2.90372535128324e-05
-4.45751604864241e-06
-1.68441408132008e-05
-2.36721867503667e-05
-3.15691862761564e-05
-3.03456229491994e-05
-1.10864103955574e-05
-5.64308285625587e-06
-3.41733885270384e-05
-4.64261057920715e-05
-9.93838482710302e-06
-3.58758249533017e-05
-1.48538062100843e-05
-4.95716735648053e-05
-1.25558569598495e-05
-2.09108759546347e-05
-2.93974349590176e-05
-1.07733030085389e-05
-2.16680131615726e-05
-2.97397927628465e-05
-1.45629617254575e-05
-1.62077050567772e-05
-2.03900596238835e-06
-2.31981318544628e-05
-4.07330909526369e-05
-3.12998303969221e-05
-1.85813528609845e-05
-4.73315086174908e-05
-1.11579469903483e-05
-8.37376952105466e-06
-3.18499505092256e-05
-4.08029116613552e-05
3.5625087609865e-06
-4.30860521506254e-05
-1.84930311305288e-05
-9.6697856625895e-06
-2.14161511203106e-05
-1.37133817079364e-05
-1.76176074798555e-05
-4.24257983881055e-06
-2.26710613651724e-05
-2.92211644520178e-05
-9.07111964925937e-06
-3.35599172193734e-05
-1.75779167530406e-05
-3.58367215469882e-05
-2.59129295654427e-05
-2.82112172024633e-05
-6.15464401158496e-07
-3.53501281005699e-05
-2.47175461742634e-05
-1.47960199961596e-05
-2.18822675159152e-05
-1.74742731125591e-05
-1.7236542744242e-05
-2.36059722407045e-05
-1.06629691685905e-05
-2.42897081167587e-05
-2.19587667016661e-05
-1.36470547441749e-05
-5.78365805470928e-06
-2.69570971215603e-05
-7.85616317263283e-06
5.82424931256392e-06
5.1983372539852e-06
-1.34294511597114e-05
-3.41314059752916e-05
-2.11947345394183e-05
8.03927370942005e-06
-2.90957950407095e-05
-1.15793175245774e-05
-2.69034682075151e-05
-1.56081669125159e-05
-1.3977646351435e-05
-2.72642752076121e-05
-2.74331146588148e-05
-7.30190173638993e-06
-2.65589695520077e-05
-1.98280944047801e-05
-1.10405244420607e-05
-3.65269426922922e-05
-2.56068347878034e-05
-1.37535265298066e-05
6.0407912467341e-06
-2.04471459994426e-05
-3.4235844423404e-05
-6.16275788830312e-06
-3.20464321717501e-05
-1.57844328950754e-05
-1.52220094322967e-05
-3.71049957450363e-05
-2.50092705992239e-05
-2.60992439966626e-05
-4.37291457625481e-06
-2.55279885441272e-05
-2.02447492668941e-05
-3.08400412287155e-05
-3.03876139635202e-05
-2.9358680012021e-05
-1.05955684312342e-05
-2.63513223349297e-05
-1.72223376621219e-05
-5.19003535728931e-05
-4.29640669276545e-05
-4.08538381042943e-05
5.10020922422268e-06
-1.85958688424352e-05
-3.25957770230442e-05
-1.99254622523342e-05
-2.20881531852833e-05
-3.48813908003227e-05
-1.07171763984166e-05
-1.84802384107166e-05
-2.45193214444937e-05
-2.50292058341951e-05
-1.08987900238973e-05
-5.69949250913106e-05
-2.37309874573122e-05
-4.16883160001574e-05
-3.07193051904906e-05
-2.54103741101938e-05
-2.82669114770477e-05
-1.73889910640259e-05
-3.4485833518268e-05
-2.06504689471024e-05
-3.29700338222713e-05
-1.32435687318212e-05
-3.81206030160009e-05
-1.89921182955126e-05
-3.77709369055913e-05
-3.0135531145401e-06
-1.83740162620183e-05
-3.16292255329989e-05
-1.15093146773556e-05
-1.50230548842664e-05
9.24006393850955e-07
-1.58129064037812e-05
-3.26626489133189e-05
-1.53933568584982e-05
-8.15606953048396e-06
-2.506766354927e-05
-3.03801172009227e-05
-3.50000973683233e-05
-1.52963066915006e-05
-2.66837119361861e-05
-1.85024363021997e-05
-5.52163189396188e-05
-3.06699782342774e-05
-1.33729515258169e-05
-3.37293061092706e-05
-1.53107984455018e-05
-3.15407344817017e-05
-1.27895949732633e-05
-2.36812606451004e-05
-4.80877161998637e-05
-3.9143380214864e-05
-8.79118330889835e-06
-1.79859683004596e-05
-3.09082713070144e-05
-2.92520340686156e-05
-1.08543725281052e-05
-2.98951230596204e-05
-1.49649491935697e-05
-1.32878793135128e-05
-9.73407629501055e-06
-3.27718739098821e-05
-3.44372161893038e-05
-2.67278803939529e-05
-1.46243672025558e-05
-3.59143484781523e-05
-6.13041798363962e-06
1.05023840015821e-05
-2.04567185329884e-05
-2.2437293359478e-05
-2.67635584164947e-05
-2.31237833357068e-05
-2.21502220030212e-05
-7.722134704326e-07
-1.71327354247841e-05
-1.11395351856759e-05
-4.47614416343805e-05
-1.27204232453208e-05
-3.33194481173067e-05
-2.20805490057567e-05
-3.89019919936232e-05
-1.58167850667542e-05
-3.63099378936598e-05
-2.44426019677654e-05
-3.01035434692992e-06
-4.62449551607393e-06
-1.7867652619232e-05
-3.09531289242116e-06
-4.11623300466954e-05
-1.14674535973592e-05
-2.04462243655569e-05
-2.26614212767275e-05
-5.05171789118203e-07
-1.39844402657431e-05
-2.06579672942652e-05
-7.28930494537557e-06
-3.60827583035014e-05
-1.84197957816759e-05
-2.34277005914341e-05
-7.7409995605864e-06
-3.06132522505859e-05
-1.68796190618335e-05
-1.88274636384294e-05
-2.14753556394399e-05
-2.84023691772628e-05
-8.19867510313375e-07
-2.15951404903733e-05
-9.71111082197345e-06
-1.43678146026377e-05
-7.755453906066e-06
-1.21815418939454e-05
-1.26828897425972e-05
-4.03095229204685e-05
-3.87093498851654e-05
-1.0098580077679e-07
-2.00498980156254e-05
-2.36756420106863e-05
-2.8263170222823e-05
-3.24682855818022e-05
-3.88509051928289e-06
3.98759151987374e-06
-2.16874809875823e-05
-2.66452379240212e-05
-1.0092237117698e-05
-9.82976100595796e-06
-1.49850709979137e-05
-1.02239417064179e-05
-3.91092729193823e-05
-2.59140425350548e-05
-1.37322175886804e-05
-1.80393049081787e-05
-8.33119184637396e-06
-2.02739881962182e-05
-1.40346800682055e-05
-2.32695204223608e-05
-2.63045604267604e-05
-1.50266930328673e-05
1.68331753443235e-05
-2.95567733111509e-05
-1.64948848863773e-05
-3.00628106509316e-05
-3.0602153071441e-05
-3.60159859880012e-05
-2.81910160129682e-05
-2.61866884769555e-05
-2.52592701495662e-05
-2.43308002999733e-05
-3.99341663125061e-05
-1.28374768212618e-05
-1.05731436732316e-05
-3.88624044919174e-05
-2.13815466482214e-05
-2.18225447319345e-05
2.62153369909521e-07
-2.53657302985669e-05
-2.15361927352962e-05
2.00756448078675e-06
-2.1882422175895e-05
-1.80365631611101e-05
-2.30783167855325e-05
6.01787074759327e-07
-1.8396271098771e-05
-3.18986099107512e-05
-3.64498028134972e-05
-3.38659946552108e-05
-2.31033974935762e-05
-2.09182210229049e-05
-1.79377253089772e-05
-1.7768338583249e-05
-9.12158355059523e-06
-7.18971301178452e-06
-2.2166997226753e-05
-1.61673157439091e-05
-1.2414285114468e-05
-1.60268523338197e-05
-1.92993371009524e-05
-4.18786981889012e-05
-2.54696424480608e-05
-3.57425830165684e-05
-1.07030271366434e-05
-2.12627445908784e-05
-9.46072291849403e-06
-2.90784074124058e-05
-2.62787129448539e-05
-4.18798045118573e-07
-2.27588904231484e-05
-1.32341691837888e-05
-2.26639880606218e-06
-5.77428037851403e-07
-2.20012614520482e-05
-1.36045122946485e-05
-4.10449374996396e-06
-1.03304000775801e-05
-2.59750264755608e-05
-1.9267656981978e-05
-2.54872636623488e-05
-2.05112279154667e-05
-2.11951247380565e-05
-1.09246852778606e-05
-1.35761781664454e-05
-2.53588435831798e-05
1.12634012250774e-06
-2.72060022545849e-05
-2.18206621731726e-05
-8.20744927459879e-06
-2.67959356622652e-05
-4.9764393542048e-06
-5.00544473161591e-05
-2.72285144343255e-05
-2.67517301630164e-05
-1.98164189465924e-05
-3.15360144042888e-05
-2.24535226476797e-05
-1.93919698971227e-05
-2.480072675409e-05
5.57053312028977e-06
-1.04479384969404e-05
-2.75445969252455e-05
-2.85963024632021e-05
-1.83425475903719e-05
-2.94574534953808e-05
-9.96344024323117e-06
-2.69513622412269e-05
-3.50899413533307e-05
-2.13590420055269e-05
-2.77590948687925e-05
-1.82369347824814e-05
-4.00104056772749e-05
-4.41440258289426e-06
-1.91139297654127e-05
-2.70244961710051e-05
-3.46796963378914e-06
-2.56343586844891e-05
-2.40244360851936e-05
-4.04416310986626e-05
-2.83098359655856e-05
-5.61398199452734e-06
-2.5565888898303e-05
-5.0463059201014e-05
-1.76978565444005e-05
-4.03871227654769e-05
-1.42977184786054e-05
-2.46572504663555e-05
-2.25158044180221e-05
-3.05851459928995e-05
-2.63164866282218e-05
-9.62557748138596e-06
-2.73440220874954e-05
-1.54098156392788e-05
-9.2471077797144e-06
-4.36313313002986e-06
-2.18265024590939e-05
-2.37995891634242e-05
8.44525835764221e-06
-1.91661582268359e-05
-1.45223636252015e-05
-9.10732306456204e-06
-5.82032888826801e-06
-2.08429447307601e-05
-1.61134731100215e-05
-1.51572637414063e-05
-3.04725759745412e-05
-2.55988759799684e-05
-1.07454002137639e-05
-2.95163328569959e-05
-1.53935366606448e-05
-2.02543092142977e-05
-2.65200845580306e-05
1.3816455340031e-06
-3.50634669409893e-05
-3.03196965347585e-05
-1.27499639344056e-05
-1.16710308372397e-05
-6.53714296781813e-06
-1.90144525864664e-05
-2.46887866033676e-06
-1.95275103044151e-05
-1.17804490994051e-05
-2.46302571067656e-05
-2.51684657030738e-05
-4.01995948874876e-05
-1.43374427939121e-05
-3.93142793152159e-05
-2.06345200003448e-05
-2.38783781072418e-05
-2.2628184668721e-05
-2.32431467419406e-05
-4.23650647384184e-05
-1.06719666306137e-05
-1.57001427084715e-05
-5.16734905519426e-06
-2.46605746478907e-05
-1.33169832689654e-05
-2.06865285431601e-05
-1.52158261911063e-05
-1.55621164155131e-05
-2.40815103731804e-05
-2.51345703236424e-05
-3.04061697780182e-05
-1.98330610229502e-05
-1.30737577810784e-05
-2.40329974598147e-06
8.50537431810125e-06
-1.84345093444049e-05
-1.02894358694849e-06
-1.97027560956012e-05
-2.249082101156e-05
-4.01136028384957e-06
-1.50994508758261e-05
-3.89571984029287e-05
-3.49006150214666e-05
-2.39471284863438e-05
-1.08025393743807e-05
-2.26542147795416e-05
-4.21577838450312e-05
-3.65637283530295e-05
-2.09054152094196e-05
-2.6782215104416e-05
-2.65211025047413e-05
-1.89822485230698e-05
-1.44043496595401e-05
-3.91796317556108e-05
-3.04166942172088e-05
-6.23598887916849e-06
-2.09282133179505e-05
-1.04828530801455e-05
-3.15382162269385e-05
-2.06807866022747e-05
-1.79613734473613e-05
-3.20825773254827e-05
-1.21106481632153e-05
-1.15761601679921e-05
-6.73472973274875e-06
-4.05833901371918e-05
-1.85216131813283e-05
-2.00488563521243e-05
-1.3569831826168e-05
-1.08233060513414e-05
-1.78763932970655e-07
-2.74314122321117e-05
-3.16916050666176e-05
-5.03573505725689e-05
-4.08861681729941e-06
-2.38507201385211e-05
-1.08987266415945e-05
-2.70385023558567e-05
-2.05309871752533e-05
-2.77920383443621e-05
-7.7761579984072e-06
-1.1950887039164e-05
-7.0566656091002e-06
-2.64983057470573e-05
-2.75510921240695e-05
-1.45155862403322e-05
-2.81688340887039e-05
-3.91337081982978e-05
-5.79484277924903e-07
-5.31512661369427e-06
-2.17594759114733e-05
-1.5040819007045e-05
-3.25388674769791e-05
-1.55849268560282e-05
-1.33060687556267e-05
-4.4210030921757e-05
-1.60671966488479e-05
-2.94697715368643e-06
-2.45246389129272e-05
-1.72293806342153e-05
-1.52036722773963e-05
-1.29607198824042e-05
-3.93362968191668e-05
-2.72885374594694e-05
-1.37017599851705e-05
-1.67144565351484e-05
-9.31979826223397e-07
-1.86800082523039e-05
-5.34792421121258e-06
-2.2739941136767e-05
-1.68206426103906e-05
-8.78762034101284e-06
-2.8221015272162e-05
-2.78111786527195e-05
-3.59028456694125e-05
-2.91111045439655e-05
-1.65789116262734e-05
-3.17235692985805e-05
-1.64922455356119e-05
-1.67421868160413e-05
-3.07317110618108e-05
6.39555586119328e-06
-4.45071073801038e-05
-5.30270218416854e-06
-1.59418572903608e-05
-1.8991651268919e-05
-7.86638780526807e-06
-8.55050572503199e-06
-2.96834934038378e-05
-1.65233598863649e-05
-4.23123224013512e-05
-1.34235539767408e-05
-3.2109326904988e-05
-4.36811500654368e-06
-2.8490562808854e-05
1.34489790787512e-06
-4.44854155253341e-05
-4.41266017405713e-05
-1.1027297468418e-05
-2.46720592085808e-05
-1.90469180685943e-05
9.78785615347294e-06
-2.14079906454404e-05
-3.4508977798185e-05
-2.75277999640136e-05
-6.83583378591402e-06
-1.88723002254303e-06
-5.08677048277627e-06
-4.38471244686526e-05
9.86981311877052e-06
-2.39105090161512e-05
-1.92022666936881e-05
-2.45982107818011e-05
-2.50791006884521e-05
-2.30968784264801e-05
-2.16888617864916e-05
-2.20317796054929e-05
-5.83812960467627e-06
-1.14529277611423e-05
-1.53955100222512e-05
-2.34668445780226e-05
-2.17582908515226e-05
-5.63842951068837e-06
-1.33668361019878e-05
-1.34886023678893e-05
-2.22150079062748e-05
-1.51949768671556e-05
-1.65115843836483e-05
-2.18959394588188e-05
-1.59715037643972e-05
5.36421932748046e-06
7.46796974137255e-08
-2.67375034019381e-05
-9.63004339730039e-06
-9.02132872223865e-06
-2.15678200315798e-05
-2.46042788101131e-05
-2.90866895582095e-05
-1.89940749821725e-05
-2.44999817756415e-05
1.01254063683569e-05
-3.68189638368303e-05
-3.25141583785475e-05
-1.40786905401159e-05
-2.42495086427584e-05
-2.01839399753184e-05
-9.8710930335343e-06
-2.12845674939442e-05
-2.48789912765187e-05
-2.87304103198358e-05
-2.45686014431958e-05
-1.36845424632201e-05
9.11537553176156e-06
-1.76656891916981e-05
-1.24546697032147e-06
-2.75327672634265e-05
-5.20568649211849e-06
-1.56113975215934e-05
-2.23430961945878e-05
-7.48944354751929e-06
-2.12027263713118e-05
-6.1852275762137e-06
-2.25220837398071e-05
-2.64009328977274e-05
-2.36503047876208e-05
-2.78444864829532e-05
-2.48492040436375e-05
-2.41217991429553e-05
-1.34406155143681e-05
-2.32446968872413e-05
-1.1530048422409e-05
-1.3745073752758e-05
2.89868206425901e-06
-2.91435817886056e-05
-1.69622228916693e-05
-1.06326755046194e-05
-1.9693704563602e-05
-1.51048565956222e-05
-1.26618534687399e-05
-2.23204997112838e-05
-5.67902793781869e-06
-1.74174445679555e-05
-2.75951613162957e-05
-1.38720745698612e-05
-2.39708811332631e-05
-8.67540948615082e-06
-1.98934597990478e-05
-5.91925414130651e-06
-3.30947918679882e-05
-2.92215752406475e-05
-3.36863458007563e-05
-3.18468091691304e-05
-1.60285998171739e-05
-3.12715481705703e-05
-7.99651828549315e-06
-1.87808664103614e-05
4.44599370834815e-07
-1.63598005148557e-05
-1.68639910469824e-05
-2.71532112255901e-05
-9.05424829849113e-06
-2.27320357267991e-05
-2.66673167829127e-05
-2.6839166120939e-05
-1.18762966475612e-05
-7.79076455868473e-06
-3.00777856548792e-05
-2.99375372282594e-06
-1.44117470089776e-05
-3.17110678308748e-05
-1.94097865631223e-05
-1.11018474121438e-05
-1.58032479932173e-05
-3.44780299762983e-06
-3.19316561677197e-05
-2.8525501119937e-05
-1.15225655602818e-05
-1.822787539003e-05
-2.484884370165e-05
-3.85512883127646e-05
-2.38587504526715e-05
-1.91592647863463e-05
-2.81322800497607e-05
2.88052832813925e-06
-6.62204851850494e-06
-1.18102297097776e-05
-2.13197206851595e-05
-7.75899039172257e-06
-3.11902745526182e-05
-1.01786526308173e-05
-3.06183487763994e-05
-2.82297148188839e-05
-2.05966049755045e-05
-1.29619670129541e-05
-2.13893548572998e-05
-2.26080646786762e-05
-4.78284775803907e-05
-4.31735649561861e-05
-4.59792546043874e-05
-2.00070268184052e-05
-3.7486550631295e-05
-2.69680967733625e-05
-2.07936286927017e-05
-2.57919884810294e-05
-3.49373143267742e-05
-2.07546755148037e-05
-3.41656591149933e-05
-2.37673565342078e-05
-3.47166012950562e-05
7.46033977060517e-07
-4.82155316448582e-06
-1.79358633741035e-05
-4.6746500861697e-05
-4.27657090276322e-05
-2.91599341895357e-05
-2.25295358703229e-05
-3.444246010274e-05
-3.7871521465912e-05
-9.61498592169137e-06
-1.90794962565578e-05
-1.2175832493378e-05
-3.09362326230632e-05
-2.71706670684855e-05
-1.86380868749888e-05
-2.01993339312693e-05
-1.90107565162154e-05
-2.4230951019205e-06
-3.25811793385179e-05
-2.60080575287353e-05
-1.49706493784707e-05
-2.84282082143524e-05
-9.64098969835642e-06
-1.77618907475156e-05
-2.94919867603925e-05
-6.48872232130993e-06
5.5654219507678e-06
-9.72620396351723e-06
-2.33537426281603e-05
3.36872338290577e-06
-9.35454180364091e-06
-1.13422287940472e-05
-1.99146125696749e-05
-1.99387765501313e-05
-1.66726891199752e-06
-2.09752441314313e-05
-2.62921475262825e-05
-1.54636853846585e-05
-3.64264680542604e-05
-3.07643054287496e-05
-8.50921680239398e-06
-9.13326663261856e-06
-2.45998655599027e-05
-3.00213732134314e-05
-3.17217964875673e-05
-2.64772308343028e-05
-3.15079540838263e-05
-1.50359522202508e-05
3.74845557983862e-06
-2.74552440504405e-05
-2.11098052460756e-05
-4.0933866169709e-06
-1.93726285113799e-05
-3.82170669087728e-05
-1.60291701535032e-05
-1.3425316353808e-05
-2.13384471574541e-05
4.32247892787276e-06
-1.64631896959323e-05
-1.8468418431417e-05
-2.64433377943602e-05
-1.45017002442621e-05
-1.04322865989337e-05
-1.47427585034723e-05
-1.77760764924367e-05
-2.11517549096471e-05
-1.07052515637689e-05
-2.67479990022069e-05
-2.96853415083196e-05
-2.45618901956535e-05
-1.23975017927959e-06
-2.45059389481902e-05
-3.09813824035902e-06
-2.85929996656798e-05
-3.32288814423189e-07
-3.89561489035792e-05
-8.99815619409233e-06
-8.29173367347216e-06
-3.85662686203109e-05
-2.45659778152806e-05
-1.55665029063913e-05
-2.33564239386735e-05
-3.196591774488e-05
-3.41528441320575e-05
-3.45570222228931e-05
-1.28817434725903e-05
-4.99814311742485e-06
-2.87530196626898e-05
-2.84329897997511e-05
-1.21143135650935e-05
-2.49941939362311e-05
-1.26853456277295e-05
-2.21592143509746e-05
-1.39513625054969e-05
-2.90034705321811e-05
-2.61517156476071e-05
-1.1556348073614e-05
-2.60334766732701e-05
-2.35722877354812e-05
-3.13322869397766e-05
-2.05661888029472e-05
-1.31889049412519e-05
-1.79644482616424e-05
-2.76957299726986e-05
-1.04769833183475e-05
-1.61125941480244e-06
-1.185627479975e-05
-1.41270397396593e-05
-1.50784246008856e-05
-7.72410264812541e-06
-1.0006706779307e-05
-8.43482318080035e-06
-1.10891142141901e-05
1.05435160866186e-05
-2.9562066522868e-05
2.50339207226314e-06
-1.77341126464871e-05
-1.07006072603066e-05
-3.99634817307313e-05
-3.17018891901906e-05
-1.12917054274665e-05
-2.7089491956914e-07
-2.71024222543851e-05
-8.00012156886662e-06
-2.88391867360451e-05
-3.20418045606046e-05
-2.27322520905888e-05
-1.68257159967924e-05
-2.11600575746506e-05
-2.4682012491024e-05
-1.57269205918523e-05
-1.63157445594509e-05
-1.98323151350375e-05
-1.15222256734096e-06
-2.07627080560732e-05
-3.07270232360139e-05
-1.28526198201796e-05
-1.35087073262705e-05
-2.13704635423909e-05
-2.63150934111504e-06
-3.57978455696583e-05
-3.22540561185108e-05
-1.13512480165065e-05
4.79644981374836e-06
-8.22687077466029e-06
-3.4868001278137e-05
-1.58263100537353e-05
-6.77387682663265e-06
-1.76951767806988e-05
-2.34344589300068e-05
-1.23494408910949e-05
-8.69323599155763e-06
-6.94397564247709e-07
-8.16531785936333e-07
-3.23175373441287e-06
-2.23674316126708e-05
-2.78979413093089e-05
-1.16284866882494e-05
-2.40971023979531e-05
-3.28113460610947e-05
-3.82006784931346e-05
-2.21126395625892e-05
-3.9913218046402e-05
-1.71932597128383e-05
-3.82187173884836e-05
-3.37636661427406e-06
-4.24388847916159e-05
6.44078963928133e-06
-2.3191538561444e-05
-2.6740932227835e-05
-4.23965024246384e-05
-5.42965184826927e-06
-1.3700299711841e-05
-1.51282609998265e-05
-4.74954065936974e-06
2.5364441793173e-06
-1.73220994406394e-05
-2.15119779057902e-05
-1.04817607820022e-05
-2.670779267768e-05
-1.4724424603709e-05
-4.73805006500248e-05
-2.58257348181726e-05
-3.0621385297622e-05
4.21073994352525e-06
-2.76361994859474e-05
-4.01687369801697e-05
-1.18125402920782e-05
-2.20653071167956e-05
-1.95854797671787e-05
-1.10950355667627e-05
-2.0819092212728e-05
-2.49717008318956e-06
-1.91123439994534e-05
-1.79079174065839e-06
-2.94990393771171e-05
8.72697304644671e-07
-2.66467672285461e-05
-1.1077886055064e-05
-2.40128965168787e-05
-1.47128598977725e-05
-2.99619468975572e-05
-1.85213906568563e-05
-1.51802905544018e-05
-3.70607098724667e-05
-2.35756454673952e-05
-1.45638971117194e-05
-2.54432173694487e-05
-2.59351316770904e-05
-1.8096363246776e-05
-1.3321403264526e-05
-2.64877975812151e-05
-8.26176617132597e-06
-2.47032798358423e-05
-1.8851533463187e-05
-3.27892582474345e-05
-7.89419351809202e-06
-4.01520199748072e-05
-2.00121973753803e-05
-2.08545909936003e-05
-2.44933216065879e-05
-2.34130577286561e-05
-2.54460722021762e-05
-1.41389504254163e-05
-4.3483071921913e-05
-1.30276146514562e-05
-3.4907836124484e-05
-1.84444051735385e-05
-3.8511412390036e-05
1.86035858276426e-07
-2.48698403100641e-05
-1.40771327789255e-06
-3.39750387776756e-05
-6.91113219189659e-06
3.8309934234886e-06
-5.04709573334271e-05
-1.88267070775445e-05
-1.74317578922524e-05
-1.83457850056732e-05
-4.10376776807489e-05
7.27487231492284e-06
2.49390441910543e-06
-2.68978218594697e-05
-3.75937609566793e-05
-2.65220839802398e-05
-1.58161136268617e-05
-3.19736322605206e-05
-8.1794979619633e-06
-3.30908089881803e-05
-3.21774040975172e-05
-1.62347955802857e-05
-3.45081986731103e-05
-2.13437714854128e-05
-3.85470571918917e-05
-1.74215413031151e-05
-2.62873036372387e-05
7.20694107359486e-07
-2.83607271095854e-05
-3.68402147157312e-05
-1.2923801896352e-05
-1.63694409449289e-05
-1.52772183037523e-05
-1.52017340158413e-05
-1.31723641595336e-05
-1.98347025786177e-05
-1.49871297704125e-05
-2.84276983725184e-05
-2.5205181115708e-05
-2.93443827554296e-05
-3.13205828958912e-05
-3.1250570044464e-05
-1.45532874809054e-05
5.03081797942258e-06
-3.48498316429995e-05
-2.8927565217368e-06
-2.25807317335625e-05
-2.54772436752021e-05
-2.97564395407143e-05
-2.09670351443541e-05
-3.11649872975984e-05
-1.09656298700508e-05
-2.70128565323247e-05
-4.70998253792749e-06
-1.11940211135813e-05
-1.65971074716563e-05
9.30048975064659e-06
-2.349615756472e-05
2.28450827669106e-06
-2.66297699613637e-05
-1.9680635444004e-05
-5.42047161365489e-06
3.77608803035274e-07
-3.50627303386576e-05
-7.47345364128582e-06
-1.5114546935893e-05
-1.03689854516741e-05
-2.66478716556134e-06
-3.8226997244633e-05
-1.84777639151142e-05
-3.19973241944577e-05
-3.92680128436115e-05
-4.73823090034162e-05
-2.09084740795437e-05
-1.4357741816952e-05
-1.06366555262698e-05
-1.69353640203109e-05
-2.00507858920689e-05
-1.78547010935942e-05
-2.52539704822722e-05
-1.68671147663375e-05
-7.60457006502079e-07
-2.48290420481892e-05
-3.40946268342344e-05
-2.71132459277456e-05
-2.02190040354021e-05
-2.55666885732097e-05
-2.68730289094471e-05
-4.16455583819251e-05
-1.87546364522741e-05
-2.10036377001062e-05
-2.10876627464962e-05
-1.71226765692459e-05
-1.24026893033727e-05
-1.2686960090571e-05
-1.03505870392172e-05
-3.52507636608528e-06
-4.91177390700197e-06
-1.37157338630598e-05
-3.00286352028504e-05
-3.94112637067369e-06
-1.74589148591803e-05
-1.18853101205926e-05
-2.12941025684523e-05
-2.42104783358562e-05
-1.46469863938741e-05
-3.07097345819013e-05
-1.73179233591131e-05
-2.91265072367643e-05
-4.05183290574921e-06
-2.17532444052716e-05
-2.68466393174274e-05
-2.44767583728862e-05
-1.61930232739343e-05
-2.60748094849679e-05
-3.01394970044602e-05
-1.88437609800658e-05
-3.04469647884212e-05
-2.0901602543412e-05
-1.82507050620742e-05
-1.76019915150001e-05
-2.38197787423521e-05
-1.30752614066666e-05
-6.252365486597e-06
-1.71635604528185e-05
-9.68008332295943e-06
-1.74333701894749e-05
-6.05208398824232e-06
-8.44069862840699e-06
-2.88963922908688e-05
-6.56179119533643e-06
-3.39898635854687e-06
-2.84923798094839e-05
-1.1951684958757e-05
-3.16700105730413e-05
-2.27635267986143e-05
-1.90845773082064e-05
-3.39998487219978e-06
-1.39153623299999e-06
-1.64374752636778e-05
-1.87047764430713e-05
-4.16219728721376e-05
-1.74329156758719e-05
1.97226178009582e-06
-9.42811558775734e-06
-7.76923463052774e-06
-1.66075466168971e-05
-3.87856930317814e-05
-2.11200511713883e-05
-2.10996072648734e-05
-2.02371645230625e-05
-1.75941001140621e-05
-1.73518828609649e-05
-8.05111952677968e-06
-1.8314400178555e-05
-3.72275667126398e-05
-1.48956607824456e-05
-3.85273104798143e-05
-2.6979383642723e-05
-1.9569052820206e-05
-4.52980608224146e-05
-2.84200884511678e-05
-2.26518581929127e-05
-2.69836964405185e-05
-8.30181491950524e-06
-3.59626809145477e-05
-2.17752837309832e-05
-2.75120648827163e-05
-2.05328186747607e-05
-3.88140758362294e-05
-1.80810856073187e-05
-2.8461165314142e-05
-8.21313067161677e-06
-3.07693253398434e-05
-4.15781267371996e-05
-4.08357762301657e-05
-2.07092997421817e-05
-2.49563347152398e-05
-1.15397506431715e-05
2.40543504023266e-06
-3.75409798876662e-06
-4.71488533701186e-06
-3.40532342083493e-05
-2.20587430931969e-05
-1.23083588840261e-05
-3.67215741141533e-05
-2.54259088877126e-05
-2.2230338349002e-05
-4.67983645616481e-05
-3.36062806799846e-05
-6.56536224224587e-06
-2.53238879268521e-05
-2.33260767346196e-05
-2.81123488157261e-05
-1.87021085445559e-05
-5.9745639636831e-06
1.72887065681403e-06
1.68928186364059e-06
-6.58902225054055e-06
-2.43800376811217e-05
-1.95565166037827e-05
-1.21762208407481e-05
-1.27699972960165e-05
-1.43874571124008e-05
-1.54309849407316e-06
-1.86605035624568e-05
-1.8398192367778e-05
1.66145341363609e-06
-1.15677027630501e-05
-1.98767824115751e-05
-1.94577161439825e-05
-2.10532688397124e-05
-2.53829450269851e-05
-2.08968765016445e-05
-4.22368472626336e-05
4.80216695520746e-06
-2.0069169259896e-05
-1.78238230900898e-05
-1.98760788726112e-05
-1.39613768744286e-05
-1.84709038850419e-05
-2.6219801612877e-05
-7.88807386407223e-06
1.08394152390201e-05
-1.5029505258384e-05
-1.34187724133917e-05
-4.8975773751991e-06
-3.00140023354706e-05
-1.72669255026985e-05
-2.84692975418205e-05
-3.58603390762729e-05
-2.79997453106364e-05
-1.62998323429124e-05
-3.05497275087885e-05
-3.98055314898402e-05
-3.23056507742478e-05
-2.19318999976012e-05
-1.41018704746464e-05
-1.91307857032081e-05
-1.41829016551203e-05
-2.90171482968844e-05
-2.73374671520175e-05
-3.92002988174692e-05
-5.2215031163789e-05
-1.16114335980163e-05
-8.21814630318315e-07
-1.69027638663667e-05
-1.77796219186093e-05
-3.41851474403134e-05
-3.11824574854627e-05
-1.49065972038003e-05
-2.45710617691611e-05
-2.5843837081249e-05
-4.42142714487477e-05
-2.08186070195588e-05
-2.64273794237602e-05
-1.56159428817629e-05
-2.81881282753218e-05
-4.15763191699182e-05
-3.21267716977829e-05
-3.23104005966302e-05
-4.20401947224562e-05
-4.50280753297554e-05
-2.36501006955524e-05
-1.0593116599272e-05
-5.68771500800598e-06
-1.63051844298595e-05
-1.94377952894641e-05
-1.44215696840553e-05
-2.52716900240219e-05
-4.9718764418591e-06
-1.05158444691523e-05
-1.66619677259945e-05
-7.18618654141362e-06
-3.52645217407964e-05
-3.40787575404377e-05
-7.55065606379121e-06
-3.24921748273569e-05
-4.08207640092369e-08
-2.71812921650247e-05
-1.15814423096713e-05
-2.69358691272322e-05
-2.26070166306525e-06
-2.69918305272459e-05
-2.16999166801728e-05
-1.72438442002919e-05
-2.34436083041549e-05
-3.41327525163164e-05
-2.00996708584059e-05
-7.15549552567718e-06
-2.2928044271481e-05
-3.00149924283933e-05
-3.52732541636787e-05
-1.18254828583686e-05
-3.0436052775087e-05
-2.01115826977423e-05
-2.50287980144471e-05
7.29928324947034e-06
-1.99350222115736e-05
-1.18368023195707e-05
-1.01981955048223e-05
-2.35386332759821e-06
-1.62862465874646e-05
-4.26835050759699e-05
-3.56765988104867e-05
-6.60073472568613e-06
-2.51855364070023e-05
-1.39296943664444e-05
1.17780990061561e-06
-1.95247123660358e-05
-3.11832152461421e-07
-3.44161088118267e-05
-1.37926114636471e-05
-2.12506074121742e-05
-8.35035012281085e-06
9.82678615779774e-06
-9.87415416142237e-06
-3.94550420444895e-06
-3.71140705596947e-05
-1.77996890724195e-05
2.96296103757825e-06
-3.16990011564956e-05
-1.66969270914608e-05
-3.01527755842452e-05
-2.53403526890173e-05
-2.07414346828933e-05
-3.05210436705478e-05
-2.4634083337017e-05
-2.76409180398313e-05
-6.47506878320746e-06
6.89817447341292e-06
-1.86663860384682e-05
-1.79835737020502e-05
-2.98424903515795e-05
-1.15370906792276e-05
-3.28859531974158e-05
-2.55245463000009e-05
-1.98179545639267e-05
-2.89305506440996e-05
-2.85117741466973e-05
-2.83399746918341e-05
-1.17633088816394e-05
-2.96086610001746e-05
-2.81656275267163e-05
-3.07624811096014e-05
3.80662023080654e-06
-4.13825413432173e-05
-2.37033100958761e-05
-1.02395332761091e-05
-2.0127132455506e-05
-2.79120014013313e-05
-1.5493581463297e-05
-6.414746397845e-08
-9.92203668807518e-06
-4.01659521850233e-06
-2.60151204382993e-05
-2.886306533857e-05
-1.6477991665749e-05
-2.62903230711015e-05
-1.40274790739709e-05
-2.35597249550738e-05
-1.5606724460371e-05
-2.55893417226059e-05
-1.76396957800836e-05
-2.92555309981996e-05
-5.19010241901686e-06
-1.68228801702806e-05
-5.70711907737105e-06
-2.16231370700015e-05
-1.47366077979394e-05
-2.54895539973026e-05
-1.25819424564399e-05
-2.8263735311904e-05
-7.13644495782605e-06
-1.09499213591477e-05
-1.90239214808539e-05
8.63748387650589e-07
-1.47602203483324e-05
-3.07114172941238e-05
-3.20993142105037e-05
-3.18000831105341e-05
-5.74019789465907e-06
-2.35856860999583e-05
-3.04519980078671e-05
-2.22249232798122e-05
-3.42039096798268e-05
-3.68920999068514e-05
-9.16642439732555e-06
-3.02593550243503e-05
-8.26354752513204e-06
-3.86969370107563e-05
-2.39855424627736e-05
-1.99151805956212e-06
-1.97877502098955e-05
-1.29021697601755e-05
-1.76837061138822e-05
-7.21049174173268e-06
-9.96830199753675e-07
-2.66727219606602e-05
-2.85453624114003e-05
-1.87509850958439e-05
-2.29189489312756e-05
-1.84956181529153e-05
-1.73705796169078e-05
-1.11448172588526e-05
-1.3728597528783e-05
-2.20718775176658e-05
-4.74026811939282e-06
-3.77009345228115e-05
-2.97754673058499e-05
-2.71361855663776e-05
-4.21614372193865e-05
-3.26879486588631e-05
-2.65447599472852e-05
-1.89650580438245e-05
-3.27613763469285e-05
-2.4473206592809e-06
-3.02556686228576e-05
-3.20572058655024e-05
-2.2884032942165e-05
-4.3356633084259e-05
-2.30303921453647e-05
-9.60354848035365e-06
-4.59416461413071e-05
-1.36535336286016e-05
-1.41904290241791e-05
-1.91396839062119e-05
-1.27840014559321e-05
-8.32520210392594e-06
-3.43393986364411e-05
-8.9666556238131e-06
-2.95547253870216e-05
-9.00179137770926e-06
-2.55002315995456e-05
-2.01023984800768e-05
-8.3603474267839e-06
-2.58594288104351e-05
-1.30601693969161e-05
-1.91980266749802e-05
2.82305040066639e-06
-2.76786047512903e-05
-2.55006040617278e-05
-1.44226056836937e-05
-2.03448813704863e-05
-2.30157508364965e-05
-2.40718763296798e-05
-3.64898690508152e-06
-1.44382835754832e-05
-4.82231557910385e-06
-9.96456989068589e-06
-7.50137279120814e-06
-1.9305713925259e-05
-4.49561232290678e-06
-1.2553684479635e-05
-3.01660983493811e-05
-8.6997419369539e-06
-1.467797720897e-05
-3.39162223057148e-05
-9.70648051160263e-06
-2.22737252176528e-05
-1.00371078601983e-05
-2.98266555756439e-05
-2.43120081230286e-05
-4.08864324553238e-05
-4.16152949436855e-05
3.71064650582025e-06
-2.58853862676713e-05
-2.24326552673726e-05
-1.38221674737533e-05
-4.3331979672108e-05
-9.6810866799724e-06
-1.69828490339528e-05
-1.63264773406341e-05
-2.43559572333311e-05
-2.72017091538513e-05
-3.16321579127234e-05
-2.62810224699356e-05
-2.0358491652889e-05
-2.93015537731955e-05
-9.63400293330937e-06
-2.97079562896376e-05
-3.12021814572693e-05
-2.1323346153719e-05
-3.05960406325429e-05
-1.67323495865364e-05
-1.77125064560797e-05
-3.49200810651536e-05
-1.3747436450081e-05
-1.83540732413711e-05
-3.33029434943788e-05
-1.9208579966214e-05
-2.94939691737311e-05
-3.77465882904882e-05
-3.62955865736237e-05
-3.31327887472031e-05
-2.04602978064762e-05
-2.51695839772849e-05
-8.32025637616323e-07
-3.00758602991853e-05
-3.39515631021053e-05
-2.94929839432088e-05
-1.19358692931719e-05
1.2890792758084e-05
-2.53267024851925e-05
2.03839035004764e-06
-2.89226600821862e-05
-1.78094869822788e-05
-2.17489205640223e-05
-1.01315342094612e-05
-2.17535824157208e-05
-2.4402473898435e-05
-2.48652728930522e-05
-2.46271733168505e-05
-1.6420827170236e-05
-2.8906870559306e-05
-1.11462937580788e-05
-1.98148360310154e-05
-1.57700349258395e-05
-1.68602691327786e-05
-1.60638686586943e-05
-2.45855712359975e-05
-2.4578344120597e-05
-2.85155536493199e-05
-1.02740302095125e-05
-2.2597425244229e-05
-4.11179069130701e-06
-6.51257091006908e-06
-1.45606993113601e-05
-2.5203460416192e-05
-4.09935105873857e-05
-1.271699228227e-05
-1.15587554370223e-05
-2.92409451724783e-05
-3.37355856440328e-05
-8.99945666174454e-06
-8.89171271567564e-06
-1.48834450619087e-05
-1.26600081078204e-05
-2.87200772711387e-05
-7.34276235096718e-06
-3.10507632092631e-05
-3.06210050274039e-05
-3.22886120098329e-05
9.22676634548898e-06
-3.32438571633724e-05
-1.81954069788343e-05
-2.06869291694644e-05
-2.48359206785673e-05
-2.7313891955276e-05
-3.82870024935534e-05
-2.50736477980483e-05
-1.63949118122512e-05
-1.67356162745571e-05
-4.22333718944264e-05
-2.02232616747706e-05
-7.90808832067506e-06
-1.67468767368009e-05
-1.17987578580176e-05
-1.10685192672858e-05
-2.10196431444905e-05
-1.69595286278135e-06
-2.92381272838956e-05
-3.70087607203194e-05
-2.88643748434041e-05
-2.30275857807959e-05
-3.13236879103487e-05
-1.55957212975321e-05
-2.59835915266393e-05
-1.28135863386895e-05
-2.24609198803147e-05
-5.08420641814571e-05
-4.07162845068365e-06
-2.84698864653064e-05
-2.61433284234893e-05
-3.39012408898849e-05
-1.7081141807118e-05
-2.91732668615611e-05
-5.26380003974939e-05
-3.31715900719084e-05
-2.92443632909072e-05
-8.352121400122e-06
-1.52228018589452e-06
-2.58685036121573e-05
-1.7597981285143e-05
-2.76527975239889e-05
-3.87839910741753e-05
-1.21320766967515e-05
-1.69588418958698e-05
-1.73877290798196e-05
-8.37614846374152e-06
-4.78192892285322e-05
-2.44187250023483e-05
-2.0854327944157e-05
-2.49311105428236e-05
-3.06644967788752e-05
-2.91393712090916e-05
-3.26396219450997e-05
-2.84194755313306e-05
-3.80504004944156e-05
-3.51725342219978e-05
-2.21846552177019e-05
-3.20861036508755e-05
-1.48882973939717e-05
-1.24284965168466e-05
-1.85287648164934e-05
-2.35514554219149e-05
-1.67749843075371e-05
-1.43194083763604e-05
-8.5087158875903e-06
-2.81063341149308e-05
-8.82136638913095e-06
6.80008812403906e-06
-6.81284940017074e-06
-1.00652109839162e-05
-2.20181155196792e-05
-2.58079274610299e-05
-3.26292693418849e-05
-3.4391348882358e-05
-2.03739148778863e-05
-2.60642500616005e-05
-2.15624073962253e-05
-1.41240579615046e-05
-2.31555858847952e-05
-1.52012708319324e-05
-1.46123736726762e-06
6.59889990736699e-06
-2.52147720482e-05
-1.77887850262739e-05
-9.10777631919238e-06
-6.19654371732493e-06
-1.93522817457856e-05
7.13286447262192e-07
-1.63807018616549e-05
-2.46213090142534e-05
-1.92109198370718e-05
-2.06862713272783e-05
-1.5384857193463e-06
-1.08834726114737e-05
-4.16688446670789e-05
-1.72482768329431e-05
-9.56597357598318e-06
-2.6392272213835e-05
-1.65502731486136e-05
-9.10198964107951e-06
-2.12937985930276e-05
-5.15107338019072e-05
-2.23898777902728e-05
-1.09845088739661e-05
-1.81265097010041e-05
-2.20486744247914e-05
-3.89501720575217e-05
-2.69196988726854e-05
-2.53248383450604e-05
-2.62217317626243e-05
-3.68913330609843e-05
-1.60926780144731e-05
-5.87656466633323e-06
-1.01560660926034e-05
-5.0081865647014e-06
-3.49713353054767e-05
-1.45904756835659e-05
-3.08955306530941e-05
-2.66319527239352e-05
-1.91200221706268e-06
-9.78950662170009e-06
-8.95348016880856e-06
1.02075341577855e-05
-4.80228677304556e-05
-2.49361944518778e-05
-3.62832054570437e-05
-1.34926904260752e-05
-1.45402163060429e-05
-2.73078539788133e-05
-2.16296692250233e-05
-2.83928404697921e-05
-1.55040055269528e-05
-1.44875500258989e-05
-2.97019430924547e-05
-6.57091642480279e-06
-1.91867611810047e-05
-1.79402180060693e-05
-1.77158629580919e-05
-7.97058556990248e-06
-1.54572775467395e-05
-1.11118616745091e-05
8.06966652617488e-07
-1.11861033496224e-05
-2.58301399719357e-05
-3.03890336791807e-05
-1.33673856887281e-05
-2.05515586254455e-05
-2.82313328356448e-06
-4.39483475715094e-05
-2.15373067578122e-05
-1.58553764763298e-05
-1.1476369885916e-05
-2.02595241619374e-05
-1.71278532587086e-05
-2.75860587111407e-05
-1.79130662459258e-05
-2.41326337364011e-05
-1.33006205761638e-05
-1.98625817321646e-05
-2.71938091853265e-05
-2.03151703518377e-05
-3.01373797306245e-05
3.0944084180924e-06
-1.05544174331643e-05
-1.05796460609184e-05
-2.00970206680565e-05
-1.16375026723849e-05
-5.8997574059706e-06
-1.97017682752803e-05
-3.22241661340432e-05
-1.45582903675869e-05
-1.84523710623898e-05
-1.50126687628071e-05
-1.33803290880573e-05
-8.14673796830208e-06
-4.28303860311527e-05
-2.30740875503002e-05
-2.92333522021265e-05
-2.18107213278918e-05
-1.90671732708373e-05
-3.65061448825035e-05
-2.44803433152911e-05
-4.97009689965052e-05
-3.38248018902922e-05
1.0303673222318e-05
-2.69266378347854e-05
-1.51078707277807e-05
-2.07901976322299e-05
-3.74929551649253e-05
-3.88921720759479e-05
-2.71135283054064e-05
-2.75898518842145e-05
-2.82957303228389e-05
-2.30620740465329e-05
-3.22808027751403e-05
-2.57970936783945e-05
-2.09919644621767e-05
-3.3222241071307e-05
-8.95061341044478e-07
-3.77876767520109e-06
-3.20514197393633e-05
-3.7637496496293e-06
-1.16049461690287e-05
-1.3396241449539e-06
-3.47379176113739e-05
-4.09221295030264e-06
-3.95333273742875e-05
-2.41011551874702e-05
-1.6945751258231e-05
-2.93986319621352e-05
-3.04049402559246e-05
-3.0878695402653e-05
-6.70053823296935e-06
-2.34982997870201e-05
-7.59237223029878e-06
-1.49280085796186e-05
-5.75104387801384e-06
-1.73311373540145e-05
-5.60249612897644e-06
-2.43929062817372e-05
-8.70257774771245e-07
-1.54631375340745e-05
-2.16626305249758e-05
-8.62948012566753e-06
-2.64600799968325e-05
-1.79690848131667e-05
-9.28568237342014e-06
-2.87743133550001e-05
-7.98926181085985e-06
-9.61113882885318e-06
-2.69878394696664e-05
-2.08926809334637e-05
-2.01617506258794e-05
-1.73510437280309e-05
-2.39714498006672e-05
-1.34601376948155e-05
-2.73554632683073e-05
-1.37178973323339e-05
-4.53435957107251e-07
-7.28245666292113e-06
-3.38169774576151e-05
-2.05996888880329e-05
-2.3659685973596e-05
-3.66293625063907e-05
-7.53258011701436e-06
-1.65244090666596e-05
-2.71105155990194e-05
-2.37973096651575e-05
-1.13819532234764e-06
-1.49774766520291e-05
-7.84772795338736e-06
-1.48448932421554e-05
-2.3312308814106e-05
-8.83893137630233e-06
-1.60471170012315e-05
-2.22897883487235e-05
-2.76220948676363e-05
-1.51986201812204e-05
-1.72193676830279e-05
-2.49570798626816e-05
-2.6586951861084e-05
-3.5881632769365e-05
-3.07953363871115e-05
-4.26908870732373e-06
-1.91205254472056e-05
-1.17554923226993e-05
-5.98366712370721e-06
-1.46894097885102e-05
-2.86916022760269e-05
-3.89142289542727e-05
-4.75900442237003e-06
-6.61722388834457e-06
-1.44819107656255e-05
-4.26854276081884e-05
-2.79966197367732e-05
-3.73455777010389e-05
-1.97524427528227e-05
-1.27803134585063e-05
-1.64995809393591e-05
-1.052632427899e-05
-2.62040985436907e-05
-5.41455620584223e-06
-9.08516865199166e-06
-6.14582502204242e-05
-2.25838479070995e-05
-1.88836378938811e-05
-1.53315885596455e-05
-1.24872148777231e-05
-2.09951540956653e-05
-1.09930421012876e-05
-2.35665303349334e-05
-1.57154473263048e-05
-1.70240624414299e-05
-1.46551976798233e-05
-3.10462068722175e-05
-2.70810297285348e-05
-3.28913915864117e-05
2.12007781480301e-06
-1.37376867173401e-05
-1.72420470194959e-05
-2.71021684744589e-05
-3.17567459838282e-05
-2.24061213222815e-05
-5.6636324461379e-06
-9.42481741961787e-06
-2.05187117682975e-06
-1.12205123002402e-05
-2.28337825132564e-05
-2.00067614665102e-05
-1.06831952079414e-05
-3.75022499366019e-05
-1.98281587678153e-05
-2.44753404301612e-05
-1.64135961311976e-05
-2.14095957479762e-05
-1.79061897393803e-05
-8.41192890037784e-06
-1.15955406965743e-05
-1.9324547023718e-05
-1.73179381505665e-05
-1.70957774544924e-05
-1.15685239299652e-05
-2.20898025955459e-05
-2.09095259446085e-05
-1.55911780807771e-05
-2.55134809648946e-05
-4.68422181555569e-05
-2.78674192683483e-05
-1.27791536630775e-05
-1.90144368301983e-05
-5.04348656424994e-06
1.64225528235425e-05
-1.21046050270684e-05
-2.88143813941191e-05
-6.88553236204117e-06
-8.97276419338664e-06
-1.44237869484905e-05
-2.5885114396349e-05
-3.09163291314491e-05
-2.48056405858376e-05
-6.16614794747143e-06
3.53847711967605e-06
-2.06200124908585e-05
-1.11444559422062e-05
-2.23586628883295e-05
-1.24818109538699e-07
7.36367997986101e-06
-2.81474497303361e-05
-2.84843237627763e-05
-1.99785292294619e-05
-2.4421412026439e-05
-2.52496654556118e-05
-2.76310240709516e-05
-2.14008340454192e-05
-3.45464898208706e-05
-1.81034033698273e-05
-1.70985016144208e-05
-1.87114187818282e-05
-1.1454759078559e-05
-1.59325474933126e-05
-3.14630219948302e-05
-3.98225018239598e-05
-6.45229955801079e-06
1.85673040466538e-05
-3.07592104577116e-05
-9.35386872812954e-06
-1.72856586213376e-05
2.00291199298257e-06
-3.20682053580191e-05
-2.8920948568976e-05
-1.27953556244706e-05
-1.81577353922274e-05
-1.85306304187751e-06
-2.89419898842517e-05
-2.43389364178173e-05
-3.42227981657246e-05
-1.97987812489005e-05
2.99891649131678e-06
-1.55798051556719e-05
-1.76032825682018e-05
-3.39395187897951e-05
-2.69270755513637e-05
-6.94253517765957e-06
-2.91522188440127e-05
-1.06608041136888e-05
-1.66724177843304e-05
-6.7170210866454e-06
2.59644494501248e-06
-1.46490610263675e-05
-1.71933130711462e-05
-1.30079377488875e-05
-3.02313691741041e-05
-2.0910017570909e-05
-2.00762886194628e-05
-9.87439746629769e-06
-1.33300645657092e-05
-4.47730425935367e-05
-1.01873787549555e-05
-2.73470192199041e-05
-4.70978955771288e-05
-2.95216443048126e-05
-1.95316806008123e-05
-2.20687081807549e-05
-2.71902522512492e-05
-9.20702897764047e-06
-2.23075804673236e-05
-1.17766796007326e-05
-2.01047665484393e-05
-2.62225136130091e-05
-1.51016554776561e-05
-1.35392996287203e-05
-8.16300134274282e-06
-2.72060585725427e-05
-2.57428152697032e-05
-1.5961608195338e-05
-1.56813035533741e-05
-1.28538121732729e-05
-2.64142034907261e-05
-2.4455562224135e-05
-1.49241058966842e-05
-2.2707273388407e-05
-3.17186818769943e-05
-3.28139123810045e-05
-2.04098888303933e-05
-2.75780646716691e-05
-2.60223171890307e-05
-2.71214009829987e-05
-4.12284387432668e-05
-1.40362179014272e-05
-8.31781634723525e-06
-1.79376819775395e-05
-2.28239431431e-05
-2.43658258766119e-05
4.62642876001393e-06
2.9869919113114e-07
-8.06097149069635e-06
1.01577991373171e-05
-2.73810913388734e-05
9.04181308373807e-06
-2.05942205189837e-05
-6.9779888003978e-06
-8.37967863302086e-06
-7.30433405200581e-06
-8.07563235981295e-06
-1.83657897641326e-05
-1.92626886893627e-05
-2.31248674643988e-05
2.45578969462259e-08
-1.82828391916061e-05
1.32133172242274e-05
-2.05304182136889e-05
-2.26181726953487e-05
-3.14687323755752e-05
-3.28372382636626e-05
-1.42160526384064e-05
-8.01269054981655e-06
-3.83308636908938e-05
-1.86608110025903e-05
-3.68351997597442e-05
-1.14487213277552e-05
-2.4232110104371e-05
-3.83368993802758e-05
-1.39328983661629e-05
-1.53754174016814e-05
-1.19139628413556e-05
-1.30703074344665e-05
-9.57118384396496e-06
3.64276834195255e-06
-2.36541765684244e-05
-2.41381298673804e-05
-3.45593701895968e-05
-5.64604155676815e-06
-9.72496736776193e-07
-1.36435754322384e-05
-5.37664736562934e-06
-2.16060252749357e-05
1.36234174080109e-05
-1.42499157565876e-05
-2.28259747514868e-05
-1.58804966500882e-05
-8.19583247814319e-06
-3.54398221067387e-05
-4.38267558913764e-05
-3.40680406696895e-05
-2.0715758493598e-05
-2.85255029070255e-05
-2.41007747579906e-05
-9.28859176583089e-06
-2.3513817734989e-05
-2.46419273445144e-05
-8.23356482580894e-06
-2.84607042373463e-05
-2.32589677085166e-05
7.29493332249342e-06
-2.31969534919297e-05
-8.22139979564688e-06
-2.5626960852639e-05
-1.46105496092069e-05
1.00150584797193e-05
-1.40122198185466e-05
-1.59707740655158e-05
-1.6309066365616e-05
-8.14879486316555e-06
2.12416316888695e-06
-2.37321668374336e-05
-1.98318400766602e-05
-2.3678404586173e-05
-3.35571785124353e-05
-1.64145691232768e-05
-2.77832184850586e-05
-1.38888720100567e-05
-5.953792975764e-06
-1.97078642184511e-05
-1.73676388187048e-05
-2.31727540552698e-05
-9.60792008696631e-06
-3.78065019844547e-05
-2.41444941547805e-05
-1.9521860019291e-05
-1.20853923997747e-05
-1.09304421196441e-05
-4.86995788838535e-05
-2.36081602335403e-05
-1.82658411704287e-05
-2.50005477750683e-05
-1.72456011170226e-05
-2.06314352175387e-05
-2.51121125161986e-05
-2.55278134344317e-05
-4.20008432017848e-05
-8.86466964646766e-06
-1.15248661071732e-05
-2.25893442980793e-05
-1.42072140047436e-05
-2.44840039258759e-05
-2.18711381232879e-05
-2.40969529058321e-05
-2.16324438887819e-05
-9.1428125713909e-06
-5.24311261832589e-06
8.32344117150292e-06
-1.11717295825298e-05
-1.14521130862532e-05
-2.0582192734991e-05
-2.25683263974218e-05
-1.23290485592659e-05
-2.47623666198957e-05
-2.45288007667892e-05
-7.06201287654595e-06
-1.35245724919098e-05
-1.05290828293003e-05
-1.75221050823083e-05
-2.73438028400978e-06
3.92599696708565e-06
-3.81230168736103e-06
-2.45610048816142e-05
-1.78570906721487e-05
-3.3120201721311e-06
-3.97775839775644e-05
-2.50494510785069e-05
-1.85156310602433e-05
-4.62183918384646e-06
-2.19806591538297e-05
-3.33142216634647e-05
-2.23921247263101e-06
-2.83168054956908e-05
-2.41729167010649e-05
-4.24022425102887e-05
-2.1370098982661e-05
-3.72733692786662e-06
-2.99900512424665e-05
1.26478716222572e-05
-3.04525448001084e-05
-1.57103285141211e-05
-3.63637314340362e-05
-3.91114234647364e-05
-1.29667962557178e-05
-2.60498868983187e-05
-2.38612364384862e-05
-7.16217304980881e-06
-2.48201884399549e-05
-7.49269729600756e-06
-2.05064007440899e-05
-1.75228774444806e-05
-1.3347940984526e-05
-1.61139943348106e-05
-2.04241854164333e-05
-3.22979246562893e-05
-1.00312277142356e-05
-1.66787807210404e-05
-5.88191235420219e-06
-2.87492029302128e-05
-1.0509365310892e-05
-2.55389983157264e-05
-1.157013790762e-05
-3.08801360269055e-05
-8.31505674659724e-06
-3.31961310086477e-05
-1.98620923563392e-05
-1.12759972700643e-05
-1.22792738377451e-05
-9.14353766560716e-06
-2.95140265836868e-05
-2.27065272323412e-05
-1.81057372712712e-05
-1.90002326190934e-05
-2.30949349109812e-05
-2.64140607246354e-05
-1.19140987381298e-05
-3.27288457130478e-05
-2.22856487682178e-05
-7.46184758027365e-06
-1.45617000172456e-05
-2.04688405200616e-05
-1.5715409317263e-05
-1.28421558678972e-05
-2.64799214527533e-05
-2.22168650558198e-05
-3.1370378043054e-05
-3.26866316803647e-06
-1.2945820113596e-05
-2.31343197680109e-06
-1.79126435124619e-06
-1.60935891289335e-05
-2.08558232193399e-05
-5.96678066936363e-06
-2.0020920928226e-05
-9.54110085567885e-06
5.47846287976688e-06
-3.0913440841979e-05
-2.7455511795983e-05
-3.17836570084679e-05
-1.17576901416714e-05
-1.54875816359505e-06
-1.03774019025059e-05
-9.38323543550712e-06
-2.73370357731334e-05
-3.80272046984873e-05
-3.11362158910234e-05
-1.04464663923868e-05
-1.4369154539508e-05
-3.18958320741127e-06
-1.91157768962327e-05
-1.44266608085516e-05
-2.09868567301141e-05
2.61865698775491e-06
-2.45332624935249e-05
-3.4540385171854e-05
-1.63766959234293e-05
-2.79718105408977e-05
-2.12470350159371e-05
-2.0947133281503e-05
-4.02194152264303e-05
-2.65553175938308e-05
-1.55598875922785e-05
-4.01640063462032e-05
-1.57012593620947e-05
-2.20698033494014e-05
-6.45545200095419e-06
-3.62824457111697e-05
-2.92867246729663e-05
-1.56359447616631e-05
-1.48233110261197e-05
-1.32332999226892e-05
-1.8529247516004e-05
9.32341979614488e-07
-1.11715956676381e-06
2.4167547539524e-06
-2.31628500944489e-05
-1.24850194107203e-05
-3.61907985275876e-05
-2.08997815112598e-05
-6.89383575648379e-06
-2.88778112527335e-05
-4.06364179648442e-05
-2.31253489463395e-05
-3.39536177913745e-05
-3.99917837425003e-05
-1.11051990882599e-05
-2.0083461972686e-05
-4.23152533470184e-05
-5.27147236622753e-06
-1.93127218891811e-05
-2.14408878800704e-05
-1.31970167375457e-05
-1.45558955925177e-05
-1.81269185322051e-05
-2.57215803282912e-05
-8.7696156276753e-06
-2.57463278863692e-05
-6.57459870823516e-06
-2.46694887120217e-05
-4.08512709807315e-06
-1.79457707714909e-05
-1.47786399685917e-05
-2.8644725214823e-05
-1.95017324560583e-05
-1.04758039565801e-05
-2.68029596958281e-05
-3.26236724459849e-05
-1.87300161583006e-05
-2.55334221146032e-05
-2.5370383538676e-05
-4.43947191442721e-05
-2.38934325379294e-05
-1.63338295127665e-05
-2.29997472478953e-05
-3.86781649486475e-05
-1.44141737071964e-05
-2.15169762839827e-05
-1.20724649212478e-05
-7.15903829821522e-06
-5.30320713171958e-05
-2.28738705147982e-05
-3.11189126201947e-05
-8.82675545163263e-06
-1.73985692129443e-05
-2.17475380587205e-05
-2.20074223735144e-05
-2.37775317559082e-05
-8.49987789236933e-06
7.28563717110359e-08
-2.20858775040964e-05
-3.34298152158936e-06
-2.16177989790139e-05
-5.13424283781475e-06
-2.47925895253835e-05
-8.95956824758171e-06
-1.11978220851581e-05
-2.32311539599125e-05
-1.7934289711995e-05
-1.03155901207448e-05
-2.01325723273071e-05
-1.9403794635265e-05
-1.70160050684768e-05
-5.73437412865694e-05
-4.1360269769052e-05
-1.67302210582297e-05
-2.55225851592499e-06
-3.11764207158791e-05
-9.98562626866842e-06
-3.68598148279337e-05
-2.70019288583834e-05
-1.16144544462168e-05
-6.0810504197486e-06
-2.21466794134108e-05
-2.87226584584771e-05
-3.82897842478285e-05
-8.58932644688911e-06
6.49614805473587e-06
-1.67727669284729e-05
-9.21584293225217e-06
-1.98123108737955e-05
-1.74162155822854e-05
-1.03054250033303e-05
-1.39583584412082e-05
-1.41039300650871e-05
-3.28173746012907e-05
-1.55873012453673e-05
-2.59159563786639e-05
-4.22827154824937e-05
-5.8407512042301e-06
-5.55932823438917e-06
-2.35731534435169e-05
-1.6843334685322e-05
-1.20010842182201e-05
-4.33109287329031e-05
-2.47478471305551e-05
-2.20030837242508e-05
-2.8268357569078e-05
-3.93712562606634e-05
-9.08447192839116e-06
-1.66460710448893e-05
-2.14093666654847e-05
1.32457676867871e-06
-2.80289775568583e-05
-1.26458308713581e-05
-2.80264427817094e-05
-2.86874487373298e-05
-1.74889759742321e-05
9.48902637491583e-06
-1.08255266814501e-05
-4.10951491430251e-05
-1.43434555019442e-05
-1.82049483243516e-05
-1.32989757558309e-05
-1.1233979192475e-05
-8.96878785827317e-06
-1.96105832841334e-05
-1.25932300822995e-05
-5.2622521139888e-06
-1.53673438855337e-05
-1.80945390545923e-05
-2.86828897335578e-05
-1.53937799597791e-05
-1.654699754247e-05
-9.08196390389081e-06
-1.94097979035956e-06
-3.42197938058421e-05
-3.72274797443483e-05
-2.79509487542739e-05
-2.15180104067094e-05
-3.96841046716814e-05
-4.65612350151543e-05
-2.36189275962516e-05
-2.02068543871748e-05
-3.96021561472457e-05
-9.56241730833748e-06
-1.06617893088045e-05
-2.77784515071797e-05
-8.51789682566423e-06
-2.30608479068799e-05
-1.01223861872113e-05
-2.50768904530412e-05
-2.57434630202549e-05
-1.86679692463366e-05
-1.28309103732949e-05
-4.84285448207265e-05
-1.1487700627124e-05
-2.35747557061978e-05
-7.97953042168494e-06
-3.53536541267543e-05
-2.03606460360362e-05
-1.68554500071841e-05
1.27645839450642e-05
1.92216783363087e-06
-3.56360393110234e-05
-5.46429731245829e-06
-2.82080935296998e-05
-3.3594075146634e-05
-1.03662247633633e-05
-1.31080900852765e-05
-1.23201208178984e-05
-1.74508254461409e-05
-2.673407168953e-05
-6.18343173615359e-07
-3.07531946690558e-06
-1.93955525496749e-05
-1.83533997718899e-05
-1.67230752729915e-05
1.18202405759741e-05
-3.75846406162462e-05
-2.67161916442068e-05
-2.59768106425944e-05
-3.59728672738251e-05
-4.36579384897341e-06
-1.93325914413501e-05
-1.19577727187994e-05
-5.3641087852794e-06
-6.12993535528909e-06
8.44425189264621e-06
-8.18789751585554e-06
-2.19097979959121e-06
-1.29927072980989e-05
-4.63186480308865e-05
-3.16352526292389e-05
-2.20148286308918e-05
-1.05123134054588e-05
-6.0062311696269e-06
-1.31558123259379e-05
-2.62315188780159e-05
-6.04792277927955e-06
-1.1864644094762e-05
-2.03387937003103e-05
-1.18934849781068e-05
-3.28385727727221e-05
-4.15370047278371e-05
-5.9748448719128e-06
-2.10193427076611e-05
-7.0948608414738e-06
-1.70331453978364e-05
-3.13966228659475e-05
-2.56292256253785e-05
-3.51014508263348e-05
-3.98251859695651e-06
-4.48058114619108e-05
-1.13657134527519e-05
-1.20209373993683e-05
-1.18023582767593e-05
-3.47103752702565e-05
-4.75984114125519e-06
-1.22092916277675e-05
-2.89233032080005e-05
-3.02604806876945e-06
-2.06851838555235e-05
-1.28645750773519e-05
-2.91141627321884e-05
-1.71534708433103e-05
-1.56339473214729e-05
-1.45540729346982e-05
3.93086293431291e-06
7.77856071570962e-06
-1.11243201396344e-05
-2.42898666418355e-06
-6.82924183998922e-06
-1.16294943615348e-05
-9.1430597161191e-06
-2.75599259222802e-05
6.37791678894364e-07
-6.68237766619058e-06
-2.95057678918283e-05
-2.76440957133585e-05
-2.66559478242778e-05
-3.15534613587698e-05
-1.61821476252711e-05
-8.0459853684144e-06
-1.08309640599941e-05
-3.25198232590719e-05
-2.11738461955816e-05
-3.59000189360397e-05
-1.61836650251401e-05
-1.69650135588713e-05
-4.43426082044435e-05
-2.71701460214316e-05
-2.45052306350369e-05
-4.23178914162352e-06
-1.3171750988776e-05
-3.04026523072643e-05
-4.04491060054873e-05
1.42246430820288e-06
5.60124461450913e-06
-5.21742342521367e-05
-2.81497308479325e-05
4.28992447053681e-06
-1.17079667640429e-05
-2.4553849869339e-05
-1.23877261080779e-05
-2.69095610076788e-05
-3.68207629097341e-05
-1.62055559194334e-05
-2.81296440188651e-05
-3.09409499068055e-05
-1.86517759019758e-05
-1.63704119968311e-05
-3.38965197595687e-05
-1.88231017048885e-05
1.48660086930008e-05
-2.37803450279354e-05
-2.64807368627371e-05
-3.07098019296381e-05
-2.82724653126562e-05
-2.20267948280607e-05
-2.14112996819782e-05
-3.04107510959461e-06
8.0100816830813e-07
-2.34572631056832e-05
-2.1142100363837e-05
-3.84455640553286e-05
-2.34699164950973e-05
-1.62013501722043e-05
-1.58906451255035e-05
-7.84594814271823e-06
4.4054578654233e-06
-5.97793226969099e-06
-5.47922459773397e-06
-2.601683983087e-05
-1.90181433725143e-05
-4.43670029886277e-05
-3.52099255249451e-05
1.1152266615082e-05
-1.91908353024721e-05
-2.22239161090857e-05
-1.31171463168417e-05
-8.70792867431787e-06
-2.35272033508038e-05
-3.71490322729692e-05
-1.14594287172697e-05
-2.35189306142893e-05
-1.73661053596894e-05
-1.9611324346006e-05
-1.12525015380373e-05
-1.1445907211667e-05
-8.80220676418959e-06
-3.38058609682382e-05
-4.05660091986728e-05
-6.35221197846865e-06
-4.11834963053758e-05
-4.19909852410906e-05
-5.02076852277319e-05
-3.12407010847804e-05
-3.80565349709287e-05
-2.48188059100782e-05
-3.10423415131063e-05
-2.10324975782504e-05
-2.30273969334252e-05
-4.19076173191997e-05
-2.32029774955916e-05
-2.76054265258257e-05
-6.57011539343719e-06
-6.86548319178847e-06
-1.26100799157338e-05
-7.44492094668678e-06
-1.48493412542003e-05
-8.25417117076883e-06
-2.54209360570499e-05
-2.0430809590186e-06
-2.04392353693849e-05
-2.15297219136345e-05
-3.23875552571463e-06
-1.53496165591998e-05
-1.3103545767486e-05
-1.6448058182324e-05
-3.67403251671909e-05
-2.34244501218795e-05
-2.77006514248089e-05
-1.78401383759163e-05
-2.96331305020059e-05
-3.03523628254288e-05
-1.23184851135225e-06
-2.2978155570233e-05
-1.59628816724651e-05
-1.21801696057415e-06
-3.46122398580068e-05
-1.20027613014303e-05
-1.08063799226954e-05
-3.34808837793927e-05
-7.84054478254317e-06
-1.84429312820255e-05
-2.96455646553037e-05
-2.96245600754242e-05
-1.81231433643933e-05
-5.35109147703696e-06
-1.69643331331946e-05
-1.70638920236156e-05
-1.52072603643761e-05
-3.17127697849658e-05
3.15197166425841e-06
-2.58444780832137e-05
-3.14038961580731e-06
-3.59591666704857e-06
-1.59035372206649e-05
-2.39060848902098e-05
-3.46003041928103e-05
-2.64091146834325e-05
-2.99213784455006e-05
-2.74374531628066e-05
-1.57588428392105e-05
-1.32890572349742e-05
-2.46780121102457e-05
-1.64530315393657e-05
-3.71837128284757e-05
-2.03485093399637e-05
-1.28451812271048e-05
-1.40228450193972e-05
3.45319847464521e-06
-3.06886842537938e-05
-1.12516755866002e-05
-3.29817467911367e-05
-3.07262673175828e-05
-2.02013472891794e-05
-3.50420344858058e-05
-2.75359072513992e-05
-3.97503889089566e-05
-1.69686545709531e-05
-2.32161851748421e-05
-2.50190904474057e-05
-1.71084716002278e-05
-3.5731699176856e-06
-5.46834823794963e-06
-1.82755555450931e-05
-1.21357372241714e-05
-9.11208182483274e-06
-3.61776284947854e-05
-7.1602504434896e-06
-4.86559220945928e-05
-4.0479892391296e-05
-6.23138267820128e-06
-1.0086214395147e-05
-2.34164592943161e-05
-2.30955887093362e-05
-2.04987062168671e-05
-3.52596531463834e-05
-1.78781203290697e-05
-3.72401816115485e-05
-3.60531180527523e-05
-9.33879261431957e-06
-1.71616911405346e-05
-2.43806830713914e-05
-1.12343766373913e-05
-1.06177331301431e-06
-2.53933490542398e-06
-1.09701602356308e-05
-1.49012038727772e-05
-2.14364525528701e-05
-3.32436277942433e-05
-3.0867669690163e-05
-1.16078007442265e-05
-2.84848444033997e-05
-1.00011186668305e-05
-2.55312687430501e-05
-2.17244903656151e-05
-1.77110067205054e-05
-2.10865736651445e-05
-1.98595973890005e-05
-4.23265189482255e-05
-1.13121175992113e-05
-2.39406099554926e-05
-1.13133209850838e-05
-1.57318358992567e-05
-1.27250283140299e-05
-1.49067679130176e-05
-2.00778585569306e-05
-1.28739272526503e-05
5.5733417110206e-06
-2.65577237442151e-06
-6.80005242653285e-06
-1.24721694453913e-05
-2.5889265213621e-05
-2.23024366378365e-06
-8.38267929067918e-06
-2.75667583769984e-05
-3.48500808296569e-05
-1.46014159821009e-05
-1.75075869166228e-05
-1.34851834846363e-05
-2.99837054019882e-05
-2.60579091391421e-05
-3.39781483866705e-05
3.42747158079504e-06
-1.87147289454871e-05
-3.79724129802046e-05
-7.71877827580572e-06
-2.29653313496792e-05
-2.40287375863755e-05
-1.12941336946121e-05
-4.44631079828402e-05
-1.4886395415136e-05
-1.38967195329844e-05
-2.33944174681325e-05
-2.11116193903151e-05
-2.72123664635587e-05
-1.6622539729208e-05
-1.68380465667909e-05
-2.0063742734075e-05
-1.80666333582784e-05
-1.70191202009511e-05
-2.80116410820916e-05
-1.3776969269531e-05
-9.23273613257252e-06
-2.72167831893501e-05
-1.65101333385159e-05
-6.82974878318893e-06
-3.34717917815543e-05
-1.68182803141452e-05
-1.30066002627163e-05
-3.49020856265417e-05
-2.05353344419716e-05
-1.44035980789286e-05
-1.68985280867261e-05
-3.06108813128851e-05
-2.45067318655996e-05
-3.44369891345927e-05
-2.66346242846338e-05
-6.06563404618023e-06
-3.30539442392394e-06
-4.28137855837186e-05
-4.06113824032228e-05
-2.79288228626483e-05
-1.25434722201965e-05
-1.84950196353601e-05
-2.17117854653831e-05
-4.41730246670201e-06
-5.03926299762959e-06
-1.806020790103e-05
-2.75329720637635e-05
-9.43464343023918e-06
-1.54256967716507e-05
-2.3579464471814e-05
-5.56508280603065e-06
-1.68589844452874e-05
-3.50553021123185e-05
-1.3992272478813e-05
-2.10924415952382e-05
-2.3189268026427e-05
-2.60421920793457e-06
-1.84798844709451e-05
-5.02527564147491e-05
-2.64237094062575e-05
-2.4653757175137e-05
-3.27250746171577e-05
4.8599996274015e-06
-2.17240700186139e-05
-2.88307201324786e-05
-2.38884454235943e-05
-2.12629389169175e-05
-6.25239806108381e-07
-3.05633870300078e-05
-1.15481207140949e-05
-5.75311043347683e-06
1.21526561227529e-06
-1.84840875944148e-05
-1.19483728231493e-05
-9.33402595460159e-06
-6.19204587390119e-06
-1.09062819590576e-05
-3.66311127313817e-05
-5.21088972917444e-06
-1.67322527379191e-05
-2.81962648016692e-05
-3.51609345531091e-05
-3.22901099869423e-05
-3.40356076656556e-05
-3.86811640869899e-05
-1.39340970389747e-05
-2.86002934862174e-05
-3.58804994312167e-05
-1.87584521987067e-05
-2.48234871457744e-05
-2.16507696282551e-05
5.21946466246038e-07
-1.53505855992265e-05
-2.94892487685997e-05
-1.10240587698548e-05
-3.3699094734722e-05
-5.33300427141301e-05
-8.58936545916719e-06
4.21056848320136e-06
5.98288485595797e-07
-1.20887341100637e-05
-2.59842866348852e-05
-2.51114327261736e-05
-3.80406239586451e-05
-1.85396064064307e-05
-1.91545785463319e-05
-6.99824113916708e-06
-2.26295975181827e-05
-3.97533381214263e-05
-2.29737900809955e-05
-1.57907417242555e-07
-1.56796598406936e-05
-3.38169939883601e-05
-3.00233320023486e-05
-3.61313348881493e-05
-2.31465109286959e-05
-1.66120290385597e-05
-2.93059298424699e-05
-1.18980880173605e-05
-3.11591389854711e-05
-1.44485870255251e-05
-3.71432816615832e-05
-3.59254954003846e-05
-2.37858947191283e-05
2.02263376368874e-06
-3.24046577062725e-05
-3.89534641126184e-05
-1.92185876783535e-05
-1.30553520921104e-05
-3.49385164016449e-05
-1.56253216574665e-05
-4.46754232571671e-05
-2.9781484798596e-05
-2.02992969229116e-05
-1.78335759160012e-05
-1.06510702103841e-05
9.97655474908614e-06
-2.1773811875777e-05
-2.78821676476707e-05
-2.13410372243968e-07
-1.65311590783712e-05
-2.80980670256795e-05
-9.68517304088473e-06
-2.37867730303662e-06
-4.15395143848106e-05
-4.22188164657372e-06
3.65745658114429e-06
-3.88658898569132e-05
-3.83051629306575e-05
-7.17977099433351e-06
-2.25703072484602e-05
-7.91813267717841e-06
-1.64811924104966e-05
-2.32117021716263e-05
-1.52038818109703e-05
-2.1569477324804e-05
-2.48131367883217e-05
-3.20399264727895e-05
-2.4494614277714e-05
-1.79611083430409e-05
-3.24303266592445e-05
-2.32805858049577e-05
-7.03182133800897e-06
-3.21256366304859e-06
-2.14204469874434e-05
-1.64227722673129e-05
-2.72110627302966e-05
-1.49279543653125e-05
-5.20895456744418e-06
-1.75838026909512e-05
-2.66531638655367e-05
-3.36469871903571e-05
-4.90374875905301e-06
-1.24518020532982e-05
-1.32704123884072e-05
-1.88099375120506e-05
-3.17885283221845e-05
-1.82475480889237e-05
-2.89559925497268e-05
-1.55061593221587e-05
-2.71474930837912e-05
-3.77798514351803e-05
-1.21718676275391e-05
-4.86217274353592e-05
-2.34417781103044e-05
-8.09841434884927e-06
-3.18980974820245e-05
-4.42629405563695e-05
-4.63909797894637e-06
-2.00389568913085e-05
-2.77362256737445e-05
-1.20483496312842e-05
-1.36082743232201e-05
-2.75884890894175e-05
-4.18180139100256e-05
-3.0125398058495e-05
1.42878727063821e-06
-3.60474696964158e-05
-1.53277688166771e-05
-2.45618931536737e-05
-3.20905231479915e-05
-4.81725630270191e-05
-3.30288773586029e-05
-1.23220755557798e-05
-3.78909851360439e-06
-4.29173162153899e-06
-1.39774463930113e-05
-2.25374226612188e-05
-2.49309859302077e-05
-2.46889567522774e-05
-2.29765202192408e-05
-3.22774657538995e-05
-4.85439974468915e-05
-8.81024738210742e-06
-2.34007021897112e-06
-2.01033042321387e-05
-2.91062749413702e-05
-2.21658779976779e-05
-3.04536150179978e-05
-3.02302699019424e-05
-3.55351326032205e-05
-5.88687878449404e-06
-1.24871038666883e-05
-1.51883387870561e-05
-2.18969515519208e-05
-1.68477617696168e-05
-1.35602951985186e-05
-3.00054255270136e-05
-4.01315889491718e-05
-9.53759937200128e-06
-4.01531755466168e-05
-1.33219768011438e-05
-1.74224151307683e-05
-3.55480325714658e-05
-2.50984202258106e-05
-2.05627386431237e-05
-1.2335290653435e-05
-2.57192742991544e-05
-3.3054872415462e-05
-2.32497151357098e-05
-5.06368386352094e-06
-1.44241868632104e-05
-1.03865829560388e-05
-2.30050117078829e-05
-3.5590111960929e-05
1.35601929853872e-05
-2.16276297717621e-05
-1.94816123954404e-05
-2.06747743035734e-05
-2.91752503207336e-05
-2.69701934001558e-05
-2.73231615959719e-05
-1.74986609275993e-05
-1.83703656479877e-05
-1.51669601430505e-05
-1.71212560733212e-05
-3.06464553928509e-05
-1.42545045722162e-05
-2.77553226111099e-05
-1.60747346926048e-05
-3.04306839949491e-05
-3.96031310488993e-05
6.36518543071153e-06
-3.75898719480604e-05
-2.56722158210917e-05
-3.63311087592276e-05
-2.20490222856337e-05
-2.41750058664477e-05
-3.59808395213518e-05
-6.13783281682855e-06
5.55169166594457e-06
-2.29881975078246e-05
-3.05896332638556e-05
1.05038403747323e-05
-2.73860298305623e-05
-3.41315272900552e-05
-2.10909012703166e-05
-3.1831032982208e-05
-3.00755319226063e-05
-2.97888680608815e-05
-6.39863394312472e-06
-2.61434075560287e-05
5.70570292998705e-06
-1.27362769249205e-05
-3.37262641224052e-06
-1.61178462063702e-05
-1.62250225624703e-05
-3.82979689264028e-05
-1.61888864992209e-05
-1.64826548714234e-05
-9.32047902445702e-06
-1.81191414836486e-05
-7.50343109526236e-06
-6.09164020154728e-06
-3.24735074488143e-05
-1.28896439814257e-05
-3.93609007701303e-05
-1.66877668920308e-05
-2.76381131120611e-06
-3.45692589066568e-05
-2.50330411059436e-05
-3.53286207211319e-05
-1.77862946331585e-05
-1.95771131889346e-05
-1.65205543113165e-05
7.45311902000768e-06
-1.15088508782209e-05
-1.77198153567183e-05
-2.40791764754777e-05
-1.60892308799859e-05
-1.45413601827737e-05
-7.33696549706929e-06
-2.01642901781732e-05
-4.72941148280799e-05
-4.12389669946518e-05
-3.32280586464928e-05
-1.85363721732851e-05
-7.1174387966499e-06
-3.43383545135941e-05
-6.64728934786862e-06
-1.89908328017806e-05
-1.50311930700149e-05
-1.83695248191792e-05
-2.29962638259736e-05
-2.54105579767727e-05
7.6253385802188e-07
-3.17635597078508e-05
-4.19161081229355e-05
-3.13602715311835e-05
-2.04214539136369e-05
-1.3794282938769e-05
-1.49819983696128e-05
-3.10590603244965e-05
-4.4183884481691e-05
-2.40246573147523e-05
-2.65192539465394e-05
-1.57884832286609e-05
-1.88539851489003e-05
-2.27151126430242e-05
-1.78795994835357e-05
-9.1391174412339e-06
-2.04053287323545e-05
-2.60297732622079e-05
-6.2138395040462e-06
-7.34134714658611e-06
-3.67199659725071e-05
-1.09837329885763e-05
-1.6937080832578e-05
-2.48392135804626e-06
-3.64610259126101e-05
-1.47422042669624e-05
-1.77909529564399e-05
9.00987475118882e-06
-4.13979314976696e-05
-2.39016236029302e-05
-1.73944730640727e-05
-2.27576314239366e-05
-1.86059065317213e-05
-2.41362597161766e-05
-1.45440070016809e-05
-1.22055402547574e-05
-3.14463203752198e-05
-4.95783674461558e-06
-8.67648722960463e-06
-1.34162269238353e-05
5.64913826681908e-06
3.39163872545549e-06
-7.12463688702059e-06
-2.58927889388834e-05
3.36865324446498e-06
-1.2918264512204e-05
-3.11299048646164e-05
-2.07706654723775e-05
-3.14036434502302e-05
-1.45312456303437e-05
-4.07565818791174e-05
-4.98574758145691e-05
-6.88438976312401e-05
-1.95761298143127e-05
-1.32088416769291e-05
-6.83123777184693e-06
-2.25974478050127e-05
-2.52303901163821e-05
-3.4690669893782e-05
-3.33200248745739e-05
-1.31004071268233e-06
6.02238661902692e-06
-1.2773972623431e-05
-2.8774745176492e-05
-2.78475091629039e-05
-1.10794945559433e-05
-1.20297216188204e-05
6.06770800484185e-06
-2.19799088722936e-05
-1.26971999668802e-05
-1.72685440009133e-05
-3.17383003819602e-05
-2.62962721990545e-05
-1.30091133460817e-05
-1.56810149617312e-05
-5.77893495432018e-06
-1.67673595297338e-05
-2.30291036708277e-05
-1.06661662557055e-05
-3.35468829876733e-05
-2.45893524488186e-05
-2.47091902831677e-05
-1.36554962291357e-05
-1.72408901643373e-05
-3.12127737577621e-05
-2.19512612537887e-05
-3.02846391131441e-05
-3.25037527485725e-05
-1.23377391278602e-05
-1.66035088825202e-05
-7.50793286666411e-06
-1.70288161561138e-05
-1.32297540030638e-05
-1.28160071650127e-05
-1.9930254959925e-05
-3.68539628869931e-05
-1.60122826036667e-05
-1.95052452556357e-05
-2.58100125038216e-05
-3.16984552790127e-05
-3.58260864632876e-05
-1.05374558482812e-05
-3.36252709106754e-05
-4.39716963718307e-05
-1.27974864610852e-05
-4.85951057520235e-05
-2.4009835819076e-05
-1.34420259294782e-05
-2.65704482046789e-06
-2.22428635873723e-05
-1.71940976466711e-05
-2.3790583832003e-05
-9.43871622532918e-06
-1.925668487027e-05
-2.01890819778242e-05
9.74527972377975e-07
-2.29767611390508e-05
-2.99448469538244e-05
8.5315150258584e-06
-7.60656265737921e-06
-1.65705883271159e-05
-1.76884613574109e-05
-1.68820279288506e-05
4.55248528631219e-06
-2.76769520683928e-05
-1.53018167136849e-05
-1.10833783489595e-05
-1.73981543733159e-05
-4.28500283944177e-05
-2.80662988113937e-05
-1.81373917806542e-05
-1.29708444118547e-05
-2.64988710338799e-05
-1.80965893694372e-05
-2.04097340817137e-05
-1.98256840996597e-05
-4.67910716378332e-05
-1.01324879046845e-05
-9.07431917728838e-06
-1.00775568408868e-05
9.73764409618154e-06
-1.8980221850021e-05
-2.25360392716323e-05
-1.95826852029293e-05
-8.23186498037405e-06
-1.09457268655122e-05
-3.08816509441249e-05
-1.74626215454398e-05
-3.35469609244508e-05
-2.40562872148512e-05
-2.30279897047551e-05
-1.62758847809624e-05
-2.78624322177438e-05
-2.78084900974637e-05
-2.61749173406201e-05
-4.92752608283545e-05
-1.56424682597618e-05
-3.40895150451263e-05
-2.57341552148161e-05
-3.45479282601534e-05
-2.34512606129184e-05
-6.53987059737653e-06
-1.30484208105899e-05
-2.62470536379398e-05
-2.02753925054582e-05
-1.97304460903733e-05
-9.08715829577571e-07
-3.4050068879966e-05
-1.12693725839126e-05
-3.31516510769131e-05
-1.27431599329351e-05
4.94171325776247e-06
-3.51101998578379e-05
-2.75387555571943e-05
-2.89482733755388e-05
-1.17274853311781e-05
-3.00274157826815e-05
-2.64387518377314e-05
-2.91144071491134e-05
-2.87057216753829e-05
-3.88679453953771e-05
-2.78481169662312e-05
-2.79679825536259e-05
-1.37020178257251e-05
-9.35918258249043e-06
-2.86924041815951e-05
-3.72094059970466e-05
-1.59701561352943e-05
-3.32387634462138e-05
1.3916365628721e-06
-2.39340040191911e-05
-2.116542838122e-05
7.12838740156689e-06
-3.5887658237863e-05
-4.36509248158823e-05
1.03998923014011e-05
-1.92790606610087e-05
-1.1269296060452e-05
-3.68163487948375e-05
-1.90480189155487e-05
-2.61806647141883e-05
-1.73573646870474e-05
-1.04034862957379e-05
-1.90675475318765e-07
-3.60612754176684e-05
-3.12519882826072e-05
-2.21106898993334e-05
-4.00202960225908e-05
-2.21175418955609e-05
-2.66727939506719e-05
-2.29171429727059e-05
-1.22171650058189e-05
-1.10704687070858e-05
-2.37824472864559e-05
-6.46489191000594e-06
-2.1285763569104e-05
-3.76240118737e-06
-4.41345303369951e-05
-1.76082481868322e-05
-2.05424642691854e-05
-1.71483164306332e-05
-1.96889706004878e-05
-7.99237889940655e-06
-5.75827855332701e-06
-2.34565283365479e-05
-3.1142091070205e-05
-2.70185913295147e-05
-1.79749078020808e-05
-3.07381446845356e-05
-3.03441102428116e-05
-2.61267551683181e-05
-9.49330723802243e-06
-2.24456077981031e-05
-7.56204531996376e-06
-1.75380255099335e-06
-2.2624526662675e-05
9.84488685790559e-07
-1.0695939940545e-05
-1.46848084753653e-05
-3.67154605558742e-06
-1.38822187568293e-05
-1.81405250434177e-05
-2.25922157819134e-05
-1.13739468042743e-05
-1.81970588605659e-05
-3.70119898107989e-05
-5.68966746168995e-06
-4.22762516045342e-05
-2.11409343302709e-05
-9.96728522501264e-06
-1.71206529900257e-05
-3.34790980902766e-05
-3.04413699388161e-05
-3.16970862012632e-05
-3.11042087426264e-05
-1.79884701747466e-05
-3.84006019238955e-05
-2.76736527696582e-05
-1.63709034239782e-05
-2.00246951871917e-05
-1.16107179538453e-05
-3.08025443512718e-05
-2.39209151753212e-05
6.46291834856429e-06
-4.24770770445013e-05
-2.43510803736732e-05
-9.37265624848668e-06
-4.24623182257776e-06
-1.9143338205355e-05
-8.69397535652591e-06
-2.60027321457984e-05
-2.93769554358739e-05
-1.55919000098711e-05
-1.54093516257725e-05
1.17183084951003e-06
-2.43313281784267e-05
-5.52218284209945e-06
-2.28258410017149e-05
-3.63988602956706e-05
-2.10428858139542e-05
-2.49905257921402e-05
-1.49527828991409e-05
-2.41998528753916e-05
-2.67383456810127e-05
-2.01888285716055e-05
-2.22653892119904e-05
-1.19387864658465e-05
-2.03701998063388e-05
1.82330029080953e-05
-2.49322485439402e-05
-1.47038556571336e-05
5.95243635185003e-07
-2.09322583339678e-05
6.8431239934942e-06
-1.23397322853295e-05
-2.17255875566154e-05
-2.55601770458877e-06
-1.53460081390468e-05
-3.87282575895047e-05
-3.3169022419839e-05
-3.22060747933886e-05
-4.23992658459146e-06
-2.45231356857817e-05
-3.42718627668638e-05
-2.0851643378084e-05
-2.33079468473554e-05
7.89685464952303e-06
-1.39246695998969e-05
-1.90686318469601e-05
-4.92902822065678e-06
-2.97083194382225e-05
-1.82863946473525e-05
-8.99929577904923e-06
-1.9798383322144e-05
-6.96451101616926e-06
-1.57437416567706e-06
-2.93744323200447e-05
5.20193530155144e-06
-1.21119386585915e-05
-4.72893653886994e-05
-1.37981550844014e-05
-3.28487953765953e-05
-8.2721431475363e-06
-1.63437553515948e-05
-3.56789139731035e-05
-1.48182460369912e-05
-2.78871902864768e-05
-4.09904011477144e-05
-3.01458367943793e-05
-1.13864809687768e-05
-1.97750759442391e-05
-1.83981900748859e-05
-1.37621808310356e-06
-2.12979595715092e-05
-2.09881513758077e-05
-3.07822801166544e-05
1.540369970732e-06
-2.01466064665575e-05
-2.18560421100712e-06
-1.93717687808653e-05
-1.65548009292135e-05
-2.79072808117409e-06
-4.45362074587358e-05
-6.23834594998484e-06
3.52415982153426e-07
-8.04995247457748e-06
-2.21592824856963e-05
-4.15323141838438e-06
-1.56126140604783e-05
-4.07120726007819e-05
-3.69066785483412e-05
-3.31436398964362e-05
-5.52380447988044e-05
-1.12344718235222e-05
-2.89021342430169e-05
-2.19566937460969e-05
-1.29858977920347e-05
-1.6611690490472e-05
-5.22285164108257e-05
-5.87033023613917e-06
-2.13817533647836e-05
-2.84221519076943e-05
-7.0466580862958e-06
-3.3998929831875e-06
-1.04434193848826e-05
-9.59667001199673e-08
-2.23369200076488e-05
-4.88117274219689e-06
-2.00058901373235e-05
-1.77942598777264e-05
-2.05064050064435e-05
-1.46010814157942e-05
-2.05770146514998e-05
-1.68678080756674e-05
6.69372295768014e-06
-2.69323015334507e-05
1.15913287912863e-05
-1.11177965355664e-05
-5.54674706293585e-05
-3.79397115378986e-05
-1.24907265090629e-05
-1.76641009257675e-05
-9.45566100656445e-06
-2.01928278883376e-05
-2.03434064035295e-05
-4.42235822347125e-05
-1.71942488782804e-05
-2.13426654394373e-05
-1.12176224824605e-05
-3.14168761674661e-05
-1.65918844118432e-05
1.00503366424789e-06
-5.20155190489619e-05
-1.81259932425129e-05
-1.19321130931404e-05
-2.27297251452893e-05
-5.58344067613257e-06
-3.9392204613869e-05
-1.75873313724644e-05
-2.6993100379695e-05
-2.93973779434863e-05
-2.10197308520868e-05
-2.72602810357389e-05
-4.44708938993514e-05
-1.53704488282585e-05
-1.67791901155397e-05
-2.21712788194389e-05
-9.77279185717583e-06
-3.39462940496037e-05
-1.67034711116417e-05
-2.95155281951417e-05
-3.25887490767626e-05
-2.13153226016108e-05
-1.50620134044656e-05
-2.82741091457201e-05
-2.88583476335939e-05
-9.46866317500437e-06
-1.06908856719895e-05
-2.34295312594612e-05
-2.32889783571038e-05
-2.94109295185513e-05
-2.83075262264556e-05
-1.1801652828429e-05
-1.92125611589829e-05
-1.92475565289494e-05
-1.98076959162983e-05
-2.41589024451421e-05
-1.60186288378894e-05
-1.98379127241329e-05
-3.39076062726857e-05
-8.30970894583009e-06
-1.11321821504978e-05
-8.76187212495894e-06
-1.50513125397541e-05
-4.56274471665916e-05
-3.73801374416661e-05
-1.67026746704031e-06
-3.56907759631212e-05
-2.1026772564061e-05
6.56099559823644e-06
-1.52425196040251e-05
-4.36855117369807e-05
-2.7073721118945e-05
-2.48759971920869e-05
-1.38822207346967e-05
-5.4767525008013e-06
-2.25394526757119e-05
-4.04268629931336e-05
-3.0301094905073e-05
-3.6091684431704e-05
-4.20812565211526e-05
-1.78014481533119e-05
-2.484418102311e-05
-2.54283691090916e-05
-2.38420173061436e-05
-3.21675714189946e-05
-2.17534822544869e-05
-1.50445806763989e-05
-1.70222193350656e-05
-2.66927960882818e-05
-3.06743672925797e-05
-3.39602758358144e-05
-5.88805078355602e-06
-1.89854039084255e-05
-2.04392115640371e-05
-1.41734103177847e-05
-2.09041424264383e-05
-5.28064322307249e-07
5.57219756875742e-06
-3.42286120401238e-05
-3.54402682126626e-05
-2.04003195989324e-05
-1.84561677982491e-05
-3.70661293496012e-05
-6.37216557360262e-06
-3.47795188358351e-06
-3.64312581788365e-05
-1.34238501333431e-05
-1.73719253691314e-05
-8.61264938032124e-06
-2.28467194348896e-06
-2.08197216897592e-05
-3.01220093380927e-05
-1.02745405431604e-05
-1.5112902047187e-05
-1.90878889597689e-05
-1.70189944192699e-05
-3.34631749720916e-05
-3.43818048845278e-05
-9.12693684246231e-06
-2.03703808488574e-05
-2.39606516044006e-05
-4.42161621228795e-05
2.07710242186079e-06
-3.76512713870469e-05
-1.85187996314222e-06
-1.90369494043854e-05
-3.86215144811624e-05
-2.37658639453676e-05
-3.476351594324e-05
5.40316052578197e-07
-1.07559819684293e-05
-2.13251549420917e-05
-1.1009907938866e-05
-2.79925273712597e-05
-1.07634872935409e-05
-3.39006192237917e-05
-3.02395947191407e-05
-1.12959332969263e-05
-1.55342775815325e-05
-2.52232491383359e-05
-2.06074320351492e-05
-3.87425261186148e-05
-1.97695090905026e-05
-3.4576008520905e-05
-2.71011313778809e-05
-2.51012729693501e-05
-4.7355825139001e-06
-1.90145121879423e-05
-3.94186357872542e-05
-1.42257772766554e-05
-1.47777545487332e-05
-2.20233601239151e-05
-3.65299971976387e-05
-2.42529914313089e-05
-2.41999302741037e-05
-2.24777626648673e-05
-1.835285198957e-05
-2.49488511886087e-05
-1.89903499532841e-05
-2.73324456896883e-05
-2.79972514697555e-05
-7.90517892554886e-06
-4.06995911870334e-06
5.99295764189094e-07
-6.21492435856458e-06
-2.90936935839345e-05
2.93869079523418e-06
-1.09438997573515e-05
-1.63475332448177e-05
-1.20972782424699e-05
-9.40326228650785e-06
-5.65015145311942e-06
-1.2589704372518e-05
-2.37099126082897e-05
-1.55748077264949e-05
-2.70723107142854e-05
-2.73380583738565e-05
-2.00707621849766e-05
-8.43285221586787e-06
-8.83216481635952e-06
-3.51600372417261e-05
-1.44697277999201e-05
-1.28452588541593e-05
-2.86043267183426e-05
-3.49576057581625e-05
-1.89978304901823e-05
-2.90091752570847e-05
-2.21995477567086e-05
-1.67663996943285e-05
-2.87867244301335e-05
-5.86993724044052e-06
4.09617284792996e-06
-4.05099080525935e-05
-1.11463943591197e-06
-1.18978976628113e-05
-1.29792848903549e-05
-2.64074736777473e-06
-4.82246924338485e-05
1.49146131769878e-06
-1.81472680238487e-05
-3.90669162423611e-05
-3.05568930456782e-05
-1.97554870266565e-05
-2.72274123395493e-05
-3.11031273256303e-05
-1.87419346626636e-05
-9.47486467479104e-06
-4.04743630161544e-06
-2.84277042807997e-06
-2.76195488329671e-05
-1.00315536176052e-05
-2.61619839240549e-05
-1.41296098112707e-05
-6.75717687650323e-06
-2.30546864431396e-05
-2.35933719180622e-05
-1.77089058982471e-05
-1.96967020695695e-05
-1.04039356707839e-05
-1.62981335682631e-05
-2.02483890699955e-05
-2.56116912886137e-05
-3.43037877159373e-05
-4.54783862826759e-06
7.59009857800713e-07
-1.70188846346016e-05
-1.69609355224774e-05
-3.08822611391923e-05
-8.9900180767387e-06
-1.41132998044585e-05
-2.50968502338869e-05
-3.01294340028505e-05
-2.50497365992155e-05
-2.62322273875132e-05
-1.83997855097623e-05
-4.41079160934984e-05
-2.05625932107362e-06
-2.62027761090619e-06
-1.692427914571e-05
-2.93630287472722e-05
-1.7079259121007e-06
-5.68743677185001e-06
-2.03215598935783e-05
1.9397909949038e-05
-2.72796723328577e-05
-3.63149888804514e-05
-8.01044881795234e-06
-1.92033586930955e-05
-6.8600263587693e-06
-1.90971959384031e-05
-1.84494803613565e-05
-4.01542792043905e-06
-1.20408568511177e-05
-2.57169830004064e-05
-8.52076907485081e-07
-1.85179736744652e-05
-2.62395216163056e-05
-2.2564983310152e-05
1.46886509640931e-05
-1.74198143666997e-06
-1.64952124424881e-05
-4.9430632932171e-06
-4.88170019213757e-06
-2.13459238443141e-05
-1.97361466908186e-05
-6.41187594987885e-06
6.54493991854825e-07
-3.24787686654118e-05
-2.10507009625261e-05
-2.62394745189386e-05
-3.7431273224859e-05
-1.30322865928134e-05
-2.34785972922067e-05
-3.79351795668304e-05
-2.60351381234573e-05
-1.9885534784928e-06
-3.79729516641862e-05
-3.2004274991955e-05
-2.82097781424066e-05
-2.42659252761144e-05
-4.47221700194898e-05
-3.0675137511676e-05
-2.05826957812211e-05
-4.06346953595387e-05
-4.1373704899008e-05
-3.360625444022e-05
-1.55238608504692e-05
-2.62804763279139e-05
-3.84286171113469e-05
-2.73364362135414e-05
-1.90255202100559e-05
-6.04281793863081e-06
-2.10980742376539e-06
-2.82077646686511e-05
-2.16162339981915e-05
-2.25011354834381e-05
-4.23976528996029e-05
-3.75317654152431e-05
-2.4956923866814e-05
-9.44456416836446e-06
-3.77654491815946e-05
-3.20046003995521e-05
-1.24472715209608e-05
-3.16703228592078e-05
-1.76153607411208e-05
-3.88878395903135e-05
-1.17855190081766e-05
-1.38639509156394e-05
-1.07264942941759e-05
-1.77363205560996e-05
-6.01686354705711e-06
-1.21171292855738e-05
-4.31407433089138e-06
-3.46577892342758e-05
-2.47747887168048e-05
-7.04074047672378e-06
-3.18527075435279e-05
-2.32019635698164e-05
-1.86717219087551e-05
-2.01344919406086e-05
-7.54866957227369e-06
-2.48698548307337e-05
-2.30463180770407e-05
-2.97730609191112e-05
-3.3465380898163e-05
-3.06387734339835e-05
-1.00494547240602e-05
-3.32251656479803e-05
-2.73087666195201e-05
-7.00124320694733e-06
6.42990236431239e-06
-2.5208792531546e-05
-1.60361104961441e-05
-2.78076136171079e-05
-5.85280600557701e-06
-1.26307082235704e-05
-2.60800261580516e-05
-4.31596578058197e-05
-3.40405919687707e-05
-3.8885408642066e-05
-1.05386681529093e-06
6.99286257777701e-06
-2.59221427597598e-05
-1.58442606984137e-05
-3.61066078432147e-05
-3.0774457631491e-05
-2.4801381700773e-05
9.47211062850018e-07
-2.77207788910401e-05
-6.67537850606068e-06
-2.16434362500196e-05
-2.54551396040351e-05
-1.33929626995016e-05
-3.24161663105277e-05
-1.05950554044772e-05
-4.34222833068395e-05
-1.19523351238317e-05
-2.2488204292945e-06
-3.02258031181696e-05
-2.57921977708483e-05
-1.71386231133345e-05
-1.27606140092346e-05
-3.34499841541351e-05
-1.76273730132104e-05
-1.12205508092506e-05
-3.81864333877909e-05
-3.56775608519919e-05
-1.42497228715301e-05
-2.48614282106364e-05
-2.57157429046098e-05
-2.73335592795917e-05
-2.93749134802662e-05
-4.02927751877307e-05
-1.69509633295936e-05
-3.60795794999827e-05
-2.38150574435926e-05
-2.71594700984123e-05
-4.71986877325177e-05
-1.88681933695702e-05
-1.72050124171024e-05
-2.60245585087369e-05
-1.53432818546509e-05
-2.2701971437308e-05
-1.83893829652958e-05
-1.84398316229865e-05
-2.73342782127006e-05
-7.67971569387161e-06
-1.87010613667524e-05
-3.69238355940925e-05
-2.829864925549e-05
-8.41392696991635e-06
-2.36353916678633e-05
-2.80707777495355e-05
-2.92672733881034e-05
-2.58320314524998e-05
-1.7050844738832e-05
-2.97936078008513e-05
-4.4223145187951e-06
-2.91293006786678e-05
-2.1470502760245e-05
-1.76515863522989e-05
-2.09866296582125e-05
-1.27441636258718e-05
-8.78639161394866e-06
-2.94130129643672e-06
-1.29101876195592e-05
-3.75700847198289e-06
-1.0170101667337e-05
-2.10759953912972e-05
-8.08428186292538e-06
-1.78819692907333e-05
-1.37164914923524e-05
-2.83474206987946e-05
-3.38419103404705e-05
-8.84197724611452e-06
-3.38986007467623e-05
-4.97261346368722e-07
-3.80232477200549e-05
-1.98723435420717e-05
-1.71936567453653e-05
-1.5834579320103e-05
-2.54925626685846e-05
-2.52392744795036e-05
-5.74591048482891e-06
-1.38958066344825e-05
-8.85911841241004e-06
-2.47097706431378e-05
-1.61083555462038e-05
-1.43505752798381e-05
1.0438497329164e-05
-2.47002985478795e-05
-2.22009661581986e-05
-1.89365841938596e-05
-2.40436155942842e-05
-1.802161315531e-05
-2.24867156496044e-05
-1.44553912308066e-05
-1.94667412408428e-05
-6.44690174118987e-06
-1.54752051927735e-05
-2.603260240516e-05
-2.5501575054723e-05
-1.0475310377146e-05
-4.36210556406468e-05
-1.47419122437418e-05
-3.29591330702626e-05
-2.28317881123257e-05
-2.67979132385235e-05
-7.84063298441012e-06
1.9222711919001e-06
-1.40594249232617e-05
-8.88072297202414e-06
-4.42570345156739e-05
-9.33894994595864e-06
-5.64421344797714e-06
-4.49763887400459e-05
-5.42131530136019e-06
-1.54557992497773e-05
-2.59447692290781e-05
-3.47492624836555e-05
-2.78795123620751e-05
-9.55062161912834e-06
-7.17244666747557e-06
-1.87168365428889e-05
-2.20379122037311e-05
-3.96088513532517e-05
-1.34076329259761e-05
3.55913367995693e-06
-4.28817894599021e-05
-2.59824582383464e-05
-5.95681699609338e-06
-1.76032083316979e-05
-2.16307840098132e-06
-1.27666588702815e-05
-8.91886126635037e-06
1.81562683529535e-07
-3.95710129031304e-05
-1.08844860971083e-06
-1.39509338136019e-05
-8.02085401113794e-06
-1.08577110601375e-05
-3.1050447967719e-05
-2.20170631671612e-05
-3.30667265148012e-05
-3.24409387570788e-05
-2.44564345839657e-05
-3.52801439674826e-05
1.22571854384439e-05
-9.5561313087045e-06
-1.96966840443578e-05
-2.68123926611516e-05
-2.23695716790611e-05
-2.9635608680757e-05
-2.31315752600291e-05
-1.76110170091878e-05
-8.33106650917014e-07
-7.74692309792074e-06
-2.35890537380681e-05
-2.80935585177416e-05
-3.17101852096012e-05
-2.36071550299044e-05
-4.76100860924898e-05
-9.05548592388551e-06
-3.74749413106213e-05
-1.66362043764997e-05
-3.16265994478454e-05
-1.37138069733743e-05
-2.37242243870999e-05
-2.80754372646653e-05
-1.67682011561395e-05
-1.12922991314609e-05
-5.73379947637982e-06
-2.90876318307819e-06
-1.48742162402561e-05
-7.23471292655934e-06
-3.71050785983758e-05
-2.10255728509095e-05
-2.50123329450743e-05
-1.45282132365815e-05
-2.6437608365705e-05
-1.47265156574822e-05
-1.99026443849851e-05
-3.36404287080021e-05
-1.32815574552034e-05
-5.06236445502304e-05
6.85764123481411e-07
-1.53210218390752e-05
-2.59379214033893e-05
-2.10626372649916e-05
-1.66246242988674e-05
-1.72012778343095e-05
-1.00408902065337e-05
-3.06419407356936e-05
3.38432355671966e-06
-1.55724318986477e-05
-8.88081181101832e-06
-2.25121610486961e-05
-3.59760722053915e-06
-2.82749095623964e-05
-4.10471928388224e-06
-3.72862538454245e-05
-1.88191701689e-05
-3.51254840817449e-05
-4.50206189265908e-05
-3.39069119048491e-05
-3.92674661202454e-05
-2.78535059497898e-05
-3.59848745243103e-05
-1.12719494869799e-05
8.29117491822566e-06
-9.82686310193369e-06
-1.91384186037898e-05
-1.47243977112184e-05
-1.61359660484831e-05
-2.59905822897661e-05
-2.03269802887787e-05
-2.8119930457142e-05
-1.16691810523836e-05
-2.19453854274685e-06
-7.75548090962045e-06
-2.96459517744369e-05
-2.7972657759201e-05
-3.03824671941515e-05
-2.22856816198765e-05
-1.94216652378962e-05
-2.71955465392741e-05
-1.74101571104401e-05
-1.92295648093371e-05
-2.31826937888276e-05
-2.79021757688058e-05
-1.98088568103882e-05
-1.45825657071771e-05
-1.55715601711189e-05
-3.40945820812546e-05
4.65045449043527e-06
-9.39415219990014e-06
-1.27902395554699e-05
-4.30178868273702e-06
-2.44959365807243e-05
-1.22712165233187e-05
-2.96892032771038e-05
-1.89768412793546e-05
-1.14906540589604e-05
-2.61588611965998e-05
-2.04567963264574e-05
-1.95356177976656e-05
-3.28424972169953e-05
-3.08488645241692e-06
-4.12965352339879e-05
-3.56089067530459e-05
-2.74401238223638e-05
-2.54143837625306e-05
-1.49891898324838e-05
-7.77641013705372e-06
-1.51012860874272e-05
-1.62422367813194e-05
-2.59267001808667e-05
4.62794264094835e-06
-2.64875095463757e-05
-3.45494849237965e-05
-1.54944490475645e-05
-3.22176026330985e-05
-2.36839994323228e-05
-1.7293286991058e-05
-1.68927923931747e-05
-1.27251624915408e-06
-4.1754465086609e-05
-3.38170281507837e-05
-1.42170480318289e-05
-4.17342721707579e-05
-1.94162706057015e-05
8.21859583822171e-06
-1.36113903565798e-05
-1.90540513934483e-05
-3.88427593175751e-05
-2.28330450992979e-05
-1.32387412107236e-05
-2.73937398019716e-05
-4.66977719275443e-05
-2.62807736909676e-05
-2.74357426412476e-05
-5.09159466179157e-06
-2.67367566699201e-05
-1.35136321205096e-05
-4.50663726275721e-06
-3.7376942996918e-05
-2.22193790139447e-05
-4.2381338105633e-05
-2.24228484650379e-05
-1.77709810747334e-05
-2.23113459811023e-05
-1.34122833981791e-05
-1.05846733631008e-05
4.92068333958462e-06
-3.59513378539152e-05
-5.2921200102809e-06
-1.86209030944321e-05
-1.81115634613243e-05
-2.28282338594057e-05
-2.40267808769134e-05
-3.70447585470625e-06
5.61941707896474e-07
-2.224535307963e-05
-2.76397026863169e-05
-3.74010298864739e-05
-1.72039661784818e-05
-2.32655569223728e-05
-3.53217663939002e-05
-8.43268439211018e-06
-9.44412288491091e-06
-2.72406493089884e-05
-2.27308240604846e-05
-3.21312768421384e-05
-1.56339526672321e-05
-2.5575886016075e-05
-5.00048865931238e-06
1.04440651674637e-05
-2.15359603389172e-05
-2.35796413982935e-05
-3.34751229008856e-05
-4.77223852295921e-05
-3.35881456069433e-05
-3.10444748521958e-05
-1.5299475130494e-05
-1.88850132695141e-05
-3.5796963630052e-05
4.78044233833254e-06
-3.92189387308907e-05
-2.28031048108658e-05
-8.07432153579321e-06
-2.29221015205151e-05
-1.298349467843e-05
-2.62675064433623e-05
-3.12694489939058e-05
-3.22107563760401e-05
-1.36099849984422e-05
-1.44607041690743e-05
-2.17033859041374e-05
5.30313847110849e-06
-3.10993885558615e-05
-2.52013714124222e-05
-3.70882367487588e-05
-8.86406378700553e-06
-2.38505449484967e-05
-2.90480389677358e-05
-1.61665458218972e-05
-2.34539219765828e-05
-3.58207684141689e-05
-3.67113225279944e-05
-4.2800721388041e-05
-2.83409934953841e-05
1.46619796247308e-05
-2.63055206532407e-05
-1.88767977524312e-05
-2.66462761660808e-05
-2.22817182465698e-05
-1.84214603062744e-05
-3.73218199825303e-05
-7.49706995392979e-06
-2.32517772682885e-05
-2.7012965416345e-05
-2.61346599512466e-05
-1.32907166817652e-05
-3.11656599734216e-05
-2.63469764559415e-05
-2.02443071929034e-05
-2.66113015175696e-05
-1.2638955195099e-05
-3.48995535888253e-05
-1.88230574526349e-05
-2.25428141461427e-05
-3.30031802539932e-05
-1.96823243015145e-05
-2.14650559529696e-05
-3.96356004824979e-05
-1.12486761854809e-05
-2.54800533160564e-05
-1.46359336294674e-05
-1.60151262900503e-05
-1.20383117412035e-05
-3.1083703669592e-05
-2.36008766895049e-05
-1.5287975365098e-05
-3.91436244503121e-05
-6.18984092782215e-06
-2.95257249506189e-05
-1.22104106467081e-05
-3.02881007098299e-05
-2.73381324513163e-05
-1.84166392368914e-05
-6.06388204197524e-06
-1.51570434662055e-05
-2.13406314553314e-05
-2.58075075689313e-06
-1.18735202681957e-05
-1.33861368906107e-05
-1.93392960834495e-05
2.84408968164574e-06
-3.01676097672972e-05
-1.70646218795288e-05
-3.48933727791893e-05
-2.99444078312734e-05
-2.53896170565562e-05
-1.82746483629758e-05
-2.03437895433008e-05
-2.03904109891224e-05
-2.03068187435896e-05
-6.61167086825129e-06
-3.77286910792387e-05
-3.09242795349533e-05
-3.43976093128656e-05
-2.16940307508388e-05
-2.46102452227389e-05
-2.86022207724809e-05
-4.33918611252104e-05
-1.22010822131233e-05
-2.51513726457931e-05
5.02604254439411e-06
-2.04920866141732e-05
-4.47648386960273e-06
-1.54611829999429e-05
-3.24333946703176e-05
-2.2647918770344e-05
-3.58781655460584e-05
-1.74646558898742e-05
-1.60031550867431e-05
-1.44000247541884e-05
-1.77809255268186e-05
-2.47227009207996e-05
-2.98212986926758e-05
-2.75639590306221e-05
-2.275073714362e-05
-2.01089473609884e-05
7.9340627678064e-06
-2.55999753434013e-05
-3.07886663730658e-05
-2.33597866696269e-05
-1.73791109829896e-05
-1.8947224562655e-05
-1.05618489377394e-05
-2.00476479074939e-05
-1.28122339180218e-05
-5.27360466789952e-05
-3.82362538021715e-06
-2.67540467547712e-05
-2.29252468907315e-05
-1.66934094296947e-05
-2.04079323902445e-06
-2.74957370971376e-05
-1.52401346236339e-05
-2.72104335750752e-05
-1.63881470689229e-05
-1.46218645011627e-05
-2.3875302606702e-05
-2.15141059989452e-05
-9.07775108098989e-06
-3.79422071711799e-06
-1.13912433856585e-05
-2.48743827605739e-05
-1.02194469387334e-05
-3.77624052500534e-05
-1.82751035605083e-05
-1.51766574657079e-05
-3.13443642034087e-05
-8.6237751723591e-06
-4.28373067519562e-05
-1.73570780299835e-05
-2.83848159462647e-05
-3.36839058679568e-05
-2.08230509387685e-05
-1.2578826665609e-05
-1.163186599296e-05
-1.73808855698645e-05
2.35848163115943e-06
-4.67930430587062e-06
-1.06548986509919e-05
4.04611949641432e-06
-1.49592480343266e-05
-3.8295606008212e-05
-2.45816698117646e-05
-2.88483264640357e-06
-5.96538954335641e-06
-1.75705917218271e-05
-1.02699311734456e-05
-2.28025255081176e-05
-2.03916423843426e-05
3.74412680669698e-06
-2.08287228710279e-05
-2.94460758202665e-05
-2.35990415161811e-05
-4.09937970366488e-06
-1.49319171407853e-05
-1.84349559392383e-05
-5.41484938113469e-06
-3.56691195016324e-05
-3.37565951428789e-05
-6.56462533599792e-06
-7.12907089974876e-06
-1.17995320178024e-05
-1.58169422773173e-05
-4.37746525460558e-05
-6.14310884737514e-06
-1.2630055464338e-05
-7.89247598389951e-06
-2.1236782700537e-05
-1.30485105380847e-05
-2.60235767480288e-05
-2.54290156366312e-05
-2.17488075014688e-05
-2.49676973509429e-05
-1.99671439917234e-05
-2.47278277515975e-05
-2.56560489464376e-05
-1.09379110004119e-05
-2.74973201117473e-05
-2.87684215823746e-05
-3.18627169624238e-05
-3.28734711181031e-05
-2.48758724786468e-05
-3.276076704091e-05
-4.10390465453771e-05
1.56295512832313e-05
-1.47562461917779e-05
-2.66987473124308e-05
-2.39603715977458e-05
-1.87159271376701e-05
-1.97344029175961e-05
-3.1306425062645e-05
-1.94944746498946e-05
-3.06984103036075e-05
-2.84738963759213e-05
-1.54632134420772e-05
-1.92430793741375e-05
-1.05584090444358e-05
-1.70073703099168e-05
-4.69977907035074e-05
4.39686093491189e-06
-3.7205142129295e-05
-6.35929206097865e-06
-3.10073586670602e-05
-1.68276011830771e-05
-4.28385607839963e-05
-2.36437798250883e-05
-1.21351467770126e-05
-1.23132064292808e-05
-8.03764221236584e-06
-3.52236454822852e-05
-9.38220716552646e-06
-3.07961356395648e-05
-5.67945023559632e-06
-8.12012521828719e-06
-2.32453205868206e-05
-1.19922770583597e-05
-2.33300511244176e-05
-2.08685298440658e-06
-8.1544379887754e-06
-7.99020106054105e-06
-3.95970812084274e-05
-6.14276303074794e-06
-2.15914567555616e-05
-3.73471115183536e-05
-1.85025145310972e-05
-1.57088096817501e-06
-2.84401703825348e-05
-1.91337776905323e-06
-1.92316728788135e-05
-2.69080170603713e-05
-2.74788301406902e-06
-1.35901662691629e-05
-7.14993486312067e-06
-1.65286903357996e-05
-1.99081310331989e-05
-8.60359537571735e-06
-3.57096207986882e-05
-1.59001228393036e-05
-1.72729378021532e-05
-3.510118636623e-06
-2.50276280683202e-05
-1.59729144697606e-05
-2.90785350001855e-05
-2.7059502506457e-05
-1.67531742198853e-05
-3.43263492833106e-05
-1.87202381052709e-05
-2.23691214802913e-05
-2.2347804999928e-05
-4.52792797935242e-06
-2.32667377555488e-05
-2.72291038823203e-06
5.02170266998086e-06
-2.26548640255554e-05
-4.17033491045431e-05
-1.12784697391607e-05
-1.84168803955323e-05
1.12393020898051e-05
-2.46978852349845e-05
-3.26177034807059e-05
-2.07544519279048e-05
-3.4999533677703e-05
-2.55470286694174e-05
-3.95789194160339e-05
-3.60735816956664e-05
-2.02347784927761e-05
-4.07475228800772e-05
-1.3511652279551e-05
-1.21007101543469e-05
-1.7570156956069e-05
-3.29074409246441e-05
-2.32200683589331e-05
-1.68523105244425e-05
-1.48143561926081e-05
-1.82363301796596e-05
-1.24404925533208e-05
-9.86800410236867e-06
-6.01540831019873e-06
-1.26192796449402e-05
-3.24146538036518e-05
-2.43855729995828e-05
-1.66860314600738e-05
-2.20774402399388e-05
-2.17983251731863e-05
-3.40652846037526e-05
-3.77902919755052e-05
-1.08364543237123e-05
-2.40329930248186e-05
-1.35754221202555e-05
-1.12683210199426e-05
-2.7041538582812e-05
-9.66578835790753e-06
1.82120688173946e-06
-2.35200140566617e-06
-2.79493282962068e-05
-2.01321123988564e-05
-1.39926623018108e-05
-9.46793990844097e-06
-8.61858916656058e-06
-1.26051221485145e-05
-9.6779929437911e-06
2.95539287854709e-06
-5.77129007088519e-06
-2.81676488878055e-05
-2.88135725396222e-05
-2.10738318303962e-05
-1.65420867580881e-05
-1.80429678820636e-05
-1.51168133039562e-05
-2.52962950494481e-05
-3.82757662781126e-05
-1.56138602809785e-05
-1.86470690486326e-05
-2.09367565891409e-05
-1.9161192777289e-05
-3.01744925273382e-05
-2.04618496629848e-05
-1.28382217739421e-05
2.94433011546169e-07
-2.82844399511017e-05
-2.87699300517708e-06
-5.52157766576105e-06
-3.42782972258327e-05
-1.47403814586043e-05
-8.32519613733624e-06
-2.1060172444402e-05
-3.08980030280653e-05
-4.42039318791467e-06
-2.77724278674061e-05
-1.85480166319401e-05
-3.48733343079576e-05
-3.16654515917255e-05
-2.22756007362965e-05
-4.07097504030523e-05
-2.41749410230845e-05
-7.15877374567784e-06
-7.50180342167226e-06
-2.56362646817858e-05
-3.29640152198838e-05
-3.25005122661677e-05
-2.6772395124159e-05
-1.9713523421107e-05
-2.88397611612098e-05
-1.18104280652283e-05
-3.73807605681634e-05
-9.11334707608984e-06
-2.55791309139511e-05
-1.31464047033475e-05
-3.44094656391281e-05
-2.32070867851531e-05
-1.26355229896999e-05
-2.76205090810455e-05
-1.61608150603559e-05
-1.94445944011749e-05
