# Supplementary material for: Research on computational propagation and identification of mine microseismic signals based on deep learning
Source: PLoS One. 2025 Oct 22;20(10):e0334641. doi: 10.1371/journal.pone.0334641 (PMC12543183; doi:10.1371/journal.pone.0334641)
Supplement: S1 Data — (ZIP) [file pone.0334641.s001.zip › 000100500001039.xlsx_0.txt_24.txt.txt]

-1.8381666265932e-05
-6.38575826570121e-06
-6.39203532791559e-06
-2.63153153137717e-05
-2.41674337547548e-05
-1.7206116133853e-05
-3.58430539699525e-05
-1.90179908743471e-05
-8.82876649943489e-06
-2.73401036974934e-05
-2.44635479429895e-05
-4.24801274729939e-05
-1.4585637325246e-05
-1.17749275971479e-05
-2.56907529723036e-06
-1.79357567269048e-05
-1.64443148976901e-05
-1.05542862798233e-05
-1.42916042233488e-05
-9.46980430591262e-06
-1.40758570135839e-05
-4.93271721906372e-05
-2.5882659348705e-05
-2.73558068498094e-05
-1.22755181476433e-05
-9.29264781334796e-06
-2.3115738123369e-05
-1.74487187395093e-05
-4.45324251001316e-05
-1.43434487653785e-05
-1.28682904064464e-05
-1.47749199607402e-05
-2.33916192597203e-05
-2.37529037468228e-05
-6.7355208486614e-06
-2.61258283808687e-05
-3.02397265553068e-05
-1.55730203269518e-05
-2.35758564075112e-05
-2.53007585583621e-05
-1.85096128809073e-05
-1.34524804288915e-05
-2.18860696107906e-05
-2.42591413684206e-05
-2.46000237582841e-05
-2.64908088737091e-05
-1.28188942001126e-05
9.14069086924058e-07
-2.20325508734319e-05
9.83693502034781e-06
-3.27687866447033e-05
-1.2901772311158e-05
-1.24950394467502e-05
-8.82684876379144e-06
-5.41991294483746e-06
-9.89322176725292e-06
-2.99227017011146e-05
-1.83822208765605e-05
-9.2816225413777e-06
-2.08480924946134e-05
-2.68256805415013e-05
-3.79692973197394e-05
6.38902810064454e-06
-2.75383104865155e-05
-2.14379071211969e-05
5.54910089995754e-07
-1.06125535852756e-05
-2.85004374529455e-05
-2.64085361464498e-05
-1.75499899339168e-05
-2.56418066920303e-05
-8.99764476026198e-06
-8.91372403082483e-06
-1.67584415992001e-05
-1.19552025426459e-05
-1.56192606407417e-05
-1.11188089535515e-05
-2.46681893194858e-05
-2.02742739031925e-05
-2.16687943968645e-05
-7.96893769531411e-06
-3.56885063203752e-05
-5.7780245920501e-06
-3.84219042170235e-05
-2.57913416687346e-05
-1.53051354076212e-05
-7.29771462751966e-06
-3.17663812637971e-05
-1.95168804067073e-05
-4.30304204219616e-06
-3.70463428831735e-05
-1.28233541640421e-06
-4.19621808011168e-05
-1.59247451903004e-06
-5.06274944383099e-05
-4.81280922483283e-05
-3.73026688537351e-05
-2.26789362463527e-05
-8.55807339561028e-06
-2.11214068515061e-05
-8.55157681055083e-06
-7.88176408043459e-06
-1.34240276779779e-05
-1.4162736146901e-05
-1.91058409762522e-05
-2.66298695207176e-05
-2.81306740529316e-05
-4.19283460235175e-05
-1.91850384134811e-05
-2.72191736496943e-05
-3.58012535541578e-05
-2.71402707886468e-05
-1.81016854012258e-05
-6.26570594159537e-06
-1.45572178926597e-05
-2.09797709473389e-06
-3.50863292096643e-05
-1.27828555228873e-05
1.22228187485811e-05
-2.50832454493072e-05
-1.35786916574217e-05
-2.87617763752146e-05
-2.43758409724957e-05
-1.67615944578789e-05
-6.04503296376343e-06
3.89363507087695e-06
-1.41464746941315e-05
-8.22398377778623e-06
-1.27421060128694e-05
-3.46500542798627e-05
-1.95509263822285e-05
-3.6067156724379e-05
-4.27634912280428e-05
-5.50773122247293e-06
-4.62950734817353e-05
-2.77681126757206e-05
-3.87868536285151e-05
-2.20371219383437e-05
-2.4281012661393e-06
-2.89784557695689e-05
-2.70445927252882e-05
-2.42073228094222e-05
-1.32814212858023e-05
1.12378675475501e-05
-3.72318766660913e-06
-2.53107450110204e-05
-3.11930891165139e-05
-1.02744534239e-05
-2.47720622005088e-07
-1.51870144756888e-05
-5.59224806084566e-06
-3.40473126545867e-05
-2.31746031800039e-06
-2.53747075458398e-06
-1.32471353072582e-05
-1.69326519221351e-05
-2.66301883266261e-05
-1.36580843381505e-05
-2.91373306940885e-05
-1.55929651235688e-05
-8.18236028980573e-06
-3.76848667707194e-05
-7.2706138753045e-06
-7.23190475036034e-06
-1.97819659456984e-05
-2.92541914412092e-05
-4.19994173400343e-05
-4.91159458147988e-05
-2.50252120350739e-05
-2.86122602461821e-05
-3.36471278692347e-05
-1.89967388876156e-05
-3.82813097537356e-05
-1.73963249115905e-05
-2.08830695010344e-05
-1.93052663393959e-05
-2.58162292205011e-05
-2.17639720092203e-05
-6.63488873653742e-06
-2.93568116013709e-05
-2.50268160747988e-05
-1.79122644084365e-05
-2.19730739338238e-05
-4.28833732434074e-05
-7.91198354798007e-06
-2.8932233054523e-05
-2.39603223320945e-05
-1.87974599660551e-05
-1.48040376776245e-05
-2.53260472025299e-05
-2.97804135903558e-06
-3.8050693490346e-05
-3.11115952025113e-06
-2.7321293213808e-05
-6.27551875960135e-06
-2.47459542316866e-05
-2.50454565688081e-05
-4.66618292846401e-06
-3.18555144453692e-05
-2.21786453096338e-05
-1.77812782997371e-05
-2.27567954473701e-05
-2.81579823750804e-05
-8.83654815471302e-06
-4.59850931684436e-05
-2.9828034602001e-05
-2.72428093182702e-05
-3.02587349606359e-05
-2.92014866492455e-06
-5.6507721714044e-06
-1.0688405565572e-05
-1.43675103263169e-05
-1.56553723639281e-05
-5.03728948282291e-06
-2.4664583599152e-05
-1.00430857432283e-05
-3.74106267942904e-05
-9.48878903691439e-06
-7.47531762140394e-07
-2.68551404150557e-05
-1.9243580274664e-05
-4.06361200139942e-05
1.76336529953568e-05
-1.89002394235174e-05
-1.2706326027052e-05
8.70626313948149e-06
-1.25337003284891e-05
-3.22493101387622e-05
-1.36122245990894e-05
-9.09780467329606e-06
-3.54621343807346e-05
-2.56009202181584e-05
-3.01487597203245e-05
-2.09682460854015e-05
-2.44859057166504e-05
-1.9127060477032e-05
-1.82832685784289e-05
-1.61044546794752e-06
-2.82632122857733e-05
-1.74774781015619e-05
-3.38006062864253e-05
-1.04100609137982e-05
-9.78796459664907e-06
-3.14845491594807e-05
-2.04534291053286e-05
-3.23069464616977e-05
-3.21526663182339e-05
-6.96805771712238e-06
6.84006469326406e-07
-2.28828640609813e-06
8.95639548907307e-06
-2.32650652362062e-05
-2.69330343105339e-05
-1.18111625796766e-05
-1.89743541061196e-05
2.23443643820777e-06
-3.07767574364292e-05
-1.94879391678625e-05
-1.30101966961162e-05
-9.81720093465148e-06
-2.10072509739684e-05
-2.61771231642644e-05
-2.2063653838214e-05
-2.37890848071582e-05
-1.19090988717346e-05
-3.49232006859709e-05
-3.43934984931942e-05
-2.77115720892811e-05
5.18098506428834e-06
-1.75059879772393e-05
-2.18715813024299e-05
-7.13240852864065e-06
-2.41176077236734e-05
-1.60922661401939e-05
-2.74252557252516e-05
-3.67956817630573e-05
-3.94451357174909e-05
-1.24149618610069e-05
-1.46046421926059e-05
-1.92966781403475e-05
-1.16959511619588e-05
-2.96117384826354e-05
-2.77650909066729e-05
-2.27789931285225e-05
-1.08170262281181e-05
-1.27523109855277e-05
-1.7161790642094e-05
-1.83672573817249e-05
-2.31897550439036e-05
-3.27829342226292e-05
-2.3113762096606e-05
-4.32852401470985e-05
-1.64976081463568e-05
-2.54796653233025e-05
-2.36554389640783e-05
-1.01793225448363e-05
-2.40275713704939e-05
-1.65279679061608e-05
-1.80437716518825e-05
-3.96823840715116e-06
-3.13406209738472e-05
-5.00514896356242e-05
-9.07949141870001e-06
-3.5013626344979e-06
-1.41459880393398e-05
-2.4910716851443e-05
-3.47162808475952e-05
-4.80831405824043e-05
-2.50687689012472e-05
-2.66120216492835e-05
1.75610278987914e-05
-2.53409164286024e-05
-1.13645702217417e-05
-1.57573310115708e-05
-8.91762334328076e-06
2.10740589834793e-06
-2.22490261353348e-05
-3.96358093809037e-06
-3.41007004076219e-06
-2.40841237871761e-05
-1.31351817344938e-05
-1.18089057231921e-05
-2.36606385475412e-05
-2.3648807692022e-05
-1.8710244712739e-05
-2.40461903340865e-05
-7.21606570917878e-06
-2.20024021394551e-05
1.04705360144981e-06
-2.66750289914034e-05
-2.20284671243254e-05
-3.00806520569505e-05
-4.80549337112567e-05
-2.75276282757748e-05
-3.83778736038798e-06
1.53917520966674e-06
-2.00798765479807e-05
-3.18152201985187e-05
-2.04511726006015e-05
-2.19448588288461e-05
-1.96552713913154e-05
-2.51272499781137e-05
-2.22647288202703e-05
-4.72878331608757e-06
-2.87608794273599e-05
-1.9327325655641e-05
-1.66885678392136e-05
-3.94334039700949e-05
-1.91405505282794e-05
-2.97169459594094e-05
-3.12115746913474e-05
-2.50409531819648e-05
-4.33838528319557e-05
-1.62233967861834e-05
2.78952568497064e-06
-1.41634009612766e-06
-1.50887137769503e-06
2.85355266100093e-06
-3.28411474370877e-05
-1.259037423935e-05
-6.42867648665315e-07
-1.05867718703417e-05
-2.69641559284189e-05
-2.69167381323844e-05
-3.57756528940525e-06
-3.38709811181813e-05
-7.51328013742818e-06
-5.01380220659467e-06
-2.03159965417014e-05
-2.33456123776624e-05
-3.44875251008547e-05
-3.71135742672025e-05
1.18234042657248e-05
-1.60376409087516e-05
-1.78841892703575e-05
-9.88167736717018e-08
-2.44037522680647e-05
-3.20004449893379e-05
-1.6128104236983e-06
-3.92047457498736e-05
-2.0356320574717e-05
-1.96286693750485e-05
-3.19592572106683e-05
-2.79926239112662e-05
-1.74521312447597e-05
-3.18542144631968e-05
-7.30616395653105e-06
-2.17410527355004e-05
-5.56089459507808e-06
-5.72834748703834e-06
-1.63378631330724e-05
-2.39958579298631e-05
-2.33254817579395e-05
-3.51798178254731e-05
-3.36720203908099e-05
-1.73765696873101e-05
-2.53982860668138e-05
-2.81179881217668e-05
-2.25711166109231e-05
-1.52343211338119e-05
1.98312411563517e-06
-2.50086558115905e-05
-3.39531636611661e-05
-2.65320496499732e-05
-4.1946849970341e-05
-1.08706492794047e-05
-2.66528176281034e-05
-1.72677613249937e-05
-1.87322922354038e-06
2.69439767956736e-06
-3.71192542338605e-05
-3.1825314775869e-05
-1.19147643792495e-05
-1.95650832678751e-05
-1.66546293277471e-05
-5.08225813048669e-05
-2.35552789387195e-05
-4.90333889630109e-05
-1.86317552072455e-05
-4.41846033246826e-05
-2.76919103197766e-05
-1.93496473963414e-05
-2.82480059560184e-05
-2.11309225563587e-05
-4.29623786416129e-06
-2.97805103773961e-05
4.92821281639866e-06
-4.06574212278917e-05
-1.9061130501654e-05
-1.61189203130234e-05
-3.03889177425012e-05
-1.48038035548028e-05
-2.12175031784162e-05
-2.0476382069398e-05
-2.11650918137778e-05
-2.10554421925966e-05
-2.38744408527953e-05
-1.86430358333146e-05
-2.2881906593302e-05
-3.04883403650114e-05
-2.22432582406141e-05
-2.02389418447832e-05
-2.23181835103381e-05
-2.49279119458823e-05
-1.7234377727669e-05
-3.54245666149627e-05
-3.29680159995409e-05
-2.72728907630712e-05
-1.24030171570434e-05
-2.84079712726783e-05
-1.49933341796133e-05
-2.6204238598858e-05
-1.36370766427775e-05
-1.363584891973e-05
-9.48798580145895e-06
-2.58094656861545e-05
-1.62357711166988e-05
-1.01455973359791e-05
-1.83078330096226e-05
-1.9070965486514e-05
2.91033967320491e-06
-1.52748100280003e-05
-1.3985200921674e-05
-1.45676260947848e-05
-9.25031896655507e-06
-1.7865123682386e-05
-2.18286851980416e-05
-2.59938491250273e-05
-9.85408937007274e-06
-9.43226760946514e-06
-6.87831430735737e-06
-1.41315161989023e-05
-2.77618040507694e-05
-4.54087092410702e-05
-1.86508233617268e-05
-1.72612650793479e-05
-3.12380770408702e-05
-1.57160547253386e-05
-1.50796083553764e-05
-1.67544288370968e-05
-7.90613455340447e-06
4.61254858766118e-07
-1.38384775115934e-05
-1.53852108411627e-05
-1.30809317460113e-05
1.27776360555781e-07
-1.23127924095399e-05
-1.37452499657374e-05
-1.23024369843109e-05
-4.50132609792687e-06
-5.99240505572242e-06
-1.94605645982977e-05
-7.30249511389895e-06
-2.68612470029214e-05
-1.61160780581287e-05
-2.67806747287749e-05
-3.92080483390066e-05
-2.07018725395159e-05
-1.68067269362413e-05
-1.29620910303045e-05
-2.15415449555704e-05
-5.78275058601513e-06
-2.36213959094362e-05
-5.16104254027043e-05
-4.0721875732017e-05
-1.68742673596789e-05
-2.04511641406941e-05
-2.23198860534011e-05
-1.19409902208352e-05
-2.06400236832681e-05
-1.89273443256414e-05
-1.91894156044208e-05
-2.72699519767909e-05
-3.44480718935076e-05
-1.26034419970033e-05
5.03465054741724e-06
-9.96101539523313e-06
-3.01697406300801e-05
-1.78908295734862e-05
1.43220539700691e-06
-2.59299929669832e-05
-2.4973552633775e-05
-1.87842492702913e-05
-7.64480656788744e-06
-7.75750356507425e-06
-1.68090485295811e-05
-4.77484687853713e-06
-1.47737003347404e-05
-1.2359043345488e-06
-2.85693139912161e-05
-7.44370225510388e-06
-6.94125679196387e-06
-1.70304239695624e-05
-1.5585789698276e-05
-2.32455436852098e-05
-2.44107686470943e-05
-4.41310729446364e-05
-3.17276313178931e-05
-8.44741546931642e-08
-3.67192628816839e-05
-1.30363515692015e-05
-3.973113831878e-06
-1.24301922614286e-05
-2.64875022196417e-05
-6.51093601823299e-06
-2.95525509748251e-05
-5.21804701064879e-05
-3.14837116878903e-05
-2.16470089443599e-05
-4.97698299510266e-06
-2.28061932254384e-05
-2.35689793656339e-05
-3.15327257856988e-05
-6.80872871236103e-06
-3.32278113067609e-05
-7.17723196353463e-06
-1.43139374205177e-05
-8.55887332715173e-06
-7.43239769038738e-06
-1.21908275732864e-05
-1.49021759984775e-05
-2.48374491742345e-05
-2.41802420865095e-05
-9.92253289508727e-06
-1.51837133644889e-05
-2.64650690981295e-05
-1.32828658888254e-05
-1.57677433025787e-05
-1.90103896397605e-05
-8.97972412167694e-06
-3.31970775755169e-05
-2.92833951399326e-05
4.98514847058494e-07
-1.26181131200732e-05
-1.18748090553278e-05
-8.20970073179015e-06
-9.50655167932327e-06
-2.9845587555349e-05
-1.23426826087306e-05
-1.13640689487709e-05
-3.75073073972644e-05
-1.8662877308337e-05
-2.0099020697113e-05
-2.33280313370816e-05
-2.93324505363498e-05
-1.19149573155498e-05
-1.94935536771423e-06
-4.0704718559443e-05
-5.17615563748203e-06
-2.97942196747093e-05
-1.13076850839281e-05
-9.3351464277744e-06
-2.64309044567735e-05
-2.94641951894765e-05
-1.26443608987119e-05
-2.35145518146716e-05
-3.08880340779779e-05
-1.79953565783391e-05
-3.87373730802807e-05
-1.65724841525189e-05
-2.92921458226842e-05
-9.30644371089022e-06
-2.47469075499084e-05
-3.17102699951277e-05
-2.22928159612383e-05
-2.02254593872699e-05
-2.43402217589696e-06
-3.00341770423422e-05
-4.00563930815229e-05
-2.52275011135187e-05
-2.54865730291958e-05
-2.91264236465399e-05
-1.09372954221935e-05
-1.20280907186078e-06
-1.94876213113646e-05
-1.32542926045202e-05
-8.39634305834814e-06
-3.13417836617959e-05
-4.21546309133818e-05
-3.8521678748294e-05
-3.54179157354254e-05
1.01851496474972e-05
-1.89438990773361e-05
-2.36204984965838e-05
-1.26565792485563e-05
2.37862366197518e-06
-1.1669825344426e-05
-6.11922057442284e-06
-2.53539599273298e-05
-7.31848207466012e-06
-2.71767811093025e-05
-6.57791012430809e-07
-1.4259972648422e-05
-1.79715136587583e-05
-3.0082431825188e-05
-1.23910960484203e-05
-7.38971386710935e-06
-2.20868183350037e-05
-2.9637468417753e-05
6.2148365872841e-08
-1.34412880544126e-05
-2.14841266484607e-05
-1.3263370088304e-05
-1.7611269824181e-05
-2.44512282206526e-05
-2.39897587899303e-05
-3.17417005064041e-05
-3.54857001696482e-05
-1.53718737068002e-05
-8.18652674528128e-06
-1.71936923984801e-06
5.93068308711195e-07
-1.08405208916301e-05
-3.1476115918315e-05
-1.57892696084343e-05
-1.83510046392465e-05
-4.11020041050473e-05
-3.30576709029213e-05
-1.27223375289387e-05
-1.78402099286427e-05
-2.80038581093793e-05
-1.27835507515537e-05
-2.16279602876214e-05
-5.03696606423285e-06
-1.491162182119e-05
-1.92344457550768e-05
-3.36939694282608e-05
-1.20517517212696e-05
-3.18802437759667e-05
-2.97997007209823e-05
-9.465716959351e-06
-2.07288694710633e-05
-1.90186719925398e-05
-1.41326072020983e-05
4.95665131303393e-06
-7.49396813985964e-06
-1.10214429450581e-05
-1.64297971893913e-06
-3.23438177109718e-05
-1.75806876752545e-05
-1.17375475222015e-05
-1.78462155341323e-05
-2.81094515549233e-05
-1.30411764649768e-05
-1.97005444156137e-05
-2.22277391052725e-05
-2.72703501464771e-05
-2.42710819772636e-05
-3.49474341880447e-05
-4.13800351746841e-06
-1.39139504589825e-05
-1.06653428863183e-05
-2.59017925202812e-05
-1.58466962800559e-05
-3.88151696153106e-05
-1.2127852042962e-05
-3.63016905006318e-05
-3.17290310376682e-05
-2.65528696684886e-05
-3.22099217606297e-05
-3.77234798625991e-05
-8.95228246326054e-06
5.04879152201645e-06
-1.28140810326426e-05
-3.92214339083643e-05
-1.55849785031609e-05
-2.0735194785446e-06
-1.30207239049767e-05
-2.921169253585e-05
-9.94871290867899e-06
-5.8846146598233e-06
-3.13550085141249e-05
-1.98770803346123e-05
-3.42436789818406e-05
-4.90545520488045e-05
-7.15760045201597e-06
-1.81621630366646e-05
-2.24915631297911e-05
-3.40957208993034e-05
-2.53224657499285e-05
-1.33149019583971e-05
-1.91321593157627e-05
-2.85131227645777e-05
-1.279256393416e-05
-3.21821885738996e-05
-3.59739395130022e-05
-1.47668025516802e-05
-1.64902846608773e-05
-6.27512630889346e-06
-1.81465897150823e-05
-2.89024629597355e-05
-9.17536744536021e-06
-1.44985895405381e-05
-1.65418002160495e-05
-2.52573773532031e-05
-2.11666375817459e-05
-9.18673001514312e-06
-2.08517409929447e-05
-3.97776431568413e-06
-1.56611527807449e-05
-1.27612121642671e-05
-2.33732967193858e-05
-3.37617393285803e-05
-2.63072768300844e-05
-3.01187751673952e-05
-8.90418803966341e-06
-1.24296551976894e-05
-3.10247779582486e-05
-1.88430772389846e-05
-2.23222416820744e-05
-3.35794316054896e-05
-3.88975007845198e-05
-1.57540167353564e-05
-2.22221615102229e-05
-1.76579423179288e-05
-2.59248812844208e-05
-1.68942494314753e-05
-2.05603876026818e-05
-7.49524331282523e-06
-2.4141909433543e-05
-5.64066610617667e-06
-6.06678608155187e-06
-2.60508216096081e-05
-3.70060671473774e-05
-2.99687171180412e-05
-1.08346152877899e-05
-1.48007453347465e-05
-1.76980843250028e-06
3.33325756300529e-06
-3.36843043763884e-05
-2.16148733190655e-05
-1.85155970507612e-05
-1.71673463592382e-05
-2.06132268537653e-05
-3.31389392284517e-05
-5.16835007510067e-06
-5.17750002670371e-06
-1.61635287390017e-05
-2.20072943859982e-05
-2.20906776547186e-05
-2.07394746687867e-05
-2.71178176517074e-05
-1.271292958033e-05
-3.94374095989576e-05
-9.68250121153235e-06
-1.08262593566691e-05
-1.25115509809676e-06
-2.03561206588506e-05
-3.495688397574e-05
-5.06384034742559e-06
-1.71090513781302e-05
-2.73936779041925e-05
1.34294210298896e-05
-2.04984572268213e-05
-2.46018386599904e-05
-8.15781739292852e-06
-1.02966918596955e-05
-1.98108873967777e-05
-1.54424822990444e-05
-4.04131638798631e-06
2.203959232642e-06
-2.36469347587532e-05
-3.09401816129307e-05
-1.7219012695738e-05
-2.43486874617637e-05
-1.84744079178577e-05
-1.52652246313315e-05
-1.54759313645354e-05
-2.97657470882919e-05
-2.09169940593354e-05
-1.93319487947113e-05
-2.21595120069842e-05
-2.78038057294349e-05
-3.99637484281667e-05
-1.12796552185775e-05
-1.11253841609816e-05
-2.77731879514974e-05
-1.04471342805925e-05
-2.91213008902387e-05
-2.14809485022212e-05
-1.52406153415928e-05
-2.1343296179624e-05
-2.17015598482199e-05
-1.30988995399089e-05
-2.15397004361849e-05
-2.34684184602493e-05
-3.66150238076765e-05
-2.99052664112647e-05
-3.45375097751233e-06
-2.05215482329309e-05
-1.00154976244301e-05
-2.92602064005178e-05
-1.22254762913921e-05
-2.12846345243807e-05
-2.270986546786e-05
-2.64745859361145e-05
-9.4958967374374e-06
-2.60383507301037e-05
-2.1559948753056e-05
-1.91265072882449e-05
-7.97808329879767e-06
-2.63983017213971e-05
-1.23038553478046e-05
-1.06508042582392e-05
-2.49827965545615e-05
-1.86630002400789e-05
-2.18952353546277e-05
-2.60100912964017e-05
-9.01652623734114e-06
-3.74538808712025e-05
-8.52847554926608e-06
-1.88214068079975e-05
-7.07125952686012e-06
-2.2099203239094e-05
-2.1494145998281e-05
-1.38657970948764e-05
-2.17132033143597e-05
-6.40679304142836e-06
-3.07796370800739e-05
-8.2415951770704e-06
-1.98258081150908e-05
3.57025043922928e-07
-2.11444444775337e-05
-5.52507105270383e-05
-2.14693381333392e-05
-3.45169111915168e-05
-1.89304509309609e-05
-2.55896387680194e-05
-2.26849927569455e-05
-1.56546776050012e-05
-6.6050351532157e-06
-1.50636675361705e-06
-3.4492229354675e-06
-2.21482196216441e-05
-3.04961500118444e-05
-2.53721098365736e-05
-1.89006977888696e-05
-2.77825779031349e-05
-2.0740412385502e-05
-2.17786443958025e-05
-8.1812366770922e-06
-1.49665752500695e-05
-1.43281251518584e-05
-1.68373358883572e-05
-1.65153230908924e-05
-2.92608950234634e-05
-4.21393341572707e-05
-1.57079515981177e-05
-2.56188447878713e-05
-1.92429725488706e-05
-1.85680912988428e-05
-3.22699193062459e-05
-2.92674046541458e-05
-9.02279453395335e-06
-1.86024030321374e-05
-2.93146116796834e-05
-9.70110612175172e-06
1.19882185438134e-06
-2.57787137202302e-05
-3.10802228473324e-05
-2.38132826874378e-05
7.07497202166464e-07
-1.85434054729013e-05
-2.82590634629254e-05
-4.5225020313206e-06
-3.47312872599227e-05
-1.82560347658849e-05
-3.52065536182319e-05
-1.7606447694222e-05
-4.00282227205114e-05
-3.21143503462469e-05
-2.03296947038766e-05
-3.88801846779928e-05
-2.20995475096797e-05
-1.26520424973638e-05
-3.29399352964237e-05
-2.78178259766598e-05
3.70626867376165e-07
-1.87700869192215e-05
-2.3389022377264e-05
-1.83138265434571e-05
-1.35351355226955e-05
5.00125890740838e-06
-1.86158349244963e-05
1.35016023672815e-06
-2.00769365680994e-05
-8.55871980133186e-06
-1.12751410820126e-05
-3.38037467045595e-05
-2.15736295149932e-05
-7.77017039891868e-06
-3.15993595698151e-05
4.32391282941787e-06
-9.85880500457427e-06
-2.55443722323619e-05
-2.4556750041475e-05
-1.49626515849349e-05
-2.57625352933571e-05
-1.11807232035347e-05
-2.15633113502595e-05
-2.96743562749375e-05
-1.82002754865821e-05
-2.38922460692196e-05
-2.59439417335676e-05
-1.7106458594173e-05
-1.70332497580453e-05
-7.67061889298247e-06
-2.80770679845319e-05
-9.75375037664296e-06
-1.02734570984151e-05
-2.03536486193921e-05
-1.75745791601739e-05
7.89827839322962e-06
-5.27526015836211e-06
-2.5143067197867e-05
-1.47980829194876e-05
-2.19212161500686e-05
-1.26463105399108e-05
-2.51037685018511e-05
-1.99835174508196e-05
-3.24620696256053e-05
-1.5898627831585e-05
-1.89678427981161e-05
-1.74717415877013e-05
-7.68500769868174e-06
-2.24066679182901e-05
-2.63177931938927e-05
-1.57679084337277e-05
-2.41210903250027e-05
-4.00369924715702e-05
-2.04940714943073e-05
-1.93369301433631e-05
-2.60390169806215e-05
-3.35602326409433e-05
-3.20494620192614e-05
-1.05520066700633e-05
-2.60632001682326e-05
-2.50506667490412e-05
-3.22833323286541e-05
-3.41342828115764e-05
-1.47047377281984e-05
2.07957372361899e-07
-1.11866275926204e-05
-1.23481432950646e-05
-3.8822544915519e-05
-1.0612947361583e-05
-1.43146189730771e-05
-3.17004172862896e-05
-2.81193492027082e-05
-9.45159995777821e-06
-2.14741432188465e-05
-2.05090472679473e-05
-2.93393822330739e-05
-2.0114477759535e-05
-1.54303208658874e-05
-2.43350452438724e-05
-2.2538542734694e-05
-7.50250301232693e-06
-1.41613481921022e-05
-2.21153990775999e-05
-2.10753856253901e-05
-1.96505194177893e-05
-1.99627042883047e-05
-2.87822516241656e-05
6.93272660465334e-08
-3.75806620382012e-05
-1.81709334717976e-05
-1.84569725566763e-05
-1.92491557119559e-05
-2.72071837156991e-05
5.3580007529524e-06
-1.44830352397139e-05
-2.21290330492102e-05
-2.7983700631329e-05
-4.80564074937997e-05
-3.12115336793062e-06
-1.4373108083689e-05
-2.53127867352392e-05
-8.28582901587913e-06
-1.67390163086814e-05
-2.01079438567333e-05
-1.12940472605097e-05
5.9493835233431e-06
-1.87026247965879e-05
-3.6041431245686e-06
-4.00600638198899e-05
-7.0338254825169e-06
-1.91961495951901e-05
-1.84862052099373e-05
-3.13848863321354e-05
-1.88793439576087e-05
-1.0928095182691e-05
-2.27039364379005e-05
-4.26582967829422e-06
-1.24049823192478e-05
-2.39194830361108e-05
-2.45293057386225e-05
-2.03776985800335e-05
-3.1367028525886e-05
-2.19175360623382e-05
-4.20130049983618e-06
-1.04846026476472e-05
-2.95205802007082e-05
-2.17148323336718e-05
4.58397620473658e-06
-2.4114870619638e-05
-1.76098538082239e-05
-2.62053689542993e-05
-5.55296286577824e-06
-2.36270169672461e-05
-1.68077132132791e-05
-1.11829115672904e-05
-1.62658547624846e-05
-1.01921019544408e-05
-1.23319938783763e-05
-7.41371333038949e-08
-2.19653719213551e-05
-8.0450829384597e-06
-2.7389108327941e-05
-2.54970594169404e-05
-1.83746436809531e-05
-3.20371517155004e-06
-1.25913473155501e-05
-5.19713097910124e-05
-2.13885018954157e-05
-2.62452980505693e-05
-3.36977939214966e-05
-2.25392693768656e-05
-4.47617827383882e-05
-1.96318663844976e-05
-2.52745275085177e-05
-5.34036506530278e-06
-1.68432682329605e-05
-2.00065317469006e-05
-1.33512900408297e-05
-1.59910493235952e-05
-1.0943686420122e-05
-1.68617071265351e-05
-1.04744833742858e-05
-3.01244813434958e-05
-2.02165860342351e-05
-2.02998775142516e-05
-1.75786503121808e-05
-3.29710827269803e-05
1.68751049337045e-06
-2.4848761938195e-05
-6.99799992633343e-06
-2.28113065139458e-05
-2.7303055716121e-05
-2.21287938344261e-05
-1.19561678392404e-05
-3.97369201786926e-05
-3.15991723216017e-05
-2.53655863918485e-05
-1.35732457664682e-05
-1.88890319512304e-05
-1.66951848721704e-05
-2.09269261523555e-05
-2.78538188329224e-05
-1.5657925416302e-05
-3.20169884311086e-05
-3.02193729237012e-05
-1.78779352521007e-05
-2.93313188436387e-05
-4.32095862491963e-06
-2.91113433475195e-05
-1.53606442234564e-05
-1.24421700645254e-05
-6.74595581559722e-06
-2.25805611849509e-05
-2.918459480083e-05
-1.61132094081574e-05
-2.77476855002597e-05
-1.73265010553027e-05
-2.45906857906339e-05
-3.30420958255132e-05
-1.98796570798874e-05
-5.42136357022318e-06
-1.5993479897181e-05
-1.85178837517373e-05
-3.22152961791712e-05
-2.92100921955125e-05
-6.82749989597681e-06
-1.90792869873029e-05
-1.59268308629217e-06
-1.99575765218088e-05
-1.56558083947059e-05
-1.48725779348354e-05
-1.29980921490848e-05
-2.5854361152504e-05
-7.05777529304801e-06
-2.9437276070782e-05
-2.69816923305844e-05
-1.42390854864313e-05
-2.47313274240951e-05
-3.16238021041748e-05
-2.58414757326422e-05
-1.84841821667507e-05
-3.07472725846485e-05
-2.16783406358451e-05
-5.80047388263066e-06
-4.14974393916823e-05
-1.8911351298771e-05
-1.29682139191921e-05
-3.06105696710802e-05
-3.0504995430729e-05
-1.60436381008693e-05
-1.67269264670843e-05
-1.80400388133455e-05
-2.47273346518139e-05
-8.31868015754079e-06
-1.84537356048622e-05
-3.20380557971839e-05
-1.29552952470413e-06
-2.82189991235419e-05
-4.91089717877485e-06
-3.04333029189529e-05
-2.91393671626987e-05
-3.26036312711053e-05
-2.09830027908171e-05
-1.06343454988355e-05
-2.15953570569393e-05
-3.99615222884669e-05
-3.68227402687577e-05
-2.88557104524952e-05
-4.59376293903965e-05
-1.44589764627168e-05
-1.67569779868037e-05
-2.44194540479446e-05
-2.95503859166167e-05
-2.00563191842587e-05
-3.41462817508391e-05
-2.4767331403699e-05
-2.3610154824978e-05
-1.80304379775813e-05
-1.76581706468394e-05
-2.2289784771326e-05
1.8179242805539e-06
-2.50914186477943e-05
-1.40481224224558e-05
-2.1005996542871e-05
7.10045985115564e-06
-2.15490706045871e-05
-3.11557582496195e-05
-3.25374603208367e-06
-8.85287428983417e-06
-1.08066469430969e-05
-4.50589075451699e-06
-1.04380589001757e-05
-2.15718291870127e-05
-5.34480515118324e-06
-2.58980681161748e-05
-2.46668579298546e-05
-2.84249816957486e-05
-2.70218893257018e-05
-1.96606111500221e-05
-1.50249990991964e-05
-1.82727302541635e-05
-9.41844999200593e-06
-1.5794206758424e-05
-2.2493187996177e-05
2.59500051632081e-05
-1.24501438981683e-05
9.08258519785847e-07
6.77956029567482e-06
-3.64355870606509e-05
-2.69458871904977e-05
7.24140823207189e-06
-2.67943285559409e-05
-2.87469962987888e-05
-1.99236091928335e-05
-1.83328073741578e-05
-2.73237052992009e-05
-3.27958020512533e-05
-2.59852316171905e-05
-3.27957488562528e-05
-2.54831250704882e-05
-1.86030182510003e-05
-2.10232536175705e-05
-1.16104494711147e-05
-2.55135378924452e-05
-1.29247793076241e-05
-3.14638753858436e-05
-2.93304794743814e-05
-3.04832291201323e-05
-1.3657791570395e-05
-8.203822060697e-06
-7.23405651764927e-06
-5.41739116131913e-06
-9.36172156401698e-06
-2.70051945488714e-05
-1.89586998292127e-06
-3.53667374449129e-05
-2.87138506834566e-05
-1.09856852779157e-05
-8.64588621072054e-06
-2.10017540736748e-05
-2.12891749770238e-05
-1.60709653975072e-05
-1.37869287546454e-05
-9.95610801879015e-06
-1.36129258704096e-06
-1.49647729484855e-05
-2.97107014500069e-05
-1.54707101621482e-05
-2.49549368685067e-06
-2.34090892354861e-05
-2.2643323773042e-05
-2.4678260106356e-05
-7.72802876780849e-06
-1.84013228234382e-05
-2.78665520454715e-05
-1.01485593489049e-05
-5.52502490339764e-05
-1.20050989840379e-05
-1.09741641035512e-05
-1.7462204594787e-05
-2.38670956172582e-05
-1.795161134434e-05
-3.10805520401293e-05
-2.06812451213002e-05
-1.26797622306205e-05
-2.26069409605133e-05
-2.19970586286294e-05
-1.08295915087915e-05
-6.65443303855297e-07
-1.27883405148792e-05
-1.43005827954278e-05
-1.11169272771459e-05
7.04837803804307e-07
-2.3554935067666e-05
-3.52786988506484e-05
-6.03307885049273e-06
-4.38148537308976e-05
-9.47956332473551e-06
-8.85424583975108e-06
-2.37831885273332e-05
-1.00798448602059e-05
-1.85142972915788e-05
3.00628328936906e-06
-3.10628758250232e-05
-2.89991215062904e-05
-2.17194484209105e-05
-1.97840860889292e-05
-1.24638788672713e-05
-3.00219541588457e-05
-2.63086704938616e-05
-1.53054681791967e-05
-2.83366375502306e-05
-8.22272182554283e-06
-3.69575123350405e-05
-3.40404053973495e-05
-1.67459145360375e-05
-8.41579228613841e-06
-2.46284298969004e-05
-3.70075629762609e-05
-3.0673969886166e-05
-1.21430637265679e-05
-1.33660947329933e-05
-2.26067964883282e-05
-2.83244473129625e-05
-2.20839143431975e-05
-9.93152246880774e-07
-2.81954059866272e-05
-3.75042780677174e-06
-1.55765736727095e-05
-2.30795844279933e-05
-2.55867936264832e-05
-1.75612720815267e-05
-2.26335587092256e-05
-3.19894131752346e-06
-1.01311270252484e-08
-3.4701678601658e-05
-1.93293903291174e-05
-2.83150219708725e-05
-4.41055427455282e-05
-1.39023189724631e-05
-3.79002467724024e-05
-7.17473227700722e-06
-1.45119898735254e-05
-1.44226093497142e-05
-6.2237654026098e-06
-3.39623802099606e-05
-2.33398875568628e-05
-2.36804112613564e-05
-1.12070356994452e-05
-1.03202742039941e-05
-1.26173971836885e-05
-1.93153313085696e-05
-2.28859982133591e-05
-1.30072415077945e-05
-2.80390612071259e-05
-2.01705072882365e-05
-1.67270722300381e-05
-2.0935025388272e-05
-1.72914312529436e-05
-1.99640081870694e-06
-5.41970685189873e-06
1.8797213912035e-06
-1.91204657262662e-05
-8.2677165253956e-06
-6.00318494203338e-06
-8.47241265032696e-06
-1.46753034029528e-05
-2.1254451178643e-05
-1.80948401889699e-05
-3.02797729394283e-05
-1.75301419482573e-06
-1.34793686441665e-05
-3.402047803065e-05
-1.98853168343708e-05
-2.6825690571155e-05
-1.36731502129616e-05
7.12447965328789e-06
-3.17750211302348e-05
-3.1676041933555e-06
-1.38523235156944e-05
-2.27052750149673e-05
-6.49144381541379e-07
-2.17393862105237e-05
-5.28053723521408e-06
-2.41119632058952e-05
-1.84679734575208e-05
-1.39880394735998e-05
-1.31789763848585e-05
-3.35709114597988e-05
-1.6236716855678e-05
-2.96651968533666e-05
-9.25832771892075e-06
-1.0047952298936e-05
-1.66182404768111e-06
-2.390563722008e-05
-2.88946633645614e-05
-2.42858848383713e-05
-2.98033953658683e-05
-1.55030172775652e-05
-3.97673988257114e-05
-7.96938363426659e-06
-7.51909999063615e-06
2.44735168155572e-06
-9.38380248030564e-06
-1.63112357751828e-05
-1.3213099478894e-05
-3.30160719470905e-05
-1.92364417973051e-05
-1.40214571916619e-05
-3.68623047366107e-05
-3.48268208746438e-05
-2.01168345120184e-05
-2.60448382074236e-05
-4.14380308905856e-05
-2.65128014220057e-05
-2.72929097808986e-05
-1.56182327727332e-05
-1.13515199780565e-05
-2.27559525014609e-05
-1.64707203923745e-05
-1.92601902468726e-05
-2.86543440614906e-05
-1.22666905236708e-05
-1.48303385263767e-05
-2.97734947770685e-05
-2.12473106537333e-05
-1.50932057136632e-05
-1.140078694639e-05
-1.70400368086616e-05
-2.7210967342754e-05
-1.08054515058389e-05
-4.0914995873365e-06
-2.57796073074862e-05
-2.98314350442973e-05
-1.83895494496974e-05
-2.12631509169007e-05
-2.0198797367552e-05
-1.32581591158339e-05
-3.15252998889101e-05
-3.88544564249922e-05
9.16376477089242e-06
-3.31274192822902e-05
-4.71176123824885e-06
-2.65226882925121e-05
-1.17124917064088e-05
-1.64880355903953e-05
6.39966527146721e-06
-4.05566885454156e-06
-1.63340137318298e-05
-4.27812526452202e-05
-2.44493351887639e-05
6.53107158905288e-06
-1.49362044518154e-05
-1.42546804287344e-05
8.93030226837358e-06
-1.82506914813823e-05
-3.17115403612258e-06
-2.04500164280378e-05
-1.78217187961564e-05
-1.5774470710395e-05
-1.70491042638124e-05
3.92996971161122e-06
-9.69340983752556e-06
6.44598109219269e-06
-3.95652695084066e-05
-1.57254645947435e-05
-2.22807373154277e-05
-2.50281322211247e-05
-1.73826334452448e-05
-3.8146447499963e-05
-3.08373806515182e-05
-2.28257778854598e-05
-1.10263592833803e-05
-8.97650900311234e-06
-7.34041192841047e-06
-1.33688865353913e-05
-1.14348622833477e-05
-3.13404284939538e-05
-1.63657864751228e-05
-8.27120128668661e-06
-2.31963535739576e-05
-1.91860129838934e-05
-2.59228334101393e-05
-3.56905372777003e-05
-2.10870613481494e-05
-8.42995736283074e-06
-2.58956253505604e-05
-1.05207538881284e-05
-4.23693941891146e-05
-2.49620596719091e-05
1.20380414092178e-06
-2.61656478062834e-05
-2.30153655374821e-05
-2.17177885044307e-05
-2.34877555816344e-05
-1.67929701894093e-05
-2.1725359116166e-05
-1.70230378907505e-05
-3.86491209397129e-06
-1.39360735550324e-05
-2.74550787306282e-05
-4.84221664368075e-05
-6.88722110502665e-06
-1.69144448286169e-05
-1.96908993181476e-05
-3.79216896522892e-05
-1.84471659457207e-05
-1.68817247939268e-05
-2.47230057458575e-05
-5.8351082802545e-06
-3.71258765156212e-05
-2.18934238313281e-05
-3.62054310500984e-05
-2.98354805375839e-05
-8.82046410894315e-06
-1.67841453979782e-05
-1.40281195698401e-05
-2.7962252905417e-05
1.50176875323404e-05
-2.87319256825165e-05
-3.39194531836077e-05
-1.32288091906644e-05
-2.28180483298675e-05
-8.11742548927389e-06
8.26069963836106e-07
-2.6371636785233e-05
-1.98336279492253e-05
-3.04549464863482e-05
-8.40624335683598e-06
-2.51472889053603e-05
-1.54472187985301e-05
-2.38498715839609e-05
-2.8731300884435e-05
-3.38824218766371e-05
-6.4337687278668e-06
-2.25769889419432e-05
-4.38316553712471e-05
-1.73708260390768e-05
-2.15321830816336e-05
1.38782316075862e-06
-2.37733726113993e-05
1.5352741813612e-06
-9.26492890334767e-06
-8.85316438810825e-06
-1.21729131115189e-05
-9.89409571319423e-06
-1.17358779457068e-05
-4.8458475351625e-06
-1.4671725358656e-05
-3.72283818704197e-05
-1.74681274446665e-05
-7.69758523047122e-06
-1.56122199551862e-05
1.79633187112804e-06
-2.04194688651815e-05
-1.13211381593385e-05
6.05470882141849e-06
-2.36660157299487e-05
-1.31004971779579e-05
-2.0844164826099e-05
-3.7025688193321e-05
-2.34727554835095e-05
-1.52447793957195e-05
-2.98052664826086e-05
-4.06243627740966e-05
-1.81385826781945e-05
-3.73725632157992e-05
-1.79573414800606e-05
-1.02021272220535e-05
-2.39527099322604e-05
-3.75982616165176e-05
-1.57105457953873e-06
-2.01434664826513e-05
-3.72306880479884e-05
-4.03778507860294e-05
-1.63295614527903e-05
-2.26799081115473e-05
-2.29432548453405e-05
-4.934088583701e-05
-1.58384611209611e-06
-4.04518504230758e-05
-1.26665081125496e-05
-6.72576723188544e-06
-3.21331819588749e-05
-1.68134367378083e-05
-2.82500455787232e-05
-2.456065650071e-05
-3.60712061238002e-06
-3.73097352317155e-05
-3.89522025814103e-05
-1.92903775773698e-05
-3.5291110574068e-05
-9.46755190450149e-06
-7.28114445790085e-06
-2.98622657559673e-05
-2.8933887708474e-05
-2.77009636657996e-05
-2.16214051830393e-05
-3.05928906373517e-05
-2.05163266396546e-05
-1.48708580093118e-05
-6.44242658230182e-06
-1.80169540406313e-06
-2.22154280966321e-05
-2.20822601056399e-05
-1.68568288304836e-05
-1.54096779705407e-05
3.11357746534549e-06
-6.12357119198111e-06
-2.62703918898704e-05
-3.55908318052386e-05
-1.24781672462565e-05
-2.36607955150937e-05
-3.04096828392464e-05
-6.89944145062881e-06
-1.8359950686169e-05
-2.88327056562708e-05
-2.05917402918697e-05
-2.95239599998184e-05
-1.40587607819197e-05
-1.16697793551795e-05
8.1214736841359e-06
-4.95611857076029e-06
-9.43917767633161e-06
-1.81406020578868e-05
-2.58284880128987e-05
-1.34402345633476e-05
-1.62979092984739e-05
6.5475620004599e-06
-2.70214480454893e-05
-5.09091683846913e-05
-9.52422930863658e-06
-3.52097942728809e-05
-3.75351019320094e-05
-2.61505192800183e-05
-3.7154939252663e-05
-6.82967673321325e-06
-1.71073331712567e-05
-2.62117360479089e-05
-6.56068293471017e-06
-2.62002555144889e-05
-3.00894269115537e-05
-2.43626190711981e-06
-3.47683222422423e-05
-2.52178636374183e-05
-2.56390567153954e-05
3.65988601349994e-06
-5.68445802783791e-06
-1.15435577347135e-05
-1.02845255586517e-05
-3.84627101906147e-05
-2.40414379274999e-05
-3.5575334377804e-05
-1.24751706755542e-06
-1.71392766071421e-05
-1.96356649112322e-05
-1.20634187223946e-05
-2.56903281738459e-05
-2.03784380224977e-05
-9.52239553562683e-06
-2.55309379859567e-05
-2.36039048793928e-05
-3.29842973041078e-05
-2.90624864194604e-05
-1.83505495076762e-05
-4.524416054336e-05
-9.70589435789185e-06
-3.2736921941995e-05
-4.06571938858485e-05
2.23646383884303e-06
-2.47768482845053e-05
-1.00549223122356e-06
-6.69516141508954e-06
-2.00054769051998e-05
-6.09437655545882e-06
-1.83941537694635e-05
-1.62834160241646e-05
-5.36388762551482e-06
-1.89330183248126e-05
-1.60409543258065e-05
-2.68133584496048e-05
-1.00443980746325e-05
-2.05998548445766e-05
-1.52974423655746e-05
-2.61503797331781e-05
-2.10669070421391e-05
-4.46300835728718e-05
-2.94919208717737e-05
-4.59575678356334e-05
-1.18466497650329e-05
-2.91151944450215e-05
-1.06878030862002e-05
-1.77956554215582e-05
-1.85099285011196e-05
-3.59289277275172e-05
-1.98213254729614e-05
-2.52752898533436e-05
-3.17146710442437e-05
-1.61882755193325e-05
2.80910535982354e-06
-9.32474398835039e-06
-9.5253105314304e-06
-2.5147223813433e-05
-1.82498528703507e-05
-1.14941187296501e-05
-1.24777438120383e-05
-9.67342815459106e-06
-1.21955309436765e-05
-7.69180388378917e-06
-1.91445264979283e-05
-2.78856141570576e-05
-1.48781534415297e-05
-1.45313837823199e-05
-9.49917865144302e-06
-1.42641593811399e-05
-2.44786485721717e-05
-2.58413509075029e-05
-3.56277262228655e-05
-8.3753124970253e-06
-2.2883018741441e-05
-1.93531868263952e-05
-5.59290600688046e-06
-2.48331382570851e-05
-2.85213876002607e-05
-1.42985553388432e-06
-8.0024750168166e-06
-1.84166469288924e-05
-2.65144752968219e-05
-2.55181509215757e-05
-4.15868074979732e-06
-1.7978388750227e-05
-1.02091750620608e-05
-2.9306513287093e-05
-3.49371875085448e-05
-6.5957107593176e-06
-1.07106989386689e-05
-1.08061242023148e-05
-3.14302667025744e-05
-2.3487478078146e-05
-2.51596842201066e-05
-2.20018546044864e-05
-4.05276633942837e-05
-3.10435571555464e-05
-1.59236630545829e-05
-2.00447303501815e-05
-9.57963879907091e-07
-3.72753956260952e-05
-2.16832573819756e-05
-1.04041480335541e-05
-1.72606497811789e-05
-1.01693585935085e-06
-3.93322459354588e-06
-5.80905606718577e-06
-2.00420817003957e-05
-1.19375082004223e-05
-3.12566609670988e-05
-1.98470211932238e-05
-1.52845842720952e-05
-3.26638885278587e-05
-3.51751548486521e-05
-2.7197254581945e-05
-9.39727961424013e-06
-7.50190785912829e-06
-3.48361450576993e-05
-1.06322961345288e-05
-1.35188930027948e-05
-2.58770345130625e-05
-1.77358362865149e-05
-1.75338155483511e-08
1.43348127361772e-06
-2.56227708860796e-05
1.91733589946792e-05
-1.33368421207901e-05
-2.8269928331988e-05
-1.28530073499767e-05
-1.68476499065278e-05
-5.77321635000855e-06
-2.56723593351849e-05
-2.15451179144856e-06
-1.0965749589567e-05
-2.5494962385972e-05
-2.27097515329195e-05
-7.22151669590347e-06
-4.87554851780373e-06
-2.78677162998076e-06
-1.24461408995303e-05
-2.30602379394587e-05
-6.05937046896704e-06
-7.3800340915609e-06
-3.81073945011998e-05
-1.4528568687404e-05
-3.04171264323967e-05
-1.41099507619158e-05
-2.68717641636945e-05
-1.8443096820038e-05
-1.3684631834752e-05
-2.18115516400537e-05
-1.70718957995811e-05
-2.91615836860597e-05
-9.65420851125826e-06
-3.09093306976281e-05
-2.06806560188528e-05
-1.09459422708273e-05
-1.85202472161e-05
-3.02444259386956e-05
-2.23495125895075e-05
-3.10886437502316e-05
-2.1965222245871e-05
1.62937651358379e-06
-4.15081797552617e-06
-3.12422032200442e-05
-1.00354625784346e-05
-1.96972103471772e-05
-2.74468326209535e-05
-2.51049116816694e-05
-4.09397522689771e-05
-3.80777004849659e-05
-3.22906911190294e-05
-2.71777166829041e-05
-2.58187019439032e-05
-2.46079398328445e-05
-3.3854760175669e-05
-1.65479454997193e-05
-2.451647560178e-05
-2.90862794386656e-06
-3.39126279626726e-05
-4.85343035095493e-07
-1.46717724214108e-05
-1.16775568124664e-05
-4.0478416943413e-05
-5.14714801544833e-06
-3.07126097381305e-05
-2.60169113261723e-05
-9.56943971838019e-06
-2.43640662159164e-05
-9.25205012830704e-06
-1.2004336385352e-05
-2.47814552531269e-05
-1.94955068793743e-05
-2.38198635722455e-05
-2.14031714134486e-05
-2.46909951100365e-05
-2.02147500472341e-05
-3.53825962775341e-05
-1.55455037625022e-05
-2.92015658324879e-06
-1.15898068556973e-05
-2.51432292660139e-05
-1.83840676507028e-05
-1.48874135888586e-05
-1.96366554561276e-05
-7.62373744746775e-06
-3.80661403025195e-05
-1.61854192095426e-05
-5.19328332502242e-06
1.09508405689264e-06
-3.27821121503528e-05
-4.23693103324239e-05
-5.55164776293125e-06
-2.43117936182944e-05
-1.28725279309712e-05
-2.58338054604923e-05
-1.45338391577984e-05
-6.05120325953581e-06
-3.21158273161878e-05
-1.99166171023715e-05
-3.97419157318587e-05
-3.0171778600301e-05
-8.60975082018603e-06
-3.31196271903803e-05
-2.54749249646074e-05
-2.75577358448619e-05
-1.38272513545207e-05
-2.38024165458975e-05
-5.72978641216177e-06
-1.35296686139465e-05
-2.50444088349301e-05
-3.62283143597941e-06
-1.15741780160817e-05
-1.40781929140384e-05
-5.43797178712714e-06
-3.73583120129913e-06
-3.59275804979486e-05
-2.44573402775568e-05
-2.71170442472401e-05
-2.7855484099534e-05
-2.29850249173632e-05
-3.73929104940512e-05
-2.56060621300909e-05
-1.36012895770644e-05
-1.89608120871539e-05
-1.94938365961039e-05
-1.73555791157223e-05
-2.19808711952811e-05
-1.96671809627601e-05
-1.96313173626884e-05
-2.25067408056406e-05
-2.43936244208737e-05
-1.66460395313332e-05
-2.82106673521386e-05
-3.09641382654851e-06
-1.11115304587086e-05
-2.70300460075806e-05
-1.8752065055188e-05
-1.73804106379686e-05
-1.00844527353754e-05
-3.33721237467181e-05
-5.01746010940071e-06
-2.53503605107552e-05
-2.8808094031241e-05
-1.2438355334294e-05
-1.29045097890412e-05
-2.03538603332586e-05
-1.04253223130037e-05
-3.51742152998779e-05
-2.05939978185676e-05
-9.13781268505503e-06
-2.0059718003842e-05
-1.23739102150599e-05
-2.65897612511562e-05
-9.77536057565293e-06
-4.19201934280948e-05
-3.0591797337387e-05
-1.09914038173416e-05
-1.71186934174062e-05
5.27450964904779e-07
-2.42256660496944e-05
-8.13027878250106e-06
-1.60409983788339e-05
-2.7492357152233e-05
-1.66210146471134e-06
-8.62380289830241e-06
-3.65652296937928e-06
-2.46351616771525e-05
-1.49077485593337e-05
-3.06754249820507e-06
-1.75924771060118e-05
-1.78409459967261e-05
-1.50642733135358e-05
-1.73159991650589e-05
-3.96336158980747e-06
-7.59533377823655e-06
-1.73334981959888e-05
-1.1918760592392e-05
-9.66304778661063e-07
-2.15218157959362e-05
-9.21193458262419e-06
-1.9827946936397e-05
-3.54863636409614e-05
-5.90442318800801e-06
-1.90029885778694e-05
-3.84954775930673e-05
-1.59403511564185e-05
5.52776407180708e-06
-1.80557949802347e-05
-4.44662466824154e-06
-1.22017751694792e-05
-1.50867273782293e-05
-1.25937532051278e-05
-8.92675184671689e-06
-1.62923623108632e-05
9.21763546977688e-06
-8.04350732479501e-06
-1.81469553379876e-05
4.61911969820115e-07
-2.2072370817191e-05
-3.50263452163921e-05
-2.31694582995843e-05
1.91157943338995e-06
-1.89442165956875e-05
-1.28717711842769e-05
-9.09010612305318e-06
-1.89678719396315e-05
-3.88538605909416e-05
-2.59236256915965e-05
-2.1451303324922e-05
-1.12536822485019e-05
-1.47242948399513e-05
-2.62162545368314e-05
-2.13062647276859e-05
-2.20454998096348e-05
-2.25851816261723e-05
-9.26731085373004e-08
-3.50040442582176e-05
-1.98738378454913e-05
-1.9376952817583e-05
-2.90516315557144e-05
-2.05327418357161e-05
-2.24254957576563e-05
5.04633483306408e-06
-7.67273660081068e-06
-1.72661967450831e-05
-2.6435673447257e-05
-1.38793242182334e-05
-5.44251754973672e-06
-2.86404966206968e-05
-9.76935213660679e-06
2.85587673797904e-06
-2.1681237447273e-05
-2.22616741801687e-05
-7.56811565416044e-06
-1.89579787306572e-05
-8.29931218194077e-06
-6.43618386607273e-06
-1.66534134509844e-05
-1.27199086206203e-05
-2.08716927107664e-05
-5.27285167009022e-07
-2.86091593397233e-05
-1.10383902375742e-05
-1.24678370662238e-05
-1.95567263889159e-05
-7.87571901110702e-06
-1.44622303446967e-05
-2.67844953589262e-05
2.14116154726701e-06
-2.38276152900085e-05
-1.32924300033751e-05
-2.39242252656884e-05
-3.0167526746069e-05
-4.09190742590122e-05
-3.60380185378408e-05
-1.27843368856075e-06
-2.17293460569355e-05
-1.59910111002328e-05
-2.93606216897455e-05
-2.3578483053471e-05
-2.71682428913604e-05
-3.31804484965662e-05
-4.05967883961119e-06
4.01104296272436e-06
-1.51543141446247e-05
-1.64275140635773e-05
-1.63924153540963e-05
-6.73351590214117e-06
-9.90944157463055e-06
-3.86448191617703e-05
-2.41997886944972e-05
-1.34061666890753e-05
6.03309413085894e-06
-1.78885823492832e-05
-2.22610401257319e-05
-1.07472218280486e-05
-4.28717549614562e-05
-1.89182010163959e-05
-2.86277065899749e-05
-5.31749208298347e-06
-4.12815542975899e-05
-2.28038083345263e-05
-8.66047877892358e-06
-2.89886934189309e-05
-2.18530410980328e-05
-1.69085144201871e-06
-2.04032076128346e-05
-2.74143112372357e-05
-2.19572349691925e-05
-4.29852801183467e-06
-1.89347716554204e-05
-7.57177810764178e-06
-1.21147642343948e-05
-7.34938641286643e-06
-2.65080076598795e-05
-1.55157184309889e-05
-3.21423833745077e-05
-3.16190526125021e-05
-3.39321253521445e-06
-2.32109456510564e-05
-1.32344575585148e-05
-1.62235194788247e-05
-3.19093952626536e-05
1.42661724611886e-05
-1.83764592783891e-05
-2.19782534948347e-05
-2.86750249321578e-05
-1.79254738318887e-05
-5.13443036159342e-06
-7.48219808178158e-06
9.55932378898798e-07
-1.16074286399407e-05
2.45901303752561e-08
-1.9914294815728e-05
-3.06476933533222e-05
-2.31550814416249e-05
-1.88566001439516e-05
-1.78426697698765e-05
-2.62238775857964e-05
-2.04265745708738e-05
-1.17066717450968e-05
-3.33899090744529e-05
-1.79474768428409e-05
-2.12624655492359e-05
-2.86323753954658e-06
-2.01276052737576e-05
-2.17542932766914e-05
-8.82225409909324e-06
-2.08589649401202e-05
-2.38513228600396e-05
-3.42197629883982e-05
-7.6860821787318e-06
-2.23663377132294e-05
-2.40852440061979e-05
-1.44108571069546e-05
-2.02648446043961e-05
-2.68897996569538e-05
-1.74639383474759e-05
-5.82681190497445e-06
-2.82225103697545e-05
2.83650042406222e-07
-3.20780553846762e-05
-1.2993486702846e-05
-1.19236989576784e-05
-1.23349310646623e-05
-9.21086732102036e-06
-3.28847745702287e-05
-2.9412897659078e-05
-2.99831275565143e-05
-1.01985940617174e-05
6.51510652299162e-06
-2.06975178440097e-05
-1.61944466911881e-05
-2.16616394761368e-05
-2.94520571373873e-05
-3.14207220386588e-05
-2.07368462030805e-05
-5.17296761087929e-05
-4.65189738391212e-05
-1.42084496402842e-05
-2.46754976725629e-05
-4.16735620805896e-05
-1.22999860206682e-05
-2.65268588442925e-05
-2.13442692080798e-05
-1.16092833110109e-05
-1.7431668757188e-05
-2.46903883915782e-05
-1.77187216243804e-05
-1.81188843319178e-05
-3.82281420421346e-05
-1.85344902530529e-05
-3.49825827509992e-05
-2.41263373342869e-05
-1.24456690842483e-05
-3.71046322533953e-06
-3.1493686993646e-05
-3.47861173378921e-05
-2.53410511446941e-05
-2.24746299207489e-05
-2.58304484964754e-05
-2.33248032004643e-05
-2.73432207269082e-05
-2.55115004272893e-05
-6.58745500032116e-06
-1.45812051998032e-05
-9.35251251868764e-06
-1.64547492777282e-05
-2.92747717957528e-05
-1.68406807111299e-05
-3.38863616502266e-05
-1.63402447508973e-05
-7.24018369765694e-06
-1.6102975412762e-05
-2.78081280284868e-05
-9.92068905243527e-06
-6.43057735183157e-06
-2.11347075558578e-05
-1.35460603092577e-05
-3.45039983190523e-06
-8.49850908658423e-06
-6.6075666486441e-06
-5.91811618322852e-06
-2.20799608856153e-05
-6.96711021049305e-06
-2.18502658517014e-05
-2.00168592001386e-05
-3.26766250270511e-05
-2.442373423741e-05
-2.29383587198554e-05
-2.54225977661398e-05
-1.67206651379986e-05
-2.47203532379332e-05
-1.20075904254664e-06
-1.35922027926054e-05
-1.58144452302629e-05
-1.91426153106838e-06
1.22323586552798e-06
-1.36951818523202e-05
-8.24629924096879e-06
-1.63944890854053e-05
-1.12347062489879e-05
-1.45409077521538e-05
-7.44869761375394e-06
-5.09469260382617e-06
-1.46249647279441e-05
-4.05630776873094e-05
-2.8980069609024e-05
-1.86404805403601e-05
-1.09597103104544e-05
-3.76961082849826e-05
-3.93851968257103e-05
-3.8515269108758e-05
-3.80413362415589e-06
-1.2123907896171e-05
-1.84703938558259e-06
-1.57673502837567e-05
-3.62152192724582e-06
-3.71052681619535e-05
-9.26560345004865e-06
-2.84866518395218e-05
-2.64922771375285e-05
-2.38781504036258e-05
-2.4495545672746e-05
-2.18706462759572e-05
-2.08007099157475e-05
-3.46181712887019e-05
-1.12775411982313e-05
-8.20288146309623e-06
-2.9484327293521e-05
-4.0792753471397e-05
-2.49214942715626e-05
-1.36024211980953e-05
-1.46274956741374e-05
-1.54185313250682e-05
-4.18654849089241e-07
-5.50446571116875e-06
-2.27463600646076e-05
-7.60236601988876e-06
-2.68739079043944e-06
-3.05216324416594e-05
-2.15318599961312e-05
-8.53917851382348e-07
1.77643277398716e-05
-6.27643103009881e-07
-1.4118427094631e-05
-3.47177073087483e-05
7.02436329004097e-06
-3.20141901199745e-05
-1.29799251691117e-05
-1.93477399413424e-05
3.33715968396971e-08
-1.57929514377533e-05
-3.14912355508095e-05
-1.95891844820683e-05
1.38971398086065e-06
-2.1010574652458e-05
-2.44909072703403e-05
-7.92182777377678e-06
-2.46498112224639e-05
-1.14384046242662e-05
-7.09078066003275e-06
-2.30990661214883e-05
-1.66921018035171e-05
-2.37591397495184e-05
3.03095192338521e-06
-1.91860844857969e-05
-2.22310250294902e-05
1.30490334769466e-05
-2.63022718726291e-05
1.07935716584306e-05
-8.27536285333724e-06
-1.81214676825389e-05
-9.94067369821932e-06
-1.16587817668784e-05
-2.36903210820284e-05
-9.08643430023007e-06
-2.32782846192936e-05
-4.73310233142979e-06
-2.18475183714471e-05
-3.49142170434064e-05
-2.9561009362495e-05
-8.44277349931903e-06
-3.84519303290752e-05
-2.07114145993314e-05
-2.36637378154391e-05
-1.77915325742058e-05
-5.76758845703161e-06
-2.68067262907471e-05
-3.15360430256714e-05
-2.73642854584456e-05
-1.25737028193266e-05
-2.94848727449264e-05
5.66608305796462e-07
1.02494370172983e-06
-1.37291376013025e-05
-1.54412393451917e-05
-1.44164585762462e-05
-2.37636460663445e-05
-2.48368889653214e-05
-2.54782689720736e-05
-2.42616334337813e-05
-2.54093353196423e-05
-2.41945372800039e-05
-2.8092100433602e-05
-1.03849918219826e-05
1.51912540912376e-07
-1.41636296551229e-05
-5.03024703105677e-06
-1.77252368597444e-05
-2.0376632125943e-05
-3.02174424512051e-05
-8.17112167243701e-06
-3.22234442922659e-05
-1.73083072516054e-05
-1.04355939875078e-05
-2.62059295250327e-05
-1.34805505468868e-05
-6.0527140965655e-06
1.02880944345653e-06
-1.56841049661045e-06
2.40129510890063e-06
-9.72514266529526e-06
-5.73835323266451e-06
-1.67337312206794e-05
-1.79279148807134e-05
-2.33019278615961e-05
-2.53113843210326e-05
-1.40602182960116e-05
-4.74176496697205e-06
-7.28781781576783e-06
-1.58957532305676e-05
-4.70784234587141e-05
-3.80587302373788e-05
-3.98549106282574e-06
-5.33761760644737e-06
-2.30152232216182e-05
-7.73084990658667e-06
-1.97012271315371e-05
-2.69910104886906e-05
-2.13654992872702e-05
-2.64306393071175e-05
-6.89006733575356e-06
-3.9316463727112e-06
-5.20279218271637e-06
-6.22507330465717e-06
-1.22135162023775e-05
-2.47121596167736e-05
-6.14663798965809e-07
-1.11431039426368e-05
-1.76620534977029e-05
-5.546546986271e-06
-1.54380650711555e-05
-1.04362374990147e-06
-1.66131376978035e-05
-4.63796227467646e-06
-1.16724803968854e-05
-1.73608275383604e-05
-3.85264607237874e-05
-3.42931660949366e-06
-4.3019860498776e-05
-1.93600483868338e-05
-2.3389762902742e-05
-2.35953642563939e-05
-1.97891472635133e-05
-1.56610033953085e-05
-3.19135106550644e-05
-2.33412521067149e-05
-5.69600345911765e-06
-1.72304788933613e-05
-1.74559656250511e-05
-3.03518930931832e-05
-1.59365067212878e-05
-2.54271680871255e-05
7.18558307088089e-06
-3.4662217230718e-06
-1.52607812490293e-05
-1.47628191427453e-05
-3.59093031314068e-05
-3.08366151553961e-05
-1.9336655573328e-05
-2.65678287023092e-05
-2.87301160743056e-05
-2.73384061917517e-05
-2.51999050375903e-05
-2.53216966446359e-05
-2.54862964073014e-05
-1.57800192151398e-05
-2.44270948817105e-05
-2.38786275829992e-05
-9.3026383144982e-06
-4.20307789644193e-05
-1.52935188972345e-05
-2.44821848855959e-05
-3.51579201968989e-05
-1.85081747383198e-05
-2.83022485788453e-05
-1.19519387598693e-05
-2.86858887034601e-05
-8.53585869054224e-06
-2.98424924497113e-06
-4.78375320718497e-05
-2.58716565421495e-05
-8.50449736467824e-06
-2.38102157957908e-05
-2.25866044619308e-05
-4.84668709668842e-05
-3.2263578908301e-05
-2.80260398833043e-05
-2.62821730963011e-06
-4.65006717575006e-05
3.59417805438077e-06
-3.02234163920578e-06
-3.00805229853053e-05
-2.41825810112967e-05
-3.04437777789869e-05
-1.12876050398887e-05
-4.30703795561935e-05
-1.35007043701792e-05
-3.79863738639101e-06
-2.2009957642355e-05
-1.16352071833053e-05
-2.18795738969907e-05
-2.75212927903848e-05
-8.90525564004423e-06
-1.21939908458852e-05
-9.27899678804686e-06
-8.49321218931689e-06
-1.94465802464383e-05
-1.08283624042607e-05
-1.48215771318293e-05
-3.4889448940494e-05
-2.14322150430893e-05
-6.93063511815666e-06
1.14926446468371e-06
-1.30336837901555e-05
-9.03410523021336e-06
-2.32307805408219e-05
-2.23600533805323e-05
-2.05391587982886e-05
-1.51824617170722e-05
-1.37777167047923e-05
-2.63736195317793e-05
-2.35795645467011e-05
-3.28077453925993e-05
-2.4388658071853e-05
-2.43375637345895e-05
-1.92844367236647e-05
-5.57768442281974e-06
-1.30210524070143e-05
-1.22138849562666e-05
-1.38224121859576e-05
-1.32514944929244e-05
-9.64581885743025e-06
-3.62670344652426e-05
-8.54400812090598e-07
-3.60535748881455e-05
-1.45395120524612e-05
-1.93167995911291e-05
-1.39456779593569e-05
-2.02041900019813e-05
-2.68511650152983e-05
-1.38320143568761e-05
-2.15802473052949e-05
-2.96848740537204e-05
-2.14036152911241e-05
-9.42649873006754e-06
1.04655638970807e-05
-2.63418208409501e-05
-2.46772727498234e-05
-1.91164363336683e-05
-1.03844372091669e-05
-1.6898514303805e-05
-1.20231542954444e-05
-1.25708563148115e-05
-1.3990697864669e-05
-2.15534608986227e-05
-1.32333138250302e-05
1.73469001866859e-05
-1.48634769999064e-06
-3.21956210086317e-05
-1.6000825484377e-05
2.10880696302089e-05
-1.02426568225588e-05
-1.82644449842133e-05
-2.50680924344714e-05
-1.22857191654385e-05
-1.03343929390108e-05
-4.46280923112678e-06
-2.41070470823106e-05
-2.57764919960917e-05
-1.13890533974138e-05
-2.47665095866729e-05
-1.65422668311361e-05
-3.15179124821473e-06
-1.28064997318194e-05
-1.25174756698948e-05
7.9283103215511e-06
-1.20656705165033e-06
8.74783472232214e-06
-1.29763741459286e-05
-1.09408919987774e-05
-9.57748575264796e-06
-4.58599255461048e-05
-2.63072544807936e-05
-2.99621126374916e-05
-1.5053715801152e-05
-1.27600710341668e-06
-1.40796810969655e-05
-1.13542030691441e-05
-2.2846902555001e-05
-1.13359878721663e-05
-1.2212999606675e-05
-1.39139886041513e-05
-1.31923206375313e-05
-3.00728858238519e-05
-2.37939876750559e-05
-1.3239842468151e-05
-9.75137608390982e-06
-9.61460574793944e-06
-1.89101116813733e-05
-8.07697236734681e-06
-1.93809477928327e-05
-2.24880089475668e-05
-9.31643466077858e-06
-2.06429986734609e-06
-2.27668080294318e-05
-1.42696975834898e-05
-2.340763260132e-05
-2.24793777893596e-05
-2.45959740677499e-05
6.18735883031495e-06
-9.84514695966908e-06
-3.2488144332854e-05
-1.99950226357009e-05
-2.91663786543675e-05
-2.11732759234917e-05
-2.39164900290558e-05
-1.60588623734554e-05
-1.88410932193725e-05
-1.81378116493732e-05
-2.15686327307487e-05
-2.25242322395933e-05
-2.08429198237111e-05
-4.57334732490926e-05
-2.67151390245033e-05
-3.596993774379e-05
-2.78311105675267e-05
-8.96183867429551e-06
-3.5486111168584e-05
-1.87811420572287e-05
-1.32407235541056e-05
-2.35384492019294e-05
-1.73578359446717e-05
-1.48656344051817e-05
-5.85061921156759e-06
-8.39328848829781e-06
-2.75080613208787e-05
-1.2794595593631e-05
-2.28469795557877e-05
-1.43787626390624e-05
-8.54745548928438e-06
-1.93912319613141e-05
-4.07964703211302e-05
-1.62912809686101e-05
-2.59722960536043e-05
-2.79302340868315e-05
-2.37748034601224e-05
-2.62803315517476e-05
-1.36273714914444e-05
-3.96354775152916e-05
-1.89782135320462e-05
-2.47353206737399e-05
-8.30420160278276e-06
-2.08875628301914e-05
-6.19153342082092e-06
2.08493557135305e-06
-1.31771665141865e-05
-2.29722346251247e-05
-1.36135954205505e-05
-1.56065344211441e-05
-1.96754710119948e-05
-2.5051478903362e-05
-2.874750509151e-05
-2.16889149241317e-05
-3.25253521285904e-05
-3.00880887991263e-05
-2.60420443250303e-05
-3.33630408126283e-05
-3.19815183047207e-05
-1.42484831291206e-05
-4.10504845917746e-05
-1.59273582851014e-05
-2.28920812447493e-05
-1.63563288991001e-05
-2.59103898436659e-05
-9.82441788524412e-06
-3.1411566231383e-05
-3.64894739898888e-05
-1.9371258675292e-05
-1.49592992749489e-05
-2.72786082421101e-05
-2.21036264027826e-05
-7.7894311926987e-07
-7.39992722917568e-06
-1.3897634193383e-05
-8.27678033182443e-06
-1.75310128455438e-05
-3.49124280848042e-05
-1.15300697711473e-05
-3.30463802778418e-05
-3.41043902992345e-05
-2.57414940456184e-05
-1.88924151186804e-05
-3.0464641396821e-05
-4.43953453091922e-05
-7.17030386561868e-07
-4.76218293227468e-05
-1.50905947603997e-05
-1.25806346415093e-05
-2.20494549951336e-05
-1.75406539108507e-05
-3.03118241590979e-05
-2.53648360254455e-05
-1.99878731985747e-05
-3.55857239982717e-05
-1.78542587231314e-05
-1.33112513088782e-05
-1.10418198140275e-05
-7.94714482282116e-06
-3.89742339747659e-05
-4.23448935071934e-05
-9.98113368359892e-08
-1.33821685021053e-05
-2.50506739560382e-05
-2.78936297381146e-05
-1.64694482756591e-05
-1.24282167415673e-05
-3.37640261880002e-05
-1.84980570596325e-05
-1.86866656228989e-05
-1.70667498275631e-05
-7.15655041223054e-06
-2.32835656849165e-05
-4.13975314425681e-06
-1.8098843751788e-05
-2.90940402858681e-05
-1.50017812353403e-06
-1.02126631585291e-05
-1.80316682184954e-05
-1.54798018144159e-05
-1.78932427782323e-05
-2.26079642684462e-05
-8.5635969996136e-06
-3.04698256980953e-05
-3.07020249985643e-05
-1.03027720526577e-05
-1.35949199427686e-05
-1.39307832217319e-05
-3.582219730204e-05
-2.90537372280054e-05
-1.9808160951143e-05
-2.70206383211597e-05
-1.19642614383451e-05
-7.72850920541843e-06
-1.97832752739239e-06
-1.32191373102805e-05
-1.33342722295533e-05
-4.53973500627656e-05
-2.99838270473742e-05
-6.38310378777894e-06
-8.01829513835439e-06
5.46979620578317e-06
-2.61178117565117e-05
-3.00015729233868e-05
-2.26490734770471e-05
-5.31691711144715e-06
-3.07767880883633e-05
-1.95623339984828e-05
-2.63395089008658e-05
-4.25562677861483e-06
-4.13665622577621e-05
-2.23337184213065e-06
-2.40921207747014e-05
1.23330675439728e-06
-2.75378241349374e-05
-1.75547998361109e-05
1.26288635197384e-07
-3.21308522906e-05
-5.73329919577794e-06
-2.69411688567132e-05
-1.19967682331809e-05
-8.4229556946008e-06
-2.91452382556106e-05
-2.81188627236148e-05
-2.35492178303962e-05
-2.56293795944531e-05
-1.19754527378667e-05
-2.77905874382034e-05
-2.81914008351615e-05
-1.39389411468149e-05
-1.75033601007514e-05
-2.47802168661655e-05
-3.91448254000495e-05
-2.22002816401174e-05
-2.04747004539946e-05
-1.75898543291096e-05
-2.32266660479539e-06
-1.70743267085303e-05
-2.10941850853516e-05
-3.44390993573457e-05
-1.11977724991514e-05
-1.72653656104737e-05
-2.74195887280504e-05
-1.7962486242111e-05
-3.79639246574505e-05
-1.60860243789943e-05
-8.70905697864145e-06
-2.77334213536832e-05
-1.81333588390613e-05
-2.07514381838622e-05
-3.65838098222911e-05
-1.17849916927371e-05
-1.46368121005283e-05
-1.73901862884982e-05
-2.24891355965603e-05
-1.427989001177e-05
-2.35456375011864e-05
-2.027085868953e-05
-8.33449269446316e-06
9.80954112880974e-07
-9.32401040317002e-06
-2.44279198226393e-06
-2.12340186786556e-05
-2.43677023760278e-05
-1.81901820225787e-05
-2.84691766369843e-06
-5.21495433152529e-06
-1.00551753568765e-05
-8.96144590831881e-06
-2.41289014299942e-05
-1.4627455697598e-05
-4.28732849211224e-06
-6.91203840666834e-06
-1.39541042439001e-05
-1.29049520247653e-05
-2.24489648797008e-05
-9.82061542947738e-06
-4.55936468251402e-06
-2.20095348605412e-05
-2.49296099552478e-05
-2.38567099229692e-05
6.7217087661219e-06
-3.17099394418303e-05
-2.20653991221358e-05
-1.79900426723811e-05
8.9829238843006e-06
-1.86887189603016e-05
-2.06701231389065e-05
-2.57290700980502e-05
-1.97054199670432e-05
-2.79655792339505e-05
-3.5072652988877e-05
-3.95954030549383e-05
-1.81376463029832e-05
-4.42038223691983e-05
-2.45692302913808e-05
-2.54950505997099e-05
-8.89106141056462e-06
-1.11723636481001e-05
-6.09643749298533e-06
1.71824204431676e-07
-1.07281126220482e-05
-5.68353208204908e-06
-3.98003720252717e-05
-2.08286226837117e-05
-1.17638775987743e-05
-1.29623039067663e-05
-2.76573029989014e-05
-2.22885466137112e-05
-9.08648178655173e-06
-1.51889692613041e-05
-8.13581399673918e-06
-7.52303393912744e-07
-3.58697690505555e-05
-1.8741313679958e-05
-2.3651726208184e-05
-9.87981543749282e-06
-2.62002933016686e-05
-1.47705499997399e-05
-1.7213082687133e-05
-3.21175287588833e-05
-1.64796820101451e-07
-1.48327114711514e-05
-2.16747056375582e-05
-1.48405723337708e-05
-1.46972894074875e-05
-2.18902641097769e-05
-2.28424205554513e-05
-1.27808935797972e-05
-1.10514895867689e-05
-9.74648310304981e-07
2.864806581602e-06
-3.66782502189884e-05
-2.53781625934944e-05
-2.46518648865181e-06
-3.76572494682627e-05
-9.30641586638045e-06
-1.412940182468e-05
-2.36421789768799e-05
-2.03812112141965e-05
-8.67239249627027e-07
-2.64426559021871e-05
-1.25620970790278e-05
-1.16176998563403e-05
-1.55996546874293e-05
-3.31377749371513e-05
-3.53198197346993e-05
8.38576112536077e-06
-1.90193369953745e-05
5.75252886476293e-06
-1.82735239817841e-06
-1.6412326870463e-05
-2.52934028907756e-05
-2.64664025717305e-05
-3.47759244893599e-05
-3.21421415540831e-07
-3.27244888707547e-05
-1.68013670415939e-05
-1.37737164130399e-05
-6.82550332260581e-06
-1.7648622163896e-05
-6.71989769153693e-07
-2.76316843107782e-06
-1.10531301975628e-06
-3.00165049307094e-05
-1.83752610283898e-05
-3.61106449943766e-05
-3.5159226420012e-05
-3.10391042757959e-05
-4.05887608093661e-06
-1.34629393198925e-05
-1.04505752683085e-05
-1.23845065598093e-05
5.6164769182363e-06
-1.87251451292027e-05
-2.0512369551181e-05
-3.19722008248509e-05
-3.71781260156798e-05
-2.26193392281601e-05
-3.12233389430566e-05
-1.0694229706676e-05
-1.66779983745326e-05
-7.93496288382001e-06
-1.10745581420291e-05
-2.64276577202689e-05
-1.4867058655452e-05
-8.60843730498018e-06
-1.96831656934395e-05
-2.26100980123442e-05
-1.76221485091789e-05
-9.07637593425539e-06
-2.46821989546213e-05
-1.61197902125294e-05
-4.31448811058781e-06
-3.88649759842394e-05
-4.58517021715321e-05
-4.78997547214024e-06
-9.31564757045761e-06
-1.97472121008337e-05
-1.71373493680581e-05
-2.95580486423694e-05
-2.51019409966501e-05
-2.63873277781911e-05
-1.98936476503055e-05
-2.46457130517893e-05
-8.48090334322886e-06
-2.08118417105963e-05
-1.58411113239079e-05
-3.24613951482284e-05
-1.78359915311932e-05
-1.49798837739731e-05
-3.0885428235484e-05
-4.37400274462031e-05
-1.57866972855726e-06
-2.53022734096706e-05
-2.13529918218821e-06
-3.11197400078831e-05
-4.5715197130853e-05
-1.59850317752361e-05
-2.93747121101684e-05
-2.45897084062207e-05
-3.29817852747922e-06
1.3384858486118e-05
-5.25081739007546e-06
-1.71250066847255e-05
-2.31373556384244e-05
-4.30861493205844e-05
-3.57896118907309e-05
-7.63961728872003e-06
-3.99152978763102e-06
-1.70552761761221e-05
-1.51693483547518e-05
-3.62202385891213e-05
-1.30608773986491e-05
-1.61929511974306e-05
-8.15450987237854e-06
-5.21272634344606e-06
-1.34791514152844e-05
-2.12674568119817e-05
-2.02966013748071e-05
-2.13274644456577e-05
-9.10445792988103e-06
-8.81459189744608e-06
-2.81471173577301e-05
-3.14979955161704e-05
-2.65630571390956e-05
-2.17944302286703e-05
-4.62506997017522e-06
-1.33255556719344e-06
-1.31284918647045e-05
-2.4960643697014e-05
-1.97606543200822e-05
-1.76461630529472e-05
-1.44928828788333e-05
-1.59370362357548e-05
-2.42890409904327e-05
-6.7405101137401e-06
-1.3840041043962e-05
-1.7915061597655e-05
-1.79320037002104e-07
-2.57817688792213e-05
-6.05688483183836e-06
-6.20937113645069e-06
-1.10521731870843e-05
-4.02061538626642e-05
-2.52311219370003e-05
-2.34104558580483e-05
-3.10682007394781e-05
-3.20384715432612e-05
-1.76593243481549e-05
-2.11667248088329e-05
-3.87466714839386e-05
-2.84016558860824e-05
-2.47423784954805e-05
-2.55851047430097e-05
-3.14299392747359e-05
-7.13504975206671e-06
-2.53093193961422e-05
-7.54839780210111e-06
-3.75123481185882e-05
-2.21340230916067e-05
-2.14611953180087e-05
-5.67253534513771e-06
-2.48164979116808e-05
-1.94517936420727e-05
-1.90305668378461e-05
-2.81590094651968e-05
-3.98158321456838e-06
3.15964367407817e-06
-1.10563263555985e-05
-1.17133001906507e-05
-2.72441756392441e-05
-2.33669381050133e-05
-2.87196822215349e-05
-1.32085617922498e-05
-2.50018090613469e-05
-2.10784642560218e-05
-1.97185873306591e-05
-2.07476432903644e-05
-2.20074719535547e-05
1.25981509613418e-05
-1.9225590910798e-05
-1.71888579196048e-05
1.2973508012289e-05
-2.3592941345009e-06
-1.03537204839521e-05
-1.0887982611566e-05
2.15782953087089e-07
-1.36551362675718e-05
-1.53650556467444e-05
-6.18186824159875e-06
-4.432918002208e-06
-1.65755690604677e-05
-1.17118748805647e-05
-1.837619046778e-05
-2.35930133133801e-05
-3.65037501689008e-05
-1.15393297160462e-05
-9.1282716070546e-06
-4.09379482916199e-05
-2.04812872899919e-05
-1.40009949081086e-05
-9.63003036202917e-06
-3.40179402902317e-05
-1.68537111791639e-05
-1.75639896565631e-05
3.51300954885851e-06
-2.35828539255105e-05
-1.17450706354994e-05
-2.83068919275708e-05
-1.8227056586407e-05
-2.10890311851181e-05
-2.12255390167555e-05
-2.45208484445134e-05
-2.94979054212056e-05
-3.93336861833311e-05
-2.53710516956228e-05
-2.08422606025769e-05
-2.80856197107614e-05
-3.03520549478361e-05
-3.11721683072344e-06
-1.77610984248853e-05
-1.39856111648663e-05
-3.18594674701417e-05
-2.98423268668283e-05
-1.72852150502071e-05
-2.03346541280875e-05
-9.95252830242939e-06
-1.01264203975903e-05
-5.14627835476207e-06
-7.20640570209429e-06
-1.76190348755376e-05
-3.64574451161423e-05
-2.99937741397973e-05
-1.49964162188317e-05
-2.63837328945312e-05
-2.7692742337316e-05
-3.05823209442491e-05
-1.95970388875437e-05
-1.56977741877573e-06
-2.43151310654837e-05
-8.92681642117005e-06
-2.10500391863009e-05
-2.14882139566044e-05
-3.00655942315201e-05
-3.65008402224196e-05
-2.00957974788894e-05
-1.97313356917318e-05
-3.04347050709758e-05
-1.83633929856202e-05
-2.89132672904306e-05
-4.23905041259442e-06
-7.92169051965631e-06
-2.16385899008824e-05
-2.49264021496807e-05
-2.82683431728419e-05
-1.88632598913944e-05
-1.53445276448447e-05
-2.28177958644902e-05
-1.30868997927731e-05
-2.39462345606009e-05
-9.7932528701568e-06
-2.54132283319349e-05
2.05729252993847e-07
-4.16661907025698e-05
-6.53333909233266e-06
-1.02404847296173e-05
-2.11091954275473e-05
-3.42722521935863e-05
-1.74370000897179e-05
-1.51627544210508e-05
-1.96674082033356e-05
-2.69973181359341e-05
-2.37356780709088e-05
-5.21518396866278e-06
-2.29571467308281e-05
-1.71142805293132e-05
-7.80044610906434e-06
-3.49971843150013e-05
-2.71410532573038e-05
-2.56883764203091e-05
-3.29016695361627e-05
-2.59315596017932e-05
6.10969885791692e-06
-5.38650916716609e-06
-1.72695891825902e-05
1.30527788960875e-06
-7.12791757100211e-06
-2.35003988976573e-05
-2.70198466007581e-05
-3.53205351286883e-05
-2.04048954176683e-05
-2.08389709975341e-05
-3.31943641957573e-05
-2.97059961759682e-05
-2.70189700131081e-05
-2.25891274000252e-05
-8.21560505256922e-06
-9.79969231386544e-06
-1.38744528040012e-05
-2.80313406990734e-05
-2.88434430459463e-05
-1.75076927969854e-05
-2.6711577661089e-05
-1.11759619081023e-05
-2.75334471610629e-05
-3.27372790224547e-05
-3.32846599349853e-05
-2.98676754192342e-05
-2.21868200067098e-05
-1.3259735214312e-05
-3.57097077893242e-05
-3.67584826613462e-06
-1.53269013446056e-05
-4.10429762471487e-05
-2.64958898359513e-05
-1.71972350373002e-05
-3.52633194082894e-06
-1.96248460224171e-05
-1.42552499351342e-05
-2.03324225186607e-05
-1.26343015389142e-05
-2.88904429543072e-05
6.06593976550311e-06
-5.06778986650012e-06
-6.79036103314807e-06
-1.31220152701347e-05
-2.51366695442718e-05
-1.54923633194878e-05
-1.99991805613246e-05
-2.23284177056601e-05
-1.94916055832941e-05
-2.32433438100308e-05
-1.06646696086455e-05
-1.75541564918059e-05
-3.13078618930355e-05
-3.14994518196351e-05
-2.93104093052347e-05
-3.22539975631844e-05
-2.13661615290902e-05
-4.86358326480762e-06
-2.81310440954143e-05
-5.01585617873209e-06
-2.80429672187753e-05
-2.73606149870987e-05
-7.81270915906881e-06
-2.22651677380791e-05
-3.29184528142826e-05
-2.13814983528036e-05
-2.77070513358473e-05
-1.57349482010578e-05
-3.35175474832045e-05
-4.10431250866694e-06
-2.52034812428349e-05
-1.48057573508813e-05
-1.82649667589474e-05
-1.8239061024002e-05
-2.33134536344954e-05
-1.66008592647939e-05
-2.17428190259133e-05
-9.81879399887466e-06
-2.40540632725486e-05
-2.29022401969074e-05
-2.27806730094767e-05
-1.60602157652272e-05
-1.00129668067026e-05
-7.79752256282836e-06
-2.00111561421264e-05
-2.11081376304221e-05
-4.01218233017759e-06
1.61973974275673e-06
-1.92695934276942e-05
-3.30641001298012e-05
-2.09068100470189e-05
-8.94002314039065e-06
-3.54365252926385e-05
-1.89756992879026e-05
-2.52814813105334e-05
-1.35965138648498e-05
-2.69842152685853e-05
3.03238103287531e-06
4.76861732360567e-06
-1.64278123505136e-05
-2.22980639819853e-05
-1.44701892411074e-05
-2.67433032765703e-05
-2.68055600115074e-05
-2.27043631570686e-05
-2.14644537149574e-05
-1.45652230053872e-05
-1.16179924593723e-05
-2.2955529511839e-05
-2.30628785184141e-05
-2.01955165825448e-05
-3.57036693918941e-05
-1.33296020843489e-05
-1.79371618645904e-05
-2.50902304268743e-05
1.50939667633053e-07
-1.06901377973337e-05
-3.04284581911822e-05
-1.62233872099057e-05
-7.12118489856202e-06
-2.89156423575749e-05
-3.65234928784757e-05
-3.05578409631185e-05
-1.64257105293737e-05
-2.46994115665014e-05
-3.47154249828243e-05
-2.75395804763143e-05
-2.6333086931706e-05
-2.47309234770009e-05
-2.1654982799044e-05
-3.6513209040688e-05
-3.14794658912285e-05
-2.82891000047434e-05
-1.98779692688809e-05
-2.9469368622205e-05
-1.50655105970551e-05
-2.24404347365143e-05
-8.88505411524634e-06
-3.32503038766807e-05
-1.87609320016137e-05
-9.19155729148389e-06
-2.66697820775104e-05
-3.85476828053167e-05
-1.20790796026462e-05
-2.39032227159491e-05
-1.88698130054306e-05
-3.76486559439685e-05
-1.62039803163538e-05
-1.56147556146819e-05
-2.27623823623868e-05
-2.92581772744565e-05
-4.96909636817775e-06
-1.28431633435946e-05
-1.02409941874335e-05
-5.81227943719391e-06
-2.70325693691049e-05
-1.18359378500309e-05
-2.33453146038296e-05
-1.3921776677778e-05
-7.19332703410264e-06
-2.02107552720356e-05
-4.26030855175572e-06
-2.69868258426897e-05
-3.05782095233993e-05
-4.40216505409892e-05
-4.26982432313102e-05
-2.40903244395639e-05
8.18526561357254e-06
-1.37744934891661e-05
-3.14347224107206e-05
-3.4465448426212e-05
-2.66666445855744e-05
-3.47671207670425e-05
-3.76754751416286e-05
-2.84691371012974e-05
-7.79041118134439e-06
-3.4170409267022e-05
-1.73949261701116e-05
-1.86408186570464e-05
-3.18802017544361e-05
-1.51218032961814e-05
-2.09045467414878e-05
-2.39462349373016e-05
-2.20884499493821e-05
-2.06591385831463e-05
-1.94935580095275e-05
-3.35701657402582e-06
-1.83383654617675e-06
-8.12904754521486e-06
-8.34081056110478e-06
-2.09330801296114e-05
-3.22701936311914e-05
-3.36394842640102e-05
-1.63222636089045e-05
-3.21310889473306e-05
-2.16657378672417e-05
-1.20636376410804e-05
-1.40119090121709e-05
-1.06996022827453e-05
-2.25042489050619e-05
-1.00955257003668e-05
-3.11171583546385e-05
-2.17250841261265e-05
-3.18160776388239e-05
-2.23984247143773e-05
-2.0185649677633e-05
-2.07628961757206e-05
-1.04026925504449e-05
-1.5533456309308e-05
-1.85297668744023e-05
-1.762368246599e-05
-1.75867839678774e-05
-2.43311689137152e-05
-2.28065280237937e-05
-1.07575922798074e-05
-2.37313680560399e-06
-1.21854864713813e-05
-1.97315417848868e-05
-2.54922012065768e-05
-2.76250092164159e-05
-2.31884560119527e-05
-3.46791519413201e-05
-1.13226804180438e-05
-2.10261109835589e-05
-3.1928562183304e-05
-3.05553534666635e-05
-2.50891790203365e-05
-2.24117942341549e-05
-2.53506584675526e-05
-7.37042841160654e-06
-1.09432377172173e-05
-2.97015606613046e-05
-1.50973449988296e-05
-3.05954954920083e-05
-2.3020829956714e-05
-1.73664221191982e-05
2.1488513255075e-06
-2.53050847825897e-05
-1.52278445362438e-05
-2.16595963501183e-05
-2.73400084888807e-06
5.01765541143433e-06
-1.64165227411006e-05
-2.08329594763467e-05
9.01599081269424e-06
-2.36997865311012e-05
-2.62197102922039e-05
-2.5090278296144e-05
-2.41033051950459e-05
-7.10639655108646e-06
8.58549835760855e-06
-3.89338817522852e-05
-1.90138807219017e-05
-9.84668787590768e-06
-1.67512315959043e-05
-3.86567195377605e-05
-6.90902581631883e-06
-1.01785092158052e-05
-2.57535351564878e-05
-3.77626200506699e-05
1.20733682068833e-05
1.94180239384799e-06
-7.69321640060206e-07
-1.6047622390182e-05
-3.30481472912126e-05
-1.51165487929664e-05
-3.62615424884509e-05
-7.72358171101632e-06
-2.19266596325605e-05
-1.56280935092728e-05
-4.19187494219193e-06
-3.31801628107854e-05
-6.92497503491449e-06
-1.89965640643548e-05
1.76171242768555e-05
-2.92621048768263e-05
-3.08473271538984e-05
-1.68170834025916e-05
-1.21269683691375e-05
-2.28538254110799e-05
-1.28460005766979e-05
-6.77262489538339e-06
-2.01487847736524e-05
-2.2849086028294e-05
-1.8114190458444e-05
-3.18535241568604e-06
-2.02106001882904e-05
-1.74360225130319e-06
-1.17280281570125e-05
-2.28749227316629e-05
-3.30217498823359e-05
-3.80909745286488e-05
-4.4267079796787e-06
-2.77308888805421e-05
-2.03992240722389e-05
-3.51803369157812e-05
-1.43525214322871e-05
-1.89290698995199e-05
-3.24190098792585e-05
-4.19680685621764e-05
-3.28882538861671e-05
-1.55400729320794e-05
-1.51574574280793e-05
-4.3732244973522e-06
-1.44609202515309e-05
-1.70006835959187e-05
-2.3344275816685e-05
-3.52203293616828e-05
-2.47201444638797e-05
-3.40744747232916e-05
-1.74535387204459e-05
-3.02932287116191e-05
-2.294553375546e-05
-2.77711814410844e-05
-1.99852530497335e-05
-2.70341487137454e-05
-1.87487436531678e-05
-4.64010148932401e-05
2.29016758416355e-06
-2.20878564482733e-05
-5.27516651344638e-06
-9.10587811164742e-06
-8.35329463288645e-06
-3.22896424684139e-05
-1.38931564641385e-05
-2.39242071324457e-05
-1.29585976562376e-05
-1.05825968812454e-05
-3.14122744621821e-05
-2.35778696287903e-05
-3.91501756048953e-05
-1.75178878564648e-05
-2.58544322504857e-05
-5.72638487182841e-06
-2.94685034617595e-05
-2.00263175045422e-05
-3.05866803595084e-05
-1.4488074269809e-05
-3.33104700412776e-05
-2.16354299341919e-05
-9.04459610325077e-06
-6.32867223845515e-06
-1.29359268827454e-05
-1.62138119227813e-05
-3.24046980477286e-05
-2.44783907605611e-05
-2.84140146864912e-05
-1.12758884303736e-05
-2.32329387011235e-05
-2.42816929529505e-05
-8.5320591467421e-06
-2.58698021563362e-05
-1.731033054999e-05
-3.37081683929006e-05
-2.45857701922721e-05
-1.77380555201773e-05
-2.32157000312022e-05
-1.52755784877495e-05
-1.18079303047673e-05
-3.20659735793104e-05
-3.95218995997733e-05
-7.43989375817175e-06
-3.14405327053192e-05
-1.13204656202243e-05
-9.44256778156975e-06
-2.46411246314482e-05
-1.63657646512647e-05
-1.36263360653275e-05
-1.60907870442276e-05
-1.93352489639283e-05
4.62253500030909e-06
-3.04271970894732e-05
-3.31831188337549e-05
-2.21465961199361e-05
-2.23645409152197e-05
-1.31653988832335e-05
-2.94804464539809e-05
-1.53554665738233e-05
-1.88626166816751e-05
-1.62599220536072e-05
-5.01011678411012e-06
-1.95137989151715e-06
-2.92663500506336e-05
-1.1946627798714e-05
-1.18519414422818e-05
1.14000450077544e-06
1.28059311015892e-05
-1.30752344241683e-05
-3.34487652426233e-05
-1.9609644830633e-05
-1.32727693789704e-05
-8.63907589538979e-06
-2.23203345168727e-05
6.43897492651891e-06
-1.4910506319538e-05
-3.2767161184182e-05
-4.30010064713709e-05
-1.86765959410695e-05
-2.99899814142715e-05
-1.97793488664549e-05
-1.80269788374465e-05
4.41544384004507e-06
-1.12666741584131e-05
-2.79905180177959e-05
-2.18144421671753e-05
2.99277857052903e-06
-2.96217065304836e-05
-5.79357139244737e-06
-9.53012121280124e-06
-2.0481201635876e-05
-5.90941897064109e-06
-1.48870260581242e-05
-5.13348035953642e-06
-1.64548835299415e-05
-3.75529365750399e-05
-1.92027009417764e-05
-1.74833222888549e-05
-4.60183890680248e-06
-3.8701941697326e-05
-1.34954934850999e-05
-1.6477678960784e-05
-2.73825088118981e-05
-3.65481224918098e-05
-2.70955050548331e-05
-2.07613257704335e-05
-2.14657527249005e-05
-3.96269337348483e-05
-4.35910786514922e-06
-1.91345812982774e-05
-1.75102114369399e-05
-2.78003824127833e-05
-9.62801694618613e-06
-1.04294282158064e-05
-5.84727938523982e-06
-3.32823440413839e-05
-3.13193592002575e-05
-2.77421160799275e-05
-7.06184719683953e-06
-2.78280678996006e-05
-6.4379081588277e-06
-2.41422015480974e-05
-1.41236395868105e-05
-1.9672638434496e-05
-4.20431998369851e-05
-3.95102346665767e-05
-1.00056135053834e-05
-2.36151198445867e-05
-8.78473541074254e-06
-1.44891276082615e-07
-3.64680288018035e-05
-1.9611455420546e-05
1.03570485147637e-06
-1.06137215890539e-05
-3.35630070377169e-05
-2.94095086246128e-05
4.87325760842306e-06
-3.05086358774166e-05
-5.73140101539528e-06
-2.66633047311887e-05
-1.79252032327786e-05
5.99187249552632e-06
-4.24565779718306e-06
-2.55102257488523e-05
-3.78704276240704e-05
-4.28055103345405e-05
-1.37591483813284e-05
-2.11893520689206e-05
-2.06579514426582e-05
-2.38681942140884e-05
-2.9856775755715e-05
-2.29584608135126e-05
-1.20591525448182e-05
-4.81437054184931e-05
-4.1215198111303e-05
-1.25239321103009e-05
-1.61167473736635e-05
-3.39470351876863e-05
-1.93877495795693e-05
-2.73286567831187e-05
-1.41216506780939e-05
-2.79346845794913e-05
-2.46577127317662e-05
-6.36135618813343e-06
-1.35221477367969e-05
-1.77277143049552e-05
-2.4507500587708e-05
-2.31897267440411e-05
-2.26912358659473e-05
-1.52979492306763e-05
-3.94999035284722e-05
-3.70981779600403e-06
-5.38416803919389e-06
-1.67998475639493e-05
-2.02658667498047e-05
9.72860873703766e-07
-2.65391821964021e-05
-1.33723720216194e-05
-2.87139642735022e-05
-3.2545223156893e-05
-4.22419372294195e-05
-3.18941145713753e-05
-1.65643185552558e-05
-3.14675004567185e-05
-1.87944812755198e-05
-2.06945215057626e-05
-3.0404677310174e-05
-7.44064647736603e-06
-2.15443491638282e-05
-2.01339961062697e-05
-1.67304249126015e-05
-1.4534107175626e-05
-1.10511158964575e-06
-2.97873532583707e-05
-1.54990540937384e-06
-2.82260062398655e-05
-9.63782347484909e-06
-3.72259420152995e-05
-2.54103828517189e-05
-6.87076709997346e-06
-1.81166717139295e-05
-3.57766638113706e-06
-1.30251125170287e-05
-3.00961974761172e-05
-1.01235222749553e-05
-3.84780858967855e-05
-2.23023392506398e-05
-2.58789512853134e-05
-1.52742605382976e-05
-2.70528581633415e-05
-2.18474266654484e-05
-2.93729923271031e-05
-1.36495063908787e-05
-1.75016462175944e-05
-1.72446825384161e-05
-1.64135396725366e-06
-1.38116857993883e-05
5.42686151610595e-06
5.30767031748427e-06
8.78559136715088e-06
-2.80228787420173e-05
-1.77111319239885e-05
-3.35058459098607e-05
-1.34343078258052e-05
-4.50603039428991e-06
-3.9570000556725e-05
3.54199916228883e-07
-9.97063275200981e-06
-1.40159508962143e-05
-1.24056125777616e-05
8.64755072533518e-07
-3.04005444732711e-05
-2.33467307291597e-05
-1.56997485123921e-05
-2.75516800042321e-05
-2.86608151418965e-05
-1.24812681517681e-05
-2.94875407747659e-05
-5.72261192439338e-06
-1.59565805753889e-05
-2.10237621917258e-05
-3.55562544539359e-06
-3.01169444848379e-05
-5.20198328329744e-06
-2.89071392472665e-05
-2.52865725625812e-05
-2.73515762363757e-05
-2.46653004332976e-05
-2.25372598223872e-05
-1.98765550571067e-05
-3.07565157282641e-05
-2.39858247156363e-05
-2.06449061377434e-05
-1.58199743020294e-05
-9.33759458739172e-06
-1.09027025397048e-05
4.10641528585786e-06
-1.92055329786136e-05
-3.62327753009966e-05
-2.06206639202788e-05
-9.42595269517519e-06
-3.2130425381012e-05
-2.25094322351012e-05
-1.61551931272202e-05
-1.92281320749886e-05
-2.65546254040673e-05
-3.09076037014102e-05
-2.95081391349621e-05
-3.663103463722e-05
-1.3651112640056e-05
-1.43574080287296e-05
-1.68969465288281e-05
-1.04009943135279e-06
-8.56177432202756e-06
-1.57415574870069e-05
-7.55418014399329e-06
-1.43340995330022e-05
-3.07290272174139e-05
-1.57635453495355e-05
-3.61577259042611e-06
-4.6496591001009e-05
-2.73323802954659e-05
-1.55816954389106e-05
-1.33802243037786e-05
-1.41542234727391e-05
-1.09714602059366e-05
-2.92099410835825e-05
-1.1688528658729e-05
-1.24961373986695e-05
-1.19034672945644e-05
-1.28065684751985e-05
1.13147118056825e-05
-2.86190761890257e-05
-3.5257521924958e-07
-1.57427644108257e-05
-2.75765745216856e-05
-1.61265863127848e-05
-2.9498015418078e-05
-1.5358154855336e-05
-2.85353087655283e-05
-6.38454508260993e-06
-1.48204529418873e-05
1.06358239574048e-05
-5.40559112191817e-06
-1.07359008155135e-05
-1.27384735758434e-05
-1.48290597798146e-05
-1.60324003118062e-06
-2.35307257397709e-05
1.11362051451741e-05
-6.67661493783588e-06
-1.73695638909318e-05
-3.86602114335633e-05
-2.33841743808399e-05
-3.18281826487073e-05
-1.91838278480202e-05
-2.84259165408094e-05
-2.18663696392431e-05
-9.6971440881876e-06
-3.33046270606573e-06
-1.87818426079094e-05
-2.07764281610915e-05
-2.17987635522804e-05
-1.22851395896831e-05
-2.46729671118238e-05
-9.25979086611796e-06
-8.79648863578769e-06
-2.38319981730949e-05
-3.52863499341054e-06
-1.35356491016989e-05
-2.39766042009724e-05
-2.78914442410492e-05
-8.48339436482187e-06
-1.33395249381116e-05
-3.30666391634954e-05
-1.29534778895248e-05
-1.3650709636017e-05
-3.86202144959403e-05
-2.83946573230912e-05
-9.2929133918169e-06
-2.62650956422627e-05
-1.40930545883645e-05
-2.24235089633274e-05
-2.12877154981803e-05
-4.7258796689173e-06
1.21093959562084e-05
-3.61010804736725e-05
-3.52355253085706e-05
-1.11450416435149e-05
-1.75600385467093e-05
-2.42070963868659e-05
-1.16947651753322e-05
-2.6581453997693e-05
-3.80170148428256e-05
-1.19433242717143e-05
-1.27546733543793e-05
-2.76502984751006e-05
-3.58711829326859e-05
-1.41438506150947e-05
-1.88095447865307e-05
-1.58976373559685e-05
-6.57068447065187e-05
-2.1135538152379e-05
6.27093534448912e-06
-1.32033481613269e-05
-1.06523619439677e-05
-8.44145525276431e-07
-3.74309847983136e-05
-3.72634852371397e-05
-1.69355108849992e-05
-2.7443151526047e-05
-3.5190254057925e-05
-2.2468727087791e-05
-1.5880772687032e-05
-2.53885779277375e-05
-3.10725945373241e-05
-1.6834427241888e-05
-1.2035159462396e-05
-1.47338409540322e-05
-1.7371120884965e-05
-2.01253279242072e-07
-1.21344658564307e-05
3.41051560612294e-06
-6.22912923669077e-06
-3.54960893209007e-05
1.44703792653811e-05
-9.64235492505646e-06
-2.63481173468954e-05
-3.00350889129248e-05
-1.30304689583026e-05
1.41060065890288e-06
-1.60787840039401e-05
-2.15933698836623e-05
-1.64404854604115e-05
-2.01506525539671e-05
-2.22996178226666e-05
-2.72069652040535e-05
-2.17355913951365e-05
2.18743470922644e-07
-2.86871877593298e-05
-4.43462178041483e-05
-2.2441337719705e-05
-4.008399820064e-05
-8.29061039748236e-06
-2.73628412710143e-05
-2.79459837467591e-05
-1.8843971359929e-05
-1.62062339836018e-05
1.90510360025631e-06
-1.02913676717776e-05
-2.68108485496569e-05
-1.28924327942647e-05
-3.14752042020118e-05
8.02773109969608e-06
-4.13234998061411e-05
-3.02543394982342e-05
-6.58627059907479e-06
-7.85863316111587e-06
-3.23248536333205e-05
-1.15826831262179e-05
-7.87287230942489e-07
-2.68081329944764e-05
-2.67929572402539e-05
-2.79676668375177e-05
-2.89501059073812e-05
-1.65643690127372e-05
-1.09449991995319e-05
-2.12262661481792e-05
-2.00160457467467e-05
-2.07133111083121e-05
-1.81373772643146e-05
-1.58904710570892e-05
-1.81022163154281e-05
-4.16582458165681e-05
-1.18137749515399e-05
-2.96730352636912e-05
-2.52060311984134e-05
7.8518483766485e-06
-9.77139484889128e-06
-1.66344882003438e-05
-2.79260872325832e-05
-1.26123372249027e-05
-8.8750412681003e-06
-3.62214956662357e-05
-1.29494722172117e-05
-1.12375759134694e-05
-2.80308151938056e-05
-2.82693165471001e-05
-2.201442935169e-05
-1.61909287641459e-05
-1.54205660964506e-05
-1.22338551321021e-05
-2.88276437617987e-05
-1.67010919462191e-05
-2.67032397941459e-05
-1.4187061103896e-05
-2.60970257019106e-05
-1.93485033213949e-05
-1.74889293620359e-05
-8.20929340696707e-06
-2.02698979424645e-05
-2.58500200475578e-05
-2.55699501266729e-05
-5.36268672499553e-06
-4.06470737875357e-06
-2.20048794189939e-05
-3.19721935736218e-05
-5.17040283638525e-06
-2.51865115111472e-05
-2.66682561668101e-05
-7.29760615022894e-06
-1.4658507980962e-05
-2.43677234982828e-05
-1.15988218214722e-05
-2.7396610314943e-05
-2.07846334653734e-05
-1.84415696424262e-05
-9.25635737681182e-06
-2.0576172738493e-05
-9.94489720666611e-06
8.48539558616531e-06
-3.07975039118905e-05
-1.1136813215666e-05
-7.47867485158838e-06
-1.02814437444996e-05
-2.80386072789096e-06
-3.18562964004225e-05
-2.95227448746389e-05
-3.45413446914549e-05
-2.21310547353425e-05
-3.71758802448196e-05
-1.36278480586767e-05
-2.32385653459206e-05
-2.67280522908093e-05
-2.0648243018882e-05
-2.54770127277243e-05
-2.24208318822268e-05
-6.79078383580438e-06
-6.83733278636047e-06
-2.62591432255965e-06
-3.40707208185367e-05
-2.74504866215438e-05
-1.37332504279196e-05
-1.33601432161856e-05
-9.69607672077797e-06
-1.42503919411562e-05
-2.27094808367892e-05
-3.12901813281449e-05
-2.17437460905954e-05
-6.7753803735579e-06
-1.90532867040642e-05
5.77982276880491e-07
-1.85779565329758e-05
-2.76137289520428e-05
-1.23831554954142e-05
-2.49991835103699e-05
-3.02893284425398e-05
-2.01596610269274e-05
-3.76676356621341e-05
-1.52058402670927e-05
-1.69828991720258e-05
-9.79715892914031e-06
-2.5854606296678e-05
-1.9706065541366e-05
7.64107764279371e-07
-1.6907957218506e-05
-2.57828888905227e-05
-8.80168485181875e-06
-3.24925668975343e-05
-2.56574252142513e-05
-7.22527586716191e-06
-3.11952818295339e-05
-2.39846242161779e-05
-1.70741426115376e-05
-2.39998206837379e-05
-3.02205962323742e-05
-7.22025888004922e-06
-1.68540853305037e-05
-1.3437204688731e-05
-1.55093745046313e-05
-1.00788801491735e-05
-4.40113404631376e-05
-2.1672193119255e-05
5.55842467561571e-07
-1.5796698646061e-05
-2.2131144917432e-05
-2.82686905857309e-05
-2.99007072585197e-05
-3.88142501363571e-05
-3.17462702646457e-05
-2.29938972059942e-05
-2.09764721540255e-05
2.08617540338807e-06
-2.87816374008108e-05
-1.73121824666662e-05
-1.8438303965395e-05
-4.33603201070762e-06
-5.33694715237803e-06
-2.10733221276872e-05
-4.70081392879758e-06
-1.9313470361759e-05
-1.30758844579092e-05
-1.90472066028067e-06
-1.60458497932719e-05
-7.83748516634429e-06
-1.68223522215204e-05
6.24259027862583e-06
-2.18148998663443e-05
-1.66714294168399e-05
-1.09107266328274e-05
-1.76829400592832e-05
-3.25843176873833e-05
-3.64426250310045e-05
-2.71221935103549e-05
-2.52247963341337e-05
-1.5401920737764e-05
-3.04252666522699e-05
-2.95342724138165e-05
-2.88207336111054e-05
-3.22981140664441e-05
-1.60794272566211e-05
-2.74166606461816e-05
-3.36442290541542e-06
-1.61159760608202e-05
-2.01256787868182e-05
-2.11242485473692e-05
-7.20975976968263e-06
-3.83555758182036e-05
-8.37510568312125e-07
-6.18942108729656e-06
-6.99259424284041e-06
-2.74794276349853e-05
-3.64811537450854e-05
-2.35561348065789e-05
-1.86967580238561e-05
-2.65739553362672e-05
-1.83516810762362e-05
-2.66254424603921e-05
7.11433699494344e-06
-8.39032606956006e-06
-1.58888191606214e-05
-2.01581599758774e-05
-3.23169425370607e-05
-2.39833373246671e-05
-1.49874587295118e-05
-1.58060168968795e-05
-6.76985877841264e-06
-6.86140232700536e-06
-1.42676411943537e-05
1.23643945636157e-06
-1.65900307932235e-05
-1.32496507998614e-05
-8.03630987464943e-06
-1.73725177671718e-05
-2.85367647370738e-05
-9.93750491203041e-06
-1.24740068314762e-05
-9.1381599678774e-06
-2.86664412732208e-05
-9.2984340647388e-06
-1.91785066034383e-05
-1.44215483902079e-05
4.56574637530649e-06
-1.40953012840205e-05
-1.56440348653061e-05
-6.42959850090542e-06
8.12431681778541e-07
-3.56432810947133e-05
-3.21168886305655e-05
-2.72480513688658e-05
-1.87367573697658e-05
2.01172534747187e-06
-9.80475364015001e-07
4.71480890252735e-06
-2.2160588248496e-05
-1.57901682775874e-05
-2.22953968701249e-05
-1.2061381018529e-05
-2.10192199080647e-05
-9.74912663479914e-06
-1.1360385747466e-05
-1.7619078616229e-05
-3.12279433769094e-06
-6.87966740009002e-06
-3.06474618261411e-06
-2.93955647417266e-05
-4.04530645794788e-06
-1.1750111898753e-05
-3.42081820077218e-05
-2.12929033510575e-05
-1.54193184244745e-05
-2.94951230827444e-05
-3.57127397400794e-05
5.84040382732284e-07
-2.68097939725244e-05
-1.09880622122271e-05
-1.36598049164916e-05
-8.37211169090426e-06
-2.51143790620278e-05
9.85446522029145e-06
-1.60713357597048e-05
-6.00914775869418e-06
-2.03769532824004e-05
-1.89833857625873e-05
-1.40708905881542e-05
-2.72769997854812e-05
-2.40757063515915e-05
-2.08784276623819e-05
-1.45899209258534e-05
-4.01699075600458e-05
-3.34889770478583e-05
-3.88347767405052e-05
1.17513378307834e-07
-2.62454601525215e-05
-4.45630785750514e-05
-3.54604054092312e-05
-3.10573393777612e-05
-2.10924332795774e-05
-1.10536115725553e-05
-2.13482507606312e-05
-2.05417703369465e-05
-1.96724051366977e-05
-2.13250174879595e-05
-2.59608337379948e-05
-1.32892149911417e-05
-1.61363583084317e-05
8.72480028453557e-06
2.62996847284962e-06
-1.94482025106078e-05
-1.95286379998174e-05
-1.36099107178999e-05
-4.72214989912694e-06
-1.88655143585348e-05
-1.71237397371699e-05
-1.75968036861921e-05
-4.42565147591246e-06
-2.67362807064831e-05
-3.24129063165117e-05
-1.86596856246055e-05
-3.66384264029209e-05
-1.23966569831311e-05
1.26204749521213e-06
-6.08324924740524e-06
-2.53874749915859e-05
-1.51615938888655e-05
-2.10368449619687e-05
-8.72143915393902e-06
-2.68077972785225e-05
-6.24390079099871e-06
-1.34597408262202e-05
-1.63271683048478e-05
-3.12497191899374e-05
1.13638648498917e-06
-3.47659069947942e-05
-4.13282963522717e-06
-1.34347181348622e-05
-2.07435528450577e-06
-2.23767706197166e-05
1.25292299660897e-05
-1.09775746826514e-05
-2.29741450844657e-05
-1.09152678526332e-05
-2.13658955183745e-05
-4.29100399834399e-05
-1.87432349315714e-05
-1.31365793173643e-05
-1.93246533030206e-05
-2.17612540275181e-06
-3.25416166546833e-05
4.24148892192718e-06
-2.71962851431636e-05
-9.1524578808548e-06
-2.89964709646308e-05
-3.0823115458392e-05
-3.38929336950255e-05
-3.33190938254556e-05
-2.10935844843302e-05
-1.40689182428072e-05
-2.4657221422815e-05
-2.58565592968246e-05
-1.29555094257468e-05
-2.03392570110866e-05
-3.70616432759616e-05
-7.87071848826716e-06
-2.38548786050533e-05
-2.58812564091333e-05
-5.0340914883214e-05
-1.29586860387733e-05
-5.46982681778355e-06
-3.00139686633771e-05
-1.90764937134978e-05
-3.36580385549326e-05
-5.75572124075398e-06
-3.11875104614994e-05
-2.31852438569393e-05
-2.9243096199398e-05
-1.11138691221095e-06
-1.90510915687467e-05
-1.6321263924332e-05
5.97356273442159e-07
-1.96685995227557e-05
-1.22714540751172e-05
-2.29980397462953e-05
-1.84099160795139e-05
-1.39812786458133e-05
-3.18622096247978e-06
-2.30728940941565e-05
-2.41552488391641e-05
-1.47247057304799e-05
-1.77557743361503e-05
-3.13571431570624e-05
-7.66008485095657e-06
-9.63181530125586e-06
-1.99496001651808e-05
-2.92708265518142e-05
-2.44440372460062e-05
-1.9769146986083e-05
-3.7890400657067e-06
-1.3152550601384e-05
-8.394588955557e-06
-2.00564237675702e-05
-2.6161243796908e-05
-3.16851535978402e-06
-1.7649370974569e-05
-3.08385771445013e-05
-2.72032735742177e-05
-2.16119491343983e-05
4.11173851964327e-06
-2.82468886642183e-05
-3.11709094314936e-05
-1.21499904791489e-05
-1.84520444975703e-05
-1.38310806416452e-05
-5.26892305882913e-06
-1.06918917297853e-05
-5.13045622998216e-06
-3.29691930676978e-05
-2.60184855228709e-05
-2.64764896798835e-05
-3.04409708289362e-05
-2.32992275892324e-05
-2.90102325981355e-05
-2.38281825155642e-05
-9.5632581992235e-06
-2.10616430628993e-05
-2.86748051915909e-05
-2.34320914403243e-05
-9.55736112314416e-06
-2.80711263232427e-05
-2.60474556533563e-05
-9.54378980090973e-06
-1.13973350053903e-05
-2.50060934512085e-05
-3.02067427349888e-05
-2.59816633573648e-05
-1.61073289353196e-05
-2.7028436699227e-05
-8.14317686914116e-06
-1.80421302611473e-05
-1.71217476985732e-05
-1.37278638696247e-05
-2.18685529530675e-05
-3.38898277549396e-05
-1.97486435151658e-05
-1.55100622283075e-05
-2.051903289585e-05
-1.55450291791093e-05
-2.04090024883409e-05
-4.45288532392633e-05
-2.33627827524535e-05
-2.10481236319246e-05
-3.16224243099382e-05
-1.89897737371036e-05
-1.76869199070751e-05
-2.98406708948487e-05
-4.57286467159459e-05
-1.6854988047335e-05
-3.8660543091055e-05
-3.69138560067264e-05
-1.74494173430761e-05
-3.4273953741897e-05
-5.34203831744721e-07
-3.45322961439434e-05
-1.19954509883014e-05
-3.41072795289021e-05
-2.67475527495379e-05
-3.34889270994569e-05
-1.73734912639488e-05
1.33061340536911e-06
-1.82628156495361e-05
-1.33567959058293e-05
-2.71168830597177e-05
-3.15093169256951e-05
-1.66037572903193e-05
-1.24757716860311e-05
-4.55334810626697e-06
-2.07217470185438e-05
-1.37015600468372e-05
-1.5713617321196e-05
-9.95435310492438e-06
-2.6628976990119e-05
-2.01795976723765e-05
-2.61308011903711e-05
5.60305213212701e-06
-2.62645994903027e-05
-2.41574900196487e-05
-2.16452562777799e-05
-2.13549517405729e-05
5.6674844341676e-06
-2.60113778195851e-05
-1.91404547837982e-05
-8.27949592736592e-06
-6.17225789325484e-06
-2.68838547197722e-05
-1.93244803639426e-05
-2.37445908688669e-05
-2.66546045544734e-05
-1.71521664075071e-05
-1.98886887747959e-05
-2.26468404935898e-05
-2.37437939982254e-05
-8.94997808345669e-06
-1.14976122563414e-05
-5.92117719917225e-06
-2.56907173510511e-05
4.12097672981695e-06
-2.97994307518336e-05
-1.87105461079092e-05
-7.7036918066243e-06
-9.39044118865953e-06
-2.12054521901462e-05
-2.93449243374543e-05
-1.40721426256168e-05
-2.87290489097514e-05
-1.83662188558384e-05
-1.5778617383952e-05
-1.65057577853029e-05
-2.5229260501008e-05
-1.26693791672589e-05
-2.14721213454447e-05
-3.38898522602824e-05
-2.39620705216617e-05
-3.8329387068027e-06
3.59241468067483e-06
3.07213452950608e-06
-4.27442042773497e-05
-1.05403433355547e-05
-1.58425291067772e-05
1.17917784334589e-05
-2.59397548167642e-05
-2.24183426868012e-05
-7.78091157697201e-06
-3.08798338486489e-05
-5.32286435401566e-06
-1.13118425749311e-05
-2.09387043620089e-05
-1.21857718075797e-05
-8.18036316096924e-06
-3.29177915899427e-05
-1.3244421393863e-05
-1.64078916086062e-05
-1.55616113243279e-05
-2.39368039610342e-05
-2.48680105224077e-05
-2.74118348365049e-05
-5.17974857784415e-05
-2.1678387752949e-05
-1.99849812108719e-05
-2.58280630066416e-05
-2.50024765146892e-06
-2.74393930382534e-06
-1.8071651653719e-05
-1.5009486306733e-05
-2.13589914158019e-05
-8.82976616369528e-06
1.21774183053386e-05
-2.80861835672537e-07
-3.81718251172349e-05
-2.40041848146935e-05
-2.31309326946915e-05
-7.92894512891264e-06
-3.64073164110513e-05
-1.79626589190952e-05
-3.05850484274085e-05
-4.99767002444557e-06
-1.52367967734402e-06
-1.77904950864113e-05
9.13930322383255e-06
-2.78022317688118e-05
-2.47563442565306e-05
-3.44097713633692e-05
-2.28603475421459e-05
4.40478758931437e-06
-3.97795939424777e-06
-1.07802568904958e-05
-6.33833756161906e-06
-1.82239437137514e-05
-1.22512770881683e-05
-1.88372144942138e-05
-6.29326362655518e-06
-2.18163119142348e-05
-4.35502850643013e-05
-1.63143332336675e-05
-2.12330434440746e-05
-1.77987744373073e-05
5.03211435435232e-06
-2.72916922000875e-05
-6.14075781500854e-05
-1.37175306150876e-05
-2.54823222212151e-05
-2.81418178628901e-05
-1.97544095702956e-05
-1.5262887231559e-05
-3.18430700491293e-05
-3.72247908872809e-06
-3.0871519994699e-05
-3.34411577295971e-05
2.55657678301651e-06
-1.18307365960679e-05
-3.02881519895401e-05
-6.4583868557627e-06
-4.57493909020892e-06
-2.34503932963499e-05
-5.37192979016552e-06
-3.31419079886367e-05
-2.9982825586534e-05
-3.25531555939764e-05
-1.52485381451262e-05
-9.90204394323163e-06
-1.54608552861783e-05
-7.22422483306672e-06
-1.17577632863635e-05
-6.05541538663083e-06
-2.40398668412736e-05
-3.00273490887867e-05
-2.9266450590273e-05
-3.09877924830868e-05
-1.91269314383821e-05
-9.70497916491312e-06
-9.47688873579093e-06
-3.10408670557642e-05
-1.74357356106877e-05
-2.77681068855392e-05
-1.09415866043755e-05
-9.92310046563449e-06
-1.66699832707995e-05
-3.28311928390194e-06
-3.4403626923577e-05
-3.18199458778652e-05
-1.78116347782294e-05
-1.35543220530933e-05
-2.10865823017613e-05
-7.05798770717249e-06
-2.97042627450594e-05
-5.02360524279241e-05
-4.29074594862226e-05
-4.71790923160281e-05
-1.80964420021162e-05
-2.84398081933435e-05
-1.58132215788213e-05
-2.02817319465784e-05
-3.33739363960499e-05
-2.29251717134649e-05
-2.13972820047788e-05
-1.89026878992444e-05
-1.91068118943146e-05
-1.83829968120346e-05
1.42129915708299e-08
7.33216156394719e-06
-1.50324838710661e-05
-8.2754846428751e-06
1.34910484460485e-06
-1.66165738243912e-05
-2.35712813576969e-05
-1.84345160711413e-05
-1.42031467315075e-06
-2.24393631733091e-05
-1.56307208461981e-05
-2.3602370219387e-05
-2.96437168152887e-05
-2.90150525384123e-05
5.06652013413382e-06
-2.34307642040213e-05
-2.28713061661715e-05
-1.72775083618626e-05
-2.00619923335215e-05
-6.32723366917591e-06
-1.12273791551207e-05
5.3912992870814e-06
-8.18733171046754e-06
-4.09837631924059e-05
-1.59537539218832e-05
-3.97761090438426e-05
-4.20139684942647e-05
-7.31745534785835e-06
-6.26648275576856e-06
1.2702445617467e-05
-2.88389656260554e-05
1.39692078205546e-06
-9.96757053371166e-06
-3.00019498777295e-05
-2.22809346783498e-05
-2.31907297993627e-05
-1.04885188691992e-05
-1.23808807478824e-05
-1.55741438686117e-05
-1.82874741453069e-05
-2.34577185245877e-05
-4.22166460966039e-05
-3.53666663300216e-05
-3.58619221789889e-05
-1.91340659828995e-06
-4.31354484108664e-05
-2.66848240206441e-05
9.96228865270209e-07
-1.72872848126594e-05
-2.91614036990842e-05
-9.45103605682935e-06
-3.93629312871663e-06
-1.30888024450396e-05
-2.08043733679652e-05
-1.8736808580386e-05
-1.34128459512301e-05
-1.94744756354847e-05
-1.96015900269491e-05
-3.170676880451e-05
-3.3615010526955e-05
-2.14679795842109e-05
-2.12644630839918e-05
-7.44306794366823e-06
-6.85761340189218e-06
-3.23127388699829e-07
-2.83546500598252e-05
-1.17033353081151e-05
-2.64369171953689e-05
-1.58045465519735e-05
-1.87361246764246e-05
-1.57475169901156e-05
-1.07445238367642e-05
-3.46594379316216e-05
-8.00204652718374e-06
-1.69244103748893e-05
-6.76363874819202e-07
-2.35984825517484e-05
-7.7208866617283e-07
-1.85212143595349e-06
-1.63124533623374e-05
-2.0027925745946e-05
-2.92383026187144e-05
-7.55156026599783e-06
-3.90388206830795e-06
-1.35976519566103e-05
1.24471134080484e-06
5.2233251849003e-07
-8.02207601131774e-06
-1.19512959005439e-05
-2.07401990300449e-05
-1.838388669263e-05
-1.87252151957443e-05
-2.74133460585857e-05
-2.05048049969295e-05
-1.39939820297253e-05
-9.36824990441941e-06
-2.05382123036708e-05
-9.59321778272875e-06
-3.25687524965784e-05
-1.21633737132826e-05
-1.66601931620722e-05
-1.25939748267112e-05
-3.10255706914878e-05
-6.59342054450019e-06
-2.36987851128222e-05
-2.81840627908485e-05
-8.26599839362522e-06
-1.6770457005881e-05
-2.01993788840595e-05
-1.95658926426115e-05
-1.56589205978884e-05
-9.63526594114447e-06
-2.94107180875363e-05
-3.38541258461662e-05
-2.81032309113178e-05
-9.56562318094865e-06
4.80353528868147e-06
-9.56136230713803e-06
-2.83656078226228e-05
-2.4865109339346e-05
-2.07809810662689e-05
-3.52380404674172e-05
-2.04709595483807e-05
-1.71069577532451e-05
-1.83440557736488e-05
-3.42820403243317e-05
-2.00437787248526e-05
-1.8662734568367e-06
-1.05193713208053e-05
-6.20544667080287e-06
-3.60624553076434e-05
-1.40509767669894e-05
-2.12478664820852e-05
-2.38911863686761e-05
-2.14687528616997e-05
-1.38140683722355e-05
-2.68542841058275e-05
-1.17902404871587e-05
-1.304756383912e-05
-7.46577470868032e-06
-1.95724201204264e-05
-3.35995691091554e-05
-2.7877641870666e-05
-1.20456361858028e-05
-1.54917397186368e-05
-2.96762852238513e-05
3.48097997658847e-06
-3.02626793123309e-05
-1.75372551416459e-05
-2.84292681326536e-06
1.05913211422839e-05
-3.60407578988903e-07
-3.06546430779948e-05
-3.56773592648315e-07
-9.73647479133239e-06
-2.57577240597922e-05
-1.01459839233642e-05
6.06376756011281e-07
-2.54006783302215e-05
-4.87798028333761e-05
-2.51520024245085e-05
-2.40899105851999e-05
-1.85206280891836e-05
-2.66558163220339e-05
-8.78406859677974e-06
-2.51502788879819e-05
-1.09282351649855e-06
-2.30999337285865e-05
-3.35751202682853e-05
-1.98288337714412e-05
-1.95145238599237e-05
-2.03400527334529e-05
-3.14656257913917e-05
2.42616590306246e-06
-1.80333183965824e-05
-1.21008173748472e-05
-1.66040221978609e-05
-8.13151719593934e-06
-1.59483445509416e-05
-1.508047882025e-05
-2.71406301740001e-05
-3.12130179011068e-05
-4.36119277297954e-06
-3.32525173393945e-05
-1.99948928595359e-05
1.96587505756249e-06
-3.00724443263378e-06
-8.74733427180116e-06
-1.92778465834046e-05
-2.44898320976491e-05
-3.90588569572797e-06
-3.40790691979485e-05
-3.10395539907457e-05
-2.01603005681126e-05
-3.73849494088479e-05
-3.14031400658745e-05
-1.44857538143702e-06
-1.49452082561213e-05
-2.62349463886798e-05
-3.28066595117717e-05
-1.11172994618004e-05
-1.70078508844391e-05
-2.29403115606425e-05
-2.67556925534693e-05
-1.64419372410445e-05
-2.57831062914409e-05
-1.04865185673443e-05
-1.33835704234781e-05
-2.31152679713938e-05
-3.48580291467905e-05
-3.32762885373832e-05
-2.19505762732204e-05
-1.09314307824011e-05
-1.79749877101146e-05
-1.18620689386455e-05
-2.4499557431024e-05
-3.56954827975933e-05
-3.09973203162732e-05
-1.35785114266804e-05
-6.45197397451031e-06
1.0679189381469e-05
-4.19708804876e-05
-3.08908829634161e-05
-2.97024876118896e-05
-2.39188903209326e-05
6.51182297112314e-06
-2.87448326190323e-06
-2.68031584770366e-05
-3.67822559517372e-05
-2.13288471141415e-05
-1.02120170378516e-05
-2.57398634501009e-05
-4.48906137427644e-06
-2.87681573295745e-05
-2.76296104788739e-05
2.69845710947968e-06
-1.06128796940042e-05
-2.11653424013097e-05
-1.34449311095666e-05
-2.10719555830887e-05
-2.07400797424574e-05
-1.38989328719314e-05
-1.53131464829114e-05
-1.27888673073628e-05
-2.94015614633491e-05
-3.11714859992502e-05
-3.26172841908069e-05
-3.18326956421739e-05
-1.58073809053386e-05
-1.19823457544348e-05
-1.78665464490931e-05
-1.03038946146376e-05
-1.77327931869834e-05
-1.43410054049128e-05
-2.98637242666391e-05
-9.55901332033794e-06
-5.59155899538709e-06
-1.09044613855036e-05
1.87267564309142e-06
-2.0204111929945e-05
-1.85420514555505e-05
-2.69017634355098e-05
-2.76707176166136e-05
-2.59727222943533e-05
-2.19057070166104e-05
-1.91969293748399e-05
4.93846344850997e-07
-1.2073876715138e-05
-4.95448032794253e-06
-2.15069204904592e-05
-4.224132412586e-06
-1.14194223920804e-05
-2.91939727640671e-05
-1.641522755148e-05
-7.1342651064974e-06
-1.23054111646611e-05
-2.89313122352696e-05
-1.93877021156138e-05
-1.55387861053946e-05
-2.33343236091648e-05
-3.86980698833891e-06
-2.02285036512686e-05
-4.33851203947008e-05
-1.32874124560418e-05
-1.59176850553588e-05
-3.2294734152887e-05
-5.05064749488851e-06
-2.50356949139669e-05
-2.18622620625798e-05
-1.14334460574797e-05
-4.97726452101589e-06
-4.01534198046137e-05
-1.37585157209288e-05
-2.96294779743099e-05
-3.37111007595535e-05
-2.99812361076948e-05
-1.06328133147949e-05
-1.09320883352083e-05
-2.05134321686882e-05
-1.51551678033506e-05
-1.70306670989478e-05
-2.17891108841251e-05
-6.58914473044814e-06
1.24531885181314e-05
-2.10477905343534e-06
-2.30625579599341e-05
-3.14176100038192e-05
-2.68666841303783e-05
-2.77442048274683e-05
-2.87717979745466e-05
-2.53180915054005e-05
1.0540381836539e-05
-2.62191477150263e-05
-4.04392652243309e-06
-2.67075831542181e-05
-2.9992986942663e-05
1.30918132187816e-05
-2.00860181570037e-05
-2.47683316021329e-05
2.56148175094392e-06
-1.85716568313237e-05
-1.80852381003909e-05
-1.9170756723087e-05
8.78876946508931e-07
-1.61464194828812e-05
-9.88468995814839e-06
-1.77726553859266e-05
-4.07977061948559e-06
-3.18408407044676e-05
-1.29754888476428e-05
-2.23950314058252e-05
-2.46613452081189e-05
-2.59101576842558e-05
-2.38956901534008e-05
1.33987689566342e-07
3.09132704678932e-06
-3.09104133523297e-06
-4.83109860804343e-06
-3.60379910454476e-05
-2.29174127680604e-05
-2.28117041008493e-05
-2.09814160064005e-05
-5.41199642945936e-06
-3.54083918316511e-05
-1.56958109721152e-05
-3.05360070791129e-05
-1.71496503757815e-05
-4.31282273085958e-05
-2.18536160193973e-05
-2.61175920430218e-05
-2.89928624349028e-05
-1.807007417105e-05
-1.76897522003869e-06
-1.15056227140623e-05
-6.17970105303988e-06
-2.28829268239361e-05
-1.4378209612341e-05
-2.19713069810566e-05
-2.03513172737378e-05
-2.29176596052638e-05
-3.75008675399067e-05
-1.63510085780142e-05
-3.7406755839716e-05
-2.79768152756677e-05
-1.80974672218849e-05
-2.26461126928645e-05
-1.78141918614389e-05
-1.7676915846909e-05
-3.12899583296718e-05
-3.43374616063186e-05
-3.34006500754921e-05
-1.27905782761752e-05
-4.02940616756739e-05
-2.52522541092484e-05
-7.57993509592994e-06
-2.91992233399165e-05
-1.65428921211236e-05
-3.21119728592863e-05
-4.05118450801179e-05
-2.85569158816943e-05
-9.22626044751806e-06
-1.1186984624107e-05
-1.25583829601054e-05
-1.07814222297779e-06
-6.73981777884027e-06
-3.13717895882777e-05
-1.62960689773037e-05
-3.62103680521938e-05
-1.75937285471416e-05
-3.37591829667468e-05
-3.18736662856861e-05
-1.94737980722155e-05
-9.03535582709444e-06
-1.96697378811344e-05
-4.22442260096752e-05
-2.92364108805295e-05
-7.98550822664899e-06
-2.19782591174112e-06
-3.77333898013973e-05
-9.36884180213966e-06
-2.0520184979963e-05
-5.79936331522007e-06
-2.41989982422884e-05
-7.52981412081348e-06
-1.05569590076811e-05
-8.26935226052067e-06
-2.14045106409244e-05
-1.15532371589952e-05
-1.02321774860134e-05
-4.17231605962146e-05
-2.35277833611015e-05
-3.34477564572751e-05
-2.96463823125474e-05
-2.12718097985051e-05
-2.64538734103812e-05
2.52407726131771e-06
6.17067244129946e-06
-3.1306523824738e-05
-2.70226973465675e-05
-2.31211196716754e-05
1.01152476709526e-05
-4.93710660284884e-06
-2.94095185866383e-05
-1.08079920192676e-05
-1.14843452040526e-05
-1.43987289394667e-05
-1.61694450984498e-05
-1.48764875373716e-05
-1.09783388540576e-05
-2.59360822538788e-05
-2.99541811468862e-06
-2.8871106638366e-05
-1.44129388175051e-05
-1.06580660142726e-05
-3.93263930886868e-05
-2.88105198425835e-05
-2.92998045283309e-05
-1.55365267620605e-05
-8.43464940666208e-06
-9.80823321422416e-06
-2.67266879183239e-05
-1.90285782183951e-05
-1.29342103954541e-05
-3.2365471635023e-05
-1.39658708857348e-05
-5.75084963280149e-06
-3.1340947474163e-05
-4.43093403304781e-05
-1.59557240454964e-05
-3.10097583390733e-05
-2.28674590662755e-05
-1.25913765050125e-05
-8.82358603937659e-06
-1.16868729028543e-05
-2.25895637930858e-05
-2.1974836298111e-05
-1.94698981779891e-05
-2.81332015703901e-05
-2.8142266139057e-05
-1.2222999561006e-05
-1.7253403458725e-05
-1.81798918175629e-05
-2.85291318924489e-05
-2.22566365223115e-05
-1.97367035539224e-05
-2.89559814846151e-05
-9.30458796839837e-06
-3.22041630139709e-05
-2.40164494403228e-05
-2.14250466843219e-05
-2.50368284622854e-05
-3.33039769036516e-05
-1.20895884555039e-05
-2.47049126157452e-05
-2.00202049694913e-05
-3.70535986576844e-05
-2.14853068685495e-05
-3.39115633056297e-06
-1.87758569350258e-05
-6.29237762250798e-06
2.00966202365975e-06
-1.56884289521396e-05
-1.05259169502249e-05
-2.52767499074194e-06
-2.67308715303306e-05
-2.50265296554509e-05
-4.27973347496146e-05
1.7665202600175e-06
-1.64383215888191e-06
-9.8169134551868e-06
-1.25938786542642e-05
9.12831305791353e-06
-1.04878230657756e-05
-2.4293678193503e-05
-1.8504516497063e-05
-3.99678497471509e-05
-2.69541207017958e-05
-3.86695894922614e-06
-7.3662870975453e-06
-9.53420116212805e-06
-2.04805461654544e-05
-1.65273449977096e-05
-2.83894256879138e-05
-2.57782980421817e-05
-3.0642338134213e-05
-2.32262816703574e-05
-2.15963619553461e-05
-2.00068477717934e-05
-2.00568090891454e-05
-1.32643113841407e-05
3.90431564062506e-06
-2.04899922313782e-05
-3.1602456471154e-05
-1.81715199374095e-05
-4.92532084901675e-06
-1.75028704913292e-05
-4.57505962530335e-05
-2.46599091142096e-05
-3.20683258692976e-05
-2.71284692227211e-05
-1.37133434250978e-06
-2.4804874800964e-05
-3.10496507954774e-05
-2.88193436086375e-05
-1.58485446829521e-05
-2.2031428254435e-05
-2.57554520869576e-05
-4.07166280942874e-05
-7.0342319646706e-06
-1.1126035024079e-05
-2.50382130370608e-05
-3.74835536149524e-05
-1.11507547317352e-05
-2.21462377071136e-05
-1.20805076319759e-05
-6.78126524060285e-06
-9.16247392560191e-06
-3.49021182979006e-05
-1.69357746934529e-05
-2.00236490468712e-05
-7.92921928854285e-06
-1.20083516105124e-05
-1.45098160782529e-05
-8.02225088725898e-06
-1.12638095610269e-05
-1.13793693790886e-05
-2.29882882312163e-05
-1.68666208939385e-05
-1.01551315239371e-05
-7.67552228722061e-06
-2.3868299337391e-05
-3.45593573980486e-05
-1.73732737314267e-05
-2.69620084599765e-05
-3.02549639580519e-05
-2.30507641730641e-05
-1.73755926616374e-05
-1.55731657733802e-05
-1.82576117947294e-05
-1.83174273591068e-05
-1.47009537323657e-05
-3.6437646836891e-05
-2.63918063099129e-05
-3.41942061350624e-05
-1.54520000133253e-05
-1.4770642520833e-05
-2.71897684319622e-05
-2.02679377694214e-05
-1.72336472194319e-05
-1.77640028078423e-05
-4.83577457847013e-05
-1.20243730519937e-05
-2.59441251392578e-05
-2.16144242384338e-05
-2.37086799709585e-05
-1.62775612961938e-05
-1.16304508567015e-05
-2.20636678019882e-05
-2.33939881460316e-05
3.67201490880785e-07
-3.64431981285671e-06
-1.05003720047625e-05
-3.97489216784306e-06
-1.47220764615735e-05
-2.01045686607018e-05
-3.01549322090321e-05
-2.38211777731424e-05
-9.81968747132123e-06
-2.40793623906634e-05
2.25656982327108e-06
-2.08732411225929e-05
-3.08089310469788e-05
-3.21145733189807e-05
-4.32307533355918e-05
-9.25256895709098e-06
-1.23034660269611e-05
-3.7673387503003e-05
-1.46095354302702e-05
-2.26497915210671e-05
-1.32959047153193e-05
-1.817485675047e-05
-9.45567470799535e-06
-4.44651088353673e-06
-1.17029221238458e-05
-1.1831596993434e-05
-2.4151960508054e-05
-9.10990303089402e-06
-1.60000836595438e-05
-3.41645419796657e-05
-1.41941008476928e-05
-1.59997645471186e-05
-3.89253508462238e-05
-2.23417497757538e-05
-1.40784941121515e-05
-3.11690994580571e-05
-2.79035016052867e-05
