# Supplementary material for: Research on computational propagation and identification of mine microseismic signals based on deep learning
Source: PLoS One. 2025 Oct 22;20(10):e0334641. doi: 10.1371/journal.pone.0334641 (PMC12543183; doi:10.1371/journal.pone.0334641)
Supplement: S1 Data — (ZIP) [file pone.0334641.s001.zip › 000100500001040.xlsx_0.txt_24.txt.txt]

-2.14591944909593e-05
-3.66085134792389e-05
-1.7047362944562e-05
-1.77913203651511e-05
-2.56892701729089e-05
-3.62636750985621e-05
-4.2627582252506e-07
-2.55821017237787e-05
-8.17106833831653e-06
-2.16031354698102e-05
-9.74966573511326e-06
-7.90038538020668e-06
-1.81247162579806e-05
-7.09017350525366e-06
-1.20369325563331e-05
-1.44141780866563e-05
-3.04094881000655e-05
-3.6216000057792e-05
-2.59347102137504e-05
-1.47824709800627e-05
-2.78912693846745e-05
-8.81630900858631e-06
-2.10609278910761e-05
-3.59604943538548e-05
-2.04507060782372e-05
-1.9667125883294e-05
-2.14578655973217e-05
-1.2551444132894e-05
8.6799268461335e-07
-2.26385592248461e-05
-2.31249636281812e-05
-2.21016199985833e-05
-3.21171032855238e-05
-2.54493654449914e-05
-2.62601379648547e-05
-4.93993110927221e-06
-4.36655807847762e-05
-2.39354310451034e-05
-9.92396131088564e-06
-1.39708428326769e-05
-2.59571792307204e-05
-2.20469259721775e-05
-2.87455183442762e-05
-2.04478753989571e-05
-2.88408930014493e-06
-2.10027860940496e-05
-2.55697684678838e-05
-1.94568007810575e-05
-1.51679705519818e-05
-2.94414251697789e-05
-1.20101512687393e-05
-1.31424839100334e-05
-9.95733773840402e-06
-2.08497611404434e-06
-8.02085248107445e-07
-1.62882659268634e-05
-1.12857165877135e-05
-8.98782625741269e-06
-1.90013929050327e-05
-8.39991030686102e-06
-2.17765639390092e-05
-1.32128408831363e-05
-9.25743459151027e-06
-1.41489771341354e-05
-1.7107305357963e-05
-3.50303935010789e-05
-2.82599932445017e-05
-2.38720164287324e-05
-1.59867935995965e-05
-1.69530880325541e-05
-1.37248068994171e-05
-8.01915091875148e-06
-2.26107991202153e-05
-9.76675049212155e-06
-1.85962366286478e-05
-1.10628574477439e-05
-1.89760718353441e-05
-2.07112268474063e-05
-1.51573859551731e-05
-3.44147642537058e-05
-3.95571063796015e-06
-1.60650058920585e-05
-1.13532352582927e-05
-1.77779311700941e-07
-2.16319079747212e-05
-2.11710519589083e-05
-2.12142151344798e-05
-1.25387704701679e-05
-1.13628425316056e-05
-1.04988947713531e-05
-9.61650130879334e-06
-2.45038445680067e-06
-1.89695821395873e-05
-2.744559036868e-05
-2.21545097717107e-05
-7.52356350850901e-06
-2.76727998034387e-05
-1.97729492167272e-05
-1.85184010719033e-05
-2.42297392450697e-05
-2.34882658994539e-05
-2.49152568356029e-05
-2.28416448602785e-05
-1.36654984776805e-05
-5.83457856841542e-06
-3.8376353707577e-05
-1.37389395171656e-05
-1.09847016548222e-05
-2.23469450456317e-05
-9.41570776381269e-06
-2.10117867049407e-05
-2.44310544963748e-05
-9.27601402019975e-06
-1.35969063631683e-05
-1.42842239045664e-05
-2.94069844280634e-05
-3.08100114257535e-05
-2.95754337368362e-05
-1.82449405947744e-05
-3.30358616321695e-05
-3.58286687272673e-05
-2.83085169433151e-05
2.38507650367925e-06
-2.51571858545013e-05
-2.85098580430869e-05
-2.67519824378452e-05
-1.54674289581286e-05
-2.85579658906689e-05
-7.68841004968322e-06
-2.7041457752337e-05
-1.59518115043636e-05
-1.78755396967538e-05
5.37191791364554e-07
-1.44931610727651e-05
-3.8735084919459e-06
-2.25667242734263e-05
-3.80169501598594e-05
-2.26868732938236e-05
8.60586531820494e-06
-1.37957082835903e-05
-2.19691639299357e-06
-4.29531540542097e-06
-2.88309796285135e-05
-3.00923267023079e-05
-3.21422091604507e-05
-2.14513278449204e-05
-1.75412678344354e-05
-2.21722212609955e-05
-3.43398078195963e-06
-8.21523743760487e-06
-3.41155332085751e-05
-2.45998210734422e-05
-1.86864238834547e-05
-3.0222383144798e-05
-2.66817592615574e-05
-2.82510517101162e-05
-2.02769333765465e-05
-9.52390714803273e-06
-1.47216992227382e-05
-2.15242646112849e-05
-1.53625943075161e-05
-2.65781270578837e-05
-8.03283821479936e-06
-2.07248337772929e-05
-2.2215990572433e-05
-2.28938835445816e-05
-1.09312819103475e-05
-2.57393030851545e-05
-3.89061208884913e-05
-1.2548662346862e-05
-1.0728465258499e-05
-8.57043646643431e-07
-1.61938163019371e-05
-7.18997954107265e-06
-1.8146453266103e-05
-1.21270399839347e-05
-1.90711113084701e-05
-1.31127106027531e-05
-2.65872552716916e-05
-2.53292025738646e-05
-1.72753428587862e-05
-2.70095766376256e-05
-1.9307268080421e-05
-4.2399240618137e-06
-3.26692466903391e-05
-1.64717567225698e-05
-3.59369164164763e-05
-2.83356219184379e-05
-2.63246539674008e-05
-3.71661563454286e-06
-2.02788204367888e-05
-2.32783146767613e-05
-2.52190015983848e-05
-1.10395529135076e-05
-1.56086909910597e-05
-1.89252706802718e-05
-5.29581796317051e-06
-1.3118988992058e-05
-3.10116126675147e-05
-2.44468193405573e-05
1.20494368635137e-06
-5.93882471405924e-06
-7.66963049682856e-07
-1.26961388818905e-05
2.49104826825881e-05
-1.51219984774371e-05
-2.91028274373155e-05
-2.42481402005979e-05
-2.25706257231388e-05
-9.77456394313714e-06
-1.23892959598645e-05
-3.58226504570152e-05
-2.29921675943855e-05
-3.23859750215876e-05
-2.82698413593615e-05
3.27287696991615e-06
-1.69529348161739e-05
-2.17463836099586e-05
-1.89041829785906e-05
-2.69766181109975e-05
-1.15671997380248e-05
-2.23924820690263e-05
-2.32612831662256e-05
-3.27824628727825e-05
-3.24405381939947e-05
-2.02652080742882e-05
-1.37786737780828e-05
-2.91147824511595e-05
-1.7904624849858e-05
7.02353609008187e-06
-1.03436276208035e-05
-1.16690360140963e-05
-4.29195683897429e-06
-1.70967606465981e-05
-3.10181099306268e-05
-3.19641281057546e-05
-2.74348659658349e-05
-2.48431856534625e-05
-1.89711075787907e-05
-2.80270477828985e-05
-2.3714302922778e-05
-1.48744297168832e-05
-1.53411179584361e-05
-1.59436777243462e-05
-8.46089807518609e-06
-5.07103659733739e-06
-3.68757793838068e-06
-2.55103968131354e-05
2.62016774899546e-07
-1.21160131005553e-05
-1.5334407470845e-05
-5.34922129311788e-07
-7.51595691632248e-06
-1.35953371862234e-05
-6.81646058135786e-06
-1.90779412158444e-05
-2.18782041492548e-05
-3.73628315381554e-05
-1.5349741358225e-05
-5.37676153969332e-06
-2.2313048119784e-05
-4.11577561321552e-05
-1.58487557437996e-05
-2.64056806797191e-05
-5.70577226738132e-06
-2.8457750921894e-05
-2.5400931711571e-05
-3.08762445404662e-05
-2.52013550085229e-05
-1.96905198745275e-05
-2.31284613095397e-05
-1.03969239592225e-05
-3.55293179206416e-05
-1.73612760160145e-05
-2.02284401418512e-05
-3.01593352930982e-05
-1.94692408725751e-05
-5.82291459345631e-06
-2.0827272116925e-05
-2.30996257617568e-05
-9.55065565604074e-06
-1.68220332186475e-05
-2.87195233331721e-05
-1.34767442910563e-05
-1.91796499059607e-05
-4.20379712167954e-05
-7.31647194406294e-06
-3.22840396859342e-05
-2.4358861136655e-05
-3.31781081370357e-05
-3.03338494753674e-05
-1.3950363229733e-05
-1.50793945136815e-05
-1.95908069316346e-05
-1.73332922100143e-05
-1.09223734595027e-05
-1.79512965093198e-05
-3.52767434594619e-05
-2.30329633122451e-05
-1.48902713201134e-05
8.13126003342172e-06
-9.40325772151795e-06
-4.52402811666505e-06
-1.54066893502939e-05
-1.30914209947787e-05
-2.15553012924319e-05
1.14752752985639e-05
-4.97389309883792e-06
-1.73911306851619e-06
-7.4199022856392e-06
-2.13477973126719e-05
-1.90608332440845e-05
-2.51205720245409e-05
-1.37532485842121e-05
-1.8729141859742e-05
-1.62716597457965e-05
-2.28095306949872e-05
-3.54046219712624e-05
-7.5082167088705e-06
-2.23479990692888e-05
-3.03204067915054e-05
-2.26239247798444e-05
-3.80581719977166e-05
-3.92785825347455e-05
-3.57246834278365e-06
1.32515667976386e-06
-2.31841773506624e-05
-7.69837612621733e-06
-1.84991255521909e-05
-8.37999274338557e-06
-2.8087556616773e-05
-3.08021885559234e-05
-1.90066067662259e-05
-2.2101123567525e-05
-2.65926581356398e-05
-2.8131217663398e-05
-1.28547309695178e-06
-3.94880095669036e-05
-3.07426388281046e-05
-3.76455386082798e-05
-2.85275761247936e-05
-2.11366236216104e-05
-2.58543999598381e-05
-1.98488739857023e-05
-2.25733031428387e-05
-2.22797511396811e-05
1.70911388789789e-05
-3.99001043610605e-05
-1.5757580007303e-05
-2.48805298827347e-05
-1.63966701806435e-05
-3.59352635336029e-05
-3.17447470601073e-05
-2.4561271359428e-05
-2.27019166169705e-05
-2.24897322531761e-05
-2.11271620116632e-05
3.39166324839267e-06
-1.6732856603183e-05
-3.42965467114767e-05
-4.71546421589941e-05
-1.58057127544799e-05
-4.57819299076154e-05
-1.48233195136015e-05
-2.27959305275521e-05
-3.14806343854905e-05
-1.45180632636578e-05
-3.85356555872653e-05
-2.11814760927744e-05
-2.54445018457598e-05
-1.96409324948557e-05
-1.70219988593905e-05
-2.22991096048657e-05
-2.26705165476569e-05
-1.07960412788442e-05
-1.0025295615366e-05
-1.92376492154471e-05
-4.1101824349782e-05
-2.52490899542948e-05
-5.07802964968139e-06
-2.2395866248553e-05
-2.34957321724386e-06
-3.33454415744653e-05
6.96406918482093e-06
-4.04838102315717e-05
-1.01792633657347e-05
-1.99276507437685e-06
-1.2500767672248e-05
-2.79213196173356e-05
-2.14134990765845e-05
-1.01827713923741e-05
-2.47222173549894e-05
-1.91328726026176e-05
-1.39865472710987e-05
-2.01891702455712e-05
-2.11084584582692e-05
-1.60429756733322e-05
-1.89385941311867e-05
-2.40814808425569e-05
-1.70044787279646e-05
-1.64689421832861e-05
-1.68052430867132e-05
-2.23008128797308e-05
-7.91758168088584e-06
-3.37115174375501e-05
-1.4745115585542e-06
-2.55572136268928e-05
-2.4841639098476e-05
-1.48517692841863e-05
-2.34090149825136e-05
-1.30703290592913e-05
-2.14533700660016e-05
-3.3273176184347e-05
-1.41057386230494e-05
-2.59885652102676e-06
-3.13180544946684e-05
-2.81382848014291e-05
-2.53311672434359e-05
-2.84243966726191e-05
-2.28491921138429e-05
-2.13867052166468e-05
-2.85199480257559e-05
-3.5044411318268e-05
-1.97816555822017e-05
-9.69980375651858e-06
-2.5176205772714e-05
-2.5701490183293e-05
-2.80253908757485e-05
-2.22466837321787e-05
-3.10173032998717e-07
-1.29636301632294e-05
-1.90971405827639e-05
-2.94406712163846e-05
-4.48213161100982e-05
-1.62491174403871e-05
-2.83721763725465e-05
-1.47631689043547e-05
5.50961309351855e-07
-1.95495081860339e-05
-1.61952083211405e-05
-1.16631479195064e-05
1.24535954519577e-06
-2.13189452783881e-05
-1.25193036083226e-05
-5.41511688649551e-05
-1.91504758934524e-05
-3.47309576162766e-05
-3.18480057738993e-05
-1.99667381104498e-05
-1.57862506463654e-05
-3.42747919659248e-05
-2.75876165739986e-06
-2.47712107241953e-05
-2.88258506565005e-05
-1.23790909303809e-05
-2.06343766870205e-05
-1.20503233783863e-05
-1.27280269760343e-05
-1.82773193775957e-05
-1.56334027889178e-05
-1.87355284795419e-05
1.4050502625473e-05
-1.22304947433226e-05
-7.97615233335064e-06
1.07602474568843e-05
-2.95697999381259e-05
-1.77329786944461e-05
-4.34072401504191e-05
-6.3949764985218e-06
-5.78368145972584e-06
-2.33376153461621e-05
-2.31832269936268e-05
-1.87172842601954e-05
-3.31768411496508e-05
-1.65054180515e-06
-1.10462033123393e-05
-1.45438990272193e-05
-3.00613302192033e-05
-1.71110254920844e-05
-7.86209746389588e-06
-1.89903344146657e-05
-9.77121841768434e-06
-3.04062027550244e-05
-4.67557395674954e-06
-3.54682848662842e-05
-1.05872522337348e-05
-2.19804401257396e-05
-2.60457117483888e-05
-3.35414506438375e-05
-1.27069738083169e-05
-2.56703467108741e-05
-2.89280709899619e-05
-3.17099226221293e-05
-1.81648850272966e-06
-1.71270020641345e-05
-2.11897365114471e-05
-3.31453902445057e-05
-2.73591935142339e-05
-2.92781186874884e-05
-1.52288232140442e-05
-2.1324619117038e-05
2.48189612466914e-06
1.40942837162694e-06
-2.10602599604057e-05
-3.41968366328514e-05
-2.10960412791144e-05
-1.18084243334775e-06
-1.17856307577267e-05
-7.21687461773789e-06
-2.16001104215912e-05
-6.93922249380056e-06
-3.59510975880733e-05
-2.44308143878327e-06
-2.74275751863822e-05
-7.24524211699286e-06
-1.49896323915013e-05
2.22585814777742e-06
-2.26592313128847e-05
-3.98520461433101e-05
-2.85633098647078e-05
-2.2360119159708e-05
-2.92286365736321e-05
-3.0094520011827e-05
-2.34598717094785e-05
-3.66668815090471e-05
-2.37228677496095e-05
1.4339476265931e-06
-2.51789375557319e-05
-1.41290168316577e-05
-6.38835599747977e-06
-1.72012909383633e-05
-1.30703511359154e-05
-2.39245345353788e-05
-2.35981529748188e-05
-2.09652860235347e-05
-2.63331553288826e-05
-9.61822073532374e-06
-2.60592953974419e-06
2.6607472954606e-06
-2.63177527895715e-05
-2.12744769326607e-05
-1.46927557505361e-05
-5.74330066970918e-06
-2.61512121259905e-05
-2.51793578260451e-05
-1.22589067047009e-05
-2.77689290269896e-05
-2.90553192999942e-05
-1.10890635316842e-05
-8.98474601676163e-06
-7.91121261324051e-07
-1.10553096858335e-05
-1.31079928484723e-05
3.59861926199227e-06
-2.05785786199975e-05
-1.26924178716012e-05
-2.21750793133837e-05
-2.82297650247725e-05
-2.43290377445947e-05
-2.12480962141773e-05
-1.02854111580703e-05
-3.65759182673912e-05
-2.56431858474507e-05
-5.87688571029846e-06
-2.84513350213602e-05
-7.09900124188835e-06
-3.53915063246612e-05
-1.71678092007063e-05
-2.61788068110579e-05
-1.71678491175678e-05
-3.19111072448214e-05
-3.41549070544278e-05
-3.66515335165216e-05
-6.80157686623428e-06
-2.6100626249285e-05
-3.64926333720224e-06
-9.43090693294362e-06
-1.41380107534712e-05
-2.58486458968384e-05
-2.56002168230563e-05
-2.83786537204576e-05
-1.89491126871478e-05
-3.00883494623567e-05
-3.02632530657688e-05
-2.35768647133275e-05
-1.80397309424492e-05
8.45117566285278e-06
-1.17986057426714e-05
-1.49707564389482e-05
-3.0779855404743e-05
-3.15720948162584e-05
-1.79658186435396e-05
-1.75116914341804e-05
-1.25953398064597e-05
1.32956983379737e-05
-1.64251366520012e-05
-1.88140677593496e-05
-3.00352357641909e-05
-8.28666746284267e-06
4.18745713746236e-06
-1.87441223408588e-05
-2.02754768369076e-05
8.87732309865866e-06
-7.53246205316156e-06
-2.84243021074058e-05
-5.72125392460621e-06
-1.18140321420427e-05
-2.40358524508951e-05
-1.80194860079276e-05
-8.81649717887728e-06
-1.1608309055817e-05
-1.38141542771241e-05
-6.58934547554093e-06
1.2366426483002e-05
-1.86881263861192e-05
-3.30101390341862e-05
-2.23246201756333e-05
-1.07243403651366e-05
-1.11494742958233e-05
-5.8281303124532e-06
-9.66045573580834e-06
-1.76871029985816e-05
-2.3886338103803e-05
-3.61124874968134e-05
-2.54774131827213e-05
-1.56876713316174e-05
-2.29898631598128e-05
-4.11182521114373e-05
-1.72960312083682e-05
-1.9794036354585e-05
-2.14804698917475e-05
-2.61298047772708e-05
-1.22924555834841e-05
-3.73067097639391e-05
2.7941467043109e-06
-2.5274678039678e-05
-6.67884756024413e-07
-3.79367494977567e-05
-2.37828902348252e-05
-2.23030423916222e-05
-2.59939019978318e-06
2.15532646231644e-06
-2.32964282372794e-05
-2.78587997407663e-05
-1.59362395620621e-05
-2.10421290104418e-05
-2.18879956255689e-05
-1.40873685354709e-05
-2.63535634245855e-05
-3.09187260083791e-05
-1.76675184423281e-06
-9.67809307040771e-06
-1.91966827184937e-05
-7.90868868132371e-06
-1.30951898768664e-05
-3.74532767515233e-05
-8.6948085018199e-06
6.53642617503378e-06
-2.03388354182348e-05
-5.32104100727545e-06
-2.61186301323801e-05
-3.85380741364218e-05
-1.42457836581605e-05
-3.1434791686838e-05
-1.49500072863418e-05
-2.97289002067967e-05
8.36065696277923e-06
-1.72318622689248e-05
-1.68785452966023e-05
-3.29645794472518e-06
-2.21359296088623e-05
-3.84188243592522e-05
-3.94547356461702e-05
-1.91461526054465e-05
-1.77496709527679e-05
-3.6322876632586e-05
-2.02577140114697e-06
-2.49454177672495e-05
-1.1878784688743e-05
-1.80391613281742e-05
-3.29531830871324e-05
-2.09495478485378e-05
-9.70904233732523e-06
-3.76901212461932e-06
-2.0735051478188e-05
-1.5960761689388e-05
-1.49835276041335e-05
-3.38821961041446e-05
-2.75299330697609e-05
-2.9450213921576e-05
-2.32155695429525e-05
-2.96039058032721e-05
-1.53784319857986e-05
-1.30087850715385e-05
-1.60837976508916e-05
-1.91626769639448e-05
1.03267677589652e-06
-1.26297427150622e-05
-2.35026741797651e-05
-2.40120921356476e-05
-2.28605593243079e-05
-2.10329059729185e-05
-1.42973877069755e-05
-1.58315720526475e-05
-2.25794506555109e-05
-1.43213984662827e-05
-2.74455025665056e-05
9.40188347482972e-06
-2.54415890080199e-05
-1.93016105279831e-05
-3.67153612213846e-05
-1.80464075995998e-05
-2.85803007613378e-05
-2.06137016891211e-05
-1.13993448598293e-05
1.10995048690325e-06
-2.53246253215159e-05
-2.42393953085711e-05
-3.36481159348482e-06
-2.00939355836933e-05
-4.12543013471238e-05
-2.46974002207318e-05
-4.28304684476909e-06
-2.23878733289656e-06
-1.65918169746746e-05
-1.98685776174974e-05
-4.34888212182997e-06
-1.1979838746113e-05
-2.07880210320885e-05
-4.12842984240346e-05
-3.34143894458423e-05
-2.30256574421577e-05
-3.45462954473635e-05
-2.47020303544589e-05
-2.89581248970279e-05
-1.26795257238078e-05
-2.89809989456417e-05
-1.60355891418845e-05
-2.8910604269299e-05
-2.79336287722402e-05
-2.44314873525547e-05
-3.26557236312123e-05
-1.70467053883058e-05
-3.15917483246969e-05
-1.68667810482463e-05
-8.63520542117232e-06
-4.40801892498793e-05
-1.87340428885152e-05
-2.27886353752315e-05
-3.47231365877873e-05
-2.45120464406917e-05
-5.49825585526976e-07
-3.05480554221198e-05
-1.64679753089947e-05
-5.41419278590628e-06
-1.29977586682626e-05
-1.47013036501707e-05
-2.03652794349232e-05
-2.57664550532189e-05
-2.79588417295638e-05
-1.91049563122785e-05
-2.51210533633375e-05
-1.78738199870837e-05
-1.80450445794892e-05
-1.97197030382405e-05
-1.21789022791303e-05
3.44844688705472e-06
-5.47420087732149e-06
-2.40346897304353e-05
-2.22689768143678e-05
-9.46295819082098e-06
-6.87738625783744e-06
-9.91972286007504e-06
-3.2510754169545e-05
-2.81695555300405e-05
-2.32465453074139e-05
-2.43909035090159e-05
-1.73812816121771e-05
-1.02269374504158e-05
-1.00623621057718e-05
-1.1474502276555e-05
2.50683409113791e-06
-7.98766100139313e-06
-2.81939604773997e-05
-1.59409137891189e-05
-1.56044061513303e-05
-1.34285192423668e-05
-1.95421071227229e-05
-2.8818890759858e-05
-1.27272084920194e-05
-9.79078716989183e-06
-2.29686525885031e-05
-2.21653928010733e-05
-1.11319608435343e-05
-3.70220102243842e-05
1.12458129455782e-06
-3.64133938983143e-05
-2.1536819159584e-05
-2.09870457123071e-05
-2.1201223248394e-05
-2.82968219206089e-05
-4.34638166829823e-05
-2.39525553138034e-05
-2.22543092180961e-05
-5.03875416779773e-06
-1.64252742813421e-05
-1.21954169050223e-05
-1.5012330312191e-05
-1.55966762248765e-05
-2.50107008511173e-05
-3.2850016075918e-05
-3.42648335908386e-05
-1.4290095412051e-05
-3.64247061623406e-05
-1.01726545882547e-05
-1.68719927964748e-05
-3.31578014563839e-05
-2.14481063652904e-05
-9.08818042637598e-06
-1.69183004549718e-05
-2.29807402086648e-05
-1.63468964870141e-05
-1.33203624613871e-05
-2.93101052149383e-05
-1.33565104866068e-05
1.16766005816719e-05
-1.45665114303859e-05
-3.55604699293597e-05
-2.01187630537071e-05
-1.82740073367898e-05
-2.22146087091435e-05
-1.21323559058046e-05
-3.23180613184979e-05
-3.66230806234129e-05
-1.2361783103432e-05
-1.50548054126061e-05
-1.62851023415067e-05
-2.96654331103973e-05
-2.12926406617284e-05
-1.56138382590188e-05
-3.20648235587214e-05
-1.77243684638755e-05
-1.71563866712639e-05
-1.59617804575348e-05
-1.28752920843113e-05
-6.63534273964105e-06
-1.77524778374278e-05
-1.74885622301299e-05
-3.62855729854716e-05
-2.07139572538487e-05
-3.54047884155499e-05
-1.17338558573688e-05
-1.83318225023944e-05
-1.16866605677591e-05
4.46822545356639e-06
-2.65078831127574e-05
-1.82331999638945e-05
-4.55879573963525e-05
-1.75410003756158e-05
-1.21777830254183e-05
-6.60255859374459e-06
-3.62851417466559e-05
-2.1827065399506e-05
-1.69962870520482e-06
-1.64533789282613e-05
-1.10284564220267e-05
-7.6830752495039e-06
-6.90243525593049e-06
-3.3641891633712e-05
-2.99183243684546e-05
-2.4942694319378e-05
-1.36996782193501e-05
-2.12956074695344e-05
-2.62587132506715e-05
-2.38912834366971e-05
-2.20344737497255e-05
-3.38281054394944e-05
-3.44553893649412e-05
-1.4752075375052e-05
-2.1804157050461e-05
-2.6152775707344e-05
-1.89701789684768e-05
-3.64174998310998e-05
-3.04329199823903e-05
3.19060308350236e-07
-1.42088395613094e-05
-1.30710733496583e-05
-3.31004044828242e-05
-3.48027260469871e-05
-1.16811944492904e-06
-4.26322136372449e-05
-3.05399538091226e-05
-1.94585206282207e-05
-3.0908228968689e-05
-2.10362205946775e-05
-2.84969686139052e-05
-3.72714875596558e-05
-7.79997953217514e-06
-1.47977757010143e-05
-7.89959511739635e-06
-2.1889806101543e-05
-2.34603168506045e-05
-3.11300063619162e-05
-6.98615274843438e-06
-2.7492145050943e-05
-2.92317569760675e-05
-3.99825677299125e-05
-2.4020209328065e-05
-2.04522300778747e-05
-8.36738891672643e-06
-1.23267922531118e-05
-9.99160567689955e-06
-8.00325802144365e-06
3.48485310804491e-06
-1.22268800399282e-05
-2.7796414099297e-05
-2.440712324955e-05
-2.19919817107187e-05
-9.54364441761432e-06
-1.84182946324729e-05
-1.34361822308353e-05
-6.45358525103385e-06
7.10605568144642e-08
-2.72213548706089e-05
-2.32464898409376e-05
-5.48201144601697e-06
-2.63425363793076e-05
-4.4185109463128e-06
-1.82145569776022e-05
-2.34618405474654e-05
-2.46591674559405e-05
-1.68871677046844e-05
-2.41391471278563e-05
-1.37916130140387e-05
-1.17250891083184e-05
-5.38853966101368e-06
-1.9414602997348e-05
-1.59469010606874e-05
6.23552197764486e-07
-1.73252491052548e-05
-1.45067698358957e-05
-2.69211266969098e-05
-3.23101260391017e-05
-3.02408210197934e-05
-2.65063827665373e-05
-7.77483725227061e-06
-3.03729756904224e-05
-2.99986116052561e-05
-6.38028850930088e-06
-5.74808621672234e-06
-2.70001617118012e-05
-1.86448925060793e-05
-2.85358318471597e-05
-2.22146620133763e-05
-2.51397860649702e-05
-1.92325881262194e-05
-1.67746536280632e-05
-1.15602321122208e-05
-1.17090975482858e-05
-1.79025780132808e-05
-1.45558658855606e-05
-2.05032154680005e-05
-1.21395111713497e-05
-1.86732396728631e-05
-1.63069352250207e-05
-3.33877685847624e-05
-3.53093656452479e-05
-2.66681363813214e-05
-1.73714394793967e-05
-2.39675567977107e-06
-2.98906163207463e-05
-2.0489651539681e-05
-2.05191659159397e-05
-3.633903026957e-05
-3.90890684604353e-06
-1.68187317600073e-05
-3.11920302225013e-05
-1.44122731416657e-05
-1.04549038371784e-06
-2.8239127268179e-05
-8.39209713019828e-06
1.02716728417966e-05
-1.33533130539426e-05
-7.56906875804683e-06
-1.95318358623569e-05
-1.17116658107916e-05
-2.66269241633761e-05
-1.55223525041362e-05
-1.34809487383577e-05
-2.06201933513643e-05
-3.47469328936098e-05
-3.26660782515707e-05
-3.25793012920472e-05
-1.81659168468964e-05
-1.23707805234305e-05
-2.66997446210051e-05
-2.92124534088947e-05
-2.44413393441351e-05
-1.17767249322201e-05
-1.41123884613779e-05
-9.66151105087565e-06
-1.17607922674486e-05
-2.81089320835796e-05
-7.24614657875868e-06
-1.78094605989194e-06
-1.71855511991108e-05
-1.77637365362036e-05
-2.61681930614266e-05
-2.2505303366938e-05
-2.83161944977657e-05
-8.97667914565658e-06
-1.4151512406232e-05
-2.48844429152396e-05
-6.84574245455047e-06
-2.52250846977525e-05
-5.9856850494217e-06
-7.67867186070047e-06
-3.48561553602342e-05
-8.34089323288275e-06
-1.12189645478515e-05
-2.21333951795312e-05
-1.34900971369036e-05
-1.86041003927276e-05
-1.23757378240206e-05
-3.67349047774976e-06
-1.8892962182242e-05
-1.99893060112339e-05
-1.29632610536081e-05
-2.56221937384637e-05
-1.82990927029673e-05
-2.42254467195021e-05
-3.83866452078409e-05
-2.51025901577098e-05
-5.07568009483568e-06
1.29910313241541e-05
-1.11133949909175e-05
-1.24507988768186e-05
-4.03733252124824e-06
-2.28256308497004e-05
-3.83559850043145e-05
9.65780167179869e-06
-1.1563370845028e-05
-1.19632054590426e-05
-5.64344579687754e-06
-3.73105311809041e-05
-7.4921511510293e-06
-1.86322858715983e-05
-4.5251036529362e-06
3.70302243432059e-07
-2.43075312603075e-05
-1.57846576732489e-05
-8.30752447631235e-06
-2.21404100607401e-05
-2.32613376800036e-05
-2.59281441661075e-05
-5.51413659157753e-06
-2.12983047254545e-05
-5.77369998978166e-06
-4.16422507700938e-05
-7.89500143572213e-07
-2.09590203552934e-05
-1.57280127951617e-05
-1.89372187573868e-05
-1.68271332666863e-05
-5.21898934085023e-06
-1.77927283991262e-05
-6.35544691202802e-06
-3.36525222553186e-05
-1.43332163868909e-05
-3.71255258296626e-05
-2.41925478778396e-05
-3.05424056180083e-05
-2.67067201710414e-05
-1.70781946989147e-05
-1.41277445375121e-05
-2.5973706150074e-05
-9.15238455256063e-06
-2.6518565942459e-05
-1.72393461186978e-05
-2.13368163430238e-05
-3.08855790408796e-05
-2.33615422562293e-05
-1.30423984864538e-05
-1.75316019141358e-05
-1.50424998024739e-05
-1.36181909270416e-05
-2.81236130094048e-05
-1.68276894729205e-05
-1.81189234513052e-05
-1.93598705042218e-05
-2.83230402383328e-05
-1.98181878026704e-05
-1.12191399186083e-05
-2.84644703560881e-05
-3.45612374695326e-05
-1.28226920809339e-05
-1.56868747426063e-05
-1.39589286595042e-05
-1.37347313129744e-05
-1.63064476128163e-05
-2.4485793213383e-05
-5.0976693439791e-05
-2.00055318299757e-05
-1.30517425022333e-06
-1.9500826850538e-05
-2.17910621735544e-05
-1.76345853271421e-05
1.32591124807164e-05
-1.22830920228536e-05
-2.97841977411916e-05
-2.54531694169487e-05
-2.74999115772209e-05
-1.45327541189166e-05
-2.22849333967399e-05
-1.54192354350408e-05
-1.1840532767457e-05
-3.14745515056079e-05
7.74422617736694e-07
-9.09117671602093e-06
-2.16515701409296e-05
-5.95191869639792e-06
-1.23625622213464e-05
-6.23165468298068e-06
-1.17593887957346e-05
-1.68107336997014e-05
-1.74410647931273e-05
-2.71588621835917e-05
-1.71230931179256e-05
-4.33056723657513e-05
-4.49527036184933e-06
-2.05987232799636e-05
-2.72265557264345e-05
-2.28079441405006e-05
-4.32462049563746e-06
-8.88242340199899e-06
-6.61136517277796e-06
-2.08049599950475e-05
-2.74271971328692e-05
-1.86535137923088e-05
-1.865314079475e-05
-2.17008011245341e-05
-2.73125424096455e-05
-1.04969846000341e-05
-3.05593852017976e-05
-1.48818413216586e-05
-1.99241729468398e-05
-3.58637992345636e-05
-6.475807675137e-06
-3.2360809112364e-05
-2.94942550159326e-05
-1.57827435128994e-05
-2.47428146486437e-05
-8.77982732838722e-06
-1.397001821698e-05
-1.01445867703673e-05
-2.57125099479798e-05
-3.43719978019973e-05
-2.08346358738746e-05
-2.52586558087196e-05
-2.38716172456748e-05
-2.59400598687323e-05
1.59998141485236e-06
-4.83696441832187e-06
-1.30855046927747e-05
-1.85479466625672e-05
-2.24944354270353e-05
-3.4383300055642e-05
-2.81184186381654e-05
-3.1515220153095e-05
-1.1082287575995e-05
-4.25009483489721e-06
-2.64082537408745e-05
-2.46214958043893e-05
-2.95605668395835e-05
-1.89984920174171e-05
-2.40953742229436e-05
-1.93385605582972e-05
-4.80811921774265e-06
-3.58610795527734e-05
-2.10733566698144e-05
-2.33619545774997e-05
-6.91397443687546e-06
-6.56568065327737e-06
-8.31575335517409e-06
-1.4835021369289e-05
-3.1330496401873e-05
-2.91757742945728e-06
-1.38667896082153e-05
-1.56146444611958e-05
-3.65652337384537e-06
-1.08239533620163e-05
-2.9625934708295e-05
-3.48242908459163e-05
-8.70896011753385e-06
-3.38469188243116e-05
-1.57572214026338e-05
-3.54356488240624e-05
-3.47333418711486e-05
-3.70536468088199e-05
-5.08421317339714e-05
-2.3396106382953e-05
-2.1728717733176e-05
-1.087238711291e-05
-2.20314680746305e-05
-1.32715431175149e-05
2.68726378072308e-06
-2.22265445146717e-06
9.77983299669458e-06
-2.01894518683213e-05
-2.78121447765568e-05
-2.2934359779449e-05
1.2690382675128e-05
-2.37619147183572e-05
-8.95852490396596e-06
-7.8259888449958e-06
-2.03096371602057e-05
-2.09642076933885e-05
-2.07588490896528e-05
-1.78754778698489e-05
-8.60167216680616e-06
-9.77066438590112e-06
-1.71727365551128e-05
-1.4820224343066e-05
-2.68999965828293e-05
-3.46682087410807e-05
-2.68362572227589e-05
-1.36471382125325e-05
-1.30416455412569e-05
-1.83102511870608e-05
-8.96037226693173e-06
-2.4830021849358e-05
-1.20020967290842e-05
-1.49056764656401e-06
-8.01699175090034e-06
-4.18292269832784e-06
-3.04811655693273e-05
-1.73242277925704e-05
-3.22927934856521e-05
-3.57462357275409e-05
-3.2927328906727e-05
-2.03059977909156e-05
-2.09700808883226e-05
-1.3486641679337e-05
-3.19065697597488e-05
-1.0515196518914e-05
-1.32856622308752e-05
-1.07338671358585e-05
-1.03258440361548e-05
-2.24603028631023e-05
-2.67038003545611e-05
-8.84879700207682e-06
-1.69744473581333e-05
-4.87234719648325e-06
-1.71964199998853e-05
-2.93256959921564e-05
-2.95718438683014e-05
-4.16633783110859e-05
2.18687877192618e-06
-1.00367551943273e-05
-4.41041469208355e-07
3.56390763202232e-06
-1.55034916643783e-05
-4.29672142174776e-05
-6.94211745000946e-06
-9.73670621599708e-06
-2.79792574728924e-05
-2.20481305696991e-05
-1.32019999799558e-05
-1.80569812556985e-05
-1.81114965039856e-05
-1.62200457729574e-06
-6.44963348446348e-06
-2.74756268579811e-05
-4.05066922017605e-06
-1.95109784207492e-05
-2.61472859182725e-05
-7.43401741800124e-06
-2.59337620176656e-05
-1.75118582284004e-05
-8.53325894237468e-06
-9.09207891212116e-06
-3.17186141236065e-05
-2.42343946731599e-05
-2.12307652612543e-05
-1.55797154161627e-05
-8.82781644974381e-06
-3.82887841085824e-06
1.44326055696097e-06
-1.89377878841685e-05
-3.04494438131179e-05
-1.78778390460282e-05
-2.34443261927534e-05
-2.98156352613995e-06
-2.37844831933781e-05
-1.98580632776923e-05
-1.73789816027549e-05
1.8060063038636e-06
-2.68509928827216e-06
-2.22357379838566e-05
-1.00789727747281e-05
-2.43965415032438e-05
-2.67259058374288e-05
-2.31058016561785e-05
-2.03003142158245e-05
-1.0683526621109e-05
-3.08125749966627e-06
-2.33361271993559e-05
-1.81702009131776e-05
-1.3487608703192e-05
-2.66604587424795e-05
-6.7587136953545e-06
-3.98158900604159e-05
-2.40235983801812e-06
-2.05691880419174e-05
-2.20621827354367e-05
-2.71451015206659e-05
-2.22140744561486e-05
-1.16796271012251e-05
-3.68904764916688e-05
-1.25686705672565e-05
-2.9582106705092e-05
-1.63017391140194e-05
-3.28219947961149e-05
-2.09421675319101e-05
-1.38645946767374e-05
-2.88132659339192e-05
-1.90493171476841e-05
-7.80143606585569e-06
-2.47130639515167e-05
-1.84408990834168e-05
-2.6770318615851e-05
-8.26094555830472e-06
9.44848118892847e-06
-8.33831159363156e-06
-1.52241423443135e-05
-1.04523445701997e-05
-1.69200814071676e-05
-1.99800309592903e-05
-2.25980909276132e-05
-1.719301584872e-05
-1.72799672580246e-05
-2.72295823791809e-05
-2.18944627927546e-05
7.73938788329952e-06
-8.99376400690998e-06
-2.52897490519983e-05
-2.4767449936727e-05
-4.16993336347671e-05
1.30772847444219e-05
-4.28410959970334e-06
8.1359884532569e-06
-1.36776321578245e-05
-2.14254009752016e-05
-1.09210347347568e-05
-4.64964773223047e-06
-2.10683121628995e-06
-1.8458730734271e-05
-1.40840531138974e-05
-3.48193691251094e-05
-1.75999959213487e-05
-2.23240628371732e-06
-1.86005209838684e-05
-1.07153340883886e-05
-3.43214952122666e-05
-3.23836631253648e-05
-2.87260773197395e-05
-3.30108020278527e-05
-2.93905192419963e-05
-1.4797017707326e-05
-1.53080445646403e-05
-4.1305340182178e-06
-6.2535560554201e-06
-2.45189394725789e-05
-6.46327871552381e-06
-2.95176761478723e-05
-2.95624703577295e-05
-2.13459401033155e-05
-4.53144348452439e-05
-2.00263837025132e-05
-2.06901320316107e-05
-1.93459659533947e-06
-5.23608512714348e-06
-1.41920538694534e-05
2.74465802515937e-05
-2.14330909115512e-05
-1.4165084258166e-05
-2.14936011434206e-05
-1.46072738650618e-05
-1.75133238162372e-05
-1.8888602613843e-05
-1.16101213445614e-05
-1.03460780049228e-05
-1.36356252167945e-05
-2.5265550257471e-05
-3.52874156657551e-05
-1.30980931905575e-05
-1.581785337751e-05
-1.68483750186147e-05
-3.62053173152695e-05
-1.57014842804688e-05
-2.4158927543836e-06
-3.08637761752694e-05
-5.24099837031838e-06
-1.88871348282976e-05
-1.78327357935548e-05
-2.71493337641618e-05
-3.17596092428943e-05
2.98993899113411e-07
-9.6522940802551e-06
-5.89690257166937e-06
-3.32008732527767e-05
-3.09364896641827e-05
-1.94313191746753e-05
-2.94663612598816e-05
-1.53225809575081e-05
-1.66851283208695e-05
-1.31999376886563e-05
-9.48548719972983e-06
-1.15180907860327e-05
-3.19818808212983e-05
-2.35916391575156e-05
-1.55671734386666e-06
-1.78352226519325e-06
1.5031991793948e-05
-2.16929171743594e-05
-5.03804909982117e-06
7.12761849602023e-07
-2.19052475464513e-06
-8.77985296915959e-07
-4.61998274177058e-06
-3.32761827706714e-05
-1.45424590687226e-05
-2.83168761267462e-05
-1.16937019351195e-05
-2.01976741625167e-05
-3.21834132467653e-05
-1.57575016577112e-05
-4.11392055600958e-05
-6.83320446859316e-06
-1.97913839245694e-05
-2.16293266667586e-05
-3.27380115115578e-05
-3.11866623966704e-05
-1.86124070101259e-05
-1.73925288435566e-05
-2.339100003532e-06
-1.05911944111447e-05
-2.01601931383308e-05
-1.56236791270141e-05
-3.34141574638245e-05
-3.5637338639921e-06
-4.95971341905662e-06
-1.09733275110432e-05
-7.74819852213558e-06
-1.79369160165541e-05
2.38374439034048e-06
-1.80520397780466e-05
-1.25965194697379e-05
-3.23454729821451e-05
-1.88375397476794e-05
-9.60091338418622e-06
-1.89989550599589e-05
-3.56034627883933e-05
-3.2771813467162e-05
-1.51683072662061e-05
-2.02172646110539e-05
3.03650916614795e-06
-3.19485779921964e-05
-2.80010647308331e-05
-2.94772006037514e-05
-1.02454134928573e-05
-2.03896467443644e-05
-3.30216832741086e-05
-2.82825809091623e-05
-8.16978227533528e-06
-1.78361890492307e-05
-1.67170100539365e-06
-2.08685498905833e-05
-3.01742161180926e-05
-3.85347985843564e-05
-1.79460643619554e-05
-2.34643507506052e-05
-2.58123184970656e-05
-2.10855170263728e-05
-9.36802876075901e-07
-1.42353228374781e-05
-5.22725640785693e-06
-4.95384281999113e-06
-3.08006866912361e-05
-2.11142840212953e-05
-1.88680599241497e-05
-2.74574961017204e-05
-1.76954530269113e-05
5.10822774464903e-06
4.1491163000222e-06
7.91248323521817e-07
-1.37494182869682e-05
-3.11539467268969e-05
-2.46405686056478e-05
-6.63510631906547e-06
-1.33761708587706e-05
2.01557482039102e-06
-2.74765517589779e-07
-1.32503697881965e-05
-2.10863036292514e-05
-7.31979613138372e-06
-1.82894457423302e-05
-1.41131931059912e-05
2.55756573288316e-06
-1.44088817803012e-05
-1.22324203860873e-05
-1.5337144395744e-05
-1.73710363492892e-05
-1.56685701890507e-05
-1.62537468118673e-05
-1.28486973495837e-05
-5.00921415782341e-06
-1.7902864372038e-05
-3.34769269324478e-05
-1.9343507421757e-05
-1.66675787146938e-05
-2.11769268717841e-05
-2.1768833345211e-05
-1.0595265711427e-05
9.92619351378628e-08
-1.79395407142079e-05
-3.71495071262745e-05
-1.82320940907408e-05
-1.36002439090634e-05
9.09328360784214e-06
-4.68660022665818e-05
-1.04513830716468e-05
-8.13319828654405e-06
-2.04272589456139e-05
-1.68359549841668e-05
-5.71821579412998e-06
-1.52627420704397e-05
-2.09498935480931e-05
-3.48185521767726e-05
-3.26040181853978e-05
-2.72594193644536e-05
-2.54568591814819e-05
-8.37426808433039e-06
-1.88212390233824e-05
-2.38377058174631e-05
-2.4039803093123e-05
-1.16882412993843e-06
-1.52634034001145e-05
-2.09457663734659e-05
-4.0893530506752e-05
-2.63048238653942e-05
-2.7966091203416e-05
-3.40794227883059e-05
-3.56430646170333e-05
-2.24564603895106e-06
-2.49798428970035e-05
5.60242686866681e-07
-1.3889470154863e-05
-7.19571053839225e-06
-1.66639277349522e-05
-5.41279943319112e-06
-3.78934415117899e-05
-2.89944745765794e-05
-8.09926869614069e-06
-1.67285511321439e-05
-4.58154079710429e-06
-2.4825546827104e-05
-2.02783324659454e-05
5.43084629803144e-06
-4.8323245271064e-06
1.52632437422569e-06
-1.33636226756278e-05
-2.21126057914481e-05
-2.77691182723508e-05
-2.47980142452197e-05
-1.19043140425704e-05
-2.09786935821547e-05
-1.23715950558691e-05
-2.93099280512701e-05
6.89856962730351e-07
-2.4168151339596e-06
-2.62636335817357e-05
-2.60821269642905e-05
-1.93004503504123e-05
-2.50376535621507e-05
-1.94785277489695e-05
-3.18462867948907e-05
-1.92802705554191e-05
-3.0421939695951e-05
-2.28569304351434e-05
-2.63648861059221e-05
-2.03990921001794e-05
-1.87993307890807e-05
-2.99952893213924e-05
-2.88256597136055e-05
-3.38351136749853e-05
5.60899551128634e-07
-2.82568886921152e-05
-4.0592028487146e-05
-1.11976693950965e-05
-2.27766925437673e-05
-2.18111261242057e-05
-2.04508630253624e-05
-1.61372252508398e-05
-2.08486945200326e-05
-3.59174464355554e-05
-3.66188828347919e-05
-3.39769752942194e-05
-2.73507202777527e-05
-2.40918309781913e-05
-2.64264300613295e-05
-1.27401608599473e-05
-3.05324558607956e-05
-1.7063373881863e-05
-2.97389443789628e-05
-1.63199317980107e-05
-3.01123874080299e-05
-5.75357567478565e-06
-1.18654222515819e-05
-2.10984858854096e-05
-1.42634617091194e-05
-1.9620009557774e-06
-1.81789141915405e-05
-2.45817230084388e-05
-4.5046932490009e-05
-3.43658509304145e-05
-3.35764987898326e-05
-3.10018349429012e-05
-1.12195731663356e-05
-1.35114915474721e-05
-8.59695193630799e-07
-1.68066632913707e-05
-1.62232635033923e-05
-1.0273629725111e-05
-2.5412756366244e-05
-1.98516256175754e-05
-2.2063090670692e-05
-1.39748214555106e-05
-1.71330803337886e-05
-1.04668830361358e-05
-3.4090768467225e-06
-1.70938638811226e-05
-2.1241605984405e-05
-1.49954926043247e-05
-2.94384911617808e-05
-2.81883166943999e-05
-4.51878364585188e-06
-2.64082353804259e-05
-1.56545241555618e-05
5.55243356743514e-06
-2.81107596648825e-05
-2.98672056009932e-05
-4.06382615059012e-05
-3.33435480849925e-05
-3.5830333466582e-05
-2.23705826417072e-05
-5.18732669825088e-06
-1.10476320902542e-05
-2.765570183938e-05
-6.36347707271179e-07
-3.79548081568613e-06
-2.74795590261128e-05
-1.74396762312577e-05
-1.794217287127e-05
-1.8926632244405e-05
-1.58547213913881e-05
-5.64443089799545e-06
-1.65242495052561e-05
-8.98774165562841e-06
-3.93466480105018e-06
-9.79534379971542e-06
-1.9810403465417e-05
-1.25540419053265e-05
-1.63704269174592e-05
-2.00682491129065e-05
-2.2917564890075e-05
-1.22440139099733e-05
-1.12220913830355e-05
-2.46842706077711e-05
-1.60349332978531e-05
-2.75486236749459e-05
-2.69519626242038e-05
-2.92111767124562e-05
-7.74415490065178e-06
-5.11234391768466e-06
-3.02835912744731e-05
-1.59608828148105e-05
-2.42455201911249e-05
-1.63809856902546e-05
-3.85571292744024e-05
-2.86686207667845e-05
-7.22896092974541e-06
-1.35920423573601e-05
-1.45465861789464e-05
-1.70753293696094e-05
-1.36401097128523e-05
-1.72048154814033e-05
-1.29376675620801e-05
-2.77420298354416e-05
-3.55389787885977e-05
-1.13884610059258e-05
9.67130592301116e-06
-2.37258692540915e-05
-3.913115432381e-05
-1.90901427971017e-05
-1.85864819809164e-05
-4.79843162324961e-05
-1.65242537728588e-05
-1.0299651627104e-05
-2.24384571473121e-05
-3.63941434022963e-05
-2.20789328155789e-05
-2.13565484464095e-05
-2.71014965907482e-05
-1.1439284929332e-05
-3.0001952990365e-05
-2.03352934290906e-05
-6.34928948328327e-06
-3.02215875962093e-05
-3.10036438583625e-05
-1.71679938596189e-05
-2.44397203535407e-05
-8.0794680722945e-06
-2.2962612593062e-05
-1.08183089323013e-05
-2.43601769229661e-05
-2.516485408462e-05
-3.09730509214621e-05
-1.43879394750212e-05
-2.03249503829808e-05
-1.62164079498599e-05
-2.55781819953722e-05
-2.539586495941e-05
-2.43548005904074e-05
-6.96759932233256e-06
-1.01343633430907e-05
-1.99159450341643e-05
-1.89096752614937e-05
8.74588554512194e-06
-2.99795946474181e-05
-2.43410011286471e-05
-1.83797102111179e-05
-2.15148540631417e-05
3.01345495121672e-06
-3.18837491533195e-05
-1.70398271058916e-05
-2.21365763418803e-05
-2.18591198438719e-05
-3.4573736416304e-06
-1.25336282644476e-05
-2.3008662804838e-05
-2.86854893088076e-05
-1.45518514201261e-05
-9.27983688018096e-06
-1.41962763605751e-05
-5.60004013890281e-06
-1.60949630222703e-05
-1.92623266229901e-05
-1.84172035229206e-05
-1.64185791591566e-05
-1.82106096582376e-06
-2.31753644776309e-05
-7.5443381143649e-06
-2.32031563126292e-05
-3.01934590157722e-05
-2.40314125595576e-05
-1.54261619135722e-05
-3.00079790358334e-05
-2.04868153283824e-05
-1.36195775280555e-05
-1.34416651832379e-05
8.92004301865237e-06
-2.28922280299966e-05
-1.66717228558819e-05
-1.4664435133221e-05
-1.35208235226835e-05
-1.48085845946513e-05
-1.34175353256315e-05
-1.31855236290044e-05
-2.08400214243232e-05
-1.78711293969748e-05
-1.79940442543991e-05
-1.73330134422976e-05
-4.60569665474002e-06
-2.40186966947016e-05
-1.79817824343302e-05
-1.31473959472878e-05
-1.30733498611369e-05
-2.8741817617912e-05
-2.2994956230505e-05
-7.31545692525631e-06
-1.40800358760167e-05
-6.73774022722985e-06
-2.3782597800025e-05
2.89498653915476e-06
-2.81603384894639e-05
-2.44963752808886e-05
-4.46824347988679e-06
-2.54266071501454e-05
-4.4649183040475e-06
-5.62566726752193e-06
-4.01952371876365e-05
-3.06644477773545e-05
-1.3192521445506e-05
-1.77406821416281e-05
-3.16045108279654e-05
-4.02559012649245e-05
-1.48911290279337e-05
-3.03673835810499e-05
-1.13828869676699e-05
-2.60889151989109e-05
-4.45123599899284e-06
2.85395202017577e-06
-2.45387442481258e-05
-7.96012310882473e-06
-2.47904591122887e-05
-2.52441387583068e-05
-3.50616284644399e-05
-2.82250874493773e-05
-1.8047432575068e-05
-3.61870916605622e-06
-3.8214408744264e-06
-2.96223049376863e-05
-2.82472740454472e-05
-3.72340131153035e-05
-1.86654033761227e-05
-4.59312724733483e-06
-2.31155597160562e-05
-1.80251412984225e-05
-6.4213448099899e-06
-1.14831610839067e-05
-4.78585754923751e-06
-2.43812554733883e-05
-2.70273123216749e-05
-1.09261776427551e-05
-2.15587625606494e-05
-3.30681213957628e-05
-1.49395645285489e-05
-1.84896639170739e-05
-2.4599920406835e-05
-2.85628307989515e-05
1.01862261253072e-06
-3.55035508366278e-05
-4.48395525151764e-05
-6.45448675460008e-06
-2.21394758885072e-05
-1.38452427788872e-05
-3.81846443176497e-05
3.74613498673765e-07
-9.95024781082916e-06
-1.06140084152734e-05
-2.42840968747531e-05
-2.27776269492367e-05
-3.58065499740932e-05
-1.70494792440477e-05
-1.13053279420303e-05
-1.40737621719661e-05
-3.58188298314031e-05
-1.78734963205254e-05
-2.65922469121716e-05
-2.54868482055305e-05
-2.99995100208806e-05
-2.32249675296485e-05
-1.10125509215305e-05
-3.67675173002044e-06
-1.74614132446003e-05
-4.77267583631407e-05
-3.92083114296497e-05
-8.83903521352891e-06
-5.31165266102882e-06
-4.89131442201361e-05
-7.55549121917843e-06
-2.33528852276263e-05
-2.19617046762243e-05
-4.55392250266817e-05
-1.49440266757329e-05
-1.4429517145012e-05
-2.30508027210316e-05
-2.39459654291913e-05
-3.31045743949777e-05
-7.01764735333561e-06
-3.16635297501184e-05
-1.44858245952733e-06
-2.45464647334428e-05
-3.54208590974683e-05
-7.76320897076266e-07
-2.75917008191987e-05
-1.48279618759483e-05
-4.27314553392294e-05
-1.42757958586369e-05
-1.05969368265183e-06
-3.16427215931175e-05
-4.66650161937414e-05
-3.59658375073379e-05
-2.63899645125277e-05
-3.44148595603933e-07
-2.55870404476103e-05
-2.22663206192212e-05
-1.02436148312012e-05
-6.62790036016009e-06
-3.51498142858539e-06
-1.96690802668067e-05
-3.3097160876486e-05
-1.92102755876205e-05
-4.1900221900348e-05
-3.38175181293569e-05
-1.31614341654127e-05
-2.1663933469819e-05
-2.20357282933543e-05
-8.51121022558145e-06
-1.92140806256687e-05
1.13606853368574e-05
-2.95307936312896e-05
-2.83214955978999e-05
-3.27912449346853e-05
-2.51252560758567e-05
-2.78529948447108e-05
-2.84341980467239e-05
-2.34644440107173e-05
1.53262877481076e-06
-1.08515879513391e-05
-2.02824410789901e-05
-9.83615844590216e-06
-3.20463483131578e-05
-4.73362841644732e-05
4.46946993371887e-06
-1.86776960744306e-05
-4.83146682916177e-05
-3.18476487096725e-05
-1.21554497664977e-05
-3.93718103119194e-05
-8.66262976792488e-06
-2.2102860614422e-05
-1.05995520069401e-05
-1.08604148445571e-05
-2.42642059793683e-05
-1.94034379762175e-05
-7.65294306349192e-06
-3.22835135065997e-05
-2.04806723805684e-05
-2.19297990675954e-05
-3.10376903472445e-05
-2.21891722627762e-05
-2.20152101242809e-05
-4.34369410203873e-06
-8.89333194882552e-06
-3.60864070856442e-05
-2.88225470119321e-05
-3.27336206158463e-05
-1.38516401255023e-05
-3.56059246023853e-05
-3.9963525456166e-05
-3.81251269462163e-05
-1.9559182685189e-05
-9.47031484640234e-06
-7.62821469053506e-06
1.28767808001104e-07
-2.59410836377703e-05
-2.7993355617739e-05
7.09881663187472e-06
-2.96600111596555e-05
-1.01089062154518e-05
-8.96919264234363e-06
-1.41095128834704e-05
-1.80665005024017e-05
-1.41235207341521e-05
-4.62453922518483e-05
-2.1519482035085e-05
-8.76140272782277e-06
-1.62056496909497e-05
-6.79979933642099e-06
-2.42516749575359e-05
-3.4903654020583e-05
3.43251967680308e-06
4.89064017018555e-07
-2.96363306959335e-05
-1.40628978028373e-05
-1.9250758033769e-05
-3.63745280762777e-05
-2.65290453865153e-05
-3.04093158177531e-05
-3.23187578623563e-05
-2.92430902945254e-07
-1.17424579103292e-05
-1.43582712681807e-05
-1.08161334040156e-05
-1.45195700290431e-06
9.67430728502967e-06
-1.71461443501686e-05
-1.31735324938657e-05
-4.52319625541526e-05
-6.35111720834333e-06
-6.00624896399736e-06
-1.63792515178451e-05
-1.27375861946128e-05
-2.96822311551454e-05
-3.10348485624804e-05
-2.13911862278429e-05
-2.10031689846995e-05
-3.2732317087899e-05
-2.50515822367963e-05
-3.08985012471133e-05
6.61135921638493e-07
-6.79110957555834e-06
-1.04814628043652e-05
-3.30583906036542e-05
-1.35021469126045e-05
-7.44159101138004e-06
-9.90365963466573e-06
-2.33373901905374e-05
-9.78557149139292e-06
1.82336981016666e-07
-5.83905334211915e-06
-2.06585853924881e-06
-1.97077962214015e-05
6.07050432654929e-06
-1.84963275879815e-05
-3.81044894227733e-06
-3.16087578084068e-05
-5.06996682597436e-05
4.672652933544e-06
-2.21678647340725e-05
-3.63751651973637e-05
-2.09082628988097e-05
-3.91770209374772e-05
-2.9742245529422e-05
-1.98902654240493e-05
-1.11151681379108e-05
-2.03847310552681e-05
-1.56908108248234e-05
-5.66025071889646e-06
-1.31823503332869e-05
-7.31809632216072e-06
-2.6442008338154e-05
2.74932182906158e-06
-2.21375149470815e-05
-2.24939268793754e-05
-1.31730472985954e-05
-1.84789356865937e-05
-3.16197420472276e-05
-4.32544225651319e-06
-1.0218063443971e-05
-1.69101961472944e-05
-1.32571400052189e-05
-1.697959519672e-05
-3.462977680109e-05
9.9938003191975e-07
-2.60178097837015e-05
-1.20661480028464e-05
-1.67337912123626e-05
6.17576573738522e-07
-2.98428138206807e-05
-4.48404751332146e-06
-7.23305607035547e-06
-2.64196353175736e-06
-4.89472927163205e-06
-1.94754715867085e-05
-1.81200469778704e-05
-2.71396421373295e-05
-5.2512777576052e-06
-2.21545048251746e-05
-2.79311808631994e-05
-1.33770751024917e-05
-9.44523803336241e-07
-1.64254266238438e-05
-2.19941760687781e-05
-1.4688033431462e-05
-2.38945245830332e-05
-1.57526606705002e-05
-2.72842876173691e-05
-2.29986829718043e-05
-2.75732661603273e-05
-2.50973723512419e-05
-1.10098703963687e-05
-1.3329933061784e-05
-3.487893999028e-05
-3.34143482819889e-06
1.38559463100846e-05
-7.80481919424271e-06
-3.38294730124248e-05
-2.08719604743146e-05
-3.31690201811952e-05
-1.60636237736118e-05
-6.27123611804077e-07
-1.35617057036436e-05
3.54336768319228e-06
1.66118360037483e-06
-4.46407164282646e-05
-1.02166311649316e-05
-1.95417420378315e-05
-1.87164823371348e-05
-1.88652270225289e-05
-2.18630663999204e-05
-1.35819580131673e-05
-2.74017269425443e-05
-3.85643432583332e-05
-3.39060211144575e-05
-1.01257298471393e-05
-2.20678077344084e-05
-2.26632493205164e-05
-3.46966077103405e-06
-1.30141115754122e-05
-2.39841420978187e-05
-1.56114474177009e-05
-3.06792566058307e-05
-1.76063180572452e-05
-2.83940438716497e-05
-2.70200102159267e-05
-1.30501570369501e-05
-7.47880683723121e-06
-5.49412597626697e-06
-1.09694574121183e-05
-1.34640991130481e-05
-1.66121408400785e-05
-2.83239630296461e-05
-3.08375502873167e-05
-4.23346088272462e-05
-1.05669999135411e-05
-4.32635764059113e-05
-1.4740213616097e-05
-7.34298583340224e-06
-1.02471940080666e-05
-2.18602952987838e-05
-2.00378180657056e-05
-2.75544874400927e-05
-2.80880972795852e-05
-3.12683754005125e-05
-1.60946080551464e-05
-3.0762543297194e-05
-3.07509989142934e-05
-9.73889803170967e-06
-1.45328078639152e-05
-1.45464490343432e-05
-2.96072305640014e-06
-4.6341956812914e-05
-1.8145085623874e-05
-4.84996845150145e-06
-1.00492537925317e-05
-6.77720114694047e-06
-1.75985408605022e-05
-4.46270394713695e-05
-1.64128431280174e-05
-1.55137574053803e-05
-2.55197248353217e-05
-2.29706926396861e-05
-1.23767568470066e-05
-2.35647913013773e-05
-2.76807664438091e-05
-3.2926115222603e-05
-4.03079346465853e-06
-3.36092876493292e-05
-2.14505782987096e-05
-1.7115702142363e-05
1.68095850819238e-06
-2.0251966085017e-05
-1.5060505903607e-05
-1.00460168491259e-05
-2.11979080490053e-05
-8.94020693916953e-06
-2.77208486109644e-05
-1.69718351053444e-06
-3.06104644566185e-06
-2.58750435275036e-05
-1.93737097484629e-05
-1.43407492971103e-05
-7.1997048574851e-06
-4.12324569651673e-06
-2.47939652519404e-05
5.96831229654902e-06
-3.08105985524514e-05
-1.19268472865437e-05
-4.26609662980886e-06
-1.178413541293e-05
-1.91946210288732e-05
-2.25629364576815e-05
-1.98900150162142e-05
-1.49171134494999e-05
-2.15890164444831e-05
-2.74468851374606e-05
-2.40180034879248e-05
-1.90891095137728e-05
-2.99599343932765e-05
-1.31337554953703e-05
-3.68913171403514e-05
-2.03664747304673e-05
-2.33707658970074e-05
-1.03676444658605e-05
-3.2871526495497e-05
-9.73195487619997e-06
-1.42792776864027e-05
-3.92799433816246e-05
-6.70454335823215e-06
-1.51627865994111e-05
-2.01388255110168e-05
-2.38981213241976e-05
-3.15946983343156e-05
-2.53118520801401e-05
-3.55254937324229e-05
-3.29907184877247e-05
-2.45253592531645e-05
-2.94354598327482e-05
-4.18938014832299e-05
-1.65755514079042e-05
-1.28651132511299e-05
-7.06903069926941e-06
-8.66110901017039e-06
-1.69222164045533e-05
-1.53031995385531e-05
-2.05205933581179e-05
-8.08372443414142e-06
-2.83832371781387e-05
-1.71155515614953e-05
-1.18559686392713e-05
-1.1758392175583e-05
-1.84018595986736e-05
-2.33752681857186e-06
-3.50400450612568e-05
-1.33823345014979e-05
-1.38977331460735e-05
-2.8905217458233e-05
-1.66126392962671e-06
-1.66618730763573e-05
-1.45909283338054e-05
-1.87552358067623e-05
-3.0871713760667e-05
-7.49243788318236e-06
-2.14959589824565e-05
-2.29870739531481e-05
-1.06452387182307e-05
-4.98147876574252e-05
-4.01389850269696e-06
-9.84105950517603e-06
-1.23697456851514e-05
-1.0017963447198e-05
-7.74075208984326e-06
5.3603717664136e-07
-1.49098088988087e-05
-3.86100437430161e-05
-1.99900692385304e-05
-2.71448676851479e-05
-2.95262173828878e-05
-1.55857752284076e-05
-1.64198377945731e-05
-3.50990643499326e-05
-3.5404950741056e-05
-1.91214238717055e-05
-3.6190020780857e-05
-8.45917757953994e-06
-2.94003525428193e-05
-2.49048390880674e-05
-4.99045074557535e-05
-3.40056740577612e-05
-4.59948830799263e-05
-2.62278098236319e-05
-2.38208021716247e-05
-2.50664064104218e-05
-2.02895762513431e-05
-1.2028298462398e-05
-2.2146332320702e-05
-2.63183749473004e-05
-1.14242408942633e-05
-3.30237248071882e-05
-1.02793974655322e-05
-1.73649085158068e-05
-2.80569437515203e-05
-2.14745259786351e-05
-1.1596927570124e-05
-9.23913177347078e-06
-4.19855070254332e-05
-1.20946132845831e-05
-2.58767785651395e-05
-3.91098999427193e-05
-2.83105179490778e-05
-1.04061309926257e-05
-2.80097691136574e-05
-1.0865070079781e-05
-2.71833152488053e-05
-1.27154848956099e-05
-3.55354279958885e-05
-1.61326929700988e-05
-8.74793358675996e-06
-1.93502640030133e-05
-1.60238042645554e-05
-2.97330397160715e-05
-5.00039665176886e-06
-1.07304480334857e-05
-1.72649105612771e-05
-2.26616208893587e-05
-6.93136246014002e-06
-1.52387318238779e-05
-2.16589015270654e-05
-1.12327366456345e-05
-1.73536674815344e-05
-5.60092779560223e-06
-1.57927924009873e-05
-2.50685288155502e-05
-2.59952217956484e-05
-2.03377471217783e-05
-4.19849058616026e-05
-1.33609069696069e-05
-1.88898604061738e-06
-1.04741766446529e-05
-7.47126943128933e-06
-1.97400769533842e-05
-1.70166050711004e-05
-1.05526951350727e-05
-1.69491322966942e-05
-3.43143428577915e-05
-2.68000366410134e-06
-2.53808124584034e-05
-3.43497216300093e-05
-1.27617084346788e-05
-2.32915734922414e-05
-7.18504825442433e-06
6.71111664068844e-06
-1.32256799752236e-05
-1.69143992312613e-05
-2.24160156129572e-05
-4.60476130654687e-05
-1.18885842672951e-05
-1.23980207675054e-05
-2.28533628377887e-05
-2.84561597421474e-05
-2.77350590053028e-05
-2.07278138381675e-05
-3.33398105209376e-05
-9.24717611349434e-06
-1.40115325406696e-05
-2.93059452944893e-05
-3.26838660221871e-05
-2.90745805380264e-05
-2.43604406522332e-05
-2.09837293821818e-05
-3.00020516680687e-05
5.81925499939387e-06
-1.98379523978691e-05
-5.78379251321881e-06
-4.58738365447205e-06
-1.26940474688206e-05
-2.55942412683452e-05
6.20374867033108e-06
-1.49448502552332e-05
-2.25172136465592e-05
-1.05946872991566e-05
-1.63897152841596e-05
-2.83007397689075e-05
-4.49200856454786e-06
-5.96025804314598e-06
-4.76007966295377e-05
-2.88081802221134e-05
-2.83867784523884e-05
-1.98112994177313e-05
-1.27364695756949e-05
-2.01818412796774e-05
-4.49713676757152e-06
-1.27781348021612e-05
-2.82591781020569e-05
-2.09884991239385e-05
-3.95670389275541e-06
-1.60530121833539e-05
-1.57722478320209e-05
-2.96446709879213e-05
-2.51663408113377e-05
-7.90102473444897e-06
-4.16555694658369e-06
-2.4532924314872e-06
-2.7244647859997e-05
-1.22211789439698e-05
-1.04025340193447e-05
-2.93552098028889e-05
-1.5918451635956e-05
-1.58568848323483e-05
-1.61345115815265e-05
-2.40906234032779e-05
-2.10161630388961e-05
-1.95345646507257e-05
-3.36268932529629e-06
-3.07134338820312e-05
-2.02576120851891e-05
-2.78065945379096e-05
-1.26988156923824e-05
-1.93025565957489e-05
-1.0828081796238e-05
-2.16726371326729e-05
-2.63441144453395e-05
-2.26539470763744e-05
3.08858265838379e-06
-1.57774988750328e-05
-1.41304963245101e-05
-1.83206079666135e-05
5.37786557909743e-06
-2.87672938192507e-05
-3.12891065176739e-07
-1.13379208987978e-05
2.35158807242812e-06
-2.13877895647929e-05
-2.0420436485851e-05
-2.25238360886108e-06
-2.14859882608554e-05
-1.31322400513122e-05
-1.98035763131286e-05
-2.21606481997918e-05
-9.80679040906052e-07
-1.6671465499672e-05
-8.62137423206057e-06
-1.94140839725475e-05
-1.97784447950038e-05
-2.93690906622358e-05
-2.62251732423061e-05
-1.09798079230637e-05
-4.71324070384821e-06
-7.00911845849586e-06
6.67965786386947e-06
-2.46149733730117e-05
-2.20411358336273e-05
-1.20207714021537e-05
-1.39078109674208e-05
-2.84735082148181e-05
-3.26326616478819e-05
-2.95194145030925e-05
-3.33974674143595e-05
-1.73703649359075e-05
-1.27046950283074e-05
-1.23964727968613e-05
-8.609951624558e-06
-3.91418254993551e-05
-4.72892432448067e-05
-1.45022354636068e-05
-1.68697022544272e-05
-6.464739667111e-06
-2.97655547257825e-06
-1.76468892538592e-05
-3.15349952554462e-05
-8.09241651498264e-06
-2.10967064674333e-05
-3.25338712767692e-05
6.11973281200656e-06
-8.53375079057779e-06
-3.50773195739295e-06
-3.43877666361473e-05
-2.14694458188304e-05
-6.40913332823043e-06
-5.78046375448526e-06
-1.91845174486935e-05
-4.07920966810625e-06
-2.13170126725953e-05
-7.906513471795e-06
-2.23505507710099e-05
-1.07597085076198e-05
-3.52986723172452e-05
-1.3313545088454e-05
-2.58379551777813e-05
-1.30378393326586e-05
-2.24507314990824e-05
-3.52844947569614e-05
-3.72883537927064e-05
-2.76033284210035e-05
1.14346674636561e-06
-9.14980651986329e-06
-3.96667326290502e-05
-3.10471072786012e-05
-2.60648661669091e-05
-2.28529519298243e-05
-2.37339755182326e-05
-2.53425978546919e-05
-5.39077863142452e-06
-3.46431863681179e-05
-1.8261122864669e-06
-2.04839250255009e-05
-6.58849672806706e-06
-8.52846375475253e-06
-1.20097911067346e-05
-1.69822809808388e-05
-1.83465376806167e-05
-1.04283410063785e-05
-1.90492202923652e-05
-1.74885951942958e-05
-3.36662838845291e-05
-2.47440778518098e-05
-1.13901912214109e-05
-1.23349614588583e-05
-3.16302320912644e-05
-1.72320226167486e-05
-1.98831750588385e-05
-1.99624789259925e-05
-9.928768393315e-06
-1.34379321477657e-05
-1.47059186308171e-05
-1.77308798713502e-05
-1.89166518958539e-05
-1.18748727846255e-05
-1.52548076711487e-05
-3.32292796024123e-05
-2.81553784932299e-05
-2.90102799538805e-05
-2.56655723174293e-05
-3.17081592009029e-05
-1.80016826243813e-05
-2.69703922697472e-05
-1.88580135913943e-05
-1.63721208875596e-05
-2.61620857309369e-05
-2.80730318935397e-05
-2.63871487546228e-05
-2.28554329383099e-05
-2.82742226683563e-05
5.06443760053866e-06
-2.66203632687659e-05
-2.20813496442716e-05
-3.80984844774115e-06
-2.14747846953811e-05
-2.50343919828217e-05
-2.51900231029937e-05
-2.70317574630883e-05
-5.2732642955415e-07
-1.98977342165164e-05
-2.42068359976745e-05
-1.62142426673676e-05
-2.18929115909806e-05
-1.9325864705974e-05
-2.10237187731376e-05
-1.26462140717281e-05
-2.03908095762602e-05
-1.89761755079427e-05
-2.98437797130479e-05
-9.40042111979945e-06
-2.11795906588968e-05
-1.72510386542999e-05
-1.24587951814166e-05
-2.9302348548444e-05
-2.07667551129025e-05
-1.46402511314016e-05
-1.94105716830626e-05
-3.52835484821471e-05
-2.08034592613902e-05
-2.08740174569296e-05
4.96444886828908e-06
-6.42399736519457e-06
-2.72520366653596e-05
-1.39221965495184e-05
-2.01828975611511e-05
-1.24638939984764e-06
3.27189345635086e-06
-2.07185921122756e-05
-3.00270402215163e-05
-1.27263951645628e-05
-6.02910446303692e-06
-1.93838920539174e-05
-3.1498639480417e-05
-1.31115751863326e-05
-2.12643698199298e-05
-1.52490269369864e-05
-3.6629593834548e-05
-1.14581917404138e-05
-2.01223077855178e-05
-9.88034209811972e-06
-7.86533657906302e-06
-3.11066602400799e-05
-3.0594267714091e-05
-1.54880885457342e-05
-1.30547141901551e-05
-3.30109932018878e-06
-1.14109064207852e-05
-8.78990811242764e-06
-5.3867082104027e-06
-1.7667380544674e-05
-2.55494254060763e-05
-1.79397827561309e-05
-2.52174895213667e-05
-1.48923530309587e-05
-1.48497904354921e-05
-1.68532469441199e-05
-8.01031133997652e-06
7.1764825318439e-06
-3.4344453790137e-05
-2.29936573129533e-06
-1.77520312559744e-05
-5.72271607063539e-06
-1.04503864595901e-05
-1.41868325874822e-05
-3.98411637574259e-05
-1.58278825871661e-05
-1.38465975146557e-05
-1.57945588388083e-05
-1.25443367518436e-05
-4.03767182038263e-05
-2.1054057841246e-05
-2.83147441768341e-05
-1.57035459894493e-05
-2.99848733817809e-05
-3.15714536085422e-05
-2.96336860660125e-05
-2.41279877788415e-05
-6.73782643167214e-06
-2.03535126474643e-05
-1.3653783331387e-05
-3.14363479663844e-05
-1.85668213809654e-05
-3.97465206870582e-05
-3.26062794195579e-05
-5.26670959336986e-07
-2.28824498164139e-05
-3.76226665038728e-05
-4.2113681214102e-06
-1.54162872510399e-05
-1.24292239571586e-05
-2.21435327911988e-05
-1.79105276402682e-05
-1.39446583991444e-05
-1.55804054064174e-05
-1.1395469243814e-05
-2.44100866386626e-05
-2.07229419430107e-05
-1.78586630856374e-05
-1.51956890767876e-05
-1.25136709891485e-05
-2.67701632302509e-05
-1.54538338689107e-05
-1.50626215725037e-05
-1.97631250583718e-05
-1.5106958892992e-05
-2.19087557451292e-05
-6.40581852123284e-06
-1.2735860684949e-05
-2.50039801186858e-07
-1.7123202682561e-05
-5.70186578953425e-06
-3.81127706315293e-06
-3.82462480430026e-06
-2.09884263979982e-05
-1.40600099731936e-05
-3.08409233351902e-05
-3.55334715110016e-05
-2.73039678198425e-05
-1.15873957153991e-05
-3.06425030966769e-05
-2.90866258196252e-05
-3.96964872322191e-05
1.14123268163672e-05
-1.66230851434043e-05
-2.14952760455661e-05
-2.55054290704132e-05
-1.99154789423177e-05
-2.88782809076534e-05
-1.71025007481773e-05
-1.29547714162095e-05
-4.24118309916956e-05
-2.39211652373782e-06
-1.34206747396966e-05
-5.79439429623481e-06
-2.9906429243436e-06
1.05133531646268e-05
-3.56646345545683e-05
-1.65544858988596e-05
-2.89286724957756e-05
-7.27366639233779e-06
-2.47703550108326e-05
-2.06148071443984e-05
-1.17747592726186e-05
-1.40939121703181e-05
-2.72218577859061e-05
-3.54836457725664e-05
-3.52725889826667e-05
-2.81572024048414e-05
-2.36603620607629e-05
-2.95234804474166e-05
-1.23038738592262e-05
-1.03413182114877e-05
-3.34921123255675e-05
-3.10485174029095e-05
-5.41415078441918e-07
-1.21903766254973e-05
-1.32818029800418e-05
-1.83403108645933e-05
-1.37144209245706e-05
-4.0336281941434e-05
-1.34846401280072e-05
-2.37978173408971e-05
-2.38479360154439e-05
-1.19163923626885e-05
-3.00806529378571e-05
-3.05281973085604e-05
-1.50580439838217e-05
-2.63908943667449e-05
-2.21589595203816e-05
-2.46926793317297e-05
1.14381680748564e-05
-2.02584237030772e-05
-1.87996072743804e-05
-7.63162127331645e-06
-2.13987820102583e-05
-1.22357484802497e-05
-3.28931595035755e-05
-4.16328340900119e-06
-1.30298103895413e-05
-1.49054223992877e-05
-1.00634424213753e-05
-2.77144662154475e-05
-2.829752755616e-05
-1.46315186131555e-05
-3.27375971371747e-06
-2.05472147595762e-05
-2.14921130932033e-05
-2.64070781213574e-05
-3.30908180948594e-05
-2.11052518673655e-05
-2.74398568262218e-05
-2.11183550066682e-05
5.72119756509132e-06
-1.7902303926293e-05
-2.66115512229922e-05
8.78714922851471e-06
-3.39896936153759e-05
-9.68383455816843e-07
1.60533125043117e-07
-7.84399897309096e-06
-2.10301225695704e-05
-1.61054265461651e-05
-3.20756048632889e-05
-1.04732592090954e-05
-9.26650370152436e-07
-1.20516067794678e-05
-3.985059761205e-05
-3.32658401993848e-06
-5.82575106665785e-06
-2.90619578050235e-05
-2.21436374938115e-05
-1.84549350042906e-05
-2.42887879862787e-05
-1.37268598107257e-05
-2.14415831292445e-05
-2.64547019728936e-05
-2.83588058781583e-05
-2.49910910182656e-05
-4.82775782065995e-06
-3.94861006900459e-06
-2.48467197781543e-05
-1.09674751039294e-05
-2.28112010848215e-05
-2.1586447399618e-05
-2.52336271543819e-05
-2.42525991621716e-05
-2.67735684524438e-06
-5.72966907045939e-06
-4.04986209686623e-06
-3.46167102716074e-06
6.24886695000741e-07
-7.22649428371104e-06
-2.4557364177335e-06
-2.419467871776e-05
-8.87231598826401e-06
-2.34973534126314e-05
-6.15098553854936e-06
-2.21380427605194e-05
-7.70949274705253e-06
-3.28782389687363e-05
-1.31879366492602e-05
-1.79094499148732e-05
-9.70822381126507e-06
-1.08082211291696e-05
-1.11569846866189e-05
-2.45649247790556e-05
-2.80697060583211e-06
-9.34650192295323e-06
-1.65779087425215e-05
-5.86642956350496e-06
-3.04443389202867e-05
-2.35400659005918e-05
-3.086159248822e-05
-7.90493374977267e-06
-2.91805916471437e-05
-1.88405796467621e-05
-2.18304428715105e-05
-1.29376129919123e-05
-1.60420866944863e-05
-5.61650598524154e-06
-2.58081293281001e-05
-2.47621572399153e-05
-6.22714734201606e-06
5.89145004842556e-06
-2.33955445011412e-05
-3.21842811272749e-06
-1.77837831239983e-05
-2.12955475978745e-05
-7.27262189383628e-06
-1.64277782163319e-05
-2.92933506669219e-05
-1.56436747212142e-06
-1.24888873131331e-05
-2.26352724021434e-05
-3.50757917033618e-05
-3.86886248339391e-05
-1.88694399650899e-06
-8.53267323220289e-06
-8.95599567854767e-06
-2.66129388306804e-05
-3.11266921819369e-05
-4.82394782757602e-05
-3.75534769361803e-05
-1.13345666862514e-05
-3.86657916754435e-05
-3.19501968806689e-05
-1.71193389310129e-05
-2.62788960527249e-05
-3.33020446043137e-05
-1.06922791491089e-05
-9.32450678592632e-06
-6.83744731115762e-06
-1.04850848745274e-05
-3.62702100288133e-05
-2.38951771854366e-05
-2.16823576194636e-05
3.67092217957229e-06
-3.71139345590298e-05
-1.04557807060978e-05
-1.43916530617439e-05
-2.99854878990724e-05
-2.01377728723691e-05
-3.87702573606194e-05
-3.52937197792892e-05
-1.03799456928486e-05
-2.05614269077786e-05
-2.85471927948588e-05
-1.03151556949489e-05
-2.83904819438834e-05
-1.36371456476675e-05
-5.8003340296161e-06
-3.17064310002223e-06
-4.34610946235127e-06
-2.26848588750077e-05
-2.31837874548102e-05
-2.34999315276089e-05
-1.87986484998968e-05
-4.35409882662155e-05
-2.33230512636236e-05
-1.51007365362104e-05
-2.21328542759213e-05
-1.73509198341843e-05
-3.0953383026711e-05
-1.96175502269509e-05
-1.86897658993897e-05
-4.49146266633936e-05
-2.41702428274671e-05
-2.59909218842516e-05
-2.70725615882088e-05
-1.92386015993978e-05
-3.0146412347296e-05
-9.58485714261457e-06
-5.50807661249909e-06
-2.71010313586313e-05
-1.26792309935238e-05
-2.42999779143259e-05
-3.82690274978725e-05
-7.24651437378608e-07
-9.60885537492795e-06
-1.95016352417658e-05
-2.45649668580981e-05
-1.51826764699343e-05
-7.52721733443701e-06
-2.5854252487469e-05
-1.22617625667002e-06
-1.76861592895126e-05
-2.05148221530761e-05
-1.69079847460036e-05
-2.25784178652606e-05
-1.06226655450684e-05
-1.83824630788987e-05
-1.0465095843836e-05
-2.30075479247701e-05
-1.40575813045571e-05
-2.46099729666402e-06
-3.22355258533912e-05
-2.12899613551551e-05
-5.51737765406728e-06
-1.24177297437463e-06
-1.65387842233219e-05
-2.16886607736433e-05
-2.13835460574039e-05
-1.43380729174118e-05
-1.14418682158752e-05
-2.22984617418499e-05
-4.06884529031889e-05
-3.633392982499e-05
5.26052118931954e-07
-1.05213970902129e-06
-1.71864686020963e-05
-3.53693389278898e-05
-1.75539845636058e-05
-2.12080512019435e-05
-2.66450142856841e-05
1.5107614511863e-06
7.39007974222669e-06
-2.33773621359608e-05
-2.555498363535e-05
-3.56316136327722e-05
-2.76246209410444e-06
-3.35324962273153e-05
-1.78489369035519e-05
-2.44221125781486e-05
-1.38010124362822e-05
-4.32922669823486e-06
-2.83292801230574e-05
-2.26151294377645e-05
-1.67703194490339e-05
-1.01080019746481e-05
-8.62454254566474e-06
-2.42919665613323e-05
-2.16756100191238e-05
-2.82639215221254e-05
-1.69764622495276e-05
-2.58843777013044e-05
-2.63243003438603e-05
-1.70147713271156e-05
-2.14016502055932e-05
-4.17411732474798e-05
-2.15756514333859e-05
-1.2150238664754e-05
-6.9430205707385e-06
-3.58576627695057e-05
-1.2966710506512e-05
-1.81461973181769e-05
6.55587516927015e-07
-1.65171738814948e-05
-1.01308570793069e-05
2.22011528570086e-06
-1.8471323994281e-05
-5.72801920353686e-06
-1.74040207769114e-05
-1.82689494488483e-05
-2.55430920680376e-05
-3.64663282332845e-05
-2.21045324877223e-05
-2.31129685193323e-05
-1.25846684066016e-05
-2.09027587997429e-05
-2.72548593708728e-05
-3.81692341739047e-05
-3.0212407406293e-05
-2.47828731185811e-05
-2.0424568340355e-05
-1.50661463495172e-05
-2.30355187380909e-05
-3.04730375705562e-05
4.08006663209283e-06
-2.28757668415874e-05
-2.53514013113233e-05
-2.51948384270456e-05
-1.13458457906181e-05
5.60235486978954e-07
-7.73677543696625e-06
-3.36597217689276e-05
-3.45542583971475e-05
-1.774162603725e-05
-2.89966476929319e-05
-1.0284610991806e-05
-2.38837556723738e-05
-1.62071491165662e-05
-2.14943885723106e-05
-5.94844370511116e-06
-2.02952950047471e-05
-2.87996515764219e-05
-1.00224630826732e-05
-2.24104401241169e-05
-2.0627897588697e-05
-9.61511913536681e-06
-2.70696916454529e-05
-2.4907370325519e-05
-5.64531525143282e-06
-7.49462023720599e-06
-1.04709582657216e-05
-3.94745473808783e-05
-2.28176011818725e-05
-2.18870134704423e-05
-1.04593256055504e-05
-1.27953864535499e-05
-9.56763623160413e-06
5.60182249425017e-06
-9.93938745521885e-06
-4.03284875379259e-05
-3.3566928356195e-05
-1.31764236641903e-05
-4.55279410790491e-05
5.84742995284482e-06
-1.5888223658913e-05
-6.47404146080163e-06
-1.78133936054565e-05
-2.27693574377885e-05
-1.8180792154132e-05
-4.49050528503439e-06
-1.71537593212499e-05
-2.91744851592081e-05
-3.73323178192634e-06
-2.64762477729114e-05
-1.71479747036051e-05
-3.12061491381585e-06
-1.32900738870469e-05
-2.84258100435395e-05
-3.19221128606845e-05
-4.24750088062594e-05
-2.89188122815663e-05
-1.13438308326571e-05
-2.36075483384098e-05
-2.25429862359244e-05
-2.32344456988229e-05
-4.98378630686972e-06
-2.45078042823858e-05
-1.8092467391423e-05
-2.52907594812968e-05
-1.25677343687237e-05
-4.0136245784731e-05
-2.6054750531951e-05
-2.95106391201673e-05
-2.83989253442338e-05
-1.6291869387671e-05
-5.90905690657528e-06
-2.0475047532496e-05
-1.32349793175148e-05
-1.74990621675945e-05
-2.08990209622268e-05
-2.24890808122817e-05
-2.34683357845758e-05
-1.27400767395829e-05
-3.83497821638398e-05
-2.57198985275985e-05
3.5183151377707e-06
-2.44425612658557e-06
-6.89803826130636e-06
-1.78412051345446e-05
-7.9865195800488e-06
-2.7438127276182e-05
-2.33724008059133e-05
2.35944020598126e-06
-4.85632346977585e-06
-2.60703961406376e-05
-1.54852064019605e-05
-1.26920001919613e-05
2.36569076277664e-07
-2.27022376166447e-05
-9.95215963915594e-06
-1.23591791417727e-05
-2.31655752695713e-05
-1.98342295037519e-05
-7.92846403223888e-06
-1.78017219829515e-05
-3.54861992584216e-05
-2.08536888253732e-05
-2.24958422417352e-05
-2.08685560634436e-05
-1.9645129837796e-05
4.70426946906822e-06
-1.67953230965173e-05
-2.83694273939e-05
-6.53740070169175e-06
-3.95815023602827e-05
-8.58988459585097e-06
-2.22301544346981e-05
-3.25226132844644e-05
-9.45890472668813e-06
-4.00284551880627e-05
-3.20924898941481e-05
-5.89571409693784e-06
1.74106076416806e-05
-1.56318798117837e-05
-5.24604257648804e-06
-2.99853716769052e-05
-1.22291079049421e-05
-2.60051944888871e-05
-3.61405590692251e-05
-3.87195029248182e-05
-2.03834705654478e-05
-4.35662501728152e-06
-3.33298378725713e-05
-2.27355132340041e-05
2.14050037715745e-06
-1.76273985057829e-05
1.10656100928757e-05
-2.16239023319708e-05
-1.43838378702588e-05
7.30805478502923e-06
-3.62910004515886e-05
-5.80837638317748e-06
-7.87894687770211e-06
-3.16436055931466e-05
-2.66718263837008e-05
-3.19657063171936e-05
-2.31948474729046e-05
-2.03408261300732e-05
-3.24698543134176e-05
-4.54752552837361e-06
-1.42117225883256e-05
-9.23966330803659e-06
-1.81400058410689e-05
-1.72557198213384e-05
-2.06809569494109e-06
-1.38105798195063e-05
-2.28147213689505e-05
-3.13885092975413e-05
-1.79194037155237e-05
-2.60260783098893e-05
-2.50972057433921e-05
-2.0172846671825e-05
-8.08467319849832e-06
-4.21691150339584e-06
-1.04911979705389e-05
-1.16859098940689e-05
-2.81421003248538e-06
-1.89016894256891e-05
-3.17380968271295e-05
-2.68527256623996e-05
-1.61602400620771e-05
-2.4581050057201e-05
-1.25638015752703e-05
-2.42167384756788e-05
-1.15426093226957e-05
-2.42696338397631e-05
-2.25287098031724e-05
-3.21193422989378e-06
-3.83640279189886e-06
-2.30420116412348e-05
-2.49070568422791e-05
-3.22502764651424e-05
-1.82618144102796e-05
-3.38698059340694e-05
-3.96559645008248e-05
-4.60300015350439e-06
-1.87753125918024e-05
-1.80730780079715e-05
-9.19632566853936e-06
-1.78990041899665e-05
3.32061601112354e-06
-1.34785801319256e-05
-1.57474335541485e-05
-6.26375343960252e-06
-3.59896710227262e-05
-4.18202980953814e-05
-3.49351824411936e-05
-3.39984243148733e-05
-2.93102304292896e-05
-3.18810839804347e-05
-1.47052980988552e-05
-3.83987945509823e-05
-3.58745724147855e-05
-4.03031996131374e-05
-1.61137694282988e-05
-1.51363331047858e-05
-1.12198042728824e-05
-3.13353475533341e-05
-1.38107907371885e-05
-5.58205509116798e-06
-1.6905095043582e-05
-3.47849504611203e-05
-3.26093965983831e-05
-1.75503291991252e-05
-1.23226204134455e-05
-6.12841831489268e-06
-1.12402941457873e-05
-1.75006423092411e-05
-1.80281955673463e-05
-3.50667332318581e-05
-2.19364808987084e-05
-1.33879522865892e-05
-3.70620407961617e-05
-4.09690082571227e-06
-2.85547862072124e-05
-2.57833381807632e-05
-1.39517054132573e-05
-2.56687486113056e-05
-1.94215659490074e-05
-1.21706321067108e-05
-1.93279369557964e-06
-1.14363124782234e-05
-1.86459078970711e-05
-7.60955803229191e-06
-3.04713101153777e-05
5.86452690783569e-06
-2.50158895545749e-06
-2.58862449866536e-05
-1.57908915806618e-05
-2.46715799809748e-05
-1.4439002269759e-05
-2.03285361903904e-05
-3.26638365406283e-05
-1.74172622057684e-05
2.18286177046229e-06
-7.80871650397663e-06
-8.0327497475169e-06
-2.88501074450733e-06
-1.82032497001397e-05
-1.16669839826609e-05
-1.08557856099305e-05
-1.15146485907755e-05
-1.82025580618812e-05
-5.58404412059139e-07
-7.84322757919456e-06
-2.04393825759604e-05
-1.62412900277307e-05
-8.24628266444648e-06
-1.44844425608158e-05
-8.5626056255143e-06
-4.51828863063551e-06
-1.03117070747458e-05
-9.32968825103178e-06
-1.4597586314055e-05
-3.29081445179941e-06
-1.03131950154304e-05
-9.22077862152607e-06
-2.26752958674778e-05
-2.68547519570917e-05
-2.52229126926249e-06
4.0499947094334e-07
-1.38013680104538e-05
-2.2248430708849e-05
-2.17231489305946e-05
-1.27393078403982e-05
-2.09811818365943e-05
-1.84178408158542e-05
-2.51552729440196e-05
-5.55445509601075e-05
-3.33871794489951e-05
-1.5648094984951e-05
-1.38879319604744e-05
-3.12990649560803e-05
-1.80231960955808e-05
-1.29043582058487e-05
-2.83178253655443e-05
-2.00164658015644e-05
-1.4537072404058e-05
-1.33950773704437e-05
-1.10903415087867e-06
-1.21963274539586e-05
-1.91355989547593e-05
-1.62645928214668e-05
-3.30108616122617e-05
-3.46955494625442e-05
-4.18794665084469e-05
-3.06788947174133e-05
-3.86034169521545e-05
-2.01612736657736e-05
-2.41167908953931e-05
-2.69327468917904e-05
-2.42909333535191e-05
-2.78521797466799e-06
-3.81087718259666e-05
-2.05989722311702e-05
-1.34824087652419e-05
-1.78359182746883e-05
-3.9374206243999e-05
-2.10628027120655e-05
-1.61784793453178e-05
-2.27302090060817e-05
-2.29020183484351e-05
-1.95622568526817e-05
-3.27065096124027e-05
-2.51100410094091e-05
-3.85824870633372e-05
-1.88289108280972e-05
-3.24683839604876e-05
-1.52231409769754e-05
-3.41197919911378e-05
-3.29806012267723e-05
-1.66787554111002e-05
-1.68990921911315e-06
-3.73602354066664e-05
-1.2667450126233e-05
-4.19416263202942e-05
-3.21906231510934e-05
-2.03760588830129e-05
-3.76355877580819e-05
-2.01105335885708e-05
-8.26225331911578e-06
-1.02211775835499e-05
-9.46634544111945e-06
-2.30668905814042e-05
-3.29730843100337e-05
-1.7017628307481e-05
-1.31722776860044e-05
-3.25861889671814e-05
-3.56676343778635e-05
-1.11792438616532e-05
-8.41071725646147e-06
-1.99922604764965e-05
-2.47721064526117e-05
-4.47121175452518e-05
-1.20465074435184e-05
-6.17019312421597e-06
-1.2542732593435e-05
-1.54701517754577e-05
-1.5910442959552e-05
-2.06103857410303e-05
-4.56573750445183e-05
-7.79237352002831e-06
-8.16497202496736e-06
-1.18137276907719e-05
-1.03953037367313e-05
-1.73955469070363e-05
-1.42763289745568e-05
-3.03605310844175e-06
-2.06117057493763e-05
-1.86958073243709e-05
-1.61413248065092e-05
-1.99370018323412e-05
-4.2460603997293e-05
-1.56103458770029e-05
-1.17018334483504e-05
-9.6191793106604e-06
-3.55470771815607e-05
-1.74787076027998e-05
-3.45337190135404e-05
-3.45498268324797e-05
-2.28818233491858e-05
-2.00849737114116e-05
4.16935608144534e-06
-2.35980067877506e-05
-3.50994681965616e-05
-2.00916504996199e-05
-2.87975982199597e-05
-6.69836021757465e-06
-8.50848484672046e-07
-1.66298410810901e-05
-3.14758900293968e-05
-1.04832666516463e-05
-1.30657308427998e-05
-3.92025975317129e-05
2.1480469591557e-06
-1.81005261867388e-05
-4.54766972321608e-05
-1.13414212223669e-05
-2.01120020757332e-05
-1.62840230364158e-05
-1.68238701933951e-05
-2.59030568021153e-05
-1.95687429421001e-05
4.0410123627097e-06
-2.10202168807952e-05
-8.91613785184366e-06
-9.17574441542257e-06
-1.36585442744007e-05
-3.40752551737156e-05
-1.99288472444735e-05
-1.88037152276871e-05
-3.04435908464521e-05
-2.21136823483977e-05
-2.34973844072825e-05
-8.65998403588017e-06
-1.16618181049311e-05
-9.52686588069713e-06
-9.27230217934877e-06
-2.78715050984279e-05
-2.42354320602322e-05
-1.10052967244039e-05
2.02998390124674e-06
-1.07570431390298e-05
-1.96896093273973e-05
-7.64802736856021e-06
1.10751011402933e-06
-3.17659992095412e-06
-2.86163458893569e-05
-2.11182425139022e-05
-3.94025464999e-05
-1.42624860889917e-05
-3.52772804754799e-06
-1.55038304864031e-05
-2.90699057109682e-05
3.45110186230262e-06
-1.41847369697102e-05
-4.20333311501229e-05
-2.92904380321241e-05
-2.61785533008272e-05
-1.61769940531529e-05
-1.50891371333693e-05
-5.14894746256527e-06
-2.12039360627674e-05
-4.28582073240789e-05
-2.01308065653296e-05
-1.75282639515876e-05
-2.59632389022714e-06
-1.20493004903853e-05
-2.70394678437136e-05
-6.97547814224042e-07
-1.32384136090427e-05
-3.05407474241773e-05
-1.91389606666638e-05
-4.22023232336646e-05
-2.10853711628655e-05
-1.99002102300187e-05
-2.95681252842538e-05
-1.26006899587579e-05
-3.14998307593534e-05
-2.3312081418864e-05
-6.31377464995203e-06
-5.01484792898428e-05
-1.75335384897822e-05
-7.6393754640659e-06
-2.40915595044061e-05
-1.33307713139842e-05
-7.58534554921494e-06
-2.57671796997574e-05
-4.54789312691702e-06
-1.59902153340793e-05
-2.51176875505758e-05
-1.34352706341721e-05
-1.02337202736173e-05
-1.22797796599348e-05
-2.30160440030161e-05
2.45632323713842e-06
-6.68053418818577e-06
-6.44995995574024e-06
-2.38315896481702e-05
-2.30416050513792e-05
-1.40966835615762e-05
-1.76966862987187e-05
-9.92753047549621e-06
-1.07604716557823e-05
-3.90253188875457e-05
-1.62538082918792e-05
-5.53628148850825e-06
-2.95171308399604e-05
-1.37548869170967e-05
-3.78555831608098e-05
-2.69468395701495e-05
-2.06952329458644e-05
-1.65481981612082e-05
-1.5189286238436e-05
-2.11558777409581e-05
-2.65293095996554e-05
-1.54121282331466e-05
-2.48438203157615e-05
-3.1452727824862e-05
-2.63124708368902e-05
-2.3781841725372e-05
-6.51363195001185e-07
-3.13609186403096e-05
-1.66712072480032e-05
-3.01490689882574e-05
-2.47929670675948e-05
-2.43399715630003e-05
-1.66514740913249e-05
-1.84083493052376e-05
-2.92124323241764e-05
-4.75907441795357e-06
-1.07626982617832e-05
1.44866543187579e-06
-4.49176400496252e-06
-1.70717693069064e-05
-2.7376662568326e-05
-4.43309695434136e-05
-2.24604526107214e-05
1.68809090319634e-06
-2.17409913334809e-05
-1.68596085197643e-05
-3.20998501230661e-05
-6.49904573460143e-06
-4.95392472292967e-05
-1.62280503972668e-06
-1.23119970969687e-05
-2.10441381255102e-05
-1.35930781964011e-05
-2.18662468764932e-06
-1.33229218138689e-05
-6.2418486167059e-06
-2.63729849252033e-05
-4.32912249006126e-05
-2.29452876929176e-05
-1.56742393100973e-05
-1.95271928605665e-05
-4.48126527920863e-05
-1.78001445956652e-05
-2.00533662277201e-05
1.50799144973517e-06
-6.31839701354559e-06
-2.7761501541857e-05
-4.54599012763368e-05
-1.12290062463893e-05
-3.12636720410396e-05
-9.32815454674518e-06
-2.67898768827002e-05
1.62536649196418e-06
-2.85977092218326e-05
-2.33726589490907e-05
-1.31964573644546e-05
-3.01671663886278e-05
-2.89162827029793e-05
-1.90976539894667e-05
-8.81787207124482e-06
-1.71796967290739e-05
-4.30507350539312e-05
-2.79964619083365e-05
-2.78362985583085e-05
-1.8361631320884e-05
-3.74770191264508e-05
-1.71349543146965e-05
-2.47606359568192e-05
5.33946966159984e-06
-2.9813129981239e-05
-2.55793240145527e-05
-2.62206054079264e-05
-3.02199414960452e-05
-2.67715454721198e-05
-2.08922444374946e-05
-2.2953672690902e-05
2.64297166985706e-06
-1.862595344718e-06
-9.80416395933551e-06
-1.98316687655015e-05
-5.72044671948023e-06
-4.40988519460597e-05
-2.30412809996863e-05
-1.75844039553023e-05
-1.26446897938566e-05
-4.42016238650734e-06
-2.17678706227092e-05
-1.73591503380888e-05
-1.11543783183672e-05
-2.04480082527859e-05
-2.32158748313074e-05
-2.72447297342341e-05
-1.8854035788374e-05
-8.31335830237676e-06
-2.62262727702506e-05
-3.83380915660915e-05
-2.48372992543685e-06
-3.05028408579998e-05
-4.81662123323257e-05
-2.51854047107564e-05
-3.35253492027641e-05
-1.57375294395452e-05
-2.23724192791089e-05
-5.44864188195644e-06
-1.83950720688024e-05
-2.96379908796027e-05
-2.17517806568036e-05
6.13884481472606e-07
-1.52179547843483e-05
-7.9459530333995e-06
-1.16709648851908e-05
-1.35536809574683e-05
-9.29383226925476e-06
-2.01794262509705e-05
-2.06016586523458e-05
3.90390305187609e-06
-2.9906985582558e-05
-2.49022937294665e-05
-4.9518836257438e-06
-3.16820159545854e-05
-1.58099539904736e-05
-3.12372094996815e-05
-2.34972094280747e-05
-2.31652772809656e-05
-3.15454977208221e-05
-4.38998474421402e-05
-1.92500399408653e-05
-2.93248179043039e-05
-4.16092773760053e-05
-1.94660697329727e-05
-1.94022332341598e-05
-1.75254693949768e-05
-1.35500291154539e-05
-3.50724663831626e-06
-3.23357317871499e-05
-9.53222727719889e-07
-1.94477850323544e-05
-1.78215218790609e-05
-1.2165981689424e-05
1.77432111418617e-06
-5.86366546474855e-06
-1.4221636634688e-05
-1.89197117779047e-05
-1.93342916188644e-05
-1.18325886152313e-05
-1.46089855875028e-05
-2.79933545538204e-05
-4.13687883958588e-05
-1.41025216456263e-05
-1.26267917615447e-05
-2.48742995206968e-05
-6.98215697255046e-06
-1.39415549783489e-05
-2.08034135310842e-05
-3.18598395405866e-05
-7.80313865936092e-06
-6.322170913238e-06
7.77983958283227e-06
-5.66828996651831e-06
-2.99878902142515e-05
-2.35951556076028e-05
-3.35687748328222e-05
-1.5685531088566e-05
-2.04945379673063e-05
-1.0204585751258e-06
-2.60780672911172e-05
9.4315401832565e-06
-1.94914741330298e-05
-2.61081277428894e-05
-1.9441462120259e-05
-1.32782493871986e-05
-4.10069735710096e-06
-2.75973924791872e-05
5.89718795336094e-06
-2.67685381780905e-05
-2.41297583787637e-05
-2.55245677807114e-05
-2.01473072854196e-05
-1.69376875085544e-05
-3.19938740471194e-05
-1.32064244428219e-05
-3.241831545856e-05
-2.71624017444797e-05
-1.52231859728102e-05
-3.05180793277353e-05
-4.35809491572794e-05
-3.5059422005415e-05
-1.23898434003576e-05
-4.15139633344638e-05
-1.45441554969255e-05
-2.39131688478694e-05
-2.35714678445219e-05
-1.30910971513601e-05
-4.08879654998378e-06
-1.43295436772962e-05
-5.41578892054838e-06
-2.62402492188869e-05
-1.29884239469931e-05
-2.59982561351764e-05
-3.77956657133952e-05
-2.16045923164407e-05
-8.60599741127534e-06
-9.69699762035043e-06
-1.57551327999201e-05
-2.34138535195197e-05
-2.26823790359576e-05
-2.65684051509481e-05
-1.86749422445288e-05
-2.06812157939673e-05
-3.97858487738819e-05
5.74383157332216e-06
-2.10508505903077e-05
-3.36820224502267e-05
-4.2211743325016e-05
-1.73308240388327e-05
-1.33088589137253e-05
-7.30291377127611e-07
-1.78846542002309e-05
-9.79945751131338e-06
-2.41718104372473e-05
-2.4150785542873e-05
-2.17825176512412e-05
-3.36925312909839e-05
-2.66446874286379e-05
-2.14297800070283e-05
-4.2607769097097e-05
-1.68323417882124e-05
-2.92406934186231e-06
-1.0214657954479e-07
-1.27523205066154e-05
-2.21811957394505e-05
-3.26931593041052e-05
-3.79922817229202e-05
-4.09356367789311e-05
-1.4316920202988e-05
-2.77609481494989e-05
-2.4185437696148e-06
-2.72579144686889e-05
-1.89344910977133e-05
-1.76672351771831e-05
-3.56692623002683e-07
-2.18609263299183e-05
-3.83145262373733e-05
-2.2300362764364e-05
-1.18736569603329e-05
-1.9259376851381e-05
-3.13676880044769e-05
-2.54864379647751e-05
-1.44969095188164e-05
-2.62881105548112e-05
-3.27224533021044e-05
-3.9381105440987e-05
-6.18181399446598e-06
-2.10706307737236e-05
-3.31292604853289e-06
-1.39657313927327e-05
-7.38516262586942e-06
-2.79634584378509e-05
-3.52257400162991e-06
-1.76979578034951e-05
-1.34638798524967e-05
-2.76850619596597e-05
-1.95507463669328e-05
-2.63451687680053e-05
-4.89164382327347e-06
-2.53307726175196e-05
-3.40646250666104e-06
-1.13693861027232e-05
-1.90823559401208e-05
-7.45470622433414e-06
-7.28006614084875e-06
-1.99701084210515e-05
-3.37372670530046e-05
-3.27191828174779e-06
-1.84410025300648e-05
-1.94292397704673e-05
-1.49155923640865e-05
-2.19203004840729e-05
-1.3620586714984e-06
-3.11341760954705e-05
-1.43970766106891e-05
-4.26987629724014e-05
-2.91066386452964e-05
-1.16412877826638e-05
-3.1075904650536e-05
-2.9535744039738e-05
-1.63576725656906e-05
-2.23955886469853e-05
-7.13453416567501e-09
-3.48817404030212e-05
-2.88087335443276e-05
-3.64610462121519e-06
-1.36979250650538e-05
-4.30950164714107e-05
-1.71500602024847e-05
-1.38157985335624e-05
-2.07700628072479e-05
-1.83336399398372e-05
-3.1755844432339e-05
-2.11057953156869e-05
-1.85841253117417e-05
-1.56280705542603e-05
-3.66338103664499e-05
-1.6717488549525e-05
-2.22514472899941e-05
-1.8081820543824e-05
-5.83277228091591e-06
-1.24345205114485e-05
-2.37153615713486e-05
-2.26954614501758e-05
7.67758104917528e-06
-1.63493341938453e-05
-2.38716183961402e-05
-2.79902034183375e-05
-2.44828568629831e-05
-1.03370421219605e-05
-6.75468331581445e-06
-7.63519248572093e-06
-2.96816082826654e-05
2.03485883988997e-06
-3.00459914745679e-05
-2.27601675846749e-05
-2.17457906932169e-05
-2.16254775695129e-05
-2.20939671407424e-05
-1.44431380781005e-05
-2.45018344165039e-05
-2.12661722307602e-05
-6.97350567420071e-06
-3.75795994087402e-05
-2.93971099484322e-05
-2.33334109023761e-05
3.42259716856281e-06
-1.24611681014513e-05
-2.68717054550365e-05
5.83635087268205e-06
3.39486117583757e-06
2.3477574354443e-06
-1.04842888907993e-05
-1.41780717515733e-05
-8.03202957792366e-06
-6.55898574924041e-06
-2.34271506123166e-05
-7.68438380404864e-06
-4.27601952615754e-05
-9.08382344170068e-06
-3.53826773540701e-05
-2.41019479439527e-05
1.22250617506013e-06
-3.17579882102463e-05
-1.15260377226754e-05
-2.09524441565531e-05
-7.06534645072013e-06
-2.37009805289651e-05
-3.21472099367926e-05
-1.70334417257247e-05
-3.85171241140957e-05
-1.21021197625274e-05
-1.77822764773031e-05
-2.10885713371446e-05
4.2153450813288e-06
-1.72374899322411e-05
-2.67154016492409e-05
-2.52112286789596e-06
-2.35215886497202e-05
-2.04718400420147e-05
-2.62323146463543e-05
-6.24929398991629e-06
-2.24486355468709e-05
-2.16709962717653e-05
-2.82971312281193e-05
-1.74329594583461e-05
-3.21205299362736e-05
-2.66084854352537e-05
-2.71158816959477e-05
5.85879959169497e-06
-2.93889529212089e-05
-4.23149147934979e-05
9.71986706942051e-07
-1.13686403977096e-05
-3.88536185591255e-05
-1.21059119052716e-05
2.61241743280316e-06
-1.71015155317627e-05
-1.05576750034454e-05
-1.38295810930055e-05
-2.04254560759388e-05
-1.45485355563458e-05
2.11792151100621e-06
-1.74803035229684e-05
-1.39007215402289e-05
-2.63053455479048e-05
-1.82589132706739e-05
4.80099215227609e-06
-3.29865869259564e-06
-1.30289985232386e-05
-2.79172139797406e-05
-3.55849743179467e-05
-2.10605974009916e-05
-1.47570647012087e-05
4.88985784218518e-06
-1.42933381602894e-05
-1.98985635526021e-05
-2.04379238474924e-06
-8.41068542311139e-06
-2.4767948833293e-05
-1.21344892355188e-05
-2.25108499600594e-05
-3.32379965590439e-06
-1.00283594517549e-05
-1.47503425147726e-05
-3.70930883836913e-05
-2.37803911714655e-05
-2.75077047938794e-05
-2.1773804030266e-05
-2.54428850666412e-05
-1.56148509012709e-05
-3.92933770502423e-05
-1.77175066073645e-05
7.40335154539797e-06
-2.78511196447655e-06
-1.91722958997663e-05
-1.98468477884056e-05
-9.31515718764434e-06
-2.03257871338534e-05
-1.84636513443816e-05
-1.29547367899107e-05
-2.06492769834873e-05
-1.84167718382867e-05
1.16703962288955e-05
-3.37979506422544e-05
-2.76300599024783e-05
-2.30520228691713e-05
-6.50857237792565e-06
-1.88240299496743e-05
-5.89753233402776e-06
-3.23403610725952e-05
-3.02574551811125e-05
-2.13156697866695e-05
2.74469219099443e-06
-1.62893505505156e-06
-3.42817354197711e-05
-8.00637005733976e-06
-2.0623442482368e-05
-1.17161759025968e-05
-3.77300737153515e-05
-1.25968554701911e-05
-2.7556968319402e-05
-8.41412750951905e-06
-2.10007405420392e-05
-2.30617712702642e-05
-2.15200252681542e-05
-2.35127277986013e-05
-8.60702043902894e-06
-3.18664221929643e-05
-1.43874101801059e-05
-2.76397046146361e-05
-3.62265967753653e-05
7.50564366408058e-06
-2.46223677934555e-05
-1.83935850153803e-05
-1.69390840808951e-05
2.85008369616589e-06
-1.76635463687071e-05
-2.35635014284235e-05
-3.95151923291532e-05
-4.7843985448904e-05
-1.53383997429294e-05
-1.17521803879102e-05
-1.21539778404855e-05
-2.51617020741936e-05
-2.33353997098997e-05
-3.02224398570263e-05
-3.02289332077499e-05
-1.54176235220277e-05
-3.52653986530849e-05
-3.13368370263163e-05
-1.71168400685653e-05
-3.19823092763749e-05
-1.72912577193892e-05
-2.71382644804273e-05
-1.38655410601285e-05
-1.97937776506752e-05
-2.24522591598012e-05
-1.21570768524932e-05
-3.14619829478473e-05
-1.06496443285816e-05
-1.40621890462707e-05
-1.52659865902303e-05
-2.64706655690208e-05
-2.66503467936555e-05
-6.87784210042472e-06
-3.30656841124851e-05
-1.98548566567571e-05
1.54443878346462e-06
-2.6188849491581e-05
-3.27048215751259e-05
-6.67133561175871e-06
-1.43818614042335e-05
-2.05667359405944e-05
-1.04699365566769e-05
-2.57660631365331e-05
1.85450890343063e-07
-2.3930439024614e-05
-2.26479538182424e-05
-2.50308644627648e-05
-3.09988288009017e-05
-3.34411745596225e-05
-1.72551012203947e-05
-2.55593630497116e-05
-3.52494800929187e-05
-5.7482830412119e-05
-2.51081048823658e-05
-3.0898398277392e-05
-1.95412142424312e-05
-7.97946075464405e-06
-4.61275708857387e-05
-1.2206051000621e-05
-3.39065688881521e-05
-1.01804222714616e-05
-2.81121323365037e-05
-2.89155797681e-05
-2.53911740823306e-05
-2.50509452696498e-05
-1.95599755329772e-05
-3.27052505121788e-05
-1.74873489446733e-05
-1.75425134332296e-05
-1.25877508820892e-05
1.99904157118603e-08
-3.71617739068651e-05
-1.44694700458403e-05
-1.8016826976362e-05
-2.04889718689656e-05
-4.42632526740445e-05
-3.85398674601518e-05
-2.71630646672646e-05
-1.42214345408874e-05
-1.82833194782039e-05
-5.15601928434653e-06
-2.97068560735236e-05
-3.00646395022025e-05
-1.86229908217505e-05
-4.85979969036631e-05
-1.51621511127491e-05
-2.00066558303612e-05
-5.17952464318442e-06
-1.46390111386887e-05
-2.01005895282119e-05
-1.88314501080804e-05
-3.78224982024688e-06
-1.02005331443102e-05
3.27560554619494e-06
-8.15362201359284e-06
-1.27185152261912e-05
-2.55538950434714e-05
-2.85024325176542e-05
-2.40192034405995e-05
-1.7919456503203e-05
-3.340850712679e-05
-3.43136547217158e-06
-2.54817930739324e-06
-3.59521919511787e-05
-4.1926716500568e-05
-2.50149809210461e-06
-2.11089533040778e-05
-3.14508179765801e-05
8.8788512398542e-06
-1.77544123054906e-05
-3.22970095967729e-05
2.45077685935168e-06
-1.06031253690659e-05
-3.28037366187492e-05
-1.92522155954298e-05
-1.04387032384356e-05
-2.20180129858195e-05
-1.42289939494739e-05
1.18081937620922e-06
3.56656416816751e-06
-7.66573036782378e-06
-1.5020682967624e-05
-1.46765028948034e-06
-9.96258125369956e-06
-3.20995040085412e-05
-5.20178291341038e-06
-2.84517433537618e-05
-3.43449672147953e-05
-3.27609853006101e-05
-3.07285094915294e-05
-3.25394149964506e-05
-2.48175278122378e-05
-3.2912580234148e-05
-2.62571663468365e-05
-2.88491695395378e-05
-2.28061324681355e-05
-2.70159419635366e-05
-1.16387781618699e-05
-2.77549031615226e-07
-4.55601140705914e-05
-9.66106826026724e-06
-1.01370090674681e-05
-2.23425624268125e-05
-2.14308891248259e-05
-1.71969587375172e-05
-2.95035353405584e-05
-6.80909877078728e-06
-2.98474336593873e-05
-7.15209898294624e-06
-9.49870789188725e-06
2.75426593612979e-06
-3.21222564234225e-05
3.64962620998553e-07
-3.74024465960487e-05
-3.54987631395201e-05
-1.20633484953075e-05
-3.70385292702586e-05
-3.42147281088615e-05
-1.11152914453655e-05
-8.31237413197892e-06
-1.56879704172825e-05
-1.63843957357849e-05
-2.87848512638355e-05
-2.10200009373747e-05
-1.27590359559656e-05
-2.78128535622869e-05
-1.2463414077036e-05
-1.10261501339143e-05
-8.46109378087613e-06
-5.98787225517232e-06
-7.737476509858e-06
-1.19838303202788e-05
-1.22954491670821e-05
-2.76591737258287e-05
-2.37375359106224e-05
-1.68301974821129e-05
-2.73106837817743e-05
-2.14476184342173e-05
-1.27871701085608e-05
-1.40078354574476e-05
-2.61452682639457e-05
-1.81756917394479e-05
-5.74497175580272e-07
-2.4847115069386e-05
-4.49618624475236e-06
-1.59731612205868e-05
3.0058559610139e-06
-7.24962511632752e-06
-2.82131353102109e-05
-2.52639030270612e-05
-2.6051084113425e-05
-8.83313717994941e-06
-1.56856970907677e-05
-1.65179400840133e-05
-2.40261250543348e-05
-2.52379605503027e-05
-1.42470748983558e-05
-2.19502772379047e-05
-3.7813364047238e-05
-1.08610342341816e-05
-9.2553681917718e-06
-1.82322368755197e-05
-3.0530764260958e-05
-1.92817587413825e-05
-3.1592683924739e-05
-2.94214950049091e-05
-2.23994555678266e-06
-1.55323593398101e-05
-8.91113276433004e-06
-9.98577030484995e-06
-2.37184457813924e-05
-1.46606859528328e-05
-9.11560288747391e-06
-3.45035585752646e-05
-2.04330826731694e-05
-5.98429845235146e-06
-3.29374336470292e-05
-1.01927265730302e-05
-2.03997506005702e-05
-2.56916613474912e-05
-2.47177400528751e-05
1.76667576068575e-05
-5.3586868423846e-06
-1.38532935055881e-05
-2.11099648661342e-05
-3.24035060694236e-05
-2.602477620361e-05
-3.35180265814013e-05
-2.36701812064032e-05
-3.61966703869121e-05
-1.63645635377226e-05
-2.51739752851306e-05
-1.04463537032951e-05
-6.00185442998837e-06
-1.86407955015977e-05
-4.63561113319916e-05
-1.63645286111548e-05
-3.92258340454665e-06
-1.36431848949367e-05
-3.1570366015817e-05
-1.41218496805768e-05
-3.7016046506485e-05
-2.12820582663593e-05
-4.16890044655314e-06
-2.17635300399243e-05
-2.75236200007233e-05
-2.19702360099271e-05
-1.45794330267024e-05
-2.55953186297816e-05
-3.40866426556061e-05
-2.66116606915602e-05
-1.94651661910023e-05
8.10756953275933e-07
-3.70621797035755e-06
-2.33553717705245e-05
-3.45203353271935e-05
-1.22561927509697e-05
-2.24172810623964e-06
-1.08850899885594e-05
-1.53616756917241e-05
-3.23053026165141e-05
-1.82832168522476e-05
3.54181628244657e-06
-5.33767179506615e-06
-1.52798417013144e-05
-4.975773311209e-06
-4.63598631746588e-05
-2.90198352571393e-05
-8.87264415957923e-06
-1.7805400919605e-05
-2.41712223403673e-05
-2.72179508650049e-05
-1.97183998815536e-05
-2.70487372216147e-05
-2.04568033239634e-05
1.5089228612709e-06
-2.51669121472854e-05
-5.48965965580399e-06
-1.0377714574897e-05
-6.4725032098363e-06
-1.00812000718812e-05
-3.95336050041226e-05
-2.86502459845589e-05
1.26091700148351e-06
-2.15800476037112e-05
-2.80095524396046e-05
-1.64967659617758e-05
-1.25592845557595e-05
-1.12812195057861e-05
-9.94489717031195e-06
-1.2315723168332e-05
-1.67912129544897e-05
-1.92843037915258e-05
-4.55672470847845e-06
-2.79293558526513e-05
-2.75767185284338e-05
-1.44701712464314e-05
-2.39429671426312e-05
-2.56712844290591e-05
-2.20955534093697e-05
-1.05065273690143e-05
-1.36918483147406e-05
1.17332306765464e-05
-1.15334200134505e-05
-2.25937521807373e-05
-2.0935217097366e-05
-1.19108816096068e-05
-1.9416907092591e-05
-2.70115188561452e-05
-1.78049703420786e-05
-1.6895654917357e-05
-3.1305686884175e-05
-2.26159153913314e-05
-3.55501306453142e-05
-1.6913335971333e-05
-2.2996903795585e-05
-7.99400608092189e-06
-7.37567813548294e-06
-1.78661875604317e-05
4.52102906730481e-06
-2.40626434756814e-05
-1.86076938530255e-05
-1.77379735237774e-05
-3.57565251639033e-05
-2.34347930332271e-05
-3.32218424741375e-05
-2.19263404631457e-05
-1.33180364275315e-05
-1.13405275294268e-05
-1.07420891830767e-05
-1.84770836324544e-05
-4.15557408852032e-05
-1.98666332249053e-05
-1.50299126115223e-05
-8.62700701774915e-06
-1.86773510230611e-05
-1.68239776778384e-05
-1.57430178412685e-05
-3.41781150388948e-05
-2.10514100890851e-05
-1.52338421139901e-05
-2.17629577856816e-05
-2.87900343917465e-05
-1.38397886281374e-05
-2.37200390562839e-05
-1.84375203546102e-05
-7.89914791065025e-06
-3.73021351018065e-05
-1.09842175624296e-05
7.83375971306486e-06
-8.94956215895477e-06
-1.81113029207972e-05
-8.91967787203034e-06
-3.36505155389315e-05
-9.96762652411271e-06
-1.96754522959432e-05
-1.74085558498687e-05
-5.78699632510987e-06
-1.49316002175319e-05
-5.18098146488611e-06
-2.46612976881352e-05
-3.59178893209853e-05
-3.6304771220538e-05
-1.62465028311482e-05
-2.29552813935121e-05
-9.52047398358981e-06
-1.56542584640467e-05
-2.96967063801765e-05
-6.88091802710386e-06
-3.88605444294302e-05
-6.1961365360727e-07
6.76370435682614e-06
-2.36816168356987e-05
-1.33720361000237e-05
-3.47659144952682e-05
-1.36325415695125e-05
-3.11971258150193e-05
-2.82944029196581e-05
-1.49118705647004e-05
-1.4079912167546e-05
-1.60928116150236e-05
-2.11086495197853e-05
-2.140851398902e-05
-1.66270000580273e-05
-2.67811611156758e-05
-4.44014138384532e-05
-4.52756767235987e-05
-1.7208279882543e-05
-4.69478413837963e-07
-1.50290683955286e-06
-2.59795080481032e-05
-4.80543436131259e-05
-3.44441837844392e-05
-2.22410919469534e-05
-2.52209547298459e-05
-1.74726763852467e-05
-2.35914871977638e-05
-1.25384761282994e-05
-3.09930871104795e-05
-1.46220691196538e-05
-1.91466287219749e-05
-1.80834380112569e-06
-3.20461049362163e-05
-1.47025481297471e-05
-2.03512067082449e-05
-1.86443995653302e-05
9.95093697537273e-06
-3.39793179370851e-05
-1.39482697431217e-05
-2.31622428906286e-05
-1.81997157209107e-05
-1.80430177414444e-05
-2.56407934645194e-05
-2.9975734576282e-05
-1.49124937400605e-05
3.6984460194651e-06
-1.86758158430584e-05
-2.67934529126003e-05
9.05250866985674e-06
-1.97545587218242e-05
-1.55608093804653e-05
-7.01705353160906e-07
-2.37005228248905e-05
-3.2886995356076e-05
-3.83416823126097e-05
-3.71134605378098e-05
-3.71780977169563e-05
-1.79865351974787e-05
-4.12215134984816e-05
-1.63051268171256e-05
-2.9509038075662e-05
-2.78310205468894e-05
-3.34929483884235e-05
-1.87797408515396e-05
-3.93075873359163e-06
-3.53281962160042e-06
-1.85549583893316e-05
-1.97409077011832e-05
-2.80453242754769e-05
-2.84870924518894e-05
-3.28612853148372e-05
-1.59134618610302e-05
-4.18686550292167e-05
-1.93189998557445e-05
-2.05154753457727e-05
-3.86342381132751e-05
-1.58476651928425e-05
-1.84650875045477e-05
-2.80148399076292e-05
-1.50639852854566e-05
-2.98833992831256e-05
-1.5683343958738e-05
-3.22591305907041e-05
-1.58534087412064e-05
-2.24325660790508e-05
-1.16846288802487e-05
-1.9021077124273e-05
-2.42349064150691e-05
3.86863780695783e-06
-3.24971908525703e-06
-1.60103032264798e-05
-2.59348510049266e-05
-2.7772369370202e-05
-1.65062076835725e-05
-1.06592495802506e-05
-1.4714912434908e-05
-2.26712462427186e-05
-1.22700705138197e-05
-4.05014799068039e-05
-3.29523647345353e-05
-2.72867687957815e-05
-2.57596824046613e-05
-2.12644862119652e-05
-2.83900002518e-05
-1.81411336941211e-05
-4.37064243306922e-06
-4.78199237599329e-05
-9.90133541924153e-06
-2.46119192116357e-05
-6.06038069618528e-06
-1.69030298059231e-05
-1.50947790438353e-05
-1.08452289032469e-05
-6.09899539424853e-06
-1.8871458966275e-05
-3.62745239579205e-05
-3.55187542894091e-05
-2.04616623810933e-05
-3.02821849196135e-05
-1.24363574283836e-05
-3.28686685788965e-05
-1.80839497887794e-05
-2.30071420668873e-05
-2.15689274981199e-05
-2.06705305433066e-05
-2.85673938201304e-05
-2.07923960223012e-05
-2.00351080493366e-05
-2.81359967634893e-05
-5.72752465327407e-06
-1.31343236238182e-05
-2.48837721953625e-05
-1.17317189993615e-05
-2.17625700986037e-05
-1.6117548768642e-05
-8.70145783692833e-06
-1.63991900009653e-05
-1.16787169538007e-05
6.56589260927356e-06
-2.30519376132469e-05
-9.99306480582814e-06
-2.53666326838685e-05
-7.48156383461904e-06
-5.1552676213807e-06
1.40739254186669e-05
-2.20678744368415e-05
-1.36260743951409e-05
-2.85716911189793e-05
-1.37545100065683e-05
-1.09256153681986e-06
-2.84615398553448e-05
-1.7289874261565e-05
-3.22357215073177e-05
-3.29757382560102e-05
-1.11484688435967e-05
-2.05923523060866e-05
-3.56602377690563e-05
-2.58918510870898e-05
-3.12737688363214e-06
-3.74288405466739e-05
-7.2693595144781e-06
-1.1730573941744e-05
-2.44438136652495e-05
-3.2153949755538e-05
1.03018109454768e-06
-1.67598809973317e-05
-1.92477986719023e-05
-5.92139102666246e-06
1.80694101230985e-05
-2.873945812649e-05
-4.00648371705907e-05
-4.46803965673085e-05
-1.6758802560271e-05
-2.59337276285075e-05
-3.85896195896294e-05
-2.95018730518898e-05
-2.67941595221471e-05
-3.14208180883829e-05
-1.96955369233125e-05
5.08521046106018e-06
-2.39541930250028e-05
-2.24665479710153e-05
-2.49640589030129e-05
-1.74306227931491e-05
-2.73701780132693e-05
-1.19106058377212e-05
5.37962071341343e-06
-6.96578673780133e-06
-2.15925784917438e-05
-8.66178344258549e-06
-1.85806678762379e-05
-3.02205547812889e-05
-2.54348549402155e-05
-2.30944497812648e-05
-2.026689952387e-05
-1.25848244002142e-05
-3.32747850290542e-05
-1.74846256289677e-05
-9.93714645989236e-06
-2.22418189125584e-05
-2.70031363056252e-05
-1.85486394071651e-06
-3.2608609789294e-05
-4.92268701317088e-05
-2.15748732009299e-05
-1.4393787195191e-05
-2.2212698894869e-05
-1.50617800838368e-05
-2.18015701804104e-05
-2.7600940978006e-05
-2.86936369246211e-05
8.53678713091446e-06
-1.43073285472132e-05
-1.93563799050277e-05
-1.95256520874557e-05
-5.05990320620866e-06
-3.05669785348579e-05
2.50287560514855e-08
-1.83581838391098e-05
-1.84535471527331e-05
-7.22712587490993e-06
-2.15759288320864e-05
-1.11612950401429e-05
-2.90059473903102e-05
-4.75972339927102e-05
-3.036915180046e-05
-2.16698213843322e-05
-1.38923279610243e-05
-3.61705438295424e-05
-1.78170059403307e-05
-3.39994934460191e-05
-3.17721357604108e-05
-2.17760706536133e-05
-1.94838269997452e-05
-3.87106724949042e-05
-3.87071117594748e-05
-2.32471988622324e-05
1.24532993237626e-06
-3.95601353738476e-05
-3.89559171276986e-05
-2.44879855623873e-05
3.11928653944635e-06
-5.70959044153606e-06
-8.21198607064705e-06
-1.79922979814657e-05
-3.38338628412458e-05
1.25063222678596e-05
-2.14821656685317e-05
-1.94936322787171e-05
-1.76350122521806e-05
-2.65989538540034e-05
-1.69052421906103e-05
-1.95081791165545e-05
-1.90849112667038e-05
-1.1516206223314e-05
-7.81743625423285e-06
-1.43443245090653e-05
-1.35304172076135e-05
-2.49826547910999e-05
-2.35507638029964e-05
-1.31230280594891e-05
-4.93352879134313e-05
-2.56300287654908e-05
-3.87933828060029e-05
-2.49939129977591e-05
-3.96130461900037e-05
-1.81612088408066e-05
-1.93608085366856e-05
-1.6955918405683e-05
-1.97317430884612e-05
-3.02259720092035e-05
-1.35814681147204e-05
2.00184383131895e-06
4.38041229553482e-06
-2.86462392673095e-05
-1.6958709778886e-05
-2.01778146723821e-05
-1.02056851996554e-05
1.44756112024355e-05
-9.39712102380481e-06
-3.47152066109086e-05
-2.14536643686618e-05
-1.18665192649635e-05
-1.76526582341619e-05
-3.86221285989773e-05
-2.65002288240382e-05
-2.01653236545831e-05
6.66465590962648e-07
-2.4230456453356e-05
-5.49302708881412e-06
-7.55908619160842e-06
-3.66981262710993e-05
-1.58724392632874e-05
-1.46400113735305e-05
-1.06762132396399e-05
-2.58672589190909e-05
2.51707559746821e-07
-2.59859422106619e-05
-3.26834617347784e-05
-1.24792134741802e-05
-1.60802179314653e-05
-2.92901798483382e-05
-1.68451164535029e-05
-1.67975765201595e-05
2.00125810845103e-06
-1.6141660270472e-05
-2.59795138688955e-05
-1.26097082854371e-05
-1.87824414884279e-05
4.7070506207696e-07
-6.78672638471275e-06
3.4472555853288e-06
-1.73831253452614e-05
-2.16486943677705e-05
-2.58090515193395e-05
-5.65361373301514e-06
-9.43817329982362e-06
-2.91000439461382e-05
-1.27054706743091e-05
-1.61253670579348e-05
-3.34657017873018e-05
-5.61041130855939e-06
-3.57390522212648e-05
7.78169056478745e-07
-1.67095639304442e-05
-2.0625785155951e-05
-1.83840318417544e-05
-1.31426774675465e-05
-3.08474499587879e-06
-1.94924719057671e-05
-2.08243870082187e-05
5.99210059935907e-06
-1.9549870527302e-05
-3.00077806880854e-05
-1.34032460982137e-05
-1.0564676708194e-05
2.76858693297558e-06
4.70172219363171e-07
-3.81433785344725e-05
-1.39088985332985e-05
-1.22505487371986e-05
-2.28105184180674e-05
-2.51763233598335e-05
-2.63863670774766e-05
-2.80628306553888e-05
-1.69524647428868e-05
-3.47011358531096e-05
-2.25142134383302e-05
-2.01350481063897e-05
-1.90563501868197e-05
-2.07001568580859e-05
-1.60746216583997e-05
3.56972717327114e-06
-2.51251275050206e-05
-4.12676204796973e-06
-1.39184142264774e-05
-1.13357979159089e-05
-2.75092347131354e-05
-2.047828331614e-05
-9.81521888461411e-06
-1.95261226031507e-05
-4.6805559868108e-05
-1.87257963042689e-05
-4.44396346697697e-05
-3.83464349496351e-05
-9.72173899517375e-06
-1.54562682206887e-05
6.20822054879447e-06
-6.73439663808998e-06
-2.16924603984595e-05
-2.89399221196486e-05
-2.10069893781219e-05
-6.02846551773934e-06
-1.98329978032775e-05
-3.10747131560535e-05
-2.54600215685448e-05
-2.05550277117628e-05
-1.19052355500188e-05
1.93985316504593e-06
-5.83681878589116e-06
-1.12679395409856e-05
-9.23315070390799e-06
-5.07665707654707e-05
-1.40248586657457e-05
-3.40459433310398e-05
-1.49657428511243e-05
-9.90725983123199e-06
-1.18638955397063e-05
-1.60950942098659e-05
-1.62720336031868e-05
-2.70037258809723e-05
-2.03414469506849e-05
-2.59822061740462e-05
7.9804453754998e-06
-1.26864651690465e-05
-1.80022602947181e-05
-1.84867542441635e-06
-1.20219243811953e-05
-3.0273406456384e-06
-9.54684763341385e-06
-2.1852380843747e-05
-2.02296119294087e-05
2.91996069647041e-06
-2.98827681297481e-05
-4.28929449269653e-05
-1.51438574534993e-05
-1.76213762468094e-05
-1.6808393115827e-05
-4.82896321447842e-06
-4.00397587055868e-05
-2.50559177749379e-05
-1.10740430936567e-06
-1.60907901922137e-05
-1.98648701181112e-05
-2.98455034169232e-05
-2.87418811680675e-05
3.81344183221043e-06
-2.93033650637405e-05
-8.95346307009837e-06
-1.59284729297311e-05
-1.0924709967867e-05
-3.03260214891108e-05
-1.00627253487788e-05
-1.42057579880694e-05
-2.10146867891732e-05
-3.30964747266289e-05
-5.23217216218614e-06
-1.94908419536045e-05
-2.1967449604239e-05
-1.82158336356966e-05
-1.20655706834879e-05
-2.8897907483272e-05
-3.47075729784155e-05
-2.00448701170801e-05
-1.69087266720309e-05
-1.3554200519443e-05
-1.18567599597172e-05
-1.82672737201642e-05
-1.23694420874645e-05
-1.20924707392863e-05
-4.77589185962493e-06
-2.52863748425358e-05
-4.64973283714594e-06
5.56598627106064e-06
-2.16834863918811e-05
-1.61875051467246e-05
-1.63177272214839e-05
-1.79768580268407e-05
-1.03977801383178e-05
-1.9032822290092e-05
-7.31354635904964e-06
5.94212851701148e-06
1.14874665596528e-05
-1.9274681320119e-05
-4.06016294151711e-06
-9.15532601562381e-06
-2.83011428143699e-05
-1.65172229809321e-05
-1.46004825648302e-05
-2.0062356662344e-05
7.5230571063721e-06
-1.08213563674673e-05
-3.47625188220498e-05
-2.64154886716945e-05
-3.38902234538967e-05
-3.47943965176217e-05
-1.90021243767064e-05
-3.18408322540409e-05
6.16721153362294e-06
-1.24827928687155e-05
-3.03054629445076e-05
-2.39869622117618e-05
-6.96960988676729e-06
-2.12738036304003e-05
-1.14723271381372e-05
-3.26201598308505e-05
2.75012998776746e-06
-1.24022857218858e-05
-2.12555936968114e-05
5.77925965003099e-06
-1.54896773582299e-05
-2.19324539445969e-05
-1.38413787961815e-05
-1.71975393207774e-05
1.28369500922565e-05
-5.06693215655664e-06
-3.87413095291299e-05
-2.3015067282385e-05
-1.05702418892631e-05
-3.84108040590892e-05
-3.18976542018515e-05
-2.92982692474067e-05
-1.70099461068538e-05
-1.88852733176655e-05
-1.73075799424092e-05
-1.12661688340784e-05
-2.06196736166191e-05
-1.95553068511664e-05
-1.33305397524177e-05
-3.73135121079573e-05
-1.65792272005084e-05
-2.13226304631312e-05
-2.78666679025836e-05
-3.36320950519968e-05
-8.16686103088001e-06
-8.18487438827428e-06
-9.11470416537771e-06
-2.46305222113876e-05
-2.22620787565392e-05
-3.30959578536632e-05
-1.37542329056553e-05
-2.22323752484218e-05
-2.20849205677253e-05
-1.1296974908003e-05
-2.62797359435662e-05
-3.49353403051384e-05
-1.6665807204574e-05
-3.70924717385706e-05
-3.91392490308908e-05
-8.52073181585365e-06
-2.52258636108899e-05
-1.43933559199822e-05
-2.70273416654352e-06
-3.53929675889588e-05
-1.77128131381237e-05
-3.5434037219976e-06
6.6993000129655e-06
-1.47674040395002e-05
-2.970824739941e-05
-6.33480973736229e-06
-2.79469501533889e-05
-3.4276558377252e-06
-3.41506477945126e-05
-2.2464582900238e-05
-2.74204987967616e-05
-2.18744069123676e-05
-3.33689146399905e-05
-3.94686586305178e-05
-2.79901421610117e-05
-1.09782261408084e-05
-3.32303980652617e-05
-1.37931815003319e-05
-2.29289551877542e-05
-2.78749153494627e-06
-2.70074847241515e-05
-5.14196138112346e-06
-1.1025768272263e-05
-8.31455653286714e-06
-1.97404525947157e-05
-2.10947432761369e-05
-1.06410104286793e-05
-1.14385114231321e-06
-3.00934324993815e-05
-1.11287869814017e-05
2.63291808766951e-06
-2.68738508543372e-05
-2.72607559703853e-05
-1.99145724312828e-05
-1.52252082483239e-05
-1.81495997798893e-05
3.24902917481056e-06
-1.12460356329728e-05
-1.42746072441587e-05
-2.87219670686557e-05
-8.05025294148644e-06
-2.83463857466619e-05
-2.82306859401871e-05
-3.62319567130241e-05
-1.40599825309964e-05
-1.74598673181513e-05
-5.16552801233716e-06
-1.76490154114962e-05
-1.1578956260589e-05
-1.78454308735406e-05
-8.08902839535172e-06
9.73529109545527e-07
-1.92235533254088e-05
-2.55381791121267e-05
3.14922329224484e-06
-1.20458299504491e-05
-2.58036054451086e-05
-1.81970817100461e-05
-4.05951140970893e-06
-3.25043461393069e-05
-1.94936733795883e-05
-4.65377419742329e-05
-1.10104962545293e-05
-2.88081286162874e-05
-3.82251958206644e-05
-2.41081098688551e-05
-1.46526667954519e-05
-3.0547393047958e-05
-4.68919398228027e-05
-3.8394555090219e-05
-3.39128501885105e-05
-2.52265004150112e-05
-8.34269526333354e-06
-3.40105638724282e-05
-7.49042520018595e-06
-2.56441959569406e-05
-3.21212743475012e-05
-1.64480607075409e-05
-2.74707921672445e-05
-2.19086585194028e-05
-1.10937453169938e-05
-1.47743224848812e-05
-4.64304936994172e-06
-2.21001140026978e-05
-2.11069906959827e-05
-1.79928865414655e-05
-1.14374899850659e-05
-1.45222383475364e-05
-1.18553120391796e-05
-1.70155911495018e-05
-4.09696204018498e-05
-2.53292278101686e-05
-5.3586377017753e-07
2.04763574689171e-06
-7.49774957086619e-06
-1.54515428038874e-05
-2.31251587564578e-05
-5.71763628910517e-06
-1.27160346872193e-05
-3.1900276399352e-05
-2.3894751976396e-05
-1.57348956911976e-05
-3.43702563761632e-06
-5.94106544088782e-06
-2.40910374520134e-05
-9.10430055523439e-06
1.96010615056788e-06
-2.15427064271508e-06
-1.49105390006137e-05
-3.41031277830509e-05
-1.87591043815046e-05
-1.98458423754326e-05
-1.69980323540464e-05
-9.34782815925836e-06
-2.83489333028962e-05
-2.87182119263666e-05
-3.11100801682999e-05
-1.98132894249179e-05
-5.4934527643393e-06
-3.22259401256733e-05
-8.44686684743071e-06
-1.49941120079713e-05
-2.50243243661233e-05
-2.11504296832918e-05
-5.42395173885682e-06
-1.05645465531157e-05
-2.29599768493334e-05
-2.88140234361013e-05
-2.02954045045655e-05
-2.33195785507935e-05
-1.27170504904819e-05
-2.62586509294226e-05
-1.86065365100921e-05
-1.65628726221667e-05
-6.67549599686652e-06
-2.77074584884307e-05
-2.25660019910451e-05
-3.52879664965778e-05
1.96487082804362e-06
-9.01357750695292e-06
-3.22775201995909e-05
-1.92818695905338e-05
-2.17800229433204e-05
-3.4150504962595e-05
-1.77916590799644e-05
-3.1733762841648e-05
9.55005753427598e-07
-2.22860411599146e-05
-1.8674233979154e-05
-2.62406746007233e-06
-3.08969068743813e-06
-3.39596477207413e-05
-1.38803161304496e-05
-2.21725948141945e-05
-3.40720905080041e-05
-2.74630316889364e-05
-3.18724380561345e-05
-4.41877354168243e-06
-1.40342041076663e-05
-1.78481370169845e-05
-3.45920276136874e-05
-3.89578615802096e-05
-1.647083138829e-05
-1.94269509351779e-05
-2.4605313531206e-05
-3.43905208995637e-05
-1.97784927001532e-05
-2.10497626038581e-05
-1.20471738360047e-05
-2.2919656301683e-05
-1.44591434910582e-05
-8.50678426465524e-06
7.92252565776037e-06
-1.83294159212317e-05
-3.81487662990857e-05
1.8814864656235e-07
-1.70834170069264e-05
-3.51417802434148e-06
-1.667581799226e-05
-1.91268073518052e-05
-2.28547135978302e-05
-7.12710229144135e-06
-2.11595313031822e-05
-1.03137046337856e-05
-8.70905577213335e-06
-1.10966814481735e-05
-1.93068329344847e-05
-1.40635757427511e-06
-3.26018618670732e-05
-1.11304479887594e-05
-1.66094070454629e-05
-3.06001639793423e-06
-1.86771547989333e-05
-3.11232002528164e-05
-3.83022719124861e-05
-2.49201623408547e-05
-1.80996474653566e-05
-1.16258094600121e-05
-2.22706437544372e-05
-1.59700503028836e-05
-3.24776919291023e-06
-2.11880254310129e-05
-1.25382900587352e-05
-3.65076129569166e-06
-1.51153451214534e-05
-2.16181228680925e-05
-1.67315786780346e-05
-2.55128277251042e-05
-1.89954742076091e-05
-1.68619854264364e-05
-5.71535328743994e-06
-1.79132784387917e-05
-1.0109425693216e-05
-2.58129797217179e-05
-1.49432150066031e-05
-3.13817803808796e-05
-2.01547060563264e-05
-2.78829997371979e-05
-3.33399447961874e-05
-1.10991004254439e-05
-2.47859581242596e-05
-2.30467881159516e-06
-3.29259577900031e-05
