# Supplementary material for: Research on computational propagation and identification of mine microseismic signals based on deep learning
Source: PLoS One. 2025 Oct 22;20(10):e0334641. doi: 10.1371/journal.pone.0334641 (PMC12543183; doi:10.1371/journal.pone.0334641)
Supplement: S1 Data — (ZIP) [file pone.0334641.s001.zip › 000100500001041.xlsx_0.txt_24.txt.txt]

2.88829597433618e-06
-1.52750303630449e-05
-7.9624893406871e-06
-1.98352143519928e-05
3.45684175621244e-06
-1.62493668589261e-05
-2.52216496890081e-05
-2.00760327186461e-05
-2.47381645284421e-05
-9.60107430904959e-06
-1.05642769771676e-05
-2.9283246796276e-05
-1.2902994719606e-05
-1.58644475554558e-05
1.99193641406834e-05
-1.0618703899111e-06
5.52987612751645e-06
-3.00724244452866e-05
-2.95782441817042e-05
-1.67601547670336e-05
-1.35691631862908e-05
-4.44056435856984e-05
-2.52910469640373e-05
-4.4756782470545e-05
-1.91765018904645e-05
-2.34593784598717e-05
-3.99098331913517e-05
-1.33651908522494e-05
-1.45609999158806e-05
-1.90903463766789e-05
-6.04729624861332e-06
-3.1300244232325e-05
-1.23333990674608e-05
-5.68668737925703e-06
-9.21526437574866e-06
-1.96820904336157e-05
-1.68370180130329e-05
-1.57534304607404e-05
-2.52636689725747e-05
-3.31629278905207e-05
-1.4935605356288e-05
-2.97707888745177e-05
-2.43670265901623e-05
-2.24167692981795e-05
-2.98608110920029e-05
-2.29690405392209e-05
-1.43823867549556e-05
-7.82072940902722e-06
-3.2523020108508e-05
-1.78376037410545e-05
-3.04271284456574e-05
1.20608985371432e-05
5.52477963313003e-06
-3.38814019249057e-05
-2.60299203876608e-05
-1.92238107222956e-05
-1.8787182187252e-05
-4.71763812669043e-06
-2.20675069848253e-05
-2.29289710771513e-05
-2.43617920688949e-05
-9.04895875803784e-06
-1.67791069020831e-06
-5.50862638206999e-06
-1.59293403735414e-05
-2.21951794617567e-06
-2.77480240702661e-05
-2.39503999644995e-05
-6.8711074826823e-06
-2.20018003746785e-05
-2.63747474355333e-05
-1.98451447460592e-05
-2.3468219690503e-05
-1.77657517898994e-05
-3.78078831331699e-05
-2.58850233919705e-05
-6.0338241821567e-06
-2.23641728174404e-05
-2.24452893814292e-05
-3.40886113486541e-06
5.94285729316743e-07
-9.99293050136129e-06
-1.50800056164277e-05
-2.44085578896296e-05
-4.30009985009731e-05
-1.09376386850529e-05
-1.50729607054561e-05
-4.51206931020732e-05
-2.47518087333611e-05
-1.28615933786031e-05
-3.11634060001169e-06
-6.41666181432888e-06
-1.9789295034086e-05
-2.13249821888283e-05
-3.09189627216649e-05
-2.88603147883155e-06
-2.67419276070355e-05
-1.79423603177833e-05
-2.84149443177028e-05
-2.11281764976951e-05
-1.70512489931372e-05
-1.77503503137403e-05
-2.29313980327576e-05
-2.84843891332999e-05
-1.24549196213726e-05
-1.06265392777423e-05
-1.38091377461401e-05
-1.0125270752256e-05
-3.40099990682282e-05
-3.18454691497126e-05
-1.01275804758362e-05
-2.56779053765808e-05
-2.55086308442032e-05
-2.3288860895189e-05
-2.20825220019392e-05
-1.17070205674064e-05
-1.61147788659231e-05
-7.51720243192804e-06
-2.73281701330045e-05
-5.07293308439182e-05
-2.48866154841274e-05
-1.45181089048134e-05
-1.59205035283402e-06
-1.78779646348865e-05
-1.16530700423778e-05
-3.99350586919532e-05
-1.21366235753209e-05
-2.50749040814599e-05
-3.79115661143098e-05
-1.5062686723708e-05
-2.46668486248828e-05
-9.88739515308904e-06
4.03851565218531e-06
-1.50210911563169e-05
-3.30324139180599e-05
-9.12751481524936e-06
-1.85589762806602e-05
-1.70880035907244e-05
-2.20909494513616e-05
-1.84953822709008e-05
-1.40702106899949e-05
-3.25644897821266e-05
-3.440673357675e-05
-3.50638638554366e-05
-1.94469574397826e-05
-3.56699735922676e-05
-1.46930543652345e-05
-1.50778378728255e-05
5.96536727170133e-06
-3.19183598553817e-05
-1.37614733902982e-05
-1.02009258370376e-05
-1.53248031066766e-05
5.39508343092389e-06
-1.47931901740567e-05
-8.44365518613766e-06
-7.65903670908476e-06
-1.26160217770445e-05
-7.12539958588863e-06
-2.16831341146498e-05
-9.92918016462098e-06
-3.05367695570145e-05
-3.111866161429e-05
-1.0695870584558e-05
-2.73302811231568e-05
-1.39683065608725e-05
-1.56927541432927e-06
-1.81815143776431e-05
-2.35618536133542e-05
-4.55769923773516e-06
-1.28247147059404e-05
-1.25908984896713e-05
1.51881967328074e-09
-1.65800427140713e-05
2.51416782716731e-06
-1.72440491193124e-05
-3.75587877986579e-05
-3.2674604980292e-05
-2.73768329345801e-05
-1.44915349836219e-05
-2.70474780351292e-05
-2.92477362958638e-05
-2.22083644572672e-05
-2.30771385479061e-05
-2.46487827860623e-05
-1.33871470201479e-05
-9.50062783160437e-06
-2.25866762199693e-05
-2.49063802780054e-05
-1.64042410141331e-05
-2.83291639571308e-05
-1.5734390149575e-05
-1.2029725766629e-05
-1.10646665023287e-05
-8.80565969171119e-06
-3.59400709680184e-07
-2.20544175268057e-05
-2.56443636027105e-05
-3.50073613813865e-05
-2.77558411610248e-05
-1.25381499842914e-05
-3.76961071137064e-05
-2.76273699623178e-05
-2.49682920483304e-05
-2.06530118785441e-05
-2.04637048490779e-05
-8.04724067470038e-07
-1.69641184971724e-06
-2.35669761028625e-05
-2.53636505955477e-05
-2.00813636628681e-05
-1.09313779399879e-05
-2.5794733278803e-05
-3.66583441677786e-05
-1.15807331524552e-05
-8.04719373092781e-06
-4.28154064180182e-05
-8.93949094185815e-06
-3.55871524998723e-05
-1.0648436815904e-05
-5.16508266053615e-06
-1.86049970985905e-05
-4.76859173366554e-05
-2.46971111286932e-05
-1.5066392738162e-05
5.30437671609147e-06
-1.03586630546509e-05
-2.87172026925771e-05
-3.00135543860917e-05
-1.37343194971924e-05
-5.37292025242771e-06
-1.60943889273648e-05
-6.81407779185322e-06
-1.60064109863289e-05
-9.54825093824213e-06
-1.07931038059508e-05
-4.32606010024188e-06
-2.59149091763703e-06
-1.55848694419833e-05
-1.31982265636062e-05
-1.79109075383081e-05
-1.71498248285011e-05
-1.24028750058487e-05
-1.12151659604569e-05
-1.92836508876874e-05
-8.93676437029671e-06
-4.51464617694005e-05
-1.05252893395031e-05
-3.39108382147135e-05
-2.4576635242752e-05
-2.53971020940537e-05
-1.2957564714926e-05
-1.74800348097379e-05
-2.45740054749028e-05
-3.26067995759155e-05
-1.69593052995331e-05
-1.812388897913e-05
-3.47737894919645e-05
-3.43990374300422e-05
1.12569071870175e-05
-1.04115954886486e-07
-1.98008331464269e-05
-4.82096922133925e-06
-1.35375811646683e-05
-1.87092508539637e-05
-1.93275265265521e-05
-3.94153433521019e-05
-2.33830450848796e-05
-8.88999172028439e-06
-3.84891301723267e-05
-1.85305040758992e-05
-1.28696181774367e-05
-3.25466425745031e-05
-2.73838542709628e-05
-1.06604374439314e-05
-1.08137168313657e-07
-3.48352182488259e-05
-2.81647548840408e-05
-1.03637805623608e-05
-3.38550373162503e-05
-3.41566688972705e-05
-1.36814533518052e-05
-8.86097176738432e-06
-1.39374128358272e-05
-2.74446273305109e-05
-1.05287255637962e-05
-3.60582288557652e-05
-2.23213496385278e-05
-1.4113060887844e-05
-1.73590899200689e-05
-1.48323253095768e-05
-2.65165150086581e-05
-4.16200714272534e-05
-1.53876836605146e-05
-1.67781747885539e-05
-1.97405699701381e-05
-2.74719688331957e-05
-1.60809094633872e-05
-3.84176660295449e-06
-4.67174315990147e-06
-2.10935308368696e-05
-9.40845942483057e-06
-3.14768429463977e-05
-2.89884584668008e-05
-9.16488635414433e-06
-1.42525499495986e-05
2.97695175868511e-07
-1.72829831341399e-05
-3.39992319648967e-05
-1.48361130158766e-05
-1.78615029169872e-05
-2.47687003249684e-05
-1.2248495807745e-05
1.02222141497575e-05
-2.68265467985042e-05
-2.31482660754182e-05
7.75144122999322e-06
-2.43133327840295e-05
-1.7953073168932e-05
-1.1924310809248e-05
-1.3772409802873e-05
4.38967668230052e-06
-6.67622971199158e-06
-1.17887716831622e-05
-2.36649049956446e-05
-1.54576444333805e-05
-1.12051418170071e-05
-1.90507527417231e-05
2.8553810640572e-06
-2.03920018158201e-05
-1.52085854667364e-05
-2.18522430832187e-05
-2.55494832393151e-05
-5.81181855033476e-06
-1.97831353201848e-05
-1.71467006013804e-05
-1.9598256121366e-06
-1.60224409301003e-05
-3.67221139998562e-05
-3.84729506013587e-05
-2.42924978378637e-05
-1.79497355750333e-05
-3.18351387004526e-06
-4.21512347090743e-05
-1.4663744081236e-05
-1.76778057150053e-05
-1.24116189035547e-05
-2.9573722366715e-05
-2.84436335757217e-05
-1.42446529980461e-05
-3.61369433733621e-05
-2.30592706095964e-05
-1.63193638482449e-05
-1.93126747837766e-05
-5.32965781831318e-06
-4.04241732834686e-05
-3.44975424907129e-05
-1.28187740847999e-05
-2.87933717225938e-05
-7.09409683990322e-06
-2.16141911008848e-05
-3.81588714419587e-05
-1.76554461193333e-05
-2.01691041948292e-05
-2.01192513070525e-05
-2.80154232885651e-05
4.34878883064558e-07
-1.25578628240418e-05
-1.47781841734289e-05
-1.8730572113055e-05
-3.16456981056692e-05
-4.02184163612984e-05
-2.43990214404513e-05
-1.46853654867331e-05
-1.68526859482814e-05
-2.01168853129234e-05
-2.96574089662054e-05
2.92896911431282e-06
-2.9226814228808e-05
-2.92857041441494e-05
-2.38763778013183e-05
-3.95279677074408e-06
-1.45988505712016e-05
-2.17351393786074e-05
-1.13552976365583e-05
-2.3133795080972e-05
-6.1959982300272e-06
-1.68730695665885e-05
-1.86666764746862e-05
-2.17878623159612e-05
-2.23089191973533e-05
-2.10819572657683e-05
-3.188008932372e-05
-3.33838862490876e-05
-2.92832349748413e-05
-1.22882831543383e-05
-2.79389196645774e-05
-2.1905772455086e-05
-1.3937923863116e-05
-1.47108813625268e-05
-3.45065186411686e-05
-1.79783026020738e-05
-1.5862539698502e-05
-3.13790456456211e-05
-9.94169241989975e-06
-1.33535514172407e-05
-2.03898106111454e-05
-2.31535316916009e-05
-1.00197018053292e-05
-1.2955411345311e-05
-4.2678110628351e-06
-4.3081194240168e-05
-3.68893598814181e-05
-9.40358825740743e-06
-1.86609230061178e-05
-1.33427735542658e-05
-2.05843389073799e-05
-2.6009308602808e-05
-1.04900090489324e-05
-1.41758052501868e-05
-2.93757619772818e-05
-2.5017835714067e-05
-1.46269125771916e-05
-2.75430687359551e-05
-4.04620727108392e-05
-6.64486603692367e-06
-3.026840233205e-05
1.03860959306573e-06
-1.03694129772774e-05
-2.99036540683302e-05
-3.03327635049445e-05
-3.45405783087001e-05
-1.3759076640803e-05
-6.2212358981189e-06
-2.84990725307385e-05
-3.56361513075161e-05
-2.7513651138879e-05
-2.94374223680208e-05
-1.84645900484366e-05
-1.30276127303764e-05
1.1593215487918e-06
-2.36894228144368e-05
-1.82048360215074e-05
-1.66427457590134e-05
-1.9847864591449e-06
-1.28483568177649e-06
-7.31863040257101e-06
-9.89880401905217e-06
-2.84496123904944e-05
-1.66989408312675e-05
-2.62265789458573e-05
-1.4193555648046e-05
-1.65294218055351e-05
-2.82459921639418e-05
-2.54109843946544e-05
-1.54880873871072e-05
-2.79408142168982e-05
-1.47256778310542e-05
-2.71278077723461e-05
-9.73117032133137e-06
-1.65814819778636e-05
-2.29841615982664e-05
-1.26412985980883e-05
-1.08235296763052e-05
-1.19326890504072e-06
-1.33969751502434e-05
-2.92587483100924e-05
-5.36983014948786e-06
2.2184660716289e-06
-1.48384307005519e-05
-1.12068371094444e-05
-1.74215660324e-05
-1.55322139397726e-05
-2.4528139059728e-05
-4.38767249536186e-05
-3.802140566672e-06
-1.78550389191564e-05
-4.06498020496313e-05
-1.09427702712569e-05
-2.58373260414959e-05
-3.14424520848468e-05
-6.12158132229151e-06
-1.97410992243795e-05
-2.19809719213564e-05
2.02353595713309e-06
-2.99324773595031e-05
-2.72162974283964e-05
2.76859965462629e-07
-1.28834572348089e-05
-1.32696377241395e-05
-2.29093490136929e-05
-3.20344140723529e-05
-1.91644786508268e-05
-2.43325642089677e-05
-2.84431155335618e-05
-3.07401632132684e-05
-2.18647434271068e-05
-3.4458159992317e-05
-3.61123600740326e-05
-1.7562934828266e-05
-2.65511139695136e-05
-1.19836544868823e-05
-1.51991690205801e-05
-1.66935530285169e-05
-9.13325298582107e-06
-8.78533695716172e-06
-2.46633968804828e-05
-9.26694079000612e-06
-1.42809316137155e-05
-3.43104925107449e-06
-4.04952708206176e-05
-1.34727164984651e-06
-2.74162263304367e-05
-3.84073999069334e-05
-2.85818137744248e-05
-1.03478611180585e-05
-3.36415844121491e-05
-2.04373476773163e-05
-3.51252600871441e-05
-2.53707244904871e-05
-1.21822368634863e-05
3.3443744850096e-06
-1.05811542762328e-05
-2.59135846349906e-05
-1.87310945429868e-05
-3.42892957183199e-05
-1.32873032527263e-05
-2.37959549937569e-05
-2.28225780920151e-05
-2.6279861128773e-05
-2.88378281076222e-05
-1.75504858764665e-05
-1.6025128040052e-05
-2.80045572077297e-05
-6.8817632818998e-06
-2.23786442870589e-05
-2.8563707040813e-05
-1.58589143453547e-05
-2.38126355317723e-05
-2.45082208839793e-05
-2.92827641452663e-05
1.09167585949698e-05
-1.12391286950049e-05
-1.34083286798654e-05
-3.17372299023926e-05
-2.64225380687418e-05
-2.49032995972833e-06
-3.15754446564912e-05
-3.52115224604949e-05
-1.96411485062607e-05
-1.5774192424319e-05
-1.90617903717559e-05
-1.19034767284714e-05
-1.13723348753121e-05
8.43809764268326e-08
-2.27280549915976e-05
-1.97050859978669e-05
-2.6968595619722e-05
-2.93772483444912e-06
-3.80425698578978e-06
-1.08837125036589e-05
-2.29838510311195e-06
7.24284300153693e-06
-1.96500689992802e-05
-3.58116944219199e-05
-1.8530795554119e-06
-1.18518931781748e-05
-3.5106343468191e-05
-3.15828398341861e-05
-1.86557798849401e-05
-1.41772987519394e-05
-6.27144288175315e-06
-2.10875547962226e-05
-2.00636416939679e-05
1.70925474057956e-06
-3.18765566432018e-05
-3.92630034199634e-05
-1.96838979782377e-05
-7.1231256442085e-06
-7.96130722704794e-06
-2.34838690796199e-05
-1.2579499339719e-05
-1.44437756215816e-05
-7.47392351585972e-07
-1.7101015526659e-05
-2.19792681424024e-05
-5.51843172838813e-06
-1.2261822544686e-05
-3.75000027395526e-05
-1.85662637242061e-05
-3.34459357919367e-05
-1.75456437026246e-05
-1.88622221339503e-05
-1.47468285749642e-05
-1.72656824578753e-05
-3.04531789072293e-05
-3.72082120848672e-05
-2.65122772556273e-05
-2.52320514633584e-05
-1.10036392945143e-05
-2.13249611905723e-05
-3.27719233444678e-05
-2.28192903615608e-05
-6.92074238050626e-07
-3.61642476876334e-05
-2.87360649525362e-05
-4.16351000078127e-05
-2.72548974515884e-05
-1.207830053358e-05
-3.10255662100706e-05
-1.08115165797372e-05
-4.9127352294101e-06
-2.13851484933797e-05
-1.98141507325281e-05
7.39286788782824e-06
-2.84784398161986e-05
-1.90443680552845e-05
-1.63744329405571e-05
-1.324736357625e-05
-3.0549540798047e-05
-2.52059039447431e-05
-2.31266106983499e-05
-5.593110056104e-06
-1.08269253476781e-05
-2.33607843372998e-05
-1.17923603585683e-05
-3.39183281616558e-05
-2.01070246224773e-05
-1.081789149727e-05
-2.11551881584027e-05
-1.97235253965958e-05
-8.07691021401306e-06
-1.66264292280919e-05
-9.62152819035456e-06
-9.16343114632477e-06
-9.87586383950519e-06
-2.8290104711501e-05
-2.34758728240332e-05
-9.95827066054999e-06
-2.35221789352739e-05
8.74123319727503e-06
-2.01643669201628e-05
-3.912214533077e-05
-1.67829662843532e-05
-1.37395460468702e-05
-1.04245029351727e-05
-1.53817300816709e-05
-1.86829529423177e-05
-1.11836514589263e-05
-4.3936729098486e-06
-5.15503527204066e-06
-2.64189326088002e-05
-2.09046235263225e-05
-7.99949471330616e-06
-9.29636814356141e-06
-3.7394378245954e-05
-2.70105717784531e-05
-2.98969063494235e-05
-1.81278818315611e-05
-1.87883879735549e-05
-6.69507084716126e-08
-8.30251315401261e-06
-1.99842357451772e-05
4.52192418122983e-06
-2.61455924042055e-05
-7.46858852710402e-06
-2.92197412548986e-05
-1.72107671391732e-06
-1.49287452538342e-06
-2.18303301378142e-05
-2.97961650956843e-05
-1.02455431787315e-05
-3.34877599305155e-05
-1.37695083948317e-05
-2.15104162276357e-05
-5.9751260910801e-06
-1.07542310067746e-05
-2.33330086252434e-05
-9.49993838654652e-06
-2.32217212751611e-05
-4.95066883516662e-06
-1.61386294931793e-05
-2.53999116637054e-05
-2.73440490923928e-05
-6.14828481509194e-06
-1.26826539181117e-05
-3.21110291968011e-05
-2.96720397485167e-05
-1.08733917579043e-05
-3.01624073227348e-06
-1.97187877202855e-05
-1.24812062788414e-05
-1.88195309422879e-05
-9.37194154641094e-06
-4.01607391947015e-05
-1.55756376715646e-05
-5.12455423931774e-06
-1.33236723476745e-05
-2.00280596119398e-05
-9.07781353821058e-06
-1.84242119692001e-05
-2.05252931967141e-05
-1.04588807753745e-05
-7.79055200519056e-06
-1.77114819798585e-05
-1.40042748006367e-05
-7.42637621635004e-06
1.62370917744429e-06
-7.10077770754636e-06
-7.89772921618451e-06
-2.17670922542082e-05
-2.29464029139591e-05
-3.94469157495962e-05
-1.86343393390438e-05
-7.42785205225413e-06
5.33312344408491e-06
-2.00959521180581e-06
-3.26745289223643e-06
7.67571756723078e-06
-2.45169804680159e-05
-3.06142384570005e-05
1.00752968571254e-06
-2.81176259114373e-05
-2.60500143631508e-05
-5.65363698427938e-06
-2.64580609682675e-05
-4.95155385590087e-05
-2.74113650995948e-05
-1.09126791145877e-05
-3.44582020165236e-05
-1.78168309343295e-05
-1.68409170809503e-06
-2.52130307015186e-05
-6.4197903280437e-06
-3.41506517776541e-05
-3.33304495575265e-05
-1.80091550294376e-05
-2.58396747043702e-05
-2.94521254031794e-05
-3.23479482548481e-05
-2.98952850778116e-05
-2.05142790532e-05
-2.69238511166795e-05
-2.88912606083253e-05
-1.21035944421507e-05
-2.89741431669778e-05
-1.30629681949803e-05
-2.614969230139e-05
3.15664327227373e-06
-3.73367488443186e-05
-2.35951537771249e-05
-2.16152824128469e-05
-2.97949911935029e-05
-3.25771135238425e-05
-5.50851187718879e-05
1.78492004390366e-06
-1.60143163297353e-05
-1.72482927760091e-05
-1.27572589987259e-05
-1.23877556412094e-05
-1.42320963496176e-05
-3.72554574899705e-05
-1.82715441220325e-05
-3.2658597068076e-05
-3.2485577012459e-05
-5.05152283592044e-06
-2.10108325412993e-05
-7.54210361146721e-06
-2.47416470800197e-05
-1.38234101435049e-05
-3.27416876999088e-05
-1.66181003688015e-05
-2.599528309123e-05
-1.8089423647666e-05
-3.78128153404204e-05
-2.80757546706568e-05
-2.30398790541724e-05
-1.60678847684812e-05
-1.40134393075821e-05
-1.8677995853577e-05
-1.17800769983416e-05
-1.83809350389498e-05
-2.32944130954277e-05
-3.21491978130521e-05
-1.0875828139388e-05
-2.22049935568979e-05
-1.65651970139245e-05
-3.77502679726543e-05
-4.07020264866943e-05
-2.52794266466409e-05
-1.86020344559725e-05
-2.36085819534192e-05
1.54516286522109e-05
-1.98137368515279e-05
-2.51109576569536e-05
-9.75405603004998e-06
-7.22368430238457e-06
-1.20083487985995e-05
-1.17277155099953e-05
-1.40502402490589e-05
2.98620996609324e-06
-3.72251049808826e-05
5.03836674005839e-06
-1.23712116585913e-05
-1.84207910823644e-05
-1.26332364529624e-05
-2.15122909656795e-05
-1.53267339809874e-05
-2.67782920617918e-06
-2.69275723596578e-05
-7.84873862998117e-06
-3.4905063666212e-06
-1.5037334133702e-05
-2.58934981888604e-05
-3.07460213889528e-05
-1.83143157765932e-05
-2.57006351244099e-05
-1.03452603616687e-05
-7.56939987300525e-07
-1.30625455982189e-05
-5.65624937486422e-06
-1.62106764736739e-05
-6.78103254427491e-06
-2.92441288915431e-05
6.06385068679079e-06
-3.25437273008263e-05
-1.78323398715383e-05
-2.13528991729689e-05
-2.48236931625091e-05
-3.11226420433375e-05
-3.3925448344953e-05
-3.53309034157765e-05
-2.4347838095283e-05
-1.63068741232661e-05
-5.95352461861157e-06
-4.72385740490542e-05
-1.78087562859612e-05
-1.81743249267713e-05
-6.05817967159688e-06
-2.0312834196878e-05
-7.7201712913431e-06
7.7470914111733e-06
-2.19721195661734e-05
-1.63734401013794e-05
-3.90162410083257e-05
-1.91346039296574e-05
-6.98513563461579e-06
-1.840271414769e-05
-1.84307800722431e-05
-1.49002682771834e-05
-2.45952407330394e-05
-9.06234684797591e-06
-2.15778075590286e-05
-1.53649250496483e-05
-1.07272788040557e-05
-2.3915901227765e-05
-1.21403608536189e-05
-2.54452377700108e-05
-1.31687110863384e-05
-2.48709543579565e-05
-2.58501784424089e-05
-1.10476563246549e-05
-1.71606401507512e-05
-2.04630002353553e-05
-4.09051342102095e-05
-8.04627579543393e-06
-2.22280238572918e-05
-2.16079680729496e-05
-1.89130023547931e-05
-2.98674884605255e-05
-4.11325004887943e-05
-1.64384518221479e-05
-1.73061654272196e-05
-1.39029695589728e-05
-2.98485757801801e-05
-6.45366971838099e-06
-1.26519353385944e-05
-2.56591011033e-05
-1.72692357980615e-05
-2.44456496486869e-05
-2.25389743678281e-05
-8.26100118236234e-06
-1.55040957274748e-05
-1.63343044366301e-05
-1.45641713358994e-05
-3.30394725030309e-06
-1.44807107540008e-05
-3.70749673301869e-05
-3.71846075332213e-05
-1.53732065155686e-05
-3.22289187362099e-05
-1.7484826996158e-05
-2.6169879699114e-05
-1.57538475385441e-05
7.68338874822906e-06
-1.36254272334342e-05
-2.68508516593374e-05
-1.45556369833416e-05
-3.64860868721362e-05
-2.14289222651233e-05
-1.99345678554695e-05
-2.34057896275395e-05
-2.31456685960063e-05
-2.53244604407481e-05
-2.19083719455684e-05
-1.34841132177487e-05
-1.84273622105274e-05
-2.88650587364254e-06
-1.30931574932868e-05
-1.60515181937584e-05
-1.71005166141795e-05
-1.05928303807131e-05
-1.78772277634734e-05
-3.77727967893289e-05
-1.13556179380197e-05
-4.38908631738627e-05
-1.14942515030911e-05
-2.74582922514829e-05
-1.68356853322094e-05
-3.03999867474115e-05
-3.6260105798318e-06
-2.33816057793195e-05
-2.3142570884268e-05
-1.95827699963297e-05
-3.22704621213612e-05
-1.7638624088966e-05
2.82077868853649e-06
-2.33245106628006e-05
-2.59076591752234e-05
-1.66152095322412e-05
-3.31362351952825e-05
-1.46869988642913e-05
-8.88542782389062e-06
-3.19572992729512e-05
-1.74472664308642e-05
-2.9086319897037e-05
-3.44203294430826e-06
-6.35897490623678e-06
-5.04205718739988e-06
-2.73666775155718e-05
-8.75298080294337e-06
-1.40956221527658e-05
-2.07588686502994e-05
-2.58682413931075e-05
-2.03126733792838e-05
-2.61237274290766e-05
-2.46336760935411e-05
-1.29747791174964e-05
-1.79094881001513e-05
-8.98723356344585e-06
-1.69904418836303e-05
-1.70435999092767e-05
-2.76302312011274e-05
-2.16658914106732e-05
-8.52606292588874e-06
-1.70807020716305e-05
4.7746366883304e-06
-1.49225615672542e-05
-9.80843015060955e-06
-2.24736897056536e-05
-5.9126788338206e-06
-1.49696241232261e-05
-1.42340790416394e-05
-9.89127387493454e-06
-1.9021860345592e-05
-3.24445067146675e-05
-2.51742640962854e-05
-3.09138491373616e-05
-2.40680208246771e-05
-1.36286249229638e-05
-2.66136994856626e-05
-2.07614537027962e-05
-2.95131995991222e-05
-2.17771679700256e-05
-2.69295004279759e-05
-4.0253964402175e-05
-1.45145340899228e-05
-6.35453927242583e-06
-9.02311628072858e-06
-9.26847603783106e-06
-4.88019622482485e-06
-1.62517726640235e-05
-1.27020026439702e-05
-9.41790820827849e-06
-2.9141037566955e-07
-1.61158383859312e-05
-1.78258508801889e-05
-2.37937888081664e-05
-2.11892543067353e-05
-2.54893274317115e-05
-2.57138958189134e-05
-7.65393253099366e-06
-2.43055291091385e-05
-3.25750317206631e-05
-1.858118023609e-05
-3.29734425510416e-05
-2.79301184701435e-06
-2.56080659651314e-05
-1.66998086635831e-05
-2.42926078764305e-05
-1.6038511730498e-05
2.97823306953724e-07
-1.88015012556147e-05
-6.76689781686675e-06
4.10291221722245e-06
-2.77766167383142e-05
-4.61221659784703e-05
-1.10543883391055e-05
-2.29688656567554e-05
-2.37991764673058e-05
-2.14109741526687e-05
-2.66017965840665e-05
-2.64637656608352e-05
-1.27448863438929e-05
-1.3353055005376e-05
-5.14221743278961e-06
-2.42044409237463e-05
-1.77403718921158e-05
-3.10736500984882e-05
-1.66817457354425e-05
-9.68480289804945e-06
-9.07711410449214e-06
-3.60107299862712e-05
-3.82809837333699e-08
-1.59941053290547e-05
-1.80407508777415e-05
-6.32782270037447e-06
-2.30072837884508e-05
-1.4828370711943e-05
-1.59477126828776e-05
-7.10636725152159e-06
-3.17311444523626e-05
-4.90432893630682e-05
-4.86836675778963e-06
-3.63383064075172e-06
-1.86509141152216e-05
-2.72800467046999e-05
-1.48294393165397e-05
-4.2500162426809e-05
-1.69583480660064e-05
-4.16306389615415e-05
-2.00791890031404e-05
-1.03512983865043e-05
-2.42608119098836e-05
-1.43403602237434e-05
-3.27558361298615e-05
-4.10618305684077e-05
-6.02047769253667e-06
-1.17876773612293e-05
-1.85716308736428e-05
-1.65192684091883e-05
-2.21973534741155e-05
-2.71544444349194e-05
-1.30688806452907e-05
-2.91700988904109e-05
1.63911994629612e-05
-2.1113194987143e-05
-6.57499976558898e-06
-4.32330622888312e-05
-7.02351722607875e-06
-1.9338792273119e-05
-4.92581259930115e-06
-2.51111019065736e-07
-1.71467830898331e-05
-2.1904017830514e-05
-1.73575652797939e-06
-1.35935705059463e-05
-2.4304803899721e-05
-2.06304552271248e-06
-1.99722347487216e-05
-3.76846198077389e-05
-1.25127358163834e-05
-1.02635909111474e-05
-9.42878455286587e-06
-1.18347170691895e-05
-4.38180817732854e-05
-2.43052250673302e-05
-1.85158052823708e-05
-4.65333376642992e-05
-7.49721343454884e-06
-2.73411143618268e-05
-1.05971501054886e-05
-2.03911601395524e-05
-2.12220843408098e-05
-5.67852740600408e-06
-1.4972664134868e-05
-1.0253382274803e-05
-1.82598183738978e-05
-1.62077361514096e-05
-2.54389406063036e-06
-1.15093277395029e-05
-1.43024787909872e-05
-2.22102187246668e-05
-1.61529071549651e-05
-3.89308483229348e-05
-1.79579659505264e-05
-3.45975696297352e-05
-1.59825579016369e-05
-4.40011577431565e-05
-1.88529275234579e-05
-3.23654969616279e-05
-1.04954311558004e-05
-2.08189967213659e-05
-1.08075284516392e-05
-3.15379689771259e-05
-5.05522549169684e-06
-3.92806286730636e-06
-2.54145553668024e-05
-1.84304951398294e-05
-1.57761249927307e-05
-3.78158072341818e-06
1.90943071375985e-06
-3.45128485355961e-05
-1.17527508312103e-05
-3.19021811980928e-05
-1.09156492811508e-05
-8.52047532350207e-06
-2.02051633424335e-06
-1.28635863784515e-05
-1.34410487394466e-05
-1.43627334051886e-05
-9.35308721451291e-06
-3.19785379892223e-05
-2.86780404355289e-05
-2.99559081183537e-05
-2.83048525742678e-05
-2.03685346633612e-05
-4.41298822528261e-06
-1.04811450346958e-05
-1.11391518252079e-05
-3.27498869814817e-05
-2.41195783117639e-05
-4.32568736747776e-05
-1.80663251532815e-05
-1.79152175452943e-05
-1.89166017805153e-05
-3.08198123038235e-06
-1.53139626613414e-05
-2.52797298791415e-05
-3.31388864348111e-05
-1.8973399099142e-05
-2.88940554277683e-05
-2.73172763292616e-05
-1.85400263007728e-05
-8.81221508116148e-06
-1.92143925988221e-05
-4.13175106020799e-05
-2.32446636395619e-05
-3.78401533364663e-06
-2.89089743596506e-05
-1.67639989385842e-05
-3.43210360756161e-05
-2.22834417783047e-05
-3.75648144152502e-05
-1.30776269066459e-05
-7.12100640256888e-06
-2.56764041647825e-05
-2.10002000860017e-05
-1.60272997356549e-05
-2.09560664826722e-05
-2.09221274992513e-05
-1.80915698460686e-06
-1.46704696869887e-05
-1.66975387342503e-05
-1.09444755535122e-05
-1.49580331793724e-05
-2.44517787529791e-05
-1.9454731664508e-05
-2.64385699846812e-05
-2.99527332202709e-05
-3.06513440270111e-05
-2.66551080689008e-05
-3.44939528582572e-05
-1.59028301990232e-05
-2.61858889054338e-05
-3.58355028633639e-05
-4.63251402497497e-05
-1.3720521773463e-05
-2.85547088220512e-05
-1.69749293693527e-05
-1.7854996574574e-05
-4.54372264111968e-05
-7.53657413224742e-06
-1.67337301750177e-05
-6.56891312320893e-07
-1.6280031704803e-05
-2.40155200995322e-05
-1.55290698906844e-05
-1.62890378566179e-05
2.49040315687324e-06
-2.47953755164834e-06
-3.95443584537597e-07
-1.52868474523997e-05
-1.63938731530847e-05
-2.51967854401857e-06
-1.58574038663505e-05
-1.14868744757653e-05
-1.05444310052919e-05
-2.80678766625064e-05
-1.25709245228691e-05
-2.35073629489739e-06
-2.639679369922e-05
-1.4683986405335e-05
-2.4775346998543e-05
-1.52452989010611e-05
1.25072092966335e-05
-1.49690043453005e-05
-2.15316791850041e-05
-1.65379546905269e-05
-1.56124854954719e-05
-2.52773984420492e-05
-4.26841727568512e-05
-1.83577619630838e-05
-4.82450455423458e-06
-2.75335376847266e-05
-1.32620803935755e-05
-1.89696891309722e-05
-8.12478433392189e-06
-4.34905892002695e-06
-3.07515599328008e-06
-1.34033903341118e-05
-1.11795812101681e-05
-1.84997450732906e-05
-1.01599509160989e-05
-1.38485246180171e-05
-2.75193471784199e-05
-3.12584240508943e-05
-1.69958976140115e-05
-1.65137092723808e-05
-1.47179200948959e-05
-1.46735564418689e-05
-3.66127913647975e-05
-6.64795821289333e-06
-2.5034507842036e-05
-2.44056255266774e-05
4.31156825744066e-06
-2.94959921288349e-05
-1.82957342991105e-05
-1.68569612427493e-05
-2.65675091162784e-05
-3.59085586674833e-06
-2.25236505770442e-05
-2.18141374260062e-06
-1.60335957801329e-05
-1.95886097938341e-05
-7.44373925580855e-06
-5.03326458299703e-06
-3.7692114491187e-05
-2.3655744214173e-05
-1.22718252039616e-05
-1.79875870353617e-05
-4.20206320513795e-05
-5.67232964607126e-06
-3.37416405367658e-05
-1.24934848623695e-05
-2.54490593718147e-05
-1.32123543101215e-05
-7.35490713711294e-06
-4.93111112077032e-06
-1.73502411407053e-05
-6.23823873896192e-06
-3.52823723506904e-05
-1.42348183371468e-05
-3.28898712844725e-05
3.64911894753308e-06
-1.14194919017032e-05
-1.41964162797424e-05
-2.67561204797974e-05
-1.03676152886585e-05
-2.39354744494428e-05
-1.82549155709656e-05
-2.51978914623831e-05
-2.30672235748005e-05
-3.71494227942854e-05
-1.0263130485009e-05
-2.82279100479451e-05
-2.64312524765934e-05
-1.09861902589134e-05
-7.84622795392136e-06
-1.64142497086681e-05
2.05003199088411e-06
-2.20759010691738e-05
-2.22877717072006e-05
-3.57712299600297e-05
-1.03836336634432e-05
-1.44815493786497e-05
-4.77653395101106e-06
-2.80314663831769e-05
-5.54040855758974e-06
-1.17080179893942e-05
-3.44721049704192e-05
-1.9598783298919e-05
-2.79765539433654e-05
-2.15285953188129e-05
-2.14612319736322e-06
-2.94363658060421e-05
-2.26066543118856e-05
8.84563056899934e-06
-2.10568827755289e-05
-1.20179932272255e-05
-1.83509016456249e-05
-2.44115030360367e-05
-3.74274430634485e-05
-3.78419354439733e-05
-2.28450725004908e-05
-3.79795662324909e-05
-2.69575645780722e-05
-2.47476127838643e-05
1.73847364531423e-05
-2.00233053044979e-05
-7.5715905799381e-06
-9.95319373265933e-06
6.10900610970214e-06
-4.96958458413654e-06
-5.17641922248904e-06
-1.41448705605033e-05
-2.5517736230322e-05
-2.27274249872681e-05
-1.40716031193557e-05
-2.78070957202492e-05
1.95689293009268e-06
-2.94835387545181e-05
-4.31606658050042e-05
-2.82069398824653e-05
-1.47623462763674e-05
-2.7599582791997e-05
-2.42526660695612e-05
-3.37065779356584e-05
-9.29653178416265e-06
-1.35700431753083e-05
-2.42652909350728e-05
-4.41805143920658e-05
-2.63488824831687e-05
-4.26870295320936e-05
-2.21380835554297e-05
-1.54247185299278e-05
-3.70585491065222e-05
-1.86143571092807e-05
-2.7806702161246e-05
-1.40612917123807e-05
-1.81659541106252e-05
-2.15511680482407e-05
-3.1146442674816e-06
-2.20135546964914e-05
-1.66140357193978e-05
-2.55967367617046e-05
-8.47889953109277e-06
-3.22957116894438e-05
-3.10756059691093e-05
-2.96233379736961e-05
9.41515177592532e-06
-2.23248092145546e-05
-1.11511797082955e-05
4.83083598852562e-06
-1.84651636312857e-05
-2.14533588679284e-05
8.20467114929674e-07
-1.59662276942531e-05
-1.63751175813868e-05
-1.7329835674215e-05
-1.42351088922378e-05
-1.23143955445111e-05
-7.85341871044299e-06
-1.25249456416299e-05
-3.05870154138117e-05
-2.32063634584807e-05
-3.02243233794589e-05
-3.03081172400053e-05
-4.391558468702e-05
-7.57237653785486e-06
-4.52437124379929e-06
-5.48753572720123e-06
5.30448153737122e-07
-3.10509008289896e-05
-2.00432025977531e-05
-1.90444227368251e-05
5.46036528137036e-07
-1.99740299416403e-05
1.27909388412214e-06
-8.83960526255873e-06
-1.12352379660434e-05
-1.82192592740156e-05
-3.34337658251481e-05
-3.16857371522084e-05
-1.48509500061215e-05
-1.73823021285169e-05
-1.92168838464194e-05
-4.08899828232182e-05
-7.51273291118266e-06
-1.59717258791885e-05
-2.07319486985034e-05
-6.61092909212664e-06
-2.17457275124053e-05
-2.31590431393141e-05
-3.72913265727261e-05
9.3767716610211e-06
3.39106272640025e-06
-3.20740151795894e-05
-3.56806720099248e-05
-3.65448051826634e-05
-2.28786522629827e-05
-1.15978002925488e-05
-2.43400694508834e-05
-3.29407661955149e-05
-2.17765051441344e-05
-2.98527632728988e-05
-2.29389411973564e-05
-2.02022900331189e-05
-2.04087259630873e-05
-2.15749857091779e-05
-2.75633304677043e-05
-4.13891854708644e-05
-1.06938316368721e-05
-1.69984337547536e-05
-2.08789949111999e-05
-1.10435057386522e-05
-3.01842969580041e-05
-3.03271805376201e-05
-2.3566406887221e-05
-2.96762969503671e-05
-3.06900292874532e-05
-3.32726113095812e-05
-3.18980382180988e-05
-2.33884447442447e-05
-2.42014566242819e-05
-2.94944696238322e-05
-1.13739365041007e-05
-2.45650881373621e-06
4.45333665019683e-07
-2.94743183274875e-05
-1.44298023611863e-05
1.95894646635969e-06
-2.80346114329952e-05
-2.70955001949532e-05
-1.5827735876947e-05
-2.95537366240449e-05
-3.92083498551726e-05
-2.50386793006255e-05
-3.7454674336237e-06
-6.08435857601079e-06
-3.80764246541917e-05
-1.29048247258272e-05
-5.14673686693879e-06
-2.3529338107793e-05
-3.45805082008578e-05
-2.68168757723955e-05
-3.17050103283248e-05
-2.41027084409338e-05
-6.27118771631253e-06
-1.73082186931333e-05
-3.71614033500126e-05
-1.37018733450285e-05
-2.18084682584512e-05
-2.44574469940327e-05
-1.62639690961445e-05
-2.26091153611148e-05
-3.56900087221972e-05
-2.46057602971954e-05
-1.56671146832703e-05
-2.93543476115862e-05
-6.4313412625268e-07
-2.68008933323631e-05
-1.23594771563663e-05
-1.15937090822713e-05
-2.31023184455799e-05
-2.73371098950285e-05
-3.68544824561341e-05
-4.31348850649055e-05
-7.01985813706628e-06
-1.74442503787518e-05
-3.64798350076405e-05
-3.48250410192641e-05
-3.01795772173105e-05
-2.56006032104813e-05
-9.87443230822294e-06
-2.63477271960951e-05
-3.0638386419883e-05
-2.12299472274546e-05
-4.04763441876397e-05
-2.86767151911064e-05
-2.5487527032568e-05
-2.38109840663412e-05
-8.2456527526795e-06
-2.13525608451691e-05
-1.67455251479414e-05
-2.00520477035942e-05
-5.12885452569957e-07
-4.29104941052431e-05
-1.08940145748055e-05
-3.82864859588402e-05
-3.22281710140813e-05
-9.45578197297998e-06
-3.23347281259515e-06
-2.58872812209126e-05
-2.19076605421857e-05
-1.64945091777293e-05
-2.72623669849222e-05
-1.3481827913401e-05
-1.93754999384349e-05
-4.7012999501916e-05
-2.20177485578824e-05
-1.73953515677866e-05
-1.33749242909198e-05
-1.78828213331747e-05
-3.48368435131089e-05
-1.95868295614141e-05
-6.28344950817197e-06
-4.79529185642064e-05
-3.58537629810429e-05
-1.0572518038913e-05
-2.00217311442402e-05
-1.27479822733744e-05
-2.31578766892054e-05
-1.99501419600503e-05
-2.65597978242445e-05
-3.13709818404488e-06
-2.82320062707712e-05
-2.07550583151912e-05
1.06679486010585e-05
-2.32410197336038e-05
-2.27859069079466e-05
-5.28978843981603e-06
-2.32843394717171e-05
-7.84511223218546e-06
-9.11129921109668e-06
-1.49455230042854e-05
-2.72704570821186e-05
-2.63548003888768e-05
-2.03554434410799e-05
-2.6212419721187e-05
-2.95461086918329e-05
-1.95742375558777e-05
-6.64311138425487e-06
-1.87336903585883e-05
2.92974769879913e-06
-2.06323037463533e-05
-9.09732370446378e-06
-1.39016746875774e-05
-4.57209273099024e-05
-1.96771094682106e-05
-1.04747118870732e-05
-2.64487297276075e-05
-1.10357168861424e-05
-5.67279635587202e-06
-1.59237003440244e-05
-2.03449852972189e-05
-2.51986858343875e-05
-3.51140348981526e-05
-1.78545175315938e-05
-2.59285826976423e-05
-2.2106704627601e-05
-2.05680389163812e-05
-1.25691008940316e-05
-1.6895379920213e-05
-1.98982041127342e-05
-1.39060866220609e-05
-5.35549500411591e-06
-7.05974560311862e-06
-2.82160195510598e-05
-2.285417272496e-05
-3.45691037290733e-05
-1.58541546196421e-05
-3.0655367492967e-05
-2.09216194339903e-05
-9.17681596871586e-06
3.07530516354163e-07
-3.39600935322063e-05
1.02413853236192e-05
-3.59909894433504e-05
-1.93486013212063e-05
-1.88943858993647e-05
-1.61506406070225e-05
-3.19841649850501e-05
-2.26916969271683e-05
-1.1426234239015e-05
-1.86432256036409e-05
-2.25256604692273e-05
-2.93745625301638e-06
-1.45383025603869e-05
-2.65947161778791e-05
-2.9595221398286e-06
-1.89540428896592e-05
-3.85250555681015e-05
-1.31473349092459e-05
-3.14645179008493e-05
-1.92747486063721e-05
-2.01999552182565e-05
-1.49993787039466e-05
-9.08069758941586e-06
-3.66842813164513e-06
-1.38674795365277e-05
-1.60220139537513e-05
-1.79124410143545e-05
-2.56441743506233e-05
-1.33732119391068e-05
2.50665729665667e-06
-2.13818637093228e-05
-1.10945184885794e-05
-1.69507497925033e-05
-3.43423465270711e-05
-2.38584814802968e-05
-1.84144818513332e-06
-3.77809716625541e-05
-2.44586509922036e-05
-2.14624004326057e-05
-2.5179529912956e-05
-3.09416548506727e-05
-3.01856255156758e-05
-2.36781589071442e-05
-3.81375929021583e-05
-7.92732219690655e-06
-2.26721958536682e-05
-2.5513925397317e-05
-2.39139799396692e-05
-2.14489762716648e-05
-1.16669766058826e-06
-2.64603466218514e-05
-2.78494279977634e-05
-7.9977968051917e-06
-4.57859176635189e-05
-2.25105890172827e-05
-2.07415004635129e-05
-1.04858307935646e-06
-3.62517309417535e-05
-2.45779866283734e-05
-4.27624890740057e-05
-2.70771834768128e-05
-1.98798456507788e-05
-1.57024283016659e-05
-2.96677365024684e-05
-2.25766243816055e-05
-2.56992455806632e-05
-2.84151684230163e-05
-3.09443039057935e-05
-7.99147287131945e-06
-3.56072971924128e-05
-9.47667851334158e-06
-1.96072007210403e-05
-2.20272762129229e-05
-3.36805511478254e-05
-2.23935627285249e-06
-1.94098428157095e-05
-1.45551141603978e-05
-1.04928055282191e-06
-9.89308036672235e-06
1.02045613970357e-05
-8.99211411625718e-06
-2.52436189446455e-05
-2.08737625253578e-05
2.88481224210744e-06
-1.9612307734983e-05
-3.05719282590536e-05
-3.57932756460894e-05
-3.25335393641776e-05
-3.80328442966352e-05
-3.03947231094619e-05
-2.0965059546872e-05
-1.28550313789995e-05
-2.53288455994358e-05
-1.85210160462662e-05
-7.32004334252896e-06
-2.1923547739571e-05
-3.86340244979253e-05
-1.72437415852927e-05
-1.65908329282189e-05
-3.00076341205132e-05
-3.59554286294871e-06
-3.43297407078415e-06
-1.83748926137012e-05
-1.56655345919131e-05
-1.34117946709651e-05
-5.22163798010391e-06
-2.0428984156976e-05
-2.58491155443634e-05
-2.16605897919451e-05
-1.24720407997723e-05
-5.09351624475907e-06
-3.56438185853762e-05
-2.11324633660406e-05
-7.12206427485105e-06
-2.16259706285673e-05
-1.82085011953096e-05
-1.61284250043092e-06
1.54289619977483e-06
-2.0211098269169e-05
-1.29073896226537e-05
-8.05432566599719e-06
-1.99541397942737e-05
8.5684164028962e-07
-2.39200636160629e-05
-7.34685118113291e-06
-1.63265269419633e-05
-9.26793490654129e-06
-2.410068253505e-05
-1.69571009750704e-05
-1.26353904759887e-05
-2.38218485998087e-05
-1.17304063037172e-05
-9.88440338135805e-06
-1.51575231402923e-05
-2.58151865133883e-05
-8.25850359600506e-06
-1.97654146477275e-05
-7.05379517888517e-06
-1.64523492636506e-05
-2.29613658154375e-05
-2.76710610214762e-05
-3.2515839969162e-05
-1.45873174107959e-05
-2.09913038764023e-05
-1.62551963982363e-05
-1.07461573482152e-05
-1.8087216970436e-05
-1.86056601184587e-05
-2.33983358978931e-08
-1.40306686912393e-05
-9.39742355043674e-06
-1.11872896993189e-05
5.49667086481087e-06
-3.18442760453955e-05
-1.36536208889325e-05
-3.3398547741678e-05
-1.58737930509662e-05
-3.87549764979689e-05
-2.84176883995612e-05
-3.24319327863928e-05
-1.04352739018856e-05
-6.54394003706666e-06
-8.98191187815145e-06
-1.96747412291573e-05
-1.68589131903508e-05
-1.86619979310354e-05
-3.72615183515643e-05
-3.3443017326912e-06
-1.52551838255855e-05
-6.70842053309198e-06
-2.31528652065886e-05
-2.21863918255802e-05
-1.87545137830454e-05
2.7684004776136e-06
-1.07858445553937e-05
-1.04358457779308e-05
-2.70645455500207e-05
-2.1735973063619e-05
-2.89139911691865e-05
-1.52462842801744e-05
-2.87275033740423e-05
-2.65538439606279e-05
-1.71894527216071e-05
-1.59032794739471e-05
-1.21320148852978e-05
-9.71345851313822e-06
6.32980819859851e-06
2.7000008869167e-05
-2.34442413113745e-05
-1.081005035904e-05
-1.0673396963325e-05
-9.19090546451724e-06
-2.52297189011641e-05
-2.28400378455458e-05
-1.29693550791493e-05
-2.41829524149684e-05
-2.12985343350637e-05
-3.51213442094687e-06
-3.54107411918919e-05
-1.81570629632216e-05
-7.67355181292898e-06
-6.93570220995639e-06
-2.71890498382305e-05
-1.75537405146041e-05
-2.30803166562531e-05
-1.22336600515696e-05
6.88631138435456e-06
-2.15213126579667e-05
-2.90846434553108e-05
-3.25990710231144e-05
-1.66736490869845e-05
-1.7605052297042e-05
-2.68640015995159e-05
-1.36735177232006e-05
-1.46253841343797e-05
-2.7487222146232e-05
-2.00437640838536e-05
-2.167581105118e-05
-6.72245281800637e-06
-2.46381398927826e-05
-2.71327576898996e-05
-2.865332067435e-05
-1.99648234574645e-05
-1.82337193023917e-05
-2.04894681470098e-05
-2.94792391746957e-05
-2.79506556270431e-05
-1.19063401387679e-05
-2.24286542683081e-05
-2.85099755923339e-06
-3.84754191907958e-05
-2.33209547065516e-05
-1.37691772429802e-05
-2.77257940835711e-06
-1.02861425188572e-05
-2.97490027781055e-05
-2.09960716366375e-05
-1.93771882665841e-05
-3.68467276951267e-05
8.57243505777017e-07
-8.07196053481286e-06
-2.75306061456445e-05
-2.62918432897164e-05
-1.67748147830429e-05
-3.0178427614567e-05
-2.21159678766293e-05
-2.55656814197053e-05
-3.28504624808022e-05
-2.72899890521824e-05
-1.88270158716531e-05
-2.29100703960618e-05
-4.73856037514391e-06
-2.99494182707527e-05
-1.65081197234736e-05
4.54772936972055e-07
-1.87065242728534e-05
-3.92793898539823e-06
-7.20219524588144e-08
-4.94292806982171e-06
-1.88077585287501e-05
-8.90847102906712e-06
9.91502750368818e-06
-9.7111204961703e-06
-5.38964881850911e-06
-1.97996025933559e-06
-1.99038072164581e-05
-2.87835217534301e-05
-1.46445176675036e-05
-2.86093546592752e-05
-7.04616501042074e-06
-1.92156494939989e-05
-2.43338675380731e-05
-4.00493607233807e-06
-1.41491157885287e-05
-4.31245495010845e-06
-9.46902264853563e-06
-3.97735226847717e-05
-2.96840566191253e-06
-1.08322517797941e-05
-3.44480730113587e-05
-3.5335731686605e-06
-1.79652270361013e-05
-2.30839206514916e-05
-1.63824945100673e-05
-1.85988128061493e-05
-2.13386590144229e-05
-1.43559847089178e-05
4.34764512735025e-06
-2.16249818725369e-05
-2.85362625578937e-05
-2.22154891503874e-05
-2.54639101288689e-05
-3.2101567923978e-05
-2.03802518719766e-05
-3.4600324376824e-05
-2.81634968634656e-05
-1.9593144234073e-06
-1.33680574459404e-05
-2.49088611672243e-05
-3.59548375139496e-05
-1.80459749662318e-05
-1.95810940328298e-05
-2.59845005278182e-06
-1.07363982358894e-05
-1.69816160547174e-05
-2.45065263990858e-05
-1.83611643049249e-05
-5.686647747546e-06
-1.26282806394433e-05
-3.65027576870127e-05
-2.92666066705539e-05
-4.02269028592134e-05
-1.10040007263013e-05
-2.49838650899153e-05
-2.29248269780588e-05
-2.6215013268663e-05
3.41183130538736e-06
-2.17444460941739e-05
-2.58650612236187e-05
-5.124396440366e-05
-3.93442865715107e-05
-1.11681620617174e-05
-1.14586377660717e-05
-2.95746485840149e-05
-6.13168102370953e-06
-1.30936931843299e-05
-3.39763835963594e-06
-1.20461412845383e-05
-1.7750133299016e-05
-3.19271423466566e-05
-2.1187510999224e-05
-1.87088331767039e-05
-1.72619061433175e-06
-2.65990767681417e-05
8.87458991254326e-07
-1.26862069836397e-05
-2.05182637007149e-06
-2.67946094053227e-05
-1.82182598523001e-05
-1.60033631250643e-05
-3.12898855351196e-05
-1.17978812852555e-05
-1.78222921881293e-05
-6.14378469151576e-06
-1.01068596666232e-05
-2.7098988727618e-05
-1.69461672791959e-05
-1.05278356480443e-05
-2.53024083017142e-05
-2.44544983186015e-05
-1.51314813269654e-05
-8.545186682978e-06
-2.35588303745852e-05
-2.26837758848102e-05
-3.13392937664607e-05
-1.70474026166148e-05
-1.25918079377647e-05
-2.50249181121943e-05
-2.46372631383308e-05
-1.3189895779034e-05
-1.84674138832115e-05
-5.94589590074916e-06
-3.02163252168545e-05
-1.23986855778171e-05
-2.8526382439528e-05
-1.82757280992466e-05
-1.06998746384953e-05
-7.29898059638567e-06
-2.24343689550392e-05
-1.04875098868601e-05
-3.25645666683819e-05
-2.67856291768574e-05
-4.73122137476499e-05
-2.44852066312252e-05
-2.01512012444231e-05
-1.945638788075e-05
-2.10781312336508e-05
-1.2045274164748e-05
-4.10150945468737e-05
-1.74188617122215e-05
-1.85643958921848e-05
-2.09052174827902e-05
-8.92508458200433e-06
-2.10287119317542e-05
-1.55481441694034e-05
-3.10845723320224e-05
-2.06955809711567e-05
-1.08264749489879e-05
-1.406496465894e-05
-1.26900908422808e-05
-2.98805904570869e-05
-3.34278591948398e-06
-1.625367780037e-05
-3.2670028307951e-05
-2.18808221408161e-05
-3.10545811283796e-05
-1.41392608126036e-05
-1.21426891806268e-05
-1.33061289309608e-05
-2.1971099507271e-05
-3.57364506319007e-05
-2.93801353830822e-05
-3.19154023109571e-05
-2.20030612797048e-05
-2.48338734314526e-05
-2.54805312109607e-05
-2.82368244903531e-05
-2.22001104114917e-05
-2.87072074639462e-05
-2.39641584723108e-05
-1.07789590644333e-05
-2.30596143280247e-05
-2.61667395831878e-05
-1.25921616530513e-05
-1.4628306371999e-06
-1.95055463514098e-05
-3.2510602588079e-05
-2.60964844633103e-05
-9.95099323270254e-06
-3.19841524291701e-05
-2.20823275925996e-05
-3.56233258539497e-05
-3.63677462713538e-05
-1.09758870732672e-05
-1.97353300640577e-05
-1.81177406685207e-05
-1.96413338949631e-05
-1.45240837208069e-05
-2.80966312587507e-05
9.36716529804161e-06
-1.06958008950811e-05
-2.85089683033207e-05
-4.62430375736259e-06
-1.58749305873987e-05
-2.02228509086185e-05
-2.33020440852751e-05
1.47751130924135e-06
9.34180565066454e-07
-4.07110624890656e-06
-2.83569051840944e-05
-1.31056518849237e-05
-3.59014416483916e-06
-9.70572139241067e-06
-3.921515111266e-05
-3.13285243956848e-05
-3.30144429863146e-05
-1.03840420633345e-05
-4.4322375920237e-06
-6.71156133280165e-06
-2.59074653228849e-05
-2.92669113568573e-05
-4.40432092491064e-05
-2.2767784299445e-05
-3.6097465217569e-05
-2.96240683331087e-06
-3.16584183020798e-05
-3.71982618084566e-05
-2.75834915451877e-05
-2.23612208516453e-05
-1.79738827914063e-05
-2.44427636472784e-05
-3.68536550825493e-05
-1.66155433923973e-05
-3.63442984948489e-05
-1.54991922755266e-05
-1.70120700287746e-05
-1.61986212921473e-05
-3.0989453986694e-05
-9.2606870417238e-06
-1.67557044797291e-05
-1.15237681402883e-05
-1.70808202295262e-05
-8.66502455166708e-06
-3.79025057784665e-05
-9.95656190008071e-06
-2.94364484975093e-06
-1.48894576833735e-05
-2.71302327737194e-05
-2.15201671957973e-05
-1.31785499639525e-05
-2.00159266016088e-05
-3.27917553072176e-05
-3.31347312798613e-05
-1.4272171394418e-05
6.18621555216013e-06
-2.91479722873227e-05
-1.76529088625158e-05
-2.64291135867875e-05
-1.503315931264e-05
-1.53042945438824e-05
-1.95127944352743e-05
-1.45809746035528e-05
-1.13197537311892e-05
-4.15731468607297e-06
-1.02090205839584e-05
-4.12135884656511e-06
-2.32998780312469e-05
-9.07622269911531e-06
-1.78125114884952e-05
-2.94714385761596e-05
-2.19316590522098e-05
-6.69388644335423e-06
-1.68567754012585e-05
-1.68272612364634e-05
-3.48581646445704e-05
-1.12740307402253e-05
-1.9989516860312e-05
-1.47211864147548e-05
-2.33021405853246e-05
-3.16081058597284e-05
-1.69618147098721e-05
-3.40811865769201e-06
-6.04392572050729e-06
-1.53965798174887e-05
-1.42528412140044e-05
-2.40964989391379e-05
-3.11629216259395e-05
-1.41777132746918e-05
-2.76032194480783e-05
-1.6457479774257e-05
-2.53686361684558e-05
-2.19979099678064e-05
-9.89889031616716e-06
-1.15390998646213e-05
-3.85328331139862e-05
-1.11245858932856e-05
-2.2238782520062e-05
-1.42110581400066e-05
-2.28693732710842e-05
-7.32130963170486e-06
-2.97843651680634e-05
-2.47576179723613e-05
-2.6737828402826e-05
-1.55562151305847e-05
-3.75528574392775e-06
4.25870650208474e-09
-9.7619936983957e-06
-3.3215738598598e-05
-3.71193602672254e-05
-1.83360687195868e-05
-2.71609922112624e-05
-4.08871939868253e-05
-2.76217619602886e-05
-2.94713283095462e-05
-2.02911399115643e-05
-1.2901477719189e-05
-3.14632469315823e-05
-3.55024009937491e-05
-3.56972896447227e-05
-1.38911679416633e-05
-2.18288358671041e-05
-1.74966711158347e-05
-1.74191995567553e-05
-2.88733567204981e-05
-1.6020966372502e-05
-1.81149574281814e-05
-1.81649183043946e-05
-2.67114981942777e-05
-3.80065382106767e-05
-1.21691231506648e-05
-3.55150129269965e-05
-1.9965090643701e-05
-1.88477958237497e-05
-2.89434404450729e-05
-1.30081557691776e-05
-2.06979886791829e-05
-3.28372922890592e-05
-1.8452855317007e-05
-6.47721775398265e-06
-1.55024309941581e-05
-2.75030472889295e-05
-3.11903944989853e-05
-1.04350559504963e-05
-2.73978564828024e-05
-3.64932844551635e-05
-2.30417423706418e-05
-4.07168451393874e-05
-1.27166422843969e-05
-1.91744989844058e-05
-1.78207399326755e-05
-2.3689414400079e-05
-1.11733187567413e-05
-1.5211739785323e-05
-7.26760558190367e-06
-2.18207040782369e-05
-1.518965358537e-05
-2.43226997191573e-05
-2.21467502304813e-05
-4.49592675279235e-06
9.30419210295122e-07
-1.91239225004946e-05
-9.2722829808946e-06
-1.70690043169045e-05
-4.82605284238834e-07
-1.52166334726992e-05
-1.32334714681346e-05
-2.23644500318552e-05
-4.61315587450692e-06
-3.8890808405749e-06
-2.00525358172761e-05
-1.04703131010226e-05
-3.47498026964407e-06
-1.84977223524019e-05
-1.42935861960346e-05
-2.062994879469e-05
-1.56374794521258e-05
-1.29889630584863e-05
-3.42839847678813e-05
-2.33288365459672e-05
-2.59754936226702e-05
-4.39844196479138e-06
-2.69324762760405e-05
-8.77234527573129e-06
-4.39622531443885e-05
-2.71761723075909e-05
-2.7547536851584e-05
-1.33028520537231e-05
-1.59444433700307e-05
-1.97493603834508e-05
-2.54943221786706e-05
-1.95045277452513e-05
-9.8632153301842e-06
-1.31839310433995e-05
-3.01179796165841e-05
-1.65539703318069e-06
-7.22472905819295e-06
-3.09893751754009e-05
-4.02048640393881e-06
-1.74200047784202e-05
-1.91714236556737e-06
-2.66980154572872e-05
-1.28943283236034e-05
-1.78429578315671e-06
-1.97087391736741e-05
-2.14620423823306e-05
-3.74939524472763e-05
6.46470187125026e-06
-1.70635022604706e-05
-2.13652000070424e-05
-3.55067213879714e-05
-1.47137915864695e-05
-6.69998389387046e-06
-2.40627346849636e-05
-2.60933824264809e-05
-2.07245044880736e-05
-3.34812153146828e-05
-2.68969967053119e-05
2.94505517136761e-06
-2.74741259947192e-05
-1.40665241526336e-05
-1.243137695713e-05
-3.42756380761926e-05
-8.6913346440629e-06
-1.1820320124637e-05
-2.34490958814575e-05
-4.052347674013e-05
-1.02148336289987e-05
-3.25155845587236e-05
-2.49357284781444e-05
-1.03417615399725e-05
-3.98522326966817e-06
-3.48567630391599e-05
-1.21492926833453e-05
-1.130215341248e-05
2.37548262567945e-06
-2.42682257357467e-05
-5.21494197116571e-06
-1.58558485082284e-05
3.46982589348246e-06
-2.38882114296809e-05
-3.23940755440295e-06
-1.69838792090136e-05
-2.28211223542465e-05
-3.98426211075957e-05
-1.13480252251816e-05
-3.48431339468048e-05
-9.21969591264406e-06
-1.55678477753964e-05
-2.31165731478613e-05
-1.47486411174276e-05
-1.26490756224183e-05
-1.43912245742936e-05
-3.43475216943154e-05
-3.18138528379312e-05
-1.236066788434e-05
-1.33101062520684e-05
-6.13090929823417e-06
-1.81542095785481e-05
-2.34770763419935e-05
-2.56229795899254e-05
-1.19573574166321e-05
-6.66602368630269e-06
-2.80779475995311e-05
-2.19757286487902e-05
-5.46336501115873e-06
-1.87257718535024e-05
-1.60744001732704e-05
-2.4794173417734e-05
-2.36925256429793e-05
-1.88233278601235e-05
-1.66772014332562e-05
-1.90006656598646e-05
-1.34136216878259e-05
-1.47529164898013e-05
-1.28237101839963e-05
-2.67852112497351e-05
-1.53807168962011e-05
-1.09042822875578e-05
-3.49825000267589e-05
-1.27077108793019e-05
-3.55391627413154e-05
-2.21025076664435e-05
-3.078184003965e-05
-1.23224742875871e-05
-2.54060766437106e-05
-4.30513929219103e-05
-3.6860005842263e-05
-2.93571035163364e-05
-2.61245162022892e-05
-4.75158756648451e-05
-1.09212612798657e-06
-2.87756607457627e-05
-1.96261047981011e-05
-1.88079587587618e-06
-1.69409448007914e-05
-1.24979984991151e-05
-6.82853836093647e-06
-2.98269355852376e-05
-3.44679033605484e-05
-1.20377194517711e-05
-3.06445094827922e-05
-4.30304661469073e-06
-2.80628694945797e-05
-2.80902210085192e-05
5.261780032744e-06
-1.46828373562379e-05
-1.08639054046017e-06
2.07117456556589e-06
-2.03466304336432e-05
-1.16234220072215e-05
-5.12287814278862e-07
-1.19501014420414e-05
-1.90752649163157e-05
-2.04186981179084e-05
-1.18035865342513e-05
-2.75293933531817e-05
-1.94230555206076e-05
-1.63201518528534e-05
-1.3104729907805e-05
-2.43976799712802e-05
-1.25712517435459e-05
-3.16678593751934e-05
-2.93716454342282e-05
-4.03092023816846e-06
-2.4963374225789e-05
-1.2998529116379e-05
-1.80127663947897e-05
-2.68011610085382e-05
-2.33052489534314e-05
-1.11490177696277e-05
-2.89671778773434e-05
-1.55585265364889e-05
-1.95823284070845e-05
-8.43174110676913e-06
-1.49810922102697e-05
-1.97818491092547e-05
-1.859064304369e-05
-1.54280428102141e-06
-2.29672863309617e-05
-2.61825053947783e-05
-2.56556575644946e-05
-1.3403947340835e-05
-2.83938837451116e-05
-1.48225088518037e-05
-3.41694224346036e-05
-4.71059466459714e-05
-2.584870235301e-06
-2.55659621650303e-05
-1.49938850244676e-05
-1.48025111664712e-05
-3.47598048088523e-05
-3.00505617785101e-05
-2.38527261869886e-05
-3.62892548363937e-05
-3.48446131657404e-05
-1.94405510266544e-05
-2.55456846574132e-05
-1.38308328941814e-05
-2.10416648493338e-05
-1.37587718437015e-05
-4.42805286965958e-05
-2.20775705486204e-05
-1.88654434516196e-05
-7.12972267505106e-06
-9.18141411445088e-06
-4.24495222265998e-05
-1.61932644371775e-05
-2.93597456289475e-06
-3.23714196142815e-05
-2.4783018627729e-05
-5.12888631431045e-06
1.19261441411636e-05
-1.19515571660596e-05
-1.82742712941272e-05
-2.1727626036729e-05
-3.39659208988975e-05
9.03640104708477e-07
-1.83536179377274e-05
-1.11397077172056e-05
-3.42301739770312e-05
-7.81874881081091e-06
2.05509153419632e-06
-2.31430546033747e-05
-1.96707631057689e-05
-2.98909726280011e-05
-2.03763969355052e-05
-1.69012442956511e-05
-1.11129021129449e-05
-1.16563974573543e-05
-2.42854964535223e-05
2.59205423975586e-06
-2.04556766203034e-05
-6.16711495638076e-06
-1.11296116740113e-05
-2.25179053314543e-05
-2.11204724178978e-05
-1.44471601376437e-05
-2.91543148361418e-05
-1.55212222787864e-05
-2.07128957591717e-05
-1.15271338762933e-05
-4.8851297893662e-06
-7.11399185418913e-06
-2.28339662165788e-05
-3.0946754217328e-05
-8.69740878138084e-06
-2.12107792271121e-06
-3.09818759557402e-05
-2.37271150924303e-05
-9.59431229110875e-06
-1.39098058547016e-05
-5.81958554764702e-06
-2.70014278493621e-05
-3.92308830244016e-05
-1.20870138898191e-05
-2.75151362896542e-05
-3.44435635271726e-05
-1.14456238295545e-05
-1.86925671242424e-05
-2.62673223090262e-05
4.39367014545808e-07
-5.47133701381723e-07
-1.19725879145083e-05
-1.34907562937189e-05
-3.02798764656155e-05
-2.02311557744336e-05
2.16875521106811e-06
-1.53507287439523e-05
7.96091581874555e-06
-1.58540464894033e-05
-2.76467602996119e-06
-3.24118707296672e-05
4.92469532567457e-08
-1.25346127983652e-05
5.78448887059509e-07
1.01588420468736e-06
-2.50095412547795e-05
-2.31192435979239e-05
-2.59622599067155e-05
-5.16348779026697e-06
-2.5361699508172e-05
-2.15881764212886e-05
-4.9389898664742e-06
-2.62366026605884e-05
-3.74977656898578e-05
-7.48498671621473e-06
-3.00807434038108e-05
-2.34971826612194e-05
-1.79714622133367e-05
-2.90447805184613e-05
-3.17346860995766e-05
-1.29554571383001e-05
-1.97485161829048e-05
-2.42815683894174e-05
-1.23195757662495e-05
-3.1563894215047e-05
-2.0908614230363e-05
-1.13016712107976e-05
-4.58879533675575e-06
-1.26712546624492e-05
-4.45487929182544e-06
-1.15860182031173e-05
-2.40719102650352e-05
-1.13620345582487e-05
6.46759577294786e-06
-1.7619682710845e-05
-1.97574484220401e-05
-2.18211102909452e-05
-2.18883803349997e-05
9.58672806480481e-07
-5.02014129824905e-06
-1.03480949299481e-05
-2.05408079678538e-05
-2.63409519447927e-05
-1.48882603072586e-05
-2.45763861279667e-05
-1.04079272787761e-05
3.36131193004152e-06
-9.40569359659914e-06
-6.92129601882146e-06
-1.58192147654924e-05
-1.18378511390268e-05
-2.194575817416e-05
-1.28726640328867e-05
-2.43859428802444e-05
-1.85771888650563e-05
-3.02928254622995e-05
-1.50656412239899e-05
-1.24516258180338e-05
-2.75989954525606e-05
-4.59355290860424e-05
-1.90746670223584e-06
-6.13974591103922e-06
-7.28469940882492e-06
-2.0258776659031e-05
-2.45569492427613e-06
3.45519607832779e-06
-1.38382575615191e-05
-5.50837795743296e-06
-1.53877395000794e-05
-2.21086092588799e-05
-3.46403067962163e-05
-5.61971867364571e-05
-4.14088477352232e-05
-1.96971773141003e-05
-1.88691182342435e-05
-3.31877798413123e-05
-3.28923953304767e-05
-2.39629006873712e-05
-3.33540968395925e-06
-2.41466641806849e-05
-3.4361133536035e-05
-2.33444320615423e-05
-1.98283522143789e-05
-1.3432358058857e-05
-2.35530822967045e-05
-2.39019868034247e-05
-3.81112665933088e-05
-1.63730756095724e-05
-3.5924973484809e-05
-3.82325120690953e-06
-1.60240749765236e-05
-4.32227398536168e-06
-6.708378166587e-06
-1.47803258281341e-05
-2.73033047218309e-05
-2.00272361323112e-05
-2.03574560489518e-05
-1.70437169403438e-05
-1.53464885264888e-05
-1.83279537913417e-05
-2.32136704805869e-05
-3.672038022087e-05
5.38735457245808e-06
-1.9073353062443e-05
-2.71862000840793e-05
-8.8924447767356e-06
-2.49934673845199e-05
-3.80115659518413e-05
-2.77326979082104e-05
-5.19749444037106e-06
-2.12978999145498e-05
-2.69498982969253e-05
7.65345102168892e-06
-2.08951386886638e-05
-5.41870308629195e-05
-6.62171355237293e-06
-1.34809047718097e-05
-2.03396918820664e-05
-1.54760234045191e-05
-1.51943540404507e-05
-1.1618056727123e-05
-3.14626960744534e-05
-1.81555721195617e-05
-2.81273468490434e-05
-3.15228209649235e-05
-2.90329998700177e-06
-3.86224522194708e-06
-2.88890428164341e-05
-1.43437629069786e-05
-2.50986877841322e-05
-2.68327537392926e-05
-1.11706047515114e-05
-2.29666491622291e-05
-1.84150724822294e-05
-2.54171780799287e-05
-1.9169644373184e-05
-2.72144917489846e-05
-1.42163936638669e-05
-4.66740516688956e-05
-2.52353848752718e-05
-2.19786897306584e-05
-2.78209265744369e-05
-1.73440723965564e-05
-8.18750726953574e-06
-3.26780475272656e-05
-2.01595328149759e-05
-2.13965744169258e-05
-1.69405998109108e-05
-5.04817205503291e-06
-1.74717192650432e-05
-2.82662465345225e-05
-2.9823726982955e-05
-3.3143288148202e-05
-1.45975039989365e-05
-3.95737590332543e-05
-1.91129532669687e-05
-2.78067742523302e-05
-2.17959353132886e-05
-2.22248050410853e-05
-3.92553551629559e-06
-2.45141007704369e-05
-4.22878251801922e-06
1.05827995176881e-06
5.69772984098901e-06
-1.86340029266486e-05
-5.59476560957934e-06
-3.68814404658701e-05
-2.0430033021864e-05
-1.1519257359493e-05
-1.61266573947911e-05
-1.79052143386466e-05
-2.36888746999569e-05
-2.96667678614418e-05
-1.26633461001466e-05
-3.08833529637485e-06
-8.30885592822984e-06
-1.63160203901693e-05
-2.02496270773547e-05
3.33711119406845e-06
-1.13137818924227e-05
2.87385040287067e-06
-1.45482192274261e-05
-2.24494511346551e-05
-2.13673043248541e-05
-7.02877895715478e-06
-1.48878395697653e-05
-1.56934702364895e-05
-1.91728309870625e-05
7.82227192611058e-07
-3.63254383229957e-06
-2.67683272919995e-05
-1.50636660715446e-05
-9.49182450209628e-06
-7.80328502878284e-06
-2.3109485659113e-05
-2.04619486391199e-05
-2.84515743114787e-05
-2.14101330952621e-05
-1.70237166176905e-05
-2.65288553950189e-05
-1.58595918675117e-05
-8.96001453857144e-06
-6.18665996439957e-06
-2.74786693716115e-05
3.65501044880463e-06
-1.8884074213217e-05
-1.90575974356974e-05
-9.8014093020187e-06
7.01120911738367e-07
-2.21370549455397e-05
7.45623254707023e-06
-7.76562312472829e-06
-8.89589962314985e-06
-2.41347278167061e-05
-1.77292743969198e-05
-1.58977640706735e-05
-1.985073461423e-05
1.51153380604313e-06
-1.68693501401391e-05
-2.14848523398443e-05
-4.1215359865882e-06
-3.53090325612805e-05
-2.15678792282695e-05
-3.50809786772677e-05
-3.74481307455821e-06
-1.81065548366289e-06
-2.87849722950108e-06
-2.76928179448858e-05
-3.96620048113581e-05
-1.70997372321009e-05
-2.99889295874462e-05
-1.30802250685955e-05
-2.01541043351648e-05
-2.26972325089452e-05
-2.61100496965061e-05
7.08653754214864e-06
-1.72520604437641e-05
-1.67056971734609e-05
-4.66875108269188e-06
-2.86569404251083e-05
-2.57918319796997e-06
-1.69235569532203e-05
-3.26985057427961e-05
-7.10920297549951e-06
-2.70130098434027e-06
-9.29684197226202e-06
-1.04422760365911e-05
-1.45732078720489e-05
-1.62491153320688e-05
-1.95847283429987e-05
-3.20299882630642e-05
-1.70166208417227e-05
-1.59556531875901e-05
-2.22191832080417e-05
-1.67975444815262e-05
-1.73295719390985e-05
-2.23745416138706e-05
-9.18948962552457e-06
-3.43939404893264e-05
-3.04887005723469e-05
-1.8846789842226e-05
-1.58549073333745e-05
-1.59800285078292e-05
-6.46267307205364e-06
-5.64664432860676e-06
-2.01607318146768e-05
-2.91752338659018e-05
-1.82095821553531e-05
-2.8149937217359e-05
-2.66297423482658e-05
-2.62555205062769e-05
-1.94310753425884e-05
-1.56904201479223e-05
-9.88535175108436e-06
-2.04523032733698e-05
-2.24538773656539e-05
-2.61317775219567e-05
-2.51006261291382e-05
-1.69881677086719e-05
-2.49117523158136e-05
-1.22050484879873e-05
-3.81933907227214e-05
8.18418039458337e-06
-1.21435644374463e-05
2.85597125459366e-05
-1.98474778037341e-05
-3.05074837386671e-05
-1.17515522402655e-05
-3.15385156100777e-05
-6.26980733563484e-06
9.38138238610854e-06
-1.13623093684031e-05
-7.90284741660115e-06
-2.37481242033234e-05
-1.13749879652845e-05
-1.4275342082359e-05
-3.255854831797e-05
-4.63932891682907e-05
-1.10412788864014e-05
-1.291806644581e-05
-1.77204865882083e-05
-5.44720439150606e-06
-1.26321310857338e-05
-1.46716250784326e-05
-2.41033699738409e-05
-3.24960755641246e-06
-1.39861366888404e-05
-3.32207752486837e-05
1.43007234697096e-06
-7.99123788970057e-06
-1.8688213802173e-05
-1.88117377315001e-05
-1.57202743633102e-05
-1.94987943446491e-05
-5.9749085958239e-06
-2.78143935716979e-05
-2.24230034647944e-06
-1.55120996032609e-05
-2.88103341537139e-05
1.6034680646626e-06
-1.55839507173478e-05
-3.63718383230025e-06
-7.63224181744415e-06
-3.46161649191794e-05
-1.45685373716968e-05
-3.50377762904617e-05
-1.93825535346999e-05
-2.98496876357482e-05
-4.29812942756505e-05
-6.89820499547601e-06
-4.06820083855133e-05
-1.46235370986633e-05
-4.28711848762411e-05
-1.68535879506154e-05
-1.80173646284107e-05
-2.0873277529346e-05
-4.86084840382349e-06
-7.84212832844471e-06
-2.88598171208022e-05
-1.84567305977051e-05
-3.02334320988602e-05
-1.60960699716351e-05
-1.83991869999367e-05
-2.6534088581618e-05
-4.77634622069627e-05
-3.11385216538759e-05
-1.89229967910762e-05
-3.693462842281e-05
-2.34221154726447e-05
-7.51547176930519e-06
-3.363694555894e-05
-2.01381420680603e-05
-5.06703916352577e-05
-4.55269204986539e-06
-2.52784468938936e-05
-3.80095811843941e-05
-7.42799705079795e-06
-2.31974833718761e-05
-1.52116438726175e-05
-2.61020171523189e-05
-1.56869232943204e-05
8.95619153733338e-06
-3.25708130717382e-07
-1.41086692242321e-06
-3.81538216666819e-05
-7.38475203737869e-06
-5.0550605689267e-06
-2.61018809118314e-05
-1.62043762910585e-05
2.19961105734685e-06
-1.22539775349951e-05
-2.54294910112896e-05
-1.84749375081458e-05
-1.24727409538831e-05
-9.84608199880924e-06
1.2883552692684e-06
-7.12350398590047e-07
-1.86589925340949e-05
-1.80756910157749e-05
-9.41860399829017e-06
-4.03741817615783e-06
-1.56334517407106e-05
1.06139540277579e-05
-1.13038414392512e-05
1.09393397109041e-05
5.98187880766522e-07
-1.04101898662699e-05
-1.88933175633098e-05
3.54567613900772e-06
-1.23649484818767e-05
-3.42897059093433e-05
-2.91907232903266e-05
-2.30960050386288e-05
-2.793997791917e-05
-8.13119206938396e-06
-6.93860317852202e-06
-2.40659777083944e-05
-2.92987318614809e-05
-2.25857108930785e-05
-9.73137981171851e-06
3.74643349041396e-06
-6.22046511241906e-06
-2.01693311210328e-05
-1.61203698396066e-05
-1.67573349922003e-05
-8.31897935311252e-06
-1.19749981631267e-05
-3.47688082472786e-05
-5.01918658835244e-06
-3.89541288787503e-05
-1.29042232276201e-05
-2.38621505622874e-05
-2.46538222880072e-05
-3.43292952962578e-05
-1.96625387814601e-05
-1.85516770649755e-05
-2.91862648540245e-05
-2.90416386349688e-05
-7.48259369004592e-06
-1.51121411789082e-05
-1.91876185073706e-05
-1.38970383772392e-05
-1.51628222885496e-05
-4.90572403345847e-06
-6.85900635911732e-06
-2.48761565120477e-05
-4.26866924622476e-05
-1.9530041589497e-05
-3.18327046676352e-05
-1.40944711189263e-05
-3.26809874771043e-05
-3.99645444693056e-06
6.16156850846599e-06
-2.09229997979071e-05
-1.5045008935424e-05
-1.6990496761535e-05
-2.77585852901341e-05
-2.56414386209283e-05
-8.5148853214349e-06
-2.6827810009488e-05
-6.02124414067509e-06
-1.56552506586537e-05
-2.03950282922243e-05
-1.83308955476769e-05
-2.38790589372172e-05
-3.42883065325246e-05
-2.98092252230983e-05
-1.98511753894662e-05
-4.31966389794398e-06
-1.89491138815677e-05
-2.03493331489007e-05
-1.329385451385e-05
-2.3951615828062e-05
-2.67182805331001e-06
-2.00972868187468e-05
2.07389637919465e-06
-2.14062983930376e-05
-1.93035191970079e-05
-1.59231032783712e-05
-1.44927511679172e-05
-2.08004430322296e-05
-1.62667408867942e-05
-2.72406123527345e-05
1.25375919328355e-05
6.19014515994533e-06
-3.50242365545679e-05
2.64778371484605e-06
-5.16848833404031e-05
-1.91230254673022e-05
-2.35934456440202e-05
-2.10443579940315e-05
-2.74262307813208e-05
-2.46482064008123e-05
-3.37401353650882e-05
-3.11361242249061e-05
-3.35080899476216e-05
-1.72281007760291e-06
-2.67576850355117e-05
-9.98375592644028e-06
-1.15038902774929e-05
-4.354063676377e-05
-2.16295966155119e-05
-1.6679191916028e-05
-2.20766029559278e-05
-4.71396812043169e-05
-8.90605821690737e-06
-1.26413457988429e-05
-1.66286364075627e-05
-1.27214303924346e-05
-9.33573721649392e-06
-2.91818632586322e-05
-1.32354205005142e-05
-2.77178456146049e-05
-8.09536527443438e-06
-1.57780347673501e-05
-3.43369107759339e-05
-3.55543049182123e-05
-2.55211015955779e-05
-2.64162841576816e-05
-1.81761104041413e-05
-3.29421511328749e-06
-2.37622550599698e-05
-2.67999822667806e-05
-2.37451186497328e-05
-2.18645390287634e-05
-3.23078513920783e-05
-2.32813997377424e-05
-2.11271379061321e-05
-1.90525474729353e-05
-1.05819392385488e-05
-6.83744724276817e-06
-1.93504537127171e-05
-1.5187309161035e-06
-1.70315401431525e-06
-2.45361660922872e-05
-4.72796863538695e-05
-1.0195074320142e-05
-2.55387898819136e-05
-1.99521118428879e-05
1.08956386713038e-06
-1.88014178396438e-05
-1.63758373562193e-06
-6.74283591294572e-06
-2.89256358977561e-05
-1.26674863607413e-05
-7.00510900427846e-06
-3.44384364952265e-05
-3.04828867989397e-05
-3.04892296475397e-05
7.68156313119244e-06
-1.30514318470023e-05
-1.92105712441209e-05
-3.15539839480834e-05
-3.07094073297243e-05
-7.98197402608743e-07
-2.46115751025003e-05
-1.04560543692434e-05
-2.13035698236668e-05
-5.18447403084772e-06
-3.25168857000971e-05
5.8113788876309e-06
-1.58753142190903e-05
2.55912079332527e-06
-3.46564200777908e-06
-3.35721778127027e-05
-3.30880414217758e-05
-2.1166625353378e-05
-2.27507675901814e-05
-5.37067748370034e-06
-3.30039889368744e-05
-3.49552961702975e-05
-2.25867186513444e-05
-3.88851641863413e-05
-3.15316190444011e-05
-1.11575625915694e-05
-1.13347421120878e-05
-1.24832198937424e-05
-3.0264489984074e-06
-1.2930718909639e-05
-1.91863189336403e-05
-2.12075925975585e-05
-8.70096664327193e-06
-1.73112481404411e-05
-2.36591305136268e-05
-5.49820757927095e-07
-1.60321928793705e-05
-3.13877610879714e-05
-1.74906504476813e-05
-1.81634078979176e-05
-2.3858560146861e-05
-2.24958067641762e-05
-5.14728180684141e-06
-9.19862771058301e-06
-2.70773472788004e-05
-1.69262746035639e-05
-1.31367138860169e-05
-3.59953352485434e-05
-3.72677107002012e-05
-2.24630445597259e-06
-1.52235036700718e-05
-2.09565748529574e-05
-3.40917255757767e-05
-2.91468811627666e-05
-1.09736959184736e-05
-3.718099314799e-06
-2.66535471178331e-05
-2.90823954969978e-05
-1.76139230423602e-05
-2.17405255564735e-06
2.36493601693811e-06
-8.56147329233298e-06
-1.94310798433192e-05
-2.64902457795209e-05
-7.10518343097593e-06
-1.71457309438953e-05
-1.10764645253677e-05
-2.83042901395636e-05
-6.05962094762711e-06
-2.03289537432695e-05
-1.31287109554934e-05
-1.59042336367955e-05
-2.3294207670641e-05
-1.9763715725015e-05
-2.8368069807547e-05
-1.43099279643928e-05
-2.29362803334384e-05
-6.36268322333379e-06
-1.88216746994386e-05
-1.06380516054784e-05
-1.91200995310397e-05
-1.26201917551909e-05
-1.02005182887026e-05
-3.23612067028698e-05
-5.9073757742944e-06
-2.8685577923866e-05
-1.34784473068478e-05
-6.5656164473828e-06
-2.33023549618494e-05
-1.03816557653448e-05
-3.8961394020749e-05
-2.35166098937375e-05
-3.43245151949652e-05
-1.85278885780012e-05
-3.487776418247e-06
-1.0071218989793e-05
-7.57920901972827e-06
-1.23293819922135e-05
6.73620437380215e-06
-3.4726589868411e-05
-1.65579275028693e-05
-1.00747959904882e-05
1.13383026530633e-06
-3.31867663899435e-05
-9.50528321015871e-06
-2.09545981921858e-05
-3.31151261811739e-05
-2.3374612096149e-05
-7.1713396002107e-06
-1.82575850562817e-05
-1.25216413701049e-05
-1.62988707201404e-05
-1.61614321956365e-05
-4.2393496731897e-06
-2.15682905891077e-05
-3.05302988266708e-05
-3.63789008660244e-05
-2.71780157717442e-05
-1.69771989269878e-05
-2.30278495201157e-05
-1.56384159748711e-05
-2.36083516802996e-05
-7.05901514122739e-06
-5.36946388420658e-05
-6.80401964733195e-06
-1.76848540531523e-05
-3.77680701871971e-05
-1.8520548513489e-05
-3.51656207142957e-05
-2.18471270217737e-05
-2.33348715906607e-05
-1.86731995090636e-05
-4.56718932831127e-05
-3.23583787722113e-05
-4.6111313422482e-06
-3.19826369225996e-05
-3.42673641314383e-05
-2.23045828900122e-05
2.4833133979033e-06
-1.42495057585987e-06
6.6523178949884e-06
-7.13551141555843e-06
-3.15360208380224e-06
-3.57773491719491e-05
-2.42182938587813e-05
-3.50395161362565e-05
-1.99081838976081e-05
1.03176016359332e-05
-1.32052266268243e-05
-2.30678470585294e-05
-3.19155731183545e-05
-1.33453992632567e-05
-7.15946166471872e-06
-4.31401409236024e-06
-2.31647147645833e-06
-2.62986509357311e-05
-3.16280125787062e-05
-9.67033046516286e-06
1.2321593328182e-07
-2.81576386157227e-05
-1.05358679502497e-05
-3.86305408176352e-06
-1.48515051575986e-05
-3.7780946458342e-05
-1.35856396035584e-05
-3.15787292409469e-05
-1.50015002817631e-05
-2.64694823185332e-06
-1.45217386872411e-05
-1.33314904852412e-05
-1.98421644365527e-05
-2.30838603557594e-05
-8.16372014389303e-06
-3.25793396041055e-06
-1.18958092090853e-05
-1.91384892838705e-05
-2.10128269896172e-05
-9.6874467613977e-06
-1.87115908850786e-05
-2.92077677024673e-05
-3.92266211856951e-05
-1.64523137354136e-05
-3.47829624894007e-05
-2.64099723354231e-05
-1.00104381573435e-05
-4.14959668440019e-06
-6.5378094462662e-06
-2.64449962909977e-05
-1.54872304720537e-05
-2.05788686768374e-05
-7.49272745925971e-06
3.33545867526526e-07
-3.028455597183e-05
-3.01062715005903e-05
-2.91329112046189e-05
-1.29538159484559e-05
-3.75900070187096e-05
-5.42959322324417e-06
-1.90341788282243e-05
-1.78394745185324e-05
-3.74788921385356e-05
-1.66881658067977e-05
-2.68919961747484e-05
-1.93621077180847e-05
-2.23763449558329e-05
-3.98839586653076e-06
-3.84452560694035e-05
-1.54711703086196e-05
-1.1386118329835e-05
-6.08522006123868e-06
-2.96768507340598e-05
-2.29756116653057e-05
-3.36771694350747e-05
-2.52911283082798e-05
-1.47950486803723e-05
-2.03356319029044e-05
-3.47391383351008e-05
-4.82538623451134e-06
-7.30788720926221e-06
-1.62677047443492e-07
-1.39559047304374e-05
-2.65820008564579e-05
-2.98944482833658e-05
-2.72528232819174e-05
-2.61645367009586e-05
-4.37003468963202e-05
-2.79188855534705e-05
-2.17583288267631e-05
-8.70042473404271e-06
-1.90939593445586e-05
-1.8518461635146e-05
-1.02513468041689e-05
-3.62914434748667e-05
-3.67607690449664e-05
-1.67017070771138e-05
-2.33385046974865e-05
-3.32947909656084e-05
-1.28891205134641e-05
-2.29636924842148e-05
1.84268192061337e-06
-2.80562031434728e-05
6.6721918904125e-06
-1.36431323837716e-05
-2.79661101761452e-05
-1.63569924069407e-06
-2.03409577039128e-05
-5.39515744261188e-06
-5.05823428511648e-06
-2.26054692129192e-05
-2.47476264040482e-06
-1.89444600026547e-05
-1.1444394462083e-05
-2.40158465201721e-05
-2.00406844269988e-05
-2.72229552713008e-05
-1.99622406445376e-05
-2.34221594960495e-05
-5.04076907216825e-05
-1.81235567757498e-05
-3.62621224836418e-05
-2.66551487307951e-05
-2.94133264209692e-05
-2.86552097038189e-05
-1.06246912453205e-05
-1.80506669050738e-05
-1.36631415860429e-05
-7.3499174044909e-06
-2.11724894972174e-05
-2.50355175322813e-06
-1.19759406237146e-05
-3.03656087832908e-06
7.3774411411005e-06
-2.52104785981965e-05
-2.84781686331001e-05
-1.43768190796589e-05
-1.65497668131883e-05
-8.61015644841857e-06
-1.64848943636515e-05
-2.27861631265038e-05
-9.09289753115953e-06
-2.27138820415817e-05
-2.75410130038097e-06
-2.04213887480579e-05
-2.07912009828601e-05
-1.13038476341286e-05
-1.74906398758096e-05
-8.21545142460711e-06
-3.74482381501418e-05
-2.68787079534612e-05
-3.36347833890091e-06
-2.04987412698004e-05
-2.33619446805928e-05
-1.6139810288968e-05
-2.67329639286445e-05
-1.49271505887912e-05
-1.45214424080059e-05
-2.9492001602221e-05
2.40985115056448e-06
-5.22753293509031e-06
-1.92178939861876e-05
-5.98653424812348e-06
-1.8620779609368e-05
-1.51502947845045e-05
-1.82367933013371e-05
-5.51284382684028e-06
-2.44662292211506e-05
-7.07079121103104e-06
-3.41700913164819e-05
-3.73140137808998e-05
-4.0482793481908e-05
-3.16355249030641e-05
-2.17673838830805e-05
-2.65517855777247e-05
-1.42912705127458e-05
-5.70875240816127e-06
-1.12607907980291e-05
-1.8159465498524e-05
-1.72875200936848e-05
-1.51881565034213e-05
-2.043793367587e-05
-1.50883378738994e-05
-2.01342921067794e-05
-1.52437740055395e-05
-4.15251923479702e-06
-1.75261941136251e-05
-1.76774380294264e-06
-3.71625122474644e-05
-1.73024661742671e-05
-8.09345733626486e-06
-1.51647564913583e-05
-1.19736235399084e-05
-2.11355463829957e-05
-3.80844800822101e-05
-1.35776563386487e-05
-3.00823679566086e-05
-1.27260951805852e-05
-2.34193499647005e-05
-3.79482225569483e-05
-3.66675455509792e-05
-1.42569997452209e-05
-1.41999003244966e-05
-2.33563071222478e-05
-2.53635923671417e-05
-2.60870960211474e-05
-2.28525133804384e-05
-6.2077009189522e-06
-2.75347228363547e-06
-3.01901766208943e-05
-2.90532782630916e-05
-1.69387401397618e-05
1.79843782479684e-08
-9.14636894138713e-06
-1.44519775417322e-05
-1.25333526121946e-05
-2.3943978487988e-05
-1.86148272096001e-05
-1.39466299541988e-05
-1.62284937586691e-05
-1.65378144181954e-05
-1.47242587541889e-05
-2.72494897634793e-05
-1.4198564676701e-05
1.23680830476115e-05
-2.31418945223692e-05
-7.6783352647796e-06
-1.03297479256394e-05
-1.40268050907516e-05
-2.9611443698552e-05
-8.50382445061764e-06
-3.26345292948967e-05
-1.37140035134307e-05
-1.68900992075897e-05
-1.14720907246553e-05
-1.97878552936938e-05
8.78018367301485e-06
-2.22699930951583e-05
-3.55731056978829e-05
-9.07147879679522e-06
1.74045008244524e-06
-2.38555174165525e-05
-1.86783683238769e-05
-9.8569406365892e-06
-3.77058792296685e-05
-2.93409163736097e-05
-8.64918555298293e-06
-1.64691262205765e-05
-1.56612087561725e-05
-1.66403165990021e-05
-1.97140905857513e-05
-4.21354565228265e-06
-1.10671608476694e-05
-1.84866239942003e-05
-2.8664223087296e-05
-1.88812594578961e-05
1.08618782363894e-06
-1.2956543850073e-05
-1.02704664069707e-05
-1.59140210402968e-05
-1.89673007028223e-06
2.23925570477213e-05
-1.99926110848541e-05
-2.00834664031092e-05
-5.92067361012715e-06
-1.62274303814582e-05
2.02962630474677e-06
-2.48353020562684e-05
-4.44521365084051e-05
-2.96852878908256e-05
-2.77452171556725e-05
-2.86934760762975e-05
-1.60804744482209e-05
-2.25275451659736e-05
-9.73060924866607e-06
-3.37936583089777e-05
-1.41765226016029e-05
-1.60493996078433e-05
7.28502906172255e-06
-2.77584156985349e-05
-2.80215817493183e-05
-9.80144946743948e-06
-2.20480368579201e-05
-2.25784244126481e-05
-1.11339382277288e-05
-1.66402203290745e-05
-4.3151485637159e-05
-1.48090508483584e-05
3.18210514644053e-06
-1.23538304351528e-05
-1.78988847169859e-05
-3.4494330291681e-05
-1.01310065166907e-05
-2.62454616518053e-05
-7.69674085284505e-06
-3.4296958447237e-05
-4.27499012903352e-05
-4.45851194308173e-06
-2.25911594551059e-05
-2.49547676720602e-05
-7.56460962210294e-06
-3.34312709637841e-05
-2.73905854586352e-05
-2.25014823844679e-05
-9.3742557543726e-06
-7.84315007064041e-06
-1.8243050926217e-05
-3.5329395712584e-05
-2.34045257418916e-05
-6.21378664398076e-06
-1.28693518002525e-05
-3.74878353311785e-06
-1.85482472698148e-05
-1.58694777499057e-05
-1.93269791355963e-05
-2.0301196909647e-05
-1.10196807867024e-05
-1.07584470086395e-05
-1.95484908659195e-05
-4.39635387215967e-06
-1.76383437016723e-05
-2.96418968170248e-05
-3.32890365678237e-05
-3.0029358763638e-05
-2.83891239588087e-05
-1.91587973441837e-05
-2.49808349866783e-05
-3.11320008973397e-05
-2.66502192847167e-05
-2.87854220690772e-05
-3.75349526838459e-05
-2.99499141417323e-05
-1.02730516244161e-05
-3.02841688189278e-05
-1.55535628872248e-05
-6.66681269299311e-06
-4.82245248686253e-06
-1.42529948413509e-05
-4.34262151738526e-06
9.29954417561124e-07
-3.07791820011482e-05
-2.9570763172632e-06
-1.19477101508281e-05
-4.90985542040832e-06
-2.6964072836158e-05
-1.56018185400371e-05
-1.22267781691578e-05
-2.97483724436018e-05
4.34951637698429e-07
-5.66632870488245e-06
-1.000560859614e-05
3.68090218160429e-06
-8.09085003290813e-06
-1.7114148157514e-05
-2.31569890970935e-05
-1.37770128836341e-05
-1.21835992507093e-05
-6.43319249296859e-06
-6.22348979111737e-06
-3.33024512061187e-05
-3.47044558328772e-06
-1.63167987436018e-05
-1.901450818861e-05
-1.9642495546367e-05
-2.43468919368354e-05
-2.49920166808058e-05
-1.81380336840284e-05
-3.01576342613656e-05
-1.29331893742073e-05
-1.58299051487497e-05
-3.90406255204509e-05
-2.75505915785679e-05
-1.41509203103872e-05
-4.70685070831836e-05
-1.91442726883642e-05
-4.33639219311665e-05
-1.24436772925922e-05
-3.29154749860194e-05
-8.97517261592142e-06
-1.30727389889019e-05
-2.7617589529177e-05
-3.46531721913657e-05
-3.27235551314828e-05
-6.77768185925062e-06
-1.12774532763794e-05
-1.75080549575664e-05
-3.5803999983728e-05
-9.17979390436941e-06
-2.57079534712998e-05
-1.33847244319372e-05
-1.06954376437968e-05
-2.97802114581986e-05
-1.92657009853147e-05
-2.94800098756066e-05
-1.89051544505036e-05
-1.20351522059364e-05
9.45990794740623e-07
-3.62048902552688e-05
-2.57977204050071e-05
-2.79807704048824e-05
-2.84873661301823e-05
-4.50650251378077e-06
-1.52487422435037e-05
-3.05473192379953e-05
-2.00044067486256e-05
-2.29671001907842e-05
-1.37662716026612e-05
-1.66446177212009e-05
-3.03047788365918e-05
-1.04945199126972e-05
-1.87109329826252e-05
-1.41680542393889e-05
-2.70996781443681e-06
-1.60429317216829e-05
6.26412265749391e-06
-6.40049865640621e-06
-6.79411320854989e-06
-2.04600705588856e-05
-2.3060142624062e-05
-7.20293349614842e-06
-3.20031637517042e-05
-4.36039441132051e-05
-3.7412862242123e-05
-2.21038771574715e-05
-7.09320896341746e-06
-1.6458897164958e-06
-2.45577256360881e-05
-1.88238578655169e-05
-3.40545555753095e-05
-2.70431139645107e-06
-8.52995955605459e-06
-1.45117359955977e-05
1.75502665910765e-06
-1.77596532216019e-05
-3.25900724224432e-05
-2.04683086097428e-05
-2.87294163977882e-05
-3.58829831985986e-05
-2.49279615782171e-05
-5.03159450859597e-05
-1.54316777376847e-05
-3.52834659156764e-05
-3.03540331988365e-05
-2.02973136755576e-05
-8.00190558120265e-06
-3.26283056421992e-06
-4.14601007880652e-05
-3.21188436122473e-05
-9.19061962498058e-06
-7.93182634032003e-06
-3.10422370258917e-05
-3.59867924189853e-05
-3.38456809606186e-05
-8.2340791427129e-06
-3.48727639588873e-05
-3.06463500357988e-05
-2.60358862390379e-05
-9.49169005785468e-06
-1.04160450139251e-05
-1.74598029764007e-05
-3.24278899192364e-05
-3.10187498847253e-05
-1.05478548325237e-05
-3.83861906226968e-05
-3.13812943702788e-05
-2.95653476606395e-05
-6.89488057405752e-06
-9.25273703363621e-06
-1.71880248432117e-05
-1.64928568620639e-05
-1.70118138644649e-05
-2.83890893696279e-05
-1.88896352253338e-05
-3.65311414070755e-05
-1.72933971260022e-05
-2.45989149861999e-05
-7.28324735215209e-06
9.27014082784354e-06
-1.97472158036645e-05
3.95830906215589e-07
-4.36538412386129e-06
-9.54260554384875e-06
-2.91056979116245e-05
2.08215024338456e-05
-2.52597810066589e-05
-2.23126827095558e-05
-1.90463176381748e-05
-2.233897710193e-05
-2.32049108793562e-05
-1.41243584129309e-05
-1.11667855141772e-05
-2.2595113448463e-05
-6.41649141317626e-06
-7.9901495555252e-06
-2.55686697138142e-05
-1.67293771182635e-05
-1.96469043628225e-05
-1.74858745796318e-06
-3.2232241030303e-05
-1.13869580817303e-05
-2.21827340970429e-05
-3.25311265113073e-05
-2.18069175909828e-05
-3.08429440033543e-05
-1.84594405664092e-05
-2.9734183268648e-05
3.29937672038568e-06
-1.31998142819414e-07
-3.60671233966561e-05
-1.10047734868596e-05
-1.32416647572046e-05
4.10562475496993e-06
-1.23794010700156e-05
-2.35384903004968e-05
-1.8748090016274e-05
-2.99763001279588e-05
-3.04707360338264e-05
-1.68366329206115e-05
-1.99155720853276e-05
-2.24481732524474e-05
-3.45153170003942e-05
-1.50746964448295e-05
-2.78351671147434e-05
-3.06328740185842e-05
-4.75306288870711e-05
-3.20275618911586e-05
-1.55283332880732e-05
-1.70784845417231e-05
-1.42419214764927e-05
-2.9501845756378e-05
-1.83942297802512e-07
-6.69131796846422e-06
-1.02975815976387e-05
-6.6684601421828e-06
-9.1184805725969e-06
-1.94623728303991e-05
-2.75947705379095e-05
-1.30011816332632e-07
-1.38502251122739e-05
-2.20120759304112e-05
-1.4381235090421e-05
-4.07224812669532e-05
-2.1389911346341e-05
-2.47130092442586e-05
-3.28905489949479e-05
-2.06982121791148e-05
-4.27702788883466e-06
-1.71925634935836e-05
-2.88593065604107e-05
-2.56168848364891e-05
-1.83435558615838e-05
-2.50725621858546e-05
-2.5051102937026e-05
-3.78601916575447e-05
-4.84340235377238e-05
-1.3376361449825e-05
-3.53814018578248e-05
-2.45078868459225e-05
-3.94416933508287e-05
-1.42344770377907e-06
-1.86833231137514e-05
-1.10835758072584e-05
-8.57046858892395e-06
-2.26048205931856e-05
-1.08652584372868e-05
-1.42514699756831e-05
-1.66110208784592e-06
-1.41318276588263e-06
-3.08273900767674e-05
-1.91113563494268e-05
-3.2906265402802e-05
-9.97085318867248e-06
-1.15930851284337e-05
-2.79673992788156e-05
-2.17225763199602e-05
-2.76657675771652e-05
-2.61060220435796e-05
-1.74806156132198e-05
-5.59548009925305e-07
-2.24689397417788e-05
-1.75247289842858e-05
-1.04451148097962e-05
-2.02240406848303e-05
-3.01976726879976e-05
-2.32153778801348e-05
-2.71789567449075e-05
-3.76220997661758e-05
-7.93269457747485e-06
-1.95279814276541e-05
-2.28866437947988e-05
-3.17617986200697e-05
-3.63217917156936e-05
-1.52619029798786e-05
1.9335838539654e-06
-1.85321512502324e-05
-2.62853954074814e-05
-1.48941465158623e-05
-5.95763465386282e-06
-9.11092059067657e-06
-2.13257629584558e-05
-4.90844253096626e-05
-3.21250528185326e-05
-1.54898051763586e-05
-1.64416989185954e-05
-1.33341778520021e-05
-1.80798586420443e-05
-3.24159301180831e-05
-5.88943908470947e-05
-2.98374159689357e-05
-1.62846094320407e-06
-2.08043593657425e-05
-2.1473570630879e-05
2.85434816654037e-06
1.16981958614772e-05
-2.73694586370176e-05
-7.76851252045683e-06
-5.97920540180119e-06
-8.26857845203791e-06
-1.70777648288182e-05
-4.28842256209628e-05
-2.16840385962453e-05
-2.1943129987222e-05
-2.69757721757921e-05
-1.9289405423656e-05
-4.87117547560009e-05
-1.10402544893152e-05
-2.96871699123917e-05
-3.69992030608503e-05
-8.44958518773577e-06
-3.34463251918608e-05
-1.83094407506211e-05
3.24775012673113e-07
-1.86694763751164e-05
-1.52854376997506e-05
-7.08597216642605e-08
-1.78481708351285e-05
-1.61406256802888e-05
-2.3283681930189e-05
-1.49078313478106e-05
-7.02224774551117e-06
-1.29747452298189e-05
-1.21457623261359e-05
-2.11101272952819e-05
-7.44148951246687e-07
-3.02774118029892e-06
-2.2603919176521e-05
-1.28841090842938e-05
-2.86165027667931e-05
-9.61188652669386e-06
-2.49551632745294e-05
-4.00893075507965e-05
-3.25053674071867e-05
-1.31648026335433e-05
-1.25771507636979e-05
-2.66557432389356e-05
-9.57189301514902e-06
-2.34912081832265e-05
-9.21293841275968e-06
-5.85027951474254e-06
-1.52362895388264e-05
-2.07727782105862e-05
-2.21796960336874e-05
-1.74337027329226e-05
-1.35218779633097e-05
-1.33856438142134e-05
-2.14976140754028e-06
-2.00555975860052e-05
-1.19600889301442e-05
-2.3268000387144e-05
-7.83380080267161e-06
-1.23985179050137e-05
-1.77776990377966e-05
-1.33067315362704e-05
-1.57837067451166e-05
-3.13190025324797e-05
-3.15426332934337e-05
-4.09611574370817e-06
-1.31861918881053e-05
-3.30082032829126e-05
-2.9716020988464e-05
-3.17062224051237e-05
1.92067080768846e-06
6.80507668324681e-06
-1.79445979627167e-05
-2.33253752314029e-05
-2.9364440002975e-05
-1.19722270156729e-05
-4.34496585675322e-06
-9.27243535219749e-06
-3.5212910099865e-06
-4.62510310720649e-06
-1.6581112666073e-05
-2.41853960569996e-05
-1.8833139228595e-05
-3.77372880235362e-06
-5.99704980700164e-06
-9.3411211928004e-06
-3.58174261757901e-05
-3.23452454451834e-05
-2.42054644787408e-05
-2.5303329089711e-05
-4.1543896128375e-05
-4.15711434608641e-05
-2.98317773751306e-05
-9.21352957275409e-06
-1.24766996224337e-05
-3.13954690886173e-05
-5.8308714750607e-06
-3.78756943225226e-05
-4.70881110904724e-06
-3.10824839521863e-06
-3.10975599474857e-05
-2.53988717142849e-05
-2.2505232761525e-05
-1.41092545406853e-05
-2.61547778709679e-05
-1.51566928754956e-05
-2.71312525498769e-05
-2.55399642733423e-05
5.15118255388675e-06
-3.78458717692358e-05
-3.34839239317858e-05
-2.31984968619973e-05
-3.85138891784722e-05
-2.45218288534233e-05
-4.09023433629803e-05
-2.98340786925228e-05
-1.19957880919523e-05
-1.67138831648459e-05
-3.33389533006618e-05
-2.02686590710368e-05
-3.05056426458515e-05
-2.61146078297563e-05
-1.12929871803238e-05
7.19278637929588e-06
-1.37907247680544e-05
6.6634905442635e-06
-1.08464278157058e-05
-8.32240347058174e-06
-3.79676098029001e-06
-2.94703946996242e-05
-2.01640158575051e-05
-9.31797286357332e-06
-1.91820263783803e-05
-1.58022261581185e-05
9.26118406529974e-07
-1.3814337254757e-05
-1.16075175762514e-05
-3.27051579110796e-05
-1.23983806217541e-05
-3.27536761121001e-05
-1.27007334184402e-05
-1.34430977738672e-06
-3.16442402555353e-05
-1.21344710729002e-05
6.6681237956952e-06
-1.11911525661585e-05
-2.65874920647129e-05
-1.33301674073158e-05
-1.98585104001712e-05
5.91125316067371e-06
-2.2198839254764e-05
-4.25919825602785e-05
-2.39812566256254e-05
-1.11884756690967e-05
-1.46167436725452e-05
-1.18650015281731e-05
-3.08680279568889e-05
-2.54394991362439e-06
-1.8713660578142e-05
-4.02176245484449e-05
-2.57354582380959e-05
-1.6012872244308e-06
-4.18144418197834e-07
-2.76449334974927e-05
-3.7203281796404e-05
-2.90998854007501e-05
-2.77649346219349e-05
-3.46618877020503e-05
-8.10736057739991e-06
-2.27003196523862e-05
-3.26141934860487e-05
-2.74747592837822e-05
-2.4608933862967e-05
-3.46639122712805e-05
-1.61380094343979e-05
-5.0193813456554e-06
-1.1975285790555e-05
-1.53805504037518e-05
-2.58310828068644e-05
-1.35005948566694e-05
-1.46168007738276e-05
-5.59921700916137e-06
-2.69382393255217e-05
-3.72375086203912e-05
-3.0220977207404e-05
-1.08226887012754e-05
-1.32499574282767e-05
-1.70489316384001e-05
-2.28112415973239e-05
6.24385469258413e-06
-2.57183936024765e-05
-2.98937296657379e-05
-3.28405739884442e-05
-2.25428673416749e-05
-1.17129799551301e-05
-2.10681321244523e-06
-6.47624866462586e-06
-4.20219581586861e-05
-1.202247459083e-05
-1.12949356910947e-05
-1.88159633139037e-05
-2.84829995006642e-05
-2.26100440630305e-05
9.08376911693648e-06
-1.67855338953158e-05
-6.6011895408908e-06
-2.22095684954026e-05
-5.48614089211876e-06
-1.29259131319915e-05
-1.60471508132697e-05
-1.83668926778571e-05
-8.36164641905209e-06
-6.65608903755327e-06
-1.38613070497346e-05
-2.85444239117211e-05
-2.24823952497373e-05
-1.48468398404851e-05
-2.45889295896835e-05
-2.58512106633828e-05
1.38675598292872e-06
-9.6030671267315e-06
-2.16836578536962e-05
-1.07806673221611e-05
-2.60099912770833e-05
-2.5662105972774e-05
-4.74237956784716e-06
-1.02696885151229e-05
-2.50257780853027e-05
-1.81089107908594e-05
-3.46439367276022e-05
-4.06617339191545e-06
-3.11346146808978e-06
-1.15954853726024e-05
-8.95986372334111e-06
-1.33637123138654e-05
-1.79540269857189e-05
-6.50273676678803e-06
-1.49419916875861e-05
-2.72589580462987e-05
-2.97849955070979e-05
-4.79200842825415e-06
-4.55936665620731e-05
-9.23576548215147e-06
-2.29988882072968e-05
-8.57031243785728e-07
-7.69870070261811e-06
-7.81259805420338e-06
-2.86126790377856e-05
-2.45795530532735e-05
5.99373866626562e-06
-1.0631283291907e-05
-2.73907291404821e-05
-1.58473990744198e-05
-7.74047602686432e-06
-3.29742922344289e-05
-1.45150759321846e-05
-1.64594414232411e-05
-2.33518421035776e-05
-3.69358966503698e-05
-2.45689672096291e-05
-1.9138571601629e-05
-4.06215522700317e-05
-2.37754764755353e-05
-2.61836436552307e-05
-2.743628986886e-05
-1.41643190171339e-05
-3.06479153132555e-05
-2.10344146877629e-05
-3.12514304958161e-05
-3.39421225402313e-05
-2.33933262616762e-05
-2.08455839647368e-05
-2.97391566196028e-05
1.26809781535945e-06
-1.36355828564893e-05
-4.79122889188893e-06
-3.05556187031421e-05
-3.0238546697389e-05
-2.37108775418693e-05
-4.79763019747422e-05
-2.24979007073858e-05
-2.40236173940754e-05
-2.58592428358433e-05
-1.16137801283268e-06
-1.37382531440497e-05
-1.65885126373185e-05
-2.5236166174211e-05
-4.5471165634251e-06
-2.76905331541344e-06
-2.77869837772898e-05
-3.41139652993209e-05
-1.52656049763738e-05
-2.5740009522989e-05
-2.13616962268078e-05
-1.27997018749942e-05
-1.10390587004401e-05
-2.49717302792521e-06
-5.31012303731759e-06
-1.8920920868138e-05
-2.89687078704059e-05
1.89457533913319e-06
-1.22159804691059e-05
-3.41818352106327e-05
-1.94860076972135e-05
-1.20616698988778e-05
-2.00010677345269e-05
-2.66627827200509e-06
-2.074402953892e-05
3.16622541709161e-06
-5.67291635484371e-07
-1.30905273595524e-05
-1.22726684890195e-05
-1.75849516029915e-05
-2.66034443260038e-05
-1.49841453462247e-05
-1.8799474198379e-05
-9.11633914146725e-06
-2.58674513294291e-05
-2.07449554851133e-05
-3.84603210791891e-05
-3.86983764107378e-05
-9.18402540641771e-06
-1.71543033638314e-05
-9.87952231153852e-06
-9.26541200516913e-06
-1.50823574088671e-05
-6.79613805979827e-06
-2.16549691216137e-05
-1.8794535267189e-05
-3.08642948157381e-05
-1.80013556003802e-05
-1.10691522863197e-05
-4.97486842819161e-06
-4.36028977876316e-05
2.09165325751952e-06
-1.66442613188288e-05
-2.51387708089348e-05
-3.11777470546795e-05
-1.43494706710643e-05
-2.54539365792059e-05
7.40315557389695e-06
-4.04884338147187e-05
-3.19076460984249e-05
-2.54265720993994e-05
-3.06067799383503e-05
-3.95130756875047e-06
-3.19488728936606e-05
-2.5122412645416e-05
-1.84252332015779e-05
-1.4484099082958e-05
-2.33667319159279e-05
-1.04059807704797e-06
-3.09585327960435e-05
-1.63142898923836e-05
-2.80305797713415e-05
-7.17717240150864e-07
8.52800728714147e-07
-2.95183977966841e-05
-2.95090134223558e-05
-2.1538001616136e-05
-3.88675476796759e-06
-1.7389821324247e-05
-1.49255806129554e-05
-1.59068384034755e-05
-4.66603766057358e-07
-2.22753430201706e-05
-1.09775602852411e-05
-2.98891330343502e-06
-7.92343467064799e-06
-2.23911357951912e-05
-1.40750058117431e-05
-2.48871915593039e-05
1.3139381148937e-06
-8.89311015862156e-06
8.60546322024567e-06
-1.65271941375142e-05
-2.76716132695409e-05
-2.45694195816139e-06
-2.69247459874728e-05
-8.69909484548045e-06
-2.91330352114706e-05
-2.79296215394929e-05
-1.27493487461561e-05
-1.9965545354671e-05
-3.08441459893072e-05
-1.3362009312271e-05
-2.09641335136907e-05
-2.06345754508895e-05
-4.08965465701701e-05
-3.14929452902455e-05
-3.51002318544311e-05
-2.82298084163502e-05
-2.0832886800067e-05
-2.38212598099644e-05
-1.3647623837354e-05
-9.81081122855862e-06
-8.62962706465729e-06
-1.31521698715452e-05
-1.98882399138299e-05
-3.17007546698829e-05
-1.45267818292852e-05
-1.53976237857435e-05
-5.58900131832894e-06
-2.01415736796041e-05
-2.3421412209117e-05
1.0614757048305e-06
-1.31129622865567e-05
-2.18770412523415e-05
-4.02712372726962e-05
-2.96405678900574e-05
-6.49904905159233e-06
-1.47597441438853e-05
-3.42245831717699e-05
-1.40646728669087e-05
-3.62330628849568e-05
-1.37773857422775e-05
-2.73639418416873e-06
-1.19456934342004e-05
-2.61856063871677e-05
-2.99036294940302e-05
-2.02100009198407e-05
-1.98697607057539e-05
-2.68182148402142e-05
-2.08163234015123e-05
-2.91987186283204e-05
-2.18002530300395e-05
-1.393163565396e-05
-3.14373908115937e-05
-1.71100979445102e-05
-2.70112797963565e-05
-3.03544938155416e-05
-1.97143722487691e-05
-2.80528631231142e-05
-2.66700457234312e-05
-3.54583314290564e-05
-2.83838238250058e-05
-9.00645552028506e-06
-6.69707949722443e-06
-3.15532512587369e-05
-2.3922000784546e-05
-1.68328297350655e-05
-3.16604079338964e-05
-1.94492031932892e-05
-3.41296012416573e-05
-1.60082031868426e-05
-1.81577089392334e-05
-2.03280767003187e-05
-2.69664584592559e-06
-3.22241157941198e-05
-2.43602507874216e-05
-1.18265951527303e-05
-2.5841800446344e-05
3.61163431002285e-06
-2.06915758466433e-05
-1.0722598797635e-05
-2.41172872372326e-05
-3.99701082239229e-05
-2.00779367457905e-05
-2.16643655085673e-05
-7.28051621482076e-06
-1.94058142327914e-05
-8.68405486646823e-06
-7.55533123618218e-08
-1.03222564334909e-05
-2.37935656995845e-05
-1.91729927002671e-05
-2.83919751887021e-05
-2.47768656434362e-05
-2.49939599080575e-05
4.02585967259231e-06
-7.64822635773874e-08
-2.28780738978379e-05
-2.17977061592594e-05
-2.50846611228283e-05
-2.96242128346914e-05
-1.15644517319545e-05
-2.97217112200802e-05
-3.93020766945796e-05
-1.57312953805163e-05
-1.10198820116787e-05
-9.93455941414307e-06
-2.25687910607117e-05
-2.124610029643e-05
-1.13452142182102e-05
-3.43421009890721e-05
-2.15871268232946e-05
-1.94035113095371e-05
-7.92080065479442e-06
1.32004713081891e-06
-2.02333471867029e-05
-3.51816563469122e-05
-2.2414607518556e-05
-2.20160987216068e-05
-2.038039817096e-05
-2.58119455337487e-05
-1.40599960872307e-05
-2.84699183582168e-05
-1.93816011743628e-05
-1.9949026688732e-05
-3.21996999731594e-05
-2.99444543698621e-05
-3.74121975085946e-05
-3.45892058900471e-05
-8.24391502596926e-06
-3.20832959046461e-05
-2.5329921630761e-05
-1.51012085527023e-05
-1.00669429720004e-05
-1.24553516245352e-05
-2.2103128791503e-05
-6.72421733277261e-06
-1.48260110452784e-05
4.94568503114351e-06
-1.59130646293037e-06
-3.18082851981262e-05
-1.06485185635122e-05
-2.06345380226312e-05
-1.75546958552299e-05
-1.46515852570575e-05
-2.952057722589e-05
-9.8261888098751e-06
-2.02005421981893e-05
-1.66354533354289e-05
-3.76259843215668e-05
-1.42575219928393e-05
-5.4212539744131e-05
-2.10551474211675e-05
-3.04917604622033e-05
-2.12696174434702e-05
-2.01789273311226e-05
-3.38635187619133e-05
-4.09325215679014e-06
-2.97270518392625e-05
-2.2789132573463e-05
-1.2658702224425e-05
-1.76992379228154e-05
9.88896368031603e-07
-2.02879070329989e-05
-2.84070766292495e-05
-2.75080815691966e-05
7.79089900654005e-06
-2.51631081490127e-05
-1.3791685596328e-06
-1.10571720095906e-05
-2.77331468534142e-05
-7.68871601366734e-06
-2.24517829759502e-05
-2.27518321475712e-05
-2.88332278226895e-05
-2.13604319497286e-05
-3.46136408912399e-05
-8.81888734192251e-06
-2.45393736408295e-05
-2.41988866779803e-05
-1.19928707295969e-05
-2.09332196040357e-05
-3.93275150886894e-05
-3.43631010941309e-05
-3.47325705565126e-05
-3.05227272357772e-05
-5.81379181546676e-06
-2.8528038946495e-05
-1.03647222446644e-05
-1.43967628965795e-05
-1.92804981046547e-06
-2.06954698452337e-05
-1.58475103247587e-05
-3.11752366078343e-05
-1.64787626355594e-05
-1.39995270558046e-05
-4.10937932101128e-05
-3.28546305056806e-05
-3.67288073539909e-05
-1.20542279343073e-05
-2.22760192197425e-05
-1.05106361747779e-05
-1.34794547028145e-05
-1.75440636120774e-05
-1.21042018110339e-05
-1.51563404539074e-05
-2.53630129693282e-05
-3.34430621929329e-05
-1.74805017429669e-05
-1.45451696781955e-05
-1.66958125366186e-05
-1.10637997805223e-05
-9.29429134841964e-06
-2.82455448529818e-05
1.13751806225107e-06
-3.1326549504413e-06
-5.62071845439992e-06
3.90956866011151e-07
-2.01573688144707e-05
-1.17929742364961e-05
-3.97082714363608e-06
-1.72504689033957e-05
-9.89472918416129e-06
-3.88356927052529e-05
-2.77610479326949e-05
-2.16474265753602e-05
-2.87145641398599e-05
-6.89130786287013e-06
-4.7289831389846e-06
-2.5189419793954e-05
-2.83320251282382e-05
-1.12703621244753e-05
-1.29224671576174e-05
-2.97609661221171e-05
-3.80832048136162e-05
-1.55584151073211e-05
-1.78618753752809e-05
-1.7465003316224e-05
-1.28810716715724e-05
-1.85594776419791e-05
-1.7168424032377e-05
1.59400457735446e-05
-1.22943082633679e-05
-4.77211425246e-05
-5.7505069288667e-06
-3.84657716342975e-05
-2.44800384207307e-05
-1.02337553279911e-05
-1.90480119895549e-05
-8.27553446337981e-06
-2.8444638556217e-06
-9.71561057617291e-06
-2.61686855098124e-05
-1.54551829445661e-05
-7.23496211606579e-06
-2.45932880359912e-05
-1.62808593169281e-05
-8.80727059634509e-06
-3.72871269760587e-05
-1.7784267637233e-05
-1.41779042251875e-05
-1.20993475163777e-05
-1.1783583018916e-05
-1.14849451499156e-05
-3.19374243439123e-05
-1.32360909067728e-05
-2.86787935128836e-05
-8.37757775648954e-06
-2.90415827355256e-05
-4.56909418005597e-05
-2.07414452175679e-05
-2.9418311366851e-05
-3.5672106046727e-05
-6.7423413790351e-06
-3.21834399700879e-05
-3.53024582001823e-05
4.38694128148627e-06
-1.7690431855379e-05
-3.88515165767957e-05
-2.63332830118141e-05
-2.27243155548259e-07
-2.4125067947182e-05
-8.53695572761419e-06
3.17874424097172e-06
-3.16158403704091e-05
-2.25254478499472e-05
-2.27622953388762e-05
-5.42218564541592e-06
-7.35607546565224e-06
-3.88381213140988e-05
-2.52694526953015e-06
-1.90212580568413e-05
-1.67974437735539e-05
-6.18494534478533e-06
-2.20103843151952e-05
-2.68642126375923e-05
-2.83390372362786e-05
-2.14573897009353e-05
-8.85903469660543e-06
-3.49282689733412e-05
-4.40674922283453e-06
-2.83643440320063e-05
-2.28713641517169e-05
-1.93568555872221e-05
-2.40605667712536e-05
-1.17784080054564e-05
-1.2287425534219e-05
-2.00822255228338e-05
-1.81548726519513e-05
-9.18298294409982e-06
-5.08328204557907e-06
3.13843614312845e-06
-2.03471881813909e-05
-2.12265184442238e-05
-7.46850009871884e-06
-1.02487197792286e-05
-1.9347549843456e-05
-1.54926621029599e-05
9.859594752711e-07
-1.06309567767149e-05
-2.67553556888543e-06
-7.36185105280666e-06
-1.16007615848916e-05
-2.40444061114662e-05
-2.6654153170016e-05
-1.02810710768172e-05
-3.37743229215627e-05
-3.28956435378584e-05
-2.94501905490402e-05
-9.32617543364094e-06
-2.834045928125e-05
-1.83804571475444e-05
-1.03841400109239e-05
-1.58806345654058e-05
-3.51001201385955e-06
4.32354336029381e-06
-1.56047437449266e-05
-2.24742169963809e-05
-3.94172928637733e-05
-5.81635245345182e-06
1.77162800986979e-05
-1.35883485405982e-05
-2.1578534230102e-05
1.86017707530049e-05
-2.58247308789295e-05
-1.85256639022056e-05
-1.75535252981839e-05
-3.47189298548778e-05
-1.5024240466246e-05
-3.31566201950492e-05
-2.24227757497753e-05
3.16206895575158e-06
-2.72771506703554e-05
-4.71605125825324e-05
-1.81801300652445e-05
-2.60923932852882e-05
-2.59050103432878e-05
-1.42535405260312e-05
5.25568174648946e-06
6.60715480835224e-06
-1.97424187016445e-05
-2.71766980405035e-05
9.31833214789301e-06
-1.27617092550631e-05
-4.43023070436391e-05
-3.75620555088291e-05
-3.37010742581506e-05
-2.13052442010475e-05
-3.18744056222168e-05
-1.7111338619796e-05
-2.57920580321024e-05
-2.16833325382269e-05
-8.0247398477788e-06
-3.66198631434124e-05
-9.21168937320173e-06
-1.7502509049819e-05
-3.23584192043704e-05
-3.61041390120309e-05
-2.07646974544903e-05
-3.92239759449034e-05
-2.48480188060181e-05
-2.33956486299262e-05
-1.01214351308759e-05
-2.02234736959835e-05
-1.22619516588356e-05
-1.24364138300947e-05
-2.09145355830649e-05
-1.83929469925759e-05
-1.51053466501212e-05
-1.9179898560997e-05
1.07492829604686e-06
-1.14078481558555e-05
-1.95629852163277e-05
-1.64458532433152e-05
-5.74277489373715e-06
-1.93387546968569e-05
-3.12520255314289e-05
-1.40237850529749e-05
-4.46414493235461e-05
-1.2266923299945e-05
-2.95086776948335e-05
-2.50188494416193e-05
-3.16356854902127e-05
3.66079605459412e-06
6.99013034331634e-06
-1.57597883744025e-05
-2.21904827431884e-05
-1.99973985605882e-05
-1.79883745530284e-05
-2.80769644325175e-05
-2.53074602400708e-05
-1.82197805515174e-05
-1.24671254802376e-05
-1.00510201945854e-05
-2.20921111148362e-05
-1.46422681903569e-05
-3.56396554317055e-05
-1.30260638232632e-05
-3.17931930155648e-05
-5.92940976998332e-06
-2.02125402084957e-05
-6.52680916962087e-06
-3.93610033449399e-05
-1.86910409428087e-05
6.66597806448598e-06
-4.60003824161071e-06
-3.24798242336987e-05
-1.10939813230152e-05
6.73799480110235e-06
-2.42852491519372e-05
-3.71344487167688e-05
-4.19093195884994e-06
-1.14994862663341e-05
-1.19849225102101e-05
-1.6683369403482e-05
-1.28786982293558e-05
-3.80147981820914e-06
-6.1210302078598e-06
-8.35408928128227e-06
-1.94105350351095e-05
-8.64744579386649e-06
-2.24138033545221e-05
-2.08334346299232e-05
-1.64872224206406e-05
-1.86745000466344e-05
-3.06542751424597e-05
-2.44588066299615e-05
-9.05342126305133e-06
-2.67181270005012e-05
-8.7474003787859e-06
-1.8532287878612e-05
-1.39325693918788e-05
-2.44130059207868e-05
-2.41711369517322e-05
-2.86088068131386e-05
-1.02675368669402e-05
-3.99111222003435e-05
5.83576078534345e-06
-4.47623969725295e-06
-2.0692584993349e-06
-5.92150074892048e-06
-7.81717353534371e-06
-2.82132397701587e-05
-2.25372302225221e-05
-1.54513639747994e-05
-4.00681057284553e-06
-4.54802862054133e-05
-1.94987728497457e-05
-1.40631733516066e-05
-9.89356147813376e-06
-2.9738047625519e-05
-3.37900514622038e-05
-3.18244479677385e-05
-2.65476242661011e-05
-9.45894950926321e-06
-2.51465674493719e-05
-1.28288935210836e-05
-1.62250978450984e-05
-3.50152861322245e-05
-1.45506617096882e-05
-2.07514854672484e-05
-1.39631628968452e-05
-1.75053572067102e-05
-2.2170166635723e-05
-7.67279040200581e-06
-6.19361906959718e-06
-1.67532008361227e-05
-2.22899671562834e-05
-1.79698964662501e-05
-2.04962221678164e-05
-2.92939191271087e-05
-1.55521669247864e-05
-1.52008669048649e-05
-1.51634327778065e-05
-4.84326196611739e-06
-1.34927734440824e-05
-1.35220111253801e-05
-7.63765403785079e-06
-1.16452994305498e-05
-1.86295332946138e-05
-2.30011371394181e-05
-2.28328211633201e-05
-6.37868292501615e-06
-1.94268978490784e-05
-1.12437029761876e-05
-2.82908657649764e-05
-1.40669207422108e-05
-1.3811859049424e-05
-1.22002634847119e-05
-1.3579130536495e-05
-2.03103172775493e-05
-1.98906100609542e-05
-1.02035926366764e-05
-3.82183990311699e-05
-2.15883759776341e-05
-1.89369368043373e-05
-1.26721507453534e-05
-3.12634605637955e-05
-1.23503651460988e-05
-1.15089539092113e-05
-2.29340156749904e-05
-2.80396149170274e-05
-1.04718912492046e-05
-1.83004411588462e-05
-2.44329088490922e-05
-3.5221217553478e-05
-2.7941503534877e-05
-2.1358507400192e-05
-2.34276059385806e-05
-3.40031092955845e-05
-2.67692276189123e-05
-3.23948165018357e-05
-2.2695515500703e-05
-3.29483323137577e-05
-1.19434350871791e-05
-2.08991575732249e-05
1.57806421309241e-07
2.66487461068555e-06
-6.03785014329504e-06
-2.56140125275205e-05
-1.80765300806677e-05
-2.34918517717652e-05
9.16760325576773e-06
-4.32837342525593e-06
-3.04650791235099e-06
-4.53747193976943e-05
-3.14703753714935e-05
-3.17336566018612e-05
-2.94772154883857e-05
-4.65335632713817e-05
1.95834054847561e-07
-1.42930290277305e-05
-1.839405572636e-05
-1.38324589168919e-05
-1.5571680345936e-05
-1.42814462022704e-05
-1.14800891062489e-05
4.48596279787072e-06
-3.97767849470625e-05
-6.79688729110974e-06
-1.35940545080209e-05
-2.08507885665646e-05
-1.79405574760568e-05
-1.77942197951959e-05
-2.27403157261861e-05
-2.18246230251622e-05
-2.3057613914623e-05
-3.17190017050218e-05
-2.15363608568169e-05
-2.7273380912096e-05
-2.59429351581802e-05
-9.91580725315791e-06
-3.78787605307006e-05
-3.85109115910354e-05
-6.01102050875149e-05
-2.55448729171646e-05
-3.91811042823957e-05
-4.20274934962986e-07
-1.22827860500352e-05
-2.3994021844681e-05
-4.09779934445067e-05
-1.39167228731456e-05
-3.46881401369165e-05
-1.55248081677515e-05
-2.2647294610246e-05
5.70874705444858e-06
-7.01053170257656e-06
-1.3417044250356e-05
7.8347889879932e-06
-2.57967443277675e-05
-1.53225967585313e-05
-6.23527763229983e-06
-2.25654129557056e-05
-2.33748760971934e-05
-2.6591236354023e-05
-1.96922276957073e-05
-2.65313915911527e-05
-2.85735722294188e-05
-3.38789246903937e-05
-1.41660788461887e-05
-2.27750050879447e-05
-2.07929540051515e-05
-2.0821972712857e-05
-2.2789672575574e-05
-1.68316340748108e-05
-2.43159304286649e-05
-7.15843221448842e-06
-2.00635633110299e-05
-1.34398524639154e-05
-2.04578435622385e-05
-5.67925754073842e-06
-2.85136170688359e-05
-2.61021290195815e-05
-2.75585851695864e-05
-3.02851023256788e-05
-2.49863629240969e-05
-1.78647205923869e-05
-1.80334800062122e-05
-1.92455311415177e-05
-3.55660279037679e-07
-7.21893791948231e-06
-2.60149246586683e-05
-1.21952189456548e-06
-1.9478721641953e-05
-4.07359959558405e-05
-2.40676579708842e-05
-3.21603674345289e-05
-1.02491502023672e-05
-2.27504491666808e-05
-2.13334263350849e-05
-8.38153051682649e-06
-8.0198596191767e-06
-1.10226708268382e-05
-1.57742616670318e-05
-1.84413937005247e-05
1.02624717882101e-06
-3.1905518055183e-05
-8.29186104451243e-06
-2.63425794375537e-06
-3.18075047239337e-05
-7.77641797215573e-06
-2.05748699546175e-05
-1.96967293428345e-05
-1.14397046236706e-06
-1.60025277620117e-05
-2.40691477171756e-05
-3.64572193518774e-05
-3.1319672041644e-05
-2.16671697948489e-05
-2.45280159929704e-05
-1.00905728582606e-05
-1.85611584804152e-05
-1.8558778676298e-05
-2.50629346253038e-05
-3.00673945637586e-05
-2.25993800531433e-05
-2.8889519708599e-05
-2.42040865023283e-05
-1.78043248259185e-05
-3.73464808890619e-05
-1.25145740406418e-05
-3.13291300792409e-05
-2.44554513528727e-05
-2.80377727431105e-05
-7.91748673766198e-06
-7.2182135161634e-06
-8.66401391605506e-06
-3.1920767483174e-05
-2.11764461805395e-05
-2.70118234974917e-05
-1.66339083931508e-05
-2.73944764571649e-05
-4.11950007817065e-05
-1.29658090766588e-05
-2.49101154942054e-05
-3.05470519556204e-05
-1.55733093168658e-05
-2.12403065652108e-05
-2.73750213855198e-05
-1.17229054560981e-05
-2.36049300967184e-05
-1.5770034948141e-05
-4.51477151621033e-05
-2.10345051544916e-05
2.93636409939513e-07
-6.62650896448571e-06
-1.94977412638601e-06
-1.12346836180479e-05
-2.10572921366639e-05
-2.48166502388222e-05
-1.97550775830153e-05
-1.53620541312382e-05
-2.01819181555116e-05
-3.03304959334783e-05
-2.29431314616641e-05
-2.31723091398244e-05
-2.40252275819371e-06
-1.35529708418036e-05
-4.48007198357046e-05
-1.25700062709943e-05
-3.01051842684892e-05
-3.5910358576856e-05
-1.7794262310434e-05
-2.64111334788622e-06
-2.69733966322673e-05
-2.04369392119971e-05
-2.60930873384197e-05
-1.79639638421818e-05
-1.57977661577534e-05
-6.8641881821664e-06
-2.78907933727872e-05
-1.03393439567312e-05
-2.33054607022424e-05
-2.16609502286457e-05
-1.16818539070259e-05
-1.99210100378553e-05
-1.62660557049501e-05
-8.30892347723066e-06
-9.15480910954419e-06
-2.32279028820972e-05
-2.61842239117569e-05
-2.03001469000812e-05
-1.52569785887539e-05
-3.94464892821692e-06
-1.26704771273916e-05
-1.65529177881997e-05
-1.08978204809235e-05
-1.333499186474e-05
-5.38970912949715e-06
-2.38068003434768e-05
-1.91201008480429e-05
-1.21375778725053e-05
-3.2661750089111e-05
-3.02791795508214e-05
-4.27413279481178e-05
-2.4273262936947e-05
-1.65531529714387e-05
-1.75539172170067e-05
-1.11610404005274e-05
3.9519706920666e-06
-1.53675196249929e-05
-9.57370575619456e-06
-2.5257239433805e-05
-1.91944606596304e-05
-2.21649966833942e-05
-1.53669082192333e-05
-1.31665121536093e-05
-1.24406238039139e-05
-2.9952243076115e-05
-2.77590316320199e-05
-1.01761577219931e-05
-8.74638754375373e-07
-1.65614947380767e-05
-4.17157953410452e-06
-2.14106628252986e-05
-9.02689963342982e-06
-2.00069681562675e-05
-3.4713249755865e-05
-3.99173256094633e-05
-4.92710016907614e-05
-3.86892062047548e-05
-2.68076142009789e-05
-1.65973633610347e-05
-8.56185232270113e-06
-1.30834535349963e-05
-2.0941245453591e-05
-3.57910616906098e-05
-1.00963429682116e-05
-2.24996590497389e-05
-3.10566528181881e-05
-2.91972981388802e-05
-2.78820434914054e-05
-2.58469780089247e-05
-2.55966992501604e-05
-1.41939422671313e-05
-1.41507366422761e-05
-2.20067522852851e-05
-2.55341065893811e-05
-1.98873398488141e-05
-1.38861461281964e-05
-2.16624139754884e-05
-2.14914268798276e-05
-1.04117513039287e-06
-9.8103434146708e-06
-9.12407446270634e-07
-3.5864338531275e-05
-1.30283797947521e-05
-1.55298095046551e-05
-1.476365189801e-05
-3.34253725182741e-05
1.34737315731019e-05
-1.48227979643553e-05
-2.55485424693517e-05
-2.74607081968715e-05
-2.44642325700052e-05
-5.08529182644878e-06
-1.09759363925564e-06
-1.13316081165772e-05
2.77822329516348e-06
-3.29070037002654e-05
-2.06517042213452e-05
-1.16113386246139e-06
-2.12440098438757e-05
-1.48923358648134e-05
-3.05946527170857e-05
-2.53740222733797e-05
-1.36629727626207e-05
4.64800562208616e-06
-1.29826772042162e-05
-2.8662569489556e-05
3.44196899979e-07
-2.31642394138554e-05
-1.25322063748448e-05
-2.54867107236945e-05
-2.21607599362494e-05
-1.87121737377599e-05
-1.94280510140353e-05
-9.05150763614942e-06
-3.75690314850009e-05
-2.03804331580939e-05
-1.66497834538854e-05
-1.5104264024555e-06
-1.28259190048931e-05
-1.49474265790338e-05
-2.07771624834248e-05
-1.86342189201518e-05
-5.24606058934009e-06
-2.24268794923532e-05
-1.23509701373868e-05
-2.44624707608619e-05
-2.08055405023695e-05
-3.94708138753131e-05
-3.63524019183267e-06
-3.72203931087353e-05
-2.53196394248071e-05
-3.35855685344673e-05
-1.05938543587579e-05
-2.86546402342327e-05
-2.09408899546801e-05
-2.86746450008807e-05
-2.75731196990558e-05
-2.75526532948447e-06
-3.32134376378223e-05
-1.67491886453393e-05
-2.12504058380474e-05
-2.28528525845348e-05
-2.25305979224369e-05
-1.91013263111826e-05
-1.94229358253651e-05
-2.99372389266515e-05
-3.58939737855465e-05
-7.77039325605608e-06
-2.92452356274037e-05
-9.81381701383158e-06
-3.70264016631033e-06
-2.24334368466372e-05
-2.41672105875333e-05
4.63583771155045e-07
-2.54486402743525e-05
-1.6365178671192e-05
-1.92199686285887e-05
5.57568245192808e-07
-2.86579531033473e-05
-1.70217116484324e-05
-2.81498496240647e-05
-7.17932581741252e-06
-1.79428882170668e-05
-8.06955137250444e-06
-2.49696104910023e-05
-2.02421985683224e-05
-3.45244892960556e-05
-2.72382336453748e-05
-1.32923034769949e-05
-1.15275229650056e-05
-2.03904835975571e-05
-2.89115315460557e-05
-2.28653619346496e-05
-2.57520121643052e-05
-8.35320073188239e-06
-3.28951818907347e-05
-3.22169550229567e-05
-3.55094589892694e-06
-1.86888241064e-05
-1.04693493754527e-05
-1.35700758780987e-05
-3.24056969891694e-05
-3.27353449577846e-05
-2.21476617809729e-05
-1.60742693831459e-05
-5.68161240413039e-06
-5.66833617453914e-06
-1.88675237129131e-05
-2.37796140202262e-05
-2.49193098894956e-05
-4.25748978626506e-06
-1.7836709396108e-05
-2.13229290298307e-05
-3.0579838963907e-07
-1.34154950050809e-05
-1.65992025073779e-05
-3.80251387868649e-06
-1.37761419135499e-05
1.28377078413092e-06
-1.5926432408356e-05
-1.45259660479647e-05
-1.78627435415764e-05
-2.71969035632643e-05
-3.82589685292591e-05
-8.63086001162709e-06
-3.27657025012498e-06
-1.88526508091179e-05
-2.79772642931854e-05
2.95028379220411e-06
-6.33555938226585e-07
-1.5292102850417e-06
-5.27843440891196e-06
-2.11344573058941e-05
-2.37260683899111e-05
-3.33735819962412e-05
-9.11913446135835e-06
-2.03240033075923e-05
