# Supplementary material for: Research on computational propagation and identification of mine microseismic signals based on deep learning
Source: PLoS One. 2025 Oct 22;20(10):e0334641. doi: 10.1371/journal.pone.0334641 (PMC12543183; doi:10.1371/journal.pone.0334641)
Supplement: S1 Data — (ZIP) [file pone.0334641.s001.zip › 000100500001042.xlsx_0.txt_24.txt.txt]

-1.24807602007316e-05
-2.13723203488825e-05
2.65535001719252e-06
-4.2498277225302e-05
-6.18238611630681e-06
-1.09209175998101e-05
-1.7645181027126e-05
-9.7411293056501e-06
-2.06761593032399e-05
-2.5029887024866e-05
-2.00016469850112e-05
-2.59657267483535e-06
-1.65966943618164e-05
-3.93128839495578e-05
-2.18027272671683e-05
-3.04471364287332e-05
-2.98554737443219e-05
-3.00217326514971e-05
-1.06171561645368e-05
-4.9299292334009e-06
-1.9413192182513e-05
-2.30778456951423e-05
-1.85408286791993e-05
-3.10691142390259e-05
-3.82262804403323e-05
-2.28006472116477e-05
-1.795408067239e-05
-3.792018741544e-05
-2.0303674853908e-05
-6.31828932449935e-06
-8.82545784622465e-06
-2.23955693809076e-06
-4.20070204227776e-05
-2.42441916513271e-06
-6.53013362572228e-06
-1.70920545103937e-05
-2.41878253207181e-05
-3.45681818242886e-06
-2.95841644465399e-05
-3.06397049090657e-05
-2.5927182353849e-05
-1.91076338431893e-05
-8.76454108186086e-06
-1.98451756172626e-05
-2.12274603617921e-05
-3.11559525979985e-05
-3.52696688970656e-05
-9.49217266686488e-06
-2.92807176053067e-05
-1.20424324172386e-05
-3.02513555144673e-05
-2.51563573068187e-05
-9.23316845417036e-06
-5.26402006565501e-05
-3.20158825347677e-05
-1.87969670134007e-05
-1.78668683364291e-05
-3.61227330428228e-05
-3.50494353687293e-05
-3.59369306181333e-05
-2.00582887374461e-05
-2.88813723424311e-05
-2.1757598885539e-05
-1.71371831944121e-05
-1.29970822653174e-05
-1.64385936711224e-05
-3.20217518873185e-05
-3.45987275953563e-05
-1.83769769335497e-05
-3.76805185826359e-05
-1.89983970626932e-05
-2.30499423796815e-05
-2.3924184512095e-05
-1.86255148282258e-05
-3.06226768245965e-05
-1.8846529029022e-05
-3.46514194303302e-05
-1.57225688022658e-05
-3.7599309987097e-05
-2.00202289587215e-05
-3.03622326296095e-05
3.97152218087893e-06
-2.34080800746022e-05
-1.98649741984148e-05
-2.35743782253158e-05
-1.83753217996544e-05
-1.09821608680627e-05
-2.02003951953176e-05
-1.99409971065057e-05
-5.2081582928746e-06
-4.02311633022692e-05
-2.10155151144505e-05
-2.52157688011479e-05
-1.85911988355125e-05
-2.72717672596751e-05
-1.7622414209421e-05
-9.40136983583666e-06
-2.36042996452176e-05
-3.49360179691692e-05
-2.34629766571595e-05
-3.05608000514953e-05
-7.63840462473761e-06
-2.94768784842431e-05
-9.03234225220172e-06
-1.89634525267465e-05
1.89279799337199e-06
-3.15836271468689e-05
-1.60432205466507e-05
-1.29109210301365e-06
-7.95213214693806e-06
-2.94211716660806e-05
-2.65775317005878e-05
8.83718200356307e-06
-8.80392796820261e-06
-2.14354761463435e-05
-2.32321361963444e-05
-2.15034253060061e-05
-3.30671478996473e-05
-2.17129830803053e-05
-2.08714317264762e-05
-1.08529331980339e-05
-7.42754579248868e-06
-1.4091270379893e-05
-3.16503411104168e-05
-2.08325202966835e-05
-3.31994530441923e-05
-1.04036495531548e-05
-2.93872161146761e-05
-4.23725883101533e-05
-2.54749705261055e-05
3.46681706139438e-07
-2.27210662426274e-05
5.4422908912362e-06
-1.33083325864316e-05
-9.10149828274982e-06
-2.33346284289682e-05
-1.87160502291595e-05
-3.81126140555333e-05
-1.93196413467937e-05
-3.46767806825534e-05
-2.59722307526285e-05
-1.72385981718411e-05
-2.17265120674559e-05
-3.85694765101351e-05
3.97809855588667e-06
-1.58003904642767e-05
-4.52387765088567e-05
-1.00336801433699e-05
-2.00489872099301e-05
-2.27182814819438e-05
-2.15551008242332e-05
-2.83529983983356e-05
1.0556853119058e-05
-2.0205045256995e-05
-1.14806963489482e-05
-8.54824989091773e-07
-2.3828135126145e-05
-2.79482461078653e-05
-3.32332362773575e-05
-5.81624660936553e-06
-3.37064356855753e-05
-3.13280101640737e-05
-3.42411546501454e-05
-3.45167757563221e-06
2.13693061969503e-05
-2.27842065197591e-05
-1.9521499242726e-05
-2.59729155184063e-05
-8.49488657382368e-06
-1.19704079907359e-05
-1.67626097327443e-05
-6.16753096090662e-07
-1.11064587761377e-05
-1.81539668446688e-05
-7.60874514351685e-06
-3.60995431866121e-05
-1.02625631294204e-05
-1.25214769360241e-05
-1.49962217840138e-05
-3.18901502992435e-05
-4.29002961364397e-06
-1.5336842683728e-05
-1.23016395523853e-05
-2.99533247373788e-05
9.32990677929987e-09
-3.66101648148495e-05
-1.03809108904672e-05
-4.64528743388961e-05
-2.1872933950186e-05
-1.72371710958934e-05
-3.54076779409775e-05
-1.61939822294901e-05
-3.26052835708175e-05
-2.36549302270586e-05
-3.69170559619998e-05
-1.186979183013e-05
-1.59389854478919e-05
6.75422915304654e-08
-1.94466608185029e-05
-6.27142926360636e-06
-2.10860653184956e-05
-8.18359515637889e-06
-1.06405016400374e-06
-2.20818084094496e-05
-2.17519751394458e-05
-2.88435148225514e-05
-4.61856852069326e-06
-3.48567118637979e-05
7.15405136693546e-06
-1.8505403895063e-05
-3.42103784885829e-05
-3.32727507258988e-05
-2.01865011873032e-05
-1.25131837621788e-05
-1.90701643242858e-05
1.31141263404381e-06
-1.61561709924078e-05
-9.84925342503565e-06
-2.9835204778198e-05
-4.38979791783393e-05
-1.88756149884079e-05
-3.04455227961723e-05
-1.36512245831093e-05
-2.00077856002969e-05
-3.8112761834658e-06
-3.02424004484114e-05
-2.23254305189737e-05
-3.72654385221832e-06
-3.10491380219757e-05
-7.06634327048236e-06
-3.93412790970464e-05
-2.40345672127519e-05
-1.96995684802408e-05
-2.07073507426867e-05
-3.41021504325323e-05
-1.3501678906413e-05
-2.43687177633005e-05
-1.31102442283683e-05
-1.96556319972888e-05
-3.16121829765491e-05
-6.69061889614447e-06
-2.59961764635439e-05
-1.4430477486545e-05
-1.70057315059383e-05
-2.08271118548227e-05
-5.45528964806655e-06
-1.53655152227288e-05
-1.71225577515986e-05
-1.60974663418029e-05
-2.72215436124822e-05
-1.7415794058466e-05
-5.38828147813525e-06
1.15982683179159e-06
-9.84339249052403e-06
-2.55558991875126e-05
-1.11635756875432e-05
-7.71975857796045e-06
-2.62554419374161e-05
-4.9043961971504e-05
-3.14492273571412e-05
-2.51171587282458e-05
-1.55857961569706e-05
-1.23766881222048e-05
-1.79425527686373e-05
-2.58464719986866e-05
-2.64763269888303e-05
-5.50325783963286e-06
-7.37257740470334e-06
-9.39583227830243e-06
-7.39569183526972e-07
-1.67875519275641e-05
-2.34667024046412e-05
-1.80416293539633e-05
-2.08819133356926e-05
-1.26951686917234e-05
-3.91619270483145e-05
-2.83702183676841e-05
-3.00581403335022e-05
-1.33059452874593e-05
-2.65632914584379e-05
-2.94631017978968e-05
-1.89527907220017e-05
-2.19072698416909e-05
-3.40259399812358e-05
-5.00872739390637e-05
1.81164154425545e-06
-1.83054241493454e-05
-4.35276717185479e-05
-1.24361828838085e-05
-2.18248342382813e-05
-3.41568006908158e-05
-3.98053940422202e-05
-1.61027021349882e-05
-1.59335645452592e-05
-6.55106172547158e-06
-2.31364643420574e-05
-2.64250485539626e-05
-3.57582564552358e-05
-1.61279991271587e-05
5.93804225737256e-06
-2.28161385330246e-06
-2.39397603048708e-05
-1.03363549909675e-05
-2.06610694829786e-05
-3.40109279626103e-05
-8.68473229962813e-06
-1.83206803966747e-05
-3.39440219104919e-05
-3.16191377574184e-05
4.48624259851435e-06
-1.41919590294003e-05
-8.83773596965424e-06
-1.00142243123049e-05
-2.21050082527315e-05
-1.46440731062159e-05
3.59073871013649e-06
-2.0840706524949e-05
-2.37479477235619e-05
-2.32794795528369e-05
-2.10173373120407e-05
-4.23998007754697e-05
6.78041759312417e-06
-1.17405788000978e-05
-2.63108560971282e-05
-1.56314966862933e-05
-1.98973644751164e-05
-6.51815648334315e-06
-2.26453422902448e-05
-2.27472870360433e-05
4.92531127145029e-06
-8.79906544437314e-06
-9.2356855178536e-06
-2.90417180559004e-05
-2.66537847570838e-05
-1.50664729646416e-05
-1.50252102912045e-05
-8.52731664858571e-06
-2.2956356627549e-05
-2.83887638802677e-05
-1.69151393875187e-05
-1.67975031687854e-05
-1.84107785816957e-05
-1.08736735549728e-05
-1.34707183987426e-06
-2.22519481959951e-05
-2.47498780088711e-05
-3.07800335439605e-05
-2.15032311925125e-05
-1.92950342845305e-05
-4.00768780138327e-05
-1.11621257340088e-05
-1.87488414830689e-05
-5.06538357803477e-05
-3.01739462423413e-05
1.43767242276066e-05
-1.72654318369606e-05
-2.51974351536702e-05
-3.21184696292943e-05
-5.37715342710647e-05
-8.36887647939466e-06
-3.46416349794243e-05
-2.38809459025753e-06
-1.3904203224726e-05
-2.37859076418736e-05
-2.33886360863057e-05
-4.9515283920934e-05
-4.55878350754653e-05
-2.70328464419681e-05
-4.20189001175084e-05
-4.0320125834194e-05
-1.23139847460082e-05
-1.97888871551842e-05
-3.3012260496534e-05
1.86509426609649e-06
-1.83951185134469e-05
3.48047562675807e-06
-3.07761395129941e-06
-4.76423314625111e-06
-2.08766966072457e-05
-2.1330380263794e-05
-2.27744799736367e-05
-2.63692350930746e-05
-1.51333576649488e-05
-3.79722194152361e-05
-2.97402659507793e-05
-3.33036702025108e-05
-2.94603453181349e-05
-4.97780651736533e-05
-2.98591603065432e-05
-6.3625868926489e-06
-2.52616464468992e-05
-3.15292122958982e-05
-1.17799101962665e-05
-2.27931412391794e-05
-2.23084363840116e-05
-2.64066603560789e-05
-2.25367278528296e-05
-9.80543370495948e-06
-8.21999452780468e-06
-4.12253281215886e-05
-1.48014565638862e-05
3.87439557776166e-06
-1.82459866623483e-06
-2.25110121218775e-05
-2.54168549524005e-05
-2.62748042868897e-05
-1.521433544371e-05
-2.93582372145224e-07
-2.2457328934823e-05
-9.19529770655577e-06
-2.88764023110365e-05
-8.2535652351854e-06
-2.24336615333812e-05
-3.68176785704249e-05
-1.94200782941138e-05
-3.26803103578684e-05
-4.32441624272778e-05
-1.85101387318609e-05
-2.47848795105928e-05
-2.6180595502707e-05
-4.19012621818491e-05
-2.99363365555773e-05
-2.09027028156484e-05
-3.80432689214673e-05
-1.43620207799773e-05
-1.79717381860332e-05
-2.37376621122487e-05
-3.2414018190335e-05
-3.0828394095007e-05
-1.907546578189e-05
-2.86361657571854e-05
9.91280087609386e-06
-1.02023933139367e-07
-1.46909942263494e-05
-1.48129529631377e-05
-2.73733506140246e-05
-2.41880414503659e-05
5.93048994983735e-07
-1.54865151882283e-05
-4.20793246175846e-05
-3.44881148062347e-05
-1.88431961506053e-05
-2.47244310174308e-05
-3.34433550074538e-05
-1.72145748986117e-05
-3.29383206974133e-05
-1.21413503252389e-05
-1.29787425508177e-05
-5.56935809772573e-06
-4.96087778657335e-07
1.74881861260782e-06
-2.44980760521911e-05
-1.12141889539489e-05
-3.35131590009182e-05
-3.66236679831211e-05
-1.62855382335458e-05
-5.64350818038975e-06
-2.68323567011622e-05
-1.3361421570756e-06
-2.49218827347202e-06
-3.48553997079024e-06
-1.86490037352259e-05
-3.52351772888503e-05
-2.02675890235387e-05
-1.37405737703145e-05
-7.31698305941914e-06
-2.50202140930648e-05
-4.33449743072557e-05
-2.03802091004317e-05
-1.8306315499919e-05
-3.38524048055223e-05
3.76163957969324e-07
-2.35354250993037e-05
-3.03616373745087e-06
-2.30286523614515e-05
-4.54148884813352e-06
6.63536191892505e-06
-2.38264026466259e-05
-1.04292883402706e-05
-6.32805114892729e-06
-2.59357718161657e-06
-1.46484667360461e-05
9.36649907373596e-06
1.30776569968279e-06
-2.01238210474872e-05
-2.02278972256237e-05
-9.14717919527344e-06
-1.89671876301828e-05
-3.26736769183142e-05
-2.4547666412815e-05
-1.10638288798351e-05
-1.07658769849613e-05
-3.49697529717968e-05
-2.75412178132418e-05
-2.54765717345736e-05
-1.99610098984774e-05
-2.16093036238861e-05
-7.48329517176549e-06
-2.77607480273062e-05
-5.00263638880607e-06
-2.55170589927248e-05
4.85333869344713e-06
-2.54534963969283e-05
-2.48399657091728e-05
-1.54597633931418e-05
-1.14537363020104e-05
4.48352123579938e-06
-5.10006020176135e-05
-9.10707119393574e-06
-2.65942036599475e-05
-1.12031583267859e-05
-1.10916777982761e-05
-2.23691610547771e-05
-1.87576059968207e-05
-7.50969530274349e-06
-1.75850519141115e-05
-3.47264987573508e-05
-7.34954507123505e-06
-9.23583264229141e-06
-5.09755727517977e-05
-1.87384829327657e-05
-3.43050589501726e-05
-5.31061389936923e-05
-2.92509991566582e-05
-2.59003345381012e-05
-2.37103244210174e-05
-2.82602359158446e-05
-2.12090939021065e-05
-2.54883391702759e-05
-1.48962561526943e-06
-1.71113704535346e-05
-2.11704585005539e-05
-2.52465337070123e-05
-3.06898822343799e-05
-1.97389105262817e-05
-8.80227057556361e-06
-2.51409521996017e-05
-2.65145214249225e-05
-2.00833017861364e-05
-1.98323574110743e-05
-1.16714785439999e-05
-1.30571270115811e-06
-1.34303713519833e-05
-2.06027929281588e-05
-3.09870898540852e-05
-2.50374928255442e-05
-2.8391335107118e-05
-2.27084179035402e-05
4.35713737589684e-06
-2.48752651324011e-05
-2.03727597842395e-05
-1.36952325635909e-05
-2.08906247708149e-05
8.83944287762451e-06
-2.29539531326501e-05
-4.47166185352704e-05
-2.99759408627143e-05
-1.86158892892796e-05
-3.02560141337915e-05
-3.45113024903099e-05
-2.65911630142869e-05
-3.63003009266226e-06
-2.18895932429214e-05
-1.14018539204615e-05
9.09842604463041e-06
-2.87389763424623e-05
-3.19761444524075e-05
-2.39451434540562e-05
-4.03680476826894e-05
-3.64409477524989e-05
-1.68197671900963e-05
-4.03121376425839e-05
-9.21974650255053e-06
-3.21585377509055e-05
-2.76066692205526e-05
-4.76372357656446e-06
-2.94769510614627e-05
-3.66928329025288e-05
-3.18467556265497e-05
-4.10228897135387e-06
-2.84358467585972e-05
-1.52010168493904e-05
-1.50727988459615e-05
-2.02309956929989e-05
-1.75039804163394e-05
-3.54081908272728e-05
-2.33196039408532e-05
-2.75367989454577e-05
3.25958720021424e-06
-3.80407308348941e-05
-3.16829936295607e-05
-2.21399776580713e-05
-1.11442674254147e-05
-3.04061660324705e-05
-2.65858628670983e-05
-4.11163950025076e-05
-2.99176803046179e-05
-2.43796528978671e-05
-3.57380204707876e-05
-2.02382075740712e-05
-2.87216856334336e-05
-4.43084809061633e-05
-2.88097376400424e-05
-2.90240892186188e-05
-2.03147935499184e-05
-3.82264787063971e-05
-3.57095907904742e-05
2.88277427478094e-06
-2.5160599616052e-06
-2.80931887394056e-05
-1.79197600058815e-05
5.32770732732519e-06
-6.69875262741781e-06
-1.86988341662662e-05
-3.4468379051495e-05
-2.6802381384017e-05
-2.48434179347765e-05
-8.42750318047719e-06
-2.46484822605526e-05
-3.58334688346861e-05
-6.83618914059165e-06
-1.58446680671045e-05
1.44936196014819e-06
-1.79863395690753e-05
-2.63879443701673e-05
-8.24680889632848e-06
-2.35497233555012e-05
-2.75794699736135e-05
-7.79887953230259e-06
-1.5396358270187e-05
-2.88367446673496e-05
-1.88151880216309e-05
-2.06822358108536e-05
-1.01192387170657e-06
-3.93924194293858e-05
-1.14914572687529e-05
-3.96420889556254e-05
3.64785858851449e-06
8.55731418439741e-06
-2.59761730967438e-05
-2.4821811303741e-05
-2.03238299293969e-05
-2.4087233326178e-05
-1.5163663459935e-05
-2.77578186846189e-05
-2.17691911833529e-05
-2.18694036573608e-05
-2.5590046412499e-05
-6.27084349171388e-06
-2.40771461586186e-05
-3.75521091437577e-05
-5.36861769166076e-05
1.13542793243409e-05
-1.9594805801176e-05
-2.40552775802529e-05
8.33466740933566e-06
-2.3643212995561e-05
-6.78314915679197e-06
-3.31140343535338e-05
-2.90065798063195e-05
-3.26787626761503e-05
-2.23427806669429e-05
-5.79084537799127e-06
-6.65623297513929e-06
-2.21643243598518e-05
-2.693977323983e-05
-1.3671353300083e-05
-1.84864523221634e-05
-8.51196449768879e-06
-1.3285471449319e-05
-1.18340724160301e-05
-5.19526294618516e-05
-1.99514740370152e-05
-1.48572293561979e-05
-3.19196034973315e-05
-1.76163945408999e-05
-2.85281464429127e-05
-4.04197990500506e-05
-2.83084462553263e-05
-1.64143752656261e-05
6.66311863627257e-06
2.03838008355722e-06
-3.54423001020621e-05
-1.01787116502074e-05
-2.16573860427804e-05
-2.66757228196694e-05
-6.64838291721012e-06
-2.78723014751704e-05
-1.16117102269354e-05
-8.04192651092389e-06
-2.95747838315599e-05
-2.87413268714415e-05
-4.29535509014666e-06
-4.12989974624408e-05
-3.29879432833626e-05
-1.89697069793526e-05
-7.0249676672591e-06
-1.77428365302506e-05
-8.26888168597308e-06
-1.10334854399945e-05
-4.11126312828525e-05
-3.46884798795477e-05
-4.23689619341785e-05
-2.04364734132466e-05
-3.85964314148719e-06
-2.81267714843452e-05
-3.95394558155821e-05
-3.48356913028295e-05
-2.79407180598226e-05
-1.6090937869838e-05
-2.5518174513862e-05
-4.88805683040536e-05
-2.15985572652572e-05
-4.48873460908976e-05
-1.98959839607612e-05
-9.47298008030557e-06
-9.00319408069037e-06
-2.77253037950159e-05
-3.30044936350613e-05
5.19275110727828e-07
-1.18662802923608e-05
-2.70348728932757e-05
6.58495210943507e-06
-5.63015177524214e-06
-5.94875908279786e-06
-2.83712748737562e-05
-1.11286588881222e-05
-2.18537988994105e-05
-1.16571831098699e-05
-5.98477582240551e-06
-2.11132503021333e-05
-1.61122072438992e-05
-9.88744664126784e-07
7.29369333137596e-06
-2.50164791464314e-05
-1.70106898785347e-05
4.32641253935927e-06
-1.72157689650226e-05
-2.88801316140157e-05
-1.89450882125222e-05
-1.4396504718542e-05
-3.77406784019018e-05
-2.64468112724945e-05
-1.93676314270322e-05
-3.02502651889577e-05
-3.25490747665615e-05
-2.81506658695152e-05
-2.69045924762879e-05
-2.32920729914004e-05
-3.79105229819642e-05
-1.10776332456663e-05
-2.67200133350927e-05
-3.39644849921334e-05
3.88323257295853e-06
-3.97561806528309e-05
-3.19526765284391e-05
-2.43513842342389e-05
-4.25816580565754e-05
-1.80068840283524e-05
-2.57243182629537e-05
-2.73063709290125e-05
-5.20596188372554e-06
-1.35926456305093e-05
-9.43509585568931e-06
-4.81529245836427e-05
-3.20812311169233e-05
-2.84378588129424e-06
-2.1938041672442e-05
-2.70650348436333e-05
-1.29045670780209e-05
-2.22236137130096e-05
-3.60398521881591e-05
-3.06123594884807e-05
-3.7271813437948e-06
-1.49061507618285e-05
-1.79310980765615e-05
-2.33419343735615e-05
-1.43445309599854e-05
-3.0799376480781e-05
-2.25544334668346e-05
-3.48218908828861e-05
-2.3174425335824e-05
-2.56598518148201e-05
-1.00345796995718e-05
-3.4127997609944e-05
-1.55786324657527e-05
-2.08713678564683e-05
-2.90121162313145e-05
-3.45555326411093e-05
-3.16402511335532e-05
-1.07823410897771e-05
-3.37211048814588e-05
-3.18165912610822e-05
-7.71910847616684e-06
-3.44112376730489e-05
-3.59267996082672e-06
-8.74692993584827e-06
2.28060759464797e-06
-3.92388620515024e-05
-9.57607427524875e-06
-1.98796665692993e-05
-1.71693973613643e-05
-3.14087652629187e-05
-7.999034371946e-06
-1.44890454993061e-05
-2.39980797984419e-05
-2.50439040405659e-05
-3.23198846493365e-05
-2.75842688553994e-05
-2.02301516731913e-05
-1.98911037243859e-05
-1.57826800015749e-05
-1.15559393029968e-05
-1.4432347515236e-05
-2.90398534302843e-05
-1.87023722180464e-05
-2.57325855679553e-05
-6.78239013220352e-06
-2.37112393013852e-05
-3.56608370045665e-05
-2.86079854811733e-06
-1.60488796132375e-05
-6.05371625617148e-06
-1.01442138854298e-05
-2.10670450297363e-05
-2.35129018282e-05
-4.12711275029913e-05
-8.03062711273733e-06
-9.94577478827041e-06
-1.79534684067226e-05
-1.75544652790547e-05
-1.95946272402377e-05
-2.13796323479327e-05
-4.66855139318836e-05
-2.19138743451472e-05
-1.03512198114493e-05
-2.6096744990627e-05
-3.95141587951514e-05
-2.26581419354752e-05
-2.14400725203063e-05
-1.46113308922445e-05
-2.39921681627407e-05
-2.83487910309388e-05
-3.00399794328675e-05
-4.50801485488426e-05
-2.70258986858732e-05
-2.79391411291412e-05
-2.8587189734404e-05
-2.61184959765802e-05
-2.0440549648447e-05
-1.3225580311533e-05
-1.62619387486631e-05
-1.54170892910269e-05
-1.49869666287434e-05
-6.56483061805817e-06
-1.09095847940568e-05
-2.45362163204495e-05
-2.17646261415609e-05
-1.37831491180584e-05
7.03342680238135e-06
-8.21057683881381e-06
-2.63576192186052e-05
-1.0750864413714e-05
-2.14005592060873e-05
-5.53226692166719e-06
-3.21112193258691e-05
-1.84050250615413e-05
-4.84058314237825e-05
-6.71294127329059e-06
-3.14569210511459e-05
-3.18035419926565e-05
-3.88750853561221e-05
7.72858943367271e-06
-1.75676371752532e-05
-2.16868144527077e-05
-1.27238898418861e-05
-5.94757323792882e-06
-9.65094367368499e-06
-1.75354120814118e-05
-1.17377817951425e-05
-1.30261294191436e-05
-2.19296732215275e-05
-3.07766155016981e-05
-1.44166495958538e-05
-3.21875052785318e-05
-1.93344133824278e-05
-1.54587192031117e-05
-3.10037191251962e-05
-2.15346922435102e-05
-2.36569776715243e-05
-3.00529286832822e-05
-7.22000909426227e-06
-4.12961544691233e-06
-2.88276037744207e-05
-1.16331947429185e-05
-1.73179909028274e-05
1.36042278452041e-06
-1.73683485835601e-05
-2.23658626521636e-05
-1.51415763369157e-05
-3.14314789589063e-05
-2.93737743053034e-05
-1.00586975940116e-05
1.32726445671043e-06
-2.35594217374743e-05
-3.05682589700523e-05
-2.95627320622278e-05
-1.60122695573259e-05
-2.05323412637772e-05
-1.10926022125014e-05
-3.14074211155093e-05
-1.0212389683204e-05
-1.71303799589329e-05
-3.27258096321267e-05
-3.04221162265349e-05
-1.41296849361101e-05
-1.90987262488768e-05
-2.53147269662171e-05
-3.56455630415113e-05
-3.75757202682525e-05
-3.55984447599942e-05
-4.32952508645202e-06
-4.57340558294492e-05
-1.00281580546686e-05
-2.47359624494957e-05
-1.33698343294364e-05
-3.00795557915924e-05
-4.09261134171606e-06
-4.04947457881666e-05
-2.42628149379625e-05
2.06658480448586e-06
-1.29631531742647e-05
-2.18880992122358e-05
-3.02009535426959e-05
-3.07599446846971e-05
1.14801034845625e-07
-3.19833970211762e-05
-2.10506656499004e-05
-2.3688900538833e-05
-1.37231674492357e-05
-1.79445162508711e-05
-6.03460927466774e-06
-1.99903757235549e-06
-4.17566242783888e-05
-3.90496633701235e-05
-2.06160109778686e-05
-3.25448246131119e-05
-3.21339363094641e-05
-3.63561766484502e-05
-5.06560004224595e-06
-4.86922704058766e-06
-2.95310190976669e-05
-2.60871356431801e-05
-1.72032445832225e-05
-1.73807556647661e-05
-1.86062532973987e-05
-2.41623084502234e-05
-1.29928170250828e-05
-3.09558703990241e-05
-3.09946823077175e-06
-2.42091757132394e-05
-1.01340228731598e-05
1.38150956819673e-06
-3.20033113316581e-05
-1.61086543248921e-05
-1.40041921338742e-05
-1.97981742694457e-05
-1.32818136376055e-05
-3.44088093357798e-05
-2.25277171515764e-05
-4.21570911168842e-05
-8.08404321270011e-06
-4.48791088028899e-06
-5.34467899585571e-06
-1.82129012225696e-05
-9.37759212414467e-06
-2.63471680532188e-05
-1.9510161751152e-05
-1.22636454553768e-05
-1.74950795027024e-05
-4.09404222979848e-05
-1.69070765766385e-05
-2.1291158741938e-05
-2.04107863948328e-05
-1.63946142489438e-05
-1.71512617023843e-05
-1.60010019834348e-05
-1.00353429096513e-05
-1.2745055502566e-05
-1.05734695382458e-05
-2.69722038124395e-05
-1.11589303126557e-05
-1.80426910102292e-05
-3.19828238337603e-06
-2.59450656175335e-05
-1.28084575345658e-05
-1.47676884427522e-05
-7.07040102778664e-06
-1.10262941766161e-05
-2.31009312137494e-05
-1.56794903750915e-05
-2.76117451892235e-05
-1.14198298439274e-06
-1.9380416535646e-05
-2.40352757573505e-05
-3.75177970505635e-05
-2.95497056827789e-05
-1.05153025822133e-05
-2.87076427786283e-05
-3.90379644255294e-05
-2.96528450605269e-05
-3.08658036666857e-05
-2.08077843269112e-05
-1.21304129599858e-05
-4.11561911741909e-05
-2.14438944780752e-05
-3.75374065527734e-05
-2.30466333196737e-05
-1.56070603528615e-05
-4.21011350642076e-05
-3.66078727714365e-05
-2.13004017198634e-06
-5.57857400692919e-07
-2.227827636537e-05
-1.56656609333294e-05
-3.81058263373704e-06
-1.13678491198905e-05
-3.16016737475054e-06
-2.27376196579238e-05
-1.14231710753364e-05
-1.76345091801669e-05
-6.62785247602236e-06
-2.95686344012527e-05
-2.19881608541619e-05
-5.02326418673389e-05
-3.92263595058042e-05
-9.67996531045224e-06
-1.57256232950621e-05
-2.43158740834829e-05
-1.76504522023614e-05
-2.37354160286557e-05
-3.00627297549343e-05
1.60702231383366e-06
-1.38608297838591e-05
-1.80009373988782e-05
-1.20943697610999e-05
-1.07678575593108e-05
9.67333102677835e-06
-9.80625524018678e-06
-4.63284339265517e-06
-7.2714404573762e-06
-3.51887883011394e-06
-6.82662247133729e-06
-3.58841700182293e-05
-2.02334407951102e-05
-2.22291141077593e-05
5.10093338878874e-06
-2.67151730794652e-05
-2.0392048709282e-05
4.32646893000736e-06
-3.76024314137378e-05
-3.73171696989667e-05
-2.03610328385772e-05
-2.49357101000538e-05
-1.03485876670423e-05
-2.60991860380679e-05
-1.66457589212529e-05
-2.35289414978592e-05
-1.01207600087123e-05
-8.54331988118282e-06
-4.69904053503311e-05
-1.65933779529762e-06
-2.24160576915344e-05
-7.11822573954261e-07
-8.84229940778445e-06
-4.65133987361095e-06
-1.52811301562686e-05
-2.58649745610664e-05
-2.49684902023922e-05
-5.05849305324932e-05
-2.5421458564308e-05
-3.12947323400262e-05
-3.22016267508086e-05
-4.35600774298901e-05
-2.51415055659981e-05
-2.42355791836926e-05
-2.29978146135989e-05
-2.23868557285448e-05
-3.41264480996638e-05
-1.99036442589956e-05
-2.602910250507e-05
-1.52886687005966e-05
-1.88108113408884e-05
-2.23969787893972e-05
-4.06778883330301e-06
-4.22636739764355e-06
-5.75130948084679e-06
-3.42107480910137e-06
2.11484635645782e-06
9.38737446635259e-06
-5.25416113561391e-05
-1.02184957716314e-05
-3.12757216874316e-05
-1.78373553750771e-05
-2.58498501116956e-05
-2.33188812654437e-05
-4.4879031365627e-05
-9.04075067050487e-06
-1.86403929330128e-05
5.47309935782741e-06
-2.46324122666608e-05
-1.45874311220646e-05
-1.36957886895165e-05
-3.53443951508658e-05
-1.05223345369994e-05
-4.73717168627398e-05
9.49021275073111e-07
-1.77630757405775e-05
-5.07275876161585e-05
-2.66720182210958e-05
-3.70695414048423e-07
-1.46442464021496e-05
-2.05946733866025e-05
-2.39109913643188e-05
-1.18987696250308e-05
-2.85907395616483e-05
-4.17770734345669e-05
-2.52776377852695e-05
-3.02791339993832e-05
-1.1852201823639e-05
-1.81177777811908e-05
-2.41835022471875e-05
4.82407504482724e-06
-2.5787195093307e-05
-2.14156706261916e-05
-1.76147869770817e-05
-3.29606176286764e-05
-1.37346270987906e-05
-2.05957054220573e-05
-3.63988258776417e-05
-1.54512902074538e-05
-1.16022280152404e-05
-7.45304594695985e-06
-2.39072892417785e-05
-3.39458282885571e-06
-2.48500418350124e-05
-3.13321976851256e-06
-1.97670021048498e-05
-9.54290654642152e-06
-1.70555192501826e-05
-2.42605244339008e-05
-1.19686809409498e-05
1.37389105923881e-06
-5.01640046653417e-05
-2.42111011357289e-05
-2.46095497506832e-05
-3.13941730003081e-05
-3.52517035965627e-05
-3.56744702288642e-05
-2.57302502130466e-05
-6.3471230563535e-05
-2.10836561195083e-05
-2.07032858286633e-05
-3.94359826013067e-06
-3.67273081264848e-05
-2.65558982942869e-05
-1.61901769257875e-05
-1.24683760321876e-05
4.74083865309296e-06
-3.55501063019489e-05
-8.24436451939659e-06
-2.12210901937515e-05
-3.30261679381414e-05
-1.61336020433173e-05
-1.80756066684641e-05
-3.00180320622095e-06
-1.09631022591367e-05
-1.27155586354427e-05
-2.14098059944859e-05
-2.04864600015682e-05
-1.86178468174268e-05
-1.19531376005735e-05
-5.30415367253657e-06
-5.23229119591563e-05
-4.54577999697201e-06
-2.42487719394277e-05
-2.96274153599534e-05
-8.28750022766847e-06
-3.44399202971265e-06
-1.51110174886021e-05
-2.93358302185898e-05
-1.29826014930673e-05
3.38810800627444e-06
-1.80122110313195e-05
-2.21229496582507e-05
-1.65458054091115e-05
-1.15886731862672e-05
-4.78862185731288e-05
-1.60791439919081e-05
-1.19331435255039e-05
-3.63301714266497e-05
-1.50371234950394e-05
4.99148587489805e-06
-2.0546577654017e-05
-2.04408366523902e-05
-1.59305149764355e-05
-1.49748679541872e-05
-3.98449956378642e-05
-8.2773866226361e-06
-1.85517943673929e-05
-1.43706135466355e-05
-3.79039365243745e-05
-1.41962629208273e-05
-1.79651410620656e-05
-2.21217127299799e-05
-5.77102530471995e-06
-2.57737035551818e-05
-3.06849852594452e-05
-1.85039690234338e-05
-2.0910755502445e-05
-2.72737407862936e-05
-2.39590831138847e-05
-2.6906439937794e-05
-1.37301324584385e-05
-1.76430731827125e-05
-3.93562909010757e-06
-5.22234230041344e-06
-1.856167480718e-05
-1.58927408913184e-05
-2.80590458937045e-05
-3.60651426143347e-05
4.42162519099263e-06
-1.91121816000982e-05
-3.27741598120116e-05
-2.03321889768835e-05
-2.75373596905202e-05
-2.20220363448559e-05
-3.21587842030467e-05
-2.53173325894512e-05
-4.20647874446941e-05
-3.62045994061591e-05
-1.23819370082107e-05
-2.21088133037376e-05
-1.54841750515664e-05
-2.43692313521124e-05
-1.52232930493368e-05
-2.83189466247282e-05
-2.9763068940349e-05
-3.53824528433055e-05
-1.39144656227457e-05
-6.35775757836078e-06
-4.15799101850105e-05
-1.00355341816737e-05
-1.61597748636688e-05
-2.89141460024375e-05
-2.68693903203674e-05
-1.19651199662044e-05
-3.53109218679209e-05
-1.33823036826536e-05
-1.60143374709894e-05
-7.15277443090731e-06
-5.39281402625243e-05
-1.28272356620817e-05
-5.20646348788931e-05
-1.6029265113688e-05
-1.02052526282611e-05
-8.45084801132808e-06
-2.51098880138496e-05
-3.80830079422437e-06
-7.77573014704174e-06
-1.52617307432601e-05
-1.0229188297742e-05
-9.48583898020573e-06
2.53852898979751e-07
-9.52013220953565e-06
-2.94062149029229e-05
-5.23887290868808e-06
6.19565848664422e-06
-7.71712850273253e-06
-3.8970741097413e-05
-3.03450232849011e-05
-1.41412551551653e-05
-3.21537437789855e-05
-1.24402946407205e-05
-2.14282919514241e-05
-2.97377529064857e-05
-1.38111546398744e-05
-2.04285454389224e-05
-1.28006437844854e-05
-1.65601031007984e-05
-3.0092180297608e-05
-1.92653112745994e-05
-1.84923068573391e-05
-7.58372390051817e-06
-2.93720190060238e-05
5.35049138282031e-06
-9.52241264945306e-06
-1.72275621526313e-05
-3.36576496829252e-05
-1.78080002460654e-05
-2.06473690848904e-05
2.91123427574127e-06
-4.30850146388562e-05
-3.15002337986029e-06
-1.88882332588186e-05
-2.18352654032078e-05
-3.85653871104402e-05
-1.90100922405392e-05
-5.14468996702149e-06
7.84386762666776e-07
-2.57159964225906e-05
-4.34796873039026e-05
-2.22554604586548e-05
-2.45689058812931e-05
-4.05151265930299e-05
-1.92681822472657e-05
-2.1990903467401e-05
-2.85486440391777e-05
-1.28763180737706e-05
-3.2603751284692e-05
-1.72369380946547e-05
-2.20429448820238e-05
-1.85087049111766e-05
1.43814065993001e-05
-2.50631230875568e-05
-4.12246587187373e-05
-3.32940132757991e-05
-1.47481417660193e-05
-1.97004860952596e-05
-1.4046006226433e-05
-1.08465956681574e-05
1.12673971266724e-06
-1.29218488187485e-05
-4.08651486193568e-05
-2.12285622601551e-05
-4.40547128822808e-05
-1.05449823201824e-05
-2.4401464145726e-05
-1.54373156212856e-05
-1.37993471951461e-05
-1.58500190472119e-05
-2.53576695329623e-05
-4.22803905688806e-06
-4.29681863802302e-05
-1.56859893736802e-05
-2.84485390092789e-05
-6.16999339286436e-06
-4.42912103175958e-05
-1.67850092805159e-05
-1.71434831607751e-05
-2.4467010991114e-05
-1.7729321950686e-05
-1.98836376464384e-05
-1.67912358278783e-05
-1.13753352804852e-05
6.40962806050369e-06
-2.02027959432673e-05
-2.71201676146874e-05
-4.28828913994854e-05
-4.79751321496506e-06
-3.42997921904025e-05
-2.36295244006837e-05
-7.95215838683546e-06
-3.36318395561452e-05
-1.92853655210048e-05
-1.69057920234549e-05
-3.49601544711621e-05
-5.55005243551176e-06
-6.77595320374965e-06
-1.87827485310481e-05
-9.14973618084651e-06
-3.22253389146725e-05
-4.31885754189189e-06
-2.67280659484691e-05
-1.16749594842811e-05
-1.32742995564921e-05
-4.89590951455848e-05
-1.06507692719293e-05
-1.91161514160831e-05
-2.21965203595075e-05
-2.62096323236316e-05
-3.18363157293184e-05
6.41032155755573e-06
-1.54992294166352e-06
-3.58757389576993e-05
-3.91624441832474e-05
3.13315591266226e-06
-1.16903556969145e-05
-2.43444619547615e-05
-4.06004661699807e-05
-1.37679901071997e-05
-8.56286523379872e-06
-1.46727666192923e-05
-3.01808740215928e-05
-3.68435970233982e-05
-2.4338639104797e-05
-3.54917449994301e-06
-1.16166421128708e-05
-1.72109087742975e-05
-9.61549620514204e-06
-2.61332519068809e-05
-1.5527027679263e-05
-4.33614826519949e-05
-2.46775650615679e-05
-4.22178106554875e-06
-3.11422331859018e-05
-5.762974692202e-06
-5.38166955415665e-05
-1.36120118994114e-05
-3.89937217234611e-05
-2.17005124174831e-05
-2.47122375959352e-06
-2.28640803323385e-05
-3.3346998170548e-05
-3.09440072107642e-05
-2.57236640133814e-05
-1.67216616445675e-05
5.89909953009766e-06
-3.36232275375883e-05
-1.83896619755988e-05
-1.08266965283384e-05
-3.98823594530341e-05
2.16694323333727e-06
-1.27928338568662e-05
-1.54594027550296e-05
-2.84833718023099e-05
-3.45658854258755e-05
-2.7998331187285e-06
-1.70071572072397e-05
-1.01854932848423e-05
-9.88586116697325e-06
-1.33377733056603e-05
-1.32873694725071e-06
9.55536934731855e-06
-6.25743807756933e-06
-2.87280030277591e-05
-8.62909461976894e-06
-3.19873812723133e-05
-3.29357842441772e-05
6.47254505045784e-06
-1.51847010512317e-05
-2.53270848097464e-05
-1.85337751134232e-05
-2.95686716226483e-05
-2.48442999253093e-06
-1.8156995052491e-05
-2.74823808526505e-05
-1.19843575827555e-05
-2.86113447539135e-05
-2.00232780158726e-05
-1.14439126227347e-05
-4.91673956161122e-06
-2.20453449729045e-05
-2.74850583547482e-05
-1.68628082959262e-05
-1.19965213479921e-05
-1.2953873685788e-05
-1.90411908491719e-05
-1.39356470034463e-06
-9.85319148456146e-06
-4.77725668220347e-05
-2.025311950569e-05
-3.15139643089815e-05
1.6528597361105e-06
-3.97443876883742e-05
-1.43690374212969e-05
-1.85701562666785e-05
-3.05652924121645e-05
-2.23139603643832e-05
-8.28922340728107e-06
-3.48961061324702e-05
-2.87700366894161e-05
-2.40681348244276e-05
-3.50403704208313e-05
-5.04713293407255e-06
-1.65507989771233e-05
-4.84967712024843e-05
-9.83840065963163e-06
-1.21586666886275e-05
-2.54241519174185e-05
-2.2812904784698e-05
6.49935221390895e-06
-4.32070117381473e-05
-3.79647981733535e-05
-2.24389232253709e-05
-2.24110561195275e-05
-3.51039528135538e-05
-1.84793636095035e-05
-1.91420001800041e-05
-2.3288411961507e-05
-2.00430569625606e-05
-4.99625560038093e-05
-2.70818335672426e-05
-4.41687081508383e-05
-4.11408652251023e-05
-2.56789687549472e-05
-1.18430435821439e-05
-1.72884921579226e-05
-2.34966021265842e-05
-2.72287212878991e-05
-7.4906768076788e-06
-3.36412562741086e-05
-8.64059199731364e-06
-1.58433043866572e-05
-4.65389018392652e-06
-2.18613352793412e-05
-1.01468515451777e-05
-3.30544444345048e-05
-3.10838495873897e-05
-3.26469518960183e-05
-5.2707068043201e-06
-3.13444281520274e-05
-1.64998560261205e-05
-5.00662353910873e-06
-1.29289117483118e-05
7.96840362734482e-06
4.25962861557701e-07
-1.95963849490033e-05
-1.43744265791446e-06
-3.52613278990709e-06
-2.20752499570918e-05
-9.08372025604293e-06
-1.71387473377818e-05
4.65401910036573e-06
-1.1803450671325e-05
-3.03373223753826e-05
-1.24302152486181e-05
-1.39541533486391e-05
-9.20535678100494e-06
-1.79971193938457e-05
-1.61921037012196e-05
-4.58270671393967e-06
7.56272667069828e-06
-1.71765166279027e-05
-2.58788137525793e-05
-2.45939404029044e-05
-3.16023624357028e-05
-3.5305621479832e-06
-1.83003683567245e-05
-1.14816516698102e-05
-6.15082045071666e-06
-2.20788466577931e-06
-9.14032941046772e-06
-6.05799225987005e-05
-3.76173100174083e-06
-2.76823453677932e-05
-2.43924165085293e-05
-1.72051178712287e-05
-2.42929235394936e-06
-2.68199253340044e-05
-2.30542914907847e-05
-2.10813018957157e-05
-2.77590768198569e-05
-2.16418387704471e-05
-2.65400196366149e-05
-1.28845341917455e-05
-2.62989054321424e-05
-5.21429608834371e-05
-2.70487832541442e-05
1.06902799967553e-06
-1.75618603340688e-05
-1.22887664347377e-05
-2.4588418486528e-06
-1.65247603184478e-05
-3.06308646841996e-05
-1.09749898919842e-05
-3.52098747098724e-05
-1.81713274873355e-05
-1.89449412864472e-05
-2.77198986905923e-06
-2.673944293495e-06
-9.58243002642479e-06
1.05436454512459e-05
-1.67940143843141e-05
-4.71214054851302e-05
-1.7413261827321e-05
-3.52721656633071e-05
-4.27608719551449e-05
-4.80993618319046e-05
-1.25180501620986e-05
-1.60710738114988e-05
-2.89407575735796e-05
-2.71786623656015e-05
-3.08932227758308e-05
-1.51612633194005e-05
-6.68905759531647e-06
-3.32567730988801e-05
-1.30159167572082e-05
-4.36836294333656e-05
-4.93962332269752e-05
-3.91521847574544e-05
-2.54692151041724e-05
-6.91845169269309e-06
-8.95141567351879e-06
-1.6866944739375e-05
-5.35893561858928e-06
-2.43442368524557e-05
-1.92080670801636e-05
-5.27395465528718e-05
-2.15887581164441e-05
-3.06974438018439e-05
-1.10162816244852e-05
-3.12645828090237e-05
-2.28891103038048e-05
-7.83905436421819e-06
-3.69721828423676e-05
-2.00346557414373e-05
-3.0023072308526e-05
-2.47037370482708e-05
-9.54836643871351e-06
-4.60166685546197e-05
-2.87154952278364e-05
-2.77641758276852e-05
-3.13312958311381e-05
-2.00849617403033e-05
-2.88120424498661e-05
-1.8269257087522e-06
-1.75578486838645e-05
-1.62981423680492e-05
-1.01720198896357e-05
-3.21485083294182e-05
-3.84628260276139e-05
-2.88640344112233e-05
-1.95319343056448e-05
-8.67067141893789e-06
-3.21349899705281e-06
-1.84171990184911e-05
-3.85340166758212e-05
-1.15853594685181e-05
-4.48446103076572e-05
-1.68283689265324e-05
-2.99297972624985e-05
-2.49252551725464e-06
-8.46754414216882e-06
-1.20872009465837e-05
-2.45263555657026e-05
-2.86276205938689e-05
-7.76775086451009e-06
-2.86718841098091e-05
-3.18191397306514e-05
-1.86777019332205e-05
-2.85703619227071e-05
-2.47455775526369e-05
-3.19534438631151e-05
-4.64580634610315e-06
-3.73141122709833e-07
-1.24180152039739e-05
-1.92872215397022e-05
-2.26085762636497e-05
-4.20508709663252e-05
-1.9001445637582e-05
-1.89899845869042e-05
-8.42546134921689e-06
-2.05239161152572e-05
-2.67078452953653e-05
-2.74293599839301e-05
-2.69828921690955e-05
-2.2375191728805e-05
8.14559681207229e-06
-2.22368464654064e-05
-1.12735502309097e-05
-3.22019885623948e-05
-2.51566512483715e-05
-1.03575157833481e-05
-2.59682000663779e-05
-2.6958596608331e-05
-1.10677947996262e-05
-1.94935324983398e-05
-2.49709095338071e-05
-1.22686761693342e-05
-2.48440762538519e-05
-2.4311259516404e-05
-1.89918048525687e-05
-4.13206993242024e-06
-2.71627273981606e-05
-1.44566856375088e-05
-2.48711654822805e-05
-2.08749711699801e-05
-9.52650037496184e-06
-3.38520403049576e-05
-7.38438653000273e-06
-6.84310529911299e-06
-1.51760993873009e-05
-4.12870129479294e-05
8.35001927524022e-07
-2.40383459085566e-05
-2.96912863248847e-05
-1.72114874603653e-05
-1.49827697189034e-05
-3.84106068967929e-05
-2.13597509145386e-05
-3.98944914996569e-05
-2.09360153343528e-05
-2.5009167171615e-05
-1.60944179532728e-05
-3.92093399522724e-05
-4.21059201292341e-05
-9.08628655791071e-06
-1.79911854888311e-05
-2.12246099987267e-05
-5.72646652484407e-06
-2.91536156804981e-05
-1.16665853491618e-05
-2.82319694196243e-05
-1.77627941674188e-05
-2.31014682831944e-05
-1.64446717437046e-05
-9.66091356327766e-06
-3.33927449932235e-05
-5.78551250352672e-05
-2.81944388268041e-05
-1.47437814886359e-05
-3.45702923631645e-05
-1.71573437612136e-06
-2.37828102083441e-05
-3.04268913885716e-05
-2.85884656099483e-05
-2.806449950746e-05
-1.2442688237893e-05
-3.40326506285181e-05
-3.02379140067957e-05
-4.23004819097848e-05
8.63049213108253e-06
-2.26084231494958e-05
-2.1090047514667e-05
-2.21580145214547e-05
-3.17520093692302e-05
-2.54889939297548e-05
-3.26497389238714e-05
-2.36201906949926e-05
-2.30215799345833e-05
-1.25208039084935e-05
-5.66224478986721e-05
-3.64400001387132e-05
-2.64964501229533e-05
-2.56063566251755e-05
-1.78709274519476e-05
-2.32892622197608e-05
-9.51140774211749e-06
-3.5979463716193e-05
-2.35320596712776e-05
-1.12439054838748e-05
-1.71827237544902e-05
-3.52575210491013e-05
-1.06714820104811e-05
-2.31873090849556e-05
-1.99822997314503e-05
-2.33066477128636e-05
-2.44756693446914e-05
-1.94461504349742e-05
-8.91232434416157e-06
-3.16199132213558e-05
-1.31690513877247e-05
-2.78838168863713e-05
-1.49966826904357e-05
-2.96786534051291e-06
-1.86333172023576e-05
-1.43229817296225e-05
-3.28821566114535e-05
-3.77370553803111e-06
1.71813041318078e-06
-2.23784685224767e-05
-8.14808362097658e-06
-3.17074925119162e-06
-2.29924256113584e-05
-2.50368284958988e-05
-1.71427875851617e-05
-1.61343041691608e-05
-3.16201233774406e-06
-2.58282028320344e-05
4.0764090000552e-06
1.72455374785439e-06
-1.83344715422381e-05
-6.00403371148922e-06
-2.01965906514025e-05
-2.66933783448731e-05
-2.47326910108802e-05
-1.45704754727305e-05
-1.84989415221377e-05
7.54509553241242e-07
-1.31350463805338e-05
-3.65338421567437e-05
1.56221143651167e-06
-2.72825395269863e-05
-2.27018919491271e-05
-2.4040771259516e-05
-2.08101295981969e-05
-1.84656486122229e-05
-4.44338843186733e-05
-1.88269541765051e-05
-2.40214876258255e-05
-1.08265197347952e-05
-1.91093753909311e-05
-1.46245078746116e-05
-4.37298013552488e-06
-2.68343248323682e-05
-2.448750684815e-05
-2.02440178552098e-05
-4.74894390675561e-05
-5.96549615019922e-06
-2.5899381121288e-05
-3.89010046535442e-05
-2.25599271866827e-05
-3.13612814318454e-05
-4.69723924650941e-05
-1.94738492216814e-05
-3.01300726547756e-05
-4.24828564550401e-05
-2.77994227226852e-05
-1.63511289075648e-05
-4.32242336847567e-05
-4.37237393931351e-05
-1.54899397673857e-05
-8.52190321283288e-06
-3.52312950076832e-05
-3.5383790648445e-05
-4.27373260028366e-05
-3.79727808885303e-05
-2.68037777969565e-05
-3.12571933781358e-05
-1.4387968619417e-05
-1.43545626170794e-05
-1.3901599344945e-05
-2.39790663144836e-05
-3.1926744956024e-05
-1.86662488516348e-05
-1.52615608022287e-05
-2.33739270666487e-05
-1.34941184766129e-05
-1.21465307053604e-05
-3.41503202914399e-05
-1.25871506717976e-05
-9.09821550520305e-06
-5.12195296373905e-06
-2.49495571661178e-05
-1.88971358752519e-05
-1.65726191986013e-05
2.53967969486748e-06
-3.43084197345684e-05
-1.83133292981417e-05
-4.00218673945758e-05
-3.51104378206733e-05
-1.58188685000859e-06
-2.57067006334807e-05
-2.76287452608949e-05
-2.2335326448382e-05
-1.00759606222167e-05
-2.14832019702025e-05
-3.31125714095555e-05
-3.15201874504053e-05
-2.32581579175668e-05
-3.14380254102648e-05
-1.20074967324613e-05
-1.82149735166538e-06
7.50852821495048e-06
-1.31904376498106e-05
-1.41939081617512e-05
-1.44209343506648e-05
-2.37867100985152e-05
-1.57769109511907e-05
-6.62529309640626e-06
-1.21735298405642e-05
-3.42759002573113e-05
1.05768731748495e-05
-1.92764030919873e-05
-1.03791099765029e-05
-2.6348583129269e-05
-5.92460126318674e-06
-1.08842844069143e-05
-2.82966497568921e-05
-2.39647767372643e-05
-4.2582475214391e-06
-1.59770753215871e-05
-3.51305496397626e-05
-3.6957620306917e-05
-3.32849569732966e-05
6.0597248824696e-06
-1.91992379007594e-05
-1.87810884333904e-05
-4.00618850909952e-05
-1.63179128984958e-05
-1.52837833276618e-05
-6.50769974878153e-06
-5.69953514939834e-06
-1.04873794047051e-05
-2.6337019973759e-05
5.69786572450302e-06
-1.75123056019984e-05
-4.32270157519027e-05
-4.3562326787083e-05
-1.6153343072878e-05
-3.05105212357645e-05
3.37419639765929e-06
-3.49298212457151e-05
-7.69044612712413e-06
-1.85213011739622e-05
-2.49297242443355e-05
-1.76376293644085e-05
-2.22345625554723e-05
-2.18419069909161e-05
-8.43835925592553e-06
-1.42655635814527e-05
-4.40341292302657e-05
-2.83339453421594e-05
-4.9423039226254e-06
-2.60392556737409e-05
-1.69511631464443e-05
-2.32251582929616e-05
-2.16271512494043e-05
-2.43428372672617e-05
-5.0185591340131e-06
-2.21403829821311e-05
-1.89752563758121e-05
-1.5817599759892e-05
-1.7750394097845e-05
-5.87668509472209e-06
-2.20827798938543e-05
-1.10575339706074e-05
-3.40923786725689e-05
-3.44837989383725e-05
-2.87579588782687e-05
-1.47902026915693e-05
-2.31873401125125e-05
-2.07880131726343e-05
-5.65090053519921e-06
-2.84821155278104e-05
-3.65458688706016e-05
-1.78527742491355e-05
4.35117376717485e-07
-1.08497345024724e-05
-3.01273956047564e-05
-1.49972861408871e-05
-2.66421671362501e-05
-2.51267866403748e-05
-2.26314303985211e-05
1.86258977293968e-06
-3.30641752296385e-05
-2.0139468195623e-05
-2.18651827650054e-06
-2.40328770234588e-05
-2.83534099140358e-05
-3.12890605282557e-06
-1.41395774983263e-05
-1.70691829440759e-05
-6.04983267473769e-05
-3.11979743788222e-05
-2.68359019818424e-05
-2.49443305875524e-05
-3.62556704004748e-05
-2.55465764444055e-05
-1.72204597475138e-05
-2.98056168025342e-05
-6.42153476048193e-07
-2.98166575707247e-05
-1.25199773999559e-05
-3.94933571402568e-05
-1.75824653767694e-06
-4.04143126467264e-05
-2.28190792809561e-05
-3.94392454502423e-05
-2.19548409674977e-05
-5.11778678302157e-06
-2.83871357276911e-05
-1.8011299191265e-05
-4.16669692384589e-05
-3.13421689871621e-05
-2.37455387376041e-05
-2.79383348144883e-05
-3.04830058631056e-05
-2.85046911475744e-05
2.90838221359963e-07
-1.28398892284641e-05
-7.53697989786613e-06
-3.21992867729807e-05
-1.06762259126376e-05
-1.3761130581479e-05
-1.98584217179983e-05
-2.03701842789727e-05
-2.46980390644073e-05
-1.1852907645926e-05
-2.08141724112261e-05
2.61880457578616e-07
-1.9028574218125e-05
-3.59807960668536e-05
-3.36037722400633e-05
-2.61498091351359e-05
-3.20603534269891e-05
-1.55803930524531e-05
-7.06780819383674e-06
-2.08589751572493e-05
-3.28157670641288e-05
-5.46949255092954e-06
-4.05768191714677e-05
-1.59893755673545e-05
-7.50401798262647e-06
-2.15838970865433e-05
-2.67053551164271e-05
-1.04726391978389e-05
5.19726878579481e-06
-3.35685249358634e-05
-1.79130969988247e-05
-2.32824659245983e-05
-3.18531216398953e-05
-1.94552499806072e-05
-2.72584985519675e-05
-1.20567229481462e-05
-3.06413053083109e-05
-2.8269828436547e-05
-2.87269087800424e-05
-1.48868280881941e-05
-1.50441081070588e-05
-3.0771857834448e-05
-3.54365763200806e-05
-2.77778959502599e-05
-4.5302120265964e-06
-1.96499641395719e-05
-7.55273298769018e-06
-1.39811681752763e-05
-1.96371494467399e-05
-2.43128254264984e-05
-3.18652955936874e-05
-3.18519133632171e-05
-2.69054421801285e-05
-4.52072321455002e-05
-1.05616263103053e-05
-2.43858886756836e-05
-1.88262391392239e-05
-2.85810090991818e-05
-1.82084011407812e-07
-3.76160560821184e-05
-2.70198625642335e-05
-1.91149627790136e-05
-2.34110632653707e-05
-1.920476002521e-05
-3.04234860747619e-07
-3.30178172394995e-05
-1.12651920461362e-05
-2.30611174320439e-05
-7.00674415720885e-06
-1.74176945462644e-06
-1.40770419807707e-05
-2.38088805221561e-05
-2.59009723583962e-05
-3.04581014216888e-05
-2.58723171996738e-05
-1.98883436018515e-05
-4.62048607974661e-05
-1.29686441326628e-05
-2.6621919588864e-05
-1.58385720760072e-05
-1.45239752070747e-05
-3.74743373039531e-05
-2.77061994063417e-05
-3.09769738908985e-05
-1.45500138727478e-05
-3.22394791564328e-05
-2.0747813080579e-05
1.52785708217946e-05
-4.80830521554083e-05
-2.64473134458805e-05
-1.39682386695438e-05
-3.61521393307931e-06
-2.27837702542062e-05
-6.66958477388973e-06
-9.25092211680226e-06
-7.59810519997228e-06
-1.29610284109628e-05
-2.12688184334946e-05
5.02795944146757e-06
-5.87553087381499e-06
-1.53943707329097e-05
-8.33060761737224e-06
-2.70938867652304e-05
-1.96442439791147e-05
-1.22089079944734e-05
-1.53282904705585e-05
-3.84264150490186e-05
-2.96064201565835e-05
-1.31298583887068e-05
-1.50684190473092e-05
-2.30877951599643e-05
-3.77222376106414e-05
-2.56918606309702e-05
-3.3652228273798e-05
-3.92076958724842e-05
-9.68427042095783e-06
-2.72687928958976e-05
-3.02203865530778e-05
-1.48995286110461e-05
-2.85556275345077e-05
-2.13082155015648e-05
-3.50981410854055e-05
-2.59953929976863e-05
-3.28385396490783e-05
-2.9235227954445e-05
-9.92066785545804e-06
-2.44318531880242e-05
3.07101185639112e-06
-2.90441421374107e-05
-1.50116689641845e-05
-2.51461796329465e-05
-2.53508567587142e-05
-3.20726831359774e-05
-3.89565730253663e-05
-1.85242402491543e-05
-3.3355363956645e-05
-1.00578090342557e-05
-2.08145680600225e-05
-1.68635277663788e-05
-3.34949051416813e-05
-2.46593085014048e-05
-2.75293911098495e-05
-2.16322947075519e-05
-6.14291966166532e-06
-1.47642039853446e-05
-4.56623113299976e-05
-2.77135464833117e-05
-1.661471420849e-05
-1.38438905575843e-05
-1.68056056865898e-05
-9.62075116799105e-06
-1.02732175916919e-05
-3.38677438566466e-05
-9.49146459708953e-06
-2.45456361509137e-05
-1.004206313468e-05
-3.51220110336889e-05
-3.0291740929926e-05
-3.1321188132725e-05
-2.45651285341183e-05
-1.95313933557426e-05
-3.98113449470608e-05
-1.01325993606852e-05
1.18224830518591e-06
-1.89144839364709e-05
-2.41257781797514e-05
-1.95236832745408e-05
-1.69359144098259e-05
-7.97883719291266e-06
-9.6366851653921e-06
-2.61898893074043e-05
-1.54054618144701e-05
-3.87472031983385e-06
-1.54724091441462e-05
1.79586046443224e-06
1.00190137589783e-06
-2.75818238406589e-05
-3.37727625458371e-06
-8.13959455126327e-06
-2.06963123861526e-05
-3.00808719144798e-06
-4.59624605117914e-05
-2.0620044790558e-05
-1.30712988390216e-05
-2.86512099064947e-05
-2.50626824860303e-05
-2.12145803166298e-05
-6.98595426877868e-06
-2.36221922299452e-05
7.03484421608801e-06
-1.58140674140166e-05
-2.29430730848708e-05
-1.71220988414535e-05
-2.18117598275358e-05
-2.62577471025623e-05
-2.03217992753658e-05
-2.34761150068164e-05
-3.09692741948636e-05
-3.26160714413781e-05
2.69529472710392e-06
2.78864541992041e-06
-2.24478045410944e-05
-1.63075291125394e-05
-1.46857788028329e-05
-1.85308761089721e-06
-2.89633139913785e-05
-4.37711727426008e-05
-1.60062642673394e-05
-4.49193345372949e-05
-2.62476280480779e-05
-8.59031164888269e-06
3.96291605993357e-06
-5.60822889120759e-06
-2.69372717104644e-05
-2.51586936505641e-05
-3.99363252299325e-05
-1.64106008540954e-05
-1.80052946676325e-05
-3.09505573924299e-05
-9.07341389033678e-06
-3.2390457007529e-05
-4.02161766923487e-05
-1.24866510040242e-05
-2.259932944451e-05
-3.04799810840263e-05
-2.37190359774356e-05
-9.50523023529115e-06
-2.09223565817542e-05
-2.67823294885572e-05
-3.21585295331436e-05
-1.59741810510498e-05
-1.13355145269389e-05
-2.01949366283057e-05
-3.30260458564917e-05
-1.25285081822866e-05
-2.90302082031851e-05
-2.98871214447192e-05
-3.34636719921832e-05
-3.3685495983614e-05
-4.42784584257132e-05
-2.43234407595301e-05
-1.62349696244978e-05
-2.27204779052954e-05
-1.70539838192537e-05
-2.37188959395777e-05
-1.96413449488185e-05
-2.48654306471237e-05
-2.16241598929776e-05
-2.17483679405004e-05
-1.79285703459396e-05
-3.81795314351204e-05
-1.48451568659624e-05
-2.21693017260422e-05
-1.01573844356811e-05
-1.8554286834662e-05
-4.59042944688861e-06
-2.66525784534739e-05
-1.71098916816765e-05
-2.45444984640375e-05
-8.200585984965e-06
-3.11988705068115e-05
-2.5978047812353e-05
3.69751526611165e-06
-1.34167444853283e-05
-3.06382314841953e-05
-2.64806359750399e-05
-5.37786808574259e-05
-2.39758911905275e-05
-1.39340552026136e-05
-2.68045054175037e-05
-5.88997356979749e-06
-1.98082121110486e-05
-2.75121819884715e-05
7.79408651040798e-06
-1.32050480206546e-05
-3.3708899980046e-05
-3.69721513673041e-06
-2.73937200292579e-05
-1.77976284770738e-05
-2.4961886864256e-05
-8.64382732521071e-06
-2.85623931829147e-05
-2.24346374545408e-05
-3.53203898703935e-06
8.60653548595594e-06
-2.80746879424774e-05
-2.90614139376573e-05
-1.17592473246017e-05
-3.09591186411936e-05
-3.11545036282136e-06
-4.07583356903225e-05
-1.34997262245591e-05
-1.52153933693599e-06
-2.31747083979821e-05
-1.61802728066364e-05
-3.46420986022524e-05
-1.90554541310608e-05
-8.77626239060029e-06
-8.97888340378651e-06
-2.93582005778442e-05
-4.30033490010764e-06
-9.66340720411921e-06
-2.04511382110637e-05
-1.9293229930153e-05
-8.33879009039782e-06
-2.83166326215021e-05
-2.32228214306045e-05
-6.53144861427288e-06
-6.06026439411247e-05
-2.51092661392047e-05
-3.45343868975193e-05
-7.77474073753769e-06
-3.04618764539014e-05
-1.7202114157626e-05
-2.36826870402827e-05
-8.92713266483857e-06
-1.30068795279421e-05
-1.87584813849596e-05
-8.56091687950622e-06
-1.86174435451393e-05
-2.41790417442577e-05
-1.68540607163225e-05
-2.44934193344303e-05
1.23929408318447e-05
-2.3090813265713e-05
-2.89286523279723e-05
-3.12279821593266e-06
-2.97598243552545e-05
-2.0960530091892e-05
-2.63648048477991e-05
-1.2666553220463e-05
-3.60893088836313e-05
-1.83604762148382e-05
-3.2503059022273e-05
-4.10223223731126e-05
-2.90665689489521e-05
-3.31243069512925e-05
-2.60730449379779e-05
-1.54472180598624e-05
-2.13498549524001e-05
-1.17339710686371e-05
-2.21191596646634e-05
-1.66412231303946e-05
-1.38266354967133e-05
4.04590175857875e-06
-2.37795673621644e-05
1.55282271277432e-06
-3.40563588135725e-05
-2.05318296703122e-05
-2.92836725650739e-06
-2.07168633954217e-05
-2.64873319420001e-05
-2.41075995587727e-05
-1.12134217362645e-05
-2.77115574270565e-05
-3.3194310563077e-05
1.46152909738219e-06
-4.45233220039046e-06
-8.85624130015727e-06
-2.5026425149762e-05
-2.31014668852816e-05
-9.92705554712743e-06
1.94399931110096e-05
-2.65556971425762e-05
-2.56307774720034e-05
-2.99437699137873e-05
-2.27966292912864e-05
-2.55445493854909e-05
-2.8295576583259e-05
-3.16984474161804e-06
-1.97161493532584e-05
-2.37436111692897e-05
-1.34167107392642e-05
-1.19806096975484e-05
-3.14854994866097e-05
-1.62438004889785e-05
-2.36446992877651e-05
-2.5291804177114e-05
-4.51679634124295e-05
-2.09462742037594e-05
-8.62206159713306e-06
-1.12532912253836e-05
-9.82594228369729e-06
-2.05806605561604e-05
-1.31273962068085e-05
-3.50799546684133e-05
-2.02663587527784e-05
-3.23360811168866e-05
-1.34809705537235e-05
-2.03527566351421e-05
-2.97446103280026e-05
-2.78118796620022e-05
-7.32295818780208e-06
-1.90411485749224e-05
-1.59043670606225e-05
-3.25463384115732e-05
-7.44216371571754e-06
-3.6203112824077e-05
-2.70099740208634e-05
-1.33831950562907e-05
-2.1212726002474e-05
-3.09926867440688e-05
-7.68134337912083e-06
-2.19963888625136e-05
-3.99845045554215e-05
-8.20943590480766e-06
-2.61012623924123e-05
-2.44413044409668e-05
-2.87987004625876e-05
-2.65009923269091e-05
-1.81717991020414e-05
-1.58131983327857e-05
-1.66542862195029e-05
-2.13710526062597e-05
-3.05091512421805e-05
-4.2070001519439e-05
-2.16982925270007e-05
-3.45274120992409e-05
-8.70106185700937e-06
-1.10836622408143e-05
-1.65744529354951e-05
-1.80831900413972e-05
-2.76211351068084e-05
-2.2710833127155e-05
-1.37703289521858e-05
-2.44132538741917e-05
-2.45043932819883e-05
-2.60170762923891e-06
-3.04943991843928e-05
9.10040204372694e-06
-1.35779450374911e-05
-1.17118377030698e-07
-1.02989790465257e-05
6.87451338232354e-06
-2.45271274915213e-05
-3.93901815255469e-05
-2.98396409745554e-05
-4.9587685453566e-05
-2.85707707007432e-05
4.98363616521274e-06
-3.45962232043807e-05
-3.17317285912784e-05
-1.7824695471385e-05
-2.89955306753588e-05
-2.97477512137338e-05
-1.99961297766209e-05
-3.28817305008121e-05
-4.39766762433033e-06
-3.31754574480343e-05
-2.79839627403324e-06
-1.73248483267173e-05
-1.62590352241046e-05
-3.92098823312437e-05
-2.96433764461969e-05
-2.34518223965175e-05
-1.70648278631382e-05
-1.93719228304039e-05
-5.30029519642579e-05
-1.04793456014696e-05
-1.03467779704432e-05
-2.14635158251609e-05
-2.30358384319422e-05
-2.74217575633734e-05
-4.14506803322081e-05
-2.95572909173732e-05
-2.51308157814755e-05
-8.19673179016418e-06
-1.98611872600175e-05
-1.97014076521476e-05
-1.85600517481936e-05
-2.53527196193362e-05
-2.55391247210042e-05
-3.05448713137614e-05
-2.93613708921671e-05
-5.75403588575592e-06
-3.32969742944942e-05
-5.03665426871691e-05
-2.85057205826029e-05
-2.05009165982613e-05
-1.68012415572128e-05
-1.27240208355873e-05
-1.05705779448982e-05
-8.88249601279537e-06
-2.12817574731864e-05
-2.76905598634442e-05
-3.34921889121429e-05
-2.6227249812908e-05
-2.34751836940756e-05
-1.48792637118391e-05
-6.25829486729664e-08
-1.5887362569339e-05
-4.88151902573468e-05
-1.22815885304002e-05
-2.25282886996754e-05
-2.10466898180344e-05
-3.11695432339577e-05
-1.63442972111896e-05
-2.01260428283223e-05
-1.6844044354621e-05
-1.17446376429068e-05
-2.3908534903277e-05
-1.87768892877832e-05
-7.86311097535618e-06
-4.51424358486197e-05
-1.30882482508914e-05
-1.57266884765044e-05
1.09364929295175e-06
-2.87637992472411e-05
-3.03941833968247e-06
-2.07141726540486e-05
-3.1217007730025e-05
-3.22690613146145e-05
-3.15002256723219e-05
-1.43382263133919e-05
-1.66821803416969e-05
-1.82951418907972e-05
-3.87873739043375e-05
-2.89682921980139e-05
-3.71356661754685e-05
-1.15388849329323e-05
-6.31147862700215e-06
-1.43824408241651e-05
-1.41428376311804e-05
-2.03595814347097e-05
-2.3016140832986e-05
-1.96831991678849e-05
-2.9288174247814e-05
-2.4527463349994e-05
-2.46845096475193e-05
-3.65949465668309e-05
-2.80922415564871e-05
-2.52230968737085e-05
-7.34963374503557e-07
-6.81647878301265e-06
-4.67286766592219e-05
-2.80039807071939e-05
-3.86588777971986e-05
-3.17907232909817e-05
-5.19409253166619e-06
-2.35417513896846e-05
-2.75000170641231e-05
-2.94344604869844e-05
-1.5411402576516e-05
-1.3860212818199e-05
-2.35380872677632e-05
6.03461683341351e-06
-2.80263240661026e-05
-1.69907646266961e-05
-3.19282271101545e-05
2.27952056333767e-06
-3.63584837509452e-05
-1.27356294424935e-05
-1.72445490028261e-05
-2.41731596866454e-05
-3.55559138413639e-05
-1.66776699862827e-05
-2.18927938322532e-05
-1.15530938797509e-05
-4.06592913859849e-05
-2.69506528015708e-05
-1.84645571167799e-05
-3.76482167877792e-05
-4.09153991516916e-06
-2.74183142080114e-05
-2.84721453200749e-05
6.58452104230063e-06
-1.55375060082684e-05
-2.28395894005345e-05
-1.80388485501046e-05
-1.27986244582843e-05
-1.22456233934804e-05
-2.7399953677502e-05
-1.9052559220286e-05
-8.19191176773017e-06
-1.59853668587471e-05
-3.19972695667795e-05
-7.6138289337142e-06
-2.84890963892939e-05
-1.93777717758931e-05
-1.06770040203444e-05
-4.32449097066769e-05
2.05298039513711e-06
-9.69079109203059e-06
-2.71223748646725e-05
-2.96066472063673e-05
-3.73742299595619e-05
-2.9277322808168e-05
-6.14133381722602e-06
-9.06233794603964e-06
-2.04371311606294e-05
-3.12919734425514e-05
-8.04878014240343e-06
-6.77755307609831e-06
-3.52852633319459e-05
-2.51008696644946e-05
-1.21981943661441e-06
-6.46524974228765e-06
-1.29994346070996e-05
-2.34141874903872e-05
-9.66266567681468e-06
-1.43578768442331e-05
-9.44999977796841e-06
-3.9034746797192e-05
-3.43260084049565e-05
-4.33704812766053e-06
-2.87710837540166e-05
-3.44823683480277e-06
-3.1292709738468e-05
-1.71279933161761e-05
-7.13319105518507e-06
-5.35205687088234e-07
-2.00534546934895e-05
-2.16841519360325e-05
-2.54283631867599e-05
-2.46298341881286e-05
-2.04821929935631e-06
-7.79136742911105e-06
-2.4099378426465e-05
-2.46339773411344e-05
-2.97961791577706e-05
-2.79122843819537e-05
-2.01822068782991e-05
-3.09145694511128e-05
-1.54680634803953e-05
-4.52746127540703e-05
-3.3826455412392e-05
-3.34854950339208e-05
-2.22687742308806e-05
-1.56246294423637e-05
-1.41833958673319e-05
-1.78683280215713e-05
-1.1845528750422e-05
-2.4900282095455e-05
-2.20649974963062e-05
-2.66633933611431e-05
-1.87749117753303e-05
-2.23202177857307e-05
-1.55361163651818e-05
-1.64484045204094e-05
-1.91963108799782e-05
-3.29308506341162e-05
-2.43205548726824e-05
-3.9794314396205e-06
-3.08282255056987e-05
-2.28601939891768e-05
-3.82814092929423e-05
-2.93574076572964e-05
-2.82675560676457e-05
-9.99836488352024e-06
1.58082180970211e-06
-2.22677537973547e-05
-3.86255411192593e-05
-4.1638897455563e-05
-1.27271278323437e-05
-2.23559123331059e-05
-2.54730447608217e-05
-2.48234602064896e-05
-2.26498155757132e-05
-1.4269550980624e-05
-2.55879616214097e-05
-2.73204765861915e-05
-1.04574835140223e-05
-2.15369566490574e-05
-2.55326022291833e-05
5.94048968722279e-07
-2.43062278834432e-05
-9.51166039312295e-06
-8.71134019089549e-06
-2.64242452456682e-05
8.35526254908051e-06
-1.94221365375685e-05
-5.94597913986358e-06
-1.27986299461629e-05
-2.72690952417364e-05
-3.46582178304196e-05
-1.57090166704617e-05
-3.78603554585371e-06
-5.21267165998943e-06
-6.68620655376287e-06
-2.09321865915939e-05
-6.0883246510252e-06
-1.50444021084866e-05
-1.05479927158002e-05
-2.02006441119479e-05
-5.44521216414208e-06
-1.30218581873767e-05
-2.81080651669752e-05
-2.04364953500356e-05
-1.7382776018202e-05
-2.6224085818478e-05
-2.63164831580002e-05
-5.55704219391811e-05
-3.94115581822802e-05
-1.44567332597332e-05
-2.90996020346179e-05
-2.38673955839783e-05
-6.84148550113236e-06
-2.92015635586118e-05
-2.14646958326728e-05
-2.57980721372842e-05
-3.82742227324149e-05
-7.57823930026969e-06
-1.57487510922645e-05
-1.57420143563326e-05
-1.09170763615891e-05
-2.8401777503909e-05
-3.35551781517906e-05
-4.26552646199353e-05
-1.90056412426294e-05
-1.75784073500071e-05
-2.12139740963631e-05
-2.6245020631458e-05
-3.53859451836213e-05
-2.96661809058727e-05
-3.1903863514153e-05
-3.91572159582723e-05
-3.84499760627233e-06
-2.23396852478097e-05
-3.11327726726369e-05
-1.69330363961564e-05
-4.17980691684016e-05
-3.63685611117208e-06
-2.71922795259539e-05
-4.2852734516933e-05
-2.9618851619148e-05
-2.50061982238661e-05
-5.7302736195109e-06
-1.56846023763697e-05
-1.47833756158389e-05
-1.31468661886029e-05
-1.70582412693602e-05
-2.7417892890256e-05
-4.67581984489715e-05
-1.78580758034447e-05
-3.44112618789884e-05
-1.87260504356221e-05
-3.68009544447033e-05
-3.08099019407975e-05
-2.97015128272237e-05
-9.97520473174134e-06
-4.18192101012995e-05
-3.36865703972296e-05
-1.5233561003478e-05
-2.74068829513197e-05
-1.43153821904088e-05
-2.85992838236382e-05
-2.07700674446655e-05
-2.10817122317276e-05
-1.34050569965698e-05
-2.60559587719455e-05
-2.06400930221937e-05
-1.73176547330257e-05
-2.09855600904319e-05
-1.24819749763408e-05
-1.04132437799096e-05
-3.4840665894604e-06
-2.52909129605282e-05
-8.83736289530228e-06
-4.96844841594644e-06
-1.69035870383136e-05
-1.6715023711306e-05
2.60693202231513e-06
-2.85283815925602e-05
-7.33786982023612e-06
-4.11556421257228e-05
-2.61295428069575e-05
-2.53708084342141e-05
-1.7594327131697e-05
-1.38879767465419e-05
-2.68033922992969e-05
-2.1157640176975e-05
-9.92341300115893e-06
-2.93898283168251e-05
-2.62923385529359e-05
-1.09380394388714e-05
-1.77045700572176e-05
-1.1989528337512e-05
4.2288458501925e-06
-3.54916015028502e-05
-1.46579791870193e-05
-1.70628218753051e-05
-4.33083158170768e-05
-8.28577378294381e-06
-1.0452953338594e-05
-4.78332349992885e-05
-1.36448941837404e-05
-2.35249143306472e-05
-3.37307491413761e-05
-2.38874949739172e-05
-2.90231525738337e-05
-2.67851745089562e-05
-4.12796429507417e-05
-3.64917176534992e-05
-2.66248482435644e-05
-2.79581630717498e-05
-3.32247391820159e-05
-2.53751329522891e-05
-2.49330453218987e-05
1.16685586557609e-05
-2.07513802963269e-05
-7.98101970406582e-06
-4.3139181958807e-05
-4.17388864138653e-06
-1.07403405099966e-05
-1.58567032090338e-05
-1.03775071552485e-05
-6.48659798529037e-06
-9.29623913325599e-06
-5.41931729336547e-06
-1.08695269101634e-05
-2.23805427819332e-05
-3.83406338279629e-05
1.26942038356679e-05
-2.60842758496088e-06
-4.15999012168491e-05
-3.09262670890005e-05
-2.63565058221357e-05
-1.60048068884165e-05
-3.14641441981056e-05
-1.14946025467981e-05
-1.96944799778866e-05
-4.38901500189228e-05
-8.97162502404414e-06
-1.90299488054084e-05
-3.15853357577423e-07
-2.46836631315025e-05
-3.79498693055479e-05
-1.20784884994313e-05
-3.58767408222207e-06
-2.48289937899374e-05
-1.41337201280027e-05
-1.29533016003272e-05
-1.3954263291232e-05
-1.25473389100698e-05
-1.81218473292897e-05
-3.39194143471178e-05
-3.20656916848986e-05
-1.3612898381714e-05
-2.64044966661212e-05
-2.96335489406889e-05
-2.3388530831893e-05
-1.63414122624663e-05
-1.67950220478486e-05
-1.33493762162662e-05
-2.84200584466734e-06
-2.82781349315891e-05
-3.529106209918e-05
3.47136069158098e-06
-2.90350447731354e-05
-2.0363036805421e-05
-1.38110961405218e-05
-2.77453140677852e-05
-4.01296088733353e-05
-2.29933096352354e-05
4.13587339961006e-06
-2.23090887933133e-05
-2.43799333790326e-05
-2.21317945981313e-05
-3.34872383884791e-05
-2.12176053337569e-05
-3.27747581682386e-05
-1.29072271224568e-05
-2.39171402249587e-05
-2.67071809349961e-05
-2.05676591944325e-05
-2.59097974602179e-06
-1.97868334520078e-05
-4.25861874273091e-05
-1.69322534010808e-05
-1.77840075344031e-05
-5.10366885503963e-06
-3.80836962353236e-06
-1.96960660407977e-05
-2.04214156747589e-05
-2.95637904311097e-05
-3.16892399289736e-05
-2.97036426652319e-05
-8.70820608441817e-06
-3.90277363933417e-05
-2.39077997644969e-05
-2.93918522305928e-05
-1.46618164605608e-05
-1.9427731340136e-05
-2.18369706142288e-05
-4.44003577431475e-06
-2.81742229426178e-05
-2.77181684988402e-05
-2.28709963822038e-05
-2.36002701842217e-05
-2.97501857305549e-05
-2.04333602114476e-05
-2.95642606329723e-05
-1.66285557825015e-05
-1.39042748339192e-05
-1.97396252818496e-05
-2.52129340376226e-05
-1.24255053020008e-05
-3.53001160845336e-05
-2.65883535073674e-05
-3.11649360962497e-05
-2.42447606027826e-05
-1.53572087522692e-05
-2.11357743869584e-05
-3.07462545694506e-05
-2.52142478216949e-05
-4.06411076360168e-05
-2.12537547932619e-05
-2.08947353685393e-05
-1.14425686640624e-05
-7.83372758157733e-06
-2.16829901323866e-05
-3.41961951884262e-05
-1.24802026868858e-05
-4.27745045347764e-06
-7.5298630203315e-06
-1.53154975992196e-05
-1.07862571696575e-05
-2.61303532550159e-05
-1.4099211965065e-05
-1.79611798027645e-06
-8.06918229980089e-06
-1.34469828323543e-05
-3.13024584727611e-05
-3.17920303607532e-05
-1.73647128213948e-05
-5.0433990273268e-06
-2.08074099856925e-05
-3.37174302781912e-05
-2.71020928698099e-05
-2.10184770370477e-05
-2.91516857705878e-05
-1.83313309038225e-05
-3.53481891686567e-05
-2.59067634053903e-05
-2.64252980302099e-05
-3.12997482796293e-05
-2.53194059285552e-05
-1.33913238299703e-05
-2.03401708499281e-05
-3.23392709393846e-05
-1.75727226619355e-05
-3.67331854871556e-05
-1.10271194257868e-05
-8.11682513213849e-06
-8.89530654504657e-06
-5.77222163162385e-05
-8.94017580520585e-06
-9.82121742102106e-06
-2.22744073869795e-05
-2.79778713322019e-05
-2.76099046128406e-05
-2.69323600810851e-05
-2.46766660266789e-05
-1.59371166680409e-05
-3.95422779178988e-05
-4.24383072193557e-05
-2.67732075823195e-05
-2.88664729684912e-05
-4.78499448937468e-05
-8.18927621988659e-06
-4.04791036500975e-05
-1.92994940954708e-05
-9.22264110835422e-06
-9.89581250700798e-06
3.29764964744706e-06
-9.29181593257406e-06
-4.58053376914216e-05
-3.49358032648334e-05
-1.60034919707422e-05
1.070042590842e-06
-1.83915882215554e-05
-2.08496796040149e-05
-2.25676939117631e-05
2.77347825216354e-06
-2.69399179444667e-05
-1.48825529370457e-05
-2.04793058209434e-05
-2.55820513702814e-05
-1.60852026529781e-05
-2.27492936834623e-05
-2.49105852191814e-05
-9.74036959665877e-06
-1.97863345059709e-05
-1.88286614654045e-05
-1.56250512760229e-05
-7.30833442043578e-06
-2.79487641187293e-05
-2.73745175159101e-05
-2.58266926531528e-05
-2.4166470947773e-05
-1.1029092168937e-06
8.12067581988849e-06
-1.41601573006828e-05
-2.94121757242609e-06
-4.64386205160217e-05
-1.28334785230472e-05
-4.20315062119212e-05
-1.78817150167718e-05
-1.17064523737281e-05
-2.47332055583059e-05
-2.07392850844746e-05
-4.94786132241871e-06
1.74586652252832e-06
-1.01675875215608e-05
-2.2218087888899e-05
-8.92945879507052e-06
-1.2539473204026e-05
-1.85162983591778e-05
-3.12415123857884e-05
-2.70401016584924e-05
-1.84729027726954e-05
-2.8713856681593e-05
-2.60687881822342e-05
-1.82995041781375e-05
-1.95620767131816e-05
-2.74332365366781e-05
-2.10457235450465e-05
-1.22371278828347e-05
-2.95085715150109e-05
-2.73033081558308e-05
-2.32757917518552e-05
-2.34725622221802e-05
-1.67750672418509e-05
-3.2615386181972e-05
-3.24016883282533e-05
-2.25238078252582e-05
-2.08821477084215e-05
-2.37471136483157e-05
-2.82385295719228e-05
-3.6570800793338e-05
-4.3972193905725e-05
-2.74144674967821e-06
-2.70283169739611e-05
-1.79327817280808e-05
-2.3206089619755e-05
-2.51644630452839e-05
-2.55808230854548e-05
-1.33643088096804e-05
-2.38513204424845e-05
-9.54125395396738e-06
-2.69734113823608e-05
-3.57728785133534e-05
-1.94428262941943e-05
-2.47412891924825e-05
-1.04410745682441e-05
-3.20791832840892e-05
-2.84451077658927e-05
-3.93094934172753e-05
-1.38385164441914e-05
6.963355866416e-07
-2.08565117233371e-05
-2.41013254952318e-05
-4.16840783963529e-05
-1.9824413393134e-05
-3.58411230329374e-05
4.18053941827367e-06
-2.20921333274153e-05
-5.24188815843504e-05
-1.44223421165101e-05
-4.0537598482618e-05
1.09470260251686e-06
-2.36278230163951e-05
-2.11907719265995e-05
-5.42880332526057e-06
-2.23274707469535e-05
-2.73423371061725e-05
-2.1490202657402e-05
-3.82351070386826e-05
-8.68733224647808e-06
-3.34363228596909e-05
-3.18805017406701e-05
-9.4854477292172e-06
-3.33903781806108e-05
-3.65742017058641e-05
-1.81809786057751e-05
-3.478857778321e-05
-3.15432413772984e-05
-1.58484689867198e-05
-1.83153443539466e-05
-3.17520858171847e-05
-4.14178513115087e-05
-3.22742214735961e-05
-1.81387034642048e-05
-4.47738111561331e-05
-1.44419355721849e-05
8.05671425005971e-06
-1.74956532429355e-05
-3.40499193883594e-05
-2.79461672775444e-06
-1.36873863662629e-05
-2.68332302411494e-05
-1.87899052725635e-05
-1.58941189692021e-05
2.21685294103321e-05
1.08166155456825e-06
-1.78207690750639e-05
-1.26033108233702e-05
2.10753649102822e-06
-2.30812380456063e-05
-2.94818236984522e-05
-4.31430197757564e-05
-2.22785073475832e-05
-3.31610881421435e-05
-1.80771459658026e-05
-2.08455732646072e-05
-2.40045496807865e-05
-1.92758000424285e-05
-2.82377773240675e-05
-9.93209012697871e-07
-1.00501418382456e-05
-1.9865333031938e-05
-1.58391452352763e-05
-1.89395137150457e-05
-3.68111137902673e-05
-2.4589104997576e-05
-2.01066622981935e-05
-4.67869049085913e-05
-2.19030261730275e-05
-2.06254060216751e-05
-1.81470020735277e-05
-7.47041043533665e-06
-2.66361879828947e-05
-2.38753448732798e-05
-2.27050213866747e-05
-1.15744774205432e-05
-1.6038337963308e-05
8.58549786889468e-06
-2.01217740250994e-05
-2.02475555882814e-05
-2.88401067392981e-05
-8.31744453350985e-06
-2.24181413621274e-05
-2.81220626659541e-05
-3.58580740537917e-05
-2.50886889345926e-05
-7.94063604917428e-06
-2.19128413770536e-05
-2.62222784747705e-06
-1.1912006477568e-05
-3.21434687592203e-05
8.16484893565083e-07
-3.75515770516089e-05
-9.36525176848672e-06
-2.41823244070844e-05
-7.93417455348522e-06
-3.39354097915274e-05
-1.06473907105467e-05
-2.10749827257116e-05
-3.2172082290442e-05
-3.25576548158672e-05
-2.34193940084451e-05
-4.41263507773919e-05
-2.33737614434649e-05
-2.32947536094299e-05
-4.55936903709976e-05
-3.62453457807164e-05
-2.86709410559928e-05
-2.49203204514952e-05
-2.46777567470134e-05
-3.30091652483287e-05
-2.52618500052404e-05
-2.35514928805576e-05
5.31989465994858e-07
-9.09650051523443e-06
-8.50203021084881e-06
8.73247681825412e-06
-1.30277116794881e-05
-1.61399674856049e-05
4.87975541022892e-06
5.22757567629229e-06
-3.97368042475773e-05
-1.80986984991362e-05
-4.35890672163392e-05
-3.04436557865727e-05
-2.09602402853775e-05
-2.77465068824821e-05
-2.6086582116512e-05
-9.35338064530262e-06
-3.21501314326723e-05
-1.57927924491187e-05
-2.5619188555597e-05
-3.4140700731347e-05
-2.19781107591172e-05
-2.31705732593304e-05
-1.80256914256468e-05
-2.03275891121179e-05
-3.72157365816664e-05
-8.63086880374205e-06
-5.15268594063712e-06
-2.12306694753989e-05
-2.71729788966437e-05
-3.69111448367794e-05
-2.74601204251078e-05
-4.7929460239588e-05
-4.13195137662448e-05
-2.24568467258115e-05
3.73754628562134e-06
-2.3851315896117e-05
-2.11102492678329e-05
-1.84833712066327e-09
-3.90697755651231e-05
-1.70347427334816e-05
-2.31910616886259e-05
-2.62660303036701e-05
4.68784049566085e-06
-2.98679026738632e-05
-1.95379642725991e-05
-1.96624109984829e-05
-4.88214167939116e-05
-2.21033473419552e-05
-3.2512371921868e-05
-1.5832178683241e-05
-1.60316524001667e-05
-3.66127722437302e-05
-2.40133067383294e-05
-2.76695429689796e-05
-9.14741192705261e-06
-1.98179514574524e-05
-1.72853221234761e-05
-2.1279433664078e-05
-3.40343388407785e-05
-6.2348648535635e-06
-2.80980248039988e-05
-1.48894229914555e-05
7.27156910295272e-08
-1.02659649271356e-05
-3.936101895156e-05
-3.71907223593334e-05
-1.30207365744372e-05
-2.8111514589349e-05
-3.20250324900333e-05
-1.22166515706445e-05
-5.16375330141387e-07
-4.14005245999068e-05
-3.01032516314861e-05
-9.5567390977243e-06
-1.21094585406636e-06
-9.28050746365033e-06
-9.21422155312825e-06
-9.31117387393533e-06
-2.1163978918795e-06
-6.00264341192673e-06
-1.26550939751015e-06
4.18545001331377e-06
-1.55496675048306e-05
-2.00546507657166e-05
1.05084073269163e-06
-1.90993053060549e-05
-6.92661445916433e-06
-3.64862906391033e-05
-3.62218484986108e-05
-3.0061648621517e-05
-2.27299092274036e-05
-3.19532052485123e-06
-4.50422399735778e-05
-2.04638209395001e-05
-2.40815441533993e-05
-1.9108158100805e-05
-1.79623905036979e-05
-1.6408292747408e-05
-1.91063617993665e-05
-2.02803859232999e-05
-4.81941893061272e-06
-1.58148906919122e-05
-2.35991831476427e-05
-1.9223745530035e-05
-2.7392910482566e-05
-1.52044755846408e-05
-3.50158018818963e-05
-6.03903936354856e-05
-2.86968558997171e-05
-1.54590671511652e-05
-1.39539521552079e-05
-1.2718247591918e-05
-1.81161891599265e-05
-3.68741502032838e-05
-2.30980276891876e-05
-9.91649102129195e-06
-1.22424079581559e-05
-4.20295698360364e-05
-4.28891289058143e-05
-2.09425038286652e-05
3.25928837889131e-07
-6.54058106636929e-06
-2.16822046658001e-05
-2.06912888725468e-05
-3.30388968454671e-05
-3.41333838468389e-05
-1.27682556464064e-05
-3.96153870141876e-05
-3.05555893400706e-05
-1.54992863761103e-05
-5.56111303112056e-06
-3.99653857782991e-05
-4.38788478898675e-05
-2.20715532250456e-05
-3.56856423729009e-05
-3.35683539789432e-05
-1.49015191222929e-05
-2.38894338711084e-05
-1.35154582294873e-05
-2.40528567971496e-05
-1.83162674060613e-05
-2.89414923956835e-05
-7.21187086332344e-06
-2.5421396596055e-05
-2.6882450507819e-05
-7.37658940703063e-06
-3.84927952172174e-05
-2.72835005976237e-05
-3.00169817462704e-05
-8.71389243555622e-06
-4.04113251173303e-05
-2.41565161472714e-05
-3.34907110362772e-05
-1.93632180395933e-05
-1.94956347624713e-05
-1.41147235248214e-05
-2.13666917206104e-05
-6.58904032054901e-06
-3.10692428061336e-05
-1.95949853646128e-05
-1.93710446090963e-05
-2.20954941307053e-05
-4.74847641008435e-05
-2.33337679602386e-05
-3.08299953416257e-05
-1.66949807549684e-05
-2.15943640250062e-05
-2.79622578333883e-05
-3.54226554375759e-05
-4.28708268812166e-05
-2.03835997591068e-05
-1.69299183000248e-05
-4.38301495942761e-05
-2.48008533618013e-05
-2.24042992081853e-05
-3.50178272748165e-05
-4.64416501880825e-05
-1.4984500995303e-05
-5.79437462481557e-06
-2.57820237641583e-05
-3.53572703928133e-05
1.13392252395895e-06
-3.6027171855882e-05
-2.38859549435118e-05
-2.39194895291397e-05
-1.15118167479017e-05
-1.81741584378269e-05
-2.98617380199586e-05
1.15294366904541e-07
-2.6336044763186e-05
-3.34608703775407e-05
-4.50604322261044e-05
-4.36579684464379e-05
-1.82296142558953e-05
-2.20137849324066e-05
-3.32881749286739e-05
-1.05299067447854e-05
-1.4758283129025e-05
-2.11523700976976e-05
-4.43748136448472e-05
-3.57546261466691e-05
-2.38931448297885e-05
-1.11867589311228e-05
-3.02938450329495e-05
-3.35286170028262e-05
-2.51604077133518e-05
7.59705601254623e-06
-2.10804851395605e-05
-4.87197998445321e-05
-2.74031824592765e-05
-2.4375335975209e-05
-2.82329124239987e-05
-9.19005373389704e-06
-6.35218699155635e-06
-1.28962596254708e-05
-1.7164414562587e-05
-1.55129506118151e-05
-2.49200332181365e-05
-2.08023879745534e-05
-3.10537581626259e-05
-2.9339422721937e-06
-5.53788752053809e-06
-1.83319270997304e-05
-2.45928842417615e-05
-1.89220918273399e-05
-2.27705650446747e-05
-3.21874588367775e-05
-2.211644461146e-05
-9.71690676563678e-06
-1.18142020339796e-06
-1.02534694367549e-05
-2.01816228540382e-05
-1.13538377943075e-05
-2.48959315693644e-05
-7.1268671951597e-06
-2.29106122489323e-05
-2.00739646904566e-05
-1.26162766459326e-05
-3.47898284128482e-06
-7.367241015864e-06
-3.22491798336547e-05
-1.81079285970997e-05
-2.80249608265778e-05
-3.4441506677842e-05
-2.8112888391245e-05
-2.87511615664092e-05
-1.47348639158577e-06
-3.65041536319869e-05
-8.140862266423e-06
-3.13928610826981e-05
-1.57263887036689e-05
-3.3639988139928e-05
-2.8635203466721e-05
-1.27374914453958e-05
-3.99843974477599e-05
-3.96416481098218e-05
-4.01752061233614e-05
-1.37425966596731e-05
2.76142455268608e-06
-1.88551431342912e-05
-3.52257224365805e-05
-2.83199666345976e-05
-2.24596043400699e-05
-2.6588580473639e-05
-2.60346279064227e-05
-1.08848015642612e-05
-2.21547653383213e-05
-2.61667182014002e-05
-1.61101346364739e-05
-3.92000113920716e-05
-4.08885919517032e-05
-2.80618785763663e-05
-9.13209734672364e-06
-2.05359883940883e-05
-4.2503847598779e-05
-2.55252814249781e-05
2.43699933488481e-06
-3.21240636827546e-05
-2.12624772690254e-05
-1.90415836536856e-05
-2.59690085396098e-05
-1.7170059840876e-05
-3.82746609309538e-05
-1.92770080810768e-05
-8.17035527115046e-06
-2.18138466480287e-05
-8.98139476672752e-06
-9.40912951433794e-06
8.4343762028093e-06
-2.92960956254649e-06
-3.76420291859582e-05
-2.51886661187913e-05
-2.80511333118509e-05
-2.78055491707803e-05
-1.81790498019811e-05
-3.65220009495822e-05
-1.15093767342277e-05
-2.45334761019072e-05
-3.54957706805221e-05
-2.64088640078302e-05
-2.17008882323317e-05
-8.47504839762272e-06
-7.49215424238293e-06
1.91889466152938e-07
-1.60333284801313e-05
-1.48103642387455e-05
4.57111874267432e-06
-1.63780274554612e-06
-2.09566612427016e-05
-3.21143161306218e-05
-1.10845260750274e-05
-3.00337889175624e-05
-3.05097636953532e-05
-1.74788794660703e-05
-2.24806743236972e-05
-1.78514717536333e-05
-2.63964376115795e-05
-2.27196107415839e-05
3.00674143931012e-06
-1.13665510077562e-05
-1.03919911518978e-06
-1.84621130384023e-05
-1.15907559046942e-05
-2.00240406113082e-05
-2.41363158174855e-05
-1.08164306052181e-05
-2.683086404752e-05
-5.75814053973978e-06
-1.56133121911701e-05
-2.87331444876531e-05
-2.72541344660471e-05
-1.13068919921865e-05
-8.63875863001599e-06
-1.0648700083826e-05
-4.19288851187176e-05
9.19752561658672e-06
-1.56950986763147e-05
-1.92425485098266e-05
-3.77234024583902e-05
-2.5855495456309e-05
-1.06685308798435e-05
-2.838017367909e-05
-8.88304458548626e-06
-4.16399462764468e-05
-1.5637579050974e-05
-2.37193069020433e-05
-1.43531306649611e-05
-7.29523812547295e-06
-7.8427645987056e-06
-8.78663638060532e-06
-2.88666827960063e-05
-1.41071665977831e-05
9.23209655082422e-06
-1.42406570424241e-05
-3.82495557916107e-05
-3.41084588550711e-05
-3.89412346015281e-05
-4.1350304558987e-05
-2.25899460914669e-05
-1.12880461240058e-05
-3.60749492292902e-05
-9.25123333048402e-06
-3.97728865282628e-05
-2.09021502134527e-05
-2.25984108695876e-05
-7.05965388359784e-06
-2.53799963891769e-05
-1.8596316670655e-05
-3.89067240343324e-05
-1.5445242008801e-05
-1.66018284475086e-05
-4.0026385252368e-06
-3.26692060802183e-08
-2.12356486926203e-05
-1.69667383696246e-05
-1.33584952547952e-05
-1.7916778218162e-05
-6.89594099610462e-06
-1.38867209189699e-05
-2.17939821026785e-05
-4.23413002934955e-05
-5.8087435059481e-06
-1.15776804697034e-05
-3.5501282663919e-05
-1.46690900247452e-05
-5.15732615377293e-06
-2.62463517179233e-05
-4.75435225015847e-06
-2.65336866207471e-05
-2.67496016815013e-05
-2.12891539835216e-05
-2.97381209281394e-05
-2.49345292126528e-05
-2.20753283477413e-05
-2.89117020106684e-06
1.64693993167096e-07
-2.56950779606543e-05
-1.24635764891316e-05
-1.33313008383809e-05
-3.35559556681833e-05
-1.82229213424135e-05
-2.54789731185779e-05
-1.8394632090687e-05
-2.74112404641753e-05
-1.05150639218934e-05
-1.65514349945278e-06
-1.72945846421387e-05
-2.76338451312033e-05
-3.03121901169007e-05
-3.05124886311754e-06
-3.09945215922559e-06
-1.28794912559158e-05
-3.66024076004942e-05
-4.37890359042154e-05
-1.89994695098593e-05
-2.6760268550027e-05
-3.09823156471641e-05
-2.06022473101834e-05
-5.91044848420838e-06
-2.72103841205527e-05
-5.6648130930489e-05
-2.58151223360685e-05
-4.73729037957866e-05
-2.75865496871815e-05
-4.59516739613093e-06
-3.96428764338127e-05
-2.02802371446095e-05
-2.56936981267957e-05
-1.26669014264282e-05
-3.08199340066879e-05
-1.47463881723631e-05
-3.05372270104676e-05
-2.58786166292513e-05
-1.90718575274151e-05
-3.07325173828273e-05
-3.04057394728081e-05
-3.23237136736444e-05
-2.6742798401791e-05
-8.36770413279555e-06
-2.269136234625e-05
-4.0605507075001e-05
-3.76756753700101e-05
-2.86614403483024e-05
-1.22976651554837e-05
-2.52006105638204e-05
-2.59213293424988e-05
-1.52122878766845e-05
-2.48961253485087e-05
-2.68076948638253e-05
-1.53694181433571e-05
-3.34992698965665e-05
-2.22757187422739e-05
-7.21046151699598e-06
-1.45433165248475e-05
-3.08509505619061e-05
-3.33547538122049e-05
-6.55893643232209e-06
-1.95633953487666e-05
-4.35416210978416e-05
-2.45133512688355e-05
-6.68264864750135e-06
-2.1788628076923e-05
-3.39739955156047e-05
-1.29501275399182e-05
-2.82361877562789e-05
1.34167262718637e-06
-1.68572916949454e-06
-1.63004789699451e-05
-1.89044877939689e-05
-3.09063807198217e-07
-3.36348845910006e-05
-9.97822163632561e-06
-2.32003782947493e-05
-1.41951923056273e-05
-2.14720081302344e-05
-2.94294182144242e-05
-2.79173160812222e-05
-1.4724555116533e-05
-1.89778244993992e-05
-2.49552618016439e-05
-3.51481283710594e-05
-2.91787396062362e-05
-1.55208041676152e-05
-1.80288810156429e-05
-2.26546861159924e-05
-5.8908468291326e-06
2.95881428742178e-06
-2.54243572073784e-05
4.14087863185729e-06
-4.18785015409192e-05
-3.48733358905302e-05
-2.19735450639265e-05
-1.57068181605089e-05
-2.62683961085297e-05
-4.43567456242958e-05
-3.75866093801645e-06
-2.05865462187048e-05
-1.51162706740264e-05
-1.56998253844774e-05
-1.71944820047115e-05
-9.17812577218704e-06
-6.98948363351596e-06
-1.95357195345125e-05
-3.24463181603187e-05
-4.20670183831336e-05
-2.08892256435742e-05
-4.24504711744847e-05
-1.1062007696642e-05
-5.40344924197828e-07
-4.97601185996552e-05
-1.80581218956402e-05
-2.35062169160358e-05
-2.59587125494626e-05
-1.42968392765633e-05
-2.7942390919871e-05
-2.36365453271129e-05
2.90160308884145e-06
-1.35296243052115e-05
-1.0556005721704e-05
-1.55963836843272e-05
-3.68076475955533e-05
-7.01895852218774e-06
5.60421803495425e-06
-1.41753378609975e-05
-3.75452431993136e-05
-3.35418478034561e-06
-6.429400022882e-06
-3.6130070839147e-05
-3.31995669862058e-05
-3.457427338654e-05
-1.72125928869845e-05
-3.144089970313e-05
-3.83139245110877e-05
-3.93178170663475e-05
-3.71803055706857e-05
-3.67652551165914e-05
-4.86368752966942e-05
8.78981936877496e-07
9.91841459535118e-07
-4.40250768571208e-06
-1.90872902479255e-05
-1.33255626737681e-05
-8.89028326627707e-06
-1.81512007353757e-05
-2.90892499816905e-05
-3.59140268985289e-05
-1.14340495625384e-05
-1.44089746148947e-05
-1.22733337490147e-05
-1.89141390104112e-05
-2.7815183079855e-05
-5.36707913104459e-05
-1.65209339414008e-05
-3.52517266968032e-05
-1.68171945205266e-05
1.02939720203487e-06
-9.6128997897595e-06
-9.3456961273224e-06
-1.66798256255794e-05
-2.45742848298584e-05
-1.43129913308956e-05
-5.68855152436322e-05
-2.98309050543984e-05
-1.5909185862861e-05
-2.94306960343505e-05
-2.05637473984221e-05
7.78310926271588e-07
-1.61957420147778e-05
-1.81366177386467e-05
-1.79391250600156e-05
-5.1409156917222e-05
-1.61368941985258e-05
-2.72932774280197e-05
-3.3370712958511e-05
-3.49665871209054e-05
-3.51928842211642e-05
-1.32212435670769e-05
-2.55259947964731e-05
-3.6214261378139e-05
-2.07701540956972e-05
-1.69801771708896e-05
-5.41908555571365e-05
-6.47752287150563e-06
-5.81121526863577e-06
-3.78304034231642e-06
-2.54217813514468e-05
-2.71662004721732e-05
1.0207197531924e-05
-2.93042142274125e-05
-1.87274124191019e-05
-1.56604288544085e-06
-7.81842763993763e-06
-2.53791557705211e-05
3.35008849363608e-06
-3.86231728269711e-05
-2.08978811435794e-05
-1.35214404686763e-05
-1.41833359318707e-05
-1.89531703318051e-05
-2.20110948886687e-05
-2.15736724426812e-05
-1.13610718085024e-05
-2.14293671813854e-05
-3.42722669105097e-05
-2.12973450167872e-05
-2.22038742639732e-05
-3.2960775035659e-05
-2.83009363903e-05
-2.74855527183827e-05
-2.42546791022104e-05
-2.03021945108601e-05
-2.55439255364876e-05
-3.21970405397638e-05
-1.23019902574933e-05
-3.42265768233821e-05
-4.67429947764522e-05
-1.13160887138731e-05
-2.7347418583898e-05
-2.17673371762028e-05
-8.05523505793146e-06
-2.5351330646953e-05
-2.17856925470511e-05
-3.24646782982485e-05
-2.38970400660736e-05
-2.89863214780435e-06
-2.20998971385349e-05
-2.54916820447245e-05
-1.12066237600014e-05
-3.04685853502958e-05
-1.87616767654647e-05
-1.26012728171776e-05
-2.27758660528837e-05
-2.36418222012825e-05
-1.08955295874146e-05
-1.58371629645899e-05
-7.15797782426117e-06
-1.58062348169558e-05
-2.61229297276289e-05
-2.25127040072551e-05
7.02419294561373e-06
-2.76391018919979e-05
-1.01197196623436e-05
-2.88490448784712e-05
-2.50023660346465e-05
-3.26589409233168e-05
-3.22822345714927e-05
-3.18173939563431e-05
-3.05489989322383e-05
-1.12953275447293e-05
-1.42530125042217e-05
-1.95790812307184e-05
-2.26296779548664e-05
-1.28365260502323e-05
-2.59424941267233e-05
-2.30104457618748e-05
-2.41738726190315e-05
-2.60664622134237e-05
-1.15274496019526e-05
-2.37494024430749e-05
-4.19890800264213e-05
-1.38805752579021e-05
-2.48310234887538e-05
-4.67620728320256e-05
-1.03844667198771e-05
3.6619023318348e-06
-1.29763275343477e-05
-2.03424695079756e-05
-3.5324341799216e-05
-1.81536110732014e-05
-2.63334526578604e-05
-3.11921769379115e-05
-3.39567001239186e-05
-2.2951073569603e-05
-4.31059944210459e-06
4.39522785054099e-06
-1.9829816264428e-05
-3.40651250867857e-05
-1.86988375981174e-05
-2.82601038962094e-05
-3.82990003011437e-05
-3.24575625313293e-05
-8.06766830414961e-06
-4.17837529100033e-05
-1.86111533202652e-05
-2.56604418669088e-06
-2.16633081413859e-05
-4.87155846759815e-06
-5.73284793686256e-05
-2.98718592403699e-05
-1.76218619838452e-05
-1.67038440424323e-05
-1.93702328748785e-05
-3.79941283884867e-05
-1.95618761614121e-05
-2.150967567831e-05
-5.46240627170098e-05
-1.18254947551584e-05
-2.23649901943855e-05
-5.05435238842653e-05
-1.99703882835781e-05
-3.40273195859762e-05
-2.69493530114411e-05
-2.89486036074625e-05
-3.48254324866977e-06
-8.66825589087275e-06
-5.97846491950747e-06
1.33548141216845e-05
-1.91509573379864e-05
-1.60678249738403e-05
-1.43661061765543e-05
-2.99901594952884e-05
-1.16701636070207e-05
-9.65042215302792e-06
-6.54954413589822e-06
-1.16355511310844e-05
-1.2142241252614e-05
-4.01844459104834e-05
-2.61913525881525e-05
-3.0498477044471e-05
-2.41754167436973e-06
-2.7287570520059e-05
-2.75881248029867e-05
-2.38320550543193e-05
7.65853113566694e-06
-1.51359616033651e-05
-3.47882230638622e-05
-9.48047018656161e-06
-3.19523251321959e-05
-2.88623292894609e-05
-1.5375353021768e-05
-2.6049515442934e-06
-1.65914798930947e-05
-4.3088441336893e-05
-2.07555239004161e-05
-1.86391632808656e-05
1.12100956014434e-06
-3.26427596783929e-05
-2.03883585584497e-05
7.10985376268033e-07
-3.8571814906608e-05
-2.52500478931517e-05
-2.57207097709255e-05
-1.85854042770681e-05
-1.58129999579439e-05
-2.8113132535495e-05
-1.61835643889113e-05
-2.24309939920864e-05
-6.72080563852277e-06
-5.35596114873297e-05
4.65821638722232e-08
-4.07763922869973e-05
1.40411832136315e-06
-9.50052261513685e-06
-1.97047976681174e-05
-4.00564661858406e-05
-3.26361045236164e-05
-2.5995579173115e-05
-1.95893171939097e-05
-2.25947400108012e-05
-1.98390392159292e-05
-6.25984135350131e-06
-4.74254177611167e-05
-2.79097164587738e-05
-2.13803948224713e-05
-1.31259160165223e-06
-3.63134249582479e-05
-1.49020978070556e-05
-3.30342593581974e-05
-1.74340685238936e-05
-1.95740583334552e-05
-3.7286384969413e-05
-4.74685744299143e-06
-5.14090099528108e-07
-3.3345851345038e-05
-1.50432377393827e-05
-2.23167275520006e-05
-2.18898811943726e-05
-2.7127514101418e-05
-1.60109374121776e-05
-4.03507194182039e-06
-2.77243532163596e-07
-3.1027706647214e-05
-1.49472842278755e-05
-1.6484201161958e-05
-2.93576421028336e-05
-1.50850466797942e-05
-2.45525166758921e-05
-1.4051511721355e-05
-1.27658081667392e-05
-2.82723321190116e-06
-4.30060285365662e-06
-1.38525680304574e-05
-1.57103253416011e-05
-3.63277740042086e-05
-7.65664275137466e-06
-2.02601115869645e-05
-2.00180790379031e-05
-1.48700031541832e-05
-2.47094618905391e-05
-1.9424392722182e-05
-1.20321670755058e-05
-2.20851299681532e-05
-2.43099752550334e-05
-3.08553229409911e-05
-2.28315949231664e-05
-4.33434028580758e-05
-2.19163298478352e-05
-3.09888858357023e-05
-1.4953897168192e-05
-2.47750504403346e-05
-1.4680809349045e-05
-2.97761811155792e-05
-1.62649928268807e-05
-1.05401034351704e-05
-1.39982990528427e-05
-3.48444033908429e-05
6.76399001958043e-06
-2.44334477596469e-05
-1.48852303915802e-05
-3.40007199148348e-05
-7.92355339168257e-06
-1.24461812508006e-05
-4.36248157884018e-06
-3.9114619801787e-05
-2.55298086256399e-05
-3.18771358947656e-05
-3.2413189747444e-06
2.96845100609726e-07
-4.90935205245367e-05
-4.09460810355573e-05
-2.44573256872882e-05
-1.62993071290209e-05
-1.85476769958727e-05
-4.00532511397843e-05
-2.64856385692219e-05
-3.32453317161092e-05
-7.44216412534655e-06
-1.04972602827782e-05
-9.84179691599133e-06
-2.73304639327656e-06
-8.43045103404481e-06
-1.62772225067026e-05
-3.50383353709438e-05
-9.78773031934734e-06
-2.59913729970837e-05
-1.10647800284658e-05
-2.776268623855e-05
-2.12893518879734e-05
-1.3877788361918e-05
-1.77289101412807e-05
-1.67620922829022e-05
-2.8614835382991e-05
-2.77649967831355e-05
-9.47645203299927e-06
-2.75892665240345e-05
-8.0100234391663e-06
-4.52457709264797e-05
-8.58248734067101e-06
-1.36322179849785e-05
-2.61401831019045e-05
-1.79083206573e-05
-1.5979564807628e-05
-1.43647612696085e-05
1.77353531436924e-07
-2.63592342325607e-05
-1.64591340967432e-05
-2.10144806879512e-05
-1.26217884990982e-05
-3.1499085212915e-05
-1.9017294472542e-05
-3.92271321881579e-06
-1.83103521396069e-05
-1.01236110689872e-05
-2.04835753792906e-05
-1.89468657479412e-05
-2.68083563144175e-05
-2.18795990664627e-05
-3.93575330541082e-05
-1.43283047672766e-06
-3.13538097687578e-05
-2.90805334739936e-05
-4.77353917941187e-05
-2.29815921267782e-05
-8.02756174193172e-06
-2.79819655753572e-05
-3.17150923737571e-05
-1.44864404896207e-05
-3.72749064988109e-06
-1.00425117013908e-05
-2.01256025146915e-05
-9.07111304516793e-06
-2.97689859467546e-05
-9.01323781948661e-06
-5.10462419674346e-06
-2.420665293705e-05
-3.14524885410414e-05
-6.01127856920951e-06
-4.90366929509546e-05
-1.80194324421882e-05
-1.51304322577564e-05
-3.22995442526306e-05
-1.74012249174889e-05
-2.73038065053963e-05
-6.30179466663133e-05
-2.23258497494759e-05
-2.69254759332846e-05
-5.27727355952323e-05
-1.06082481978623e-05
-2.45318811177371e-06
-1.73251230156073e-05
-4.40215758021002e-06
-8.64884171823256e-06
-3.23660719061954e-05
-1.49606763384041e-05
-2.43411815863062e-05
-1.01641763911237e-05
-2.28669799579704e-05
-7.98973116665467e-06
-8.79734931238448e-06
-2.17450532093297e-06
-1.0202779228667e-05
1.09303537071602e-05
-2.46814246730551e-05
-2.53367871899876e-05
-2.3631925275433e-05
8.08642205158629e-06
-1.08343915741765e-05
-3.14657656264667e-05
-1.55248662635348e-05
-3.66586738377735e-05
-3.26492752572325e-05
-3.17361499151588e-05
-1.32048139817483e-05
-1.82309762023703e-05
-1.72478069210667e-05
-1.61146364757385e-05
-1.81739807185702e-05
-3.66857092292733e-05
-2.94901570600785e-05
-3.45745590566869e-05
-1.39269734153883e-05
-3.18777530600611e-05
-1.90711994811446e-05
-2.97417807637471e-05
-2.19084051958005e-05
-3.89324557080132e-05
-9.05324892205519e-06
8.61404538556292e-06
-2.53612713195272e-05
-1.6890054822677e-05
-4.66315346899353e-05
3.41832293418987e-07
-1.34628768868367e-05
-3.36391845275141e-05
-2.12688681264033e-05
-2.13989902880884e-05
-6.13444654450875e-06
-3.66193497894528e-05
-1.6252655494901e-05
-2.89885063369316e-05
-1.21191326200756e-05
-3.77709708555588e-06
-1.28036751290969e-05
-1.85584784428177e-05
-1.79960914868259e-05
2.09575164807211e-06
-1.00761012543392e-05
-7.95598287312655e-06
-3.97934534672838e-05
-1.80827800638059e-05
-2.46238862996611e-05
-2.61621353225909e-05
-2.84200606273541e-05
-3.08093954515717e-05
-3.67561198013364e-05
-3.60081207209589e-05
-2.3776645165988e-05
-5.50539275453391e-06
-3.9348855759613e-05
-1.83418105476775e-05
-2.82388413371098e-05
-2.65767066447219e-05
-2.77089593198503e-05
-1.83820191225575e-05
-1.92502388723769e-05
-2.49234290086822e-05
-3.08651671376851e-05
-2.32930946011449e-05
-3.06335960150812e-05
-2.5121890378349e-05
-2.83337705195348e-05
-1.8793377351045e-05
-2.38750803882423e-05
-1.2280879629197e-05
-3.9315121297497e-05
-3.39572441448887e-05
-1.72546390194183e-05
-4.50121692379436e-05
-4.85967331312064e-05
-4.04381339804093e-05
-2.54246616041378e-05
-1.11678026733155e-05
-1.08441711508777e-05
-1.05958420043723e-06
-9.79351911943974e-06
-2.09337339781421e-05
-3.43465513638679e-05
-2.11445950728855e-05
-3.49224891492828e-05
-2.05269813014719e-05
-2.15684721248269e-05
-1.06152355601498e-05
-1.34353907754821e-05
-2.18946868497148e-05
-2.60184263527326e-05
-2.95936074043017e-05
-2.21825600727432e-05
-3.73201488795429e-05
-3.65831868664294e-05
-2.93456051314443e-05
-3.02696835522876e-05
5.42784493619906e-06
-5.58003423399253e-06
-4.97875465681226e-05
-1.83420560411688e-05
-2.69365424072166e-05
-1.98985467577939e-05
-1.87993877985599e-05
-1.09371874283295e-05
-1.78854695757172e-06
-1.98864912541837e-05
-8.87422712192807e-06
-3.7493886808848e-05
-3.22143067796664e-05
-2.43702038341881e-06
-3.67726539886789e-05
-2.32233813415666e-05
-1.65952208391339e-05
-2.1725783013684e-05
-2.88267043373103e-05
-1.09172970878873e-05
5.91960918561594e-08
-2.16091651090344e-05
-3.79554281166532e-05
3.75148680450305e-07
-2.01695904137046e-05
-1.80914804224584e-05
-1.95397787840695e-05
-2.91332087129628e-05
-2.29300127959706e-05
-3.06873642111594e-05
-2.45492880827767e-05
-1.55429097159181e-05
-4.23734138709245e-06
-1.7419322254861e-05
-1.03818906627e-06
-3.85107859360945e-06
-1.89452285113056e-05
-2.33370815716814e-05
-2.52639449999215e-05
-2.86701679493034e-05
-2.51276897679257e-05
-1.10609756632968e-05
-2.35102599512452e-05
-1.71741897691253e-05
-2.78641490388998e-05
-1.67884809251037e-05
-1.063603674501e-05
-1.66738002142458e-05
-3.9043709516254e-06
-2.82144998191342e-05
-8.2299298471637e-06
-1.40175983005999e-05
-2.98779638978036e-06
-3.69781432384167e-05
-2.14442747979975e-05
-2.54802259087259e-06
-2.87566047913545e-05
-2.25904530499884e-05
-1.31609438729231e-05
-3.14927824034759e-05
-1.94916786623203e-05
-2.63972961187401e-06
-1.42232199410891e-06
-2.52797963129937e-05
-7.94793927978455e-06
-3.44387515562657e-05
-3.24821066845212e-05
-2.33146285278992e-05
-2.55227936215888e-05
-3.47145247340744e-05
-1.15449626666176e-05
-3.40540251281966e-05
1.7483810082182e-05
-1.35582641012496e-05
-1.24656229824886e-05
-2.11115892503155e-05
-3.50580945950266e-05
-1.5418181831511e-05
-2.09518518373268e-05
-3.25060720631582e-06
-2.87185538859173e-05
1.99312788097041e-06
-1.18363817179394e-05
-2.14738317055703e-05
-1.94895044021358e-05
-2.3554332220414e-05
-1.13098907443704e-05
-6.29561141314642e-07
-1.34396021914707e-06
-1.25155088191619e-05
-9.99893705710635e-06
-8.94711322626966e-06
-3.68210997437667e-05
-5.19181597775309e-05
-2.55864495474933e-05
-2.31100348587816e-05
-8.90315797131057e-06
-2.82068156415154e-05
-1.14252974792635e-05
-5.88510177180064e-06
-1.82362054894942e-05
2.80271660621582e-06
8.95751018528922e-07
-1.53684504238181e-05
1.83351210525079e-06
-1.81995515644097e-05
-8.15401599968964e-06
-2.82812380599132e-05
-2.18209230923321e-05
-2.72904010857098e-05
-2.57969984060605e-05
-2.32408304671981e-05
-1.92136882058982e-05
-4.05117736146005e-05
3.9091162890013e-06
-4.08794264119911e-06
-1.79861475814399e-05
-1.74465911116741e-05
-4.14987318198515e-05
-3.28506356037786e-06
-3.75738004612413e-05
-3.79291041203139e-05
1.42463529787891e-05
-3.10534776828965e-05
-2.71894747987754e-05
-2.55605540219424e-05
-2.75922628764837e-05
-2.06418128103645e-05
-2.40926785784838e-05
-4.97850223411238e-05
-1.54099068956161e-05
-1.72548361319877e-05
-2.18461043705129e-05
-1.38387301862662e-05
8.00855826934831e-06
-1.17502025669844e-05
-1.15962818506627e-05
-2.11959757928395e-05
-7.88049774142443e-06
-2.43593056497247e-05
-1.59809588049812e-05
-1.6936345126042e-06
-3.90733926953486e-06
-1.91104940018418e-05
-4.5949050228237e-07
-4.79728035284619e-06
-2.60208929526441e-05
-4.71862000075358e-05
-1.35256089538187e-05
1.06307890803848e-06
-1.9364470578151e-05
-6.84176943966807e-06
-2.8128893031976e-06
-1.16359455252812e-05
-2.38054132028832e-05
-2.27884682030837e-05
-3.3847045920518e-05
-2.23293902751102e-05
-2.3484430328595e-05
-5.74295635480563e-06
-1.17448631698194e-05
-1.14830023225308e-05
-1.03700755811479e-05
-1.33190013732991e-05
-2.1374996343246e-05
-1.54958978735704e-05
-2.45122495858392e-05
-1.57436281156685e-05
-1.86160554610202e-05
-3.9049967399286e-05
-1.21713355596539e-05
-2.43808248693476e-05
2.0716495628901e-06
-3.90048915958488e-06
-1.09978498987784e-05
-1.84525417870782e-05
-9.80301968531101e-06
-1.38246613855684e-05
-4.07857356215844e-06
-2.34713946658944e-05
-2.09725234969396e-05
-3.79165851582845e-05
-2.50606500767167e-05
-4.7527305233223e-05
-3.45331588119981e-05
4.53276837688464e-06
-3.25006553055175e-05
-4.25859598039788e-05
-1.01027912859757e-05
-6.12271287052838e-06
-3.37050792640918e-05
-2.10300091608661e-05
-1.88485587062441e-05
-1.81703281828724e-05
-1.8344485417871e-05
-2.00170787888332e-05
-1.13945341842761e-05
-2.96218031713877e-05
-2.61450781679591e-05
-2.58188348627562e-05
-7.88693685773618e-06
-1.32518588441674e-05
-8.7184359437227e-06
-3.17584884212062e-05
-3.16999479763772e-05
-1.54041600536438e-05
-4.82697615107026e-05
-1.99659170208243e-05
-6.85932970659123e-06
-1.80162950156981e-05
-1.19712226313964e-05
-3.06731698185953e-05
-3.67667423932162e-05
-2.52580062218673e-05
-2.22679486470694e-05
-4.66146183729921e-05
-1.12425274072013e-05
-2.29247730090192e-05
-3.03460201586417e-07
-2.74075883630842e-05
-3.76428270844398e-05
-1.61989595353232e-05
-1.45832464470654e-05
-3.11585485796373e-05
-2.02657565511509e-05
-1.18312518691917e-05
-4.02496304979603e-05
-2.65943386070179e-05
-2.00477797278495e-05
-2.03725903965571e-05
-2.65710829877031e-05
-1.99408439501053e-05
-1.41502859577056e-05
-4.32957643142316e-05
2.07385264956972e-06
-2.24851249233542e-05
-3.43950645708414e-05
-7.34017827953932e-06
-2.9352788880081e-05
-1.79230618086574e-05
-3.42893504083239e-06
-2.67462966777818e-05
-1.92656789051301e-07
-7.08073437884086e-06
-2.46662246503373e-05
-1.61015912999365e-05
-4.72897777733302e-06
-3.00030460860902e-05
-3.11978155738209e-05
-2.40812468022763e-05
-2.15960282820206e-05
-1.09448756931544e-05
-2.06065641142647e-05
-2.37238926129089e-05
-2.44069602186484e-05
1.86777348886536e-06
-2.11420051755431e-05
-1.75302661799512e-05
-2.113751211055e-05
-2.776422197733e-05
-1.62229445345353e-05
-6.08324517745411e-07
-7.07130306997017e-06
-3.55033392006996e-05
-2.37660254374744e-05
-8.31421553076726e-06
-4.23460845947038e-05
-4.02812836109546e-05
-3.02253103926009e-05
-2.93074555862021e-05
-8.02963954261482e-06
-3.43249187253928e-05
-1.37752107916984e-05
-1.18159318632988e-05
-2.98182832720319e-05
-3.3019459755787e-05
-2.30757356770697e-05
-7.16570889099863e-06
-4.23316374248931e-05
-8.25616067192745e-06
1.11450210223166e-06
-1.37467298988307e-05
-9.75668809747688e-06
-1.62510957905344e-05
-1.57794700117392e-05
-1.97981863477244e-05
-1.46632224358214e-05
-1.15259473874214e-05
-2.33777827367877e-05
-3.37257290604774e-05
-2.27772340778216e-05
-2.63331558834742e-05
-4.195415407064e-05
-4.44875459775054e-05
2.59452180997693e-06
-2.02560075422718e-05
-4.19561686722603e-05
-9.65953846746715e-06
-1.93076485293926e-05
-2.62609815283807e-05
-1.95463768117452e-05
-4.31881481152603e-05
-5.21408681057829e-05
-3.15449713676072e-05
-8.17282857125135e-06
-3.95408110068324e-05
-8.1395643082e-06
-2.53963963170961e-05
-2.58829271332639e-05
-3.52263119696169e-05
-3.54015243807918e-05
-1.40214939296e-05
-3.39996914148797e-05
-1.67284460240101e-05
6.47934888320112e-07
-2.6094035582766e-05
3.00652132365176e-06
-5.03928691367569e-06
-2.5711685542399e-05
-3.6720945462747e-05
-2.53334798062464e-05
-4.81273629691993e-06
-3.48993161249786e-05
-2.40471652154629e-05
-1.57971119315773e-05
-9.24601667864998e-07
-3.13944299838554e-05
-1.08245983208528e-05
-2.86046206486208e-05
-2.98976371223385e-05
-2.21592375617593e-05
-3.6659263826923e-05
-2.74415575661972e-05
-2.3226002871434e-05
-1.9190489780043e-05
-6.25935361727613e-05
-1.46082672645204e-05
3.53613902561238e-06
-2.39841658215104e-05
-2.55292313604005e-05
-1.36051768533627e-05
-1.15874476461584e-05
-2.22315840605723e-05
-2.56571502688137e-05
-1.23574826245053e-07
-1.25718586691209e-05
-1.73286310338517e-05
-1.84282269687991e-05
-5.31493225224354e-06
-3.11713285477313e-05
-2.37206636513649e-05
-2.33017214697434e-05
-1.82164074725114e-05
-2.83516921568774e-05
-3.80358721794894e-05
-1.38690595061672e-05
-3.32624042573417e-05
-3.11879222492566e-06
-2.66276411778697e-05
-2.11264388366458e-05
-2.962396301882e-05
-2.76775131225483e-05
-5.58846034035858e-05
-1.16062680789555e-05
-2.41101311504621e-05
-3.6981700068512e-05
-5.22592366745468e-06
-1.19631238847708e-05
-2.44059050705174e-05
1.77970666722294e-06
-2.60885680096915e-05
-2.35311292427719e-05
-1.51739666833405e-05
-1.92613476826148e-05
-2.299370602569e-05
-2.5114029790801e-05
-2.42444232700043e-05
-9.04604987389779e-06
-2.3868674460199e-05
-2.02882333741834e-05
-2.03895448405328e-06
-4.01454230183179e-05
-6.89500634631512e-07
-4.64292772558974e-06
-2.00311930771456e-05
-3.61305523084517e-05
-1.77769987661843e-05
-3.11492805451654e-05
-3.55878700261772e-05
-4.20957996676195e-07
-4.57733112442412e-05
-3.22485745980876e-05
-3.63561443852516e-05
-1.95417467434532e-05
-2.4890280643146e-05
-1.98409006638771e-06
-1.23325761471892e-05
-8.34918147652942e-07
-1.35075830723979e-05
-8.3003093944587e-06
-1.6831682577605e-05
-2.33137471511065e-05
7.8284295129048e-06
-2.75995127078361e-05
-2.96890574175561e-05
-1.01808679239759e-05
-2.23255176783691e-05
-1.80552357163789e-05
-2.70863250538856e-05
-2.24654034590491e-06
-1.10846042626735e-05
-1.1876878905694e-05
-3.68428474457226e-05
-1.04006265976728e-05
-5.44399753759228e-06
-2.20560464193665e-05
-1.03757840881079e-05
-1.79895000906957e-05
-3.59554282740421e-05
-2.02817689694695e-05
-1.25337609198702e-05
-3.63538629845097e-05
-3.19807474335905e-05
-2.99739694219887e-05
-3.21272444636363e-05
-8.10269572255365e-06
-1.65718665121288e-06
-8.42498372375021e-06
-2.86785137941952e-05
-1.87881659841742e-05
-1.28764723210027e-05
-4.39661495151461e-05
-1.07871106886284e-05
-3.97844047242474e-05
-3.6174723586193e-05
-3.58285840898028e-05
-3.895979952415e-05
-4.1462256141304e-05
-1.23938291835813e-05
-4.7658185444566e-05
1.51453108242052e-05
-1.73090613919111e-05
-1.6236142436015e-05
-3.92573764895123e-05
-1.78801226647655e-05
-2.40271861251206e-06
-9.09367451404394e-06
-2.00808280430778e-05
-2.37848094145006e-05
-4.08720571428714e-05
-1.74572497826117e-05
-2.04603944185665e-05
-2.7473517971502e-05
-3.19125344248817e-05
-1.71159256031644e-05
-3.37787087100289e-05
-3.83228189370025e-05
-1.30262471805541e-05
-1.27735263216972e-05
-3.36152007229605e-05
-2.30728035474284e-05
-3.27151764672485e-05
-3.85760495993613e-05
-2.16535129451082e-05
-2.30831017989273e-05
-4.18403269532286e-05
-3.40814508479171e-05
-6.0210489442134e-06
-2.06561127173021e-05
-1.22235580606072e-05
-1.66264585986548e-05
-1.65961954643229e-05
-2.17156266412848e-06
-1.64681608020936e-05
-2.80139872925481e-05
-2.88375746154741e-05
-2.73868768234991e-05
-2.62189133572202e-05
-5.94070546371084e-06
3.26786058497044e-07
-9.94020112181385e-06
-1.4433844193439e-05
-3.14023736871053e-05
-2.60072954962429e-05
-3.16034255305614e-05
-7.77847628409216e-06
-4.3343727880912e-05
-1.71480849930355e-05
-1.32005394516188e-05
-2.97531475529843e-05
2.19541685392677e-06
-2.28007781072606e-05
1.46928101635936e-05
-2.20805752947578e-05
-1.67555229034526e-05
3.70723350350996e-06
-1.85259438270655e-05
-3.92763419316249e-05
8.00183529511256e-06
9.60169584855928e-06
-1.89181409126865e-05
-2.30997669357043e-05
-2.54581969364862e-05
-1.58671945666407e-05
-2.76825274757111e-05
-2.59556160594216e-05
-2.4808207906014e-05
-2.87141610075714e-05
-1.86759214830179e-05
-3.17691054527104e-05
-5.01240076836882e-05
-3.51551184769638e-05
-1.77083035589081e-05
-4.37647273907021e-05
-2.62674775686203e-05
-3.59784484359795e-06
-1.9829942258969e-05
-2.71714800618743e-05
-2.47843987803981e-05
-2.90014546758553e-05
-2.46128670742021e-05
-2.05662672619538e-05
-1.25612595402334e-05
-8.41810076381529e-06
-2.35147945227128e-05
-3.70876496065579e-05
-1.4804425647384e-05
-1.59882133666708e-05
-1.05050408997062e-05
-2.38569891664026e-05
-2.52315708665059e-05
-2.26567574314708e-05
-1.93138966876035e-05
-2.58341103490827e-05
-3.41661017046653e-05
-2.80182756766109e-06
-2.53368230595938e-05
-2.84033263955482e-05
-1.99622297164929e-05
-2.95323520016032e-05
-2.11139317133269e-05
-3.55737506699915e-05
-2.13327933997688e-05
-2.20941623272185e-05
-2.05811092690401e-05
-1.94677504733488e-05
-2.45668740364196e-05
-6.69393989078545e-06
-9.24315082568925e-06
-1.39082680664023e-05
-1.88193356046223e-05
-1.21161380608248e-05
-2.54588192563567e-05
-1.06448523346308e-05
-2.39219030037731e-05
-1.90434874471465e-05
-2.14173445768035e-06
-2.64224008998074e-05
-3.37264204050979e-05
-2.2816427931545e-05
1.3091917662839e-05
-1.54630771172992e-05
4.45644635187246e-06
-1.25267459695222e-05
-6.07448173331656e-06
-1.07803594430551e-05
-1.02388936843641e-05
-2.68154577309276e-05
-8.43952050859905e-07
-3.56746329668941e-05
2.61848538939646e-06
-5.10105067334133e-06
-7.36817027291633e-06
-8.40396812582618e-06
-2.5443828275657e-05
-1.47268844138083e-05
-2.84165403994859e-05
-2.49602211759773e-05
-1.19834285125848e-05
-1.84596959907236e-05
-1.79817569568779e-05
-1.31492010823928e-05
-2.71689058817625e-05
-8.80583312786641e-06
-2.3915102971964e-05
-2.27985043000139e-05
-1.46631045947164e-05
-2.24945548875933e-05
-1.8133557322222e-05
-9.31957503591508e-06
-3.80313978221904e-06
-3.14975625346116e-05
-2.0138352239432e-05
-3.46893706672106e-05
-1.47816564370065e-05
-2.05416289938055e-05
-7.27065922150656e-06
-3.26377067550637e-05
-3.45455630422592e-05
-1.5408166378213e-05
-1.3682115609691e-05
-1.73596160315116e-05
-1.02493542262303e-05
-1.99319202252642e-05
-1.30180567172919e-05
-1.55039038706883e-05
-2.42054824482171e-05
-1.36610836116871e-05
-1.47964379776536e-05
-2.39415619893352e-05
-2.64458079861692e-05
-4.1033606685623e-05
-2.13597468895515e-05
-1.61378583875893e-05
-3.69132472250255e-05
-2.53894959506418e-05
-2.74271042964121e-05
-2.41499816533734e-05
-1.32369226436122e-05
-2.29240769719613e-05
-9.96301214829175e-06
-5.68575453969858e-06
-2.95973783472976e-05
-2.88543464582548e-05
1.02053135328135e-07
-2.67795668313049e-05
-3.52831219968224e-05
-2.94777381063102e-05
-3.33406295743792e-05
1.0777334319584e-06
-1.58981626606548e-05
-1.7231406573209e-05
-6.69270140679441e-06
-1.24289109396993e-05
-1.57877478449106e-05
-3.77319166320421e-05
-3.2740236159759e-05
-3.92200238405954e-05
-3.36534304258201e-05
9.93282825207745e-06
-3.72835105896209e-05
-1.04477070158582e-05
-1.01246790295602e-05
-1.71218819861135e-05
-1.84620567830738e-05
-1.48498611343211e-05
-3.26292464677639e-05
-1.26942051439866e-05
-2.49058375150412e-05
-4.6249810369423e-06
-2.012345924455e-05
-2.29233182403954e-05
-1.83744960799655e-05
-2.62817639109229e-05
-2.61811055408744e-05
-1.14079017962976e-05
2.63735200341694e-06
-2.03585524196524e-05
-1.1791126878852e-05
-1.86023271230339e-05
-2.35665895348236e-05
-1.68877536732599e-05
-1.84896768671143e-06
-9.36995917443149e-06
-1.2433634489607e-05
6.41699161204122e-06
-2.04413004605276e-05
-2.10380852796469e-05
-1.76790630103833e-05
-3.79805328828409e-06
-2.94006886652719e-05
-3.01741783348019e-05
-2.28924312870835e-05
-3.6637651304137e-06
-1.42372154090262e-05
-8.456331185644e-06
-1.30126132963949e-05
-2.08930665840192e-05
-1.0995442244532e-05
1.9422426127344e-06
7.36658976480063e-06
5.57533214393781e-06
-9.48744535698716e-06
-1.8085976145382e-05
-2.19753486950806e-05
1.24937842021616e-05
-3.13350374044442e-05
-3.17717607891687e-05
-1.85654031156598e-05
-3.29922493087831e-05
-2.26421489144515e-05
-2.61749327544414e-05
-5.98116434162652e-06
-1.94824639851611e-05
-3.11259445349193e-05
-3.55316021980959e-05
-4.16669172649173e-06
-1.42991129707249e-05
-1.89706145403313e-05
-2.14042882881835e-05
-1.55032960781815e-05
-2.83261608434482e-05
-1.77499326348127e-05
-1.45324798941827e-05
-2.83008900037453e-07
-1.14590476950236e-05
-2.94831965003892e-05
-7.96006031259849e-06
-2.02162593659092e-05
-3.58821945240792e-05
-4.33736000346907e-05
-4.03410648474861e-05
-3.22869358194365e-05
-1.81444875609644e-05
-1.73552782952402e-06
-1.30893885842805e-05
-1.65910302839066e-05
-6.02454833754889e-06
-6.09550388159875e-06
-1.02426763179773e-05
-1.11740668760466e-05
-3.78873931740109e-06
-3.52715362927037e-06
-8.35822125855959e-06
-9.47721877531493e-06
-2.39749638654922e-05
-1.74109388881979e-06
-1.60038890056563e-05
-1.25493090871818e-05
-1.3818552163626e-05
-1.99944708757763e-05
-1.72792446909603e-05
-3.70077424791806e-05
-2.98473536812059e-05
-4.25942313117512e-05
-2.01320678807949e-05
3.1155070511818e-06
-1.85862603283817e-05
-2.01707243769162e-05
-2.06612238580463e-05
-1.86171654309719e-05
-1.9635271739887e-05
-2.34858344205019e-05
7.24481124020134e-06
3.88852329570943e-07
-1.8158731474529e-05
-2.16133398314864e-05
-1.66239753373422e-06
-1.41348591845818e-06
-2.48010040539877e-05
-8.92711176349562e-06
-9.4061261930293e-06
-3.03087890860403e-05
-1.72942040871108e-05
-2.01445649565916e-05
-2.08929833411684e-05
-1.93712589024911e-05
-2.36589013856653e-05
-1.79028517898426e-05
-9.0522877805332e-06
-2.55832522483681e-05
-2.23718353431928e-05
-1.80947994432592e-05
-1.56368419287364e-05
-1.09671307355473e-05
-2.69671501800149e-05
-1.48421464803066e-05
-5.98272659054968e-06
-3.39093714088496e-05
-3.1964890788144e-05
-2.03325519423296e-05
-1.73580530405477e-05
-1.82986133272852e-05
-2.24998767759942e-05
-3.20748595923364e-05
-1.57111912422222e-05
-1.67763984155159e-05
-2.75592363380155e-05
-7.36262999988406e-06
-3.00164137383597e-05
-2.98926311211964e-05
-2.19963448840549e-05
-2.32527603424633e-05
-1.43468455030774e-05
-1.74810934936608e-05
-1.76825283430035e-05
5.27694883667693e-06
-2.22986462894644e-05
-3.33637859967794e-05
-2.37279543655715e-05
-1.11923007743864e-05
-1.82866408075764e-05
-2.98604078014413e-05
-3.5082727961857e-05
-2.57644816908552e-05
-2.81235991881427e-05
-3.27892033119615e-05
-1.04477239812184e-07
-1.36754014890825e-05
-2.50899691208735e-05
-1.56018450794373e-05
-1.61911665140949e-05
-1.17111327360789e-05
-4.38565948396995e-05
-2.76884638850879e-05
-2.02530443514624e-05
-4.55063547805003e-05
-8.71297149715329e-06
-2.21347135896354e-05
-2.71154851620331e-05
-2.59704222175999e-05
-4.00223813948488e-05
-4.70980884257636e-05
-1.08892682549827e-05
-1.93457689916904e-05
-4.92266794743499e-06
-3.89304072513418e-05
-2.88297866646195e-05
-2.89500936090999e-05
-2.54562461456154e-05
-2.06926051773065e-05
-1.85101476595877e-05
-1.25316587280815e-05
-2.7403662866187e-05
4.98790903012964e-06
-1.49485333211879e-05
-3.97970608774215e-05
-4.06210885020923e-05
-1.61834907130634e-05
-1.53633866835178e-05
-1.8039500330336e-05
-2.23051483617985e-05
-2.21386873140403e-05
1.48273095254625e-05
-7.50770949058919e-06
-1.66545253931353e-05
-3.79256865777358e-05
1.66995741466032e-07
-4.69887516903787e-05
-1.68564381127981e-05
-1.59437386947771e-05
-4.00932062442491e-05
-2.32595863766544e-05
-1.81245764698544e-05
-1.92465715565023e-05
-9.58686011205297e-06
-3.00981349220541e-05
