# Supplementary material for: Research on computational propagation and identification of mine microseismic signals based on deep learning
Source: PLoS One. 2025 Oct 22;20(10):e0334641. doi: 10.1371/journal.pone.0334641 (PMC12543183; doi:10.1371/journal.pone.0334641)
Supplement: S1 Data — (ZIP) [file pone.0334641.s001.zip › 000100500001043.xlsx_0.txt_24.txt.txt]

-1.46214225965994e-05
1.83440161783921e-05
-3.13840097381229e-05
-3.74543623268043e-06
-1.46097363096603e-05
-1.12515693422247e-05
2.14474888963018e-05
-8.09852695446143e-06
1.58109640639954e-06
-1.93783430088895e-05
2.12342198415943e-06
-4.17878406866876e-06
-3.34045021937881e-05
-1.80274825918644e-05
-2.30254649999539e-05
-1.48685985043458e-05
-1.50850424545632e-05
-1.53090130460169e-05
-4.16747317202954e-05
-7.07977944265447e-06
-3.40077230874982e-05
-2.49340647060514e-06
-2.84441141436286e-05
-3.1008023535837e-05
-1.69537559288078e-05
-1.52962668016625e-05
-1.70140908373488e-05
-2.5350550002777e-05
-3.12549236111547e-05
-1.88206903231765e-05
-1.16994030906102e-05
-2.77172707449119e-05
-3.76178145950909e-05
-1.36996653207737e-05
-2.30894103627626e-05
-3.39264890799054e-05
-1.08740279781293e-05
-2.83405369216849e-05
-2.63001398502029e-05
-2.30487002129923e-05
-1.3002008291459e-05
-2.27533198912822e-05
-2.67554405365981e-05
-2.93434278458402e-05
-2.55663278283373e-05
-2.1940584203845e-05
-3.89268502273923e-05
-2.8272851403848e-06
-2.22488704231059e-05
-3.67716267047754e-05
-3.66731284366038e-05
-1.33378122269784e-05
-1.51078512632012e-05
-1.86215035089384e-05
-1.65350081468832e-05
-3.36835790263788e-06
-1.2260119028827e-05
-4.36431495322585e-05
-8.27963407133789e-06
-3.06983627106339e-05
-2.24945504961588e-06
-1.89513405898482e-06
-3.06005980628868e-05
-3.0454241224669e-05
4.72536319108159e-06
-1.29871046784537e-05
-3.86519041638124e-05
-8.84153675128604e-06
-2.59786737370936e-05
-1.57432218936274e-05
-3.8929408277591e-05
-5.94628241872407e-05
-3.52507944178421e-05
-3.81177873162937e-05
-3.56972896592357e-05
-2.52823900368622e-06
-2.71803789062595e-05
-3.71993121154737e-05
-3.50246917649432e-05
-3.20368020822771e-05
-2.30005109757376e-05
-3.50407049021852e-05
-3.52215129822948e-05
1.02971047017187e-06
-1.25732285607696e-05
-1.38268876192944e-05
-3.34321799231082e-05
2.66468899968459e-06
-7.96239067133844e-06
-3.18519591708156e-05
-1.74882023568877e-05
-1.37968052758601e-05
-7.15012974924248e-06
-2.48091449421097e-05
-2.48657668663938e-05
-2.616541224635e-06
-3.139716772688e-05
-1.6318558120093e-05
-1.22968924610078e-05
-1.31771281267119e-05
-1.69312558002643e-05
-3.93111752476332e-05
-3.25330852622755e-05
-1.8157618123335e-05
-2.21748717907125e-05
-1.10118248848872e-05
-1.30585053593964e-05
-3.18243757108917e-05
-3.25280449699321e-05
-3.06114134510499e-05
-2.83707303669573e-05
-5.02950701425286e-06
-2.70179015989313e-05
-3.1722853209569e-05
-2.62720215689742e-05
-3.33605486158954e-05
-1.29555105351373e-05
-2.02951305812737e-05
-7.95982535937345e-06
-2.28131093629614e-05
-3.61302769595911e-05
-8.22016466263998e-06
-9.22561967134679e-06
-2.33544598750274e-05
-2.16820785887713e-05
-3.08339289169717e-05
-2.35252675840752e-05
-1.33979223436205e-05
-1.30070909523244e-05
-2.57694969082978e-05
-4.07112390336408e-05
-1.87578130510218e-05
-1.96876121283651e-05
-1.94779973171484e-05
-6.49969546247627e-06
-9.06132610832527e-06
-3.60851711847104e-05
-3.37465923061012e-05
-3.07512251087138e-05
-2.29063609450184e-05
-3.15938574219479e-05
-2.2767411697519e-05
-2.03315712101041e-06
-4.4616647914037e-06
-1.38138196641242e-05
-3.67729636995789e-05
-2.29009369933407e-05
-1.65084874352426e-05
-2.17446401751368e-05
-1.47540048528098e-05
-2.10629593278574e-05
-1.41790619476558e-05
-3.17514071019725e-05
5.8298931605045e-06
-2.19885223118507e-05
-2.14243332914299e-05
-2.02765510753203e-05
-2.26829973869035e-05
-2.23301739814024e-05
-2.52124326241192e-05
-1.27721741041685e-05
-2.3075408558878e-05
-2.91466905359268e-05
-1.70990691613832e-05
-2.56077131900375e-05
-1.38109588566421e-05
-3.44922058896529e-08
-1.52843367150786e-05
-1.0551399970486e-05
-5.25073797088162e-06
-2.41474469143975e-05
-1.03401058696692e-05
-2.69486839443391e-05
-2.0645920226351e-05
-1.03756584355086e-05
-3.03185911400562e-05
-3.77167628428604e-05
-1.39417832702966e-05
-2.55767588421385e-05
-1.92661011880757e-05
-1.75171953143286e-05
-2.57337365273956e-05
-2.27382665850729e-05
-1.99838004358566e-05
-1.54265438965412e-05
-3.37234850323888e-05
-2.2520522894412e-05
-2.95722968040916e-05
-3.3757836647383e-05
-1.59350915143168e-05
-3.74306639499106e-05
-1.40969422077381e-05
-1.97500379137037e-05
-3.83121302597442e-05
-3.4303223387808e-05
-2.23000380809265e-05
-1.28243637343665e-05
-3.33847965335623e-05
-2.43297284863279e-05
-1.45402241466085e-05
-1.64107833240273e-05
-3.16208795854866e-05
-2.0516287771845e-05
-1.22705138616962e-05
-5.10512935392668e-05
-1.2146380718409e-06
-4.14929124732946e-05
-4.95299983002505e-05
-1.03795989794753e-05
-3.40856399176831e-05
-2.05438333427763e-05
-1.916395784845e-05
-1.13434903206045e-05
-2.20163908306457e-05
-2.86778812653891e-05
-1.02460342936265e-05
-2.41481329541216e-05
-2.84800687004828e-07
-1.51356642500754e-05
-2.33145698985981e-05
-2.58992362318284e-05
-8.39120681300625e-06
-8.83142008977654e-06
-3.56382433762459e-05
-1.21552079281165e-05
-2.06988590369759e-05
-1.43966338923058e-05
-1.01611101490895e-05
-3.55504520866267e-05
-2.98589423922302e-05
-7.32794243973312e-06
-1.6478478913347e-05
-1.4653326934039e-05
-1.39175922792318e-05
-1.25793110489242e-05
-1.56717946928186e-05
-1.56038147663694e-05
-2.06158309758064e-05
-2.98185136914906e-05
-1.86269514351771e-05
-1.1003122534832e-05
-2.50847941332329e-05
-1.69895965938029e-05
-6.17972552315564e-06
-8.2019552459198e-06
-1.2450389433104e-05
-8.30307512922066e-06
-2.11582742387897e-05
-2.61081214693244e-05
-1.84800730003799e-05
-1.33292164244901e-05
-2.41081712982997e-05
-2.45507925183445e-05
8.10558314996708e-06
-6.68960814888484e-06
-4.77756532677217e-06
-1.27678260015542e-05
2.09974213487775e-07
-2.41102046991266e-05
-1.85314104095679e-05
-1.74182077988575e-05
-4.01325294181349e-05
-3.4463344281536e-05
-1.65126683986696e-05
-1.71168248761374e-05
-2.72123856186017e-05
-2.73280930431625e-05
-2.93413267187051e-05
1.35746728994631e-06
-1.96809937779081e-05
-1.44810571834557e-05
-2.11508811826558e-06
-3.09224991706755e-05
-4.32724486685859e-06
-5.02505889777987e-06
-7.29253361000932e-06
-2.43123807343977e-05
-1.83829397210772e-05
-1.93475171604903e-05
-3.52111240700373e-06
-3.38217558972757e-05
-1.06480118588605e-05
-2.76904105007708e-05
-7.76482205365699e-06
-8.07740873475488e-06
-4.58059835880693e-05
-3.78726176741046e-05
-1.3802590661979e-05
1.34756430838976e-05
-4.79199858588915e-05
-2.52328361045952e-05
-3.45796696578608e-05
-2.4966730637948e-05
-3.35978709730554e-05
-6.84244003884354e-06
-1.76391135709014e-05
-1.02925714071875e-05
-9.61571980150608e-06
-3.75215892701838e-05
-1.92572384642944e-05
1.27607228257666e-06
-9.27504626518493e-06
-2.4067740521246e-05
-3.89744166732841e-05
-2.84540209396983e-05
-2.69567089551144e-05
-2.13920915287739e-05
-3.94002557768073e-05
-2.32612436780824e-05
-3.39947747889906e-05
-1.4924247206789e-05
-2.66817443058346e-05
-2.81943866032883e-05
-1.19002822026362e-05
-3.35443205718455e-05
-5.43327646626353e-06
-7.46864464477369e-06
3.36500259217413e-06
-2.85078449327358e-05
-1.68929103085224e-05
-6.66973494237743e-06
-3.23544839623737e-05
-3.18150291510088e-06
-1.08789445752007e-05
-2.72306355896077e-05
-8.97664561563371e-06
-3.90110386735007e-05
-8.88873651614755e-06
-2.50394800971841e-05
-4.58176139784284e-05
-1.05679501429502e-05
-1.62103045336543e-05
-3.79081649163657e-05
6.5690460504788e-07
7.19921243947776e-06
-7.84401546387061e-06
-2.78996532907552e-05
-2.54711466635151e-05
-3.38913663789192e-05
-3.26882742398694e-05
-3.3612597446433e-05
-1.08688110024954e-05
-2.45214569732264e-05
-2.54907494648579e-05
-1.50920058425162e-05
-4.17994250080324e-05
-2.63083132727845e-05
-3.16471245262164e-05
-4.43062006574574e-05
-3.43133342232969e-05
-3.83832099897772e-05
-1.8761124982282e-05
-1.92575179853335e-05
-2.74362466423559e-05
-1.21636418789432e-05
-2.88361449446145e-05
-2.97573312414187e-05
-2.09446554851004e-05
-4.09714724730163e-05
-1.28760332786001e-05
-1.68574219781712e-05
-2.71028258330473e-06
-1.9735849471233e-05
-3.21938838459437e-05
-2.34191442322557e-05
-2.26663511749023e-05
-2.66795001088138e-05
-2.74265000661962e-05
3.47953644140873e-06
-1.60793983646213e-05
-2.42130039750754e-05
-4.39940456033331e-05
-3.368364717796e-05
-2.23188132515641e-05
-2.78893942834473e-05
-2.88238724781636e-05
-7.02940048597729e-06
-2.76719188228988e-05
-4.94081118563115e-06
-9.42272648123266e-06
-6.5747655130977e-06
-2.58264839856977e-05
-1.2798840777216e-05
-2.80055896155644e-05
-2.79659473947352e-05
-3.40013774970309e-05
-2.9231724757199e-05
-5.57253474783931e-06
2.95264368522111e-06
-3.51369207342203e-05
-1.62008468715872e-05
-1.28786627520668e-05
-2.45556574711496e-06
-1.11960557281823e-07
-3.14577706266312e-05
-1.70144285453522e-05
-3.23787662689876e-05
-2.14456566557318e-05
-2.43365907586772e-05
-1.96987022403426e-05
-2.16930457784685e-05
-2.83638759048568e-05
-2.22310391219909e-05
-1.05358643625593e-05
-4.33026731125374e-05
-1.0651863300175e-05
-1.16427775636071e-05
-4.37679021527806e-06
-2.84679344700127e-05
-5.4679961738398e-06
1.18797650965615e-06
-2.6657271301432e-05
-8.96657117247113e-06
-5.69732097137868e-06
-7.12811396473287e-06
6.11220313959782e-07
-1.3854227628027e-05
-3.60451330982818e-05
-2.03766266560074e-05
-2.66878076670311e-05
-3.05694715758875e-05
-2.7070560791815e-05
-1.72578361236152e-05
-2.96708993096826e-05
-3.46965446094064e-05
-2.89038282568216e-05
-6.76327239261788e-06
-1.62291089408551e-05
-3.34589196282827e-05
-2.8643918019411e-05
-4.7160750004415e-05
-1.04850338815858e-05
-4.49442284378929e-05
-1.15444367340799e-05
-2.76692657675905e-05
-1.44700874215599e-05
-1.54571839862734e-05
-7.98425479269984e-06
-1.22945909357146e-06
-3.39349257947741e-05
-2.99274017310158e-05
-1.42369899078887e-05
-1.74930054465034e-05
-3.4679272014519e-05
-1.55841614386992e-05
1.59616160799313e-07
-2.58032710298656e-05
-6.41541630776009e-06
-4.25084505909216e-05
-6.52353220438371e-06
-3.49746200922962e-05
-1.88028643773292e-05
-4.42406069641136e-06
-2.08348228467599e-05
-2.94592618524781e-05
-1.62610541374558e-05
-1.98537451382478e-05
-7.57648823003178e-06
4.83739170267142e-06
-3.1090089212595e-06
-2.41315865002998e-05
-2.42981992010175e-05
-1.48469262273334e-05
4.64273500036641e-06
-1.91925364760452e-05
2.872769121795e-06
-3.94656835801066e-05
-4.98174458507938e-06
-3.84341279901155e-05
-2.6532667962643e-06
-1.94624295890499e-05
-3.21511517040482e-05
-3.49917206111632e-05
-2.5837543170301e-05
-1.35115561655223e-05
-1.1178979610794e-05
-2.22611971191926e-05
7.47072399755332e-06
-3.27602191087611e-06
-7.48282824382794e-06
-2.84845832990884e-05
-6.1466185530491e-06
-1.64086003055054e-05
-2.62862560768071e-05
-1.5029102629128e-05
7.69024228294976e-07
-7.54186563561075e-06
-8.70683938748491e-07
-2.52091056737703e-05
-2.50318134781102e-05
-1.69267034200694e-05
-3.05124542559807e-06
-3.16122983839155e-05
-3.20133957591341e-05
-1.48414399459405e-05
-2.95666984163708e-05
-1.66592569044452e-05
-2.38102425963142e-05
-2.35825204388706e-05
7.00738251697657e-06
-4.73082722531128e-06
-2.39299081665358e-05
-2.08002080639105e-05
-2.05224779867992e-05
-2.05037835047946e-05
2.62695547798138e-06
-2.55010161847156e-05
-4.3052914182134e-05
-9.52626500504852e-06
-1.36357020141805e-05
-2.03490647117404e-05
-2.64966512409246e-05
-3.2479309681615e-05
-2.80248085426283e-05
-2.62523107726815e-05
-3.58961111847919e-05
-2.72971517284775e-05
-7.04924390898487e-06
-1.41326224924123e-05
-3.09126257490953e-05
-2.05911513253305e-05
-5.57264372387489e-05
-3.23777417711446e-05
-3.97693781727199e-05
2.33986489229261e-06
-2.55222141652929e-05
-3.14405825098434e-05
-1.43961317637506e-05
-2.11132442260701e-05
-1.36391509264084e-05
-3.39277195127747e-05
-2.62515422320847e-05
-1.90263296658514e-05
-3.26522938178623e-05
-9.90881204165993e-06
-2.48824614242539e-05
-1.69853483519087e-05
-3.66850840091876e-05
-2.08064626175962e-05
-1.8800666652468e-05
-4.89439477017394e-06
-1.01273444656934e-05
-5.08213336441182e-05
-1.57218960348182e-05
-1.50396653970619e-05
-3.12597671098815e-05
-2.23544592711628e-05
-1.02640404630658e-05
-1.98450665334193e-05
-2.83460693753928e-05
-2.4109879396288e-05
-1.29235942369512e-05
-1.76490631405239e-05
-1.86053082927695e-05
-2.38697653617086e-05
-2.40723109866575e-05
-3.59520222607528e-05
2.91047093341248e-07
-1.19200174673419e-05
-6.46872815294636e-06
-3.39078859586735e-05
-2.84142584942627e-05
2.11099629128488e-06
-1.20981376705675e-05
-8.60732485269129e-06
-1.46867876609195e-05
-5.40489661831911e-06
-3.40293679731893e-05
1.90398158620107e-06
-2.31413832001306e-05
-3.60107366068957e-06
-3.47009591299793e-05
-3.90612606900624e-05
-1.94047711973471e-05
-4.52102854193616e-05
-1.57090485562709e-05
-1.52110370484719e-05
-4.75271312566856e-06
-1.68777913575957e-05
-1.50409561145642e-05
-4.179598593542e-05
-2.01334035443235e-05
-1.19212334212583e-06
-3.20318925072786e-05
-4.45549458799317e-06
-3.20099560178728e-05
-5.41141951734747e-05
1.28940193308651e-06
-2.17047743231439e-05
-4.25471372900925e-05
3.33308019055843e-06
-3.00789210888103e-05
-4.03437889792361e-05
-2.04844873844035e-05
-2.09944656212045e-05
-3.23449659977134e-05
-3.69575488667849e-05
-1.48162755177992e-05
-2.41659480367754e-05
-6.56233147901193e-05
-2.3893650601421e-07
-7.95486590700824e-06
-4.46962403945651e-05
-3.02396119618817e-05
-2.17884537891493e-05
-2.76287977050808e-05
-1.72347073073384e-06
-3.18006033226245e-05
4.34262635797838e-07
-2.47232633597607e-05
-8.47519195148418e-06
-1.21074025740563e-05
-3.35898938681015e-05
-2.26028001280234e-05
-1.23152780471437e-05
-2.9871734265267e-05
-1.95509118093758e-05
-3.69352988824016e-05
-1.60445277559032e-05
-1.80665281612121e-05
-1.11014681194854e-05
-2.37689470861533e-05
-3.42459755801787e-05
-2.8733871540586e-05
-2.36943724772485e-05
-2.12754035210498e-05
-5.05248947753488e-06
-7.30568722404572e-06
-3.43215822745896e-05
-1.49865961335737e-05
-2.97500259093258e-05
2.86463429798133e-06
-3.64765777563738e-05
-2.09822511024303e-05
-1.96041889558865e-05
-5.17791824717371e-06
-3.1457826592872e-05
-3.46174165116122e-05
-3.15638721714569e-05
-1.8777810419721e-05
-3.57329300319604e-05
-8.10050451730613e-06
-3.57720543871037e-05
5.31287299739824e-06
-3.31233146497526e-05
-2.10706686184656e-05
-2.43243979162265e-05
-1.66634210246948e-05
-1.98812314936007e-05
-3.23194772630003e-05
-1.45981408597651e-05
-3.2216093196834e-05
-1.48386678270838e-05
2.83783725700476e-06
-1.71920185922655e-05
-5.24813718813757e-06
-2.90761392838179e-05
-1.10225511859747e-05
-2.37418280250176e-05
-5.89199009011223e-06
-2.11004731278886e-05
-2.54005584207266e-05
-1.28026193507527e-05
-6.22365240164232e-06
-2.4096886173755e-05
-3.68297610430825e-05
-1.39372792314174e-05
-1.99120629658027e-05
-2.74026027732934e-05
-4.67248195926352e-06
-3.58264119149935e-06
-3.01512660908517e-05
-1.20893315116585e-05
-1.95094147510463e-05
-3.85641005015341e-05
-2.08214717377039e-05
-2.64062611798409e-05
-3.80476254176304e-05
-3.64882461455317e-05
-3.88321988797386e-05
-3.29731477833686e-05
1.16224946323373e-05
-2.87125364475317e-05
-2.61656475873158e-05
-2.89151107771945e-05
-3.36447122999454e-05
-3.46564408858923e-05
-4.70638995463745e-05
-1.63078723455488e-05
-5.64718761705671e-06
-3.34151551191469e-05
-1.95601280098948e-05
-3.77105276551619e-05
-4.04566298939204e-05
-1.24905801724896e-05
-1.62926761701829e-05
-7.71881168381198e-06
-1.4798644400826e-05
-1.59081592233613e-05
-3.93728512414824e-05
-3.85736026361936e-05
-1.86126779486533e-06
-3.3744903980507e-05
-1.54207336077571e-05
-1.30476348523558e-05
-1.72283384222258e-05
-2.93494736317862e-05
-2.04066175511609e-05
-1.36251378946379e-05
-1.47215667393936e-05
-1.96260834571514e-05
-8.54352332376597e-06
-2.0119873305977e-05
-6.20312712381266e-07
-3.17422765193862e-05
-3.02561756290462e-05
-9.63650921136889e-06
-1.98614936167305e-05
-3.17849416576111e-05
-2.09990742432295e-05
-3.71964653705692e-05
-1.67516646091828e-05
-1.34225670636255e-05
-2.09597705692159e-05
5.34113527598269e-06
3.84032981705342e-06
-2.06896127011525e-05
-1.45879108018242e-05
-3.28900178473687e-05
-2.86522739289467e-05
-8.97532049174163e-06
-1.50462999107247e-05
-6.87463450643414e-06
-4.11298749619306e-05
-1.0328243505021e-05
-1.65930940941385e-05
-1.5018068655465e-05
-1.87628544007152e-05
-1.66659113726257e-05
-2.14532312964808e-05
-2.34901258304029e-05
-2.81546881065593e-05
-1.43590530484464e-05
-1.62952826584347e-05
-2.96411297786417e-05
-1.02889011614377e-05
-2.64359966289542e-05
-3.62689096732146e-06
-1.66690488366574e-05
-9.19623253903073e-06
-2.57815651850378e-05
-2.06089383311301e-05
-4.23484826133243e-05
-2.48227596128939e-05
-1.44425031952601e-05
-7.04825519396963e-06
-6.90072873045734e-06
-3.00822537115622e-05
-4.89084355921262e-05
-6.74725596909147e-06
-2.78498920402294e-05
-1.89952410622071e-05
-2.06525627783005e-05
-5.73646650091008e-05
4.57338276084477e-08
-3.65560154768823e-05
-3.0539548341338e-05
1.261302919051e-06
-1.68538643819706e-05
-3.92709016879992e-05
-2.22199897140717e-05
-1.52745154914334e-05
-2.64162311591533e-05
-3.75057649985781e-05
-1.21076512160703e-05
-7.00261299931176e-06
-4.0467671356731e-06
-1.60745778891168e-05
-3.678559106784e-05
-5.02253545319842e-06
-2.07946868937732e-05
-2.56371067900726e-05
-2.58636334409421e-05
-2.76409362291263e-05
-1.55173860057513e-05
-1.71760843834e-05
-3.93194743489119e-05
-2.63411825583083e-05
-1.92070831050361e-05
-1.99422873988355e-05
-2.10493229334622e-05
-1.18706001264786e-05
5.65379045743511e-06
-1.90505386253412e-05
-6.01372032423446e-08
-3.66988611158367e-05
-2.47826134388932e-05
-4.64002217506443e-06
-8.27436450397374e-06
-2.32620344144131e-05
8.43281707399204e-07
-3.40649775330093e-06
-1.13096894265055e-05
-3.61949830944362e-05
-5.94328989855428e-06
-3.37602499291733e-05
-6.97159576052843e-06
-1.79773667027317e-05
-1.33645308947888e-05
-1.5403941595025e-05
-1.07923233196766e-05
-2.08593470742352e-05
-2.05570021563485e-05
-2.73029967271503e-05
-7.62171862848116e-06
-4.67548910729849e-05
-5.12434976708283e-05
-1.70989660124893e-05
-5.05610239297441e-06
-1.12037454674928e-05
-4.12108835211962e-06
-2.78670396802508e-05
-2.42366503118856e-05
-1.66643622225139e-05
-4.32031101348343e-05
-3.49544854856954e-05
-3.60083218808008e-05
-2.71378730974879e-05
-2.51945469962664e-05
-2.7759190297021e-05
-1.86444616486073e-05
-3.32009244749752e-05
-3.18141515151249e-05
-2.26035358686756e-05
-1.94880207416433e-05
-3.37263401617424e-05
-2.5398818102561e-05
-1.47211930416171e-05
2.47282227687326e-06
-1.73360658344774e-05
-8.18238524814624e-06
-3.54358515581015e-05
-1.87699346531014e-05
-3.10823815401178e-05
-2.90988128990312e-07
-1.32153610179546e-05
-2.05560885522565e-05
-3.19464593952815e-05
-3.54440436078315e-05
-1.79414293551836e-05
-1.10932927281901e-05
1.58474583102614e-06
-2.56763581544587e-05
-1.72015249103439e-05
-2.44176297565589e-05
-2.90485473662114e-05
-4.49067387337704e-05
-3.06986009134321e-05
-2.29424516738905e-05
-1.26982079578722e-05
-1.5504667544269e-05
-4.208504149472e-05
-2.10638865897607e-05
-2.38029507426115e-05
-2.15601689749135e-05
-2.0855313032015e-05
-2.25381329911833e-05
1.54442080360872e-05
-2.69160128021056e-05
-3.8334571246975e-05
-2.05259526499344e-05
-2.37081601369834e-05
-1.93919543725613e-05
-1.65688221461524e-05
-1.57339903945108e-05
-1.90194668049517e-05
-1.2716937066499e-05
-1.32018291944213e-05
9.75408677809434e-06
5.60410296102928e-08
-2.60631160434284e-05
-9.17846943315423e-06
-1.96451355404673e-05
-1.33009128374195e-05
1.55887695097932e-06
-3.07908169942992e-05
-1.52489367268005e-05
-4.17258943885217e-06
-3.62583980554015e-06
-3.82373006702124e-05
-2.79894245461286e-05
-1.03056527675142e-05
-2.21482532294474e-05
-1.89354895089146e-05
-2.85991906869347e-05
-2.00303406741936e-05
-1.09598503106447e-05
-5.66600810345533e-06
-1.84679327836525e-05
-9.90812711773038e-06
-1.53304399251278e-05
1.25641764657424e-06
-2.95008685319361e-05
-2.05047220393248e-05
-2.5412593560478e-05
-2.7136555719618e-05
1.72046224824894e-06
-7.07244109997236e-06
-2.29177800052372e-05
-5.94344331387207e-06
-2.61311842775132e-05
-1.36939458730216e-05
-2.70420264828113e-05
-3.52140528427113e-06
-1.06394766797872e-06
-7.62237002339835e-06
-3.1297390026683e-05
-3.22122863937834e-05
-2.91370836777443e-05
-2.73273158634435e-05
-3.94041419903997e-05
-3.18990125858586e-06
-1.17494527606814e-05
-6.56060374342646e-06
-2.87777349342762e-06
-3.1855083891769e-05
-2.77284272504116e-05
-2.4331373246171e-05
-1.98049993824658e-05
-4.0412730386925e-05
-4.96719349613732e-06
-2.81798312013336e-05
-2.17849896769481e-05
-4.44025599379975e-05
-9.80177944960786e-06
-7.91050941748495e-06
-2.69407361849425e-05
-4.63319855534051e-05
-1.65909353887316e-05
-2.31864435068306e-05
-3.36511251657354e-05
-4.40776005406899e-05
-1.27057714225839e-05
-6.58227484859837e-06
-7.46977277122041e-06
-1.91737989429638e-05
-1.47733625425361e-05
8.40876976643316e-06
-6.47765680211141e-06
-7.72650351465351e-06
-2.72569235093862e-05
-9.48465040040147e-06
-2.58323774511897e-05
4.7470405676429e-06
1.24410933798263e-05
-2.18421516850741e-05
-1.46453549752641e-05
-3.23872478399872e-05
-1.83801638835739e-05
-2.62767418704784e-05
-2.97933562497852e-05
-1.96249256204363e-05
-2.88706427577561e-05
-1.13536255289331e-05
-3.47866278728037e-05
-1.7614369416527e-05
-2.43914850901085e-05
-3.78117314688766e-05
-2.50587880981139e-05
-1.22603045398205e-05
-4.65023816111355e-05
-1.39869473350766e-05
-3.98558037945166e-05
-4.55324931576102e-06
-3.5789568305771e-05
-4.82014308773317e-06
-3.00236008999321e-05
1.59465413616944e-05
-1.83591737236304e-05
6.08017198663648e-06
-2.29709196175098e-05
7.13464498665475e-06
-4.69925942563545e-06
-3.86755330282686e-05
-2.51352745988319e-05
-4.52114763651135e-05
-3.26355384444345e-05
1.05774421632943e-06
-2.99198897249399e-05
-3.83154056615028e-05
-2.93855464821734e-05
-3.96396717712367e-05
-7.58078974018713e-06
-3.27291193593922e-05
-1.93861984237181e-06
-1.54126455792459e-05
-2.52136162865065e-05
-2.46222883935352e-05
-1.51478313225601e-06
-1.71588180824949e-05
-2.11734081223938e-05
-1.05066478519988e-05
-1.76796197222713e-05
-2.63650570773636e-05
-7.65257496493948e-06
-3.09243568672197e-05
-1.55410940652029e-05
-2.7028966253581e-05
-3.92437645941434e-05
-2.68722068117493e-05
-9.38451006976591e-06
-2.23075677375998e-05
-9.13524124806195e-06
-1.33342097538677e-05
-3.57736294320609e-05
-6.32690162655314e-08
-3.58048445383759e-05
-2.19240745823979e-05
-2.82237305341898e-05
-2.52512206741799e-05
-3.03351036928427e-05
-3.24450391442731e-07
-2.33998641635373e-05
-8.72568480642665e-06
-5.9889878330872e-06
-2.06959415660058e-05
5.83319233637116e-06
-1.61596086556295e-05
-1.17295975691652e-05
-1.97893920715055e-05
-1.6602964630912e-05
-8.17258214668084e-06
-2.03308241590009e-05
-7.71167990753134e-06
-2.35053361842931e-05
-3.06409499853513e-05
-2.84089703137754e-05
-2.00911335780528e-05
-3.38875184147306e-05
-3.63226115349779e-06
-3.94978554870971e-06
-4.14447918547734e-05
-2.50678936685806e-05
-1.12623723722684e-05
-2.01684442536369e-05
-1.73548027259007e-05
-5.35515955219603e-07
-1.12902244739497e-05
-3.56674578065251e-05
-3.2958736196411e-06
-2.3257427237233e-05
-2.54698864952925e-05
-3.23308337286129e-05
-5.21906795096666e-06
-3.60858597089754e-05
-1.51948056941429e-05
-2.12845919338688e-05
-2.49089526093486e-05
-2.76510678023819e-05
-2.67877446760642e-05
5.89691402177495e-06
-2.54160944430058e-05
-2.12673427020195e-06
-2.3172795021878e-05
-2.48299663159264e-05
-1.045991310104e-05
-2.85141590230468e-05
-1.3445153346114e-05
-4.58445648243991e-05
-1.98741119878338e-05
-2.91265615863665e-05
3.18915544042974e-06
-8.81699274536427e-06
-9.183036246946e-06
-1.22998644591163e-05
-2.56998488460451e-05
-1.90377692677231e-05
-2.68060521524502e-05
-2.03304621862429e-05
-3.1766695022255e-05
-2.25129618063547e-05
-2.96650104605828e-05
-2.72290819230461e-05
-3.1783156294672e-05
-1.1895123370185e-05
-3.45129879055487e-05
-2.66071729951518e-05
-6.54573841719141e-06
-3.61106930222495e-05
-2.63118311018083e-05
-4.12047564483532e-05
-1.33896748585455e-05
-2.62471688177726e-05
-1.83190397706029e-05
-1.69147041660757e-05
-1.64563053407726e-05
-3.16175220711938e-05
-1.11950900137177e-05
-3.73409028363612e-05
-2.59757849097952e-05
-2.05182129983868e-05
4.84813011330855e-06
-3.39860242138322e-05
-3.67816352841947e-06
-2.04688659919506e-05
-8.83221298263109e-06
-2.5186309938311e-05
-1.71869653136784e-05
-1.78520114644113e-05
-2.61306740351692e-05
-1.8631231383729e-05
-4.84246088437732e-05
-1.8548573560787e-05
-4.39967056848693e-07
-4.90338711187413e-07
-4.56507397163825e-06
-3.55824009916397e-05
-1.58680957333213e-05
-7.56275905069951e-07
-2.17741410049727e-05
-4.53640193131055e-05
-1.42379472073811e-05
-2.2157816470749e-05
-3.45432043820965e-05
-1.86184009828245e-05
-1.60274364663429e-05
-6.52668798589307e-06
-2.13209307115207e-05
-8.07696097916199e-06
-2.61320660489307e-05
-3.21293854448686e-05
-1.50938239079809e-05
-1.84375607720441e-05
-2.56500457771553e-06
-1.86734430630069e-05
-2.94344446230154e-06
-3.4031036919468e-05
9.64283344613293e-07
-1.36672085635801e-05
-3.23865222572517e-06
-2.42381710092315e-05
-3.10669177693084e-05
-3.02111268589244e-06
-2.65055827531113e-05
-3.7595648667718e-05
-4.72244531812799e-05
-2.71677110132472e-05
-2.65613608709123e-05
-2.0539753751882e-05
-1.69116902789494e-05
-2.56720421318853e-05
-1.97706640078447e-05
-1.95374112304744e-05
-7.83050980817721e-06
-1.57406005791593e-05
-1.75919793651429e-05
-2.445456127796e-05
-3.16775915995259e-05
-2.18564393664253e-05
-1.40962125421157e-05
-1.1651893750316e-05
-1.90902651328315e-05
-7.92999476777695e-06
-5.24822542993264e-05
-1.11531707421419e-05
-1.68761239234014e-05
-1.9407099824788e-05
-3.93640891502698e-05
-1.90174354843329e-05
-2.44351168361349e-05
-2.6441057506208e-05
-3.06457048881028e-05
-4.4983601305541e-05
-3.52394530628329e-05
-3.18700648466534e-05
-3.01464599857188e-05
-3.16274502464766e-05
-1.65519305556923e-05
-2.1510565752173e-05
-2.22994303540155e-05
-4.49864640637603e-05
-2.65413099024322e-05
-1.50017098784953e-05
-2.49211413614309e-06
-2.36166836134169e-05
-3.18560985738326e-05
-2.7242024320558e-05
-1.04753010116923e-05
-2.09779095329084e-05
-2.65389850653083e-05
-1.20933945411965e-05
-5.34178464696089e-06
-2.64089717370899e-05
-2.13806615428863e-05
6.42500849509645e-06
-1.69043348231026e-05
-2.94130870663239e-05
-1.83913538343025e-05
-2.26827813883871e-05
-4.88378009486815e-05
-1.25244103312134e-05
-2.01020524380661e-05
-1.33185170335038e-05
3.42252884083046e-06
-2.05093393486408e-05
-2.74840612217935e-05
-1.12256492566187e-05
-2.46472035191915e-05
-2.07040067672229e-05
2.91216300487583e-06
-1.26171677058342e-05
-3.33397878447209e-06
-1.7560285377195e-05
-2.47557734209329e-05
-2.98562899753941e-05
-3.39366332524889e-05
-3.44713047881977e-05
-3.11135201405741e-05
-1.86742537575611e-05
-1.47909601949424e-05
-1.83658864241e-05
-4.54177499065672e-05
-1.56302862962719e-05
-3.03139378847081e-05
-2.87908012136301e-05
-3.15264373456221e-05
-1.714761782762e-05
-2.54518485300109e-05
-1.67974327567771e-05
-1.20873982894569e-05
-4.5402871741079e-06
-1.46584922405562e-05
-1.51022215303613e-05
-1.99653484940653e-05
-4.87209556309601e-06
-3.79243102520435e-06
-7.38660031343815e-06
-2.6492367143647e-05
-1.28575016275564e-05
-2.69290651940653e-05
-4.00951797672556e-05
-7.44485346597152e-06
-2.43672413690216e-05
-3.04438954140491e-05
-1.10257639003826e-05
-2.61833984585428e-05
-1.70157799894177e-05
-3.16981819500752e-05
-2.459345841271e-05
-1.14721960474674e-05
-2.67228223679129e-05
-3.76416897974175e-05
-3.90600750381162e-05
-2.91711643073135e-05
-2.33651006447321e-05
-1.53882047036698e-05
-8.21660353094298e-06
-2.37253729483228e-05
-1.86312249383385e-05
-2.07535421720336e-05
-1.59582960789506e-05
-3.26175753956283e-05
-2.63854493669913e-05
-3.16769089185854e-05
-4.39973346037511e-05
-3.97022074515129e-05
-3.36218512251077e-05
-3.23554163110211e-05
-1.90984559055946e-05
-1.73289582133697e-05
-2.69038363722357e-05
-1.99613819084221e-05
-4.07056614781582e-05
-3.69055108423505e-05
-3.71118408120811e-05
-3.42689735424999e-05
-1.59717433324172e-05
-3.55790692462479e-07
-1.13926080157077e-05
-3.11764290419706e-06
-9.67513581351832e-06
-3.31524405668795e-05
-2.30929125490461e-05
-2.22128098080058e-05
-1.58832671808836e-05
-3.26000376572248e-05
-3.39438029170233e-05
-3.81188016583124e-05
-8.72676546338039e-06
-2.25914298086456e-06
6.53336735918821e-07
-1.54771031585435e-05
-1.83569243674636e-05
-1.62731325986905e-05
-4.04926953078489e-05
-2.6064168396066e-05
-2.19661879079871e-05
-3.29019824508113e-05
-3.40676615386762e-05
-2.84358654098291e-05
-2.38021232064403e-05
-2.00655321689855e-05
-9.38799796034413e-06
-1.75052625548778e-05
-2.0880026719957e-05
-1.61591369705652e-05
-1.35244563224714e-05
-3.5477609141065e-05
-2.39496266768959e-05
-2.7207573938059e-05
-3.07964304952547e-05
-1.95963588751319e-05
-1.21238783912819e-05
-2.326375323895e-05
-1.62329333341444e-05
-1.91150884376575e-05
-2.46586448809737e-05
-5.27852371844584e-05
-2.82810713263916e-05
-2.67258112654491e-05
-1.99212757254244e-05
-1.40107396040609e-05
-1.7621230280798e-05
-3.10139653323123e-05
-1.76372762952729e-05
-1.74624136965939e-05
-5.76286062678035e-05
-5.45165453098946e-06
-5.68510935094956e-06
-1.9377195982753e-05
-2.2294702004137e-05
-1.67965043571452e-05
-3.79657385887893e-05
-5.19894848400931e-06
-1.93958180555179e-05
-4.931095638234e-06
6.41887283425198e-06
-4.06809321705077e-05
-3.95734681222818e-05
-7.97909966007872e-06
-2.66093314154581e-05
2.07768246241056e-06
-1.50586093136519e-05
-2.67163385110263e-05
-2.41825636308242e-05
-2.62513887680193e-05
-3.38244434205348e-05
-2.24289841871491e-05
-2.69690480108031e-06
-1.78491422881195e-05
-1.98982364679395e-05
-4.06312895476288e-05
-2.34363627279446e-05
-3.59430043266319e-06
-2.66445284057519e-05
-3.77976312594046e-05
-2.5160985851856e-05
-2.24098169224131e-05
-4.0529830770675e-05
-2.59282798187932e-06
-7.42867425628813e-06
5.79452978474498e-06
-2.80975449970554e-05
-3.34314053086046e-05
-1.67431893988559e-05
-2.64426265488468e-05
-3.75491802858839e-06
-3.25904079800302e-05
-1.70247633192752e-05
-2.52171092723807e-05
-2.72936375649962e-05
-2.55223639476706e-05
-2.59397888236099e-05
-1.66235734292228e-05
-1.87491101062478e-05
-1.12560645216959e-05
-3.19682108613683e-05
-2.30704576923539e-05
-6.51961537065622e-06
-2.25817378711704e-05
-2.46570874241987e-05
-2.48747429795061e-05
-3.06758007546909e-05
-4.10514212916609e-05
-2.23101033052758e-05
-2.89692659359118e-05
-2.88546486315848e-05
-2.61448750637744e-05
3.17356988771697e-06
-1.79858331942148e-05
-1.72388556085429e-05
-1.67000035824372e-05
-3.17711180412054e-05
-2.74509677196165e-05
-4.19714758912704e-05
-3.7018752564427e-05
-1.50384529518284e-05
-1.98170703440898e-05
-1.4524335473013e-06
-2.24991014316602e-05
-9.9121356260998e-06
3.1710844590468e-06
-1.74705160327081e-05
-1.95758293370866e-05
-4.3485610154893e-06
-2.1938733728584e-05
-1.21322832832531e-05
-7.30667866271595e-06
-1.47578154402557e-05
-4.98774845773381e-06
-2.72037813681931e-05
-2.54904758207811e-05
2.00427448197911e-06
-3.93332455223739e-05
-9.03568358202938e-06
-2.53434181798801e-05
-1.10246923581032e-05
-7.79494015255678e-07
-1.08470733779392e-05
-1.7480922498549e-05
-3.33051034326148e-05
-2.67874038476916e-05
-1.83772546988584e-05
-7.20072610820755e-06
-1.02684965413668e-05
-1.61472074310973e-05
-3.10367761400905e-05
-2.65406047723341e-05
-1.3495204996038e-06
-7.84103103711029e-07
-1.11597886660477e-05
-4.44495073853806e-06
-1.84674757672613e-05
-3.64857868908296e-05
-3.27652557928936e-05
-2.48366247344322e-05
-1.42663638059027e-05
-2.56668373094514e-05
4.6013332291213e-06
-4.3264960028623e-05
-2.28029671081157e-05
-3.87277635561146e-05
-1.89996594518477e-05
-3.70747328752142e-05
5.24454774551612e-07
-3.13534134004465e-05
-2.16937724750128e-05
-2.38033196180053e-05
-1.28767217895868e-05
-4.82853046648609e-05
-2.13053037954137e-05
-3.01153835935687e-05
-2.89635628878182e-05
-2.80498130601043e-05
-1.41314813416725e-05
-1.74876151479635e-05
-1.85045768138148e-05
-1.87286706207305e-05
-1.37306502660173e-05
-2.88132315013985e-05
-6.34211626540158e-06
-1.57088003557506e-05
-1.29389465207561e-05
-1.14188916857096e-05
-1.24597984337322e-05
-1.31243934145246e-05
-9.22482605897019e-06
-1.32860443962182e-05
-1.9706685489963e-05
-2.21050526220482e-06
-2.75292968085368e-05
-1.7561225361969e-05
-1.60363089618006e-05
-9.37983497863912e-06
-2.25387089310855e-05
-2.32266818420584e-05
-1.54835555956698e-05
-1.71031018893904e-05
-1.58662975306016e-05
-2.65497864963685e-05
-2.39264915948527e-05
-2.82753971495228e-05
-3.01513099638913e-05
-1.58006628340648e-05
-2.31071720116133e-05
-8.07899326701325e-06
-2.9512449971595e-05
-2.67636836063177e-05
-8.14600512215528e-06
-1.23900930067685e-05
-1.80365683375934e-05
-2.71805661189047e-05
-2.19778150548571e-05
-2.57233200563383e-05
-8.11158806318451e-06
-6.7180608709959e-06
-6.62570733890434e-06
-3.85981947941398e-05
-6.55102606101296e-06
-2.31266482151167e-05
-2.30224980465889e-05
-2.83383371086135e-05
3.26707955446205e-06
-1.18749607843558e-05
-4.50385864783242e-05
2.81260977239144e-07
-3.08621929664833e-05
-2.98048112853939e-05
-5.29511367174988e-06
-1.41513204309684e-05
-3.85038935559868e-06
-1.525051208729e-05
-2.17658089113817e-05
1.3233354794196e-05
-2.10477334036683e-05
4.36201509174668e-06
-2.14279743986437e-05
-1.40030991578858e-05
-2.4351459532254e-05
-1.33646365668752e-05
-1.66089227639165e-05
-7.48413015854932e-06
-1.31015834081093e-05
-1.96289608102516e-05
-4.41948525542751e-05
-8.09568701278429e-06
-2.60680753897047e-05
-3.68372191181834e-05
-2.57152230021805e-05
-2.96781822148984e-05
-1.04020682693313e-05
-1.0055832484602e-05
-1.02805046500924e-05
-2.91811640993057e-05
-1.52777740435724e-05
-1.54000553103344e-05
-1.19820824101855e-05
-1.40213756661567e-05
-1.30788142927354e-05
-1.29233381785763e-05
-3.4502514106158e-05
-3.46430870833721e-05
-1.55074983072685e-05
-4.29747471560377e-05
-9.0601792513705e-06
-2.60538677393798e-05
-3.82456056711867e-05
-6.37562577708674e-06
-1.56731394731703e-05
-3.23743166222812e-05
-4.0431294143693e-05
-1.33073027113091e-05
-1.04221660024519e-05
-3.25246892861212e-05
-2.45694904637238e-05
-2.01937063582628e-05
-1.22019734275625e-05
2.85808735640693e-06
-4.05810831390467e-05
-3.60493548139378e-05
-1.91053769015537e-05
-7.01805576538814e-06
-3.42357622844485e-05
-2.26253401941045e-05
-5.73140822472226e-05
-1.05270502895535e-05
-1.3230675787489e-05
-2.62128900805614e-05
-3.08553597850298e-05
-3.03910296383435e-05
-2.59406509620453e-05
-2.39944608016314e-05
-2.66039318738853e-05
-2.40208912381268e-05
-1.81171705986821e-05
-1.76915471326392e-05
-2.90330539881669e-05
-3.48934641731629e-05
-5.32862750212121e-05
-1.32887064916152e-05
-2.56773473783241e-05
-4.61327086579793e-06
-4.35546930007685e-06
5.10780249359868e-06
-2.14146160970985e-05
-2.19956695522079e-05
6.34683067142724e-06
-9.38813299605037e-06
-1.45287169591228e-06
-1.54230210753018e-05
-2.66960203905259e-05
-6.67489506740881e-06
-2.47366218803664e-05
-3.37280521820991e-05
-1.33652000393374e-05
-4.61455949286282e-06
-1.66429416766369e-05
-1.69454099286456e-05
-1.62875687150516e-05
-1.78746419886067e-05
-1.04498077047948e-05
-2.66751343886492e-05
-1.55047433980172e-05
-2.86744690877825e-05
-2.2616557296573e-05
-7.07267557675553e-06
-2.04492826456256e-05
-9.06019460310476e-06
1.22904944816994e-05
-1.47638604271033e-05
-5.08682882903891e-06
-3.34713569840863e-05
-2.07316511741373e-05
-2.20246003018102e-06
-4.70914016443592e-05
-1.64620473615907e-05
-3.90604783602271e-05
-1.95501353111659e-05
-1.41379475962878e-05
-1.73254173637937e-05
1.63572903471934e-06
-2.12309581352598e-05
-2.26999077280033e-05
8.75562114132237e-06
-6.4602811217751e-06
-7.70268300434001e-06
-1.00544696841765e-05
-1.06745507245755e-05
-6.5307191356313e-06
-1.92488337632035e-05
-2.97868218065352e-06
-1.22035869402883e-06
-4.19911152745237e-05
-5.01644765288682e-06
-2.21412665493371e-05
-3.30963059852734e-05
-3.01684202758776e-05
-3.15508522565906e-05
-2.23714263450956e-05
-1.98518349881228e-06
-5.80266592777142e-06
-3.44054306379347e-05
-4.51046452801623e-05
-5.24426339042678e-05
-4.88157422486987e-05
-2.70916233565672e-05
-1.81802714478961e-05
-2.34584199513489e-05
-4.4983948275674e-05
-9.69713970655891e-06
-2.59667682629735e-05
-1.37525572378648e-05
-9.94035571644008e-06
-1.17160326663512e-05
-1.41559616352227e-05
-2.26545819083405e-06
-2.3341308221929e-05
-1.55469696484385e-05
-1.64418948353483e-05
-1.65283879531751e-05
-1.01433069840187e-05
-2.24617309227848e-05
-2.24162135822191e-05
-2.76658179963079e-06
-1.22177143874739e-05
-1.84113095145046e-05
-2.44899642098752e-05
-5.95210234650975e-05
-2.25604847010129e-05
-1.54530543882398e-05
-6.88729233613296e-06
-1.38232603158211e-05
-1.64729455914433e-05
-4.8838330708652e-06
-5.16335740325653e-06
-1.57605285865983e-05
-3.89827803765622e-06
-1.5590455521627e-05
-1.93613430783031e-05
5.1250191602253e-06
-3.16539200494959e-05
-1.69353383233657e-05
-1.66093138002474e-05
-3.00873504560018e-05
-9.42342491252107e-06
-1.82224041654967e-05
-2.14574036395496e-05
-4.35564913993103e-05
-2.68096690613627e-05
-3.63721843369005e-05
-1.69868567418811e-05
1.93732349214936e-06
-2.06931601692845e-05
-1.71229018880376e-06
-2.32021175441087e-05
-3.21428450737287e-05
-2.9000255575363e-05
-3.69209494958985e-05
-1.48777284780045e-05
6.17539416504024e-06
-2.01745649013326e-05
-1.8816272010104e-05
-7.63184528390822e-06
-2.04291858160271e-05
-2.57316263942661e-05
-4.65702614292971e-06
-2.48722907080557e-05
4.05077527927224e-06
-4.21814923301223e-06
-3.38416735937169e-05
-1.57827973968523e-05
7.19640573231462e-06
-4.92978253930506e-06
-3.58416731628026e-05
-2.35439607057632e-05
-2.8161428977476e-05
-2.76601778844222e-05
-3.74766537642816e-05
-3.06527569761716e-05
-3.09082024870116e-05
-2.60658134147334e-05
-3.28776055664351e-05
-1.74642772325608e-05
-2.42660142756651e-05
-6.27171007946557e-06
-1.70585822447833e-05
-1.2237628495447e-05
-3.07515350796166e-05
-4.68883145311699e-05
-2.01538336467819e-05
-2.11698108229126e-05
-3.67559621734381e-05
-2.16850846188616e-05
-3.12080410269101e-05
-4.19701582416721e-05
-2.8099432112087e-05
-1.08173798960947e-05
-2.92900524270815e-05
-3.4084866612114e-05
-1.90424109242806e-05
-6.6617740880897e-06
-1.86526763362248e-05
-4.99611594849988e-05
-3.1134692037637e-05
2.09336863152924e-06
-4.21363067076478e-05
-1.86173529400651e-05
-2.48416098152442e-05
-6.50581199603685e-06
-4.65625117426348e-05
-2.90682764853691e-05
-2.50376033295783e-05
-2.34852559342231e-05
6.92727674237774e-07
-2.74430339476618e-05
5.07423595375623e-06
-4.70533350109314e-06
-2.09576821163413e-05
-1.49803645457414e-05
-1.1815185696453e-05
2.2684262820331e-06
-2.91295325997735e-05
-5.08125884170178e-05
-5.15995084085865e-06
2.24069397173205e-07
-3.68948335443291e-05
-3.20132077463475e-05
-5.38920980430549e-06
-2.86895578529027e-05
-1.75564352390403e-05
-8.96392814864044e-06
-2.6731670559171e-05
-1.86167693338915e-05
-2.81919905614829e-05
-2.21748258182705e-06
-1.10798283701998e-05
-9.93899934764164e-06
-4.10769661074372e-05
-2.22715057248894e-05
-3.73223920663202e-06
-1.98020984128158e-05
-1.64194692306381e-05
3.86119409409697e-06
-2.96236639731943e-05
3.32503203351432e-06
-3.26911479674671e-05
-2.97341521399732e-05
-2.3953921000835e-05
-3.44153991983111e-05
-2.87961730912934e-05
-3.48826289272539e-05
-9.54118822041294e-06
-8.95337473328395e-06
-2.11647233400394e-05
-2.68463993133922e-05
-3.18115621463031e-05
-3.00117505418177e-05
-7.81715224631859e-06
-1.31667737189936e-05
-2.67578064896029e-05
-1.72522499461598e-05
-1.85952132379466e-05
-1.87325772712563e-06
-1.9415749815346e-05
3.18859222572045e-07
-1.52341392225182e-05
-3.58043127319737e-06
-2.53405389817242e-05
-2.15884024892845e-05
-3.38715135657244e-05
4.80980645491599e-06
-2.46362023009508e-05
-2.19406521527412e-05
-3.79111235327804e-05
1.15275668783893e-05
-2.22931470772544e-05
-3.4118109827709e-05
-2.69495215149801e-05
-2.11602212104374e-05
-2.07386839020144e-05
-3.86060353777627e-05
-2.51146289365165e-05
-2.93677325998758e-05
-2.45847941385323e-05
-3.49872897101799e-05
-1.79589581494535e-05
-2.11538026614393e-05
-1.04642625676299e-05
6.39108483414204e-06
6.39356828233069e-06
-1.93798513137629e-05
-4.13095889193948e-06
1.96719975974226e-06
-1.75015053569677e-05
-1.93620728047514e-05
-1.44448711834256e-05
-1.97989487726734e-05
-2.03778668791627e-05
-2.02710391826124e-05
-9.29049690370388e-06
-1.05423183439216e-05
-3.41790783894306e-05
-3.83703467481168e-05
-1.8079528459117e-05
-1.74608903320576e-05
-1.2827215613335e-05
-1.24196798566974e-05
-2.72712587522583e-05
-1.6619642302265e-05
-2.07227000153003e-06
-1.56463289017739e-05
-1.93277388367959e-06
-1.80900386189201e-05
-2.09060030815232e-06
4.20192728514092e-06
7.74601071898066e-06
-1.8214352124527e-05
-2.45743939053121e-05
-1.34391746766938e-05
-2.19893905210092e-05
-1.22971632501912e-05
-2.94003157845651e-05
-4.44887225055146e-05
-2.19090507797362e-05
-2.09618296010691e-05
-3.093056295066e-05
-1.48861523397268e-05
-2.00783794570476e-05
-1.14665355489121e-05
-2.34884519205709e-05
-7.53728925516667e-06
-2.45537462393274e-05
-2.12812182693236e-05
-1.75900239543048e-05
-1.01592583213583e-05
-2.06816834930141e-05
-3.04794182802296e-05
-4.60592365885454e-06
-2.02852924940335e-05
-1.05126349183819e-05
-9.37156423309422e-06
-9.40183412750745e-06
-3.7127266253534e-05
-2.02858885266214e-05
-1.740302778766e-05
-1.66880771540182e-05
-9.81192896643726e-06
-1.7530648468852e-05
-2.95699698589007e-05
-8.21659775563565e-06
-4.50388063531416e-05
-2.77285652500933e-05
-3.29417824665854e-05
-1.74464436669212e-05
-2.52737442034597e-05
-3.15974172346343e-05
-1.92365451788701e-05
-6.25111940427884e-06
-3.88382545586973e-05
2.2172251603925e-06
-2.28749871726192e-05
-2.75997455973103e-05
-1.0922652144897e-06
-2.76051209433104e-05
-3.0012017617552e-05
1.74022232780004e-05
5.70526614797499e-06
-3.08239751715917e-05
-2.44679082267021e-05
-2.9063148365625e-05
-2.18946910058367e-05
-3.66075241983409e-05
-2.86039257516167e-05
-8.23496368284597e-06
-1.6977166284381e-05
-1.06984275279338e-05
-2.62071669287869e-05
-7.92382626895432e-06
-8.90397595362639e-06
-2.77036243138411e-05
-1.07250151750462e-05
-1.88399314830474e-05
-2.23125985368152e-05
-3.4609825365816e-05
-1.233387314731e-05
2.14538963834517e-06
-4.72288695131074e-05
-5.58931504016656e-06
-1.5713844541658e-05
-8.16016490281753e-06
-2.23122798829891e-06
-3.17953786201128e-05
-2.87105392696157e-05
-1.23734021790277e-05
-1.52890441234032e-05
-4.66210824751201e-05
-2.34760369905124e-05
-3.07762770779314e-05
-2.10059534470287e-05
-1.84770795865117e-05
-7.52014918179306e-06
-2.93423919326425e-05
-2.04330205539694e-05
-3.01768637422181e-05
-2.89728905337755e-05
-1.47987192988392e-05
-4.58162506957157e-06
-2.89210199192212e-05
-1.76998279820256e-05
-2.3005809398056e-05
-2.54593116345445e-05
-2.61409804436108e-05
-2.28073133646556e-05
-1.66042419099357e-05
-1.9386788223617e-05
-6.62241294804292e-06
-3.57765411830713e-05
-4.36999184596082e-05
-2.12299308775967e-05
-1.30427920685317e-05
-4.41313597655588e-05
-1.8749195167794e-05
-1.50270510866076e-05
-2.40562228694253e-05
-2.51514495976346e-06
-2.6058524910453e-05
-3.80457353062152e-05
-4.42154620818798e-05
-3.40828679639119e-05
-2.22570487138801e-06
-2.68742161441476e-05
2.25416086264548e-06
-3.03997287242734e-05
-7.70791807119093e-06
-1.39847644499135e-05
-1.14193403066045e-05
-2.37488271463522e-05
-3.83577957877649e-05
-1.66542670708715e-06
-2.13137054954917e-06
-1.56943949663122e-05
6.41140006356739e-06
-1.69166333521102e-05
-1.35965688208577e-05
-2.23569103580177e-05
-3.41090486711746e-05
-3.83389461085861e-05
-3.5844236388662e-05
-4.68371518033428e-06
-2.3207801165617e-05
-1.50373175824733e-05
-1.27968975323275e-05
-2.9425413330096e-05
-3.17620413291741e-05
-1.71025422258243e-05
-2.26579544058666e-05
-2.36986881401472e-05
-1.65560927099791e-05
-1.89759781414192e-05
-3.10452870653491e-05
5.50544632659647e-07
-5.79231601022598e-06
-2.24633100714443e-05
-2.68557431141961e-05
-1.00659331672409e-05
-4.15217767532163e-06
-2.32682211749345e-05
-1.83605604030317e-05
-7.63337967426097e-06
-1.00281305393295e-05
-1.83582443686207e-06
-2.54758679674496e-05
-3.58217742709526e-05
-1.18777794633929e-05
-1.6445720196073e-05
-1.77245914845529e-06
-3.54645742934396e-05
-1.43813938343224e-05
-2.5075952871047e-05
-1.64017812554122e-05
-1.85330157510029e-05
-2.98633372078558e-05
-1.83945870573854e-05
-1.90417121390532e-05
-1.9794505337218e-05
-1.24949303050459e-05
-9.87411987502874e-06
-1.00421929862985e-05
-2.59755093359905e-05
-2.87049795826702e-05
-6.43594826552883e-06
-3.0198235390091e-05
-1.83065110281213e-05
-2.7402357901147e-05
-2.24481458918843e-05
-1.63310683437113e-05
-4.82952808871636e-05
-1.9114662933231e-06
-1.63033155974769e-05
-1.48589563063505e-05
-2.66743698816737e-05
-3.49807038177625e-06
-2.30738573125571e-05
-3.38192215490271e-05
1.16111708661513e-06
-2.57254045449004e-05
-1.44208009602721e-05
-1.70058519883015e-05
-2.3195155009575e-05
-1.37809471611023e-05
-1.3612365429079e-05
-1.59923597552319e-05
-2.82774833276334e-05
-9.11913331033216e-06
-3.12352984530888e-05
-2.78804401328069e-05
-2.13060640556785e-05
-1.43354692402951e-05
-3.8467911078976e-05
-2.97433449779054e-05
-3.83133743372222e-05
-9.50080919124012e-06
-2.45732684920877e-05
-3.83246454318505e-05
-8.65658858385536e-06
-2.56941470396853e-05
-2.85167512633123e-05
-1.10169369064806e-06
-7.51549043969904e-06
1.20130161496099e-06
-2.02181913544904e-05
-2.48592306153749e-05
-3.66698665083517e-05
-1.5936274455007e-05
-1.58486627800965e-05
-2.35925158415497e-05
-2.76460853444267e-06
4.82150014684368e-06
-1.17506791988788e-05
-3.22880545280767e-05
-3.62335994930936e-05
-3.02163880097204e-05
-5.28875163685905e-06
-2.43354911317152e-05
-1.60835675690201e-05
9.4565389251335e-07
-1.66414082950732e-06
-1.33874251784416e-05
-1.07763427325419e-05
-1.45158908006461e-05
-3.80541308646266e-06
-3.01024524428177e-05
-4.42368077068778e-06
-1.84765505599179e-05
-4.39579580459563e-05
-2.43070079166481e-05
-1.41415459020628e-05
-3.37111560288936e-05
-2.05357303991329e-05
-1.09411541902781e-05
-2.66902281296748e-05
-1.18428229587144e-05
-1.31793305321653e-05
-7.76723077890026e-06
-2.30533051868708e-05
-1.94390651486524e-05
-2.59332083781647e-05
-1.66529489259561e-05
-2.03192145864912e-05
-3.04540169188141e-05
-3.42894175803279e-05
-3.96077533800065e-05
-2.76157748837528e-05
-2.50157398307689e-05
-2.57991936562422e-05
1.00998386468911e-06
-9.65861392737633e-06
-1.2222365140746e-05
-1.83784911254441e-05
-1.83108512243246e-05
1.10529065648991e-07
-3.88864461766099e-05
-3.64497458660128e-05
-1.67012595104281e-05
-3.96063174589687e-05
2.27077444666725e-06
-2.79323544747932e-05
-9.88546040219794e-06
-9.21848962471432e-06
-1.8366839335133e-05
-2.6104224502336e-05
-1.10944653619047e-05
-2.29103793820564e-05
-2.96947505059679e-05
-1.49048157932405e-05
-4.07927379451246e-06
-1.22624127356751e-05
-4.9395596049038e-05
-2.11040002555521e-05
-4.11559997173913e-05
-2.81986720569009e-05
2.12896078286955e-06
-2.84003235649927e-05
-1.28178687585695e-05
-6.338790441058e-06
-5.19941154226668e-07
-2.80852309082444e-05
-2.94638761329171e-06
-1.43326570312029e-05
-1.69444094063825e-05
-3.90706044418553e-05
-3.38575197664586e-05
-1.360544564952e-05
-2.39865034076569e-06
-8.49600290371262e-06
-1.23856210092104e-05
-2.61435469939918e-05
-2.2038519281972e-05
-3.24866854450231e-05
8.2871788729443e-07
-3.98011324562224e-05
-5.14319340219849e-06
-1.17959007858835e-07
-2.56285141082474e-05
-8.37886169262664e-06
-4.21090156408436e-05
-1.34301711378979e-05
-3.02882329973353e-05
-1.54996658949369e-05
-1.20357825334114e-05
-1.79291620761487e-05
-4.99837257085107e-06
-1.10025971556362e-05
-2.67692418796368e-05
-1.59966927081016e-05
-3.71332904400191e-05
-1.1026463379235e-06
-3.6494941142958e-05
-1.60289718903126e-05
3.72981225737378e-06
-2.97687571830445e-05
-8.22569889035101e-06
-2.08142083881389e-05
-1.35836970125059e-05
-5.27580360306856e-06
-2.00784601615708e-05
-1.19158616482623e-05
-1.54631873247041e-05
-3.33250236831311e-06
-1.53695557884908e-05
-3.14559445434521e-05
-2.4482851360635e-05
-2.52871564762946e-05
-1.15477152640891e-05
-2.35352520106791e-05
-3.68337865201705e-05
-2.67058901253028e-05
-1.80451996736993e-05
-1.9134812342092e-05
-9.19957770483656e-06
-4.10312104644028e-05
-2.95270669019168e-05
-1.8920167935086e-05
-1.02809992070905e-05
-3.73038624977965e-05
-5.50456861733251e-05
-3.42846941132352e-05
-1.26915042519541e-05
-1.80149080101517e-05
-2.76643536788829e-05
-1.52111379025356e-05
-1.32877205956284e-05
-1.82348316886172e-05
-2.20306482505672e-05
-3.91085830562487e-05
-2.74954728505385e-05
-1.61848509077232e-05
-2.20394673928774e-05
-2.39909064885376e-05
-2.54312245904917e-05
5.78708753088503e-07
-9.22741674872861e-06
-2.55630907020684e-05
-2.28414437877739e-05
-2.32540641076776e-05
-3.54304934356977e-05
-1.81193201851546e-05
-3.24698170826404e-05
-1.52282409300248e-05
-1.70599416924877e-05
-2.62411959621506e-05
-1.76479179522996e-05
-2.70813784913562e-05
-2.18117856850574e-05
-1.47404792726355e-05
-2.87206035356507e-06
-4.62687472594354e-05
-1.78923917610452e-07
-1.84538399937399e-06
-2.1307740004862e-05
-3.17196960215056e-05
-2.23222670545724e-05
-3.11432455973472e-05
4.29325527593139e-06
-2.29573725750511e-05
-3.0673170383555e-05
-1.95731362300686e-05
-2.25181904433731e-05
-2.2069764862225e-05
-4.73415393209731e-06
-1.9439648314988e-05
1.77869649296006e-06
-3.59886899122903e-05
-2.00926706293422e-05
-9.59428771584035e-06
-1.71479822367804e-05
-1.87956103567171e-05
-2.85625225670228e-05
-1.72146454912995e-05
-5.08108577079393e-06
-1.47790562979072e-05
-3.1466735154681e-05
-3.23393236221011e-06
8.35127873457762e-07
-2.01752270050103e-05
-1.48622529625128e-05
-2.62603199568855e-05
-1.71228126116967e-05
-1.499821925416e-05
-1.97439749170322e-05
-3.67769784198207e-05
-2.41241473568878e-05
-1.65001800775519e-05
-4.45808010832753e-05
-3.07337596161238e-05
-2.24928676255393e-05
-4.76148049293062e-06
-2.22313713474115e-05
-1.11665339288667e-05
-1.85088662009685e-05
-5.08945450089933e-05
-1.88090842911905e-05
-1.16528992157296e-05
-3.94779499005368e-05
-2.20588356630936e-05
-9.80884524334499e-06
-1.09539459642168e-05
-2.32614103213946e-05
-1.22109977221517e-05
-1.77600958958054e-05
-2.39907588818656e-05
-3.67377739191016e-05
-4.83274927754283e-06
-4.5797169988874e-05
-2.00778858779689e-05
-2.83163431865823e-05
-3.30611460045894e-05
-1.84085540173504e-05
-4.25780525866347e-05
-1.59135186066917e-05
-2.93301493314296e-05
-2.16892475278991e-05
-8.76083925313809e-06
-1.15804152721524e-05
-1.08173392813574e-05
-3.12344357726795e-05
-1.81044261125888e-05
-3.98962893221686e-05
-1.85685321394075e-05
-2.03294513277668e-05
-2.11746983561269e-05
-3.31481397725757e-05
-2.92012414685048e-05
-1.63424673668979e-05
-3.01199109626951e-05
-1.44619692963426e-05
-1.69014448757737e-05
-1.06171262632279e-05
-2.89325894640512e-05
-3.56032893250055e-05
-1.27863457484032e-05
-9.15809606997434e-06
-3.40756169224794e-05
-3.067416131764e-05
-2.87885170767356e-05
-3.25145978821972e-05
-1.92849695948185e-05
-1.06077702265937e-05
-2.07259439222234e-05
-2.45785262827249e-05
1.05940676455567e-05
-2.0124648427288e-05
-1.78975917660646e-05
-2.2421978043796e-05
-2.21181465788058e-05
-2.95336624351591e-05
-2.6619871320995e-05
-1.95646241745903e-05
-1.15927158347695e-05
-4.15116165327298e-05
-2.33478105147388e-05
-1.11223061030584e-05
-2.06145167714995e-05
-1.16673477034794e-05
-2.41074233555199e-05
-2.73980011642571e-05
-3.72242669150241e-05
-3.57843916125972e-05
-2.84217474428569e-05
-2.82888024796894e-05
-2.27715797135461e-05
-1.07392494070315e-05
-1.90930400403385e-05
-3.72635543826838e-05
-1.59298123050064e-05
-1.44207565172948e-05
-1.11346199887576e-05
-1.81097493032879e-05
-1.45959262136066e-05
-3.61811931285783e-05
-2.25338959578871e-05
-2.1466441209602e-05
-1.68182228012787e-05
-5.93406776348093e-06
-1.77305203799575e-05
-1.73415255121623e-05
-3.65458059223909e-05
1.21360897271666e-06
-1.8569608537559e-05
-7.26942745026366e-06
-1.71428554587003e-05
-2.10016844243916e-05
-3.5274009663727e-05
-2.04699642050137e-05
-1.84691048937669e-05
-5.21889368514641e-05
-3.05085541571072e-05
-2.6360582556718e-05
-2.86118476416505e-05
-1.56456603792432e-05
1.51805896966713e-06
-1.05354457913992e-05
-2.7421533570577e-05
-2.21383634568069e-05
-2.01392588550658e-05
-1.70880313576991e-06
-2.22529711450333e-05
-1.02285343230799e-05
-4.32185850921091e-05
-3.25051183850377e-05
-1.82454348371659e-05
-2.26976562525835e-05
-2.04886419413888e-05
-2.55209329609252e-05
-2.67140116969627e-05
-2.82119356712377e-05
-2.59771533280839e-05
-4.31629433795103e-06
-2.28552847318842e-05
-1.9247875055703e-05
-3.76760487775798e-05
-3.71149788418867e-05
-2.2964113849285e-05
-2.36395098460372e-06
-3.65695750812352e-05
-1.75695163616622e-05
-6.2624805386427e-06
-9.86390975082925e-06
-1.97724558593022e-05
-2.13642817359909e-05
-3.55423621453274e-05
-3.61531846911102e-05
-2.05376038406357e-05
-2.54896589538076e-05
-3.51640051252157e-05
-2.82063018045595e-05
-8.64503710552237e-06
-2.57234494842238e-05
-2.05063089586214e-06
-1.0526800746384e-05
-1.79842963424024e-05
-2.47502125449849e-05
-2.29330870746824e-05
-1.14840950666263e-05
-3.683352109575e-05
-4.04976813133019e-05
-1.70066622533482e-05
-2.58522739188581e-05
-1.77104833512419e-05
-2.81951500234424e-05
-2.30276361282653e-05
-6.13679990066847e-05
-3.56993882164387e-05
-1.09415438680625e-05
-8.0215791936421e-06
-1.48587841726778e-05
-1.99087670672944e-05
-6.32457147757815e-06
-2.41360471993948e-05
-2.76971230076602e-05
-2.96888813770944e-05
1.53298100268182e-06
-1.82766713833325e-05
-7.08062429563115e-06
-1.36611199096995e-05
-2.34307966938987e-05
-4.1160322438093e-05
-5.47000027350118e-06
-4.18317545831962e-05
-2.97324886363685e-05
-3.5801499217305e-05
-2.18329118563127e-05
-2.36364893210755e-05
-3.58576538291712e-05
-3.75072592704756e-05
-7.29055687183239e-06
-1.76913417948076e-05
-6.32747605120777e-06
-4.08845124680853e-05
-1.13816336064965e-05
-2.59257261696419e-05
-1.07104698167451e-05
-9.6467755010988e-06
-4.27362773304531e-05
-2.11928963399709e-05
-2.87076485023711e-05
-2.6453348479183e-05
-2.22636516648182e-05
-3.12273601301298e-06
-2.30786036520247e-05
-2.4998573419881e-05
-2.47121415347327e-05
-2.6040825042486e-06
-4.04324310836901e-05
-1.38028608115691e-05
-2.52126318897067e-05
-1.17749665187077e-05
-1.30231816678401e-05
-2.23735852086571e-05
9.85599938350187e-07
-2.57240778101943e-05
-1.38567768883193e-05
-1.57715562733776e-05
-1.74039322021766e-05
-1.17242957353996e-05
-2.01905800388396e-05
-1.08886800721092e-05
-6.69545389997879e-06
-1.77886698480868e-05
-2.09282965817046e-05
1.03548343509057e-06
-2.03786894235326e-05
-3.12930548524084e-05
-1.56454260264789e-05
-6.11135115962218e-06
-2.08701195815622e-05
-1.14309451637501e-06
-2.20513000744215e-05
-3.16196171916563e-05
-1.28776918346893e-05
-2.04534733445146e-05
-8.21043321172711e-06
-3.18247884486604e-05
-3.24542698759616e-05
-1.58425045163752e-05
-2.19543379048861e-05
-1.5608144029467e-05
-1.62070500832222e-06
-3.29117646359521e-05
-1.11642080792102e-05
-5.65663156222939e-06
1.66283732616264e-06
-2.37725742870696e-05
-1.5733139854931e-05
-8.73131657489006e-06
-1.77779182763722e-05
-2.29932385940068e-05
-2.54540888744928e-05
-3.08443795144494e-05
-2.47993995660846e-05
-5.08510682465347e-06
-2.97432826786985e-05
-3.53801614702703e-05
-2.08011323603399e-05
-9.52891350687534e-06
-1.17146528644368e-05
-2.50928600364784e-05
-1.06770687329111e-05
-1.54453873653112e-05
-1.60478926870493e-05
-4.82783303921146e-07
-4.06528821981533e-06
-7.80873978513326e-06
-2.61643104293133e-05
-5.13814737404308e-06
-1.64819570247172e-05
-2.46406184563494e-05
-1.90538072986427e-05
-1.91292016649411e-05
-1.39041092381754e-05
-1.85774462440084e-05
-5.62510313293264e-05
-2.31785460165275e-05
-2.61083734049756e-05
-3.60213597510921e-05
-2.68613297063042e-05
-1.84844344764099e-05
-8.28436907421439e-06
-1.48690073438234e-05
-3.99466964576274e-05
-3.5251844658708e-05
-2.98148331037571e-05
-5.62851795035048e-06
-1.47312099508834e-05
-2.2749557503942e-05
-3.04674907066851e-05
-1.9946608067413e-05
-3.97797430052669e-06
-1.32155208392113e-05
-8.66671298762308e-06
-6.96181668995454e-06
-2.52578080578509e-05
-9.82384359649018e-06
-2.09989560376383e-05
-2.34617256949142e-06
-1.19153105501507e-05
-4.47053630228026e-05
-1.31093145450298e-05
-6.07493138965545e-06
-1.2553742156454e-05
-3.21906168246693e-05
-2.69836995311354e-05
-4.71735514548093e-05
-3.41313342609802e-05
-2.31692774959487e-05
-3.5540641124512e-05
-1.18276384140941e-05
-2.52896437220454e-05
-1.88594777617237e-05
-3.56350854237913e-05
-2.08955418695841e-05
3.37571172212117e-08
-1.8755912409972e-05
-1.09123216009307e-05
-2.09139483103046e-05
-8.40956352065345e-07
-8.01093367092969e-06
-2.51959848343595e-05
-3.33591238035856e-05
-1.44895602173888e-07
3.25386870637587e-06
-1.1473670577914e-05
-1.90489209414057e-05
-1.56378208178233e-05
-2.09858855924315e-05
-2.91728169028334e-05
-3.92291804693891e-05
-3.22407638400336e-05
-2.85822258422111e-05
-4.63285161054807e-05
1.49398993448743e-06
-1.81590242180717e-05
-1.00175455420034e-05
-1.79961304057322e-05
-3.18333155303097e-05
-1.53270090633096e-05
-3.14530716466501e-05
-2.78351113921071e-05
-1.84895131276828e-05
-2.04288706432577e-05
-2.43702149540652e-05
-7.34901983513524e-06
-2.84070416569936e-05
-3.59170869556053e-05
-1.99759824156769e-05
-1.89963248809311e-05
-4.274108239918e-05
-2.05163282868051e-05
-3.27701905292544e-05
-2.72623482157492e-05
-2.58482390325406e-05
-3.72156149218911e-05
-3.77852012043592e-05
-3.52463559582033e-05
-2.23271051624578e-05
-3.12837650895723e-05
-4.49575903868861e-06
-1.7401748298481e-05
-1.57868526988728e-05
-1.44101410002236e-05
-3.20682919005177e-05
-3.27078373705309e-05
1.71579179214588e-07
-1.4454471498828e-06
-4.28827448654823e-05
4.87415032702788e-06
-2.96475974123976e-05
-4.38133444067317e-05
-1.00138687318764e-05
-4.19617514118291e-06
-3.2692458098011e-05
-8.80852862592353e-06
-2.94656896793281e-05
-1.81750317256072e-05
-1.63391630282851e-05
-3.31914934075751e-05
-2.48747102330167e-05
-6.92206369125724e-06
-1.69511724388677e-05
-5.61384102720778e-05
-1.56132191719055e-05
-7.95919538817125e-06
-9.65159632621892e-06
-1.4128598754142e-05
2.79211701152171e-06
-2.19276622062726e-05
-3.60073419302977e-05
-2.52403722114984e-05
-7.98334832126736e-06
-8.00717870669639e-06
-3.14846916997053e-06
-1.28534005788403e-05
-2.21899215181402e-05
-3.31704432409712e-05
-1.64161639150351e-05
-2.68905368865161e-05
-2.11920032878866e-07
-2.436510728985e-05
-3.87757832479765e-05
-4.15936588449947e-05
-2.99268868648676e-05
-2.07161497456801e-05
-2.70849829030151e-05
-1.95273009155229e-05
-1.83019496001978e-05
-4.3232239248061e-06
-1.41922392863704e-05
-4.44558471366796e-05
-3.66596585251384e-05
-5.73584881076815e-05
-2.27584817471728e-05
-9.81619178119916e-06
-2.07614068391055e-05
-4.42976323785918e-05
8.26195574491749e-06
-2.02391882704841e-05
-4.46135993376064e-05
-3.54029635578537e-05
-4.45136639856609e-05
-1.72837351961975e-05
-2.42817100996303e-05
-1.92184751733865e-05
-1.24198493462369e-05
-2.36905435994461e-06
-3.33979848633246e-05
-7.18619474019787e-06
-1.53204409703641e-05
-1.47637069285784e-05
-2.49433428253119e-05
-4.94122191818761e-05
-1.35800053663674e-05
-2.38207537880683e-05
-2.6889284574715e-06
-1.84283195846278e-05
-2.87427788345998e-05
-2.52782652807198e-05
-1.26245117343726e-05
-1.23957078600945e-05
-5.27521385551631e-06
-3.44736971188652e-05
-3.49528236898118e-05
-2.51978762085552e-05
-2.16976275649612e-06
-1.24631502294695e-05
5.5518273662197e-06
-5.21124929011539e-06
-3.31166447948911e-05
-6.02430255059042e-06
-2.68906734071203e-05
-1.99971000704758e-05
-6.23796753124423e-06
-3.22032824484993e-05
-1.7833679857203e-05
-1.92577362671504e-05
1.73386298804852e-06
-4.94488112134595e-05
-2.68807954463975e-05
-1.43621094870991e-05
-2.01419134781703e-05
-2.83853675466257e-05
-1.50716409156697e-05
-1.70651043914049e-05
-2.80333237880733e-05
-8.70866838717707e-06
-3.18380629123567e-05
-2.63676750391991e-05
-7.12848922251737e-06
-1.85272579030228e-05
-9.53474156990457e-06
-1.53623113919319e-05
-2.7970314693863e-05
-1.95266044853667e-05
-1.64356314888489e-05
-1.62210464941037e-05
-2.26423697546702e-05
-1.5657264151145e-05
-3.89518667784884e-05
-2.03578379395297e-05
-3.69916341811536e-06
-2.68570387334106e-05
-3.11390904970843e-05
-4.69454524721135e-05
-2.28158760242503e-05
-2.07916361877411e-05
-1.72191304353546e-05
-3.26573593545051e-05
1.34265551635372e-05
-3.77729945520564e-05
-4.5528115306561e-05
-3.53196091344414e-05
-4.12799606310408e-05
-1.92806107224226e-05
-2.72981095474591e-05
-2.96570894190818e-05
-2.12857957894177e-05
-9.43817657381796e-06
-2.89879031864796e-05
-2.07651141163853e-05
-2.65193588334939e-05
-3.04834471594103e-05
-2.20348878042761e-05
-1.16498229158668e-05
-3.67765870427082e-05
-2.96264723189395e-05
-1.3100505194482e-05
-1.80012865396076e-05
-3.6863601749842e-05
-1.82385935843644e-05
-2.45093890607003e-05
-2.31544380988578e-05
-1.45139936008922e-05
-2.18167111327482e-05
-3.34140242742568e-05
-3.05809905458242e-05
-3.59632905058897e-05
-1.72136576290605e-05
-1.86733195354987e-05
-1.52078818439515e-05
-2.35615425128528e-05
1.24505354373503e-06
-2.26688181934813e-05
-1.08103472793817e-05
-2.75901914156461e-05
-2.65511590486754e-05
-2.02486262348304e-05
-1.35899992109734e-05
-2.21340271876239e-06
-2.61122619666832e-05
-1.83789921720612e-07
-2.37364161460882e-05
-1.5824120671013e-05
-1.2950250817287e-05
-2.9423981191868e-05
6.62536058747251e-06
-1.12329616637043e-05
-2.98781746912336e-05
-4.95612734098319e-06
-1.7781509636943e-05
-3.0194199352662e-05
-2.14994943393147e-05
-1.42110639412097e-05
-2.18116841925517e-05
-1.86891972075228e-05
-1.67716823712812e-05
-9.55485925951377e-06
-1.19785602091922e-05
-2.21211725577421e-05
-2.15043870319564e-05
-2.9595405493104e-05
-3.45167771105299e-05
-7.55074422319209e-06
-7.65716759111472e-06
-2.07478318679004e-05
-2.65552236802384e-05
-2.40206448952066e-05
-4.09774095876883e-05
8.36807805084786e-06
-6.37311756781485e-06
-2.40337910794895e-05
-3.65935584836917e-05
-1.6078885156689e-05
-1.53429034115719e-05
-3.27139854956238e-05
-3.34854223654624e-05
-1.92740999138168e-05
-2.18500002116708e-05
-3.89011389374851e-05
-3.56485140597906e-05
-4.73030122601533e-05
-7.1998351967494e-07
-1.50447084651979e-05
-1.96862256919408e-05
-6.16308180897348e-06
-5.05311734808917e-05
-2.44654798979168e-06
-2.11649632146698e-05
-1.9859864735403e-05
-5.80062462568177e-06
3.45477740124971e-07
-1.14384941464891e-05
-2.78813450766075e-05
-3.22765449635306e-05
-2.22628739246054e-05
-4.71383165490545e-06
-2.13402823885633e-05
-1.86172731818559e-05
-4.2785589291709e-05
-1.61899313288033e-05
-2.70919285220457e-05
-2.42353932667189e-05
-6.26906716322592e-06
-3.11710822577703e-05
-1.77723610533149e-05
-3.93990746321456e-05
-1.77654216737062e-05
-7.63863360495254e-06
-2.99845893360585e-05
-3.3243689894353e-05
-1.86866183811186e-05
-7.45932988104868e-06
-1.61031744927253e-05
-1.51523580536233e-05
-3.08342247713454e-05
-3.59893470386915e-05
-2.32410610781859e-05
-2.52405779301034e-05
-2.20854213833619e-06
-2.64016590849635e-05
-4.69999431169123e-05
-2.98805289517585e-05
-3.12816692076727e-05
-3.43485709466837e-05
-3.3921043612272e-05
-1.9461346471052e-05
-1.72463393390384e-05
-2.02162685404326e-05
-4.29290035421084e-05
-3.3237865962247e-05
-1.10125515402523e-05
-1.62666690824261e-05
-2.19040102933968e-05
-1.37978362433441e-05
-1.33551375902468e-05
-2.22889587651314e-05
-1.21282493226839e-05
-3.06257483597453e-05
-2.34453957251373e-05
-2.02609490345204e-05
-3.81527999391032e-05
-3.66821692267838e-05
-1.41897584970112e-05
-3.58061394152205e-05
-1.96452453211037e-05
-1.71663031411206e-05
-2.92223497091595e-05
-2.75893664048875e-05
-2.56692359489543e-05
-3.26661307404408e-05
-8.1243555151308e-06
-4.86190439664057e-05
-7.34967365939163e-06
-2.75528949293308e-05
-4.19818682801467e-06
6.88046313639976e-06
-1.95219162269641e-05
-2.73907538263205e-05
-2.69475829732015e-05
-2.15971873429524e-05
-7.98837651609259e-06
-3.25864658164939e-05
-4.76178320199376e-05
-2.01365797540857e-05
-4.78743610062934e-05
-1.18646239904579e-05
-1.35420989365473e-05
-2.03394499346063e-05
-4.70370073340609e-05
-3.31418688030015e-05
-2.48465638308429e-05
-2.97379428744453e-05
-3.19436980844685e-05
-3.77425450715075e-05
-3.47224806284018e-06
-2.55085845035165e-05
-2.62303743001644e-05
-2.86814321955674e-05
-1.70140086843797e-05
-3.98820874641955e-05
-1.15539655143628e-05
-3.90717930794046e-06
-2.3620597770587e-05
-2.90251445394378e-05
-2.23469597033338e-05
-1.14135197349019e-05
-2.56046078256158e-05
-1.31341391821914e-06
-1.52402741258259e-05
-1.57356041635658e-05
1.93180086682494e-06
-3.20744754790355e-05
-1.84899371531622e-05
-2.86216043504293e-05
-7.84071981038123e-06
-4.10909090209373e-05
-7.931247283939e-06
-1.50536270653973e-05
-2.09953171610896e-05
4.68821049680048e-06
-2.4472628115622e-05
3.03784076637327e-06
-1.33208046614934e-05
-2.57909183834187e-05
-2.61226117630545e-05
-1.88665140408352e-05
-9.65520824002857e-06
-1.07995364570851e-05
-2.40510937464775e-05
1.5423484555096e-05
-2.63282656203988e-05
-3.23054383528253e-07
-2.4290853405992e-05
-3.22198338637562e-05
-2.52435581176793e-05
-2.37860240364903e-05
-2.68919435275052e-05
-3.95173527327343e-05
-6.89901198284939e-06
-1.1991238826095e-05
-1.83230532353389e-05
-1.55881196001631e-05
-1.73193441485127e-05
-2.4905835475798e-05
-2.42891169861965e-05
-6.9025330515456e-06
-4.21636234066866e-05
-8.38848583460035e-06
-2.73953912494522e-05
-3.14569515626063e-05
-2.38692350634903e-05
-3.17128211197533e-05
-2.19059327326362e-05
-2.59492541942694e-05
-1.78222668724841e-05
-1.53220048310481e-05
-2.11664168836121e-05
-3.00322949355625e-05
-6.1486983538028e-06
-1.18165967668744e-05
-3.40932347735524e-05
-3.68811838738993e-05
-2.39184098523808e-05
-1.71988055373456e-05
-1.28715124968118e-05
-2.80963889495973e-05
-3.48157949226281e-05
-3.47904820089401e-05
-1.8933857727672e-05
-2.26089634778486e-05
-7.80011649317109e-06
-2.35327840503408e-05
-3.92969202249553e-05
-2.14825991026546e-05
-2.00836893022391e-05
-1.14460829599903e-05
1.13114391781536e-05
-6.94246808322972e-06
-1.87829143447038e-05
-1.09296222405376e-05
-1.69928614759286e-05
-3.02385173546999e-05
-1.27239627955772e-05
-1.71439185578772e-05
-3.63101699033837e-05
-3.10667704203758e-05
-3.0090666325478e-06
-2.54983392635301e-05
-1.9876896071495e-05
1.44081328115153e-05
-4.42835388927347e-05
-4.00820887732747e-05
-2.02478701143799e-05
-3.79665983372633e-05
-9.2355743371554e-06
-1.00092553764735e-05
-2.42887047198878e-05
-9.22800944431547e-06
-3.40849840672007e-05
-3.71161538393495e-05
-1.19876748966049e-05
-2.8825105586044e-05
-3.46268893315008e-05
-2.85599498681506e-05
-6.00985444931866e-06
1.04543827300009e-05
-2.74248610371534e-05
4.49548924759481e-06
-3.73059276634868e-05
-1.99328379289945e-05
-1.38218803952642e-05
-2.60277394986749e-05
-1.07440881471994e-05
-7.06379363857232e-06
-2.70159503554357e-05
-4.51581888073966e-05
-4.11772158473716e-05
4.05637896098557e-06
-9.39863070113626e-06
-2.3497881637742e-05
-1.23976486932108e-05
-1.08233315645362e-05
-1.43754399510535e-05
-2.15819878857151e-05
-3.18962439381628e-05
2.16809836536092e-06
-1.45409141167175e-05
-1.15386962405728e-05
-1.23240417538834e-05
-1.27567750394482e-05
-1.99959897907016e-05
-1.5395575564192e-05
-1.21063934877061e-05
-7.48124211321278e-06
2.99283525039477e-06
-3.06125894759305e-05
-5.93364394495437e-06
-1.5991689331162e-05
-1.81260084251482e-05
-3.81619888186264e-05
-1.82403725163614e-05
-2.53738857170138e-05
-8.04534478690346e-06
-1.86011656115866e-05
-2.3355130717942e-05
-2.43760381672239e-05
-6.13678851577331e-05
-3.98327448995937e-05
-1.31967901758736e-05
-3.80110107452038e-05
-1.45207406160686e-05
-1.13641811164998e-05
2.91612411124494e-06
-3.9012828740404e-05
-2.34126705504723e-05
-1.24229359644623e-05
-4.47732432709352e-05
-3.49324067548503e-05
-6.59522321784485e-06
-2.87498531301008e-05
-3.1434189954179e-05
-3.00757558297316e-05
-2.30792057990011e-05
-3.38657643663106e-05
2.32173203447806e-06
-1.5218537726807e-05
-2.84261670196678e-05
-1.95137897497935e-05
-1.81498287233972e-05
-2.44766690146925e-05
5.11116235140185e-06
-3.41293142819889e-05
-2.31004329465832e-05
-2.66637676474071e-05
-2.84394911978589e-06
1.20494481188808e-05
-8.90852553443905e-06
-1.74974150018223e-05
-2.15881862897003e-06
-8.36055320311784e-06
-7.06258699499844e-06
-3.60538270320995e-05
-2.39572589640042e-05
-4.5187623176788e-05
-1.65560982107602e-05
-1.90438894269467e-05
-1.85561443298111e-05
-3.10130252040816e-05
-2.56960068745462e-06
-4.06740318873804e-05
-1.64901903484564e-05
-2.04080163792317e-05
-1.53556808574783e-05
-1.52837930054735e-05
-4.15119330360108e-05
-2.78781939425063e-05
-3.44811733429931e-05
-2.75265357668885e-05
-2.70374449956883e-05
-1.95941328302932e-05
-7.91071352164857e-07
-3.26026163016642e-05
-2.39909519196194e-05
-3.52717463669054e-05
-1.07995251727093e-05
-2.5836950213469e-05
-1.37215594693844e-05
-2.08038655680551e-05
-2.91848433061602e-05
-4.37223456286794e-05
-2.93906298809971e-05
-1.68329526453816e-05
-2.58054305010386e-05
-3.94080980292697e-05
-2.85083501947582e-05
-3.73411965960985e-05
-2.47639213805927e-05
-3.44658994655757e-06
-3.7275675407487e-05
-1.6220312771248e-05
-1.51583053352601e-05
-3.4646665129867e-05
-2.3935349858038e-05
-2.24441429847704e-05
-3.04890399679492e-05
2.91678127725654e-06
-2.99968841826972e-05
-8.23999317545042e-06
-3.07098836787614e-05
-2.74151377559151e-05
-1.22224497339605e-05
-1.09101439810131e-05
-1.58080749459576e-05
-1.52544954798348e-05
-2.600977973425e-05
-1.91172162903563e-05
-2.33321998032286e-05
-4.14092606814223e-05
-1.06309190685195e-05
-7.33213607277434e-06
-1.44226275848401e-05
-3.0917215347685e-05
-1.32042362136372e-05
-1.8786367585867e-05
-2.79122229771065e-05
-1.61032203815954e-05
-3.2793558518142e-05
-1.6322093514579e-05
-7.26375366260239e-06
-3.23114731354785e-05
-1.21145401372047e-05
-1.90034902479077e-05
-3.10011217153402e-05
-3.96080300815912e-05
-7.08559750420053e-06
-1.39328626506893e-05
6.92585474312399e-07
-2.06846849101754e-05
-3.97661772994013e-05
-3.05698041171508e-05
-3.42485574542941e-05
-2.38434469303624e-05
-2.15172133015203e-05
-2.89631618011775e-05
-2.11779778691038e-05
-4.53736041000916e-05
4.35011026621611e-06
-1.44526576195797e-05
-2.59492367245373e-06
-5.38484638549897e-06
-3.28167809307153e-05
-1.63241767008494e-05
-3.65310256911451e-06
-9.21596040821647e-06
-2.56645436357247e-05
-2.99537150163538e-05
-3.88673758893904e-05
-1.48076387871104e-05
-1.17249382060536e-05
1.89645401188414e-06
-3.36791434275873e-05
-3.22098799410105e-05
-1.78204576112196e-05
-2.95276724786394e-05
-2.41103141007194e-05
-2.92845655583632e-05
-1.67857003652511e-05
-1.97296435992409e-05
-1.59939904889639e-05
-2.10559412866819e-05
-2.5178169173868e-05
-3.79092393776854e-06
-3.20641660959004e-05
-2.1139507105728e-05
-4.88596783790766e-05
-1.51113493556462e-05
-1.17746400485706e-05
-4.86179638486742e-05
-1.067017512485e-05
-1.93718081066504e-05
-1.70457211179013e-05
-1.27251042396934e-05
-3.93111190673043e-05
-4.19230415011363e-05
-2.47284342241162e-05
-2.10439953813022e-05
-2.72665340922657e-05
-2.35671956091988e-05
-3.81733301948381e-05
-3.69580215846182e-06
-3.13631679861933e-05
-2.80658035896156e-05
5.0210628043563e-06
-3.38314886079476e-05
-1.98363488442951e-05
-2.59055630288006e-05
-1.77294151228107e-05
-2.74279183062355e-05
-4.35661118820136e-05
-2.97204399668591e-05
-2.01672075878168e-05
-1.10274975549304e-05
-5.74544386912853e-06
-9.62361051592023e-06
-8.49158175154337e-06
-2.24947376475676e-07
-1.64980266334065e-06
-1.56500309685322e-05
-2.47483024123167e-05
-6.06135630137506e-06
-8.75385198693121e-06
-1.64377642227362e-05
-2.48096840058398e-05
-3.15348832515083e-05
-3.38772828375754e-05
-2.76567225441669e-05
-3.59777985002668e-05
-2.22707212755334e-05
-1.70239119943003e-05
-2.29526209815444e-05
-6.07091109070944e-05
-1.96317476858748e-05
-2.74342621229279e-05
-9.89247022520426e-06
-1.58714949091877e-05
-1.56607817320728e-05
-1.686633322967e-05
-2.72731586994565e-05
-3.03425976826505e-05
2.08974724468618e-07
-2.87967836604291e-05
-2.1321498641297e-05
2.62095013180241e-06
-1.62890258496675e-05
-3.10502441666436e-05
-7.28319528768654e-06
-6.22517573259019e-06
-3.39395582505863e-05
-2.00559008538482e-05
-5.35091728312798e-06
-1.50672764454727e-05
-2.22985252508296e-05
-1.65776374753523e-05
-1.7218688936669e-05
-1.66805865198795e-05
-2.58618234101834e-05
-3.41833788138374e-05
-3.90460780594137e-05
-2.0603539620746e-05
-2.70270638948196e-05
-1.34473343883991e-05
-1.2416287658905e-05
-3.03548229654628e-05
-3.10916378800635e-05
-5.83741201692167e-06
-2.611902065336e-05
-1.2237360977175e-05
-3.98525450223544e-05
-1.50118536186588e-05
-2.22805380176952e-05
-9.53218236466428e-06
-3.01421043225278e-05
-3.08934464619943e-05
-1.64006756882914e-05
-2.42603424106342e-05
-2.70452727310847e-05
-1.74512311500148e-05
-3.49194287017756e-05
-1.39916204960912e-05
-1.97773616525783e-06
-1.13855803770806e-05
-2.18613041453212e-05
-1.88217126806709e-05
-2.60035043375869e-05
-3.66055845883889e-06
-5.7940436233846e-06
-9.53518844432048e-06
-2.2142167483993e-05
-4.64117324351028e-05
-9.60458162524718e-06
-2.14616805173857e-05
-2.30561064814235e-05
-2.05028251823842e-05
-2.77135827806217e-05
-4.42534288320731e-06
-1.88955868081718e-05
-8.87604948207694e-06
-3.75252399797886e-05
-1.87807303536898e-05
-1.00451701242596e-05
-2.56687437518028e-05
2.83378346199401e-06
-2.85822844435381e-05
-2.24042353635906e-05
-2.60850306489929e-05
-4.31916405836069e-05
-3.70496825006383e-05
-1.59986916723047e-05
-3.81311332427739e-05
-1.31476586288369e-05
-1.60823091594284e-05
-2.02426059983477e-05
-2.17395005010473e-05
-2.15937588513978e-05
-1.87238851029616e-06
-3.15877554441146e-05
-3.60404803309992e-05
-2.11715767221386e-05
-1.25108170612604e-05
-2.97969781193212e-05
-1.0770085831144e-05
-1.38681904364215e-05
-2.20435610204216e-05
-4.85401878722419e-06
-3.84743708355744e-05
-1.43488069318608e-05
-1.23843804341866e-05
-1.40544228494801e-05
-3.53544384241805e-05
-1.5932262483678e-05
-1.82736998357488e-05
-2.08431716389202e-05
-5.03422565435132e-05
-1.75778009736226e-05
-3.94657368668107e-05
-5.15624869512712e-05
-4.75943687457651e-06
-5.74979460153802e-06
-1.46059577149023e-05
-2.6381229254505e-05
-3.02437759624066e-05
-2.47088922383252e-05
-8.12683297031405e-07
-4.56454347726647e-05
-1.75237648621151e-05
-2.42619406780039e-05
-1.62745503455041e-05
-4.18041012482604e-05
-4.70011490911444e-05
-3.53145228393183e-05
-2.60712814107707e-05
-2.12642984843937e-05
-3.16914870437423e-05
-2.53029142896586e-05
-8.08587090938161e-06
-2.78212585238429e-05
-1.23325533788667e-05
-4.78288738596804e-05
-1.64631790505079e-05
-2.29243628238732e-05
-4.71868898765731e-06
-2.74727540123057e-05
-1.00082738924004e-05
2.47399443521651e-06
-4.02340125155472e-05
-5.18119951898497e-06
-3.09421385570221e-05
-2.13169952220059e-05
-4.32653322328027e-05
-9.92714572529584e-06
1.09062132783663e-06
-1.903902562548e-05
-2.76365978782458e-05
-3.91097590592088e-05
-2.03144680540606e-05
-2.27803422695008e-05
-5.70013823547294e-05
-3.50448958311466e-05
-3.98546070984689e-05
-2.13400645639726e-05
-3.79229526740827e-06
-4.35689087377637e-05
-9.06340883958045e-06
-2.33788757278537e-05
-3.738386099929e-05
-7.90259120244238e-06
-1.38443437859532e-05
-2.39333330428361e-05
-4.07755250075379e-06
-1.4183618751126e-05
-3.81405067854605e-05
-2.75395788548407e-05
-1.45690095111997e-05
-2.78807647213861e-05
-2.06560602834219e-05
-1.89934010977942e-05
-1.83128522892535e-05
-5.25872791083954e-05
-2.5640943133486e-05
-1.33878338349928e-05
-3.90201712284611e-05
-3.31512866806943e-06
-1.12962384770273e-05
-1.87981483549851e-05
-3.73453595641538e-05
-4.83299976639087e-06
-3.55448415029143e-05
-1.84628385471334e-05
-2.42715149750704e-05
-2.50127294730584e-05
-3.23607997172418e-05
-2.16880115361522e-05
-2.45537768859486e-05
-2.15472733704107e-05
-5.16669176214832e-05
-3.18157947826572e-05
-1.44722099729421e-05
-2.89144999499956e-05
-1.90196415559837e-05
-2.73424252192862e-05
-3.70514826470196e-05
-3.26244689903628e-05
-1.86920639904581e-05
-3.20222840343536e-05
-2.96063034085163e-05
-2.74109978710746e-05
-2.84119506163003e-05
-1.03391238369246e-06
-2.37668816475284e-05
-1.71927771359532e-05
-2.80726750267729e-05
-1.83142882889869e-05
-5.03626874374957e-06
-2.02314305607873e-05
-9.71347130662522e-06
-6.5928244822627e-06
-9.993911925066e-06
-2.65943366851346e-05
-2.71472562617365e-05
-1.60011011715585e-05
-2.1347542957873e-05
-4.89461415471475e-05
-1.13395154321004e-05
-2.41528147595118e-05
-4.12596105172001e-05
1.60752008027221e-06
-2.63373692596792e-05
-1.08351733326977e-05
-4.17831837539939e-06
-1.56011097651819e-05
-3.74633569013059e-05
-2.17997875881574e-05
-1.89935088879381e-05
-1.99982713586382e-05
-3.07392660501927e-05
7.95599762060576e-06
-1.52610281998011e-05
-1.45347093522201e-05
-2.07123911367922e-05
-1.68031847091709e-05
-1.46528782883327e-05
-1.50255208982904e-05
-1.14985297151109e-05
-2.90451824030632e-05
-1.89306766327863e-05
-2.30789891644704e-05
-3.05315738919687e-05
-1.83599869748099e-05
-4.33837602696492e-05
-2.45967813755005e-05
-4.58988415766972e-05
-2.05320755638566e-05
1.41023821840842e-06
-2.56700071814383e-05
-4.26979575004964e-05
-5.87768168549292e-06
-1.65999838422025e-05
-4.27977199926261e-06
-2.25448915174879e-05
-1.76129893783992e-05
-1.22365892856947e-05
-3.46476943144792e-05
-2.22900427380677e-05
-7.44188154436421e-06
-3.19296986885612e-05
-1.69398892347461e-05
-5.40004609423418e-06
-2.47527660986305e-05
-1.47714659571769e-05
-5.03289438714043e-06
-2.91603069697274e-05
-2.73907280279181e-05
-1.80402206579294e-05
-3.93048605953257e-05
-3.43578389010445e-05
-1.68418537899845e-05
-1.62295626505794e-05
-1.59862590201424e-05
-2.93843898578888e-05
-1.83652318157369e-05
-2.79804469733592e-05
-1.39548486043525e-05
-2.13151470119799e-05
-1.83665790165197e-05
-2.18003683103765e-05
-2.99537779101282e-05
-1.42358598887466e-06
-2.42961268646384e-05
-8.61838863333034e-06
-1.63939758851152e-05
-8.00409176781311e-06
-2.76573850557971e-05
-3.40577500509628e-05
-1.79616078584171e-05
-1.81494961040734e-05
-1.69942829488758e-05
-3.81121998671548e-05
-1.60528749665682e-05
-1.52342256911787e-05
8.01785023680253e-06
-2.01986196140988e-05
-1.12718617117085e-05
-9.677097834205e-06
-2.06921397451043e-05
-2.01614783411418e-05
-1.73475837751774e-06
-1.28219253710094e-05
2.06671179805859e-06
-3.85376285639738e-05
-2.66970410725926e-05
-1.99744867043204e-05
-2.6831679089945e-05
-1.48801150738669e-05
-1.60757106061625e-05
-3.24488743506819e-05
-7.92083242244052e-06
-1.89580123103391e-05
-2.02182810619801e-05
-2.22362599422593e-05
2.69511057975439e-06
-1.47148776355776e-05
-1.50757625053895e-05
-3.04680488126782e-05
1.96139306521307e-05
-3.76705743824801e-05
6.81593916425119e-06
-1.52204516360414e-05
-1.29297775426228e-05
-1.98741627928271e-05
-2.85010267071173e-05
-4.23129790329423e-05
-2.08898504736773e-05
-1.55274923909189e-05
-1.24601754359718e-06
-9.59155980105974e-06
-2.00449954316178e-05
-9.68058225785437e-06
-5.06397181141154e-06
-3.04998688175746e-05
-2.73998308028619e-05
-2.08218962310847e-05
-5.30970203879282e-06
8.59772883246949e-06
-5.18571681296833e-06
-4.50874863009761e-05
-1.83113410835194e-05
-2.9922052296463e-05
-2.29068369557198e-05
-3.10072017395823e-05
-3.29531913865029e-05
-1.3445762757505e-05
-3.64257628218806e-05
-1.58207895859489e-05
-2.76581940665128e-05
-1.30542353241323e-05
-4.9671785566025e-06
-3.83885284957029e-05
-1.12436179021344e-05
-1.75530570884919e-05
-4.33552990618016e-05
-1.63184282756261e-05
-5.01638228724518e-05
-1.09379429861809e-05
-1.35900045456727e-05
-3.24277263673107e-05
-2.79648601220894e-05
-4.15503831045288e-05
-2.62630405517322e-05
-9.61206561317675e-07
-4.32310953090871e-05
-3.395500586213e-05
-1.30819462552611e-05
-7.27518945306245e-06
-2.78560355699975e-05
-1.39081615708487e-05
-8.90156105310852e-06
-1.7143295481357e-05
-1.44691933802351e-05
-2.09917543438289e-05
-4.47109551522853e-05
-3.62738174310872e-05
-2.45867593293633e-05
-1.37020832378565e-06
-4.95834693814003e-05
-4.22110998196872e-05
-2.59358056631203e-05
-4.21254787701742e-06
-8.26949725842729e-06
-4.20165639761367e-05
-4.15084069264882e-05
-2.22797510465089e-05
-3.10555844618139e-05
8.79873583056202e-06
-1.17125893423519e-05
-4.56461775153072e-05
-3.75498841777408e-05
-6.64503381557811e-06
-3.45979225866672e-05
-2.16991348102863e-05
-3.898648370652e-05
-2.36294908791218e-05
-1.81709953121077e-05
-2.58837937540601e-05
-4.27895937178992e-05
-1.51201661510309e-05
-2.57751958795673e-05
-1.82782697836903e-05
-2.30301268083703e-05
-2.7127958016037e-05
-3.21297850442136e-05
-3.35001870307999e-05
-3.30669532881831e-05
-2.01789556848793e-05
-1.99021239219783e-06
-3.31601228977638e-05
-2.7954966735481e-05
-1.56597525982878e-05
-1.65263005148565e-05
-9.66956059429689e-06
-2.42874001604459e-05
-3.22814285914317e-05
-3.68239039112572e-05
-2.45072424144595e-05
3.04620724355967e-06
-1.07609493589932e-05
-1.42442926166976e-05
-1.63357876458418e-05
-3.34958986363023e-05
-1.3632457650424e-05
-1.22509931558049e-05
-8.72042230893953e-06
-2.40298607295748e-05
-1.80937592376629e-05
-1.16458912746722e-05
-5.7896344425684e-06
-2.72502893542799e-05
-3.11627445833039e-05
-2.24272595227194e-05
-5.11818644470421e-05
-6.68176157692228e-08
-2.96575778642554e-05
-2.26835071014672e-05
-2.24039370320623e-05
-4.41970107347354e-05
-2.47698008571687e-05
-1.03739940670985e-05
3.0272845988146e-06
3.44799449181258e-06
-5.75768938555759e-06
-1.50020585603529e-05
1.2960756100326e-05
-1.44063854261549e-05
-3.84782799389972e-05
-3.09938929702401e-05
-6.23677542454726e-06
-4.59481877186617e-05
-4.71090497131399e-05
-4.87448775641669e-05
-1.09547584757155e-05
-3.89738826399021e-05
-1.76404820477988e-05
-3.53814364956094e-05
-3.62434254282603e-05
-1.5116123121933e-05
-1.46729063070809e-05
-3.64758483916717e-05
9.06909740414167e-07
-2.39153025669482e-05
-3.10778921069453e-05
-3.47729474895486e-05
-4.12170401820912e-05
-1.87646681792966e-05
-7.87040171382448e-06
-7.59085133026299e-06
-4.49363627707565e-05
-9.78202395064312e-06
-3.33952549404697e-05
9.63416144051248e-06
1.11676694359007e-05
-3.5307599642082e-05
2.73996942975653e-06
-1.23285478923164e-05
-9.10885206435592e-06
-1.6509546620155e-05
-1.55348741113826e-05
-1.50105348351708e-05
-5.79940132685571e-06
-2.0765531071472e-05
-1.09760651450032e-05
-1.19018092981236e-05
-1.81668804409726e-05
-8.13868284551501e-06
-3.22732311704803e-05
-3.03727605797493e-05
-3.20171460132334e-05
-7.37274772806398e-06
-1.15034344679367e-05
-4.40047755215558e-05
-2.33845319709193e-05
-2.60982442566236e-05
-4.12145896547641e-05
-2.81675334848913e-05
-2.91708666560565e-05
-2.64983179035251e-05
-2.21750137589584e-05
-5.23821085730678e-06
-1.9382953196878e-05
-1.51264509331275e-05
-1.26236073110015e-05
-2.86133052201569e-05
-5.43736086610033e-07
-2.46047591034442e-05
-2.70252255907041e-05
-3.56551984355072e-05
-3.05207137900552e-05
-3.48318667255869e-05
-2.84621761361612e-05
-3.25077590322245e-05
-1.7338451706831e-05
-9.79518544400417e-07
-1.47490423696015e-05
-3.50114565494563e-05
-1.34881129244867e-05
-2.74422819681035e-05
-3.18044511971675e-05
-1.64287991083931e-05
-1.84250012745784e-06
-3.07273209751994e-05
-1.45402891124066e-05
-4.35738248336261e-05
-3.03517719325259e-06
-2.50357753967849e-05
-2.52768962008827e-05
-2.79743815578977e-05
-1.96878387402287e-05
-3.22181248838029e-05
-3.21859645901211e-05
-8.15528157677831e-06
-1.97128643048045e-05
-3.92434884780859e-05
-5.67204726066988e-06
-2.69704362792889e-05
-1.70356598747619e-05
8.66430932424393e-07
-1.23237131608089e-05
-1.70256744802607e-05
-1.66708365006559e-05
-2.97519893036639e-05
-1.00348484274142e-05
-3.86944252601803e-05
-3.23051616736649e-05
-6.97512052680286e-06
-3.62828462277649e-05
-2.59841719069711e-05
3.1878037684652e-06
-1.59996834205178e-05
2.08439594614318e-06
-2.24260033843892e-05
-2.19157281441068e-05
-2.08058280056474e-06
-2.72880757682679e-05
-2.85209745035588e-05
-3.9605347307787e-05
-8.86074650079819e-06
-2.48811563584236e-05
-2.51161202676021e-05
-9.19461094696082e-06
-1.9495274600127e-05
-1.45057778054508e-05
-1.63187544632184e-05
-2.15653503538619e-05
-9.98580229446618e-06
-1.26454147427621e-05
-1.87898673094352e-05
-1.81831593727206e-06
-7.80421121760752e-06
-1.11784959832266e-05
-1.6204869529793e-05
-1.72236644421442e-05
-2.52060694477516e-05
-1.92912326555384e-05
-2.37648850232925e-05
-2.12099075315425e-05
-2.62649887498332e-05
-1.55558249209453e-05
-1.51665927547767e-05
-2.97857821447364e-05
4.67704455343328e-06
-3.3823838809769e-05
-2.04127850852022e-06
-2.48632426276264e-05
-1.63894401915341e-05
-1.66346789886131e-05
-2.24062358527981e-05
3.03193219097959e-06
-3.42557522564891e-05
-2.22308822121543e-05
-1.95783708219136e-05
-2.17899581613689e-05
-2.46118302548901e-05
-2.30681543237282e-05
-2.7619402516514e-05
6.54657671082417e-06
-2.65147478071804e-05
-1.38079864685469e-05
-7.96613674101625e-06
-3.60460530389176e-05
-2.49007555851129e-05
-2.19236031428267e-05
-1.11288798646028e-05
-3.95342394417181e-06
-1.79953128720658e-05
-1.06655046066824e-05
-1.60097303391509e-05
-1.72680679733223e-05
-5.36132487509877e-06
-1.20040102773257e-05
-2.93890597796949e-05
-1.83638398244976e-05
-2.39125245038398e-05
-2.55410170199434e-05
6.46945970483437e-07
-7.34955087510826e-06
-1.11228102268316e-05
-2.54288509267787e-05
-2.12614350543588e-05
-1.21869844688923e-05
-3.52345096940118e-05
-2.44503255920933e-05
-1.41925913580436e-05
-2.06466101533146e-05
-3.08386388947053e-05
-2.97160519423921e-05
-3.58654318984395e-05
-1.25045375653174e-05
-1.80982324121404e-05
-3.82571422696937e-05
-1.44391255574645e-05
-1.09786399375272e-05
-9.4317928059106e-06
-1.303160625197e-05
-9.73607150549773e-06
-1.07886879001187e-05
-2.74849779891968e-05
-3.26834601417689e-05
-1.17975184443447e-05
-1.65902427906836e-05
-1.84442823735514e-05
-1.49382379293113e-05
-3.63649058814875e-05
1.10473682311686e-06
-3.03106543609018e-05
-1.65396340562657e-05
-3.36762076698897e-05
-2.7112338410881e-05
-5.39309079127919e-06
-1.52748798010974e-05
-3.07931090392935e-05
-1.2140059136932e-05
-4.17490914626201e-06
-8.55386289223772e-06
-1.10435193398941e-05
-1.43364458589122e-05
-2.37442518226217e-05
-2.36929493881982e-06
-2.47437559690172e-05
-3.63674942036769e-07
-3.52044600699056e-05
-3.98277164712487e-05
-2.35544041953188e-05
-2.59188248045676e-05
-9.57558784891829e-06
-6.7333674828498e-06
-4.01491500517198e-06
-2.61679661854843e-05
-4.0882847981803e-05
-4.04966996925631e-05
-1.47030667528812e-05
-2.30927490747402e-05
-1.8143497331135e-05
-1.37635978962974e-05
-5.74009438824526e-06
-8.67979979360675e-06
-4.69739099942988e-05
-9.22038038176866e-06
-3.25911670258576e-05
-8.28897684352441e-06
-2.30629667929222e-06
-1.53046258968717e-05
-5.58263878858367e-05
-3.67408228542306e-05
-2.34401190319739e-05
-3.1398251185219e-05
-1.54525271017712e-05
-2.07956366332189e-05
-3.164964528764e-05
-7.02445535875985e-06
-8.44907704515093e-06
-1.2729080082469e-05
-7.4961686484878e-06
-1.41446516715974e-05
-1.9213470732075e-05
-4.36836483261889e-05
-5.36734436830108e-05
-3.18735677109306e-05
-1.97063396507288e-05
-3.17992095483677e-05
-1.47288468726615e-05
-3.27002806566805e-05
-2.67260682015316e-05
-1.93125745408951e-05
-5.22017639559946e-05
-1.91126325730914e-05
-3.24493171957109e-05
-1.16457387106322e-05
-2.72814129604935e-05
-2.80005310113286e-05
-2.00550425832128e-05
-1.26060716480057e-05
-1.80107429970895e-05
-2.26381763408081e-05
-1.19442506096969e-05
-3.52988539874169e-05
-2.5212910862815e-05
-6.111991311458e-06
-4.70241308762541e-05
-2.00202064198056e-05
-1.86718973890226e-05
-6.62468357258041e-06
-2.08407789077502e-05
-1.51002941074877e-05
-9.2423094748367e-06
-1.63879970181686e-05
1.72484165537956e-06
-1.55038011488617e-05
-3.31813162828765e-05
-1.94849364912076e-05
-1.35543118832007e-05
-2.04904668014953e-05
-1.3514915726979e-05
-1.7613594177251e-05
-4.34959747078159e-05
-5.67003918230864e-06
-1.74515878916061e-05
-7.03923693451489e-06
-3.46866609645553e-05
-3.40995971656903e-05
-3.48613033498483e-06
-9.71833404883014e-06
-1.40573757548388e-05
-3.07233283087955e-05
-2.29245989198846e-05
-1.83211778189815e-05
-2.47438202704655e-05
-2.11248626905111e-05
-2.58547148263462e-05
-1.84171083509377e-05
-9.26799355435047e-06
-2.13131297216581e-05
-2.85255533299238e-05
-1.90732152703464e-05
-1.04286639752928e-05
-3.02363256218963e-05
-2.38709065799368e-05
-4.02305159882095e-05
-2.28537163786066e-05
-1.5302131830051e-05
-1.53357334766519e-05
-2.75898674600536e-05
-2.63247724270951e-05
-1.13982087864228e-05
-2.22466300645966e-05
-2.63048558395715e-05
-2.94451649412923e-05
-6.53129053850421e-06
-1.6302474278141e-05
-1.15165148937441e-05
-3.32522031495221e-05
-1.66469443883089e-05
-3.88128766282169e-05
2.98167974234581e-06
-1.07773417029513e-05
-2.90881505756411e-05
-2.87484961301617e-05
-2.80968556801042e-05
-3.29467499169842e-05
-1.81239211449941e-05
-1.73872034725891e-05
-2.10099610230111e-05
-1.31314799780439e-05
-2.17474391347632e-05
-3.95859339146213e-06
-3.52062303793665e-05
-2.16778073835281e-05
-2.20041092168787e-05
-2.83875768482258e-05
-1.74524625780554e-05
-8.87974559621404e-06
-5.55269551355059e-06
-3.71410631872104e-05
-2.65840360034441e-05
-2.27370657515539e-05
-2.05656303850688e-05
-1.26724986200753e-05
-2.94190689139644e-05
-3.21864351395477e-05
-2.92132672681938e-05
-2.10633189405285e-05
-1.35459302963349e-05
-3.66022962223608e-05
-2.22091461621466e-05
-1.12297045710131e-05
-2.14227382141388e-05
-1.3502995452391e-05
-3.60414060298771e-05
-2.83111147346528e-05
-3.90494277206237e-06
-2.98142264847328e-05
-1.16294156697581e-05
-1.58122126999857e-05
-3.52831378132362e-05
-1.7071791170731e-05
-3.44804354543779e-05
-2.81148371891816e-05
-1.14478356170346e-05
-1.06256213341248e-05
-2.21581818458608e-05
-3.25816932661277e-05
-2.57921966225444e-05
-2.34674272607456e-05
-2.36250244874964e-05
-3.869880840339e-05
-3.70922792675509e-06
-8.54279684167533e-06
-4.40995879467072e-05
-7.9134261756718e-06
-1.90744215168753e-05
-1.67472016884104e-05
-2.93738056047961e-05
-3.17491637227458e-06
-3.41293048760173e-05
1.69489618922331e-06
-2.19482142150033e-05
5.19302758983157e-06
-3.32860189734714e-05
-2.4400590401763e-05
-6.02758561106059e-06
-2.27019488914471e-05
-4.89470483218792e-05
-1.96977620208601e-05
-9.65528735817941e-06
-3.05097896149029e-05
-1.77803577095507e-05
-1.65557022630838e-05
-4.08780433999272e-05
-2.15796103103092e-05
-1.94288683307824e-05
-7.50044727215692e-06
-2.14176166378694e-05
9.16265215441196e-06
-3.17160175006587e-05
-2.76188888590553e-05
-2.46558190896457e-05
-2.45199494358591e-05
-1.13188819700368e-07
-3.97611484451684e-05
-2.45795988000917e-05
-1.79226957154494e-05
-1.25406272867293e-05
-1.75753654571156e-05
-1.38178281036961e-05
-2.69181223856831e-05
-2.78875516480393e-05
-1.24778292484273e-05
-3.99960085706545e-05
-8.78485659943085e-06
-2.60293398226409e-05
-2.50288834313313e-05
-8.46696345381942e-06
-1.88572981194585e-05
-7.15399468640691e-06
-1.91266985592349e-05
-2.5454926466098e-05
-2.77614841726005e-05
-2.57386256997366e-05
-4.19996879917861e-05
-1.19404994166931e-05
-9.93025578853615e-06
-1.65796519446455e-05
-7.59143151984305e-06
-3.8242100822171e-06
-3.02756198647313e-05
-1.55274055773071e-06
2.15433408401968e-06
-3.61760168094525e-05
-2.73804726474442e-05
-2.81269061648262e-05
-2.27657127004149e-05
-2.71758349220105e-05
-2.15478056688095e-05
-1.23307980988178e-05
-1.35236631816096e-05
-1.80471378790798e-05
-9.60513428522891e-06
-1.94230421668413e-05
-1.7079503267628e-05
-8.0951740094551e-06
-1.81665127801521e-05
-2.68956191044499e-05
-2.99531622483368e-05
-1.65036069102591e-05
5.08642803838311e-07
-2.90344688037174e-05
-1.48047844684843e-05
-1.58818899478498e-05
-3.22148952872105e-05
-1.44060002919766e-05
-3.22219493920269e-05
-5.89234145931812e-06
-3.3741257041911e-05
-2.72656715410754e-05
-3.20537156844922e-05
-3.12872582591266e-05
-2.55620039943741e-05
-2.07773372334532e-05
-2.12754009040162e-05
-1.1907424434888e-06
-2.59376809414551e-05
-2.19241327739362e-05
-7.57500373817956e-06
-2.89572649670839e-05
-1.2884615185218e-05
-3.56645490070004e-05
-1.57421493418635e-05
-2.59962085444774e-06
-2.20113395289365e-05
-2.97776667673954e-06
-2.81248888412685e-05
-4.58159031170779e-05
-3.29436177768467e-05
-1.50621285774327e-05
-2.47658547913233e-05
-4.0654890475087e-05
-3.5288688601965e-05
-5.39859767394635e-05
-3.58241743186044e-05
-1.54030990035631e-05
-3.44268393200753e-05
-1.22974769433995e-05
-2.40007978338116e-05
-4.41143367339108e-05
-2.0064831483348e-05
-3.17884488380928e-05
-2.63307038057039e-05
2.0141848218203e-06
-7.6898447867094e-06
-2.49558632753592e-05
-5.95526278820973e-06
-1.11428790421936e-05
-1.27381881790049e-05
-1.34536791647363e-05
-4.18054188366354e-05
-1.78025194187047e-05
-2.81892380187084e-05
-1.67701727728715e-05
-2.67993873450745e-05
-3.45632551320655e-05
-3.45799938925025e-05
-2.66496961767276e-05
-2.42679552420856e-05
-3.72182617010594e-05
-2.56747691776232e-05
6.73097761892848e-06
-1.86739407257614e-05
3.58929543324647e-06
-1.66954340197739e-05
-1.47408719432031e-05
-7.85286290631314e-06
-5.38720386626441e-06
-2.52967961963739e-05
-1.55952196919734e-05
-5.23716032341575e-06
-2.90250795330349e-05
-1.0889567871731e-07
-7.26194617467004e-06
-4.05147957053777e-05
-8.9435608145174e-06
-1.20350111826468e-05
-7.50593579777868e-06
-8.3474775384373e-06
-1.71626447171823e-05
-1.64410085136061e-05
-2.37483179223297e-05
-3.22180586289748e-05
-2.87503703205735e-05
-2.66348778325371e-06
-3.46060942310735e-05
-2.79423731034881e-05
-2.75421193477064e-05
-3.68414438622898e-05
-3.44851742805796e-05
-1.99679986607724e-05
-2.82168467017371e-05
-1.48250793579224e-05
6.35125046545825e-06
-3.98543337859162e-05
-2.19690558657029e-05
6.5978524950995e-06
-2.25585866098875e-05
-2.23465852672647e-05
-3.73179571690074e-05
-1.96223484122501e-05
-1.80197028491291e-05
-2.16440250604648e-05
-1.44196543506412e-05
-1.93888121560504e-05
-2.4839679033004e-05
-3.12946667191053e-05
-3.19950463777287e-05
-1.59559625222247e-05
-2.03297427209523e-05
-3.9787129081004e-05
-2.14741271382176e-05
-2.83527565644614e-05
-5.24241528087408e-05
-2.25416056150589e-05
-2.32020109031339e-05
-4.68356180194699e-05
-2.0782124965279e-05
-2.13705232390895e-05
1.34427512884503e-05
-4.34314749538754e-05
-2.39042242398722e-05
9.12214418801508e-06
-2.25632271741743e-05
-2.8675372647614e-05
-1.4648918085012e-05
-2.54608838580947e-05
-3.2870723047006e-05
-4.92816767993703e-06
-1.93860348066436e-05
-3.08829984708572e-05
-2.85343981757186e-05
1.16693442563363e-06
-3.47353103051006e-05
-1.64429869604906e-05
-2.60086223979807e-05
-5.22953483238991e-05
-2.49772002128665e-05
-1.86668412142664e-05
-2.49339739098705e-05
-2.37884228674399e-05
-2.27265661239444e-05
-6.86228223673589e-06
-7.65509450807498e-06
-1.41070669593309e-05
-2.17396869082702e-05
-3.88958708446985e-05
-1.42402761248715e-05
-1.14920227254829e-05
4.74298369500119e-06
5.38602206740188e-06
-2.73949800500802e-05
-1.47772114968581e-05
-2.45835031053706e-05
-1.4248980819568e-05
-1.71024782924787e-05
-1.82047832894536e-05
-3.37244239001793e-05
-2.52741677871735e-05
-9.9173870735102e-06
-2.79007043459209e-05
-3.18155947274952e-05
-8.66371117143148e-06
-1.73594710969203e-05
-2.30995575843946e-05
-1.03692079493843e-05
-2.48149115951467e-05
-1.24090734677591e-05
-3.85352152569847e-05
-2.88234574867782e-05
-2.22209541734193e-05
-3.48253263287007e-05
-1.39931774124283e-05
-2.13718118538794e-05
-2.7053828347071e-05
-5.02021092924672e-06
-9.29752643839402e-06
-1.20122351904293e-05
-1.86285752619008e-05
-2.73263185514387e-05
-4.10347656236931e-05
-3.50880704899564e-05
-1.93650793870178e-05
-3.89657246728421e-05
-1.05169389230751e-05
-3.16088029375206e-05
-3.7415470667945e-05
-2.22577754379364e-05
-2.3455299206152e-05
-4.58136433106169e-05
-3.7122734516648e-05
-1.8485256562731e-05
-7.01586081882988e-06
-2.01784520165025e-05
-3.87083688481124e-05
-7.56520500231653e-06
-2.5197446819888e-05
-2.38161720952814e-05
-1.00915396588412e-05
-5.2526913400565e-06
-2.25634095551648e-05
-2.58272411841965e-05
-1.73071687007621e-05
-1.00110295337897e-05
-2.13891063106568e-05
-2.02563839003864e-05
-1.1749925952653e-05
-2.47188967446718e-05
-1.50625830081807e-05
-2.26424768542772e-05
-2.35328556375397e-05
-1.83502197017165e-05
-3.72563700834146e-05
-2.07050578151242e-05
-4.33837363357137e-06
-3.81313398549566e-05
-2.5041330143729e-05
-2.10042128277634e-05
-1.38197243232403e-05
-1.95901272148468e-05
-2.32986857393653e-05
-2.99475205091334e-06
-4.90488584970193e-05
-1.81580448555084e-05
1.04386658149167e-08
-4.0935428162997e-06
-1.67055259619631e-05
-4.20979709375134e-05
-5.26749474222272e-05
-2.92067249827667e-05
-1.42315632768138e-05
-1.1351275115106e-05
-2.51425188946133e-05
-3.45924928776535e-05
-4.73245844481655e-05
-4.18404794960225e-05
-2.42039313739395e-05
-3.84669788963198e-05
-3.67373589501461e-05
-3.31504719502491e-05
2.42150495922383e-06
-3.12274611526148e-05
-7.20540697240328e-06
-1.66913511794999e-05
-3.10991804236866e-05
1.07412246416683e-05
-1.46489604315635e-05
-1.9332262144476e-05
-1.39123357214232e-06
-1.89258002703404e-05
-2.38522160923279e-05
-2.21287080416116e-05
-2.1046702170426e-05
-1.59888992850498e-05
-1.01498987165652e-05
-2.58894679785558e-05
-3.61833440772608e-05
-2.57023762462638e-05
-1.22178846946906e-05
-3.12185633522399e-05
-4.10775329750925e-05
-2.85059273030874e-05
-3.217729644873e-05
-1.70011715208973e-05
-3.11933811684593e-05
-2.47553396967921e-05
-2.30238064063327e-05
-3.99691103863171e-05
-3.40062143621386e-05
-1.13092915434708e-05
-3.24610287077683e-05
-3.22431789573569e-05
-1.9402793372993e-05
-2.41649811806088e-05
-2.07096858648836e-05
-2.69707282406284e-05
-1.64518081142202e-05
-3.3379821371106e-05
-3.30851675567073e-05
-2.20793078423539e-05
-5.59148825133216e-06
-1.76029983833986e-05
-2.38300212204437e-05
-1.59392827399377e-05
-4.53665474408279e-05
-2.11501610240117e-05
-2.22435593653923e-05
-2.46410013590476e-05
-2.61964423666768e-05
-2.9926134146817e-05
-1.14912756411066e-06
-3.25883203001848e-05
-2.13112383122099e-05
-2.42928488655061e-05
-2.51222944513875e-05
-1.26380574034234e-05
-2.33827808597285e-05
-1.26887855106116e-05
-7.94836710339192e-06
-3.36388427314432e-05
-4.72770027404266e-05
-5.49345985045633e-05
3.00383712463047e-06
-2.57296552938262e-05
-2.16825548772035e-05
-2.46184635050254e-05
-1.41603383882586e-05
-2.27164651697436e-05
-3.8101489110495e-05
-1.4438349625197e-05
-1.92532811635147e-05
-3.02525361761166e-05
-2.00359594716986e-05
-4.02010145627031e-05
-1.04914522989586e-05
-1.19399641362278e-05
-1.5922999218421e-05
-2.05720682501837e-05
-2.10526864807211e-06
-2.65087667738785e-05
-2.23087655711476e-05
-1.2852351001192e-05
-9.67795906768967e-06
-1.39495599968675e-05
-3.65139995780011e-05
-2.59670748678968e-05
-1.52785700477687e-05
-3.06489919271264e-06
3.10803969548109e-06
-1.60660665578994e-05
-6.48135354404494e-06
-2.01069988095486e-05
-1.67950008762326e-05
-2.62657013431527e-05
-3.64129759842664e-05
-2.44630467981082e-05
-2.83286437852048e-05
-7.77880037264124e-06
-3.78671608000368e-05
-3.25307046601914e-05
-4.65764314185106e-05
-1.55122376895742e-05
-1.51776822698715e-05
-2.95853564854496e-05
-3.52434804648414e-05
-3.26405270931752e-05
-1.5662876380864e-05
-3.13317791880902e-05
-1.71024105536136e-05
-1.23316682730309e-05
-3.35848949813929e-05
-3.97918612357917e-05
-3.0995595371469e-05
-2.77202283632866e-05
-1.58291698330471e-05
-1.34887059840966e-05
-4.36472170443318e-05
3.21113660035395e-06
-1.6181132896737e-05
-9.87936020465673e-06
-1.64628491457162e-05
-3.03335989024289e-05
-2.61849884427144e-05
-8.12195653033258e-06
-2.6789651773258e-05
-2.38823083095444e-05
-1.87656269608909e-05
-3.0653742334964e-05
-1.19027875556084e-05
-2.61905238273533e-05
-1.09518942800493e-05
-5.15612783168691e-06
-2.25260219980793e-05
-1.98576842909401e-05
-1.01729655061002e-05
-2.72492803641646e-05
-1.76994628594927e-05
-4.32741282948544e-06
-9.9642496473676e-06
-3.01222770017613e-05
2.58982304828566e-06
-3.6792766074058e-06
-3.52406500189728e-06
-1.24567406818946e-05
-3.72051157948357e-05
-1.53829900619137e-05
-1.73026093174987e-05
-2.012792561432e-05
-3.33052902743651e-05
-1.00309788760537e-05
-1.88878993953163e-05
-8.11115533731401e-06
-1.20445801446359e-05
-1.60297427098931e-05
-2.44993833131882e-05
-1.1146875801018e-05
-8.06095955870065e-06
-2.48777090112712e-05
-1.8817140836868e-05
-1.76188716175294e-05
-1.76668481328024e-05
-1.69702462013472e-05
-3.93694880760938e-06
-3.15269090352705e-05
-3.36150435054205e-05
-3.29097152931624e-05
-2.90378429377209e-06
-2.70601403686272e-05
-1.47984881835194e-05
-3.60321850800579e-05
1.20827012973446e-06
-8.40447052648686e-06
-6.24881487491318e-06
-1.69764375952676e-05
-4.03631101645384e-05
-3.16264895010786e-05
-9.55469274729086e-06
-4.1280454701219e-05
-1.85725078429545e-05
-4.48652704370987e-05
-1.54726701761309e-05
-3.10072344294066e-05
-2.28037803971889e-05
-4.24173882194782e-05
-2.15188818525792e-05
-3.38627372932528e-05
-1.95797945231247e-05
-6.87000608427981e-06
-3.05792888308818e-05
-2.62099911590495e-05
-8.94246386767845e-06
-3.77433259937804e-05
-5.02899853240908e-06
-2.06353452154655e-05
-2.54100259626531e-05
-1.96856330937098e-05
-1.59286483987269e-05
-2.50494815668879e-05
-1.78386303699271e-05
-2.54171699215912e-05
-9.86997304804844e-07
-3.21084598042475e-05
-2.96852348217412e-05
4.24536618115654e-06
-2.37803727254933e-05
-1.09975793106199e-05
3.70370137505469e-06
-2.1742705469746e-05
-2.64169972885778e-05
-3.66022947061454e-05
-1.99260272466227e-05
-2.19648192346603e-05
-1.62177522893325e-05
-1.3931006723579e-05
-4.32975060019704e-05
-2.32570099252288e-05
7.23618139491781e-08
-2.33828979130237e-05
-4.03889152998303e-05
-1.50952923617631e-05
1.76707719468301e-05
-3.29877414530189e-05
-3.89425198563956e-05
-1.75100678283407e-05
-3.56504771108333e-05
-1.46531210765715e-05
-2.11509417465657e-05
1.65301317028529e-05
-2.08031718991367e-05
-7.13672679762997e-06
-1.48999514648911e-05
-3.15183480662144e-05
-2.72661360641085e-05
-3.17543798779669e-05
4.05512806180905e-06
-2.60408057825296e-05
-3.32505379947341e-05
-1.18012198696246e-05
1.10274013698292e-06
-7.11517596592547e-06
-2.94000440732473e-06
-2.36965078802964e-05
-1.54647460572475e-05
-1.83708991994536e-05
-4.04318464384988e-05
-1.63206564382606e-05
-2.46071255930081e-05
-2.4185419301566e-05
1.22240647144355e-05
-1.2444392623709e-05
-2.56641102384482e-05
-9.39143827736154e-06
-2.85873747579763e-05
-1.73566540244781e-05
-3.58961914682881e-05
-2.62486972892847e-05
-1.54763264577351e-05
-1.93568196485216e-05
-2.09903354982834e-05
-1.73713245573584e-05
-2.3632635632886e-05
-6.12153648820874e-06
-3.44045192989658e-05
-2.02228795784708e-05
-1.41730119967149e-05
-3.47453835841348e-05
-1.36185342047166e-06
-1.47846366929398e-05
-2.29055710062925e-05
-1.95379227044086e-05
-2.66449326123281e-05
-1.81716777894762e-05
-1.55000003903939e-05
-7.27298316224562e-06
-1.75249314772912e-05
-6.61617012989052e-06
-1.11387198955901e-05
-1.92884795163721e-05
-2.5391739547054e-05
-3.90110529798063e-05
-8.3226872546326e-07
-1.22499291720159e-05
-2.07905601020167e-05
-1.95409281204721e-05
-5.22622629065893e-05
-3.24865352791707e-05
-8.04987330094656e-06
-3.9139586897097e-05
-2.62699124749475e-05
-4.45465278005931e-05
-1.48702677053129e-05
-6.27828415515884e-06
-2.16694052837777e-05
-2.18077921863193e-05
-2.37084278063576e-05
-2.25907111985164e-05
-2.74538671405957e-05
-1.24514643113767e-05
-2.95864628936372e-05
-8.2500472205201e-06
-1.98688032800413e-05
-1.08278948416875e-05
-2.23179173619811e-05
-3.37962474121461e-05
-1.9880301757991e-05
-2.60589117674819e-05
-2.24913024309481e-05
-2.83264791741491e-05
-5.80173392073135e-06
-1.91758691731177e-05
-5.23185543065177e-06
-2.90941831387632e-05
-3.98254022813379e-05
-2.35432867461272e-05
-1.176803847422e-05
-1.99595515660469e-05
-1.23861994480552e-05
-1.46477386120944e-05
-1.62633710597189e-05
-3.02095101806914e-06
-1.19921637079647e-05
-3.82032100032431e-06
3.34084032204813e-06
-2.51489911631673e-05
-1.59808651363559e-05
-1.40252313061182e-05
-2.40453675026568e-05
-3.33881532362663e-05
-2.46378869971918e-05
-1.01845759295327e-05
-3.47328776077864e-05
-9.22779528487672e-06
-1.78303604471965e-05
-5.62788569135405e-06
-1.09256645745645e-05
-2.97027803152378e-05
-2.03408488900429e-05
-2.4468486049128e-05
-1.21090636152374e-05
-9.21049967159273e-06
-2.23731303214393e-05
-1.34484605404701e-05
-4.79493798170804e-05
-4.97784298054643e-06
-2.28299228386064e-05
-1.79148040013453e-05
-1.64369529341858e-05
-2.92537869661184e-05
-1.87466949798166e-05
-3.99137475845228e-05
-2.61991909892634e-05
-3.03619527511341e-05
-2.79884661537976e-05
-3.15671151175946e-05
-2.88578336134407e-05
-8.18133204579564e-06
5.25863944487657e-06
-1.81012874567009e-05
2.67172986672287e-06
-2.7593989776782e-05
-2.67472748294115e-06
-2.90798738484903e-05
2.38472513056657e-06
-7.52217605661907e-06
-1.30532606270201e-05
-2.02460729367894e-05
-2.14898045402921e-05
-1.62453985869127e-05
-1.60146076269669e-05
-1.5082055240812e-05
-1.46120046900446e-05
-2.39658030645067e-05
-1.55253469414645e-05
-3.18914187752141e-05
-3.32368657197814e-05
-2.15521939457484e-05
-2.15623627240078e-05
1.03654340123975e-05
-1.64985542553015e-05
-2.61709060834694e-05
-1.94748038996744e-05
-2.38645388548398e-05
-5.77774366362872e-06
-5.95112195543331e-06
-2.05474493674407e-05
-3.8473222100411e-05
-2.00124240679429e-05
-1.1298051248736e-05
-3.58425612039782e-05
-9.12400715595342e-06
-7.46331187192023e-06
-1.81627773156961e-05
-2.90031273436134e-05
-1.43570262281228e-05
2.98356391985455e-07
-6.43624955474897e-06
-2.0308021120508e-06
-3.65194775136628e-06
-2.2959587273555e-05
-3.65923915825861e-05
-8.09043567000149e-06
-1.38549587411903e-05
-6.64332819388575e-06
-2.65267619471369e-05
-1.3682347689128e-05
-3.25539884186954e-05
-3.38712276428302e-05
-2.11335192992198e-05
-3.86150825177733e-05
-2.41409001385508e-05
-7.24826496530922e-06
-1.90191926775087e-05
-7.75948540960958e-06
-1.32313921797881e-05
-7.27303352690395e-07
-4.69887755294343e-05
-2.51836952534571e-05
-1.90076704647485e-05
-2.82489881737508e-05
-1.8345524165631e-05
-4.93427812448234e-05
-2.2371704210676e-06
-4.12062527794208e-05
-3.74841673866683e-05
-1.71598867543241e-05
-2.80195703162734e-05
-3.34155429985393e-05
-7.87243936043444e-06
-3.28029034205603e-06
-2.71328778271554e-05
-1.74657927501117e-05
-1.53664035092838e-05
7.19864002578308e-06
-2.8037023244603e-05
-1.51032391263362e-05
-2.94511661342482e-05
-3.50267469546299e-05
-5.82305195245474e-06
-2.55796889604185e-05
-2.36566986750261e-05
-4.47282493395612e-05
-2.80192144743182e-05
-2.13402573890337e-05
-2.58853475106585e-05
-2.25206627537706e-05
-6.13588137440767e-06
-3.89839244582159e-05
-1.37398176362515e-05
-1.19113605419689e-05
-5.38211397720491e-06
-4.22422627182417e-05
-1.15267839000971e-05
-1.85894154549726e-05
-2.43801083269686e-05
-3.56647238129688e-06
-1.26553586026983e-05
-2.13851671507106e-05
-2.16047830125085e-05
-1.10001212347646e-05
7.4520945852852e-06
-3.84720433158653e-05
-1.72159742686811e-05
-2.00516962249579e-05
-2.40201084017694e-05
-1.24913244009437e-05
4.97732082982052e-07
2.55210201423811e-06
-3.97573534611882e-06
-3.17204327694778e-05
-7.31687464176508e-06
-2.03921208113211e-05
-2.9799178944583e-05
-4.14615100312158e-05
-2.54608867977369e-05
-6.89702329929832e-06
-2.88204283604121e-05
-1.44623740571497e-05
-3.36583929106897e-05
-1.94505596866757e-05
-2.35359403753488e-05
-2.37560088808e-05
-1.7152883289234e-05
-5.39911567551755e-06
-1.87960811358643e-05
-1.15785515073553e-05
-1.25973368945407e-05
-2.67141481009986e-05
-4.03866300912668e-05
-1.69379398194235e-05
-3.02838006835642e-05
-1.17232001741711e-05
-1.67208824089679e-05
-3.18290271627531e-05
-2.13214262785905e-08
-1.96891421645244e-05
-2.34461329462598e-05
-1.13721886559699e-05
-2.42040931329437e-07
-2.65107368723866e-05
-3.40369773080523e-06
-2.30257251298308e-05
-4.82492499530988e-05
-1.42588301285509e-05
-3.02122870510971e-05
-1.80849025447671e-05
-2.02891716480975e-05
-2.32520049014181e-05
-1.74553959521148e-05
-2.2365466379213e-05
-4.5132491427144e-06
-2.62007626173627e-05
-1.67265951249766e-05
-3.30987200528311e-06
-3.6394868307922e-06
-1.25395453516564e-05
-2.43673998991119e-05
-2.54561469273203e-05
-2.74102747562167e-05
-8.59997954900456e-06
-2.80639801208586e-05
-4.94924946571133e-06
-2.64307181608621e-05
-8.99212829192335e-06
-3.28169694556375e-05
-2.02389756326954e-05
-1.22029625675715e-05
-1.03271042239824e-05
-1.5850770296106e-05
-2.52267416444506e-05
-8.56995787840904e-06
-3.76217894926845e-05
-1.17697556448443e-05
-9.47646350190041e-06
-1.48623647713215e-05
-9.39975048244978e-06
-2.80594881356819e-05
-1.46678915652693e-05
-1.06936418766018e-05
-6.46078749660111e-06
-1.9859823640801e-05
-2.27402820920601e-05
-2.96026350121455e-05
-1.88201825062385e-05
-2.77144535546864e-06
-2.98579285835019e-06
-8.34882358679952e-06
-1.65087294700934e-05
-1.46744734558695e-05
-4.56379983723119e-06
-2.11833242391026e-05
-7.10476627820669e-06
-2.44623202577267e-05
-3.82200511692397e-06
-1.90683729600014e-05
-1.26856903023952e-05
-3.09149033790319e-05
-3.31561920824819e-05
-3.4693807885321e-06
-2.90931600079735e-05
-8.55174044660681e-06
-1.46371116656069e-05
-6.7256142236288e-07
-6.17945925934294e-06
-2.94996110412013e-05
-3.82182463618834e-07
-8.48595025302672e-06
-2.07167982220581e-05
-9.79002132386098e-06
-1.17372208298845e-05
-3.66821151553508e-05
-1.26145452321864e-05
1.22587237730911e-05
-4.1257081871445e-05
-3.75091210100053e-05
-5.36047545605545e-06
-2.88748750714429e-05
-1.31416181771614e-05
-4.51646555776174e-06
-4.56289477341124e-05
-2.1860864472639e-05
-1.47838373282211e-05
