# Supplementary material for: Research on computational propagation and identification of mine microseismic signals based on deep learning
Source: PLoS One. 2025 Oct 22;20(10):e0334641. doi: 10.1371/journal.pone.0334641 (PMC12543183; doi:10.1371/journal.pone.0334641)
Supplement: S1 Data — (ZIP) [file pone.0334641.s001.zip › 000100500001044.xlsx_0.txt_24.txt.txt]

-1.73937875879217e-05
-1.18182906458516e-05
-1.23115455612636e-05
-1.85029034505999e-05
-3.69286570641462e-06
-1.28646108875898e-05
-4.025865536667e-06
-3.90270547316245e-05
-7.26293115790553e-06
-1.82811822962873e-05
-1.981865420944e-05
8.53387491545148e-07
-2.96750104495164e-05
-2.42244465363198e-05
-2.40393294906161e-05
-2.34471645209627e-05
-4.0458428023894e-05
-2.20631367209145e-05
-2.10936478428403e-05
-4.85250220471251e-05
-3.61991129380429e-05
-1.77553395286507e-05
-1.92521067368335e-05
-2.0232345346421e-05
1.26928711376192e-05
-4.55337870880478e-06
-1.15657125176938e-05
-6.01936015282538e-06
-2.43555846470756e-05
-2.32008638980505e-05
-1.36368991425543e-05
-1.51703900925173e-05
-1.15027756285908e-05
-1.44122358025287e-05
-3.2897318325086e-05
-2.16176729999043e-05
-3.26823227957738e-05
-1.44196124237598e-05
-1.65469211291978e-05
-1.60012568561325e-05
-3.6886918123942e-05
-4.20373608802245e-05
-1.72750303611143e-05
-2.47799643520254e-05
-7.8134773787878e-06
-2.74225242661148e-05
-2.875190420401e-05
-9.56273633816383e-06
-3.10752116695686e-05
-7.52087663002391e-06
-2.39547468629501e-05
-2.60343566404061e-05
-2.60948001641948e-05
-4.58790704864977e-05
-3.7312982801494e-05
-1.33926865465589e-05
-3.01801407810746e-05
-3.2096784401811e-05
-2.02927090637404e-05
-2.37375615243708e-05
-7.61902605628491e-06
-1.90658648071725e-05
-2.08593398200809e-05
-3.77175605953334e-05
1.27371652028204e-05
-1.57043325822334e-05
-2.40230735654938e-05
-1.97111301208294e-05
-1.72621109052809e-05
-2.92011135038273e-05
-3.77269538264746e-05
-1.41788982390949e-05
-1.88922886686593e-05
-1.60415125255487e-05
-1.57007342133667e-05
-2.11199147941606e-05
-3.36266995204867e-05
-3.70553069620068e-05
-2.11569936307735e-05
-2.14217956089459e-05
-7.54612594925791e-06
-1.09401986712636e-05
-1.07861244576402e-05
-1.84754753050167e-05
-7.89056715992831e-06
-1.78734166987716e-05
-3.10624658088897e-05
-4.742314063345e-06
-1.60232081134091e-05
-2.26219343787731e-05
-4.34227901507169e-05
-1.69180565886517e-05
-7.67705698234363e-06
6.69474637253345e-07
-2.7330654390776e-05
-2.51585642863027e-05
-2.73520178470754e-05
-4.04899904713842e-05
-1.30124647336375e-05
-3.30269516278468e-05
-5.76114231233829e-06
2.99683974121639e-06
2.91378895658955e-06
-1.56963150143578e-05
-2.21295341425738e-05
-2.20773199343425e-05
-2.40798765954111e-05
-1.7032571164068e-05
-2.87573143868322e-05
-1.52204186464119e-05
-1.87879335516817e-05
-6.51031903508627e-06
-2.29112118399105e-05
-3.14948834580487e-05
-7.27796385629719e-07
-1.254196574902e-05
-3.10944540618068e-05
-2.53321289000064e-05
-1.54903877266473e-05
1.74795705411149e-06
-9.72541730969555e-06
-5.12651823184443e-06
-1.3585474086972e-05
-7.96603884983826e-06
7.24656477177974e-06
-1.87966621430423e-05
-2.19765607398139e-05
-3.86920399703992e-05
-2.8013847328161e-05
-1.14304590413594e-05
-1.96533281035595e-05
-1.65498843144531e-05
-2.65757682926999e-05
-2.50657178999198e-05
-1.30725903261925e-05
-2.76850120966866e-05
-4.22510843993792e-05
-3.88847370697412e-05
-2.01038681292611e-05
-3.4882218387499e-05
-4.60936833191051e-05
-2.40182871428839e-05
-1.078041914449e-05
-3.21332292764541e-06
-8.7105479691053e-06
-1.94116872779028e-05
-1.88345310567789e-05
-3.28348405431835e-05
-3.49818234264233e-05
1.21985726843081e-06
-1.34455328992896e-05
-3.39879420696613e-05
-2.3471259055265e-05
-2.58687769212896e-05
-4.26899908489671e-05
-1.4728502313689e-05
-2.85462747582044e-05
-7.25764877118033e-06
-1.79733170046895e-05
-1.48138447079871e-05
-2.36044835183306e-05
-1.02574848759493e-05
-1.57937677323633e-05
-1.96338097195159e-05
-2.62618508069789e-05
-2.38463554147716e-05
-1.17537730079145e-05
-2.92419815238808e-05
3.34858226907073e-06
-2.79892712798541e-05
-1.79962983508059e-05
-3.10969471446517e-05
-1.73050090705449e-05
-3.95213512027861e-05
-2.89812612988067e-05
-1.15244924718914e-05
2.36089333828438e-06
-2.10316251230375e-05
-2.78702095864843e-05
6.07454683548256e-06
-1.65559749233531e-05
-1.46187416120202e-05
-2.360618855194e-05
-3.14889807579721e-05
-8.86036238930719e-06
-6.45691192385278e-06
-2.96296853239857e-05
-1.36657241773751e-05
-2.45405776218309e-05
-4.28781013657237e-07
-3.27446019280872e-05
-2.74148000530524e-05
-8.53326430785521e-06
-2.7503803218915e-05
-3.38274277851606e-05
-1.6698588468228e-05
-4.22792270784963e-05
-8.09600944375198e-06
-3.00510438366588e-05
-1.90391450186394e-05
-2.75481955409942e-05
-2.62098980441132e-05
-6.34758019232573e-06
-3.48985636711704e-05
-1.00940979826674e-05
-3.20265819277534e-05
-2.22326563579011e-05
-1.4757255799255e-05
-1.31200012541254e-05
-3.59493250243451e-05
-1.27722055472972e-05
-3.87322667437798e-05
-1.00788174720361e-05
-1.14135802650232e-05
-1.47485194286533e-05
-1.89133984700061e-05
2.18565258620257e-06
-3.39792646859471e-05
6.3390245023547e-06
-1.53856445483735e-05
-2.99122401129438e-05
-4.63284927853974e-05
-1.17910787546498e-05
-4.84251049442513e-05
-3.06579983952828e-05
-1.80518349156108e-05
-3.02003290270143e-05
-3.75075114599727e-05
-3.30484849468513e-05
-8.99445699939619e-06
-3.2984771253309e-05
-1.69742290311729e-05
-3.51334866041631e-05
-2.46235630564842e-05
-1.4775933021867e-05
-8.68186443854746e-06
-8.01552874828365e-06
-1.46372971309368e-05
-1.2007430481288e-05
-2.94454848591434e-05
-2.66131037342088e-05
-2.36255059796956e-05
-3.59851303586032e-05
-3.37316672114918e-05
-1.20152374379824e-05
-2.33505213521691e-05
-1.86395472058174e-05
-8.2158680059725e-06
-2.05230552304445e-05
-1.42738491080166e-05
-1.65496348157917e-05
-3.03204763918469e-05
-2.18943365871498e-05
-3.20954735691384e-06
-1.67507539264736e-05
-4.21472094749792e-05
-9.67983284181408e-06
-1.10230048504252e-05
-5.74137083119134e-06
-3.77325899321908e-05
5.0655890523369e-06
-9.60747699989699e-06
-2.74706888898349e-05
-1.88730787138069e-05
-3.04192005828892e-05
-2.46838514150913e-05
-2.41832327487657e-05
-5.22931507721727e-06
-2.0129785823751e-05
-1.39162257987364e-05
8.33329201433727e-06
-2.27531034344718e-05
-8.80819500839118e-06
-2.67562436528884e-05
-1.30208669529324e-05
-1.90660656795895e-05
-1.11979385071168e-05
-1.65520871933351e-05
-3.56671582797637e-06
-1.43726892101985e-05
-4.1199902195619e-05
-2.26215044712518e-05
-2.13222551351507e-05
-5.81661619769771e-06
-2.69998398530589e-05
-3.06534221806358e-05
-4.13509724246451e-06
-1.587487796016e-05
-2.32267596214666e-05
-7.68040394117427e-06
-2.34940884417378e-05
-3.98185447259201e-05
-7.30160068549581e-06
-1.9725138287793e-05
-1.0044432422934e-05
-4.18211948013474e-05
-2.49533139383566e-05
-2.2931562743627e-05
-3.21934277067813e-05
-2.21885162540243e-05
-1.68150962748402e-05
-1.28487636974059e-05
-2.75441641392154e-05
-3.98186858869846e-05
-2.27776277628817e-05
-1.43755041356861e-05
-2.51628723361734e-05
-3.32328698900086e-05
-1.16842198298444e-05
-6.70443266333394e-06
-1.45660204998071e-05
-2.21996354965348e-06
-2.73541588078654e-05
-3.51190054135717e-05
-2.54605650152472e-05
-1.1240553325937e-05
-3.95967650774933e-05
-1.18225005407643e-05
1.30145760412469e-06
-2.0433511320473e-05
-2.03427612115701e-05
-6.62304921353985e-06
-4.43329000078898e-05
-2.9087993105793e-05
1.21463800293336e-06
-3.35284386948542e-05
-1.93697392671575e-05
-4.59851796294931e-06
-1.75829172553568e-05
-3.50575302234935e-05
8.73403288325152e-07
-2.14197960272031e-05
-2.2672490636841e-05
-1.17583180685657e-06
-2.13680022108645e-05
-2.49409610143501e-05
-1.89232493059478e-06
-2.69743539708939e-05
-1.684161033189e-05
-4.13164041033008e-07
-1.45629909342515e-06
-3.46029241605716e-06
-1.3832418752093e-05
-1.61705461670811e-05
-5.62853929264583e-05
-1.25985452138844e-05
-2.99717695023496e-05
-3.00033715488192e-05
-4.38474263005353e-06
-3.32553986666646e-05
-3.08449077364587e-05
-1.95561139644697e-05
-1.17660707708391e-05
-1.79148389409715e-05
-1.9748739309579e-05
-2.03298677619939e-05
-1.82741905309126e-05
-2.95669026686436e-06
-1.26632484041562e-05
-1.23182345577493e-05
-4.7265578067538e-06
-2.55078649438025e-05
-2.85770825859081e-05
-9.78546677016488e-06
-3.27276852920642e-05
-2.8265694372171e-05
-3.63971969019937e-05
-2.67049472409108e-05
-6.6346690453009e-06
-1.75649750028277e-05
-3.04478064396428e-06
-1.8650629608077e-05
-2.16973713801951e-05
1.71147811776546e-06
-3.65909746657016e-05
-3.56546146527978e-05
-2.75221715021872e-05
-1.09014990439082e-05
-3.18917394417663e-05
-2.42320831495608e-05
-2.38724507608335e-05
-2.99853161738641e-05
-1.13601650929937e-05
-3.43651698756221e-05
-2.59523974301414e-05
-1.24630811262631e-05
6.27849735069915e-06
-1.76258622589882e-05
-2.28668511836703e-05
-1.47298721788411e-05
-1.41643172144566e-05
-2.71609425383921e-05
-2.85145217664631e-05
-1.46015725761597e-05
-4.15847840985187e-05
-6.84970282780567e-06
-2.47841678090417e-05
-3.82018105099965e-05
-3.45869374783336e-05
-2.99201895933137e-05
-3.39856624800299e-05
-9.83530675714417e-06
-2.68282690472777e-05
-3.09409012261963e-05
-2.01786403854441e-05
-1.69244927076168e-05
-1.31043535537515e-05
-1.76238191769218e-05
-2.56131104426526e-05
-2.21561782979362e-05
-1.50864096752153e-05
-6.37305668083797e-06
-1.39868613768505e-05
-1.79162703396701e-05
-4.85912952503553e-05
-2.29351084553615e-05
-2.32682175792879e-05
-3.02305491136342e-05
-3.10022775840291e-06
-4.68622468493067e-07
-1.93502842185781e-05
-6.13380220249366e-06
-1.37532507360039e-05
-2.98717144449037e-05
-4.18873199702697e-05
-1.72928372896518e-05
2.81614505820067e-06
-2.1251647689845e-05
-6.52378920255082e-06
-2.74334981126342e-05
-2.7259099135363e-05
-2.97112432057248e-05
-2.48927199562837e-05
-3.2593148537787e-05
-2.18491001809459e-05
-1.94774844363469e-05
-3.89437693367109e-05
-2.27205417803591e-05
-3.05747361274292e-05
-2.57434320431405e-05
-3.03873158554168e-05
-1.72804082937298e-05
-1.95688641548739e-05
-1.3792068654653e-05
-3.67435708100264e-05
-4.10833764602289e-05
-2.83272303659718e-05
-4.05625260771665e-05
-2.89094708213331e-05
-1.64493391851597e-05
-1.09336210805559e-05
-2.40287890466705e-05
-2.59567812465025e-05
-3.36611529134493e-05
-2.24560544138537e-05
-3.06481324204087e-06
-3.5073559117348e-05
-1.18467909741109e-05
-2.01549976800718e-05
-2.33089493539886e-05
-1.76144012257661e-05
-3.03969841154536e-05
-1.39003076243178e-05
-1.32325874997049e-05
-2.53192209975553e-05
-4.2812319511308e-05
-2.67080462559794e-06
-1.53043803644426e-05
-8.0113730014707e-06
-2.16856436225328e-05
-4.52517060347835e-05
-9.29282826423952e-06
-4.1780944896373e-05
-1.20557731727871e-05
-2.79005281810765e-05
-2.28441022687515e-05
-2.55151546942262e-05
-1.71378201631662e-05
-2.62356996798071e-05
-2.51202753634783e-05
-1.93325737050357e-05
1.3650296042603e-06
-1.61070727395372e-05
-1.53691849768003e-05
-2.66577249067289e-05
-3.03384276548391e-05
-8.41354189074663e-08
-1.17939635965617e-05
-1.58001237436787e-05
-1.72881582474741e-05
-4.92056666618817e-07
-1.53194566882719e-05
-2.28208527435312e-05
-7.79874111310294e-06
-6.44048985757696e-06
-7.45180975816243e-06
-2.19733048838781e-05
-6.601171330857e-06
-2.17109509083998e-05
-2.48171759906168e-05
-2.78578100238663e-05
-2.78511249234048e-05
-1.86852462189241e-05
-4.63059559325494e-06
-2.19000164789287e-05
-1.60663852595362e-05
-3.38854357027227e-05
-7.29551625638917e-06
2.63490679889146e-06
-2.4771015410622e-05
-3.33560936038427e-05
-1.27505747367845e-05
-2.27995213002222e-05
-1.71119056901736e-05
-1.24945331023726e-05
-3.18941267016208e-05
-6.23127559125633e-06
-1.54879354305335e-05
-8.00219161736118e-07
-2.22594812965239e-05
-1.94098480590679e-05
-1.67132854269899e-05
-2.41344450033882e-05
-1.77232386368126e-05
2.15690864299769e-06
-3.09915698207797e-05
-2.5850631576044e-05
-1.24751390056651e-05
-1.24969578762723e-05
-5.0878286697827e-05
-2.50284727297165e-05
-2.98501166959851e-05
-2.50007379991729e-05
-1.14819090482474e-05
-7.43150155692396e-06
-7.63561740244036e-06
-3.8098533737823e-05
-1.75453423685192e-05
-1.65539871146096e-05
-2.56885989713769e-05
-6.89763479957922e-06
-2.1602611877668e-05
-2.06879660751331e-05
-1.44619717662768e-05
-2.78298089065072e-06
-3.36264151461411e-05
-2.53424573663278e-05
-1.66283857502831e-06
-2.17359371640309e-05
-3.86588494188768e-05
-4.05469376813272e-05
-9.947504090994e-06
2.50656397488916e-06
-2.12132464488901e-05
-3.64334808309335e-05
-1.52704072673272e-05
-3.6958554445246e-05
-6.65917505748365e-06
-1.18401025139269e-05
-1.51796893336967e-05
-3.33664997071174e-06
-3.37502148468029e-05
-6.34902873515263e-06
-3.28412351448129e-05
-2.38347044254256e-05
-3.32540617809884e-05
-8.19721123235603e-06
-1.26641415979825e-05
5.49990173305491e-07
-1.20525978423829e-05
-2.3695382145315e-05
-3.07751447659008e-05
-3.38717269846152e-06
-2.76345722695094e-05
-1.60195830285761e-05
-1.45073008248519e-05
-2.04071424405484e-05
-2.0123983135573e-05
7.98669518052768e-06
-1.20670268402224e-05
-3.11932166040257e-05
-2.04250540244312e-05
-3.03838153834656e-05
-8.04099248211784e-06
-2.38058987708403e-05
-1.28353947491388e-05
-4.52906982736934e-06
-3.52506093659015e-05
-2.04910206459395e-05
-2.22177018889364e-05
-1.09300177415099e-05
-1.27679758170749e-05
-2.05905318813072e-05
-2.64522067087011e-05
-2.90117422943031e-05
-1.55850863276011e-05
-3.75323997680964e-05
-4.80625375267416e-05
-1.67732859706944e-05
-1.76719217503176e-05
-3.6265885063294e-05
-2.82016039092839e-05
-2.97842348559636e-05
-3.57935418144599e-05
-2.84822666616997e-05
-2.01165882145128e-05
-1.78755173438808e-05
-1.98619966303547e-05
1.51629028060168e-07
-1.851419222118e-05
-1.43737584993728e-05
-2.8224844091133e-05
-1.36266435490809e-05
-2.97141215778197e-05
9.44366778319097e-06
-2.32524367501332e-06
-1.68696372757671e-05
-5.74525818508431e-06
-7.46950698722233e-06
-1.25840475950287e-05
-3.19109141496963e-05
-2.1848477498049e-05
-2.71158328538115e-05
7.39268320983539e-07
-3.71236767855219e-05
-5.41101998362219e-06
-1.73131991867564e-05
-4.45709413030779e-06
-1.59421120931726e-05
-2.06560222639321e-05
-3.35700651566536e-05
-1.71818092817144e-05
-3.35387035344885e-05
-3.09548209318771e-05
-5.62305730703732e-06
-1.77282991720717e-05
-8.67733845579418e-06
-1.6093438435769e-05
-2.62063126862738e-05
-2.26344455107206e-05
-3.12637544991467e-05
-1.38103741271969e-05
-8.28290869682343e-06
1.0805389683135e-05
-7.68463879619754e-06
-1.65903094671583e-05
-2.64507464157754e-05
-2.39421134308976e-05
-2.12351936910717e-05
-2.30305875894885e-05
-2.23684803103018e-05
-1.33444688771866e-05
-3.23994412714526e-05
-8.12138289750436e-06
-1.43654255306084e-05
-1.37706141008413e-05
-4.27067414348343e-06
-2.73071899208396e-05
-2.45005787409645e-05
-1.68853425585045e-05
-1.90935476174847e-05
4.42148041127141e-06
-2.4509385959242e-06
-3.59268884371774e-05
-3.72774957789833e-05
-2.49204788562827e-06
-1.71829034060572e-05
-1.70432693321005e-05
-3.77794045779321e-05
-2.75846369636377e-05
-6.15522811878441e-06
-6.67477759759645e-06
-2.72626948432394e-05
-5.50250848902571e-06
-1.08803430113751e-05
-2.95115793635139e-06
-3.72881338539469e-06
-3.04871069539923e-05
-2.36961773496899e-05
-2.94742315143973e-05
-2.27372594708354e-05
-1.93495644721507e-05
4.98155652622803e-06
-1.25503622970597e-05
-2.36228897022122e-05
-1.09716354439355e-05
-2.69253511653839e-05
-1.756863722858e-05
1.3066588373515e-06
-1.71877575360944e-05
-2.32697369871782e-05
-9.10057802713406e-06
-2.48069553778475e-05
-1.62483097401597e-05
-1.78615967984012e-05
-1.57446764241351e-05
-1.01603118210743e-05
-8.81459314161222e-06
-3.31526152652508e-05
-1.28945745573913e-05
-3.68142007502393e-05
-1.28623571729946e-05
-2.35220640887771e-05
-2.59200023795048e-05
-5.5831691435362e-06
-2.39075346161216e-05
-1.50604467782861e-05
-1.14450776101174e-05
-1.53050904989758e-05
-1.48410270766177e-05
-4.89313528762138e-05
-3.83053005580146e-05
-1.87567762018634e-05
-1.18809050630959e-05
-3.91146727594021e-05
-3.96421142716086e-05
-1.41691344146622e-05
-1.54717220572296e-05
-5.29321976845148e-06
-1.65086537443298e-05
-1.09987529208635e-05
-4.66253369331882e-06
5.7448086937605e-07
-1.33794512029722e-05
-3.57749153092377e-06
-2.15748721486614e-05
-4.25649903113989e-05
-2.19475092735923e-05
-3.26478757813043e-05
-2.80752488022371e-05
-2.6985572689935e-05
-2.84006301790274e-05
-1.45202701067113e-05
-3.2425831370036e-05
-7.63399270378379e-06
-3.59382236995544e-05
-5.65130172410584e-06
-4.60606041279253e-05
-1.44242205060932e-05
-2.1728654740227e-05
-7.65900255421012e-06
-3.26819866922096e-05
-2.85842075409867e-05
2.76589004408116e-06
-3.4007466554925e-05
-4.78907666454371e-05
-3.08206468915984e-05
-2.60937221523258e-05
-3.67192371013597e-05
-3.20184456791403e-05
-1.40365824690249e-05
-7.60769721876941e-06
-4.09545899751881e-05
-1.58830785583166e-05
-2.66613340301319e-05
-1.30412308197545e-05
-1.57966768655826e-05
-4.17424071604925e-05
-3.85522003303881e-05
-1.56263668533089e-05
-2.31084157320156e-05
-1.18370819616254e-05
5.27473719445358e-06
-1.99447412358704e-05
-3.25581325464289e-05
-1.03602600492927e-05
-2.07349143019903e-05
-2.01493922712669e-05
-1.25306685612561e-05
-2.96046908156845e-05
-5.86162898779171e-06
-4.34029489350065e-05
-3.12952662653651e-05
-1.63395465537252e-05
-3.36235298071672e-05
-1.75237511224856e-05
-2.17405704871429e-05
-2.04551372115116e-05
-6.58909020950965e-06
-1.95068607228955e-05
-4.49114754998977e-05
-3.03721553145511e-05
-6.80354213084932e-06
-1.38639285159855e-05
-1.13220285968152e-05
-3.29870640524157e-05
-2.72223564614819e-05
-1.26513326874844e-05
-9.85283919339969e-06
-3.20845434244603e-05
-5.83956991721445e-06
-1.82573976963217e-05
-4.34263131214168e-07
-1.37469921830989e-05
-1.85981345170083e-05
-5.58020448603538e-05
-3.06719226175251e-07
-5.18327156847684e-06
-2.61428350645416e-05
-1.45894252272616e-05
-2.60883297346547e-05
-3.29360240739311e-05
-3.35121618164391e-06
-1.47332389885896e-05
-9.80518646028194e-06
1.0835207410467e-05
-1.63691458342462e-05
-6.84653045513467e-06
-1.93503677468826e-05
-2.82503037988034e-05
-3.58384808958712e-05
-3.13404585958094e-05
-5.71801209346515e-06
-1.80146747423363e-05
-3.24607896106088e-05
-1.6503506958947e-05
-1.52161516377985e-05
-2.22316417962629e-05
-1.79072623448586e-05
-4.46089275844381e-05
-2.21546413733161e-05
-4.91014606043567e-05
-1.57736313143996e-05
-1.16329133410176e-05
-4.22665735489225e-06
-1.30877570962833e-05
-1.69520857372766e-05
-2.75182648955668e-05
-6.67370296596689e-06
-1.74819092691627e-05
-5.53147128203318e-06
-1.71571730118537e-05
-1.74991736637073e-05
-3.60942694864018e-05
-1.78229800784684e-05
-3.18684290074585e-05
-1.76955795537802e-05
-1.78163381287729e-05
-3.00557604868771e-05
-3.27092929671523e-05
-2.98943157708911e-06
-3.03736365561766e-05
-3.06092483879224e-05
-1.61507986813431e-05
-1.6329960759855e-05
-1.47962090395991e-05
-2.52214670223116e-05
-2.33527813857073e-05
-1.78223857769071e-05
-2.22191677141512e-05
-1.16425718821112e-05
-2.62287530661233e-05
-2.0374397901277e-05
-2.07966845372932e-05
-1.58351381188356e-05
-3.23403450641347e-05
-1.66620240682318e-05
-2.58651012581008e-05
-2.16481190302147e-05
-2.16695654834484e-05
-3.11653626143417e-05
-8.55371492890154e-06
-1.63978970917898e-05
-1.37572299181205e-05
-3.93592196668083e-05
-4.00592111729696e-05
-6.14003445354859e-06
1.41216278085918e-06
-2.12125832475156e-05
-1.31573506699375e-05
-3.67288577939299e-06
-2.35394067703087e-05
-2.82347524976138e-05
-1.30259822695237e-05
-1.04010774438673e-05
-2.28732868540045e-05
-1.79542568464174e-05
-9.54702802775296e-06
-9.46401863524111e-06
-1.69532585194281e-05
-3.89376740047181e-05
-9.88924987561554e-06
5.38429399538422e-07
-1.86255205559963e-05
-6.57656129377704e-06
-1.74884564287068e-05
-3.87442687535524e-05
-1.09152435474474e-05
-2.1241397022222e-05
-5.57330497947064e-06
-2.65897763168822e-05
-1.49483803681013e-05
-1.81608156251599e-05
-1.03248502633637e-06
-1.20069963865671e-05
-3.72639664443575e-05
-1.15335574305405e-05
-1.5491040781728e-05
-1.76386475897394e-05
5.14231660638278e-06
-2.66557332082598e-05
-3.10071274519546e-05
-4.43226137634784e-06
-8.42661313976226e-06
-2.06887156374117e-05
-2.6743072803116e-05
-2.74724277530441e-05
-4.98641529246702e-06
-3.45169908461106e-05
-2.20470017200176e-05
-1.78353554896957e-05
-2.24672113057137e-05
-2.93961149804215e-05
-2.21291938017782e-05
-1.20198710289661e-05
-2.50877698022201e-05
-2.9210395323953e-05
-1.84975735475795e-05
1.64427456917175e-05
-2.80505821596531e-05
-4.18134496097272e-05
-1.0797528601131e-05
-1.04422248672736e-05
-1.67619564971063e-05
-2.78343540257774e-05
-1.99442272515981e-05
-2.53240101663012e-05
-1.53861805475213e-05
-1.74392460007171e-05
-1.6811587912271e-05
-5.20315610970914e-06
3.73682260143299e-06
-2.34755704040269e-05
-2.76173842030826e-05
-2.28529398793281e-05
-3.45066844180367e-05
-3.47103527870288e-05
7.43821737648253e-06
-1.24624738449639e-05
-4.19084965617879e-05
-9.26044627899926e-06
-3.40592064396678e-05
-1.98404552342124e-06
-1.14706743030439e-05
-1.40664711081552e-05
-2.04465453530103e-05
5.03586312046719e-06
-2.42945132041442e-05
-2.73400118072097e-05
-3.73793877869281e-05
-2.07438489603923e-05
-3.27127987289527e-05
-3.36848232166281e-05
-2.70957381544238e-05
-3.46091330146175e-05
-1.43112327706721e-05
-1.9769569271948e-05
-2.14928605944173e-05
-1.89611674733325e-05
-3.12151325137834e-05
-2.71021629285868e-05
-1.34747576399132e-05
-2.12822551194407e-05
-2.5982880083041e-05
-1.83259334150707e-05
-2.78094136621671e-05
-1.54509227524507e-05
-9.77324554330874e-06
-7.34848143552949e-06
-1.87770874928885e-05
-2.23571214846048e-05
-2.38602845061702e-05
-1.37841891955775e-05
-7.00717190646273e-06
-1.13202206871964e-07
-3.07173411174922e-05
-1.53634499845776e-05
-1.67583438768614e-05
-1.83010303008096e-05
-3.77388568405257e-05
-1.67909415601755e-05
-2.64156688326437e-05
-4.07267248165912e-05
-3.1737740289312e-05
-1.92539064548258e-05
-4.03287980124979e-06
1.23189176653877e-05
-3.45084786637118e-05
-2.83635644930875e-05
-1.80042875901214e-05
-3.28654318745406e-05
-3.98566771979204e-05
-3.42015720425854e-05
-1.80248234424304e-05
-1.78109533007334e-05
-1.4096877898426e-05
-1.41597820973133e-05
-2.63474351679058e-07
-6.03143260013789e-06
-1.59041348679891e-05
-3.65079378964016e-05
-1.28347399421408e-05
-1.94006022783806e-05
-3.36356521547413e-05
-3.51186250603362e-05
-5.98502187279107e-06
-1.25668990204681e-05
-2.52605062555698e-05
-1.63455707234549e-05
-2.03045662901832e-05
-8.10749337210479e-06
-2.2123259370029e-05
-2.98143859946484e-05
-2.30213685087682e-05
-2.28092493694561e-05
-4.48649382548083e-05
-2.04749202150672e-05
-1.61243685547669e-05
-1.46499818203036e-05
-1.00788729892711e-05
-4.01351244397094e-05
-3.40555118245507e-05
-7.54802540588957e-06
-3.42308244116602e-05
-1.30851543347877e-05
-4.34039582238327e-06
-3.278161463232e-05
-3.06067936606371e-06
-3.30018647544043e-05
-3.25031001518111e-05
-2.50776308480099e-05
-3.55183325193704e-05
-1.81955328104637e-05
-2.31959976603202e-05
-2.00342932285463e-05
-9.09431064432499e-06
-9.74897495608985e-06
-7.18578910979997e-06
-4.54246684045991e-05
-2.60049593846973e-05
-2.59298906225885e-05
-1.63450902298158e-05
4.97824502440859e-06
-1.80985405367908e-06
-1.10794356765157e-06
-1.78897804116825e-05
-1.38746455293577e-05
-2.3871584028855e-05
-3.09876517703834e-05
-1.72105565807907e-05
-1.55922418772633e-05
-3.10490513285637e-05
-7.47211616526406e-06
4.87134115865795e-06
-2.3017273784749e-05
-2.94985223041412e-05
-1.86874942573804e-05
-2.1110756177448e-05
-1.60654077523407e-05
-2.42914913866571e-05
-1.98650041214321e-05
-2.38857863036115e-05
-1.01731669980841e-05
-3.27371123662426e-05
-1.29942678862666e-05
-7.97472793655405e-06
-2.96716027734115e-06
-2.022258730167e-05
-1.84798611176881e-05
-9.33094657231691e-07
-1.45289131940822e-05
1.31505489847673e-06
-2.9619533375533e-05
-3.0994283529704e-05
-2.47788220916197e-05
-1.26852225454318e-05
-5.0348332589136e-05
-2.16933930742954e-05
-3.28368120899663e-05
-2.20454222427377e-05
-9.00307036654498e-07
-2.25379354067096e-05
-3.87821360941097e-05
-5.18595169874795e-05
-2.14914152932432e-05
-8.80433125961155e-06
-3.49609856818487e-05
-1.65850093934077e-05
-2.61342917913201e-05
-6.81039271307285e-06
-3.1183211875512e-05
-3.50184768941498e-05
-1.06461952081356e-05
-2.4467594171917e-05
-2.56490021848495e-05
-6.98454108557719e-06
-3.81496978065837e-05
-2.718137946572e-05
-1.45068490175249e-05
-1.39682960268844e-05
-3.55819036761826e-05
-7.66552752853752e-06
-2.10304559318032e-05
-2.38185491207223e-05
-3.14207856919898e-05
-3.16415317554522e-05
-3.62638177489064e-05
-1.68300899093682e-05
-9.67261677521535e-06
-2.44547164102472e-05
-8.41698141821661e-06
-8.77397546750329e-06
-3.81583144593492e-05
-3.82838776737573e-05
-3.01575140531187e-05
-2.50289472245745e-05
-2.37861570176598e-05
-1.56195869176884e-05
-4.03605565385164e-06
-2.02026930999437e-05
-1.72456586956423e-05
-2.46621835794237e-05
-1.84384701839416e-05
-3.03988026784382e-05
-1.76159695964252e-05
3.48097003877411e-06
-1.40949794866802e-05
-2.93910709500753e-06
-2.03073956379364e-05
-1.48607183299428e-05
-1.91963696775759e-05
-2.89626215332643e-05
-2.48427324519886e-05
-1.90773901515113e-05
-1.90333241010211e-05
-2.26426074264889e-05
-2.34589400152762e-05
-3.1120924002257e-05
-1.34558155289474e-05
-8.41570591908885e-06
-1.18061292047706e-05
-1.76279485132781e-05
5.98003994326161e-06
-2.50232982370012e-05
-9.27408493392525e-06
-1.76744508283598e-05
-4.11266717158462e-05
-2.65407250318788e-05
-4.35759726544461e-05
-2.12877844627377e-05
-2.27203904615254e-05
-2.73457065900836e-05
-5.54828058981844e-06
-9.90699174533001e-06
-2.75448529854046e-05
-3.22355536814092e-05
-2.71482558841353e-05
-2.97468285781124e-06
-2.62569630817329e-05
-1.42259541270639e-05
-2.55830052645847e-05
-2.2245968778886e-05
-1.58630941049502e-05
-2.77909207648315e-05
-2.26240093657766e-05
-1.98359502295163e-05
-5.70737336032225e-06
-2.79399188220885e-05
-2.11013759603888e-05
-2.91603107351999e-05
-3.56182498886427e-05
-2.07877568688712e-05
-2.42722956999379e-06
-1.74189816282916e-05
-2.39773876735579e-05
-1.99086279986029e-05
-1.90506096630017e-05
-4.10642025390984e-05
-1.0570913655733e-05
-2.94191920013532e-05
-3.26655339717144e-05
-2.07122009649864e-05
-1.83823277390705e-05
-1.63417049788178e-05
-2.22716435739192e-05
-7.07388619630891e-06
-4.81314849955524e-05
-3.561421902771e-05
-2.30773829037319e-05
-2.37970048169568e-05
-4.13052819970213e-05
-1.54235439615495e-05
-3.02302166369719e-05
-9.54669925097505e-06
-1.62475293110859e-05
-6.09644835282202e-06
-2.5155245605032e-05
-2.19235005178465e-05
-2.58317321192895e-05
-3.95012933667818e-05
-2.1579035143494e-05
-1.45802075605098e-05
-7.39121631510618e-06
-2.96671583795492e-05
-1.24696999922007e-05
-1.61193883379292e-05
-2.30665443595048e-06
-1.77966453079969e-05
-1.11056410814818e-05
-2.81721265525013e-05
-3.07856737650433e-05
-1.06083524123247e-05
-1.68844445022914e-06
-3.29716040119144e-05
-1.8150671804319e-05
-8.57119965878908e-06
-1.4673745986936e-05
-2.96379687290711e-05
-1.97202179771102e-05
-8.22436417473447e-07
-2.27096931539653e-05
-2.04502738313793e-05
-2.83907925234644e-05
-1.65921168681696e-05
-1.89987824857012e-05
1.72262897170101e-05
-1.392510334008e-05
-2.84894794465304e-05
-1.34776102253943e-05
-4.20263632569483e-06
-1.7484241498824e-05
-2.29631735910545e-05
-3.15484998624048e-06
-1.56242326541862e-05
-1.05865047408953e-05
-2.98095005756414e-05
-4.11806167127668e-05
-2.00904843856004e-05
-2.98246272891914e-05
-4.19786744243442e-05
5.6782791989716e-06
-3.89498301269714e-05
-4.00590549307904e-05
-1.64734915134685e-05
-1.85337438919716e-05
-3.97510919054021e-05
-2.52626844163297e-05
-2.68596821896806e-05
1.44789977418535e-05
-2.88803435499271e-05
-6.693737211663e-06
-1.15416160847297e-05
-1.90857937892529e-05
-3.11049217868914e-05
4.34904369776816e-07
-2.34001892989338e-05
-3.47311703788665e-05
-1.48918378581855e-05
-1.94596932173631e-05
-4.40865054971461e-05
-2.28807945608095e-05
-4.47513701002252e-05
-2.22115346991164e-05
-1.21420020999873e-06
-1.22330039631368e-05
-6.53817525563829e-06
-2.65711511666162e-05
-1.10714375721182e-05
-2.51121222371428e-05
-1.5400771279808e-06
-1.10780201447191e-05
-1.07783151196293e-05
-1.77919188374287e-05
-6.10037844006042e-06
-2.16661431093296e-05
-3.30724722140489e-05
-2.23836301495364e-05
-2.43081440816736e-05
-2.69429795491769e-06
-2.39632294265205e-05
-8.92884727331835e-06
-6.16743060137585e-06
-1.8030803345286e-05
-2.67516217714761e-05
-1.01369415785e-05
-5.47127832366485e-06
-1.02575500946837e-05
3.26842357974405e-06
-3.05780930908216e-05
3.75556738878924e-06
-7.03933695372322e-06
-2.47292821716788e-05
-1.76797957874395e-05
-3.03381876180282e-05
-2.50239673846062e-05
-6.5523422987635e-06
-3.89714182126187e-05
-9.01201712575038e-06
-1.51729129390012e-05
-2.39947285854194e-05
-2.13741142617977e-05
-3.46677349415799e-05
-2.35387784469289e-05
-7.67641001331351e-06
-2.82099412362205e-05
-2.71173861022267e-05
-1.00729017670829e-05
-2.57976501181641e-05
-4.48272310403248e-06
-5.56382603066346e-06
-3.43271554413998e-05
-2.79022476939301e-05
-3.28959201616722e-05
-1.73075137069688e-05
-3.41855674261797e-05
-1.2803299983095e-05
-2.61906774329483e-05
-3.66535293114016e-05
-3.98727430224176e-05
-1.73534168933061e-05
-1.66673000956501e-05
-2.69754827666614e-05
-2.70101834415873e-05
-1.42157774729203e-05
-4.39477384212548e-05
-3.87093896519116e-05
-4.53226231799642e-06
-1.91214156811482e-05
-1.70072066440605e-05
-1.58706104274543e-05
-2.91168278133732e-05
-3.61890795694491e-05
-3.79115792068676e-05
-2.62401443862429e-05
-1.78980304319254e-05
-4.48656993413675e-05
-2.24331789403007e-05
-2.55642052385545e-05
4.59780038200546e-07
-4.8988945329238e-06
-2.79495325311272e-05
-2.36195469669474e-05
-2.64520118766591e-05
-1.54623131919436e-05
-2.69540796997939e-05
-2.71555635736593e-05
-6.338378338192e-06
-2.57867418017076e-05
-2.7862295924637e-05
-2.51399418610803e-05
-1.1055277836977e-06
-4.04224104740491e-05
-1.62651567103912e-05
-7.21738231733096e-06
-1.35520979145615e-05
-2.91100219110288e-05
-3.51352912495684e-05
-3.5772659180672e-05
-1.0976840216051e-05
-2.30994070476644e-05
-2.77069344519313e-05
1.11239532012774e-06
-1.12497760875894e-05
-3.92450787441869e-05
-2.62431114410461e-05
-2.09081745817141e-05
-2.2061066420069e-05
-2.1177796706937e-05
-2.77924138988375e-05
-1.27410276766387e-05
-2.09062509129686e-05
-7.37037168934714e-06
-5.44999031413968e-06
-1.94771733444732e-05
-3.02027516901265e-05
-2.92761580493586e-05
-2.63780071457211e-05
-2.00380664493152e-05
-1.60539597595472e-05
-2.38408829624252e-05
-2.29546210742706e-05
-3.90775547777229e-05
-3.39356605023151e-05
-2.53613471701745e-05
-1.8283115982283e-05
-2.06495463438829e-05
-3.43805791573887e-06
-3.17635341280097e-05
-2.64994518173687e-05
-2.30176399815292e-05
-3.51811766256017e-05
-3.33786984597723e-05
-1.7061642936296e-05
-2.46386681925264e-05
-1.15249205792599e-05
-8.94161926285085e-06
-9.77399876883847e-06
-2.22743873191835e-05
2.16613781219731e-06
-1.46751976123033e-05
-1.71908491671063e-05
-2.68332651073255e-05
-9.38385917595239e-06
-2.87988119940679e-05
-2.87762779380033e-05
-1.7705079897652e-05
9.51432411281554e-06
-3.18944812433897e-05
-2.7662305970912e-05
-1.71431647493983e-05
-2.24522477491144e-05
-2.42397600049427e-05
-2.00652282131882e-05
-9.27669525497391e-06
-2.34188087606723e-05
-2.21633241749943e-05
-2.54540634919e-05
-1.1562298370511e-05
-1.82074880503818e-05
-3.71711809468487e-05
-2.07479013116251e-05
-3.57505290361318e-05
-3.30140051035945e-05
-3.26104778647656e-05
-2.11951016323305e-05
-1.1999227698883e-05
-1.78620917603578e-05
-1.28758855848336e-05
-3.54783729991069e-06
-1.79081848402819e-05
-7.77453327254553e-06
-2.34440433087086e-06
-2.61896608868054e-05
5.03961105495341e-06
-1.28816138833316e-05
-3.68844391294161e-05
-2.18582550655428e-05
-4.67484346591862e-05
-1.67885321870686e-06
-1.17872372159856e-05
-8.57858187629371e-06
-1.69855531768031e-05
-3.24081259997747e-05
-3.07820815744988e-05
-1.92379887967076e-05
-8.5671190098226e-06
6.80226879185937e-07
-3.66861087719471e-05
-2.27827923846898e-05
-1.44967128798631e-05
-2.33570620102638e-05
-8.78556048903758e-06
-1.13111522248171e-05
1.16568914330023e-05
-1.90480022368442e-05
-2.04676080502806e-05
2.24396305555154e-06
-3.21868580294299e-05
-1.52092882363941e-05
-2.31502196323902e-05
-4.55177850348702e-05
-1.82979150534056e-05
-3.32747436599445e-05
-1.76915233492984e-05
-8.66482458022231e-06
-3.28221585930965e-05
1.17223883511498e-06
-1.61046327149609e-05
-3.98514540578009e-05
-7.30078046681654e-06
-3.90656385578097e-05
-1.37984204076054e-05
8.24790161183026e-06
-2.74760692634936e-05
-5.43658219781318e-06
-3.7401303109485e-06
7.2540086791166e-06
-3.48398448506216e-05
-1.99362308472298e-05
-8.18927925808824e-06
-3.27113865429789e-05
-3.23116357244357e-05
-1.41957208522365e-05
-1.49830946968937e-05
-1.4924890063695e-05
-1.8004164811625e-05
-3.26295491851036e-05
-2.91803555865627e-05
-5.55625021228886e-06
-3.7559045007294e-05
-2.71242155818407e-05
-2.90150656486874e-05
-2.28610516362593e-05
-6.58812466417617e-06
-1.90456961853781e-05
2.74532602016719e-06
-8.93680922536872e-06
-1.44843212724985e-05
-2.74704664919768e-05
-2.17675550973255e-05
-3.45363763464437e-05
-2.23812747901443e-05
-5.0781462396575e-07
1.33758711399066e-07
-2.17291523021057e-05
-2.99939955784386e-05
4.56933739248095e-07
-1.63871327950358e-05
7.92676365364176e-07
4.3197106616809e-06
-2.38353384394223e-05
-3.87817295893861e-05
-2.7256079580151e-05
-2.59802457057505e-05
-3.06053531042991e-05
-1.62004748387948e-05
-3.5404498614553e-05
-2.79912667054197e-05
-1.53261586995156e-05
-2.17612073118288e-05
-1.91867198996151e-05
-8.31711807426198e-06
-1.74596138974297e-05
-3.94978747014228e-05
-1.23115899798068e-05
-8.91556542863381e-06
-2.1781466252377e-05
-1.04329123110892e-05
-2.78232598439721e-05
-1.97416080780911e-05
-7.85920254920772e-06
-4.38263418130859e-05
-2.40219878374794e-05
-1.32679314782638e-05
-2.52730764603455e-05
-2.69336386551628e-05
-2.13074190104727e-05
-1.30970997418195e-05
-1.38195423778649e-05
-1.97520891840008e-05
-1.0516925198469e-05
-3.00733288734579e-05
6.75865367058473e-06
-1.20621002578317e-05
-1.97072396704646e-05
-1.62114816205117e-05
-3.20154417916108e-05
-3.5047857741584e-05
-1.67901659373877e-05
-2.9991752796916e-05
-1.49778350936854e-05
-1.16385816771122e-05
-4.00621208014364e-06
-4.75602142380805e-07
-1.32392960453736e-05
-1.08806593944674e-05
-2.57713708419169e-05
-1.61690250385588e-05
-2.87639189831646e-06
-3.42569726660358e-05
-2.4472700943084e-05
-1.86110451597495e-05
-1.22777322725959e-05
-3.74055196501057e-05
-2.39957077289305e-05
-3.2087451545519e-05
-3.18336405773038e-05
-3.31987133608289e-05
-2.96665969960731e-05
-9.70398241003787e-06
-2.62137769691003e-05
-7.4344397555976e-06
-8.55172776230408e-06
-2.14623089175615e-05
-1.74256222853149e-05
-1.91731733824874e-05
-3.83227848837928e-05
1.14174281470232e-06
7.55893007000048e-06
6.16657615157824e-06
-3.49559476215262e-05
-1.15844583686002e-05
-2.44371464077535e-05
-1.38897941341689e-05
-2.01193729210639e-05
-2.86905395197019e-05
5.07196755326965e-06
-1.77050055208569e-05
-1.38974325927333e-05
-3.30140280667542e-05
-1.40409332958422e-05
-3.13512916786744e-05
-1.36761514226569e-05
-2.27606558750182e-05
2.3141764289469e-06
-3.01106198605223e-05
-1.0892552325616e-05
-2.71822551707374e-05
3.37312767737788e-06
-9.81471716145657e-07
-2.97484548969933e-05
1.15636706467312e-05
8.29492899021459e-06
-1.89177160223902e-05
-1.39335822486206e-05
-1.70892691072357e-05
-1.10832464510484e-05
-3.25997790656447e-06
1.67851975025698e-06
-3.8497446363696e-06
-3.19258333140904e-06
-2.2487674007459e-05
-1.74748929777984e-05
-3.59045352879114e-05
-1.38677496189296e-05
-1.91079154093623e-05
-3.56805000873754e-05
-5.09940226882107e-05
-2.93599989216703e-07
-1.11006104562899e-05
-3.96481709572298e-05
-2.32425466550256e-05
-2.80245961267455e-05
-1.28478319730515e-05
-2.75379371800616e-05
-1.1480060050712e-05
-1.78463732846976e-05
-1.23998834605147e-05
-2.67257408615803e-05
-1.74302291693464e-05
-2.12841650736425e-05
-1.3980766443465e-05
-3.25220274438324e-05
-4.27809821110014e-05
-8.97810701494793e-06
-2.59893534276838e-05
-2.07841744426409e-05
-3.20535223677547e-05
-3.84616698162288e-05
-2.05934955923616e-05
-7.19042867534947e-06
-1.22117007912754e-05
-1.81898862643875e-05
-2.95679988316601e-05
-2.17010755368461e-05
-1.75370481851311e-05
-1.78233890736441e-05
-2.28184510130457e-05
-3.51283361378891e-06
-2.15500907092411e-05
-1.56913063828445e-05
-2.12590131812373e-05
-1.54203677461261e-05
-1.63393457518957e-05
-1.93616612610591e-05
-1.4548867992173e-05
-4.27051858370792e-06
-1.28408473386549e-05
-1.93859119420935e-05
-1.54989729206482e-05
-4.48215010733536e-05
-2.50994323809439e-05
-1.97168860167339e-05
-1.07797186127442e-05
-1.36244348463057e-05
-2.98376839082054e-05
-5.29959765372637e-06
-3.20845163358951e-05
-4.04746634584581e-05
-1.53091192772905e-05
2.25364737739181e-06
-1.7277078663071e-05
-2.36684447452555e-05
-1.11459356885813e-05
-5.96632106775935e-06
-2.46661655835901e-05
3.38750255996749e-06
3.88711293674771e-07
-1.77836674574051e-05
-1.65165415401279e-05
-2.44604476090532e-05
-3.26424473645904e-06
-3.82111466912062e-05
-2.4315433101867e-06
-2.74091377309505e-05
-3.47242857418849e-05
-2.30246078031286e-05
-1.26985262373417e-05
-1.47392390597071e-05
-3.67966084940044e-06
-1.77155137658947e-05
2.27496433543768e-05
-3.24940148520742e-06
-3.22113142644795e-05
-7.52781632529309e-06
-2.54905926518333e-05
-1.90391252913987e-05
7.42702180855877e-06
-2.1032882350962e-05
-3.37358076989065e-05
-9.29582870334473e-06
-8.74277226858325e-06
-2.81440489910662e-05
-2.7670840763203e-05
5.70320225791396e-06
-1.39581919909306e-05
-1.34615503116763e-05
-2.71563101231229e-05
-1.48458946309114e-05
-1.58201428428916e-05
-2.53690316946744e-05
-1.53971171551901e-05
-9.94424784227249e-06
-4.65761721461305e-05
-1.70881148498707e-05
-6.56247495257542e-06
-1.77326384123347e-05
-2.48144380852138e-05
-2.64705665492109e-05
-3.53908056975262e-05
-1.07239706604215e-05
-3.37170046095511e-05
-3.32380218679222e-05
-3.30183953834491e-06
-1.28865065063849e-05
-2.83064970807401e-05
-2.02397650094511e-05
-2.10360088100637e-05
-1.81734334491704e-05
1.984566398059e-06
-6.9161624710534e-06
-3.72190859872232e-05
-6.76961942528519e-06
-1.30919338976068e-05
-3.69254755886563e-05
-2.38904212362324e-05
-2.03435792631286e-05
-2.41574198814074e-05
-1.40821093368286e-05
-3.93952530618274e-05
-4.61062658155494e-07
-2.22256151199455e-05
-2.21769428360861e-05
-4.01390284891664e-05
-3.71956219797175e-05
-1.74414277000739e-05
-2.6956341266087e-05
-2.51773011221824e-05
-2.79777350428234e-05
-9.91762953228703e-06
-1.4045632565134e-05
1.37740625033948e-06
-1.80268384956342e-05
-2.97916629652246e-05
-1.64107268946888e-05
-3.91630442890109e-05
-2.44522309961082e-05
-3.74369407620692e-05
-2.23809747373433e-05
-6.61979871964568e-06
-1.22298205835102e-05
9.18877517671567e-06
-1.23652351823754e-05
-4.63714131473021e-06
-2.75401090108438e-05
-9.29769761327904e-06
-5.53558153623486e-05
-3.58324973810418e-05
-9.04579948035204e-06
-2.42540831637531e-05
-2.70559430809499e-05
-1.48432435538211e-05
-9.84844764019408e-06
-5.4487464230062e-06
-4.17576510271972e-05
-9.55164053141373e-06
-2.29462573862937e-05
-2.62201186185689e-05
-3.08143171896913e-05
-3.80792916125325e-05
-1.34487550620256e-05
-2.34178254699735e-05
-1.51010840558677e-05
-1.23406953152702e-05
-1.51184119025742e-05
-1.52903257301016e-05
-2.29306347284574e-05
-7.74214700247584e-06
-1.61847329744683e-05
-1.10936825585556e-05
-9.90504843453977e-07
-4.31073943548854e-05
-1.67516446105094e-05
-3.2400179370126e-05
-7.40518127407652e-06
-2.35125700752998e-05
-2.79214236011774e-05
-1.94052072120508e-05
-3.00700932763156e-05
-1.00464366932487e-05
-1.5991202018234e-05
-3.93729782991271e-05
-2.12633708450392e-05
-2.64580167104172e-06
-1.62189624069466e-05
-5.88181468840651e-06
-3.05213034076223e-05
-2.90886729074544e-05
-1.79433550407722e-05
-7.40168200049804e-06
-1.89780011126614e-05
-1.74464049336517e-05
-2.60537521021411e-05
-4.08161631329003e-05
-2.62907822931153e-06
-2.38583249511525e-05
-4.37758639913302e-05
-1.44335994830266e-06
-3.05526480352551e-05
-1.63236449038518e-05
-1.38295784947017e-05
-1.06134660776262e-05
-3.99215182815639e-05
-3.24318925497346e-05
-3.60643387272693e-05
-3.53349184734969e-05
-3.54678008605135e-06
-9.521895116274e-06
3.3059450891002e-06
-2.08772752165321e-05
-1.1144485386296e-05
3.15858505785897e-06
-2.31431085381452e-05
-2.01488383119736e-05
-2.60353559427924e-05
-2.34953463933746e-05
-2.30700798136637e-05
-3.39165703798753e-05
-6.91233452114049e-06
7.63602365877663e-08
-1.70270755749754e-05
-3.37891275893886e-05
-2.47344271806114e-05
-1.94819408078414e-05
1.20806202075668e-06
-2.34049340602209e-05
-4.0021391724206e-05
4.06912905246705e-06
-4.73805844526653e-05
-1.39010291407705e-05
-2.53248434799109e-05
-2.69251450815238e-06
-2.11945011556035e-07
-1.93680938321389e-05
-1.35488810276007e-05
-1.26862847442018e-05
-2.20304080020743e-05
-1.41131119893778e-05
-3.20858983706602e-05
-3.04737820169842e-05
4.87339034135038e-06
-1.64974932056797e-05
-3.13166390373863e-05
-1.86076225141098e-05
-1.8180465881723e-05
-2.18640564264911e-05
-3.51604914046372e-05
-2.18883511203251e-05
-3.88311120703964e-05
-1.71560910349008e-05
-1.99844803782706e-05
-2.45120230385497e-05
-9.92434042327491e-06
-3.65046296335041e-05
-2.83485959964685e-05
-1.2707090072851e-05
-1.74205594483985e-05
-1.2972430358472e-05
-2.81492148275511e-05
-2.85654930083996e-05
-1.34896327377084e-05
-4.39374720950235e-05
-1.56355706957607e-05
-1.75887193038021e-05
-1.38597440224379e-05
-3.12348798324232e-05
-2.8354048280418e-05
-1.43798191135024e-05
-1.97851130671575e-05
-1.62772929472031e-05
-1.69701557339513e-05
1.16908804119299e-05
-2.58937389761195e-05
-3.06668250517769e-05
-3.82607569068221e-08
-2.83176018358349e-05
-4.25502942941832e-05
-1.31238010329795e-05
-3.00867610499856e-05
-4.53211597059725e-05
-4.00805025120712e-05
2.50025998696431e-06
-2.40830888794226e-06
-2.19705812075832e-05
-1.04921397217886e-05
-8.76391067367941e-06
-9.99597114248138e-06
-2.14963031807458e-05
-3.30774357474187e-05
-1.18346568555316e-05
-2.59573980884201e-05
-6.96214046029327e-06
-8.01495529184545e-06
-3.95657949867696e-05
-1.32762760861076e-06
-2.47201866099554e-05
-3.20808852729916e-06
-3.25172131749848e-05
-3.66854471244769e-05
-2.51975572612697e-05
-4.0061257292144e-05
-1.38072901890291e-05
-3.12258275224722e-05
3.07009188983057e-06
-1.58327148637827e-05
-2.21683672851738e-05
-2.03528122703347e-05
-5.37942243063793e-06
-5.28888661498874e-05
1.13108459051672e-05
-1.38796934911868e-05
-7.27297697761148e-06
-1.60991757587455e-05
-2.02145303857225e-05
-8.14114108373302e-06
-1.50962815839417e-05
-1.88662080196064e-05
-2.86194718229818e-05
-1.12557350389311e-05
-3.54692993231928e-05
-9.77200155838845e-06
-1.95523402490399e-05
-2.19983322200392e-05
-3.24078181294589e-05
-2.62390635838907e-05
-1.4700969494478e-05
-3.01601164116689e-05
-5.20476536469224e-05
-2.01120166768406e-05
-2.5242150655109e-05
-3.6119745737848e-05
-2.11205301385785e-05
-2.88488357521429e-05
-7.02665769715007e-06
-1.64906246343071e-06
-3.40563148349093e-05
-1.54217440547386e-06
-2.3985220608626e-05
-2.24526339825147e-05
-9.12110499926197e-06
-3.31739541487008e-05
-2.64781945683182e-05
-3.10995847945579e-05
-1.16383070732418e-05
-2.89556168225066e-05
-2.43962963185285e-05
4.39751407197036e-06
-5.25716409324109e-07
-3.90168210501515e-05
-2.50134558541922e-05
-4.23425570799681e-05
-5.67315764779927e-07
-3.24469009892516e-05
-2.04851004558661e-05
-1.04098231212697e-05
-1.58040890630455e-05
-3.98533813872378e-05
-2.59899625466091e-05
-1.43209480221768e-05
-2.05793937284986e-05
-8.27398945338837e-06
-5.77962547767162e-06
-1.13305367414658e-05
-1.86253056627844e-05
-2.60321377032026e-05
-1.2334933651642e-05
-1.7183279329922e-05
-9.47199149046477e-06
-2.44160773579915e-05
8.02848625391066e-06
-4.36682444975081e-06
-3.55148516642221e-05
-2.10755218009326e-05
-2.44642483695438e-05
-3.00357673781265e-05
-1.53166199657896e-05
-2.86102674421853e-05
-3.5076916381521e-05
-3.89321274799472e-05
-1.32585770738389e-05
-1.21277531800511e-06
-1.76535699771202e-06
-1.33755163609757e-05
-8.17689433504644e-06
-1.35994792508924e-06
-8.43547130205364e-06
-3.71435515051573e-06
-1.46478202773373e-05
-1.71308453004249e-05
-1.2401791532981e-05
-8.39253386091195e-06
-1.68578606653726e-05
-2.22856308562005e-05
-1.97988220116832e-05
-1.81112009022812e-05
-1.46779423823929e-05
-1.31832354190314e-05
-3.65502412108784e-06
-2.06613888153374e-05
-3.91266370968922e-05
-1.1251867492315e-05
-1.41265401746153e-05
-2.45010434529527e-05
-1.66023873917505e-05
-1.44764626243626e-05
-2.03788066064055e-05
-2.08300793546221e-05
-1.89359941217857e-05
-2.21825091165347e-07
-2.04629647345079e-05
-1.68527864233837e-05
-3.50218281890202e-05
-2.37734760129157e-05
-2.3955811312812e-05
9.7293730575215e-06
-3.26684193665929e-05
-2.09325762995876e-05
-2.48900588093698e-05
-3.7382892832253e-05
-1.90689753181002e-05
-9.88937045686036e-06
-2.451770266349e-05
-1.50186092537701e-05
-2.76605027930212e-05
-2.00509789182768e-05
-3.02266398371105e-05
-2.9130425331064e-05
-3.62354014594993e-05
-2.81987244760395e-05
-3.21556932585337e-05
-3.94775993246804e-05
-1.96659155269215e-05
-3.84274550382983e-05
-1.93694921773892e-05
-3.50745908877549e-05
-2.20516637100701e-05
-2.20885513728223e-05
-1.53092003032588e-05
-2.34805975584669e-05
-1.45070194072054e-05
-4.03013384753545e-05
-1.20396141292312e-05
-1.9072156324311e-05
-2.24861123351699e-05
-1.75931371855799e-05
-2.16773963654566e-05
1.45781464970587e-05
-1.83693523416977e-05
-3.06422186089577e-05
-1.04458995212136e-05
-3.01312442057483e-05
-1.88874363000604e-05
-1.69170797185998e-05
-4.20831919448127e-05
-3.31865884707588e-05
-1.69385777531256e-05
-2.60808057390118e-05
-1.54249680927003e-05
-2.13846325007061e-05
-1.27685439944653e-05
-3.58299073799931e-05
-6.52652166221239e-06
-3.06079011887968e-05
-2.2438045868358e-05
-2.99315593911226e-05
-1.57811453495854e-05
-1.2792876134963e-05
-2.16065116228766e-05
-1.74781407162525e-05
-1.87278963392566e-05
-5.93813570766805e-06
-1.57583806574594e-05
-7.803581893218e-06
-2.01362704988433e-06
-1.79339543118499e-05
-1.35540114103069e-05
-3.32394849442474e-05
-2.64174068559013e-05
-2.20431751054672e-05
-1.98786772683535e-05
-2.67461403100466e-05
-3.43323708580672e-06
-2.61366341292989e-05
-2.57392127042067e-05
1.82256913930658e-05
-5.43999883153289e-06
-2.84840480723201e-05
-2.67295779406797e-05
-1.52841371047912e-05
-1.38575405848402e-06
-2.74732810880039e-05
-3.32089635058785e-05
-3.93871600701232e-05
-7.0868930579449e-07
-5.67462664224464e-06
-1.6502266477455e-05
-1.37692131482342e-05
-1.21916175329565e-05
-3.03944826294662e-06
-1.75997294217733e-05
-1.4386068366833e-05
-4.19532471557605e-05
-4.38958954353893e-05
-2.31023892155111e-05
-4.18082621955102e-05
-1.62796491724119e-05
-9.16846567003202e-06
-2.13616631326566e-05
1.8448867163977e-06
-1.81121309383799e-05
-1.82163481399309e-05
-1.77070974734745e-05
-2.15685753184785e-05
-2.16254100089315e-05
-3.90289125020161e-05
-3.6796777159032e-06
-1.6647885668962e-05
-2.12898867643135e-06
-1.75336377295451e-05
2.04791884941836e-07
-1.87186905083534e-05
-1.0620197894603e-05
-2.38556938144975e-05
-2.38676474369112e-05
-1.5786616087654e-05
-4.15422802533381e-05
-3.51403034419204e-05
-2.52959704478185e-05
-1.63167530030796e-05
-4.72571421151943e-05
-1.41058507743634e-05
-2.41459320645918e-05
-3.18619387249909e-05
-3.99952006130599e-05
-1.6241533614821e-05
-1.25662839376829e-05
-7.60183652270636e-06
-2.12731307751208e-05
-2.42275418620681e-06
-2.00558678099461e-05
-3.23473828434548e-05
-2.39662117001072e-05
2.28417343068993e-06
-2.28193377310285e-05
-6.31056896991642e-06
-2.25922207294705e-05
-3.40237458524217e-05
-2.70099909313698e-05
-3.05952172811957e-05
-2.58124878765544e-05
-2.59536003402376e-05
-3.07364568879116e-05
-3.19528992372529e-05
-7.83151615617445e-06
-3.83452742210822e-05
-9.14515128110942e-06
-2.50421692008295e-05
1.70365898178384e-07
-7.65566290733714e-06
-2.36083537651156e-05
-2.3470668958816e-05
-1.57626667869793e-05
-2.36968930063121e-05
-2.45031055596571e-05
1.33208345883015e-05
-2.36259449851024e-05
-1.56916847107137e-05
-1.91730633480113e-05
-1.6827230016002e-05
-1.56780703447196e-05
-1.22027860859999e-05
-3.35086076992664e-05
-3.84641634458063e-05
-3.61025383402573e-06
-1.85245375810404e-05
-2.59660756191756e-05
7.06829739820761e-06
-3.24583901227972e-05
-2.71788541530301e-05
-4.64792625864909e-05
-6.77499436282153e-06
-2.95018160999427e-05
-1.31744340409778e-05
-2.91740182097425e-05
-2.21349757510053e-05
-2.64795558959197e-05
-1.58154033275256e-05
-3.10558486725907e-05
-7.9588561856767e-06
-1.98898491369889e-05
1.82614247255101e-05
-2.30068418449623e-05
-3.0150093637563e-06
-2.10357176681281e-06
-6.9157216915572e-06
-2.32128280759881e-05
-3.00512265209079e-05
-2.23320368279653e-05
-3.12316481341403e-05
-2.38761651490916e-05
-1.51622824462485e-05
-2.51067625660132e-05
-1.9060519300236e-05
-2.02924925459306e-05
-2.55900819788851e-05
-3.5765130810436e-05
-5.4213163368478e-07
-1.92560635366368e-05
1.83634484702054e-06
-2.39794497164705e-05
-3.79981664079149e-05
-2.63068653265242e-05
-4.49499789747895e-05
-1.76780137482036e-05
-4.11315221910434e-05
-1.3082684387026e-05
-1.37345375300325e-05
-1.25571559618799e-05
-3.80264731814474e-05
-2.47595834854807e-05
-2.44012668922806e-05
-2.14816364271047e-05
-2.46512969010071e-05
-2.69773685997298e-05
-2.79892038776013e-05
-2.07179766329456e-05
-3.36317089613567e-05
-1.46225112189128e-05
-2.80504745394044e-05
-5.49081992811142e-06
-1.35982535459739e-05
-3.30071993794359e-05
-1.94987609247901e-05
3.95987180571494e-06
-3.05076623636477e-06
-2.69262799495847e-05
-8.44016340206917e-06
-3.59518241515216e-05
-1.84055836425652e-05
-2.56354193127192e-05
-2.19168961711836e-05
-2.20983661562546e-05
-2.24345077938768e-05
-3.34829817986713e-05
-5.13242961142989e-06
-3.38612448335167e-05
1.17118336612711e-06
-1.55575234082673e-05
-3.18215430639227e-05
-2.71323576935487e-05
-4.16414049306255e-05
-1.07286564197828e-05
2.68452465318581e-07
-2.1045907878217e-05
-3.36405721279763e-06
-2.63436405765598e-05
-1.63030337593471e-05
6.02839630204734e-07
-2.08033518897009e-05
-8.33755302084724e-06
-2.9291387418455e-05
-2.61259951834023e-05
-1.50639233448448e-05
-1.12908734602008e-05
-2.53969326363507e-05
-4.71776861848368e-06
-7.72889093202081e-06
-2.30148760525946e-05
-1.30922759646688e-05
-2.90664389860202e-05
-1.27579942310132e-05
-1.86388656746794e-05
-3.817782329958e-05
-1.32527203811294e-05
-2.48862761835881e-05
-1.56992078247589e-05
-1.43001995770984e-05
-3.0043276294897e-05
-5.61360399299316e-06
-1.96554518768483e-05
-1.4630868589416e-05
-1.36311603883882e-05
-4.03814788491878e-05
-3.08430504741025e-05
-2.5141557426364e-05
-2.00741479063544e-05
-4.04032287477164e-05
-7.75478713827629e-06
-1.26061356553942e-05
-1.84443024103889e-05
-3.20752691272921e-05
-3.14745579118102e-05
3.49516675897112e-06
-3.03495135377616e-05
-2.32019264074637e-05
-1.83219105470538e-05
-1.85303639754052e-05
9.07408359142674e-07
7.14354444167501e-07
-2.15398345891978e-05
-1.30954704207713e-05
-9.75203710762648e-06
-3.37644459183873e-05
-3.38795214354501e-05
-3.17561860405821e-05
-3.73752755951806e-05
-3.20977733057757e-05
-1.32855300539866e-06
-1.99533997024664e-05
-3.26873743924149e-05
-4.25888492080948e-05
9.5455512251275e-06
-1.69143440200199e-05
-2.95074834136538e-05
-3.15985743276427e-06
-1.1203499065516e-05
-1.02188238021148e-05
-2.90801703457668e-05
-1.26420469610739e-05
-2.79595740672372e-05
-2.18646681810018e-05
-2.29757885281364e-05
-7.3251447247061e-06
8.37354610851299e-07
-6.73446919488532e-06
-1.05703085854888e-05
-3.1413802384782e-05
9.93864487207685e-09
-2.97865607500849e-05
-1.90714096896934e-05
-1.80765705757456e-05
-5.29388595415862e-06
-1.05408894720484e-05
-2.84999364616188e-05
-2.1664115658682e-05
-1.95105605930593e-05
-4.1578761419466e-05
-1.40877326805778e-05
-2.05060750312111e-05
-8.64393254948327e-06
-4.56260797644815e-05
-1.88074662144632e-05
-8.90596975491884e-06
-3.92685884395718e-06
-2.4542522597175e-05
-1.89553237871884e-05
-1.99985117806055e-05
-2.49802796976135e-05
-1.8240912647658e-05
-3.13914921372224e-05
-2.05066058409568e-05
-2.73018588255443e-05
-7.19286466136728e-06
-1.04836882373212e-05
-1.94289804305179e-05
-1.81205543646819e-05
-2.89417984152912e-05
-1.74150574593493e-05
-5.33757765231691e-06
-3.24930455548637e-05
-2.49558948668113e-05
-3.02072319011802e-05
-4.28776732692227e-05
-1.45741280678132e-05
-3.02855456374513e-05
-2.0520505447836e-05
-2.0541780091333e-05
-1.77655654696456e-05
-9.2963709899387e-06
-1.03804856894728e-06
-1.57671289583401e-05
-2.26987330257289e-06
-5.35902361711622e-06
-5.39848246067156e-06
-1.86974677257152e-05
-1.60108600711463e-05
-1.41762211288226e-05
-1.49677300291311e-05
-2.63698755498743e-05
-1.58440267487919e-05
8.87827148759459e-06
-8.00938016761617e-06
-4.5730412048314e-06
-9.74236379224764e-06
-8.52666578126191e-06
3.29740422538493e-07
-2.20394186779837e-05
-1.20231662448616e-05
-2.4808692113242e-05
-8.08847489120806e-06
-1.32842139976797e-05
-8.66435955678438e-07
3.05516490988308e-06
-1.34827492351608e-05
-1.86097000386533e-05
-2.83711886452764e-05
-1.59208063267951e-05
-1.38994609004077e-05
-2.91639023278781e-05
-4.27406137664178e-05
-1.96787441560068e-05
-3.06191296505135e-05
-2.44272690907789e-05
-3.94418359567774e-05
-2.28528451238242e-05
-1.87380353281795e-05
-2.29849977908022e-05
-2.44896716163747e-05
-3.85627723598287e-05
-2.29825706762763e-05
-2.62214909033064e-05
-1.37092670035786e-05
-2.79089407365449e-05
-2.22722771211069e-05
-1.34830633280203e-05
-2.81998541083059e-05
-1.12130212354544e-05
-5.23695789590847e-06
-3.04845513774032e-05
-1.40505972588786e-05
-2.1392191815841e-05
-1.33663783329616e-05
-2.01411124586618e-05
-1.23742989209754e-05
-7.54219679744836e-06
-2.52280599978756e-05
-2.76103821127341e-05
-2.54076867549401e-05
-7.1754715227747e-06
-1.98041804877526e-05
-1.90341276068929e-05
-3.4174824304751e-05
-2.65806018930301e-05
-3.42541678785597e-05
-1.55839159780364e-05
-1.02808040893675e-05
-2.50938901111773e-05
-5.38372812021049e-06
-2.99662554941441e-05
-1.70904004430988e-05
-1.78213579490976e-05
9.08220598159741e-06
-2.66790451517608e-05
1.24981469346467e-06
-2.48821989772177e-05
-2.84803753219415e-05
-2.34078192349717e-05
-9.8641007677339e-06
-1.89454716182746e-05
-5.34212454190487e-05
-1.94517770780966e-05
-1.59690167680814e-05
-2.2919864986818e-05
-2.37949265355341e-05
-3.96159267376437e-05
-1.81251243367281e-05
-2.50038988005483e-05
-2.47615735758805e-05
-3.09493118460376e-05
-7.99439008837347e-06
-1.04752823541069e-05
-3.34771766533162e-05
-7.18995408617436e-06
-1.08019915501034e-05
-6.41900956612188e-06
-1.71240187725249e-06
-3.00765015012422e-05
-2.18222094594336e-05
-2.25710876406125e-05
-2.22604863803138e-05
-8.82717842787327e-06
1.08019107401652e-06
-1.60008007086118e-05
-1.45645764383841e-05
-3.32714766845924e-05
-3.31340923591074e-05
-1.79708805461265e-05
-1.4089643021628e-05
-2.28377422888751e-05
-2.11624591288885e-05
-1.85345587913099e-05
-1.81257103963078e-05
-1.32759294397368e-05
-2.59214150976322e-05
-1.43349523760107e-05
-1.8765150335628e-05
3.05385125113786e-06
-3.25175061105009e-06
-1.51396336661648e-05
-2.57761268884235e-05
-2.70086941889633e-05
-2.8602463741643e-05
-6.4945207891054e-06
-2.45883276604026e-05
-2.63383968479535e-05
-3.03346428086198e-05
-7.75710350233489e-06
1.04958667530998e-06
-9.51625949782967e-06
-1.08063183357894e-05
-1.16381580179575e-05
-3.39658604927541e-05
-3.25321321510662e-05
-3.84430503735735e-05
-4.10408951676666e-05
-1.56511002567404e-05
5.98373381505674e-06
-2.66381108373879e-05
-1.8621964973827e-05
-2.53825703751339e-05
-3.82687376256682e-05
-1.05677655560306e-05
-2.88777985814691e-06
-2.23195566833668e-05
-3.49781939384131e-05
-2.8867068950689e-05
-2.84826431456504e-05
-1.99201092545203e-05
-1.63583351181083e-05
-1.23427690975097e-05
-9.80281451472869e-06
-9.13508717601251e-06
-3.86727471424953e-06
-8.57991101576233e-06
-3.64036919947428e-05
-2.28435940978157e-05
-3.07785781861721e-05
-1.01207718347793e-05
-3.20947584697157e-06
-2.52971479609704e-05
-2.13661969764208e-06
-3.17038208107418e-05
-1.83383492710088e-05
-8.37650258252693e-06
-1.69674627337239e-05
-3.67308826155351e-05
-1.64925219617513e-05
-9.69072254680632e-06
-1.5750610460152e-05
-3.2120026736788e-05
-5.6606219119812e-06
-2.30206336266618e-05
-1.56465555400129e-05
-2.35082258028428e-05
-8.24626450189083e-06
-1.38955520403206e-05
-2.69346472121028e-05
-1.33300242919835e-05
-1.46212161783915e-05
-2.78099928406037e-05
-2.06723027617602e-05
-1.56207557576247e-05
-3.15146760276137e-05
2.53377866887478e-06
-3.98099506381345e-05
-4.53088805822573e-05
-2.43681778913324e-05
-2.04484770965096e-05
-6.44081603559723e-06
-2.41630176483579e-05
-1.05934173068609e-05
-1.48468082678917e-05
-6.45503789008514e-06
1.41773602978317e-05
-1.19229099552938e-06
-4.39492105144799e-06
-2.60161615491719e-05
-9.89345419152551e-06
-2.2081311307158e-05
-1.59894469224772e-05
-2.38782932468503e-05
-1.5387012034724e-05
-6.1549212388816e-06
-3.62332542093481e-05
8.28013462355741e-09
-1.02705327001509e-05
-3.1662030271199e-05
-2.40406966826021e-05
-3.31015302408031e-05
-9.26308260486568e-06
-8.60914333802087e-06
-1.85820944172349e-05
-9.2508302413579e-06
1.53909015188287e-08
-3.21621066942454e-06
-2.66819748438668e-05
-2.4293568406978e-05
-5.8935093616365e-06
-1.81373224423759e-05
-2.5637762855114e-05
-2.01229638984167e-05
-2.91675789184239e-05
-1.69314821142659e-05
-1.72809001756353e-05
3.32506332140551e-06
-1.36005293179699e-05
-2.7999884249744e-05
-2.7161431743046e-05
-8.79525632835258e-06
-4.93567570429883e-05
-3.80299889975417e-05
-2.08008052439887e-05
-1.48162771122586e-05
-2.74899586454282e-05
-3.50387304644141e-05
-2.14972321085699e-05
1.79634680575118e-05
-8.09032133686728e-06
-1.05712409519881e-05
-3.85102996714421e-06
-7.53712138426149e-06
-3.33194677976488e-05
-5.13233339921181e-05
-4.12862516416981e-05
-2.0058262202969e-05
-1.33583648821733e-05
-2.04237584586984e-05
-2.38923944402748e-05
-3.1410650968656e-05
-3.11918881704072e-05
-3.53180589702417e-05
3.76336269385142e-06
-1.48785849573524e-05
-5.84051283343948e-06
-2.59996394538853e-05
-1.6618056693089e-05
-4.08165885191113e-05
-6.71856173348669e-06
-2.90522683328361e-05
-3.9180127968395e-05
-2.72230937298322e-05
-2.47908721168184e-05
-1.95182165985496e-05
-3.71335562924568e-05
-4.59602718940497e-05
-3.27866729097363e-05
-5.70433475258917e-06
2.10687292875735e-05
-3.53807477968947e-06
-2.12041241212502e-05
-4.34332119624391e-05
-8.31972530583104e-06
-2.35022093431156e-05
-3.13931000900712e-05
-1.56376446022539e-05
-9.1963176489828e-06
-2.82106578305902e-05
-3.99590452541e-05
-4.98826860667895e-05
-3.18038311932366e-05
-8.58270756437925e-07
-3.60428684210865e-05
-2.86121562371154e-05
-2.23761775229874e-05
-4.46363811805788e-05
-1.0626308573794e-05
-2.21283885587815e-05
-1.20787592776136e-05
-3.40311997833347e-05
-1.70972566751792e-05
-1.95887121265292e-05
-1.77180423937485e-05
-2.44961228617382e-05
-2.56195659216076e-05
-1.10028638960942e-05
-2.0458471335398e-05
-1.72302377241756e-05
1.36810360393813e-06
3.60279988727733e-06
-4.97919759615839e-06
1.90631801673593e-05
-4.65734973992622e-06
-6.75976381913911e-06
-2.40031807989706e-05
-2.44002170728012e-05
-4.96188207179749e-05
-2.84756666047898e-05
-1.60409977842699e-05
-2.49126651612689e-05
-1.48502067560895e-05
-6.06210618914454e-05
-9.35559061189803e-06
-3.96994242626311e-05
4.10773411639743e-06
-1.56081434168187e-05
-2.86230352690252e-05
9.2547638754231e-06
-3.91588099434613e-05
-2.19619465008356e-05
-2.41267025973562e-05
-4.21112773241206e-05
-4.07755313113024e-05
-2.47641068148922e-05
-8.86945689482304e-06
-2.91587016225521e-05
-3.5304082395212e-05
-2.90573600581016e-05
-1.87767960404041e-05
-1.86948968519764e-05
-1.14080231307695e-05
-4.26843986180687e-06
-3.06915508163248e-05
-2.70450882584345e-05
-9.87610796155039e-06
-2.14982476592061e-05
-1.42418074759238e-05
-1.35290985876829e-05
-4.47007014869099e-05
-1.21733551508546e-05
-2.15391395914373e-05
-2.10190688689981e-05
-1.04952578444451e-05
-3.1549673542413e-05
-3.27221334958942e-05
1.78948190943935e-05
-9.83374211013771e-06
-1.79285970960219e-05
5.5626259124427e-06
-2.27407386912748e-05
-2.01546294686099e-05
-2.06567247753073e-05
-3.82907589581938e-05
-4.08717701997001e-05
-2.41387649596234e-05
-1.06000998731867e-05
-2.6553363301519e-05
-1.56577280439236e-05
-1.8889457130723e-05
-7.32328858616236e-06
-1.72215424296798e-05
-3.83233580259682e-05
-2.7592255609855e-05
-2.92039813238833e-05
-2.0642961900602e-05
-2.95895414414621e-05
-1.85111816254061e-05
-1.59123378628307e-05
-4.66123348543139e-06
-2.24449280901474e-05
-3.719105552637e-05
-6.94804745521115e-06
-2.03680413317635e-06
-6.14676522724173e-06
-2.78365381614011e-05
-2.28932555429659e-05
-1.29413678171028e-05
-5.48501511964063e-06
-2.38750924639946e-05
-1.14962814285863e-05
-3.90258194208501e-05
-1.91893399436208e-05
-3.50731441867265e-05
-3.53421924397625e-05
-2.40814526968251e-06
-2.08792800674532e-05
-7.06102398078793e-06
-9.89565098987024e-06
-3.19308049020029e-05
-1.31250252220301e-06
-2.99427086370188e-05
-2.4095823194736e-05
-3.65785183588655e-06
-2.63201457511268e-05
-1.64825379842138e-05
-3.25990600825819e-05
-2.31610865911186e-05
-1.68378146953756e-05
-5.41405532625993e-05
-9.68181304986289e-06
-3.66433940815441e-06
-4.4975030168929e-05
-1.16831123842479e-05
-2.94593923205785e-05
-1.98861541096721e-05
-2.23488205421853e-05
-2.03035336032394e-05
-3.05659107763134e-05
-1.50528734371576e-05
-1.75237778622798e-05
4.54312773204703e-06
-2.43512470165755e-05
-4.19595525396389e-05
-2.12438446062632e-05
-2.84129739258701e-05
-1.45221479553035e-05
-4.12442698709107e-05
-2.34929503013581e-05
-1.83233139199085e-05
-1.5438312846685e-05
-1.22512983449171e-05
-5.82013529981225e-06
-3.07519960713937e-05
-8.55520272671917e-06
-1.19946701125252e-05
-5.47096647355478e-06
-2.18696493089065e-05
-2.18157890939151e-05
-1.45643093753838e-05
-1.91301003221551e-05
-8.45099474192831e-06
-1.78490721853718e-05
-2.45909957338134e-05
-2.43171674457828e-05
-2.62914838323617e-05
-2.26353271137544e-05
-7.63965539227924e-06
-1.62909791459145e-05
2.27340884552175e-06
-1.96562942898915e-05
-8.05219839351284e-06
-1.28732134075435e-05
-1.68198769398782e-05
-5.73509310074955e-06
-1.45422646566265e-06
-3.18354228269078e-05
-1.32908384950357e-05
-5.75052274589766e-06
-2.52449922817165e-05
-1.58928734674848e-05
-3.06240931687369e-06
9.1373605125471e-06
-1.40350098458516e-05
-2.05042262169967e-05
-2.46628314082469e-05
-4.10036191420155e-05
-2.87136685956419e-05
-3.01746626925402e-05
-2.79329749287847e-05
-8.20148297051129e-06
-3.45301546908137e-05
-4.58599861852082e-05
-4.61012865905297e-05
-2.37706837850457e-05
-4.90205798349113e-05
-1.69677032840002e-05
-3.37078298082099e-06
-2.220491723235e-05
-2.74289786211248e-05
1.74080465273707e-05
-3.15346650323952e-05
-2.59523104034382e-05
9.34477741825067e-06
-2.19144556541128e-05
-1.10981076043006e-05
-1.99291361932247e-05
9.17751107762597e-07
-2.07996350109202e-05
5.24545042735179e-06
-1.84125039876679e-05
-8.14346273433445e-06
-9.47691022282854e-06
-1.47713859487103e-05
-3.25342883437594e-05
-3.29662932521208e-05
-3.15699890819904e-05
-1.38442291881184e-05
-2.61470382302477e-05
-1.66507896312531e-05
-1.49289876249821e-05
-7.86596719773302e-06
-2.17770987808643e-05
-7.70877410756104e-06
-2.1098137302754e-05
-6.34732580602041e-07
6.97735328602761e-06
-1.21090171613993e-05
-9.99433554857724e-06
-1.47559096714705e-05
-1.58838284564896e-05
-2.7262867677403e-05
-7.34996985391821e-06
-6.21691568773404e-06
-2.64196276539064e-05
-4.1150859568148e-05
-2.12480310116511e-05
-1.91886309407161e-05
-2.25922962994542e-05
-1.61284769024586e-05
-1.66673390760576e-05
-3.8738858096829e-05
3.06879175893682e-06
-2.97868913009432e-05
-3.4799679605049e-05
-1.28094551201248e-05
-3.3790211953424e-05
-3.28199195164172e-05
-2.1018872974402e-05
-1.39918879572052e-05
-2.00032863624741e-05
-4.39745644230334e-05
-4.73051359543592e-05
-4.14467511396903e-05
-3.16407070848971e-05
-1.69907495329555e-06
-3.44212892310124e-06
-6.87635137428368e-06
-4.88859640864943e-06
-4.47032532136842e-05
-2.74192122165115e-05
-2.77252446118587e-05
-1.5791418283425e-05
1.33370822360259e-05
-3.2126109932947e-05
-1.75898713277049e-05
-3.35146601250702e-06
-2.55497551304991e-05
-1.6480644371739e-05
-1.7169478860497e-05
-2.68913779652139e-05
-1.42194495152782e-05
-3.52971777419863e-05
-1.66016784115188e-05
-4.32669693086082e-06
-8.90781877569978e-06
-4.35478226447693e-05
-3.17343015881083e-05
-2.30868361543824e-05
-1.03492167221927e-05
6.35966786951693e-07
-1.01510623108976e-05
-3.10788803804078e-05
-9.90247299130766e-06
-3.0106270022782e-05
-2.18001482533384e-05
-3.28011526652669e-05
-2.19101880406841e-05
-3.39597223485843e-05
-2.71614892017564e-05
-2.94461072026221e-05
-1.0405891345892e-05
-1.49157843723557e-05
-1.35215865651304e-05
-6.9773852215094e-06
-3.04178159189578e-05
-5.20937589726881e-08
1.02649669351061e-05
-1.1208161833929e-05
-1.82449878299612e-05
-1.1361787761174e-05
-7.95193892422731e-06
-4.43236457201564e-05
-3.09172698916736e-05
-1.77656818816395e-05
-3.31736776272154e-05
-2.62834486585473e-06
-9.2864794243182e-06
-1.92104445242196e-05
-6.90224283627202e-06
-5.57816295325445e-06
-2.79398748421754e-06
-2.2538321905784e-05
-3.29057572802388e-05
-1.54293683882183e-05
-1.22530984602223e-05
-3.51673159790597e-05
-1.92047295779094e-05
-1.94936401327586e-05
-2.0595755451026e-05
-1.11835784541628e-05
-3.02157818785258e-05
-2.07633741917665e-05
-2.28000396386e-05
-2.29312747084119e-05
-2.10606406075855e-05
-2.56764006216967e-05
-3.4003060264383e-05
-1.71388987173086e-05
-2.3374477039024e-05
-1.14994645437216e-06
-6.23800415553477e-06
1.58750797016674e-07
-1.39166702741262e-05
-2.3290122792945e-05
-1.17314796220839e-05
-1.21340925563109e-05
-5.29008995295769e-05
-3.71270476813187e-06
-2.42676623866121e-05
-3.03701749568479e-05
-2.80577769195954e-05
-3.18546428560601e-05
-1.95465117531037e-05
-1.08048750418786e-05
-2.75779486985447e-05
-6.43670073066223e-06
-2.31260513095457e-05
-2.32682989626963e-05
-2.98873285396244e-05
-1.43749062411011e-05
-2.57114962924073e-05
-3.6343956917404e-05
-1.83905125124071e-05
-1.44782517799584e-05
-3.94566971452286e-05
-2.74568033943367e-05
-1.58991942251466e-05
-3.35853474859395e-05
-6.79374972952473e-06
-3.90650707134425e-05
-1.45209950611148e-05
-2.17140716559897e-05
-1.45460403019054e-05
-2.94565846713533e-05
-2.17414029362825e-05
-1.57414143836448e-05
-1.9008211088686e-05
-2.77743474681769e-05
-1.62304322692128e-05
-1.23799444396502e-05
-2.10264657864609e-05
-2.66697351870309e-05
-3.21230172184916e-05
-1.03708662490088e-05
-1.67692846728244e-05
-2.10421116700961e-05
-9.89023706386697e-06
-6.05643954988426e-05
-3.08306208954712e-05
-1.19153844685866e-05
-2.24700704491476e-05
-7.46137264064366e-06
-2.35646543111176e-05
-2.20662609034507e-05
-2.03208845258875e-05
-3.49736168046804e-05
-3.93135222263298e-05
-4.05037985142612e-06
-9.15299625855647e-06
-2.8844577659027e-05
-1.6527455996534e-05
-2.4045404107904e-05
-1.77989814867878e-05
-1.60392892845869e-05
-2.50136609783514e-05
-9.80339399875027e-06
-2.71821314843175e-05
-1.65184018732719e-05
-1.87936033005599e-05
-2.59007828955982e-05
-1.91116795499127e-05
-1.8870129699547e-06
-2.34221163994034e-05
-1.98256981513159e-05
-2.14008813369143e-05
-5.09727706224136e-06
-2.15136463190464e-05
-2.07107703222619e-05
-2.15991558618143e-05
-2.88827917202565e-05
-1.02164577804347e-05
-4.44779252335822e-05
-7.56742892595541e-06
-2.82794405733173e-05
-2.49621186470893e-05
-2.62590099266098e-05
-2.22484586655476e-05
8.8785823025365e-06
-1.50570471728731e-05
-2.28901791367057e-05
-2.27120661295906e-05
-2.325072010203e-05
-5.35597105071076e-06
-1.28384042583796e-05
-1.27752802837963e-05
-3.06997275903574e-05
-3.47799020800633e-05
-1.55245012443468e-05
-6.10815246880702e-06
-2.66324379700165e-05
-1.94108283824081e-05
-2.16184793282192e-05
-3.51404031064585e-06
-2.72688497864964e-05
-2.848308318144e-05
-2.37635454880053e-05
-9.8557900590965e-06
-1.44183343534786e-05
-3.54840965032061e-05
-4.59174340128653e-05
-2.26001994095792e-05
-2.13299269649072e-05
-2.55213415201202e-05
-1.1010900603258e-05
-4.07604208027372e-06
-1.69299043293952e-05
-2.83654744594143e-05
-3.32892679523917e-05
-2.3437848939532e-05
-9.63572724348636e-06
-3.17603719016912e-05
-3.39628143430489e-05
1.70127332185552e-05
-1.79224439722082e-05
-2.83450039783972e-05
-2.13975323200608e-05
-3.98306367701396e-07
-3.36211409495108e-06
-1.29951930812688e-05
-2.99184561687144e-05
-4.13052651978372e-05
-8.57801044447557e-07
-1.16988886734629e-05
-3.31745213797336e-05
-2.58062819827614e-05
-4.34575122242047e-05
-2.28663460724072e-05
-7.1401664048963e-06
-1.36252617968929e-05
-9.1712828601655e-06
-1.09310290140446e-05
-1.50502910550151e-05
-1.08828460581485e-05
-1.21566346713751e-05
-1.96197464182396e-05
-4.63615249589688e-06
-1.01003308398807e-05
-2.66161647017563e-05
-2.97417684426568e-05
-3.09576893575138e-05
-1.15567830929746e-05
5.03233809477711e-06
-6.91761842170942e-06
-1.86893460765638e-06
-1.6462465634283e-05
-1.69922963362704e-05
-2.55316494204215e-05
-2.77506776146844e-05
-1.62562461161897e-05
-1.46592752821725e-05
-1.46443364538794e-05
-1.35034734106866e-05
9.24659417863602e-07
-2.715976787849e-05
-2.82871827638902e-05
-1.3160604685453e-05
-4.05004105479806e-05
-2.14752302989781e-05
-1.05013365393308e-05
-5.58613354286735e-06
-1.52609139475892e-05
-2.94039687434439e-05
1.08795400819676e-06
-1.45636022641806e-05
-2.83886727489095e-05
-4.23506680710067e-05
-1.69717451532753e-05
-2.59610855798529e-05
-3.67091185122056e-06
-5.25101349788803e-05
-4.60749966448944e-05
-2.05861404525699e-05
-2.60367540839109e-05
-4.87714731414013e-06
-1.68729923951105e-05
-4.52012612165442e-05
-3.41093086934943e-05
-1.11432288736104e-05
-3.9264625594879e-05
-8.9717844891923e-06
-1.67543588797293e-05
-4.17331096324296e-05
-1.5863140196464e-05
1.24484097770442e-05
-1.02421921347186e-05
-3.70575496818988e-05
-3.37582225971433e-05
-2.23325322192525e-05
-1.86886023905767e-05
-5.30557642220528e-06
-3.27750625975831e-05
-1.0862103733013e-05
-2.09078180094061e-05
-1.94875574790925e-05
-1.46768232579365e-05
-1.14323888888055e-05
-1.19241129423994e-05
-2.77017315351487e-05
-2.18818819896434e-05
-2.30567202816859e-05
-2.46536989949538e-05
-1.55410244296763e-05
-1.94969345879386e-06
-3.73519224339248e-05
-2.47679896625924e-05
-1.52091282681974e-05
-3.8218073402207e-05
-1.57466926558459e-05
1.52161649539614e-05
-2.16669648167416e-05
-2.23095915498101e-05
-3.54755057036562e-05
-2.60619046653685e-05
-3.09805641481978e-05
5.99433013522177e-06
-2.12767357056871e-05
-3.01497930495277e-05
-2.97970586622176e-05
-3.8358332082059e-05
-5.92649157468335e-06
-9.58804481007791e-06
-2.21275710912481e-05
-1.96495268818252e-05
-2.29731336449814e-05
-4.5096042789715e-05
-3.09523581958607e-05
-2.21274479436467e-05
-3.35445241623199e-05
-3.44101590414856e-05
-1.66129986819582e-05
-4.44608833109792e-05
-1.31687812509e-05
-4.23186394766865e-05
-2.82278447521719e-05
-7.86320846133639e-06
-1.24449071915449e-05
-1.2773912451061e-05
-5.92877516341965e-06
-1.3993709098468e-05
-1.63292675585522e-05
-1.90451899634098e-05
-7.67245616478695e-06
-2.7430218850276e-05
-3.72409918876249e-05
-2.48805227148458e-05
-1.99918829296188e-05
-2.85928293962547e-05
-2.04617584578337e-05
-1.86023021772392e-05
-2.62620722588299e-05
-1.9602282381724e-05
-2.51750476987243e-05
-2.37816485745379e-05
-1.19373516140274e-05
-2.34768040146585e-05
-1.84627620415202e-05
-1.45153427259005e-05
-2.74178058219664e-05
-1.99574247126298e-05
-4.26530623763145e-06
-2.63241936756758e-05
-1.777697524632e-05
-8.57330389091261e-06
-2.43403444181997e-05
-1.47056803673236e-05
-1.490409934697e-05
-3.07836917907554e-05
-2.74466180610912e-05
-1.97325558353855e-05
-2.97276062857019e-05
-7.49825638362835e-06
-4.0023822977686e-05
-2.09890765431938e-05
-1.15436718214522e-05
-4.84484487610901e-05
-2.33690626737765e-05
-2.99414203603709e-05
-3.40236503300334e-05
-1.45308219700461e-05
-3.62552496568851e-05
-1.97671410424376e-05
-2.23986400939521e-05
-2.12752662099638e-05
-8.51679383066468e-06
-8.5798819528445e-06
-1.53947568353506e-05
-1.4101658292865e-05
-1.35011582897752e-05
-6.80286638182347e-07
-1.30583301672733e-05
-2.2944084004357e-05
-2.24857542677352e-05
7.3888767319829e-06
-9.22326825194175e-06
-1.85869401753871e-05
1.43670269227148e-05
1.81751442407077e-06
-2.1791439814601e-05
-2.50119344124038e-05
-2.0103826976632e-05
-1.90156709666251e-05
-4.7195702860593e-06
-3.16188205715667e-06
1.25796483531901e-05
-2.07587113156169e-05
-2.31377928271235e-05
-2.41003094290892e-05
-3.65790028668362e-05
-4.72558342315769e-05
-2.16688771980796e-05
-4.18104696782581e-05
-3.01105401890647e-05
-5.43995373889808e-06
-2.59270024614346e-05
-1.25955093224755e-05
-4.36775024377217e-05
-1.74672602598797e-05
-2.27378571009674e-05
-1.74285637390588e-05
-2.00875623478088e-06
-3.73650569747525e-05
-4.941741892294e-06
-1.93680648701501e-05
-1.30488573504022e-05
-2.18099070472967e-05
-3.33019221100064e-05
-2.55386940003062e-05
-4.12621828857603e-06
-9.13687393812626e-06
-1.25807398223458e-05
-5.1220326499697e-05
-1.22045178489296e-05
-1.79657645544681e-05
8.45360786685725e-06
-3.30768235391009e-05
-1.01151587580894e-05
-1.35321527278592e-05
-1.29471070533101e-05
-1.30679087399235e-05
-2.01672194591194e-05
-3.48148422149392e-05
-2.77856364644153e-05
-3.35379266767904e-05
-2.30449536452084e-05
-1.36890669695518e-05
-1.50012707385222e-06
-2.44484706343754e-05
-1.98085400099601e-05
-2.78040820741523e-05
-1.84538495844381e-05
-2.36693584564105e-05
-5.54765489963443e-05
-2.91956981862915e-05
-2.06370072920139e-05
-4.94396813672621e-06
-3.11993955114159e-05
-2.82116916063637e-05
-8.0727141455062e-06
-2.79362541464793e-05
-4.96931770098194e-05
-5.13832327661639e-06
-2.26263241137583e-05
-8.93002740003339e-06
-1.36388244571964e-05
-3.53052166025445e-05
3.80769733328604e-06
-1.5698406805349e-05
2.24618301335417e-06
-2.776753059229e-05
-1.18637443588109e-05
-1.13474376380779e-05
-3.04887073620538e-07
-1.13851218869525e-05
-3.27262111163562e-05
-2.7645125662621e-05
-3.42672816792838e-05
1.94730266914414e-06
-9.08862283949308e-06
-2.37421608935348e-05
-3.59211077386461e-05
-2.79499101885237e-05
-7.5766509988214e-06
-2.36358789109362e-05
-3.11104020040635e-05
-4.85648166738252e-05
-3.76675829788673e-05
-4.61354966492519e-05
-1.29441931891906e-05
-8.81700975560329e-06
-2.72484764376832e-05
-3.98814545944994e-05
-1.29211107147752e-05
-1.15219093363021e-05
-3.47129583388601e-05
-2.04107525517243e-05
-3.59652804809191e-05
-1.06760953090484e-05
-3.10713886442521e-06
-4.08815841163438e-05
5.92046940466621e-06
-5.26803455150608e-06
-4.59831884520543e-05
-8.0384956595467e-06
-6.22304327022538e-06
-1.29104344722904e-05
-3.79826517936009e-05
-4.05247634660914e-05
-4.59434672753294e-05
-2.41049892162181e-05
-1.57218588560239e-05
-2.07452495790069e-05
-3.54131995616759e-05
-1.32882271351003e-06
-2.01731605004936e-05
-1.74256202412134e-05
-1.83210889397504e-05
-3.72823369298194e-05
-1.19147240209896e-05
-1.69151097234322e-05
-8.31718543188658e-06
-7.1396320144579e-06
-9.17815809387839e-06
-1.21536152663278e-05
-1.93792348847845e-05
-1.15469704793129e-05
-3.01132673394812e-05
-3.19370062050055e-05
-3.93191331839734e-05
-1.52928949805765e-05
-1.63689237453145e-05
-2.99134338441032e-05
-3.75341483571464e-05
-2.02336100005129e-05
-1.16773695288389e-05
-1.14475081058788e-05
-2.49429084405294e-05
-1.37962190601145e-05
-3.75381645699968e-05
-8.96085593518895e-06
-1.81628997859838e-05
-3.22498001080128e-05
-2.10146308930108e-05
-2.64886108097238e-05
-7.24188304600008e-06
-9.17796298397653e-06
-3.22347240257723e-05
-3.01846589678741e-05
-3.53146574141886e-05
-1.36591675047719e-05
-2.27801814363917e-05
-1.57244258858364e-05
-1.90538419010275e-05
-3.32617189003037e-05
-3.58792758271511e-05
-1.10510432339299e-05
-9.35918215437484e-06
-2.48815857257182e-05
-2.81578966686895e-05
-1.37376448366722e-05
-2.95000023047695e-05
-1.91532561518321e-05
6.62014468944285e-06
-2.55984368750336e-05
-3.11275134368779e-05
-1.66493828726917e-05
-3.00578648251093e-05
-1.15431233067962e-05
-1.06944041888939e-05
-2.85281635195707e-05
-2.8023959997563e-05
-2.03234137353145e-05
-4.35190947199363e-05
-1.05871896115938e-05
-3.89068838160488e-06
2.17565773428804e-06
-1.26178239641028e-05
6.12361028636904e-07
-2.1531984723291e-05
-3.34747424739023e-05
-4.03566124653584e-05
-1.90668260996411e-05
-4.68472509394812e-05
-2.05307906586536e-05
-1.95950592532119e-05
-8.35563730748844e-06
-6.48154746623976e-05
-2.22578272184203e-05
-2.1382778420457e-05
-3.11029918101807e-05
-3.3450652010296e-05
-2.04510906470163e-05
-3.0228435216661e-05
-2.77976457206463e-05
-1.84137200018464e-05
-1.12351120194106e-05
-2.98658031351024e-05
-3.18358104320788e-05
9.71358810884931e-06
-2.60644358521558e-05
-3.28600144359178e-05
-2.88399565446492e-05
-4.27979047449831e-05
-4.98798331547703e-05
-4.33611390854888e-05
-1.24930698173523e-05
-4.1706689261708e-06
-4.33587792775081e-05
-1.79980928720128e-05
-3.08346859283553e-06
-1.26628817833352e-05
-4.57180243181675e-06
-2.49202423807402e-05
-1.6222561892322e-05
-2.16698315162201e-05
-2.95549932237601e-05
-1.10943550584689e-05
-2.58423679511943e-05
-2.81385293198909e-05
-2.81718744320506e-05
-2.50965160380901e-05
3.41039637206455e-06
-1.06439219209051e-05
-2.45340189207398e-05
-3.61725647016379e-05
-3.5900060611746e-05
-1.88517248615542e-05
-3.02880296138655e-05
-3.46331880269793e-05
-1.15101933468477e-05
-1.87821392331209e-05
5.51199823092814e-07
-2.79510670956691e-06
-1.62125493019136e-05
-1.45225388267068e-05
-1.27951416291573e-05
-2.79995611487294e-05
-1.93562743730085e-05
-1.81005905491961e-05
-2.21458179797188e-05
-4.44653884386144e-05
-9.27451028646336e-06
-1.1081189682627e-05
-2.62701541133315e-05
-2.49364799379245e-05
-1.16724544719229e-05
-9.16210497602659e-06
-2.53901840351045e-05
-1.06157923689138e-05
-3.07457582125648e-05
-7.05408799248402e-06
-3.1633641043125e-05
9.29009806328002e-07
-1.38117978304868e-05
-3.71285175663777e-06
-3.42282398818834e-05
-1.68281712174462e-05
-1.89517063022226e-05
1.42113871619173e-06
-9.59231606233489e-06
-4.48955455576236e-05
-3.01878639723047e-05
-3.58618707263905e-05
-1.09527549894593e-05
-2.44308444848881e-05
-3.92134028917356e-05
-2.01964137862646e-05
-1.14860531460543e-05
-9.3345378337504e-06
-3.15045660214689e-05
-3.33557089079642e-05
-1.21751638822869e-05
-2.59907586541103e-05
-2.51636490410731e-05
-4.00769433318003e-05
-1.91575282613811e-05
-2.53340680631825e-05
-2.84813508664291e-05
-1.5898609289818e-06
-2.3013280118947e-05
-8.74173372012075e-06
-2.62675170250978e-05
-2.56380057597433e-05
-2.97189687271053e-05
-2.3216722097786e-05
-2.32594619129379e-05
-3.92737477760522e-05
-2.06516278612371e-05
-3.09445277193461e-05
-2.28414374756253e-05
-1.71188231080821e-05
-4.4261447987257e-05
-8.44175820143291e-06
-5.15941326326721e-06
-3.51986242426246e-05
-1.11406521098527e-05
-2.14960825026207e-06
-3.45619523311847e-05
-1.77492201240085e-05
-1.87137521210413e-05
-1.60517880993078e-05
-4.33085329932707e-05
-6.35927895316804e-06
-1.78068350489923e-05
-1.15130381558658e-05
-1.50234171329616e-05
-1.83377353316218e-05
-1.56150859970756e-05
9.57897558805914e-06
-1.61826064212052e-05
-1.07299815168187e-05
-3.09182008873687e-05
-1.90126376142038e-05
-1.62954423387318e-05
-1.22210096712763e-05
-1.85256523059354e-05
-6.72246632481866e-06
-2.90551635752024e-05
-4.08234147500116e-05
-3.16914769370418e-05
-5.79667137876835e-06
3.63832140711103e-06
-6.69026019311844e-06
-2.7782254920101e-05
-3.36524965705782e-05
-1.09973978715318e-05
-1.28859452767344e-05
-1.58825566718491e-05
-1.66358231295506e-05
-6.47893996092922e-06
2.80011117326453e-06
-6.84124663005072e-06
-1.57839307225147e-05
-3.52939394047797e-05
-2.51725184966843e-05
-2.20198160067957e-05
-2.79766721270732e-05
-1.16797697288774e-05
-4.66065172568663e-06
-2.22672933150219e-05
-2.65421564771324e-05
-1.83880567862959e-05
-1.35445390316778e-05
-8.65039062431973e-06
-1.50353009439615e-05
-2.64306789258783e-05
-2.4728034929767e-05
-2.7831572658108e-05
-2.05383750688645e-05
-2.24692381196055e-05
-5.63618916322373e-06
-3.17916947751644e-05
-1.57664221635926e-05
-1.33593690810924e-05
-4.49032336251582e-05
-2.59422992454421e-05
-1.49954758336867e-05
-2.10444588451997e-05
-1.55367131181759e-05
-2.23702013912299e-05
-3.23316749868075e-05
-2.23396384196024e-05
-7.69112894075708e-06
-1.32520264750011e-05
-4.63106779931784e-05
-6.67327262822888e-06
-1.8606020032231e-05
-2.79695054516578e-05
-1.77858328484081e-05
-4.73187581154307e-05
-3.42342374719417e-05
-3.20970559057792e-06
-5.22990536923427e-06
-3.97615542315655e-05
-3.45284071730251e-05
-3.72002005025953e-05
-2.81199578949453e-05
-8.18575449631793e-06
-2.63823787375872e-05
-1.61693352730151e-05
2.9011350049322e-06
9.67506566567893e-06
-3.41947110870721e-06
-3.10019752406115e-05
-2.46678721782752e-05
-2.81878356367678e-05
-2.25766054831084e-05
-2.30950953410492e-05
-1.7629774961627e-05
-1.27292132691361e-05
-1.82076151270396e-05
-3.19030932915455e-05
-3.0253922948399e-05
-2.82774616844e-05
-2.27211274010632e-05
-1.46156235259274e-05
-1.27231744604852e-05
-1.4187045905861e-05
-3.22435592894294e-05
9.60827646330459e-06
-2.41567004364569e-05
-1.32220003857813e-05
-8.30373037836752e-06
-1.66541277844085e-05
-1.5441148721939e-05
-2.05050171565142e-05
-2.31359788648091e-05
-2.82642316216158e-05
-2.2819930295819e-05
-2.36060754470865e-05
-3.11584393860368e-05
-1.62345895086109e-07
-5.71341166399694e-06
-2.88509487392586e-05
-3.62293094929026e-05
-9.08753704909852e-06
-2.57678992078776e-05
-3.9723756537781e-05
-2.20254930492854e-05
-2.45226118700761e-05
-3.73041596502649e-05
-1.76708618595564e-05
-3.03392753441501e-05
-3.42126883636045e-05
4.1884500186927e-06
-1.9239531109582e-05
-9.55893550364591e-06
-2.22603095517399e-05
-1.08630217358237e-05
-2.78436477861073e-05
-2.70722170956844e-05
-4.37694736546893e-05
-2.91840508733861e-05
-3.54803228810938e-05
-4.17078061886316e-05
-3.18341195451789e-05
-3.19416608320224e-05
-2.70052240038558e-05
-3.32080940898247e-05
-1.31488101556081e-05
-1.58260112529414e-05
-2.65374561179478e-05
-3.2917542528095e-05
-3.23387659852671e-05
-1.99848527239549e-05
-2.94107430126379e-05
-1.90950887455615e-05
-1.42784282937823e-05
-1.26627612950376e-05
-1.08635986668097e-05
-1.92573381655828e-05
-2.26672095723098e-05
-1.03621051294443e-05
-6.5332803317552e-06
-3.16241482581564e-05
-2.44573183083531e-05
-2.51018247173481e-05
-1.26298614668141e-05
-3.3053639283981e-05
-2.85401615471623e-05
-3.79777886627142e-05
3.50813546819261e-06
-1.4075795223003e-05
-2.77434729963425e-05
-3.34379854653948e-05
-2.73202556878678e-05
-1.90961115945362e-05
-2.81896421647564e-05
-7.92298690021425e-06
-1.41595447744167e-05
-6.69414472035705e-06
-4.63413284062454e-05
-2.65764886741043e-05
-1.26716509530962e-05
-6.71162126261664e-07
-1.05284992105287e-06
-3.18091019717393e-05
-1.94415176287058e-05
-1.57690667981696e-05
-2.62127543852241e-05
-1.94302887122886e-05
-3.33458500616608e-05
-2.47545941139855e-05
-3.51542061630221e-05
-3.1544993587987e-05
-2.09544599762521e-05
-4.32636721134302e-05
-3.38561470800721e-05
-1.74413187193862e-05
-8.00461180556998e-06
3.45802066128121e-06
-1.12129774379568e-05
-2.53190972971322e-05
-3.99352102422408e-05
-2.62875095549089e-05
-8.42948199773127e-06
-9.66096879124281e-06
-1.91618260365246e-05
-2.84789365479486e-05
-6.53678772656517e-06
-1.83521778132389e-05
-7.82445874745838e-06
-1.82866948017689e-05
2.2577995540839e-06
-1.33200055617836e-05
-7.44507107893441e-06
-1.68790914882389e-05
-1.60659091373134e-05
-1.13936016547269e-05
-2.11130201854274e-05
-2.99735390652095e-05
-1.79308826285196e-05
-3.19256787229599e-05
-3.08034238953183e-05
-2.82966472336964e-05
-3.76435146708566e-05
-1.41721105360538e-05
-1.22124049966673e-05
-8.52489084040392e-06
-2.73113196619563e-05
-2.54825522467187e-05
-1.50539932162524e-05
-1.25504991982151e-05
2.88204412776698e-06
-3.92604895174184e-06
-1.13725378343215e-05
-4.29636007998958e-06
-2.79743122901775e-05
-2.14628078953417e-05
-1.08566021778054e-05
-1.51547376489639e-05
-1.71469975292088e-05
-2.10306277679953e-05
-1.20200414452129e-05
-1.11614096480536e-05
-3.20154000671396e-05
-2.9154769166145e-05
-3.18402148250028e-05
-1.5422563476538e-05
-1.43536938470905e-05
-3.62890569912486e-05
-1.55065284067244e-05
-4.54198136374238e-05
-8.00290166870106e-06
-1.96329357362194e-05
-2.43309433715813e-05
-1.8218339834164e-05
-1.37177007637093e-05
-9.49107401005648e-06
-3.51872187032611e-05
-3.2063344447405e-05
2.24472413774059e-06
-1.73444147888385e-05
7.26325806787861e-06
-1.05885160357204e-05
-7.49228553214844e-06
-1.86967590183636e-05
-1.78121281643227e-05
-4.55445611318158e-06
-3.03943383495906e-05
-2.9486272835885e-05
-2.46457155132874e-05
-6.63163226257675e-06
-2.81787522508152e-05
-1.69736342617828e-05
-2.38052045590194e-05
-1.03895599842628e-05
-2.34765707701668e-05
-3.89465852493278e-05
-1.52880834237845e-05
2.67208180294021e-06
-2.44368519342559e-05
-1.54381632925664e-05
-2.72279223418007e-05
-1.72927612032335e-05
-1.17282765141359e-05
-5.88322026461184e-06
1.12133049872117e-06
-1.7157846622643e-05
-7.11347499032053e-06
-2.62811767164467e-05
-3.00123367398434e-05
-2.17293387508086e-05
-1.79973622299994e-05
-4.41281828169021e-05
-1.41522813719838e-05
-2.24800089892152e-05
-3.94269272296917e-05
-1.98581972097803e-05
-9.84712623539509e-06
-3.86626805062351e-05
-3.23036341219427e-05
-1.80987730391298e-05
-3.20602979505953e-05
-4.28028150218068e-05
-1.88249476578998e-05
8.44689180702833e-06
-3.85234719898656e-05
-6.3762121409297e-06
-2.41362586838254e-05
-5.15908065443981e-06
-2.50376094499734e-05
-2.26505534185284e-05
8.96452702521111e-06
-1.9980279454042e-05
-2.20397815687303e-05
-9.67772729047997e-06
-3.85468830170205e-05
-2.2258894291095e-05
-2.03111781621602e-05
-2.97973567606019e-05
-2.71355962902874e-05
-2.84786053070633e-05
-3.36324148973035e-05
-3.56236462869215e-05
-2.83675220439048e-05
-2.66128409963217e-05
-1.49940354889324e-05
-2.35831730001258e-05
-1.48484403417281e-05
-3.30931590219064e-05
-7.80540556294281e-06
-1.67168939922672e-05
-1.23558479888103e-05
-1.13311506698162e-05
-1.6105443121574e-05
-1.57912865291899e-05
-6.00778282193155e-06
-1.69237586276328e-05
6.57337337069992e-06
-1.29244458104978e-05
-2.56984011781398e-05
-2.84513335886253e-06
-3.29627508892379e-05
-2.35436730553268e-05
-1.20036167331178e-05
-2.84858795161927e-05
-2.23045292273217e-06
-2.73845105251556e-05
-3.15621307836301e-05
-1.33542138470104e-05
-3.26205596409627e-05
-8.0066995159383e-06
-2.43012489437518e-05
-2.05379641222559e-05
-1.6515008687527e-05
-2.05984689801619e-05
-1.41198029706481e-05
-1.59055702550711e-06
-7.58743691788785e-06
-2.36777291535038e-05
-1.50185952509526e-05
-8.23683296471126e-06
-8.47551560531855e-06
-2.31582493175868e-05
-1.44917161844199e-05
-1.76585492017773e-05
-2.45586189671761e-05
-1.5202758367027e-05
-1.7159112814898e-05
-1.30697855895632e-05
-3.29308992198011e-05
-1.50136225007713e-05
-1.15142031813666e-05
-2.268586471842e-05
-4.67303800146187e-05
-2.85233912199979e-05
-1.74615769186587e-05
-8.34300947311825e-06
-9.10741327399171e-06
-2.85435189078103e-05
-2.37803652010989e-05
-3.13817656653263e-05
-2.45099536439185e-05
-1.97976765141544e-05
-1.96605379037894e-05
1.70426574643685e-06
-5.59736973228123e-06
-2.37489397596596e-05
-1.68942195093815e-05
-1.77222842540753e-05
-1.52824893800589e-05
-4.58529348569136e-05
-1.82373235294156e-05
-3.97920642834418e-05
-1.24919348323175e-05
-3.56959991753005e-06
-2.25486822759572e-05
-2.07704188257021e-05
-7.57469244857633e-06
-2.58711631612142e-05
-3.37204046117021e-05
-7.78619162264173e-06
-3.63252696698369e-05
-2.53853604586381e-05
-1.65923047504503e-05
-7.51955181391176e-06
-2.52930335968399e-05
-3.48476477107839e-05
-2.35247020470938e-05
-3.29934032993552e-05
-2.69560894494404e-05
-1.06765061541302e-05
-3.69170377305715e-05
-8.78165092402377e-06
-7.38342730801718e-06
-2.12344390444996e-05
-1.29954059728249e-05
-2.13607990835051e-05
-1.41139479983794e-05
-2.10421011893878e-05
-1.41931610636627e-05
-3.45081977030254e-05
-4.31434785236931e-05
-3.3847826083793e-05
-2.87473657491419e-05
-1.47413430908153e-05
-8.71683882692557e-06
-2.09276461038718e-05
-3.60949333329468e-05
-2.63103449393862e-05
-9.43256447882626e-06
-2.03763585230608e-05
-2.79449381182897e-06
-1.94638696658951e-05
-4.56260005383182e-05
-3.66922899996319e-05
-7.67173801578098e-06
-3.30747328976466e-05
-1.31615097112283e-05
-2.52809221244912e-05
-1.9254193537329e-05
-4.59996836112229e-05
-4.32701729791535e-05
-1.97182386005243e-05
-2.4645504505219e-05
-5.32434900152842e-06
-3.76537381003349e-05
-2.68388999664904e-05
-2.1509371968713e-05
-3.35751433221342e-05
-3.34887476708237e-05
-3.47652197060002e-05
-3.64868727646972e-05
-5.81750457665321e-05
-1.88234247737116e-05
-2.52506724717747e-05
-2.11241330477715e-05
-4.99533813191627e-06
-3.2923934139457e-05
-2.96842950509582e-05
-9.2870718003555e-06
-1.78440485726325e-05
-2.37454644064137e-05
-9.58009283201496e-06
1.12560523728932e-05
-2.12778607738711e-05
-2.52737627168961e-05
-3.30320865536272e-05
-3.10528415754944e-06
-2.36098236809213e-05
-2.16917521554205e-05
-2.32324585918499e-05
-1.45042634214274e-05
-2.29354692049195e-05
-1.41068928028387e-05
-3.684467375218e-05
-1.46096745009897e-05
-1.16687847105177e-05
-4.04399166498485e-05
-3.48171210506806e-06
-8.75390350582703e-06
-2.22883247550002e-05
-4.04354642737973e-05
-1.20251183615229e-05
-1.07152582575731e-05
-4.08887730036075e-05
-1.47948590050465e-05
-3.11946376361514e-06
-1.39024086883894e-05
-2.32474947089517e-05
-2.64541457423608e-05
-2.94223991360069e-05
3.12606138288203e-06
-2.50781391223549e-05
-1.21741795375465e-05
-2.41407316560397e-05
-1.90519912258325e-05
7.66880049914635e-06
-1.95482884202223e-05
-1.20661949851658e-05
-3.93116900250899e-05
-1.50964279767611e-05
-1.71133958237569e-05
-2.40578357823284e-05
-2.82717627172534e-05
-1.97815062675768e-05
-4.99871187818162e-06
-2.31868935452822e-05
-2.01761964534168e-05
-1.08781494017238e-05
-9.41769615228987e-06
-2.94744473523454e-05
-1.85404470980618e-05
-3.58256738186592e-05
-4.26097911871282e-05
-3.34250206541004e-05
-5.35620373413347e-06
-5.17694400726471e-06
-2.01515450317744e-05
-2.37569348107488e-05
-1.65034505765539e-05
-3.56210483525655e-05
-2.30153537390857e-05
-1.81222478293319e-05
-1.0816392605182e-05
-5.95146463548601e-06
-2.80759513675782e-05
-1.20929166564968e-05
-1.48274919048233e-05
-2.14976027587783e-05
-1.50982049852138e-05
-6.71955977008536e-06
-1.55687611415933e-05
-1.58220986200284e-05
-1.45986946665045e-05
-3.06890986120412e-05
-2.3576734618141e-05
4.72270881980502e-06
-1.7705514072902e-05
-1.71553158160045e-05
-9.450657574231e-06
-8.25782648592688e-06
-2.81764101458094e-05
-3.20297295949504e-05
-2.75648444482151e-05
-2.49200426825842e-05
-3.16806825904428e-05
-8.07114200995308e-06
-2.4456419584886e-05
-3.24776693671378e-05
-4.83014775518595e-05
-2.77026254953309e-05
-1.79814865620564e-05
-2.90832385189957e-05
-1.6669051757487e-05
-1.11137718420548e-05
-1.3467836263898e-05
-3.23338868771111e-05
-1.28773117213818e-05
-1.19690364512251e-05
1.68489937475325e-05
-5.91746053293355e-06
-2.61628380310369e-05
-2.63993867241909e-05
-2.44612520597207e-05
-2.90099103239008e-05
-1.60116061428541e-05
-1.42069421968701e-05
-3.21082753394169e-05
-2.98059201559912e-05
-1.60252740734335e-06
-1.60597682352492e-05
-1.3858532312353e-05
-3.04426954127636e-06
-6.05303994378405e-07
-1.75785045846311e-05
-2.01090517413453e-05
-3.10758772205913e-05
-1.10162147563112e-05
-1.81564316311869e-05
-3.85950284189051e-05
-8.93232649967109e-06
-2.2811967305791e-05
-2.40222377072937e-06
-9.03947096742319e-06
3.57684805984682e-06
-3.02163575115011e-05
-3.10620525361145e-05
9.6398629661987e-06
-1.90153120535715e-05
-2.1752101745668e-05
-1.31647025278347e-05
-1.12839420135972e-05
-6.62356912425652e-06
-2.09897989777865e-05
-5.20320077134084e-06
-3.56139538404233e-05
-1.88953652843412e-05
-1.47387216470246e-05
2.24821519303834e-06
-1.99516012998535e-05
-2.42892627896768e-05
-2.37312000794625e-05
-2.73519812770473e-07
-4.53895161548108e-05
-3.48881383229652e-05
-2.78836200381615e-05
-3.43171417754676e-05
-2.15056989819024e-05
-4.24445727428675e-08
-2.99067976866892e-05
-3.17659560991288e-05
-1.5775040983607e-05
-8.87848554995395e-06
-2.86887754554572e-05
-3.3562661658811e-05
-2.87125255913683e-05
-2.0669132403207e-05
-3.0684508117653e-05
-3.19937074952028e-05
-3.16974078654341e-05
-9.53924795774743e-06
-1.21139994553125e-05
-8.38915438197768e-06
-1.71300711564987e-05
3.20376210099803e-06
-2.26902227670617e-05
-2.38494919975064e-05
-2.76920338975575e-05
-1.70911534544475e-05
-3.2864185014202e-05
-2.03905972322348e-05
-2.88383502525093e-05
-2.56291922821871e-05
-2.47443350106898e-05
-1.83756329009761e-05
-1.41147438390402e-05
-1.6397765454908e-05
-2.70826283444224e-05
-2.24391329917536e-05
-1.83827510841152e-05
-3.06319740926704e-05
-2.48289939834444e-05
-1.92977359311447e-05
-1.65048346238771e-05
-2.96988988894867e-06
-1.833889278454e-05
-1.40828358770163e-05
-1.79022051734195e-05
-3.41495371772996e-05
-2.43694681302277e-05
-7.77623043996737e-06
-1.54152335249704e-05
-2.34820768367131e-05
-3.19059995567678e-05
-1.09798415865753e-05
-3.07799195178328e-05
-1.72025145900184e-05
-2.95835028949606e-05
-3.30755924703885e-05
-1.08876589604387e-05
-3.11745865427933e-06
-2.63363627905392e-05
-2.91542541485994e-05
-3.81351326931559e-05
-3.19010676498498e-05
-4.86681638809598e-06
-2.15071666641785e-05
-1.85181466088863e-05
-5.911739581054e-06
-1.43030193612717e-05
-3.08105210376784e-05
-2.54502626723503e-05
-3.66789281812626e-05
-6.64002305349833e-06
-3.53758738024454e-05
4.06273339857037e-06
-6.19612465320738e-06
-1.11762971008916e-05
1.94077419779326e-06
-3.87934938085798e-05
-5.00263633325238e-06
-6.85693463314518e-06
-7.06484922678073e-06
1.64052716774152e-06
-1.09527825052585e-05
-2.33651498504253e-05
-2.81861552500941e-05
-2.51083424511215e-05
-1.77776684839668e-05
-3.04836159820135e-05
-3.35534202705558e-05
-2.71526093714702e-05
-2.17558063501438e-05
-2.65892940517128e-05
-1.10891734598119e-05
-4.18572625091089e-05
-9.25831591944713e-06
-3.84353019083455e-06
-1.86874042931993e-05
-3.22117736482774e-05
-9.44086529977528e-06
-2.92976889280496e-05
-2.70310890373587e-05
-1.70699154466883e-05
-9.91173370023395e-06
-1.81812771567453e-05
-1.81194075934532e-05
-2.81717083567653e-05
-2.65151843971583e-05
-4.15873169357803e-05
-1.91774243015902e-05
-2.79496788402934e-05
-2.36591487111488e-05
-2.06504366607777e-05
-3.08377444263118e-05
-2.7280757409874e-05
-4.01741708668615e-05
-3.17261254459163e-05
-3.17645584101877e-05
-1.36673348292639e-05
-1.71521888144446e-05
-4.84905670242253e-05
-3.62737230377783e-06
-1.95899782306226e-05
-1.70021520911443e-05
-3.17267156916257e-05
-3.11131816137526e-05
-2.09713336249983e-05
-2.11502979559697e-05
-4.85065419606747e-05
-1.9221593073991e-05
-3.42518655171921e-05
-1.10399347442158e-05
-2.75021704360852e-05
-1.76132455516456e-05
-1.00039161697334e-05
-1.22065715179154e-05
-1.17429380844286e-05
-1.29349692427076e-05
-2.66313880107745e-05
-3.01190972686035e-05
-3.26097641199742e-05
-1.14720699508961e-05
-1.31479016134999e-05
-1.7362467854372e-05
-1.60948904765371e-05
-8.74545518926788e-06
-5.59599221896961e-05
-2.99996993298427e-05
-3.0738054557035e-05
-2.70889994717302e-05
8.47077162116195e-07
-3.27892489984367e-05
-2.54983865069742e-05
-3.81615702604455e-05
-2.96930803896368e-05
8.12879169539691e-06
-1.60010479339751e-05
-6.37373597121301e-06
-2.13805483732883e-05
-7.44334091504987e-06
-1.32069388148783e-05
6.40818086637455e-07
-2.16841515931765e-05
-3.01339085027781e-05
-8.39077269947858e-06
-3.46788304705959e-05
-1.06791170200616e-05
-7.49572833078369e-06
-2.42900188152327e-05
-1.44145452575383e-05
-1.48812877205862e-05
-1.5843818692189e-05
-1.4344472193449e-05
-1.07742339363347e-05
4.68158422501416e-06
-1.73696285987044e-05
-2.96989925676698e-05
-1.09329111405479e-05
-3.0715806096111e-05
-1.85949546629212e-05
-2.21491213708286e-05
-3.61166337838652e-05
-2.95303755786348e-06
-1.9045964185188e-05
-2.40194241638589e-05
-6.30830627237199e-06
-2.19919214080719e-05
-2.4505042036742e-05
-3.32138382968245e-05
-2.14331108937889e-05
-1.80008777545496e-05
-4.15948256447601e-05
-2.52305998600898e-05
-2.85356527200839e-05
-2.68062128564476e-05
-1.41532971514713e-05
-2.12041705234517e-05
-3.56911149760732e-05
-3.8002536279848e-05
-3.89269047684656e-05
-2.66918585545979e-05
-1.04336008682141e-05
-1.17832250260337e-05
-4.55215674053102e-06
-1.40005176602477e-05
-2.27520377027326e-05
-1.31442349035995e-05
2.80884580222274e-07
5.46396447943272e-06
-4.28796456500931e-05
-2.76423178793911e-05
-1.93907321439431e-05
-2.16540990314364e-05
-1.97099834187993e-05
-7.76434118979653e-06
-1.79751172119719e-05
-1.50292035120425e-05
-1.8620486540616e-05
-2.44050433161135e-05
-2.15468714023138e-05
-2.53689846227633e-05
-2.11641152706066e-05
-8.53590639227608e-06
-2.5797804692711e-05
-7.28777792552031e-06
1.14481420347229e-05
-2.19864076155314e-05
-2.16735916416762e-05
-1.79237579027963e-05
-1.53138200833656e-05
-3.62586694053232e-05
-3.30350420271435e-05
-4.99372775108648e-05
-1.68086354320235e-05
-4.67751071217302e-06
-2.92030614062548e-05
-2.09257156269969e-05
-2.72939600276737e-05
-5.5346148225868e-06
-6.28930077846626e-06
-1.90184799385941e-05
-3.40027999524171e-05
-9.70424826460073e-06
-1.11561891210264e-05
-1.61312914030843e-05
-1.6691582027687e-05
-1.80014715532744e-05
-3.42995101684973e-05
-1.95627478857436e-05
-2.31739706062232e-05
-9.71532078513334e-06
-4.20418407241027e-05
-2.20702761555502e-05
-2.619188160634e-06
-4.3603164747817e-05
-5.75069255455041e-06
-1.3333268855015e-05
-4.09584712472155e-06
-1.78497917603205e-05
-6.23566879043227e-06
-1.85127499797328e-05
-3.26128322935351e-05
-4.70869560842523e-05
-2.2538894333188e-05
-1.00851638181499e-05
-2.83721218726362e-05
-1.73611095183936e-05
-2.85615456734906e-05
-1.82044225968172e-05
-2.11291875853948e-05
-2.58031037918429e-05
-3.25648708532025e-05
-1.63144759653216e-05
-9.57960578782025e-06
-2.28854252849488e-05
-3.74566627698803e-05
-3.13429709441886e-05
-3.47910276822036e-05
-2.73088209308064e-05
-1.07886431632895e-05
-3.24283615645092e-05
-4.14919633293318e-06
-2.53413986586689e-05
6.12690778823325e-06
-4.17380590063673e-06
1.11473652877151e-05
1.50748283875561e-06
-2.71059382974479e-05
-5.8359489404293e-06
-9.50261943608988e-06
-1.88444038957661e-05
-1.85980854111531e-05
-1.9918228929567e-05
-1.37240278255517e-05
-4.04417713088427e-05
-3.03388179055056e-05
-2.65116578174785e-05
-2.66548848108514e-05
-1.40453760031951e-05
-4.25979429075042e-05
-1.82832669131706e-05
-1.77426111110842e-05
-2.54552445420828e-05
-3.74455916361118e-06
-6.33677268245506e-06
-1.25982147973485e-05
-2.19608810631067e-05
-1.34905848841483e-05
-4.10487467156301e-06
-1.82006977799197e-05
-1.51067854277516e-05
-7.35433270119647e-07
-1.63635303226387e-06
-4.75165172028341e-06
-1.59157341559021e-05
-1.87606222964018e-05
-1.18586995220768e-05
-8.18388956682672e-06
-2.0319081788168e-05
-1.15279915479759e-05
-2.39441703301976e-05
-4.8247962260305e-05
-3.11775889140625e-05
-2.16879250362765e-05
-2.48749078164635e-05
-4.41830959154872e-05
-2.45835738494085e-05
-2.36168503222794e-05
-1.95283776834113e-05
-7.53447487953872e-06
-2.20548920754806e-05
-2.09408249753104e-05
-1.85547282090508e-06
-1.02087552125143e-05
-1.66161691241537e-05
-2.47389494106603e-05
-2.93140125587041e-05
-3.02458071761186e-05
-1.57797366403255e-05
-3.2422845198648e-05
-2.35677994769777e-05
-1.11010467678375e-05
-2.76823802315059e-05
-1.40271373731576e-05
-1.02039401939378e-05
-3.14244561136724e-05
-2.5930726588117e-05
-3.04605958897526e-05
-1.93924072969466e-05
-2.1306018430733e-05
-9.48804505184742e-06
-2.64343458847443e-05
-7.86953957610676e-06
-4.16050032320352e-05
-2.83283881214314e-05
-3.46093618803214e-05
-4.32511884029975e-05
-3.83000631622745e-05
-1.5836998634306e-05
-3.20647049666152e-05
-1.63487539288628e-05
-4.06715590884849e-05
-1.52230164453588e-05
-7.38579024254735e-06
-2.21186906338889e-05
-8.2438902105975e-06
-1.81777917580504e-05
-2.27271827432192e-05
-2.63633453955663e-05
-1.25551424572832e-05
3.05132340934101e-06
-2.57672063413164e-05
-5.2823775092767e-05
-3.50430326386878e-05
-2.2945632995269e-06
-1.0831479429009e-05
-7.38436991834768e-06
-2.1043010626687e-05
-8.8515029450565e-06
-1.82390216113749e-05
-4.34511738411582e-06
-2.40826692007403e-05
-3.62030867375782e-06
-2.81482073872653e-05
-2.67971867464531e-05
-2.13656460162449e-06
-1.79891488120674e-06
-2.63668356296066e-05
-2.77202369193687e-05
-2.3808564784656e-05
-1.56908795643538e-05
1.37700760944535e-05
-2.85842671310216e-05
-1.85230711372944e-05
-2.96052315191029e-05
-4.55141434668951e-05
-1.93152503345748e-05
-2.85232053695815e-05
-3.27946076824249e-05
-3.35108872860144e-05
-3.25321079394375e-05
-2.51129373970717e-05
-3.12726628796229e-05
-2.79729423183859e-05
-5.43486729738234e-06
-2.51758069872511e-05
-2.32913558513513e-05
-3.24387956991213e-05
-1.30937875369769e-05
-2.33339112741938e-05
-1.2744469429984e-05
-1.61071314079833e-05
-2.51383175981408e-05
-9.43180616423061e-06
2.26792903479125e-06
-1.41769734183435e-05
-1.48125303581848e-05
-1.75147838405799e-05
-2.94982873614565e-05
-3.21091339715459e-05
-2.28575376921067e-05
-2.88536387929117e-05
-1.39786038791723e-05
-1.60444936816453e-05
-1.28031724645026e-05
-2.695178179061e-05
-1.9433747990916e-05
-8.34374587201746e-06
-2.52053576313236e-05
-1.08200387321717e-05
-2.20482954473452e-05
-3.22008212111819e-05
-1.33675530347883e-05
-1.61413876253711e-05
-1.91357668013934e-05
-3.33643475701022e-05
-2.95587742802321e-05
-2.73233720941225e-05
2.36963202114337e-06
-8.14038251844692e-06
-1.37372212746403e-05
-4.18844119559737e-05
-2.85360604821846e-05
4.2368903598001e-06
2.99320511685037e-06
-3.59573884670609e-05
-1.5064889075921e-05
-2.4830167149135e-05
-1.972107462572e-05
-1.16343889487835e-05
-1.24080746073781e-05
-1.49238462471859e-05
-1.485449522521e-05
-3.08357330700128e-05
-1.32343325144806e-05
-1.93885207721787e-05
-3.64235325779652e-05
-1.2575168546616e-05
-3.08103245094766e-05
-1.53225251643261e-05
-2.81747376043574e-05
-4.66085196937755e-06
-1.71755442811401e-05
-1.76690027327209e-05
-1.02579406468173e-05
-3.39975701499556e-05
1.04004708814559e-05
-6.84761555978358e-06
1.18444817665543e-06
-3.17191838698086e-05
-1.52081898314777e-05
-1.93535348300657e-05
-2.00744687672222e-05
7.87558572621482e-06
-5.72879630329462e-06
1.22187790440936e-06
-1.71726121086729e-05
-1.78159704151732e-05
-1.44855383916412e-05
-3.42443325925976e-05
-3.21219040920363e-05
-1.12270287961227e-05
-1.136866277149e-05
-2.12160127803517e-05
-2.87211140623229e-05
-2.53566117102788e-05
-1.24500004325104e-05
-1.7724564235749e-05
-1.4519600283825e-05
-2.75355064929385e-05
-1.0775497699579e-05
-1.59371433733213e-05
-2.90811653007874e-05
-3.7722993885756e-05
-1.03530636163633e-05
-1.00667493254477e-05
-3.01628971796654e-05
-1.56684279115779e-05
-2.46864570110021e-05
-2.38419059896706e-05
-3.1082894983151e-05
-2.93874810434615e-05
-2.90410176998302e-05
-1.74972908464359e-05
-3.08943433506216e-05
-9.41276173360209e-06
-2.02056483632409e-05
-1.30331571976467e-05
-3.63587247578543e-05
-2.21622382448615e-05
-2.06774139814391e-05
2.66887059343061e-06
-1.22049242618818e-05
-2.00729525276353e-05
-2.30149654477614e-05
-2.61213313983282e-05
-3.55992048588223e-05
-1.57467773774828e-05
-7.64371786160932e-06
5.35881109353835e-06
-2.33979182750766e-05
8.8741342949528e-06
-2.61773339116995e-05
-8.54093957435531e-06
-2.23401575849529e-05
-1.62558308437764e-05
-1.70914320644261e-05
-2.84520398590331e-05
-3.04698646354817e-05
-2.16912929826942e-05
-2.07365515913187e-05
-1.34565185247268e-05
-4.49220569752092e-06
-7.74600921422794e-06
-5.14683330610284e-05
-3.32074340588477e-05
-1.56171862991699e-05
-2.05215300522727e-05
-3.73458273716796e-05
-1.76566955910106e-05
-2.57483271789734e-05
-4.5703047974201e-05
-8.88578859273887e-06
-3.56481060780986e-05
-1.68472302364264e-05
9.17651928752701e-06
-1.35770317617831e-05
-3.6029347006915e-05
-7.16010641904698e-06
-1.71862672405815e-06
-9.77672103637567e-06
2.03239659698779e-06
-1.71179015554177e-05
-3.03784419250458e-05
-2.98318669597125e-05
-2.41584554599428e-05
-1.14276955919186e-05
-1.73146013499127e-06
-1.1114305534807e-05
2.66353426431965e-06
-8.11509392443353e-06
-1.78822869825905e-05
8.30409318093938e-06
-2.27121420415958e-05
-2.25225562968386e-05
-2.65120664214288e-05
-1.65184899809487e-05
-2.93460166547248e-05
-3.27204087594017e-05
-2.90684186402934e-05
-2.75505041285555e-05
-2.72314335951138e-05
-1.93711222266411e-05
-1.9751585786361e-05
-2.65337486252198e-05
-3.07990017179454e-05
-5.50697025849647e-05
-2.64240558335104e-05
-3.00528411609611e-05
-2.86819409927028e-05
-2.08746899163615e-05
-3.97493443579972e-06
-1.39275022355861e-05
-1.34306330498801e-07
-3.81971939898207e-05
-1.98349332659782e-05
-1.49397252581812e-05
-3.34743172381821e-05
-3.38011411968691e-05
-4.12849654442655e-05
-2.15035486153625e-05
-1.24015453485968e-05
-1.40354258931134e-05
-1.17838126603808e-05
-3.28052990241879e-05
-1.74057770151186e-05
-3.31749951849543e-06
-7.68529184901629e-06
-3.40114506518399e-05
-2.15143723922485e-05
-1.89111128385493e-05
-1.53709252467928e-05
1.8622482670881e-06
-4.34345104737788e-05
-1.13063262406617e-05
-2.54778465371894e-05
-2.41614678399601e-05
-3.50646892222315e-05
-1.62320608571888e-05
-1.43899988102318e-05
-7.865187511588e-06
-2.16616021441253e-05
-4.26198941629245e-06
-4.59055641325087e-06
-1.30832178792158e-05
-6.61904188585525e-06
-2.16905588766148e-06
-3.29137771942034e-05
-2.49593083369487e-05
-3.42041585329068e-05
6.62627458708209e-07
-1.07081856426128e-05
1.1844588909791e-07
-2.53923477566589e-05
-2.03241969908836e-05
-1.8032329216455e-05
-2.49571361439041e-05
-2.36571335032355e-05
-7.93969580996991e-06
-1.61888626447847e-05
-3.19392949474921e-05
4.20350754675983e-06
-2.664616558221e-05
-5.80148587535028e-06
-2.11803174858548e-05
-7.9769587714932e-06
-2.21809819865669e-05
-1.41648366291686e-05
-2.6775930433016e-05
-3.73962630876857e-05
-3.52470222820561e-06
-3.22709154860731e-05
-2.75762804395994e-05
-1.6761503060617e-05
-2.92626701235969e-05
-2.44781734439291e-05
-2.52089874232572e-05
-5.0451748587749e-05
-7.43352559814391e-06
-2.58344676129031e-05
-4.94729882233134e-06
-2.14402627376485e-05
-3.06832537331722e-05
-3.32475207807358e-05
-2.52742759267948e-05
-2.03642481425652e-05
-1.15841744028834e-05
-8.83810687933079e-06
-1.84663338523509e-05
4.41946448625125e-07
-1.21425757584667e-05
-3.48555648526337e-05
-2.81071599120181e-05
-3.84101895619445e-05
-1.79334448229055e-05
-2.49906167197655e-05
-2.07208204537025e-05
-2.41224275617574e-05
-3.45359968526358e-05
-4.15092382169272e-05
-8.90685738241473e-06
-5.75817131711148e-06
-3.6223814699012e-05
-2.61911956334778e-05
-2.68238676951257e-05
-1.43691927535393e-05
-4.5336302060419e-05
-1.78166532665842e-05
-1.91041598747064e-05
-1.17315341472818e-05
-3.21981633825583e-05
-1.44353826142384e-05
-2.14499150024228e-05
-1.43509753583936e-05
-1.90677231904625e-05
-3.67703907079256e-05
1.16475257113066e-06
-1.89660613486024e-05
-4.3466494987405e-05
-1.04622500802912e-05
-2.15258093642794e-05
-2.7612311465498e-05
-1.69195097575013e-05
-2.90553126462123e-05
-3.45764255256781e-05
-6.36774156118617e-06
-2.52264160696116e-05
-1.19221392836165e-05
-2.26614311602124e-05
-8.4967172732332e-06
-2.77152056973109e-05
-2.41706846717285e-05
-1.06114662652345e-06
-1.44534681663611e-05
-1.44977208097387e-05
-2.12577316943318e-05
1.92325447189464e-06
-1.89878351582758e-05
-1.62015871915924e-05
-8.79757843524133e-06
-2.93186561250119e-05
-2.99580823543972e-05
-2.86716758583488e-05
-2.11338988779451e-05
-3.30164904233444e-05
-2.56753846254757e-05
-1.69131941595752e-05
-3.04650306169353e-05
-1.67770632487456e-05
-1.60274796077241e-05
-1.85401666069505e-05
-1.21122528060902e-05
-2.99917527577989e-05
-3.508742652069e-05
-1.26828203593861e-05
-3.26639099276789e-05
-1.17970089647427e-05
-2.08952659355026e-05
-2.39898492216537e-05
-7.00435413707562e-06
-1.77715370278513e-05
-2.97980481038931e-05
-2.24113452766261e-05
-2.53506038536351e-05
-2.01186145546431e-05
-1.85984925114088e-05
-1.3405785148947e-05
-9.29274246004917e-06
-1.43282364358659e-05
-8.34790346516388e-06
-2.01428199096842e-05
-1.02801870867292e-05
-7.01927609681685e-06
-1.94159015943578e-05
-3.281086626759e-05
-3.16874642550626e-05
-2.34676842998623e-05
-2.94391710187811e-05
-2.7404251233594e-05
-1.70845494044729e-05
-2.88892191251519e-05
-3.26527918270634e-05
-3.73526453601416e-05
-1.35503719676093e-05
-3.6734049552159e-05
-2.25705554874078e-05
-3.13323533443813e-06
-2.72788452608746e-05
-2.51963382300584e-05
7.00028590244397e-06
-9.13182419525049e-06
-7.65265036423529e-06
-1.60677902611267e-05
-2.24718854660705e-05
-4.02248912037171e-05
-4.70600695896436e-05
-2.58422718670919e-05
-1.35755860508489e-05
-2.18976035605753e-05
-3.0204100427136e-05
-3.99689212268889e-05
-7.58925795100791e-06
-4.16275031415483e-05
-2.54433931689512e-05
-1.21124815252679e-05
-2.50383075206723e-05
-1.09890148078973e-05
-2.37739529290255e-05
-1.11387007752293e-05
-8.68992748716056e-06
-4.94750997971176e-06
-3.21134234600697e-05
-1.68823595961021e-05
-4.32185580072838e-05
-2.24919180115442e-05
-1.61002985807863e-05
-3.51955841269996e-06
-3.28898466984559e-05
-1.80062681522443e-05
-2.60840312790594e-05
-1.49302027290284e-05
-7.96924154618521e-06
-1.88290304473013e-05
-3.4118297397234e-05
-1.3512006010683e-05
-2.71036001325767e-05
-3.07078004333902e-05
-1.56850680909227e-05
-2.41689247775085e-05
-1.74640502076056e-05
-1.40340291848057e-05
-3.92364019969818e-05
-7.54773649518622e-06
-2.33559075668346e-05
-3.31372646231683e-05
-2.74179974036963e-05
-4.10828830454664e-05
-2.49882320562676e-05
-5.77980054055328e-06
