# Supplementary material for: Research on computational propagation and identification of mine microseismic signals based on deep learning
Source: PLoS One. 2025 Oct 22;20(10):e0334641. doi: 10.1371/journal.pone.0334641 (PMC12543183; doi:10.1371/journal.pone.0334641)
Supplement: S1 Data — (ZIP) [file pone.0334641.s001.zip › 000100500001045.xlsx_0.txt_24.txt.txt]

-1.49811582573169e-05
-5.76329432264062e-06
-3.06009368069162e-06
-3.86933277300038e-06
-2.39989122177079e-05
-2.20518997991882e-05
-1.29956356334282e-05
-1.94451207656873e-05
-2.94441004634773e-06
-2.97725622292324e-06
-4.63638445953613e-05
-1.9127539914908e-05
-2.37834751678412e-05
-2.22976879738166e-05
-1.72290762319738e-05
-2.90331595566234e-05
-1.41315947387521e-05
-3.1602858553613e-05
-1.34809464145172e-05
-1.5608423478491e-05
-2.73781677287344e-05
-9.57369981848448e-06
-1.00652304365791e-05
-2.71240849630968e-05
-3.88910525589217e-05
-1.94418394705369e-05
-3.59156429626227e-05
-2.51184950421414e-05
-1.46145455910568e-05
-1.28879616853515e-05
-3.22725212329629e-05
-8.89078251194387e-06
-2.76166472569441e-06
-2.56000088558793e-05
-2.95069521484943e-05
-1.1368625014748e-05
-2.58206578699872e-05
-2.02141674103864e-05
-4.27919518389474e-06
-1.55909504203217e-05
-1.59703008095751e-05
-2.6951093620547e-05
-2.19074285901339e-05
-1.64597258836487e-06
-4.27923788345032e-07
-1.81909286065978e-05
-4.01924780577515e-05
-2.03002933519598e-05
-2.43726218476688e-05
-5.06861156171425e-06
-2.81376048281501e-05
-2.04137118232997e-05
-3.50624010368585e-05
-1.7648963529656e-05
-4.23103311900022e-05
-1.25583724237715e-05
-3.05965690314648e-05
-1.83588717003205e-05
-2.23406116872431e-05
-4.38237511877566e-05
-3.49943610857364e-05
-2.33825492986871e-05
-4.04849875329405e-05
-1.7631794807502e-05
-3.61547298564668e-05
1.08139299424909e-06
-2.44868938504691e-05
-3.33282409329143e-05
-2.47200455253176e-05
-1.34004410676664e-05
-8.15168708036136e-06
-1.85025647362775e-05
-1.54214979085545e-05
-3.18990675974972e-05
-3.61925870835119e-05
-2.52757225347366e-05
-1.09464795766169e-05
-1.03666462380044e-05
-2.333154843799e-05
-2.11686733963658e-05
-3.74956180919164e-05
-3.30977279078522e-05
-3.3638700649012e-05
-6.84655268575737e-06
-4.43265401488146e-05
-3.6910218785369e-06
-1.22141125004033e-05
-1.91649647757878e-05
-2.99809637073822e-05
-1.06129294721317e-05
-1.66566917015735e-05
-8.78510494890699e-06
-3.3277903261417e-05
-4.92450545375926e-06
-5.31145151329655e-06
-1.26803758173668e-05
-1.54782673488347e-05
-3.73732164345418e-05
-4.63212950756987e-05
-2.2997562546995e-05
-1.46943791026472e-05
-2.93947175045176e-05
-1.53139437337161e-05
-5.06297666293674e-05
-3.24645101931823e-05
-2.28734676316407e-05
-3.87527478016373e-05
-2.13040877438346e-05
-1.1352665054028e-05
-2.96901925356136e-05
-4.49681392630288e-05
-6.47348675056279e-06
-2.80828864764285e-05
-7.72394868383244e-06
-3.33185487165234e-05
-2.77474379433853e-05
-8.94699839426348e-06
-2.98880068996176e-05
-1.77036602635653e-05
3.18054168916778e-06
6.14432581019355e-06
-2.31967947191588e-05
-3.99958972953541e-06
-3.48631795870607e-05
-3.7024175204769e-05
-2.21626601619305e-05
-2.12544758879021e-05
-2.7407047197618e-05
-2.22030722695162e-05
-1.12609410876587e-05
-1.95611486626282e-05
-1.1074649616291e-05
-1.67047921555358e-05
-2.51272117218625e-05
-1.19592022489408e-05
-1.02746723630645e-05
-2.92990872420498e-05
-3.45476615543809e-05
-8.89038560786648e-07
-1.45477899062961e-06
-1.60991018472703e-05
-1.37127032343635e-05
-2.01870050695675e-05
-1.75267237031129e-05
-2.68407624925753e-05
-3.02814668162147e-05
-2.48829482864619e-05
-2.10154726331781e-05
-2.04989100864749e-05
-2.7767874204585e-05
-2.46034100719221e-05
-3.14045555364553e-05
-1.18752119566071e-05
-1.79182904475153e-05
-1.64106051027071e-05
-1.54812248947137e-05
-2.01091305775101e-05
-2.82389250362281e-05
-1.10157789279379e-05
-1.25282659619505e-05
-2.2219890715772e-05
-2.98908016415733e-05
-2.84872737728622e-05
-1.16655953162724e-05
-9.19137747482231e-06
-4.63858680369861e-05
-1.5337153467448e-05
-5.3821555131784e-06
-3.32970944839266e-05
-3.8158188814875e-05
-3.10000426864918e-05
-3.93043987166736e-05
-3.94592693100191e-05
-1.1613485217419e-05
-4.33517688436372e-06
-2.34742670660053e-05
-1.53866286806143e-05
-2.33002710757489e-05
-3.56504900141445e-05
-1.86356742303177e-05
-3.0860366251876e-05
-1.89545427458508e-05
-2.82985510331852e-05
-2.47757904756103e-05
-2.94199981012774e-05
-2.35797304708827e-05
-2.06358819443515e-05
-1.9423202102424e-05
6.10789018323482e-06
-1.47791676803266e-05
-2.14434178078538e-05
-1.36576643158192e-05
-4.76775390643652e-05
-2.62335238697445e-05
-2.45511030424271e-05
-2.12073811248102e-05
-3.64241921051009e-05
-3.0006019174825e-05
-9.47152560444041e-06
-3.80804195243379e-05
-4.16246001239359e-05
-1.33321957700566e-05
-3.75127482982426e-05
-3.48824653299091e-05
-3.1881730699847e-05
-3.60675291451124e-05
-2.22088879182993e-05
-1.71730965278903e-05
-2.51720298270322e-05
-2.02762004759362e-05
-1.47327533671529e-05
-9.62521376146505e-06
-3.5023598404926e-05
-1.07128021768063e-05
-2.67311442381426e-05
-7.72392115913454e-06
-3.13238398749978e-05
-2.04018093524775e-05
-3.80107384826012e-06
-1.25526939905098e-05
-2.68460081130386e-05
-2.12253614501047e-05
-3.40952036109244e-05
-1.83934029466203e-05
-2.55973817747852e-05
-5.26848399485197e-05
-2.28571582793331e-05
-3.30739927601662e-05
-3.39957506922644e-05
-3.11435965348249e-05
-1.75949587857884e-05
-3.66637431677371e-05
-1.45443462708359e-05
-1.20060117292751e-05
-2.0921464888383e-05
-1.00079252630401e-05
-7.52660259568171e-06
-3.28735599631127e-06
-2.39652936909921e-05
-1.28182621923971e-05
-1.4402805885104e-05
-1.12521778197526e-05
-2.24691875207377e-05
-5.90067791993088e-06
-1.15200260219561e-05
-1.57023033057551e-05
-2.53821619180264e-05
-3.72176802328871e-05
-1.71384913734927e-05
-3.06025804355927e-05
-1.26063606637362e-05
-4.61774535643677e-05
-1.20915364531327e-05
-1.13535197144582e-05
-3.07829408758671e-05
-1.21651834117281e-05
-1.02804075150979e-05
-3.69265973623181e-05
-2.42189826203292e-05
-1.73541002062955e-05
-2.25770742988566e-05
-1.17322629848674e-05
-1.73893123192788e-05
-2.79877499852835e-05
-1.42464749712467e-05
-2.61784358009479e-05
-1.43443755671178e-05
-1.07100963046957e-05
-1.43046982237033e-05
-2.06226719868058e-05
-2.93668758761885e-05
-3.02567725842084e-05
-1.62262776293984e-05
-3.22426209721155e-05
-4.99045231674275e-05
-3.69059804713431e-05
2.74700310828949e-06
-5.24707792754417e-05
-8.6365558995141e-06
-2.90856798418558e-05
-8.48009396758233e-06
-2.64615914152033e-05
-2.69914858804697e-05
-4.15933241043346e-05
-1.75479903517103e-05
-1.58724783394782e-05
5.5216041258152e-06
-2.20004775554072e-05
-2.3780510175494e-05
-6.75771665772853e-06
-4.06207024709275e-05
-3.35426384680584e-05
-5.99230938937984e-05
-3.43869626563666e-05
-2.99998254069667e-05
-1.25747119247084e-05
-3.26284795530266e-05
-1.90408134014468e-05
-9.04088284660836e-06
-2.64240201499788e-05
-3.14627102331757e-05
-1.81017228368683e-05
-2.27069368435001e-05
-1.94972469666012e-05
-1.18700106224358e-05
-5.66539072237144e-06
-2.26993491547635e-05
-3.35576702230503e-05
-5.11310735069111e-05
-3.42674848027399e-05
-8.87135191212356e-06
-1.54394568019036e-05
6.58689260793033e-06
-2.67477360860573e-05
-1.42555342425288e-05
-6.48370180042288e-06
-3.28419686092707e-05
-1.19794939680298e-05
-2.45596820503284e-05
-2.64328176319561e-05
-1.32048164235323e-06
-1.84758753850269e-05
-3.33646171465783e-05
-1.1053461971746e-05
-9.22845545783343e-06
-3.91634237171764e-05
-2.28210983046076e-05
-2.45576648019938e-05
-3.36095466790104e-05
-7.52851144819461e-07
-2.34886637404904e-05
-2.04083011091031e-05
-1.76810461437283e-05
-1.80412702016937e-05
-3.69915449268741e-05
-2.85586078139752e-05
-2.86221478298641e-05
-2.94712642650204e-06
-2.01667222194653e-05
-7.40993951131795e-06
-4.02850066579554e-05
-2.07024534578557e-05
-2.26436108013611e-05
-4.0804635908849e-06
-3.59415428763397e-05
-2.62073565960527e-05
-3.36591754864088e-05
-1.37278916411817e-05
-3.50625813307019e-05
-2.82926333637207e-05
-1.22100381033047e-05
-4.52967344382593e-05
-2.39812739360631e-05
-8.50831416486376e-06
-2.37951966266419e-05
-1.36429244976331e-05
-3.37746393569953e-05
5.62129203899599e-07
-1.99951261510117e-05
-1.709166741618e-05
-2.03254524591295e-05
-3.44788125769778e-05
-2.32925481262189e-05
-6.60366194635936e-06
-3.0715288553188e-05
-1.01413694618706e-05
-1.36224756448097e-05
-4.32265952443289e-05
-7.33868297747726e-06
-3.19061581637124e-05
-5.02364235126367e-05
-2.20878022467574e-05
-3.19782011528081e-05
-2.09826970552813e-05
-1.97690366171068e-05
-1.72969038294223e-05
-2.14235667123766e-05
-3.98852000968596e-05
-2.01418780258769e-05
-5.03654171832885e-06
-3.55646750122315e-05
1.30572639672603e-05
-3.42816595444988e-07
-8.33212401557633e-06
-2.29880535131806e-05
-6.88123558098336e-06
3.90485794122544e-06
-1.40716828274502e-06
-3.74197660089411e-05
-1.52014265535534e-05
-4.13651821288722e-06
-7.95791313320973e-06
-3.18084069894467e-05
-2.95498486104312e-05
-2.54147812368342e-05
-3.39881003634934e-05
-4.10100771366034e-05
-3.83488752700042e-05
-2.08146582192407e-05
-2.65371689868879e-05
-2.45459492896438e-05
-4.02277634204786e-05
-1.31751302829553e-05
-3.24605156329479e-05
-2.5738905103582e-05
-1.19671651145414e-05
-2.99510902344431e-05
-2.1408256109598e-05
-2.4197996958407e-05
-8.34592144722928e-06
-1.22620296210366e-05
-3.70223773668438e-06
-9.45596109684937e-06
-4.0976379933911e-06
-2.48920536626361e-05
-2.23006202025334e-05
-2.23159846375901e-05
-3.28098247561231e-05
-3.64394622473773e-06
6.99107816580026e-06
-2.85781004136418e-05
-1.98920216232232e-05
-3.20068339924464e-05
-1.34943549759075e-05
-1.73231794462647e-05
-5.23420000752738e-07
-1.0136749364827e-05
-1.79968816390554e-05
-2.86142589994115e-05
-3.67647599479693e-05
-2.59245299294112e-05
-1.63110733857239e-05
-6.69019574619985e-06
-2.25497021138323e-05
-3.62476947012558e-05
-3.04309669608077e-05
-2.38075346078431e-05
-1.02173687581024e-05
-1.82091360357886e-05
-1.73763355200138e-05
-1.39223143622955e-05
-8.13688191331581e-06
-5.26057686932855e-06
-3.96328412382836e-05
-7.07735063890732e-06
-2.35622363173696e-05
-2.31196047416729e-05
-1.66010939834882e-05
-2.45852635155941e-05
-2.20788118076473e-05
-8.84601208846659e-06
-2.68586825494906e-05
-3.78422596785738e-05
-9.81045940503469e-06
-2.25754713186918e-05
-2.10888094213094e-05
-3.47753003717901e-05
4.95120837826881e-07
-1.55629018987007e-05
-2.39626206488613e-06
-7.88651024631073e-06
-2.35838264092693e-05
-2.70047941286605e-05
-2.08172475116652e-05
-2.23040301691279e-05
-2.02498968065875e-05
-1.84093901931599e-05
-2.84947182568036e-05
-3.10040840444913e-05
-1.004902379392e-05
-1.38686351264829e-05
-3.64722628489517e-05
-1.07579348120896e-05
-1.04985766066744e-05
-3.32841601326905e-05
-1.80942112769757e-05
-2.47185725539137e-05
-8.11550610425288e-06
-3.8917723459113e-05
-3.23345541217675e-06
-2.82119830068878e-05
-3.01466021052035e-05
-1.34813941236134e-05
-2.55031774220942e-05
-2.68618151930774e-05
8.54474822834158e-06
6.88206942442056e-06
-2.72488618477045e-05
-5.3347903780953e-05
-5.99861878838078e-06
-1.12131254245641e-05
-4.44009807183226e-06
-1.40047826706682e-05
-2.52025123871972e-05
-2.82618446643353e-05
-1.23170499082369e-05
-1.82484323299647e-05
-3.97944426491716e-06
-3.09070145039847e-05
-8.39028281766342e-06
-1.89985517151377e-05
-1.90402223818073e-05
-3.63536807610331e-05
-1.22189989110786e-05
-8.90361705141056e-06
-2.31502467726389e-05
-1.54919754613683e-05
-3.02948622179883e-05
-2.01439180426186e-05
-1.83091442576509e-05
-1.40218046104144e-05
-2.35033116044868e-05
-2.37570406185576e-05
-3.11297119809287e-05
-1.22876645460221e-05
-3.25521041287446e-05
-1.46590971311191e-05
-1.32829860921823e-05
-2.16383818091503e-05
-1.79500438907567e-05
-2.49042309204312e-05
-1.50321137795343e-05
-1.13213868650849e-05
-1.83347003859734e-05
-4.27418183964901e-05
-1.83367520218536e-05
-3.82453293153122e-05
-2.06603107680205e-05
-1.39266965089004e-05
-5.96056222099218e-05
-2.86937906139834e-05
-3.7046299583626e-06
-1.88961250521939e-05
-1.33126359808908e-05
-3.48476116468434e-05
-3.11790971915277e-05
-1.9226812160567e-05
-2.78426765895849e-05
-2.33218214446562e-05
-1.98620124166002e-05
-2.84719193509773e-06
-2.88288120141576e-05
-2.0609915692262e-05
-3.01546668067987e-05
-2.76932653769746e-05
-1.55698300631194e-05
-3.56903845256408e-05
-2.55263918837621e-05
-3.20665115178592e-05
-1.22577533532737e-05
-2.32729863710531e-05
4.48118694482543e-07
-3.76690400489342e-05
-1.67355460688665e-06
-2.53907433177106e-05
-6.60906025442977e-06
-1.23655667164976e-05
-2.71406390754424e-05
-4.79135559662179e-05
7.41120448850876e-06
-1.84492217299262e-05
-2.58795091837184e-05
-3.59946379183112e-05
-2.04233324500194e-05
-1.5964180491178e-05
-2.18810415997637e-05
-3.73241546216076e-05
-2.16354102695944e-05
-2.52210473446559e-05
-1.85118796589552e-05
-1.5414106256653e-05
-3.65996473515156e-05
-2.17772753511352e-05
-1.72344337954407e-05
-2.1856152743403e-05
-2.65116670777732e-05
-2.57786976321956e-05
-9.66569251710481e-06
-2.00690966293101e-05
-2.57961304443219e-05
-8.23793931787453e-06
-1.83563949673175e-05
-3.4687908800937e-05
-2.22708943544415e-05
-2.41619866705937e-05
-2.21380812752824e-05
-1.40025009830237e-05
-8.9418918557736e-06
-2.1072568279165e-05
-3.21294252979793e-05
-4.33460808702989e-05
-2.47682835411762e-05
-3.83863121055435e-06
-8.49999565260671e-06
-3.21074050454509e-05
-2.18141329785023e-05
-4.35570065847626e-05
-2.18952414907739e-05
-3.26409885294627e-07
-3.83400800596327e-05
-5.33021068713245e-05
-3.82029288154006e-05
-3.32850927718898e-05
-8.66585386166128e-06
-1.69883402743073e-05
-8.85618211350683e-06
-1.16020442600347e-05
-4.84762049991759e-05
-9.17873909588253e-06
-3.37911322283021e-05
-5.80603793561443e-05
-2.8130404358665e-05
-1.54654858613178e-05
-3.96759928076836e-05
-3.07209921225986e-05
-1.57209468070973e-05
-3.35374524940546e-05
-4.65598916224726e-06
-1.55226369589483e-05
-2.30729240364805e-05
-4.57855272923153e-05
-1.33591281369315e-05
-1.71850773368393e-05
-2.97248033216136e-05
-2.52460021276333e-05
-2.59902417419148e-05
-3.08730676103935e-05
-9.80677036863418e-06
-1.1014702491253e-05
-2.42382996288493e-05
-2.29825156259329e-05
-1.93905148675277e-05
-1.46715186210279e-05
-1.91532524326402e-05
-1.6297753725782e-05
-1.33976625232818e-05
-3.65067244503003e-05
-8.84188907990593e-07
-2.15267977717066e-05
8.71232968561513e-06
-1.65588197856224e-05
-2.41154348624949e-05
-8.17524866906007e-06
-1.71907907260076e-05
-2.15106239642774e-05
-1.58395703372286e-05
-1.45508327355191e-05
2.58123694687442e-06
-3.69692842096562e-06
-3.19271149268953e-06
-2.48969182065675e-05
-1.02621518433281e-05
-1.84584558884811e-05
-1.30518888587738e-05
-9.2138326754241e-06
-4.05124599947261e-05
-2.36834976878312e-05
-4.5926906719055e-05
-2.12419879133765e-05
-2.30806558701016e-05
-1.70839967141416e-05
6.17823202564296e-06
-2.22887375114819e-05
-1.98510631390874e-05
-2.60129167664609e-05
-3.1991796770948e-05
5.32407605053545e-06
-3.06430970022733e-05
-1.4698793831232e-05
-6.90095432614175e-06
-3.37015258418339e-05
-3.32375770892927e-05
-3.66495746036959e-05
-2.62306359267647e-05
-3.03057491355965e-07
-5.07424032378284e-05
4.40926627051439e-06
-6.34106745552028e-07
-1.11290951191836e-05
-1.28530627919398e-05
-2.14721933346124e-05
-1.88823527812044e-05
-4.14769520734511e-05
-1.02761666406502e-05
-1.98186202015413e-05
-1.5735514180159e-05
-3.21655833752214e-06
-3.30503700390377e-05
-2.82939135686492e-05
-2.08456492205124e-05
-2.31765174210877e-05
-3.37646178875691e-05
-4.00129048770704e-05
-2.67044671171179e-05
-3.16236390810079e-05
-1.63379696218561e-05
-4.23673457759309e-05
-1.06725723603348e-05
-4.87552942610549e-06
-2.46904737090839e-05
-4.11554422679884e-05
-4.61550215877404e-05
-3.13769575372066e-05
-2.34913205914226e-05
-5.23949711852714e-05
-4.39480132324664e-05
-4.37404021999089e-06
-2.33280587851728e-05
-1.17936395622214e-05
-3.50966710219661e-05
-8.81946819371617e-06
-2.9272194496964e-05
-3.37841834088201e-05
-2.46495879451827e-05
-3.93125801277408e-06
-3.72469999378985e-05
-1.08727833181395e-05
-1.12594501854337e-05
-5.0832282900532e-05
-1.57707272840233e-05
-3.15314090977112e-05
-2.66687276460075e-05
-2.31344633819019e-05
-1.81326934843569e-05
-4.99501073632804e-06
-1.03950623172021e-05
-9.02960176292374e-06
-1.73121287087383e-05
-2.12734681250434e-05
-3.25627771940455e-05
-3.26051262468119e-05
-1.09834957578753e-05
-1.62021255757962e-05
-2.23981457754246e-05
-9.64790943678104e-06
2.45465357898585e-06
-1.95298239233559e-05
-2.12972358370298e-05
-6.19205091357092e-06
-1.0150060618811e-05
-1.74979219316445e-05
-2.38682709894662e-05
-4.39799065568467e-05
-1.98078524459455e-05
-1.42833288743408e-05
-2.0434695689454e-05
-1.45454167851407e-05
-1.50041393048629e-06
-2.24170872898447e-05
-2.4796184272874e-05
-3.38493397055944e-05
-1.02124009776125e-05
-2.08731663410153e-05
-1.72226081880911e-05
-1.18588481010458e-05
-2.57549839596601e-05
-1.14333323922834e-05
1.8302764574741e-06
-6.5344431874035e-06
-2.07293910006274e-05
-1.55182355556752e-05
-4.24111816372473e-05
-2.11494314755145e-05
-1.53913634507791e-05
-9.84542882415534e-06
-1.08431694962195e-05
-2.54274864824867e-06
-1.41883720927072e-05
-1.94502977662518e-05
-1.85840557734363e-05
-1.01893778997992e-05
-3.46712645233302e-05
-4.30802306249286e-05
-1.74645397603686e-05
-7.08449798660506e-06
-2.40118803222609e-05
-2.68631085388193e-05
-1.77492730000014e-05
-2.45697779289426e-05
-3.98970077031959e-05
-4.31590600609025e-05
-4.75345749244806e-05
-2.1624507019944e-05
-2.64166777807475e-05
-1.31164812483587e-05
-1.70018522525878e-05
-1.58322000897919e-05
-2.63092312286135e-05
-1.32594518457508e-05
-9.01614037764621e-06
-3.47325310542543e-05
-3.30890871079005e-05
-2.11880969925188e-05
7.09363598363135e-07
-2.33464257539768e-05
-3.79434016746793e-05
-2.40172142637397e-05
-2.08632461216282e-05
-3.76192616291906e-05
-1.21013238042346e-05
-2.00210483563628e-05
-1.21889406703427e-05
-3.01612711327471e-05
-2.62854700605188e-05
-1.05990240833383e-05
-2.82923313697467e-06
-3.25490449895606e-05
-1.75032981398528e-05
-4.17314997836988e-05
-9.27295092431995e-06
-3.6772107760737e-05
-2.10039889709456e-05
-7.50353118023821e-06
-8.14721659549666e-06
-2.9096091546675e-05
-3.73144657190985e-06
-1.06826222028456e-06
-8.37900050595671e-06
-1.27622322962959e-05
-1.62795058116884e-05
-1.76241545148474e-05
-2.81265931527785e-05
-2.43142233119117e-05
-2.0897360380816e-05
-2.51531030921536e-05
-7.61909221835535e-06
-9.60186368351033e-06
-1.52997608074266e-05
-3.33996404751585e-05
-4.85563750196143e-05
-2.22572283643003e-05
-2.90424062184881e-05
-4.30110851167889e-05
-1.89359932064168e-05
-1.54430633718311e-05
-3.11432884506146e-05
-1.56496079625161e-05
-2.16474217891427e-05
-2.97369747994499e-06
-3.52834228870456e-05
-2.0897276960742e-05
-1.83930444198808e-05
-1.43122801949967e-05
-2.58124433302459e-05
-2.13689251792052e-05
-3.34092534301707e-05
-1.88194931913978e-05
-1.69714913837438e-06
-2.78050330398813e-05
-3.00988783793492e-05
-7.92162055857193e-06
-1.1661321831165e-05
-2.8382340402372e-05
-2.9677877183491e-05
-1.82285032737257e-05
-2.96133791869018e-05
-2.12379403937815e-05
-2.91617220353697e-05
-2.35642547024571e-05
-1.34643849381686e-05
-3.14761166948073e-05
-2.14569413561119e-05
-3.6720174999564e-05
-2.60456100447218e-05
-2.84575682808234e-05
-1.2919595398904e-05
-7.96108329766878e-06
-3.1387225726249e-05
-1.97687944629218e-05
-1.12267099528224e-05
-1.96779475203002e-05
-1.9424033448656e-05
-5.92920219920661e-06
-5.44599474780203e-06
-4.04247319344873e-05
-2.31007894749966e-05
-2.11275415794514e-05
-1.94457372627378e-05
-2.55769509495591e-05
-6.17441868034852e-06
-2.86078488881085e-05
-9.21521646458506e-06
-1.35930220272552e-05
-1.00713722703831e-05
-2.36386250552266e-05
-1.26416196811531e-05
-2.69979529497714e-05
-6.94115027731942e-07
-1.97635844844534e-05
-5.46085811861258e-05
-2.16534226124875e-05
-2.44684482737676e-05
-2.2071577178649e-05
-2.15470013969274e-05
-2.93658872733127e-05
-4.2430818920109e-05
-4.53056109108907e-05
-4.14802250378774e-05
-5.34207990651072e-05
-1.08238802821956e-05
9.54969645389348e-06
-1.25045627001636e-05
-3.31928220079641e-05
-2.41290196487258e-05
-1.98832734914371e-05
-3.68415037090052e-05
-3.55059821598133e-05
-4.5829782497311e-05
-1.01019643903154e-05
-2.55028889061057e-05
-1.6927493834874e-05
-3.0271751336484e-05
-9.63658985292624e-06
-3.17822901715963e-05
-3.18034626004147e-05
-2.37592015719202e-05
-2.1998878569979e-05
-2.32053515528145e-05
-3.7131834008238e-05
-2.50908013717711e-05
-4.34139771326292e-06
7.29524000026915e-07
-2.40286292687413e-05
-1.29629080137851e-05
-3.3136591942947e-05
-2.81077988482367e-05
-2.41886561495065e-05
-2.52890930772418e-05
-1.68017974665383e-05
-2.06025125482331e-05
-2.53362861394977e-05
-1.3491152789395e-05
-5.39513896948441e-05
-2.67497119216145e-05
-2.81539977716101e-05
-1.72302969736149e-06
-3.77878199741312e-05
-2.75789246859343e-05
-2.92678410582458e-05
-2.62200533619698e-05
-1.97365978961994e-05
-3.29726957236454e-05
-3.08792462192201e-05
-2.73293837484014e-05
-4.15661019046309e-05
-1.92469020514171e-05
-1.84729177267299e-05
-2.57625575245489e-05
-3.67346893770511e-05
-3.96963152512165e-05
-9.63166911288062e-06
-2.60836123049085e-05
-1.45681426486424e-05
-3.24406960479481e-05
-3.41124517896298e-05
-1.79250246769433e-05
-3.29400565670492e-05
-1.96077263192305e-05
-2.1593424762782e-05
2.88016663525317e-06
-1.74570315388719e-05
-4.25957437564898e-05
-6.49870020852521e-06
-1.07390837049374e-05
-2.91664774748245e-05
-3.06753339119452e-05
-2.07197116849191e-05
-2.42892340688198e-05
-1.03303676575945e-05
-1.28276648928186e-05
-2.86630537782527e-05
-1.72812059745362e-05
-9.485157311774e-06
-5.10983597117106e-05
-1.86711415513665e-05
-4.09101630649291e-05
-3.42491597146187e-05
-3.56284896544939e-05
-2.7109881429519e-05
-3.47549355761405e-05
-3.11761401265458e-05
-1.62501630082809e-05
-2.22043992408411e-05
-1.39551923871424e-05
-2.02986388487523e-05
1.11076883765155e-05
-1.39574413268168e-05
-3.73965545832573e-05
-8.03141777451173e-06
-8.65773786497281e-06
-2.00631884260002e-05
6.6295794962061e-07
-2.27763501302489e-05
-4.13220345542701e-05
-1.24272537499459e-05
-3.40569976261738e-06
-2.56517117716306e-05
-2.60653540318477e-05
-3.44285718374257e-05
-2.75791108673566e-06
-3.48726527270079e-05
-2.3026789555375e-05
-2.20791024595208e-05
-1.68888218465211e-05
-4.52877124189483e-05
-1.59090231135085e-05
-2.67582613234002e-05
-1.36850392643887e-05
-1.45281794940846e-05
-2.33983650310335e-05
-2.37549112299671e-05
-2.31702626164235e-05
-1.81717821564184e-05
-3.17937697724745e-05
-2.20312412224023e-05
-2.26141952972084e-05
-3.61952040243024e-05
-8.62326854120338e-06
-2.9119381203759e-06
-1.60633749199913e-05
-2.92772294522639e-05
-3.12682694109694e-05
-3.68069433418997e-05
-1.59889185607362e-05
-2.5254831886744e-05
-2.37687726870439e-05
-5.05110220135429e-06
-3.05101671029863e-05
-2.7190456348397e-05
-1.3598814558114e-05
-4.14366534956603e-06
-2.34680920559895e-05
-1.30278115234962e-05
-1.53480781234093e-05
-2.23729074203273e-05
-3.31445390718356e-05
-1.27538416910678e-05
-2.37472770506581e-05
-3.9731978960432e-05
-1.41159414265233e-05
-2.70255114089267e-05
-1.23849918057267e-05
-2.93649620664623e-05
-3.03188242716011e-05
-4.64013547723581e-06
-2.99423701249957e-05
-1.35409573147376e-05
-1.64003531697957e-05
-2.64912805105697e-05
-2.55657966672827e-05
-1.10180057904351e-05
-1.98207584456651e-05
-1.08251630175712e-05
-1.87766689579747e-05
-1.48406232676843e-06
-1.7071950666699e-05
-2.40103982476872e-05
-1.72584662666441e-05
-1.45425412002748e-05
-1.24145005683617e-05
-2.28519875226456e-06
-2.61337916007535e-05
-1.01594259462606e-05
-4.97743439152108e-06
-2.35450422218527e-05
-2.64623185664493e-06
-1.50858663614909e-05
-2.46456168110864e-05
-1.99279080530889e-05
-9.99421490560979e-06
-3.42180135601954e-05
-1.27829956427253e-05
-2.21721438246342e-05
-2.26285274000945e-05
-3.44741500599652e-05
-2.06605652818901e-05
1.1623321180522e-05
-1.84351628253633e-05
-1.72476828069412e-05
-1.84367763121223e-05
-2.18546915606984e-05
-2.85375966377421e-05
-1.72569145696953e-05
-3.48291753445887e-05
-3.5268664388764e-05
-8.85894855664311e-06
-4.22951845858461e-05
-2.23826287130942e-07
-2.27451824710877e-05
-2.8183058844268e-05
-1.16009020367631e-05
-3.09531580401014e-05
-2.00444888009862e-05
-1.53330222464689e-05
-3.95588927538485e-05
-2.4795488085797e-05
-5.78176888081538e-06
-1.88373777568607e-05
-3.85668372074052e-06
-2.62274318203934e-05
-1.04700718079437e-05
-1.30840808070377e-05
-3.86435776778106e-05
-4.75065370431193e-05
-5.0897586404812e-05
-2.04270956314945e-05
-3.05124812469613e-05
-2.20713837820079e-05
-1.39917862322066e-06
-1.803640540545e-05
-1.63652240693403e-05
-3.09201387993017e-05
-1.67818550708001e-05
-2.95652891634013e-05
-1.87829467643173e-05
-4.9961504380005e-05
-5.06537894065079e-07
-8.72738988825421e-06
-1.97226200274329e-05
-2.1670073031644e-05
-1.95901534898848e-05
-1.21672030174071e-05
-2.76628557378687e-05
-7.40273475989584e-06
-1.30895173833994e-05
-9.27421630381784e-06
-3.12574386866571e-05
-4.12199817793513e-05
-9.24382697722857e-06
-2.97385547858392e-05
-2.49696456789022e-05
-2.54027902609722e-05
-3.29729892999012e-05
1.97402902559374e-07
-1.37737288522821e-05
-2.34715323527779e-05
-1.35604563520957e-05
-2.11070737644652e-05
-1.65289732316247e-05
-1.27919896309634e-06
-1.22271528550235e-05
-6.62238341322704e-06
-1.14203389784697e-05
-8.46869574131067e-08
-4.11921555210533e-06
-1.53259559948723e-05
-3.50084326085383e-05
-1.03222337749903e-05
-4.5626374298192e-06
-1.55963149472938e-05
-3.76124291727697e-06
-2.23675098887122e-05
-3.67790689217208e-06
-1.05954729900106e-05
-1.37517455994796e-05
-1.83858242756309e-05
-2.60842874157927e-05
-3.01406579368269e-05
-2.78239531092268e-05
-3.36706069409229e-05
-2.2801309533181e-05
-3.22231355239606e-05
-1.9481753719041e-06
-1.6835729264409e-05
-2.20967777167602e-05
-3.12530284534583e-05
9.94595732709495e-07
-4.01398858901192e-05
-6.4093075466567e-06
-1.44442481638975e-05
-2.05781556945759e-05
-3.61545011137626e-05
-1.53888132957303e-05
-2.6354881158747e-05
-3.67824777682232e-05
-1.03971560603153e-05
-2.5700583154586e-05
2.00800006937511e-05
-2.38105473519929e-05
-1.9750836344362e-05
-2.60342597309691e-05
-1.88164985218388e-05
-1.6238915773626e-05
-4.72215106263274e-06
-2.86535944196453e-05
-8.94708220646851e-06
-2.83328699536151e-05
-4.06151486846924e-05
-3.86329610732152e-05
-1.45086848422961e-05
4.48008949778773e-06
-1.0746235331301e-05
-2.31659435207155e-05
-1.33715827073532e-06
-3.07880653748196e-05
-3.6291556858401e-05
-1.28605383933521e-05
-1.24918183103272e-05
4.01097650442213e-06
-1.87412284831167e-05
-1.6791584872944e-05
4.21213825616947e-06
1.95457025811946e-06
-2.51948993350745e-05
-2.34933508008793e-05
-4.46790193832237e-06
-2.82510690484515e-05
-1.81071657810382e-05
-3.22818227007215e-05
-3.9603100862468e-05
-3.23117552567223e-05
-3.57556342170172e-05
1.25875318662325e-06
-1.36254163972604e-05
-1.49090946083308e-06
-3.10397075480054e-05
-3.64453763957936e-05
-1.3744986072768e-05
-4.09234280786354e-05
-3.19688376813681e-05
2.32652260286747e-06
-1.51582189565436e-05
-2.89606475518476e-05
-4.01195409340559e-06
-2.93520393656763e-05
-2.22479507063945e-05
-1.7490144658208e-05
-3.92762359584058e-05
-1.80433229963319e-05
-3.68672080256312e-05
-3.29555249405986e-05
-3.06768585701716e-05
-3.30248807196839e-05
-2.69038028680048e-05
-2.1802653318461e-05
-1.15703115045868e-05
-4.2157353382705e-05
-8.32145512588542e-07
-1.51937230203336e-05
-2.58960860216307e-05
2.85243759927326e-06
-4.42767759300951e-06
-4.55462445375193e-07
-2.67224939187076e-05
-1.50282974081397e-05
-3.41204750734764e-05
-1.2052031586137e-05
-5.88514839481644e-06
-1.91879296559524e-05
-1.76969836665389e-05
-2.4034733772113e-05
-3.61631199872257e-05
-1.91903962752819e-05
-1.01256120596205e-05
-8.38314632020099e-06
-3.94163940837538e-05
-1.18706960385948e-05
-1.01510328292254e-05
-2.33079322108435e-05
-2.18744006680216e-05
-3.25094388490761e-05
-3.0218430075082e-05
-3.2134803926646e-05
-3.05160885121658e-05
-1.03236154393723e-05
-1.19236424090124e-05
-5.87666739375219e-06
-2.66198689715182e-05
-9.91121455360912e-06
-9.75999762585007e-06
-3.30877093382215e-05
-1.81245991159712e-05
-2.7761118179545e-05
-2.69718898121064e-05
-2.58744526134356e-05
-2.00013683142578e-05
-8.05829557502813e-06
-2.42758153296631e-05
-1.69120251136111e-05
-3.47514284011381e-05
-1.73588995799196e-05
-1.4854519428933e-05
-1.76265651164364e-05
-2.38248453247847e-05
-1.1250336684708e-05
-9.16625211080111e-06
-1.68865608533496e-05
-1.57038541511554e-05
-4.60702078937949e-06
6.75244706984074e-06
-6.06509585812952e-06
-1.8927187098605e-05
-3.06158784040263e-05
-2.04224107823774e-05
-2.43157979304836e-05
-2.58759818515248e-05
-2.466534797515e-05
-2.21943717715262e-05
-1.85490678377848e-05
-5.47799501551575e-06
-6.91666985630522e-06
-3.42108132533867e-05
-9.39028607240269e-06
-1.85390137300113e-05
-2.69436066612687e-05
-2.531712700858e-05
-4.71005024919589e-06
4.83553459067908e-06
-1.53264561974659e-05
-3.2426183420124e-06
-1.73522601815686e-05
-4.85514056012694e-06
-1.85296261484108e-05
-1.85046994940622e-07
-1.82178446972842e-05
-1.93527087748532e-05
-3.41839254324751e-05
-3.63407067635272e-05
-3.41623382084567e-06
-2.8162439350859e-05
-1.13384948221852e-05
4.11755842908044e-07
-2.42684248563416e-05
-9.35841864397195e-06
-1.97553907416475e-05
-2.90521246700567e-05
-6.75839276611905e-07
-2.75976571453251e-05
3.62051489834666e-06
-1.63322638909334e-05
-1.91743851167472e-05
-2.08196820487364e-05
-1.98748765446287e-05
-1.07465748927232e-05
-6.87444800767023e-06
-2.39096283367321e-05
-3.72066304001498e-05
-2.40658503952152e-05
-2.45694268621569e-05
1.27777591397167e-05
-3.95711543455013e-05
-9.50200278583822e-06
-1.77726047188567e-05
-2.89067212829724e-05
-7.10273516811135e-06
-1.03134700771186e-05
-2.41922573746829e-05
-1.7127812514396e-05
-2.58262716354596e-05
-2.58064153217674e-07
-2.12016813992735e-05
-4.58309542428392e-06
2.3285786928635e-06
-1.69493731570223e-05
-2.33593523693015e-05
-2.12630714171533e-05
-1.85862343721233e-05
-2.47474064994199e-05
-1.28709226945334e-06
-1.33210334451344e-05
-1.27926164052573e-05
-4.8086463310492e-05
-4.02741825122411e-06
-6.93814065655556e-06
-5.44025359432994e-06
7.44516868403158e-06
-2.64823845171774e-05
-2.48555596993271e-05
-2.62878195769209e-05
-2.64074138035417e-05
-4.21129857994112e-06
-2.44582584369453e-05
-1.2946701432651e-05
1.58155751314183e-06
-3.07135066778186e-05
-1.00784750424087e-05
-2.00383746810431e-05
-8.54842708303851e-06
-4.88672810073314e-05
-2.32730083415019e-05
-8.82046800374507e-06
-2.79688198555316e-05
2.29338946464558e-06
4.78746028797274e-06
4.36408633267769e-06
-2.90507805933182e-05
-1.17158519633136e-06
-3.05074249086195e-05
-1.81225057519474e-05
-2.17918733740271e-05
-2.1379037236505e-05
-1.98776388991491e-05
-2.79878717736086e-05
-1.77062151003974e-05
-1.23172458636068e-05
-2.1503391220417e-05
-1.56163479009369e-05
-3.99929174593154e-05
-1.53131278461932e-05
-2.56814850516083e-05
-2.6832565330806e-05
-1.7762983730142e-05
-1.47756318974531e-05
-1.1253776918026e-05
-1.4131775417203e-05
-2.22670563303322e-05
5.5885417741247e-07
-2.87559838467178e-05
-2.37627134946959e-05
-2.04941843202553e-05
-2.93113456526435e-05
-1.62289621445144e-05
-1.18287860009575e-05
-2.82616755514209e-05
-1.07042156904899e-05
-2.12722733283924e-05
-3.17638541189887e-05
-1.81413068978945e-05
-1.09414702342618e-05
-3.1126091995634e-05
-2.03479198539358e-05
-1.84088528065196e-05
-2.65417577627517e-05
-1.80993223387148e-05
-3.39582155807909e-05
-2.13560719640307e-05
-3.63034941998775e-05
-2.88555278307222e-05
-3.62251463163783e-05
-1.33403850550093e-05
-3.57358709916923e-05
-2.30429084215978e-05
8.78085319615245e-06
-4.25189316395994e-05
-3.08046008018844e-05
-7.25189655371632e-06
-1.1336755757032e-05
-3.05438770287083e-05
-7.23716018760287e-06
-8.51335068353944e-06
-2.20486111080262e-05
-3.37138012551692e-05
-1.15590562811583e-05
-1.26857703546373e-05
-2.78647861951462e-05
2.17737798798655e-06
-5.33267255212439e-05
-1.05831459482718e-05
-2.50228765879294e-06
-2.71371366322608e-05
-8.63506244014597e-06
-3.23713385055609e-05
-1.21474186523272e-05
-7.7762047931048e-06
2.88657466633677e-06
-2.22574293583189e-05
-1.40809690401023e-05
-3.16147973846477e-05
-1.71011324360259e-05
-1.63696984795622e-05
-1.96313846745553e-05
-2.04100189712163e-05
-4.62731513853239e-05
-8.72845736188411e-06
-7.01107302821196e-06
-4.1407995898411e-05
-2.9611643385806e-05
-1.23334211537178e-05
-9.30194684723681e-06
-3.35924875157815e-05
-2.05272565647236e-05
-2.68272406298915e-05
-2.37849025416497e-05
-5.4062223525723e-06
-2.62971651861434e-05
-1.02368333424557e-05
-3.06687451794726e-05
-1.3120529967263e-05
-1.76009644293555e-05
-8.25348681443746e-06
-2.01171541717324e-05
-2.70311002722175e-05
-3.52540222188184e-05
6.11932813717953e-06
-2.22442105753287e-05
-3.67358708895697e-05
-4.17801649162186e-07
-2.87788433602848e-05
-2.17856661706644e-05
-3.31871893392039e-05
-3.64009106228414e-05
-2.51389728473362e-05
-1.94051216204532e-05
-2.07329935934304e-05
-6.22289009764812e-05
-1.62757438276185e-05
-3.44862113327065e-05
-4.17081924288696e-05
-4.13326692145294e-06
-2.73126765995308e-05
-1.04062056481201e-05
-4.07265981234541e-06
-2.90777654255558e-05
-1.11576691235441e-05
-2.68663227345555e-05
-2.09377159699422e-05
-3.63512374349383e-05
-2.72918027449395e-05
-1.32427067631288e-05
-3.09703044783183e-05
-4.27820803973574e-05
-1.83786677875844e-05
-3.36034384097241e-05
-9.82430938138607e-06
-2.6418413061663e-05
-3.68033333171424e-05
-2.12063571048416e-05
-1.29640373659011e-05
-1.43047452590675e-05
-1.47038409414759e-05
-3.14903008296215e-05
-2.39200775212293e-05
4.64031141842954e-07
3.52140572890638e-07
-2.17628715865815e-05
-1.69638040123707e-05
-1.76995338926943e-05
-2.04775017229112e-05
-1.14504907620756e-05
-1.35719112043747e-05
-1.49849810194533e-05
-2.30001221044061e-05
-2.75180796730595e-05
2.73967759148638e-07
8.9786462242631e-07
-7.1071375352272e-06
-2.68515718544989e-05
-1.3974182722719e-05
-9.89983910894887e-06
-2.96432914485206e-05
-2.95615457270283e-05
-1.92922882161761e-05
-1.8523770351564e-05
-3.92576968619605e-05
-3.84129193455726e-05
-1.93105940991251e-05
-2.51244989073189e-05
-1.91701228847955e-05
-1.84844163039862e-05
-1.26549987132185e-05
-2.46554041877737e-05
-3.44579596743313e-05
-1.23598027541165e-05
-2.86916809955758e-05
-1.81806007258749e-05
-1.61553385295265e-05
-2.4022375904657e-05
4.03960316271818e-06
-2.11631435057508e-05
-1.60777674183866e-05
-2.47677570548078e-05
1.02170956922889e-05
-8.85040593464584e-06
-2.22222927037131e-05
-2.5526779520724e-05
-2.12930053850776e-05
-3.29647539920528e-05
3.45067530212287e-06
-3.47555897877099e-05
-1.57841069477517e-05
-1.46885668937937e-05
-1.5168676785051e-05
-2.43937784445473e-05
-9.85156699262308e-06
-2.00481235781799e-05
-2.28182773142926e-05
-3.19118434431203e-05
-1.02826014573342e-05
-4.71213291059837e-06
-1.04372580790095e-05
-5.08380307629544e-05
-2.47173391686943e-05
-2.01908630435607e-05
-2.48616096596935e-05
-1.57710433525951e-05
-3.61321089220294e-05
-2.92550138727717e-05
-4.76029546678019e-05
-2.89276531544129e-05
-2.88457148432425e-05
-3.44858614088397e-05
-5.97453290221088e-05
-8.70608201405118e-06
-3.6277329754396e-05
-4.71591290117957e-05
-3.18058074452516e-05
-1.55804534127441e-05
-1.78059561631409e-05
8.77333978297297e-06
-1.96536566273795e-05
-3.40829374654213e-06
-3.06768933819514e-05
-2.29049747975878e-05
-5.9999046689632e-06
-3.83150273076593e-05
-1.30328082399419e-05
-2.18458372036505e-05
-2.5218703632959e-05
-3.19960300484564e-05
-3.11469989593349e-05
-5.60508664461849e-05
-2.62601380052515e-05
-3.01839216214896e-05
-5.55355668407305e-06
3.47803943054221e-06
2.92291097289212e-06
-1.51755901105853e-05
-2.07796655308783e-05
-1.72795262676592e-05
-5.9354790070653e-06
-1.94037801659535e-06
-1.14590595335653e-05
-1.17151598647936e-05
-3.31718948288784e-05
-3.66498999042658e-08
-3.07154605011446e-05
-1.08627923476864e-05
-2.38029393444021e-05
-3.86339354465651e-05
-1.13685027018385e-05
-2.77141271383779e-05
-3.03332524973794e-05
-3.42843501199496e-05
-2.89704163395407e-05
-1.49495251332667e-05
-1.7738148022617e-05
-3.65189855154527e-05
-4.19897908794419e-05
-1.53541560265062e-05
-3.59256496138949e-05
-3.26904631317332e-05
-2.91407241826846e-05
-3.13337286999002e-05
-2.90034168701978e-05
-1.2377893090759e-05
1.25081309957458e-05
-2.8089508581222e-05
-3.00472110435958e-05
-7.27722006961433e-06
-2.45046427999833e-05
-1.09323255485396e-05
-3.15962491960461e-05
-2.83422621045784e-05
-3.11904511960224e-05
-2.85472729775374e-05
-8.12524941375815e-06
-2.64680917271056e-05
-1.54992156906868e-05
-3.21451740692268e-05
-1.60014809172596e-05
-2.60338823009283e-06
-2.5872488001971e-05
-2.37905375171399e-05
2.98745690791874e-06
-1.76488687428026e-05
-2.25277209499328e-05
-2.30723408608346e-05
-3.1144946096848e-05
-2.72822257605338e-05
-1.89478836302974e-05
-1.23349969553912e-05
-3.70144854679568e-06
-8.40980128244204e-06
-2.58151356605401e-05
-1.44042814401933e-05
-2.39951378360919e-05
-1.45944781184872e-05
-7.4708332710673e-06
-1.91475934446383e-05
2.22503893610457e-06
-3.25979538796212e-05
-2.28853146083801e-05
-4.07951050838642e-05
-3.05781309241946e-05
-3.10779237359866e-05
-1.53591469306473e-05
-4.2628777026435e-05
-6.29222597931619e-06
-1.18510307105892e-05
2.97737209210231e-06
-3.2745515078008e-05
-1.47596915624018e-05
-3.58633160914721e-05
-1.01421397010043e-05
-3.39560160998991e-05
-2.12449734464058e-05
-5.45436389183995e-06
-3.13967793043266e-05
-3.38240457510604e-06
-1.33530894639864e-05
5.75650116776263e-07
-2.34099952642184e-05
-2.79586005841621e-05
-6.13456208582073e-06
-1.55972350636714e-05
-2.02518964136894e-05
-1.6150672784675e-05
-2.88256322742899e-05
-4.0792454286925e-05
-2.66312647518393e-05
-1.90130369385017e-05
-2.29967216188175e-05
-2.06061331363544e-05
-3.24105251456522e-05
-1.93984559922332e-05
-2.64592281102462e-05
-3.11742607736794e-05
-1.4246961808154e-05
-3.00892887929375e-05
-1.62741533442307e-05
-2.87060431336195e-05
2.77402850922126e-06
-5.25818384475566e-06
-1.2615154322595e-05
-1.45826068038738e-06
-1.28522645893151e-05
-1.49871791677611e-05
-1.19544878937205e-05
1.95819125133389e-05
-2.19468493308226e-05
-2.69236346217466e-05
1.08085603751245e-06
-3.25984961416879e-06
-3.65495593575865e-05
-1.68218994676922e-05
-1.19592243546847e-05
-2.31365144510366e-05
-3.28159948841853e-05
-2.77888056966709e-05
-2.35146109092521e-05
-3.55398270304763e-05
-2.83303343782241e-05
-2.78439407625839e-05
-1.80724262551625e-05
-2.27581401392356e-05
-3.88362014000514e-05
-1.04873855161871e-05
-1.11749472460711e-05
-3.08407910043716e-05
-8.80828681327748e-06
-3.161264723684e-05
-3.23652998948579e-05
-2.2768854272882e-05
-5.82630328190953e-06
-6.69522650048531e-06
-1.66435633815989e-05
-1.00746963942482e-05
-1.22054713898807e-05
-4.35120490359359e-05
-2.44420763665761e-05
-4.35126793229299e-05
-1.81881503161388e-05
-5.05859386529508e-06
-1.64923315924913e-05
-4.39382973739172e-05
-2.35294984100986e-05
-2.10045147899215e-05
-2.26877168735241e-05
-7.47373721712981e-06
-1.44423997917704e-05
-2.5606533770981e-05
-5.46872649114822e-06
-1.64822607498173e-05
-1.00607237164383e-05
-3.4289886577959e-05
-8.49140440809906e-06
-2.02206683993654e-05
-4.04713997220588e-06
-3.41049899224873e-05
-3.34013884381037e-06
-2.4715148579891e-05
-8.24160332177231e-06
-3.14400105781743e-05
-2.21527873605081e-05
-1.47770885570182e-05
-7.89038883086732e-06
-1.37293064563779e-05
-4.33975072188938e-05
2.69356396180166e-06
-1.63070428580314e-05
-1.87890574385274e-05
-1.46782216237228e-05
-8.82264031971862e-06
-4.04515660120198e-05
-3.67612358736376e-05
-2.02011581666393e-06
-1.01792843286781e-05
-3.0871520393826e-05
-2.54536600283742e-05
-3.08148502533439e-05
-4.08777924345439e-05
-1.80979459327816e-05
-7.37351419040896e-06
-2.88260653972783e-05
-9.97296115739408e-06
-2.97138385304162e-05
-1.4191275620388e-05
-1.23156392335018e-05
-2.38750364469965e-05
-2.29837879544077e-05
-3.2018806845727e-05
-2.08695163006621e-05
-1.47817793976606e-05
-1.34882142471136e-05
-2.40309611981396e-05
-4.69686272294407e-05
-3.19903527771643e-06
-2.03839668107224e-05
2.98320921969143e-06
-3.85015769711497e-05
1.13439252777788e-05
-9.72777503411656e-06
-1.01611987611019e-05
-2.37604802968831e-05
-1.5872656580315e-05
-7.93795199776863e-06
-1.82571316326688e-05
-1.98435751558119e-05
-2.23764803109504e-05
-1.63138223000612e-05
-2.37235764194181e-05
-2.62391953707092e-05
-2.80463754495205e-05
-1.09358630624058e-05
-2.33384868946211e-05
-1.54487365178792e-05
-2.48426980577246e-05
-5.14430525174963e-05
-2.14039785932944e-05
-2.59141746424811e-05
-1.28529522074907e-05
-4.60961357236234e-05
-2.5024570880703e-05
4.14479990197545e-07
-1.79115015962504e-05
-1.58197662744678e-05
-1.01195562676444e-06
2.83615284015555e-06
-9.83872498289323e-06
-5.0486512578164e-06
-1.94513741586047e-05
-2.90210211203644e-05
-1.453581283901e-05
-1.62515222075091e-05
-4.31867380763831e-05
-1.36971420816721e-05
-2.27371951417634e-05
-2.14936437351314e-05
-3.38750639975799e-05
-3.2031790792498e-05
-2.45416912740745e-05
-2.48412798998682e-05
-2.5121571864445e-05
-8.35808247311967e-06
-3.6430582121729e-05
-2.56692899384589e-05
-2.0616865098832e-05
-1.79876951552712e-05
-5.17764138902285e-07
-1.06671918068057e-05
-7.29397091261005e-06
-1.0505897975383e-05
-2.83161558319055e-05
-2.85958734990883e-05
-5.64284227785927e-06
-2.06296354225854e-05
-3.50688489156857e-05
-1.35797358916723e-05
-1.71639153295644e-05
-2.8645182537519e-05
-5.93207010488044e-06
-2.61995451684582e-05
-2.26909090279835e-05
-1.55618996538674e-05
-2.57618454559337e-05
-2.52242849321337e-05
-2.72233963014032e-05
-1.33326636475194e-05
-2.61718915076581e-05
3.17148186211749e-06
-2.48896803712869e-05
-3.64521781443399e-05
-1.42598146618811e-05
-6.66175133530487e-06
-1.96962437733481e-05
-3.85552372423694e-05
-3.1591389641179e-05
-1.68336297072887e-05
-1.02779034578973e-05
-3.91740614702601e-06
-1.64595043811318e-05
-3.49003042722329e-05
-9.89947541090443e-06
-3.07586410466701e-05
-4.79363675943812e-05
-3.30559528476842e-05
-3.40591674631648e-05
-2.82841343398998e-05
-1.11925627097769e-05
-6.45897113748774e-06
-3.96365124667878e-05
-5.7512827457213e-06
3.16495889834836e-06
-1.9013341472699e-05
-2.12635553808182e-05
-3.61690806170582e-05
-2.61106573805348e-05
-2.71202657962713e-05
-1.06528340951654e-05
-3.93266592702265e-05
-4.32840957757758e-05
-2.80863219011366e-05
-9.14410973934154e-06
-1.02736597353665e-05
-9.77069319021487e-06
-4.07150327856085e-05
-9.96000107528338e-06
-1.19910216460377e-05
-3.95345365114766e-05
-4.46844887293952e-05
-2.36824657092412e-05
-2.17410221386235e-05
-3.64945849809765e-05
1.0200538223162e-05
-3.54521017532394e-06
-3.26971571375637e-05
-3.68580517054389e-05
-4.43920977372408e-06
-4.45127052243444e-06
-8.22247156495776e-06
-2.23409434147707e-05
-2.85322482968664e-05
-4.36375274411074e-05
-1.17587735721776e-05
-1.545155126076e-05
-2.05932044849777e-05
-1.47589435625641e-05
-3.21701362577438e-05
-8.21621406396606e-06
-2.51715447834536e-05
-1.88913915350689e-06
-4.34372067222102e-05
-2.55394352549229e-05
-2.07795627628449e-05
-1.8989883646434e-05
1.92128813286646e-06
-2.27594580849928e-05
-1.08833504948477e-05
-2.66184677105408e-05
-3.46333482782151e-05
-3.00153369773722e-05
-5.90185567978729e-06
-2.7258596442424e-05
-2.20304086225162e-05
-2.26945286854377e-05
-3.13047740606931e-05
-2.65285092328971e-05
-8.404891782704e-06
-2.29051815415673e-05
-1.73961119507064e-05
-4.63689824829093e-06
-2.28458008160158e-05
-4.74309710416766e-06
-3.16935915897652e-05
-2.19676533978696e-05
-3.61934686708384e-05
-1.56435694778101e-05
-1.00224618616671e-05
-1.73471568475477e-05
-1.92338448207567e-05
-1.37382745518039e-05
-2.82335577242724e-05
-1.23420365784234e-06
-3.69061540592232e-05
-1.83821690565556e-05
-2.04353208870225e-05
-4.97839116357312e-06
-2.877849258032e-05
-3.39487881690292e-06
-1.57131976038583e-05
-4.36707796143212e-05
-3.40335696220015e-05
-2.7314807585298e-05
-3.16286781036545e-05
-4.92943673858798e-06
-1.70204221903341e-05
-1.57927671421743e-05
-2.1836633374672e-05
-2.50109222853947e-05
-1.33510850703061e-05
-3.45592332300572e-05
-2.11747424502529e-05
-2.60658210664396e-05
-2.75004064056056e-05
-3.48769168678792e-05
-1.29723711280213e-05
-8.80410051008066e-06
-7.91436289892393e-06
-2.47079329663238e-06
-1.41652485057412e-05
-2.55143355441465e-05
-4.20702783006235e-05
-2.63930233236909e-05
1.3279011969539e-06
4.25931499499796e-06
-3.32941604334187e-05
-2.26050882177662e-05
7.67016384719605e-07
-1.90779555660876e-05
-3.14450997870834e-05
-1.01941182584964e-05
-1.83073117848231e-05
-3.68036115138574e-05
1.28255171306921e-05
-1.5451715117782e-05
-2.31433124806304e-05
-1.61206205752631e-05
-7.92540095050816e-07
-1.95748485601325e-05
-3.67123461983818e-05
-7.05936706846993e-06
-1.18869322865891e-05
1.53236630903723e-06
-1.49133928048747e-05
-3.09074374973315e-05
-1.80312331417873e-05
-3.43914296406605e-05
-2.11702041010983e-05
-7.65027501410052e-06
-2.4319085991548e-05
-1.66554063952971e-05
-4.1472876287102e-05
-3.59511267694583e-05
-1.69880026311483e-05
-1.79609648462922e-05
-1.84152111594151e-05
-2.51310679552175e-05
-3.07914498176776e-05
-2.55182319695981e-05
-1.33186579604692e-05
-2.33292684505622e-05
-1.23665381816217e-05
-1.5621214624043e-05
-2.26800036127177e-05
-7.06248847692098e-06
-1.67856956884684e-05
-3.39925095054255e-05
-3.34370447092722e-05
-1.23761717084605e-05
-2.41660980358686e-05
-2.35120970589745e-05
-3.44444340671528e-05
-3.23719631666675e-05
-3.45222706043028e-05
-2.79583890652895e-05
-3.36001304632779e-05
-1.43558965334344e-05
-1.02666648574972e-05
-1.20642046918984e-05
-3.99388145468626e-05
-8.48859763438599e-07
-3.49728742487239e-05
-2.65376618470254e-05
-2.30343216594827e-05
-1.55340439318775e-05
-2.61802973008485e-05
-9.55612264419582e-06
4.6180186658932e-06
6.60143377153441e-06
-1.05492404264007e-05
-1.53580921253664e-05
2.80718514868245e-06
-2.26278328870776e-05
-3.19585851836768e-05
-1.50714085736415e-05
-1.55584350366607e-05
-3.49369828019031e-05
-2.34391337470196e-05
-2.71712680901565e-05
-4.82290062636759e-06
-2.02981840674787e-05
-1.77018935186189e-05
-2.85379926157997e-05
-1.47280964746513e-05
-1.04630018806771e-05
-8.31652055830075e-06
-4.17388487608976e-05
-5.03685973522191e-06
-1.85262674611033e-05
-5.73030071577034e-06
-1.10040162930268e-05
-1.48377480923756e-05
-2.37955939918891e-06
-2.73402989511187e-05
-1.99579669861145e-05
-7.91156742499435e-06
-4.72293814260696e-06
-3.59195836892211e-06
-2.17938061686826e-05
-2.25755386822307e-05
-3.40976295846353e-05
-1.67344278533126e-05
-4.21338722822662e-05
-3.07872505676058e-05
-2.1406315379374e-05
-1.97865726063287e-05
-3.02853359913785e-05
-3.20667699665905e-06
-3.69673914883412e-05
-2.23822790192342e-05
-2.46125336757229e-05
-3.98580904222499e-06
-3.71199258097763e-05
-2.08394780748847e-05
-2.48249269738061e-05
-2.64772604765968e-05
-1.05207462862762e-05
-2.62165288230857e-05
-3.80423555182771e-05
-1.52124712722872e-05
-3.45800703612708e-05
-2.60419044341125e-05
-1.42312366250579e-05
-5.61842535782315e-07
-6.72645716439471e-06
-3.17207908380274e-05
-9.50672927785079e-06
-7.72665528952796e-06
-3.46930537558823e-05
-2.82175372565276e-05
-7.71424586899888e-06
-1.43952358303741e-05
-1.84242107895355e-05
-3.30997926133274e-05
-2.30178725680115e-05
-1.28933710801998e-05
-2.60489800394405e-05
-1.01670554048751e-05
-1.89435252618735e-05
-2.00703608664309e-05
-1.33762215826981e-05
-2.12422270174189e-05
-2.44828565891658e-05
-2.11226523380332e-05
-2.87255275702211e-05
-3.18389566789395e-05
-3.65710254227827e-05
-2.01698834438032e-05
-1.8536783586593e-05
-1.85030650757625e-05
-2.35139496492719e-05
-1.41084567201499e-05
-7.26146505059219e-06
-8.93166960345931e-06
-3.89624875108482e-05
-1.02459322009129e-05
1.85246916890753e-06
-2.54724701519819e-05
-2.54922282161058e-05
-1.2242902901007e-05
-1.95141351096788e-05
-1.58282335182528e-05
-5.9627199145064e-06
-1.2000245454706e-05
-2.44240352950229e-05
-5.73658751615363e-06
-2.27155890923864e-05
-2.85694760613421e-05
-1.03965134136329e-05
-2.57232873190154e-06
-2.7404398537616e-05
-4.07271481367426e-05
-4.07226953187754e-06
-2.93932593080883e-05
-4.98767718931065e-05
-1.63627190054372e-05
-4.12926938697128e-05
-2.7565309868187e-05
-9.66720025591374e-06
-4.50482781317489e-05
-1.31288541191758e-05
-1.63934511547968e-06
6.09868906971945e-06
2.61683820967929e-06
-4.66884619773392e-05
-3.1550568275267e-05
-2.4269677356241e-05
-1.9012536267503e-05
-1.40603503817116e-05
-2.57942561162104e-05
-2.33241792577283e-05
-1.02026197632521e-05
-3.5805744560597e-05
-2.60029128164536e-05
-3.52858973133312e-05
-3.22200542263329e-05
-3.64805668083135e-05
-1.92385793319167e-05
-1.74471429536571e-05
-3.10473965355183e-05
-6.40025321830862e-08
-1.65899955153964e-05
-2.39846051502967e-05
-3.47638825172352e-05
-2.81714990631372e-05
-1.35719317763724e-05
-1.86322363930904e-05
-2.04269006159121e-07
2.52430704317077e-07
-3.30057907526506e-05
-2.19584821126157e-05
-2.32446987184237e-05
1.27123923806598e-06
-2.27331209222215e-05
-1.01959905013658e-05
-1.71094679022736e-06
-8.32024065098935e-06
-3.12808326628799e-05
-8.38129667687305e-06
-9.76135811084572e-06
-2.91152556789495e-05
-4.67733329124232e-05
-2.92222442710978e-05
-3.52045959070859e-05
-3.02691086788936e-05
-2.37793098901897e-05
-1.58626621062449e-05
-1.33925845575742e-05
-6.41101379437331e-06
-2.83439517846191e-05
-3.61490712286892e-05
-1.90867054219934e-05
-8.4578440561357e-06
-1.07998742141289e-05
-1.08448383134741e-05
2.15826200106314e-06
-3.29453797411323e-05
-1.69182675385219e-05
-1.64101078964361e-05
-1.84399827018108e-05
-3.38035988905979e-05
-1.90046824299533e-05
-1.91537050366386e-05
-1.8324281545788e-05
-1.1638464592348e-05
-3.48220157022894e-05
-9.75470534101508e-06
-2.22227170400643e-05
-2.01563788666202e-05
-1.85991320327524e-05
-1.05374304755042e-05
-3.5847785502559e-05
-9.65954337825889e-06
-4.05789075811878e-05
-1.87437022658396e-05
-2.5675060444453e-05
-2.75910522418652e-05
-2.33976688090438e-05
-2.15776763250286e-05
-6.96109617174246e-08
-2.48257946828448e-05
-1.39664448298299e-05
-1.12483829902839e-05
-1.17984261118212e-05
-1.23533628145022e-05
-3.79235932172192e-05
-2.85095577025941e-05
-8.18226170906594e-06
-1.45130072252056e-05
-2.10560599332797e-05
-1.53534095584271e-05
-1.0095819954065e-05
-3.67483881269328e-06
-3.49267343376206e-05
-2.45341440283843e-05
-3.10383545550738e-05
-1.33924188544848e-05
-1.50417919071032e-05
-3.70296143969188e-05
-1.39723557098906e-05
1.5110581951804e-05
-1.07382543253561e-05
-2.8028674944964e-05
-1.76232366970062e-05
-5.02326443086197e-05
-8.29642250051174e-06
1.4766071410173e-06
-1.5579220461994e-05
-2.23454099008596e-05
-4.39639457887214e-05
-5.69219686790219e-06
-3.79910231955529e-05
-3.7157405195204e-05
-2.08499377582424e-05
-2.89654076365591e-05
-2.18910896052178e-05
-4.06870296001035e-05
-1.54804021468394e-05
-3.3155298480066e-05
-1.34282388316449e-05
-3.38238582327831e-05
-8.59787043475856e-06
-2.45001810064016e-05
-3.47498049989425e-05
-2.16928382655009e-05
-3.30191397190085e-05
-6.97318146689973e-06
-2.82917446176024e-05
-2.76006248363535e-05
-1.26886784468445e-05
-2.23154384881565e-05
-1.41116457305578e-06
-1.10237457313989e-05
-1.62823413380425e-05
-2.36804638179342e-05
-4.95924304382932e-05
-3.76127212484828e-05
-1.46743583474326e-05
-1.93476236711423e-05
-1.27575776330369e-05
-2.30582088998806e-05
-3.64020096267504e-05
-1.91620939245574e-05
-1.94670509794332e-05
-2.09919186307449e-05
-1.32572949605697e-05
-1.85850799160567e-05
-2.61186717305601e-05
-3.28990869940587e-05
-1.595258459405e-05
-1.0309298220305e-05
-3.17202485831924e-05
-2.79265580674029e-05
-1.71531983143778e-05
1.44166015261955e-07
-1.44876054082402e-05
-3.99692211668162e-05
-1.13372458124969e-05
-2.71709145656809e-05
-1.90465597384945e-05
-2.14502851487814e-05
-9.52759961577556e-06
-2.05750179474094e-05
-1.89288143605199e-05
-1.42699029210701e-05
-1.7743794472716e-05
-3.22016888660915e-06
-2.48566668825631e-05
-5.77791201642652e-05
-1.54900352867193e-05
-7.47821405503978e-06
-3.49112916436095e-05
-3.70776482147451e-05
-1.84346099005063e-05
-2.14100819988676e-05
-3.48948314580985e-05
-1.60776224794554e-05
-2.81772609009682e-05
-3.1152536897569e-05
-9.97928453157468e-06
-1.23797237416108e-05
-1.21744809464247e-05
-1.27853349074536e-05
-3.32313333887184e-05
-2.59266094042446e-05
-4.07813553474344e-06
1.2073016729286e-05
-3.01883283449109e-05
-5.80196701366435e-05
-2.5276706751481e-05
-3.48823540337424e-05
4.38267809189482e-08
-1.18351723099841e-05
-2.29711363190343e-05
-2.41641217571743e-05
-2.02859699208028e-05
-4.04400310499767e-05
-3.11338748640105e-05
-3.63929132190671e-06
-1.24229671452309e-05
-1.65691748364518e-05
-1.1007360648385e-05
-3.22887534155816e-06
-2.28984408873975e-05
-1.56381447031216e-05
-1.98452973328271e-05
-1.17081737959934e-05
-4.23992080920676e-05
-2.144800639443e-05
-3.07178779348814e-05
-3.14810080245652e-05
-1.67589823824174e-05
-2.45266491607833e-05
-2.7692583464352e-05
-2.01768803082528e-05
-2.65154128557357e-05
2.59833992415646e-06
-9.4202304687141e-06
-1.8135088790659e-05
-3.15345907664509e-05
-2.38217673107805e-05
-2.9490346724274e-05
-3.18807372639493e-05
-7.60098184203578e-06
-4.76850806227692e-06
-4.91342571559685e-06
-2.62369808089902e-05
-2.341469162123e-05
2.13813573785453e-05
-6.12886073205859e-06
-6.47819431198911e-07
1.32602481707314e-05
-3.18627624208973e-05
-1.10009629229819e-05
-3.10278826732376e-05
-7.50796592081577e-06
-1.32622149982485e-05
-4.00384318366211e-05
-3.71956178577819e-05
-4.07273580725402e-05
-3.21268836173162e-05
-3.37957679735665e-05
-3.1100007766138e-05
-1.31441465663426e-05
-5.38023112064129e-05
-3.79186749520607e-05
-1.59216841670602e-05
-2.23575199381832e-05
-1.22088765069591e-05
-2.3853534697919e-05
-2.53840306935246e-05
-2.29373948293462e-05
-2.64756840081408e-05
-2.09885116894822e-05
-1.2190988897536e-05
-2.87931285250536e-05
-5.57420175362898e-06
-1.83249742159579e-05
-2.9168431378704e-05
-2.61375337280828e-05
-2.27983491886448e-05
-6.07290405777614e-07
-2.07845122760415e-05
-3.9790246137111e-05
-2.21230308845249e-05
-3.39178305810681e-05
-2.00810906282762e-05
-2.94036738372805e-05
-1.93922993596594e-05
-3.28796426994394e-05
-1.43911211152641e-05
-2.45298114231059e-05
-1.75919716311388e-05
-1.74654772223257e-05
-2.74724312609396e-05
-3.90918141535549e-05
-2.66742840615043e-05
-2.59784022834795e-07
1.4072521825855e-05
-1.3833188720946e-05
-2.51103688971005e-06
-7.80347158887771e-06
-3.48207906601058e-05
-6.6393047918861e-06
-2.25988792027769e-05
-4.69066839855789e-06
-3.1486412329114e-05
-1.42045651066025e-05
-2.2843346704646e-05
-4.73598878001343e-05
-3.36401578699625e-05
-2.65061809271171e-05
-2.28561041999808e-05
-1.81462292467583e-05
-1.30473803933793e-05
-2.52287981391248e-05
-3.22153224370866e-05
-2.99354738947581e-06
-3.75850553610141e-05
-1.32743078384553e-05
-4.55151768924218e-05
-3.63556387035879e-05
-2.21355401482077e-05
-2.06043105232482e-05
-8.51579920539345e-06
-1.38207373907979e-05
-2.00880043580569e-05
-1.20356760804078e-05
-1.87838180165556e-05
-1.9149497261836e-05
-1.74717068594415e-05
-3.30587562183544e-05
-1.81540849263152e-05
-1.51413341197461e-05
-3.31148249288306e-05
-1.97702232560467e-05
-1.58460284150716e-05
-1.34858544859071e-05
-3.72289295725724e-05
-1.62350185940463e-05
-2.22531918279598e-05
-9.91729154009059e-06
-7.25775332110873e-06
-5.47776537573879e-05
-5.64379971142882e-06
-8.7099604307837e-06
-1.39849405814193e-05
-4.28412045097446e-05
-2.01729696520162e-05
-3.5393195617478e-05
-2.17324170696984e-05
-9.18079041672662e-06
-3.373597306858e-05
-7.91070762230832e-06
-2.77619060728831e-05
-1.25056036415939e-05
-1.39786265098852e-05
-2.30776793406011e-05
-2.08846387197564e-06
-2.23667972758156e-05
-4.55383418367957e-05
-8.10659284657816e-06
-1.44078811624763e-05
-2.31208393306542e-05
-4.33344531956986e-05
-2.69159540371348e-05
-1.56506825318829e-05
-1.23202798861946e-05
-1.49016664097354e-05
-5.62325941869845e-06
-2.91071119685144e-05
-1.76356013203884e-05
-6.97670441239847e-06
-1.98767418674112e-05
-1.58369103487405e-05
-1.66753656145303e-05
-1.66612942084023e-05
-2.13606586967902e-05
-2.48711164496451e-05
-3.36180284952054e-05
-6.13586782926882e-06
-2.20599727139257e-05
-4.16398320688312e-05
-1.04161903401959e-05
-2.32779755694039e-05
-1.64607357404463e-05
-1.46531510660448e-05
-1.49660221935133e-05
-2.91621027490207e-05
-2.31912503146403e-05
-3.43144361322237e-05
-1.3247483407868e-06
-3.45753328163763e-05
-1.7080361785737e-05
-3.69348638742249e-05
-1.72112432894926e-05
-3.61689540741624e-06
-1.27694095786238e-05
-2.7328634422257e-05
3.53505926033007e-06
-9.31199376245175e-06
-7.45446947571957e-06
-2.89364358762061e-05
-2.7911971637512e-05
-2.43081079389295e-05
-4.87754465285542e-05
-2.57071743902491e-05
-6.52932012486675e-06
-2.56564570969793e-05
-3.15480876818276e-05
-2.06281645336377e-05
-2.74184601358148e-05
-2.57280338099218e-05
-9.44184412756638e-06
-3.64154848663151e-05
-1.92623912536771e-05
-2.18476112425679e-05
-5.72558739077198e-05
-2.0213489512374e-05
-3.42176397325578e-06
-4.69922061934897e-05
-6.15795077710769e-06
-8.5185621200486e-06
-1.49119505109089e-05
-2.2109537112198e-05
-2.41658800603432e-05
-3.109355604631e-05
-1.37602582020572e-05
2.89397254730754e-06
-1.23017760279136e-05
-3.59521079293531e-05
-9.7174069531038e-06
-2.98776283631821e-06
-2.52991052761376e-05
-1.59040461929427e-05
-2.56736483532906e-05
-1.8031857181313e-05
-1.10143084551894e-05
-1.55934002555365e-05
-3.10294916871802e-05
-2.70431646053327e-05
-2.21149545749038e-05
-1.85226093983153e-05
-3.66273084250702e-05
-3.5373229522749e-05
-6.34371996054085e-06
-1.90063658109747e-05
-2.71534408683052e-05
-2.50744719286169e-05
-1.5053471363097e-05
-2.4952477589311e-06
-4.28491600025189e-05
-3.15707134798517e-05
-8.31727618525354e-06
-3.15501342252118e-05
-1.33546271289716e-05
-2.85565684179062e-05
-1.62504022045534e-05
-2.75457206563306e-05
-1.76198931020404e-05
-2.49974504041644e-05
-2.12029643660622e-05
-1.81650289965639e-06
-1.59759341741381e-05
-2.21133460036378e-05
-1.03103871884914e-05
-3.32899748898048e-05
-8.66360995981949e-07
-2.15759834043286e-05
-1.73472429095585e-05
-3.03876378177512e-05
-1.05438854228077e-05
-2.80868815284814e-05
-5.30311838022758e-06
-1.32994959553347e-05
-9.76913984949905e-06
-1.37118990128638e-05
-1.26213345391583e-05
-9.00326825720172e-06
5.2325338847575e-06
-2.21149207286397e-05
-4.29760300307803e-05
-1.44072369370059e-05
-1.89926308175892e-05
-2.46644365387979e-05
-1.17597640573281e-05
-1.33633892100188e-05
-3.8174743610231e-05
-4.15665080174175e-05
-5.06615001251579e-05
-3.62826229861404e-05
-3.35223156626069e-05
-1.61787841237296e-06
-6.45655918253719e-06
-2.96682425512304e-05
-2.5237617003705e-05
-2.15973411596312e-05
-5.74588714951524e-05
-2.12253743000888e-05
-2.29810473918882e-05
-1.62967726599301e-05
-4.36302986045241e-05
-2.44707712468902e-05
-2.4717973943776e-05
-7.22603348065303e-06
-1.5454907892133e-05
-1.11496220836852e-05
-1.6012686505376e-06
-8.69283583893452e-06
-1.44604827764839e-05
-1.14608804798783e-05
1.85181148711214e-06
-1.47816346949039e-05
-1.45680101020693e-05
-5.80300833143327e-06
-3.70574476292613e-05
-1.95560063961545e-05
-2.91503780656368e-05
-3.08675003427118e-05
-3.30685982113958e-05
-2.06984721644537e-05
-1.76742206464422e-05
-1.61011359253885e-05
-2.18392189442171e-05
-3.41853892170971e-06
-7.24597722939284e-06
-7.18359904909837e-06
-1.36234969342056e-05
-1.55081959102104e-05
-1.08601752946447e-05
4.80884069556415e-07
-2.41424979072744e-06
-2.37072892872722e-05
-2.84527959779174e-06
-3.03415891002785e-05
7.72211323898105e-06
-2.74043806390688e-05
-3.66238117946762e-05
-1.58352082491576e-05
-4.49087704596292e-05
-3.34401003487988e-05
8.87013767681479e-06
-2.15461788242684e-05
-1.68060951836845e-05
-3.93879357436051e-06
-1.80900977275453e-05
-3.26332685492708e-05
-1.62579740440396e-05
-1.0537134760346e-05
-2.21501539711144e-05
-2.82260952864421e-05
-3.08289953038932e-05
-3.34132876439926e-05
-2.35727466854341e-05
-6.49542534131392e-06
-4.32232047400767e-05
-1.78556543786413e-05
-3.54606971449564e-06
-3.0999709068418e-05
-5.79714362677393e-06
-3.56697067504884e-05
5.09993913371732e-06
1.82239561409863e-06
-2.66827077137854e-05
-4.1256914838021e-05
-2.16109007481588e-05
-3.64428822967888e-06
-1.15555849959249e-05
-8.35484771549235e-06
-3.69341001266825e-05
-2.01061748961886e-05
-1.20982534791761e-05
-7.18675876285109e-06
-2.12659672484163e-05
5.51076235820152e-07
-4.72426155925403e-06
3.59980992754759e-06
-2.05023643440402e-05
1.22413607261084e-05
-2.87136279384357e-05
-1.30941983106156e-05
-2.95246948775148e-05
-2.58883404327717e-05
2.74445075053284e-07
-6.3014277773091e-06
-3.14899265953224e-05
-5.46453688758646e-05
-2.62125433581401e-05
-2.12460457654721e-05
-1.36521816563132e-05
-4.59436902043169e-05
-3.7262197848771e-06
-7.89306276820698e-06
-3.9860109781145e-05
-2.27951220036402e-05
-1.18333232365321e-06
-2.3049354459158e-05
-3.31519557899131e-05
-4.07207335666162e-05
-3.3148887857706e-05
-3.28394912595275e-05
-3.94070707495809e-06
-5.23229405847745e-06
-1.42593562440961e-05
-1.28869695846543e-05
-1.70501949806601e-05
-2.06403454683111e-05
-1.19768757932848e-05
-2.0263427997517e-05
-5.13474102219499e-05
-1.22522781078218e-05
-5.96872005333986e-05
-1.28543305470848e-05
-1.19270443974363e-05
-2.87643530014176e-05
-1.45152852568273e-05
-3.55751980103161e-05
-4.83838790547852e-05
-1.98054413337559e-05
-1.52770362808128e-05
-2.56559568559758e-05
-3.49604487469942e-05
-2.10129571980888e-05
-8.49472625671243e-06
-3.56565894863922e-05
-1.4851019260268e-06
-4.36067299888657e-05
-1.91529983112583e-05
-3.24793953015929e-05
-3.82327160197672e-05
-6.89958734349397e-06
-6.71548031371187e-06
-2.09380530302068e-06
-7.97143702088293e-06
-9.12935518457125e-06
-1.89274823749302e-05
-1.96219980031389e-05
-3.21173592222427e-05
-2.22846416476321e-05
-3.55649302517318e-05
-1.40433047816765e-05
-2.59969897596221e-05
-5.03725604728641e-06
-3.41313066157927e-05
-1.96603122154244e-05
-2.48106357306927e-06
-3.8921459568422e-06
-1.35754472526351e-05
-6.98679085070255e-06
-3.86470800929035e-05
-3.25791266112257e-05
-9.12943579919646e-06
-7.62053165078819e-06
-4.27828293540666e-05
-2.42738942417079e-05
-1.53829405540433e-05
-1.85833580771431e-05
-2.51944894557326e-05
6.88534562523296e-07
-2.88326813891264e-05
-1.37052235429923e-05
-4.37400007791802e-05
-2.15405227093148e-05
-1.2981070283238e-05
-3.1112391785351e-05
-3.18202973446803e-05
-2.67191764272892e-05
-2.51157680395113e-05
-2.7696978197247e-05
-2.7925042029543e-05
-1.5923468498047e-05
-4.36151653232759e-05
-1.18087690358583e-05
7.05294343906857e-07
-3.29010311973468e-05
-1.54155530992328e-06
-1.89301075384218e-05
-2.74761254865441e-05
-2.10401760614725e-05
-3.89063917760226e-05
-3.89456251512607e-05
-1.23700004286493e-05
-2.64264501525454e-05
-3.97408725126148e-05
-7.65340603725091e-06
-5.73399721652862e-06
-1.63531559709929e-05
-2.44589689292804e-05
-3.46678890133131e-05
-1.85349998319096e-05
-8.649824084943e-06
8.78986631689171e-06
-1.56880114304417e-05
-2.71756541141528e-05
-2.69070444922243e-05
-2.19345371501353e-05
-3.25147328245986e-06
-9.69252703657103e-06
-1.75866184810613e-05
-1.71269752207182e-05
7.40007535861945e-06
-3.9819290852764e-05
-2.13193547385595e-05
-2.35597585647598e-05
-1.47167007139339e-05
-1.21093194340582e-05
-1.24004291422623e-05
-2.62381252077526e-06
-1.64784399960829e-05
-2.92976097527034e-05
-2.66252666618171e-05
-2.53186278799452e-05
-2.45017278587931e-05
-2.73700139715579e-05
-4.10471409824973e-05
-8.53243099181415e-06
-4.45261810516622e-06
-1.64652985689746e-05
-1.37966904230263e-05
-1.32122149467606e-05
-2.64936256894412e-05
-1.26006164091974e-05
-1.84123262468078e-05
-1.36485096229183e-05
-1.51415747262869e-05
-4.08518295326061e-05
-2.64165563584972e-05
-3.63790208644269e-05
-2.34296643716497e-05
-2.1837456529225e-05
-1.23666977032865e-05
-1.7509255872497e-05
-1.36129148982414e-05
-2.6993264151167e-05
-3.12696235877103e-05
-2.56463504177582e-05
-2.63211575778696e-05
-2.20829514207607e-05
-3.02934555910386e-05
-1.74769054177925e-05
-2.09982303931908e-05
-7.74177282754012e-06
-3.60571087616601e-05
-1.21318996594724e-05
-1.8398919122461e-05
-1.83694168161695e-05
-2.58320601429906e-05
-1.42510250310892e-05
-1.12913046857974e-05
-3.82727432703681e-05
-2.69112076442161e-05
-1.81726286780088e-05
-3.98179653667515e-06
-3.34809706193857e-05
2.08719414217661e-06
-2.84884468684261e-05
-2.00140835862581e-05
-9.4381288857038e-06
-2.46541768528812e-05
-6.87209253700377e-06
-1.53522707209755e-05
9.17184780829941e-06
-2.78148207214658e-05
-3.80705332479194e-05
-2.6360977414351e-05
-2.44556527787702e-05
-5.76829153564139e-05
-2.59437444070581e-05
-3.02081041074952e-05
4.53695911136935e-06
-1.71918832764706e-05
-1.58530168300784e-05
-2.45500066272961e-05
-1.95445373998524e-05
-2.18929473275838e-05
-9.17324067818423e-07
-4.2757287803104e-05
-2.18340800619468e-05
-8.80542493834406e-06
-2.94556789011008e-05
-2.79214414397603e-05
-2.47023430336341e-05
-4.30797682307832e-06
-2.7668386733344e-05
-1.67835322171576e-05
-2.39689252377924e-05
-2.19065348846219e-05
-2.03792063520943e-05
-9.94855690207979e-06
-2.97988722683838e-05
-1.003091609148e-05
-3.34507694867598e-06
-3.1689880027378e-05
-4.33170398823989e-05
-2.65799871909925e-05
-1.81425045056032e-05
-1.99539351671059e-05
-1.93690040444702e-05
-2.9036406921297e-05
-1.72104309065114e-05
-1.97798792289175e-05
-2.91685525319313e-06
-1.36424988084464e-05
-1.66514285925124e-05
-5.51273463054173e-06
-2.55101671198289e-05
-1.50665902732669e-05
-3.9594618600838e-05
-1.01387426943772e-05
-2.75696803773981e-05
-5.20321617313155e-05
-3.15954825120298e-05
-1.40050208579829e-05
-2.94518710531698e-05
-1.53004376664264e-05
-2.78540319681134e-05
-2.10449516107611e-05
-5.87521868452856e-06
-2.66073313472631e-05
-5.33603500948667e-06
-1.46625725798335e-05
-9.14043213906801e-06
-2.46847674106905e-05
-1.26592820192953e-05
-1.54541795731312e-05
-3.02905714713515e-05
-5.1365909609027e-05
-1.13979426120211e-05
-1.82772864385559e-05
-1.22121392384192e-05
-2.18827527400417e-05
-2.04816409445401e-05
-8.77076279390268e-06
-1.49358763181312e-05
-1.50504002526761e-05
-2.16464290934079e-05
-1.76565193948917e-05
-2.30534227445863e-05
-2.11222813819712e-05
-3.39358974305482e-05
-6.51316721306627e-06
-3.02845923501794e-05
-2.21629389179424e-05
-2.50295785660977e-05
-5.35389698633999e-05
-4.27325125351955e-05
-5.8024870175277e-05
-4.23799434266074e-05
-3.48525393965592e-06
-3.49542099984648e-05
-3.6049722068155e-05
-1.90470165081714e-05
-1.07800112714006e-05
-1.80101880757306e-06
-6.80233195461917e-06
-2.03823178563028e-05
-1.81841468642073e-05
-2.22237608271527e-05
-2.21359233376469e-05
-1.30050080460624e-05
5.36178656948455e-06
-3.21129432809679e-05
-2.37687744785144e-05
-3.02817820540742e-05
-2.69274323540543e-05
-3.49070622961562e-05
-3.87463978490906e-05
-3.04155178855575e-05
-2.02442338634598e-05
-1.3158634264777e-05
-3.73384607103142e-05
-1.42481187406068e-05
-2.58331523751146e-05
-2.90189400988581e-05
-1.67575550812026e-05
-5.82036919781581e-06
1.75474421884547e-07
-2.76919266301112e-05
-1.30627871625015e-05
-1.19015815837895e-05
-4.75484518832239e-06
-1.55161905373828e-05
-4.23692839738535e-05
-3.82389900018196e-06
-2.97775207999199e-05
-2.28131185203114e-05
2.8824341054727e-07
-2.54691877364772e-05
-3.70848906779004e-05
-2.30310214517535e-05
-1.61620057615034e-05
-2.60007061955474e-05
-2.67085368675662e-05
-2.12578163262675e-05
-2.84516761168233e-05
-1.4636783273931e-05
1.12700822341231e-06
-2.40974881798644e-05
1.04960224544302e-06
-2.85881223438164e-05
-1.87084605954728e-05
-2.24327878061042e-05
-1.98226257953958e-05
-9.64960940956579e-06
-2.21280572953703e-05
-2.40487015519215e-05
-2.59461473985622e-05
-1.49958899932941e-05
-2.46258107617486e-05
-1.94950909690671e-05
-2.76103695469805e-05
2.12886170245422e-06
-2.76741967352545e-05
-2.83034296092895e-05
-4.58533191785007e-05
-1.84666329002308e-05
-2.88423854096128e-05
-1.88713771642908e-05
-1.06706854347216e-05
-2.11111189642084e-05
-1.61426811577536e-05
-6.29017069217593e-06
-2.51281955620084e-05
-1.60348060847926e-05
-2.35553511798558e-05
-1.67529303939737e-05
-3.33404526365093e-05
-2.84428132246065e-05
-1.42705614479578e-05
-1.87177023435594e-05
-2.37438040505313e-05
-1.47290157781852e-05
-1.87189351608842e-06
-2.0876314992157e-05
-2.10681700159306e-05
-1.11866799985714e-05
-2.07088590895182e-05
-3.19004829285089e-05
-2.42811521943272e-05
-1.37009878751834e-06
-3.47369792339079e-05
-3.34376631227195e-05
-2.57453353637363e-05
-3.54339022223015e-05
-1.51955241143502e-05
-2.89233220402938e-05
-1.649848812238e-05
-5.03564116497249e-05
-2.16294779489265e-05
-3.73982806527404e-06
-2.66197932112215e-05
-3.24516852448966e-05
-2.65046074376899e-05
-2.14143222436796e-05
-2.62237520233217e-06
-3.94379461752585e-05
-2.57651470435589e-05
-3.30662616228545e-05
-3.2887650486713e-05
-3.15451200229438e-05
-1.10066940767018e-05
-7.09666483388093e-06
-3.59317627101536e-05
-3.57867974725913e-06
-2.32623572073169e-05
-3.50548848082276e-05
2.32117605259089e-07
-1.90395551840022e-05
-1.69044219405333e-05
-3.41805644944189e-05
-1.90352914476209e-05
-2.5777392591216e-05
-8.14752655772991e-06
-3.09817286930905e-05
-1.86391982778654e-06
-2.09868540195893e-06
-2.85441423556737e-05
4.90962629287973e-06
-2.67872007157831e-05
-1.17865035095595e-05
-9.08533899843393e-06
-2.12893681093096e-05
-1.35600788743958e-05
3.89236346294783e-06
-1.22021041854136e-05
-1.877149579588e-05
-2.76996698758355e-05
-2.14330309906093e-05
-2.59750714648536e-06
-7.01371340341232e-06
-4.3694782357481e-05
-3.35716478778408e-05
-2.52048175069612e-05
-1.26428858047315e-05
-2.26859477769124e-05
-2.33197113298361e-05
-2.83471900702378e-05
-2.5235431572909e-05
-1.1943279806991e-05
-2.04032428212661e-05
-5.32281873506281e-05
-1.47067554486308e-05
-2.32910530084656e-05
-1.05872643100635e-05
-2.38186178271858e-05
-1.09248666182425e-05
5.81832218373029e-06
-3.81891896144112e-05
-2.350911202976e-05
-5.32800504097711e-05
-2.11950357204092e-05
-4.93144107822445e-05
-2.8772083367535e-05
-2.81846914398834e-05
-3.93627290099738e-05
-3.81649866380289e-05
-5.04028031352054e-07
-2.4624317125179e-05
-9.6367943023216e-06
-3.52327747401413e-05
-1.46841086110713e-05
-4.25272983206185e-05
-1.06365350493704e-05
-1.6903843000912e-05
-2.05716886043641e-05
6.55451192145153e-06
-1.27694907514115e-05
-1.22479325015445e-05
-1.18889384807469e-05
-9.98923123244455e-06
-4.07864342628519e-05
-3.08211790624339e-05
-1.18810261956841e-05
-4.85065777360518e-05
-1.09591098311924e-05
-1.65156024319839e-06
-2.35698119110038e-05
-2.01523576816353e-05
-1.66880673862091e-05
-2.74349751931715e-05
-4.985189271263e-05
-1.61154850951356e-05
-3.50166983160089e-05
-7.79110764643928e-06
5.93948401086938e-06
-2.45497574842059e-05
-2.87485035551461e-05
-8.22395214957883e-06
-1.65701244030526e-05
-1.85165681905195e-05
-3.76633289983366e-06
-1.19709162726206e-05
-5.89620986435314e-06
-2.47294081563191e-05
-2.63766782637821e-05
-1.55551438552333e-05
-2.76527007347632e-05
3.17471532619939e-06
8.10641327546079e-06
-6.86644024288824e-06
-2.80156096392122e-05
-1.42389980821647e-05
-6.09621983803571e-06
-3.79562656956646e-05
-4.12891382507639e-05
-1.95572005230378e-05
-5.27132423105766e-05
1.98907813270333e-06
-1.95593822518086e-06
-2.29897569237261e-05
-2.60892110016106e-05
-3.66879873898795e-05
-1.67640426058077e-05
-2.01733607774501e-05
-1.59408920137275e-05
-1.25837177017758e-05
-2.30184023181626e-06
-2.52708678451319e-05
-1.46768967550411e-05
-2.17519698887144e-05
-3.95910136287425e-05
-1.45321189303963e-05
-1.43379761294987e-05
-3.53704279638134e-05
-1.88198256052296e-06
-1.66033800255625e-05
-2.44887437894125e-05
-2.68735513897385e-05
-2.81170981934192e-05
-2.93897079502366e-05
-4.09401691894004e-05
-9.9650241631347e-06
-2.20516212623195e-05
-8.20767308635885e-06
-3.03726108153684e-05
-7.40544571372218e-06
-1.6183296002631e-05
-1.93991808445483e-05
-1.17098005939194e-05
-1.79740002170313e-05
-3.35102152222727e-05
-1.37857241800351e-05
-4.22831206595048e-05
-1.78190448835282e-05
4.79412014240827e-06
-1.03283250902015e-05
-1.70497841417667e-05
-5.51028861240607e-06
-1.28281946824156e-05
-2.0940433412565e-05
-1.04246270891323e-05
-2.85997020347695e-05
-5.8639538566462e-05
-1.68321941299834e-05
-3.67793667381136e-05
-2.94495854173791e-05
-4.06872262932511e-05
-1.17485278628812e-05
-1.53996961498843e-05
-2.73331448672824e-05
1.16266391393082e-05
-2.01707291876201e-05
-2.36019903692517e-05
-2.46992528160793e-05
-1.37887264609083e-05
-1.9302178515539e-05
-1.89743767620622e-05
-7.02105547467158e-06
-1.92241705733755e-05
-2.39395979415219e-05
-4.06136538192103e-05
-6.53210513535209e-06
3.68269323358273e-07
7.66775675626292e-06
-2.71573689133756e-05
-1.28330100788171e-05
-1.01684430395108e-06
-2.05654946556205e-05
-2.15700672282463e-05
-1.51452874011295e-05
-3.27198628502464e-05
-3.86158723499507e-05
-2.93954686986957e-05
-1.58387361288427e-05
-3.82717540747995e-06
-3.33582437546702e-05
-6.66558525804115e-06
2.52993199031699e-06
-6.29664059644606e-06
-2.77127811343204e-05
-1.9670214897816e-05
-6.68405225030964e-06
-2.52063125641391e-05
-2.60385168588208e-05
-1.56463677468032e-05
-3.94085159455324e-05
-4.41290666420768e-05
-2.44094070914418e-05
-2.92969460650743e-05
-2.88700365460839e-05
-1.1192174191085e-05
-2.39814928454428e-05
-1.98912932361255e-05
-2.16969006236972e-05
-1.92821917222694e-05
-1.75424902270402e-05
-2.01601236625569e-05
-1.88766048892218e-05
-2.11970439934812e-05
-2.9263212072153e-05
-1.00761345104561e-05
-1.12293565239775e-05
-1.08425552251555e-05
-1.26318585907196e-05
-1.93062659027383e-05
-9.38770779928612e-06
-2.65813554115747e-06
-3.99143147022705e-05
-5.18624518305963e-06
-2.04008576992986e-05
-1.38724916916685e-05
-1.64386706091803e-05
-9.82151044695558e-06
-1.34876214500204e-05
-1.47453364723504e-05
-2.64519619641961e-05
-1.64168574403054e-05
-3.03446266065732e-05
-2.98435531068198e-05
-1.56735622078698e-05
-3.70306955473575e-05
-2.28712848046676e-05
-1.84011699213765e-05
-3.35274295847339e-05
-2.52041366284187e-05
-2.83831166785465e-05
-1.65324575651596e-06
-1.80790071834962e-05
7.11622617399622e-06
-2.62952701009712e-05
-1.71815607516177e-05
-1.89429610415123e-05
-6.64868992825616e-06
-1.87888845648213e-05
-1.9485108748532e-05
-4.89398346560224e-05
-4.71177312790347e-05
-2.95548575236554e-05
-4.20943681282928e-05
-4.38581290004855e-06
-2.56152032998715e-05
-1.14193834571604e-05
-9.69499476013105e-06
-1.93164446661622e-05
-2.28527784515381e-05
-2.35283166424281e-05
-4.12664504514121e-05
-3.72599911649575e-07
-2.8953737761393e-05
-2.63499943588613e-05
-4.28266920538776e-05
-1.80073368865517e-06
-1.31397477421749e-05
6.71113420717641e-06
-1.49072133152268e-05
-2.34051914970482e-05
-2.72529594177469e-05
-1.00771552224165e-05
-3.38655481563628e-05
-3.35209674003792e-05
-3.50261688272919e-05
-2.90798001924009e-05
-1.37031532859925e-05
-4.09969817087037e-05
-2.3908403630799e-05
-3.70945445303328e-05
-2.60184086443044e-05
1.39743709981055e-05
-3.75581291908379e-05
-4.59297017907549e-06
-1.93194905705364e-05
3.43989101417938e-06
-3.88366431417742e-05
-2.33640685759912e-05
-2.9628243667221e-05
-4.49057195941072e-05
-2.17335581644415e-05
-2.56999864122801e-05
-2.32549698018934e-05
-1.46382072763114e-05
-2.53849913605217e-05
-1.08141434971164e-05
-3.86828668904657e-05
-1.91098865635113e-05
-3.61237465525701e-05
-1.47513450311628e-05
-3.17132855410661e-05
-4.97228193644922e-05
-4.14344165822658e-05
-2.60810280109272e-05
-5.86442882487972e-06
-2.12226045047798e-05
-2.30002594030142e-05
-2.79398323033842e-05
-3.92270418752168e-05
5.39729414377592e-06
-1.42010636721527e-05
-2.80599448216057e-05
-2.83750826940544e-05
-5.56389149312456e-06
-7.77580523015199e-06
-2.0204729261893e-05
-2.99957338954028e-05
-1.57644716850181e-05
-1.92698385111085e-05
-1.52632181327453e-05
-3.7682362247106e-05
-9.06675242757515e-06
-3.14722948028831e-05
-2.27517096383398e-05
-2.43663880484297e-05
-2.90696565118023e-05
-2.42773806346577e-05
-2.99166549323946e-05
-3.05876238282802e-05
2.6067421740707e-06
-2.06932449322905e-05
-3.0253189057442e-05
-3.82332474112472e-05
-2.88846249726436e-06
-3.66825758829898e-05
-2.95272839577243e-05
-2.96133599898175e-05
-1.88916429173539e-05
-3.10386986343006e-05
-1.34548527280541e-06
-4.54673507141753e-06
-1.26214901724655e-05
-7.93330814881282e-06
-1.69860848698926e-05
-2.23181024416552e-05
-4.16751931208662e-05
-2.15841283374662e-06
1.42210833728257e-06
-3.51915236490056e-05
-1.41468133035656e-05
-2.46963037504425e-07
-8.76555963164431e-06
6.42994716631203e-07
-6.75224713640514e-06
-2.47713699524553e-05
-9.93208241368945e-06
-1.53759094161724e-05
-2.54923590392137e-05
-1.69400777978974e-06
-1.41611706899381e-05
-7.37018453212874e-06
-3.56695427185158e-05
-3.94686609147202e-05
-3.71323538359088e-08
-2.85983547623108e-05
-2.89904595047908e-05
-3.37580541020769e-05
-1.10493593463808e-05
-3.94614595709964e-05
-1.97700444576472e-05
-7.32415174733727e-06
-2.03713861056886e-05
-2.62065965095934e-05
-3.16311690208091e-05
-1.35937667347411e-05
-4.37659005355084e-05
-1.43170758885188e-05
-1.32538892202141e-05
-3.10311220147186e-05
-1.88554917344262e-05
-1.62127758974386e-05
-1.4724080183258e-05
-2.8585328211495e-05
-4.09213907991253e-05
-2.56594858083591e-05
4.65478058023259e-06
-3.44348275271463e-05
-6.15367015031056e-06
-8.72955759700047e-06
-2.2146982525487e-05
-1.64073587519465e-05
-4.08239457035575e-06
-4.0695967608854e-06
-2.592824752165e-05
-1.62589507542568e-05
-7.94093601869602e-06
-2.29903039886446e-05
-2.12773004947151e-05
-1.70666030304465e-05
-2.30441033213883e-05
-2.21046732064716e-05
-2.11240568682038e-05
-2.6439913384623e-05
-1.98617770198277e-05
-2.02451715297884e-05
-2.05711004244902e-05
-7.4970328097864e-06
1.80057443076145e-06
-2.02557724735729e-05
-1.76402630889074e-05
-1.12553253753664e-05
-3.07881924559675e-05
-1.42030808816896e-05
-1.29965297709763e-05
-5.90112293026078e-06
-6.87934152135261e-06
-1.40969866804195e-05
-2.47539728917347e-05
-8.41010246977195e-06
-1.82208424277318e-05
-2.53297977642395e-05
-1.56882037917124e-05
-3.89308911076775e-05
-1.01370365620556e-05
-3.92065654311056e-05
-2.7929967487796e-05
-2.07432903677898e-06
-3.85833045840075e-05
-2.99995975775467e-05
-1.12340913935651e-06
-1.3897910164826e-05
-2.45802666960673e-05
-2.69676080940738e-05
-1.84048986715452e-05
-2.74314364929214e-05
-1.05912263868695e-05
-3.02270764224452e-05
-1.39796101518981e-05
-3.4786589027824e-05
-6.29044705919043e-06
-2.49281767341025e-05
6.24258798889475e-06
-9.47433127934806e-06
-2.75378495374622e-05
-7.23700714058347e-07
-1.70030560969967e-05
-3.78587097503556e-05
-2.81135805057836e-05
-2.12835785399015e-05
1.34465006989194e-05
-3.46106657426489e-05
-1.87559628983975e-05
-3.55788564055588e-05
-1.1743633953482e-05
-2.86351760496147e-05
-2.74978375375225e-05
-1.84685352908853e-05
-3.80466782037256e-05
-3.34532955182907e-05
-2.88847946226372e-05
-2.88819062126929e-05
-2.10601971696428e-05
-2.05746356574446e-05
-1.610672643035e-05
-1.40655176236443e-05
-8.88330796987145e-06
-8.60108587128787e-06
-1.88496517599492e-05
-2.79281250192832e-05
-4.34175867825036e-07
5.91527981686003e-06
-1.27126444520209e-05
-7.49884196928278e-06
-3.72638485227175e-05
-1.21951629258874e-05
-3.06728013146338e-05
-3.01581808102603e-05
-6.37257549107775e-06
-2.31197728771594e-05
-3.44641092723868e-05
2.65462511764651e-07
-1.29490839211772e-05
-2.42621098468696e-05
-6.1184114137303e-06
-1.53570061536593e-05
-1.41781430963298e-05
-1.0590825396456e-05
6.50478189611116e-06
-1.21446040515989e-05
-2.70851266609634e-05
-2.08559978236735e-05
-2.03370138611635e-05
-1.88113736809351e-05
-1.45712234402075e-05
-3.2562465850383e-05
-2.40478000067537e-06
-2.32715346487906e-05
-1.6869723984665e-05
-1.29931429763407e-05
-1.80180786546769e-05
-2.28852463481489e-05
-1.3343237767942e-05
-1.80778520935084e-05
1.31887681080252e-05
-2.92305669517519e-05
-1.93938205753957e-05
-2.14827838497619e-05
-5.34696048667421e-06
-3.41144160217896e-05
-4.23395115540945e-05
-3.74501394745424e-05
-3.74601657861304e-05
-2.19398475791255e-05
-4.32820037176425e-05
-2.70829383945155e-05
-3.50310316811672e-05
6.76028397107787e-07
-2.82152788499307e-05
-4.15962076842747e-05
-1.83024621231374e-05
-2.63414249740529e-05
-2.88443475374761e-07
-6.08045794815886e-06
-2.42993481201453e-05
-1.0708430991744e-05
-2.55940405799966e-05
-2.42174216777809e-05
-2.00295860891768e-05
-1.71642955231427e-05
-1.064743711924e-05
-1.6098336241984e-05
-4.0784898887373e-05
-3.47844064379215e-05
-3.40885602799065e-05
-2.77814138615907e-05
-2.86685982610007e-05
-2.13546164674375e-05
-1.82567106284266e-05
-1.38584411511803e-05
-1.84755396966974e-05
-3.76678897087982e-05
-3.43377123447878e-05
-1.31847095395513e-05
-1.97594187230831e-05
-1.05080626360986e-05
-2.95700642574046e-05
-1.24906902111936e-07
-6.63175014884138e-06
-2.06752920304036e-05
-6.58329127872679e-06
-3.30875343567388e-05
-2.99386428759071e-05
-3.08269667813103e-05
-1.49575105115793e-05
-1.21011557015618e-05
-3.36103176284103e-05
-3.67984483508498e-05
-3.12467106893837e-05
-4.87837051221051e-05
-1.69612291676865e-05
-2.41097345744556e-05
-1.51887741072984e-05
-2.46821600553681e-05
-1.40508831461446e-05
-2.10628721408907e-05
-1.96917546899454e-05
-1.53985108337491e-05
-1.05377033172294e-05
2.93844104930051e-06
6.66701065190183e-06
-3.4025249197342e-05
-3.03446690469675e-05
-3.53889623196998e-05
-1.05801177755703e-05
-3.99336240604804e-06
-2.22650036086198e-05
-3.0446565852167e-05
-1.27120521856045e-05
-1.66496764052139e-05
-1.86329140781843e-06
-1.46181501549362e-05
-3.21294467474087e-05
-4.96543217175445e-06
-1.92967462635838e-05
-2.33197844195398e-05
-8.10984213334595e-06
-1.09401195476092e-05
-1.70802831648294e-05
-2.36966570669807e-05
-1.72782743762241e-05
-3.05799785410264e-05
-2.89005324641776e-05
-4.13296051032688e-05
-1.63523538694929e-05
-3.7321759587246e-05
-1.98202020863727e-05
-3.36035450020648e-05
-8.33927537059652e-06
-3.72897325043557e-05
-3.05793517446577e-05
-2.23654313489489e-05
-2.13908964912937e-05
-4.78123707154429e-05
-3.15208283953769e-05
-1.54600781782717e-05
-2.53967221565751e-05
-4.86537957631664e-05
-1.71965624301339e-05
-2.22528156310132e-05
-3.98832769901331e-05
-9.68727723643491e-06
-3.05174104833779e-05
-3.04701549716884e-05
-7.49926485153532e-06
-1.9015157401532e-05
-1.63167922651982e-05
-2.5750186710729e-05
-2.17487309848276e-05
-1.05870262227996e-05
-1.82825991450561e-05
-1.37646519986141e-05
-1.30009843080704e-05
-3.47096184345032e-05
-3.22022854630495e-06
-4.17650473691854e-06
-5.22123741506272e-06
-7.78427419485342e-06
-2.76385089909901e-05
-2.44721019304606e-05
-2.11796799306036e-05
-1.8459334262425e-05
-2.85619501178154e-05
-1.92172315732531e-05
-2.79457934100914e-05
-2.46786887828041e-05
-5.28655781163434e-06
-3.16604367911486e-05
-2.10062299824731e-05
-2.21766023224771e-05
-2.94117134961191e-05
-1.96673373108497e-05
-1.14044101090963e-05
-1.43778007187219e-05
-2.08706068497526e-05
-2.12244174944894e-05
-8.49211182411221e-06
-1.19258949465541e-05
-7.69218479346831e-06
-1.55300636814829e-05
-3.14878216496207e-05
-2.85512477816677e-05
-9.62346468206071e-06
-3.14877234323398e-05
-3.95803259628368e-05
-1.46476685350055e-05
-3.90668593088247e-05
-3.06187510579237e-05
-2.83143005407446e-05
-3.60375939855862e-05
-3.3841304055015e-05
-3.7997298346858e-05
-2.52650258237381e-05
-2.38210924885689e-06
-2.96490828786108e-05
-2.71685024606605e-05
-3.89681183298684e-05
-1.91961327018546e-05
-3.42627304498554e-05
-1.54716433061954e-05
4.3436816028542e-06
-4.43472003388905e-05
-1.4360786085158e-05
-1.59133749862823e-05
-3.79688384361283e-05
-2.43042576710784e-05
-1.69809456478884e-05
-7.11868922534869e-06
-3.13743500159137e-05
-4.33228925455551e-05
-1.53133446918271e-05
-1.85222237867858e-05
-2.42742021200603e-05
-2.97786472416754e-05
-2.11539020040971e-05
-2.63827245770191e-05
-2.63891139049926e-05
-1.47738295512537e-05
-2.98371185052214e-05
-2.71190326530624e-06
-1.05362461936062e-05
-2.45008323295484e-05
-2.96310297688547e-05
-3.15118293935814e-05
-1.49252611072198e-05
-1.23149109444337e-05
-1.2531041810201e-05
-5.32549484443252e-06
-2.88252984480435e-05
-2.86680019957545e-05
-1.47551911742578e-05
-3.59637787532737e-05
-3.36616863588794e-05
-2.53261795084597e-05
-1.77286849253688e-05
-2.18992745343003e-05
-1.66197284558377e-05
-1.01398836459624e-05
-3.85348066810882e-05
-3.73159931565033e-05
-1.93757728142665e-05
-1.55980797796154e-05
-3.3375832060039e-05
-3.32550733911923e-05
-3.7909150995109e-05
-1.95665202486191e-05
-4.30954090131422e-05
-3.21347285122732e-05
-1.82970933408779e-05
-7.86992578758872e-06
-1.73134849080245e-05
-2.20306079284234e-05
-2.57641608930727e-05
-1.71654244999657e-05
-1.88785775913954e-05
-1.3881757088891e-05
-4.56281118556123e-05
-1.45948232854502e-05
-1.14767916256002e-05
-3.88536040061689e-05
-1.07108120255201e-05
-2.04298770504323e-05
-1.88239860866085e-05
-1.57832413055192e-05
-4.9325440509845e-05
-4.28281398452491e-05
-2.3135651594382e-05
9.4113732976883e-08
-4.48873501572027e-06
-3.77674774461227e-05
-8.73563618313474e-06
-2.21005852671572e-05
-3.2020391942398e-05
-2.93520767415172e-05
-2.88679062059343e-06
-1.65386330790057e-05
-2.65414077874588e-05
-1.31005425224208e-05
-1.59734838793934e-05
-1.32035907388285e-05
-1.42709172247029e-05
-1.49741085703161e-05
-1.81468394041461e-05
-7.56699538291468e-06
-1.4079344302442e-05
-1.35688380865091e-05
-2.75330770814409e-05
-2.36469185552701e-05
-1.28969690886611e-05
-3.51430359382242e-05
-4.2815321038248e-05
-4.19451940129638e-06
-1.94279686186441e-05
-1.51416402416167e-05
-6.78565981933177e-06
-2.86572625122989e-05
-6.37948356551537e-06
-2.76540788095795e-05
5.61106066505212e-08
-8.61743563523974e-06
-2.57968459789201e-05
-2.6359397402142e-05
-2.07424026319818e-05
-2.69342910480152e-05
-2.06750444463919e-05
-3.0798845437457e-05
-2.73243874038493e-05
-2.01641192785847e-05
-3.20491142629605e-05
-4.68301959787397e-05
-1.05076107504634e-05
-1.83596511902527e-05
-8.74143987147345e-06
-4.77691176597797e-05
-3.00974661923347e-05
-3.74074352277648e-05
-3.59235803432524e-05
-3.99836905375809e-06
-2.91813780102016e-05
-1.82466438513264e-05
-5.50466548825105e-05
-2.90653275744626e-05
-6.03208227795135e-06
-2.63947188927888e-05
-3.39096736828392e-05
5.96165774683869e-07
-2.23606468829309e-05
-9.75956383009772e-06
-3.21456857474708e-06
-1.51135442393764e-05
-1.46835575833017e-05
-4.02552767633074e-05
-3.82880800995511e-05
-2.14833028812236e-05
-3.50399193168521e-05
-1.62957693909427e-05
-1.89182193590881e-05
6.98528581496524e-07
-3.32040773706442e-06
-2.22943448074852e-05
-1.75066343374329e-05
-1.05582925642586e-05
-2.23643345987144e-05
-3.15843893725462e-05
-3.98453351430993e-05
-2.44684920214199e-05
-2.46207009533791e-05
-1.53943818683419e-05
-2.93534833092441e-05
-3.34899498357251e-05
-1.74970961596323e-05
-2.94112258064359e-05
-1.81840190585431e-05
-9.41664544690725e-06
-2.94146344491727e-05
-1.4289851942621e-05
-3.96606030530243e-05
-1.70714941658181e-05
1.67966396172606e-06
-1.14311393341863e-05
-4.00487011090235e-05
-1.40061819675102e-05
-2.502831035495e-05
-3.48478533315236e-05
-3.96260408133924e-05
-3.17859184247187e-05
-3.41155106967373e-05
-2.00896587646214e-05
-1.43769163791163e-05
-1.16835941068956e-05
-8.83503919768708e-06
-1.00468152610377e-05
-1.78452776207413e-05
-1.92566259277727e-05
-2.11594701276389e-05
-1.463124071976e-05
-1.80040482721408e-05
-1.22742467933276e-05
-2.536991403944e-05
-8.68395137303632e-06
-2.88382486963213e-05
-9.88304240461229e-06
3.80462603730061e-06
-8.8867779944906e-07
-1.12380277622285e-05
-8.34619651426647e-06
9.00842916377229e-07
1.09750642530886e-05
-2.42227193748507e-05
-1.99627521194591e-05
1.04794880472223e-05
-2.50832557276792e-05
-1.79679692331228e-05
-3.26295968803553e-05
-3.58008546513252e-05
-2.70777301220932e-05
-8.73080414169995e-06
-2.95976290988483e-05
-2.36676968215632e-05
-4.15273461212843e-05
-2.27260093073858e-05
-1.25167711542593e-05
-2.22182505357919e-05
4.00047047359558e-07
-1.54657234511623e-05
-3.28231518352542e-05
-1.32894023949191e-05
-1.45881392187759e-05
-2.65460632775315e-05
-1.46860914797246e-05
-1.53125382034131e-05
-2.4554919402205e-05
-2.65867079965503e-05
-2.42405384616544e-05
1.38155977645704e-08
-2.14275986894985e-05
-1.30884747966441e-05
-2.50452698677504e-05
-2.89774585797118e-06
-8.4812879049726e-06
1.46929753082699e-05
-5.50567450984408e-06
-3.51044492171775e-05
-1.39943293621902e-05
-1.47328957610401e-05
-6.96247882363088e-06
-1.80321312144316e-05
-3.1936846382379e-05
-2.06395268302953e-05
-3.11178394838457e-05
-2.68185418159301e-05
-2.19252533554903e-05
-8.35786259641397e-06
-2.49287062310384e-05
1.46471036028486e-05
-1.11177367167278e-05
-1.77124047432352e-05
-1.9676157253588e-05
-2.96210579285113e-05
-2.77859470637477e-05
-1.16365290414951e-05
-3.35880156258116e-05
-3.08341536072532e-05
-9.16619026090496e-06
-1.66472324147703e-05
-1.36330336515605e-05
5.49382233825549e-06
-6.72806966477865e-06
-3.58873170930892e-05
-2.67086871502667e-05
-1.49852738783723e-05
-3.01311682035746e-05
-2.66105129962447e-05
-2.07508152551656e-06
-1.1640198351534e-05
-1.53004177583152e-05
-3.26688472503787e-05
-1.06833453293613e-05
-1.48158416766832e-05
-3.91106324110937e-05
-5.2011118185137e-06
-2.10313503930413e-05
-1.79326485537714e-05
-1.09820214351385e-05
-3.19256743930181e-05
-3.05947620828277e-05
-7.367891219234e-06
-2.26190993026828e-05
-2.11556987398637e-05
-3.73479399843909e-05
-1.65307739004732e-05
-4.61192195562896e-05
-1.72787599918239e-05
-3.13774879427949e-05
-3.53396524062628e-05
-1.18339464374588e-05
-2.2756918226336e-05
-1.16805986946411e-05
-2.7391516215383e-05
6.26654234369651e-06
-3.20548507215337e-05
-2.63477081466608e-05
-1.58025832372814e-05
-8.8401218036399e-06
-2.82525399259511e-05
-3.78108702304102e-05
-7.70352464268572e-06
-1.52669141476947e-05
-3.05443488994153e-05
-3.62630038083478e-06
-3.4382361316554e-05
-8.48878041652489e-06
-2.07143506959603e-05
-1.34853299557542e-05
-2.6247944457771e-05
-1.4291440469907e-05
-2.73972940583196e-06
-2.55792937724785e-05
-2.75313899997885e-06
-2.33770257421533e-05
-2.5244250727951e-05
-2.16707564130826e-05
-2.46639979582405e-05
-3.43041503821524e-05
-1.07517985240147e-05
-2.20301790789537e-05
-8.72768185710811e-06
-3.05596175352436e-05
-2.3471350472666e-05
-4.80030542794718e-05
-4.00928319631703e-05
-2.38479614395377e-05
-8.65939296631564e-06
-1.6371718803921e-05
-2.58367016668625e-05
-2.36767928928839e-05
-2.88085061296078e-05
-4.62804467633814e-05
-2.24068685525736e-05
-1.64772559917965e-06
3.05216873264706e-06
-1.18873432327965e-05
-2.79865475599871e-05
-3.2328874847818e-05
-3.6213933829596e-05
-4.2354222547645e-05
-3.03258539684017e-05
-1.1154595764312e-05
-2.5186997424809e-05
-2.9138718976163e-05
-2.68515961641623e-05
-1.83282254052669e-05
-2.41583971616332e-05
-2.09496854931564e-05
-8.77098894253694e-06
-7.65789297542622e-07
-1.89195719368382e-05
-1.45607720371625e-05
-2.03724232442079e-05
-2.39797368307384e-05
-6.60717415043051e-06
-1.69720941079412e-05
-2.00816486814375e-05
-2.30109644524903e-05
-2.02977014259802e-05
-8.95302263600118e-06
-1.81739283624002e-05
-2.46324449913208e-05
-2.45638675934202e-05
-3.21216208860991e-05
-3.53718084494772e-05
1.04540940162271e-05
-1.90979893978904e-05
-2.5518827024244e-05
-1.92950040409704e-05
-4.13811018597009e-05
-1.42673906816523e-05
-1.42679916797213e-05
-1.77514993985939e-05
-1.39163457126904e-05
-2.76304034063293e-05
-9.8125014186038e-06
-9.97973388610798e-06
-2.36331163971284e-05
-2.1791116732571e-05
-1.48491917070499e-05
-1.30193597210838e-05
-3.26746056568767e-05
-1.49944166181728e-05
-3.88285367652469e-05
-1.08781126337997e-05
-1.27526839900852e-05
-7.61691997616e-06
-1.49146331744823e-05
-2.43357569853284e-05
-7.17590881871998e-06
-6.35117622269213e-06
-8.56294566754127e-06
-1.65504519259957e-05
-1.21252604243157e-05
-2.86648069946468e-05
-1.54170180123531e-05
1.38678634504959e-06
-5.64109389354834e-06
-9.58423758415388e-06
2.15413428343712e-06
-2.56751964925813e-05
-1.84079023956611e-05
-1.79215264737646e-05
-2.5546540246072e-05
-2.67127831727894e-05
-7.26580162443543e-06
-2.02954596513367e-05
-4.58149240205315e-05
-1.0658911708127e-05
-2.03215036484514e-05
-4.46079285704202e-06
-1.97726921909703e-05
-1.39808572778808e-05
-1.6924171924951e-06
-3.02523515936156e-05
-1.86458633984144e-06
-2.06355552133076e-05
-2.11412277757922e-05
-2.03662603462336e-05
-1.8033265385797e-05
-2.08832364084778e-05
-3.23935361168689e-05
-8.72536746371355e-06
-1.11200223835728e-05
-1.30234714043704e-05
-3.12200735465191e-05
-2.09045006826069e-05
-2.90212239157732e-05
-1.23843357174767e-05
-1.90596157358215e-05
-3.34334040244605e-05
-2.85479544443617e-05
-1.78865401203772e-05
-2.59810556890175e-05
-1.89674345342949e-06
-6.09596105722203e-06
-2.79924849980173e-05
-9.71796497908459e-06
-3.09057805705966e-05
-1.26643889216794e-05
-3.37481140170296e-05
-1.85963134457485e-05
-1.78761068430977e-05
-2.30395759394393e-05
-2.86036839652419e-05
-3.20910656411826e-05
-4.54372207501927e-05
-1.81107999141349e-05
-8.54650453450421e-06
-1.52353816929971e-05
-2.60403858980345e-05
-4.44618756137182e-05
-1.77961687137207e-05
-3.14257527695045e-05
-9.73811864568549e-06
-3.04400517298883e-05
-3.06765702738273e-05
-1.36769819365044e-06
-1.81494976447639e-05
-3.6185973562754e-05
-5.69348160134533e-07
-8.33354203699686e-06
-3.81375795479145e-05
-9.2368218414521e-06
-2.99985087379205e-05
-2.05020517748992e-05
-2.8875482438796e-05
-5.34187681336533e-06
-1.91799215230532e-05
-2.30880242868111e-05
-1.55678004633967e-05
-3.03169943439775e-05
-2.2661969015965e-05
-1.79599389846565e-05
-3.3387708161667e-05
-3.34574361237569e-06
-3.5241897661192e-05
-3.43985455668031e-05
-2.75567352565172e-05
-6.90572969049974e-06
5.85633921825924e-06
-3.86109910495436e-05
-8.4077225768081e-06
-4.23331125661922e-06
-4.44351670035492e-06
-3.38831161670444e-05
-2.70646944587078e-05
-2.14969234610873e-05
-1.88163957185941e-05
-2.81293315465985e-05
-3.09681594599826e-05
-1.59007920415388e-05
-2.35266634761861e-05
-1.01429546423891e-05
-3.81211940040399e-05
-2.87451505160848e-05
-1.29926998654013e-05
-3.27621138891698e-05
-1.659849947127e-05
-1.43220613058486e-05
-3.87914463260355e-05
-1.21318800573647e-05
-2.7322341372317e-05
-2.19696079470983e-05
-2.96994772679253e-05
-3.4316042822207e-05
-1.98426282227185e-05
-2.50089169277609e-05
-2.34817274728098e-05
-1.8353273943711e-05
-1.33687154810025e-05
-5.44372071320565e-06
-3.33915897455786e-05
-2.35387180247722e-05
-1.98525889006552e-05
-4.5038902620305e-05
-3.84856748692946e-05
-1.29071410384183e-05
-4.23837349441385e-05
-3.94116411342447e-05
-3.48424024886515e-06
-1.96775644647552e-05
-3.11063560297641e-05
-1.98296160266803e-05
-1.12571739163303e-05
-3.06252064110515e-05
4.84120866320483e-06
-3.63016671358719e-05
-1.13814077794606e-05
-2.24715994665745e-05
-2.85119461033313e-05
-2.18055257749728e-05
-3.92119364585793e-05
-3.17785249200655e-06
-3.3081351142048e-05
-1.77763386304195e-05
-2.47718649822194e-05
-2.46487803141431e-06
-2.04853087730054e-05
-1.10328699640927e-05
-3.09765134794061e-05
-2.18391136043253e-05
-2.67431860044915e-05
-2.43759312650872e-05
-3.06140812258784e-05
-3.85991488398598e-05
-1.2055326558882e-05
-3.67702710579342e-05
-3.05494864913957e-05
-2.59418097529557e-05
-4.3105698714663e-05
-9.65725198489706e-06
-2.79686243404923e-05
-1.88472694367124e-05
-3.09250191165832e-05
-3.89346906582282e-05
1.61630195416324e-06
-4.68962019325643e-05
-2.37635804000112e-05
-2.29112290295641e-05
-1.1544420541424e-05
-2.57612794651299e-05
-1.77961488592072e-05
-4.06716693676945e-05
-3.56372346389305e-06
-1.52130310346577e-05
-5.23420597411746e-05
-4.83418177297936e-05
-3.04779079305643e-05
-7.4935592565265e-06
-1.70724372234914e-05
-1.24012196032241e-05
-2.5729470270741e-05
-3.32607177288064e-05
-2.19632717141356e-05
-1.47194047322069e-05
-8.4592243716786e-06
-2.83832712944532e-05
-1.53783889173294e-05
-2.58947745166638e-05
-1.39918308812437e-05
-7.04875599426578e-07
-1.6785766593193e-05
-2.17071580440748e-05
-4.84460670037368e-05
-1.69419265061217e-05
-2.72865713612471e-05
-2.85428340938402e-05
-4.76180732353476e-05
-1.48988043246844e-05
-4.00163468743251e-05
-4.54075701533431e-05
-3.5801089393639e-05
-1.88768738098406e-05
5.37613308385445e-06
-3.74953969952683e-05
-3.59059763996275e-05
-1.4342511102635e-05
-1.24983711725668e-05
-4.2378945016958e-05
-7.68593787060262e-06
-2.22854085469039e-05
-1.05407688535312e-05
-8.81285891062579e-06
-2.73102171150023e-05
2.52846223081831e-06
-3.13973024235375e-05
-4.96426025451871e-05
-1.77036151963912e-05
-2.45131906782657e-05
-1.25530016494899e-05
-2.54745052251395e-05
-2.4954912050869e-05
-3.34443857800569e-05
-2.55050422610633e-05
-2.47850248442633e-05
-2.40197765750308e-05
1.20190533798069e-05
-3.71968215252993e-05
-4.50003786978536e-05
-1.8206107564873e-05
-1.93437621383599e-05
-4.75787525675831e-05
-2.96802912487553e-05
-1.85272432560213e-05
-1.63114347748865e-05
-2.3435474968461e-05
-1.03542105797822e-05
2.96492859967718e-06
-3.47078820880989e-05
-2.67426520758682e-05
-1.66678218951945e-05
-1.06885671484125e-05
-1.18833471021826e-05
-1.26297437901649e-05
-7.96480835650118e-06
-4.53806782845965e-05
-2.23146038751978e-05
-3.34909364415879e-05
-2.82581497125888e-05
-1.98412387969285e-05
-2.35331658663013e-05
-3.71608751650081e-06
-7.02004088200684e-06
-3.27083115539788e-05
-2.71182222255834e-05
-1.911863547616e-06
-1.15472962825417e-06
-2.43173437661707e-05
-2.4898071265171e-05
-1.64056881378795e-05
-2.14676899308078e-05
-2.370862248877e-05
-1.15180860193384e-05
-1.21747689005098e-05
-1.84743039394613e-05
-8.47016620452372e-06
3.77368656490145e-06
-1.57157424505668e-05
-1.09168036309338e-05
-3.35651282822623e-05
-3.18637727219318e-05
-4.01145075366557e-06
-1.98085680693199e-05
-9.77407097243239e-06
-1.58104513964825e-05
-3.16997715971593e-05
-4.00456512812256e-05
-1.69648406369471e-05
-1.01056161509575e-05
-2.01506611917421e-05
-1.45550585939552e-05
-6.6322045410713e-06
-2.2015609660851e-05
-2.22959922820599e-05
-1.77354155673117e-05
-2.74285065970407e-05
-2.10920287952229e-05
-2.77991541766581e-05
-1.90494914493068e-05
-1.77125722044992e-05
-2.96968978513549e-05
-2.90961464150105e-05
-3.3299092451469e-05
-3.65988340353675e-05
-2.01094088749657e-05
-1.10144330541475e-05
-5.96533129415024e-06
-1.46224441753671e-05
-6.56128295411911e-06
-6.68921826820793e-07
-3.21207584438764e-05
-3.31480895044886e-05
-2.27272095094048e-05
-7.61430900471207e-06
-2.16235034132276e-05
-1.58016427040428e-05
-2.44965826467021e-05
-1.4077306266796e-05
-3.2719447127453e-05
-2.40636988944232e-05
-2.92362804781715e-05
-3.30298949609182e-05
-7.99282812086245e-06
-2.04110660016936e-05
-3.59564665408083e-05
-3.2927244652959e-05
-1.74058983584468e-05
-1.59876595696599e-05
-1.70090326180715e-05
-1.85957286380707e-05
-2.16109028880182e-05
-5.14402803252508e-06
-1.53106081947138e-05
-1.59008210828473e-05
-2.61909377411459e-06
-1.81123906929859e-05
-8.2520008412569e-07
-1.49840741601334e-05
-6.9291602118249e-06
-2.00830723874619e-05
-1.95857510569052e-05
2.21949453935527e-07
-3.3581307243457e-05
-1.182273084623e-05
-1.97243937697974e-05
7.30503966521077e-07
-2.69062155369203e-05
-4.151669783381e-05
-1.17380664962331e-05
-1.24849399540368e-05
-2.7363902545932e-05
-3.15437996482034e-05
-1.74502436374615e-05
-1.5335539551738e-05
-8.21224072570733e-06
-2.76174877548759e-05
-3.09886923346305e-05
-1.62507755960576e-05
-4.87354055375015e-05
-2.66086246896883e-05
-2.07087384116921e-05
-1.82179250325337e-05
-3.51208382301485e-05
-1.37346248927926e-05
-2.1457652558267e-05
-8.73983984835942e-06
-8.98061416219346e-06
-2.50185694254624e-05
-1.58060928151503e-05
-7.85239060488785e-06
-2.23118898761571e-05
-1.00865930398712e-05
-2.47588774230957e-05
-2.16233094341425e-05
-1.54692405620196e-05
-1.75048860547027e-05
7.19511268630888e-06
-1.81389776864373e-05
-2.54564801654804e-05
-2.63576717812676e-05
-2.0355294100949e-05
-1.12609735696967e-05
-2.12991070694401e-05
-1.24443930721702e-05
-2.88993839179544e-05
-2.52262665013712e-05
-3.92867142598087e-06
-5.59465247632763e-05
-2.35679380497337e-05
-1.02050982016102e-05
-1.19809914726983e-05
-3.30233684828954e-05
-1.30404540616291e-05
-2.46650242653987e-05
-3.59290635129594e-05
-2.19032772256141e-05
-9.6447876712327e-07
-4.16910173966557e-05
-4.057829760676e-05
-1.44564484559257e-05
-8.52625186240407e-06
-2.3363675814179e-05
-3.83758329242996e-05
-3.10728563272294e-05
-3.798474698996e-06
-1.40811437173654e-05
-4.42610930832163e-05
-1.77916869315256e-05
-4.55780361128582e-06
-3.24241598075836e-05
-5.37386090719353e-06
-1.40844073537984e-05
-2.33060702058093e-05
-2.33361274854418e-05
-2.04778483445711e-05
-9.85640741146977e-07
2.64808464195591e-06
-1.1214358343765e-05
-1.18934748728603e-05
-3.49478114877395e-05
-1.63255755520464e-05
-3.04331375590818e-05
-4.45465855730559e-06
-1.60016790386394e-05
-1.7032398192833e-05
-2.72067692809822e-05
-2.2526630005889e-05
-2.89797529839195e-05
-2.39457146262763e-05
-2.73608958660553e-05
-3.38779304750306e-05
-4.19402944131494e-05
-1.14683278445743e-05
-3.14364593288557e-05
-2.48023029881163e-05
-1.94752826796834e-05
-2.82255323274951e-05
-2.88509161112505e-05
-2.72599021632595e-05
-2.42395026887504e-05
-2.05565304417075e-05
-2.40428623844389e-05
-1.96582701861869e-05
-3.10158304522445e-05
-1.3899006612433e-05
-1.59245941163239e-05
-2.57457721824325e-05
-3.36498034368955e-05
-4.50461051336767e-06
-4.55229407924577e-06
-2.24731415532005e-05
-1.78047728025162e-05
-3.38533208650606e-05
-3.51920563833919e-05
-1.80347043836204e-05
-4.24226410156401e-05
-2.94193455611046e-05
-4.03503717108386e-05
-1.86540378882232e-06
-2.73678231798232e-05
-2.25178086782566e-05
-2.62314400791409e-05
-1.84465858993004e-05
-2.52906132137235e-05
-3.20237306555109e-05
-2.92541174054857e-05
-3.19015090069662e-05
6.5950872545026e-06
-2.8309787162276e-06
-2.21637565556226e-05
-2.19437968339055e-06
-1.27256866455164e-05
-2.25691931220914e-05
-1.589482885966e-05
-2.47082772099665e-05
-1.13625375574341e-05
-3.08372536606061e-05
-4.22843610334242e-06
-2.94494882271268e-05
-1.66092569243014e-05
-1.54336001060059e-05
-1.44913916150468e-05
-2.77228799907331e-05
-2.32191747787846e-05
-2.85618479560929e-05
-3.55923510324579e-05
-2.59683324715503e-05
-3.48479466960383e-05
-2.87622501812742e-05
-7.2871299640225e-06
-1.48783020188643e-06
-2.804403295899e-05
-2.65261159365168e-06
-4.06830354891983e-05
-5.5327416401422e-06
-8.85524307584312e-06
-4.87429995710994e-06
3.18254831453113e-06
-4.89158425117563e-07
-3.2593448282683e-05
-1.62744969333634e-08
-2.54606059133267e-05
-1.21666933568044e-05
-2.2164682047004e-05
-5.5291791427857e-06
-1.91158766044771e-05
6.70298914830912e-06
-7.81103884093123e-06
-3.2599216153839e-05
-1.92615552971e-05
-2.79350951671097e-07
-7.04583929114115e-06
-2.41934611988013e-05
-2.38080850952449e-05
-3.97548400973344e-05
-1.0974978947205e-05
-2.98312703519993e-05
-8.89808359635151e-06
-1.59395816074736e-05
-5.99904475969859e-06
-3.46602856879399e-05
-9.30565333381653e-06
-2.30647952079049e-05
-1.17765677073159e-05
-2.95881741261076e-05
-1.93052659241902e-05
-2.79430084272571e-05
-1.57966788514109e-05
-9.49320999130663e-06
-1.02929305896564e-05
-2.76705073723364e-05
-2.27995331784346e-05
-2.28921991984366e-05
-3.43684255530215e-05
-2.81845141957781e-05
-3.00702723318382e-05
-1.5283154164643e-05
-3.2074823248844e-05
-1.43898931792581e-05
-2.48093584027149e-06
-2.19345227190172e-05
-9.77181869550555e-06
-2.96413457023899e-05
-8.22604267018632e-06
-1.16254688992294e-05
-2.58278985438885e-05
-2.44765468199123e-05
-2.40746188243041e-05
-2.92030909567721e-05
-2.03229306896271e-05
-1.83797993347934e-05
-1.57515665635792e-05
-2.29427896228413e-05
-1.27087680447938e-05
-2.75145623106052e-05
-5.33847686940992e-06
-2.73810028843082e-05
-1.16072003785721e-05
-2.82126992646479e-05
-1.27694547325532e-05
-2.9170702844883e-05
-1.202974186387e-05
-1.72751460285654e-05
1.25299757309797e-05
-1.42498469910228e-05
-1.3551856647213e-05
-3.21276898418925e-06
-1.0398926519458e-05
-1.63709983988793e-05
-4.03802469374915e-05
-2.01202550781798e-05
-2.63573318109452e-05
-3.67288173199583e-05
-3.26944782151926e-05
-9.57684078279343e-06
-2.01481683820385e-05
-3.45951354273045e-05
-2.26229803468009e-05
-1.75635940374346e-05
-1.9006330295145e-05
-2.25784420999565e-05
-3.16630520492295e-05
-1.456465806604e-06
-3.90621698898206e-05
-3.22369500918144e-05
1.98394037680638e-06
-1.62162121940063e-05
-1.26775445657977e-05
-2.03580482306774e-05
-3.61765976550103e-05
8.62029888648885e-06
-3.50990779887234e-05
-2.0161693123151e-05
-2.8731345043329e-05
-2.75526565987554e-05
-2.98138434067571e-05
-4.99930992825242e-05
-1.0160534028807e-05
-1.32607781382188e-05
-1.62478389738406e-05
-6.47620159404571e-06
-1.81174753640368e-05
-4.36511928913426e-05
-2.79133397475435e-05
-1.65690930572121e-05
-1.49938974609962e-05
-2.83949780821313e-05
-1.33993025338577e-05
-2.39215793827939e-05
-2.06433694422004e-05
-2.13121884888711e-05
-4.4453521290632e-05
-2.6367472800787e-05
-2.38734827642098e-05
-2.26767087855094e-05
-1.52275839095075e-05
-4.44334116040727e-05
-1.39719088003881e-05
-1.78644835873772e-05
-1.79109968267653e-05
-2.63745535576203e-05
-2.07208970236845e-05
-1.30617678879375e-05
-3.07845920781033e-05
-4.01891141623087e-05
-3.17481237454512e-05
-2.48805456385331e-05
-2.84636467503291e-05
-1.28587691795235e-05
-1.29093604849287e-05
-1.08999328222295e-06
-8.38775222276932e-06
-2.89419280606828e-05
-3.02589880065868e-05
-1.83610511820863e-05
-3.42139749635123e-05
-4.65410777037374e-05
-1.00545369009548e-05
-2.03852193305348e-05
-6.25812279249606e-06
-1.3018917765455e-05
-9.19057234569184e-06
-3.41080312083915e-06
-3.933385210052e-05
-2.22291125960172e-05
-1.42719500296074e-05
-3.98354936049874e-06
-1.47047109974887e-05
-3.1284693607537e-05
3.03251588859003e-06
-2.42771295099459e-05
-1.93733234152321e-05
-1.41592812185253e-05
-1.88384738373667e-05
-2.07773757483533e-05
-1.49134320292108e-05
-1.06607258216225e-05
-1.90577937000807e-05
-3.38982590254275e-05
-8.81691704302829e-06
-1.32560980794387e-05
-1.92055647477701e-05
-2.40795100007735e-05
-1.59179046688456e-05
-2.94429448826924e-05
-2.36683197178999e-05
-2.5761709000137e-06
-2.31576337548307e-05
-3.4370029163921e-05
-4.96564114022302e-05
-2.48563711879932e-05
-2.48502369481998e-05
-2.60657260047786e-05
-2.61778734145558e-05
-1.33941220615671e-05
-1.65462139095631e-05
-4.54643260190531e-05
-3.94120462593628e-05
-1.57555249947914e-05
-1.86997304270103e-05
-4.07840824695398e-05
-1.73685155527592e-07
-2.42095332538384e-05
-1.68471920944582e-05
-1.31834351066576e-05
-2.28561311543329e-05
-3.91331146077298e-05
2.50701159510821e-06
-1.45545401434482e-05
-1.09097011648776e-05
-4.99277870642009e-05
-1.88170265920881e-05
-1.28344862519827e-05
-6.88762497253991e-06
-8.07756517316554e-06
-8.87413669164275e-06
-9.94011242679321e-06
-1.38929381754438e-05
-3.4976856784384e-06
-5.27396876734417e-06
-4.73973462540507e-06
-1.58960694257303e-05
-8.75734982481134e-06
-1.1741219403746e-05
-4.1294647829916e-05
-2.16193782551357e-05
-4.24460815276512e-05
-3.22635655229751e-05
-1.32302344353964e-05
-1.46849048467274e-05
-2.07109361184435e-05
-3.93040232965262e-05
-1.19332378344629e-05
-3.12321774071981e-05
-2.98267763512339e-05
-3.16667362523167e-05
-3.43169327673108e-05
-1.07589140103048e-05
-3.19465750045148e-05
-1.41557911470401e-05
-1.71799593932559e-05
-1.75212999515997e-05
-3.14490629980287e-05
-3.00238565651129e-05
-2.36286928731019e-05
-8.40477159555965e-06
-3.48803492878907e-05
-2.26955791265748e-05
-3.10952091773011e-06
-2.99504824175054e-05
-2.50492530018959e-05
-1.28365462976543e-05
-3.62038413730607e-05
6.20247008469551e-06
-2.52238463285666e-05
-7.16842686537967e-06
-2.02852448449649e-05
-1.25576962324126e-05
-2.92526005914816e-05
-1.07267247099891e-05
-1.22151104795825e-05
-9.15381296306333e-06
-9.28998314262001e-06
-1.23782691842116e-05
-1.18116058584766e-05
-3.22067921477707e-05
-3.36583678977572e-05
-1.04206797369702e-05
-1.1661088502621e-05
-1.30957936313269e-05
-1.72948337065511e-05
-1.24001517951385e-05
-9.54361309198351e-06
-1.50311599555725e-05
-1.73157128758759e-05
-1.34927687349009e-05
-2.40195004870208e-05
-1.23731722136135e-05
-2.02780119448562e-05
-3.81701411679567e-05
-2.25058475682404e-05
8.40457022330717e-06
1.201719218073e-06
-4.60827042287375e-05
-2.57751560591027e-05
-4.82869832243807e-05
-2.6288501201662e-05
4.33950232262182e-06
-3.28864022816689e-05
-3.93648575862909e-06
-2.31486509979117e-06
-1.29645041187326e-05
-2.16676463840677e-05
-1.69510790048085e-05
-4.44044242762053e-05
-2.57868331594186e-05
-2.9910945463381e-05
-1.36186828407233e-05
-1.50395348290971e-05
-3.62288068199528e-05
4.26948703842266e-06
-1.42347095819187e-05
-7.03646031589009e-06
-1.6265186886053e-05
-5.79114979022636e-06
-1.88942694910002e-05
-1.92496652452148e-05
-5.26189306610004e-06
-2.50060242821998e-05
-3.36606244765344e-05
-2.69537448580929e-05
-5.40076874921342e-06
-1.6965398274731e-05
-2.6467925500343e-05
1.14838469797506e-05
-1.41527481863587e-05
-1.70788953941985e-05
5.30444000043348e-06
-1.22123794024529e-05
-4.24132141235599e-05
-3.24380081661287e-05
-1.73593775563245e-05
-2.57451211566545e-05
-3.89343257074006e-06
-4.18404066538274e-05
-1.32438555521281e-05
-4.07223817069002e-05
-1.59356143918395e-06
-4.98755720501058e-06
-2.29840762558973e-05
-3.81608251609046e-06
-2.10190314235183e-05
-2.88858418541137e-05
-7.65569215541237e-06
-5.27707629158805e-06
-1.03593812265799e-05
-2.67855886656677e-05
-3.21591487426073e-05
3.88247752634545e-06
-2.73024019961925e-05
-1.57556922872038e-05
-2.32679134187791e-05
4.42647013248884e-06
-3.02941592269957e-05
-4.46079779918307e-05
-2.00057297691952e-05
-2.8568904672373e-05
-2.84986217650281e-05
-2.44405762971599e-05
-3.36557451639742e-05
-1.6896829083541e-07
-2.12737716844693e-05
-4.34958528265483e-05
4.4856338400495e-06
-1.55361101899795e-05
-8.3019340268417e-06
-3.05991746647145e-06
-3.18829705695369e-05
