# Supplementary material for: Research on computational propagation and identification of mine microseismic signals based on deep learning
Source: PLoS One. 2025 Oct 22;20(10):e0334641. doi: 10.1371/journal.pone.0334641 (PMC12543183; doi:10.1371/journal.pone.0334641)
Supplement: S1 Data — (ZIP) [file pone.0334641.s001.zip › 000100500001046.xlsx_0.txt_24.txt.txt]

-1.76245213250298e-05
-2.17138146116298e-05
-3.63712878589562e-05
-7.10955950504316e-06
-3.38298920591744e-05
-3.85984123178664e-05
-4.1358677396939e-05
-8.08752018740347e-06
-2.52316020181422e-05
-2.14795949978532e-05
-3.52234906486022e-05
-1.04482907735969e-05
-2.92028725167362e-05
-3.2692451458943e-05
-2.57695444702049e-05
-1.18378665521648e-05
-1.49557198770977e-05
-2.21378552210846e-05
-1.60157120644774e-05
-2.23737893719139e-05
-3.71415572244407e-05
-1.79336521557849e-05
-1.2478641011889e-05
1.01735116699401e-05
-1.5361572188003e-05
-1.17451903510971e-05
-2.02747602279343e-05
-3.79058069068024e-05
-2.7744060798993e-05
-2.25411429074923e-05
-2.44824645245647e-05
-1.37994348897309e-05
-1.53179622230698e-05
-2.26547453521075e-05
-1.00242504605243e-05
-2.84094338709368e-05
-4.36937450897097e-05
-7.12711882795076e-06
-1.89470818522111e-06
-2.20421358460743e-05
-4.23131407750931e-05
-2.51937780823829e-05
-2.80429888264488e-05
-1.25977478368073e-05
-1.41490889349599e-05
-1.51587339315445e-05
-3.41060460993224e-05
-9.83413193089877e-06
-4.83591199275418e-05
-2.2156200284572e-05
-2.35137879547702e-05
-4.82426138310241e-05
-2.42393776327873e-05
6.14582567076797e-06
-3.93155221699637e-05
-1.84314337336592e-05
-3.36743520064322e-05
-1.46199226206207e-05
-4.68897779930719e-05
-3.44426131475074e-05
-2.1292181356431e-05
-4.31381585732596e-05
-1.55850829966289e-05
-1.35571529506305e-05
-2.8829972055905e-05
-2.30171229646204e-05
-2.23752106552882e-05
-4.0750622720769e-05
-1.79383412675279e-05
-1.70135694685769e-05
-2.77302188731546e-05
-2.70696345320206e-05
-2.69314281723585e-05
-1.88510843188547e-05
-2.16408490987877e-05
-2.95443809575104e-05
-2.22895235325647e-05
-2.47913564052065e-05
-2.05243544746462e-05
-2.13957799631635e-05
-1.74812453540894e-05
-2.0333116095704e-05
-1.41228838551487e-05
-4.13459088126182e-06
-1.23511876860551e-05
-3.33020473009197e-05
-2.26059261688758e-05
-3.05645651778369e-05
-1.94610483863488e-05
-3.35375198134533e-05
-1.30276971875174e-05
-2.05647097868207e-06
-4.59188088107294e-05
-1.35367409201276e-05
-2.73070869541336e-05
-9.03273073883138e-07
-2.45188325691964e-05
-1.44638909506094e-05
-4.15625060551601e-05
-1.63878055705655e-05
-2.75341794120584e-05
-1.02585340840797e-05
-2.95379825557538e-05
-3.42076914613378e-05
7.43485160662516e-06
-2.53026333122506e-06
-1.46071103199403e-05
-1.80547326983233e-05
-1.29472192605099e-05
-1.52878727889362e-05
-2.85308787793319e-05
-2.589050837664e-05
-3.63002677150879e-05
-1.10000585027401e-05
-1.4722293562772e-05
-2.61388513960112e-05
-1.79406728571417e-05
-2.02414923655398e-05
-2.13089765202112e-05
-3.18782608325619e-05
-1.45694229689251e-05
1.78125577055328e-06
-7.23162829798552e-06
-7.14575465493073e-06
-1.05897928288126e-06
-8.15871707746922e-06
-3.12218064662223e-05
-3.02833488310346e-05
-1.95426942025512e-05
-1.50976413963453e-05
-3.75032844618295e-05
-1.99252905001165e-05
-2.33174368822185e-05
-2.62711951997502e-05
-1.47026422062547e-05
-1.74551846682989e-05
-3.0786921082742e-05
-3.22054819873227e-05
-1.7221149458204e-05
-1.74709513827438e-05
-3.57480944710395e-05
-2.09854554446078e-05
-2.46421252796238e-05
3.34361795417231e-07
-1.43385590440928e-05
-1.84421901691672e-05
-2.93822282005193e-05
-5.79805823930663e-06
-3.89563659733022e-05
-1.25937535994803e-05
-2.86355674767556e-05
-2.95401625654109e-05
-3.73537195779568e-05
-1.54783562849357e-05
-1.74872748282424e-05
-1.80560581379481e-05
-1.79470393090679e-05
-1.67644391658923e-05
2.63127611652067e-06
-3.81145363129062e-05
2.08198508421593e-07
-3.28588792281558e-06
-1.54773420535878e-05
-1.9561901848556e-05
-3.33445267436756e-05
-2.16140382940531e-05
-6.71830608605428e-06
-1.44688361225594e-05
-7.43470063768036e-06
-2.45412920318743e-05
-2.41860145032323e-05
-2.32717183655829e-05
-3.44551591844041e-05
-1.43669627425336e-05
-2.10812506848992e-05
-1.20086267243326e-05
-1.1843971456873e-05
1.64758921472995e-06
-3.77443515301145e-05
-2.01497318372124e-05
-2.82695339098508e-05
-2.52343081751875e-05
-3.62979262855117e-05
-1.47982675744537e-05
-2.13201573145323e-05
-1.8314621688446e-05
5.28039657948581e-06
-2.23328874292271e-05
-2.35104108011533e-05
-1.98666290481701e-05
-3.5593549950592e-05
-2.41871676300699e-05
-1.58771341046906e-05
-4.81667924020749e-06
-1.49705384341957e-05
-1.72810032620362e-05
-1.54271160596283e-05
-1.79326055399181e-05
-3.51472973765388e-05
-8.4684158938516e-06
-4.00462922146335e-05
-3.80350089695419e-05
-4.33327523655872e-05
-2.13315024363721e-05
-2.3521180846179e-05
-4.54836068275712e-05
-3.06339348843536e-05
-1.25242732872314e-05
-3.23862293699288e-05
-1.35505564865365e-05
-3.40935747314598e-05
-2.35449030381952e-05
-3.04939086835963e-05
-9.72813702560628e-06
-1.47245601357902e-05
-4.96050443609227e-05
-1.21527581444019e-05
-1.42069763269352e-05
-2.26197571756844e-05
-1.79348691634347e-05
-3.30601861916404e-05
-1.24980338730222e-05
-1.45417248627563e-05
-2.12384432745877e-05
-5.16277800060573e-05
-4.66015130091676e-05
-1.62640641166788e-05
-3.85566655341781e-05
-3.70075114206461e-05
-3.21412918425315e-05
-1.72043854986626e-05
-3.12485427286096e-05
-3.30955169635737e-07
-2.46706267912157e-05
-1.734133594776e-05
-2.57898091631117e-05
-3.24795836387447e-05
-2.20649701734454e-05
-2.47166915706998e-05
-1.10931404042833e-05
-1.82240965354074e-05
-1.00434995711009e-05
-2.66346122828225e-05
-2.48809658161007e-06
-1.19015713265981e-05
-4.54108083599829e-06
-3.44130306573e-05
-2.86410172958666e-05
1.77612270591238e-05
-3.09554291267995e-05
-2.19119776838748e-05
-2.72546775984229e-05
-2.02482917310092e-05
-2.27549473196022e-05
-1.30133936945129e-05
-1.38263307456189e-05
-3.32754471453563e-05
-1.96765213111449e-05
-2.67519636343007e-05
-6.91519205813132e-06
-2.09595235870969e-05
-1.43098486545943e-05
-2.28993650617281e-05
-1.44007034193047e-05
-8.56290615210238e-06
-3.99299221739737e-06
-6.63316842916602e-06
-1.83643550593035e-05
-3.80438867955594e-05
-2.24144395425439e-05
-6.88416161844015e-06
-2.4211836249782e-05
-3.36217874703511e-05
-2.13882534586095e-05
-2.78836336895105e-05
-1.80482058425911e-05
-3.390173353431e-05
-8.06737974060227e-06
-1.88149835887463e-05
-3.53066883387323e-05
-2.51719628096515e-05
-4.59290781899519e-05
1.59821671585097e-06
-2.01094732334963e-05
-1.96861244446234e-05
-9.62580831901099e-07
-2.38723268054077e-05
-3.57445084624168e-05
-2.58835167355742e-05
-1.96570947248099e-05
-1.26059545378228e-05
-6.13333936530518e-06
-2.94171299410552e-05
-1.79511433337157e-06
-3.77401369160121e-05
-2.20089451861371e-05
-3.3510599075007e-05
-4.26233489396976e-05
-1.97821330006605e-05
-3.37385170686039e-05
-3.99269288266198e-05
-2.26330162628816e-05
-1.86712036115561e-05
-2.86078781318277e-05
-3.92990421503228e-05
-5.4711394139877e-05
-2.12592627207587e-05
-2.14364370737702e-05
-2.82694700277327e-05
-3.37493759137474e-05
-2.10562782049586e-07
-2.55293028241755e-05
-1.96434151558331e-05
-2.08993634117803e-05
-1.05698976043465e-05
-2.01866571530721e-05
1.97645500836816e-05
-2.28134781283215e-05
-5.90113615126742e-06
-3.07304498060314e-05
-2.10208277407963e-06
-1.03917626958e-05
-1.26736543059993e-05
-1.28243583340063e-05
-1.71882432686329e-05
-3.22479660221944e-05
-2.25207888301803e-05
-3.26100972935534e-05
-2.7013476942077e-05
-3.35865220059517e-05
-2.34698514145675e-05
-3.20363249962572e-05
-7.58817754107995e-06
-2.83860792092395e-05
-3.45398940891894e-05
-2.009770675006e-05
-1.69363469837103e-05
-1.56435587653562e-05
-2.21342263829655e-05
-2.94466970365936e-06
-7.92727868927021e-06
-2.77404050295902e-05
-1.85898803827028e-05
-3.58073477496184e-05
-3.10056547856231e-05
-1.61140599176946e-05
-1.65094597629575e-05
-2.57333947535423e-05
-1.42641142347567e-05
-3.60926466137921e-05
-1.76607611176109e-05
-4.35347948417197e-05
-2.74359774745495e-06
-3.62291713400815e-05
-1.14642223895269e-05
-3.99841729904534e-05
-1.53276729551132e-05
-3.05329818023517e-05
-2.85248403897691e-05
-4.28686350434064e-05
-1.74143454174522e-05
-4.06159308332672e-05
-1.27759612894432e-05
-8.59658587691767e-06
-2.47355951372425e-05
-8.22036757960964e-06
-1.27025659813277e-05
-9.14764735172305e-06
-2.04750638320783e-05
-1.04335308051947e-05
-2.65012387137284e-05
-3.86628145216993e-05
-2.73033295541344e-05
-1.51568248272014e-05
-3.22942885472373e-05
-1.06957350864312e-06
-2.35640598940809e-05
-4.47848015757207e-05
-2.12445854584162e-05
-2.24355632759332e-05
-2.48444362906302e-05
-4.18552883006283e-05
-2.12252869110309e-05
-1.76330980875259e-05
-8.07989576495477e-06
-3.455696087835e-05
-1.97730486263461e-05
-3.23125610526383e-06
-1.16947617992262e-05
2.6972757870003e-06
-7.38103375261021e-06
-8.11110379645884e-06
-1.93329773493991e-05
-1.28835190503965e-05
-1.74957475207128e-05
-2.71540611911893e-05
-1.47096244342889e-05
-4.18200580907824e-05
-3.92530575875244e-05
-1.9994295160879e-05
2.44852664584317e-06
-1.08616577619512e-06
-3.91117014175818e-05
-3.32265784878305e-05
-5.02574125952428e-05
-2.28215370952052e-05
-4.20193543635355e-05
-3.43251685941533e-05
-1.31205812584308e-05
-2.75199698982154e-05
-1.39779169315532e-05
-2.44264977887183e-07
-2.50657821759907e-05
-2.36487203360897e-05
-2.35553515712256e-05
-1.25998022103544e-05
-2.70723907483804e-05
-1.03217419578156e-05
-9.69179824499254e-06
1.93942894991051e-06
-2.80107399507865e-05
-1.12200225985516e-05
-2.97530774687829e-05
-6.42938439201079e-06
-1.24322984406784e-05
-2.39102018921354e-05
-2.88236025191821e-05
-4.75480817944329e-05
-1.57545916927704e-05
-1.40922547982017e-05
-1.17836358733459e-05
-2.09509463800386e-05
-1.70994171048891e-05
-3.31562289245019e-05
-1.75436199663791e-05
-1.74636662039606e-05
-8.71874718181666e-06
1.13942044838285e-05
-3.2186275442582e-05
-1.12713937224716e-05
-3.04520810421206e-05
-1.43830922346317e-05
-3.25389612826182e-05
-2.79521817984226e-05
3.03437244029649e-06
-2.05263559684601e-05
-1.17473928746996e-05
-3.83309150851519e-05
-1.69589550543844e-05
-1.74017755810837e-05
-7.12751139759923e-06
-2.87471496664663e-05
-3.05968375559927e-05
-9.22358071857594e-06
-9.33000714718509e-06
-1.98395041495477e-05
-3.71181754822283e-05
-3.50150025094877e-05
-3.48918328500298e-05
-2.26627734768747e-05
3.17937744785549e-06
-2.82870075827407e-05
-1.96128135390973e-05
-1.66675996213868e-05
-2.83164931814575e-05
-2.84629458821759e-05
-1.96750333191278e-05
-3.32222249672703e-05
-4.72923923338364e-06
-1.29175493906719e-05
-1.90521752770632e-05
-2.78627016613497e-05
-3.4613550282658e-05
-2.13648118701227e-05
-1.96924690239846e-05
-1.76515679522426e-05
-2.55693450876117e-05
-4.25890706677606e-05
-2.26658929177507e-05
-1.55142622160273e-05
-3.71669610835767e-05
-1.89212865733176e-05
-1.10105112368059e-05
-1.73503671255752e-05
-1.96253281229809e-05
-3.8082542729746e-06
-1.60814967496871e-05
-3.23761979698899e-05
-3.79640748306193e-05
-3.52500186599165e-05
-8.16969599735234e-06
-5.78209899957631e-06
-2.68160296648168e-05
-1.36842734469234e-05
-7.31088017763725e-06
-2.07881942708572e-05
-2.85838804436373e-05
1.92641731972522e-06
-1.09326702120651e-05
-2.97075766377073e-05
-9.2103128124517e-06
-1.74934627545611e-05
-1.69878478837015e-05
-2.29048948000322e-05
5.94134857469701e-06
-2.10762830104425e-05
-1.40167034615771e-05
-2.20055005761914e-05
-2.79179659891373e-05
-1.35124127284054e-05
-2.05297585731984e-05
-2.39411909359831e-05
-1.76907149716064e-05
-1.20658827713792e-05
-2.25959336509354e-05
-2.73138838831645e-05
-1.50564029205611e-05
-7.33690802857545e-06
-2.66114338249242e-05
-2.03711633626637e-05
-6.72558822177647e-06
-2.93678710028923e-05
-3.20859453142894e-05
-1.99799969930215e-05
-1.63157400392365e-05
9.79422758024524e-06
-2.46969532958523e-05
-2.48622268403731e-05
-3.12954799080578e-05
-3.77087644100473e-05
-2.46730496246819e-05
-3.30507230199749e-05
-3.65287540965613e-05
-2.61890345855837e-05
-3.71642192332391e-05
-2.70124860328149e-05
-2.59464736863114e-05
5.15660634905745e-06
-5.39698343083955e-06
-2.55525555393741e-05
-2.10423692233964e-05
-1.85547857272243e-05
-2.99393740551358e-05
-8.08383868822039e-06
-1.46501839494066e-05
6.29610843180338e-06
-2.18890546775571e-05
-2.10616130023074e-05
-2.50646406575634e-05
-1.18581275914085e-05
-2.91087893845889e-05
-3.80889601160488e-05
-3.00891936263295e-05
-3.12724147133583e-05
-1.42683630331332e-05
-3.56983697398356e-05
3.57965924661391e-06
-2.78042695640402e-05
-4.68033364766339e-05
-2.90057842572923e-05
-6.56451793133184e-07
-3.27291246947735e-05
4.11941614025496e-06
-2.51959863230329e-05
-1.67782234391776e-05
-2.07200705091887e-05
-3.73360446424855e-05
-2.91645901431194e-05
-2.0582805760144e-05
-9.35094456153946e-06
-2.90714140219514e-05
-1.49598620479156e-06
-1.64408975644684e-05
-3.46149394879143e-05
-3.70506531208552e-05
-1.26148430533932e-05
-3.35097017198927e-05
5.20854882402092e-06
-1.56548115000881e-05
-3.3930543064225e-06
-2.61083691526905e-05
-4.10933502367471e-05
-1.2217526330325e-05
-2.66971769953752e-05
-8.88665135980733e-06
-9.1090431755902e-06
3.99288774633243e-06
-2.31357671027426e-05
-3.78623247211594e-06
-3.04835318014677e-05
-5.36124391987267e-06
-2.20028135149811e-05
-1.8769116999585e-05
1.7534041770819e-07
-1.848835552908e-05
-7.84165262071836e-06
-2.50996599151183e-05
-1.23696283534295e-05
-1.68192190620754e-05
-1.20399237251539e-05
-3.60917565153743e-05
-2.68778265263524e-05
-3.46436410326845e-05
-3.58650194085033e-05
7.85171300472016e-06
-3.12178928297237e-05
-1.25206249118659e-05
-2.51571043739313e-05
-2.37484229547627e-05
-5.67169543262741e-05
-2.97515453905825e-05
-2.1432449131593e-05
-1.72782288930774e-05
-1.04593055966936e-05
-3.20231574208175e-05
-1.78609001180667e-06
-9.86972902714626e-07
-1.02874799623834e-05
-2.31398483072994e-05
-9.08589193475794e-06
-2.78249452893869e-05
-2.4513612951908e-05
-1.28391766963664e-05
-4.22571895360755e-05
-3.1393771404643e-05
-4.64758598313933e-05
-9.71720524989775e-06
-2.20527225999622e-05
-8.71480321971703e-06
-1.51629938863118e-05
-5.15960252020476e-05
-1.09095780236985e-05
-1.55673435561147e-05
-1.70016262889057e-05
-3.73732638359813e-05
-5.81123998077572e-06
-2.5417362170811e-05
-1.76527705395682e-05
-6.79994360673453e-07
-1.33040904135797e-05
-3.06201718799218e-05
-5.44326265532715e-06
-4.05856864407485e-06
-2.48970970412237e-05
-1.68892871415852e-05
-3.00194081299842e-05
-3.8123562586758e-06
-3.68617656617674e-06
-2.84607913159425e-05
-2.12640247754429e-05
-3.19290957408173e-05
-2.42443946560678e-05
-2.28083305627244e-05
-1.16346701034197e-05
-1.93723633925551e-05
-2.98650431324911e-05
-2.3305064207331e-05
-4.49008877368956e-05
-2.4973247064588e-05
-3.57426373380596e-05
-2.22578254857098e-05
-2.83640630141575e-05
-1.03878337280851e-05
-9.93951933358341e-06
-2.94707512223706e-05
-1.70336954860286e-05
-1.43904033091254e-05
-4.65906430651017e-06
-1.82451666845753e-05
-1.85440334732545e-05
-2.83248893216624e-05
-1.9981062977635e-05
-3.15592592966182e-05
-4.414996674886e-06
-1.72123311431673e-05
-8.56660998083777e-06
-1.00012112348079e-05
-4.22606346383364e-06
-8.55675786036203e-06
-1.2976784403673e-05
-3.64219227466996e-05
-1.54346521963825e-05
-2.18575886847572e-05
-2.54798683430028e-05
-4.85746173034733e-05
-3.10360126389902e-05
-2.02014752319156e-05
-2.58527724886232e-05
-1.26209366971061e-05
-5.28201868569372e-06
-3.70008878219983e-05
-2.80388951245837e-05
-1.44769850195106e-05
-2.0637191106589e-05
-8.95199022184617e-06
-4.57962536762177e-06
-2.43182115404283e-05
-2.84873179774135e-05
-2.45750479877073e-05
-5.51374785461987e-05
-2.64570447873627e-05
-2.049336028395e-05
-1.71205303756992e-05
-3.1443635585148e-05
-3.14060586068349e-05
-3.1781218041488e-05
-3.39646274389401e-06
-3.76865698592478e-05
-2.57752759472479e-05
-2.58590457901e-05
-1.79838353977854e-05
-2.78852989723131e-05
-4.63099419621637e-05
-2.0573964136166e-05
-3.45398190387069e-05
-3.93255107702208e-05
-1.382211672443e-05
-1.88348122846614e-05
-1.59556266810363e-05
4.27024297379539e-06
-3.89666874853415e-05
-2.38007713193237e-05
-2.08668776050492e-05
-3.57017983639016e-05
-3.38378394486961e-05
-1.82367964105867e-05
-2.91460476057967e-05
-2.2034465282649e-05
1.56844324218731e-06
-1.31699205712673e-05
-3.64262356131576e-08
-1.41152124712446e-05
-3.61924606605357e-05
-2.23864956190003e-05
-2.20563637985445e-05
-3.84470728705002e-06
-4.67105420737715e-06
-4.29059060386877e-05
-3.01473869528512e-05
-2.97154314948656e-05
8.81387864723285e-06
-1.96699485473853e-05
-2.25689633517531e-05
-2.05012900680493e-05
-1.04655451697949e-06
-1.39569440332784e-05
-8.36495215458432e-06
-2.60042318400016e-05
-1.46483954958453e-05
-2.20331113986913e-05
-1.96090071035005e-05
-1.14320270057995e-07
-7.09918345385538e-06
-3.01715382785495e-05
-2.96696133144554e-05
-1.16899798422471e-05
-2.14084609509499e-05
-2.99416019178528e-05
-2.85175409231614e-05
-2.2962351287878e-05
-3.84863191650966e-05
-1.09590482238482e-05
-3.23133238485672e-05
-2.384724495883e-05
-1.60506213405838e-05
-6.9396215068954e-06
-2.58651438367818e-05
-6.64527445303066e-07
-2.71343806722695e-05
-3.98469480699788e-05
-2.9626178943145e-05
-8.48013192760705e-06
-2.02731842271476e-05
-2.88397286320807e-05
-2.18219943164836e-05
-2.95334055828103e-05
-2.2816959917449e-05
-1.75154326096455e-05
-3.71712773547726e-05
-2.20927423678638e-05
-1.04463241853495e-05
-3.58354411136138e-05
-6.30398175885411e-06
-3.61964643586527e-05
-2.10735500816551e-05
-1.07366411683117e-05
-1.54423269221133e-05
-2.20578799881542e-05
-1.00999158022707e-05
-2.05417575714573e-05
-2.23270529820754e-05
-1.92067791809839e-05
-1.97723693616125e-05
-1.32487959317755e-05
-4.4110515665121e-05
-1.53107008557702e-05
-7.88766617372963e-06
-1.87203512760894e-05
6.04595582572303e-06
-3.71221053713478e-05
-2.23231259180051e-05
-3.72229734667764e-05
-3.77399813324831e-05
-3.04537817494532e-05
-1.2063170298415e-05
-1.54853191839561e-05
-1.06903691298082e-05
-1.40586097331925e-05
-2.13764082181824e-05
-1.82456150868019e-05
-1.64859235382037e-05
-2.64456724207048e-05
-1.1017174654308e-05
-2.61926146238638e-05
-9.04232142681031e-06
-1.54576524635e-05
-2.20099191021915e-05
-3.03019757164771e-05
-7.80243732012107e-06
-1.34401013049126e-05
-1.16678202215531e-05
-2.22197915156956e-05
5.43597803190632e-06
-5.20232452332072e-06
-7.10367275828957e-06
-2.35862814121458e-05
-1.99655020105407e-05
-1.77728192967964e-05
-1.22225644147088e-05
-1.81042055244939e-05
-2.71803051937913e-05
-2.76180488287086e-05
3.29662891368907e-06
-2.48465015534423e-05
-2.71022350720885e-05
-1.45746217087608e-05
-3.45919334418159e-05
-3.65093148248702e-05
-3.97940289411767e-05
-2.01101448984344e-05
-3.31827064567032e-05
-3.17371396654335e-05
-1.54611532557892e-05
-4.03876574862641e-05
-7.50305399792082e-06
-3.21734161582882e-05
-1.63535185727933e-05
-3.03347467576179e-05
-3.5392464681178e-05
-2.84606060068702e-05
-4.01779950742261e-05
-3.13355899874772e-05
-8.39184343845374e-06
-2.48326495296191e-05
4.9568105889864e-07
-1.97286842955701e-05
-3.80542316769005e-05
-4.25872347760103e-05
-2.94770206315469e-05
-2.02645015990488e-05
-7.76284652642161e-06
-1.50998263937279e-05
-2.08663157358018e-05
-2.08337786364893e-05
-1.32004599636406e-05
-2.64293433241679e-05
1.12716387437842e-06
-3.39377282440092e-05
-1.07608155635537e-05
-5.65998526821012e-06
-8.34249487348613e-06
-2.91439316219792e-05
-2.02071749450177e-05
-2.40939154266315e-05
-1.85817554448891e-05
-4.00735994458322e-05
-3.4896977538036e-05
-9.5320153862767e-06
-1.95186390322794e-05
-2.11279197842273e-05
-1.75559246796207e-05
-4.1607720867609e-06
-2.40361850311114e-05
-2.60594078332755e-05
-2.78916738442714e-05
-2.35156549845305e-05
-3.21606063977171e-05
-3.71894060205733e-05
-1.15814328604081e-05
-2.69156746450414e-05
-1.12795823038879e-05
-3.1715822784106e-05
-7.5943646781201e-06
-2.2899146144812e-05
-3.57784579280393e-05
-1.78526321702319e-05
-2.1827743186526e-05
-1.98367867147862e-05
-1.0451008751318e-05
-3.20374996541524e-05
-2.70952814091498e-05
-2.83812499805525e-05
-3.45502247395819e-05
-1.23042352529838e-05
-1.84746249947743e-05
-1.99939232687442e-05
-9.25042688007758e-06
-2.86116770509411e-05
-4.64647876029928e-05
-2.81939597616633e-06
-2.18976840857278e-05
-8.4816894531075e-06
-3.06001623259947e-05
-1.26918098809987e-05
-2.77288582819855e-05
-8.33588423693876e-06
-3.26539041135436e-05
-2.82364631786729e-05
-1.9039238566407e-05
-1.42698209400236e-05
-1.65626368807506e-05
-7.52856508925726e-06
-8.77819521531189e-06
-6.17570238188497e-06
-9.55282868779117e-06
-3.125534163752e-05
-2.87419527668772e-05
-1.97738423027315e-05
-1.06496417068526e-05
-4.01026737177231e-05
-1.35087670065914e-06
-2.85805558909604e-05
-2.70886748246257e-05
-2.87421246232634e-05
-2.85514159543726e-05
-1.83615147685554e-05
-2.10096880555609e-05
-1.16518911838545e-05
-2.311670082318e-05
-3.70304668652476e-05
-3.34916179831414e-05
-4.63477619080575e-05
-1.88294526515676e-05
-2.42044451753866e-06
-9.92056932928338e-06
-2.47248639590744e-05
-2.51528228935539e-05
1.50016402936642e-06
-1.63074002497078e-05
-5.27720610220887e-05
-2.25827317737074e-05
-1.85106069943017e-05
-3.68149734292875e-05
-4.25506535953209e-05
-3.30837232813027e-06
-2.4602448904085e-05
-1.25716150295083e-05
-2.33798604069554e-05
-2.86156128433496e-05
-2.13832855170404e-05
-4.95709217318883e-06
-2.66645092518616e-05
-3.85927773882475e-05
-3.08418030045137e-05
3.30900915356195e-06
-4.19060830263384e-05
-1.84119064531067e-05
-2.95654587669034e-05
-3.20512919439724e-05
8.96759987532083e-06
-8.4253769028648e-06
-4.55420699391823e-06
-2.32906787274704e-05
-1.87987560725047e-05
-3.99730095393317e-06
-1.55444722668452e-05
-2.86461193930469e-05
-1.01280890712201e-05
1.62211071010224e-05
-2.20634402988957e-05
-3.28531475135709e-05
-1.80230590865079e-05
-7.97112049525554e-06
-1.43866338505407e-05
-2.17487485034799e-05
-1.49040559764287e-05
-2.68490379309774e-05
-1.42588033764342e-05
-3.71860889277627e-05
-2.41268689867619e-05
-2.38330635268713e-05
-2.75135167520909e-05
-3.6877030343224e-05
-1.02916608010374e-05
-4.97427986258491e-06
-1.06906036112735e-05
-8.77398340031397e-06
-3.9664784084055e-05
-2.78753160484031e-05
-2.12361713014691e-05
-1.80456569135964e-05
-3.03994132045924e-05
-5.4498727753255e-06
-1.78863447747696e-05
-3.00182577581571e-05
-1.50173927272248e-05
-2.43384120543332e-05
-5.53399864248349e-06
-1.05667505960106e-05
-3.98925825841454e-05
-4.25254772836417e-05
-2.35113276275954e-05
-4.14751934091544e-05
-1.28977034298265e-05
-1.60069320021688e-05
-1.2692055350459e-05
-2.60926803777255e-05
-3.28252299357541e-05
-3.34833048188322e-05
-2.89631518859752e-05
-2.69481581334858e-05
-1.71659810743429e-05
-4.42869544333248e-06
-1.74447972142572e-05
-9.99770983894165e-06
-1.12911207484441e-05
-2.83673400205326e-05
8.64702029456698e-06
-4.1267323587133e-05
-1.84410607570775e-05
-1.89034544585183e-05
-3.00960140427096e-05
-2.50258006873351e-05
-1.76018276974134e-05
-2.1501409251286e-05
-1.22451854598056e-05
-4.32497084539787e-05
-2.46943282317279e-05
-2.07907805095184e-05
-1.00193167963673e-05
-2.66730388317332e-05
-1.4509537197797e-05
-5.50898089129525e-06
-3.05957814335606e-05
-3.89439146851842e-05
-1.74987286980968e-05
-2.43900475134034e-05
-2.55153461603998e-05
-2.29463558915609e-05
5.92988387739221e-07
-6.70537861903025e-06
-1.54536588713696e-05
-6.79922493926918e-06
-2.27774950874529e-05
-6.08937410207473e-06
-1.98250765144779e-05
-3.2998348634584e-05
-6.87058077241398e-06
-1.42111775705191e-05
-8.67707802091787e-06
-7.31162813840115e-06
-2.91108194546488e-05
-1.07259061159667e-05
-1.73018539421055e-05
-3.60155381493996e-05
-1.94280794311235e-05
-2.1110369369976e-05
-1.42239251531795e-05
-4.48191577006089e-05
-1.54064400370549e-05
-1.60628405728242e-05
-1.19955694889596e-05
-1.9549871420357e-05
-1.90307129491158e-05
-2.01883140526802e-05
-1.68238320973404e-05
-1.61139990300275e-05
-1.49727179813758e-05
-1.58874054263221e-05
-4.05943205815819e-05
-2.10238401846525e-05
-1.57218147724941e-05
-8.50603951232543e-06
-2.76811212646405e-05
-2.54513731403543e-05
-2.96754404319025e-05
-1.27134748717063e-05
-3.09358001319299e-05
1.78489492297457e-06
-2.43812900756032e-05
-6.90824469930314e-06
-2.26284965845311e-05
-2.62192240605114e-05
-2.34029392946964e-05
-1.65987147214678e-05
-1.56604235765808e-06
-2.85130532933934e-05
-5.46074272637281e-06
3.72076023850966e-06
-1.603376255451e-05
-2.60905572967157e-05
-6.89859831375629e-06
-2.42980286758869e-05
-1.5665392170065e-06
-2.04847811704404e-05
-2.48866205235108e-05
-1.58436969645349e-05
-2.53796076090816e-05
-6.95087940839396e-06
-4.14351667046887e-05
-2.37319730935819e-05
-1.63186494746403e-05
-3.84436756256331e-05
-1.13682038491647e-05
-2.07220937461649e-05
-1.89127284767937e-05
-1.28776193368465e-05
-4.13331816191823e-05
-1.74163163602004e-05
-1.08980054263328e-05
-1.23301658355093e-06
-2.48040021916637e-05
-1.1869189191466e-05
-2.29587083386785e-05
-2.47884918621647e-06
-1.27337254999951e-05
-5.94361223596579e-06
-4.17408267227621e-06
-4.07172719083154e-05
-2.48935090769964e-05
-3.61956276445103e-05
-1.45933996240984e-05
-3.78357132117468e-05
-2.01152105731065e-05
-3.04369056262613e-05
-3.15033919753137e-05
-2.25974008673156e-05
-5.05682497453321e-05
-1.18521246286936e-05
-6.55692012970501e-06
3.68523096239852e-06
-1.89835390737837e-05
-1.35551704892385e-05
-2.39454351055229e-05
-1.06043151933709e-05
-2.00145628469289e-05
-3.24756923570709e-05
-3.16313961443631e-05
-7.45814708159046e-06
-1.37828109679663e-05
5.13411580251673e-06
-1.06476764090525e-05
-2.47318288729502e-05
-3.13891305086685e-06
-4.21941286221151e-05
-1.72282704280817e-05
-2.53977981961258e-05
-2.37741289274126e-05
-3.43678737147949e-05
-1.21604689614555e-05
-1.52750984854843e-05
-3.19731420237936e-05
-3.192607361721e-05
-1.88344411151409e-05
3.45073144943323e-07
-1.24089681642415e-05
-7.05318914943064e-06
-2.17375872968405e-05
-2.26792889768891e-05
-2.56152421639709e-05
5.23952207612453e-07
-3.30582585411633e-05
3.00548780322536e-06
-5.29927841775772e-06
-3.75754907481565e-05
-9.8992413255947e-06
-1.86386116955051e-05
-2.32097396900277e-06
-7.19726384189496e-06
-2.89109436326303e-05
-9.12896524090095e-06
-8.27714427112383e-06
-7.05572772085573e-06
-2.58244516377823e-05
-2.43079112437512e-05
-2.85434042459394e-05
-2.80233242961822e-05
-4.92567054927413e-06
-1.63553842645662e-05
-3.16438530648914e-05
-9.77899309721038e-06
-1.47883249984156e-05
-9.68568191181941e-06
-3.22268142267405e-06
-2.43636703379267e-06
-1.75046378429512e-05
-1.14967548689603e-05
-2.81710617205687e-05
4.76895756617886e-06
-8.18277394502856e-06
-2.36803919197309e-05
-1.36064786276302e-07
-2.12497355470902e-05
-2.94419446377572e-05
-1.72076727545898e-05
-3.02490664220131e-05
-1.61441112792144e-05
-1.97321802578014e-05
-2.822356677741e-05
4.59614477185989e-06
-1.55779426206305e-05
-2.8095140953102e-05
-3.22115321059701e-05
-3.58352782796736e-05
-2.59869902681771e-05
-2.0373310488081e-05
-1.80598932398821e-05
-3.13249753266811e-05
-3.03971710713586e-05
-2.83396061425927e-06
-1.03955759617902e-05
-2.75013878157488e-05
-1.62979993908071e-05
-6.30659241704034e-06
-1.93844541923136e-05
1.15193403170803e-06
-2.49908895217954e-05
2.46053964566764e-06
-9.87544082880394e-06
-3.98274760521365e-06
-3.01356125181637e-05
-3.20008875707555e-05
-3.38342336252258e-05
-2.98116233280774e-06
-3.30391264152692e-05
-2.84269712189614e-05
-3.2996437850431e-05
-2.8375187958556e-05
-3.02630909655018e-06
-1.36576699802401e-05
-2.40634995323997e-05
-3.23273655469268e-05
-1.17213793905832e-05
-2.79616180289004e-05
-1.19228913958754e-05
-1.22728360923513e-05
-1.8767483672123e-05
-1.73281874697931e-05
-2.78864954198648e-05
-1.1360707281363e-05
-1.52392101281838e-05
-2.78549522646224e-05
-1.71242514395075e-05
-1.58094309350954e-05
-2.94414386869122e-05
-1.59811743070264e-05
-3.85955689319538e-05
-4.07838810003032e-05
-3.58413643340572e-05
-3.72888695639924e-05
-1.64810992388069e-05
-3.54246221325644e-05
-3.58820187979332e-05
-3.48863888178787e-05
-4.86871766084771e-05
-1.2336000867056e-05
-2.94273874088482e-05
-2.7679617674376e-05
-1.92288361401508e-05
-3.42070097751698e-05
-2.90166196988246e-05
-2.06423744661891e-06
-1.52730683689519e-06
-8.22171992215707e-06
-1.94380407695042e-05
-2.95405972304513e-05
-1.75393894358778e-05
-6.25832561134619e-06
-1.93258206562475e-06
-2.08114751906384e-05
-3.29897947534172e-06
-9.53887100007122e-06
-1.0234130008855e-05
-3.60942638583427e-05
-1.72035421359642e-05
-1.27600895058736e-05
-3.30734666257759e-05
-3.61686548383627e-05
-3.11339685287813e-05
-1.28818518236847e-05
-1.77406737251389e-05
-1.49330550203397e-05
-2.30460611136691e-05
7.11379501247781e-06
-8.387008035615e-06
-1.28046006282208e-05
-2.50411992509611e-05
-3.20804497994491e-05
-6.74270711232715e-06
-2.60623285178253e-05
-3.07241776895801e-05
-2.36995166119243e-05
-1.36514253859964e-05
-2.41462611173063e-05
-3.90027308093604e-05
-2.58894169789249e-05
-2.15775414511727e-05
-3.48570153790692e-05
-1.10316278207519e-05
-3.35003502194631e-05
-1.86870633596914e-05
-1.62731412332505e-06
-7.34938654815268e-06
3.86493158033576e-06
-1.93776692883053e-05
-3.25010519350783e-05
-2.75950014446488e-05
-1.08388690984233e-06
1.32464755057836e-06
-1.36742520871544e-05
-1.39962699805787e-05
-1.56260751494916e-05
-1.48662701357836e-05
7.30458608621864e-06
-3.44142112089621e-05
-2.24660811345721e-05
-1.36251501534143e-05
-2.44661669058087e-05
-2.81789738362193e-05
-2.70782417244185e-05
-9.46356801398093e-06
-6.23210545722124e-06
-3.3646856142611e-05
-3.41618097136292e-05
-5.56333668154773e-05
-8.35803422133436e-06
1.78932852174187e-06
-3.33910254417299e-05
-7.83843463895955e-06
-4.36423605609009e-05
-2.28526172721835e-05
-2.05501379552436e-05
-4.46132170503709e-05
-1.71967865613416e-05
-3.85687376088994e-06
-2.75147000139663e-05
-2.67404671240437e-05
-7.26162287301434e-06
-1.74494249837106e-05
-1.71411401646777e-05
-4.50724731296358e-05
1.60178678708201e-06
-4.00340308465134e-05
-3.595247557959e-05
-2.35406179085933e-05
-3.07046591920904e-05
-2.82357391645758e-06
-3.81309606056543e-06
-2.37622511787464e-05
-3.38135759713169e-05
-2.41674307368455e-05
-1.17508243734699e-05
-4.30231560196077e-05
-2.81480075882462e-05
-4.035122933961e-05
-2.94561573824887e-05
-2.25215261353157e-05
-1.24859380473148e-05
-2.98968205343726e-05
-8.0069137141822e-06
-1.62453691526508e-05
-6.10951445434127e-06
-1.368110130888e-05
-9.70314793979832e-06
-1.03321756921782e-05
-1.66392128186186e-05
-4.81425374516628e-06
-1.12648333314524e-05
-2.31590742907313e-05
-1.69829063374113e-05
-3.15584561736114e-05
-2.61105554433039e-05
-2.76128154982137e-05
-2.80667822344377e-05
-4.2065975466849e-06
-1.91400621211602e-05
-9.39478872904739e-06
-2.04024488298953e-05
-1.57652141767097e-05
-3.60621637756911e-05
-2.30999758983812e-05
-1.32881521658476e-05
-3.83041165987543e-05
-2.54347739529572e-05
-3.43556087364614e-05
-8.85938232293675e-06
-9.38084194660865e-06
-5.38917994983842e-06
-2.02253628686239e-05
-5.40903209430251e-06
-8.42159626439902e-06
-1.73507080597834e-05
-3.3068760635967e-05
-5.99683596304169e-06
-3.54068038025497e-05
-5.17832876190998e-05
-2.7381350444595e-05
-1.43023356735026e-05
-1.55858393074162e-05
-3.88366944699764e-05
-2.91168193299601e-05
-2.10054517045773e-05
-1.85092533872794e-05
-3.57712805711513e-05
-2.82426156544003e-05
-6.21951804012165e-06
-1.70927033566269e-05
-1.64181472684466e-05
-3.00527693334585e-05
-4.76648050976194e-06
-2.48641256161264e-05
-2.11367102886344e-05
-1.14023461696915e-05
-1.29929289433067e-05
-3.76310085835147e-05
-2.32295260223623e-05
-3.71305254112661e-05
-1.82656002935413e-05
-3.43331319446095e-05
-1.86161674363954e-05
-1.06717791759913e-05
-2.5703259898085e-05
-2.10054921042034e-05
-1.01092767871634e-05
-1.92722242232509e-05
-1.49657064735394e-05
-4.06310782192406e-05
-2.19185201029608e-05
-2.18363015486515e-05
3.78900368840279e-06
-1.75537312476273e-05
-1.55820818470043e-05
-2.21923980818356e-05
-1.54362573941588e-05
-2.1207975175196e-05
1.84527247144193e-05
5.19970138773923e-06
-1.34021750154449e-05
-2.12311250019915e-05
-1.82464309904463e-05
8.25340799266568e-06
-3.6416320556407e-05
-1.20160696802449e-05
-1.75884869162475e-05
-1.20123176399266e-05
-4.56442160564274e-06
-2.41855563921861e-05
-1.78192316944815e-05
-2.65235939494051e-05
-8.61989176710578e-06
-9.56117582115225e-06
-6.0395567434903e-06
-2.27653564126925e-05
-1.01140317914973e-07
-5.90180196345461e-06
-1.3165985947372e-05
-9.29973157219576e-06
-3.42440054041002e-05
-1.40586859080031e-05
-3.87133786592184e-05
-2.53260610717686e-05
-1.15923251224524e-05
-1.72970240774052e-05
-4.30838159688198e-06
-1.92785858944547e-05
-1.93790512028845e-05
-3.42722341213916e-05
-1.4759848053178e-05
-2.49393421322154e-05
-2.38454370552679e-05
-3.7984744493681e-05
-2.61787474090342e-05
-1.49227841416409e-05
-2.31234123886345e-05
-2.07164352501287e-05
-1.35364005676385e-05
-9.62653546828159e-06
-3.15070368830746e-05
-7.53433866267282e-07
-3.8266494067766e-05
-2.5974623770768e-05
-2.6777283589707e-05
-2.04089831984529e-05
-1.28964559719461e-05
-2.17749324427783e-05
-3.64555735980601e-05
-1.89516488467514e-05
-2.17862809375325e-05
-2.96150404100126e-05
-3.53732064936466e-05
-9.70190032441228e-06
-3.42377879191625e-05
-2.45835456631254e-06
-2.50680190498031e-05
-5.83618499543843e-06
-3.14670153680459e-06
-1.1605353770696e-05
-9.35942404214887e-06
-1.31542950790731e-05
-1.65693441571337e-05
-2.51995803655038e-05
1.62464719651744e-06
-3.0561994935506e-05
-9.95370980349655e-06
-1.54169734060333e-05
-2.44667440002696e-05
-2.44826609535674e-05
-3.65698043304025e-05
-2.0473701772228e-07
-1.27998070216075e-05
-2.2204576740837e-05
-2.33764342825164e-05
-8.2011931950644e-06
-7.87655636251597e-06
-1.54872111270534e-05
-1.26124083319984e-05
-2.71731888940893e-05
1.60411132964571e-06
-1.50972545218897e-05
-2.47788947231671e-05
-1.80427460160387e-05
-4.07497987153309e-05
-2.31141935885893e-05
2.27123297470609e-06
-3.69419083720417e-05
-2.70482329301428e-05
-3.08932894364904e-05
7.23932681855529e-06
-1.72887470227847e-05
-2.19616732083405e-05
-1.10853005119592e-05
-2.49567976361379e-05
-1.97941683602447e-05
-3.17779703475912e-05
-2.46344301431489e-05
-1.70256416856034e-05
-3.44207849818213e-05
-1.41258061124349e-05
-2.23132556066049e-05
-2.54395007154478e-05
-2.33841672068771e-05
-1.8418663043445e-05
-1.5845321948067e-05
-2.51738486907841e-05
-1.524511337348e-05
-4.69061813152559e-05
-1.15332402480679e-05
-3.12161906605734e-05
-2.74345764780327e-05
-4.15224203583309e-05
-1.97537561571366e-05
-2.17326404129453e-05
-3.04993206539891e-05
-2.27446395632536e-05
-1.45067951688538e-05
-2.53154967256305e-05
-1.34376525433154e-05
-4.9936700735337e-06
-1.70310654066823e-05
-2.87580625708593e-05
-3.72688090137626e-05
-2.32069448133245e-05
-1.81445064909135e-05
-1.76384632918999e-05
-2.19850229728987e-08
-9.02351157231214e-06
-3.1910722734236e-05
-2.02838291940616e-05
-1.11266010002171e-05
-4.26375310845057e-05
-3.4073213595473e-05
-2.42555126891537e-05
-3.15434964749746e-05
-1.17561666702688e-05
-3.25458968593275e-05
-2.4237608318965e-05
-4.93979502161064e-06
-2.85867362368881e-05
-3.6432703809758e-05
-1.71292857303058e-05
-1.98734307683884e-05
-1.01143827858463e-05
-2.02993661008314e-05
-2.37453557093137e-05
-3.07006933784723e-05
-3.58824563510965e-05
-2.73920437032618e-05
-2.67806504795934e-05
-3.67722153794386e-05
-1.19328925444262e-05
-1.0984095601221e-05
-2.83921385872286e-05
-3.27335201845407e-05
-1.91148757433047e-05
-3.77004261340761e-05
-1.00368531858377e-05
-1.90433667919794e-05
-2.39560341382813e-05
-1.72667445145422e-05
-8.74697112392287e-06
-1.67879174154121e-06
-1.55907759269672e-05
-2.28021208415562e-05
-2.78674614472848e-05
-4.1264825377072e-05
-1.25075680001984e-05
-3.3264186368885e-05
-2.66918884949641e-05
-4.0463725351603e-06
-3.65430537693293e-08
-1.07791536717769e-05
1.38111721161343e-06
-2.42270417594922e-05
-4.07457357649548e-05
-1.62514249468136e-05
-2.47180732049656e-05
-3.04214026126543e-05
-1.27080948959253e-05
-2.0055202522362e-05
-1.76286724791131e-05
-2.46300591445758e-05
-1.15137074483823e-05
-1.74826805519899e-06
-4.12335000522207e-05
-2.60203601405441e-05
-6.40336722493156e-05
-2.38455456085487e-05
-3.4179440531843e-05
-1.86423279133457e-05
-1.11986607938894e-05
-2.21397974752658e-05
-2.48548916869157e-05
-2.3974116582746e-05
-2.29842009430021e-05
-1.4432428330404e-05
-7.13896516290968e-06
-1.56618202338847e-05
-7.56560153941948e-06
-1.36521348368621e-05
-3.55085199794834e-05
-1.92831424577974e-05
-4.85600953004653e-05
6.61314334679099e-06
-1.44533033344788e-05
-5.2616037785543e-05
-2.82836424923225e-05
-3.45808599615878e-05
-1.05613446705356e-05
-5.02070734802234e-05
-2.92191091370853e-05
-2.33303705026062e-05
-3.14146838456282e-05
-2.46679534727692e-05
-2.08862738375921e-05
-2.14240988217423e-05
-3.27596377380447e-05
-1.11538919743542e-05
-1.1668793612946e-05
-1.11181332830889e-05
1.61933147676939e-06
-7.9956244018467e-06
-2.78643408939449e-05
-3.43848074177575e-05
-1.19848411973822e-05
-3.65310561099915e-05
-1.38115795664962e-05
-3.0729521790027e-05
-3.19503699757778e-05
-2.36262936632392e-05
-2.6188636483387e-05
-9.65177514216786e-06
-3.87556482359085e-05
-3.2498435481534e-05
-2.67229614623749e-05
-1.1076439191601e-05
-6.65238623273337e-06
-1.96083070093855e-05
1.1705197769078e-06
-2.28368733127326e-05
-3.63699465628021e-05
-2.42187505406142e-05
-1.41000591835559e-05
-1.6425997252017e-05
-3.0634705045012e-05
-3.3285952014393e-05
-2.68691367161701e-05
-2.84756364177102e-05
-1.06554906250663e-05
-3.88265677902165e-06
-9.64867499111267e-06
-8.23351669592667e-06
-5.97059982847251e-06
-3.1838233867299e-05
-4.34845166662951e-05
-1.6650943299875e-05
7.44697164056553e-06
-1.24359487733837e-05
-1.27377605204739e-05
1.02460265924305e-06
-1.64935559328221e-05
-4.09104177453422e-05
-2.22176493788842e-05
-2.29156109059044e-05
-1.53147715650765e-05
-1.29334055119571e-05
-3.5212563161555e-05
-7.8163123857338e-06
-3.10563784100317e-05
-6.0137457870122e-06
-1.14534019859175e-05
-1.98687718578291e-05
-2.85101624977372e-05
-2.42115373868461e-05
-1.74513970745924e-05
-2.57957826484677e-05
-7.5659448068831e-06
-3.42010369078865e-05
-2.66008001933619e-05
-2.48521087142873e-05
-2.79963921291686e-05
-4.12300588672117e-05
-1.30585927875261e-05
-1.90714225041572e-05
-3.10824158457992e-05
-1.97466501258443e-05
-9.20973984023569e-06
-1.60432617372561e-05
-2.0418821371891e-05
-3.11335733281441e-05
-1.25925513495406e-05
-4.25969098526066e-05
-4.03505275533377e-05
2.25826401669891e-06
-3.51335318324074e-05
-1.46736954784815e-05
-1.26870569510053e-05
-3.74997140352229e-05
-3.15080907765957e-05
-3.05911480042391e-07
-5.77036020187234e-06
-1.68227563801089e-05
-1.47001263790936e-05
-3.37735209722648e-06
-1.0546119270899e-05
-2.18555384618976e-05
-2.95440894142612e-05
-2.63898976413995e-05
-1.3819559261544e-05
-1.65056594074058e-05
-9.26114130923678e-06
-3.49715654992164e-05
-2.27505265395447e-05
-2.77581812592356e-05
-1.33976806140433e-05
-2.43728900619233e-05
-2.28543378530035e-05
-2.17273897462228e-05
-2.55513469346336e-05
-4.43246657677296e-05
-1.87998204740738e-05
-1.61413319445684e-05
-3.56460777717784e-05
-1.04189947160709e-05
-7.55889120189476e-06
-1.87564783570497e-05
6.80764396457474e-07
4.72882517021297e-06
-1.31270217923903e-06
-1.93408245440221e-05
-3.14370269127988e-05
-3.26971034121403e-05
-3.24332941171428e-05
-1.58455246001797e-05
-1.24364756396362e-05
-3.60402143610544e-05
-8.39417811804894e-06
-5.04830649794875e-06
-1.54718219242777e-05
-2.06878298323348e-05
-3.63135751388353e-05
-1.38812744419051e-05
-1.79036981629312e-05
-1.66351940836314e-05
-6.80799118109846e-06
-1.89894317235546e-05
-1.75297495065945e-05
-5.10692371138457e-06
-1.54809442774245e-05
-1.58861885785679e-05
-2.28082132623244e-05
-1.65097817968445e-05
-4.36568644609191e-05
-7.70690964500844e-06
-2.78984115592091e-05
-1.7630165122445e-05
-1.83795958467497e-05
-1.45385811538699e-05
-3.14981776849171e-05
-1.66513399699329e-05
-2.56598460437238e-05
-1.91710940468445e-05
-1.14620890847413e-05
-3.7553361247862e-05
-1.79758525941022e-05
-2.08345921925286e-05
-2.24242950517489e-05
-3.41927820190606e-05
-5.19003475724448e-05
-2.09807025524792e-05
-1.2654057479625e-05
-5.92402146294115e-06
-2.74305065437214e-05
-1.9866606840751e-05
-1.79512353747327e-05
-2.0846410389473e-05
-4.14664701623797e-05
-3.29404628214621e-05
-5.27040180122704e-06
-1.07651314591208e-05
-2.42274682087168e-05
-9.88187144545834e-06
-8.11644462158304e-06
-2.35653659456782e-05
-2.4654628809052e-05
-2.28894941940944e-05
-8.07081236458786e-06
-1.17724535713632e-05
-3.34065223615822e-06
-2.34048487342696e-05
-3.82768627988407e-06
-1.6083124715601e-05
-2.19579267937885e-05
-2.7505531908556e-05
-6.09636513362417e-06
-1.41632377940311e-05
-2.28717271498549e-05
-1.12743250185741e-05
-2.49728689872061e-06
-1.07135476750757e-05
-2.94697654654427e-05
-2.61122888408828e-06
-2.06483103984409e-05
-5.78273937610274e-06
4.04622417208524e-06
-1.01337398731912e-05
-1.91515046886063e-05
-2.02117237262579e-05
-6.46175272687439e-06
-2.24936100925596e-05
-1.79351555492456e-05
-2.60840113831601e-05
-1.60116824970322e-05
-9.47293300177217e-06
-1.49662396111643e-05
-3.44100224009424e-05
-1.22473055675922e-05
-1.28169998185684e-06
-3.17951648307923e-05
-5.55700589662361e-06
-1.22358478206989e-05
-4.45672748495248e-05
-3.24176602843441e-05
-3.09201762700159e-05
-2.74588185769144e-05
-4.08012021761896e-05
-2.25678703127343e-05
-1.51456074038615e-05
-1.07597361200893e-05
-1.41547700819699e-05
-7.68391016273542e-06
-1.9492212510563e-05
1.78028307142831e-07
-1.59591837803871e-05
-2.5655071083018e-05
-8.58459022262691e-06
-1.6811387872416e-05
-2.04410313046974e-05
-2.77513788148743e-05
-2.04774143413683e-05
3.51869068666163e-06
-1.70445263090377e-05
-4.36947766461947e-05
-1.49393883132163e-05
-3.54580341539761e-05
-8.25070139078115e-06
-2.2464394147364e-05
-3.26363762533857e-05
-1.75808187852133e-05
-4.22337107041676e-05
-1.65463536320879e-05
-6.69562353302795e-06
-3.44810642568e-05
-1.2813225143952e-05
-2.69691567479406e-05
-2.62752022870839e-05
-2.684008644883e-05
-2.4068571979273e-05
-3.07769672326718e-05
-1.44438970605131e-05
-9.35933382979938e-06
-1.42093079617889e-05
-2.4296506248795e-06
-2.18188592123001e-05
-1.86715643988658e-05
-1.88305598213978e-05
-2.10131996249276e-05
-5.67634492497602e-06
-1.37365759664751e-05
-2.69547538028989e-05
-2.36546148105802e-05
-2.44477629291139e-05
-3.38090285350673e-06
-1.17348140315925e-05
-1.33415063073417e-05
-3.42820050942805e-05
-2.00905245015737e-05
-2.69377431565612e-05
-1.90111632858263e-05
-1.77765231575522e-05
-1.18157519591306e-05
9.04415194569768e-06
-1.61665402124403e-05
8.51251706976228e-07
-1.31423264126897e-05
-2.20180720524333e-05
-1.51491795091898e-05
-3.06261140036332e-05
-1.38331724262855e-05
-1.02878134453324e-05
-2.36472427483464e-05
-1.01094171292406e-05
-3.0932691132617e-05
-3.39795058726076e-05
-2.49981290149998e-05
-7.62451328383989e-06
-2.83619390385442e-05
-2.50037619791373e-05
-9.76239937110019e-06
-2.0599701754444e-05
-1.83804212787675e-05
-3.01260436684483e-05
-1.10045453556668e-05
-2.79770835723907e-05
-1.33933768299537e-05
-2.26003598807847e-05
-2.23183301090214e-05
-1.40493674616645e-05
-2.04105448294021e-06
-2.24173958361338e-05
-2.3722235308852e-05
1.44317862804295e-06
-8.37817100763184e-06
-2.54846369591857e-05
-1.96882714822017e-05
-2.86794643132325e-05
-3.2463565208282e-05
-4.86753565903008e-05
-1.17164428882964e-05
5.21348341214618e-06
-1.20313394156413e-05
1.60602016326082e-06
-1.07478785206912e-05
-1.83301858089347e-05
-3.89308909887341e-05
-5.03063541594975e-05
-1.80770061092716e-05
-2.72797239347881e-05
-1.99621489022376e-05
-2.1409355391567e-05
-2.53983580071787e-05
-3.09262749447254e-05
-2.23653545857315e-05
-3.11079745341465e-05
-3.35878169861722e-05
-2.93208174615182e-05
-1.83356327497075e-05
-2.4085302391657e-05
-6.56848361080555e-06
-3.04530475230765e-06
-3.97110773126897e-05
-1.42266420611143e-05
-1.46209794795641e-05
-2.43130025830654e-05
-4.57515227872187e-05
-2.49552440586027e-05
-1.19595245964916e-05
3.68701961590652e-07
-2.03810199915099e-05
-5.27021987107135e-05
-1.00609992292854e-06
-2.88231979619125e-05
-6.35945850891062e-06
-2.11475314075385e-05
-1.54797206990366e-05
-2.7978920780477e-05
-1.87797601885749e-05
-2.40977952396922e-05
-5.46011169325437e-06
-4.3654136090228e-05
-4.07414533065531e-06
-1.37835624378883e-05
-3.24520590262246e-06
-2.57626704930274e-06
-1.91456286153065e-05
-1.14774683938332e-05
-2.30660074689162e-05
-1.02205935521684e-06
-2.51357958261742e-05
-9.68647490888751e-06
-1.30489860876162e-05
-3.94989499053561e-05
-1.56265862473935e-05
-1.27030300832521e-05
-1.75067392968925e-05
-8.90512142361451e-06
8.16269945359015e-07
-1.94661939949181e-05
-2.04848463699463e-05
2.82280151553702e-06
-1.94676299745817e-05
-2.76686157985909e-05
-1.52491012680545e-05
-2.28970777013295e-05
-2.26949035267568e-05
-2.35091098536062e-05
-1.49696753524754e-05
-1.69412264814274e-05
2.38668891440216e-06
-1.14180640515608e-05
-1.72865131673798e-05
4.33788621197292e-06
-1.07273379131809e-05
-2.82261690699496e-05
-2.8437310975367e-05
-1.53622280421489e-05
-9.86828318546285e-06
-2.76915094919066e-05
-1.41419937101773e-05
-1.50262514942312e-05
-2.71445140273493e-05
-2.96365895771701e-05
-2.77625577070938e-05
-1.96861634250254e-05
-2.88535618970445e-05
-1.15304417549981e-05
-9.87717824315507e-08
-1.60982142046832e-05
-2.05000404766484e-05
-5.09272938031062e-05
-2.45517534254909e-05
-3.23898452289873e-05
-3.45939929786624e-05
-2.62604274718104e-05
-2.35191649628588e-05
-3.69699008921253e-05
-3.986225003058e-05
-3.13866900997847e-05
-2.60890228212842e-05
-1.32909065309988e-05
-5.31917524764613e-05
-1.43378799864109e-05
-3.15756981791688e-05
-2.64421800651892e-05
-1.47399700224199e-05
-1.52686439434479e-05
-2.29785081356815e-05
-2.41558498672237e-05
-1.96299827054484e-05
-1.36502173448996e-05
-3.80401500778931e-05
-1.32337292067566e-05
-6.42212864023318e-06
-2.40640414373492e-05
-2.02646474632186e-05
-2.44510753086543e-05
-2.40332298883363e-05
-6.79378160595315e-06
-1.85507805269253e-05
-3.41149235764355e-05
-1.03021400589076e-05
-2.80466245918985e-05
-2.39980348899316e-05
-3.72344345283666e-05
-3.92936686668601e-05
-1.17008654955979e-05
-2.01166643030728e-05
-1.60868553678435e-05
-2.19710123089783e-05
-4.66003071189728e-05
-3.20999050698874e-05
-4.04385720265376e-05
-1.87632605253343e-05
-2.00972972946249e-05
-3.58971308493971e-05
-1.62746324653788e-05
5.00931097814442e-06
-2.37419214144602e-05
-1.48785704323367e-05
-2.35282503574481e-05
-1.55096055273707e-05
-5.92924788246358e-06
-2.16854199484693e-05
2.5342995906914e-06
-1.26502477565972e-05
2.55719451095319e-06
-1.12019241715113e-05
-2.36675313250276e-05
-6.2150796789896e-06
-3.5221066222982e-05
-2.59810250573358e-05
-4.77451869298475e-07
-3.12841833271764e-05
-2.51706859622843e-05
-2.47649014292727e-05
-2.87759948811403e-05
-1.38732981396816e-05
-2.75923379790258e-05
-6.50295415876866e-06
-1.87077167775849e-05
-3.10856269154948e-05
-4.53566552014948e-06
-4.63755414270638e-05
-3.65716262154926e-05
-1.16724540758996e-05
-3.38906978677655e-05
-1.47241363014085e-05
-1.52539879038048e-05
-1.58861662559844e-05
-1.12623571077395e-06
-1.69022556030091e-05
-3.53707783278978e-05
-2.44502614697657e-05
-1.45425108668179e-05
-1.90660869349092e-05
2.372312385623e-06
-2.97051291870878e-05
-3.0221462281463e-05
-3.85140989281767e-07
-2.43799395133895e-05
-2.46652037810408e-05
-4.62385265060359e-05
-4.35817784702923e-05
-1.85840181779022e-05
-2.72852587347478e-05
-9.90967408777669e-06
-2.4186052202051e-06
4.31091380669266e-06
-1.33369637083143e-05
-3.16252861226652e-05
-1.66788148634478e-06
2.7434941214197e-06
-4.37454942465717e-06
4.08875806723764e-06
-2.96181945168618e-05
-1.44300401554986e-05
-3.67178936113399e-05
-6.5907467477819e-06
-2.40663402130858e-05
-2.05158475173702e-05
-1.00580521713458e-05
-2.22443654435114e-05
-5.51165804671945e-06
-2.15876047824924e-05
-1.48204054471405e-05
-3.28337230427067e-05
-3.97016744011449e-06
-1.5997668980969e-05
-2.82286721110825e-05
3.54123366432079e-06
-5.63967000179718e-06
-2.48547610507165e-05
-2.99591034395032e-05
1.91133659697803e-06
-4.08882808360785e-05
-2.0293708062626e-05
-1.29902539842495e-05
-8.40764398147836e-06
1.01381792909603e-05
-3.77536753352046e-06
-3.97947637391568e-05
-4.34972850678606e-05
1.26854667219532e-05
-9.07134291517605e-06
-1.41195127182154e-05
6.6690096548407e-06
-3.03515996656458e-05
-2.14437991736757e-05
-2.42579557550239e-05
-1.66986807563129e-05
-7.90758566485462e-07
-4.95788740531226e-05
2.91358380793284e-07
-1.68812683273394e-05
-9.90994467382379e-06
-4.21865109529065e-05
-1.38498025951653e-05
-3.84017131512463e-05
-2.98657466351983e-05
-8.37661202093236e-06
-3.49699269925325e-05
-1.71170246472776e-05
-1.71088535843534e-05
-1.26057136573755e-05
3.27079969729115e-06
1.44748235994992e-05
-2.09467657762048e-05
-2.20388194095184e-05
-2.93197526151972e-05
-2.45179988536577e-05
-4.46579563497528e-05
-8.02805949925481e-06
-4.12375084750826e-05
-2.50939284817521e-05
-1.50979616361923e-05
-1.08895711414382e-06
-7.33065702913843e-06
-3.09993117070624e-05
-2.18760401623945e-05
1.16546096514183e-05
-9.74138333533963e-06
-2.32239098565065e-05
-4.20337195706485e-05
-5.48561572051683e-06
-4.27413552412602e-05
-1.91184762617932e-05
-2.07355945848581e-05
-1.25073923534866e-05
-1.27214035158733e-05
-3.43642118204105e-05
-2.62023614766721e-05
-9.90208987588262e-06
-2.30771471927391e-05
-1.33787102266998e-05
-1.14363870287642e-05
-2.71599510973867e-05
-3.13325884902634e-05
-1.84467288150358e-05
-3.00553800411708e-05
-2.34848246093176e-05
-9.44867079017681e-06
-3.05479479355244e-05
-2.23620160548244e-05
-3.56996037851684e-06
-9.86699795538258e-06
-3.38496261063376e-05
-2.06432802100408e-05
-2.58861478750051e-05
-1.0324260156623e-05
-2.38807512730186e-05
-1.34512968635622e-05
-2.97730708762737e-05
-2.71977538809733e-05
-1.33457121994036e-05
4.70019591041487e-07
-8.19613092044079e-06
-2.85626347682918e-05
-2.97246057684405e-05
-2.30351892871365e-05
-4.87789787927547e-06
-1.4321741100804e-05
-2.70904678122465e-05
-7.38756461754096e-06
-3.00122191189692e-05
-1.24214303962828e-05
-2.15472953367311e-05
-1.88003096371348e-05
4.18285857421578e-06
-2.56314254268883e-05
-2.55653515381313e-05
-6.95762813904515e-06
-2.65330781900251e-05
-2.33248598733364e-05
-2.61380207430054e-05
-3.17856458449952e-05
-2.17363944726962e-05
-8.64678631140861e-06
-1.01286405686048e-05
-3.68870112080329e-05
-1.40545363591653e-05
-1.86287133727082e-05
-2.36919743169255e-05
-1.6193735689021e-05
1.15279232432126e-05
-2.12944494329259e-05
-1.10035632877806e-05
-2.6602675585281e-05
-2.73935090222093e-05
-8.12386143745458e-06
-3.80852857919028e-05
-2.4592806878244e-05
-1.0905229047788e-05
-4.3636346779969e-05
-2.19209747325369e-05
-2.9656412033588e-05
-1.0318807511608e-05
-6.60432741291344e-06
-1.49982915305832e-05
-1.67626254007051e-05
-2.75628329103121e-05
-2.28941743785749e-05
-2.87663999637279e-05
-1.20063366529232e-05
-8.06932688659128e-06
-6.40524383953671e-06
5.20121801045517e-07
-1.15982747803803e-05
-3.39980721808458e-05
-2.05950435344722e-05
-1.49920407021085e-05
2.96592414815678e-06
-4.26835114903518e-06
-2.17446296002256e-05
-1.88636762727081e-05
-1.48469358870217e-07
5.3939781591366e-07
-2.41389409983114e-05
-3.49291500646012e-05
-3.80561837625535e-06
-2.35852469470444e-05
-3.36875087108379e-05
-1.87804867317201e-05
-1.13248129965691e-05
-1.34876159316964e-05
-2.0021738492871e-05
-1.36610823173718e-05
-3.06547357168509e-05
-1.86946998614373e-05
-3.00124857793938e-05
-3.00996825957207e-05
-4.83102718363653e-07
-1.71096653083445e-05
-1.44409567628561e-05
-8.4634068205126e-06
-3.56559870354013e-05
-1.87275005093964e-05
-2.94783145026782e-05
-3.20077489984645e-05
-4.17848260537861e-05
-2.55913177091866e-05
-3.24775200696935e-05
1.92848165262559e-06
-1.38822967760811e-05
-3.00289880235426e-05
-3.2279775871954e-05
-3.61114731857651e-05
-2.30824139321309e-05
9.42026637058154e-06
-9.91550372840165e-06
-2.70884575851888e-05
-1.45742969063038e-05
-7.09258729356884e-06
-8.61557774957241e-06
-1.64129474622896e-05
-2.09102992647411e-05
-2.14920150403104e-05
-2.90929853669806e-05
-1.39775361528719e-05
-2.71024587926664e-05
-1.00525581402466e-05
-2.70600014196226e-05
-6.8163228296613e-06
-2.25313219067331e-05
-3.85867988447302e-05
-2.48010493461216e-05
-1.76728646509656e-05
-1.50297634655791e-05
-3.11402220013402e-05
-4.30502803544023e-05
-1.68636799253189e-05
-9.09770254704321e-06
-3.78815720510123e-06
-4.91298986026853e-05
-3.98506146492042e-05
-1.94950705599709e-05
-1.39584493793002e-07
-8.23419303145818e-06
-1.46055907307374e-05
-3.67091154924476e-05
-3.21107377929862e-05
-1.84071721102385e-05
-3.16341083277783e-05
-2.74877603036252e-05
-2.10621906421933e-05
4.06930459144111e-06
-1.38572642476917e-05
-1.62497211392427e-05
-9.05298825165436e-06
-1.66156231519053e-05
-1.49115206804443e-05
-2.3966558586815e-05
-2.57563779410066e-05
-2.65881381945068e-05
-3.49775370129855e-05
-1.60180125928257e-05
-2.24208777558192e-05
-2.74472800585796e-06
-3.38306074301904e-05
-1.97710366964022e-05
7.78353728507063e-06
-3.71262028200665e-05
-2.21494608274143e-05
-3.03570638141707e-05
-2.98849971106978e-05
-3.45466413048594e-05
-2.54328973739388e-05
-1.51024904531313e-05
6.23541126065955e-06
-6.44659363457657e-06
-3.00720048053254e-05
-1.81852089203353e-05
-2.61403954097735e-06
-2.10567530064952e-05
-1.39147925466834e-05
-1.15340953991841e-05
-1.68518678025686e-05
-1.86050496146039e-05
-9.9962018037418e-07
-1.19984019796736e-05
-1.61648246676102e-05
-1.98064428465084e-05
-3.08434488093482e-05
-2.92962508063677e-05
-1.81907685390484e-05
-1.83197750031279e-05
-3.21241743507059e-05
-3.08874790981924e-05
-7.45624963759814e-06
-3.79133987361924e-05
-6.98241583228598e-06
-2.36499687335872e-05
-2.60597140543495e-05
-4.22466990523369e-05
-2.85595861466825e-05
-8.19918223712373e-06
-7.4137063776037e-06
1.68116811509638e-06
-1.53480759765435e-05
-1.24124157906388e-05
3.35444196522719e-06
-4.0167216382209e-05
-3.55609610911147e-05
-3.3337278518914e-06
-1.1806773684273e-05
-2.08146181181336e-05
-2.45740926050307e-05
-1.73078755309556e-05
-8.75704198450342e-06
-1.84916719669847e-05
-3.01075728194007e-05
-2.32103559764714e-05
-5.06752053157913e-06
-2.06952575316207e-05
-3.83824175313611e-05
-2.71162525272484e-05
-3.93051206211195e-05
-1.60819284196919e-05
-2.15056329958252e-05
-3.22410849766212e-05
-7.24981632835163e-06
-3.47371010708536e-06
-9.1868605399983e-06
-2.67633779005726e-05
-2.18547944493746e-05
-3.15768678624428e-05
-1.50145390044754e-05
-3.75287854165828e-05
-2.09802901098465e-05
-2.84262141846896e-05
-2.83038497972334e-05
-1.81231607221886e-05
-2.64885581798973e-05
-2.4773189769664e-05
-2.051992810802e-05
-2.05708532904314e-05
-3.80396017121962e-05
-4.73575227954931e-05
-8.47077787199523e-06
-4.55556837832369e-05
-1.57924832130973e-05
-1.42818294708484e-05
-2.54811395144755e-05
-1.23457563358304e-05
-2.95486763035241e-05
-3.32262164163814e-05
1.03099609595051e-05
-2.30179066411777e-05
-5.25105095155369e-05
-1.46718464680614e-05
-2.25290301861949e-05
-2.28445819513342e-05
-9.72461436738032e-06
-1.57193390038436e-05
1.59920575686139e-06
-3.24034725239131e-06
-2.95258185690109e-05
-1.06374951761442e-05
1.46308836775541e-06
-2.90066481148745e-05
-2.24710864133604e-05
-2.16287713650055e-05
-1.48562319514629e-05
-1.41036204462112e-05
-2.86074863844252e-05
-2.81428039068999e-05
-9.41457251825941e-06
-2.09950275071921e-05
-1.63117716874407e-05
-7.3635241259955e-06
-1.7360425357939e-05
-3.45809646585121e-05
-2.83599460686047e-05
-6.27870324513463e-07
-8.60739623652021e-06
1.08759032139911e-06
-1.07494645282273e-05
-2.46285485787238e-05
-2.35833160320975e-05
-1.88904308344964e-05
5.47743650301965e-07
-3.11024103946423e-05
-6.11831806760818e-07
1.21882830465528e-06
-2.53126405948329e-05
-3.52921370254824e-05
-2.13483688778046e-05
-5.4924836884698e-05
-4.01759722323912e-06
-8.19121014742495e-06
-1.22798078691078e-05
-2.6048826717541e-05
-3.98938370744396e-05
-2.72247261728286e-05
-3.57473526798084e-05
-3.04867901397985e-05
4.96577214598905e-06
-1.24741917893552e-05
-1.95407298433268e-05
-2.23589532987864e-05
-2.50280180865107e-05
1.79052434330837e-06
-1.50388895178083e-05
-2.37177179500597e-05
-2.18772704696897e-05
-2.43733055933921e-05
-2.2706018904873e-05
-2.05478997179157e-05
-1.77025297035002e-05
-3.16002767304416e-05
6.50697831546919e-06
-3.62699597256402e-05
-2.85110945395161e-05
-3.14175484808107e-05
-2.09542168037188e-05
-4.2607257422164e-06
-2.02680438726592e-05
-3.50055800995908e-05
-7.55813994991108e-06
-2.17270593569507e-05
-2.38500949961025e-05
-2.6963390954042e-05
-1.70526971367778e-05
-1.00796768127428e-05
-2.10569036450223e-05
-1.51728516695208e-05
1.29756403130015e-06
9.05302331845974e-06
-1.80260510793347e-06
-7.8015980458613e-07
-2.57771015590411e-05
-2.67785481012608e-05
-1.80170846229671e-05
-4.80967061296155e-05
-4.38196642671729e-05
-1.27004614731685e-05
-2.38389925159914e-05
4.39107839016303e-06
-8.19241606894346e-06
-1.56416605228247e-07
-3.00794444208612e-05
-2.4572329095316e-05
-1.66673337289859e-05
-4.63225762574566e-05
-2.58368124816705e-05
-3.5121264276092e-05
-2.40863619294766e-05
-3.43063360114925e-05
-1.44093674168097e-05
1.70289500072623e-06
-1.87804585945378e-05
-2.01226587871768e-05
9.35773869586665e-07
-3.49295064710487e-05
-5.16865429471553e-05
-1.96784981777141e-05
-9.5524056652731e-06
-1.45062201657755e-05
-5.3379009799635e-06
-2.78946240862294e-05
-2.87409544773487e-05
-1.94986882711678e-05
-2.17529278575334e-05
-2.06539098125402e-05
-2.16153938024461e-05
-1.73189880977499e-05
-3.48760217186889e-05
-3.56255678659922e-05
-1.3210120804744e-05
-1.45773902545581e-05
-2.8990926657767e-05
-4.06800353232541e-05
1.22640235302735e-06
-3.88860599143282e-05
-3.18570367692806e-05
-1.69042830879865e-05
-2.87329704701908e-05
-2.36863021099179e-05
-1.94981904307847e-05
-3.20329034809378e-05
-8.63676546532365e-06
2.26485975117913e-06
-3.21044295541085e-05
-2.59464186248352e-05
-2.17457058184629e-05
-4.28444369258841e-05
-1.7171096112005e-05
-3.99152458361017e-05
-2.84696127117749e-05
-3.09907133668842e-05
-3.99270861337879e-05
-6.48506241884537e-05
-1.18433534431726e-05
-1.09754166069595e-05
-4.02218722802363e-05
-4.21069403936705e-05
-4.17496347248523e-05
-2.14759079373385e-05
-5.2865116939253e-06
-1.59491918922398e-05
8.54782802707463e-06
4.35789087861986e-06
-4.15085972011886e-05
-2.18752435887002e-05
-9.04330012295526e-06
-2.83931064282025e-05
-3.8240161221209e-05
-3.45898338040836e-05
-2.82655907870881e-05
-3.59967461114234e-05
-7.76783437980621e-06
-2.69734662592509e-05
-6.155202918124e-06
-3.60023238733942e-05
-1.27705831139472e-05
-2.52915058526165e-05
-2.01050288792384e-05
-2.25849029739764e-05
-1.21501631742413e-05
-5.04809477457998e-05
-2.48739606323626e-05
-2.41835268914734e-05
5.02470157286048e-07
-1.10228095807754e-05
6.1320077635894e-06
-1.72598574665009e-05
8.9519163088592e-06
-1.21088712231812e-05
-3.17205303630239e-05
9.04526335712276e-06
-3.2574887535013e-05
-3.43875123919211e-05
-1.89683939200755e-05
-1.34236147924048e-05
-3.03152051654765e-05
-8.84954489422051e-06
5.42168166891631e-06
-2.45423002719743e-05
-3.08214996023146e-05
-2.22967293691225e-05
-1.66651380327204e-05
-2.9254551587105e-05
-5.14848811796777e-06
-2.60680306292027e-06
-2.03950390395629e-05
-2.35802819238468e-05
-1.82819023253033e-05
-7.03791311595217e-06
-1.79581371685357e-05
-1.16919807243452e-05
-2.26618687563892e-05
-2.1348624343548e-05
-8.52398599627103e-06
-1.43517425423469e-05
-2.21057992848037e-05
-3.234475942184e-06
-2.36511906252684e-05
-9.05133171474129e-06
-3.24702021056451e-05
-3.10559197554142e-05
-1.85895046069605e-05
-3.3789034422259e-05
-4.4509463123423e-05
-1.09050669257862e-05
-2.00988332612276e-05
-1.8562922292027e-05
-1.72493588439752e-05
-5.77857032265755e-05
-1.45579220890585e-05
-2.62726633132694e-05
-3.05680353616329e-05
-1.9043725806776e-05
-2.08770138976325e-05
-1.84170197123043e-05
-1.99545737184027e-05
-3.06731989982432e-05
-3.09797251852953e-05
-2.15195325590573e-05
-1.14736044038415e-05
-3.64887653504619e-05
-2.60379790791972e-05
-5.4795570945038e-06
-2.5458735647125e-05
-1.25053085473348e-05
8.40522260472752e-06
-1.52884906341578e-05
-4.71991384996497e-05
-3.1487657186164e-05
-1.10173752600197e-05
-2.81808461722254e-05
-3.74104829200622e-05
-1.71956070130834e-05
-3.83746453138418e-06
-3.34121911801879e-06
-3.25006938985855e-05
-3.04646399493027e-05
-7.56118938114791e-06
-3.12005023338459e-05
-7.74058885203069e-06
-3.76968036433734e-05
-2.1755467763204e-05
-7.99528627644859e-06
-1.42377064903243e-05
-3.02875614777104e-05
-7.47292721699129e-06
-1.71710659245952e-05
-1.34826269996212e-06
-1.12111042208819e-05
-4.54099611314411e-05
-2.04683733012379e-05
-1.80094046941705e-05
-1.64983552309708e-05
-2.94714771116143e-05
-3.87435134079425e-05
-3.94113634002021e-05
-8.38179408527243e-06
-1.8331124371144e-05
-2.18039581983221e-05
-4.99387620562865e-05
-1.0846515057547e-05
-4.33758988636704e-05
-8.51639599293872e-06
-3.49734964668562e-05
-3.63433809171993e-05
-2.18922368811396e-05
-3.19793537496274e-05
-4.52985424899477e-05
-3.55566510838879e-05
-3.12322970399672e-05
-2.49522913101789e-05
-2.12537322525166e-05
-3.59775870345283e-05
-3.056884748137e-05
-2.97418984004423e-05
-5.83923255538643e-05
-3.85642797679131e-05
-1.4979216901746e-05
-2.31034001060299e-05
6.9231040081661e-06
-2.40205727645944e-05
-2.15368342595278e-05
-1.24182864153884e-05
-2.47501182311518e-05
-3.23669647869287e-05
-2.21582886492297e-05
-2.67687846684233e-05
-1.54043121502155e-05
-1.8257406985846e-05
-3.04681408469465e-05
-3.44542900326236e-06
-3.50267204922879e-05
-2.31993575727161e-05
-4.34805419050009e-05
-1.79384794859695e-05
-3.41692682152547e-05
-1.97494726914699e-05
-1.77591341739171e-05
-1.32894220885452e-05
-1.53000737163115e-05
-2.54714886465175e-05
-3.34041026995416e-05
-2.49488143825768e-05
-2.34108209677668e-05
-4.00678670625753e-06
-3.26061114363679e-05
-3.29186569701814e-05
-7.76236487362224e-06
-8.49505946136062e-06
-1.37724892532652e-05
-2.27138354096331e-05
1.3238514068338e-05
-1.47268214661667e-05
-3.5250480741106e-05
-7.35791343725042e-06
-2.07451467376224e-05
-1.24856622285877e-05
-2.85667220343351e-05
-3.26519050082945e-05
-1.69001300486883e-05
-1.96042960027574e-05
-1.56986639178718e-05
-3.60490746630863e-05
-2.21363116968014e-05
-1.74227706699667e-05
-1.80726031477914e-05
-2.40754064771691e-05
-2.61636022480971e-05
-1.97320417882757e-05
-4.2676030180722e-05
-3.81140175244891e-07
-2.54290573499211e-05
-3.26217781322041e-05
-2.62615348627146e-05
-1.36257256723523e-05
-3.24031978517048e-05
-2.6947737941585e-05
-2.56410553265068e-05
1.3406033592645e-05
-1.44295899474923e-05
-3.20268810964485e-05
-1.81927935728675e-05
-1.72015288525633e-05
6.52326182739221e-06
-2.01043285921822e-06
-1.52956891751476e-05
-2.97324245420709e-05
-2.72865296558548e-05
-3.81408151338856e-05
-2.14685166073267e-05
-2.28982512493489e-05
-2.19972851331642e-05
-2.06559021444318e-05
-4.06170600818302e-06
-7.52137258904818e-06
1.47851753941554e-06
-1.24296928623596e-05
-3.18709513021659e-05
-1.13584086470422e-06
-3.41113239652278e-05
-1.3020762869837e-06
-9.66051113789772e-06
-3.43317106109685e-05
-2.07501633104682e-05
-2.70869217932338e-05
-2.07013823595102e-05
-3.68158211552762e-05
-2.34879376131785e-05
-2.30819656398955e-05
-3.4942947353902e-05
-3.58089313966524e-05
-1.53501941505977e-05
-2.1447385961969e-05
-1.04203965862342e-05
-2.98104822705068e-05
-4.92418898528075e-06
-1.80713911396242e-05
-1.09451728010592e-05
-2.97125106266623e-05
-2.24669590885255e-05
-3.18645753431992e-05
-4.48117465517174e-05
-1.9435719440312e-05
-3.11173572155971e-05
-4.14757054734991e-05
-1.98570001584094e-05
-1.85199608706083e-05
-4.41617425604214e-05
-4.26252010805736e-05
-1.91523132267819e-05
-2.42777572126292e-05
-3.8949919411233e-05
-6.03119894390343e-06
-1.10271505487937e-05
-3.71243819651717e-05
-1.01204488909266e-05
-2.27498942452194e-05
-8.35493334527837e-06
-3.1517744371327e-05
-2.44387420774275e-05
-1.88560817214338e-05
-1.84152821232948e-05
-3.01953588498029e-05
-4.7482574522448e-05
5.38934924214707e-06
-1.35418838871816e-05
-1.97576022104073e-05
-2.3372589835903e-05
-3.53600714431941e-06
-1.19743202576431e-05
5.75270038422564e-06
-1.01496419879447e-05
-2.77066136091271e-05
-2.01554595719008e-05
-8.83127428281249e-06
-1.24466320870302e-05
-2.53498048440724e-05
-3.4215379231989e-05
-1.44100311609164e-05
-2.22903051080162e-05
-2.68213671606899e-05
-2.45021833731785e-05
-1.52683531933827e-05
-1.05232806436298e-05
-1.49533557794471e-05
-1.98216048229762e-05
-8.24837871249542e-06
-1.68158449303452e-05
-3.3571757986515e-05
-2.75053550422541e-05
-2.45042421528051e-05
-2.73612821680992e-05
-3.1247512143629e-05
-6.00907805277163e-06
-1.84961046609936e-05
-2.12946301036777e-05
-6.02671114475628e-06
-2.72331173547492e-05
-1.89925528411264e-05
-1.38933888725247e-05
-2.95532166200426e-05
-8.35438662020476e-06
-1.19957164264441e-05
-1.31430662893626e-05
-1.24559153571182e-05
-3.63588252847187e-05
-3.0665452960589e-05
-2.36884038752876e-05
-1.23505398675083e-05
-3.331009245834e-05
-2.55393155818956e-05
-3.27504155191551e-05
-1.95336995678659e-05
-1.69825707426438e-05
-2.05443779065632e-05
-1.01831519308126e-05
-1.80098667971566e-05
-3.09484207922597e-05
-3.24267481261102e-05
-1.96472061110642e-05
-1.37167898689263e-05
1.05958527551218e-05
-9.01101943503949e-06
1.34795671720567e-06
6.62637459366556e-06
-2.0148368955224e-05
-1.77930786198503e-05
-2.72947938446303e-05
-2.2991957164727e-05
-2.97269498916602e-05
-1.22087368001661e-05
-3.16170871398327e-05
-1.40195475293198e-05
-2.13204138253727e-05
-1.7706318615342e-05
-3.58329263720301e-05
-1.46591464399402e-05
-3.99722307618386e-05
1.39832554993913e-06
-3.11620184806226e-05
-1.1391304481737e-06
-2.13830440406617e-05
-1.28456633263976e-05
1.49169478737799e-06
-2.2554926199792e-05
-2.81825709307803e-05
-3.15861429589653e-05
-3.68923625578923e-05
-1.95958296542806e-05
-3.79665619988626e-05
-1.59195546174104e-05
-2.79834338108543e-05
-3.62264141328533e-05
-1.02734107688836e-05
-2.34136308896715e-05
-5.30026605077254e-05
-5.76973104872684e-05
-2.16991366815618e-05
-1.57492074527865e-05
-3.97855586008481e-05
-1.20096621388324e-06
-3.10252332287285e-05
-2.43877531572986e-05
-1.56460583495037e-05
-1.90086891834307e-05
-2.34183469623556e-05
-1.58604974311104e-05
-4.39997747658682e-06
-7.67694094590097e-06
-2.05636947973244e-05
-3.23375920456259e-05
-2.84865704267467e-05
-2.82592629287571e-05
-2.99870367421634e-05
-2.66303903041267e-05
-1.90396585904304e-05
-2.28653298363076e-05
-1.08965169835087e-05
-2.31515319657607e-05
-7.55814091414628e-06
-4.6227542032733e-05
-1.60245006876587e-05
-3.36065344652396e-05
-8.86977478119808e-06
-4.4003960915419e-05
-3.14920693049361e-05
-2.87962798653741e-05
-5.66361574349407e-06
-1.61236065751253e-05
-3.1526924139238e-05
-2.63238509131755e-05
-2.13698998062826e-05
-4.61693026798701e-06
-2.52273320345828e-06
-1.25089518834511e-05
-1.47363404283294e-05
-3.77942753621513e-05
-8.74792155889669e-06
-2.62977760362794e-05
-3.23020139459337e-05
2.61834134736107e-06
-1.35446361736133e-05
-1.26300603853807e-05
-3.82816380477315e-05
-7.63722858208373e-06
-1.12939531814771e-05
-7.7800893635444e-06
-1.08770885245672e-05
-2.09151817799916e-05
-1.58894884301568e-05
-1.59627298267368e-05
-2.60271470694162e-06
-6.522573337036e-06
-1.45190494321606e-05
-2.13529205749514e-05
-3.24812374908262e-05
-3.25506176807942e-05
-1.2692305894084e-05
-2.32570873220945e-05
-3.317898257653e-05
-2.30729991357378e-05
-3.2024919959488e-05
7.32872854901042e-06
-1.78235080469288e-05
-3.79867040528135e-05
-2.23088831612815e-05
2.76503630649433e-06
-1.35701568906049e-05
-2.17867820137469e-05
-2.27899381397734e-05
-3.87716206738947e-05
-2.80754971843521e-05
-3.50458637388313e-05
-1.00015234113127e-05
-4.00806057044099e-05
2.26721610918686e-06
-7.96141406817622e-07
-2.01813313219256e-05
-9.08802281590166e-06
-3.60565405340526e-05
-2.23117099438954e-06
-2.36431079027318e-05
-3.98838310996809e-05
-3.81911022437963e-05
-3.35026652573131e-05
-2.04231792487749e-05
-8.363503101448e-06
-1.70934780044871e-05
-3.00670535775018e-05
-1.99419757274831e-05
-2.79729000070134e-05
4.66012015246607e-06
-2.77939650464246e-05
-2.67199472425084e-05
-3.51211995938845e-05
-2.44289554350322e-05
-2.78447754092334e-05
-1.66848705042592e-05
-3.2526340986832e-05
-1.97768188689298e-05
-3.38494264907053e-05
-3.06687511487744e-05
-3.01570952394075e-05
-2.03111647237821e-05
-2.93107352988905e-05
-2.04152634223336e-05
-2.34629193954138e-05
-2.80083762941834e-05
-1.53599823529735e-05
-3.10213576956346e-05
-1.83979375802828e-05
-2.10423232160879e-05
-3.69859826716558e-05
-1.15288639673569e-05
-7.62281452439018e-06
-2.48545030359621e-06
-2.09849321099768e-05
-3.02912414990141e-05
-1.93718490494313e-05
-1.53949221694064e-05
-1.71254070442672e-05
-1.37465326667273e-05
-7.45656433097138e-06
5.69157241565595e-06
-3.51271544377311e-05
-3.72510052085414e-05
-5.09692840751217e-06
-1.47857471063812e-05
-2.50027889421347e-05
-1.32877307114557e-05
-3.99956036558989e-05
-6.78999673785821e-06
-1.16664184842557e-05
-1.23081776392728e-05
-2.06727821207186e-05
-2.43711855714274e-05
-1.56079430219668e-05
-2.48515213729796e-05
-1.48543789510411e-05
-2.34158515842808e-05
-2.24752710123681e-06
-2.36212604426661e-05
-2.80478679428537e-05
-3.75456942496329e-05
-1.09017427850339e-05
-1.5370135813352e-05
-2.06023707894502e-05
-2.91023113770855e-06
-2.73751817371773e-05
-1.07705440015467e-05
5.1710813849109e-08
-1.33095787093931e-05
-4.3837408472818e-05
-1.39902009790921e-05
-5.75936955146093e-06
-2.71156027622872e-05
-2.0603374303481e-05
-1.03647452457804e-05
-4.64303300932623e-05
-1.66754166170694e-05
-1.67508131977725e-05
-1.07438396756464e-05
-1.3978243227686e-05
-1.2220053818683e-05
-1.39832563128681e-05
-1.12795311179286e-05
-1.83646993309815e-05
-3.91825377336771e-05
-2.93450035213649e-05
-2.23974555410202e-06
-2.20866039282373e-05
-2.24324082342841e-05
-1.89563269786973e-05
-1.30078513190573e-05
-3.48171144963012e-05
-5.05015168041492e-05
-3.18019829610759e-05
-1.30202126566346e-05
-1.33182302645317e-05
-1.46872345768903e-05
-2.40122470182483e-05
-1.84473140954314e-05
-4.70587473259828e-06
-1.36175557590418e-05
-2.26463846278167e-05
-2.14150435016368e-05
-1.95813544869546e-05
-2.87030461390832e-06
-5.74213492003557e-07
-4.24807259379135e-05
-3.3056670657872e-05
-1.24276942365248e-05
-4.63215013200044e-06
-2.19707228602604e-05
-1.56598143023412e-05
-2.962471711573e-05
-3.94068162775773e-05
-3.89455573012928e-05
-5.76200068192369e-06
-1.36688984368551e-05
-2.46192618063769e-05
-1.88933169382331e-05
-2.93250860571477e-05
-2.51602449342659e-05
-2.67472688933535e-05
-1.84674752306643e-05
1.42530042904691e-06
-1.75026085331895e-05
-1.90978999409582e-05
-6.4755928916156e-06
-1.80359060850904e-05
-2.15504607199225e-05
-2.81286427652839e-05
3.47407258965269e-07
-1.76199773800377e-05
-2.56627062396848e-05
-3.37330799440985e-05
-2.88676407281066e-05
-1.97655236918934e-05
-1.72893527450143e-05
-3.27990163233342e-05
4.6500746889129e-06
-7.66636899908453e-06
-1.5576907983331e-05
-2.13415273980871e-05
-1.24798650036311e-05
-1.8196400882685e-05
-2.12587091057734e-05
4.70089478520441e-06
-2.11623915613406e-05
-1.91642796729957e-05
-2.01156343818312e-05
-1.93091205812502e-05
-3.96456106755794e-05
-2.87935446518225e-05
-1.51877651615274e-05
-8.68392385026666e-06
-3.32362113526582e-05
-4.86932256703652e-06
-1.4317748094774e-05
-3.24471425245544e-05
-3.28655327080387e-05
6.46105437383943e-06
-2.99860756976246e-05
-2.37660843505589e-05
-3.38824476042479e-05
-3.66312538392913e-05
-3.19697911506073e-05
-3.28091950228651e-05
-1.93646620179838e-05
-2.37144335669715e-05
-2.09455799626396e-05
-2.02930538463806e-05
-4.19707936974039e-05
-2.76159557381111e-05
-3.34393382757907e-05
-1.744159520684e-05
-1.3526988120572e-05
-2.15779743139992e-05
-8.70491105319087e-06
-1.72052728273972e-05
-2.88853596697578e-05
-1.88922110184833e-05
-6.98032677540464e-06
-3.46434667435019e-05
-1.11524729810436e-05
-2.83693444838011e-05
-2.01301595367707e-05
1.2217188741543e-05
-1.23335120654745e-05
-2.32053802687804e-05
-2.43320316725306e-05
-2.4087060742411e-05
-5.10474939011651e-06
-1.98671565263561e-05
-3.08148384428356e-05
-1.55586822930916e-05
-1.55243294542573e-05
-7.11068874560396e-06
-3.88354660994148e-05
-1.53125707633645e-05
-6.24809499271415e-06
-2.51459590248331e-05
-1.15427439485967e-05
-5.55833398554396e-06
-3.31008371349748e-05
-1.91094355759901e-05
-2.29416627635892e-05
-8.92800042163278e-07
-1.26230096264141e-06
-1.92399569301411e-05
-2.63865891137474e-05
-1.97216074229045e-05
-1.91054088082789e-05
-1.9265780819377e-05
-3.13661685620005e-05
-2.93045136304746e-05
-2.59632741192615e-05
9.66809691117662e-06
-1.41307239488105e-05
-1.59656109580521e-05
-1.60261886404128e-05
-6.25350416578304e-06
-8.9071250209699e-06
-2.24259497752639e-05
-2.53206168339143e-05
-2.60514142380254e-05
-2.90499368905075e-05
-1.58808357410652e-05
-1.91060429346733e-05
-2.6588553954358e-05
-3.4709703298614e-05
-1.27286220433337e-05
-2.71882850759176e-05
-4.71874322806713e-05
-1.50293725883352e-05
-2.19663896582521e-05
-1.48532694696177e-05
-1.83470757545182e-05
2.08931103618886e-06
-3.7619256069015e-05
-2.34389174867603e-05
-4.17503336345738e-05
-2.89198151889321e-05
-2.56722584526164e-05
-7.84712178245588e-06
3.7736846739804e-06
-2.14842731211176e-05
-1.19848893774974e-05
-2.81387217237536e-05
-2.58445092661542e-05
-1.32693380927183e-05
-3.89477029652336e-05
-3.85239905694555e-05
-2.08276600438585e-05
-2.94622237885835e-05
-2.47164302544617e-05
-3.70717898797449e-05
-2.75042249424482e-05
2.03366911216818e-06
-4.11851087773264e-05
-2.18416448788209e-05
-2.76746818127675e-05
-1.9177098722004e-05
-1.97116011099424e-05
-2.04111311397821e-05
-8.85809849851941e-06
-3.50246188512397e-05
-1.38644448909909e-05
-4.98685551661924e-05
-1.16603239279712e-05
-1.5234698131271e-05
-7.32156244190745e-06
-1.39166762151521e-05
-2.24658130556315e-05
-3.9474581951359e-05
-1.91522838713672e-05
-2.96030676700718e-05
-1.65456823851623e-05
-1.26390734170923e-05
-4.76093123328054e-05
-2.66601888018582e-05
-1.43616556596128e-05
-3.45015853515065e-05
-2.03067677786595e-05
-2.22477959713184e-05
-1.06691964000027e-05
-2.06086830161985e-05
-3.04405164036429e-05
-1.43416207096159e-05
-3.05582847602876e-05
-3.26266099382166e-05
8.65054590393475e-06
-3.38609351341961e-05
-1.11638965692665e-05
-1.20786044396571e-05
-3.23901089860951e-05
-2.54838717702501e-05
-3.94046258747306e-05
-1.1194300356595e-06
-2.256823219562e-05
-8.91703961551763e-06
-1.28364347746806e-05
-2.32040916329625e-05
-1.86524100439829e-05
-3.17903295789168e-05
-1.01423946744228e-05
-2.53807851941281e-05
-2.82889417443169e-05
-2.1618434139889e-05
-1.34312953969353e-05
-2.88173554536359e-05
-4.30509563842095e-05
-9.5973744833565e-06
-2.40033315625227e-05
-1.38565669896057e-05
-2.29273290392071e-05
-2.80013731128136e-05
-3.92702247449706e-05
-3.57706867366761e-06
-3.62337108275179e-06
-7.12677093577571e-06
-3.45340990552221e-05
-3.61253012056625e-05
-1.09783802357518e-05
-1.54456684712952e-05
-1.97017998124536e-05
-1.23963305189674e-05
-2.1606644303675e-05
-1.67990161239449e-05
-1.0314860881112e-05
-2.00759446062531e-05
-3.64467905662898e-05
-2.53424178422484e-05
-1.85920999062177e-05
-4.01070006274341e-05
5.26859909651712e-07
-2.23555305836355e-05
-1.83907012373809e-05
-3.8710947800464e-05
-7.56971307019076e-06
-3.07738881087082e-05
-1.38804290109311e-05
-3.23730158077283e-05
-1.26712920352213e-05
-1.36747025121692e-05
-3.1930557521354e-05
-2.51132837858986e-05
-1.50863246839947e-05
-1.61688336803104e-05
3.92038862954724e-06
-1.31652375356512e-05
-1.60202973774816e-05
-3.14217155972592e-05
-3.4965671701049e-05
-1.75919367904114e-05
7.11658209999502e-07
-2.49899255901484e-05
-1.21182391020167e-05
-4.12346172546622e-05
-4.63153057435744e-05
-4.77286656896956e-06
-2.78292296614461e-05
-2.85295863434145e-05
-1.23929677581201e-05
-1.93099108561271e-05
-1.08386539659137e-06
-2.1613376496807e-06
-9.26338910217838e-06
-9.4420259963519e-06
-1.81939124869441e-05
-3.29995983245378e-05
-1.55363391222839e-05
-3.8102900662992e-05
-3.07252722508229e-05
-3.12477548553053e-05
-2.17672395420339e-05
-4.46150992321103e-05
-1.95447560121284e-05
-2.96923448257398e-05
-2.19866796174963e-05
-3.35643516545576e-05
-3.22786859785039e-05
-1.36206417782436e-05
-1.85740101422587e-05
-4.71144316952648e-05
-2.05131249223132e-05
-5.00133241633816e-07
-3.62961238217018e-05
-3.71378422086444e-05
-1.75749162029574e-05
-1.20536581935282e-05
-3.15778888599866e-05
-2.2604920907559e-05
-1.06135664931902e-06
5.29285637611182e-06
-1.3884975768458e-05
-1.97445221219729e-07
-2.46312239153449e-06
-2.43878661864206e-05
-3.64824583896439e-05
-3.03407530736289e-05
-1.64386982008148e-05
-3.12070741829567e-05
-1.84219325483905e-05
-2.48885333719622e-05
-3.3744453725945e-05
-2.45942081993883e-05
-3.30151291043996e-05
-3.9001092129453e-05
-3.55480473942572e-05
-2.58315157993525e-05
-9.88467575452397e-06
-7.91067461713384e-06
-2.49678498363226e-05
-1.64332016691244e-05
-1.53808573412109e-05
-1.36139131658627e-05
-1.33953122080624e-05
-2.14663212223965e-05
-3.00117785441956e-05
-1.84139763534516e-05
-1.23118815623463e-05
-4.0176309719533e-05
-1.56444587464622e-05
-8.96679315045281e-06
-1.86530058016253e-05
4.46845736604795e-06
-3.80779119900614e-05
-2.35466759013768e-05
-7.94872947399205e-06
-2.08868503958028e-05
-1.9894392628827e-05
-4.07055830068884e-05
-2.45794469029691e-05
-3.07904418074276e-05
-3.28325608370596e-05
-4.33512061096885e-05
-4.85641787051442e-06
-2.26172404375093e-05
-2.62531366151207e-05
-1.84152214732976e-05
-2.53306938660685e-05
-2.28781435415912e-06
-2.30797534243219e-05
1.48684338059626e-06
-4.91462443833065e-06
-1.33901750509899e-05
-1.30257581806149e-05
-3.74323779107228e-05
-6.52884842940139e-06
-2.13519987994232e-05
-3.08862738689911e-05
-1.26094067601144e-05
-7.99806515344357e-07
-2.49565505513801e-05
-2.08992235978953e-05
-2.47806844815269e-05
-1.48682772832712e-05
-3.40656907611084e-05
-4.02155181736609e-05
-1.21223740171781e-05
1.186618463026e-06
-3.71483991451344e-05
-3.06458508862323e-05
-1.19538612030219e-05
6.71542853611339e-06
-1.56940924725544e-05
-5.58980225721155e-06
-3.01859867513229e-05
-1.35586332887308e-05
-1.68669167897114e-05
-3.87531755615346e-06
-2.18712743291588e-05
-2.37263707095596e-05
-3.19542424729055e-05
-2.47567902836809e-05
-2.21466731903039e-06
-2.47508960131721e-05
-2.4647527239452e-05
-6.08939047492261e-06
-2.20464227610049e-05
-3.96086459810193e-05
-4.32181998244581e-05
-4.80040427280994e-06
-2.18545425179625e-05
-3.70753412785883e-05
-5.39077206021395e-05
-1.3655633490848e-05
-1.94761949989581e-05
-3.06520120745755e-05
-3.77943051372638e-05
9.18045055891463e-06
-1.71367795764877e-05
-2.85176603144028e-05
-1.74302584840655e-05
-2.27297581044452e-05
-2.59885861179359e-05
-2.62243930589345e-05
-2.73600059396103e-05
-1.88394151764058e-05
-3.39087028092073e-05
-3.8612887132094e-05
-4.30468074983587e-05
-2.49939609437781e-05
-1.22270416792732e-05
-1.23265122114756e-05
-2.26895726421641e-05
-6.20225978496313e-06
3.07935928302971e-06
-1.49589846841046e-05
-3.6694528563511e-07
-2.33462499586088e-05
-1.56217652852427e-05
-2.35591800497437e-05
-1.62410847360499e-06
-2.28250758708376e-05
-2.30686765674801e-05
1.39799940336597e-06
-3.22173765369254e-05
-2.65428636161709e-05
-3.45475537648234e-05
-1.19530151893706e-05
-2.96139285241111e-05
-2.16771908107451e-05
-1.42136681179737e-05
-2.13956785089165e-05
-2.50317658086039e-05
-1.69065405854587e-05
-1.2828589729377e-05
-2.39537667163773e-05
-3.45899461183562e-05
-3.60069270650513e-05
-2.63511834665888e-05
-1.68047436879342e-05
-1.15036017762607e-06
-2.21673954674721e-05
-1.99903057548688e-05
-4.15786985037117e-05
-2.06574876943195e-05
-1.56410805386015e-06
-1.46486075240759e-05
-2.3828581495211e-05
-2.9024463789799e-05
-3.7629516444838e-05
-1.61249267834913e-05
-1.47424056965886e-05
3.32456865019253e-06
1.31925341250055e-06
-7.71206107105383e-06
-3.92746542405814e-05
-2.30825356844603e-05
-1.84620023219596e-05
-2.06580345956389e-05
-1.04019930814502e-05
-2.99473481236863e-05
-3.00773509500933e-05
-1.3145426270574e-05
2.91614306149625e-06
-3.13456146660243e-05
-3.86549392863887e-05
-8.16940203469312e-06
-3.29092804365509e-05
-3.57647144471114e-05
-1.4862352380353e-05
-2.51210700388372e-05
-1.16141965679099e-05
-2.23947991500991e-05
-4.32150805751216e-05
-1.18484884771553e-05
-6.9585985083682e-06
2.03195409336943e-06
-2.79633756525917e-05
-2.66979042262353e-05
-1.77495587479087e-05
-2.83944152633796e-05
-1.78098289298963e-05
-5.13250411079257e-05
-3.77647010540932e-05
-2.94228436322651e-05
-1.69282444406371e-05
-3.10728905389404e-05
-8.1415829225595e-06
-6.57128986698667e-06
-4.02106618352362e-05
-3.03947065916179e-05
-1.48552371284324e-05
-1.42494735986463e-05
-2.6952548290991e-05
-1.13424268256438e-06
-2.52871158889395e-05
-1.02000441672736e-05
-1.53371236203892e-05
-3.02272533161084e-05
-3.59463848091397e-05
-3.01565554497112e-05
1.11531386870495e-05
-4.37668979902021e-06
-5.79429301769941e-06
-2.71147632520183e-05
-2.63331774197634e-05
-4.11584759465052e-05
-5.6235616493077e-06
-2.06588567164909e-05
-1.8297315259154e-05
-3.73317243882456e-05
-1.21242282194394e-05
-1.98911435028833e-05
-2.11328929397189e-05
-2.00609194523447e-05
-2.9990239377602e-05
-1.9127389732634e-05
-2.72830244585967e-05
-5.27807521391898e-05
-1.29619614224768e-05
-2.24347060872728e-05
-4.12934152374439e-06
-3.01684845597352e-05
-9.63682242420411e-06
-3.34841159982048e-05
-2.28765821046296e-05
-7.59481595113479e-06
-2.22727280520496e-05
-1.74489077996545e-05
-3.37484857090867e-05
-3.54045581419835e-05
-2.31063213963355e-05
-3.49566768841754e-05
-2.47308756630098e-05
-2.65867664809072e-05
-4.25419193824326e-06
-2.7107403275716e-05
-1.56119959912561e-05
-1.49099132426091e-05
-1.61416526478672e-05
-1.87314046004138e-05
-6.16078121992371e-06
-9.11312351864346e-06
-1.40301508306959e-05
-2.57241054990206e-05
-3.30457784174379e-05
-1.18188932464677e-05
-9.63208267282419e-06
-2.93883374642971e-05
-1.0454129726388e-05
-3.63879309820833e-05
-3.42166559733534e-05
-3.11521165068552e-05
-5.90048903570253e-06
-2.03311034299304e-05
-2.30042308363745e-05
-4.09886309669374e-06
-4.30680288565646e-06
-2.73548462186878e-05
-2.33224652963214e-05
-2.88941482268296e-05
-1.99057707383506e-05
-1.80679935395095e-05
-1.55036032723605e-05
-1.58791924350683e-05
-2.51009533173853e-05
-9.4283339138831e-06
-5.76485910167278e-06
-2.41670569753381e-05
-1.8464099078392e-05
-2.55118264541833e-05
-2.2023327346028e-05
-1.31423862556355e-05
-2.61779007921195e-05
-6.80047901844441e-05
-2.73919392415274e-05
-4.35163277783456e-06
-1.78657882371954e-05
-3.05269577644262e-05
-2.99208380273633e-05
-3.78334002554945e-05
-2.31913045702301e-05
-2.06673953112617e-05
-2.21839420068895e-05
-3.68792424233058e-05
-4.58004198699126e-05
-3.32824143867125e-05
-3.02180599732017e-05
-1.56715022139386e-05
-2.15760290624199e-05
-1.84055679226745e-05
4.6482529546416e-06
-2.31277390373552e-05
-3.57197582563047e-05
-3.12878840813019e-05
-2.9014820022921e-05
7.74817988779787e-06
-3.65776881079603e-06
-3.25916672994011e-05
-1.54649738005482e-05
2.48307316762012e-06
-3.64640028682825e-05
-4.07877188901136e-06
-1.19470688548468e-05
3.84860560334052e-06
-1.30366250692898e-05
-8.22347051056845e-06
-2.51001636341497e-05
-3.11115654030489e-05
-3.06382802390927e-05
-2.37273785302969e-05
-1.72947766918936e-05
-7.657365928261e-06
-2.14137182511743e-05
-1.83090367256918e-05
-3.55166463097815e-05
-2.42722803647189e-05
-3.50644939102213e-05
-2.72473124434328e-05
-3.12314736746348e-05
-3.40274267648554e-05
-3.75516165463637e-05
-1.5963731631633e-05
-3.83080760312685e-05
-2.73185718157693e-05
-3.21022340449904e-05
-2.95055205522282e-05
-1.8687755474426e-05
-2.46115481824621e-05
-3.07949996171137e-05
-1.52265359357227e-05
-2.22811304983531e-05
-1.09145218177066e-05
-3.55474850738435e-05
-1.77796226773687e-05
-1.76714183486486e-05
-2.81122450733062e-05
-1.21547879891267e-05
-6.98372491450314e-06
-2.8636632756378e-05
-1.63583288683968e-05
-2.5577132827451e-05
-1.2881428435803e-05
-1.70816048525112e-05
-2.63621495780351e-05
-7.25079869617234e-06
-3.47346535745486e-05
-1.28311570219816e-05
-3.58472672933459e-05
-2.93448231713338e-05
-4.40409378324495e-05
-2.77497975730822e-05
-1.68384997950847e-05
-7.49885200948099e-06
-2.67510959948212e-05
-6.62763272546591e-06
-3.04389704740875e-05
-9.593337270354e-06
-6.40068683754854e-06
-2.54511658328269e-05
-4.73580491092558e-05
-3.12123236542169e-05
-2.70478500598496e-05
-1.94966263673949e-05
-3.53447090861737e-06
-2.28654377440882e-05
-3.90398929824482e-07
3.03357596185413e-06
-1.97118406799714e-05
-2.11207149242567e-05
-3.93296851072952e-05
-2.47459708712366e-05
-1.91302514966298e-05
1.02183979447437e-05
-2.2528019230104e-05
-2.2016879870355e-05
-6.30838894448682e-06
-4.33190860914259e-05
-1.63759343998662e-05
-1.18915531445761e-05
-2.41421413453315e-05
-4.10856989578698e-06
-3.50120976256455e-05
-2.39231781209783e-05
-2.26381793434015e-05
-2.70921022494171e-05
-3.49564333935891e-05
-3.4174887769372e-06
-5.63027800170793e-06
-3.54452811199951e-06
-1.97038005344363e-05
-1.06317791827285e-05
-9.89201989991212e-06
-1.85078990370995e-05
-4.68503714047314e-05
-2.19033168506387e-05
-2.55360869284876e-05
-1.31355285505287e-05
-3.60291131346039e-05
-1.20949550135083e-05
-2.34353565485549e-05
-1.95174151649737e-05
-2.84997785744401e-05
-1.80655628099431e-05
-2.08285349112893e-05
-3.42072251920638e-05
-2.42696034477136e-05
-1.2570241528575e-06
1.07647674735346e-05
-2.21328666970092e-05
8.38358428262898e-06
-2.1412809839184e-05
-2.2493439388508e-05
-3.06931538534548e-05
-2.91630773159243e-05
-3.820590128813e-05
-1.2376600962753e-05
-1.22814786589627e-06
-2.0701585750956e-05
-1.07874330143941e-05
-2.67332610203605e-05
-1.65618794603576e-05
-2.86077581856805e-05
-1.47216607772234e-05
-1.63908298383307e-05
-3.60059519666907e-05
-6.17565833896125e-06
-1.13517665284013e-05
-2.3106356231128e-05
-1.39032438476763e-05
-8.21487653335362e-06
-1.52000866003393e-05
-3.52345655126995e-05
-3.64212765357066e-05
-3.98598276452991e-05
-7.34537671591952e-06
-2.59763818435386e-05
-1.89284422643527e-05
-8.54460651600692e-06
-1.83720648065255e-05
-5.82080148629135e-06
-1.95873308708651e-05
1.87914293572098e-06
-3.06594420186878e-05
-2.90374996845898e-05
-3.36215772705089e-05
-3.88844021293901e-05
-1.47041597672837e-05
-1.9940993017311e-05
-3.45292280395378e-05
-3.41504832350646e-05
-1.76678559853603e-05
-1.93671081224386e-05
-1.35835661668251e-05
-3.61993112900784e-05
-9.41334028751281e-06
-2.99287086749975e-05
-4.29614227167675e-05
-1.73073355581725e-05
-5.95024085078602e-06
-1.88104696388458e-05
-1.05479009060958e-05
-1.55675519039952e-05
-9.02503961880473e-06
-3.08546631393821e-05
-2.68381868205077e-05
-1.6230794085255e-05
-1.78912742220517e-05
1.74108714412377e-06
-3.57189364416518e-05
-1.94971526716043e-05
-2.20592865114676e-05
1.97535293134837e-06
-1.63985200651795e-05
-2.77500834028695e-05
-7.83363704929252e-06
5.04935804750432e-06
-1.08939370159399e-05
-3.15481843751516e-05
-1.8037080307751e-05
-1.1364709344428e-05
-1.96787299204163e-05
4.73944311200504e-07
-4.21800133293483e-05
-1.83983984955536e-05
-2.87786499188909e-05
-1.38678420239993e-05
-1.99975525851405e-05
-1.43621631720335e-05
-2.12332754801197e-05
-1.90902659105124e-05
-1.90114400858616e-05
-2.44296112963072e-05
-4.14573758324779e-06
-1.11612851246423e-05
-1.33805902773973e-05
-3.81065299882503e-05
-3.08512812252709e-05
6.5303293743165e-06
-4.85692757752219e-06
-2.14330932196e-05
-2.89381153127731e-05
-3.78787370368566e-06
-1.60553106902615e-05
-2.05987042324896e-05
-1.67745460979066e-05
-5.55039579857845e-05
-1.64482162320268e-05
-2.51348989384922e-05
-2.02834100461389e-05
-2.177524092838e-05
-2.24583402405736e-05
-3.14799306866179e-05
-1.14844944262408e-05
-4.94988926116213e-05
-1.76918729740209e-05
-1.43353983963851e-05
-1.49473341280226e-05
-2.38553379699076e-05
-3.03727267676456e-05
-3.4837166395461e-05
-1.14553560869818e-05
-1.76335763703946e-05
-2.88339421935526e-05
-2.40991906030347e-05
-1.15304599459746e-05
-2.60970417203796e-05
-2.28587634892309e-06
1.49716864093922e-06
-1.85657863597634e-05
-2.92250214640168e-05
-3.43991987872028e-05
-1.93023924313258e-05
-1.79095037021444e-05
-2.47875933467815e-05
-2.03465418380196e-05
-1.16669437952262e-05
-1.09409430201354e-05
-2.9021587497943e-05
4.88877824165939e-06
-8.82358256753671e-06
-2.94759765049348e-05
-2.21502338134892e-05
-2.7178811745054e-06
-2.02361501704474e-05
-2.30075043563699e-05
-2.54363408791779e-05
-2.13232953162137e-05
-2.56399746622602e-05
-2.12746510438171e-05
-1.16200075756796e-05
-1.19807428222839e-05
-2.03708881893621e-05
-1.98154206226098e-05
-1.9272991998564e-05
-1.70401638473531e-05
-2.25841414193011e-05
-1.2187037299417e-05
-2.52811690811995e-05
-3.73110140547392e-05
-4.51824983265394e-06
-2.63699513632585e-05
-1.23529554612645e-05
-1.53268176735539e-05
-2.51022621346317e-05
-1.65062855952743e-05
-7.34276748177296e-06
-2.44368933914753e-05
-2.28746746449791e-05
-3.04884705896319e-05
-3.19082958105533e-05
-2.62421738717599e-05
-3.24679733188939e-05
-9.67540203193452e-06
-1.23970576272912e-05
-3.44480507334885e-05
-2.69277026982517e-05
-2.01564122956904e-05
-3.09804291222151e-05
-3.821974161774e-05
-1.6139486061899e-05
2.23982908694761e-06
-9.20710453887716e-06
-1.77297960410468e-05
-3.93858417255278e-05
-2.59051355341671e-05
-1.59668709831088e-05
-3.15092505020945e-05
-3.27699670746282e-05
-2.64306740722991e-05
-1.47347428653188e-05
-8.24257778846771e-06
-3.83807805229237e-05
-2.27021707783518e-06
-2.18703290023079e-05
-8.96119459209544e-06
-8.66919731557563e-06
-2.31735153651933e-06
-1.62684477194764e-05
-2.31204684122268e-05
-8.72851381296789e-06
-2.23071402680156e-05
-8.90897511373785e-06
-2.13131410312042e-05
-4.97123774451958e-06
-4.46978154320467e-06
-2.84135573382139e-05
-5.38292838107063e-05
-2.0979140685426e-05
-5.15127195659497e-05
-6.81452356743306e-06
-1.39281585333276e-05
-2.4870837990207e-05
-5.59824492449926e-06
-2.92338170374922e-05
-1.43798438023118e-06
-6.98081509162118e-06
-2.19503886852603e-05
-2.06994770755133e-05
-3.1972074421947e-05
-2.16146904942271e-05
-1.02193119171383e-05
-2.48577171339097e-05
-3.00925175008063e-05
-2.75037276377675e-05
-6.04185780370869e-06
-1.82733028584896e-05
-3.45450651754103e-05
-8.97822764632971e-06
-1.85177757891837e-05
-3.03475151116397e-05
4.29217485406692e-06
-2.64906736487585e-05
-4.19157490003746e-05
-1.82707175572917e-05
-1.40494176423182e-05
-1.95358452259929e-05
-7.88477455544959e-06
-1.38119445468214e-05
-3.94484687438412e-05
-1.08161009525691e-05
-1.50033767353416e-05
-2.42984380812959e-05
-2.28052190724854e-06
-2.11674044772659e-05
-3.75207274750888e-05
8.81001117497958e-06
-9.58784426083956e-06
-2.38309710503952e-05
-4.0792016888501e-05
-7.49655261275e-06
-1.08325976258012e-05
-9.85484017686245e-06
-1.7378803959056e-05
-1.19939458710527e-05
-1.52827037238591e-05
-2.53662377010438e-05
-1.83388415899829e-05
-2.42934716285396e-05
-2.84594899132884e-05
-2.99490541532165e-05
-1.8070661369806e-05
-9.71845459157069e-06
1.0683149752991e-07
-3.69070162226092e-05
-1.99069198926345e-05
6.92163218714673e-07
-1.59343696137394e-05
-1.6421481147594e-05
-6.60442559211361e-06
-4.33555397745943e-05
-8.53030209165109e-06
-3.46108304969083e-05
-1.41903275756164e-05
-3.12047512305397e-05
-1.95986438653814e-05
-3.70370300826139e-05
-2.81885584400335e-05
-2.68381043537217e-05
-2.45929609623066e-05
-5.84984782806798e-06
-4.27973840804695e-05
-2.64479864369126e-05
-2.55996812553827e-05
-3.58683710044229e-05
-1.84812598875986e-05
-1.7499694660614e-05
-3.45204309680319e-05
-2.30778696789962e-05
-1.40654897607759e-05
5.91222014720814e-06
-1.42556778264196e-05
-1.28538116730494e-05
-9.93087768443864e-06
-8.33616007349861e-06
7.57335099526028e-06
6.93949642751054e-07
-8.59319452609648e-06
1.00239636022134e-05
1.05586045915175e-06
-4.59015600223443e-06
-1.64390929424878e-05
-1.70314659401363e-05
-2.42224012310384e-05
-2.30465022145925e-05
-3.78089553230087e-05
-1.06324958714146e-05
-2.20085186888071e-05
-1.08742440951427e-05
-3.21661776918552e-05
-1.27596485728937e-05
-2.57782082667012e-05
-1.36341549192436e-05
-1.59605520495104e-05
-1.45191090742557e-05
-9.8461176084275e-06
-3.00217247941241e-05
-2.20785426845714e-05
-2.13457665168861e-05
-2.58610842953348e-05
-3.08198962353888e-05
-3.65947099402751e-05
2.89344582774155e-06
-1.37917978303963e-05
-7.89527145389256e-06
-3.17913362115366e-05
-2.12573062264658e-07
-2.71162437477354e-05
-3.62416487799637e-05
-1.98153352769684e-05
-2.68603503429736e-05
-2.41163898921877e-05
-1.21605168533234e-05
-2.56474251502921e-05
-2.07559966664873e-05
-4.72284451956936e-05
-1.98636877352346e-05
-1.99605124804751e-05
-4.55334190423225e-05
-1.76132761465506e-05
-1.86015009890442e-05
-2.12200068010938e-05
-3.12964936990121e-05
-2.44655007873781e-05
-1.478842283929e-05
1.72217800542988e-06
-3.59649323797974e-05
-3.24273483325349e-05
-1.11327103383031e-05
-4.49512926771647e-06
-1.95545800606945e-05
-3.43911843689343e-05
-2.7197766399381e-05
-2.50874176053885e-05
-4.46366390196859e-05
-1.35858231965816e-05
-1.18784383584994e-05
-2.6761687983378e-05
-2.43176258651348e-05
-2.63483214364669e-06
-2.36351335620969e-05
-4.10631534767683e-05
-1.33779332469037e-05
-1.85765221294534e-05
-2.08796435124931e-05
-4.01846608983794e-05
-1.38030696476458e-05
-1.10974403489957e-06
-1.61669257549044e-05
-1.85890289203125e-05
-2.21135744568374e-05
-1.29924048901527e-05
-1.6049276030675e-05
-2.49855237600311e-06
-2.00028937389668e-05
-3.16673049951071e-06
-2.84085531295634e-06
-4.61497264355225e-05
-2.76230142472738e-05
-3.05559721896962e-05
-2.77901336301411e-05
-2.89950754334843e-05
-1.19012190024676e-05
-1.57208501456641e-05
-6.71447204887377e-06
-2.4721820051857e-05
-3.5791600855739e-05
-1.8017713043653e-05
-3.2980303148036e-05
-3.90980271798381e-05
-2.09455892652036e-05
-1.05494456605316e-05
-1.02159573653553e-05
-1.04536534208834e-05
8.01349718392203e-06
-7.17312365407779e-06
-1.62074731142967e-05
-2.18527560902179e-05
-2.2789719714252e-05
-2.88915211903113e-05
-3.15247291442769e-05
-2.63656281103909e-05
8.72055967529972e-07
-1.88223809007501e-05
-1.22846000710809e-05
-2.06255337939666e-05
-1.80347657385983e-05
-2.02582677082503e-05
-4.34755428928372e-05
-1.46635817303648e-05
-2.25392092463879e-05
-2.36730607240673e-05
-2.23228718411898e-05
-1.54040315734692e-05
-2.2875711077143e-05
-9.30449365319846e-06
-3.90114604819502e-05
-3.75303318203173e-05
-7.73417031428851e-07
-7.19513516261614e-06
-4.30584652783009e-05
-2.45690999568894e-05
-2.87164409841273e-05
-3.05030068509422e-05
-3.50732434825276e-05
9.01629464527954e-06
-1.21436327143674e-05
-3.2189646521466e-05
5.36417800295719e-06
-2.24071215255574e-05
-1.97006595037316e-05
-1.99848004891108e-05
-1.78649531225118e-05
-2.04784230479807e-05
-4.01020019463852e-06
-2.90039793500691e-05
-2.42638762221555e-05
-4.83198403572423e-05
-1.15005818524308e-05
-2.44804511511721e-05
-9.77080171584088e-06
-9.97995577017695e-06
-3.55582857118899e-05
-1.22864233385349e-05
-2.39767158073666e-05
-3.85411086790166e-06
-2.30472022442729e-05
-2.88255070138451e-05
-2.59549322841504e-05
-1.32254447297017e-05
1.16971836414712e-05
-1.20581897790701e-05
-2.5099038541523e-05
-1.81384056115829e-05
-1.43786975381477e-05
-7.91489591646561e-06
-3.97625451083645e-05
-1.37262840124766e-05
-3.7636420151914e-05
-1.0465692378259e-05
2.21899799460754e-06
-9.68183194614373e-06
-6.81381526390077e-06
-1.11397284567672e-05
-6.82285797985705e-06
-3.03855361378108e-05
-2.64090852940835e-05
-2.50875160127821e-05
-3.90718581090938e-05
-1.78452560457563e-05
-2.81372576827758e-05
6.72765604984397e-06
-1.12686056012162e-05
-6.30636719970557e-06
-3.07508240660932e-05
-3.50080399324004e-05
-5.80842904083715e-05
-1.84330007756855e-05
-2.7154366703665e-05
-3.38255319981242e-05
-2.89910671071082e-05
-3.18261974558256e-05
-1.23727931112827e-05
-2.51169446254006e-05
-2.09361084752776e-05
-3.62311293567458e-05
-4.07985784380721e-06
-5.1750526993975e-06
-1.38575824034897e-05
-2.89039471061764e-05
-1.99774163274213e-05
-9.42477635581408e-06
-3.23460151714546e-05
-1.5425525627252e-05
-1.88387728483455e-05
-1.19957536785114e-05
-1.81177431018645e-05
-4.46823622501379e-06
-3.45181911958107e-06
-6.40654508389324e-06
-8.03780622043253e-06
-2.53168398109178e-05
-1.31179064326482e-05
-2.31247575115386e-05
-3.11224562960413e-05
-3.85905033251072e-06
-2.13940233246337e-05
-8.66202613559469e-06
-3.04007307902208e-05
-7.75103402259665e-06
-1.28123716788489e-05
-1.72595082849e-05
-3.11692049615565e-05
-1.62570532459036e-05
-3.74205539306087e-05
-1.72385702221064e-05
-2.8780731009322e-05
-1.93643405100894e-05
-2.30402709773333e-05
-2.4642662358656e-05
-2.73133522926533e-05
1.29604658295284e-05
-5.0869587292245e-05
-1.02984667966524e-05
-2.01003637064321e-05
-5.22062887784994e-05
-3.78399776617061e-05
-4.6147830872313e-05
-2.51963872916792e-05
-2.98435578347666e-05
-2.86623724900659e-05
-1.10933309523814e-06
5.9016687772642e-06
-1.72049435302191e-05
-2.04067110744198e-05
-1.91238904727187e-05
-1.98778900695521e-05
-5.55014990117577e-06
-1.44927564822011e-05
-3.4101508571283e-05
-1.28529058752442e-05
1.36256874990781e-05
-2.23862495873518e-05
-1.28874301228867e-05
-1.12550506317064e-05
-1.56836922925742e-05
-1.99866124401396e-05
-2.25047968397729e-05
-1.69026138543974e-05
-1.8052524602911e-05
-2.0946771317365e-05
-1.51139921449139e-05
-2.75691967845796e-05
-3.14848241010689e-05
-4.22809658944619e-05
-3.94306864001563e-06
-3.61017238655412e-06
-1.22950959707988e-05
-1.96140269604761e-05
-1.37031453967573e-05
-1.51838931352295e-05
-2.58017743420059e-05
-3.5495073990313e-05
-1.64411298591367e-05
-9.16778102905088e-06
-1.53877843156022e-05
-2.60437648663079e-05
-7.95412825898727e-06
-2.78206354416644e-05
4.99965544566362e-06
-2.7476470383789e-05
-1.21494402595534e-05
-1.55269670648353e-05
-5.73072998359562e-06
-4.67664146374841e-05
-1.96831686129114e-05
-2.58225311791427e-05
3.5094453518985e-06
-8.26195409209492e-06
-2.12822716092977e-05
-2.16986271975891e-05
-2.63503819520446e-05
-2.68454682856753e-05
-9.10793565151646e-06
-1.69548217189772e-05
-2.38064163302449e-05
-2.86147526567423e-05
-1.7355359291147e-05
-4.51976061729267e-06
4.84880715906107e-06
-3.47956949376502e-05
-2.63686209555936e-05
-2.250520147906e-05
-1.92028156710037e-05
2.94593925208497e-06
4.56355614320517e-06
-1.80589805108105e-05
-2.84247949960715e-05
-1.50145202052433e-05
-1.71888587538196e-06
-1.20809596280022e-05
-4.04523974147231e-05
-1.03471818207719e-05
-2.66694491713539e-05
-4.37742359917859e-05
-1.37801034704613e-05
-2.44583686075438e-06
-2.4218209406312e-05
-5.16393525215923e-07
-3.22526694008541e-05
-2.54118748111133e-05
-2.12573655292375e-05
-2.13713255731449e-05
-2.4796737308419e-05
-5.25377770459154e-06
-2.40590854390228e-05
-4.28768350016717e-06
-3.54611343826331e-05
-2.35947574484738e-05
-1.51637075512538e-05
5.67191375203081e-06
-8.49651550733369e-07
-3.11435009510541e-05
-1.01909930842143e-05
-1.06967395349719e-05
-3.53811878163742e-06
-4.83485282768303e-05
-3.94767211072688e-05
-4.11189176010085e-05
-6.60059596137283e-06
-1.90884872317067e-05
-1.43700087700712e-05
-5.9584950121098e-06
-1.94813268324273e-05
-3.41259755000454e-05
3.9691346185114e-06
-3.16693223882781e-06
-2.55424259049581e-05
-8.48593625036149e-06
2.19784172805873e-06
-9.97557417067452e-06
-3.18051397043957e-05
-1.89227868667903e-05
-3.21908830184671e-05
-1.41290721316811e-05
-2.13548346455967e-05
-3.38465100743807e-05
-1.57620960477109e-05
3.98274501413757e-06
-3.56684340839617e-05
-2.76715898962462e-05
-2.27902241541045e-05
-1.00769464565915e-05
-9.05151167788463e-06
-2.55402723076305e-05
-4.81031382664351e-05
-4.45509492812313e-05
-3.22372816602903e-05
-1.83401947267297e-05
-8.60656712401688e-06
-2.20549105578806e-05
-1.95293725228785e-05
6.49094349909871e-06
-3.37440049977059e-05
-2.23845764796223e-05
-3.08295867890332e-05
-1.81333423628089e-05
-1.40680144375488e-05
-2.50119897355487e-05
-3.69540134481735e-06
-3.7982941302454e-05
-2.41973408580832e-05
-1.82149231112849e-05
-2.36538824334841e-05
-1.93723711527875e-05
-1.30312385247323e-05
-1.06417220309309e-05
-7.7965297368545e-06
-2.44619053499889e-05
5.54233411510565e-06
-9.49659827256272e-06
-1.55479244702516e-05
-4.01637364612985e-05
-1.21531801893202e-05
-1.58701651342478e-05
-2.47268939722879e-05
-1.10446207263701e-05
-1.39367645898711e-05
-4.76822976325417e-06
-2.18405237396286e-05
-3.89774665440229e-05
-9.62332883637943e-06
-1.22994137851251e-05
-4.34846630539798e-05
-1.3188435105602e-05
-6.22297269188022e-06
7.73343830432528e-06
-2.36755588824193e-05
-2.90699801232332e-05
-2.8363291420828e-05
-1.40290850239688e-05
-1.77554086858501e-05
-2.87305300872029e-05
-7.89838113757843e-06
-2.34194482247897e-05
-2.0934029155277e-05
-2.2753199918343e-05
5.40775602544597e-07
-4.46943020623547e-06
-3.52291269680276e-05
-3.00958074227472e-05
-2.047722609746e-05
-1.8073159321238e-05
-7.36614905165953e-06
-1.77842033858722e-05
-3.50561686023204e-05
-2.00480596344672e-05
-2.4325568147551e-05
8.6338240535525e-07
-3.13961090277808e-05
-1.31622570684944e-05
-2.07279099834048e-05
-2.2003422973592e-05
-4.42667304064591e-05
-3.15112654688947e-05
-4.2212485709772e-05
-3.04317637808206e-05
-5.21195837808263e-06
6.99546411922649e-06
-2.20923817150773e-05
-2.04482312708747e-05
-3.25666117709529e-05
-1.88078036790073e-05
-3.34988516229026e-05
-1.64236311617769e-05
-1.59934516291158e-05
-1.45947071885895e-05
3.39028954597262e-06
-1.85749114602604e-05
-1.56110769090711e-05
-3.48213674934642e-05
4.54938800460054e-06
-3.09994736054174e-05
-1.88060722371169e-05
-5.82016319553463e-06
-1.02710291370873e-05
-2.4091806420158e-05
-3.27597718112927e-05
-3.76176236457819e-05
-2.65335074550759e-05
-3.3499943980523e-05
-2.10298020332863e-06
-2.06728539007307e-05
-2.3978346701768e-05
-8.85490751870661e-06
-1.92327606793075e-05
-3.49129624613206e-05
-1.98891720504075e-05
-2.76022840111321e-05
-4.491595018929e-05
-9.7077713568178e-06
-3.45360660157075e-05
-1.27212180148243e-05
6.50621982874069e-06
-9.92810626028992e-06
-3.78645096470279e-05
-4.50287679571371e-05
-1.92881606960597e-06
-1.81303543633895e-05
-2.7956981721734e-05
-1.00747828239405e-05
-2.41960872360204e-05
-8.04480155690599e-08
-2.20832595572839e-05
-2.86831839721161e-06
-1.24457954625391e-05
-4.42238512320802e-07
-1.56144379625917e-05
-1.6020773841651e-05
1.30897631617737e-05
-2.36444660569513e-05
-4.44093863901025e-05
-1.61945017633581e-05
1.68845909459267e-06
-1.54015760551941e-05
-2.87911906785516e-05
-1.83126531605603e-05
-5.59221748326982e-06
-2.41034618716123e-05
-7.83093748366569e-06
-9.5098593274068e-06
-1.94886314393387e-05
-1.31202716784407e-05
-7.13782755997309e-06
-3.36140007280184e-05
-2.09600106841453e-05
-5.16174993942309e-06
-2.03872034005342e-05
-1.62156615062777e-05
-3.85199107668403e-05
-4.04099303471208e-05
1.94707823425615e-06
-3.49564744609997e-05
-3.97246142828392e-05
-2.92704384251078e-05
-3.97342602803014e-05
-4.34770089058915e-06
-2.20350938008216e-05
-3.42374050482022e-05
-4.1187205998004e-05
2.27795093554643e-07
-1.79590683517716e-05
-2.37165095521021e-05
-4.26348332319015e-06
-3.89758671837274e-05
-3.07884950552923e-05
-9.12588741447478e-06
-7.93809323858298e-06
-2.67887592795367e-05
-3.00958567608372e-05
-2.10378093757196e-05
-2.5611933242122e-05
-1.25039639404414e-05
-2.21146627354045e-05
-1.587583137259e-05
-9.84696909703195e-06
-2.64987298002522e-05
-2.36401026102157e-05
-2.63957127799404e-05
-1.21372722484621e-05
-5.49121339412996e-06
-2.68133079998407e-05
-3.76045168256055e-05
-3.2084662809848e-05
-3.18962836898096e-05
-2.8644754087713e-05
-3.78590604445658e-05
-3.58883786839739e-05
3.23955912432738e-06
-1.47662198239461e-05
-3.49563813518663e-05
-1.89127549213479e-05
-2.47779777702698e-05
-2.51139316425842e-05
-2.82081431648008e-05
-2.31205060490665e-05
-2.84711228407438e-05
-2.82690102750461e-05
-2.6527959402344e-05
-2.2119085958991e-05
-4.06241078379283e-06
-3.56641070499552e-05
-4.07026249992307e-05
-3.15183579665035e-05
-1.99132588640588e-05
-1.32851788650508e-05
-1.71744296708308e-05
-4.60653487329955e-05
-1.59728136520856e-05
-2.14592668985217e-05
-2.34680107278816e-05
-2.62976487342989e-05
-1.94515100703028e-05
-2.33225159543695e-05
3.24570508145812e-06
-1.45485265885278e-05
-1.38468874894648e-05
-3.05210608690654e-05
-1.00888211902552e-05
-1.64039032000496e-05
-1.46835692535255e-05
-5.39476138947774e-06
-1.37560606037358e-05
-3.56770833866144e-05
-3.67589545125388e-05
-1.90402971950353e-05
-1.61546868750743e-05
-2.40190011764568e-05
-1.00363448377385e-05
-2.70519448165465e-05
-8.13939015709133e-06
-3.01297942449245e-05
5.12760111458916e-06
-4.45298606478688e-05
-8.75020668465649e-06
-8.53129870418025e-06
-1.52442612595585e-05
-3.94644685202716e-05
-1.75668552681206e-05
-4.40785755262178e-05
-1.23874201218428e-06
-3.25881442701841e-05
-2.71602125280108e-05
-8.79233303673627e-06
-7.65700932407055e-06
-2.70033549163847e-05
-1.35597237684386e-05
-2.86231089409878e-05
-9.12562860939889e-06
-1.43307062015448e-05
-1.90355174711848e-05
-2.0971349682871e-05
-3.61342259401886e-05
-1.53424749025648e-05
-6.0705394884178e-06
-1.66620064309025e-05
-2.22229650550463e-05
-2.39033869435614e-05
-1.1339291510181e-05
-4.11356149854047e-05
-2.08337078453825e-05
-2.26049399518425e-06
-2.03786741299122e-05
-4.33634383105881e-05
4.88607318384294e-06
-2.08437983039883e-05
-1.57587220132806e-05
-1.47939374736071e-05
-2.13858825658427e-05
-2.03656222438014e-05
-2.58307418103789e-05
9.68425172074654e-06
-3.11489934230035e-05
-1.64856992552992e-05
6.48637432226571e-06
-2.15866753294665e-05
-4.29512162697131e-05
-1.76603011891955e-05
-4.58503539049708e-05
-4.71762152062257e-05
-4.88597000144927e-05
-3.032123047051e-05
-1.69094202195878e-05
-3.06773857037949e-05
-1.95761403136072e-05
-3.60800686559777e-05
-1.63515408922513e-05
-8.78316322899341e-06
-3.27771793488223e-05
-1.40930024948049e-05
2.44780163635366e-06
-1.90374602163231e-05
-2.79445005263909e-05
-3.18636223709171e-05
-1.76437091760412e-05
-7.09420596946679e-06
-2.31879710222957e-05
-2.85598590094668e-05
-2.53117827921135e-05
-1.97110966801679e-05
-1.63453252502351e-05
-2.86264548886432e-05
-4.64697774024833e-06
-4.28920503082525e-05
-5.05317408038616e-05
-2.08400373817745e-05
-1.21023307315563e-05
-8.06096741670007e-06
-4.41036466045799e-05
-2.85240928448483e-05
-3.62886446933725e-05
-2.24759362517448e-05
-3.77748974959745e-05
-1.5289759092515e-05
-2.29093961590374e-05
-1.93076940160593e-05
-2.12642013360221e-05
-5.47886197589036e-07
-2.29945885946243e-05
-1.84620903074071e-05
-3.47762654534883e-05
-4.73428291256217e-05
-2.11260334910752e-05
-2.12525553945645e-05
6.54760580173651e-06
-2.5495097349867e-05
-2.46041855033736e-05
-1.6507973178476e-05
-2.85687449874861e-05
-3.75435204268448e-05
-2.70047564899781e-05
-3.22794147419929e-05
-3.5019495728222e-05
-1.00819239594328e-05
-3.05539460039161e-05
-1.23666718388431e-05
-2.65140277093508e-05
-3.60002694117804e-05
-1.49885134257666e-05
-3.16787269165825e-05
-4.16189797129108e-05
-2.79876606361769e-05
-2.25599815873937e-05
-2.62860577184021e-05
-4.9843326735794e-05
-2.08293849081434e-05
-3.7433788598983e-05
-2.3973276932801e-05
-1.81608137640052e-05
-2.72160363894742e-05
-1.90347097807867e-05
-3.74132307348639e-05
-9.56772963074872e-06
-2.93470823104043e-05
-3.51477543327248e-05
-3.33968389848173e-05
-2.07658020756884e-05
-3.19611293742604e-05
-2.91161795871879e-05
-4.51209366263115e-05
-2.45417397565499e-05
-2.53951873774106e-05
-3.69364807544521e-05
-2.33933672031994e-05
-1.15883430745007e-05
-8.88618908364122e-06
-2.22715714092681e-05
-1.80484876109657e-05
-3.27282507891499e-05
-3.60953666314794e-05
-1.58900143615398e-05
-1.27426586599248e-05
-3.57782984556931e-05
-9.45883506907571e-06
-2.03076246071733e-05
-9.40395580854744e-06
-2.38671554768672e-05
1.84598976094739e-06
-8.98548139749488e-06
-1.32816288073242e-05
-2.66518151615599e-05
-8.93347248551987e-06
-6.91639190060339e-06
-1.10388457094111e-05
-7.77195243427081e-06
-2.84964591295675e-05
-1.27048385017091e-05
-4.2813374506556e-05
-6.93646958029741e-06
-3.82134995338646e-05
-1.70559953297517e-05
-2.71251242319404e-05
-2.52902208327379e-05
-1.89267228965938e-05
-2.63858720470657e-05
-2.87019027136863e-05
-2.82947172605097e-05
-3.70911401821508e-05
-3.51306585178375e-05
-2.39152091150687e-05
-2.41199995084315e-05
-1.46406878239864e-05
-1.65332721936836e-05
-3.99565686246424e-05
-3.49461703938409e-05
-2.1896127258491e-05
-2.9432390862519e-05
5.34171965597984e-06
-2.88574837207978e-05
-1.31879401175786e-05
-3.94222750060083e-05
-7.67483171652448e-06
-2.17940073713071e-05
-3.22437972073431e-05
-1.56142740027148e-05
-1.91222984200147e-05
-3.80764424633807e-06
-1.13193623921984e-05
-3.37503776004742e-05
-3.93079735293088e-05
-2.44952625810211e-05
-2.95446573570416e-05
-2.12454707262394e-05
-1.90776968879519e-05
-2.71220376068344e-05
-1.11883060101119e-05
-2.13256750909922e-05
-2.75617369329669e-05
-2.0817352148949e-05
-2.52571977335899e-05
-2.09099791829749e-05
-2.28336496111822e-05
-2.62598676906372e-05
-9.00690059558145e-06
-2.5350267993784e-05
-2.70944733277813e-05
-1.46692996177569e-05
-3.26073949698176e-05
-2.94750755054887e-05
-5.43236466402937e-06
-2.5540580427531e-05
-2.21018667803496e-05
-1.55639466642295e-05
-1.38597088162437e-05
-1.42416266704348e-05
-1.76946074346201e-05
-2.13489471123807e-05
-8.95764321644347e-06
-9.46870988060272e-06
-3.10793507641081e-05
-1.25595585910896e-05
-1.72133143635236e-05
-3.22241068833973e-05
-3.0137079523654e-05
-3.83226784935019e-05
-1.64881078208917e-05
-1.50013177049108e-06
-2.8706391952063e-05
-3.7964315906919e-05
-8.57193816072641e-06
-2.05632729105305e-05
-3.11558432333508e-05
-2.57368145675092e-05
-2.93469593920134e-05
-3.04583528970632e-05
1.9973013058525e-07
-2.1639634643903e-05
-1.34193095691949e-05
