# Supplementary material for: Research on computational propagation and identification of mine microseismic signals based on deep learning
Source: PLoS One. 2025 Oct 22;20(10):e0334641. doi: 10.1371/journal.pone.0334641 (PMC12543183; doi:10.1371/journal.pone.0334641)
Supplement: S1 Data — (ZIP) [file pone.0334641.s001.zip › 000100500001047.xlsx_0.txt_24.txt.txt]

-4.74892162514051e-06
-1.25407730509064e-05
-4.50265199731842e-05
-2.16051134936867e-05
-2.30745692013282e-05
6.75357485586451e-07
-5.63107015937075e-06
-2.51734560388639e-05
-1.25831369610743e-05
-5.20387639107125e-05
-1.86642966926415e-05
-1.86643826107975e-05
-3.25461410856697e-05
-8.58746657588746e-06
-3.84474085811169e-05
-1.46698981604737e-05
-3.72943568889055e-05
-1.27052652946037e-05
-1.65628334523673e-05
-2.64634844261046e-05
-1.9110427651888e-05
-2.19846335061249e-05
-1.74272807541325e-05
-2.50561908994028e-05
-1.25485533151572e-05
-5.1357588389971e-06
-1.13351050914073e-05
-2.22538086150267e-06
-1.09762213096366e-05
-2.34612749182686e-05
-2.1889408228476e-05
-2.50217891948549e-05
-1.74861001852622e-06
-2.84309621390349e-05
-2.09917220616614e-05
-1.62875288452052e-05
-4.73270279749088e-05
-2.1685203607011e-05
-1.84818461135608e-05
-2.05618614853109e-05
-3.85890891557319e-05
-4.94089192668198e-05
-2.87105354559016e-05
-7.78916633732482e-06
-2.6333535734188e-06
-3.27876914516934e-05
-2.00638120989081e-05
-9.99532214818372e-06
-1.9725138345057e-07
-2.21116129499147e-06
-2.56962296124581e-05
-1.3950492678528e-05
-3.192444098002e-05
-2.28321076510433e-05
-1.395310970434e-05
7.42856559836446e-06
-2.41877219156999e-05
-3.13719941852542e-05
-4.62550164574825e-05
-1.75592511545682e-05
-4.20305822133912e-05
-3.13408308095447e-05
-8.00606547297772e-06
-3.63729650634077e-05
-3.43886221869195e-05
-3.53271191660396e-05
-5.19309031000963e-06
-1.44555030838339e-05
-2.21941894763841e-05
-3.04175138109735e-05
-2.01752761909269e-05
-3.01298411813843e-05
6.6388809828975e-06
-1.39957913383592e-05
-2.50164339782573e-05
-1.97390175612278e-05
-2.45049314244518e-05
-2.13213493894735e-05
-2.56245555049875e-05
-8.02760875147691e-06
-1.3634126932275e-05
-1.97430990887463e-05
-3.95691786336125e-06
-1.97241928357611e-05
-3.4214072927615e-05
-1.99466407982974e-05
-3.27722583524758e-05
-3.7659519988143e-05
-2.04894082517799e-05
-7.07298353915068e-06
-2.88417109807818e-05
-2.87375428504556e-05
-3.96085884683083e-05
-3.7195184710075e-05
-1.18182731256998e-05
-1.51767270151163e-05
-3.16164987906919e-05
-4.20980801496274e-05
-2.43879288186877e-05
-2.16712025324414e-05
-2.03220900097197e-05
-2.76303097026772e-05
-1.98259333748356e-05
-2.88580544206141e-05
1.02713558394703e-05
-5.08707800968044e-06
-1.58395915339174e-05
-7.46243809734536e-06
-1.64100617420538e-05
-1.89925830478476e-05
-2.50073119543429e-05
-2.37076397853835e-05
-2.23318112994616e-05
-2.15968718837389e-05
-1.95017251952239e-05
-5.21820453539471e-06
-1.90026962525294e-05
-1.34680945157803e-06
-2.09031749680685e-05
-1.52154364355346e-05
-2.68294705143578e-05
-1.44556335412177e-05
-1.13523598579497e-05
-1.80788392010562e-05
-2.49366132019506e-05
1.19575203382573e-06
-4.54227305040284e-06
-3.3634703601158e-05
-2.25781435059889e-05
-1.30331482057457e-05
-6.31211317822762e-07
-1.81617789205869e-05
-3.53380990052041e-06
-2.80015185940232e-05
-8.52584485844518e-06
-3.85916584406707e-05
-3.09423706832065e-05
-1.92250458051061e-05
-2.14782371794775e-05
-3.81332013615884e-05
-3.4913815218808e-05
-3.61636378120702e-05
-3.27989030171673e-05
-3.30702190653511e-05
-2.76374942629281e-05
-2.44807681592415e-05
3.63261330029467e-06
-2.71175505225223e-05
-1.88329254212298e-05
-3.82504586198778e-05
-1.51313282442721e-05
-1.29311101239474e-05
-1.27124752025424e-05
1.04348093014269e-05
-1.39581312064879e-05
-2.09528262484782e-05
-1.13848237944439e-05
-1.89484165578427e-05
-1.88391786508192e-05
-2.85298174450083e-05
-2.96424016569354e-05
-2.62110726820691e-05
-2.30099276954442e-05
-2.50343424393645e-05
-4.75434491870624e-05
-1.86968478633338e-05
-1.71506944434754e-05
-2.72127484377921e-05
-1.44832650379911e-05
-2.57177103009274e-05
-2.37416318796902e-05
-4.34708836254085e-05
-1.0107760604719e-05
-1.91467416312886e-05
-2.12433596595401e-05
-2.65733776305546e-05
-2.90108965100095e-06
-1.15132792033347e-05
-6.69630322492908e-06
-2.78771281221768e-05
-3.04984259491771e-05
-1.20717203491825e-05
-1.45652715812703e-07
-9.42148286280041e-06
-1.9502702277223e-05
-1.22386482431994e-05
7.97168633589536e-06
-3.4365337493073e-05
-2.41245487401767e-05
-1.87484467853152e-05
5.60766720809216e-06
-1.44651157922835e-05
-1.65901826311107e-05
-5.57303809013481e-06
-2.58236590418645e-05
-2.50235935609588e-05
-3.08064206940887e-05
-2.25694660952558e-05
-1.24546349771481e-05
-4.15227636276198e-05
-3.45157396776115e-05
-3.07220870958224e-05
1.62856126045563e-05
-5.91198462451557e-06
-2.22799109568879e-05
5.20879290974281e-06
-3.00606750957513e-05
-1.67255167743804e-05
2.68728341253468e-06
-3.22066441052121e-05
-1.29902509385762e-05
-1.32605206229623e-05
-3.79910795346796e-05
-4.24875407907207e-05
-2.40451922055712e-05
-4.80743414822269e-05
-2.92987194118968e-05
-5.83899218240205e-05
-1.44328109011195e-05
-1.0331090028792e-05
-3.08271840590251e-05
-3.08937659175228e-05
-1.77943259432505e-05
-2.81257618428019e-05
-2.26970371954304e-05
-2.02361117886928e-05
-2.68563433085507e-05
-1.89670238546181e-05
-2.39219252528736e-05
-2.90252030310729e-05
1.50943725619304e-05
-2.71035385651144e-05
-2.42512532685618e-05
-5.61445273437757e-06
-1.7047571796265e-05
-1.80858692165237e-05
-1.76216403942297e-05
-4.0953733553212e-05
-2.91269169909373e-05
-3.66636314880686e-05
-4.26607460458994e-05
-1.5680886146337e-05
-3.11958770303466e-05
-2.16171673832991e-05
-2.14997731281235e-05
-3.10962326025806e-05
-9.29010096618751e-06
-2.00985440017647e-05
-2.44630616829409e-05
-1.19737649682246e-05
-3.09068347380033e-05
-8.3271913203128e-06
-3.48665453536865e-05
-2.89674930382327e-05
-1.7142465868679e-05
-1.26023344891444e-05
-3.11804720792759e-05
-4.41794129167808e-06
-7.47877005218997e-06
-2.75907181735246e-05
-7.10950476919846e-06
-2.4824435842829e-06
-2.57779335945752e-05
-1.86794820007526e-05
-4.23659613325087e-05
-1.13190508970648e-05
-1.22626117538654e-05
-1.45822731279246e-05
-2.18042485389199e-05
-1.27548012052525e-05
-1.47889462546901e-05
-1.76551746658779e-05
-3.21158604945072e-05
-1.44925978414858e-05
-1.73155536135186e-05
-1.57239008958069e-05
-2.75568593809527e-05
-9.06359871854982e-06
-2.5015931183258e-05
-2.07286130729325e-05
-1.19088091109463e-05
-7.17544439888992e-06
-3.11841736387169e-05
-1.5751804487391e-06
-2.24839835902994e-05
-1.75988365707386e-05
-2.83295352468952e-05
-3.01823367167944e-05
-1.59722036910094e-05
-3.35874030410963e-05
-2.04783567019501e-05
-3.7128874654913e-05
-2.50706832764865e-05
-2.24964308211665e-05
-3.88952715320527e-05
-2.67103083830398e-05
-1.15256069156774e-05
-2.08764036743705e-05
-1.2539900937411e-05
-3.20866246526592e-05
-1.49534013413085e-05
-3.95019101356829e-05
-1.41965258977522e-05
-4.20489305948136e-05
-2.86321244588826e-05
-3.40023216697163e-05
-9.94244537804813e-06
-2.0185361353743e-05
-3.82884470601965e-05
-5.26854230246226e-06
-1.64154262350364e-05
-1.35884181291688e-05
-4.99425452440144e-05
-1.4591017725322e-05
-1.89674624689383e-05
-2.20907342854998e-05
-3.86891770681288e-05
-1.97176113634317e-05
-2.5158641733264e-05
-3.67831849813018e-05
-3.43497819232296e-05
-2.28344666236402e-05
-2.41003667277399e-05
-2.00286941038591e-05
1.11718801672487e-06
7.03491004113325e-06
-2.70471387144653e-05
-8.02867334589047e-06
-1.87605003750671e-05
-3.67367921038632e-05
-2.1812093686964e-05
-3.39090584093698e-05
-1.88978461961143e-05
-2.12409280940001e-05
-5.3057398930005e-06
-2.08555334867582e-05
-2.58394500540835e-06
-1.27535317678793e-05
-1.70707499862389e-05
-3.09662950615871e-05
-2.92604827459958e-05
-2.3873021705984e-05
-2.81281501105691e-06
-3.33622874568125e-05
-1.91467715512386e-05
-8.57878510564088e-06
-9.44129513486251e-06
9.28445014547111e-06
-2.38181164529085e-05
-2.40623603344567e-05
-8.26597650150432e-06
-2.64258880379873e-05
-2.50353095349715e-06
-1.20932029963363e-05
-1.03648562661826e-05
-2.66002301821426e-05
-2.17921905424354e-05
-2.67422444394299e-05
-2.35519268755765e-05
-4.96711725299924e-06
-7.95137041755217e-06
-3.05582492881734e-05
-3.03345722468719e-05
-1.25628614982331e-05
-3.34201628058499e-05
-2.52289465806024e-05
-2.97359227342336e-05
-2.72734551580893e-05
-1.27737960642588e-05
-2.44238373440625e-05
-2.54059871178611e-05
-1.19388181766411e-05
-1.49959007464862e-05
-2.17645274705612e-05
-2.02491582623473e-06
-2.69066795860206e-05
-4.20346264971456e-05
-2.63850501015237e-05
-1.51224459216876e-05
-2.18635589379427e-05
-3.02142839890026e-05
-4.56385595846408e-05
-2.34856018640231e-05
6.21580962030322e-07
-2.75823584499044e-05
-2.23933442915382e-05
-3.00065727541707e-05
-1.12976396669858e-05
-3.20468319044046e-05
-1.74149613582818e-05
-3.46329154901827e-05
-2.8197120300957e-05
-2.60152665687258e-05
-3.72681297778223e-06
-1.36721548562314e-05
-3.71442979806717e-05
-2.68476668941666e-05
-4.52531311847607e-06
-1.27657622781285e-05
-3.23027766092181e-05
-5.68585906202257e-06
-1.77886838996321e-05
-2.73332841817885e-05
-3.37136077395133e-05
-3.84873225310795e-05
-1.72314012323122e-05
-3.22295562354188e-05
-2.92841060642228e-05
-2.14237173403344e-05
-2.81449663281432e-05
-1.76687011495384e-05
-2.58545911189094e-05
-2.96957155770174e-05
-1.28303534097457e-05
-6.84076087318404e-08
-3.5267861712494e-05
-3.21976520195485e-05
-1.6890511184113e-05
-7.61284556965018e-06
-1.53474865385384e-05
-3.05300948380903e-05
-1.44597495290207e-05
-2.89719390364246e-05
-2.83663894435472e-05
-4.02158411682803e-05
-2.21484261290291e-05
-3.81695086388425e-05
-2.55856578445788e-05
-2.32057498362277e-05
-6.86717856086378e-06
-2.11792204194088e-05
-1.3740442042762e-05
-2.10693740228946e-05
-1.36825652118986e-05
-2.75793238935507e-05
-2.26080376018875e-05
-9.83812654583374e-06
-2.93138919337197e-05
-2.30458945750725e-05
-3.07100850997327e-05
-2.62447516969395e-05
-3.30308036526258e-06
-1.32244479194913e-05
-2.21495709283044e-05
-1.29076825319134e-05
-1.38544092385475e-05
-1.88625386215206e-05
-1.63158430075532e-05
-2.24949017298071e-05
-2.30329908320393e-05
-3.94730349368187e-05
-1.35627164497858e-05
-1.14203402247059e-05
-4.6671895585408e-05
-2.16548999205227e-05
-1.45148232316645e-05
-1.72353881737718e-06
-2.58433736380795e-05
-1.69383225316707e-05
-3.96941368046046e-06
-2.44938419799195e-05
-3.17689057314903e-05
-2.84416977898049e-05
-1.90455805601863e-05
-6.42393829874633e-06
-1.06056138423713e-06
-4.9107786413928e-05
-1.85292341582299e-06
-3.44576435249243e-05
-1.09523790964114e-05
-1.5651210022731e-05
-1.97620885593642e-05
-2.6266071177951e-05
2.21825325534132e-07
-1.91656785297233e-05
-1.91694170100485e-05
-2.13656186040871e-05
-1.25915839763357e-05
-1.93801997353757e-05
8.83685239435489e-06
-1.14543761552076e-05
-3.28991695398961e-05
-1.89670520737671e-05
-1.94198114469727e-05
-2.38873341255828e-05
1.05082149884738e-05
-1.32142814562334e-05
-3.26186115832252e-05
-1.67958421375284e-05
-2.53398920403228e-05
-2.54430056148168e-05
-1.68435495174524e-05
-2.84527380116446e-05
-3.63652131694199e-05
-2.24249396096783e-05
-2.82311580720097e-05
-5.06129530233781e-06
-1.32347370656179e-05
-1.24014000718859e-05
-1.80180069742727e-05
-2.9709245122799e-06
-2.46720094795212e-05
3.7938250855834e-06
-1.02231110768043e-05
-1.47740541964172e-05
-4.03314671472103e-05
6.14729272857209e-06
2.04241823176335e-06
1.07788918357328e-05
-3.44635763289844e-05
-8.31158105300698e-06
-2.3436305879969e-05
-1.3890902458005e-05
-3.29570049580555e-05
-2.46263185889085e-05
-2.01564134476013e-05
-5.78930373765213e-06
-3.06781067054835e-06
-2.71487692328933e-05
-1.61036083076899e-05
-1.87611008336283e-05
-3.25158388982476e-05
-3.32834415871155e-05
-1.35199633334767e-05
-3.89611362577643e-05
-4.15396170147224e-05
-2.79361242961136e-05
-1.50742211778563e-05
-2.25975478604181e-05
-1.99951385515999e-05
-2.03272020447963e-05
-2.26272019950978e-05
-1.00167799906684e-05
-1.73994346957557e-05
-3.94142462286923e-05
-2.57983446506722e-05
-3.01161119320505e-05
-1.8439877969531e-05
-1.2116888871708e-05
-2.33626184974191e-05
-1.99606512884486e-05
2.24568033146823e-06
-3.80852894663941e-05
-3.85149791614236e-07
-1.85350230205321e-05
-4.12405974099517e-05
-5.19665787632402e-05
-2.83691141286201e-05
-1.36132076569292e-05
-3.51382572097672e-05
-3.65588092535279e-05
-2.72325316502025e-05
-3.30517288203821e-05
-2.89894169392265e-05
-1.39842795831569e-05
-2.20400391713529e-05
-2.38646073865518e-05
-1.53133486737608e-05
-3.62633079481777e-05
-1.92386683429854e-05
-2.65156329085758e-05
1.24293873313275e-05
-1.17825053086956e-05
-3.29387053668961e-05
-3.01348185466573e-05
-1.32369896052707e-05
-2.03462883316826e-05
-3.80653505329215e-06
-1.34437137395625e-05
-3.0127764988273e-05
-2.98241054205218e-05
-3.11437223667009e-05
-1.3087640117437e-05
-7.07149610633077e-06
-6.31527663578939e-06
-1.1557956044214e-05
-2.27899989216658e-05
-1.15215748600698e-05
-7.3828764156863e-06
1.64484276580053e-05
-1.87672477651523e-06
-2.94886825454064e-06
-2.22101366526159e-05
-7.87737435829062e-06
-1.91055917520683e-05
1.57589862506315e-07
3.00378499939052e-06
-8.78040998081249e-06
-1.37944644631327e-05
-1.00349266097322e-05
-3.64135969299154e-05
-2.78747209833534e-05
-8.70595961535367e-06
-2.04445146086933e-05
-1.44388300027208e-05
-6.52155251593162e-06
-1.39485507374606e-05
-1.51325441407613e-05
3.68802668088242e-06
-1.84270667653075e-05
-1.14780285764504e-05
-2.37189751446462e-05
-7.87669537543091e-06
-3.40103031910345e-05
-4.03258946585588e-05
-2.01516915306978e-05
-1.59591319284656e-05
-1.18427215770225e-05
-2.6798354663387e-05
-3.46652471217667e-05
-2.6689360195716e-05
-2.96468990753109e-05
-1.77712017105389e-05
-2.21556769587273e-05
4.10820536387933e-06
-1.36161615976292e-05
5.53413954779501e-06
-1.95383641740215e-05
-4.88861480800074e-06
-1.13311649791432e-05
-3.22433311127098e-05
-1.49959909529626e-05
-3.46139192231168e-05
-3.08183614520987e-05
-2.1570634526971e-05
-1.88561473846051e-05
-1.52990640586099e-05
-2.24423129740975e-05
-2.6947724332816e-05
-1.92723990441742e-05
-2.48974860673019e-05
-4.0016960015685e-05
-1.85993142187251e-05
-2.18031896007768e-05
2.94654291404731e-06
-3.41219443455822e-05
-2.81433196306964e-05
-1.18000703094115e-05
-2.11980138286672e-05
-9.10200926321408e-06
-2.08488718475008e-06
-1.09274057814629e-06
-4.06384801956263e-06
-7.11868517698001e-06
-2.33919837306007e-05
-1.71885768263088e-05
-1.04015832670629e-05
-2.37469911791137e-05
-1.71468111223601e-05
-1.47957181622613e-05
-2.24147572220834e-05
-2.2666264889931e-05
-2.08210571600605e-05
-1.02211768872774e-05
-1.95789477893911e-05
3.14524788567615e-06
-5.57546933755407e-06
-3.11966789416719e-05
-1.55297039605991e-05
-7.41823761995181e-06
-1.87756126689328e-05
-2.01873095165591e-05
-2.6899688237498e-05
-1.12019894091446e-05
2.44921029592197e-06
-1.00241508828221e-05
-2.27450215925203e-05
-3.25731500782817e-05
-2.35576743154037e-06
-3.24329417957114e-05
-2.90625549205357e-05
-1.24693833218809e-05
-1.78801101253374e-05
-1.60808279878721e-05
-8.36749527283458e-06
-1.49146272131158e-05
-1.77184353420998e-05
-2.98644168220188e-05
-2.18275227842339e-05
-1.3295298703013e-05
-2.59464187524318e-05
-1.48552466671087e-06
-2.1349083282499e-05
-4.14057057714796e-05
-2.72939669204775e-05
-4.19580855343957e-05
-2.12329013050497e-05
-1.35745354926257e-05
-1.82077273966845e-05
-8.11125537202016e-06
-3.73979655690749e-05
-8.2685416694906e-06
-1.05843668354728e-05
-7.03218664380318e-06
-8.84066182224119e-06
-1.80782864058232e-05
-3.53022107097404e-05
-9.04157594171567e-06
-1.94268106156645e-05
-5.63120149271767e-05
-1.24583788310919e-05
-7.04570538801144e-06
-5.87818277613973e-06
-2.36720572209358e-05
-1.68952768559264e-05
8.42432526580954e-07
-1.47047851076809e-05
-3.7653563171079e-05
-2.63807741424026e-05
-4.92672575575482e-06
-2.30729112158191e-05
-1.41564874978486e-05
-1.53252062535849e-05
1.18003683823327e-05
-1.42795277540471e-05
-2.08753313766708e-05
-2.34258564031557e-05
-3.4451100497354e-05
-8.87909127279046e-06
-4.30898129961818e-05
-1.68384442836368e-05
7.12854739103935e-06
-2.9332422485324e-05
-3.26311623588547e-05
-1.91636676047319e-05
-1.72583413853219e-05
-4.31971474159648e-05
-1.94301475625886e-05
-2.6642611437354e-05
-5.2217451804136e-05
-2.463559847417e-05
-3.14830485677229e-05
-4.19409195764488e-05
1.26324696762501e-06
-8.76512307505756e-06
-1.77800122892623e-05
-1.06805843252294e-05
1.69952147575944e-07
-2.44810900298805e-05
-9.62655845197247e-06
1.12503088073967e-05
-9.07774062149105e-06
-1.48505319063298e-05
-1.08253675331084e-05
-3.75538853215454e-05
-3.98737883242763e-05
1.14782534243821e-05
-1.2029362277829e-05
-7.77497986943651e-06
-2.30971204431372e-05
-2.44402871943278e-05
-2.45701458051849e-05
-1.57369617598307e-05
-2.2327181932707e-05
-2.2947022586965e-05
-1.48883251439298e-05
-1.49176250180302e-05
-1.91228040977676e-05
-1.77298705555908e-05
-1.95809630057687e-05
-1.48340946821892e-05
-2.2886661473035e-05
-2.86714666084345e-05
-5.93438838600939e-06
-3.25658296810754e-08
-3.11669232594799e-05
1.26166125043122e-06
-6.30518856221164e-06
-2.51842542946038e-05
-1.34027183622896e-05
-4.54248649947325e-05
-1.26882042530964e-05
-3.68902752741058e-05
-3.15630059391432e-05
6.66940562489343e-06
-1.93438905580357e-05
-1.80693709259857e-05
-2.90747042533781e-05
2.6539483002433e-06
-4.26965794924326e-05
-1.7823893270198e-05
-2.93400841974393e-05
-1.96928413637377e-05
-2.52556709860706e-05
-2.75515642114117e-05
-1.82340565219604e-05
-1.63857017380675e-05
-2.67843280521442e-05
-4.05542512828573e-05
-2.88859865851365e-05
-1.74586833650723e-05
-3.32233448997266e-05
-2.66710155471375e-05
-2.92516034683983e-05
-1.75874277812242e-05
-4.77159283826375e-05
-1.75292410661154e-05
-2.49621578354461e-05
-1.27088537180835e-05
-2.80161328705188e-05
-1.78114439768168e-05
-3.07061299337799e-05
-4.11226806506488e-05
-3.18725410059933e-05
-9.63245979496934e-06
-2.79627756209124e-05
-2.93538650042474e-05
-1.85878717626436e-05
-6.17624562600769e-06
-3.30002125600534e-05
-1.76108629804986e-05
2.43119970725369e-06
-2.52914340444289e-05
-3.04219534759439e-05
3.3646625765581e-06
-1.50379729636413e-05
-5.261848243018e-07
-1.78947267967437e-05
-2.16407558744792e-05
-2.80973661176627e-05
-4.01639540989443e-05
-2.04758329178083e-05
-1.85465295191794e-06
-2.36333146878671e-05
-1.9958411750536e-05
-2.48065069999864e-05
-5.62403924549922e-06
-2.34555129225217e-05
-1.05900366375435e-05
-2.7592129039564e-05
-8.65230128514442e-06
-4.34191045068887e-05
-2.59879190030631e-05
3.49528055695251e-06
-1.12078070824022e-05
-3.64734922418218e-05
-1.49100278144761e-05
-9.17838992380471e-06
-4.14168953475076e-05
-3.60375516946395e-05
-2.37926025416855e-05
-2.44466126159767e-05
-2.43511321831628e-05
-3.9517191935971e-05
-3.2972814140319e-05
-3.45326423265006e-05
-1.28880834717778e-05
-7.57342667805193e-06
-3.67586315332438e-05
-3.72926155829024e-05
-6.03280661174067e-06
-2.80329441909643e-05
-1.43261102746895e-05
-1.38192763655812e-05
-1.95846304195556e-05
-5.92307495380738e-05
9.13879138675751e-06
-1.45918597949484e-05
-4.96305048730639e-06
-3.17862611843569e-05
-1.73192863201771e-05
-3.03741987897171e-05
-4.50380641037642e-05
-7.74351132206434e-07
-3.27030153627285e-05
-3.58029107918228e-06
-1.84660104099332e-05
-1.05246294246692e-05
-2.47926558068014e-05
-1.21743938558031e-05
-1.02009957422534e-05
-4.65409867997995e-05
-3.03586530826837e-05
-1.50788586373783e-05
-2.62582398947099e-05
-1.97203245633911e-05
-2.15770409186587e-05
-1.59859417484523e-05
-1.41542225111735e-05
-2.85659644160386e-05
-1.86926686773087e-05
-4.02521289556396e-05
-3.9323889813409e-05
-2.93956861477805e-05
-1.54811049900566e-05
-1.55552170142623e-05
-4.2683396119697e-05
-1.04414359736566e-05
-1.47817104017589e-05
-2.74812612155773e-06
-1.6817964388031e-05
-1.62267046812604e-05
-2.64798026396447e-05
-2.259588996998e-05
-1.73426230100967e-05
2.56467164458843e-06
-3.99334051253757e-05
-1.48665434043796e-05
-1.68122454126857e-05
-2.88208828185048e-05
-2.23291316766586e-05
-3.00708782992405e-05
-7.79982165687882e-06
-1.42037828981993e-05
-3.12626736172053e-05
-2.37894046690239e-05
-5.08462209275128e-05
-1.66560611290752e-05
-2.7689105804839e-05
-1.35857794380757e-05
-2.12179732942698e-05
-1.34563172614073e-05
-4.24392660122333e-05
-1.98710638299985e-06
-2.82258802640051e-05
-1.32536403443319e-05
-2.67802287270206e-05
9.71086949080476e-07
2.81391539287903e-06
-1.01034821539157e-05
-3.20359013005061e-05
-2.85516161877857e-05
-3.91663356962916e-06
-1.5795312002754e-05
-2.6320108089292e-05
-3.04079948055952e-05
-2.83569836365592e-05
-3.95359199493009e-05
-2.65892090311385e-05
-2.26632420694519e-05
-1.05135658258405e-05
-3.81695720723401e-05
-1.91757107360625e-05
-1.12368444036466e-05
-3.12951515280667e-05
-2.35207981973541e-05
-7.87717096216403e-07
-1.34200127565119e-05
-2.82219246881053e-05
-2.04672422211618e-05
-1.5079415086835e-05
-3.10496583531749e-05
-1.80079118185846e-05
-1.15415348454019e-05
-1.81177100263757e-05
-4.43279927243425e-05
-4.4485795307801e-05
-4.15890729632716e-06
-2.22517405046588e-05
-4.74398200842423e-06
4.68983823878275e-06
3.60485190559371e-06
-3.19710289354617e-05
-3.94106775395631e-05
-4.17639602425836e-05
-3.07488589273279e-05
-3.31776299271319e-05
-2.94002077149462e-06
-1.34647076455399e-05
-4.04051721063565e-05
3.31532719957517e-06
-3.33754132281035e-05
-2.32349458214773e-05
-1.24515182046405e-05
-9.78795690604618e-06
-1.09236748333684e-05
-1.73509470084128e-05
-1.60086703151932e-05
-1.62662679893702e-05
-3.65684690012749e-05
-6.41095892048402e-06
-5.34492875126284e-05
-7.84285219677753e-06
-1.412351619224e-05
-3.31731774838386e-06
-2.95404383171367e-05
-1.98434824052385e-05
-1.08834235491764e-05
-1.49807930792573e-05
-8.30919292503363e-06
-1.32290140166624e-05
-1.38902223111968e-05
-2.61944653625023e-05
-1.1039319334846e-05
-1.31899422469907e-05
-2.29010249747373e-05
-1.2540619944538e-05
-3.6929953845162e-05
-2.13107240773932e-05
-2.82592414660772e-05
-2.61418147145922e-05
-1.49240032984593e-05
-1.31250627665599e-05
-2.14591613564478e-05
-2.93950665673345e-05
-2.02109185921057e-05
-2.26875579735789e-05
-2.72811682834083e-05
-3.36914152860499e-05
3.43497436872516e-06
-2.08251310013373e-05
-1.88360409754156e-05
-3.48503575841981e-06
-2.20546708347977e-05
-3.58269691607917e-05
-1.83066116755597e-05
-1.03234781329078e-05
-3.36847389046309e-05
-1.68636458934363e-05
-1.30477826134998e-05
-1.35018854204459e-05
-4.5291453621037e-05
-1.16630158663208e-05
-1.39420139141615e-05
-9.00089522307782e-06
-3.12158136548514e-05
-4.37632504093714e-05
-2.67037848580378e-05
-3.53894068041916e-05
-3.5200677532242e-05
4.39119316103958e-06
-1.06523990911957e-05
-2.64989422950392e-05
-3.3306706267405e-05
-2.8825740421485e-05
-6.34030713895897e-06
-1.61923063305602e-05
-1.04245921638884e-05
-4.18513102239318e-05
-4.75771468551989e-05
-4.82899352415251e-05
-3.7611754105716e-05
-1.57220560051672e-05
-7.05817494565956e-06
-2.74394020506152e-06
-3.73222592903945e-05
-3.22028272359866e-05
-3.67372559306098e-05
2.07860516186768e-06
-1.59045889990176e-05
2.2783523370645e-05
-1.5966892391228e-05
-1.84583667122626e-06
-1.25250451155497e-05
-1.67911908009463e-05
-1.47804237539691e-05
-3.10853891759623e-05
-1.36673320339398e-05
-9.66191231316062e-06
-3.0695101815503e-05
-1.75770520503281e-05
-8.90300686258505e-06
-4.25804948612107e-05
-3.81360543106572e-05
-4.15814024139242e-05
-2.95933469121697e-05
-8.02374275337426e-06
-2.26497098990346e-05
-1.0948039983948e-05
-2.81036296528695e-05
-2.14768726144185e-05
-2.44810454085993e-05
-4.0795698278134e-05
-2.43725193745023e-05
-1.66072104042361e-05
-2.25187281780457e-05
-2.91924237395909e-05
-2.34638870185282e-05
-1.1016484076935e-05
5.62556967824839e-06
-7.50702562319126e-06
-2.07889710880042e-05
3.31994501791503e-06
-5.11203682300436e-06
-3.55126763005964e-06
-3.35321476372053e-05
-3.67304724061178e-06
-1.30226091446214e-05
-7.25754678473929e-06
-5.32439581919047e-06
-1.97041171182752e-05
-2.38821634782892e-05
-3.02000767489138e-05
-1.69386036684489e-05
1.1124926286445e-05
-3.34462317860998e-05
-8.26300533071288e-06
-1.715524845367e-05
-8.50184150409887e-06
-3.02103704789207e-05
-5.56133696074712e-06
-2.46851199746914e-05
-9.46887678830884e-06
-3.25584308969624e-05
-9.18593207144147e-06
-2.68727016252333e-05
-7.40070841214715e-06
-2.33294400374568e-05
-1.23440905108166e-05
-1.70322731716026e-05
-2.01977786398255e-05
-2.9939345345126e-06
-3.5208541255069e-05
-7.01203564363142e-06
-1.25819581132814e-05
-2.17308021061752e-05
-2.58434353687041e-05
-2.02982687694832e-05
-3.88834882956656e-05
-1.39021481014505e-05
-3.4692953495383e-05
-3.62795998198413e-05
-2.69945614224922e-05
-2.96372551717361e-05
-3.69210243123279e-05
-2.41314483386816e-05
-3.15990576985283e-05
-7.08560993332905e-06
-3.1239116581136e-05
-3.12076185248561e-05
-8.47976761588885e-06
-3.25052355443093e-05
-4.20031227358846e-06
-3.26892038480739e-05
-3.48306753429836e-05
-1.50696619291874e-05
-2.37452292578272e-05
-1.51388999127603e-05
-6.9242151775604e-06
-2.15825916865184e-05
-2.71852648112929e-05
-7.46811414092612e-06
-3.1625025243274e-05
-2.49606974586814e-05
-3.193632313809e-05
-2.61289774484086e-05
-1.20995794319834e-05
-7.44854862481978e-06
-9.19275501170867e-06
-2.15669374690591e-05
-2.1698239776191e-05
9.47453173077145e-06
-2.2309324594013e-05
-2.9436531994558e-05
-1.39386936288337e-05
7.83248324631063e-06
-1.50997683556852e-05
-1.96026132529894e-05
-4.9337062192991e-05
-4.12024244088378e-05
-6.86992966293033e-06
-2.57506904894671e-05
-3.12688157894942e-05
-2.70164190030501e-05
-1.0761881563174e-05
-3.39303222124283e-05
-2.01573476522365e-05
-1.73412820339609e-05
-2.0505767640018e-05
-1.25778707866358e-05
-3.46401072953466e-05
-1.48372889650556e-05
-1.64994832339265e-05
-2.12470556439074e-05
-2.29918610273587e-05
-3.18769497533042e-05
-1.85113508649224e-05
4.47275849561722e-06
-1.9139519213953e-05
-1.36624919635089e-05
-2.98169086769588e-05
-4.84460763284104e-06
-5.40210370933443e-06
-3.28470375830144e-05
-2.59492930009216e-05
-2.15907364810027e-05
-3.15092190783891e-05
2.51141104813071e-06
-1.72896872526686e-05
-2.33897138025063e-05
-3.62764043301149e-05
-4.92469383622862e-05
-2.66322703219936e-05
-3.26564662324619e-05
-3.26010831141467e-05
-5.09621236392584e-05
-2.18211873533771e-05
-1.76167345175422e-05
-2.61644975107705e-05
-1.74809331530505e-05
-2.75877350013475e-05
-2.7628628122688e-05
-2.88854749898098e-05
-2.06576314025001e-05
-2.42263122733519e-05
9.04345295741635e-07
-2.22542865401038e-05
-2.03850277694513e-05
3.31232552852705e-06
-1.76233184242448e-05
-1.62445780718908e-05
-1.07274712162207e-05
-4.34567820087746e-05
-1.52703798481006e-05
-2.26275744318039e-05
-3.64094665319021e-06
-1.45890978706927e-05
-2.08588029661436e-05
-2.51148684676122e-05
-3.83242451792642e-05
-1.88614822502733e-05
-3.01576759795617e-06
-4.43821585516011e-05
-9.82297976507126e-06
-2.24339050162211e-05
-1.38208940838996e-05
-5.67905669605487e-06
-8.58406618995428e-06
1.87507944879167e-05
-2.16620781021883e-05
-2.57833719426616e-05
-2.31665738287639e-05
-2.62760352138664e-05
-2.66519063248918e-05
-3.44469742512438e-05
-9.20461771681989e-06
-1.27257255869244e-05
-1.4317986584481e-05
-2.76749467754579e-05
-3.29554685430211e-05
-1.3052768189147e-05
-2.31033294468848e-06
-1.45062887938216e-05
-1.7155293103833e-05
-1.73059040462897e-05
-1.84173718096797e-05
-3.41805469656816e-05
-2.27907875370044e-05
-2.33161773579493e-05
-1.5400537670224e-05
-1.08246348875644e-05
-1.21152886694498e-05
-2.82433463174586e-05
-1.07648861014866e-05
-1.40824252999362e-05
-2.87504735533041e-05
-3.28972335363913e-05
-2.31472180299059e-05
-2.15326672700816e-05
-2.2970494969434e-05
-6.50531539290346e-06
-3.50368142246113e-06
-2.26253331742948e-05
-3.13657506728888e-05
-5.84094474153766e-06
-1.65078151272709e-05
-4.14388288326288e-06
-2.19312155001203e-05
-2.82318097099281e-05
-2.85968726609415e-05
-3.54225028901738e-05
-2.73632103460117e-05
-3.77025767144352e-05
-2.30413126008205e-05
-3.52316663795416e-05
-6.48754210918078e-05
-2.49350111551596e-05
-1.28192330008499e-05
-3.04171015756516e-05
-1.21738163558681e-05
-2.68318719336875e-05
-3.18806304901716e-05
-1.61124028338031e-05
-2.20390249860944e-05
-2.95612759724356e-05
-1.04468423457213e-05
1.5784678921637e-06
-9.16580628777611e-06
-3.24741401370239e-05
-2.8528603439067e-05
-2.46921650472845e-05
-1.19254785670683e-05
-3.31843552646644e-05
-1.63165927329778e-05
-3.33676790915791e-05
-4.60954672392589e-05
-3.58923462429125e-05
-8.78930694160105e-06
-3.244037381949e-06
-1.87142528004516e-05
-1.67198621437081e-05
-1.34026659829391e-05
-1.37193497224728e-05
-1.83626628238177e-05
-1.8551834909095e-05
-3.23299673313869e-06
-4.80063078684889e-05
-1.94334020211483e-05
-3.17482806003656e-05
-8.97746267116273e-06
-9.64909322064538e-06
-2.03600352323783e-05
-1.30625541473679e-05
-1.60369899505021e-05
-1.57738859310089e-05
1.94395569357545e-06
-3.16134844833797e-05
-7.38882020989647e-06
-8.71758509190616e-06
-3.47474797097486e-05
-2.27384429112065e-05
-3.10319549219382e-05
-6.48795115354316e-06
8.41379974222265e-06
-2.39839001721948e-05
-3.4215452222451e-05
-2.53494205845488e-06
-2.43208718016783e-05
-3.01553310259742e-05
-2.0850580883174e-05
-2.10361223057547e-05
-2.8183615635968e-05
-2.75465986356639e-05
-3.53444453195661e-05
-1.06138572574038e-07
-1.44907263758681e-05
-1.56015024578771e-05
-1.92781823976564e-05
-6.65487603743145e-06
-3.09464607253099e-05
-2.78605646091553e-05
-8.9293274050515e-06
-4.41593580678618e-05
-4.08106415348049e-05
-1.82534810681431e-05
-3.33167361263398e-05
-3.50600142577832e-05
-2.09987624119426e-05
-2.75789515072036e-05
-2.32370792483689e-05
-1.58241680260111e-05
-1.22850574601288e-05
-2.30198214355563e-05
-2.36354845718418e-05
-2.65196045552186e-05
-1.98850826297073e-05
-2.75232436865093e-05
-2.76281129586748e-05
-2.14224114501434e-05
-3.24510815038929e-05
-3.18499796259187e-05
-1.31937542483835e-05
-3.25572071905163e-05
-2.79854228121079e-05
-3.18956580453182e-05
-3.71980999351894e-05
-2.01245062738373e-05
-1.91691399032986e-05
-3.18027755874767e-05
-3.30672114018394e-05
-3.95744691160191e-05
-1.12563753795089e-06
-2.28986750262956e-05
-1.55911200058128e-05
-3.31042585386781e-05
-3.44838715574004e-05
-1.69414874590002e-06
-1.41671598669321e-05
-3.53947989357631e-05
-1.86175588135362e-05
-2.97795778647669e-05
-4.54232315106761e-05
-1.23212183730809e-05
-2.33237799604463e-05
-1.46150916888006e-05
-1.09512567505491e-05
-3.1291563738519e-05
-1.97021661386025e-05
-1.40979365904942e-05
-2.8389816987123e-05
-2.22128073540934e-05
-3.23301122727908e-05
-1.77720216620264e-05
-1.59575433239073e-05
-2.86410667575779e-05
-2.23018845313672e-05
-1.15881233538739e-05
-3.15389947303942e-05
-1.17463939755596e-05
-1.43033187229138e-05
-1.43293950519227e-05
-2.66931767331247e-05
-3.01698775528067e-05
-2.07203574878806e-05
-5.40679623951526e-06
-3.97645098457662e-05
-5.77738898310249e-05
-7.29515847420412e-06
-3.01424640098699e-05
-2.46052852447714e-05
-3.27601824602632e-05
-1.25378292777631e-05
-8.09835081332953e-06
-3.38170383698521e-05
2.25412419794995e-06
-7.83352912108717e-07
-2.40423746062021e-05
-9.16835081169849e-06
-1.71494207436281e-05
-4.5557696159232e-05
-2.6898550369204e-05
-8.15745576127191e-06
-1.38608526248437e-05
1.5278209597096e-06
-1.45190891585307e-05
3.47232835778876e-06
-9.84957663402891e-06
-9.95141631392824e-06
-1.73521104048913e-05
-8.97103894481905e-06
-3.99538000440232e-06
-1.32049751424727e-05
-2.29637619610363e-05
-9.29776157161221e-06
-1.3404114237568e-05
-2.27367347253566e-05
-2.83948380594832e-05
-3.05695015125024e-05
-2.88626159659136e-05
-2.43215571411966e-05
-8.49499416707027e-06
-1.66279162434123e-05
-1.58197166533131e-05
-3.65866289398987e-05
-2.31905115058447e-05
-2.75579107826379e-05
-3.02835480012497e-05
-2.0453463815725e-05
-5.19522990889283e-05
-2.01878490036538e-05
-3.32797159828832e-05
-1.6680073019674e-05
-1.18600342676425e-05
-2.71417746040171e-05
-1.80118107313395e-05
-1.62214117126454e-05
-1.934153572496e-05
-9.26752046829983e-06
-2.14514890775661e-05
-2.28006427542919e-06
-1.70703033390794e-05
-1.49998702574931e-05
-2.94176535146328e-05
-1.3524197508125e-05
-2.42329954180235e-05
-2.9913127535351e-05
-3.77665571776598e-05
-6.01707725079452e-06
-2.8859569186405e-05
-3.47865470274071e-06
-1.756230466061e-05
-2.39007048578358e-05
-1.71550663516515e-05
-2.9300390079323e-06
-7.4734621450081e-06
-3.54650860439098e-05
3.28909228367881e-06
9.46877588651444e-07
-2.10115692016573e-06
-3.48378968555458e-05
-4.14627374890074e-05
-3.17331404032823e-05
-5.25402287705925e-05
-3.00104991804502e-05
-2.18681424594381e-05
-1.47834798112073e-05
-9.0148726168939e-06
-1.36257889127452e-05
-3.00247787332487e-05
-1.33133677180165e-05
-2.03525623170761e-05
-1.69344281020158e-05
-3.57273979556437e-05
-1.07735710222579e-05
-2.38473667845432e-05
-2.47356172900379e-05
-1.68137249746553e-05
-3.28391547116449e-05
-2.97904210338433e-05
-2.51663455742422e-05
-1.52154744327631e-05
-3.23855344248848e-05
-2.22162935717444e-05
-2.84457089135555e-05
-2.72066902569372e-05
-2.49671438541044e-05
-2.9137938293497e-05
-3.92392051241944e-05
-2.74863628091934e-05
-2.00635924749319e-05
-2.34242135574029e-05
-2.3472276212515e-05
-3.70337419973277e-05
-5.02176790010587e-05
-1.60373574279328e-05
-2.15398043315772e-05
-1.72337042704102e-05
-1.38501892905936e-05
-2.21455752497869e-05
-2.57895748774581e-05
-2.77486024250347e-05
-3.75237354783999e-05
-2.50144971206453e-05
-8.97906909074738e-06
-3.11194078259581e-05
-3.55093313398364e-05
-2.27330191557365e-05
-3.44113847363163e-05
-1.8600928526605e-05
-3.82719847353928e-05
-3.24742045424025e-05
-2.81344175011346e-05
-1.20785948438255e-05
-2.29438550849134e-05
-2.22589723701478e-05
-2.78168729988599e-05
-2.03086344184287e-05
-6.81896895613631e-06
-1.21846970702874e-05
-1.05901602546672e-05
-2.93467734800705e-05
4.62574321512087e-07
-7.99932766794353e-06
-1.74170334135079e-05
-2.89872124995833e-05
-2.69118326698613e-06
-3.9614197027416e-05
-6.42641479012563e-06
-1.35458519320733e-05
-1.11019838606584e-05
-6.07393695781702e-06
-3.85981655637012e-05
-3.75449925541219e-05
-9.54733190810855e-06
3.03424908551887e-06
-2.96372039475312e-05
-3.06398407901547e-05
-2.75265294571469e-06
-2.77327798700019e-05
-2.15687818046363e-05
-6.50694653608522e-06
-3.07589400936649e-05
-4.31693839129581e-06
-2.56816067234387e-05
-1.81383314058588e-05
-4.50251695549898e-05
-1.81983055149306e-05
-2.72395298938733e-05
-5.65235987888554e-06
-1.09160243254721e-05
-3.75150993759604e-05
-5.19839270168563e-07
8.9089881608648e-07
-3.68185648729417e-05
-2.08949272921231e-05
-1.08122326790368e-05
-3.28878436583919e-05
-9.50430227223231e-06
-2.23834895345793e-05
-3.14881544697873e-05
-1.86432274395645e-05
-3.14019013357771e-05
-2.2423437068828e-05
-3.74742130566837e-05
-2.08653220072559e-05
-2.03047953678992e-05
-1.90304984294133e-05
-3.15755223649385e-05
-3.93309905159415e-05
-8.85510055528421e-06
-2.95518622782815e-05
-1.87287056681169e-05
-1.32934663315981e-05
-1.84359577405685e-05
-1.70405263184688e-05
-2.34723128869451e-05
-3.36456033646415e-05
-2.77175409254807e-05
-2.36206320161456e-05
-2.60392310031195e-05
-1.08767829059918e-06
-2.29587934837946e-05
-3.04767409537589e-05
-2.52093436125529e-05
-2.37716510045651e-05
-2.99534663845867e-05
-2.65007729532919e-05
-3.83811823949959e-05
-3.09507390742657e-05
-9.54886716656676e-06
-4.08834508352103e-05
-1.83910751610622e-05
-3.52446873257191e-05
-6.23771081645639e-06
-6.44574649507471e-06
-3.94872532664118e-05
-1.09942095415923e-05
-1.49264889188101e-05
-3.05825575709172e-05
-8.3393597986678e-06
-2.26396847048518e-05
1.07317453814652e-05
-1.12107474798163e-05
-3.02821588652854e-05
-6.66936115922145e-07
-9.36426731656401e-06
-1.0353046852523e-05
-2.47221331976941e-05
-2.74123249233541e-05
-1.91721379126008e-05
-2.06321353044526e-05
-3.51726817163687e-05
-4.57823651156846e-06
2.79246540323952e-06
-2.84621689517118e-05
1.89332910568552e-06
-9.47558306474944e-06
-1.39317778194575e-05
-1.99077794458463e-05
-2.16152866525368e-06
-1.3610197198729e-05
-8.26176841372113e-06
-2.59266391716291e-05
-1.32772685165455e-05
-7.23528349412332e-06
-3.38962333026032e-05
-2.82456296990752e-05
-2.26154857954539e-05
-1.19780321794556e-05
-1.46388274475019e-06
-3.04256299740437e-05
1.52938367975097e-07
-1.00362393225119e-05
-2.20010893123952e-05
-3.18776468136474e-05
-1.88554417796073e-05
-2.31078653143218e-05
-2.12557134228611e-05
-3.56739165710562e-05
5.0767361786086e-06
-2.59438824437078e-05
-3.2327633074543e-05
-3.56016716788407e-05
-3.40435067056599e-05
-2.06615363516248e-05
-4.59641537137148e-05
-3.26052626732621e-05
-4.12034444034307e-05
-2.06740221963368e-05
-2.18657006192603e-05
-2.0973152266712e-05
-2.03684861163813e-05
-3.31676048215122e-06
-2.42910842316221e-05
-2.78565125165837e-05
-1.76053777626942e-06
-3.18958845176662e-05
-3.34391314352241e-05
-2.47149979250476e-05
-2.27412957402056e-05
-2.66961289760962e-05
-3.82426169011594e-05
6.67381224482903e-06
-3.96573120511798e-05
-2.24988843566186e-05
-3.23096279026071e-05
-2.64857073878869e-05
-1.71285603806237e-05
-3.24565833933179e-05
-2.8327071653301e-05
-2.92875776342939e-06
1.06181246168505e-06
-9.80325820163564e-06
-1.09962318923452e-05
-2.15682068979339e-06
-2.95928323506975e-05
-2.5730495509226e-06
-3.65837503166688e-05
-1.43554836262251e-05
-2.81485885605018e-05
-2.56055321686959e-05
2.15726651413425e-07
-2.20775434010236e-05
-9.95115342122611e-06
-1.24583171962048e-05
-5.99363477315323e-06
3.14055788442511e-06
-2.01897371416582e-05
-3.43933047421018e-05
-1.35566424276147e-05
-2.74605643955101e-05
-1.50569775596005e-05
-2.71782494776135e-05
-2.66376531805263e-05
-1.46634455968471e-05
-1.58331544645205e-05
-2.2673041295167e-05
-1.78475179273443e-05
-1.39662289000068e-05
-3.10779008425541e-05
-1.98145330638234e-05
-9.15817237955122e-06
-3.43129155783056e-05
-1.89589251042471e-05
-3.60925689084925e-05
-2.52145750102645e-05
-1.62031449271743e-05
-3.36097747893251e-05
-1.72399334872829e-05
-1.24681546208692e-05
-3.13165823617254e-05
-1.02816556267185e-05
-3.18689713910461e-05
-2.78234745790633e-05
-2.57969984131749e-05
-1.24507828252884e-05
-2.15801489455149e-05
-2.83933592262432e-05
-1.91138069864094e-05
-2.14126163771691e-05
-3.34902162345058e-05
-2.55536781986913e-05
-5.83367663214942e-05
-3.6529089461271e-05
-1.13394978744581e-05
-3.16650840834793e-05
3.3679495830299e-06
-3.49998224228377e-06
-1.92249142594504e-05
-9.43769356438549e-06
-2.90028522449778e-05
-2.18171588382515e-05
-4.24809778051802e-05
-3.11327114977963e-05
-1.15343887272697e-05
-1.29451840047108e-05
-1.52643385616553e-05
9.85279097590133e-07
-1.76728933535303e-05
-9.36944819861677e-06
-1.68892153432659e-05
-3.72237073867129e-05
-2.57173800817898e-05
-3.88306647314749e-05
-5.10073669043694e-05
-1.62206473133882e-05
-4.60874478536529e-05
-2.66144563736555e-05
-3.19386262220754e-05
-1.94930539794319e-05
-1.75696129352329e-05
-1.18649364536438e-05
-3.37393538760005e-05
-1.1322130005469e-05
-2.19328369430527e-05
-2.3771885036822e-05
-1.622742737191e-05
-2.62085616487662e-05
-6.72643439548118e-06
3.57500881044872e-06
-2.71344319239069e-05
-8.16556990367023e-06
-1.9411280229838e-05
-2.32926975292717e-05
-1.66509951293579e-05
-2.55406906872201e-05
-2.95075353979725e-05
-2.48184727428048e-05
-2.64554806747804e-05
-2.63149710364403e-05
-3.27755403369674e-05
-1.98659252306174e-05
-2.26179153515749e-05
-8.53054034325288e-06
-1.5462359998645e-05
-2.15336889735056e-05
-1.93124477376953e-05
-2.71835859619685e-05
-4.86069830843369e-05
-2.40336942939934e-05
-2.48615289237544e-05
-2.27721726501263e-05
-3.17284991001479e-05
-1.14796898365114e-05
-2.15381108216238e-05
-8.95044939400771e-06
-1.34154292073319e-05
-1.55764357347886e-05
-3.07218824970497e-05
2.14650641419743e-06
-3.18538341558048e-05
-1.09686100290052e-05
-1.20816302365161e-05
-2.01949967826986e-05
-3.03253972699405e-05
-2.76172342402069e-05
-3.15483604344201e-05
-3.02284204572371e-05
-3.30261553912768e-05
-2.25548273925436e-05
-2.21973446880203e-05
-3.18313339606767e-05
-1.24965211219436e-05
-1.56376205704714e-05
-1.82353909520079e-05
-4.94764387749356e-05
-2.3216431003785e-05
-1.91975418581306e-05
-7.44594778945554e-06
-7.77007868410526e-06
-1.27155751040898e-05
-9.02719390253386e-06
-3.91625988899204e-05
-1.90201895486627e-05
-1.09706875802837e-05
-2.43656717758874e-05
-4.35554895178792e-05
-2.94743019014655e-06
-2.67852076831583e-05
-3.38377372410991e-05
-4.26138718422707e-05
-4.41197987736117e-05
-3.47278118443539e-05
-2.58039191053054e-05
-1.33273926412233e-05
-1.32008977877791e-05
-1.69794773223043e-05
-8.05527123608818e-06
-2.31312125467347e-05
-2.90066611619255e-05
-3.83827930709493e-05
-1.89018154310911e-05
-2.37509470993017e-05
-9.39557637245732e-06
-1.06902519292158e-05
-2.80946200406397e-05
-4.13527022251995e-05
-1.80692355664689e-05
-3.53600408838729e-05
3.61912186036677e-06
-1.28243095440288e-05
-3.63545969835166e-05
-2.78153818063109e-05
-1.54682858912082e-05
-1.71511538406297e-05
-2.64608547869514e-05
-2.68227568479354e-05
-1.18249480804162e-05
-2.72929767729386e-05
-7.35000260987909e-05
-3.28305809140684e-05
-1.23712352721744e-06
-2.38303803046264e-05
-1.78166916392445e-05
-2.1903125009481e-05
-3.1728749346254e-05
-1.87506295273018e-05
-3.38940811871101e-05
-2.51770261122827e-05
-1.93816193837301e-06
-1.19393914422046e-05
-1.83771996730633e-05
-2.63234874211676e-05
-1.42580629442713e-05
-2.74951963273617e-05
-1.78291787405627e-05
-4.02937203144502e-05
-1.81287723476542e-05
-3.16740776593656e-05
-2.11457254700469e-05
-1.60047452243784e-05
-2.14256682063554e-05
-3.90293672302243e-05
-2.3578546614145e-05
-1.15434557861817e-05
-3.73782703740024e-05
-1.40146449393694e-05
-2.56251558491932e-05
-9.41868469037532e-06
-2.66627414170309e-05
-2.63354051317469e-05
-1.32698606326178e-05
-3.33006294345282e-05
-1.82313130422145e-05
-2.26142645221338e-05
-1.88410927094545e-05
-3.12633632769356e-05
-1.17919231470262e-05
-2.47254657122799e-05
-2.94280619855414e-05
-3.4995426770542e-05
4.77105398645927e-06
-1.76192008191366e-05
-2.44041050141077e-05
-1.36689873259136e-05
-2.63951137948471e-05
-3.12403738007169e-05
-2.67429494856745e-05
-3.17018910785098e-05
-5.26564671493782e-05
-1.39979726357254e-05
-1.42459461760261e-05
-1.20632732402391e-05
-8.92382203802061e-06
-1.97223044786804e-05
-8.80596195596891e-06
-5.41103513535637e-05
-3.55915553953664e-05
-2.33024279132752e-05
-1.85452230181714e-05
-2.50709603360081e-06
-6.41241355632394e-06
-1.91608578616862e-05
-3.28989996303134e-06
-4.26834590181477e-06
-2.44017911457749e-05
-1.15609356098361e-05
-2.23596615734002e-05
4.31909002619234e-06
8.93093535295934e-06
-3.36733191803107e-05
-3.03531470563011e-05
-4.96621340777387e-05
-4.22771309634721e-05
-2.39986064525186e-05
-2.20053798184996e-05
-2.8088216762213e-05
-2.41639526530473e-05
-3.37501061732676e-05
-8.72391899446279e-06
-2.74119644280452e-05
-3.54083040372458e-05
-9.70269881960442e-06
-3.6526404904706e-05
-1.78265794424369e-05
-3.43636637541974e-05
1.75142557297815e-05
-1.96603687732473e-05
-3.48612232806615e-05
-1.9597248208442e-05
-1.16776014591841e-05
-2.56254822649156e-05
-1.38651866093919e-05
-1.83438115039033e-05
-1.55927157538767e-05
-3.16707895532291e-05
-2.58978923785571e-05
-2.27569003397815e-05
-2.42076531001304e-05
-6.95550828822942e-06
-1.75916734894799e-05
-2.15063697786829e-05
7.41607826825656e-06
-1.84248379728376e-05
-2.19267182250244e-07
-2.55632421829393e-05
-4.0191264911269e-05
-1.69560570814407e-05
-2.77409297745557e-05
-1.14304278167488e-05
-2.32680963754804e-05
-3.93414323768298e-06
-1.91860495421314e-05
-1.90415018941138e-05
-6.55056126848143e-06
-2.87351257218696e-05
-2.71001810357785e-05
-1.26379946027246e-05
-4.03076884410059e-05
-7.78716750213465e-06
3.54848879886346e-06
-2.68805695991398e-05
-2.61373402270172e-05
-3.28567793880988e-05
-4.24306856132281e-05
-3.83679372656555e-05
-2.5832840408596e-05
-2.47405524628613e-05
-3.3565970316321e-05
-1.28214481158044e-05
-1.68679233572606e-05
-2.85751734756506e-05
-2.36422477802462e-05
-2.71649386069437e-05
-2.16863907017457e-05
-2.91725122157056e-05
-2.48584986921506e-06
-2.76091765733804e-05
-5.32672311562926e-06
-1.5219498051625e-05
-3.47964286641698e-05
-1.89227672874953e-05
8.29142279763591e-06
-1.45309562930142e-05
-4.07752469893432e-05
-2.96948602589274e-05
-3.19276038391221e-06
2.68526358389798e-07
7.52793652675471e-06
-2.89209278514497e-05
-2.38583175219348e-05
-3.67673611204433e-05
2.95796472131835e-07
-2.17265098828185e-05
-2.469188093959e-05
-9.58945561321281e-06
-7.22006777077423e-06
-3.01068158594292e-05
-2.75884492985702e-05
-2.41394050316854e-05
2.69750779439308e-06
-1.31366725602718e-05
-7.19893464374988e-06
-2.6454328158453e-05
-9.41597368018255e-06
7.82487272000408e-07
-1.66754661715547e-05
-1.60233463549924e-05
-3.36244607654674e-05
-2.77341245954605e-05
-9.47085967976863e-06
-1.83912097950953e-05
-2.98891020722486e-05
-2.57959300943729e-05
-3.43512466950827e-05
-1.57772763946414e-05
-1.56518208225021e-05
1.66038642781219e-06
-1.41187131302014e-05
-2.46649806257667e-05
-1.99572869449387e-05
-3.49121120284988e-05
-2.84738103983264e-05
-4.2053072043649e-05
-2.56261078830356e-05
-1.70448865325601e-05
-2.11765730433951e-05
-4.08905050607152e-05
-2.94855944041646e-05
1.07997883418321e-05
-9.30816014876061e-06
-3.9878559424032e-05
-2.34598405412142e-06
-1.96914212873894e-05
-1.84266821597869e-05
-1.92891150240822e-05
4.49893834756322e-06
-1.65423639790609e-05
-3.4017899687808e-05
-1.66175616961277e-05
-4.19331546752407e-05
-1.41763092659678e-05
-1.75926060983137e-05
-2.3699535102728e-05
-4.55890608764755e-06
-2.96249073914844e-05
-8.69188851087234e-06
-3.16731605598239e-05
-3.71485102743536e-05
-2.50167797100016e-05
-3.73422383390602e-05
-1.2957260092758e-05
-2.04537278744135e-05
-1.59588151781041e-05
-2.5306087325546e-05
-3.43080554293156e-05
-3.02660411132456e-05
-2.10070200435362e-05
-2.13953042124611e-05
-3.47143509360695e-05
-2.96366167014331e-05
-1.96473569526653e-05
-2.47059868873924e-05
-1.89237809499443e-05
-1.0685019105171e-05
-2.16709421149864e-05
-2.93882253957077e-05
-2.3774179375174e-05
-3.51757795093171e-05
-2.44313332590029e-05
-1.42628399418995e-05
-2.68640131421959e-05
-2.4159637781122e-05
-1.41332536622493e-05
-2.21197815571321e-05
-2.130776868155e-05
-1.06928541716e-05
-1.2186396077565e-05
-2.97026202276882e-06
-3.72457867880313e-05
6.00940950912601e-06
-5.66948137690145e-06
-3.11200044620761e-05
-1.20966386752289e-05
-1.64523639589136e-05
-2.86898940285819e-05
-1.63333595154686e-05
-2.15568646615035e-06
-1.90434147328889e-05
-3.94004555218508e-05
-1.81904652246853e-05
-1.63957075466256e-05
-2.97951404783077e-05
-2.29440771412076e-05
-3.17793588232963e-05
-2.2030117487239e-05
-1.25184922797369e-05
-1.26962962836747e-05
-3.08342672662133e-05
-2.80224380222355e-06
-1.66885499854114e-05
-1.43283929137556e-05
-1.67356860669274e-05
-1.17553376531798e-05
-1.34578148429231e-05
-3.21263176289038e-05
-1.51789293052517e-05
-3.10606955515171e-05
-2.48395296107437e-05
-2.91975009709473e-05
-2.13612588666923e-05
-1.7825753280624e-05
-3.53914513256385e-05
-2.83505046368908e-06
-3.20663818575347e-05
-3.4661782595942e-05
-1.62983871258941e-05
-9.09561155035281e-06
-3.32410398091235e-05
-2.54873265743223e-05
-3.15632310209641e-05
-3.59118056845675e-05
-2.44174412461408e-05
-1.51584313662577e-05
-1.22137015960189e-05
-2.65915250642044e-05
-2.76655193096973e-05
-2.12070856645415e-05
-3.09038501683399e-05
-6.65113156562903e-06
-1.2247915398298e-05
-1.32496892099489e-05
-2.48030794068798e-05
-3.1318598807746e-05
-4.46672624104456e-05
-2.34920152696185e-05
-3.82002635581359e-05
4.27859372555303e-06
-2.03986133680839e-05
-7.85138270274864e-06
-2.71903068526816e-05
-4.27426966181221e-05
-2.43399052490928e-05
-9.0243970907276e-06
-1.72378270424463e-05
-6.02618820126477e-06
-1.34300780369076e-05
-1.43475981794151e-05
-1.18317233244446e-05
-1.07493772601641e-05
-1.51142164791022e-05
-1.5127574350788e-05
-3.71680760516407e-05
-1.98377775148053e-05
-1.31394593578002e-05
-3.04746703976471e-05
-2.36023637486817e-05
-2.34750472186671e-05
-3.92164940343485e-06
-8.70876815886758e-06
-3.01358651822008e-05
-1.45900860891828e-05
2.63707826405301e-06
-1.11884761773446e-05
-3.76145498747558e-05
-3.89314453452778e-07
-2.5057027350807e-05
-1.71637037654519e-05
-3.18378603217715e-05
-4.133242149457e-05
-1.95991579393534e-05
-3.33152584994439e-05
-1.91442919643255e-05
-3.01501706970829e-05
-3.99373164860947e-05
-2.93192881683276e-05
-9.52640465853003e-06
-2.25304151690154e-05
3.95020269837868e-06
-1.93258107257309e-05
-7.07776432441643e-06
-1.2699992136527e-05
-3.02015363562859e-05
-1.48256526273231e-05
-2.01393948352401e-05
-1.04031265067507e-05
-3.64016750681263e-05
-2.52057751537357e-05
-2.83522505949093e-05
-1.87837358406819e-05
-5.90461483614715e-06
-3.56072884630951e-05
-4.28327774510316e-05
-1.18112721280884e-05
-2.18841958005886e-05
-2.39761530492276e-05
-2.08498568636256e-05
-8.85892889871004e-06
-3.07915517181586e-05
-2.50554072567591e-05
-5.16880078037004e-06
-7.0716825112632e-06
-1.72948671919358e-05
-3.26023267445825e-05
-2.78083847376902e-05
-4.36120983325981e-05
-2.14390144718996e-05
-1.32248738617834e-05
-2.08671741986269e-05
-2.71706337475768e-05
-5.90144835320488e-06
-2.89651441300889e-05
-2.28555636540613e-05
-2.98825353373052e-05
-2.57738326471064e-05
4.61244395034207e-07
-7.78846091378871e-06
-3.28727038447605e-05
-1.54599498136922e-05
-7.58973339027053e-06
-2.08688106263112e-05
-2.51640134601326e-05
-2.33029061243425e-05
-1.72799983085589e-05
-2.1792734763319e-05
-1.94307440234859e-06
-1.69850293696146e-05
-1.05748247371052e-07
-4.09804035739421e-05
-2.6327515832085e-05
-1.74912144350595e-05
-1.87900606253364e-05
-4.5743549213033e-06
-1.7340025671394e-05
-1.49664198849868e-05
-1.85771021878879e-05
-2.48003929173153e-05
-1.19000758377644e-05
-4.50254974870603e-05
-2.30923036975201e-05
-1.29676538302596e-05
-8.44683880689413e-06
-1.64004131229268e-06
-7.78742460185679e-06
-2.43132579818019e-05
-3.34922412438018e-05
-2.59439782656933e-05
-1.05975585184349e-05
-2.17344466875727e-06
-5.54638248365823e-06
-1.75352712112723e-05
-7.98362204506824e-06
-2.34120215192353e-05
-2.64094038350323e-05
-1.05158425355564e-05
-2.8987999355938e-05
-1.99940660236845e-05
-2.92467426104957e-05
-4.62649695316663e-05
-2.68754663969278e-05
-2.49759743756391e-05
6.21615842638701e-06
-2.62486462351904e-05
-3.73891565279728e-05
-6.60914604921902e-06
-2.85006431904605e-05
-1.9171224547708e-05
-1.14484414446975e-05
-2.56770239595663e-05
-3.14668389756431e-05
-3.80519784285025e-05
-1.19651461798979e-05
-1.8790950042807e-05
-1.74066154242115e-05
-3.93334489680904e-05
-1.52224278481724e-05
-2.64334424096313e-05
-1.48503236010472e-06
-2.55749908623282e-05
1.76876721104044e-06
-3.91776565816378e-05
-2.50744590138702e-05
-2.21709435517695e-05
-3.20083967818324e-05
-2.537798689926e-05
-3.6004550496312e-05
-8.20580891929375e-07
-3.43783979871503e-05
-1.1429116317231e-05
-1.27569632224554e-05
-1.74595135904908e-05
-6.29104800273875e-06
-2.00237780326335e-05
-9.94655594871481e-06
-2.28080190594704e-05
-2.38188030312291e-05
-1.90906333617535e-05
2.45060242072405e-06
-2.12644676912268e-05
1.20404694386205e-06
-4.77918487150777e-05
-3.7508854550587e-06
-1.09001475804113e-05
-1.1523808242298e-05
8.29842517541385e-08
-6.57989198356372e-06
-2.60827231920729e-05
-4.30518771377924e-06
-3.24110876347249e-05
-2.26639152772569e-05
-1.87186874645133e-05
-3.02411175080404e-05
-8.67792690745821e-07
-6.14879554505562e-06
-6.28698360487929e-06
-1.63981216896966e-05
-2.59765198708739e-05
-1.84983830511121e-05
-1.59960983377013e-05
-3.50536358528325e-05
-1.76777085721387e-05
-1.76075688338757e-05
-2.47155919278353e-05
-4.24553766330339e-05
-4.60984937075355e-05
-1.33014909656732e-05
-3.04917982096704e-05
-3.84164408346788e-08
-2.30535665098757e-05
-2.57832062677982e-05
-5.86888158480834e-06
-2.15771437515908e-05
-4.33783275808675e-06
-2.09762652516221e-05
-1.78643319333733e-05
-1.9924755403718e-05
-2.26888257758089e-05
-1.76091419922934e-05
-3.50377906538736e-07
-1.7745447428978e-05
-3.26879897630576e-05
-3.17593034856199e-05
-3.62033212293434e-05
-1.15768622503963e-05
-2.95361205362486e-05
-2.84227292192928e-05
-1.34017483482446e-05
-1.22058139502653e-05
-2.26671209331582e-05
-2.28589323231966e-06
-1.02416904769444e-05
-3.19063023617609e-05
2.37827991899118e-06
-2.34986750675756e-05
-2.79708296611525e-05
-4.45618306286695e-05
-3.05341040490427e-05
-2.11723993922445e-05
1.00516337576018e-06
-3.21888730146723e-05
-2.0050813532247e-05
-2.14980254047944e-05
-4.13103869576829e-05
-2.0990875026101e-05
-3.90124450524192e-06
-2.37164626575952e-05
-2.72560530518094e-05
-3.52181537137033e-05
-2.33310259384379e-05
-2.41347716764993e-05
-2.3566893294239e-05
-1.74708412749944e-05
-2.74710004626059e-05
-2.35831425345022e-05
-1.14975643466687e-05
-1.38698628616668e-05
-4.27467976006155e-05
-4.53854501032077e-05
-1.63264413060738e-05
-1.75617560190654e-05
-1.82457285269184e-05
-8.87588929388395e-06
-2.32044483107153e-05
-7.88148974530245e-06
-2.94711084492076e-05
-1.6907687075111e-05
-3.05030082854803e-05
-4.57768274495357e-05
-1.83352534304965e-05
-1.46964372919473e-05
-2.61869577648797e-05
-3.45774473504125e-05
-2.13940275228941e-05
-1.32502289766733e-05
-9.10609180184266e-06
-9.1877812298754e-06
-3.37695833846281e-05
-1.19237014010741e-05
-8.49044887609583e-06
-2.56307473066349e-05
-3.5675969943407e-05
-2.8775678770666e-05
-1.74918954933562e-05
-3.75925369670863e-07
-1.06841167896585e-05
-6.69051281672696e-06
-1.91042359412526e-05
-1.16731106747152e-05
-2.69067923972003e-05
-9.71187259659491e-06
-2.26964557361553e-05
-1.15124972330697e-05
-2.26732979451924e-05
-3.98971713466465e-05
-1.10705658338098e-05
-2.02086304536719e-05
-8.83434278189776e-07
-1.7054280193797e-05
-2.90161823134795e-06
-2.73819394824191e-05
-5.95791245177704e-06
-1.06712760835898e-05
-2.78813514507556e-05
-2.27820844109296e-05
-1.69498071423312e-05
-2.37178479362292e-05
-2.74225494292904e-06
-1.96265036708755e-05
-3.17211562944935e-05
-2.38305584889122e-05
-1.44099133957266e-05
-1.63178565478106e-06
5.55453975952088e-06
-2.97566999609627e-05
-2.60765212954916e-05
-1.96698940554025e-05
-3.08846453987105e-05
-3.59950537001362e-05
-2.49901648436071e-05
-2.30330085398329e-05
-3.10649979294884e-05
-3.40596656773603e-05
-3.69962726627191e-05
-2.21295300868607e-05
-3.66465013869154e-05
-2.48789975475892e-06
-2.84680794073027e-05
-3.26212385764696e-05
-6.64847033686531e-06
-1.69283806200938e-05
-2.01556019432195e-05
-1.27157493028791e-05
-2.79498150673059e-05
-2.71955094704956e-05
-3.76371684911795e-05
-3.90979367689796e-05
-7.3226146058343e-06
-1.33176446152909e-05
-2.81434106599898e-05
-3.11107709377951e-05
-2.47203338214703e-05
-2.46776989612119e-05
-2.28704155687373e-05
-7.83433700078614e-06
-1.53199605660139e-05
-1.40446134066945e-05
-3.32418244233108e-05
-4.00457695286154e-05
-3.03455550586811e-05
-2.0827287203382e-05
-2.21891614017819e-05
-6.66880390019452e-06
-3.6975669478813e-05
6.31745683104899e-06
-1.81612231543618e-05
1.76308268885596e-06
-2.23491736345979e-05
-1.99028175531819e-05
-4.8184814823196e-06
-3.75581722416016e-05
-1.43414657079114e-05
-2.11219480357504e-06
-2.01492014567018e-06
4.76935999330327e-06
-2.90662960759889e-06
-3.53741996605414e-05
-1.30850086771128e-05
-3.24764215950138e-05
-3.1747945063218e-05
-1.88828808251318e-05
-3.10552270225731e-05
-9.62541299769101e-06
-4.55534707957008e-05
-1.33311215531992e-05
-3.32600542816239e-05
-4.26925020195312e-05
-3.41444007499402e-05
-3.40398240430781e-05
-2.68348891041697e-05
-2.29368774782335e-05
-1.47419373115253e-05
-2.92915444082532e-05
-4.77883837147659e-05
-2.69709389593569e-05
-3.07495058255043e-05
-2.83756649373629e-05
-9.54832773410697e-06
-8.39405684163048e-06
-5.93585488701868e-06
-2.90902798081324e-05
-4.2142593211995e-05
-2.72814813007269e-05
-4.1689576255787e-05
-2.86184574515768e-05
-9.41314289943707e-06
-2.10869607943643e-05
-1.91218857463854e-05
-1.87015609401165e-05
-2.96844462051187e-05
-3.64160673231543e-05
-1.00469325122781e-06
-2.6622625916507e-05
-2.16884954597293e-05
-1.67431623348948e-05
-2.65977762320016e-05
-2.74957637524961e-05
-2.28031451383651e-05
-1.21366581793977e-05
-1.1266767927936e-05
-2.63800577219727e-05
-2.10287916374096e-05
-1.3918996849058e-05
-1.87198890939375e-05
-1.82297081997338e-05
-2.2693098581778e-05
-3.50073732436233e-05
-9.68451436668457e-06
-1.32092213461026e-05
-1.37864540220622e-05
-2.10084574846833e-06
-2.17894723554315e-05
-3.48131082334944e-05
-2.52333793230512e-05
-1.21585548262763e-05
-1.00648592664362e-05
-2.88781266425071e-05
-2.9886995804958e-05
-2.87041715453855e-05
-2.6772717219898e-05
-3.19811801903072e-05
-2.86945306602627e-05
-2.233169651037e-05
-2.65994896739752e-05
-1.38507637915902e-05
-4.19430293889762e-05
-3.16932341990691e-05
-1.28959503433146e-05
2.90411491290297e-07
-2.56498894100457e-05
-3.00514291361228e-05
-9.16007626424464e-06
6.22223682549278e-06
3.94471162529561e-06
-1.28265665110779e-05
-8.1837727950076e-07
-2.18843272111838e-05
-6.5431601755477e-06
-2.07146151193591e-05
-1.24789108458341e-05
-1.1937780468094e-05
-3.52374750012442e-05
-1.94071717116723e-05
-8.97905684690281e-06
-2.84809962340041e-05
-2.64872287677242e-05
-2.42894397255524e-05
-1.2743631954646e-05
-1.51315455814107e-05
-1.63204608850617e-05
-4.67534965650544e-05
-4.83112024004041e-05
-1.43139781819622e-05
-2.03478279018378e-05
-2.47979895094573e-05
-2.26875576886962e-05
-3.62962491674863e-05
-3.92558003830691e-05
-9.02048593756467e-06
-2.717316881228e-05
-1.46852512679203e-05
-2.76940467734869e-05
6.50686007236416e-06
-6.64126515383757e-07
-2.28798917805386e-05
-5.25952271941148e-06
-1.85886695495171e-05
-2.29560755423925e-05
-1.28105669470515e-05
-4.43995982876443e-05
-1.37547238504681e-05
-1.88847260285595e-05
-4.29464762707208e-05
-1.37241670131988e-05
-1.80955526008668e-05
-2.66910879525105e-05
-3.63225820334445e-05
-1.24240434629922e-05
-6.71325789692818e-06
3.63826583309085e-06
-8.5040747573728e-06
-2.03571881358212e-05
-2.06861064500903e-06
-2.66855304664167e-05
-2.82945876279821e-05
-3.09077024971301e-05
-1.56747114887975e-05
-3.1892450230291e-05
-3.76646544939874e-05
-2.76817845527654e-05
-1.7682046819454e-05
-1.2769795168603e-05
-1.5858302868503e-05
-1.64621797170581e-05
-1.60844717278357e-05
-3.89166063909921e-05
-2.6794814517671e-05
-5.72128095868312e-05
3.78131157067694e-06
3.75455670160852e-06
4.26234219035567e-06
-4.54593521543278e-05
-2.62059356420012e-05
-3.34031554426575e-05
-2.19951957504242e-05
-1.47959785351922e-05
-1.8123843640833e-05
-1.41124231972138e-05
-5.33532890984692e-06
-3.51021409590612e-05
-9.94176149021682e-06
-4.02600275734661e-05
-1.12546263786369e-05
3.00750134283154e-06
-1.31820622947548e-06
-4.7726281339807e-06
-2.21791320800435e-05
-3.09941774392569e-05
-2.62219128400136e-05
-2.19080568259307e-05
-3.16478618925514e-05
-1.79791908793008e-05
-6.37510775698971e-06
-3.27689863024408e-05
-9.95928664182942e-06
-3.49522229641068e-05
-1.68540607529701e-05
-3.23762730948703e-05
-2.65375541679713e-05
-4.9905406594007e-06
-9.59243940357099e-06
-2.41242974931981e-06
-1.83309687573009e-05
-1.05666345895653e-05
-3.59858001264344e-07
-2.64671477379392e-05
-3.82611552638953e-06
-2.08437209583521e-05
3.98712392831931e-06
-1.19319771182427e-05
-3.16808486430382e-05
-2.27526135959525e-05
-8.77605886916193e-06
-2.39864694505609e-05
-1.743029600306e-05
-3.27200846290283e-05
-1.22422314871724e-05
-1.47515484485974e-05
-2.78189230730506e-05
-2.03256428303387e-05
-4.47620393955955e-05
-2.36206792022818e-05
6.67050722765742e-06
-6.48932676074716e-06
2.97626431592307e-06
-1.34197254005611e-05
-3.06105293129494e-05
-3.40956156523874e-05
-2.13708269031026e-05
-3.54095429581592e-05
-2.38721417988641e-05
-1.22880139546356e-05
-1.65998710803479e-05
-2.30770233037964e-05
-8.54580423747993e-06
1.53149056548233e-05
-3.05966481133207e-05
-8.06501112892935e-06
-2.20866932035955e-05
-4.22315225420659e-05
-2.3802653525958e-05
-2.01282505044935e-05
-2.42589190841957e-05
-2.81262487155895e-05
-2.31519845141906e-05
-1.99449348029028e-05
-2.59222324908089e-05
-1.32723342873619e-05
6.82257478840071e-06
6.4039217478222e-06
-5.53336330949317e-06
-1.7070447662951e-05
-6.0417455654857e-07
-1.70694557788972e-05
-1.96706620573984e-05
-2.14468911636748e-05
-3.35341967870395e-05
-2.40718412444884e-05
-2.16244932875027e-05
-1.06626054450576e-05
-1.16528961644753e-05
5.04977719974412e-06
-3.97155227460853e-05
-2.53425695442712e-05
-3.02198021333252e-05
1.05325880313464e-05
-6.52778538080393e-06
-2.69009415198031e-05
-2.27881797521981e-05
-2.37523251102666e-05
-3.06933530086716e-06
-2.54386732689578e-05
-2.46469094034979e-05
-2.32085442337296e-05
-2.68694095930752e-05
-2.76785627841701e-05
-2.12176705034481e-06
1.15796692220735e-06
-1.16736260754527e-05
-2.3998702385904e-05
2.37404037625596e-06
-2.16266125363598e-05
-1.16033827283547e-05
-2.15286322811287e-05
-3.34557847542528e-05
4.52612815829894e-06
-3.66058224012223e-05
-2.79647600770466e-05
-1.99416601622282e-05
-2.20308428839704e-05
-1.14787041036235e-05
-1.63050868364028e-05
-1.21840750729741e-05
-1.86855592664423e-05
-4.86087696420312e-05
-4.16522528660431e-05
-3.20601326967779e-05
-2.82258975132108e-05
-5.11909663671111e-06
-3.49716394524644e-05
-3.81858954068846e-06
-4.11739495485943e-05
-2.20538273178752e-05
-5.32769046660406e-05
-1.65878203103074e-05
-2.62737700594255e-05
-2.68384391742382e-05
-1.76878169150799e-05
2.84234257238266e-06
-7.95316071345468e-06
-2.19160718318152e-05
-2.52389604579486e-05
-2.26261684206653e-05
-2.45236076336621e-05
-2.93041546504575e-05
-2.44369448249973e-05
-3.21803085212661e-05
-2.47759801989284e-05
-3.4214578282203e-05
-1.50281983084599e-05
-2.21351550605294e-05
-1.20231320505822e-05
-2.7811105526879e-05
3.57118951603271e-06
-1.24208929283494e-05
-1.5745696743596e-05
-1.33269339057467e-05
-4.13149878037806e-05
-1.52622325969425e-05
-9.21348871575318e-06
-2.76852674729428e-05
-5.0724431571413e-06
5.82436433402484e-06
-2.10507190144616e-05
-1.65930802990229e-05
-3.358459565377e-05
-3.23677270991386e-05
-3.15370295260335e-05
-2.52775417151551e-05
-1.8308369080123e-05
-2.95168957636228e-05
-3.13440155618635e-05
1.00164408089101e-07
-3.02762779528939e-05
-2.55589775950832e-05
-5.03809658150117e-06
-1.59364016681302e-05
-1.47743980683134e-05
-2.45950817667357e-06
-1.14426694948546e-05
-1.21733058394287e-05
-1.52994342887866e-05
-1.52557903912434e-05
-2.77174554149719e-06
-3.37965641163776e-05
-3.01830642512796e-05
-4.45165147940329e-06
-2.67987002852273e-05
-3.77910900302737e-06
-4.3410649715056e-05
-3.67704696384187e-05
-1.20158469299995e-05
-3.77056000019771e-05
-3.11408817586812e-05
-1.14815305447827e-05
-2.642805838721e-05
-3.03444450186862e-05
2.0066583802525e-06
-1.91610234793056e-05
-1.17983722744754e-05
3.06367675451811e-06
-2.8520889029079e-05
-1.05209553728322e-05
-1.21611439291011e-05
-1.08431164918336e-05
-7.7270665717678e-07
-1.9957993920421e-05
-3.06421883688089e-05
-3.31970321191616e-05
-1.95176845850497e-06
-2.0577412929627e-05
-1.90977683889542e-05
-2.34916910751663e-05
-2.56243883550376e-05
-1.84408991943406e-05
-1.25698463539503e-05
-3.43778412028495e-05
-3.59645058053125e-05
-2.20466436768552e-05
-2.29299286787264e-05
5.31730057774418e-06
-8.14786639156581e-06
-1.04768040395217e-05
-1.65321037954196e-05
-2.25867733868418e-05
-1.59255929370636e-05
-4.75970493072682e-05
-2.00846585937357e-05
-9.89350559166551e-06
-4.97428223996324e-05
-5.81191345313398e-06
-7.03216610307814e-06
-1.92041131469511e-05
-6.45531271284414e-06
-3.19499594072281e-05
-1.02060254547761e-05
-1.80656795003139e-05
-1.38608257324908e-05
-1.68572435883397e-05
-3.18184473059711e-05
-3.49107132912462e-05
-1.86641931723514e-05
-3.44530496685998e-05
-2.35529768863926e-05
-2.89293081442262e-05
-1.5632060842883e-05
-9.17206876183067e-06
-1.04204754560964e-05
-2.25160852643062e-05
-3.60596797544743e-06
1.23847904630096e-05
-1.35782465846697e-05
-1.98620109040552e-05
-5.33295563889058e-05
-1.31462512996203e-05
-1.38680742999919e-05
-8.19306990992087e-06
-3.9377269603645e-05
-1.08428065277236e-05
-1.18466338736397e-05
-2.04142938575022e-05
5.17883831929063e-06
-7.32300497609985e-06
-1.83799442326131e-05
-1.39995823094116e-05
-2.40959581744431e-05
-1.74191414660846e-05
-1.92432519260662e-05
-2.84906722605083e-05
-3.75313205119955e-05
-1.88625676038342e-06
-1.11407603993884e-05
-7.28711495747737e-06
-2.75279080950155e-05
-3.64419936315874e-05
-9.91499216917677e-06
-2.97240660084541e-05
-1.66114626466099e-05
5.77133073362469e-06
-1.809974154814e-05
-3.42900026268075e-05
-3.37209364103861e-05
-1.85679079316514e-05
-3.70174596676209e-05
-1.59745382207913e-05
3.68782318911971e-06
-1.22256511298463e-05
-2.09475315385107e-05
-1.82540409874201e-05
-3.44947741174781e-05
-1.25376796900764e-05
-6.02082230533571e-06
-2.97203796450691e-05
-4.05751945862272e-06
-3.69374298722853e-05
-2.16852204123504e-05
-2.79554194778689e-05
-2.60664640166451e-05
-1.04934673762002e-05
-3.39681001062899e-05
-3.23863656063614e-05
-1.43624040366364e-05
-1.31193726864126e-05
-3.42544560861155e-05
-2.03138860848442e-05
-1.23646830104247e-05
-2.30635255093361e-05
-2.46211521695382e-05
-2.21804888391009e-05
-2.71557630058079e-05
-1.9232166215622e-05
-2.95975813449681e-05
-3.42331661500783e-05
-3.67522763775393e-05
-2.08682575922356e-05
-1.27365617203437e-05
-2.61170425352218e-05
-1.01753638094375e-05
-9.64887971478681e-06
-2.29333058559503e-05
-3.44777428179935e-05
-2.56308798417023e-05
-1.75775409259647e-05
-2.84731417560159e-05
-2.68628005899464e-05
-1.08450200591862e-05
-3.04915918299755e-05
-3.11935272669753e-05
-2.13626848785016e-05
-2.9527713685189e-05
-2.25096499936185e-05
-1.1588787682001e-05
-1.35136662317846e-05
-3.2117437774e-05
-2.91933981861013e-06
-4.99392822782011e-06
-2.14704152921597e-05
-2.23555505219375e-05
-7.76684616872398e-06
4.27839578722772e-07
-2.29623395158611e-05
-1.34017086362456e-05
-2.88986322773443e-06
-3.61977216359018e-05
1.60014313430308e-05
-4.2800145218566e-05
-3.40702704176402e-05
-2.14910067677817e-05
-3.48191125247877e-05
-3.30266961247551e-05
-2.19186344555644e-05
-2.738183968309e-05
-2.98162926709465e-05
-4.04916766447414e-06
-1.86012121435802e-05
-4.3721320446405e-05
-1.16416851567512e-05
-3.69949135338078e-05
-3.61078824631419e-05
-1.84369345939416e-05
-3.46053247378255e-05
-2.45780892319291e-05
-1.35010738256266e-05
-3.45501181062361e-05
-4.17153198503426e-05
-1.75223906759338e-05
-1.8643569141732e-06
-2.3588749635645e-05
-2.11729347996398e-05
-2.65888639665016e-05
-5.9865095953525e-06
-4.83406862625805e-05
-6.76192756718685e-06
-2.24953209388829e-05
-3.51756212133801e-05
-3.57072172120214e-05
-3.42904404207195e-05
-1.82234628561024e-05
-2.44508704448454e-05
-3.02443618240986e-05
-3.06200186817911e-05
-4.57281136357863e-05
-2.29611189261634e-05
-1.13391272009649e-06
-2.41296054447687e-05
-1.46720963965521e-05
-1.63359938042408e-05
-4.40122712574566e-05
-2.1507539323595e-05
-2.0024193954169e-05
-1.42615689707324e-05
-1.21737076123548e-05
-1.43408126316969e-05
-1.23616868368416e-05
-2.85380566586272e-06
-1.48261900012243e-05
-1.8971504571001e-05
-2.75411959178057e-05
-2.17772050329092e-06
-4.18099780807407e-05
-4.61291413430012e-05
-3.85214945947238e-05
-2.91194868960636e-05
-1.71415371154921e-05
-3.0239059525959e-05
-1.43582018767762e-05
-3.08815634348461e-05
-4.42813320615004e-05
-4.93501297272264e-06
-1.58289067530748e-05
-1.40811263348862e-05
-2.63681911663749e-05
-1.85695655224054e-05
-1.90184379219741e-05
-1.4550687008401e-05
-1.06102572494135e-05
-2.14188059287655e-05
-1.512697893101e-05
-2.13310740403292e-05
-1.16232245037913e-05
1.10979986054695e-05
-3.15086989526577e-05
-1.32840303525891e-05
-1.92348123226896e-05
-2.13857013984154e-05
-1.91781182418262e-05
-1.94412943701451e-05
-3.38327267360268e-06
-2.22763866691271e-05
-1.32364019794832e-05
-2.53295716945363e-05
-2.71438170792087e-05
-1.99571026133012e-05
1.6581354269953e-06
-3.83271415480267e-05
-3.19644492083115e-05
-7.00658753682372e-06
-2.21959989299098e-05
-1.2733123340863e-05
2.15841586384976e-06
-6.08388517205356e-06
-1.65011649416874e-05
-1.10795304096566e-05
-1.74278442065482e-05
-2.2599562318146e-05
-1.92036807946358e-05
-3.19785930999404e-05
-8.75746666799578e-06
4.04966627622056e-06
-2.12796195677858e-05
-1.40491850106858e-05
-7.72648082950253e-06
-2.92144207817132e-05
-3.05759558982695e-05
-3.09771157794042e-05
-1.90601641466015e-05
-4.73296464314591e-06
-4.55550014308222e-05
-1.69364995681996e-05
-1.71489374430894e-05
-3.74960439297552e-05
-4.11739426910767e-05
-2.9728310362187e-06
-2.59895568105442e-05
-3.66559169291555e-05
-6.78327467867252e-06
-2.47023698014667e-05
-7.11419666861e-06
-3.07165749375096e-05
-4.35938867386057e-05
-2.1763312872408e-05
-3.42262549784544e-06
-6.86570556758593e-06
-1.28290615118711e-05
-2.96961249401444e-05
-2.99662702795982e-05
-3.62408518203607e-05
2.57560186775328e-06
-1.79277339177978e-05
-2.80615145758037e-05
-1.77347157517769e-05
-2.92695717413527e-05
-3.71350657310314e-05
-1.18786866798219e-05
-2.05361638910413e-05
-2.65371489621781e-05
-2.81225894752379e-05
-4.71139545753543e-05
-2.20613874173214e-05
-1.14932878947906e-05
-1.57550188694526e-05
-1.74473822010516e-05
-1.20241568898306e-05
2.50720051391592e-06
-2.81147208877431e-05
-3.24103216214454e-05
-1.38769872536874e-05
-3.94125843275533e-05
-2.18225520502502e-05
-3.49432787063471e-05
-1.62736368477913e-05
-2.40610281300413e-05
-3.22430660763747e-05
-3.64560812110833e-05
-2.75955040755187e-05
-2.63372802671028e-05
-3.57686074100523e-05
-3.44027714481724e-05
-1.19354639130429e-05
-1.77470997701176e-05
-4.33517254992974e-05
-6.72534347909971e-06
-1.16443382074237e-05
-2.38821820381433e-05
-2.51952027971991e-05
-6.22054891534913e-06
-2.00850771532995e-05
-4.96005229610369e-06
-3.54880071755472e-05
-2.145522904324e-05
-3.70552606354529e-05
-1.23467736225996e-05
6.45448648620588e-06
-2.13269896884867e-05
-1.64549580096102e-05
-1.98884833549264e-05
-1.25001658683794e-05
-1.59680142876215e-05
-3.31498539187602e-05
-3.21649767158296e-05
-2.94858329287151e-05
-2.35903512055517e-05
-2.39889756017312e-05
-1.92094848738706e-05
-4.28271004976857e-06
-3.61288203744887e-05
-2.5976290843432e-05
-1.85349124000073e-05
-1.88730604624949e-05
-2.5362688429266e-05
-2.47933942330367e-05
-1.56266914114651e-05
-4.31363051625578e-05
-2.0301281432338e-05
-1.12228730539179e-05
-5.14170167389937e-05
-1.69120525898597e-05
-2.05159561080543e-05
-2.64620349220428e-06
-2.97628006290606e-05
-2.86247320661206e-05
-2.69997978718565e-05
-1.25041641382036e-05
-1.93630852171419e-05
-3.48774979284286e-05
-3.51699048093227e-05
-2.50311409644635e-05
-2.70768472812597e-05
-1.11508957379925e-05
-7.71584088349273e-06
-1.67624625840043e-05
-2.75842759548949e-05
-1.41192652592447e-05
-2.44228359610917e-05
-1.32857084500197e-05
-2.95033732984243e-05
-1.27137779687266e-05
-1.72865972279275e-05
-1.1618296086298e-05
-1.84921078678166e-05
-1.0100418196988e-05
-3.4201277129276e-05
-3.65816785586311e-06
-2.99012912756304e-05
-1.71692599310302e-05
-1.44674090699479e-05
-2.44626112869965e-05
-2.95181642109565e-05
-1.638651976793e-05
-1.14871226610157e-05
-3.56787310551949e-05
-8.49379797259077e-07
-3.08784963657871e-05
-3.85821041555575e-06
5.38421104415673e-06
-4.7803008278776e-05
-1.57910414279013e-05
-1.45815946091918e-05
-3.13490411977348e-05
-1.76651792790628e-05
-2.92036677891346e-05
-7.79339138998412e-06
4.0915462727108e-06
5.19059633806976e-06
-1.69728120211054e-05
-6.95912292046372e-06
-3.21519211497783e-05
-4.06815346113685e-05
-9.61697118641133e-06
-1.95657025212688e-05
-3.39173377380342e-05
-2.12607315353671e-06
-1.82835086239969e-05
-2.52557874372818e-05
-1.2734797874649e-05
-1.88080070049104e-05
-2.13782148077655e-05
-2.81619303150518e-05
-4.59611539346743e-05
-1.17609723521293e-05
-1.74251807060256e-05
-3.86324655038453e-05
-2.22093260446282e-05
3.18611389530312e-06
-2.7628850975479e-05
-2.10325499747899e-05
-2.76538850563511e-05
-1.95167215426768e-05
-1.93506697060033e-05
-2.48981267989189e-05
-1.5441038811872e-05
-3.28493505863937e-05
-3.42129751018535e-05
-2.55907661733473e-05
-5.05423409805921e-06
-2.67385167870378e-05
-2.03391343231451e-05
-2.76780278731854e-05
-3.12467146642083e-05
-4.21806718295748e-05
-3.46641721442473e-05
-2.01730682219112e-05
-1.78174242770597e-05
-2.17575961661871e-05
-2.33139565899017e-05
-2.12371856853918e-05
-1.82203969095311e-05
-2.35339462261768e-05
-2.92165129369686e-05
-1.35713930528031e-05
9.07534702819654e-06
-2.26026079044443e-05
-1.64894679062978e-05
-2.29935023028919e-05
-7.90697095175607e-06
-1.76054624773333e-05
-3.61571552625764e-05
-1.87761517208151e-05
-2.21795542391624e-05
-2.45493002625045e-05
-2.09846887332692e-05
-2.47767877782087e-05
-3.23255002954417e-05
-1.40557727012413e-05
-3.68944600824594e-05
-5.62558278258787e-05
-3.72042294208385e-05
4.53825885158769e-06
-7.96705834131267e-06
-3.38058724241225e-05
-1.67257630035063e-05
-1.57959545672637e-05
-2.17743554486986e-05
-2.45973504557983e-05
-2.02678520409128e-05
-3.80764458618619e-06
-2.88356489554915e-05
-3.14599983949706e-05
-2.25288639464332e-05
-4.50341377022766e-05
-3.25811823544649e-05
-2.49164065727192e-05
-1.83773808319367e-05
-4.28412773887638e-05
-2.03125516234747e-05
-2.09951453626226e-05
-2.84033637668388e-05
-2.99878982150549e-05
-1.41322289230046e-05
-2.63416162050362e-05
-2.70318258161231e-05
-2.70905544909501e-05
-2.0023740524338e-05
-1.5306070077135e-05
-2.23912100221464e-05
-1.67465794435295e-05
-1.08584734047169e-05
-2.0426563148824e-05
-1.42717463583926e-05
-2.62029039370137e-06
-1.43441461493354e-05
-2.73697322718217e-05
-2.2982349375176e-06
-4.09291710353367e-05
-1.68035840105202e-05
-2.41394339037001e-05
-3.42841865994504e-05
-2.46927914728027e-05
-1.65628862887993e-05
2.58913425900058e-06
-2.29589437687143e-05
-2.37054944815205e-05
-2.24572667528238e-05
-7.33428015550867e-06
-5.9876348451445e-06
-3.77263006086432e-05
-2.69138839076253e-05
-3.97383585096103e-05
-1.26549472787469e-05
-3.53628506818269e-05
-6.03132490751013e-06
-2.64755475280206e-05
-3.30260267587238e-05
-1.28427243599563e-05
-4.15882179723045e-05
-1.5066850496204e-05
-1.56613620640824e-05
-2.10171709632292e-05
-3.37751306332869e-05
-1.53755106779087e-05
-1.93135364378607e-05
-1.3898021555125e-05
-9.69765674248785e-06
-1.77196814017397e-08
-2.60286428492697e-05
-2.57158400102909e-05
-3.02070153648465e-05
-1.41482466992363e-05
-3.01576192348914e-05
-2.26610370560845e-05
-3.11164930699004e-05
-1.61893351451028e-05
-4.07318991393948e-05
-1.93379544322207e-05
1.51673809900556e-06
-1.71789672615236e-05
-5.41279834832889e-06
-1.31312638176702e-05
-3.05717211181392e-05
-1.82107745994968e-05
-2.28822244155023e-05
-2.32521243104163e-05
-1.03439201950014e-05
-5.08572646127078e-06
-1.80691070027205e-05
-1.32491410841132e-05
-1.22313094200021e-05
-3.46468996819248e-05
-3.26431955255398e-05
-2.96249416706037e-05
-2.76836177650173e-06
-3.07325390613092e-05
-3.10475932974472e-05
-1.33050171316166e-05
-1.94393780683628e-05
-2.2177546075002e-05
-1.2140683418893e-05
-1.82998686135852e-05
-2.7419506234227e-05
-2.91298704162993e-05
-2.12121066275542e-05
-2.31313626525071e-05
-4.34766722987125e-05
-1.40976277886953e-05
-1.07465209877955e-05
-2.85931931568127e-05
-2.14761453842652e-05
-2.29808088956573e-05
-2.48269380677396e-05
-8.99320183490729e-06
-2.10461695458189e-05
-3.94745708777654e-05
-5.0927571153269e-06
-3.3520897768034e-06
-2.73080670019904e-05
-1.127562207826e-05
-3.38200863976222e-05
-9.69496783702696e-06
-5.21463629218877e-06
-2.85216874080121e-05
-3.54596559121132e-05
-1.99985346557039e-05
-4.33682669014927e-05
-2.22929651048331e-05
-5.68341602988905e-05
-2.02223190224789e-05
-2.8928610541276e-05
-2.00871079048003e-06
-4.01889685894925e-05
-1.80326532391521e-05
-1.22551940432476e-05
-2.34116047669575e-05
-3.60599739009975e-05
-1.6327778449277e-05
-9.30499881881491e-06
-2.14487184632912e-05
-6.07961511914531e-06
-1.08389735170413e-05
-3.4351943171691e-05
-3.07235789337091e-05
-1.96284529229791e-05
-2.18041882279577e-05
-1.18959198817308e-05
-2.18062883504086e-05
-8.87230232033619e-06
-2.3914855623418e-05
-2.35000943167907e-05
-2.43565446675174e-05
-6.26032526847473e-06
-3.33783314317019e-05
-4.41975277812833e-06
2.24035057179069e-06
-1.9798053707129e-05
-1.06540484741393e-05
-2.05693523315637e-05
-2.08743950381173e-05
-1.83266954610504e-05
-1.25157486633428e-05
-1.61969178262208e-05
-1.24769366760187e-05
-2.91894975217916e-05
-1.69516502273921e-05
-9.39975497291233e-06
-1.75000557983513e-05
-2.85998001279671e-05
-2.24344542453364e-05
-1.7433640712309e-05
-4.5134414191874e-06
-5.08460003590155e-06
-2.01065073517273e-05
-2.08324331907163e-05
-8.0566752022804e-06
-1.25979637134976e-05
-3.84202875632465e-05
-1.50366624822813e-05
-1.75602726058975e-05
-4.27112260621278e-06
5.1706396208246e-06
-1.38587108653253e-05
-1.49959321523373e-05
-2.1993438368484e-05
-1.38025978801896e-05
-1.24363865587352e-05
-2.26503059237546e-05
-2.30887855901691e-05
-3.37098881362517e-05
-7.1377680357416e-06
-2.14724563355027e-05
-2.01307787099953e-05
-3.22197679248064e-05
-1.77138629685943e-05
-1.1134567023678e-05
-3.38930961303848e-05
-4.98291582569023e-05
-5.76178037407936e-06
-6.17223058938624e-06
-1.29448170598422e-05
-3.26925313657865e-05
-2.63624083531902e-05
3.6871057532862e-06
-1.81336724651599e-06
-9.10608590744453e-06
-2.61282288519925e-05
-3.09524158651417e-05
-1.66551130139173e-05
-9.95884764392478e-06
-1.65897419978833e-05
-1.94028148425546e-05
-1.52792325991629e-05
-2.27565708557332e-05
-3.50754897479137e-05
-2.15887450872338e-05
-1.56869827229487e-05
-3.58752906716736e-05
-2.38381975061637e-05
-9.51609434690231e-06
-1.97936408441367e-05
-1.15613621601686e-05
-3.12882605016336e-05
-1.93348530820334e-05
-3.02007411723481e-06
-4.21997912358257e-05
-1.88728850119665e-05
-2.76547973001606e-06
-2.26214130207495e-05
4.04004901057687e-07
-2.6497386370461e-05
5.18139031367434e-06
-6.25775413131719e-07
-1.580390658507e-05
-1.34655287727402e-05
1.05007946466422e-07
-2.54100455466306e-05
-3.29945676684096e-05
-5.33736014375998e-06
-1.42691522850456e-05
-1.71765347733551e-05
-1.89972636027504e-05
-2.23379545111923e-05
-4.52463581661988e-06
-2.49245420537135e-05
-1.52664400261439e-05
-2.54635961217577e-05
-1.64031551397436e-05
-2.3429223131223e-05
-2.25879900126611e-05
-3.85089276577267e-05
-2.38014751400019e-05
-1.91051536949983e-05
-5.12464758445647e-06
5.12203347368225e-06
-4.31108847644053e-06
-1.8119268815921e-05
-8.83346623295853e-06
-1.96424011945735e-05
-1.1315604273565e-05
-2.18239570292698e-05
6.92292405604015e-09
-2.03646152144632e-05
-1.85780082842219e-05
-1.92222340524482e-05
-1.86317606495326e-05
-3.16833529137739e-05
-2.68410095494344e-05
-5.86535772431362e-06
2.00147296212103e-06
-1.7529761908702e-05
-1.89247283607179e-05
-2.6868210678646e-05
-3.48351736490087e-05
-1.8113170943106e-05
-3.5886336424477e-05
-3.56026860848204e-05
-1.65282897079576e-05
-2.21366622028446e-05
-2.21746102976291e-05
-1.63150325760301e-05
-3.32490643687858e-05
-4.65291163134614e-06
-1.41597827077688e-05
-3.54462473826365e-05
-1.00521134334886e-05
-1.63979039829237e-05
-3.00779536101087e-05
-9.0683512707927e-06
-2.86654009481713e-05
-3.01432744852436e-05
-2.80105578283655e-05
6.01547624346738e-07
-1.85608265927965e-05
-2.36919446790399e-05
-2.11171012214087e-05
-1.84925616174427e-05
1.05566106780451e-05
-5.42744440851703e-05
-4.33656240501564e-05
-2.20225033734494e-05
-4.14595565294415e-05
-3.54232818902177e-05
-3.28228063212459e-05
-1.28258954893827e-05
-2.50349901614949e-05
-2.18429372193964e-05
-1.82441246785379e-05
-5.3002290775048e-05
-2.43040058937641e-05
-3.52173982761742e-05
4.15018256808494e-06
-3.02104344557739e-06
-2.68143736960371e-05
-2.39937996452431e-05
-1.70963107363206e-05
-3.46421298364924e-05
-7.35265179499671e-06
-1.64725383522713e-05
-2.95821047082805e-05
-4.66164349678872e-05
-1.17886391719183e-05
-2.01147242985272e-05
-1.26392294249809e-05
2.64040805859619e-06
-2.85178074171504e-05
-1.82887378477807e-05
-1.46290019058241e-05
-1.29618171282419e-05
-1.86099961945151e-05
-1.67682255587048e-05
-7.5475133352242e-06
-4.3256563644385e-06
-2.64383282818512e-05
-2.51439932079486e-05
-2.46768031591517e-05
-2.81948398632265e-05
1.08349836064344e-05
-2.84965808227875e-05
-2.30725110908942e-05
-3.66623767383729e-05
-2.71863165457228e-05
-1.13463328439886e-05
-2.29571503697553e-05
-3.27160527328798e-05
-2.46227792626474e-05
-3.12976652035265e-05
-9.2918086966272e-06
-3.69017668684427e-05
-2.36699705947312e-05
-1.02227941359054e-05
-6.20460973536341e-06
-2.89290384842219e-05
-2.78392907196002e-05
-2.15651984221443e-05
-3.39945630352044e-05
-2.88923666146618e-05
-2.79769086290301e-05
-4.16024636251824e-05
-3.63013346203079e-05
-4.75918465860297e-06
-1.84561816143947e-05
-6.1767400611048e-06
-4.65758054637369e-05
-4.00782748589812e-05
-2.1400458923161e-05
-8.74188337349522e-06
-1.03451197385361e-05
-1.91306668019689e-05
-1.11551433325222e-05
5.7489632568214e-07
-2.86362701479212e-05
-3.64032847607548e-05
-1.65958711123144e-05
-1.96676580288433e-05
9.97817535768435e-06
-3.46157893583018e-05
-2.52963124310503e-05
-2.61144078216563e-05
-1.725206123977e-05
-1.54693653860428e-05
-2.70377922481111e-05
-4.06015859395964e-05
-1.36948104432938e-05
-2.04049510104609e-05
1.01262808977369e-05
-7.7796116338941e-06
-7.63648324319384e-06
-5.78505213441794e-06
-1.42017801846691e-05
-1.61660228831136e-06
-4.8096535875212e-07
5.7400290529239e-06
-1.35970883420015e-05
-1.03472758700547e-05
6.10496029211241e-06
-1.12392757572103e-05
-1.5644286087389e-05
-1.87442792853718e-05
-2.05641805551431e-05
-1.04467956180525e-06
-9.10218099415738e-06
-2.97269514679854e-05
-3.06684255973034e-05
-6.58025442138345e-07
-1.93172785886375e-05
-2.16802805559988e-05
3.48115091175504e-06
-3.16530042754142e-05
-1.8026438911532e-05
-1.40581378904565e-06
-1.44038659541106e-05
-1.4695460489892e-05
-2.88669004300941e-05
-3.62594800923655e-05
-1.0871256196983e-05
-1.78372951754799e-05
-1.66307156932978e-05
-1.88324598173234e-05
-3.67272312873745e-05
-2.8722394280097e-05
-1.64678980476264e-05
-1.15664083553086e-05
-3.48132125755693e-05
-2.22397910556243e-05
-1.72331172473894e-05
-1.63304659167991e-05
-2.03984869119884e-05
-2.6421308483279e-05
-1.34308978142123e-05
-3.00324333698223e-05
-1.33219254162734e-05
-2.64244844486619e-05
-9.98333845133142e-06
-5.68765579588885e-08
-8.91324993829394e-06
-3.59034215157424e-05
-2.01148140762579e-05
-1.13002816306553e-05
-1.45034803484864e-05
-4.37089286022823e-05
-1.06322190403555e-05
-2.48866851180455e-05
-2.26749881099893e-05
-2.19617497016269e-05
-4.18589010038219e-05
-2.55950933075882e-05
-8.12637880878658e-06
-2.01692903044721e-05
-2.58212557230956e-05
-8.22641124207231e-07
-3.59445943559671e-05
-1.40361826575195e-05
-2.75239365178978e-05
-3.05952146898881e-05
-1.0721311632457e-05
-2.0550214909009e-05
-1.45819643569525e-05
-3.40662170652106e-05
-1.41999920668238e-05
-8.53050810426315e-06
-2.36537786412944e-05
-1.66002679168286e-05
-2.85492384881297e-05
-2.15389663274619e-05
-1.61346438169594e-05
-2.55195697766613e-06
-2.35548527326438e-05
-9.13873898907776e-06
-1.06827342131473e-06
-1.04253316890037e-05
-4.23455525130734e-05
-9.23839167013903e-06
-2.45211507163971e-05
-1.37337593119441e-05
-3.78610824506092e-05
-5.60041912259969e-06
-3.48442970666849e-05
-1.14243760937372e-05
-2.06582246366654e-05
-3.34369640926559e-05
-3.63183781273424e-05
-1.6515943914152e-05
-2.44775057209447e-05
-1.10248237932094e-05
-2.85263232218835e-05
-8.7195970220765e-06
-1.39541535017811e-06
-1.32237524046343e-05
4.3525161283798e-06
-2.09058487099438e-05
-1.87984067501667e-05
-3.26403064088208e-05
-2.66594536547797e-05
-3.75534145853818e-05
-5.87546773642406e-06
2.07391448513384e-07
9.17243381062659e-06
-2.27027993510813e-06
-2.4959383964746e-05
-2.86927813769203e-06
-3.68062447979998e-05
-1.64357750082493e-05
-2.44432704470557e-05
-1.42976061537305e-05
-1.39950852486667e-05
-7.49505102719991e-06
-2.00516414997083e-05
-1.8526588114806e-05
-2.67101390074632e-05
1.23542935743319e-05
-3.92551736764736e-05
-3.61797297116404e-05
-3.29084989783621e-05
-1.66125001407747e-05
-1.75897472936203e-05
-1.56139050348364e-05
-1.83116614451549e-05
-1.78932073328535e-05
-3.18687858570142e-05
-5.12839904582931e-05
-2.93440488663865e-05
-7.5927469482299e-06
-1.48090246535501e-05
-4.80308193459068e-05
-3.88206792454976e-05
-2.83062646666389e-06
-1.97214904328726e-05
-2.70887239052547e-05
-6.57168613981343e-07
-3.62350391329115e-05
-2.76611515953211e-05
-1.91687835322128e-05
-2.02673452850905e-05
-3.48481910174776e-05
-4.06787140115531e-05
-2.37141788905389e-05
-1.03171987802758e-05
-2.67431608383433e-05
9.73398551945039e-06
-1.0903348607044e-05
-1.40202118630858e-05
-1.73340838535692e-06
-9.99525151093571e-06
-1.89170484854111e-05
-1.10571349887744e-05
-1.68306061378457e-06
-3.94496284063565e-05
-1.86233970856246e-05
-1.78045970383703e-05
-8.17575819264754e-06
-1.84053526885225e-05
-2.90276547978213e-05
-3.76697961724477e-05
-3.44895065230493e-05
-2.33575041800142e-05
-2.70622236470736e-06
-1.54782701406275e-05
-3.03134695430372e-05
-3.07076950452572e-05
-4.74645715438405e-06
-3.62050011458987e-05
-1.6404467638011e-05
2.5144144232956e-06
-1.90867599678123e-05
-1.28476914723011e-05
-1.92052083995838e-05
-4.37243484917539e-05
-5.09481929951291e-06
-8.85781028370584e-06
3.87814213854588e-06
-8.9717870375312e-06
-4.70106319744775e-05
1.11266342607679e-06
-2.18883598687296e-05
-5.93732669607769e-06
-3.18772589652787e-06
1.67439020809353e-06
-3.61060625147169e-05
-3.66759853891577e-05
-4.18782078270067e-05
-1.02071962994004e-05
-1.23735483943836e-05
-1.13071337215041e-05
-1.91091855178573e-05
-2.02984738499805e-05
-2.0420022424331e-05
1.59312478689778e-05
-8.9160245728986e-06
-8.73115313485233e-06
-3.06143207723846e-05
-1.2086910765697e-05
3.92377727591941e-07
-3.52652007693652e-05
-3.42376509506213e-05
-1.61739312707859e-05
-2.28957565527737e-05
-2.96749806381369e-05
-1.55393919981924e-05
-2.17693320024692e-05
-3.19803143505852e-05
-2.62990711098714e-05
-3.14164372915251e-05
-2.54239926687683e-05
-2.34587637544007e-05
-3.7121445422668e-05
-2.74249697345661e-05
-2.95721195971115e-05
-1.77554244854538e-05
-1.94275091763997e-05
-3.32830762472978e-06
-2.84348360534347e-05
-2.94313051067537e-05
-4.26544363794733e-05
-4.50305947245997e-06
-1.94919007361797e-05
-4.21943922898922e-05
1.0666756672988e-06
-2.15507244303739e-05
-2.90067292381605e-05
-3.45393373187345e-05
-2.14534178682639e-05
-1.45551836497567e-05
-5.41730398738375e-06
-1.57533457971695e-05
3.89293811020463e-06
-1.904742915977e-05
-5.20444112339316e-05
-2.39053120681846e-05
-4.21566577950022e-05
-3.05016845602269e-05
-2.1420711448419e-05
-1.86050752128832e-05
-2.15411179891483e-05
-3.17057269858946e-05
-2.23554805509259e-05
-2.48345611548219e-05
-2.18822005126979e-05
-1.67214804156469e-05
6.1967440687929e-07
-3.31474409081739e-05
-1.8754931185705e-05
-4.44387841295945e-05
-2.37060737812024e-05
-2.3268629293957e-05
-3.02307618229473e-05
-4.6495518406734e-05
-4.70349872739846e-05
-1.77465802625583e-05
4.85909236792072e-06
-2.97717136812376e-05
-2.27046362769809e-05
-1.93146249293993e-05
-4.28873910513265e-05
-3.89201158571037e-05
-2.07890082029777e-05
-2.25079678410458e-05
-2.71658738628366e-05
-1.78052314753934e-05
-1.29653485046408e-05
-6.32179603133349e-06
-2.89996322614862e-05
-2.51995705570518e-05
-2.71066881685443e-05
-1.09256151136112e-05
-2.06146698171921e-05
-2.41306577589481e-05
-4.64339466080889e-05
-5.60651024721179e-05
-2.12672630291698e-05
-1.33122495763055e-05
-3.28536380866483e-05
-2.01751785027812e-05
-1.5688500639199e-05
-2.64138108546531e-05
-1.70868165781456e-05
-4.65494106893274e-06
-3.67588133548783e-05
-1.16752527759969e-05
-1.9622080664836e-05
-3.35477410514649e-05
-4.59064570828125e-05
-1.9302684569157e-05
-1.60161317722248e-05
-1.5397433114834e-05
-6.55192902494715e-06
-1.24188469150934e-05
-1.70462664187066e-05
-1.83177890801097e-05
-2.95466345150873e-05
-7.45972909939466e-06
-5.92202505221921e-06
-2.0422786345368e-05
-3.61634328490696e-05
-1.41364618736679e-05
-1.37820727609484e-06
-1.55151458914458e-05
-1.81663592006382e-05
-2.06365949526848e-05
-3.90585822717921e-06
-2.97693329006948e-05
-3.49552161018094e-05
-1.990325497474e-05
-2.56053847056833e-05
-2.74928661272049e-05
-1.82057160331044e-05
-1.04597236561669e-05
-1.41682492437294e-05
-3.91554427514016e-06
-1.92666896398282e-05
-3.45781702394953e-05
-1.84996273219125e-05
-3.81862717820301e-05
-3.21656657001307e-05
-1.93515095831675e-05
-9.98426890757796e-07
-1.33849793567197e-06
-3.23396526965608e-05
-3.82025475080592e-05
-9.61232614020497e-07
-3.3246134503437e-05
-1.01272974435121e-05
-8.75907335427109e-06
-3.48307127707513e-05
9.48020966702391e-06
-2.64744966451767e-05
-2.27982064368206e-05
-1.22343490235715e-05
1.15781240268833e-05
-4.89326136937114e-06
-8.81487454973062e-06
-1.8533843597486e-05
-5.05854867877983e-06
-3.62528283174201e-05
1.1958785550527e-05
-4.48750012913983e-05
-2.80296329487712e-05
-3.44049036649215e-05
-4.97192313030776e-06
-3.27654307979422e-07
-3.69276171523686e-05
-7.04171237458632e-06
-1.11205573307343e-05
-1.58093994614197e-05
-2.29712110602151e-05
-4.31199196153453e-06
-2.73656619271743e-05
-1.54958722828457e-05
-1.24554032229814e-05
-3.43849259342488e-05
-2.38004077420116e-05
-3.1464684508764e-06
-6.02123877504375e-06
-1.45622592833041e-05
-3.21753952683145e-05
-1.39653903271733e-05
-5.88194025992271e-06
-2.89579001005487e-05
-3.10335638596782e-05
-2.05915442675499e-05
-3.65872408958704e-05
-2.78041258544952e-05
-3.09012941680465e-05
-3.7897501130076e-05
-2.16214120276679e-05
-4.37982919472969e-05
-1.72198286600511e-05
-1.8949496438302e-05
-2.98029164184506e-05
-3.07925453086396e-05
-2.96953759533042e-05
-2.28444746253694e-05
-1.54685512637355e-05
-3.07770354331178e-05
-2.56146158016015e-06
-2.63223029169554e-05
-2.63869928046796e-05
-3.95613063885408e-05
-2.61214350033478e-05
-3.96645500074106e-05
-3.32795886855135e-05
-2.78159432298914e-05
-2.13298011656659e-05
-2.95759713605409e-05
1.18082475532043e-06
-1.42560691603688e-05
-2.59469810739118e-05
-3.01050615606153e-05
-3.23831002183408e-05
-1.23479290266848e-05
-3.65255281787966e-05
2.69908234504531e-06
-4.40615753830066e-06
-1.05700408997265e-05
-4.10442805355142e-05
-8.78584547152604e-06
-2.44509861329274e-05
-2.44286583847132e-05
-1.53944199348568e-05
-2.91472827662831e-05
-1.59154317413183e-05
-1.33304619891349e-05
-1.68075645503306e-05
-1.36551373424986e-05
-3.80981762120901e-05
-1.86358197790792e-05
-1.72340826361653e-05
-2.61876660383029e-06
-2.43210085195098e-05
-3.1236333727747e-05
-1.93723848092961e-05
-8.98003495980886e-07
-1.51633475201197e-05
-5.75591858242958e-06
-2.13276670732942e-05
-2.21497146321908e-05
8.74398352339811e-07
-1.95603204702943e-05
-1.98300727843309e-05
-1.76181496857884e-05
-2.84468251618863e-05
-1.90454635622894e-05
-2.06502829896855e-05
-1.88244930495493e-05
-2.00957823989828e-05
-2.90172211720764e-05
-1.76915883703347e-05
-3.9529910359726e-05
-2.53456560744944e-05
-7.73206909439796e-06
-1.22372366378458e-05
-2.2515427916093e-05
-1.66583965417798e-05
-3.32366581639181e-05
-2.87013377577979e-05
-4.60700714405833e-05
-3.67408549513826e-05
-8.9840482229515e-06
-2.30208103692135e-05
3.03428433176029e-06
-2.25928896169257e-05
-3.2086036011349e-05
-8.20950051587221e-06
-1.63737857608457e-05
-1.86415260566601e-05
-3.50880619945543e-05
-3.54027073504639e-05
-7.32130163545584e-06
-1.23321646758514e-05
-2.1279515881417e-05
-2.01262705596271e-05
-2.69176742758912e-05
-2.43149978756454e-05
5.09515090689088e-06
-2.79540355460289e-05
-4.71093554463524e-06
-4.17938793065419e-05
-3.58021449926019e-05
-4.39690891281048e-05
-2.74414891347241e-05
-4.1965739974296e-05
-2.47707991822697e-05
-1.64098259767125e-05
-3.29119105417284e-05
-2.48185283046576e-05
-1.81279768640435e-05
-1.69626560073157e-05
-1.01034114324723e-05
-2.85522819284162e-05
-4.25643347805641e-05
-3.95072433574974e-05
-4.27893524694622e-05
-5.24816218976557e-06
-1.69618818165972e-05
-8.12203873595252e-06
-1.80010963954936e-05
7.34420425332481e-06
-2.75087450866506e-05
-1.01184769468161e-05
-3.28291251989554e-05
-4.0893211775091e-05
3.94163490140677e-06
-1.21148678006488e-05
-1.65469997420341e-07
-3.10656859729335e-05
-2.48664615207723e-05
-1.59058508607378e-05
-1.04277793593979e-05
-1.44638300957789e-05
-5.5579454597528e-06
-3.02168795449329e-05
-1.91934629308036e-05
-2.12515125895157e-05
-1.47451661116416e-05
-2.77909317539216e-05
-4.13043703682142e-05
-2.28341217249556e-05
-1.65823929714865e-05
-2.89480366614836e-05
-4.31601884668262e-05
-8.88738125323337e-06
-3.21001916642431e-05
-1.26912993500263e-05
-2.43731683595167e-05
-2.27123177918022e-05
-1.33216066165908e-05
-2.36453913407368e-05
-1.15320173354426e-05
-2.89658643508901e-05
3.44572286980529e-06
-2.49170018857866e-05
-6.56990567863285e-06
-3.95331467321673e-05
-2.02914513705605e-05
-4.45837471161197e-05
-1.53316099748121e-05
-1.36830660369791e-05
-1.12232175808578e-05
-3.18525851369165e-05
-3.4122811078008e-05
-2.78970856355886e-05
-2.34201863652094e-05
-3.85679213992773e-05
-3.68505911170344e-05
-1.83882360895093e-05
-2.69838875397378e-05
-2.17920618825735e-05
-1.80840694830052e-05
-4.10071501407374e-05
-3.53561852033701e-05
5.47013467105588e-07
-3.74006285215822e-05
-2.99530665029275e-05
-6.85997109241319e-06
-2.3348170989794e-05
-2.70692482717158e-05
1.53209160950273e-06
-1.92564161224723e-05
3.41304510888392e-06
-9.35827045804022e-06
-1.2242485722389e-05
-1.68429099833381e-05
-1.2554557031554e-05
-3.0652182603389e-05
-1.05284450152617e-05
-3.44970268871129e-05
-1.08762012974572e-05
-5.55419220757803e-07
-5.46847822398211e-06
-1.69099123016062e-05
-1.93204391224108e-05
-1.05150340371351e-05
-2.22451697455246e-05
-4.45532419204804e-05
-2.139511972469e-05
-3.64323238820056e-05
-2.22482760837945e-05
-2.28737081291963e-05
-3.52716277373659e-05
-1.39198206662471e-05
-1.09329508730625e-05
-7.37089863976119e-06
-1.31549184616848e-05
-2.5841319969313e-05
-5.15121129518536e-06
-2.3409189951896e-05
-3.75137122840173e-05
-7.75402512884279e-06
-1.68975220135327e-05
-1.73235449504389e-05
3.59814012992094e-06
-3.67633175762879e-05
-2.65622454714747e-05
-1.50848924265452e-05
-2.3950340867347e-05
-2.04239199928956e-05
-3.88878520138225e-05
-6.83743143668963e-06
-1.90339691560622e-05
-2.37682434420047e-05
-7.24270966229528e-06
-2.50996900136268e-05
-1.55800134940778e-05
-1.73310639527217e-05
-2.12122201786689e-05
-2.55965857276174e-05
-6.68973400436854e-06
-2.23861895944417e-05
-6.51136622472762e-06
-2.10404466583851e-05
-1.92407398926437e-05
-2.35594556420689e-05
2.20793198046788e-05
-2.86604961489655e-06
-1.48060840181974e-05
-1.79131567583649e-05
-2.38881642300932e-05
-1.02894594112055e-05
-8.1624774341696e-06
-4.22065496693778e-05
-2.8496802646447e-05
-9.69785028182096e-06
-3.0123034405017e-05
-1.60887240114184e-05
-2.67216947804566e-05
-3.25376268034257e-05
4.24754875052022e-06
-3.92827911458948e-05
-9.3686715751532e-06
-3.78870649041671e-05
-1.80962252281629e-05
1.17336017767182e-05
-1.91976467360857e-05
-1.72447403579389e-05
-6.26460367159062e-05
-1.46107281196108e-05
-2.11123821223226e-05
-5.43341622481821e-06
-2.56191184031667e-05
4.11199781672774e-06
-2.71307597217189e-05
-4.04575388148131e-05
-2.02510751175013e-05
-2.74279007320124e-05
-2.33078010609301e-05
-2.66876192556066e-05
-3.33999575566979e-05
-2.34542133085822e-05
-1.11705432118688e-05
-7.60684011191666e-06
-2.73224040064114e-05
-3.56810340083961e-05
-8.06195354718377e-06
-1.47544562800696e-06
-2.69519122860113e-05
-1.50196428326213e-05
-2.31677404493422e-05
-2.50222518314339e-05
-1.81794080326301e-05
-3.43793856073941e-05
-1.78358723596526e-05
-1.29726400208603e-05
-1.40387767272893e-05
-2.05050239653786e-05
-1.64170455810001e-05
-2.04412164063733e-05
-4.02599119460644e-05
-4.60673109884359e-05
-3.75875043554024e-05
-3.47408949803126e-05
-5.26555807001066e-05
-1.62784080321153e-05
-5.08245489853519e-05
-1.70200266024416e-05
-3.36028317374234e-05
-3.75203966228163e-05
1.89286295276276e-06
-1.78397654433606e-05
-2.32797921976499e-05
-4.32904214141136e-05
-2.92796189586815e-05
-1.66794223531624e-05
-2.08044140909136e-05
-1.69808625924767e-05
-4.81168416452346e-05
-2.10538273145802e-05
-2.06489485793446e-05
-2.62200819834726e-05
2.09601663629441e-07
-2.64373980201599e-05
-2.31706130343648e-05
-1.28296440581241e-06
-1.8116654606046e-05
-2.37027934456295e-05
-3.06609564391443e-05
-3.08217664148522e-05
-9.30954672397446e-06
-1.2370348462828e-05
-2.80290915905254e-05
-2.98352935489341e-05
-2.81358025157987e-06
-3.12488576258039e-05
-3.72927872719432e-05
-2.14962566428335e-05
-1.26191777177167e-05
-4.13285435052249e-05
-3.12714970466826e-05
-3.90279975212718e-05
-6.0061712107213e-06
-2.42447556220249e-07
-1.12108681865498e-05
-1.94408739159809e-05
-2.47409711160182e-05
1.62208256110972e-05
-5.11309178414862e-06
-3.4862809283751e-05
-5.47275791347816e-06
-2.94629847167727e-05
-9.67772214989262e-06
-1.42880362483271e-05
-1.40837703601664e-05
-1.19957074924363e-05
-3.00599381601592e-05
-2.54737245374756e-05
-1.80479455008422e-05
-2.76109555123572e-05
-2.06182723427389e-05
-2.82944227040872e-05
-1.91447681417214e-05
-2.28957407040616e-05
-1.11916254825602e-05
-2.85307038925117e-05
-1.56499648841772e-05
-4.56509532412037e-05
-1.62589490389834e-05
-3.80594602586142e-05
-6.60954718049802e-06
-1.63594551013336e-05
-2.91186843805596e-05
-1.92974607205576e-05
-2.11647598351227e-05
-9.46167164831674e-06
-1.76177721068808e-05
-2.64863409204637e-05
-1.32961590991574e-05
-1.04399175932348e-05
-6.25574489958367e-06
-3.06212561794166e-05
-6.65847869414594e-06
-2.82132466635398e-05
-3.95867097531431e-05
-1.74569022062044e-05
-1.95183616102474e-05
-2.47752566905784e-05
-1.6161266684084e-05
-2.47664719506506e-05
-2.17549547481785e-05
-2.72326113210231e-05
-1.75331311926997e-05
-1.60454750726642e-05
-3.39067535784533e-05
-2.29933769872382e-05
-5.20839746544458e-05
-2.54109783210084e-05
-9.08132058850271e-06
-8.16349693335389e-06
-3.12267298072687e-05
-1.60061221206874e-05
-3.06449210002865e-05
-2.39611745956249e-05
-2.26449161668322e-05
-1.71412598165871e-05
-1.14124393741341e-05
-3.99594601373117e-05
-8.53847802971428e-06
-1.63622492721444e-05
-6.07326842470894e-06
-3.10373722199275e-05
-1.42871667421564e-05
-3.73223382724159e-05
-3.94422027555701e-05
-2.25394799572192e-05
-3.1943706187792e-05
-4.63680737608278e-05
-2.07572416059206e-05
-5.04131045644106e-05
1.48640811516831e-06
1.1185991316919e-05
-2.43509583571373e-05
-2.66840208079084e-05
-1.44142788426002e-05
-3.31613363480466e-05
4.42048419745693e-06
-2.51880257106676e-05
-3.34499723352938e-05
-1.35801894804461e-05
-4.80737997770896e-05
-1.6067878758815e-05
-3.04632370322055e-05
-5.54929996747808e-05
-1.57208357758618e-05
-1.88492208370889e-05
-1.85844372136927e-05
-1.4568400078045e-05
-2.62966801605315e-06
-1.58393828595394e-05
-1.3621865622232e-05
-3.08557351215664e-05
-8.43443482428171e-06
-4.21999935833042e-05
-2.17062274868499e-05
1.77103470833068e-06
-1.72178147471507e-05
-1.27410216594715e-05
-1.90338285774741e-05
-3.82083643799614e-07
-1.90257389700716e-05
-1.82810955129959e-05
-2.76178464462611e-06
-2.61819156119402e-05
-2.05171018391081e-05
-1.88916951373086e-05
-2.84564136954017e-05
1.09592341387617e-05
-1.74477842100608e-05
-8.12958164167606e-06
-9.16629253896952e-06
-1.77230242767309e-05
-1.47484627907568e-05
-2.22648197912194e-05
-1.84839259603412e-05
-1.24671730280808e-05
-1.07404963957404e-05
-2.93633224900576e-05
-1.43790623802014e-05
-2.17596642137354e-05
-2.59288379473659e-05
-9.62846357618854e-06
-4.41043770121719e-06
-2.47879115866642e-05
-3.10709558267167e-05
-4.39130536837023e-05
-3.56110355323474e-05
-2.60196131175314e-05
-1.88663646692934e-05
-3.28812958190382e-06
-2.89894303345106e-05
-6.88209670373266e-06
-2.60285722766939e-05
-4.68556320360711e-06
-1.73929126243543e-05
-2.216878058341e-05
-2.9407191547105e-05
-1.07203332547838e-06
-2.50864357985827e-08
-1.81879086745019e-05
-3.94271510455613e-05
-3.22478362218721e-05
-1.74970958711074e-05
-3.48172758910168e-05
-2.98629056638925e-05
-4.50351220978085e-05
-3.45053108404003e-05
-2.88807755075501e-05
-2.38334367761638e-05
-3.00997390203194e-05
-2.45379566967796e-05
-2.12422131796234e-05
-3.06754401186959e-05
-2.65125633837877e-05
6.13093953752493e-06
-3.64642259353791e-05
-2.34414755944498e-05
-1.73575576073896e-05
-2.57356157038675e-05
-1.72763208475021e-05
1.61088146025933e-06
-2.28332242422523e-05
-1.83056181490444e-05
-6.1733237917639e-06
-4.43498115939273e-05
-2.73872348378831e-05
-9.30407529215747e-06
-1.19930521509712e-05
-4.14936741460032e-05
-2.3781506395496e-05
-2.08938731691052e-05
-3.30205541514015e-05
-1.75588626291976e-05
-3.70350443394651e-05
-1.47822385382709e-05
-1.54871615459e-05
-1.56451073355729e-05
-4.37724798742465e-06
-2.01852853202734e-05
-2.24232587748425e-05
-3.33546699580775e-05
-2.04393626204274e-05
-1.96027173833854e-05
-2.64847952490969e-05
-2.78115322087395e-05
-2.97685081257205e-05
-3.73319454276963e-05
-5.3269571563725e-06
-9.39646209546874e-07
-2.91832323847701e-05
-2.53397233023463e-05
-3.51164971970276e-05
-2.56062260919362e-05
-3.42125925238497e-06
-1.35983726514656e-05
-3.35303629718289e-05
-3.04639968790898e-05
-1.46859762778352e-05
-2.2939172851693e-05
-1.91676310905027e-05
-8.86430402357094e-06
-1.38805935066628e-05
-1.66778913626473e-05
-2.12305259595515e-05
-9.74542699776358e-06
-1.6807918883774e-05
-2.9039183785945e-05
-3.41988187313843e-05
-5.66654355921523e-06
-2.58585956175903e-06
-1.01878477910338e-05
1.28307559794979e-05
-1.90428052311961e-05
-1.72030653050969e-05
-1.92275911535933e-05
-2.54520536431181e-05
-1.99664879845745e-05
6.94205994484195e-06
-1.96126051727924e-05
-1.902401898941e-05
-2.71664067504893e-05
-2.6292074228524e-05
-2.57888380687954e-05
-5.67404285425669e-06
-2.02858394180606e-05
-2.02295932604492e-05
-5.22215427648987e-05
-3.15854512196357e-05
-1.78300538937897e-05
3.91721166059606e-06
-3.40541920108126e-06
-3.57975796624858e-06
-4.04405095309679e-05
-3.61014268001012e-05
-1.93129737128004e-05
-2.41912108249838e-05
-3.23837332017283e-05
-9.98517512654945e-07
-2.96942565161924e-05
-1.83225030838287e-05
-1.8310187004497e-05
-3.81012801310266e-05
-2.97088715584069e-05
-3.60956634321282e-05
-2.69216298019187e-05
-5.99107414421653e-06
-1.79332116434481e-05
-9.71365681667589e-06
-1.22423947946404e-05
-1.35574054147597e-06
-3.11156834769886e-05
-1.61456974385609e-05
-1.79050766510472e-05
-1.384549579701e-05
-2.5935259692906e-05
-1.6402579541846e-05
-1.73981449371342e-05
-2.9435741170163e-05
-1.29878138454518e-05
2.06229465005963e-05
-4.22826040122242e-05
-1.97766672152993e-05
-2.93165774617983e-06
8.93557953983037e-07
-2.8681146382658e-05
-2.7009989390545e-05
-2.6568861987162e-05
-2.48902572763233e-05
-2.98919912091629e-06
-1.01545630375495e-05
-1.27183459601167e-05
-1.64331154161261e-05
-1.94838679728477e-05
-4.92548893675182e-05
-1.29341260719078e-05
-2.90191128825855e-05
-2.13991709913498e-05
-5.23756714311413e-05
-2.98890622737268e-05
-2.20163163318104e-05
-2.18394082910085e-05
-9.11318400976007e-06
-1.71058266485317e-05
-1.40943363523583e-05
-2.4068485141146e-05
-2.53255865984212e-05
-2.36839066853458e-05
-2.97137418723063e-05
-1.26685156195428e-05
-4.307998624368e-05
-9.70234726124654e-06
-1.75929698379201e-05
1.59598872827286e-06
-1.91013455654056e-05
-4.28579019482141e-05
-1.8005537989749e-05
-3.31891440553914e-05
1.52035436107796e-06
-2.12467747755601e-05
-5.80650170650597e-06
-2.53130832210973e-05
-1.9251858567217e-05
-2.10301567887586e-05
-2.09559600474537e-05
-2.67685975959027e-05
-5.22728981006138e-05
-1.09457864269735e-05
-8.25717241617953e-06
-3.42968740785723e-05
-1.39275601570051e-05
-2.63226223183346e-05
-2.39982125475371e-05
-4.70434445030507e-05
-1.49171008667843e-05
-2.77462115742853e-05
-2.77239333635152e-05
-2.03073398830021e-05
-2.39998687656808e-05
-1.38655078338827e-05
3.58273354971778e-07
-3.00555174323741e-05
-2.40610901231212e-05
-2.11752404515446e-05
-7.87578601772319e-06
-6.7635768453921e-06
-4.06865065968941e-06
-2.8236934679235e-05
-4.2274255225933e-05
-1.4868079441078e-05
-1.66825635540308e-05
-2.59924825710823e-05
-2.93820667059552e-05
-2.75192972878732e-05
-4.7739453741973e-05
-1.36038766416317e-05
-4.01739134319523e-05
-2.83563036054185e-05
-3.00173372465335e-05
-3.28649248447753e-05
-1.65202556061645e-05
-2.93139107761924e-05
-2.50010658495535e-05
-2.32281528163819e-05
-2.35031614431333e-05
-2.8488502218622e-05
-2.04703491756453e-05
-3.04050236088542e-06
-1.01332899405478e-05
-4.08917522807128e-05
-1.09781688476621e-05
-2.70845553019492e-05
-3.11364933526839e-05
-1.52169690047583e-05
-1.79526746465012e-05
-2.32935442477616e-05
-2.05541971703189e-05
-1.74004046863835e-05
-4.9616892725688e-05
-3.54627985820823e-05
-3.05126781980433e-05
-1.82870770822276e-05
-3.43077960462102e-05
-1.49025876118496e-05
-1.5308714046184e-05
-1.9104610090323e-05
-2.78381793941847e-05
-7.36343567210362e-06
-2.93800963661461e-05
-2.2506555896628e-05
-2.83330744955872e-05
-3.92500414071163e-05
-4.25971498534433e-05
-9.25471670559372e-06
-2.08939679823095e-05
-1.46124158160045e-05
-2.80654764277192e-05
-3.27911736873221e-05
-2.24212276826591e-05
-1.13703931050642e-05
-3.22411178288106e-05
-2.26935455934974e-06
-2.42544171982624e-05
-1.67852963242249e-05
-1.48259018499997e-05
-2.14654765704328e-05
-3.88259801050046e-05
-2.94176665869841e-05
-2.58374645812281e-05
-1.43267462333337e-05
-2.95570531923961e-05
-3.84781301669092e-06
-3.88286200136211e-05
-2.75336313949244e-05
-1.68010319517956e-05
-2.15164540268225e-05
-1.0682557446003e-05
-1.42225294539653e-05
-2.90000671183097e-05
-2.03899803657056e-05
-3.51581117934306e-06
-2.40197366931027e-05
-2.54440952795661e-05
-1.50840787068907e-05
-4.80069273856437e-06
-3.05229850216776e-05
-4.38828803532517e-05
-4.52478466507483e-06
-4.12476574447285e-05
-9.95774435532598e-06
-3.61837025186415e-05
9.89675995331734e-06
-3.08533420453536e-05
-1.51769370124981e-05
-2.33104253283218e-05
-2.81910420073949e-05
-1.20479839551972e-05
-1.50396267226212e-05
-2.19725501971913e-05
-3.23502903183802e-05
-3.26423901728449e-05
-2.19816750539648e-05
-1.2627100303571e-05
-4.13826870719175e-05
-2.86142101578009e-05
-5.08415091748721e-06
-2.67876741146704e-05
-3.08809445910795e-06
-1.79606199494217e-05
-1.09850802484785e-05
-2.6313605421484e-05
-3.00711554816736e-05
-2.84993903378782e-05
-2.57709943118516e-05
-2.10690851221952e-05
-1.60242022818152e-05
-3.30084648031886e-05
-1.62818051009155e-05
-1.09720907894921e-05
-2.56609498464368e-05
-2.06295297150943e-05
-4.0523046300279e-05
-2.82368136243846e-05
-2.79221036141019e-05
-1.61213691733374e-05
-2.6562140520035e-05
-1.83813575044195e-05
7.27238063453428e-06
-2.46709509659295e-05
-2.15077537879167e-05
-7.6891429139913e-06
-4.05398082752341e-05
-4.86591798050756e-05
-1.68101398278703e-05
-2.6342444869268e-05
-2.77622159498303e-05
-3.35601135817952e-05
-2.93214839942267e-05
-2.28201346291687e-05
4.46263270936731e-06
-7.45478722967181e-06
-6.52856233365799e-06
-7.34412447978162e-06
-1.11338517767342e-05
-2.32377337772809e-05
2.48652904929161e-06
-2.1362602058236e-05
-1.566448079998e-05
-2.82414409751886e-05
-1.74355796318337e-05
-3.3178693886215e-05
-2.35360870780898e-05
-3.38899570931087e-05
-3.02787720840273e-05
-1.55470282324566e-05
-3.50957598867604e-05
-9.23857214784203e-06
-3.71162580347456e-06
-2.75229296065261e-06
-2.59831557636377e-05
-4.02482394961248e-05
-3.43540823955216e-05
-1.16225615647054e-05
-1.96715867425073e-06
-1.42147243949201e-05
-2.16088515314222e-05
-2.77257621588673e-05
-4.6250321034873e-05
-2.48854452878975e-05
-8.70942980143089e-06
3.26226521061911e-06
-9.26507745804872e-06
-1.35924252643295e-05
-3.29627246699132e-05
-1.12589027389713e-05
-1.89053715076188e-05
-4.60759421746478e-06
-3.38549910247396e-05
-2.27564953213738e-05
-3.93441809348548e-05
-3.23421429796493e-05
-1.98305998096382e-05
-1.64822542488865e-05
-2.37736351972246e-05
-3.16245612515877e-05
-2.03160051808129e-05
-1.60712908615211e-05
-4.60428318568639e-05
-1.16279750144508e-05
-1.46136050313521e-05
-2.69776234489153e-05
-1.84891979244238e-05
-2.11310598050658e-05
-3.79131156709377e-06
-2.40801915535194e-05
-2.89230006864981e-06
-1.0354738256411e-05
-1.29681629183552e-05
-1.68613623159624e-05
-1.61773988856026e-05
4.05998424080161e-06
-1.65079537966395e-05
-1.43198483570968e-05
7.22127119978329e-06
-2.15446835721025e-05
-1.63368516190236e-05
-5.06485918419185e-05
-2.5184831447723e-05
-6.65088804816933e-06
-2.92906720387157e-05
-1.80618499796169e-05
-1.35922649362954e-05
-1.91507760718278e-05
-2.27510549156056e-05
-2.8532258912536e-05
-3.98889884075922e-05
-1.81432681960103e-05
-3.25432854045705e-05
-2.6610802150563e-05
-2.34542566036384e-05
-8.30520337233503e-06
-2.06128809888599e-05
-3.81221370297054e-05
-2.9458635288955e-05
-3.93207116968978e-05
-1.63602782741967e-05
-1.71932587126096e-05
-2.88081525643857e-05
-2.38935784131723e-05
-1.94509057712411e-05
-4.50694827593146e-05
-1.86828523798825e-05
-5.95891605718466e-06
-3.76404940988049e-05
-1.6578638909626e-05
-3.04914249418873e-05
-1.81681692816284e-05
-1.67178201884242e-05
-1.63403638989323e-05
-2.170963242472e-05
-1.18126300941593e-05
-1.98100757550632e-05
-2.452982349578e-05
3.95858118919593e-06
-2.27629941723977e-05
-9.61644650656058e-06
-3.15667849829479e-05
-1.44613901805864e-05
-1.97499785451604e-05
-3.11411709717916e-05
-1.47202210930159e-05
-3.83107854655198e-05
-4.18218346576364e-05
-2.02999591364309e-05
2.02243441718731e-07
-2.67397874230922e-05
-1.00286481937127e-05
-2.47569790798744e-05
5.37587731636965e-06
-1.14014113394313e-05
-2.3112820004802e-05
-3.31728297563573e-05
2.27808246238155e-07
-2.96088769825405e-05
1.42947838513269e-06
-9.49564970917848e-06
1.07709991952437e-06
-3.15804459096219e-05
-3.45128749400602e-05
-9.03683055399788e-06
-1.91138605337198e-05
-5.93895295650418e-06
-5.54002352899555e-06
-1.31955006391098e-05
-2.36546845098085e-05
-1.6139896907514e-05
-2.52519176088067e-05
-1.33428525047937e-05
-2.48604693610254e-05
-1.09036311335137e-05
