# Supplementary material for: Research on computational propagation and identification of mine microseismic signals based on deep learning
Source: PLoS One. 2025 Oct 22;20(10):e0334641. doi: 10.1371/journal.pone.0334641 (PMC12543183; doi:10.1371/journal.pone.0334641)
Supplement: S1 Data — (ZIP) [file pone.0334641.s001.zip › 000100500001048.xlsx_0.txt_24.txt.txt]

-8.84107717921018e-06
-1.69777230862768e-06
-3.02869920862759e-05
-3.45229101576349e-05
-3.51811775190296e-05
2.48671545641745e-07
-2.83140673644012e-05
-1.56086055063506e-05
-2.04653999325716e-05
-3.93671735792134e-05
-3.61669027778837e-05
-2.55274655474596e-05
-1.39402355476559e-05
-2.80823606402989e-05
-2.35370592172906e-05
-2.27058180363051e-05
-1.33120960667301e-05
-1.04789185211364e-05
-3.64744522819673e-07
-2.97230448703334e-05
-1.18383034474417e-05
5.75475246230534e-06
-2.37290734014659e-05
-2.31845569746196e-05
-2.0989189256799e-05
-6.21385411421625e-06
-5.48346859537382e-08
-1.67013268845398e-05
-1.48031371245458e-05
-2.75137572725221e-05
-3.08947606206529e-05
-2.15945422200224e-05
-2.76791296905831e-05
-1.6004569751804e-05
-1.83392257408746e-05
-2.38090113342267e-05
-3.1908286798454e-05
-1.37037680951118e-05
-2.24502768837063e-05
-1.21258466212336e-05
-1.53562676578262e-05
-1.47084932075743e-05
-2.19639856207852e-06
-3.36539736794561e-05
-1.98814111643704e-05
-2.75334358124686e-05
-2.16591873760895e-05
-2.76583939997098e-05
-4.16894826506819e-05
-3.49948561962321e-05
-2.57717648693349e-05
-1.61341435072028e-05
-2.55950316789642e-05
-2.48341812924544e-05
-1.10344701441359e-05
-3.08446284334004e-05
-2.59195402013993e-05
-3.27296000205771e-05
-4.55506641225586e-05
-2.23395204873879e-05
-2.86823289281658e-05
-4.3826572997903e-05
-3.12462503159215e-05
-2.47147063341528e-05
-3.33584228106914e-05
-3.57339560809119e-05
-1.24438210379279e-05
-3.18226409455574e-05
-1.33828780900649e-05
-2.00109293340772e-05
-3.4125018215543e-05
-3.09435764262901e-05
-3.28242113952338e-05
-3.58992440698008e-05
-2.69862739973097e-05
-7.32164942039125e-06
2.04274906457261e-06
-1.6193701234893e-05
-4.71971996489813e-05
-2.15514378155315e-05
-2.09293711933296e-05
-2.85044606115123e-05
-3.15770396459009e-05
-2.64506350234144e-05
-1.84407842076654e-05
-3.78679464380043e-05
-8.38757280849649e-06
-3.06799192483835e-05
-2.72830936906369e-05
-3.05779096877027e-05
-3.26857637451998e-05
-2.70392326588923e-05
-4.65432419672108e-06
-2.03922137530185e-05
-2.67906750382774e-05
-1.4560204525556e-05
-2.88662004047279e-05
-9.46344868197257e-06
-3.93735181167658e-06
-4.35343138250463e-06
-1.29279116477642e-05
-3.03425869048858e-05
-2.16501367959449e-05
-1.82532294310032e-05
-1.97117908374612e-05
-1.37949167422764e-05
-3.15439253193849e-05
-3.78133388639038e-05
-1.37751372351472e-05
-3.28530853747363e-05
-2.17174640012711e-05
-1.49843120180772e-05
-1.47970660756865e-05
-2.39734999308746e-05
-1.95492016849575e-05
-3.5426444528562e-05
2.8878925314528e-06
-3.16208403038313e-06
-1.02398531209225e-05
-1.45566936114396e-05
-2.86615616514475e-05
-3.01601328788967e-06
-2.66892641656293e-05
-3.59175822443449e-05
-7.44594989609771e-06
-3.12510424143772e-05
-4.76030631888992e-05
-1.94990151827292e-05
-3.99661795343139e-05
-3.30397549857209e-05
-1.87613748682857e-05
-3.3875866617308e-05
-1.81849232948636e-05
-3.02497602454231e-05
-1.35204200087766e-05
-1.8917094907117e-05
-2.12938990453625e-05
-1.36698259939266e-05
-2.71018127868117e-05
-1.3281808972621e-05
5.76995133402632e-06
-2.87088360471476e-05
-1.24122917315598e-05
-2.65315673911171e-05
-2.54973752142517e-05
-1.08938946550959e-05
-1.96498902351581e-05
-1.8885790304317e-05
-7.56927690408633e-06
-2.09230669562579e-05
-2.61769267171739e-05
-4.16041478777859e-06
-1.56035052630213e-05
-2.12726396723385e-05
-2.1191799191748e-05
-3.83089072294055e-05
-3.53450741999944e-05
-2.39824360896525e-05
-1.39109657410878e-05
-2.99379998278254e-05
-1.90357379512161e-05
-1.54455141255694e-05
-3.00460338598001e-05
-4.34378953086674e-05
-1.34512078688551e-05
-3.27552325444618e-05
-4.31021208207315e-05
-3.94988326022507e-05
-2.69443108446715e-05
-1.96736826492741e-05
-3.16890373126819e-05
-2.46964793357304e-05
-2.94515380860077e-05
-2.28492360111284e-05
-1.820085471507e-05
-1.80608049382431e-05
-1.67020142783378e-05
-5.39813908823888e-06
-1.60336305659748e-05
-1.5674272239253e-05
-2.49721897286645e-05
-1.22305791339965e-05
-1.1753162676857e-05
-2.99577657687913e-05
-2.40819901627979e-05
-1.32514340797834e-05
-1.36189172352418e-05
-1.44374132352873e-05
-3.04444574693883e-05
-2.7612753723957e-05
-2.2197187801229e-05
-8.59873450804827e-06
-1.50224087741892e-05
-1.61880776209653e-05
-1.11093767826415e-05
-2.91373919598409e-05
-2.24513489946374e-05
-1.55017687430254e-05
-1.02424836292324e-05
-3.53672881724805e-05
-9.82032272215505e-06
-1.29126270532006e-05
-2.32643463213824e-05
-2.64500110794787e-05
2.69907624865232e-06
-3.04824179766304e-05
-2.40344393169095e-05
-4.08182607052351e-05
-1.42010008101613e-05
-3.83872334273886e-05
-3.38255969697914e-05
-3.27995713134498e-05
-2.9026990062646e-05
-1.79785127032356e-05
-3.86513472105473e-05
-1.64043541429911e-05
-2.43176269273724e-07
-2.43363013703125e-05
-1.13344815358132e-05
-8.61212841399446e-06
-1.3512469926853e-05
-9.29651240208376e-06
-7.85532751459385e-06
-1.3559921611874e-06
-8.88579178387764e-06
-4.14637673020632e-06
-1.72255237585789e-05
-8.01022484548263e-06
-3.68101593098957e-05
-3.53551926920789e-05
-2.32076563437401e-05
-3.17640294074885e-05
-1.34099352554734e-05
-2.3283456867631e-05
-1.50096332878177e-05
-1.02517438158694e-05
-3.26661883605963e-06
-7.29920431437421e-06
-1.24232422880684e-05
-1.39366388322219e-05
-2.18653471030211e-05
-2.35948018905834e-05
-3.45922676333532e-05
-1.82398072808529e-05
-2.83366417664339e-05
-2.11665979734625e-05
-1.93837446858472e-05
-1.83459180209511e-05
-6.80865821901482e-06
-2.55290895121863e-05
-2.41989233725032e-05
-1.24444572548246e-05
-2.57281074232588e-05
-1.14049481550748e-05
-4.27682420337647e-05
-1.92115612540818e-05
-3.13732499062143e-05
-3.57265143019471e-06
-1.62532912745315e-05
-2.11539485233715e-05
-1.09028966350947e-05
-8.52251709158565e-06
-2.41750907285035e-05
1.23164993878134e-05
-4.87815464509538e-07
-3.05333152826912e-05
-9.32892563157264e-06
-3.25894992226061e-05
-3.50168749595313e-05
-2.12479683731274e-05
-2.40964545138252e-05
-2.0340259323131e-05
-1.7429663156008e-06
-4.35567747139691e-05
-1.93004374370252e-05
-1.40152956657046e-05
-1.47474624216822e-05
-3.53535723610302e-05
-4.34393069942428e-05
-1.80761484474564e-05
-2.93620126806504e-05
-8.14889884717593e-06
-3.80199402283025e-05
-2.01357609037137e-05
7.47023065327554e-06
-2.32838900428947e-05
-1.30490390370736e-05
-2.22879929282903e-05
-2.56013133178901e-05
-2.23558990828704e-05
-1.79101751854168e-05
-2.95230861793252e-05
-1.15274382872044e-05
-2.87732331674873e-05
-2.09529546989068e-05
-2.65385114461796e-05
-1.26208361421298e-05
-2.70471887178075e-05
-2.88762650434629e-05
-2.8831943970414e-05
-2.60568685104059e-05
4.85251142041688e-06
-1.60588986637895e-05
-2.95019546421939e-05
-1.89620014007075e-05
-3.84332706688925e-06
-3.65247682459466e-05
2.11228059435256e-06
-2.68405310433986e-05
-1.99086815633698e-05
-2.64750035428084e-05
-2.04846265419413e-05
-3.93646551751662e-05
-1.81855196381905e-05
-2.62479883187854e-05
-2.38899844653497e-05
-4.38896288669948e-05
-2.47536845601356e-05
-2.79792707246479e-05
-1.82810666603992e-05
-3.41463811627063e-05
-1.19350704695974e-05
9.35807345889263e-07
-3.54139204820119e-05
-1.81178952633572e-05
-2.99183416947683e-05
-2.87599989778363e-05
-4.16354508944603e-06
-2.14918141165493e-05
-2.09498498100035e-05
-2.26836380519931e-05
-1.5900062633439e-05
-4.18279497648613e-05
-5.75761360518711e-05
-5.14824763953841e-05
-2.06966174044362e-05
-1.70789059343004e-05
-1.71338575669709e-05
-2.21630949563381e-05
-3.30886201014851e-05
-9.1704784042133e-06
-1.45090824790167e-05
-4.66257881988316e-06
-9.26975304933184e-06
-2.51217055403773e-05
-2.9744374746009e-05
-1.87839269881197e-05
-1.66281182819022e-05
-3.18068718392454e-05
-2.18548547982978e-05
-2.08194581407486e-05
-2.12288054039704e-05
-2.90033528578694e-05
-2.62855925993882e-05
-1.16069938612254e-05
-3.74854940074991e-06
-1.15369364715317e-05
-1.57704696286959e-05
-4.32309179456165e-06
-2.385511741676e-05
-2.40283490327711e-05
-5.33522175602257e-06
-8.47143439474758e-06
-3.7673118122728e-05
-1.33451631235311e-05
3.20412739535692e-06
-2.24620920397318e-05
-9.1067484964786e-06
-1.45371211020435e-05
-1.28804791856418e-05
-2.89610566364255e-05
-3.21026403066613e-05
-1.41793336856063e-05
-2.39076472557573e-05
-3.28163894860061e-05
-2.99015046805889e-05
-5.91590337906166e-06
-2.59604380071841e-05
-1.61490234537405e-05
-1.38774141240549e-05
-8.22705101666649e-07
-4.09150524635741e-05
-1.28505763515826e-05
-4.48464713272198e-05
-2.46954118012848e-05
-1.49092769198598e-05
-1.55975057622404e-05
-3.6769888504414e-05
-1.65925962571009e-05
-2.39692328738528e-05
-3.181149369081e-05
-8.02752202147715e-06
-1.53677949610463e-05
-3.72308695586434e-05
-3.53819077478873e-05
-2.77735734470985e-05
-1.75326227953279e-05
-9.25668023286985e-06
-2.88076098966653e-05
-3.61287586675164e-05
-4.07648707951181e-05
-2.60439219159895e-05
-4.69658125986356e-06
-1.96699893355211e-05
-3.02365171205052e-05
-1.28079437340393e-05
-1.81372933290873e-05
-1.31698640384096e-05
-1.61237413335471e-05
-9.82478133358207e-06
-1.98422043607384e-05
-4.69625669597762e-06
-1.99568124448364e-05
-3.05569983252377e-05
-4.05177906444129e-05
-1.80251105048525e-05
-3.49385097795999e-05
-1.18613848594279e-05
-1.59013526325313e-05
-7.48151209731333e-06
-1.70898516990841e-05
-1.8131944794578e-05
-2.9528747605557e-05
-3.71490774087358e-05
-2.32893158357194e-05
-1.70968972938457e-05
-8.24308105238666e-06
6.59170251726952e-06
-4.6956959941059e-06
-4.09277545032024e-06
-1.31744239847357e-05
-7.07667254881147e-06
-1.78055884246325e-05
-1.73557846855683e-05
-2.73076481004821e-05
-1.38183758103745e-05
-3.30936689458761e-05
-2.30449107248892e-05
-2.0312707635589e-05
-1.30551686573505e-05
-2.83962750872324e-05
-2.74015817085952e-05
-1.08435492517717e-06
-3.83768595275661e-05
-1.57966742232156e-05
-1.96865052479155e-05
-1.91942191689151e-05
-1.98379280060614e-05
-1.94349597660925e-05
-4.41487984943902e-05
-9.2206280510156e-06
6.05622174514664e-06
-2.72594327592883e-05
-1.87738218026574e-05
-9.30085563497454e-06
-1.21605362953361e-05
-2.76323675714899e-05
-2.89227068521401e-05
8.33691113690154e-06
-8.79827882553317e-06
-3.41491631714673e-05
-1.13870157254625e-05
-1.72556463295615e-05
-1.73171291249717e-05
-3.38537738687941e-05
-6.43535245158305e-06
-1.417361930562e-05
-2.17712031927289e-05
-3.02484336457359e-05
-2.58282664358624e-05
-1.69911082264892e-05
-3.72190018979678e-05
-1.07112400833532e-05
-1.30088771764399e-05
-1.56194671999063e-05
-4.53691276394642e-05
-8.48091588966985e-06
-2.70743821786478e-05
-2.40120981632693e-05
-2.38180121315465e-05
-2.91286032752053e-05
-3.03873011191564e-05
-1.67269809211686e-05
-3.10842964322535e-05
-2.28664740113315e-05
-3.40058121733021e-05
2.92002020264366e-06
-8.89672230929715e-06
-1.00313291739578e-05
-1.60290513816788e-05
-2.22818302568125e-05
-9.28147241750254e-06
-2.92381089108144e-06
-1.34659704266035e-05
-9.48568397731818e-06
7.11688732710193e-06
-2.037055492389e-06
-1.69329542529628e-05
-1.33039311448846e-05
-2.16444761458134e-05
-2.32759470978386e-05
-1.48835202413371e-05
-1.84238335878894e-05
-3.68012478013609e-05
1.50987692140854e-06
-4.16403796443176e-05
-1.71014812911049e-05
-2.47020016055693e-05
1.1600078551308e-07
-8.11308737062985e-07
-1.16191083372815e-05
-9.70768101089492e-06
-1.53429762324197e-05
-3.4234342808543e-06
-4.79774272244824e-06
-1.00876054600747e-05
-3.16598172500657e-05
-2.79650588258791e-05
-1.95448726796979e-06
-2.78706801409254e-05
-5.09803909337106e-06
-1.65719193866975e-05
3.29783032856789e-06
-3.89814477916622e-05
-2.67946958519675e-05
-2.32753673937623e-05
-2.53129895847563e-05
-2.55175968391249e-05
-2.48977935690819e-05
-4.89043869317392e-05
-1.860308286654e-05
-1.32059815829921e-05
-1.77695495672236e-05
-2.47499969159219e-05
-2.21990288674142e-05
-2.86129299544995e-05
-1.67678967153957e-05
-9.7683050515993e-06
-2.61965014711634e-05
-3.54380521821628e-05
-8.56609801431541e-06
-2.95551441241037e-05
-1.52053369621214e-06
-1.00896767679642e-05
-1.13403143762814e-05
-3.6671699086047e-05
-1.53069610776795e-05
-8.49923235903944e-07
-3.6590164249302e-05
-1.0840759953758e-05
-1.31744509518282e-05
-3.10880444154042e-05
-2.82974247994767e-05
-2.13149431177388e-05
5.09102693736162e-06
-3.26747247721426e-05
-2.45218348016892e-06
-2.36160346141888e-05
-1.5434933616047e-05
-2.97785862800466e-05
-5.9522289123429e-06
-1.5235475447157e-05
-2.48809219982551e-05
-4.73891762355484e-06
-2.10018693544727e-05
-5.40905892579258e-05
-2.90447122164061e-05
-2.71869196855844e-05
-2.94961090031654e-05
-4.1124847164404e-05
-2.97322879388184e-05
-1.58621476251877e-05
-2.89313177586682e-05
-2.94423619828578e-05
-1.92393112945874e-05
-1.22855854699216e-05
-1.78786991674495e-05
-1.92646853062852e-05
-3.40431327923013e-05
-1.5747968746803e-05
-4.70497209999757e-05
-1.10767256227646e-05
-3.43183277552428e-05
-2.92539281560437e-05
-1.74385965310812e-05
1.8638485386904e-06
-1.25284491488296e-05
7.59747285447977e-06
-1.23143928619261e-05
-2.94086984128451e-05
-2.2569302494215e-05
-1.95125030824927e-05
4.34544477413445e-06
-2.17156551281871e-05
-2.27554124686899e-05
-2.68558884868082e-05
-1.77272710611701e-05
-7.8053557380594e-06
-1.68803061716267e-05
-3.91191957161122e-06
-3.30808464436189e-05
-3.11153652514266e-05
-3.68452028482622e-05
-1.87065502952133e-05
-2.29122319472499e-05
-3.69058624834418e-05
-5.74622308534277e-06
-3.1717918079612e-05
-1.69187526886914e-05
-3.55598226032814e-05
-3.45373689005594e-05
-4.88234145641541e-05
-3.46604042346873e-05
-1.3641175303608e-05
5.7232982877213e-06
-3.21530454975966e-06
-1.139808424721e-05
-4.32511637467234e-05
-3.26328124749115e-05
-3.80569924630326e-05
-2.42284453433012e-05
-1.82000978630005e-05
-4.2784274808915e-05
-2.13680416384878e-05
-2.66575275793809e-05
-3.75467974864676e-05
-4.33454513242971e-05
5.59350814459101e-06
-2.37644500905221e-05
-4.30115004621189e-05
-1.4984312469634e-05
-2.917040536325e-05
-1.97080500858179e-05
-4.25700485439113e-05
-3.59190453980318e-05
-2.96714686800931e-05
-1.51969152990835e-05
-3.83734750034999e-05
-2.87653338210354e-05
-2.81746982509451e-05
-5.06040059299239e-05
-3.74623646568922e-05
-1.63702249069116e-05
-2.94370290604413e-05
-2.46886165623457e-05
-3.39280053585034e-05
-2.21715707861838e-05
-6.16358143348182e-06
-2.10897091056978e-05
-5.12330935016202e-06
-1.53282259738767e-05
-2.77135072841148e-05
-7.0169986627368e-06
-2.36791661766562e-05
-3.54759754478612e-07
-3.0411070702465e-06
-2.79467264889396e-05
-1.29043011517177e-05
-2.56466172914128e-05
-8.27874089683448e-06
-3.92577534660569e-05
-3.50376393958181e-05
-2.7540795613559e-05
-1.94437758815667e-05
-4.04107302867567e-05
-1.05420921100479e-05
-3.20058169587579e-05
-9.28310654827836e-06
-1.0105390926485e-05
-5.13199967416849e-06
-8.92197283869305e-06
-2.65101504684079e-05
-8.85075166746326e-06
-1.61569733516062e-05
-1.01046905348301e-05
-2.19409650415049e-05
-1.23880367437312e-05
-4.61059102743372e-05
-1.28795407821063e-05
-1.49025724493944e-05
-2.11273165017951e-05
-3.49558587110598e-05
-1.78344556335767e-06
-9.17726200915057e-06
-9.03077380309747e-06
-1.26109269892008e-05
-1.19783822524836e-05
-4.03356797749835e-05
-3.41495153514526e-05
-2.44054424643866e-05
-2.97572092521851e-05
-1.40124247117408e-05
-6.07328428213832e-06
-1.46284100599353e-06
-1.72814301766818e-05
-5.1328735518967e-05
-1.98935973544851e-05
-3.22524568833047e-05
-1.14623448629405e-05
-1.23462345364426e-06
-9.44579977477806e-06
-2.5946397765381e-05
-3.20727892328255e-05
-1.71977295354455e-05
-2.5495239085577e-05
-2.16660089894128e-05
-4.00002666710364e-05
-1.68719692269582e-05
-2.83376640383096e-05
-2.53812422664423e-05
-1.35739506548882e-05
-3.90400233336521e-05
-2.87131848870744e-05
-2.30010590100134e-05
-2.69219181468311e-05
-2.11074614242354e-05
-2.59765601671835e-05
-2.86978785021228e-05
-3.34413890469275e-05
-4.50944817606853e-05
-5.07961550717192e-06
-1.57289037121012e-05
7.95686861861314e-06
-3.45750670672458e-05
-4.10158559996639e-06
2.41346628261733e-06
-3.26819798914225e-05
-3.06561399774562e-05
-4.3683644823151e-05
-1.1867017292612e-05
-9.32385043211076e-06
-1.39400738081984e-05
-3.96618223650653e-05
-1.6902491280234e-05
-1.71861824796031e-05
-2.73663168911498e-05
-2.03100279160135e-05
-2.63694220474366e-05
-1.9968373340573e-05
-3.16788258647266e-05
-3.32630802775987e-05
-8.06432588040624e-06
-3.8088286426114e-06
-1.54423686644519e-05
-2.78418086525431e-05
-1.09524310602843e-05
-3.34424061827379e-05
-5.6605785839872e-06
-8.02317561412988e-06
-1.33208910431802e-05
-1.16643051506501e-05
-1.1080354675807e-05
-2.86166075640384e-05
-2.22171498349607e-05
-2.10562525932306e-05
-1.19288935210171e-05
-1.11150405171031e-05
-1.59109811469942e-05
-2.85611780412708e-05
-1.29473231487864e-05
-2.31726035556984e-05
-1.85326005901263e-05
-1.32722646899042e-05
-1.31987918264396e-05
-1.87511911415047e-05
-9.19216413402201e-06
-1.65386132701325e-05
-7.60387366059524e-06
-1.83320122477712e-05
-2.13783696232662e-05
-2.32574628547983e-05
-3.10730979666858e-05
-3.09947524854437e-05
-1.73289778901796e-05
-2.77645437414889e-05
-1.70545068158342e-05
5.79121598656456e-06
-2.4197234959077e-05
-3.16647024358661e-05
-5.23626294524902e-06
-3.68435943861489e-05
-3.36316290809864e-05
-6.85474724003118e-06
-1.56626027510661e-05
-1.95662214799255e-05
-1.87445562545201e-05
-6.57435984983296e-06
-2.05106765243911e-05
-2.44039694265677e-05
4.93827487396009e-06
-4.08812140179328e-05
-3.41937563739799e-05
-1.65418813030995e-05
-3.22198721870665e-05
-1.24663844801556e-05
-2.35582275505944e-05
-5.1706348373881e-05
-3.16459253941476e-05
-2.60149161811822e-05
-2.28464024166609e-05
-2.00349549785088e-05
-4.05232651379624e-05
-1.23986766937672e-05
-2.2304273973619e-05
-2.57737503439829e-05
-8.10516622442288e-06
-1.77197258449834e-05
-2.4038549448997e-05
-2.65802996849747e-05
-4.30135507979546e-06
-1.89120504444962e-05
-1.48878072310421e-05
-1.55346932521012e-05
-3.12201939021347e-05
-1.10421267305411e-05
-8.0796403983271e-06
-1.31789202085405e-05
-2.0363451583356e-05
-1.06173449264338e-06
-1.47161916026272e-06
-1.40016236918904e-05
-1.21861707843751e-06
-1.49679492199488e-05
-2.85463102727714e-05
-3.12475176868111e-05
-2.62680884766385e-05
-2.53079128684896e-05
-2.71757109229403e-05
-2.90178155503968e-05
-3.57755134474402e-05
-3.94398575731781e-05
-1.65631019370731e-05
-1.33295348516472e-05
-2.33334010800129e-05
-9.05985229363631e-06
-1.44373063287762e-05
-4.88013482013703e-05
-1.00292181418911e-05
-4.39107253123171e-05
-3.36397414168287e-05
-7.47072460666079e-06
-1.93652589849018e-05
-1.34070274484756e-05
-1.47195400841972e-05
-3.47376954179395e-05
-8.4172887410646e-06
-2.2964480888784e-05
-5.06471326439971e-05
-1.44573656786597e-05
-1.17926769055614e-05
-2.47448440618101e-05
2.57615277744163e-07
-3.18996665998991e-05
-3.37907504311735e-05
-6.59401738181748e-07
-9.42714609829992e-06
-2.74107992257109e-05
-3.19592017338169e-05
-4.46629081649652e-05
-2.67738424048399e-05
-9.07967369864905e-06
-4.04060277390527e-05
-2.57342392492205e-05
-5.66067912357267e-06
-2.63832674817762e-05
-7.95383419263065e-06
-3.14756137153816e-05
-1.95141695208652e-05
-2.47366446133684e-05
-3.10466052184929e-05
-4.48506486315576e-05
-2.41242497025322e-05
-2.78089215509757e-05
-2.07404508674793e-05
-8.02769258566635e-06
-2.86480773301646e-05
-4.13766787824266e-05
-2.46879617616989e-05
-2.87212361100045e-05
-2.19151383832957e-05
-2.81312639994002e-05
-3.88473564495043e-05
-2.8938703714532e-05
-3.88465907943571e-05
-1.26376543659096e-05
-1.05093055716642e-05
-2.52591187459169e-05
-1.48984155556073e-05
-2.06736397752952e-05
-5.69449971057364e-05
-2.38357017971802e-05
4.9565218193589e-06
-3.00576493346221e-05
-3.40189383085142e-05
-2.25828531122159e-05
-1.1191108778608e-05
-1.66057930694591e-05
-1.20391815926343e-05
-2.45578451614942e-05
-3.49248429754929e-05
-1.26005516542907e-05
-2.29615050142524e-05
-2.19606837633981e-05
2.87442858718189e-06
-3.80253382247293e-06
-6.29053971474153e-06
-7.13090846833294e-06
1.72744465226302e-05
-3.04301598355914e-05
-1.08592946678342e-05
-1.37087414323294e-05
-3.22532908207773e-05
-2.51807096875077e-05
-2.5559966954474e-05
-2.89125553616757e-05
-2.53366439306894e-05
-1.34837844805558e-05
-3.33718626844252e-05
-8.03959463945874e-06
-1.22661165779242e-05
-1.96084554392269e-05
-1.49261106960675e-05
-9.63556890096234e-06
-1.36136305159369e-05
-2.9532258734425e-05
-5.96308654546937e-06
-2.14828877125938e-05
-2.25099191372101e-05
1.15053726243951e-05
-2.67062396721357e-05
9.68340898966856e-07
-2.07012137048775e-05
-1.56718631297663e-05
-1.6680311255351e-05
-1.87163346670965e-05
-2.90702682512185e-05
-1.63515588474857e-05
-9.95845318764503e-06
-1.64431855786173e-05
-4.16162214295402e-05
-3.20354418607165e-05
-3.42802149718544e-05
-2.24898636054994e-05
-2.15530706673285e-05
-1.38776561358384e-05
6.13444710827958e-06
3.183404128208e-06
-2.50137214594517e-05
-2.03044545941398e-05
-4.42292601171019e-05
-3.34567056676362e-05
-1.82186960679296e-05
-6.66925790056136e-06
-3.45899310071577e-05
-2.28255490970305e-05
-2.791189148813e-05
-1.58678304766264e-05
-3.49510674704005e-05
-3.72339708540211e-05
-1.2936851581916e-05
5.74388938021041e-06
-1.86936790847759e-05
-9.51648526604262e-06
-3.22024526157442e-05
-9.38721908303793e-06
-1.76032000809695e-05
-2.54108852291427e-05
-2.15042964944334e-05
-5.44437391749207e-06
-4.11961109563515e-05
-2.82807909687424e-05
-1.92907531166075e-05
-1.75077920994959e-05
-2.82928857697603e-05
-1.42904339990713e-05
-1.83262945884997e-05
-3.2290802741837e-05
-1.7789761402492e-06
-3.21347976202111e-05
-7.28552703987264e-06
-1.33029376220047e-05
-2.76967386571289e-05
-3.18177333253313e-05
-1.40061838556654e-05
-2.51192927205298e-06
-2.49230705371782e-05
-1.44616391124648e-05
-1.74313443395556e-06
-3.01739093019106e-05
-4.42224219980716e-05
-2.97829637233451e-05
-2.58664896385255e-05
-4.53735990079275e-05
-2.05075526176564e-05
-3.92995140753898e-05
-1.08891945176942e-05
-6.09662684944958e-06
-1.6956965586296e-05
-3.13533272041336e-05
-1.2404239669891e-05
-2.42255492377023e-05
-8.67481992486804e-06
-1.8209231975821e-05
-1.66628965805097e-05
-3.30349299159388e-05
-3.28299816549173e-05
-1.29242144816993e-05
-1.42757732791688e-05
-3.38698597962035e-05
-4.68029584931887e-06
-2.63216563135314e-05
-2.48838686226941e-05
-3.22055991969632e-05
-1.66115083337352e-05
-2.31648391212711e-05
-1.88490169406603e-05
-3.54359057327693e-05
-1.85492054568723e-05
-1.74072456394143e-05
-2.95826302490276e-05
-4.17012744328039e-05
-1.70563245150036e-05
-1.62305958889058e-05
-3.68066044800745e-05
-2.30176703106587e-05
-1.7437238247166e-05
8.16321349964986e-06
-2.60503245724398e-05
-3.03265349489528e-05
-1.44030655321265e-05
-1.26668370161602e-06
-1.99765977011743e-05
-2.25541938481157e-05
-3.47278052284597e-05
-3.2081484039261e-05
-3.52605719123907e-06
-1.8691173710032e-05
-3.00988178857183e-05
-2.67701278157446e-05
-2.98839400170088e-05
-1.26334701538016e-05
-2.93894875700393e-05
-3.72820514463967e-05
7.38841431270619e-06
-4.14671384577362e-05
-1.75356567396237e-05
-4.17287291502774e-05
-2.47375884149039e-05
-2.46023510661067e-05
-2.40889023488959e-05
-2.68915536231944e-05
-1.72760644014814e-05
-3.03271282537122e-05
3.42967484936669e-06
-2.48533724142275e-05
-2.99374816957535e-05
-1.10968209935316e-06
-5.82987168044194e-06
-2.71311028131296e-05
5.18050146346737e-06
-3.74018625131015e-05
-3.48030382117647e-05
-2.32867961986695e-05
-1.29297511266854e-05
-2.74785438228768e-05
-3.15811805451322e-05
-1.61283896944798e-05
-1.99725167628725e-05
-2.39132256611117e-05
-2.72055434031028e-05
-2.93351925979523e-05
-6.89229175147382e-06
4.70496820919717e-06
-2.88336154823183e-05
-3.3631945370299e-05
-1.55044373737117e-05
1.12757090351509e-07
-2.94199603840884e-05
-9.43045885618793e-06
-1.50474516360739e-05
-7.42755835921004e-06
-1.50161310494956e-05
-1.53848552946102e-05
-1.38995392958868e-05
-2.81280836141448e-05
-2.02911335047145e-05
-2.34504971967353e-05
-1.56953974141807e-05
-1.95854342015307e-05
-1.85613743595863e-05
-1.55820842025026e-05
-2.29659605971913e-05
-4.4403442044375e-05
-2.29270256528969e-05
-3.47987235165063e-05
-1.85532380237793e-05
-4.38005538438415e-05
-1.68437829375432e-05
-2.89251438558984e-05
-1.174866161748e-05
-1.35647920151885e-05
-2.46385353191527e-05
-1.11635866323026e-05
-5.16636642794786e-06
-2.63931352849884e-05
-3.56718061256939e-05
-1.99996983715269e-05
-3.90711737454685e-05
-2.08202429275694e-05
-2.42228037357056e-05
-6.87831733159898e-06
-1.15094333953166e-05
-2.88916188610676e-05
-7.11116173906352e-06
-2.65043717275829e-05
-3.43006756280161e-05
-1.63888984185333e-05
-2.4332601610852e-05
-4.47112493464656e-05
-4.36913530562918e-05
-3.8815436863819e-06
-3.35253712371972e-05
-2.82375780831339e-05
-3.13003732834685e-05
-1.87395532617876e-05
5.29490043717144e-07
-1.6220124717952e-05
-2.98295625177489e-05
-2.39431632846197e-05
-1.32904638838947e-05
7.92002426242435e-07
1.0806509610272e-06
-6.37841792346348e-06
-7.40856262609475e-06
-2.97388151026592e-05
-1.14110533475557e-05
-3.03989443124379e-05
2.71768488524892e-06
-4.16723677855837e-06
-3.09813540259259e-05
9.50377439956391e-07
-3.28394046696929e-05
-2.65189130891558e-05
-1.73502558574765e-05
-2.7296818008727e-06
-6.62783899736997e-06
-4.76651715558508e-06
-2.04004923876757e-05
-1.75859081769124e-05
-1.39399244778703e-05
-2.58330555472278e-05
-7.53872398569541e-06
-8.86244435858989e-06
1.03503558754136e-06
-1.28557770715502e-05
-1.90974616442044e-05
-1.69394407204237e-05
-2.98507029529937e-05
-3.34133304299414e-06
-1.51958828975624e-05
-1.91493260642417e-05
-1.49550548352212e-05
-3.68933758235556e-05
-1.67075402159958e-05
-1.52442787834834e-05
-2.83974706232746e-05
-5.08735237472107e-05
-2.44063877380787e-05
-1.86354600866455e-05
-1.555674977667e-05
-1.84502788177534e-05
-2.22259724145632e-05
-1.10681748239998e-05
-1.48157943857784e-05
-1.21039302512946e-05
-1.13495698703941e-05
-3.45016403481624e-05
-2.8188342967944e-05
-9.61131491508316e-06
-2.80086021034201e-05
-2.74847875663202e-05
6.27501026233183e-06
8.99674300191845e-06
-1.839768506385e-07
-1.1202136241235e-05
-1.24555055960651e-05
-1.67664946681032e-05
-2.8683680040272e-05
-2.48763648121093e-05
-1.6217952459037e-05
-3.42258606065719e-05
-4.2238163285346e-05
-3.10113735846848e-05
-3.0189457362369e-05
-2.65107011332691e-05
-2.56120682998233e-05
3.99145573070735e-06
-2.94576809881658e-05
-2.726503709366e-05
-1.36895073824489e-05
-1.0539126221302e-06
-2.78379854971477e-05
-9.34532255948286e-06
-5.66945652686443e-05
-1.18521663343207e-05
-4.29353413827539e-05
-3.22607737531928e-05
6.02631415392948e-06
3.67494256649398e-06
-1.06708524118764e-05
-2.99410477056586e-05
-1.96944503834952e-05
7.31017212534144e-06
-3.943237474763e-06
-7.67084388432186e-06
-1.85205490467358e-05
-1.8878202864251e-05
-1.76115668799231e-05
-2.19324121674597e-05
-2.27798073946054e-05
-2.35494288860999e-05
-2.44233222448524e-05
2.65193270217216e-06
-4.94005328909147e-06
-5.00203781927648e-06
-5.61300424921699e-06
-9.91462353384004e-06
-1.91379901759118e-05
-2.61244449649558e-05
-2.63467316727407e-05
-1.8458850592357e-05
-2.94517420516379e-05
7.37407628236488e-06
-2.2602140931518e-05
-2.55333050887259e-05
-1.85856733942241e-05
-2.67938424807333e-05
-7.64359865900835e-06
-2.50955229070883e-05
-2.86764274450173e-05
-2.91910821294477e-06
-2.86159920431976e-05
-2.09469538079776e-05
-2.91283186169472e-05
1.04758865613277e-05
-1.46962646256783e-05
-3.59782709030174e-06
-2.63104856245337e-05
-1.83398330984105e-05
-1.5648231171666e-05
-1.30690084524378e-05
-1.54352988263009e-05
-1.83175769752426e-05
-1.01973481636221e-05
-2.38349356109165e-05
1.06907384011324e-05
-1.65402175484852e-05
-2.6488964610298e-05
-2.2939603038794e-05
-1.56932771779876e-05
-1.85993405860368e-05
-1.22684533917468e-05
-2.54148107263463e-05
-2.73152531552526e-05
-3.08737351416591e-05
-4.29147906689215e-05
-3.22614733854622e-05
-3.11836152970078e-06
-2.86301586521257e-05
-4.41962924191e-05
-2.464166869252e-05
-1.66561563642615e-05
-1.80710367861654e-05
-3.4912381444808e-05
-3.87772662018957e-05
-2.64747334173989e-05
-4.35827907504348e-05
-1.82856303573559e-05
-2.67402954451715e-05
-1.08938403293471e-05
-1.97704312836094e-05
9.26915488831561e-06
-2.89682001781753e-05
-1.53981425698009e-05
-2.65124104226887e-05
-2.75969943979496e-05
-2.09191842335565e-05
-2.49722471714719e-05
8.75969262001013e-06
-1.2446490117218e-05
-3.18625850553999e-05
4.26815617753338e-07
-3.46175068044101e-05
-3.70812965852259e-05
-2.54395845104314e-05
-4.0640348912387e-05
-8.47057790643496e-06
-3.55876219172611e-05
-1.61641565631916e-05
-2.56012499724222e-05
-9.9293305158848e-06
4.80716579169593e-08
-1.76193857636309e-05
-9.30328037950351e-06
-1.63304561147089e-06
-7.97902386969998e-06
-2.45564343864754e-05
-1.00272623586121e-06
-1.78707490225059e-05
-8.90343922153769e-06
-3.8129527550281e-05
2.28079988941934e-06
-3.22170456921175e-05
6.36011653844209e-06
-1.83994827515542e-05
-8.00127457556983e-06
-6.32550558315052e-06
-2.27501370825528e-05
-2.37848832529054e-05
-3.98836292697028e-05
-2.19240584758809e-05
-1.86878705711365e-05
-1.61363183810523e-05
-2.76671903538099e-05
-3.5033847356178e-05
-1.45803669944055e-05
-3.99754224968733e-05
-1.28646753649594e-06
-7.91122332599977e-06
-5.89443114817657e-06
-8.69942917469763e-06
-1.35107027625208e-06
-6.72009691368265e-06
-1.9423941399455e-05
-2.75799340653442e-05
-4.18362432349836e-05
-3.04692620597549e-05
-2.19898100437054e-05
-3.78749843447476e-05
-2.68274876357831e-05
-2.80001809999121e-05
-2.42453160862742e-05
-2.85741760647334e-05
-2.65509158642121e-05
-3.44626504646188e-05
-3.81913546443312e-05
-4.094751387317e-05
-1.5125495410381e-05
-3.2110314410803e-05
-2.73917570944204e-05
-3.43775311538237e-05
-8.27341257737884e-06
-3.26785475547736e-05
-2.09012927952932e-05
-2.87049930354659e-05
-2.48364921127704e-05
-2.43031700014709e-05
-3.08664406100925e-06
-6.47154597266705e-06
2.52161983131836e-06
1.09373041849613e-05
-1.71379259241948e-05
-4.16756685966052e-06
-6.80406245366805e-06
-4.00541306152811e-05
-2.63530159813188e-05
-3.1950759049864e-05
-2.8102947938332e-05
-2.22688056507496e-05
-4.38363987424261e-05
-1.70571206364942e-05
-2.84935021869087e-05
-2.05065683137178e-05
-2.82090089668653e-05
-2.07485262844785e-05
-1.2834638411822e-05
-1.9710181490826e-05
-2.69354301828272e-05
-5.73677966300748e-06
-1.43129450150243e-05
-2.60683924705216e-06
-2.72232722606903e-05
-1.50341564404227e-05
-4.01165348664362e-05
-1.55238025917696e-05
-2.06458132322792e-05
-2.19122860668658e-06
-4.09454784260148e-05
-2.4889730020762e-05
-3.43911047686653e-05
-2.38028687375043e-05
-6.80479703356532e-06
-2.71585419658686e-05
-1.101426938413e-05
-1.29995313748769e-05
-9.3599436510394e-06
-1.98253804647263e-05
-1.71370817190567e-05
-8.23096005547386e-06
-3.3661512516962e-05
5.74898893860626e-06
-2.7951691442298e-05
-1.3284587361063e-05
-2.14655965197339e-05
-1.14476823489645e-05
-1.59001763947724e-05
-2.88491907652414e-05
-2.58475117711928e-05
-2.82135444203044e-05
-2.89629519214955e-05
-1.50657016545536e-05
-1.36945485207194e-05
-2.05549379465082e-05
-2.2615174879849e-05
-6.12925108870949e-06
-3.57752957673152e-05
-1.88473733506519e-05
-4.77713484568287e-07
-2.07470201638097e-05
-3.50732449578877e-05
3.18750282409204e-06
-3.43038525937313e-05
-3.41192962998405e-05
-2.54245933987498e-05
-1.30961900937372e-05
-1.89068842389279e-05
-2.51821846361381e-05
-1.97759309468817e-05
-3.41185151038047e-05
-3.29571698943922e-05
-3.66777995778801e-05
4.05293841711577e-06
-4.19206900387628e-05
9.75261943775276e-07
-3.0498943445308e-05
-1.0813342352407e-05
-1.05587283236181e-05
-2.32271797660802e-05
-4.25156619654137e-05
-2.69244986280184e-05
-1.62096021796994e-05
-3.69131163757725e-05
-3.58909751228926e-05
-3.9527996523761e-06
-1.52713817982038e-05
-1.602666034335e-05
-1.32426733034371e-05
-2.13265273619966e-05
-2.80214541716667e-05
7.22725695346057e-08
-3.92202961951765e-05
-2.34200420359333e-05
-1.85391004602067e-05
-2.73106032404586e-06
-1.87224303687771e-05
-5.95216277631454e-06
-2.83896851876749e-05
-1.35574310038877e-05
-3.05993846922953e-05
-3.80036548020219e-06
1.89727925548874e-05
-3.26502725913015e-05
-1.62495569575849e-05
-2.21466220255017e-05
-1.2979179456327e-05
-4.38318449722862e-05
-3.01958558281562e-05
-1.95859516887575e-05
-1.33822275612347e-05
-3.01270298358232e-05
-1.96511588330863e-05
-2.48467884234547e-05
-3.89668915240626e-05
-1.65266222912454e-05
-9.39200858714629e-06
-5.91361096942694e-06
-1.52508215251547e-05
-3.78476644306679e-05
-2.31107084182595e-05
-1.53868250466005e-05
-1.92613384753042e-05
-4.67255284316467e-06
-3.53018118805245e-05
-1.3234179202888e-05
-1.17441079190892e-05
-2.17339291486004e-05
-2.92258134458063e-05
-4.01838933855746e-05
-5.92782570120295e-06
-1.26544441249245e-05
-9.01868216471066e-06
-2.38599891342402e-05
-1.663013960063e-05
-4.09562144057218e-06
-3.76113739079875e-05
-3.3452750382162e-07
-3.07694833595428e-05
-3.28441260949107e-05
-3.49966553044136e-05
-8.11302230923689e-06
-2.01388127565189e-05
-6.37581706764458e-06
-1.4006983547643e-05
-3.54201398520844e-05
3.60689105099071e-06
-3.12322652179457e-05
-2.74381495127188e-05
-3.57365485168239e-05
-2.12970023484359e-05
-3.41473762231555e-05
-2.08087689294177e-05
1.12735480932424e-06
-3.4134717109299e-05
-4.0849791409372e-05
-2.72185913848512e-05
-2.8015171614574e-05
-2.30567086853024e-05
-3.39465270248061e-05
-2.31252322887169e-06
-3.07891782365134e-05
-3.67254420338021e-05
-3.17157508437752e-05
-1.26728038364056e-05
-3.07049168878521e-05
-3.29547167747683e-05
-1.78329492946372e-06
-3.3200403860605e-05
-4.13242977030599e-05
-4.36603000218208e-06
-2.87831178396425e-05
-2.57277506111484e-05
1.90267929711026e-06
-1.01818230874068e-05
-1.75017549360555e-05
-2.09089971784963e-05
1.05597634233213e-05
-9.34539058737203e-06
-3.06852227808238e-05
-1.31992650394041e-05
-1.45106897339816e-05
-1.09218934380137e-05
-2.05977662338532e-05
-2.61581194579683e-05
-2.04908990861561e-05
-4.03243004902219e-05
-2.85065212630447e-05
-1.5015703270222e-05
-4.63969106497603e-05
-1.61685179176328e-05
-2.23934274624705e-05
-2.14007223521116e-05
-4.44809375840745e-06
-1.06082380562143e-05
-3.71730262159529e-05
-2.78642393250039e-05
-1.73388365464466e-05
-1.25546979715976e-05
-5.82957126501587e-05
-2.81320969553058e-05
-1.3283636348744e-07
-3.29604673585314e-06
-1.61318664450846e-05
-1.56469847862341e-05
-1.26495288909369e-06
-3.13289171268045e-05
-4.01910236527926e-05
-1.77027960142178e-05
-3.75430912691609e-05
-1.09528896847386e-05
6.13316675644005e-06
-3.00037294481115e-05
-2.68135889131012e-05
-2.03176012896602e-05
-4.79205201773673e-06
-2.03451261496568e-05
-2.61997652378865e-05
-2.1198565387729e-05
-1.71888152970775e-05
-2.54092976823973e-05
-9.31862344589327e-06
-1.38885060447325e-05
-1.1774473908439e-05
-3.57619240112243e-05
-2.67537158387802e-05
-2.58436001552912e-06
-2.85550175429786e-05
-3.79403791268875e-05
-3.42448120322361e-06
-4.23871841942202e-05
-3.44071675900753e-05
-1.46253558650134e-05
-3.41774969512655e-05
-2.1100002967276e-05
-2.97429291236628e-05
-5.29648769132234e-05
-2.54598384013983e-05
-5.34667869576659e-06
-2.24856982931653e-05
-1.30537977076131e-06
-1.37633727206665e-05
-2.13231200134251e-05
-3.11394710098196e-05
-1.65794006997215e-05
-2.64237438858841e-05
3.1264813993314e-06
-2.51935491577207e-05
-5.22029875178485e-06
-1.83278274138825e-05
-3.50133038236737e-05
-2.2243743125978e-05
-3.63674130488534e-05
-1.74881710419633e-05
-2.9514265766874e-05
-3.99643390740228e-05
-3.29333206869013e-05
-4.86017945277731e-05
-1.00577853906054e-05
-2.93655227444125e-05
-1.30017276545656e-05
-1.53046346285246e-05
-1.41882392336308e-05
-2.01488535740131e-05
-2.87846469243103e-05
-2.72076308831025e-05
-1.74709910798906e-05
-1.89508995673768e-05
-7.5056269374773e-06
-8.70414537782537e-06
-2.41603518863286e-05
-1.27367063415968e-05
-3.31468305285725e-05
-5.52518972600843e-06
-7.82048057454802e-06
-1.76813654555828e-05
8.08580327826974e-06
3.25015886062658e-06
-2.32354593957058e-05
-2.17903109263964e-05
-1.83281179993239e-05
-1.24929275761662e-05
-3.65305363482558e-05
-3.6877090104366e-05
-2.10260142497481e-05
-3.44475693704498e-05
-3.98610037583474e-05
-1.58095116771511e-05
-4.71586805330987e-05
-1.11766825291898e-05
-4.36666676170355e-06
-2.55615507425558e-06
-2.91121482718134e-05
-2.96400019975961e-05
-1.10932621537238e-05
-1.57438967305559e-05
-8.62393997862347e-06
-1.89520869394551e-05
-2.22293482826603e-05
-1.41749925923399e-05
-6.55428921464789e-06
-2.4423407042339e-05
-2.95597938432538e-05
-2.85294087690967e-05
-1.41215520896943e-05
-9.77620756021789e-06
-1.67835222084377e-05
-1.19702946275732e-05
-2.68662412727498e-05
-9.25904189546865e-06
-3.05643803240309e-05
-3.49324140323157e-05
-1.92257760685783e-05
-2.44270294121761e-05
-2.34432990786299e-05
-3.21424524399352e-05
-2.69056417775895e-05
-2.56260016041578e-05
5.07038372022044e-06
-4.23800809242111e-06
-9.2804540187806e-07
-3.03870161848628e-05
-1.94021417124268e-05
-1.64914900751384e-05
-1.18917030355575e-05
-5.23290564024194e-06
-1.5900150581386e-05
-1.31863672689772e-05
-3.13068595969583e-05
-1.92934456791984e-05
-2.79331243749141e-05
-6.50162481520287e-06
-1.08819897212381e-05
-2.05045757677229e-05
-3.46402741086845e-05
-2.56030705179666e-05
-4.59158918351202e-05
-1.60592664084041e-05
-1.60724791809852e-05
-1.29588067108102e-05
-2.42461128340368e-05
-1.73876324558612e-05
-1.72294551313189e-05
-2.59582524272583e-05
-2.72075080065605e-07
8.33209172421788e-06
-5.569419730382e-06
-9.6042336278791e-06
-2.20996617319073e-05
-1.03031322502769e-05
-2.52476622300812e-05
-1.75074355050814e-05
-1.56919443758322e-05
-1.74663095466822e-05
-8.72349642133839e-06
-6.38831408290762e-06
-3.4229478723358e-05
-5.92456772756887e-06
-1.31526800011284e-05
-4.65974796313033e-05
-4.48671021770448e-05
-4.49814499133965e-05
-3.47337766879209e-05
-2.09936279766556e-05
-7.26895907713711e-06
-8.76259438394329e-06
-1.68482224706355e-05
-2.22914038963501e-05
-1.88990692230981e-05
-1.59569892190713e-05
-2.69848776242576e-05
-1.21172713103754e-06
-5.86734471820373e-06
-2.75211026801409e-05
-1.66314090524575e-05
-1.23614578207497e-05
-5.27777505840328e-06
-6.86023652638668e-06
-2.09460592708788e-06
-3.3309156206648e-05
-4.09247914925424e-06
-1.10856337663246e-05
-3.59900474847233e-05
-1.60466539041309e-05
-1.63494334809212e-05
-2.58684904833864e-05
-3.67823018224027e-05
-3.26942652447602e-05
-1.35622194977212e-05
-1.89765002263559e-06
-3.19156997973296e-05
-2.0159388671669e-05
-4.25813409197551e-05
-3.81308582665259e-05
-3.57305131705026e-05
-1.66181631136155e-05
-3.06190706003721e-05
-1.55915783436811e-05
-1.83544619570423e-05
-3.49976097384178e-06
-2.61584847033996e-05
-1.0652342193282e-05
2.57002231316043e-06
-1.97211616063732e-05
-4.63169168629849e-05
-1.03460324620474e-05
-2.47163966352879e-05
-2.94633803915324e-05
-7.8208069030195e-06
-2.79744143720593e-05
-3.93726502144366e-05
-1.79359566136685e-05
-1.63165156679441e-07
-1.17524200586769e-05
-1.58394957691223e-05
-3.19885305139599e-06
-3.45612287938331e-05
-4.98091909705326e-06
-1.46554804368866e-05
-2.99429586102648e-05
-2.52564298380232e-05
-2.38757346022696e-05
-2.99985720602293e-05
-4.75186574883738e-06
-4.55609301791926e-05
-2.20825046019644e-05
-1.82261631132156e-05
-1.99682968655953e-05
-7.81506055298671e-06
1.47462631569459e-05
-1.78021864248769e-05
-7.17439969547657e-06
-1.48196456717838e-05
-4.39979872076175e-05
-2.47801286193118e-05
-3.0846293050971e-05
-3.1842741103135e-05
-4.47144290114407e-05
-2.62865785205018e-05
-3.91644347425529e-05
-2.79178753698156e-05
-2.29970904308009e-05
-2.43121734321698e-05
-2.37553002527349e-05
-1.24928155006136e-05
-2.80691837236968e-05
-2.42045035743651e-05
-4.5687406467403e-06
-1.16671898121394e-05
-1.40239620105153e-05
-2.66495913914738e-05
-1.15632550093425e-05
-2.6701157050819e-05
-6.38220694918995e-06
-2.65464573522915e-05
-3.22896987623363e-05
-1.74662087831092e-05
-3.26118622988056e-05
-2.84969995644856e-05
-3.29100892403268e-05
-8.0651687265733e-06
-1.6852570817598e-05
-5.67018128382514e-06
-3.81177199500699e-05
-4.50103554035753e-05
-1.81170171876106e-05
-1.83470624977699e-05
-1.53348764386455e-05
-1.40844149585684e-05
-2.72682192238177e-05
-1.49699043676291e-05
-3.23678680562887e-05
-1.51763757801475e-05
-5.34549330548943e-06
-2.29194394458883e-05
-2.22322608181179e-05
-1.44126678765873e-05
-2.43057973884171e-05
-2.58930524660876e-05
-1.83111858253618e-05
-1.93080423803454e-05
-1.95512938336058e-05
-1.60961393243856e-05
-3.30127236420526e-05
-2.1471062347762e-05
-2.38769560828311e-05
-2.24987026833757e-05
-2.02333358763533e-05
-3.20628412054728e-05
-1.89283307077683e-05
8.39356765444391e-06
-3.41007928700769e-05
-2.13960627681217e-05
-3.45169111159198e-05
-9.82657266236494e-06
-3.58481221641902e-06
-9.74728644111872e-06
-3.36500549407974e-05
-1.47185735225275e-05
1.10320196404405e-05
-3.18757218902293e-05
-2.07185184999317e-05
-3.59421019661395e-06
-2.23257773381659e-05
-3.44212473491653e-05
-1.41780720070796e-06
-2.70056239427251e-05
-2.55218552922006e-05
-3.43413409820166e-05
-1.98336803936742e-05
-2.03581600120321e-05
-3.15168787269921e-05
-2.37973131906352e-05
-1.02355699249066e-05
-2.48773145864079e-05
-3.02045089057977e-07
-1.16285416315093e-05
-9.07888481022612e-06
-1.66739421965533e-05
-2.02984429274518e-05
-2.6734979610483e-05
-3.16205878300064e-05
-2.19236168014392e-05
-1.40631093583863e-05
-2.39215075478496e-05
-3.1254463133775e-05
-1.45242969457983e-05
-7.29029058293615e-06
-1.42507030557077e-05
-7.02031123035704e-06
-3.58936203673074e-05
-2.02090994152842e-05
-1.53066085097277e-05
4.99151037470055e-06
-2.74400721723443e-05
-3.02452930833498e-05
-4.16045938397121e-05
-2.71508906825163e-05
-2.76055088038321e-05
-2.81501324764595e-05
-1.02701549084224e-05
-2.6694062854132e-05
1.75224964387997e-06
-2.72291931075597e-05
-2.39183266083208e-05
-4.34509257590837e-05
-1.06029508911259e-05
-2.47035838871516e-05
-1.76184038465148e-05
-9.26792247867559e-06
-2.10186458404884e-05
-6.12152293591065e-06
2.29647742599414e-05
1.21365755189872e-05
-3.77011469646682e-05
-4.8853789869139e-05
-4.12633953000485e-05
-2.23750285611603e-05
-2.79545373030109e-05
-2.57698577529808e-05
-3.8503963792759e-05
-1.87749816678323e-05
-4.8614010386957e-05
-3.04940786645454e-05
-3.09469888652112e-05
-1.82308502919547e-05
-1.28983490739636e-05
-1.68902521420819e-06
-3.14586552347241e-05
-4.25719308433732e-05
-1.80570133868378e-05
-2.86779877397272e-05
-2.20350660882264e-05
-1.52119957853944e-06
4.4314789934479e-06
-2.51037761949552e-05
-3.57732592376698e-05
-2.9910449364093e-05
-2.27566606453711e-05
-2.25176414780305e-05
-3.37092524544767e-05
-2.26792327879083e-05
-5.03923783616925e-05
8.33722489640912e-06
-8.09719219298578e-06
-2.7592106147674e-05
-3.12219456322379e-05
-2.59613505692098e-05
-1.83770381481007e-05
-2.35863679812206e-05
-1.93283486099244e-05
-1.96176791357274e-05
-2.65934213086066e-05
-1.89304013718291e-05
-1.88929804578537e-05
-2.38687068642806e-05
-1.20857582622788e-05
-3.38438534800251e-05
-3.46450869420065e-05
-3.48995366582673e-05
-1.50788310694338e-05
-2.86029341185953e-05
-1.68333009471763e-05
-2.41799613303677e-05
-4.67081253822174e-05
-3.73309452663262e-05
-2.86178964306482e-05
-3.01915000619036e-05
-3.30594627079839e-05
-3.06646891078357e-05
-2.36198167289527e-05
-4.13996315626551e-05
-4.26491257956442e-05
-5.06681509551038e-05
-1.22597472664994e-05
-2.35009567164829e-05
-3.23652489267043e-05
-1.03492238498485e-05
-1.2706830824309e-05
-1.99601655573563e-05
-5.39801924318373e-05
-2.85584034737798e-05
-3.09375739613705e-05
-2.28437568980125e-05
6.65743196557189e-06
-3.09633464539893e-05
-2.62006209790897e-05
-1.06757626226696e-05
-4.08601936281285e-05
-3.62760379946515e-05
-2.07323435916155e-05
-1.81833130534186e-05
-2.08930502039025e-05
-1.28317626638817e-05
-1.91651325825423e-05
-4.34200429843224e-05
-4.11496355959374e-05
-2.76408602078508e-05
-2.77545166305778e-05
-4.0727208987103e-05
-1.10924220395467e-05
-1.55184266059402e-05
-1.49326892519767e-05
-3.15730914589852e-05
-1.58693337806188e-05
-6.32291565376177e-06
-2.25448335817402e-05
-2.15227309061958e-05
-3.01236889626852e-06
-2.18128598155636e-05
-3.22022634863718e-05
-2.17907293349528e-05
-1.31428708118731e-05
-1.85127342969928e-05
-1.4140234889278e-05
-1.97608502762652e-05
-1.76456461640149e-05
-2.20030541669777e-05
-2.78480976841593e-05
-1.46789566425143e-05
-2.5665205810966e-05
8.96021850536682e-06
-1.95317370872395e-05
-1.59907400732077e-05
-2.32399638019196e-05
-2.15501462350148e-05
-4.45676218711779e-05
-3.65796577036871e-05
-2.6883810859747e-05
-2.07371294249057e-05
-2.01190798087006e-05
-1.72310489170713e-05
-1.83203100743943e-05
-6.39562328631882e-06
-1.88866179767131e-05
-3.27877849786416e-05
-3.98099325693861e-05
-4.02256060219904e-05
-3.89879731163286e-06
-2.50449404291447e-05
-3.17777162506154e-05
-3.49852069134918e-05
-3.29438782409325e-05
-2.28203108917142e-05
-2.29550860504033e-05
-8.52322160904934e-06
-2.80220576613635e-05
1.09043696630983e-05
-1.69011378385366e-05
-7.03953196893466e-06
-2.09887230851878e-05
-3.03450083315907e-06
-3.34437474987824e-05
-2.02316301642644e-05
-1.10466139206855e-05
-3.39607097080886e-05
-2.74180809682981e-05
4.53944498927205e-06
-2.35113742074632e-05
-4.07818612576248e-05
-2.54914379581014e-05
-2.62903931635301e-05
-2.33953661341906e-05
-2.11160637231984e-05
-3.46340986437552e-05
-2.03877188052012e-06
-3.12293860138044e-05
-4.02933577357114e-05
-1.44926537818255e-05
-2.23052850483808e-05
-3.13383157418738e-05
-2.20802151622673e-05
-4.32016306509676e-05
1.5375102649373e-06
-1.8034717056092e-05
-1.33209489363551e-05
-4.48557851763196e-05
-2.98973104033225e-05
-1.23829016466626e-05
-3.52642541131354e-05
-1.85428396865939e-05
-2.86622580306259e-05
-4.66479829215754e-05
-2.37937199694833e-05
-2.62226048458864e-05
-4.53603773435805e-05
-9.42993503700064e-06
-4.50300805161042e-05
-2.08967829645206e-05
-6.62204630362646e-06
-2.65858293844425e-05
-3.27030265788716e-05
-1.0705142328532e-06
-3.68631506305897e-05
-2.01226865014297e-05
-2.6570607483526e-05
-2.71857646783851e-05
-3.60106046109309e-05
-1.94825241577174e-05
-3.00434645702931e-05
-2.46991355901363e-05
-1.43839208286018e-05
-2.25273219217106e-05
-1.77025993452352e-05
-8.41310321556714e-06
-3.66771904832282e-05
-2.68852404315327e-05
-2.21201501189466e-05
-1.26873926138866e-05
-8.85903330452644e-06
-2.71798474152131e-05
-2.76213743958682e-05
-3.09577189726082e-05
-3.92279324347264e-05
-1.65594569490851e-05
-2.62041133332862e-06
-3.0601970114706e-05
-7.63217512472007e-06
-1.7216121681422e-05
-1.19970293024456e-05
-6.29199217129946e-06
-2.27685025169944e-05
-3.66812290888348e-05
-1.28795588145372e-05
-9.66044303633704e-06
-2.55418729366447e-05
-2.98825490686163e-05
-4.12407387453445e-05
-1.81271857144257e-05
-2.30806624934558e-05
-2.17476607444136e-05
-2.04429284377456e-05
-1.18754869155578e-05
-3.37660911770191e-05
-3.47043184367204e-05
-8.02512234264041e-06
-2.48741387786209e-05
-1.73671980333689e-05
-2.15687284150754e-05
-2.65888337904086e-05
-2.85553064647697e-05
1.14279033067992e-05
-2.82019942960633e-05
-2.1888867896517e-05
-1.87739498772476e-05
-2.6619796349044e-05
-3.13038957853727e-05
-3.19833497079068e-06
-3.55650237361456e-05
-1.28445108266665e-05
-2.91691510948418e-05
-2.96965523280622e-05
-1.5277598145209e-05
-3.65228202712995e-05
-4.07797321252004e-05
-1.19378718635276e-05
-2.05121809597852e-05
9.45257922664604e-06
-1.71712310948387e-05
-2.10058709491564e-05
-4.13474258231129e-05
-2.45138374098019e-05
-3.69186111964072e-05
-1.77286634783345e-05
-2.98837463983869e-05
-1.68498350413723e-05
-1.07514315532552e-05
-1.60035204672344e-05
-1.98653617463078e-05
-3.33911312043265e-05
-2.86352547249104e-05
-7.91403546366944e-06
-3.78028557669358e-05
-2.61614472937098e-05
-3.1498034869617e-05
-1.14110241122013e-05
-8.51736992014209e-06
-8.05465336415134e-06
-3.20703133896664e-05
-1.67576842067116e-05
-4.25413516311604e-05
-3.47452139508757e-05
-2.25172003396613e-05
-1.59501216321735e-05
-3.01110059890467e-05
-1.92848713647697e-05
-2.16669069868429e-05
-2.17910118441489e-05
-1.01387904939006e-05
3.27537682182563e-06
-3.05982197440731e-05
-1.78223675456034e-05
-3.97337525061195e-05
-3.44215091941276e-05
-2.53876097987539e-05
2.63210863828088e-06
-8.99451150208743e-06
-1.42653237186304e-05
-3.19669691510473e-05
-1.948767042822e-05
-2.36827630983571e-05
-7.14208944557922e-06
-2.04450001573629e-05
-2.18968069200266e-05
-1.55789097253452e-05
-1.49723043447136e-05
-4.06036483551488e-06
-1.23369746698589e-05
-2.70205090453546e-05
-1.18116355872524e-05
-2.9370583265781e-05
-4.7679271041652e-05
-2.19904731744742e-05
-3.16531522626529e-05
-2.61144957115335e-05
-2.21521100801856e-05
-3.77715674464382e-05
-2.19974484599467e-05
-9.71996620585796e-06
-1.3264366875877e-06
-3.0507291022116e-05
-3.15081819566757e-05
-4.02197772668176e-05
-2.5656100514922e-05
-2.93660401132535e-05
-1.48040830764126e-05
-7.35920803346646e-06
-1.34530056150717e-05
-4.16084593156211e-05
-8.35254963030632e-06
-3.15050802291879e-05
-3.20668686986411e-05
-8.21377153963647e-06
-3.6476118974308e-05
-2.27839714745681e-05
-6.93630435482988e-06
-1.09931409451427e-05
-2.99428541279286e-05
-3.17103876440854e-05
-3.43165314280896e-05
7.64941386925477e-06
-3.88419138973148e-05
-3.9219603712403e-05
-2.09582985492191e-05
-1.33587939793901e-05
-1.86438590643562e-05
-3.71891897137735e-05
-4.46720221629711e-05
-8.76228152603296e-06
-3.14865479378461e-05
1.18374772429637e-05
-1.78530732459802e-05
-1.17790747608166e-05
-6.08570994653407e-06
-3.60545661118663e-05
-2.0669612519502e-05
-1.96109118675481e-05
-3.69017537567065e-05
-2.36528104257688e-05
4.01181256187616e-06
-3.44618150402452e-05
-3.30020367527533e-05
-1.84703966528898e-05
-4.4158132751618e-05
-1.47454329030615e-05
9.82266419298635e-06
-1.44981376230018e-05
6.35086720171188e-06
1.05895563851815e-05
-1.66569365893145e-05
3.7778137622801e-06
-2.87770345033538e-05
-1.18644371627193e-05
-1.70219160420772e-05
-1.29488377496803e-05
-2.26003373678791e-06
-2.16457025693251e-05
-1.33111188399473e-05
-2.37570283139093e-05
-1.90651913579226e-05
-2.37271541629607e-05
-1.62326810707278e-05
-1.89409192446425e-05
-1.081345983369e-05
-1.81349427321649e-05
-1.55257880201053e-05
4.00186585740307e-06
-1.28135374135504e-06
-3.17366619058728e-05
-2.23379593036175e-05
-2.28719350465256e-05
9.47123761928209e-07
-2.07660741140376e-05
-1.78302348005294e-05
-2.91251298179751e-05
-2.12340331050757e-05
-8.49398530691784e-06
-2.03930899954124e-06
-2.87322785669086e-05
-3.56766317771734e-05
-4.47892307047991e-05
-1.60528059578253e-05
-5.26421962469599e-05
-2.01894336872533e-05
-1.36207959145537e-06
-2.77736696571788e-05
-1.4306509879787e-05
-2.39150068628635e-05
-2.73384735511703e-05
1.11245489100237e-05
-3.20903865428942e-05
-2.69173978427983e-05
-1.6361355492509e-05
-3.55862002495965e-05
-2.96196581067497e-05
-7.55823944045112e-06
-3.53416869725743e-05
-2.14306966090979e-05
-1.42768639197443e-05
-2.96957261667231e-05
-1.31852302566225e-05
-3.50365816303582e-05
-2.33299587207744e-05
-3.37777927490842e-05
-3.87477696856691e-05
-1.88819725789978e-05
-1.9099206947016e-05
-1.96923279264246e-05
-2.14858000548493e-05
-1.33931018842673e-05
-3.80054816745258e-06
-3.64457515935932e-05
-2.13342572488282e-05
-5.82143101191669e-06
-7.76956662776728e-06
-2.16054029952678e-05
-8.65556813293803e-06
-2.45519877497759e-05
-1.26641351667979e-05
-2.17835062938862e-05
-9.93530822658228e-06
-1.6675949648623e-05
-2.0317198908172e-05
-2.32959975211376e-05
-3.43585951114809e-05
-3.24444228204971e-05
-4.43110416624534e-06
2.18073894120041e-07
-2.74825741659365e-05
-2.04467900890826e-05
-2.34408155548796e-05
-3.80834413820326e-05
-7.93562654068098e-06
-4.14466121604393e-05
-1.94062530763233e-05
-1.88939585949568e-05
-3.27449243822958e-05
-1.16316561564234e-05
-3.08261343226569e-05
-4.03018209477786e-06
-2.55756424500223e-07
-3.92326629307201e-06
-3.44639341345557e-05
-5.23141752401115e-06
-1.35422242217185e-05
-2.52205376751771e-05
4.23642494284625e-06
-1.26541614575978e-05
-2.50854769791288e-05
-2.92109990546544e-05
-2.09452150401706e-05
-1.63869263072977e-05
-1.28807395950468e-05
-1.07284312358114e-05
-3.46228734560927e-05
-2.38645446434933e-05
-4.26827476110634e-05
-1.58449645346147e-05
-1.81582853524869e-05
-1.62709917270468e-05
-1.76741591468799e-05
-2.28218901419502e-05
-1.93389504069286e-05
-9.65824214428107e-06
-4.57708510122006e-05
-2.52559288337707e-05
-4.41111430571398e-06
-3.61603944826651e-05
-3.23498657764515e-05
-4.52715154574034e-05
-2.52460429980274e-05
-1.96869660694096e-05
-2.28854921521911e-05
-3.10755991275989e-05
-2.90126889860368e-05
-1.75229414515424e-05
-4.06009027725067e-05
-1.39994919321412e-05
-2.11059385551668e-05
-3.42674105453149e-05
-3.94394415216918e-05
-3.43607615536231e-05
-6.02122623911682e-06
-1.28355126003115e-05
-1.82973868979273e-05
-1.87345974604646e-05
-2.48662007415808e-05
-1.90180447644287e-05
-1.75722522397826e-05
-2.85239707772954e-05
-2.77312197354439e-05
-2.44221429955322e-05
-3.02379434083158e-05
-4.55263249359797e-05
-4.44167001132759e-06
-3.58006087489352e-05
-3.75089744097158e-05
-4.03157229361257e-05
-3.05645630326932e-05
-1.59210947930725e-05
-4.00213107776009e-05
-2.07783462331006e-05
-2.51746969151693e-05
-4.74111096148541e-06
-4.30336575364477e-05
-2.76194195150406e-05
-1.88842795369571e-05
-2.73749736958816e-05
-2.44117570501497e-05
-2.97053944520397e-05
-1.51430760312745e-05
-1.00706841724121e-05
-1.83221547788336e-05
5.52745155949825e-06
-1.48350618857313e-05
-1.03462454307315e-05
-2.01538078524469e-05
-1.86160915003437e-05
-2.55732103036091e-05
-1.98386938170776e-05
-1.28098367088271e-07
-2.24389950305803e-05
-2.2510898945363e-05
-3.20989026022818e-05
-1.82380719013983e-05
1.14878116845579e-05
-1.4977517366924e-05
-3.57206860383442e-05
-4.2325682331821e-06
7.08473050524478e-06
-2.57756828261253e-05
-1.45157560244106e-05
-3.5770456724428e-06
-1.26949633490329e-05
-3.12361268255363e-05
-2.51236986490169e-05
-1.46390091008208e-05
-1.65942159348673e-05
-2.34559084183423e-05
-1.55970431498893e-05
-1.83925425096312e-06
-1.71061729074849e-05
-1.2005410737449e-05
-2.19257299408551e-05
-2.88624192706058e-05
-5.76645790837564e-06
-1.92210468303521e-05
-2.66625354029125e-05
-1.00479902895669e-05
-3.35403092336085e-05
-2.16608213226904e-05
-3.29297330848039e-05
-3.00857429117665e-05
-2.62956531810298e-05
-3.19516625909229e-05
-3.28275523110331e-05
-2.61710441104709e-05
-2.21260122075129e-05
-9.98799606008997e-06
-1.08611266415668e-05
-3.07598222860483e-06
-2.55437284470396e-05
-1.09044539965492e-05
-2.49312855700305e-05
-1.703762966662e-05
-2.30601168596882e-05
-2.04165652250265e-05
-2.5932764171871e-05
-2.28292676699952e-05
-3.16810889029025e-05
-1.94040927797729e-05
-2.46857230610688e-05
-3.53808483887608e-05
-1.04258028371131e-05
-3.18261972770813e-05
-2.46844971013165e-05
-2.32730858017322e-05
-2.84356129444305e-05
-2.27431755636608e-05
-1.30819324449015e-05
-4.04925725688859e-05
-1.84493334544453e-05
-6.62453049587301e-06
-1.49650700106287e-05
-1.70567407630308e-05
-1.91004924020789e-05
-3.41990124117422e-05
-2.09556501759902e-05
-3.01063591986355e-05
-3.21892615041897e-05
-1.93179442877467e-05
-1.23024072156873e-05
-1.55142704454478e-05
-1.28868436750936e-05
-3.09992275394845e-05
-2.79444191955219e-05
-2.10562667065747e-05
-1.30744148577185e-05
-8.25866758507144e-06
-4.35850402353578e-05
-3.76955413703322e-05
-1.02271222597234e-05
-2.24951595049756e-05
-1.59933574501792e-05
-2.00945688361966e-05
-2.81264035853052e-05
-1.02008753081636e-05
-7.26663392581531e-06
-2.63639402801009e-06
-2.38766860760187e-05
-4.47294904789176e-05
-8.92366967056743e-06
-1.67688746223163e-05
-1.57275651106851e-05
-1.644499949978e-05
2.3405342357512e-06
1.25949492546624e-06
-2.02647372914892e-05
-2.51573749766974e-05
-2.42457835046684e-05
-3.29260270721334e-05
-3.47942554280551e-05
-1.75082869846059e-05
-3.07538887194778e-05
-1.45550604240696e-05
-3.76125094882879e-05
-1.50636376308503e-05
-1.40533915582257e-05
-4.81667016143839e-05
-1.48200192686888e-05
-2.02930455175845e-05
-2.79232282281275e-05
-9.50911691844537e-06
-9.69798785088102e-06
-5.83485050556372e-06
-6.74650459063386e-06
-2.91172943014406e-05
-3.38110677103545e-05
-1.14268047703851e-05
-2.0337482681734e-05
-2.49161815580683e-05
-1.96060706777867e-05
-1.73713554934638e-05
-1.23794365794027e-05
-2.40422489718634e-05
-2.25936805870917e-05
-2.42319745929277e-05
-1.46477278375514e-05
-1.47606732295195e-05
2.38158679029127e-06
-3.08275434870434e-05
-7.62124706004088e-06
-2.2319051886396e-05
-2.75782784651294e-05
-1.42826452800917e-05
-2.01488456546231e-05
-2.07665605522828e-05
-3.58087766084302e-05
-3.82256597099842e-05
-2.44636075512108e-05
-1.8401808047059e-05
-2.69138556947239e-05
8.36141059839529e-06
-4.53336763219181e-06
-1.86998154380198e-05
-3.04908604976636e-05
-2.20896114709193e-05
-1.02892840588279e-05
-2.25834556102744e-05
-4.44745602832277e-06
-3.71520253498838e-05
2.18675958362178e-06
5.1407321853654e-07
-1.77413631378625e-05
-1.24013488075181e-05
-2.35905393624424e-05
-1.43688625471147e-05
-3.52869655815849e-05
-3.44667064459915e-05
-2.71502163453548e-05
-1.13448303010641e-05
-2.94995413978311e-06
-3.73569417324551e-05
-1.31776926160848e-05
-1.08690411182782e-05
-1.61742987496885e-05
-2.6648650078582e-05
-1.18086030861285e-05
8.8840663313171e-07
-7.93362449524294e-06
-4.51043660678682e-05
-1.32791652672201e-05
8.15951744654708e-06
-8.93186759627323e-06
-2.06963125190598e-05
-1.98155478349063e-05
-6.02025281828345e-05
-1.45462600700828e-05
-1.88540613240732e-05
5.96669867052468e-06
-3.02300094830905e-05
-1.56920115200456e-05
-1.74612101840141e-05
-1.6780574919843e-05
-8.7374920686205e-06
-2.66203758013144e-05
-1.15573407407582e-05
-4.03708420779747e-05
-2.44006773439498e-05
-2.70281280435669e-05
-4.3681340955983e-05
-2.83027216349792e-05
-2.15716020336779e-05
-1.67533999906481e-05
-6.34835985331974e-06
-2.24755993261572e-05
-3.59119699444522e-05
-2.99683465335873e-05
-3.78531445438444e-05
-3.81758684001544e-05
-1.2505461598283e-05
-2.83451868619359e-05
-3.77711339443382e-05
-4.69861765158658e-06
-1.49459532140931e-05
-3.05991907222879e-05
-5.80026199404654e-06
-3.84461997994177e-05
-3.94216112577515e-05
-7.75182439475848e-06
-4.78782259872227e-06
-1.97650526570872e-05
-1.65839979175664e-05
-1.28625835057827e-05
-3.1792038987968e-05
-3.76214363777195e-05
-3.24470419672543e-05
-2.04339973735664e-05
-1.00932681467435e-05
-2.10512086184096e-05
-2.77627762209911e-05
-8.76833596315183e-06
-1.15474619895924e-05
-1.05746836501348e-05
-2.59686592890957e-05
-2.29284649346972e-05
-3.08733969786835e-07
-1.77085339658453e-05
-1.5195207350041e-05
-1.10957849657385e-05
2.9883125943945e-06
-2.02895995449451e-05
-6.08936645215592e-05
1.2733421064828e-05
1.21011020723375e-05
-3.7491482275516e-05
-1.17604962632771e-05
-3.83335053721753e-05
-1.49929121199077e-05
-2.94595708923566e-05
-1.43495055199035e-05
1.05733975173946e-05
-2.23493436762127e-05
-1.82001907862997e-05
-2.67228582495202e-05
-1.35398263244377e-05
-1.90215812370245e-05
-1.54009618289934e-05
-3.2416698068385e-06
-1.864377065644e-05
-1.07535915409434e-05
-2.86496410529534e-05
3.50102965563021e-06
-2.17272479644819e-05
-4.04207528484328e-05
-1.15811113610491e-05
-1.75637821220504e-05
-2.01855806101123e-05
-5.68428345633991e-06
-3.60539006352519e-05
-4.27111117880485e-05
-1.88274556813483e-05
-2.92331911918032e-05
-1.74144722792512e-05
-2.82782331962437e-05
-2.64361891489711e-05
-5.09917129204606e-05
-1.61074443128217e-05
-1.77346106250737e-08
-3.40769800645138e-05
-2.3140659102078e-05
-4.79288873105617e-05
-3.1879419396633e-05
-1.11171687756805e-05
-2.3145323772734e-05
-2.9235051774442e-05
-2.1139379134408e-05
-1.24829909067821e-05
-1.27525821357783e-05
-3.15657311822438e-05
-1.32456845914424e-05
-2.01089883618157e-05
8.94762235443073e-06
-3.28894670806192e-05
-2.04781245157939e-05
-7.48160944671052e-06
-1.26008499535386e-05
-2.5650884526877e-05
-6.25143471728252e-06
-2.70909591841919e-05
-3.0584278703669e-06
-1.37746611658728e-05
-1.92522287950012e-05
-8.53920562300297e-06
-1.13081633638976e-05
-2.5951653359165e-05
-1.73760370973188e-05
-1.14754579711608e-05
-6.59103621284911e-06
-3.31069300743651e-05
-1.10771752845728e-05
-3.68934652345456e-06
-5.32643609129861e-06
1.7311225200821e-05
-5.67182695825062e-06
-1.28965565612844e-05
-2.52271964114599e-05
-2.06248634380795e-05
-7.82527206104303e-06
-8.09535285981628e-06
-1.83254768748869e-05
-6.05089803300796e-06
-4.78930656961723e-06
-9.25245799016949e-07
-3.92177127552287e-05
-3.23032294503558e-05
-1.55582765900406e-05
-2.74969312113251e-05
-2.0764034303561e-05
-2.68877545948339e-05
-8.73666823841592e-06
-2.79269431330145e-05
-1.22987208813732e-05
-4.11853863044449e-05
-4.3133403677502e-05
-2.56059256547106e-05
-1.62604953095233e-05
-1.90175969465718e-05
-2.30088467665129e-05
-1.10906566365929e-05
3.46880276011542e-06
-2.2307069035088e-06
-4.86510294270923e-05
-4.04795305060796e-05
-2.20091365393638e-05
-1.90708763299062e-05
-4.63771759424042e-05
-2.42902400600533e-05
-2.5882497858199e-05
-1.58221793135544e-05
-2.63322646381687e-05
-3.12878254904233e-05
-1.5667727762171e-05
-1.36883303198258e-05
-2.53207111134319e-05
-8.50696578989373e-06
-9.64788035715071e-06
-1.91912262561648e-05
-2.80069183060464e-05
-2.11629460850661e-05
-2.10623846359495e-05
-1.75855857891221e-05
-3.06180689939476e-05
-1.34246368923917e-05
-2.18546198275835e-05
-4.02092866626168e-05
-2.00753744289293e-05
-4.96142035138911e-06
-4.3085039463163e-05
-1.76555823752599e-05
-2.90451020010656e-05
-7.09813256231867e-06
-2.18275452711143e-05
-1.8643456393e-05
-2.89992249918106e-05
-4.08841768106209e-06
-2.52188475216232e-05
-1.21191851426188e-05
-2.80234634150648e-05
-9.2184893428062e-06
-2.1184239378492e-05
-2.62560762228732e-05
-2.69886131893961e-07
-2.10427182118234e-05
-3.84492668952353e-05
-2.19638390266607e-05
-6.8774055183957e-06
-3.08917081682833e-06
2.22880094311747e-06
-2.06515275657436e-05
-2.39011957282552e-05
-2.91599085788676e-05
-2.38264257894704e-05
-2.76891834681423e-05
-6.87285073283149e-06
-3.60494505581317e-05
-6.64277901395245e-06
-1.93674697635064e-05
-3.59787530594265e-05
1.7982604056344e-06
-2.73431548932423e-05
-4.90260963797383e-06
8.20351870578113e-06
-2.05351636070131e-05
1.66131516521748e-06
-2.37953734368349e-05
-3.86440795198733e-05
-4.04542224659501e-05
6.70432465403196e-06
-1.16477304424666e-05
-3.29166157159612e-05
-1.97777563775137e-05
-5.90012063552366e-06
-3.21623894837019e-05
-2.75607414627592e-05
-2.54317183762101e-05
-1.30722898593704e-05
-2.59763746137307e-05
-8.79384161071461e-06
-1.16566272737501e-05
-1.03496901541367e-05
-2.4755005903305e-05
-2.7118567013607e-05
-1.00000028106302e-05
-1.54440606142938e-05
2.16530735371457e-06
-1.60249988735011e-05
-2.15448172501372e-05
-1.60177675751932e-05
-2.77495772767368e-05
-2.04674214487325e-05
-3.96071960068062e-05
-2.01723983024644e-05
-2.49729515978761e-05
-2.70679183172104e-05
-1.74574030348219e-05
-1.45579091878355e-05
-2.05752983763814e-05
-9.67101788400703e-06
-2.10827349339546e-05
-3.59995837396777e-05
-2.327805193114e-05
-2.15136172255794e-05
-2.893041692771e-05
-3.13225765939204e-05
-1.45369946041284e-05
-2.71485207223155e-05
-2.39504272223675e-05
1.29601670190128e-06
-6.44953655523864e-06
-3.13889366957874e-05
-1.12287462591617e-05
-2.25414434085707e-05
-1.92789978633285e-06
-1.21814304330066e-05
-1.87677805208396e-05
-2.53672561297259e-05
-3.37944003947237e-05
-2.75007195096181e-05
5.2910828124457e-06
-3.3610003446845e-05
-5.6076395459105e-06
-5.1020481428645e-05
-2.95566615237338e-05
-1.44894113001033e-05
-2.68232587061705e-05
-2.63703888372522e-05
-2.28815582613404e-05
-2.23791076691278e-05
-6.35802216439518e-06
-4.01890781019984e-06
-3.17163490216785e-05
9.93740729319899e-06
-3.68339246253441e-06
-2.83176848091514e-05
-1.50276721609969e-05
-7.87721367896627e-06
-2.86721234866912e-05
-1.02072235051581e-05
-2.11803023633419e-05
-2.59939681472311e-05
-4.7746545455422e-06
-1.801149406847e-05
-1.64753826335513e-05
-9.24159484255601e-06
-2.34897179156033e-05
-6.8475933068898e-06
-2.19394573213932e-05
-1.90414448688591e-05
-1.36988784367445e-05
-7.20481130790553e-07
-1.47830262813259e-05
-8.55678566492967e-06
-1.32498752132984e-05
-2.13947597408596e-05
-4.67779658089907e-06
-8.56175079464196e-06
-2.98833627855628e-05
-2.21404297652243e-05
-6.51792856090665e-06
-5.18572808611949e-06
-9.00684253766113e-06
-2.08691647276169e-05
-1.49577119059597e-05
-4.23641485781334e-05
-3.17314905692266e-05
2.0912710847092e-06
-1.69145077793588e-05
-7.86673133862273e-06
-2.53346759021696e-05
-8.22133007828077e-06
-8.99706604105322e-07
-4.62084245648623e-05
-2.9928053250169e-05
-4.11674161045962e-05
-1.82141818147471e-05
-1.87638265742897e-05
-1.26141245239049e-05
-6.46154695515072e-06
-3.08863281056764e-05
-2.95596665576163e-05
-9.61262043901483e-06
-2.82396109279944e-06
-2.27243757210921e-05
-1.93585210971973e-05
-1.23553870314839e-05
-3.80080397302111e-06
-2.28925769892083e-05
-3.0746345082728e-05
-2.36778007938465e-05
-3.92395524546622e-05
-1.87226592706293e-05
-4.56777711751043e-05
-3.99714291306049e-05
-3.85368156086442e-05
-1.67832304801032e-05
-1.92604278630258e-05
-8.36872790396566e-06
-2.23420092861939e-05
-1.37688417845024e-05
-4.19039907515922e-05
-2.9790747565645e-05
-2.88014196214496e-05
-3.86422265474586e-05
-2.85003429806595e-05
-2.79059972524063e-05
-2.80783408639649e-05
-4.62613033743308e-05
-3.38229628303386e-05
1.72589112413655e-05
2.22998032334414e-06
-2.39407390580836e-05
-1.75517156760111e-05
-4.50232155203792e-05
-2.71327187118098e-06
-4.87171002789794e-06
-2.82711159281396e-05
-1.33217463545536e-05
-1.04578336225946e-05
-6.38308965319441e-06
-2.08090540757563e-05
-3.73306626513103e-05
-7.08287853947278e-06
7.30462268268546e-06
-8.00199048838574e-06
-1.0154159757753e-05
-2.25646221522245e-05
-2.68832362661994e-05
-1.92286739767486e-05
-3.40768384058229e-06
1.14013126401556e-05
-1.92126024609217e-05
-1.43361412479917e-05
-2.85029517523831e-05
-2.75310827835878e-05
-8.7078214150684e-06
-2.3355085933349e-05
-1.54281625309508e-05
-1.9947046429033e-05
-1.05191460191443e-05
-1.36310205664072e-05
-1.86046052900229e-05
-1.97088088758069e-05
-1.98361197210986e-05
-4.79220201612311e-05
-2.19338718780124e-05
-3.3175557260386e-05
-2.16220211486557e-05
-3.19719355937557e-05
-3.17872466022882e-05
-2.60929913232535e-05
-8.45080761191986e-06
-1.85690093288398e-05
-5.23775954104751e-05
-1.48991818739221e-05
-2.50188974176988e-05
-2.03225888622385e-05
-2.07334975623128e-05
-2.41560094942938e-05
-1.72191832942337e-05
-1.48754574392571e-05
-1.80308528355596e-05
-1.96786939581187e-05
-2.05444604844736e-05
-4.33038366164588e-06
-1.47868158354774e-05
-9.99094332702811e-06
-3.30450806068367e-05
-2.98941386255768e-05
-4.18471116665185e-05
-2.58312828573892e-05
-1.99489339608422e-05
-7.9357856512906e-06
-2.05767565043244e-05
-8.78326291854776e-06
-1.62691999757673e-05
-2.40889452284921e-05
-1.14879268076396e-05
-1.77258850209061e-05
-2.4538972505261e-05
-2.63162587509003e-06
-6.46677387657272e-06
-1.73889524254685e-05
-3.2192361090022e-05
-2.09886927419268e-05
-3.89878106282599e-05
-2.73520090840069e-05
-1.37243125864157e-05
-2.91854165078714e-05
-8.17173051562872e-06
-2.9905585621512e-05
-3.51229331489237e-05
-2.58303044400054e-05
-2.59683713117124e-05
-3.40060418517765e-06
-2.30427676200427e-05
-2.77985079973416e-05
-1.38614548828869e-05
-2.63542527316907e-05
-2.94620128380873e-05
-3.31490178722069e-05
-1.86434293024679e-05
-1.13298223797836e-05
-2.37136304034466e-05
-4.46699096625185e-06
-1.32411385691334e-05
-1.09129242016811e-05
-7.61258872449192e-06
-2.56568299195177e-05
-5.89160447338255e-06
-2.23848431585309e-05
-1.77037940137661e-05
-2.01436846917534e-05
-3.35744520798276e-05
-2.41411596775471e-05
-2.87347755235273e-05
-1.25279980916442e-05
-1.48780331360088e-05
-2.16422007355237e-05
-3.04551051966202e-05
1.73665141704763e-05
-3.5068116554509e-05
-4.70607042283268e-05
-2.61044797789752e-05
-1.54937506087527e-05
-1.53490433878451e-05
2.68314525291487e-06
-9.97230071591305e-06
-1.82036989777016e-05
-3.05829235873701e-06
-2.87948028198302e-05
-2.71985159307533e-05
-3.00919226460557e-05
2.49174710054232e-06
-2.55234101120614e-05
-2.22150901699569e-05
-1.7520525516355e-05
-5.17160168509482e-06
-1.84206681487912e-05
-3.30799915654215e-05
-1.9286301412554e-05
-1.58467699993672e-05
-1.04326469421272e-05
-2.00873172000227e-05
-2.37120500040629e-05
-1.98451870754815e-05
-1.83003497000655e-05
-2.33864029889194e-05
-3.50176892448244e-05
-2.82261729123425e-05
-3.21500660045394e-05
-2.18729866634397e-05
-9.10002445703325e-06
-2.79315562627469e-05
-2.8706313148384e-05
-2.26652488304234e-05
-2.85790826734083e-06
-3.16873861813488e-05
-3.26170175929199e-05
-2.04613001331282e-05
-3.65788406426813e-05
-9.13249107267727e-06
-2.48959740141468e-05
-3.57919311773751e-05
-2.09444202947186e-05
4.82270478662039e-06
-3.03909638351598e-05
-2.09442242546528e-05
-2.61199199917467e-05
-1.36764672838657e-05
-2.03816389264803e-05
-1.62082260104789e-05
-7.35005501625254e-06
-4.30882715802298e-05
-1.84282043960149e-05
-1.38153629368801e-05
-3.08386240772808e-05
-3.6232064228794e-05
-1.55044854405723e-05
-2.93342048629015e-05
-7.13469711942462e-06
-1.97327838447251e-05
-2.57823376186517e-05
-4.59500691936111e-06
-7.50896531541816e-06
-2.94347129630118e-05
-8.9273010608704e-06
-4.23736643724687e-05
-1.23137482538873e-05
-2.02897524897595e-05
-1.55325530804392e-05
-4.35008487598287e-06
-6.11571120371708e-07
8.99914311598536e-06
-4.39071007687144e-05
-2.3069923737955e-05
-1.90695774782122e-05
-1.8281596971731e-05
-1.50269815953796e-06
-4.38516795340218e-05
-1.38290252741231e-05
-3.38089203273426e-05
-2.46125218758598e-05
-7.01010813447764e-06
-2.80404886243148e-05
-3.34769589829906e-05
-2.30044786277704e-05
-1.78658677083434e-05
-3.40879581005095e-05
-2.12808740935723e-05
-3.13816662731461e-05
-2.42164636386163e-05
-9.84083581254816e-06
-2.24652273591011e-05
-2.52393246926025e-05
-1.20424933283778e-05
-1.63273818260697e-05
-1.62071762099304e-05
-2.35762311690007e-05
-2.32693589416405e-05
-2.05707761149641e-06
-1.40434516061746e-05
-1.4065558706774e-05
-1.25673729866293e-05
-2.69142147301861e-07
4.34483908050716e-06
-1.5116513645591e-05
-4.83950067273807e-06
-1.72300028445018e-05
-1.21088986045752e-05
-3.21296646610123e-05
-1.0067903289035e-05
-8.96004910608013e-06
-2.76945736926051e-05
4.23957148213426e-07
-5.03592252185477e-05
-3.65998849669551e-06
-9.82135383291023e-06
-2.85903544829443e-05
-3.3981122122014e-05
-2.27521410711063e-05
-1.62198046266964e-05
-4.05201052420002e-05
-2.77144792245681e-05
-2.23837415251832e-05
-1.86049433782072e-05
-4.07379773892298e-06
-2.21272770822658e-05
-2.21076698627862e-05
-3.10663704599882e-05
-3.05476164847151e-05
-2.73171318322232e-05
-3.1754335414368e-05
-1.60151160146695e-05
-1.01917826111436e-05
-1.65662746613156e-05
-8.42359267966322e-06
-2.69771135117394e-05
-2.81880387120929e-05
-4.52408636045405e-06
-1.74981838593124e-05
-3.84182920167501e-05
-2.90557735071272e-05
-1.95071428995819e-05
-2.05330951949364e-05
-2.77452629529615e-05
-1.92186908374883e-05
-1.3373526648849e-05
-1.79245925790451e-05
-3.54082060983618e-05
-2.07724655541112e-05
5.83359564075418e-08
-8.34885172432181e-06
-1.90847454930974e-05
-5.50321493345359e-06
1.33277867872539e-06
-1.35215141870448e-05
6.47961861076471e-06
-1.44568516037471e-05
3.59107225597809e-06
-2.69456003056674e-05
-3.47476045632509e-05
-2.73535501463546e-05
-7.55752667802e-06
-2.35244493246113e-05
-1.6627068000014e-05
-2.74901011545359e-05
-1.63726342772839e-05
-1.99005681569982e-05
-3.29856694582736e-05
-1.4078799172098e-05
-4.92587356716498e-05
-3.78083182668823e-05
-1.10843071676486e-05
-1.18253845186947e-05
-4.50675327187869e-05
-1.36959528978207e-05
-1.38206570462226e-05
-7.84715103590348e-07
-4.64350715544978e-05
-1.1344009203654e-05
-2.20246859326416e-05
-3.00179555014371e-05
-1.52911218595546e-05
-2.71455855679039e-05
-4.10398652386048e-05
-2.47153516930803e-05
-2.23088153143941e-05
-8.8582609625335e-06
-1.39531318661447e-05
-3.68392759120885e-05
-3.4802310899413e-05
-5.71236692667737e-06
-2.04876118574719e-05
-2.23711524203328e-05
-3.41571612123934e-05
-2.19718278281294e-05
-1.89652644975722e-05
6.43661710109462e-06
-2.87534492533879e-05
-2.04756083439028e-05
-1.30402657217871e-05
-3.82445456923708e-05
-6.34877584568848e-06
-2.86867575749902e-05
-7.48791190600212e-06
-3.58626416727545e-05
-2.50473961003502e-05
-8.95886736535061e-06
-3.74248089188153e-05
-1.4613439651974e-05
-5.95147896159634e-06
-2.60603772967903e-05
-1.68049153351764e-05
-3.65724219196973e-05
-2.99597096703183e-05
-1.63662055959349e-05
-1.34740393317386e-05
-9.52550500310088e-06
-2.7590894474113e-05
-2.87544825244672e-05
1.06390531128589e-05
-2.78918678867614e-05
-2.45590220366082e-05
5.52583850180518e-06
-2.84708106635755e-05
-8.08315566307322e-06
-2.78574117783522e-05
-2.8187166274768e-05
-2.10443904954805e-05
-1.52393527671383e-05
-3.578142454727e-06
-2.79041298431258e-06
-2.195979015553e-05
-4.39548857034695e-05
-2.17470888947241e-05
-8.69272527967969e-06
-2.41284897717983e-05
6.21379084776797e-07
-2.9344607372943e-05
-2.24689431037743e-05
-8.79397906532371e-06
-2.55577884442571e-06
-4.93996678570977e-06
-1.52011466954662e-05
-1.77344642047756e-05
-3.58070412630772e-05
-4.0750212005691e-05
-3.62397395988193e-05
-2.69573023625544e-05
-3.29802303141021e-05
-1.4890021856847e-05
-1.4857436949641e-05
-4.52852670431912e-05
-1.80235531033371e-05
-2.44248264920463e-05
-1.76779542791628e-05
-1.03377888472498e-05
7.99571877601904e-07
-1.98061197393497e-05
-3.33223027874329e-05
-1.98117420451669e-05
-1.08401222926117e-05
-5.91263326655042e-06
-3.37009050219103e-05
-3.56063660108773e-05
-3.84630338450724e-05
-8.63199192008343e-06
-2.05595757219824e-05
-2.49707633181821e-05
-2.77992049255437e-05
-9.98850830048703e-06
-4.67598921435313e-05
-1.54780521142671e-05
-2.97943747857714e-05
-2.62649308750979e-05
-2.52083057398888e-05
-7.74069758844453e-06
-1.12279786458735e-05
-2.4194570681531e-05
-2.30237553619098e-05
-2.73171788748325e-05
-1.56785537680275e-05
-2.69982224818551e-05
-1.99814876737269e-05
-1.80757717486212e-05
-1.40789273411571e-05
-4.15047198577158e-06
-1.38075218665097e-05
-1.13947438508532e-05
-1.21412225160262e-05
1.04856284520193e-05
-1.91710556025001e-06
-2.23704248620153e-05
-1.49915902303797e-05
-1.75915256144492e-05
-1.29573081203501e-05
-1.87885906015436e-05
-1.55590149771109e-05
-1.60822153651783e-05
-1.81920376305656e-05
-2.52119411232857e-05
-2.24186016142228e-05
-2.95941022100276e-05
-3.57221413309565e-06
-1.47451810581903e-05
-5.82608629573704e-06
-1.59949484431671e-05
-3.22794135509999e-05
-3.13050116686318e-05
-1.19968441680647e-05
-1.52296258697081e-05
-7.20782402168132e-06
-2.00366299376551e-05
-2.37674673448881e-05
-3.91993949655874e-05
-7.32634710606956e-06
-2.97127971053782e-05
-6.24937077495761e-06
-3.05878633586628e-05
-3.38130000772128e-06
-2.30964667722526e-05
-2.16688242624636e-05
-2.03872039925558e-05
-2.723869430536e-05
-3.48576145574386e-05
9.67186663727159e-07
-1.78040005591223e-05
-2.23720708554155e-05
-1.5352490012796e-05
-3.02143643270509e-05
5.31781571750826e-07
-2.24379695986006e-05
-2.09028116382142e-05
-2.35364601564125e-05
-1.87808518688323e-05
-2.9928964235811e-05
-1.43638885176606e-05
-2.51206465077482e-05
-3.27069295511975e-05
-3.30012652460175e-05
-6.8267890520721e-06
-2.59889800481841e-05
-4.4550282757746e-05
-4.65484596008769e-05
-2.75368566097293e-05
-2.65844651700806e-06
-3.0362683136914e-05
-2.77105822685056e-05
-1.54623547194704e-05
-3.1475434528866e-05
-4.19195908236282e-05
-3.22116678160358e-05
-6.47277363366225e-06
-4.20824996224296e-08
-3.14329333870269e-05
-1.64786364857629e-05
-3.56860863816651e-06
-2.17455072047397e-05
-3.23695835611462e-05
-9.06172971661044e-06
-2.84863362400871e-05
-2.43776864089866e-05
-2.56533515082331e-05
-2.95900840365939e-05
-3.05774298092825e-05
-2.68307390714222e-05
-2.22353388858673e-05
-1.53752605366221e-05
-1.48831612121983e-05
-4.6158321002439e-05
-1.92240927966466e-05
-2.10413151469583e-05
-2.92826296909913e-05
-2.48457836849135e-05
-1.00813110760823e-05
-2.22164695611646e-06
-1.61935704690868e-05
-1.49985496311465e-05
-2.61265538042029e-05
-2.06762005803293e-05
-3.30672030563022e-05
-1.86952133163172e-05
-2.13093266463963e-05
-3.88031486095979e-05
1.2060873041258e-06
-2.8699306490981e-07
-5.35969809473609e-05
-1.4881878546224e-05
-1.33949471848196e-05
-1.96212830333505e-05
-1.04383757214972e-05
-3.56602837123954e-05
-1.71020017255824e-05
-3.21260072285052e-05
-5.82918608364772e-06
-3.02420453914934e-05
-2.32706811002276e-05
-2.97281358172286e-05
-2.88189500810915e-05
-1.90620492832452e-05
-7.93645103240661e-06
-7.31963246455288e-06
-4.79649436057949e-05
-3.36608377183841e-05
-4.07549970251148e-05
-3.10048138633728e-05
-1.78906105801467e-05
-2.06031447945546e-05
-8.1837626876526e-06
-4.00994651299446e-05
-1.50489473463887e-05
-1.49406331139268e-05
-1.46833962888977e-05
-1.42632581460964e-05
-3.54689709647492e-05
-2.60351291001125e-05
-1.87667868518641e-05
-4.36378200839061e-05
-2.37533849073395e-05
-1.93069705981457e-05
-1.00283270074133e-05
-2.74601857071979e-05
-1.66931912013526e-05
-2.88754422043138e-05
-5.08895980672922e-05
-2.07323542391852e-05
-1.73304983409702e-05
-2.57452795184795e-05
-1.52964775089945e-05
-2.22006362671684e-06
-2.30885164533853e-05
-3.25604320360768e-05
-1.31464780141777e-05
-5.54487379241036e-06
-3.28395274494008e-05
-7.52352215536714e-06
-6.20269471553216e-06
3.93393407381183e-07
-4.00430840963197e-05
-7.42792981936479e-06
-2.30247286282466e-05
-2.15199503802556e-05
-2.4623268886012e-05
-2.50814231874734e-05
5.19664274807659e-07
-3.73045478080194e-05
-1.57955730588242e-05
-2.2026212056134e-05
-1.16885615221187e-05
-2.88058755371387e-05
-2.74185422771808e-05
-1.2411585506914e-05
-2.83434181170755e-05
-4.54630509102172e-06
-3.93555957064356e-05
-2.05206858817554e-05
-2.90021911658022e-06
-4.15405613605025e-05
-3.95195347255063e-05
-1.88310906373178e-05
-2.64006058893304e-05
-9.41543796944042e-07
-3.49431602371012e-05
-2.76230695119314e-05
-2.89923056780007e-05
-2.60477098073623e-05
-1.4579589211898e-05
-1.08968079837422e-05
-1.44118098849845e-05
-4.12718319906311e-05
-3.10402133689873e-05
-4.42429634929952e-06
-7.02894657698862e-06
-7.44360095561236e-06
-8.03227846558258e-06
-2.42885476503912e-05
-2.31922321555081e-05
-1.01448658278593e-05
-3.37016640855842e-05
-2.92907794364563e-05
-2.44288525820799e-05
-2.37299529803347e-05
-1.8881262687871e-05
-2.33234850357777e-05
-1.86605684281331e-05
-2.95736765517955e-05
-2.42925081030313e-05
-2.43236794982102e-05
-3.37715761604688e-05
-3.40532425434767e-05
-2.12019772401786e-06
-3.25291550433842e-05
-3.85384667040569e-05
-3.64314436791608e-05
6.5710576300952e-07
-2.50652472018107e-05
-1.78210216242372e-05
-1.37799909587597e-05
-2.15701309805387e-05
-3.54813781063479e-05
-3.87464111834302e-06
-1.02307682399662e-05
-3.96741825453507e-05
-1.30059378229768e-05
-2.20504690239908e-05
-3.86625740704931e-05
-2.76907033329467e-05
-2.13834644759624e-05
-1.6119549228204e-05
-6.45004369291647e-06
-1.98253412600541e-05
-2.00110443019064e-05
-2.95203704634008e-05
-9.95812601516615e-06
-4.08432483967751e-06
-1.13676808722219e-05
-2.54135117674363e-05
8.24429180599602e-06
-1.0404457317473e-05
-8.84461126796878e-06
-1.9468729194398e-05
-1.80658767217624e-05
-3.08013794383924e-05
-3.44303846846186e-05
-1.85715509682429e-05
-2.06689867418077e-05
-1.91964340629325e-07
-2.2003412790957e-05
-1.3054068106019e-05
7.09464265938045e-06
-7.95152372901002e-06
-1.70086439539548e-05
-2.32825491864181e-05
-3.31978938132102e-05
-2.06955339473558e-05
-1.48800045650795e-05
-2.3506287422613e-05
-2.42371862644318e-05
-1.16979349614742e-05
-1.23912176854381e-05
-3.96740060497939e-05
-1.12137349236247e-05
-4.1234061473389e-05
-3.75283966365868e-05
-3.89238543677969e-05
-7.69203869011271e-06
-2.40438134062553e-05
-3.9784783399566e-05
7.58098220204972e-06
-2.35372024304965e-05
-5.27586147237863e-06
-1.65650961992485e-05
-1.93951958724933e-05
-2.54226430053203e-05
-2.58988804582126e-06
-3.13209508036398e-05
-3.11038572824105e-05
-9.31694386179971e-06
-7.67027016741347e-06
-1.0707291114422e-05
-2.45918611464997e-05
-3.58418934528016e-05
-3.17095691165888e-05
-2.45613992058727e-05
-2.64383160372307e-05
-3.16788518509627e-06
2.31345499391183e-07
-2.93730045728775e-05
3.16766502276405e-06
-1.92732650006966e-05
3.15035760641249e-06
9.01154617971737e-06
-2.51474356542518e-05
-2.9192979458713e-05
-2.71476163459147e-05
-1.79561555203975e-05
-3.56665572532373e-05
-2.26963013050327e-05
-1.08030980127754e-05
-5.00655636235969e-05
-3.76668995126457e-05
-3.6334072958723e-05
-1.7212106978907e-05
-1.46530060665316e-05
-8.75671721992505e-06
-2.6418854625873e-05
-2.74925281638307e-05
-1.36953136639243e-05
-2.3263743987128e-05
-3.45496558377087e-05
-1.46578547378971e-05
-1.69224393153714e-05
-3.79653102881034e-05
-2.45155843587018e-05
-1.53629117869842e-05
-1.24444676131355e-05
-9.35847037084994e-06
-5.78391571063046e-06
-9.66493124244378e-06
-2.11662181775293e-06
-1.8678441395602e-05
-1.58209829875937e-05
-1.31620265424902e-05
-2.22926804375446e-05
-1.90998365803819e-05
-1.79529360712451e-05
-2.96468086745771e-05
-2.77066517482957e-05
-4.70612501174214e-06
-2.58771109367395e-05
-1.54268556844465e-05
-5.77927892653482e-07
-1.47431724671082e-05
-2.68551497224763e-05
-3.03936061178309e-05
-2.94028007541153e-05
3.27160230628717e-06
-2.18036764743825e-05
-3.39380182850332e-05
-9.7379548276266e-06
-7.2606010315506e-06
-9.70112003424215e-06
-2.38359764546457e-05
-4.83353924213974e-05
-2.69934034752805e-05
-2.59991867196693e-05
-2.68127592221943e-05
-3.8469140687851e-05
-3.3576677761491e-05
-2.31391623417164e-05
-2.28268922591685e-05
-3.44844037900556e-05
-8.12381856185841e-06
-1.12981083224132e-05
-1.632091176607e-05
-3.31243076414748e-05
-2.27169236506898e-05
-2.46348966816917e-05
-2.77273806018787e-05
-1.48811697001865e-05
-2.82345089389914e-05
-2.82937745117251e-05
-3.68436134892247e-05
-2.45263320781215e-05
-2.89691549586504e-05
-8.89483143968274e-06
2.87551371835602e-07
-2.62841305407116e-05
1.21402761723561e-06
-1.28834225922944e-05
-3.59050003311635e-05
-2.75114506133128e-05
-3.00366193822511e-05
-2.50733152499491e-05
-1.47384781398059e-05
-3.14931956466725e-05
-9.06035964462925e-06
-1.21914117226945e-06
-2.83897102425565e-05
-2.11268742867828e-05
-3.65957427947894e-05
-1.74107677313097e-05
-1.9289004523202e-05
-9.65113030251359e-06
-2.41260487497527e-05
-1.23693945129607e-05
-2.48932715426793e-05
-3.28295383054133e-05
-4.88194862455519e-06
-1.85651569594176e-05
-8.9330469866684e-06
-1.78013931271262e-05
-3.64055137774244e-05
-3.00645071844113e-05
-4.34359040254517e-05
-2.66112813296152e-05
-5.4748387758285e-06
-2.06452321860904e-05
-2.7805004275674e-05
-4.65516616203021e-05
-3.8139498919943e-05
-9.76370056541946e-06
-2.03430949614759e-05
-4.01860842750895e-05
-2.45809130957358e-05
-2.84238007413382e-05
-1.78008484578351e-05
-1.32773606949745e-05
-1.52755023960738e-05
1.8918545858935e-05
-8.02631308913586e-06
-2.66998690904416e-05
-1.1309019187752e-07
-3.18077204138536e-05
-3.49101656733731e-05
-1.06898634267562e-05
-3.23276015916569e-06
-4.33749408654117e-05
-1.33813155056616e-05
-2.91130922148279e-05
-2.81443519269795e-05
-2.25760379837132e-05
-1.96054997719825e-05
-3.19365260292813e-05
-3.30715376440282e-05
2.14272708763522e-07
-1.55327060671906e-05
-1.92027101890819e-05
-5.89115071888804e-06
-2.02160583844123e-05
-4.37336010763773e-06
-7.22906439364046e-06
-1.86962487477578e-05
-2.94224408253353e-05
-2.52585106647917e-05
-4.15878597487393e-05
-2.14049011331489e-05
-3.53520743699307e-05
-3.98745908744728e-05
-2.27589041855285e-05
-4.4531767304568e-05
-2.48823829024368e-05
-3.71702331982273e-05
-1.07505899023284e-05
-8.51015078408076e-06
-3.22890510156119e-05
-3.84526200932256e-05
-2.95140844257653e-05
-1.39738224898533e-05
-7.19310219929998e-06
-1.77204321839338e-05
-1.73506806607587e-05
-2.54018691311585e-05
-1.45541175068474e-05
-1.13345076511253e-05
-1.51501207813584e-05
-4.66231141995833e-05
1.39121313369248e-05
-2.72988343543673e-05
-1.09995468033419e-05
-1.71655075915028e-05
-2.17959156680333e-05
-3.3556479072626e-05
-2.15750463521518e-05
-2.22230659878232e-05
-3.06608016792969e-05
-6.04167662565597e-05
-1.48619086212505e-05
-2.70923664543121e-05
-2.77979771669596e-05
-2.67132404215225e-06
-2.24505056660986e-05
-2.40460639616103e-05
-4.19954776889471e-05
-1.14711533556719e-05
-1.12321690582088e-06
-2.05175564098329e-05
-2.30233098542978e-05
-1.08173523244652e-05
-2.24016482382487e-05
-1.02459960689743e-05
-1.92601022967502e-05
-2.09260349090298e-06
-7.37097413875886e-06
-1.09739521266472e-05
-7.33260945288692e-06
-1.8752941068911e-06
-2.51619410915976e-05
-7.73977631526185e-06
-2.70640195050492e-05
-3.60107557019082e-05
-1.32776268448168e-06
-2.91042138979692e-05
-1.63243803972953e-05
-1.83606789201285e-05
-2.52447440121965e-05
-2.88601657176631e-06
-3.20706716732753e-05
-2.7954732558271e-05
-2.25264756133696e-05
-1.54498210361134e-05
1.45687409578974e-06
-2.66960584365897e-05
-3.9911820803052e-05
-2.26794486305921e-08
-3.58928344321963e-05
-1.46048432462111e-05
-2.46842625465842e-05
-2.07568254107138e-05
-2.53165653128063e-05
9.89651944724361e-06
-4.70957531030978e-06
9.17998796940335e-07
7.09403236218309e-06
-1.14443320232415e-05
-2.39118350021129e-05
-2.39751972535633e-05
-8.19678630547898e-06
-2.08542958116048e-05
-3.39143468891415e-05
-1.58091821754473e-05
-1.44567416712416e-05
-2.63149882311054e-05
-2.53071935541107e-05
-2.62469560099656e-05
-1.58419465264578e-05
-4.15022210372284e-06
-2.5495685473623e-05
-1.67741141058605e-05
-2.03896289217882e-05
-2.47650886745469e-05
-3.28712363805683e-05
-1.89296508755684e-05
-2.31552484193609e-05
-1.20271151165686e-05
-2.11405294304295e-05
-2.08341162478187e-05
-4.15941866949981e-05
-3.83103244615649e-05
-1.64412171241829e-05
-2.14696224631565e-05
-1.28165989876974e-05
-1.81546995573462e-05
-2.57352184453663e-05
-1.87181741521097e-05
-3.42748780899604e-06
-1.41369839387573e-05
-4.46987168492986e-05
-1.16298559822081e-05
-2.99509928237351e-05
-1.60176311930205e-05
-2.15283575712062e-06
-1.79405846171277e-05
-2.44336834375414e-05
-3.061002959213e-05
-2.7143233549751e-05
-2.49061026907224e-05
-1.23083788041023e-05
1.80315578014029e-06
-2.49055313736558e-05
-2.97987690870029e-05
-1.22332088950944e-05
-1.35604944304889e-05
-7.65181744164641e-06
-2.68682444931678e-05
-4.71325661403964e-06
-3.01096658499447e-05
-4.25519445573019e-05
-3.10273003971004e-05
-9.87092688213045e-06
-2.62750952769378e-05
-3.12564666996729e-05
-1.22421660884287e-05
-8.80949911143273e-07
-2.06413586240644e-05
-1.63224497627774e-05
-4.98006427808887e-06
3.85227358567863e-06
-2.12701026631064e-05
-2.31757550396547e-05
-1.90530917011597e-05
-1.99062642572788e-05
-2.66932544651351e-06
-8.33642939760952e-06
-1.62312187438466e-05
-2.1436672723429e-05
-1.4938593454825e-05
-8.29141696045435e-06
-2.68732457711164e-05
-1.86407416799242e-05
-2.63344231054612e-05
-1.15196574043787e-05
-1.6162396910118e-05
-1.14944200929761e-05
-2.37914780012513e-05
-3.25318953064239e-05
-4.57424622327336e-06
-4.44129464788098e-06
6.27703973558621e-07
-2.65297754604901e-05
-4.11952255875512e-05
-1.06110885166928e-05
-2.49599591555886e-05
-1.44674607133001e-06
-1.52236902500108e-05
-2.31078116235555e-05
-1.1029001092686e-05
1.29224381862959e-06
-2.75826076119931e-05
-1.51167874784806e-05
-3.61961519978956e-05
1.68480484137121e-05
-2.61782556472004e-06
-1.14603756236272e-05
-2.26691183355558e-05
-1.68881148091718e-05
-5.70250212241934e-06
-1.6981670936326e-05
-4.80601182072512e-05
-2.21464784732444e-06
-2.59056665291403e-05
-3.4429064850462e-05
-1.36824771278777e-05
-1.38619160122721e-05
-2.63759390105754e-05
-2.72802653879089e-05
-1.71148162604748e-05
1.04163419988371e-05
-1.47742590632727e-05
-1.93969371575544e-05
-4.31987650381003e-06
-5.15178282751534e-05
9.29637130382484e-07
-2.02052238278273e-05
-2.24724622675833e-05
-4.91963247121884e-06
-2.32873929581009e-05
-2.76421711137481e-05
-3.77939869195207e-05
-3.47901353315408e-05
-2.7718743903253e-05
-2.91222409149934e-05
-2.26973695806681e-05
-3.32499353340795e-05
-2.36449460621953e-05
-5.19039383181888e-05
-1.84453694328085e-05
-1.68053037618559e-05
-3.71436190164727e-05
-4.44548980486879e-05
-4.26891076701846e-06
-3.38389084382141e-05
-1.36997505364552e-05
-3.56170380341706e-05
-2.32752428558011e-07
1.47826767300107e-06
-2.27344720548047e-05
-4.65983591147866e-05
3.18945702537055e-06
-3.35573381125297e-06
-3.22583475699238e-05
-1.27613524967331e-05
-6.40531774907127e-06
-2.24106545359923e-05
-2.01974054690176e-05
-1.5253499081703e-05
-3.09436459732745e-05
-1.43356521489616e-05
-2.4748278488401e-05
-1.01110705093104e-06
-2.52741166842983e-05
-1.17503971912318e-06
-1.37389259791848e-05
-1.13988314976989e-05
-2.85287014453255e-05
-3.41703602681855e-05
-1.18565034318911e-05
-2.30323934174509e-05
-2.42355560570928e-05
-1.02199176129216e-05
-1.63809891385293e-05
-2.82340378989291e-05
4.61188641149608e-07
-3.2475236780463e-05
-1.77472028018835e-05
-1.74902305387374e-05
-2.09559484637277e-05
-3.11088471513959e-05
-1.40223563597599e-05
-3.67728532501212e-05
-4.50233506874197e-06
2.40774350958509e-05
-2.15885361527385e-05
-2.91960134673047e-05
-2.77911360069382e-05
-1.00456560051296e-05
-3.48477214957252e-05
-2.60159427212039e-05
-3.17170886493486e-05
-2.62050812459328e-05
-3.50709509324507e-05
-3.2890930365066e-05
-2.78547036639418e-05
-4.12910875405787e-05
5.7164722050138e-07
-1.72222599228467e-05
-1.91523053935588e-05
1.37239677778139e-05
-1.63713046689902e-05
2.16197458896098e-06
-1.26379686497518e-05
-2.73430856676843e-05
-1.65056054933717e-05
-2.50478801663996e-05
-2.9914094995979e-05
-4.06965739567747e-05
-3.41814090301462e-05
-3.68275972880694e-05
-2.03459254412202e-05
-8.88571505194214e-06
-2.97666877278472e-05
-3.28545819106642e-05
-1.93171775617769e-05
-2.50650475644078e-05
-3.27898754912109e-05
-1.29414159878826e-05
-3.1423086642059e-05
-1.1404422170069e-05
-2.78960593206038e-05
-3.17442849537758e-05
-1.68154954932932e-05
-3.32089084396046e-06
-8.94034741920713e-06
-3.34207870922852e-05
-1.08320737076687e-06
-5.61173028005404e-06
-3.05551338856777e-05
-2.48864460345813e-05
-2.3160634070362e-05
-1.99627745717126e-05
-1.33649863823389e-05
-2.25947328068781e-05
-1.59203792867225e-05
-1.05212269047132e-05
-1.89661053317036e-05
-9.09721286855731e-06
-1.80066196989077e-05
-1.93522391332044e-05
-1.76241733929527e-05
-2.90947610777283e-05
-1.32759470529338e-05
-9.66758008593127e-06
-2.71771197172338e-05
-5.46011773156294e-06
-2.85816305363321e-05
-3.53494344786925e-05
-2.52660087061353e-05
-9.75290111912422e-06
-2.06302470877196e-06
6.96119159804407e-07
-3.21817549020642e-05
-1.82539817102089e-05
-4.3967821112371e-06
-2.54487195822034e-05
-3.33441116778705e-05
-2.16162105177834e-05
-3.07270854414675e-05
-2.53916818247714e-05
-3.55069651386273e-05
-4.37843093713232e-05
-2.4784030352905e-05
-3.09168600949696e-05
-4.51370315393249e-05
-2.94875073099819e-05
-1.18730118310983e-05
-1.72753958160339e-05
-2.25406951675558e-05
-9.35867502289458e-06
-2.22883603310997e-05
-1.16018147869386e-06
-2.87167452097778e-05
-5.63411100950685e-06
-9.56699651004309e-06
-2.69852039640602e-05
-2.68721390762503e-05
-1.9783110964803e-05
-3.33619513267717e-05
-3.64249575636172e-05
-3.45290398033935e-05
-3.13938436933442e-05
-2.64804334278458e-05
-1.24313355914491e-05
-1.49066199085274e-05
-1.09311749736334e-05
-2.0589447869275e-05
4.44551395817483e-06
-2.45093986860569e-05
-3.93027421170989e-05
-8.7633228902891e-06
-1.18809754403415e-05
-2.99814779699571e-05
-2.72577401679504e-06
-4.85151965645661e-05
-3.34994708064488e-05
-2.02867278727114e-05
-2.80113129472164e-05
-5.2239657734686e-05
-3.19447944245575e-06
-3.15429149407984e-05
-7.48021097142585e-06
-9.40948827913779e-06
-3.46499016477593e-05
-1.23708796470559e-05
-4.95981481024408e-07
-1.44953504016959e-05
3.14284406534775e-06
-3.47546055858107e-05
-2.72583380532388e-05
-6.34553480331002e-06
-1.16544839008188e-05
-2.24948495588818e-05
-1.58052298240913e-05
-1.22068177689248e-05
-2.74886158147438e-06
-1.29374225334759e-05
-2.96161418226678e-05
-3.20886105204392e-05
-2.28552497664774e-05
-1.29028384412109e-05
-2.50287584365289e-05
-2.83101358885671e-05
-2.6425300919139e-05
-7.02260599852092e-06
-1.96454188981329e-05
-2.46969996367806e-05
-4.77010456660149e-06
-8.71378028907468e-06
-3.51428275260933e-05
-3.27706446390827e-05
-1.5529580218954e-05
-1.8349897673339e-05
-3.86011949187477e-05
-2.48443972281615e-05
-3.55936997494511e-05
-2.48243927510109e-05
-2.6073147436646e-05
-3.13416832661994e-05
-1.6352760307284e-05
1.97062335191969e-07
-3.17515478361737e-05
-1.7791345633743e-05
-1.92322037048611e-05
-2.71808959490422e-05
-2.78462078096315e-05
-4.45016756007264e-06
-1.43454637951874e-05
-1.23843902046416e-05
-3.53873456585192e-05
-1.5527305570061e-05
-8.77739751400135e-06
-1.48391556607334e-05
-9.63649896943151e-06
-4.56561244111997e-06
-2.3859144149568e-05
-2.5818331886482e-05
-3.11517363187071e-05
-3.57865581599324e-06
-2.80207888456971e-05
-1.47388836921045e-05
5.61582493758393e-06
-3.52618486348794e-05
-1.96515320955045e-05
-2.59255381756899e-05
-2.79919409532448e-05
-2.27458392542186e-05
-1.16868059420098e-05
-8.12427096762197e-06
-1.97582618215213e-05
-9.06271395778809e-06
-1.15159076329188e-05
-5.07155921179425e-06
-2.00103633197192e-05
-1.4927966533178e-05
-6.96327866703473e-06
-3.42136690727754e-05
-1.9933144313128e-05
-3.09608279659801e-05
-1.57261157440547e-05
-2.31890493975144e-05
-1.07258470902518e-05
-2.85676782309711e-05
-3.21666798012314e-05
-1.15356117074461e-05
-2.86428274455188e-05
-2.80274842779431e-06
2.03265902846078e-06
-1.60293704541529e-05
-2.45997672550781e-05
-2.42151769157823e-05
-2.13126699638409e-05
-1.85741751903164e-05
-5.87561107283422e-05
-2.7585564354426e-05
-1.02475560737816e-05
-1.63930339237933e-05
-1.83177093710029e-05
-6.25470124325336e-06
-1.39702627549563e-05
-2.02316615065614e-05
-1.31976805653576e-05
-9.08887904174287e-06
-2.1753106326213e-05
-6.60621958444611e-06
-6.17231769577329e-06
-5.41129101835619e-06
-1.55806935418608e-05
-1.3137428490679e-05
-1.86719544633899e-05
-1.06256245190838e-05
-7.68470850712269e-06
7.55138081045234e-06
-4.35847668653461e-05
-3.30324984280896e-05
-3.2705636362973e-05
-2.69603763467461e-05
-2.56364793167767e-05
-1.35260187789212e-06
-3.1050035089278e-05
-2.33936445302736e-05
-1.91127279146503e-05
-3.09820586944524e-05
-1.07625576257841e-05
-2.3100418464417e-05
7.61251562415056e-06
-3.49432031428303e-05
-3.30508634306685e-05
-1.27175384320886e-05
-3.28270011346623e-05
-1.54275439323213e-05
-2.59950515961758e-05
-1.6871485003024e-05
-2.30465519913417e-05
-3.10038630789105e-06
-2.7733435343108e-05
-3.57445885295953e-05
-1.650881234985e-05
-4.68057700393423e-06
-1.92970379292294e-05
-3.32685244122434e-05
-1.29179954545913e-05
-2.20925911722799e-05
-3.08317455401255e-05
-3.01045902569347e-05
-2.07620510438171e-05
-1.9969761161929e-05
-1.52453676935327e-05
-2.13238108452041e-05
-2.7887693010354e-05
-2.43428328126338e-05
-3.67863389208887e-05
-3.06842950155737e-05
-2.3569988537165e-06
-3.21299623133505e-05
-1.08987604234111e-05
-8.1262596388454e-06
-3.3072944193654e-05
-1.75502098794707e-05
-2.15463608761001e-05
-2.45345275314053e-05
-1.89353089472727e-05
-2.32085777125887e-05
-1.28190173506907e-05
5.04677642312194e-06
-2.22813622898995e-06
-3.30435800632948e-05
-1.42170956994079e-05
-1.70451415814333e-05
-2.71314038432675e-05
-2.13560067713282e-05
-1.34473172054517e-05
-2.10915032857367e-05
-1.23551103130093e-06
-1.96190839548084e-05
-2.89786216225255e-05
-2.39638853173812e-05
-9.41613687876851e-06
-2.55405704861818e-05
-2.80733764051883e-05
-2.22317581505756e-05
-1.85167379521279e-05
-2.62083751559188e-05
-4.21629102937657e-06
-1.30709095132889e-05
-6.10212024081082e-06
1.5746245507478e-05
-2.37970890702395e-05
-2.05748760716928e-05
-4.85219705573328e-05
-2.79520733269388e-05
-3.29559079296197e-05
-3.46569547012125e-06
-1.69197886368076e-05
-1.56567337983037e-05
-1.38456268182179e-05
-1.96003858565251e-06
-2.2237943711015e-05
-8.10081196199671e-06
-1.62269915082748e-05
-1.16397598597086e-05
-3.39664812933825e-05
-1.11042772670104e-05
-1.61012593768002e-05
-1.52901911704426e-05
-1.7355658461413e-05
-3.62498281046333e-05
-7.044052246054e-06
-2.01556961027169e-05
-5.90795576504486e-06
-9.2990704488361e-06
-1.04625979022444e-05
-9.89061228728639e-06
-1.7536283021643e-05
-9.77105227082443e-06
-6.11896444508194e-06
-8.29316062126e-06
-1.52485890693801e-05
-2.95240283482423e-05
-2.54574789463e-05
-6.62051208594313e-06
-2.10846915624188e-05
-3.17262106953866e-05
-2.90657483191457e-05
-1.15623170955288e-05
-1.24530740435992e-05
-2.48942077214864e-05
3.46886973170023e-06
-2.22967962575364e-05
-2.53451995717971e-06
-2.67162056177468e-05
-1.44696706788698e-05
-2.29691313521379e-05
-4.12167774164466e-06
-3.16736573503981e-05
-2.76609073585942e-05
-2.01668471544925e-05
-9.60739780434923e-06
-2.2678628815848e-06
-2.6730287590092e-05
-2.02745663177067e-05
-2.56469897123475e-05
-4.04901425111269e-05
-3.05794733990239e-05
1.42229548949594e-06
-1.71534016431314e-05
-1.18975925865707e-05
-1.83120017021269e-05
-2.51004612239262e-05
-3.11784962460337e-05
-2.81148109423389e-05
-5.28614351315043e-06
-9.79320941813238e-06
-2.30702386742092e-05
-2.94401376553922e-05
-3.2492534728446e-05
-3.83196261544497e-05
-3.21223230766115e-05
-2.55854418363582e-07
-6.81440917028924e-06
-7.9471277272741e-06
-3.00776292995335e-05
-2.56714407384187e-05
-9.89825844863208e-06
-1.37973293540579e-05
-7.01750808224986e-06
-1.26788251634074e-05
-3.1792257761594e-05
-2.41494244340452e-05
-3.28935088549468e-05
-1.12928302512219e-05
-2.7613037050126e-05
-7.89492906608249e-06
-2.74059033831502e-05
3.98620715633644e-06
-6.44835300055841e-06
-4.73007567210146e-05
-1.81857222785925e-05
-2.97329255666892e-05
-4.50229356769482e-05
-1.54189295294828e-05
-1.57117945377662e-05
-3.17502855405404e-05
-7.7725443870377e-06
-1.32516950038859e-05
-2.86726295682043e-05
1.29359844502215e-05
1.68589371822876e-07
-2.89256691714923e-05
-3.05209000634118e-05
-3.42899487533265e-05
-2.99359142331032e-05
7.64687435398253e-06
-1.27720873839251e-05
-4.69273584413897e-06
7.26181887824185e-06
-5.85776343076964e-06
-2.35618530537447e-06
-3.46620684459264e-05
-4.37400337642317e-05
-1.40338236249961e-05
-7.38327070426861e-06
-2.75740178234308e-05
-2.84145096878862e-05
-1.05917796037168e-05
-5.0732289127958e-05
-8.04393400041943e-06
-1.96756575305042e-05
-4.25012480798259e-05
-1.51954994123843e-05
-3.30980989601434e-05
-2.05048758021304e-05
-2.64003709820813e-05
-5.17222466434926e-06
-1.44241402604441e-05
-2.44292854964963e-05
-1.36380401925254e-05
-7.47957496859972e-06
-2.35671145615305e-05
-8.18503406781662e-06
-2.72369767123525e-05
-2.97403961995405e-05
-3.35461333691184e-05
-3.49371528084104e-05
-1.96280359615019e-05
-2.29643833820215e-05
-3.23409876402075e-05
-3.36929499959034e-05
1.48527743510646e-06
-1.20968334827871e-05
-3.66445304439486e-05
6.59043470282382e-06
-2.55507932126292e-05
-2.475821438694e-05
-1.43505181422852e-05
-1.74310771900623e-05
-2.34028499609802e-05
-4.9914373456316e-06
-1.33392378855065e-05
4.97801558724049e-06
-3.72197547250523e-05
-2.05642744465269e-05
-1.14288490797406e-05
2.4753741344457e-06
-1.49494463161951e-05
-7.29448854829887e-06
-1.29616561869148e-05
-1.48996395579906e-05
-2.17832249639594e-05
-2.5844921300281e-05
-8.39218049404126e-06
-4.01276490452474e-05
-2.87483250103769e-05
-1.20084721047425e-05
-1.30403604293699e-05
-1.72161598692336e-06
-2.55850404535589e-05
-2.14114662063745e-05
-2.05341001960996e-05
-1.9451101049409e-05
-2.93474097521384e-05
-2.37051172408204e-05
-2.28513257178705e-05
-2.64901091929741e-05
-2.51419557086878e-05
-1.73897661448821e-05
-2.39526116693141e-05
-2.25666421267856e-05
-2.5405875202407e-05
-1.92118037617558e-05
-2.88745744995748e-05
-3.38190897578885e-05
-3.88498848868658e-05
-3.01031466273383e-05
-1.72033231572947e-05
-4.01815102849769e-05
-2.24903144405101e-05
-3.74456768120475e-05
-1.91578464742501e-05
-2.40630656978708e-05
-3.8110100056022e-05
-1.83023011220874e-05
-3.66094626717701e-05
-1.54565775182957e-05
-2.98763914599831e-05
-2.7518480058966e-05
-1.5779401218249e-05
-2.58015558904954e-05
-5.26025154976168e-06
-3.97547648143378e-06
-8.59380261680178e-06
-1.71614334687079e-05
-2.15485571775845e-05
1.04919324419041e-05
-1.84468510521847e-05
-3.20369394439035e-05
-1.72060378108329e-05
-8.77683326775567e-06
-4.00699202175739e-05
-3.30967406477556e-05
-2.25209506353515e-05
-3.14824560556311e-05
-1.50312668789202e-05
-2.88109044944457e-05
-2.06568459657192e-05
-2.41221112807273e-05
1.57073925851987e-06
-5.27928037303226e-06
-8.23638138871428e-06
-1.25292512901769e-05
-1.12435431495393e-05
-6.77826124412135e-06
-1.6107867005726e-05
-1.34768540031671e-05
-1.63118831627683e-05
-1.12640910763979e-05
-2.74832211007899e-05
-4.48614811887558e-06
-2.10839062800629e-05
-3.53920083848007e-05
8.60441551565476e-06
-2.57637318883687e-05
-9.99252361375269e-06
-2.21479813437307e-06
-6.93049923316933e-06
2.06657256390522e-06
-2.21922501153146e-05
-3.25217702756223e-05
-2.14788861126396e-05
-3.80869230840432e-05
-3.05733737849357e-05
-3.49241921833923e-05
-3.08096035557662e-05
-3.37578223595342e-05
-1.23820908058351e-06
-1.15434637521448e-05
-4.80574561727801e-05
-2.31772828711635e-05
-2.94811307563637e-05
-4.17246797587983e-05
-2.78477572193755e-05
4.41364491366796e-06
-6.99858373840763e-06
-7.33074209876337e-06
-4.4755318470373e-05
-2.28370892454422e-05
-1.27039139868929e-05
-5.97351494959329e-06
-3.39368842512766e-05
-1.63128748960699e-05
-2.21808259918647e-05
4.10426637815627e-06
-1.77454085547389e-05
-2.71909355993537e-05
-4.06503395394838e-05
-3.28520580865107e-05
-3.18988857754121e-05
-1.34218652643349e-05
-9.89338540375612e-06
-2.5629695508776e-05
-1.16852096563809e-05
-3.77239032169969e-06
-2.3053267398844e-05
-1.44801545326939e-05
-2.06840846846528e-05
-2.87286093381261e-05
-1.97632788412335e-05
-2.03182497949589e-05
-4.35553245685512e-06
-5.1687918194877e-06
-2.43438816296111e-05
-2.01668528069505e-05
-1.46431674404883e-05
-7.1471495430618e-06
-2.43399548795443e-05
-2.05221214313463e-05
1.35640530691564e-06
-2.62407095193587e-05
-3.8670646985203e-05
-2.80484228400799e-05
-2.54443041359052e-05
-1.49024227713553e-05
-2.83578167864852e-05
-2.84802858105578e-05
-2.97693937657135e-05
-2.4083925437841e-05
-2.79757613507702e-05
1.15134242224399e-05
-3.02655292735362e-05
-2.20858778300328e-05
-4.08873195475984e-05
-4.82915084941269e-06
-2.48564669394267e-05
-3.67719696324758e-05
-2.33477164816656e-06
-1.39711265528077e-05
-6.96057230298774e-06
-2.39163068867445e-05
-4.0289510603142e-06
-1.78871818606767e-05
-3.38296364385821e-05
-1.783275152665e-05
-2.9381288254053e-05
-1.84348043277959e-06
-1.72974172472447e-05
-2.12539643090049e-05
-1.82194919996763e-05
-3.00703939545566e-05
-1.62202156834361e-05
-1.30601644315902e-05
-1.46877419357495e-05
-2.00172378441905e-05
-1.34899609334335e-05
-1.71307901424032e-05
-3.54389101165595e-05
-3.13721312272696e-05
-2.63943288836195e-05
-1.85972264879727e-05
-7.85351959179805e-08
-1.66005716191021e-05
-1.68451740984747e-05
-7.75840418475372e-06
-3.74721770945245e-05
-1.07552091308743e-05
-1.88005161846783e-05
-2.94418765969093e-05
-2.04006359967644e-05
-2.95794885776507e-05
-7.01654522650312e-06
-1.49879552567553e-05
-3.83190482524127e-05
-6.51309729552524e-06
-4.48075533821374e-05
-1.75758193027419e-05
-3.47847353420397e-05
-2.94621997203535e-05
-2.1368579666351e-05
-1.2430252798118e-05
-2.52638596538771e-05
-2.61567612234764e-05
-3.79183626460656e-05
-1.48707926401169e-05
-9.51826094372423e-07
-1.2129733991895e-05
-2.79916761381113e-05
-3.62226163456112e-05
-2.42289921059137e-05
-1.18528579764221e-05
-1.10875682455977e-05
-4.23181293028204e-05
-6.45526273996459e-06
-2.64254012920183e-05
-2.7027861869521e-05
-1.58212699068311e-05
-1.98225282256099e-05
-3.67428139151099e-05
-4.14171935179934e-05
-2.41080971962107e-05
-1.72933412959515e-05
-2.12125251829353e-05
-2.33943158633288e-05
-4.58511738012579e-05
-2.57324016688016e-05
-2.51272082137477e-05
-3.93214275507452e-05
-4.03957864099353e-06
-8.1157582398055e-06
-3.83391739676222e-05
-4.11709213884988e-05
2.05477992576187e-06
-1.55103522028483e-05
-1.98480568513876e-05
-1.02711735624168e-05
-2.26614501898939e-05
-3.12568154489508e-05
-2.27371040433504e-05
-2.91825229961067e-05
-2.45335808856044e-06
-3.25120799862803e-05
-2.62963268128626e-05
-9.18463331245145e-07
-1.71256531758574e-05
-8.89840510290924e-06
-1.57842335129051e-05
-3.28766714919804e-05
-1.85447419208155e-05
-2.03357088071962e-05
-1.82899659927533e-05
-3.0511147307507e-05
-1.78157160862807e-05
-2.73585865565246e-05
-2.96204756876911e-05
-1.39440012789865e-05
-1.52937914053283e-05
-1.08933018438009e-05
-6.97035271448717e-06
-2.30316952287245e-05
-2.68905055556693e-05
-2.71926415140133e-05
-2.02076061546935e-05
-2.21140224727839e-05
-1.26313819344993e-05
-1.05238749614035e-05
-1.93626296394427e-05
-1.35890545262912e-05
-3.01185757250827e-05
-4.84898706785959e-05
-2.38323895718871e-05
-1.90018705881004e-05
-3.19818035766301e-05
-2.63820250503674e-05
-1.49612298025343e-05
1.00774587331857e-06
-2.1233250574425e-05
-1.21075758304281e-05
-3.32236296358046e-05
-1.4578063623861e-05
-5.70733804759619e-06
-2.15163169630312e-05
-2.48343532737496e-05
-2.5248159263339e-05
-2.1000421546977e-05
-8.85152334202556e-06
-8.3637186028399e-06
1.62251367905515e-05
6.65846849269869e-07
-1.42443824797829e-05
-9.86911777298903e-06
-8.54814095178848e-06
-1.64433748038206e-05
-1.23408553606824e-05
-1.9322593516044e-05
-3.86500455514962e-05
-5.25387999628974e-06
-5.02905361831412e-06
-2.69041196526896e-05
-2.32049538137109e-05
-1.8094822997018e-05
-1.93730435510486e-05
-2.86714086441841e-05
-1.12538877839093e-05
-1.75700793730259e-05
-1.05551066398485e-05
-1.43746497376221e-05
-2.13895913600204e-05
-2.08340894974062e-05
-2.79620507106457e-05
-1.59031408059425e-05
-1.73930867309175e-05
-4.10927261812101e-06
-1.51930112368574e-05
-2.54881155170096e-05
1.03588367606527e-05
-3.26226544131861e-05
-1.12687216740179e-05
-2.15906699240915e-05
-3.32806805191862e-05
-2.76443425772273e-05
-2.46114827131714e-05
-4.45547276747748e-06
-3.58118102679629e-05
1.85395409137622e-06
-1.14422911655377e-05
-2.5347983754449e-05
-1.69858840958361e-05
-2.50928132152697e-05
-3.24932555108547e-05
-4.47676002947415e-06
-3.06327446173291e-05
-2.01533237380755e-05
-4.98964982144484e-05
-2.03858095160948e-05
-3.81356707469574e-05
7.26001638492116e-06
-1.26417973297901e-05
-3.19655522311593e-05
-1.60889609990328e-05
-9.56805797828562e-06
-2.56420991835141e-06
-5.223295586766e-05
-2.68510823651568e-05
-4.00384799398516e-05
-1.90201506959961e-05
-2.18570221316162e-05
-1.5932297038459e-05
-3.44352724021198e-05
-3.44310689891619e-05
-2.27930689203629e-05
-3.65667554083918e-05
-2.48427210126135e-05
-2.57757569673444e-05
-3.60197140035956e-05
-2.00253043573906e-05
-2.09024067166673e-05
-2.15315645522211e-05
-2.46968091637014e-05
-3.63510183672923e-06
-7.70494095500774e-06
-2.40786270587109e-05
-2.02365191237166e-05
-2.59518609336644e-05
-4.95483052670163e-05
-2.05845892394892e-05
-3.43545634291844e-06
-2.64207889605456e-05
-1.22912388762071e-05
-2.08065337010757e-05
-3.35611938622981e-05
-3.30305471379545e-05
-2.12398604401183e-05
-4.29020490420773e-05
-2.89972015415785e-05
-2.92726053852895e-05
-4.38181509551292e-05
-3.76084703381546e-05
-1.02335259188447e-05
-1.66874074027511e-05
-3.07600015738429e-05
-2.64476059502682e-05
-3.69261590081141e-05
-2.85700659582338e-05
-1.51211587982484e-05
-2.37642861467832e-05
6.10950381054409e-06
-1.29276243058255e-06
-2.81559023391784e-05
-2.17654928671412e-05
-2.84405088673622e-05
-2.42157011879278e-05
1.69080397727163e-06
-2.68673465839211e-05
-3.01003225688178e-05
-1.21909316704398e-05
-1.99756966316525e-05
-2.43947875387761e-05
-2.47198679676309e-06
-3.55181681059634e-05
-1.17077073759352e-05
-4.07394724109627e-05
-1.67987558533919e-05
-1.10594067076825e-05
5.35911716548091e-06
-1.70799499701198e-05
-3.70520930072984e-05
-3.73811476154266e-05
-1.91040355174602e-05
-3.66959011234242e-06
-5.55635661503383e-06
-2.89372530301971e-05
-3.10051784827714e-05
-3.66530872238986e-05
-5.80012425075106e-06
-1.28786767568118e-05
-2.24261838142047e-05
-2.44874490593643e-05
-2.33492771572827e-05
-3.18691893731789e-05
-2.18967576489675e-05
-3.58963775691054e-05
-1.70824412979196e-05
-1.10445619460055e-05
-1.02463832078862e-05
-2.89962888788131e-05
-3.68029809816207e-05
-1.37409523826467e-05
-2.50858966176382e-05
-9.57194138064802e-06
-9.85663091719691e-06
-7.02004331853067e-06
-1.14501275951462e-05
-4.18075762815515e-05
-1.82197073088994e-05
-4.08382126972771e-05
-1.81091574644487e-05
-3.05593393422495e-05
-2.04932404012072e-05
-2.11500442841641e-05
-2.32691648240152e-05
-3.4235125972356e-05
-1.86892603876633e-05
-1.29082357387949e-05
-2.29402914626503e-05
-2.57234372958778e-05
-9.83270735217423e-06
-2.5381013204005e-05
-8.0863037774967e-06
-3.46459602312074e-06
-3.80737105520745e-05
-2.75151154557431e-05
-2.64425742976072e-05
-3.42315167311649e-05
-2.95604143466138e-05
-3.79519608786228e-05
-9.78130615411611e-06
-6.87940733666507e-06
-1.7595098663982e-05
-4.7775661439569e-05
-3.2357936796481e-05
-2.29485638983086e-05
-3.75376013698855e-05
-1.5004398733688e-05
-3.35682626667137e-05
-6.17847980444701e-06
-3.30559022423546e-05
-3.25362863833669e-06
-2.79301853240477e-05
3.43207243655095e-07
-3.68472087552561e-05
-3.00760245817585e-05
-3.51938286882894e-05
6.02610527827367e-06
-3.65129087070544e-05
-4.69260615417761e-07
-1.07844154418136e-05
-1.19359441898792e-05
-7.48662371055473e-06
-2.23901611323271e-05
-3.43751053726115e-05
-2.41097684188561e-05
-6.31540158544495e-06
-1.97771300285066e-05
-1.96662053912925e-05
-9.45656779949495e-06
