# Supplementary material for: Research on computational propagation and identification of mine microseismic signals based on deep learning
Source: PLoS One. 2025 Oct 22;20(10):e0334641. doi: 10.1371/journal.pone.0334641 (PMC12543183; doi:10.1371/journal.pone.0334641)
Supplement: S1 Data — (ZIP) [file pone.0334641.s001.zip › 000100500001049.xlsx_0.txt_24.txt.txt]

-4.02463120816427e-06
-3.24265886884792e-05
-2.61179104217801e-05
-3.31869543564389e-05
-2.63924965023558e-05
-2.50784726384129e-05
-1.34879433459838e-05
-9.33178875910148e-06
-3.22145308839208e-05
-1.01628923713355e-05
-2.05500453343054e-05
-1.30076932359909e-05
-2.23293701784978e-05
-4.10331924979845e-05
-2.04380572553145e-05
-3.36118353523136e-05
-1.57647154247975e-05
-2.70430654270904e-05
-1.34041534094203e-05
-1.60188220412943e-05
2.72778461236113e-07
-3.65791606588662e-05
-1.5812886409768e-05
-1.0480492216765e-05
-1.65561675950581e-05
-4.18803172283251e-05
-2.04766930177387e-05
-4.26064049954847e-06
-1.61069371712239e-05
3.33460993902814e-06
-2.76552561924032e-05
-1.97073093107741e-05
-2.40415973472556e-05
-1.42410322627266e-05
-1.21571962402195e-05
-1.73011737225228e-06
-3.84086957569946e-05
-4.53246084135743e-05
-8.05412009822666e-06
-3.40873632704733e-05
-1.83812377736706e-05
-2.03955542590315e-05
-2.77411971960981e-05
-1.55056228425919e-05
-3.03168817735562e-05
-2.08069174241073e-05
-6.68897819531647e-06
-2.39652990747008e-05
-2.23062184642443e-05
-9.59764271948903e-06
-1.15460560534198e-05
-1.8002399065596e-05
-2.45208036535828e-05
-2.87977954464968e-05
-3.80115892651648e-05
-1.05188943087003e-05
-2.3980119035676e-05
-2.62564872157092e-05
-3.02021817326676e-05
-2.62481246064772e-05
-2.33667653801207e-05
-1.80737436993267e-05
-4.93216876624176e-05
1.8144719827229e-06
-2.51939354135032e-05
-1.07470248061018e-05
-1.9146824684966e-05
-1.13544159450517e-05
-2.77291277397957e-05
-2.22367522890773e-05
-1.11595381280526e-05
-2.68787316997764e-05
-1.89120694793014e-05
-7.65348876733658e-06
-6.43637000781776e-06
4.20965526912156e-06
-6.75627985556554e-06
-1.72491397294628e-05
-3.35552267144617e-05
-1.13775709572241e-05
-2.45565719098755e-05
-2.90073204781001e-05
-1.3881532461585e-05
-1.1377241503421e-05
-1.65469434147912e-05
-7.75159883017862e-06
-5.36624057472534e-05
-2.48779312569987e-05
-1.70799013079658e-05
2.60246449686986e-06
-2.11766881254782e-05
-3.55047355278287e-05
-3.52487157518046e-05
-1.46021447360792e-05
-3.12671738644696e-05
-3.87347239972995e-05
-2.87377533096863e-05
2.81293767334798e-06
-1.48729228464446e-05
-2.43245821283838e-05
-3.30476339785401e-05
-7.41010456718235e-06
-1.69914191847622e-05
-6.39188586387297e-06
-1.85029864033042e-05
-1.61467739778191e-05
-2.82405581552936e-05
-4.55462950324567e-05
-3.34143014398882e-05
1.50880496378939e-06
8.25497069109398e-06
9.52204354426888e-06
-5.15668299388766e-06
-6.03617515602406e-06
-1.77893131422222e-05
-8.56564946115137e-06
-8.0002119161605e-06
-1.24265062211709e-05
-1.98762067831253e-05
-1.53375954005485e-05
-5.25278851791489e-06
-3.93645568011037e-05
-3.3970717918086e-05
-7.48985501533059e-06
-1.36658227738097e-05
-1.29911008241951e-05
-2.28528321851723e-05
-1.48592442105953e-05
-7.06903511138665e-06
-2.60428806566951e-05
-2.19512303707132e-05
-1.96378275998179e-05
-1.61559880230637e-05
-2.39125562124541e-05
-3.36836387581505e-05
-1.82956189595804e-05
-1.29305602055617e-05
-2.51622921208553e-05
-3.78892503821033e-05
-2.88216769305772e-05
-1.5105619052888e-05
-1.81558301772984e-05
-3.03958815958957e-05
-3.60165888241997e-05
-2.09159619397699e-05
-4.18600709484575e-05
-3.01167099564338e-05
-2.06151013213299e-05
-1.24799472756097e-05
-2.04936428343004e-05
-1.17857725703104e-05
-2.68652309292942e-05
-6.02116376153272e-06
-2.21392583784856e-05
-3.26229826057784e-05
-3.13205946314428e-05
-2.94866785394018e-05
-3.12027483877483e-05
-4.28969186259625e-05
-3.15670173669526e-05
-2.24121882270615e-05
-5.22774601787928e-06
-3.27023878375636e-05
-5.81540578063129e-05
3.44047153355664e-06
-1.8253460533031e-05
-3.85795094437524e-05
-2.83191283624794e-05
-5.56865040440707e-06
-2.29448174075746e-05
-1.59607413934925e-05
-1.33549322455571e-05
-1.77454204354765e-05
3.58991555215577e-06
-4.46237779635051e-06
-3.28813340491982e-05
-2.41992910662641e-05
-1.28308254461925e-05
-2.67524975996604e-05
-1.59448251543664e-05
-3.18495637867958e-05
-3.23741449675785e-05
-1.15613380929394e-05
-1.0088938430007e-05
3.17747415157326e-06
-2.79325298455675e-05
-2.54891677225978e-05
5.22250011378209e-06
-2.99131790924802e-05
-5.776603281971e-06
1.25760041322169e-05
-2.06238171845678e-05
-7.69559787777612e-06
-1.24291166570312e-05
-5.34747983726682e-06
-2.31662090675655e-05
-2.3971368706697e-05
-1.44241756466869e-05
-3.59239587385759e-06
-4.11916081113972e-05
-3.11919055622749e-05
-3.74183565811775e-05
-2.10467483202909e-05
-1.23496888323915e-05
-6.34025599691395e-06
-1.67286265899709e-05
-4.86910734956683e-05
-2.17532289702164e-05
-1.95572875186616e-05
-1.45309310844021e-05
-2.42705425805068e-05
-2.4538623797085e-05
-3.73858165920874e-05
-2.35325666948262e-05
-2.18829223388701e-05
-2.15829338243991e-05
-3.05206988644601e-05
-2.69916386096835e-05
-5.50329026735604e-06
-1.75129766482049e-05
-3.47169762182257e-05
-2.62846294021223e-05
-3.74375769215911e-05
1.05478952516476e-05
-1.82687393459453e-05
-1.40974758605769e-05
-2.7773960743942e-05
-3.92033710632721e-05
-1.65286417971193e-05
-1.45401599033118e-05
-3.5140744018699e-05
-3.51152443528125e-05
-2.22298086413488e-05
-1.33430118685624e-05
-3.78968938972543e-05
-3.59523257393581e-05
-2.30776860415925e-05
-1.03852417430037e-05
-2.33010976031629e-05
-3.93972736680262e-05
-1.67564185778645e-05
-2.37092418817563e-05
-7.60568791940561e-06
-2.31843404259476e-05
-1.97113076590157e-05
-2.14423005207741e-05
-1.52665893166202e-05
-1.68568879231646e-05
-2.44398563557605e-05
-1.31128019171574e-05
-1.98952058003988e-05
-1.21976175968635e-05
-2.17432162979839e-06
-2.87952174303817e-05
-9.92096921896223e-06
-2.26867027669012e-06
-4.10410597460767e-05
-6.24351568194666e-06
-3.01806380511576e-06
-6.71683433786765e-06
-2.50024351186934e-05
-1.4669804396203e-05
-2.37495534720373e-05
-2.93884603651955e-05
-7.65059257127694e-06
-9.97399335672833e-06
-2.59502444573633e-05
-2.28299189035515e-05
-2.47808376270287e-05
-2.24445084838696e-06
-2.19717436782327e-05
-1.76169839788114e-05
-3.63077600831459e-06
-9.91222404748621e-06
-2.00474502370364e-05
-9.40054575046316e-06
-1.45760176602931e-05
-8.86835928966572e-07
-2.43541095222938e-05
-3.12684570591972e-05
-2.9079073614175e-05
-2.31303609547524e-05
-2.68132730534476e-05
-1.93845918016086e-05
-3.52982168164554e-05
8.26993088688251e-06
-2.03192283632518e-05
-8.69142185141659e-06
-2.67522129935087e-05
-3.59696426816059e-05
-1.8622439641621e-05
-2.45870028032788e-05
-2.02077983581504e-05
-1.72725939417937e-05
-3.0313462197338e-05
-1.2697309972335e-05
-1.94092869581845e-05
-2.44926506676733e-05
-5.03088126355638e-06
-1.90867281638999e-05
-2.12539324839317e-05
-1.81715737877865e-05
-2.23778674463167e-06
-3.21353172269132e-05
-2.23727048391673e-05
-2.03054099950268e-05
-2.04355295585321e-05
-2.43780115409862e-05
-1.60811077630589e-05
-3.00663218465943e-05
-2.59976618835817e-05
-2.40027866911398e-05
-2.22586687260022e-05
-2.46160064349115e-05
-2.78323371727026e-05
-2.42887659310061e-05
-1.21322009843496e-05
-3.30189951789503e-05
-3.21658300729521e-05
-2.77715214330026e-05
-2.35530614726954e-05
-2.81820933801534e-05
-5.55040422309571e-06
-2.90816483218315e-05
-2.41031088063155e-05
-1.36788019188204e-05
-4.13057377684032e-06
-2.58426354784666e-05
-4.63514967488419e-05
-2.96133511169275e-05
-1.59135140750698e-05
-2.17413414718615e-06
-1.17706894156994e-05
-3.81618573599753e-06
-1.50927172716209e-05
-3.8150318597142e-05
-3.10339741695363e-06
-2.02343119247386e-05
-1.00038228720399e-05
-1.64483399686718e-05
-4.46073521936456e-05
-1.4884130100944e-05
-3.08765257692177e-05
-1.7678034982834e-05
-2.01726968402331e-06
-1.96901468654352e-05
2.19533754583649e-06
-1.56597430206527e-05
-7.78273630368462e-06
-8.43589459957975e-06
-1.98461552892601e-05
-3.5816281654587e-05
-8.0112495749152e-06
-2.9119518265761e-05
-1.52750146405835e-05
4.65807643095112e-06
-2.40260948519781e-05
-3.53670459084383e-05
1.46533535978442e-05
1.15289030534688e-06
-1.92035348067184e-05
-2.49060345508994e-05
-1.54234495530731e-05
-4.09812661292127e-05
-4.81047319488617e-05
-5.44321605937091e-05
5.45305890915965e-06
-1.58427744881658e-05
-3.35303511735516e-05
-9.09820978269672e-06
-2.70782010724434e-05
-2.42110556169501e-05
-3.01115095522801e-05
-3.85949174859733e-05
-2.80051247909262e-05
-9.27829233715619e-06
-1.01738935048104e-05
-1.43543545535076e-05
-1.4325823991766e-05
-4.20519111981307e-06
-2.59792597139364e-05
-5.37284081677477e-06
-1.72627780947702e-05
-1.63844271027292e-05
-9.30003010101202e-06
-2.41446639127275e-05
-2.10882962102689e-05
-2.19801416231713e-05
-2.01013182764692e-05
-1.85718743670616e-05
-3.37937489575319e-05
-1.43568801626246e-05
-3.81827980964762e-06
-2.68130477309535e-05
-3.22937446969465e-05
-3.02673609184636e-05
-5.38931253824506e-05
-1.98301306238497e-05
-3.14395789205657e-05
-1.84059309017575e-05
-3.44386565440304e-05
-5.89917152119664e-06
-1.47066727499726e-05
-1.41000376552491e-05
-1.00022989297958e-05
-4.50360981799776e-06
-2.67775936721718e-05
-2.59535247524195e-05
2.2880926265618e-06
-1.45718095369179e-05
-1.08840206203878e-05
-1.84110002156258e-05
-2.09952104061648e-05
-3.30658403856126e-05
-9.63755575551451e-06
-6.29941762211418e-06
-2.84819183712184e-05
-2.8561026745499e-05
-3.05901139779852e-05
-3.73622099328611e-05
-1.89606951880162e-05
4.89164479625315e-08
-1.72274405216026e-05
-3.167542184745e-05
-9.04225043169979e-06
-1.10627523237354e-05
-1.31283855913147e-05
-4.75930551677376e-05
4.10573820952013e-06
6.58565804799849e-06
-2.46023285353961e-05
4.39715778824661e-06
-1.59336446165193e-05
-2.97737408254679e-05
-2.82056872237389e-06
-9.01227534211293e-06
-2.5823253674342e-05
1.98295464800517e-06
-1.52529238702934e-05
-1.42227748500513e-05
-1.32523560012973e-05
-8.17017359745902e-06
-2.31994469662558e-05
-3.9675143798661e-05
-2.72029932263395e-05
-2.53700198299433e-05
-1.07458281666811e-05
-1.9211416076737e-05
-2.1355640366451e-05
-8.02132784129908e-06
-2.18806890520985e-05
1.90144163627373e-05
-1.37035833995775e-05
-2.67264250954644e-05
-6.47908409306262e-06
-1.88609117752796e-05
-2.02161029451572e-05
-3.41101186525377e-05
-3.01952317677413e-05
-1.29581417132006e-05
-1.97960873105656e-05
-1.59056650482998e-05
-2.25931796778165e-05
-1.15862872699664e-05
-2.77192075852051e-05
-1.45021863435775e-05
-2.61614355652574e-05
-1.79255518413995e-05
-3.32773198078037e-05
-2.73211266904438e-05
-2.34157670365845e-05
-3.43866009166644e-05
-3.79235540588728e-05
-2.06465146471685e-05
-2.57170802792625e-05
-3.59931294534104e-05
-1.86061512050018e-05
-1.49677140761767e-05
-3.92636596807953e-05
-6.39792203013699e-06
-9.64206931194451e-06
-1.17925992154652e-05
-1.64438114904507e-05
-3.92906475237332e-05
1.13820968874982e-05
-3.34852017909793e-05
-1.18306008198059e-05
-4.3483977663707e-05
-1.9657783729308e-05
-1.22537570789778e-05
-3.81341055082199e-05
-2.11025251654495e-05
-3.99702325425731e-05
-2.04942012928259e-05
-3.62951541659879e-05
-2.50565103574924e-05
6.0629059947301e-07
-3.85168368639894e-05
1.17770367870643e-06
-1.31988922195965e-05
-2.61156304810559e-05
-8.61468919460958e-07
-3.24872597133059e-05
-2.35625590227263e-05
-2.73523096911052e-05
-1.20687184337666e-05
-1.18757491282046e-05
-2.955851667216e-05
-8.6967859912179e-07
-2.31795643762294e-05
-4.51380299376689e-05
-2.04035971691329e-05
-2.96097513513688e-05
-1.72386535113005e-05
-3.02276403108498e-05
-3.47891273347416e-05
-3.24732152559189e-05
-1.55400473294269e-06
-1.08153491237851e-05
-2.07280158752792e-05
-6.69869091469981e-06
-2.2201455185922e-05
-3.85374098413816e-05
-1.22327497230632e-05
-1.87346885038663e-05
-4.29814711797976e-06
-3.88846331828582e-05
-1.0319821231861e-05
-2.46040005792556e-05
6.46722796507857e-06
-2.54081170762621e-05
-1.35089011835661e-05
-2.52178547764453e-05
-2.07601074695838e-05
-2.61265981851974e-05
-3.2536427171498e-06
-2.85817294151498e-05
-2.10817864607498e-05
-2.45851603659991e-05
-2.91372036688575e-05
-1.72366661720857e-05
-2.36357413057871e-05
-1.88616004633524e-05
-5.99436032706079e-06
-2.38911197662782e-05
-2.14721578427108e-05
-2.02040183590392e-05
-7.76161718952918e-06
-2.09527191926203e-05
-2.79290937991557e-05
-1.52686008803141e-05
-2.27850488663514e-05
-1.87591439225622e-06
-4.20899529974015e-05
-1.6662501748776e-05
-2.52970952266637e-05
-1.80887039808495e-05
-3.05655550663321e-05
-8.07259564287987e-06
-2.09237054744189e-05
-1.69479841129023e-05
-2.08152564902049e-05
-1.01685710692467e-05
-3.27864935418583e-05
-1.31562066473675e-05
-2.41353260033195e-05
-3.64626052187778e-05
-4.20311624102684e-05
1.14624157133308e-05
-3.43968368985432e-05
-1.43145353933052e-05
-1.73572560529228e-05
-2.50166131890059e-05
-8.09205048820119e-06
-2.9586259572214e-05
-1.38253880793835e-05
-1.3612815907363e-05
-1.90683235394912e-05
-2.80484693682142e-05
-1.12949609282486e-05
-3.4552460211461e-05
-3.39183721118663e-05
9.70444779167221e-07
-3.2078789002144e-06
-2.41819402189838e-05
3.15717169165335e-06
-2.69529844073307e-05
-3.4748757520585e-06
-3.37470933912401e-05
-3.65056834576913e-05
-3.43194164788028e-05
-2.06577010892802e-05
-6.43309353220006e-06
-1.48821392125144e-05
-2.72210795474267e-05
-3.004942181568e-05
3.98201816802004e-07
-1.37056439158565e-05
-1.60886214977079e-05
-3.00490885248185e-05
-9.54311959795937e-06
-2.80080041535617e-05
-1.75108720839639e-05
-7.51342277671261e-06
-1.3516073739602e-05
-4.23125762022805e-05
-1.53856051027756e-05
-7.5078254398803e-06
-1.96125961687874e-05
-4.26565541486337e-06
-2.10063510505857e-05
-8.4033908837687e-06
-2.7240633997335e-05
-1.50074821103922e-05
-1.39203968547229e-05
-4.58184167693261e-05
-6.66678191008243e-05
-3.3501836975594e-05
7.25138129443179e-06
-1.82572911311752e-05
-8.26189329311914e-06
-2.01181033222077e-05
-2.40451433881501e-05
-7.36641846052104e-06
-2.00498185281594e-05
-6.39119194031193e-06
-1.36973532373131e-05
-1.76303618041505e-05
-2.32841229912464e-06
-5.10414441086922e-05
-2.98575068220967e-05
-3.83648543199381e-05
-3.33638094753364e-05
-1.01175150861117e-05
-1.70402093260824e-05
-1.9644189162711e-05
-3.96071955135292e-05
-2.73318650086644e-05
-2.05006970971205e-06
-1.98685015670767e-05
-2.55913910091636e-05
-1.89198595844059e-05
-2.1411504178505e-05
-3.13308981006309e-05
-4.31612241954758e-05
-3.15495815085373e-05
7.75316562465354e-07
-2.92802849176195e-05
-1.48734305088049e-05
-2.9999834305353e-05
-4.93996331427386e-06
-8.18717353951848e-06
-2.46047271609872e-05
-6.93147815780567e-06
-3.24679919835082e-05
-2.59177544628264e-05
4.03455568150277e-08
2.41728632344155e-06
-4.10374655605978e-05
-2.316479845349e-05
-1.38131392523081e-05
-9.62198589252402e-07
-2.06153147992878e-05
-3.48843043975792e-05
-2.65855713983996e-05
-2.39443705911292e-05
-1.85154083664674e-05
-2.66829274518428e-05
-2.44282524948912e-05
6.83776836204213e-07
7.74081340073214e-06
1.00601109392821e-05
-2.86690601985528e-05
-9.1280457861923e-06
-3.84187425601165e-05
-1.79938790631244e-05
-1.00151269896142e-05
-1.23357078638811e-05
-1.72324518288576e-05
-2.55035964368716e-05
-3.33551827612085e-05
-4.43025640654157e-06
-2.42044013986751e-05
2.50124695665804e-06
-3.25017416218862e-05
-4.16922169042142e-06
-2.18213903879312e-05
-1.44596985884358e-05
-4.43095862671922e-05
-2.09397942535777e-05
-1.0371905491088e-05
-6.66814332379657e-06
-3.95984072515876e-05
-3.96729600195014e-05
-4.0149274977044e-05
-2.02240429317442e-05
-3.35592423502933e-05
-2.725512825503e-05
-3.81669258791848e-05
-1.63829911878985e-05
-2.54774352230081e-05
-3.51017998091211e-05
-1.44881587367386e-05
-2.48701389948494e-05
-5.64669993200832e-06
-1.59574292990219e-05
-1.13346693493386e-05
-2.91371078898081e-05
-1.1714280998294e-05
-2.60990341629005e-05
-5.37247196838201e-06
-8.88412836529026e-06
-4.39390831648398e-05
-3.94701887338594e-05
-3.57121189292075e-05
-4.97290913616382e-05
4.65316653155293e-06
-7.9918019848007e-06
-2.75070902157499e-05
-8.26884225358589e-06
-6.47891509853849e-06
-2.19479482379631e-05
-2.54100143133727e-05
-3.53460068409484e-05
-2.98645503435098e-05
-1.96865974415102e-05
-1.88133401302891e-05
-5.11292729282786e-06
-1.12762908638277e-05
-2.07778805844325e-05
-1.67295274890084e-05
-1.114941248145e-05
-1.1557408771141e-05
-3.14156798255486e-05
-1.27983687065124e-05
-3.4221055996711e-05
-2.90221066380389e-05
-1.38841247512689e-05
-3.59170965361037e-05
-3.31518874667581e-05
-1.93478058381404e-05
-1.9664847318625e-05
-1.56925708857143e-05
-3.35442891468995e-05
-1.453129530205e-05
-1.66471863046612e-05
-1.41643187209886e-05
-3.25784848963817e-05
-2.36031813071615e-05
-3.52024814872072e-05
-3.1260333124011e-05
-1.42227894676292e-05
-1.43842382003573e-05
-2.03226150792715e-05
-2.58130336041282e-05
-3.73908642944772e-06
-2.30489254182529e-05
-2.74328237790403e-05
-2.38964039018944e-05
-3.18743122766217e-05
-1.90402350954885e-05
-1.8711880912634e-05
-1.60316632788805e-05
-5.9713889933593e-06
-3.94868469968387e-05
-1.84407638349373e-05
-3.02198299296492e-05
-1.60530333518322e-05
-1.27503862123154e-05
-1.6339353666143e-05
-3.71702394220338e-06
-4.28890755876151e-05
-2.81990362401287e-05
-1.31066853734387e-05
-1.38192925049071e-05
-2.43557388197871e-05
-8.93075533500346e-06
-1.42999453052608e-05
-1.4841830084179e-05
-2.24497138827999e-05
-2.81582173103941e-05
-6.66171647697926e-06
-4.47682767522617e-05
-2.24003923895316e-05
-2.76771805347655e-05
-1.21287601510206e-05
-2.28776044329637e-05
-3.23965122648135e-05
-2.19115521555951e-05
-2.08823641963382e-05
-2.19118962853824e-05
-3.26159313994929e-05
-4.06522242813263e-06
-1.85792746601268e-05
-2.50279904950168e-05
-1.40189018100544e-05
-1.13637434735044e-05
-9.36820262508411e-06
-1.67508012579354e-05
-1.75245342994619e-05
1.36619236393755e-05
-2.31782526331792e-05
-2.79643187611988e-05
-1.27905311069065e-05
-2.89145196759385e-05
-2.34499649093064e-05
-3.21687394157198e-05
-1.13648187013238e-05
-1.82458429700198e-05
8.20854522521568e-06
-3.26474610719368e-05
-1.78474753542765e-05
-2.45997812511166e-06
-1.37714659613346e-05
-9.31077791912255e-06
4.51469138489838e-06
-1.08705526973527e-05
-3.17133489022629e-05
-1.57797113569948e-05
-1.20675349053189e-05
-2.39086867410165e-05
-2.60113333630764e-05
-1.46114643178453e-05
-2.77494864215309e-05
-2.37456886859255e-05
-2.52133046590393e-05
-1.12651364240768e-05
-1.79626725105709e-05
-1.56352346539218e-05
-8.3515791523954e-06
-2.22959172540438e-05
-3.51743746201933e-05
-2.60255155514757e-05
-3.97356603647069e-05
-4.69675253468217e-06
-2.87120869171959e-05
-1.40910849815102e-05
-6.48764332748909e-06
-2.71562059707949e-05
-1.8695270519368e-05
-1.95024950117445e-05
-2.30951799241178e-05
-4.45925492205628e-05
-4.02574166761452e-05
-7.11204725813287e-06
-5.33311427127902e-06
1.07242855408771e-05
-1.7749798491015e-05
-1.93161996344947e-05
-3.59792474931377e-05
-2.17066852820878e-05
-1.86374620458567e-05
-1.58959092855484e-05
-7.14816082897568e-06
-1.40987833433684e-05
-1.09448907193966e-05
-2.71039352887924e-05
-2.03569650198289e-05
-2.4150437439192e-05
-1.68788131101292e-05
-2.31414442939837e-05
-2.66695806579414e-05
-2.28259820905838e-05
-3.4730383831182e-05
-3.72273299309165e-06
-2.20866067609404e-05
-2.82919539809909e-05
-2.23902865531431e-05
-1.9838295627016e-05
-2.0778429360007e-05
-2.62482446650887e-05
-1.57316581026258e-05
-4.10469257506993e-05
-3.25591783697039e-05
-8.24758244123514e-06
-8.48822411700022e-06
-2.23080095023267e-05
-3.69561370371227e-05
-2.33966996879896e-05
-4.05671814941738e-05
-2.24652014096033e-05
-3.3971462519619e-05
2.34392686487333e-06
-1.11162875181484e-05
-2.90121365873648e-05
4.98365186530935e-07
-3.80528686181674e-05
-3.8315281271855e-05
-3.17399125966837e-05
-9.83454421849464e-06
-1.99257477736824e-05
-3.97063834902356e-05
-1.55923377714467e-05
-6.83195725323348e-06
-1.97442782755921e-05
-5.51598478996941e-06
-1.89425517140784e-05
-9.46050339918074e-06
-6.8857387981698e-07
-4.34989655979054e-05
-3.33403528696825e-05
3.09216598492661e-06
-6.87853444855206e-06
-1.61841922951897e-05
-1.10233414013046e-05
-2.37117810081385e-05
-2.77194744340351e-05
-3.57493351432725e-05
-1.98070729924716e-05
-1.90737412866649e-05
-4.33306045081299e-07
-3.11779173746343e-05
-7.42142997348656e-06
1.01561608464566e-05
-2.18585722944811e-05
-4.66478375755792e-05
-1.06047066052967e-05
-9.42051104625689e-06
-2.46918509813529e-05
-1.68756660515879e-05
-1.34161431324978e-05
-1.95172693861273e-05
-2.4871136695443e-05
-2.19233007242619e-05
-3.25317926098785e-05
-2.54409061683146e-05
-3.28233859863031e-05
-2.07534324089514e-05
-7.88168526107893e-06
-9.1160684377711e-06
-3.26463052304846e-05
-1.94313018703397e-05
-9.98280948476137e-06
-2.89673814971633e-05
-6.48605761150582e-06
-1.02053401201351e-05
-6.07767035326752e-06
-3.68135602444469e-05
-2.93667364291771e-05
-2.33082326621266e-05
-9.70516676547229e-06
-8.83269149034191e-06
-1.43037469041657e-05
-1.63577384429459e-05
-3.02447241485898e-05
-3.04942935007972e-05
-1.04099042192842e-05
-2.08561988070032e-05
-1.65827781493843e-05
-1.87000130407755e-05
3.32549515493105e-06
-5.27406689918819e-06
-3.27015277800946e-05
-3.48683969131078e-05
-8.20211065077164e-06
-3.69507911793193e-05
-2.64664376831039e-05
-4.52986950985666e-05
-3.07424287037389e-05
-1.53716990107913e-05
-2.44231472326316e-05
-3.31351722985619e-05
-5.19780062784078e-06
-3.02992961515725e-05
-1.85979016764841e-05
-1.86230887276204e-06
-1.98623181188622e-05
1.38054756247655e-05
-7.9900834408245e-06
-1.77989145843869e-05
-2.94544782158198e-05
-2.81193918031036e-05
-1.3958658113651e-05
-3.34546963738184e-05
-1.68975098545334e-06
-1.17334196413887e-05
-2.35235906982209e-05
-4.27183522579895e-05
-3.12853212287687e-05
-3.4375207448737e-05
-2.89481256221263e-05
-1.72897784022716e-06
-2.11744182565681e-05
-1.1749754085986e-05
-2.0591905810442e-05
-3.78182257899969e-05
-1.32603357759421e-05
-1.5407564676534e-05
-1.1391253897816e-05
-1.49557091974954e-05
-1.99876281899625e-05
-1.78166164617454e-05
1.18489912875739e-05
-2.3502196097252e-05
-1.06816032710869e-05
-3.02626308824789e-06
-9.29128717478179e-06
-9.23223057665504e-06
-4.5341602648736e-05
-2.21632782878964e-05
-2.18593114991754e-05
-2.14468607976165e-06
-1.90617329489193e-05
-1.07838880214735e-05
-2.11807001343339e-05
-1.57941088604994e-05
-2.71154269980489e-05
-3.89296900505556e-05
-1.49305615724363e-05
-5.65319948970907e-06
-2.17822237643606e-05
-2.44107354760372e-05
-1.25511437182595e-05
-3.86673488102377e-05
-2.22953472461729e-05
-2.96421506282985e-05
-7.09834292318298e-06
-3.01932712733376e-05
-3.90570231673031e-05
-2.72769128929597e-05
-2.61459404734149e-05
-2.99598219906955e-05
-1.69619893295797e-05
-5.12632664849933e-06
-2.03722604172091e-05
-1.83156023386233e-05
-2.15055088948166e-05
-2.24438607843442e-05
-3.00254531848165e-05
-2.52126649813699e-05
-2.66039468913872e-05
-3.52560879340997e-05
-3.65877813503949e-05
-1.05830965084845e-05
-5.7145188898111e-06
-4.61441581412938e-05
-2.96923090768381e-05
-2.42366093798572e-05
-2.76836837255463e-05
-3.08640997172251e-05
-3.96361880967231e-05
-2.34968774846582e-05
-5.65260279464931e-06
-2.23640969661922e-05
-9.31023568562388e-06
-2.27013512152215e-05
-2.06552353553429e-05
2.22323274506539e-06
-2.53773797195188e-05
-1.33244258527218e-05
-2.35346140395455e-05
-2.91428455966493e-05
-1.46172921054583e-05
-1.97703025724405e-05
-2.35550496381693e-05
-8.05680067424833e-06
-1.55205752075688e-05
-8.02009215852678e-06
-1.7116671889964e-05
-2.31437202196034e-05
-3.26484250086828e-05
-3.92549910277318e-05
-4.93671756519153e-06
-1.81801616817626e-05
-2.22788033658362e-05
-3.2696766116064e-05
-1.3193153137839e-05
-1.97307188619112e-05
1.13411664479648e-05
-1.12880389374537e-05
-2.28596194988813e-05
-2.41038776244714e-05
-2.90038053781472e-05
-9.99298970347094e-06
-1.65244282559585e-05
-1.20671211630875e-05
-1.43385779156591e-05
-8.38531627129845e-07
-7.12328670493373e-06
-1.31764166006397e-05
-7.56641229541027e-06
-3.17703635758748e-05
-3.24354938981206e-05
-1.11601220270483e-05
-3.05880397600247e-06
-3.55800659875123e-05
-2.43083973614146e-05
-1.21972430792655e-05
-6.71213974848919e-06
-1.18242958496712e-05
9.74412382442736e-07
-3.46938590612991e-05
-2.62471367410292e-07
-1.59673079156301e-05
-7.31722775237014e-06
-2.20634340549395e-05
-8.34074151251416e-06
-3.82254811633585e-05
-1.82885156960918e-05
-2.0480440663961e-05
-2.44363183210193e-06
-2.19939351914387e-05
-3.76744347602953e-05
-3.1057461491792e-05
-4.49952946169532e-05
-3.13146436627713e-05
-2.97106331689279e-05
-1.66913710855548e-05
-3.42393028268276e-05
-9.38516436996152e-06
-7.32163712499373e-06
-1.27812575340017e-05
-3.84809344079598e-06
-1.0063674667581e-05
-1.28225265312926e-05
-3.36393757099101e-05
-3.94616541692436e-05
-3.35541850553929e-05
-4.24298852817646e-05
-2.83494248084773e-05
-2.97369359388309e-05
-8.48476341443714e-06
-3.19733502051735e-05
-2.16638812907311e-05
-1.07566162767908e-05
-1.72739582044869e-05
-2.72470375144571e-05
-2.87683430083834e-05
-5.33322719384523e-05
-2.1952743688626e-05
-2.35793394717002e-05
-7.33814906160354e-06
-3.80691627925357e-05
-2.52929820564719e-05
-9.65830352273651e-06
-1.47750016420696e-05
-2.69221684833688e-05
-2.10206179490049e-05
-1.86348675803247e-05
-4.57979659639021e-05
-2.28404058225771e-05
-2.35272286876384e-05
-2.84476714251414e-05
-1.78937027477347e-05
-3.85133267484445e-05
-1.92407106289187e-05
-1.70041495515524e-05
-2.09899334246489e-05
-1.69240227398675e-05
-6.37333483354426e-06
-2.33238765375992e-05
-1.58056253993874e-06
-1.76662244254315e-05
-1.97025319406118e-05
-5.36773984485389e-06
-3.69476373541795e-05
-1.83483873523527e-05
-2.56373939234061e-05
-1.19420789637784e-05
-2.39057165922041e-05
4.39838802194948e-06
-8.13255432953814e-06
-1.25935231985306e-05
-3.4494148393995e-06
-2.35386555284925e-05
-2.53101239129511e-05
-1.48320691645796e-05
-4.98461622541263e-05
-2.39934387611606e-05
-4.53584672413919e-05
-2.4927077267103e-05
-2.64482761196748e-05
-3.90096559876197e-05
-9.08917922541913e-06
4.21102643542386e-06
-2.51389680853203e-05
-4.18675264711979e-05
-3.38311237302316e-05
-1.3326244015243e-05
-1.53524476094403e-05
-3.32979565776736e-05
2.709905552108e-06
-2.09731483075478e-05
-2.95640562754711e-05
-2.40363073040846e-05
-2.09281865887456e-05
3.1383322800968e-06
-1.84944425718136e-05
-1.57391537215485e-05
-9.86885685918846e-06
-4.92646570406242e-05
-4.57298060139019e-05
-4.12073481832971e-05
-8.71272528946138e-06
-1.25289775400167e-05
-1.89469698664856e-05
-4.19116903774397e-05
-1.10575131045519e-05
-1.74983438781804e-05
-4.5883531572965e-06
9.93482034986161e-07
-2.45959764476459e-06
-1.32408450723793e-05
-2.09392946248617e-05
-3.60672660273225e-05
-3.00962416389783e-05
-4.45610927801574e-05
-1.85403834561965e-06
-8.54388158452796e-06
-1.28371207412604e-05
6.40477334517507e-06
-5.09140102428467e-06
-7.15838209656771e-06
-2.15764019680336e-05
-2.18837927896164e-05
-1.919875523358e-05
-4.46731112593061e-05
-2.02779462879039e-05
-2.74950488659028e-05
-1.85789835041294e-05
-2.09236489807446e-05
-2.38451998988183e-05
-3.2360202763843e-05
-1.71880757476339e-05
-1.32730902756621e-05
-1.11294243067377e-05
-7.92677261055459e-06
-3.14984713669921e-05
-3.95885636946732e-05
-3.1428848478175e-05
-3.62144346076209e-05
-1.60250752938124e-05
-1.94747421694869e-05
-1.50184225737855e-05
5.75090113500208e-06
-2.36749257640392e-05
-3.27159764302834e-05
2.77568342199399e-06
-1.27202587855227e-05
-2.06007736827584e-05
-3.176432051345e-05
-2.66683488693589e-05
-2.70263644987103e-05
-4.95134184646684e-05
-1.17465978871399e-05
-1.61847976106176e-05
-2.05497132385293e-05
6.09630342602147e-06
-4.0004779506404e-05
-1.99519565963127e-05
-2.2826845605024e-05
-3.81571526410661e-05
-1.05375105814268e-05
-3.47760600459012e-06
-3.94276329298681e-06
-3.44254193459313e-05
-4.11605572992784e-05
-2.96547394567513e-05
-4.11394949131697e-06
3.4118124694249e-06
-2.03188739445951e-05
-2.13005297586622e-05
-2.23983477604095e-05
-2.99499430419378e-05
-8.25361124331763e-06
-3.77593950957475e-05
-1.81590055184312e-05
-3.37437551357532e-05
-3.35503911481118e-05
-2.57252838567329e-05
-3.40406175067601e-05
-1.89850273474835e-05
-1.55575641003406e-05
-1.20949197757501e-05
-3.16898451641192e-05
-2.80636871423183e-05
-4.39397205378972e-05
-2.32330449695029e-05
-1.72852705767164e-05
-1.24006664149601e-05
-5.05604934797718e-06
-3.04821352228915e-05
-1.46642666689107e-05
-2.79799520360407e-05
-4.10786654128124e-05
-2.80912360312532e-06
-1.01196161448181e-05
-1.7593454790353e-05
-1.41464603595336e-05
1.41543082670402e-05
-2.3114346124406e-05
-2.53187281908284e-05
-3.24516063100405e-05
-2.15257070843611e-05
-4.07764940675956e-05
-2.29774568582438e-05
-5.47068709354807e-06
-1.58174548731787e-05
-2.84796670526381e-05
-3.15777645231433e-05
-2.92850230147831e-05
-1.83397516570689e-05
-2.50271627369718e-05
-3.32889824077185e-05
-2.25263144104345e-05
-2.48140089479045e-05
-2.40432481938695e-05
1.05056367525934e-05
-1.75228507148025e-05
-2.28448771165425e-05
4.61325058061178e-06
-2.62163620453085e-05
-2.7260986201367e-05
-2.88229469060134e-05
-5.01698533043608e-06
-1.19666104205141e-05
-1.16993535672809e-05
-3.502199752096e-05
-2.30508275160641e-05
-2.08418115735444e-05
-2.33654546815275e-05
-2.27760509192965e-05
-9.09185847506688e-06
-2.8926194356696e-05
-3.8592088737973e-05
1.56563283155735e-05
-7.05052583255267e-06
-4.33873110692366e-05
-1.87555442373605e-05
-6.01718989155156e-06
-2.55476053176575e-05
-2.11858539277781e-05
-2.063060270258e-05
-1.31964714464958e-05
-3.09695465572915e-05
-2.29525678904887e-05
-3.34793275305849e-05
-6.18671558907691e-06
-9.9316680426171e-06
-2.22731323158796e-05
-1.78532236363044e-05
9.30299831534126e-07
-1.23717192417497e-05
-2.3212458032099e-06
-1.8025273799158e-05
-2.85578418593779e-05
-3.53570128211187e-05
-1.21953816902639e-05
-2.40936881168025e-05
-1.89859753711635e-05
-1.16877005339501e-05
-1.42778410084751e-05
-1.43362231897784e-06
-2.517851383852e-05
-8.22353426748518e-06
-1.55746835663415e-05
-3.2141453860864e-05
-3.57406579300696e-05
-3.26381203816463e-05
-3.52770605340901e-05
-2.28547745275292e-05
-1.70452758099131e-05
-1.69451854233442e-05
-4.77866680214905e-06
-1.94043768718199e-05
-2.31850984525129e-05
-2.74974734490332e-05
8.34674554509963e-06
-1.51858553069143e-05
1.81898226288218e-06
-2.19161230858782e-05
-1.47717926211956e-05
-2.09537933589257e-05
-1.44565581113929e-06
-1.51994731704516e-05
-2.98147714387755e-05
-2.31181287537166e-05
-4.85938969016851e-05
-9.13207196065674e-06
-6.03321106343042e-06
-3.45093213936462e-05
-3.43757954781708e-05
2.06711523328835e-06
-1.4883301420806e-05
-1.18127809625533e-05
-6.64604156279853e-06
-2.74894855348452e-05
-2.35914009715891e-05
-5.11886625741092e-05
-8.509425166573e-06
-8.95543067015899e-06
-2.7334889837146e-05
-2.5728113188597e-05
1.67363476832341e-06
-3.9294482447267e-05
-5.75903939291577e-07
-1.56678118131594e-05
-1.43565963767052e-05
-1.84175379405621e-05
-1.70514038752405e-05
-2.88780567329632e-05
-4.69587330048334e-05
-3.91535681755485e-05
-2.13380317792779e-06
2.57600913485238e-06
-2.15341591184758e-05
-8.77798457813562e-06
-1.25522008087176e-05
-9.12481093093675e-06
-1.71801023121246e-05
9.17596489094732e-06
-2.70175081641616e-05
-1.41389112925549e-05
-2.42016053504634e-05
-3.07672960086169e-06
-3.3023445612107e-05
-4.58633220710108e-06
-2.78825046243892e-05
-9.11492648040113e-06
-3.37977189523758e-05
-1.78992939325167e-05
-1.70926143068872e-05
-1.39368778915424e-05
-1.39945278556407e-05
-2.56089114578793e-05
-8.94334578151571e-06
-1.70565069050614e-05
-2.74672891304752e-05
-3.33399418174079e-05
-1.9559088335074e-05
-2.21284237895077e-05
-2.92074900762276e-05
-1.57924014990917e-05
-3.54965511370291e-07
-2.43907670213259e-05
-3.03690806653161e-05
-1.0186091192036e-05
-1.93402057317377e-05
-9.96522417063087e-06
-1.19489380418921e-05
1.58844498306571e-05
-2.20896197314598e-05
-1.0918313023387e-05
-4.88721381768942e-05
-1.44363712347909e-05
-3.41028901342454e-05
-1.79416286682862e-05
-1.06057581415565e-05
-2.06492732811856e-05
-1.34707157127971e-05
-3.73873516761204e-05
-1.44115785005885e-05
-1.19570655307261e-05
-1.60797540390019e-05
-1.59948829275344e-05
-2.56892658221066e-05
-1.67316510710027e-05
-3.19153928082146e-05
-2.01767490029785e-05
-1.17243224420569e-05
-1.3983938722383e-05
-1.49021848189432e-05
-1.65423247561539e-05
-5.30940098497758e-06
-2.49241796092658e-05
-3.41802089182898e-05
-2.442626510738e-05
-1.63276241568525e-06
-3.20578010847171e-05
-4.36838694451522e-05
-2.50091181720795e-05
2.85264962233672e-06
-2.32953980046993e-05
-2.38692917571883e-05
-1.86920795804611e-05
-1.36208271236179e-05
-4.84642357322906e-05
-2.13772772747376e-05
-2.53758549420014e-05
-2.83076176200421e-05
-1.08414409343966e-05
-2.39376719901063e-07
-7.86672158045291e-06
-1.86153393833734e-05
-1.10024619332788e-05
-1.44680033470726e-05
-2.80509458428044e-05
-2.11245607519082e-05
-9.42452606404357e-06
-2.04146136769132e-05
-4.13748039348282e-05
-2.08706320577412e-05
-1.38502037979604e-05
-2.41868381292885e-05
-3.76829403887293e-05
-6.28262514036467e-06
-2.75701225224137e-05
-1.16485176063826e-05
-3.43734660690849e-05
-1.34354285991314e-05
-1.64635439160403e-05
-1.84942852208875e-05
-3.25983553258843e-05
1.69055733966787e-05
-4.03899180456212e-05
-2.00036138668011e-05
-1.29221099829896e-05
-3.6811689598195e-05
-1.01665096432529e-05
-1.41786127515427e-05
-1.66325453265425e-05
-2.2873960301726e-05
1.35111112899812e-05
-2.87143743577413e-05
-1.53446204892534e-05
-3.53469739815149e-05
-1.11156966300296e-05
9.04439883365401e-06
-3.86894089755067e-05
-1.67157278830397e-05
-2.16430071533232e-05
-1.80474943375284e-05
2.04069210998052e-06
-9.87030018387018e-06
-2.13340634482885e-06
-1.45820489158609e-05
-1.42488503522475e-05
-3.05603526202635e-05
-2.22730319066877e-05
-2.21132637619029e-05
2.61834685127564e-06
-3.63422662134914e-05
-1.34180498147888e-05
-1.46042798834254e-05
-3.43357344411872e-05
-2.28774071169093e-05
-2.18654990273765e-06
-1.806393112515e-05
-2.25136901460817e-05
-3.29720495062086e-05
-1.58849322058108e-05
-2.30319287444926e-05
-3.97499330348869e-05
-1.77975570659339e-05
-2.09906125227054e-05
-1.14832049297575e-05
-1.8901787485908e-05
-2.30052971624084e-05
-3.99020551612295e-05
1.17694921311894e-05
-3.73501538214269e-05
-1.82006020625586e-05
-8.51898087908114e-06
-2.37613412685695e-05
-6.1337587033418e-06
-1.20987041264183e-05
-2.53835673053962e-05
-2.505223236669e-05
-3.69801202701222e-05
-3.76275889781353e-05
-1.25455282278322e-05
-1.17928565559457e-05
-1.8554433408566e-05
-2.28106225366028e-05
-3.79167113722267e-05
-1.7096200565827e-05
-1.86029691698891e-05
-3.4828715875165e-05
-2.94968546371143e-05
-2.33996586013653e-05
-2.34054158579468e-05
-2.33287322014283e-05
-2.37261878804141e-05
-3.13632816080211e-05
6.30900110765778e-06
-3.23238409600123e-05
-4.2775931889983e-05
-3.77059625288949e-05
-2.654900300412e-05
-2.38606967859406e-05
-2.09843470874721e-05
-2.04654734849557e-06
-2.68138820150382e-05
-1.66817038174873e-05
-1.88853932106164e-05
-2.00000393277978e-05
-1.36539222356036e-05
-1.28415476285352e-05
-1.86242810758196e-05
-2.45128733312211e-05
-1.19192574359358e-05
-1.71797628736174e-05
-3.38894921539337e-05
-1.61259866301139e-05
-1.25929642519171e-05
-1.88371265234673e-05
-2.33823027079249e-05
-3.79799248530134e-05
-2.67291864021503e-07
-1.18575981929934e-05
-2.39103906904748e-05
-2.838455715178e-05
-2.83972116387572e-05
-2.31000301554633e-05
-1.94390134308186e-05
-1.26850072124218e-05
-2.11984295901687e-05
-1.75551201907766e-05
-7.89027106314189e-06
-1.48659879907773e-05
-1.91813410906653e-05
-4.97977828624124e-06
-1.11372782365811e-05
-2.82317166220723e-05
-4.05219396347884e-05
-1.77372611313554e-05
-1.01946907067467e-05
-3.25198924076326e-05
-3.1439789615041e-05
-1.02948879503918e-05
-1.67722188617307e-05
-3.66504018398214e-05
-1.80852983076574e-05
-2.42023960053954e-05
1.8953525878048e-06
-4.86484837112572e-05
-2.26829080111565e-05
-3.71130524289421e-05
-2.53371267446336e-05
-2.76329835145484e-05
-9.42595391935279e-06
-1.65691821428616e-05
-2.41564984440251e-05
-1.76188812601785e-05
-1.78613622442351e-05
-3.51491322892801e-05
-1.07260055953416e-05
-2.25395788197018e-05
-4.24324062953168e-05
-2.40748215022318e-05
-1.96491662520655e-05
-1.95487076983624e-05
-2.58464910238336e-05
-1.2253209934637e-05
-2.2263836313503e-05
-1.82343821327121e-05
-2.89680139752931e-05
-2.92519249310421e-05
-1.84624839663092e-05
-1.89737102749568e-05
-1.79130011525514e-05
-2.46027338191648e-05
-1.0808237529633e-05
-1.0656934284101e-05
-8.53175260582985e-06
-5.95237329984536e-06
-1.34635151607855e-05
-3.32368580157946e-05
-6.75966128932062e-06
-5.3649274661579e-06
-3.74628890216957e-06
-8.66734608287918e-06
-1.62547792120905e-05
-1.74982172130745e-05
3.40154322020474e-06
-2.03092482815502e-05
7.96339441679159e-06
-3.35753915515001e-05
-1.08887800465861e-05
2.030484278551e-06
-3.72993049962695e-05
-3.688383528261e-05
-1.95106947823207e-05
-3.79673832911697e-05
-2.27446800526007e-05
-2.6288727511696e-05
-1.38968035555007e-05
-3.13985814689027e-05
-3.79542733779915e-05
-1.30812755438766e-05
-4.2277076241937e-05
-4.45996240502446e-05
-1.46961299166984e-05
-1.89364816146844e-05
-2.50183690637139e-06
-3.14583644251107e-05
-2.11604123645364e-05
2.99865541167373e-06
-2.52245157492561e-05
-2.34894632748819e-05
-2.92320474010292e-05
-9.04251076168012e-06
-1.69468934126431e-05
5.47995574018806e-06
-1.96666023709079e-05
-2.78683409840344e-05
-3.73162297608712e-05
-1.77552435014735e-05
-3.21204456245417e-05
-4.03345976566696e-05
-1.71046950720516e-05
-1.15498985449155e-05
-2.88069660488305e-05
-1.12650674454816e-05
-4.38569448882983e-05
-1.51178767657582e-05
1.3201470817768e-05
-1.91802965675294e-05
-3.65591165155666e-05
-1.48386353861779e-05
-1.706537824672e-05
-2.64329967744377e-05
-2.53318446624857e-05
-1.61354434943776e-05
-1.62416541993397e-05
-2.79068831436436e-05
-1.86592541806553e-05
-4.49819061029621e-07
-3.11282272384984e-05
-6.85185042734796e-06
-3.75667986148691e-05
-1.84483144451075e-05
-2.18544965095426e-05
-1.77369189210593e-05
-1.493013104902e-05
-1.54808115297352e-05
-2.1687643648755e-05
-2.45719488045367e-05
-2.82877418731262e-05
-1.77669451315751e-05
-4.29281672560634e-05
-5.57481185663255e-06
-7.84058426894736e-06
-9.0549469298131e-06
-4.15453158002618e-05
-3.05502110099613e-05
-1.62950885590869e-05
-1.83902079075762e-05
-2.07384259644466e-05
-3.14867158746901e-05
-1.2545564335194e-05
-1.27715987973902e-05
-3.3837914856414e-05
-3.47124024721868e-05
-2.75140289154867e-05
-7.04328826006925e-06
-3.05982062420225e-05
-2.65067837008933e-05
-3.68194657829182e-05
-1.30300078682814e-06
-1.3107597995043e-05
-1.44894931514896e-05
-1.53616929539684e-05
-3.75799083600325e-05
-2.87439622415464e-05
-1.3755983805919e-05
-1.1464447176246e-05
-2.68713119676271e-05
-2.81590440721337e-05
-1.8229023888267e-05
-2.0879726905582e-05
-2.22787504908713e-05
-7.23603702925728e-06
4.08354575678282e-06
-2.87254608716572e-05
-2.86079428389646e-05
-1.73582269194663e-05
-2.23853144895419e-05
-2.25372284566892e-05
-9.89690934030506e-06
-2.92554065084909e-05
-1.72576613920207e-05
-1.55497669853562e-05
-2.45600559326095e-05
-4.65525137946878e-05
-2.03424344893393e-05
-1.36803931782886e-05
1.21487668591755e-07
-3.60481678802991e-05
-2.53502471631593e-05
-3.2798132704882e-05
-2.89629110221944e-05
-1.44095056813347e-05
-6.82777458468889e-06
-9.35774228493093e-06
-2.02557625604198e-05
-2.12628546248936e-05
-1.23208709257737e-05
-3.44810458497606e-05
-6.17108583472725e-06
1.96704620297396e-05
-1.66935205859309e-05
4.64262833585976e-06
-9.6164797343256e-06
-1.80369056563045e-05
-3.45759487561482e-05
-2.79504212353839e-05
-2.82998735397141e-05
-1.03638022748416e-05
-2.44040000443331e-05
-2.02424376335889e-05
-3.62820800051685e-05
-1.80147694635903e-05
6.63491233924816e-06
7.72404783096143e-06
-1.02226921653486e-05
-9.61854331745854e-06
-1.05758876663152e-05
-5.90404393222164e-06
-3.16608070158625e-05
-2.02611197623001e-05
-1.64495323060228e-05
-2.09539254718598e-05
-7.70307149626677e-06
-1.67864786117518e-06
-1.27229972204157e-05
-1.82108968046206e-05
-2.29437683565132e-06
-2.95204267517843e-05
2.07154592349113e-06
-3.00773707626534e-05
-1.86172939674151e-05
-1.94813827665659e-05
-2.62573278175071e-05
-3.74365140040516e-05
-3.01607798037728e-05
-5.86735532121595e-06
-2.99669845530764e-05
-4.66788582161261e-05
-3.16558504951799e-05
-2.23771720873561e-05
-1.15266490917644e-05
-4.56940397805626e-05
-3.61771617472149e-05
-1.39827757703842e-05
-1.53895367441807e-05
-1.33649411973442e-05
-2.81694687063656e-05
-1.82778065531127e-05
-1.93846923701715e-05
-2.10172502458615e-05
-2.93571121887244e-05
-2.98972425572487e-05
-4.35979861114122e-05
-1.63689785258491e-05
-2.77935685110699e-05
-5.01316697096275e-05
-1.65366290112134e-05
-5.39355722947733e-06
-1.7062181447452e-05
-1.95115896511444e-06
-1.49335980876536e-05
-1.45995124613633e-05
-2.4632232100337e-05
-4.085810899632e-05
-4.16791311664029e-05
-2.15116850144812e-05
-3.35002693298458e-05
-1.29827790760806e-05
-2.90208543873329e-05
2.99687403376602e-06
-2.1069133479364e-05
-2.48233181103744e-05
-1.78328761696588e-05
-2.53851230054501e-05
-1.4586140905043e-05
1.33649814409078e-05
-9.8785355443653e-06
-1.48326681849389e-05
-3.97031633392439e-05
-3.82942719669604e-05
-1.45862866270121e-05
-1.44294710995748e-05
-2.48931439753487e-05
-1.25457119982492e-05
-3.96213007685025e-05
-2.49176948567095e-05
-3.70079518946397e-05
-3.15810465905609e-05
-6.8109849090364e-06
-2.65219681607169e-05
-7.76290665046746e-06
-1.88409250727505e-05
-1.86487980666268e-05
-1.99960428695238e-05
-9.17384001103158e-06
-1.18688438720982e-05
-1.01122360820447e-05
-2.16864663941446e-05
-3.4432246042432e-06
-1.12826958937512e-05
-4.49849269028574e-06
-1.71770325753312e-05
-1.93591377463532e-05
-1.22378598891095e-05
-8.09673458142192e-06
-2.9301253217613e-05
-1.50281591948237e-05
-1.72035778361883e-05
-3.07815982784304e-05
-2.86196616504976e-05
-2.15281234251319e-05
-2.40133694173155e-05
-2.44124022983233e-05
-2.89032864732821e-05
-3.22640333838758e-05
-1.52967606299367e-05
-2.66143304142411e-05
-2.40234823997528e-05
-3.28233009631788e-05
-3.36396049872457e-05
-1.66809551715116e-05
-1.08424519422965e-05
2.05391100635356e-06
-6.81344261414478e-06
-1.4551050976319e-05
-2.65036255865088e-05
-5.52696820619322e-06
-3.09404608543441e-05
-6.87396263800805e-06
-2.42898758326669e-05
-1.36004102565148e-05
-2.30185301322143e-05
-2.18751085652982e-05
-1.63084087060447e-06
-2.86174532382447e-05
-2.31047676925867e-05
-1.81280095558684e-05
-1.41883860236648e-05
-1.71329319063691e-05
-1.45872748394712e-05
-3.75776925791817e-05
-3.02427165080834e-05
-2.5389737607785e-05
-1.95106978836818e-05
-2.11396170138208e-05
-1.96659846766848e-05
-2.46389119076176e-05
-2.97960692288692e-05
-9.81325712962082e-06
-4.05673200977905e-05
-1.84112371370057e-05
-3.03051329867254e-05
-1.78040383014965e-05
-2.41429072951984e-05
-2.72894034991636e-05
-1.71882168600028e-05
-1.8040196056065e-05
-1.05112160914791e-05
-8.22098802037498e-07
-8.95117892545433e-06
-2.47356831180268e-05
-1.98434931861468e-05
-1.06977680375221e-05
-2.1345284526516e-05
-2.63350956524497e-05
-3.67013351058884e-05
-1.7567841989824e-05
-9.54559140549675e-08
-2.95808530701775e-05
-2.92907352288629e-05
-3.20298947842607e-05
-4.26299738134158e-06
-3.90867097399214e-07
-3.47592451215566e-05
-1.36097177174143e-05
-8.47233344593373e-06
-2.11605586963231e-05
-1.23943837028884e-05
-1.57026770875175e-05
-1.52796042405372e-05
-2.20089982301887e-05
-4.08939979885466e-05
-1.39616681190705e-05
-2.86212931033501e-05
-1.06453499929077e-05
-1.56345971401813e-05
-2.39352359082458e-05
-1.64276077426103e-05
-1.08217867522006e-05
-1.18979925352941e-05
-1.60517151236497e-05
-1.45055440776427e-05
-3.56391997040637e-05
7.91551436408253e-06
-1.39813702536115e-05
-2.48222774103498e-05
-1.61693710193433e-05
-2.95342228023459e-05
-3.20046247078883e-05
-3.02876329326129e-05
-1.53189442282772e-05
-1.30642982874529e-05
-1.37892113647273e-05
-2.99412132749192e-05
-4.0131516652096e-05
-1.96302932735784e-05
-1.69922163972384e-05
-2.67472411132258e-05
-2.25968019365371e-05
-1.52598373026125e-05
-3.65106646896812e-05
-3.2768156681048e-05
-1.34668261546785e-05
-3.23274504052306e-05
-1.88813001230716e-05
-1.58356627727282e-05
-8.8896194775473e-06
-2.72043613887628e-05
-6.35306757388485e-06
-2.37605461432589e-05
-2.40778212146344e-05
-1.04728908973851e-05
-1.54078131390993e-05
-1.78283334269844e-05
-2.34251297102574e-05
-2.71950631332874e-05
-2.89236081070589e-05
-1.22299798964882e-05
-1.8397612634831e-05
-1.06534799692847e-05
6.05274100147448e-06
-4.53842911614571e-06
-1.87506540246594e-05
-1.58996001038796e-05
-2.4675437785746e-05
-1.38620430236697e-05
-1.82482773555666e-05
-2.68936788158882e-05
-1.5622982228614e-05
-3.9797887206636e-05
-2.72350804569098e-05
-2.32711513060628e-05
-3.67869985413984e-05
-3.64756450199249e-05
-6.15575387373235e-07
1.18063842609245e-05
-2.90162561777775e-05
-4.1317516208825e-05
-2.99254696734787e-05
-1.31293528845702e-05
-3.05297641877536e-05
-2.19141282818905e-05
-9.75453842773293e-06
-1.81460899386884e-05
-2.35741152685001e-06
-5.37718933674101e-06
-6.59214965528889e-06
-3.08051440516108e-05
-1.75632232982874e-05
-1.16289950264427e-05
-2.17936972986507e-05
-3.21588967100749e-05
-7.43686275692977e-06
-2.21695896102607e-06
-2.18334033740826e-06
-1.62014889233896e-05
-2.82443718476747e-05
-1.7694753870249e-05
-2.15684315051709e-05
-2.79782499190969e-05
-1.72389910509492e-05
-1.77169834236459e-05
-1.68971088961753e-05
-1.30904948981847e-05
-2.62334507109929e-05
-3.51061273876637e-05
-5.23841770459339e-06
-8.47627388262806e-06
-2.37450798736758e-05
-7.6471473984999e-06
-1.918791261132e-05
-1.58572794220244e-05
-1.42764589897804e-05
-3.72878187786342e-05
-1.55086135275694e-05
-5.24496868891379e-06
-1.68176508160002e-05
-2.2341312679206e-05
-2.31891070990397e-05
-2.72775938613907e-05
-3.6293022914909e-05
-2.17571309536993e-05
-1.63898585851737e-05
-2.78242960553929e-05
-1.54670874048285e-05
-2.8717389892695e-05
-2.37316609556507e-05
-1.73093863576029e-05
-8.22910385948339e-06
-2.77977848962649e-05
-1.9514406566322e-05
5.19475471019344e-06
-1.01584503325173e-05
-1.74014388296669e-05
1.64229431976191e-06
-1.05972179045716e-05
-5.76182529029155e-06
-1.23450836430753e-05
-1.22919859165478e-05
-8.71972616159508e-06
-6.04618042812432e-06
-2.24138410825059e-05
-2.30703565905163e-05
-2.42549244165197e-05
-4.28220514987156e-05
-1.10490085618579e-05
-2.35330938325795e-05
-2.09745181478718e-05
-4.960416851371e-05
-8.49398314952322e-06
7.31722073741671e-06
-1.48334016043121e-05
-2.90115545612223e-05
-1.02056671450003e-05
-2.9351471306007e-06
-1.89168275624567e-05
-2.42985941126005e-05
-1.48695817647782e-05
-2.48135078972184e-05
-3.58531951262106e-05
-5.12332427623911e-06
-8.2279645640166e-06
-5.62846436340158e-06
-8.57095943980441e-06
-2.46474578525357e-05
-1.76877692661719e-05
-2.85872103531454e-05
-2.79151849623819e-05
-1.73083517338021e-05
-8.99367670670951e-06
-2.53738680229589e-05
-3.82407048047169e-05
-2.02629502420601e-05
-4.47473647367216e-05
-1.9443447683841e-05
-2.27663177720147e-05
-2.72974012070236e-05
6.93033692341458e-06
-2.79008373448563e-05
-2.111854368934e-05
-1.19164264683228e-05
2.54199557827452e-06
-3.58044030732819e-05
-2.50878663930393e-05
-1.82871800087509e-05
-7.04323977658901e-06
-2.70479350906445e-05
-8.99452207992078e-06
-2.85982742897762e-05
1.25231140519272e-06
-3.41836453059263e-05
-1.80435603563694e-05
-2.7913370015406e-05
-1.31671153947344e-05
9.1447992374018e-06
-2.76870464538969e-05
-1.81886506397678e-05
-3.21024394036017e-05
-1.71375694271185e-05
-2.5370351905523e-05
-2.25755879049499e-05
-2.08025084552006e-05
-2.19697028122575e-05
-2.56319573851663e-05
-6.07381200396476e-06
-4.2555737720896e-06
-2.645653729757e-05
-3.40848149610583e-05
-3.57454218892242e-05
-3.11200470489225e-05
-1.92194084444392e-05
-3.37797149664164e-05
-2.0820768701237e-05
-9.4182346238096e-06
-2.77335525955485e-05
-1.43130473947756e-05
-1.16429911672842e-05
-2.53752845365287e-05
-1.16098346067553e-05
-8.14123889896501e-06
-1.3756926061542e-05
-2.43041650874951e-05
-1.36738603879802e-05
-3.2830822696919e-05
-2.71766169623004e-05
-3.01076319242106e-05
-2.64599657951832e-05
-2.07316822157525e-05
-3.89160366689255e-05
-2.46083252783585e-05
-2.42643663533271e-05
-1.10486757146364e-05
-8.9621873513837e-06
-1.45345447818495e-06
-5.34088995138651e-06
-4.35482927529945e-05
-2.94727657230255e-05
-2.59985997244992e-05
-5.81666476164625e-06
1.00156223017303e-05
-4.37414470863049e-06
-2.00607093461219e-05
1.21095688324772e-05
-3.47095783204e-05
-3.04373482761733e-05
-1.90834613780124e-05
-3.20160274221695e-05
-3.34354662570802e-05
-2.00496087899433e-05
-3.32555295051331e-05
-3.02944869464981e-05
-3.11564411880112e-05
-2.33277771388755e-05
-2.32812527542864e-05
-3.31180626859091e-05
-3.62564701558182e-05
-3.16630790972887e-05
-7.78907622813925e-06
-2.61686601425538e-05
-5.92428326393369e-06
-5.55414950798459e-06
-2.78851710930213e-05
-1.00101849975432e-05
-8.9098849247711e-06
-3.05773978421627e-05
-2.52909550055341e-05
-9.15154593316285e-06
-2.55031634013143e-05
-1.11158373212003e-05
-2.33020112861199e-05
-4.43562963489209e-05
-2.74993897523457e-05
-8.61919797810766e-06
-3.38101096343513e-05
-3.60765785739657e-05
-2.27715234148621e-05
-1.73147664725536e-05
-1.98557413203671e-05
-2.3512275638499e-05
-3.32248296921705e-05
-7.74079261920648e-06
-3.19847351887777e-05
-2.80751242638854e-05
-1.74660914415427e-05
-3.37704002692405e-05
-3.62421129316412e-05
-2.34142338539909e-05
-1.47677627577075e-05
-1.7125956873184e-05
-1.65162739530438e-05
9.8194592027149e-07
-1.52615849655748e-05
-3.57059037143774e-05
-2.22322874985738e-05
-1.5143232287155e-05
-1.05692555081791e-05
-1.98042282352698e-05
-3.11014628554446e-05
-1.67257602136802e-05
-3.72214805451798e-05
-2.44761604346667e-05
-4.21093589809131e-06
-6.63706855080477e-06
-2.51605310139271e-05
-2.26119516050795e-05
-4.65244778551771e-06
-2.11220935305337e-05
7.88733395160925e-06
-3.01547902230248e-05
-1.50519221682275e-05
-1.51896027109866e-05
-3.75049873154138e-05
-1.53663423237492e-05
-2.73373453037046e-05
-4.16638048945606e-06
-2.55651942260135e-05
-4.93771502466225e-06
-5.03465537778341e-06
-1.78109013984831e-05
-2.29652448742788e-05
-2.82511760233942e-05
-2.66116321629874e-05
-3.76505012927715e-06
-2.22188903992887e-05
-2.46310194856255e-05
-1.11840552049943e-05
-4.24718469962916e-06
-7.82683074811888e-06
-2.99332658674001e-05
-1.7870830891714e-05
-5.19432494330433e-05
-2.30821559523707e-05
-5.74587731526659e-06
-3.33348287488931e-05
-7.71112941553489e-06
-2.92170681256558e-05
-3.64286820998999e-05
-3.25431323128375e-05
-4.87391402533763e-05
-2.69227332383932e-05
-3.62077786976057e-05
-1.68671981940981e-05
-4.82085376064783e-06
-4.03154539205955e-05
-3.32416106748952e-05
-1.33503738029745e-05
-3.94498525316496e-05
-3.17688515061975e-05
-1.21133322089468e-05
-1.95576990974934e-05
-2.79889197122897e-05
-2.83094546186096e-05
-1.90861268923943e-05
-2.40162046766575e-05
-1.65996518229514e-05
-2.74799061867059e-05
-3.31049101751127e-05
-4.16927398082409e-05
-2.73156437819156e-05
-1.46506597858118e-05
-3.67437756365246e-05
-3.5380015682381e-05
-3.9053313415753e-05
-2.54745999081729e-05
-2.16850685506625e-05
-2.42303410177673e-05
-2.51483680072515e-05
-3.21191026831052e-05
-1.44670747653262e-05
-3.00937671581712e-05
-1.65477832922023e-05
-3.63303942634509e-05
-1.7344959733579e-06
-1.58393155534014e-05
-2.20687727773854e-05
-2.80578066578157e-05
-1.9347211092493e-05
-1.6552757951174e-05
-4.66611596366624e-05
-3.05339595515486e-05
-2.05730409333703e-05
5.1949724241502e-06
-2.80703139199818e-05
-4.08421651672931e-06
-1.37375180046762e-05
-1.96811791816654e-05
-1.27988608689418e-05
-2.53055181197011e-05
-1.3911323839956e-05
-3.23618697649786e-05
-2.60815768716869e-05
-3.73896774090878e-05
-1.76143746372009e-05
-2.2522041763419e-05
-3.14619109720369e-05
-2.17595597690459e-05
-1.63259337093592e-05
-3.52566641785084e-05
-2.39491000970501e-05
-1.91602175665995e-05
-2.9836190551688e-05
-1.19118852270583e-05
-1.67210309648428e-05
1.55356000082688e-06
-1.8874586919999e-05
-1.40991362999593e-05
-1.46784425934984e-05
-2.50723982158151e-05
-2.47656178366326e-05
-1.60854064401343e-05
-2.17919391694145e-05
-2.19849312305418e-05
-1.94668908928963e-05
-2.61356710217818e-05
-1.07718562394751e-05
-3.7250189021589e-05
-4.4417630363145e-05
-2.25510838753005e-05
-4.74223950763014e-05
-2.19239529700285e-05
-3.04448753264072e-05
-3.62940220031191e-05
-2.64287545840367e-05
-4.55929946580054e-05
-1.231090228963e-05
-2.30021742406073e-05
-1.92431316951937e-05
-4.46455306076735e-05
-3.19582120195779e-05
-1.32425616569645e-05
-2.48445491022051e-05
-2.47216900478155e-05
-3.43347306734846e-05
-2.90684026397112e-05
-3.04231249981543e-05
-3.06868422506226e-05
-3.24386745409272e-05
-3.60249039866832e-05
-5.27530590380263e-05
-1.71979419665779e-05
-3.64243459418686e-05
-3.49918175556952e-06
-2.67010766343627e-05
-2.2514459708773e-05
-1.78895221954654e-05
-3.75974496882702e-05
-3.27696366709598e-05
-1.27408912201802e-05
3.76326072529476e-06
-1.2975422503697e-05
-6.12348680061649e-06
-3.49196942451944e-05
-3.6432511728335e-05
-3.15713008539573e-05
-1.87337098018764e-05
-1.97723786101174e-05
-3.38905456661564e-05
-2.57040652488312e-05
-8.74187467244276e-06
-2.75091551166582e-05
-3.02880348655853e-05
-2.87938768065713e-05
-2.32465511909004e-05
-3.43572723707585e-05
-1.50325216888757e-05
-9.25373343337891e-06
-3.77753932570168e-05
-6.86321624656206e-06
-1.18098755727647e-05
-2.34683750372603e-05
-3.1260160391145e-05
-4.73623704975055e-05
-2.12046428895961e-05
-3.18219294926563e-05
-4.05573469958974e-05
-4.10277492258168e-05
-5.25360221320678e-06
-4.63567831421526e-05
-4.8653794399385e-06
-2.58673341114856e-05
-2.4488708283481e-05
-2.85900542312898e-05
-4.29298402336044e-06
-1.53320042669492e-05
-3.65956698490018e-05
-3.01550354601921e-05
-7.4145265539023e-06
-2.12417326015203e-05
-3.88430591068097e-05
-3.94107849363874e-05
9.30080002716731e-08
-1.10005302262219e-05
-2.76761516049497e-05
-7.53040404946991e-06
-2.04528820779788e-05
-1.35226330819102e-05
-5.26371901170941e-06
-7.22626406016448e-06
-4.28432011431844e-05
-2.99295277469144e-05
-2.24852527360142e-05
-1.86137004616174e-05
-1.87786705722044e-05
-3.37652973756515e-05
-3.63762187517138e-05
-3.97154528181136e-05
-1.11682713213091e-05
-1.58408305962374e-05
-8.69397019416257e-06
-3.70046210719296e-05
-2.34632530216033e-05
1.17571527867441e-05
-4.86158409456719e-05
-3.77921042460844e-05
-2.49638140227769e-05
-2.91079445704245e-05
-1.72247838161533e-05
-2.58432608776489e-05
-3.61709230009513e-05
-2.66519524295039e-05
-4.68580494966998e-06
-1.3352520935037e-05
-2.06692772116463e-05
-4.53201393718968e-05
3.33253299594483e-06
-2.4306915436104e-05
-4.28122963294218e-05
-1.4580162044142e-05
-2.3961227669533e-05
-3.0821087221222e-05
-1.1386456725627e-05
-2.13516049144412e-05
-6.85567418636417e-06
-2.42128565404586e-05
-2.03856872077836e-05
-1.4485074046992e-05
-2.70576946882509e-05
-1.0809896960523e-05
-1.52087896648635e-05
-1.18710670853716e-05
-2.22412813795355e-05
-1.18357383446561e-06
-1.94225146244923e-05
-1.16680745662298e-05
-6.80608784721564e-06
-7.95042402743088e-06
-1.66266245454474e-05
9.90496104359631e-06
3.18804409960638e-06
-4.513880789072e-06
-1.64116825404983e-05
-1.89885903885451e-05
-1.85985232031568e-05
-1.0355600172678e-05
-4.0264808428003e-05
-2.79139732445551e-05
-1.98661445066361e-05
-9.29867290651923e-06
1.71435190683834e-06
3.41242169318453e-06
-2.32621447716377e-05
-2.55835775077768e-05
-6.71291518107022e-06
-2.65328569594862e-05
-3.25896603120961e-05
-1.13866401606294e-05
-1.5321502095812e-05
-2.6586004915205e-05
-2.81857850467552e-06
-1.92643323103567e-05
-3.5335646975324e-05
-2.40884248697815e-05
-2.47867175198428e-06
-1.55821378941633e-05
-2.21225599845371e-05
-1.00520248259725e-05
-3.51558937495156e-05
-1.46925777032793e-05
-3.45750403198758e-05
-1.82793349246381e-05
-2.80345536280194e-05
-5.81662823929969e-06
-1.00676266607745e-05
-8.16408278043208e-06
-2.60942335817322e-05
-4.11544223868472e-05
-3.68143635744317e-05
-3.36176559137909e-05
-1.9997832855064e-05
-6.65755375941357e-06
-2.05215197800713e-05
-4.92141253503308e-05
-2.06800801883169e-05
-2.48253215607095e-05
-2.96605547000079e-05
-3.68821026889681e-05
-9.21517269683665e-06
-3.30879837454731e-05
-5.04184604529817e-06
-1.94238065956297e-05
-4.02306828780401e-06
2.93121798218642e-06
-9.19210354986765e-07
-1.07076060097519e-05
-2.20375570152705e-05
-2.60770969269098e-05
-2.40483789374015e-05
-3.24473774988064e-05
-4.32826851448479e-05
-2.854260008741e-05
-6.54502601694354e-06
-2.89567218575201e-05
-1.05172835320508e-05
-7.48476761835882e-06
-1.22352303314797e-05
-1.53977054595961e-05
-5.90296191606257e-06
-2.76112077023667e-05
-3.70935951110946e-05
-1.85052894265659e-05
-3.16684675805611e-05
-3.65209163290953e-05
1.51717731300856e-06
-1.84544516854053e-05
-1.15620968320297e-05
-7.57685276466194e-07
-2.46161200268124e-05
1.00001614959229e-06
-2.96362457952072e-06
-9.35037193207552e-06
-3.29071560647924e-05
-2.99171671024496e-05
-1.46163260585301e-05
-3.43376252415898e-06
-1.90786472503994e-05
-1.75196904215826e-05
-4.53471220049522e-05
-2.1806538951062e-05
-2.27634467388895e-05
-8.55394822787643e-06
-9.9487116699065e-06
-3.66098133718268e-05
-1.80523638293215e-05
-1.52765286236582e-05
-4.75853314256179e-05
-1.67298230020128e-05
-2.92198405341535e-05
-1.98015212402174e-05
-3.35430596309386e-05
-3.46722102281194e-06
-2.87160179217722e-06
-1.40678743052022e-05
-2.71243413471721e-05
-1.86077833185166e-05
-3.19334758428852e-05
-2.66313889540299e-05
-2.1571800230412e-05
-2.52674409798083e-05
-3.3007832192608e-05
-1.57373942185548e-05
-7.39038985260498e-06
-3.67760542804262e-05
-3.08367495687301e-05
-2.68226936059475e-05
-9.7984821308891e-06
-2.13301716821611e-05
-1.3840754188423e-05
-2.72995890364648e-05
-2.62231147329858e-05
-2.69285214701179e-05
-2.38280144355873e-05
-1.78705698688698e-05
-1.78606547138148e-05
-1.44655273353074e-05
-2.49065513873027e-05
-1.3107627940592e-05
-3.61574116829026e-05
-2.13695874264667e-05
-3.83949101189445e-05
-3.16063361232902e-05
-1.61010462180239e-05
-2.02515414489606e-05
-2.60592839147067e-05
-6.41018074984181e-06
-1.38500505605921e-05
1.54877561582576e-05
-3.80483220323481e-05
-1.9825478533574e-05
-2.4469139691003e-05
-1.73047871764643e-05
-2.99288344748135e-05
-8.32772390394072e-06
-1.4824676439871e-05
-2.20673082609448e-05
-2.21961316796583e-05
-1.43961962121571e-05
-2.39091872518437e-05
-3.46045128934038e-05
-8.92129099276168e-06
-2.19316523442773e-05
-1.20804987863097e-05
-3.81811092838328e-05
-1.01245306115293e-05
-1.6294072437459e-05
-1.97218140132128e-05
-3.47610005906871e-05
-6.90781553531558e-06
-3.57185458975424e-05
-2.03315383248954e-05
-1.1274277320564e-06
-6.56604274038408e-06
-3.34653914596454e-05
-3.40618533084243e-05
-3.30505617337298e-05
-3.07593109610343e-05
1.04838909798372e-06
-1.56867400959709e-05
-4.62118538069202e-06
-1.92792789178718e-05
-1.96431735426313e-05
-3.99058384213424e-05
-2.32236579573493e-05
-1.94843877345867e-05
-3.44812171091047e-05
-1.75823562770676e-05
-2.15740622543234e-05
-3.54115871373637e-05
-1.65534112810117e-05
-2.09784036049079e-05
-2.09953597349957e-05
-1.31402332417653e-05
-1.25709168226841e-05
-4.15346906862389e-05
-2.78341299410601e-05
-1.43356066606755e-05
-2.12423176410853e-05
-4.73310014164537e-06
-3.12799629203936e-05
-1.13910690995983e-05
-3.26441741604694e-05
-1.06542915992864e-05
-3.55455506069876e-05
-1.6877491323303e-06
-1.46518015942405e-05
-2.06408021832102e-05
-1.54005727020044e-05
-1.47004492916519e-05
-2.98766121346866e-05
-2.2231307435919e-05
-2.82041750122935e-05
-4.94026412944335e-05
-2.97649023482564e-05
-2.06589823142814e-05
-7.65388395414512e-06
-2.65848288746285e-05
-2.2708217124993e-05
-3.93564062719564e-06
-1.38548882455739e-05
-2.93801407279882e-05
-2.70505713187375e-05
-1.64523739513971e-05
-1.14057142978587e-05
-1.73697233707159e-05
-3.39285787458808e-05
-1.45710241758706e-05
-3.5337177157159e-05
-2.22304194761669e-05
-1.54421092784216e-05
-1.53363791771896e-05
-1.17664227329643e-05
-2.12284650915706e-05
7.5760933036419e-06
-2.17787253223209e-05
-2.05714332683011e-05
-2.78287472707388e-06
-3.66120370643387e-05
-2.53389321633072e-05
-9.23740276146936e-06
-2.65928022065059e-05
-1.97553605059677e-05
-2.47279854125757e-05
-3.34782345147351e-05
-4.85780867487528e-05
-2.28048142832428e-05
-1.80325547286933e-05
-1.61462685102766e-05
-1.18099031215102e-05
-2.56980963728016e-05
-1.86995975633555e-05
-1.836311454485e-05
-3.89679073202865e-05
6.35620204961342e-06
8.38674877838234e-06
2.35297228646512e-06
-1.19783118795489e-05
-2.96983826878388e-05
-1.10520380106384e-05
-7.42130775106072e-06
-2.53317197987791e-05
-1.50309685599183e-05
-1.07723824389882e-05
-1.89246725206135e-05
-2.36281142409678e-05
-2.84312378264413e-05
-4.56396125627864e-05
-3.22831848932409e-05
-2.61578965446175e-05
-2.427046039016e-05
-1.92898899184439e-05
-1.6779198909704e-05
-1.93795338716125e-05
-3.32058084029302e-05
-1.59943868980054e-05
-1.93873164104286e-05
-2.12053890864514e-05
-2.31068292555526e-05
-2.6229331563288e-05
-2.58773540661128e-05
-1.92933295277813e-05
-3.37279598177155e-06
-3.93375797133881e-05
-1.33612654458016e-05
-1.64297575357092e-05
-1.67956756658403e-05
-1.6803583832532e-05
-2.46784374499999e-06
-4.49340519375587e-05
-2.40635837641989e-05
-1.56282409646712e-05
-2.96319911673597e-05
-3.4210349030776e-05
-1.94504975061685e-05
-5.2426224538779e-05
-3.40379266651408e-05
-3.6380360843057e-05
-3.80583675727065e-05
-4.62584171046416e-05
-1.03436388586521e-05
-1.5299419842354e-05
-1.3957758890421e-05
-2.9760633446242e-05
-5.61313900557284e-06
-1.45863989062962e-05
-9.58023668162009e-06
-1.59675623637445e-05
-1.95847831796121e-05
-1.61823277417093e-05
-6.81193527420875e-06
-1.93877249984107e-05
-1.51974677580777e-05
-2.95656434274149e-05
-1.46378753722914e-05
-1.11691674739094e-05
-4.47861268916219e-05
-5.7460266585685e-06
-2.90374553992685e-06
-7.96884846891458e-06
-1.50068279729798e-05
-2.82107580917399e-05
-1.64296932199302e-05
-3.2154030961562e-05
-2.64999446027177e-05
1.10604901481478e-05
-1.9440471037424e-05
-1.04181191795582e-05
-3.78335655648437e-05
-2.05001738716376e-05
-2.42042156419769e-05
-1.68963192925048e-05
-1.72719880961511e-05
-1.01631702037716e-05
-3.52342790382744e-05
-1.47104918483196e-05
-1.40676017333896e-05
-2.24900280201309e-05
-9.62923794831726e-06
-2.46935881793131e-05
-1.52892156975324e-05
-2.24561399867178e-05
4.74672665246914e-06
-2.88201896393464e-05
-8.22000157159136e-06
-2.68550861781737e-05
-4.50367007461054e-05
-5.8154555887036e-06
-9.42776978382354e-06
-2.35720194478528e-05
-1.53776586414493e-05
-1.22760693200018e-05
-8.77500635665764e-06
-8.07630586408047e-06
-1.67141331312987e-05
-8.532075403149e-06
-5.91803928507956e-06
-4.30558672622882e-05
-3.67933912866841e-05
-1.62780951888839e-05
-2.10494687784626e-05
1.87228039881512e-06
-2.26697144458214e-05
-3.68808415980149e-05
-1.31003460200683e-05
-1.47716323634502e-05
-2.99454386656004e-05
-3.22615042467624e-05
-1.35171178344234e-05
-2.54990407822725e-05
-1.49447103352423e-05
-2.51714718942977e-05
-1.09825565125877e-05
-2.56858414509655e-05
-1.3649161360279e-05
-2.11285159485081e-05
-1.98652849394829e-05
-2.50653945773316e-05
-3.94661079232989e-05
-3.49477936484079e-05
-1.06688952106137e-05
-3.02089594399845e-05
-2.22991480150124e-05
-1.85250137712354e-05
-3.71356445639368e-05
-2.04000060707782e-05
-1.00609265856442e-05
-2.58390926551556e-05
-4.41158379118748e-05
-1.53360969573356e-05
-4.76774922850853e-05
9.66140213374506e-06
-2.2825932284039e-05
-2.23862973101904e-05
-1.20155378242104e-05
-6.68253571206614e-06
-3.97064836369238e-05
-8.5107500492984e-06
-2.64203303752687e-05
-2.28068253234762e-05
-1.91704563641446e-05
-2.45520045700064e-05
-1.0748259887982e-05
-1.62056062129914e-05
-1.31875854573276e-05
-2.70421353538522e-05
-2.36319236937883e-05
-9.63901502494792e-06
-2.72483926908796e-05
-7.09346534763853e-06
-2.81005732116407e-05
-3.9597355892052e-06
-9.38709462426597e-06
-2.38256446676561e-05
-4.70870196924396e-06
-3.72168736785285e-05
-1.10807426886579e-05
-1.39131851374267e-06
-1.50484922751619e-05
-7.11125844671276e-06
-2.07788852351373e-05
-8.28645231367582e-06
-9.7886200720263e-06
-1.21600887974316e-05
-1.93020432623841e-05
-8.66158102796519e-06
-2.91346243672849e-05
-1.25411005594619e-05
-1.87690250850528e-05
-2.2612654528809e-05
-2.75512838705445e-05
-1.72233031562402e-05
-2.64446210885629e-05
-6.94377416691349e-06
-1.58340532366308e-05
-1.15132052971808e-05
-1.49291065141986e-05
-1.41630239487016e-05
-3.19741421101644e-05
-1.25004011916692e-05
-2.09300463204224e-05
-2.82338929614044e-05
-2.25372691870911e-05
-3.89723780009901e-05
-5.72697386898547e-05
-4.67706022859583e-05
-3.0088387233429e-05
-2.51221276594155e-05
-2.26072190533296e-05
-3.4268101001521e-05
-3.80268614856386e-05
-2.84644459283736e-05
-1.13047021764259e-05
-1.33580403177925e-05
-3.37986934721076e-05
-2.50956983538018e-05
-2.00222915123506e-05
-2.75889773936716e-05
-2.92565038871691e-05
-1.5899475450795e-05
-3.22625350358087e-05
-1.58947336616696e-05
-2.28783570536425e-05
-1.75966874642332e-05
-3.61912856093062e-05
-3.55899364913305e-05
-2.02489726934062e-05
-3.04653672038729e-05
-1.24297648074056e-05
-9.8625225745374e-07
-2.91931398703515e-05
-2.09140166769016e-05
1.22641144219045e-06
-2.28164504148681e-05
-7.90106269260206e-06
-1.25455680054345e-05
3.30597818715793e-06
-1.13363215169443e-05
-2.04350637686722e-05
-1.28673903025838e-05
-3.69446010651543e-05
-1.91054796965941e-05
-7.12795534574324e-06
-2.34643843681345e-05
-3.23304599701625e-05
-3.35442455007675e-05
-4.33910851888247e-06
-3.09354725394819e-05
-2.32451697944823e-05
-4.16724344277389e-05
-8.44168296768403e-06
-1.68727581163576e-05
-2.34655685197196e-05
-1.13055521895966e-05
-1.93791524038371e-05
1.11848403203342e-07
-9.46586086042618e-06
-1.9045073467023e-05
-1.29207183375825e-05
-9.30781569337863e-06
-2.58220501939751e-05
-3.12598951576092e-05
8.0371243993148e-06
-3.45943771624279e-05
-2.45445405722891e-05
-4.71964731865506e-06
-9.25928909629228e-06
-2.94272529168723e-05
-1.40608641758238e-05
-1.84566318627868e-05
-7.19846088359086e-06
5.16396376025114e-06
-1.79113746416562e-05
-2.38817796661042e-05
-2.09612999018992e-05
-3.39385992885737e-05
-1.336112298079e-05
-2.02422983583884e-05
-1.4236794561517e-05
-1.75699214157664e-05
-2.63397907718092e-05
-1.56423324992319e-05
-2.88225525970325e-05
-1.65415312849864e-05
-1.45949482667399e-05
-3.3073491090862e-05
1.8779467440495e-06
-3.9250860791455e-05
-1.93061069493743e-05
-4.06306985747181e-05
-3.52072944145172e-05
-2.69530380381833e-05
-9.39018932844873e-06
-2.04274260606709e-05
-2.88844274530242e-05
-2.65439961992506e-05
-1.31620677988193e-05
-7.15446734305456e-06
-4.99315868654751e-05
-2.1717435580209e-05
-1.36205645602915e-05
2.47623273633483e-06
-6.47808319981267e-06
-2.23108449818964e-05
-1.25078963333775e-05
-1.44524080125152e-05
-1.34064162315488e-05
-1.05076237032977e-05
-4.67677340145396e-05
-2.62634046454508e-05
-3.92360709902481e-05
-2.3788926259329e-05
-9.5773246478052e-06
-3.27538076194798e-05
-2.24321915678308e-05
-2.45177769175016e-05
-3.51574768178104e-05
-3.43156565895813e-06
-2.55975622753403e-05
-3.71366049436429e-05
-3.28004479851621e-05
-3.36073798647032e-05
-3.55836482588218e-05
-1.55541896874304e-05
-1.35161185134449e-05
-2.09261461310663e-05
9.77736864149001e-06
3.33170996118244e-06
-2.90058251822312e-05
-6.28294729527112e-06
1.48587245672385e-06
-4.94366211059485e-05
-3.98875521398396e-05
-3.12471881195627e-05
-4.323943787513e-05
-1.58631550331332e-05
-2.08449312389459e-05
-1.43375614369662e-05
-2.36537740515304e-05
-2.26576421612421e-05
-3.20707658388792e-05
-9.69360973656518e-06
-2.36957548099352e-05
-2.22434850338224e-05
-1.71036217131883e-05
-3.12778177075858e-05
-2.93500286385098e-05
-1.29753260319371e-05
1.03862039347716e-05
-2.03582458610698e-05
-1.45057909044577e-05
-4.00037929320921e-05
4.86553811901858e-06
-3.14341983797081e-05
-7.63022264030721e-06
-1.07773434544762e-05
-8.09632193619136e-06
-2.51492734633786e-05
3.99592097615366e-06
-2.05767454319765e-05
-5.74676745958727e-06
1.30484167073445e-05
-2.11624255554917e-05
6.49034423195753e-07
-1.89166704735726e-05
-2.87209769881724e-05
-3.35638506773033e-05
-2.8481404029629e-05
-3.36802997527991e-05
-3.20628459564837e-05
-4.99807772220149e-05
-3.1704056808422e-05
-4.3925786986685e-05
-3.52084204665947e-05
-4.98518953337932e-06
-3.90212679279976e-06
-2.39333730820651e-05
-2.56413569519926e-05
-4.36533766753517e-06
-2.38348768412767e-05
-3.06925817433629e-05
-5.16672398173756e-06
-5.50879930413819e-05
-2.59041275558571e-05
-4.65560927735575e-06
-2.45530048098367e-05
-3.17163283831651e-05
-2.39179180634965e-05
-1.74852211009857e-06
-5.1023511598417e-06
-2.05195701370362e-05
-3.08659454992328e-05
-2.21130479649262e-05
-3.04767286073264e-05
-3.04927938499173e-05
-3.83584293491624e-05
-1.5232921388906e-05
-1.08500567419361e-05
-2.71068754030604e-05
-2.04447544827375e-06
-2.38666800194084e-05
-2.34759339917772e-05
-1.29004045237647e-05
-3.8559039456323e-05
-3.97803001180627e-05
-1.83847241827831e-05
-1.12950294886008e-05
-4.39189738767528e-06
-3.48568137927439e-05
-8.22200907489609e-06
-6.35664116906153e-06
-1.99662428762275e-05
-2.18945950183293e-05
-1.47640417579509e-05
2.335745953884e-06
-3.96206691841269e-05
7.28063668501935e-07
-2.12277590375204e-05
-4.05261799746194e-05
-6.89207553008073e-06
-1.50844693614346e-05
-1.99494818865549e-05
-3.19943846698293e-06
-1.75823530560516e-05
-1.82088710067894e-05
-3.08519039632638e-05
-8.63166347505368e-06
-1.44471368039746e-05
-2.76062233197271e-05
-2.48498811124487e-05
-2.6856416674445e-05
-1.20499039252434e-05
2.22279883686955e-07
-2.29129300511371e-05
-1.69764968621629e-05
-3.8737151368868e-05
-2.80179437400039e-05
4.66858308217353e-06
-2.23186639421302e-05
-4.92407154830467e-05
-1.88736559977137e-05
-3.36811216266062e-05
-4.08162914266995e-05
-1.70515809902737e-05
-2.86534736742906e-05
-1.76381370929291e-05
-1.90871400798173e-05
-2.08256512354107e-05
-3.20312131979047e-05
-1.20331979393652e-05
-2.21978331314559e-05
-2.58072174748898e-05
-7.96245442819349e-07
-2.24830676645929e-05
-6.37422987550678e-06
-5.3319540269602e-05
-2.18700793323737e-05
-4.75289701848448e-06
-4.07012425529096e-05
-3.36015133510988e-05
-1.56881526578211e-05
-3.26260242061134e-05
-6.91532449688633e-06
-2.89165409612742e-05
-2.09689739902889e-05
-4.04752952249804e-05
-2.22180400580866e-05
-4.30385444402913e-06
-1.15686271628334e-05
-1.23034697406501e-05
-2.38178983915491e-05
-6.97556561193585e-06
-3.28512108463994e-05
-2.6852833394266e-06
-1.25443387480901e-05
-2.20851374358829e-05
-2.70349439347765e-05
-1.71467503660386e-05
-2.03010636642157e-05
-2.95814831301637e-05
-1.57093846551107e-05
-3.61390387721381e-05
-1.64338683842762e-05
-2.45460413603862e-06
-2.20464279794342e-05
-2.35381875901438e-05
-3.01520861904428e-05
-1.91703600316118e-05
-5.67360459978393e-05
-4.28089727993327e-07
-1.73268711419952e-05
-1.15226995867511e-05
-2.31518052619671e-05
-1.10116655821937e-05
-2.34173977942759e-05
-2.18030933807867e-05
-2.26649879101973e-05
-1.15297077448212e-05
-3.96594812452006e-06
-3.19329245272773e-05
6.5478884605766e-06
-1.64572589120369e-05
-2.07571216667512e-05
-3.66479569945044e-05
-3.73700562626154e-06
-5.99274640801636e-06
-1.27463323090027e-05
-2.71286706896942e-05
-5.43950499740715e-06
-4.56978133863623e-05
-3.04560114087284e-05
-7.63669201397909e-06
-3.05059891424392e-05
-3.2025027295196e-05
-3.71138326775989e-05
-3.10381836477901e-05
-1.29468396770075e-05
-1.87884900616675e-05
-2.83669549207301e-06
-5.07365042718136e-05
-1.6275019552836e-05
-1.33947007112886e-05
-2.01464775716998e-05
-2.27494004119463e-05
-3.95850845299468e-05
-1.742576644358e-05
-2.7910777745259e-05
-4.06796228792199e-05
1.13419031202327e-06
-1.56571334135309e-05
-5.18872684419094e-07
-3.42730934438559e-05
-2.07944797532981e-05
-7.30005582002852e-06
-2.76532427938618e-05
-2.67941638045691e-05
-2.82016739092953e-05
-1.47091523426185e-05
-1.12103090054342e-05
-3.46881137406403e-05
-6.35168131749054e-06
-2.9216692187846e-05
-2.0913833874638e-05
-4.07797298585354e-05
-4.60270988489819e-05
-2.00601602032755e-05
-3.06600251960653e-05
-3.43630948784571e-05
-2.44034001447949e-05
-2.26998460933196e-05
-1.33498811814258e-05
-2.43889480712625e-05
-4.18824095588148e-05
-3.48958976661162e-06
-9.28214874959718e-06
-3.74032666686063e-05
-2.90792530524341e-05
-4.50208951184508e-06
-1.57047788677383e-05
-2.39928130476327e-05
-1.44552927168413e-05
-2.94628846299253e-05
-3.22813559540624e-05
-1.79668118385435e-05
-3.35403268823815e-05
-3.48347172357765e-05
-1.52023794545487e-05
-3.91023650570314e-05
-3.2148494326855e-05
1.83370307928869e-06
-9.53386340923918e-06
-2.22521421122547e-05
-2.52207157506536e-05
-1.30350219617438e-05
-1.50889687601558e-05
5.89076544975834e-06
-4.03252501473075e-05
-1.49263925543073e-05
1.06622649034239e-05
1.51651734206654e-07
-2.57926167423195e-05
1.19547404722404e-05
-1.35947140592306e-05
-2.256627536084e-05
-2.82851441787921e-05
-3.98585963492579e-06
-3.31182659682414e-05
-3.31713346007591e-06
-2.52792349355101e-05
-3.48279216789664e-05
-1.40273296779903e-05
-8.33424249985997e-06
-2.27826547901287e-05
-3.08007555419487e-05
-2.76699082576762e-05
-1.85198495775041e-05
-5.08299012534413e-05
-3.25436454056082e-05
7.23697980560241e-07
-9.6498535914541e-06
-2.49671403958865e-05
-2.33093052596179e-05
-1.8238712722855e-05
-1.40746413768978e-05
-2.80677853640457e-05
-1.38738337204703e-05
-1.44688073900917e-05
-4.11099666579605e-05
-3.61903751852303e-06
-2.25960957155575e-05
-2.82853312290844e-05
-1.70605623154841e-06
-1.81920746848293e-05
-2.80203519944927e-05
-1.77275565248348e-05
-2.58237971407526e-05
-2.03076672157603e-05
-2.18116970856862e-05
-1.68770000739506e-05
-2.88819552712903e-05
-1.9730945671307e-05
1.2135385744307e-06
5.89676046325302e-06
-3.77457424252664e-06
-1.59908814028568e-05
-1.3528458265132e-05
-1.45581473916852e-05
-2.73659971511962e-05
-2.71161653470156e-05
-1.36359283238842e-05
-2.27698687215922e-05
-2.27365797677954e-05
-3.34800544143292e-05
-1.44837462709587e-05
1.53762056979081e-06
-3.42018262570937e-05
-8.55176394534523e-06
-2.82348375692313e-05
-1.9865242484578e-05
-2.23107954873793e-05
-1.22251795858902e-05
-1.61416293585985e-05
-3.46962396665475e-05
-7.90433064834707e-06
-3.59069268877131e-05
-3.03649958786609e-05
4.12407241161938e-06
-3.91426110119792e-05
-1.45659397988809e-05
-5.15587749343057e-06
-4.08435091809773e-06
-1.20032659205387e-05
-1.33701159190531e-05
-2.17981779798561e-05
-3.36170592736534e-05
-1.43965051246312e-05
5.05852056096524e-06
-6.70694720134624e-06
-3.4254763131507e-05
5.0605134864672e-06
-6.60814497723576e-06
-1.41576146817879e-06
-1.33792938327562e-05
-2.73453377833369e-05
-2.06922407853024e-05
-2.97343326833926e-06
-2.43605869916716e-05
-2.60794735988784e-05
-3.23834766290846e-05
-1.99638606926856e-05
-2.14288840254833e-07
-2.5401867859794e-05
-4.00228857418662e-05
-1.06991169215888e-05
-4.41544726363575e-05
-1.26962800031577e-05
2.36422205381185e-06
-3.01188359547785e-05
-2.01905213017647e-05
-7.02188751273643e-06
-3.74590625721026e-06
-4.39453561169503e-05
-2.88789469459984e-05
-1.52138024754946e-05
-9.52517980664007e-06
-3.90026406351629e-05
-3.77859516871536e-05
-1.8211619182216e-05
-1.99684691240339e-07
-1.09000424800678e-05
-1.79775911449906e-05
-1.50849317652721e-05
-3.24031855356064e-05
-3.9260045098993e-05
-5.73238135599204e-05
-2.1019437137098e-05
-2.18001455649914e-05
-3.60219813841327e-05
-1.38500970348009e-05
-3.13567523524383e-05
-2.37549484845013e-05
-1.63976388589563e-05
-1.70772535553963e-05
-3.86357689735366e-05
-2.80755576318318e-05
-2.64145981498391e-05
-1.45109422349262e-05
-3.61766854433623e-05
-2.06001006729449e-05
-2.61403752342008e-05
-2.61154470885353e-05
-5.54516552006426e-06
-1.35421816397925e-05
-8.21990891366765e-06
-3.96546379528445e-05
3.83302739273245e-07
-1.80795393771316e-05
-3.78004160147982e-06
-3.95500563301003e-05
-2.00845365792356e-05
-3.00632866741335e-05
-2.58515728080594e-05
-2.65939232610961e-05
-2.25219500233198e-05
-2.31132621032045e-05
-1.7020045428123e-05
-1.42055369841526e-05
-2.47473938709493e-05
-2.43438092029317e-05
-1.6491957275857e-05
-2.60520236820123e-06
-9.43133078260149e-06
-2.34224057443999e-05
-3.45061274643334e-05
-2.62392714324434e-05
-4.12056141716673e-05
-1.34211620024735e-05
1.34099417094151e-07
-3.49553067983259e-05
-8.79149364597017e-06
1.61143172486083e-05
9.91270422455442e-06
4.75014781886017e-06
-3.53866920800282e-05
-1.25843734707663e-05
-4.37617169435686e-05
-1.27198619888386e-05
-2.10207540659871e-05
-1.24607732355951e-05
-2.43565161613176e-05
-1.30760735551906e-05
-2.01818357947524e-05
-1.72011664407138e-05
-3.59018068902716e-05
-1.39360533498504e-06
-4.7808826356483e-06
-1.15786709156334e-05
-2.72942587749349e-05
-2.00789197588439e-05
-3.82626887734184e-06
-1.5018752521632e-07
-2.84070156482378e-05
-9.76631044949635e-06
-1.87716752953276e-06
-1.68293530027153e-05
-1.47054799125948e-05
-2.70565063334436e-05
-2.39452645704811e-05
-8.03023029976939e-06
-7.68174019731774e-06
-2.67167478100263e-05
-3.53391653600159e-05
-2.89786805394624e-05
-1.1947164560359e-05
-6.48144787993288e-06
-2.86193626173235e-05
-3.92508356507883e-05
-2.44391465743536e-05
6.54588815493063e-06
-3.31753745551026e-05
-7.64910593024113e-06
-8.98953284449384e-06
4.34700507464793e-06
-3.90563824463768e-05
7.18742977213395e-07
-3.08200260699088e-05
-4.75629637726785e-07
-1.08194111713593e-05
-1.42638976119905e-05
-2.49499434685033e-05
-7.82345357059702e-07
-2.39302809004581e-05
-2.043763681823e-06
-3.20483341307891e-05
-8.56777588445944e-06
-2.97008144335253e-05
-3.51733644550666e-05
-3.40433834985311e-06
-1.51167132850583e-05
-2.62914625676994e-05
-1.62310688216913e-05
-2.70710953131807e-05
-8.20526192512575e-06
-2.20759413786396e-05
-1.66514754972064e-05
-1.47311392296414e-05
-5.60008014511991e-06
-2.39366892656227e-05
-2.64207018569248e-05
-1.984506148191e-05
-3.98586637710701e-05
-2.61614012831398e-05
-4.92448163670984e-05
-3.60699517116085e-05
1.89358446209481e-06
-2.84991863165353e-05
-3.48477280659726e-05
-1.82914816011487e-05
-2.26460239799606e-05
-6.54551870947091e-08
-2.56674431577567e-05
-9.76248561443416e-06
-2.86941335398625e-05
3.69369756152966e-06
-2.94659728237567e-05
-2.97651041178025e-06
-4.32211543875573e-06
-5.95791404772171e-06
-2.43403394174433e-05
-2.32230949239729e-05
-3.5626941890544e-05
-2.75056062805965e-05
-1.04702000435015e-05
-3.75471578927477e-05
-1.28443871375689e-05
-2.93282544454986e-05
-2.51959858634717e-05
-1.87791405317621e-05
-1.15098211110583e-05
-2.28439639120565e-05
-1.2044914616885e-05
-3.19287148285568e-05
-1.94660953698944e-05
-2.30472434569669e-05
-5.34536764814694e-06
-2.32665019594746e-05
-1.55965269709981e-05
-1.37068857939241e-05
-2.12020801859419e-05
-3.03508520590384e-05
-2.63997389471815e-05
-2.53858259397863e-05
-3.19848948779007e-05
1.75993458755979e-05
-1.55886307481826e-05
-4.19368253967282e-06
-3.55489659948886e-05
-3.60445721740266e-05
-4.07584727560634e-05
-3.44865595446926e-05
-1.85770865727845e-05
-1.70890622809377e-05
-2.8425670510727e-05
-1.9825858087272e-05
-4.00092347738676e-05
-3.33976698466897e-05
-2.48768982704942e-05
-5.12056683470596e-05
-2.63512114594713e-05
-3.77704058892356e-05
-1.8625896445272e-05
-2.15772405464855e-05
-3.13389194975445e-05
-4.20839248716035e-05
-1.65241469095777e-05
-2.06765834503017e-05
-3.25462042595123e-05
-2.01473350143273e-05
3.85152032871598e-06
-1.12297130639415e-05
-3.79996075293607e-05
-2.13214380264266e-05
3.43617774400882e-06
-1.61897669077922e-05
-4.31516111551798e-05
-3.60966770169838e-05
-1.46257545864252e-05
-3.18300363926932e-05
-2.50879110509123e-05
-4.2056588138593e-05
-2.80594522469463e-05
-1.30533255123179e-05
-1.60396350077853e-05
-1.11298950590962e-05
-8.99455715067662e-06
-4.23093253133513e-05
-2.4697280008441e-05
-6.13525528772512e-06
-5.99566563088648e-06
-2.01986677046884e-05
-9.57913287416179e-06
-3.48578351609459e-05
-1.29524427192033e-05
-1.55166274853375e-05
-4.25321434739512e-06
-2.23377031440079e-05
-2.78148112027422e-05
-4.12143277180259e-05
-1.2728523918042e-05
-4.64125082811542e-05
-2.08832340878813e-05
-2.48744219249616e-05
-3.65816971065245e-07
-3.35354228087237e-06
-1.91352757873924e-05
-3.48590359988893e-05
6.0294918676829e-06
-2.12143975501426e-05
-4.5120823074838e-05
-4.30311310103245e-05
-1.85865777096558e-05
-1.03595941952791e-05
-1.38725550192846e-05
-2.08017591695704e-06
-2.82763492173645e-05
-4.66063390660396e-05
-1.01840455935813e-05
-2.17305903715284e-05
-2.13767713542221e-05
-4.22614627827315e-05
-4.30392578432241e-05
-6.57756684947e-05
-4.43447185214106e-05
-1.45687089150524e-05
-2.80197039827117e-05
-1.665687549423e-05
-2.8006027003564e-05
-3.71746636810722e-05
-3.92118121392823e-05
-3.41062053475697e-05
-2.15694491228353e-05
-3.89399707216552e-05
-3.50515081687504e-05
-4.18574083280225e-05
-1.06675462646628e-05
-3.74513281894518e-05
-1.82906442693954e-05
-1.43999940810653e-05
-9.4987235456225e-06
-3.59429294641462e-08
-2.81829695597122e-05
-2.58899560549595e-05
-2.5193781690528e-06
-3.98964458994601e-06
-2.11006097295051e-05
-1.77759778133585e-05
-2.04568445137384e-05
-1.35384353318491e-05
-2.42571595940465e-05
-2.79452269080549e-05
-1.32978590780185e-05
-2.44572533631873e-05
-1.72301867615816e-05
-3.46361305365701e-05
-3.13574817160297e-05
-2.15073386044044e-05
-3.91917764667174e-05
7.97706333754238e-07
-8.46198569837376e-06
-1.5921351692795e-05
-1.93345254929722e-05
-1.49313392916726e-05
-1.70105803000682e-05
-1.04377662514264e-05
-2.20794661035945e-05
-9.0831652420198e-06
-9.00324793465389e-07
-1.8894610175672e-05
-1.93370439807237e-05
7.77817764106466e-06
-1.10437987493591e-05
-3.20582740414953e-05
-2.66832088825072e-05
-4.94081366829068e-06
-1.25125053998324e-05
-1.54858048245459e-05
-2.76265280870192e-05
-2.44643261483887e-05
-3.45867492529188e-05
-2.20874265893666e-06
-8.69851892036475e-06
-1.43687741809323e-05
-1.18377115938815e-05
-1.45277818151204e-05
-1.04995076013568e-05
-2.90084609404275e-05
-2.41606951871054e-05
-3.7559923200443e-05
-2.69901215107118e-05
-8.67416100236124e-06
-1.44961108629712e-05
-3.09090682331048e-05
-1.35577150891306e-05
-3.26888820226577e-05
-1.35645516021198e-05
-4.96961032793999e-06
-2.99065396112076e-05
-1.32790570263353e-05
4.3484099812197e-06
-2.74731135765069e-05
-2.53516054026819e-05
-2.84816790913254e-05
-2.04245419265629e-05
-4.51919187195045e-06
-4.06255109876859e-05
-2.96579026038023e-05
-6.11880782433746e-06
-3.20695377576199e-05
-2.27546127156125e-05
-4.02819057020738e-05
-3.88002541522574e-06
-4.53101032386866e-05
-2.57529278894789e-05
-2.82544614829158e-05
-9.35263223257347e-06
-1.49018322423587e-05
-1.59546500259113e-05
-2.10635139613379e-05
-4.62015921248719e-05
-2.80827980422207e-05
-2.54049306286403e-05
-1.68771513404707e-05
-1.07839257927297e-05
-4.22169806028648e-06
-3.61720686357005e-05
-1.77280809363375e-05
-2.99057327380093e-05
-1.02530140490635e-05
-3.09374457372159e-05
-8.79887032731912e-06
-2.06070653199962e-05
-1.35093092318541e-05
-1.93888913073542e-05
-2.88603164464376e-05
-3.51618391000639e-05
-1.60571305607277e-05
-1.25742413880454e-05
-2.88493890580999e-05
-5.49801381463914e-06
-7.98616355669106e-06
7.64326111014328e-07
-2.62780215634433e-05
-2.06853273830504e-05
-2.20920643515644e-05
-1.65801475013827e-05
-7.61201659478072e-09
-6.38432023790366e-06
-3.09097840200425e-05
4.70382349464914e-06
-3.30409692726045e-05
-2.38892275140226e-06
-1.12778845580502e-05
-3.34383826360091e-05
-2.72594987705022e-05
-2.87334150425881e-05
-2.86418606243314e-05
-4.60226667544743e-06
-2.84791269791191e-05
-3.49700144734597e-05
-3.54083616763134e-05
-3.88446808071481e-05
-3.11180174534661e-05
-2.00225436421871e-05
-2.09222982206589e-05
-2.30348024318955e-05
-3.32163975075254e-06
-2.24221563234749e-05
-1.28613597874813e-05
-2.39914991522907e-05
-2.30316617025153e-05
-8.01847742446002e-06
-1.82307546875411e-05
-1.55486882045379e-05
-3.96729062220428e-05
8.75990107477968e-06
-9.53844149979865e-06
-1.96527306779089e-05
-3.0609981628931e-05
6.48051248808865e-07
-9.4283915769505e-06
-1.00265692137653e-05
-2.70226499063326e-05
-1.95599657638584e-05
-1.95373038394637e-05
-2.94898731597281e-05
-1.40728805631536e-05
-3.80236366932121e-05
-4.27464457192293e-05
-2.46247587811086e-05
-2.53214855835019e-05
-1.95881207235422e-05
-2.33965268986452e-05
-8.44002051688048e-06
-1.63690718653077e-05
-1.30612812071599e-05
-2.07566480793875e-05
-3.25865078384396e-05
-8.06004867508706e-06
-2.50690244586394e-05
-1.12669039998233e-05
-1.19309288946171e-05
-2.22958835773941e-05
-1.06776520938125e-05
-6.14095934425112e-06
-1.39753267882205e-05
-1.32315352627153e-05
-5.22292267623705e-06
-4.21328071289155e-05
-2.74629759739164e-05
-1.94765111633575e-05
-3.91414961528448e-05
-1.50114272506384e-05
-6.16006238863285e-06
-3.84394669973271e-05
-2.89504131356499e-05
-2.8134907643572e-05
-1.52497331646535e-05
-3.042844957548e-05
-1.74133330876934e-06
-2.59811253650244e-05
-1.29807786808849e-05
-1.86142239159065e-05
1.61705756506823e-05
-3.57933750209154e-05
-4.19688097546893e-06
-2.86100304500216e-05
-1.96913803148837e-05
-1.39487028642379e-05
-3.39319766517582e-07
-4.9301300165715e-06
-1.59213237671206e-05
-1.77178683825606e-05
-3.40424746203409e-05
-8.64020530509229e-06
-3.57400008652341e-05
-4.58812653146701e-06
-1.53570684408883e-05
-1.50261086439529e-05
-3.13298829148783e-05
-2.43941409857937e-05
-9.03427487214726e-06
-3.37468126987653e-05
-2.09845407918047e-05
-1.69967406228088e-05
-3.0911110268404e-05
-2.45952556561099e-05
-4.73836178034357e-06
-1.71106885194163e-05
-1.53947788857835e-05
-3.16880595737473e-05
-2.41568322877781e-05
-2.12097049223335e-05
-2.13371787542553e-06
-1.68496374086115e-05
-5.26337079686661e-05
-2.83078770931099e-05
-9.16128508378898e-06
-1.0565989124475e-05
-2.91023319754788e-05
-3.12128733511851e-05
-1.72942802921287e-05
-2.27773440565766e-05
-3.51593082878569e-05
-3.44670698969775e-05
-7.81855800403557e-06
-1.458612660147e-05
-1.99462450653936e-05
-2.19594801020138e-05
-2.31581935703498e-05
-2.78473568362827e-05
-2.76959981273584e-05
-3.32668545601311e-05
-1.44890920958719e-05
-5.67281477515835e-05
-1.56950571178198e-05
-7.48755118333073e-07
-9.94322261668145e-06
-8.51806839539103e-06
-2.94135468978028e-05
-2.28835980753642e-05
-1.42215987621767e-05
-2.7117668989377e-05
-2.14031979798508e-05
-6.97427074075774e-07
-3.32529287728655e-05
-3.33733628892151e-05
-1.3847621636048e-05
-1.16276733653073e-05
-2.72022490415978e-05
-1.48526560512179e-05
-4.01816157012993e-05
-3.53656683805116e-05
-1.65468697137449e-05
-2.44268951248672e-05
-3.39044847963217e-05
-2.05209428577147e-05
-1.4224696263366e-05
-9.42456361380941e-06
-9.8537750154758e-06
-1.49516225875821e-05
-9.93844952943492e-06
-2.8314453050037e-05
-2.01290184457638e-05
-1.02779578911121e-05
-1.07210321678085e-05
-8.02787534912546e-06
-1.3843500439436e-05
-1.88491475129455e-05
-2.02026065924295e-05
-1.44316801763253e-05
-1.18502442277492e-05
-7.42672547826462e-06
-7.95758974357025e-06
-1.53354033710126e-05
1.0093252331897e-05
-3.03103214530865e-05
-1.26087426192193e-05
-2.94892030678177e-05
-2.07843916619915e-05
-1.86942999790229e-05
-1.69988057892885e-05
-1.35078871958363e-05
7.914671288651e-06
-1.26205365401187e-05
1.29993465810247e-06
-1.05685266159626e-05
-1.80693691711886e-05
-1.16485613742865e-05
-3.07934285922287e-05
-2.84464943034579e-05
-3.4484512883444e-05
-1.50510228585209e-05
-2.37981234375851e-05
-4.71139108136375e-05
-1.37841013392388e-05
-6.57323997180679e-06
-7.74892060132921e-06
-1.78532450862825e-05
-3.39457131830217e-05
-1.64745028892066e-05
-3.60837244875239e-05
-2.22825753051423e-05
-1.73994377543946e-05
-3.13131688092658e-05
-1.97313750692568e-05
-3.70353882170894e-06
-4.2496720708071e-05
-3.68332419522672e-06
-1.90376632512381e-05
-2.31697500171774e-05
-9.29797735380128e-07
-1.93712011591139e-05
-1.79323603588407e-05
2.0447863299831e-05
-1.92890693342959e-05
-2.2123810579859e-05
-6.52510371107295e-06
5.22070386552801e-06
1.30641365230287e-06
-3.31116090081304e-05
-3.50471643238566e-05
-2.66928547957942e-05
-3.82675794504617e-05
-5.31648046695166e-07
-1.486981982714e-05
-4.1923591495099e-05
-2.6936725241878e-05
-2.39917551038306e-05
-1.32178357326129e-05
-2.13105021880154e-05
-4.01287137664239e-05
-3.1813433087822e-05
-1.68693489885317e-06
-1.81636854738877e-05
-1.12237007351786e-05
-1.99081471353834e-05
-1.89062551059252e-05
-2.4153229138001e-06
-4.04450435434193e-05
1.1741099104702e-05
-1.43136199060302e-05
-8.81843404558343e-06
-1.98895530816662e-05
-3.58588838034944e-05
-1.55844124904964e-05
-2.18488946677668e-05
-1.78972775272958e-05
-2.92687560905327e-05
-2.14919119809789e-05
-1.83314233007441e-05
-1.44174161406874e-05
-1.87471695408724e-05
-1.00995092035122e-05
-3.24684394248016e-06
-7.20351598499098e-06
-1.02730233977196e-05
-1.92808217395836e-05
-3.07267132541935e-05
-3.3412550035743e-05
-1.21662126032203e-05
-2.68780860570995e-05
-6.60655883509776e-06
-1.3784137811009e-05
-4.74869304569052e-05
-3.30556415519785e-06
-7.36525277382413e-06
-1.30888354882591e-05
-1.10769660602146e-05
2.82601213378771e-06
-2.74169361250841e-05
-2.62111805677434e-05
-3.78707523682683e-06
-3.50069542695494e-05
-5.77363582802757e-06
-1.06626651806728e-05
-3.43943068852217e-05
-2.04628845528388e-05
2.94563471917361e-06
-2.06021639626902e-05
-3.09811520719958e-05
-1.86256511688695e-05
-2.24690694467319e-05
-2.34814400683166e-05
-2.03499509652927e-05
-1.36629925532954e-05
-3.53162720297257e-05
-4.60206270192122e-05
4.98573617257032e-06
-1.17908167984769e-05
-1.91062938460903e-05
-2.34898506153598e-05
-4.08960847423863e-05
-2.91848348735334e-05
-3.65862840039865e-05
-3.06421584540851e-05
-2.0673668172164e-05
-1.86151035350041e-05
-1.86971123559123e-05
-1.92633673673028e-05
-1.7235637455489e-05
-1.95153188182638e-05
-2.71186285845006e-05
-3.36113128765609e-05
-2.21850979558752e-05
-2.43515053573812e-05
-3.07498458649903e-05
-1.67156374576612e-05
-2.4337126015077e-05
-1.70129679079316e-05
-6.00713106806999e-06
-2.38284957040457e-05
-3.10455267302968e-05
-3.59374089358057e-05
-2.64014555641222e-06
-1.56106282802579e-05
-1.057334885724e-05
-2.66330223416865e-05
-1.55977434066503e-05
-1.52602836242244e-05
-3.0466368566583e-05
-1.7238369379276e-05
-9.96926835400791e-07
-2.85602423491329e-05
-1.38827152256129e-05
-7.17942606605779e-06
-1.46852464224711e-05
-1.63891831661615e-05
-1.70567929976226e-05
-2.59221402163976e-05
-2.87816796082552e-05
-2.64969736114146e-05
-2.41150164760405e-05
-2.02611420787834e-06
-6.62951181014921e-06
-1.11583614127938e-05
4.8530979093309e-06
-8.62850086496239e-06
-2.59027504306645e-05
-2.11552569929791e-05
-2.53662499350317e-05
-3.36714716582474e-05
-2.27839887113425e-05
6.14672487861929e-06
-2.99668797660196e-05
-9.76247110228931e-06
-2.42736077008979e-05
-3.27171670034691e-05
-2.79872219667571e-05
-1.18826868203917e-05
-3.46788213259263e-05
-3.10348820674507e-05
-2.36369895395348e-05
-2.83864244562218e-05
-3.13969207363036e-05
-9.77040935670739e-06
-6.04877903677089e-06
-7.31148006095607e-06
-2.64080393958087e-05
-1.92580953350072e-05
-7.23622790733984e-06
-4.12184733658655e-05
-1.57927775739805e-05
-2.79912920936648e-05
-3.50191423696545e-05
-1.30621565847132e-05
-2.30926856881596e-05
-1.4220999498816e-05
-3.07341989446436e-05
-2.16425995732903e-05
-2.3051099740344e-05
-1.43373358498191e-05
-6.91788751648597e-06
-2.69456368700493e-05
-1.70753987925514e-05
-4.20300491947585e-05
-1.95217095314515e-05
-2.56260017697418e-05
-3.18820081922206e-05
-3.79083270080258e-05
-8.05549593828727e-06
-2.88656379682703e-05
-2.72388246798593e-05
-3.76589269066521e-05
-3.23679922724367e-05
-1.80197272223058e-05
-4.42592390065114e-05
-1.84425616388769e-05
-1.61332753055896e-05
-1.03103624512455e-05
-1.79126016313982e-05
-3.32480187809204e-05
-1.41384598429176e-05
-2.1515956444911e-05
-1.51910161940419e-05
-3.65324532104814e-05
5.89128150830876e-07
-2.34847626294372e-05
-2.33125325917163e-05
-4.03391261517319e-06
-4.1437026695284e-05
-3.3295229947868e-05
-2.48012392522123e-07
-3.86250874503909e-06
5.80431303869519e-07
-3.37207402927223e-06
-2.11753382570123e-05
-1.38879551495214e-05
2.05332971732979e-06
-3.669263606941e-05
-1.23826978605292e-05
-1.56626438687614e-05
-1.75606746907031e-05
-1.48646977940087e-05
-1.98187060025565e-05
-3.04615790706019e-05
-7.08466865096695e-06
-2.26040995350303e-05
-9.38434353368208e-07
-1.82379533982346e-05
-2.01469828426004e-05
-1.37108131967717e-06
-3.73237168343359e-05
-3.05337724994609e-05
-2.82127539523313e-05
-1.52909544985644e-05
-3.31856037132499e-05
-9.19451698016756e-06
-6.20032973835707e-07
-1.79756566091742e-06
-2.316248148164e-05
-5.91719768244092e-07
-1.03478918793094e-05
-7.69790464474787e-06
-1.28468133408747e-05
-2.51923722254489e-05
-8.97317706057836e-06
-2.23089684757378e-05
-4.03609531127986e-05
-2.80568942809545e-05
-3.17784365625031e-05
-2.19584670853198e-05
-1.46550034044155e-05
-2.52325676132479e-05
-2.07044850304822e-05
-4.44011016564866e-06
-1.59460597005924e-05
-4.33483139260655e-05
-2.23399471767292e-05
-2.06779487405809e-05
7.20760312616695e-07
-1.5249939234207e-05
-3.01839828248889e-05
-2.876990926228e-05
-1.56088512206545e-05
-1.66311601591608e-05
-9.51729748654508e-07
-3.69969355848558e-05
-1.15552666572869e-05
-8.45290084863009e-06
-1.079316158284e-05
-1.26095267234396e-05
-2.10570556097963e-05
-9.30594556615021e-06
7.31293700483675e-06
-4.72640649721883e-05
-4.29564181207963e-05
-1.3932553428041e-05
-3.27555930592019e-05
-1.47819758172134e-05
-4.31153350545219e-05
-2.42844678888687e-05
-1.40679890761987e-05
-5.73651732339701e-06
-2.64955893788521e-05
-1.89539422161068e-05
-1.3143626032895e-05
-3.03978570359245e-05
-6.86748422816078e-06
-3.90711279364329e-05
-1.43574299301444e-05
-2.32708454405974e-05
-1.57987446377519e-06
-2.16364184809419e-05
-3.47074794659676e-05
-1.79739511544867e-05
-2.79924867797977e-05
-4.0547813255669e-06
-3.71645936349293e-05
-2.78423405831212e-05
-1.30595904390613e-05
-1.42427832185288e-05
-1.94329662390407e-05
-4.61465734475056e-05
-9.24723765044407e-06
-4.43036638898857e-05
7.11254143156426e-06
-9.61233262910137e-06
-4.0414151540026e-07
-7.32680367556703e-06
-2.05168187420849e-05
-2.33196243700342e-05
-1.57599676641144e-05
-7.32052471778826e-06
-2.15107715755654e-05
-1.28230159197455e-05
1.22270103363158e-07
-3.07716608582477e-05
-1.28811312778315e-05
-4.84635307767609e-06
-2.02071339789024e-05
-2.144035024117e-05
-1.91564751216797e-05
-1.82421775458734e-05
-1.77711714065849e-05
-1.12970283788036e-05
-1.59443686256348e-05
-3.72816836224348e-05
-1.69489795328783e-05
-4.03061652703734e-05
-1.67138550340446e-05
-2.83604352846027e-05
-4.02667358718601e-05
-2.18624966460969e-05
-1.09055011193687e-05
-2.33883446066327e-05
-7.89111528183883e-06
-2.53459386688077e-05
-1.33610035860531e-05
-1.63322585993265e-05
-2.43681079632857e-05
-2.31051264038542e-05
-2.83088855668465e-05
-3.69289804687461e-05
-1.77523301905864e-05
-3.40251917499712e-05
-3.04099408996133e-05
-3.05183787455891e-05
-1.39117202831239e-05
-2.29290534897753e-05
-2.80694269741782e-05
-2.29448647555148e-05
-2.18932868381276e-05
-1.56791243142908e-06
-1.58855247542691e-05
-2.45374267371931e-05
1.72051335146125e-06
-1.89832322264279e-05
-1.7298673134617e-05
-6.28303150618565e-06
-1.7775515154156e-05
-4.28675018174338e-05
-9.19475774801785e-06
-2.99094922207454e-05
-1.80562815400621e-05
-4.31256922206805e-05
-1.52195452065909e-05
-2.56389085597193e-05
-2.59081687329381e-05
-2.3783112173957e-05
-2.46711008074339e-05
-1.33871125264861e-05
-1.5805740371229e-05
-1.31249385969074e-05
-2.48840986319543e-05
-2.44480919369513e-05
-8.05262150067707e-06
-2.36078735611263e-05
-8.24001679912233e-06
-2.26560208424711e-05
-1.59338729467923e-05
-2.48912908886559e-05
-1.97727708359598e-05
-1.2085177909685e-05
1.53170270547361e-06
-1.52663741855591e-05
-2.34657813531776e-05
-4.22644319255771e-05
-1.32193988772564e-05
-3.78957143675596e-06
-2.84759955003802e-05
-2.02548470191698e-05
-2.15725794929437e-05
-3.85688278556168e-06
-2.01899051569146e-05
-2.77827898859397e-05
-1.24725769644569e-05
-5.06075265352733e-06
-2.43144013719347e-05
-3.89517064770084e-05
-3.97634231312203e-05
-3.43869691710978e-05
-2.56670981903699e-05
-6.90963343308892e-06
-2.03276252093063e-05
-2.25216833189308e-05
-9.95846257465115e-06
-1.00600139104873e-05
-3.50487427940962e-05
-3.85159383335638e-05
-6.52260844540295e-05
-3.56606530995839e-05
-2.3074611261353e-05
-3.53137590970371e-05
-2.84195606926742e-05
-3.08810147944485e-05
-2.75737649217232e-05
-2.62421496812192e-05
-2.65157336258932e-05
-2.95430416727661e-05
-8.73418022035695e-06
-1.77852355663696e-07
-3.37119785811881e-05
-2.01178465270153e-05
-2.49023419985923e-05
-2.19130449038708e-05
-2.0416280847077e-05
-3.68152874275264e-05
-2.36382050885291e-05
-1.30651335546562e-05
-3.35536725769673e-05
-2.25516899936002e-05
-2.85304281285949e-05
-1.96443412859512e-05
-2.56133365577525e-05
-1.81094303244807e-05
-3.20187629773605e-05
-1.47435536630993e-05
-3.65206174088203e-05
-3.04851876704663e-05
-1.18639375994061e-05
-4.55114051760161e-06
-3.29180239239625e-05
-5.96680417716651e-06
-4.19062045402265e-05
-1.76979300080955e-05
-1.20671257573979e-05
-2.30786919839203e-05
3.23700608077067e-06
1.42429043154217e-06
-3.30782421554635e-05
-3.18119975021309e-05
-2.48209278086391e-05
2.71287000914694e-06
-2.05035057962826e-05
-2.97618541139117e-05
-3.00007460496631e-05
-4.04846014840312e-05
-4.51651293865139e-05
-1.12294761164639e-05
-4.23383333364223e-05
-1.95553405130124e-05
-9.92450213570869e-06
-2.19455615119756e-05
-3.30818660999679e-05
-7.14398669434285e-06
-2.72506420375808e-05
-7.93685246560839e-06
-1.49662699347951e-05
-1.91167041141123e-05
-3.05182516303388e-05
8.68109673909383e-07
-1.61319534058362e-05
-9.97722376411691e-06
-3.35866363885698e-05
-8.53428253502684e-06
-1.71004139152486e-05
-3.49336375009905e-05
-2.77744240301567e-05
-1.82384489629267e-05
-2.20754438712763e-05
-1.60742596075696e-05
-2.93469370783139e-05
-1.95793761972595e-05
-7.15966311389951e-06
-1.89211059623222e-05
-1.89577106814543e-05
-3.01963462124679e-05
-3.57943916311155e-05
-2.18334991203723e-05
-2.14600596659735e-05
-2.3129093899887e-05
-2.92138039480763e-05
-6.10729422956463e-06
-2.20222933719299e-05
-2.9185350085501e-05
-8.19000159883639e-07
-1.25876563506273e-05
-3.8078945842754e-05
-2.56915251575366e-05
-2.18891208602502e-05
-9.25546871200914e-07
-1.80528716450318e-05
-1.88062053483835e-05
-1.62516820834677e-05
-1.94119394693162e-05
-1.39801981159059e-05
-1.38233458088222e-05
-2.37601272855498e-05
-8.87484755910651e-06
-4.01789808479651e-05
7.64604540385589e-06
-3.78754035741104e-05
-1.70004324714143e-05
-4.599311761049e-05
-1.92068117551579e-05
-2.00720208356686e-05
-1.86616315209399e-05
-1.07506289237601e-05
-5.13857026072812e-06
-1.33171943482018e-05
-2.1868501612808e-05
-3.21169256519339e-06
-2.15318752491174e-05
-2.4452338082203e-05
-2.31552748331468e-05
-1.50209859692926e-05
-2.06519832480275e-05
-3.42001396319662e-05
-2.02397098050253e-05
-2.14272851192036e-05
-1.48557364520468e-05
-1.22721004193868e-05
-1.54537860317598e-05
-2.70587126897619e-05
-2.73842996871176e-05
-4.13055623323333e-05
8.30135208297846e-07
-3.32512294869769e-05
-3.63627077053184e-05
-6.82703323338718e-06
-3.75169695467903e-06
-7.26942254803806e-06
-6.14518882230715e-06
-7.6749183239113e-08
-1.55823983750851e-05
-2.03453828649637e-05
-1.07025149767421e-06
-1.3528030100087e-05
-9.05522711010086e-06
-1.36404839737776e-05
-6.27164091830367e-06
5.46741200652779e-06
-2.57037065557185e-05
-1.69371101347057e-05
-9.95251624234132e-06
-1.7744801764954e-05
-3.14881799259426e-05
-1.85693432014072e-05
-2.71465123845383e-05
-1.01471517288691e-05
-3.9414179919937e-05
-2.45437499848268e-05
-3.82102271032373e-05
-6.06855522216981e-06
3.93080497166905e-06
-2.92401525426597e-05
-8.24598107761333e-06
-6.78519365834216e-06
-1.24851511312513e-05
-4.3201333268231e-05
-4.07574936710978e-05
-2.46528187973312e-05
-3.03762374481148e-05
-1.66088037808914e-05
-4.08865345004063e-05
-6.77477889807669e-06
-3.80068572183367e-05
-2.10623525497406e-05
-2.76424661137357e-05
-3.17457741737463e-05
-2.56507704855145e-05
-2.34760909417629e-05
-1.05049040139361e-06
-1.47130059333831e-05
-2.21952015743261e-05
-2.30291723986878e-05
-1.20090533603089e-05
-2.27095300956545e-05
-3.28827827756485e-05
-1.53088689159545e-05
-1.4471700406645e-06
-5.019260645205e-05
-1.90136015065063e-05
-2.84960945854164e-05
-2.72505337037517e-05
-4.82237398554899e-05
-1.97878620567654e-05
-2.36906983314082e-05
-1.15140142744175e-05
-3.09003587979341e-05
-1.27627265939198e-05
-2.49807463253186e-05
-4.00333218658244e-05
-2.11450446760503e-05
-1.8165836986533e-05
-6.7876204769773e-06
-3.26067670871268e-05
-1.91296820254087e-05
-1.69112217270464e-05
-2.06190224710763e-05
-1.43652788167093e-05
-3.05781332024813e-05
-1.8480892682605e-05
-2.30616984977646e-05
-2.43995543380855e-05
-3.93865128423092e-05
-1.60202792179399e-05
8.9147417629053e-06
-2.7610088164733e-05
-1.4976070123242e-05
-1.55009870377698e-05
-1.94706700604484e-05
-1.3996584675396e-05
-8.62241349231419e-06
-2.58821666598569e-05
-4.73790389102438e-06
-3.08099973388292e-05
-6.11693256636698e-06
-3.20815899546676e-05
-2.471180393973e-05
-3.35060566950394e-05
-9.67242389576471e-06
1.07035976069938e-06
-2.03034961377015e-05
-2.9051379622746e-05
-7.45756655886995e-06
-1.60124580042003e-05
-3.06178353958439e-05
-1.91079698665262e-05
-1.08808274155047e-05
-3.43677796723967e-05
-1.27691118299314e-05
-2.7079597083815e-05
-2.18485466042699e-05
-1.24424144009473e-05
-1.61708755090769e-05
-2.90731966993208e-05
2.73626099035982e-06
-1.52501465726629e-05
2.09611025392485e-05
-7.11102859266821e-06
-2.52923659188507e-05
-2.04300214697472e-05
-1.37016072877742e-05
-3.43691185274197e-05
-2.04481846158582e-05
-2.62862642611287e-05
-2.95810552302045e-05
-8.70593788774983e-06
-4.49828049679849e-05
-3.0483748286606e-05
-2.49652604131621e-05
-2.68934226084139e-05
-2.7480584886479e-05
-1.74309941748657e-05
-1.39343636203706e-05
-1.62010786566104e-05
-3.69962739339444e-05
-2.75993545674231e-05
-5.25742701316751e-06
-2.72998132531373e-05
-1.20110096753059e-05
-3.9485581269557e-06
-3.12052060319577e-05
-3.35712210687866e-05
-1.42848919552845e-05
-1.72534737835967e-05
-3.1629625389181e-05
-2.41361822624747e-05
-9.91820714130094e-06
-2.05146431796988e-05
-7.49332061601788e-06
-1.80151238238921e-05
-3.59380996310518e-05
-3.3967113972886e-05
-1.47716655262934e-05
4.01122745613811e-06
-2.41453921359541e-05
-4.09624068697011e-06
-2.21907909833544e-05
-1.68730442146172e-05
-1.1887566029989e-05
-3.2704745317838e-05
4.98757802092771e-07
-1.40979599857822e-05
-2.17521163390476e-05
-1.14156993663814e-05
-2.04209015614587e-05
1.70149203586042e-07
-1.20848858971915e-05
-2.4150607711134e-05
-3.00261636679049e-05
-4.14411320819297e-05
-3.23508169731477e-05
-9.64890951475379e-06
-2.1602333488276e-05
-1.84799086564998e-05
-3.6458205483447e-05
1.64263169480989e-06
-1.48988051714329e-05
-4.55874692166555e-06
-1.99969644240882e-05
-2.54065276059768e-05
-1.13789399386496e-05
-1.64266275662818e-05
-2.31615500277617e-05
-9.66919437646032e-06
-2.91709902492437e-05
-4.25248934917517e-06
-1.42106335089096e-05
-1.85983262838936e-05
-3.30357423257792e-05
-4.0645647951868e-05
5.13609141331944e-06
-2.63113567670496e-05
-3.99040497001305e-05
-3.70731541759e-05
-2.35650240316048e-05
8.98368534629775e-07
-1.52085286086591e-05
-3.69190212910263e-06
-2.37055153503247e-05
-1.62842957564577e-05
-2.20337389734052e-05
-2.48054450425536e-05
-2.52570545527062e-05
-4.02095461254578e-05
-1.29480498882399e-05
-1.78334456760099e-05
-1.15959940289276e-05
-2.93225338810075e-05
-4.90920820511599e-06
-9.49881575862846e-06
-3.28001604556281e-05
-1.11531198126156e-05
-1.40872885189306e-05
-3.94911203617051e-06
-1.34042897298717e-05
-4.16993530550506e-05
-1.10040754369751e-05
-1.27277057074342e-05
-3.19084639277975e-05
-2.83935883693527e-05
-1.83365019510387e-05
-1.52750837440083e-05
-1.88111748545599e-05
-1.28183010618952e-05
-1.37419015801764e-05
-2.29267909486946e-05
-2.649937974107e-05
-5.28508273392317e-05
-2.60197676026986e-05
-2.46323922747057e-05
-2.52181401362108e-05
-1.18633720706017e-05
-3.51269626724972e-05
-2.58767716248793e-05
-2.47815674841115e-05
-1.79835754934077e-05
-2.63609168076876e-05
-1.52307490394072e-05
-1.13012643624128e-05
-2.64492080354215e-05
-1.57931135182337e-06
-1.01107793337777e-05
-4.42210385223444e-06
6.1368499254717e-06
6.89652807074916e-06
-1.89191223379225e-05
-1.81417315092092e-05
-2.18423212326719e-05
-8.46999904737645e-06
-2.1088018144526e-05
-3.0724858817282e-05
-1.03962537998869e-05
-3.80617728077548e-05
-3.81979094319955e-05
-1.21220950326092e-05
-1.02718238681323e-05
-2.4817009346375e-05
-4.89379078612921e-05
-1.25782129584547e-05
-2.24872643485475e-05
-4.18316809763188e-05
-3.98760861643628e-06
-2.94457258473643e-05
-1.76498419759629e-05
-2.88281545803898e-05
-7.72237110438635e-06
-5.6668522527651e-06
2.43572254328926e-06
-1.74558950460544e-06
-2.87875756423723e-05
-2.44854233870261e-05
-2.39123740677921e-05
-3.32186730086138e-05
-1.77043686897965e-05
-3.73772312625625e-05
-2.510633946679e-05
-2.05156060925103e-05
-1.69365642539888e-05
-2.48929071384859e-05
-4.55703520814913e-05
-2.82494139562874e-05
-1.4480335088963e-05
-2.73879726606111e-05
-1.93818358234796e-05
-2.41413916812235e-05
-3.3191308663251e-05
-3.75528947716122e-05
-1.3646226223006e-05
-2.7324237020749e-05
-7.44589037318571e-06
-2.03973841656429e-05
-2.10628988554921e-05
-1.44102294988368e-05
-1.79921477871977e-05
-2.71377203614054e-05
-3.12704699582413e-05
-4.60989068536664e-05
-3.68865950684865e-05
-2.45107821080721e-06
-1.73049790198273e-05
-1.02822719115579e-05
-5.38649399815507e-06
-4.01376544505393e-05
1.60779889396558e-06
-1.89073095850076e-05
-1.99636712725488e-05
-2.33042891904997e-05
-2.35622995439912e-05
2.184221852023e-06
-2.44966298898951e-05
-1.52982763347785e-05
-4.7317325561138e-05
-3.60690098680251e-05
-3.15593145552177e-05
-2.12626310332786e-05
-2.73116217219712e-05
5.58541736871474e-06
-1.01030302072152e-05
-3.56348382691229e-05
-2.28568842352374e-05
2.03794447377187e-06
-2.13233637451784e-05
-4.04913397552285e-05
-1.85856834105214e-06
4.58298731950332e-06
-1.80860261184168e-05
-1.18458427341473e-05
-2.00487150066959e-06
-1.29148510946631e-05
-2.55243809349069e-05
-1.27324744322217e-05
-1.93963247457094e-05
-2.99231296072659e-05
-3.18529992084441e-05
-4.73747917656156e-05
-3.02175222191036e-05
-1.19109533970079e-05
-3.21178320542149e-05
-2.22962503384966e-05
-1.57637899552833e-05
-1.64842682128002e-05
-2.12361626584562e-05
-2.21393183020548e-05
-1.05197577155933e-05
-2.63210466608138e-05
-1.1505154659144e-05
-1.83522717232597e-05
-2.84071056662827e-05
-1.32723951583691e-05
-1.40935168199477e-05
-3.40942986883635e-05
-1.73943940122353e-05
-3.25131883911505e-05
-1.91734898069975e-05
-1.4924825225565e-05
-3.24455737991553e-05
-2.0476943013049e-05
-2.67166277061738e-05
-1.3319030849595e-05
-1.79662125979331e-05
-2.88502247001322e-05
-1.47347202432191e-05
-1.73089430081021e-05
-2.66238199873974e-05
-2.48332780750946e-05
-2.03162990808101e-05
-1.92353002846566e-05
-5.61174795880002e-06
-2.04587150328796e-05
-9.75029967530603e-06
-1.53669654779375e-05
7.11145834031555e-06
1.36848118699258e-05
-3.06768323090871e-05
-2.35818528986566e-05
-2.33016787921432e-05
-8.22079044769286e-06
-2.18435058221877e-05
-4.58072261005547e-05
-9.92964359170273e-06
1.17605470341629e-05
-1.93466611735468e-05
-1.61857113744769e-05
-2.78358151279566e-05
-1.8635897038056e-06
-1.68228171255596e-05
-1.61416476111526e-05
-3.09479560722976e-05
-1.41946721769798e-05
-2.42056629171965e-05
-2.0748454450088e-05
-2.70755175432276e-05
-2.05434345041731e-05
-1.58665962945299e-05
-2.42731298556499e-05
-7.95723763826123e-06
-3.03045047734939e-05
-1.79221364692039e-05
-5.65628389598579e-05
-1.98956125229552e-05
7.09979493394111e-06
-7.70381445782286e-06
-3.50127248680898e-05
-1.91945247687034e-05
-1.09450849245153e-05
-1.85590298175068e-05
-1.82780163154579e-05
-1.3797393754115e-05
5.80704787754393e-06
-1.30248419560877e-05
-2.50111517557819e-05
-3.09601221471203e-05
-2.53408016220855e-05
-3.83052085325981e-05
-5.05988955688208e-06
-3.48124305090425e-05
-1.43660456835949e-05
-2.7739983218823e-05
-3.88271031827839e-05
1.0247380724552e-06
-2.00083526562625e-05
-9.18947286547192e-06
-2.8707805897834e-05
-1.87519411482976e-05
-4.34235945594163e-05
-2.03869191357135e-05
-9.81123478856552e-06
-6.8584844317715e-06
-2.79210409534332e-05
-8.67876382814271e-06
-1.98708445079171e-05
-1.14049265711205e-05
-1.44514259588557e-05
1.24227689986198e-05
-5.9807477261363e-06
-1.95263163487867e-05
-1.54489912308013e-05
-1.89670172121379e-05
-3.61080900019532e-06
9.38588368542487e-06
-1.21149606302195e-05
-2.53838868772497e-05
-3.75913830423984e-06
-2.48230759144958e-05
-2.60504953976747e-05
-1.56364799056784e-05
-1.77200939275405e-05
-2.58097778001419e-05
-2.65829821944506e-05
-3.59700989636181e-05
-2.72163423180522e-05
-1.85854545296248e-05
-1.82809356190498e-05
-3.74678565232046e-06
-1.99970460173681e-05
-4.05977465620896e-05
-2.3793838643948e-05
-1.21038638755173e-05
-1.90121722641007e-05
-1.78414077634963e-05
-5.37659046618416e-06
-2.05530213624903e-06
-1.23966929994636e-05
-1.76259767455052e-05
-3.39877064100464e-05
-2.1834204294112e-05
-1.75843081000723e-05
-2.30803724224331e-05
-3.58404606120974e-05
-3.57520344189849e-05
-3.88198287645279e-05
-8.45764042791058e-06
-1.04397434777714e-05
-2.40997442166805e-05
-1.11356835401541e-05
-5.3595826106719e-06
-1.98522924490343e-05
-2.82584797406141e-05
-2.09608063191985e-05
-1.77689958749883e-05
-6.88391553033846e-06
-2.81676346929812e-05
-2.11890657996325e-05
-4.39220476124425e-05
-2.29065296545204e-05
-2.35014270706541e-05
-1.05867922257037e-05
-6.55166200166794e-06
-3.19979111656064e-05
