# Supplementary material for: Research on computational propagation and identification of mine microseismic signals based on deep learning
Source: PLoS One. 2025 Oct 22;20(10):e0334641. doi: 10.1371/journal.pone.0334641 (PMC12543183; doi:10.1371/journal.pone.0334641)
Supplement: S1 Data — (ZIP) [file pone.0334641.s001.zip › 000100500001050.xlsx_0.txt_24.txt.txt]

-5.39950731395226e-06
-2.826505226975e-05
-2.69655160710318e-05
-4.01216211514197e-05
-1.79561605897647e-05
-2.81646566637667e-05
-2.00611310540553e-05
5.51536355775374e-06
-3.64098571873187e-05
-2.68776389040482e-05
-2.59889523238489e-05
-9.19918807736655e-06
-1.87217869350288e-05
-2.0077880365028e-05
-2.75703888485223e-06
-3.90798215449897e-05
-1.43784449956769e-05
-1.03613025829527e-07
1.25965722056449e-05
-2.82623123615125e-06
-5.72214604792269e-06
-2.2591334219204e-05
-2.50062025918941e-05
-2.5109184443887e-05
-7.81902902956087e-06
-1.02097651196869e-05
-1.83961314338066e-05
-3.40894282880316e-05
-1.33481468088854e-07
-6.4585319843842e-06
-2.60934267637379e-05
-1.69367118239375e-05
-1.31613798760554e-05
-9.97856601893098e-06
-1.48506352182921e-05
-8.01244656716187e-06
-4.19897367446776e-06
-2.08491909896385e-05
-1.77559148953203e-05
-1.47210357681902e-05
5.23545360608782e-06
-3.4086846520678e-06
-2.59292233261452e-05
-3.27848115783956e-05
-1.57222060102669e-05
-3.1774918409089e-05
-7.27691477226412e-06
-1.84480435657518e-05
-3.24212612852981e-05
-4.00229878087549e-05
-4.61969769100428e-05
-1.81133858502904e-05
-7.02621658009796e-06
-1.58909180526179e-05
-2.23598773008537e-05
-2.39955549493419e-05
-9.45308042204613e-06
-2.34247376061093e-05
-1.61856249374301e-07
-9.62005451425061e-06
-2.48357843598791e-05
-2.74958596440618e-05
-2.42761330790393e-05
-1.81896042090878e-05
-1.86725204357068e-05
-2.27736501856297e-05
-1.86533222459822e-05
-7.73780242249946e-06
-2.74407567465882e-05
-1.45204859717674e-05
-1.06431253801905e-05
-3.27662964681719e-05
6.48646848745791e-06
-1.91700400512163e-05
-2.3930787799907e-05
-4.19529426031534e-06
-4.78033258041339e-05
-3.10412874590888e-05
1.40988017441416e-06
-1.22596316239325e-05
-2.177487025322e-05
-6.78032619690352e-06
-2.86441381423945e-05
-2.76198661732472e-05
-1.54024153114275e-05
-1.62737747855242e-05
-3.30616074575591e-05
-3.18890270580677e-05
-3.13281673784003e-05
-1.96375231919311e-05
-2.9184812052385e-05
-2.60845773945876e-05
-2.71845548117746e-05
-1.83193923890467e-05
-5.32951698581076e-05
-5.11556747714919e-05
-3.47749278820457e-05
-1.19935908084447e-05
-4.34572802116159e-05
-3.65028904023594e-05
-2.54819864013703e-05
2.35170162679703e-06
-2.76892829406427e-05
-1.14185560057663e-05
-2.03566673510596e-05
-2.85812091853935e-05
-3.90105282016207e-05
-2.65309218844677e-05
-2.02079855999762e-05
-2.86302574369718e-06
-1.38978488677726e-05
-2.65223738963766e-05
-1.88425160425223e-05
-4.2869354280538e-05
-1.58969385649163e-05
-1.70446294103134e-05
-2.7124034897257e-05
-1.51942223526347e-05
7.07677059412993e-06
-1.59961490635019e-05
-2.34658126028796e-05
3.29346612886495e-06
7.68777542286248e-06
-1.7337366027824e-05
-2.09440457038668e-05
-3.42226915809127e-05
-1.5332331572028e-05
-1.76342866240682e-05
-2.91988277244208e-05
-2.2165007363663e-05
-2.21200885095616e-05
-1.73791222474368e-05
-2.1954993039491e-05
-2.87470037913011e-05
-2.58979947797983e-05
-1.16409741668267e-05
-8.60170016925827e-06
-3.60946763322005e-05
-1.95049157120859e-05
-1.74761186290298e-05
-2.31856459665428e-05
-1.04095619692484e-05
-2.19601970373131e-05
-2.0392114190993e-05
-2.17001160015968e-05
1.00540776925671e-05
-2.0825667333669e-05
-1.54065323170524e-05
-3.88974418348052e-05
-1.60082670385997e-05
-2.73636237327513e-05
-2.14939731480223e-05
-1.69884899259814e-05
1.48292325574374e-05
-1.0458169479808e-05
-2.42967560431606e-05
-1.55999820510384e-05
-2.64392082196222e-05
-2.04028973478268e-05
-1.68843571093175e-05
-8.04811469050417e-06
-1.22665402619629e-05
-9.22136925743089e-06
-1.33524914762275e-05
-2.31177609991444e-05
-2.84483598848697e-05
-2.12506869401807e-05
-7.62778499630739e-06
-3.20980345487848e-05
-3.01591460181728e-05
-1.43620434612511e-05
-9.7436562460983e-06
-3.99909191912793e-05
-1.2652443621115e-05
-2.69414813042052e-05
-2.33382623140245e-05
-4.77752633739894e-05
-1.74330387674378e-05
-1.20721122056368e-06
-9.88031603624718e-06
-2.52757330969784e-05
5.2108785275347e-06
-2.86093260438924e-05
-2.17242261300397e-05
-3.08889276820852e-05
-2.95447614133834e-05
-2.086757588719e-05
-2.30595964050504e-05
-3.19474877152046e-05
-2.60801995345561e-05
-1.98074799338618e-06
-5.39083148159449e-06
-2.09779472984442e-05
-1.27486742689948e-05
-9.19516320124366e-06
-2.01387907335849e-05
-2.1002399821981e-05
-8.94142433056272e-06
-2.84294664997071e-05
-2.3546896669137e-05
-2.52253182030743e-05
-4.29490980565277e-05
-2.1399037646972e-05
-2.79109725315248e-05
-3.03037215639308e-05
-2.76973310931904e-05
-9.31827649783426e-06
-2.5445383542266e-06
-3.02833019396308e-05
-1.32264658746615e-05
-1.65405088148137e-05
-2.41894139564648e-05
-8.05938390717757e-06
-1.38867634810832e-05
-3.30330173174061e-05
-1.37980069793387e-05
7.72625621683568e-06
-1.31040242523913e-05
-3.11372989185956e-05
-3.68598972432832e-05
-3.37642921552823e-05
-1.55337842273931e-05
-2.86268216084395e-05
-2.74801271202147e-05
-3.3975980866131e-05
-9.88264197359362e-06
-2.1599497592976e-05
2.35781934288029e-05
-2.30882911112886e-05
-1.26669163308686e-05
-2.4650493450561e-05
-3.61100870335923e-05
-8.29179910788421e-06
-2.10301866066217e-05
-1.68341445383214e-05
-3.46515467866462e-05
-1.78223311161687e-05
-9.75253103904762e-06
-2.86171064753496e-05
-2.80646804796282e-05
-3.75674679822654e-05
-5.5732878989636e-06
-3.60739615345761e-05
-2.48542619558719e-05
-1.70775886626919e-05
-2.906482448374e-05
-3.47505370503661e-05
-3.18002125706736e-05
-1.44169322216152e-05
-2.00669380847554e-05
-2.15299056351452e-05
-3.31926576255896e-05
-1.80985652672191e-05
-1.07003286694978e-05
-2.35609911516185e-05
-1.46458603327804e-05
-1.97441320894114e-05
-1.14521558881879e-06
-7.63012908247713e-06
-1.13419748842331e-05
-1.77090331799752e-05
-1.02338131264517e-05
-1.08312897622352e-05
-2.54030997128893e-05
-1.31883287209622e-05
-1.29214408759874e-05
1.9957353382597e-06
-2.26038293919392e-05
-2.81488081069996e-05
-3.84604576944752e-05
-3.02590781167289e-05
-1.83214681511743e-05
-1.29105355902134e-05
-1.02047480975625e-05
-1.15616165792384e-05
-5.06773586958892e-06
-2.56202069515573e-05
1.03106021680411e-05
3.63889870702721e-06
-1.14230493940627e-05
-1.01232809459107e-05
6.00255245731111e-06
8.06989521937641e-06
-1.75357934812534e-05
-1.30415204207067e-05
-1.85503541853438e-06
-3.03012510305002e-06
-2.03524712746811e-05
-2.52256587232688e-05
-3.44483475352541e-05
-2.54223321473037e-05
-1.16976597603354e-05
-1.22025114681693e-05
-1.58971882227025e-05
-1.20464110757436e-05
-2.47827437579445e-05
-1.87224332426875e-05
-2.1986849027168e-05
-1.19694840982563e-05
-3.87156237188265e-05
5.46570009956822e-07
-2.41750355455585e-05
-1.20151354460861e-05
-2.80656479438948e-05
-1.48702738831109e-05
-5.81210018701538e-06
-2.43880216910845e-05
-8.8791920487831e-06
-1.64096692988669e-05
-2.69590475747905e-05
9.52470649131928e-06
-3.94452048335429e-05
-2.1158938064986e-05
-3.8719023939118e-05
-2.29388816994947e-05
-6.546355772566e-06
-1.44679908918895e-05
-2.67732455133069e-05
-1.40775137942508e-05
-8.12954864377996e-06
1.25415765424866e-05
-2.60082323786894e-05
-2.69377533618716e-05
-1.22651039626947e-05
-1.29949882065934e-05
-1.34722498354704e-05
-1.04481298333449e-05
-2.47062940756119e-05
-2.85269080600508e-05
-1.68545279198703e-05
-5.70928716559529e-06
-2.9247576857502e-05
-2.06323401438282e-05
-4.99690605425157e-06
-3.34167632667085e-05
-1.23967675040934e-05
-1.20601105043244e-05
-2.32744198064659e-05
-3.06187448374096e-05
-1.26079836119878e-05
-1.61690512146421e-05
-3.50115360744511e-05
-3.47922932361621e-05
5.25050084360624e-06
-2.05247671083734e-05
-3.86027703698457e-06
-1.69947228468827e-05
-4.88506953962122e-05
-2.25984058878996e-05
-3.35043055746552e-06
-1.13200686195305e-05
-2.39041784122904e-05
-6.33363865406245e-06
-2.94095358374871e-05
-2.89961485022916e-05
-1.74504392090796e-05
-2.1987995431928e-05
-3.31399423614557e-05
-3.8197882072317e-06
-2.9546515938911e-05
-1.40819168759624e-05
-1.37626701163022e-05
-2.77332572769277e-05
-3.10677130088775e-05
-2.88392273549739e-05
7.39193437501777e-06
-1.90903675941421e-05
-2.80091907603505e-05
-3.58758402227414e-05
-1.77584171523315e-05
-2.17072595589831e-05
-1.35417203627587e-05
-2.73501193646689e-06
-2.69245204004259e-05
-2.39387727200284e-05
-2.53639111837417e-05
-1.61160717746584e-05
-1.91644399229517e-05
-1.41879084647689e-05
-3.27840009244453e-05
-1.2515297351958e-05
-2.78171500172547e-05
-1.23363060103853e-05
-1.38716042698123e-05
-2.09572415937234e-05
-2.00301492948899e-05
-3.44368617738505e-05
-3.76159992780136e-05
-3.78840757374365e-05
-1.96216192209997e-05
-2.16147127142514e-05
-1.86539810948433e-05
-1.60375246732065e-05
-2.63921534235962e-05
-1.87146511564135e-05
-3.79820513056768e-05
-1.92861432408163e-05
-1.61483772228476e-05
-8.94648464296069e-06
-3.48633386846434e-05
-3.5428012738514e-05
-1.01693526293081e-05
-1.09366844295996e-05
-1.44219610457527e-05
-3.35890527096434e-05
-2.35189494057928e-05
-2.94373478049223e-05
1.63876208167663e-06
-3.0757512509942e-05
-3.26165198318006e-05
-2.2025133737117e-06
-3.79606106943811e-05
-4.33618793607462e-05
-2.43224062308221e-05
-3.3319599607284e-05
-6.30431161295539e-06
-4.19058126430428e-05
-3.96523205730233e-05
-2.61747899529474e-05
-2.06735163173816e-05
-6.21758943448609e-06
-1.32854042850181e-05
-1.80767634343005e-05
-2.12499922761438e-05
-1.12445173853323e-05
-1.98525831526196e-05
1.03107096492921e-05
-2.21513060829515e-05
-1.00438612532477e-05
5.39687406955741e-06
-1.63350442677953e-05
3.2878591253749e-07
-1.65853424459378e-05
-1.92215477969789e-05
-7.110719066994e-06
-1.28430438987387e-05
-6.14879708491397e-06
-1.4066287763591e-05
-1.3444132310899e-05
-1.35068033792324e-05
-2.11717114640539e-05
-1.32811665552149e-05
-8.93492677194052e-06
-3.76586171834562e-05
-1.49002745152269e-05
-1.55126492179104e-05
-3.24859466769791e-05
-2.07722412650192e-06
-1.82410561324162e-05
-1.44908910709917e-05
-3.96010217684325e-06
-2.70835538330549e-05
-3.88825231083378e-05
-2.14111744911997e-05
-1.51515951662801e-05
-1.6710719267073e-05
-1.30002831441946e-05
-1.82772081727336e-05
-1.6289659811873e-06
-2.38989982592143e-05
-7.41395297953258e-06
-4.83278849822768e-05
-4.20406429444969e-05
-2.95181103381885e-05
-1.3340583362772e-05
-6.79569011984997e-05
-1.46696910783444e-05
-2.95516922719749e-05
-1.6950344095411e-05
-3.31906371632751e-05
-3.10778215113701e-05
-1.35992361462578e-05
-1.94696281113627e-05
-2.415428110744e-05
-1.18612469087092e-05
-1.28277576408021e-05
-3.753475281175e-05
-1.14261983859107e-05
-3.36284781134484e-05
4.13566547631154e-06
-2.22881943263225e-05
-3.78279648681232e-06
-2.05755104346418e-05
-1.37797124427435e-05
-1.72102937785633e-05
-2.60678356282404e-05
-2.72532113364335e-05
1.42350610155813e-05
-3.70772785014957e-05
-1.2398838360774e-05
-2.07390568461351e-05
-1.36255482089026e-05
-2.27559952209057e-05
-2.66214185173319e-05
-1.96953684891665e-05
-2.63248042196134e-05
2.19517081754324e-06
-7.33186044852006e-06
-9.10433596028895e-06
-2.54910657007183e-05
-1.67131787999845e-05
-2.02541582984213e-05
-3.62486874063481e-05
-5.06396832585803e-06
-2.06848013711512e-05
-2.50459626316743e-05
-1.11791753265608e-05
-1.09612836539411e-05
-1.99852296039171e-05
-4.82229502751592e-06
-5.01889844060173e-06
-2.08041714338675e-05
-1.23263770070927e-05
-8.93651640763315e-06
-5.98099396267029e-06
-9.35169514924954e-06
-2.45402037006235e-05
-3.08125618864093e-05
-2.53223328181835e-05
-2.32870209909191e-05
-3.83184124189313e-05
-2.47378603592319e-05
-3.33659642325546e-05
-5.49205182633044e-06
-1.0704620500448e-05
1.39915424845128e-06
-8.82006675099509e-06
-1.91076287036552e-05
-1.53071357889988e-05
-2.01650344840221e-05
4.68882696373369e-06
-1.54076775746837e-05
-2.3825840587665e-05
-1.8739206140424e-05
-2.42044373100563e-05
-2.98330250754387e-05
-4.03787904110466e-06
-1.539015864157e-05
-1.23647149469413e-05
-2.68634420841535e-05
-2.31223076256277e-05
-9.47671563700947e-06
-2.42289193153707e-05
-1.63188986075336e-05
-9.35055666116523e-06
-2.27884770521203e-05
-1.73843674132548e-06
-8.32184128065302e-06
-2.39432049550566e-05
-1.90164323454354e-05
-1.29574206986781e-05
-2.75829364328976e-05
-3.71442283794592e-05
-3.8823692773363e-06
-4.37042122539553e-05
-3.50413740994312e-05
-1.65726150713725e-05
3.6891479923392e-06
7.64020739395595e-07
-1.89187163126851e-05
-2.27580866336587e-05
-1.99346312592005e-05
-1.14797454984752e-06
-1.87060466773105e-05
-3.23543285918045e-05
3.51185809040643e-06
-2.00484132186134e-05
-1.5673795707668e-05
-2.79048295419263e-05
-2.1379705133479e-05
-2.54794613657886e-05
-1.60720837870618e-05
-4.13284204254756e-05
-2.53491431783454e-05
-3.15794589158339e-05
8.77833722021923e-08
-2.37164569023026e-05
-1.99011463086904e-05
-1.77870913112481e-06
-3.21245669267177e-05
-2.00197587713565e-05
-2.85995311847801e-05
-3.49558681059023e-05
-1.27966267211493e-05
-2.71312711172049e-05
-3.36629431781769e-05
-1.73053725071752e-05
-1.19907790334501e-05
-1.8951918985831e-05
-1.42205096104406e-05
-1.38901911462887e-05
-2.55175000397207e-05
-1.57627974082701e-06
-2.99220010037746e-05
-1.03007034619366e-05
-1.30399775622789e-05
-2.56816789729162e-05
-8.53959131767251e-07
-1.40703568954811e-05
-1.49084097991327e-05
-4.64095849586935e-06
-3.83276424121815e-05
-2.42053393261741e-05
-1.37585845279521e-05
-3.2690839819207e-05
-2.46236539966501e-05
-9.8478856467636e-06
-2.24398097372376e-05
-3.18006393311781e-05
-1.60728034333665e-05
-1.35772121516235e-05
-2.67708299396727e-05
-2.43727402126115e-05
-9.45436327793936e-06
-9.0380430897951e-06
-2.2924771225944e-05
-3.78800700685915e-06
-3.15479663724898e-05
-1.50044534823847e-05
-2.53608073430429e-05
-1.3452753789802e-05
-1.14459421876828e-05
-2.62559094970749e-05
-3.2395935369194e-06
3.60717184380687e-06
-3.13806661467298e-05
-2.98696337262147e-05
-2.5281653338257e-05
-3.26540615045432e-05
1.68633738054732e-06
-2.74243108204294e-05
-4.16421066114077e-05
-4.17482625959125e-05
-2.680350050988e-05
-2.36547455292768e-05
-3.19773836738711e-06
-1.63354303386676e-06
-2.17094242538911e-05
-1.92874401961292e-05
-3.56349600830658e-06
-2.26475710558774e-05
9.99608691605134e-07
-2.71274540166089e-05
-3.29674648826903e-05
-1.17346926826514e-05
-8.21946120565345e-06
-3.18608703572247e-05
-2.6404295578058e-05
-2.96461368325464e-05
5.43765891849995e-06
-1.62092072634361e-05
-3.86093708645515e-05
8.24805020970269e-07
-1.50457915490854e-05
-4.3471450825855e-05
-5.90385652163503e-06
-3.70493293928083e-05
-1.52547059501227e-05
-2.18672291173448e-05
-1.88104705666477e-05
-2.25789815649163e-05
-2.73245160097601e-05
-3.78428728766665e-05
-1.04155085755373e-05
-1.89540541400673e-05
-6.03048882011635e-06
-4.18822471262868e-05
-5.32086861754005e-06
-2.12611432321529e-05
-1.25282156510812e-05
4.55247878950263e-06
-3.06904589330359e-05
-2.69434333085898e-05
-2.5465752302553e-06
-2.35582870026033e-05
-3.04677089202867e-05
-1.98090842260519e-05
-1.59604199174997e-05
-1.76253019174705e-05
-1.15435684439948e-05
-2.1720072969077e-05
-2.19632159487473e-05
-3.40272460555007e-05
-2.08421858070347e-05
-3.1083453794802e-05
-3.28272860970771e-05
-1.9822003605304e-05
-9.0966577347424e-06
-1.57479675393033e-05
-1.46907109774071e-05
-1.39749331612131e-05
-3.37671980716271e-05
-4.09951678563797e-05
2.75637572303919e-06
-1.59798011508752e-05
1.99596071667815e-06
-6.47335750453331e-06
-1.96227489421302e-05
-3.47867448853057e-05
-1.23098197832178e-05
-2.12123847376456e-05
-5.07079828269869e-05
-2.86742930169448e-05
-1.11353673840704e-05
-5.34998892454203e-05
8.25177974790822e-06
-2.36981907287151e-05
-3.70299041646692e-05
-3.69634889819614e-05
5.74671466326658e-07
-3.42638914027961e-05
-2.57075850215063e-05
-7.90371442653416e-06
-3.20700573396035e-05
-1.61455858431445e-05
-2.59907162451507e-05
-9.95991064498117e-07
9.33608248066132e-06
-1.21609307755626e-05
-2.73629337811096e-05
-1.24461420651127e-05
-1.84641127298556e-05
-1.11230961297234e-05
-3.47819344084423e-05
-2.22402552632311e-05
-1.99420578447754e-05
-4.00109776335287e-05
-1.29798518984143e-05
-1.78059242485847e-05
-2.29198797801311e-05
-4.55615136777732e-05
-1.92997255349983e-06
-3.53011099162865e-06
-1.00181349677067e-05
-4.16472148584058e-05
-3.49790506112133e-05
-1.16745722179884e-05
-2.36419769142955e-05
-2.41662276080496e-05
-1.79881558546636e-06
-1.13110859677338e-05
-1.54409233521156e-05
-1.84257024825161e-05
-1.75451358803416e-05
-1.14758290819047e-05
-3.04778983073735e-05
-1.72205635097182e-05
1.45418192574037e-05
-1.86498798746385e-05
-3.57500182715328e-07
7.04915197967112e-06
-1.42948085238654e-05
-2.7480355103138e-05
-1.88396751212273e-05
-2.88974790786168e-05
-2.32575437177306e-05
-4.0933612987738e-05
-1.78606714720755e-05
-7.92592001776811e-06
-4.06129202102526e-05
-2.38819971759286e-05
-1.1236143258984e-05
-2.03409640582806e-05
-1.95385437182903e-06
-2.51156040416714e-05
-8.63966233399969e-06
-1.91054028583967e-05
-1.03280290283099e-05
-2.30519187745398e-05
4.87661357331038e-06
-2.88616075769784e-05
-5.64954631733157e-06
-2.40371194631607e-05
-2.64420250568941e-05
-2.75882129960704e-05
-2.24205538882682e-05
-2.29644350301514e-05
-3.20681545719542e-05
-1.71679199205562e-05
-8.04723515689945e-06
-2.99738598760497e-05
-9.8749624579448e-06
-2.02703505158027e-05
-2.28907993871332e-05
-6.6748881908475e-06
-4.20970815309982e-05
-3.45054256296264e-05
-1.31409036358269e-05
-2.12304723408713e-05
-6.58858036643755e-06
-1.55714984562588e-05
-2.75215583105028e-05
-6.62766648263498e-06
-4.35329799371493e-05
-2.20652766456904e-05
-2.50825129085714e-05
-1.22489842445996e-05
-8.46641372369973e-06
-4.13501390136739e-05
-1.26323868059695e-05
-2.62680866826153e-05
-3.3011170170131e-05
-1.06368284500366e-05
1.20867187372154e-06
-1.13551906235818e-05
-9.92776877897128e-06
-1.47131390661376e-05
-3.37658315853118e-05
-2.03201150004683e-05
-1.48540071437459e-05
-2.28853254383652e-05
-2.51399584324362e-05
-3.33434858516308e-05
-1.50382957010467e-05
-1.6771262451619e-05
-2.17465629367754e-05
-1.88330018429005e-05
-1.9867036928471e-05
-1.55224547497748e-05
-2.11666303491066e-05
-5.53527193039094e-06
-3.42311532418757e-05
-2.15547190107259e-05
-6.6204817542923e-07
-3.36223021201844e-05
-1.66162642742805e-05
-1.63306204885976e-06
-3.80528483120729e-06
-1.54970576050532e-05
-1.46952887268268e-05
-3.60697075022664e-05
-1.71912036811714e-05
-2.63486523289984e-05
1.16595478820155e-06
-7.44196900869079e-06
-8.13985608854132e-06
-1.47889258884689e-05
-1.95287735301168e-05
-2.1201096118368e-05
-2.06281026532736e-05
-1.90481116190241e-05
-2.07567100779322e-05
-1.78018857537573e-05
-2.31030866900389e-06
-4.24438548793168e-05
-1.52391794788268e-05
-2.87785852459987e-05
-3.02013033397127e-05
-3.56144509321204e-05
4.69351411251531e-06
-2.3241203091116e-05
-2.37261881576974e-05
-3.69355473686477e-05
-1.71278963903879e-05
-2.55851593173962e-05
-2.76056667246613e-05
-2.81414361796624e-05
-1.97346535261835e-05
-1.82537864696365e-05
-2.56579726609154e-06
-3.24913323160734e-05
-3.33217602864854e-05
-3.58443312679764e-06
1.06933806538248e-06
-2.39437936238741e-05
-4.00826899690585e-05
2.84970674216366e-06
6.56156624100704e-06
-3.69348981173092e-05
-2.60276124064581e-05
-1.30879425523091e-05
-1.51928988264951e-05
-4.54025685272589e-05
-1.09808167754372e-05
-1.2712008806158e-05
-2.10737132388181e-05
-1.56600361038503e-05
-3.02523560284439e-05
-8.89534978958816e-06
-4.00218694409237e-05
-3.83217967488108e-05
-8.39287745136966e-06
-1.14272225759609e-05
-3.20786285218497e-05
-3.57468076609057e-05
-1.24326878815405e-05
-1.52863973773843e-05
-2.20004881995661e-06
-1.06899206428087e-05
-2.33520416595761e-05
-3.16081333322638e-05
-3.18184227694211e-05
-4.0027865537689e-05
-3.28073573549059e-06
-1.86288651601528e-05
-3.87988211748252e-05
-1.49156355159122e-05
2.2590439907184e-06
1.12396832721142e-05
-1.15153913142806e-05
-1.10447663280896e-05
-3.35084755901192e-05
-3.23405333220782e-05
-2.91502487254114e-05
-5.9659693148377e-06
-2.17169794634713e-05
-1.34161708445823e-05
-7.78067125084348e-06
-3.40150727484628e-05
-1.8101428025864e-06
-1.93818666370156e-05
-7.25345602774435e-06
-1.11721576839068e-06
-1.50083473132957e-05
-7.56731670264397e-07
-1.64514028420658e-05
-2.80110472394786e-05
-8.06438649976726e-07
-6.15370543982002e-06
-2.7263649573203e-05
2.25201588445282e-05
-1.17346591117306e-06
-1.95897457476306e-05
-2.27712425639507e-05
-7.36550208068295e-06
-1.86981391009291e-05
-1.43012694549538e-05
2.80502061311282e-06
-3.57204249669664e-05
-2.00676467176235e-05
-1.65183281029292e-05
-5.60972528596344e-05
-1.99867192525181e-06
-3.1474476627694e-06
-1.70374726944048e-05
-1.0176116715936e-05
-5.55523953941201e-06
-2.42133819829586e-05
-7.50098531540339e-06
-2.53617265806919e-05
-1.89713682425744e-05
-2.62089724706317e-05
-1.20527096051437e-05
-2.23930607650275e-05
-4.32573663744005e-05
-1.8536276583611e-05
-3.27179238265838e-05
-2.743383351643e-05
3.42765388185482e-06
-8.01095596029787e-06
-2.96983765714383e-05
-4.24640293585645e-06
1.92939935838789e-06
-3.09111216574178e-05
-2.74196492409254e-05
-3.85085898883112e-06
-3.3969384596356e-05
-3.12558016034534e-05
-4.05979344446387e-05
-2.28679282113915e-05
-1.07276383504385e-05
-3.27562703716811e-05
-1.65937384626818e-05
-2.40582531814899e-05
-1.35282641142881e-05
-2.39285126791686e-05
-1.75493759031702e-05
-2.58050128171953e-05
-2.41609834611317e-05
-2.62336939565392e-05
-2.06359732549128e-05
-1.4880715487607e-05
-1.22851968728014e-05
-1.02702164089614e-06
-4.50701583798959e-05
-2.02096565503289e-05
-6.66469074125457e-06
-1.74180674140421e-05
-3.56187197116937e-06
-2.6391183652034e-05
-4.53938647942748e-06
-3.25314546479582e-05
-3.08720233882369e-05
-1.99551952605916e-05
-2.67898760660972e-05
-2.97917696547244e-05
-3.12060226290936e-05
-1.21967816021419e-05
-9.25636109124674e-06
-1.15465452109119e-05
-1.45385808725214e-05
-2.33022854392167e-05
3.03581308329402e-06
-5.60686367225475e-06
-1.94880648518978e-05
1.05454437404589e-05
-1.48274317251413e-05
-2.22629693153118e-05
-2.38430174405905e-05
-2.62386891856246e-05
-1.94500983998224e-05
-1.38896000253457e-05
-1.74262404295965e-05
-1.57663892071158e-05
-1.87667734208414e-05
-2.69851846807272e-05
-1.98324445612785e-05
-2.74588559091686e-05
-2.69177040920738e-05
-4.64503497767711e-05
-2.76801743991567e-05
-7.68663960952912e-06
-3.49439568597407e-05
-3.39164344920662e-05
-2.68216005911642e-05
6.34237303309565e-08
-1.57563999504934e-05
2.2753355969093e-06
-3.66244691102883e-05
-1.19587039560958e-05
-1.79653179630347e-05
-3.93641002634084e-05
-1.48994128533812e-05
-2.54229090087815e-05
-4.45257879714954e-05
-1.56549731976939e-05
-4.91273178699787e-06
-1.54094449037695e-05
-7.11317426391212e-06
-3.98464942314623e-05
-7.19788728753815e-06
-6.65083365453687e-06
-4.09376312929863e-05
-2.80074648311939e-05
-2.51431330466519e-05
-2.4261764136405e-05
-2.81982637282719e-05
-1.14758009587817e-05
-1.62302910635931e-05
-3.18100883571881e-05
-4.04140084786518e-05
-4.21554147250063e-05
-6.78244017606036e-06
-1.06670318624841e-05
-2.23216522064836e-05
-1.48174270228606e-05
-2.97847356633859e-05
-2.03224842203888e-05
-4.42241964966711e-05
-2.98612432099161e-05
-4.45800650196752e-05
-8.40391425345257e-06
-2.3166404368625e-05
-1.97914838977713e-05
-1.89557873819949e-05
-2.15190659389003e-05
-2.05345150372055e-05
-2.94259067806205e-05
-1.12434552158297e-05
-1.86719316526863e-05
-2.20075630306979e-05
-2.21956065726674e-05
-3.98079691063967e-05
-2.63317104701404e-05
-3.61099830517485e-05
-3.69825164630138e-05
-1.97765757268615e-05
-2.0919460237017e-06
-2.05755748985473e-05
7.0944627979323e-07
-2.40556947412248e-05
-1.56961106193154e-05
-1.48440865123734e-05
-2.27781013551438e-05
-3.11504566468846e-05
-9.36812609384466e-06
-1.31661427177377e-05
-2.05220415486404e-05
-3.31131570612344e-05
-2.17675767990158e-05
-1.13979075807192e-05
-2.48382244460154e-05
-3.61754220412532e-05
-1.03929872510691e-05
-7.54287582076425e-06
-2.87093583871863e-05
3.05877178659711e-06
1.56468178492619e-05
-1.04187705598847e-05
-3.94802690886842e-05
4.57030174225645e-06
-5.71343238949668e-06
-9.60103256696295e-06
-1.93100780060738e-05
-4.04200434725233e-05
-2.48121864760592e-05
-3.99116118798295e-05
-2.2957223672651e-05
-1.96264158354254e-05
-2.95473455046819e-05
-2.19259589059067e-05
-3.26997513856521e-05
-2.61662569357558e-05
-1.97710247143649e-05
-3.83049806160879e-05
-3.75497734547985e-05
-1.83700817681715e-05
-2.4480397891722e-05
-5.94005979995408e-06
7.9761722395169e-06
-4.37063445106092e-06
-2.57202551813639e-05
-1.87195841098514e-05
-1.90959986887475e-05
-3.19078138148362e-05
-3.76639608022274e-05
-3.14482862891972e-05
-3.42178279639628e-05
-2.91284724468736e-05
-3.43773180392297e-05
-2.92055662447818e-05
-2.34777043853051e-05
-1.26214339221862e-05
-3.01377639503005e-05
-4.05550964453101e-05
-3.38962178668121e-05
-1.27629214440159e-05
-2.98329002485233e-05
-3.32759203858265e-05
-2.66984506198284e-05
-2.02904999233627e-05
-1.30214030837057e-05
-3.39361204096383e-05
-3.86035087191651e-07
-1.7694544315534e-05
-5.24136681213365e-05
-2.40729138608341e-05
-1.28121832205342e-05
-9.9284353372991e-06
-3.37633921204301e-05
-1.53070717499221e-05
-3.16303246776723e-05
-1.71007587305725e-05
-2.48963514971222e-05
8.57785238716208e-08
-1.86113043644674e-05
-3.31635866787989e-05
-5.00111994392987e-06
3.68105144764664e-07
-2.52247977638198e-05
7.60660669898151e-06
-5.49479273265113e-06
-1.70723006150097e-05
-2.72415926498365e-05
1.05711371123951e-05
-1.4739646880976e-05
-1.15277266292254e-05
-2.86888621101501e-05
-3.64360499044236e-05
-1.03518483872712e-05
-4.87527713855066e-06
-9.03653965102699e-06
-1.29729012977902e-05
-1.18549506107882e-05
-1.62928864795844e-05
-2.80153396076952e-05
-3.6720901297106e-05
-1.52892370200064e-05
-2.06531520762761e-05
-1.67461751351109e-05
-7.48970338178026e-06
-2.63274780884421e-05
-1.22828590281246e-05
-4.13253661298732e-05
-3.25031298246485e-05
-1.69462283416933e-05
-3.20300442498871e-05
-2.53965851662826e-05
-4.22303506278868e-05
-2.27039045093303e-05
-3.16373275854774e-05
-3.25306349591023e-05
-1.94887948716903e-05
-2.51767196750934e-05
-1.05662367271743e-05
-1.67917516999563e-05
-1.05366331330729e-06
-1.40712587190695e-05
-1.80949850752326e-05
-2.03513835952721e-05
-4.4087835902602e-05
-2.1094315532893e-05
-7.00064999455157e-06
-1.03993912198278e-05
-1.99565423030287e-05
-1.22035474113231e-05
-2.73009523964611e-05
-3.93924952918204e-05
-5.6241838501424e-06
1.56589550961482e-07
-3.04068530494544e-05
-1.68275714936521e-05
-2.50391077639506e-05
-6.64044780277822e-06
-1.65988637492525e-05
-3.85162728714099e-05
-3.00500967861589e-05
-1.45636371357017e-05
-1.95527703330619e-05
-3.66100522026164e-05
-1.77360573354808e-05
-1.11342952951424e-05
-2.45326975810941e-05
-2.25472681270981e-05
-1.23414412123815e-05
-1.60444192831244e-05
-1.85338640413404e-05
-1.99307203041728e-05
-4.06122670713783e-05
-2.50222738392123e-05
-4.40561029392293e-05
-3.47657447239568e-05
-3.54204880850961e-05
-6.01784756461254e-07
-2.73685523458659e-05
5.56580707020459e-06
-1.14033411130174e-05
-3.14453263265024e-05
-2.80139939986321e-05
-1.06954736358977e-05
1.47954698204708e-06
1.16076786100628e-05
-3.66036033085133e-05
-1.17204995690034e-05
-1.20247130229288e-05
-3.74316111367497e-05
-1.83526246127532e-05
-3.10549112780321e-05
-2.23096888083403e-05
-1.61071891827083e-05
-2.64713971851751e-05
8.4407637198365e-07
-2.5677584710753e-05
6.92334557497983e-07
-1.05044258111711e-05
-2.82839243281518e-05
-1.88559942163354e-05
-1.08218760277823e-06
-1.30565308200731e-06
-3.89777300876904e-05
-2.18883773997309e-05
-3.41399509333388e-05
-1.95917962893947e-05
-2.2435644428558e-05
-2.4040932431795e-05
-1.12951066605731e-05
-6.03857922063766e-06
-2.10491362026605e-05
-2.96066051300504e-05
-2.04641123284971e-05
-2.92193804905025e-05
-2.00722593759708e-05
-1.78396193983076e-05
-8.33049431119452e-06
-4.0972324049864e-06
-1.66542457785361e-05
-1.35200751659872e-05
-9.16776547740572e-06
-5.92299283110878e-06
-2.38454451245016e-05
-1.12942744026866e-05
1.55571610240614e-06
-2.26991797228616e-05
-3.56948873251618e-05
-3.02482732420762e-05
-3.84239872937265e-05
-2.03420875632593e-05
-2.67828432406504e-05
-1.63067210356984e-05
-2.97021391531457e-05
-3.60483738477324e-05
8.87558926294987e-06
-3.51447049684986e-05
-2.83455568514862e-05
-2.67250611734169e-05
-2.76288085885171e-05
-2.75098685295766e-05
-2.38616590086412e-05
-1.70939033313422e-05
-1.68153643454766e-05
-3.21513655251744e-05
-1.08737854235789e-05
1.30626437559876e-05
-2.73483455568961e-05
-3.5042674609361e-05
-2.34208271458907e-05
-2.95146732621088e-05
-1.13068979569695e-05
-1.25883750727302e-05
-7.4983716149691e-06
-2.48661035419774e-05
-1.22217813867351e-05
-2.08608439397836e-05
-1.67254577646464e-05
-2.2200362957411e-05
-2.29382700085823e-05
-2.88295547955432e-05
-8.80614713581322e-06
-2.2215271740939e-05
-2.9235543403668e-05
-2.94441862171181e-05
-2.16497695290644e-05
-2.98532079008826e-05
-1.4993885864789e-05
-7.67637357795739e-06
-1.45680469221748e-05
2.29605754450122e-06
-9.32018525577547e-06
9.15661689034396e-07
-1.71993523183719e-05
-3.27102193871883e-05
-2.09381375281745e-05
4.99738886741354e-07
-3.37323553674854e-05
1.13793488128999e-05
-3.84184753560564e-05
-1.5562961546668e-05
-1.18850699049255e-05
-7.83578741290624e-06
-2.66752757677249e-05
-2.56624180766837e-05
4.72768512029937e-06
1.24998148385486e-05
-2.58239582720531e-05
2.3373509523649e-06
-6.58442746407106e-06
-1.6387695686489e-05
-2.16056154625102e-05
-3.94574240517144e-05
-2.51416187345108e-05
-2.13484760244549e-05
-1.06989035087178e-05
-4.23497638950957e-07
-4.33542181345411e-06
-1.24414218536291e-05
-1.56230724238622e-05
-2.05958749466966e-05
-1.89730755528797e-05
-2.50762362335888e-05
-4.94836651189748e-06
-2.94544477988831e-05
-7.00798741760669e-06
6.10652683008602e-06
-8.2747157871506e-06
-1.53118114798442e-05
-1.40012128216612e-05
-3.96188512228858e-05
-2.27908426670536e-05
-1.39967580477418e-05
-3.97590579142872e-05
-2.36681615149585e-05
-5.13703983928287e-06
-1.32695344140769e-05
-1.18559514587426e-05
-2.93110379433994e-05
-1.93564836970657e-05
-2.42540085770351e-05
-7.28277636991488e-06
-3.70778557084297e-05
-2.20260706098177e-05
-1.50025717173206e-05
-2.10586230326878e-05
-3.80238769770027e-06
-1.94257175913797e-05
-3.69859189091664e-05
-7.89109898586696e-06
-1.06899886452379e-05
-1.8708143753163e-05
-2.47087198869152e-05
-3.8455095373013e-05
-2.45873966274239e-05
-2.08633819336356e-05
-1.98415192310237e-05
-3.11252119567902e-05
-2.07173621010724e-05
-2.87076597422128e-06
-3.19607129032156e-05
-2.81435129200773e-05
-3.50994703206291e-05
-7.47108643954083e-06
-1.73009224356321e-05
-1.80318036914714e-05
-2.36457773447623e-06
-6.22370746035082e-06
-2.37122823960109e-05
-2.33243047981006e-05
-3.24899484060245e-05
-2.44112645923243e-05
-3.26627118378353e-05
-1.69679873567875e-05
-3.7533396353107e-05
-2.75566930558393e-05
-2.60509571780215e-05
-2.44906371306153e-05
-3.2810966210962e-05
-1.43331450239233e-05
-3.53429737161181e-05
-4.99416827251863e-05
-7.10631110938438e-06
-5.88250560858476e-06
6.48283795861538e-07
-2.41012593236781e-05
-3.27267216210087e-05
1.44397464956113e-05
-3.8792631950505e-05
-3.23866205089853e-05
-2.06483711830437e-05
-2.02655315574686e-05
-7.77075299769848e-06
-2.77417616410867e-05
-2.09072505179735e-06
-3.06362804156125e-05
-2.78565651677106e-05
-2.23504355860452e-05
-1.20703591583942e-05
-2.78974302432193e-05
-3.66953473170931e-05
-3.06249590766866e-05
-2.64444073443011e-05
-2.45977314398251e-05
-3.42417714354151e-05
-1.00199766577995e-05
-2.75267679271165e-05
-1.91140512802398e-05
-1.12726361006817e-05
-1.82478941905569e-05
-1.21595874421861e-05
-2.06154126231333e-05
7.90120309333693e-06
-1.44007145235829e-05
-2.32076304660706e-05
-1.08183571371154e-06
-6.60593856654138e-06
-8.18519405566435e-06
-4.04124505581305e-05
-2.90588993819786e-05
-1.0333453942791e-05
-8.90915634639459e-07
-2.9554257060242e-05
-1.86573233369774e-05
-2.69382493427499e-05
-2.99998544182015e-05
-2.17993535925498e-05
-1.98074486810546e-05
-8.12892178222108e-06
-4.02229900225222e-06
-2.65930489492187e-05
-3.95771826167597e-06
-2.38362677219771e-05
-4.1766460955773e-05
-3.90175030990706e-05
-1.44609517274451e-05
-2.61920255443611e-05
-1.11949225064806e-05
-2.55925553448107e-05
-2.62107152357302e-05
-2.76279719051148e-05
-2.66834281027388e-05
-2.58630965573057e-06
-1.16857164496673e-05
-1.03157241317716e-05
6.75942884801395e-06
-1.39958884163988e-05
-3.32596093238361e-06
-2.08979201533045e-05
-3.54682097645606e-05
-5.22769743114906e-06
-2.7995570563951e-05
-1.77238166837286e-05
-2.59675863435329e-05
-6.53934300456894e-06
-8.05770330916129e-06
-4.96639018925201e-06
-1.25547719330695e-06
-2.53901053798045e-05
-1.18163754666638e-05
-2.80071849112537e-05
-7.65331145295812e-06
-1.37742913863174e-05
-1.07397638565723e-05
-5.69800675207578e-06
-2.36833776838381e-05
-9.81743368777476e-06
-1.88675447195332e-05
5.41220836675322e-06
-6.80896291055255e-06
-8.42402454440979e-06
-1.95030023334947e-05
-9.8800092057721e-06
-4.29432491488892e-06
-1.24170691783181e-05
-2.16408867466895e-05
-1.46146215552589e-05
-4.48000347974352e-05
-1.11674843173814e-05
-3.20846963886949e-05
-2.90572004983527e-05
-4.08311016906299e-05
-1.94368323597579e-05
-1.516853683723e-05
-3.19078632108301e-05
-3.80485684501839e-05
-2.90479982111822e-05
-3.55655258844843e-05
-3.81071878169561e-05
-1.27067503738629e-05
-2.39933978009505e-05
-3.67755645249612e-05
-5.08359092047567e-05
3.00254010352542e-06
-5.13409753985437e-06
-2.23539941854918e-06
-2.63725405889594e-05
-2.2795565709705e-05
-4.49748835544069e-05
-1.70780195901877e-05
-4.01720415149022e-05
-1.50035539484506e-05
-2.35513156858605e-05
-1.63407399441997e-05
-2.47125004587527e-05
-3.46128910561027e-05
-3.93820186378886e-05
-1.56004632677254e-05
-1.46218108568309e-05
-2.50357378410467e-05
-2.37900781327436e-05
-4.53949643055718e-06
-3.83811745615996e-05
-1.75381153712551e-05
-9.0944998759562e-06
-2.713494315754e-05
-1.87036785344677e-05
-8.68469767927689e-06
-2.50430313974136e-05
-2.98410346691263e-05
-2.78354677424591e-05
-3.44753625377112e-05
-2.25598141457862e-05
-6.60174774285643e-06
-1.33849745844091e-05
-1.93053259940996e-05
-3.73288273058943e-05
-2.84173733965649e-05
-1.89362106027925e-05
-2.204364244783e-05
-2.24457168868929e-06
-1.44511728672155e-05
-1.13770681811019e-05
-8.96258297829735e-06
-1.88959754899139e-05
-3.37066785373005e-05
-1.09111647706912e-05
-1.79408942176362e-05
-7.71077658977487e-06
-2.69448104692956e-05
-6.57995439278424e-06
3.23559215430662e-06
-2.24872425655742e-05
-2.54858749284737e-05
-9.92757123652212e-06
-2.63341314055709e-05
-1.42053796597853e-05
-3.04792820162317e-05
-2.00478311394381e-05
-2.4526820609152e-05
4.90906181149338e-06
-2.07558566940981e-05
-4.76958897297989e-05
-3.25741207103697e-05
-1.42451124299582e-05
-5.22731118113407e-06
-6.69514009960296e-06
-2.29562403666255e-05
-1.72175905614762e-06
-2.71688718019997e-05
-8.50380972301199e-06
-1.15239423828111e-05
-1.70105196054652e-05
-7.86003243413292e-06
-3.07598605286645e-05
-1.12187745626932e-05
-1.83519141092866e-05
-2.62943335555782e-05
-2.72626462685778e-05
-6.04851824193713e-06
-4.25657784608691e-05
-2.14645180609419e-05
-2.82712504642645e-05
-3.05327273985187e-05
-3.07011511622342e-05
-4.1222767050627e-05
-3.07487703516269e-05
-9.94958286926873e-06
-1.70452031414958e-05
1.68620131663298e-05
-2.66389862511323e-05
-3.25575900566647e-05
-4.36876194479067e-05
-2.88493766985095e-05
-2.01185368463958e-05
-3.54033033412499e-05
-4.42668060285511e-05
-1.988547296264e-05
-1.70010282443539e-05
4.00068612680471e-07
-6.79150599069022e-06
-1.10438472499364e-05
-1.24991284605647e-05
-3.41870616693481e-05
1.57151232035636e-06
-1.86125363802592e-05
-1.96815240183304e-05
-1.40521120641233e-05
-3.25305367917747e-05
-3.8494065141646e-05
-2.36054246650237e-05
-3.05123321520939e-05
-3.13210102537376e-05
-7.83327729688038e-06
6.2257651477126e-06
-1.16464587740217e-05
-2.87146790506155e-05
1.8660380616555e-05
-2.18514015459366e-05
-2.5581787289698e-05
-2.8449402071403e-05
-6.94375871536052e-06
-3.48794676378271e-05
-2.41717877256928e-06
-3.63808068863468e-05
-2.90260837032378e-05
-1.75329510561687e-05
-9.19399345899634e-06
-1.40179209532551e-05
-6.26939280736432e-06
-2.68278932479101e-05
-3.34334909145491e-06
-2.24919286837174e-05
-1.57774560094831e-05
-1.64591489795048e-05
-1.41392932958542e-05
1.66790227256191e-07
-1.6957706781794e-05
-4.6831833878292e-06
-1.48309044675808e-05
-3.58627239648614e-06
-2.28188097746006e-05
-1.15436681666064e-05
-2.22192085045358e-05
-3.03985139895232e-05
3.26773211818852e-06
-7.41114645853033e-06
-2.37280227708212e-05
-1.20787919276862e-06
-2.17287094282329e-05
-2.44696517508154e-05
-1.80274045595394e-05
-2.26387204852974e-05
-2.19096416275828e-05
-1.87827205750804e-05
-2.28452809153686e-05
-1.78419296111712e-05
-8.83234852431032e-07
7.61662379345839e-07
-3.95638523198533e-05
-4.03296766276445e-05
-1.06502785393443e-05
-2.90670078284983e-05
-9.31837612592965e-06
-4.60532506350997e-05
-2.0607101902296e-05
-4.36572164950259e-05
-1.72775388658783e-05
-3.8568274710706e-05
-1.63670827298347e-05
-1.63777172877833e-05
-2.32937106323535e-05
-2.30595795165255e-05
-3.84617064655593e-05
-2.51266792413001e-05
-2.99349152030977e-05
-3.9888915262356e-05
-1.38631751066199e-05
-1.65158412331832e-05
-3.5789604437355e-05
-2.38782422416452e-05
-2.88476191526165e-05
-1.52967087328551e-05
-1.56922386692715e-05
-4.51779490328907e-05
-1.47004274078779e-05
-1.32601359897418e-05
-2.20607119022109e-05
-3.17634255692534e-05
-2.57290695746452e-05
-5.39978859135652e-05
-1.76835610552162e-05
1.24911488319799e-05
-4.40427129185037e-05
-8.7410569994872e-06
-1.88235472189383e-05
-5.09956149692647e-06
-1.70819324752751e-05
-2.9334971937884e-05
-1.78562271002278e-05
-1.12261922709322e-05
-3.56714657949493e-05
-1.77954833047281e-05
1.95396998372729e-06
-1.03256574886587e-05
-1.59024828934256e-05
-1.64028368860415e-05
-2.08180409948515e-05
-2.70843452580921e-05
-1.19090253189825e-05
-1.14870537564332e-05
-2.23473511876657e-05
-2.15605214808196e-05
-2.33317725465432e-05
-1.13385407579324e-05
-1.66678267934284e-05
-7.98973534876986e-07
-3.57360981438274e-06
-1.74503907993776e-05
-3.04414666343776e-06
-2.11518490646242e-05
-2.11726164023089e-05
-1.82720701392969e-05
-1.60030423865585e-05
-5.7645950331566e-06
1.07107859513644e-05
-3.03062539173528e-05
-2.12094686192242e-05
-1.97509719920261e-05
-1.3373901536525e-05
-2.11491671286514e-05
-4.89159680169324e-06
-3.42278782634115e-05
-3.38789481462551e-05
-1.50545633127932e-05
-3.33075847259462e-05
-2.09440471678024e-05
-3.00952899920071e-05
-3.09415019410185e-05
-2.16832566217233e-05
-3.08533641035869e-05
-1.29335964194948e-05
-1.70942497389733e-05
-2.10028278432204e-05
-3.14962287489338e-05
-1.57048998107205e-05
-1.74549166052144e-05
-2.27534306003103e-05
-1.96433460921694e-05
-1.3759728031987e-05
-7.42734604598394e-06
5.32583015485469e-07
-3.13977636923226e-05
-5.27718738249703e-06
-2.77180874211523e-05
-2.91327664938767e-05
-9.23914010079807e-06
-2.73014697841639e-06
-3.85211358741104e-05
4.46388009509697e-07
-4.37070058997393e-05
-1.76297171333237e-05
-1.92219927463932e-05
-1.72630147481162e-05
-1.45094758257387e-05
-3.15263428047329e-05
-9.00128377734588e-06
-3.51906485372099e-05
-1.42112838982077e-05
2.44763579690887e-08
-4.81769789280449e-06
-1.44037997213818e-05
-1.31862399828643e-05
-2.88936430983536e-05
-2.14176250615523e-05
2.25807714803157e-06
-2.19907200528208e-05
-4.71345964525337e-06
-1.69595286988438e-05
-1.4267308598986e-05
-1.06896152186585e-05
-3.85589296945422e-05
-6.63668519056803e-06
-1.09053964908488e-05
4.92271912793871e-06
-2.95746941681769e-05
-3.23806649548896e-05
-2.38908717826773e-05
-8.7320047196366e-06
-6.80995319408309e-06
-2.18054817193751e-05
-2.27297792537471e-05
-2.603674590788e-05
-2.23013488337636e-05
-8.17908979031744e-06
-3.00396441758266e-05
-1.85036924473019e-05
-2.99523769090693e-05
-1.2899783464369e-05
-2.14825911521633e-05
-1.18400214507773e-05
-2.24255847146046e-05
-9.81103809398448e-06
-5.4233371332054e-06
-2.33093239187547e-06
-1.56103112494289e-05
9.0575942662016e-07
-2.4886093084785e-05
-2.34139749303423e-05
-1.61871572431316e-05
-1.48787173651492e-05
-1.85210639285457e-05
4.06592069009115e-06
-1.44180812948767e-05
-1.79695338523266e-05
-2.13349642342417e-05
-1.47921171966655e-05
-2.34498726631593e-05
-3.73919409452722e-05
-2.90075194911063e-05
-2.3070088038768e-05
-3.14427662098101e-05
-2.62949103326611e-05
-2.56740375503555e-05
-3.29122932798084e-05
-3.33706162900212e-05
-1.68995127435218e-05
-1.70932317681126e-05
-1.87809221598365e-05
-1.40692081824698e-05
-1.81988145065801e-05
-3.34286200643484e-06
-4.35318561066607e-06
1.16537305973136e-05
-6.42521450639642e-06
-2.99955685870107e-05
-1.63685774090767e-05
-2.51856978274525e-05
-4.43633413961054e-05
-3.16543443344997e-05
-1.37553384866674e-05
-7.72465682720943e-06
-3.79869955770675e-05
-2.68768361811708e-05
-1.38519299844885e-05
-9.03172770909449e-06
-2.0721752679068e-05
-6.45848895285722e-07
-1.78369222692162e-05
-3.34811757540342e-05
-2.51430651026876e-05
-1.6420230630139e-05
-4.48055956053858e-05
-1.74379417214248e-05
-1.15182422710863e-06
-2.13245388312602e-05
-1.71572898790709e-05
-2.16703245067513e-05
-3.35174220185165e-05
-1.02800658673695e-05
-1.40370321516307e-05
-1.79416860134876e-05
-1.69872095207529e-05
-8.50856618224837e-06
-1.32997554249052e-05
-2.25006637995345e-05
1.00113188953162e-05
-3.2929981881614e-05
-2.03009884210997e-05
-2.62803172439243e-05
-1.22545364732148e-05
-2.46852459353049e-05
-2.90970353259902e-05
-4.22235940241182e-05
-1.77339560442107e-05
-2.10126075890399e-05
-2.19047516801143e-05
-1.99051223447206e-05
-1.27190919902519e-05
-3.06404337739099e-05
-3.25336294138429e-05
-2.80523125971606e-05
-3.05261989758162e-05
-1.61609004619902e-05
-1.70362794639659e-05
-4.94842983158959e-06
-3.09544005885849e-05
1.3336303235244e-05
-1.94741172227683e-05
-1.61283566177432e-05
-3.9259210500827e-05
-1.38557186641446e-05
-1.50606720082481e-05
-4.50361026414387e-06
-3.82021770727238e-05
-1.56288347164496e-05
-1.9687162803054e-05
4.71809392814183e-06
-1.53876819537124e-05
-2.26951414564495e-05
-4.65679845630322e-05
-3.86383389364905e-05
-2.34408615552282e-05
-3.7081408217697e-05
-2.58491285987809e-05
-1.83042676197631e-05
-1.9225545127899e-05
-2.98962582253701e-05
-1.57666242372535e-05
-2.63020463221836e-05
-2.46019725161759e-05
-2.95683600675947e-05
-1.19179748054454e-06
-1.90465647913667e-05
-1.60634792244745e-05
-3.43411009527444e-05
-4.3587764409287e-05
-2.42283831673762e-05
-2.2106232467752e-05
-2.51985105042005e-05
4.45927334423108e-06
-2.64566604300232e-05
-1.24555766164133e-05
6.52053018788471e-06
-4.17027587670979e-05
-2.39750354209465e-05
-1.593019703203e-05
-2.38208189013827e-05
-6.2585593785762e-06
-1.74811641074471e-05
-2.50396860438112e-05
-5.5503713739378e-06
-2.35063687156566e-05
-3.31893143241517e-05
-2.037455156908e-05
-1.23909074614723e-05
-1.355726943086e-05
-1.72070895699658e-05
6.96014148870037e-06
-2.76034018648714e-05
-2.45387022309142e-05
-2.34406934965533e-05
-6.68722501620013e-06
-2.29363067643747e-05
-4.75089506639274e-05
-2.53476836299938e-06
2.37999241447971e-06
-2.77051400977107e-05
-1.88884044956787e-05
-1.31853566132092e-05
-2.42555097879206e-05
-9.87640208208797e-06
-9.65255771694818e-06
-2.0623934339591e-05
-2.19499416334261e-05
-2.199694812126e-05
-2.54695410229134e-05
-3.71656923872191e-05
-2.60995048358577e-05
-3.10695035756006e-05
-1.7546490000876e-05
-1.8467832590361e-05
-1.10845160950285e-05
-1.05187450632534e-05
-3.52533619926328e-05
-2.11997298981912e-05
-3.36794433630394e-05
-1.19081200818109e-05
-3.21011201734819e-05
-3.22997240736696e-05
-2.10699039444717e-05
-5.25389981508238e-06
-3.25714843919703e-05
5.8064296843192e-06
-7.10491353919066e-06
2.24595022095002e-06
-1.04267205108802e-05
-3.69060767146031e-05
-1.82796375092183e-05
-1.69953458331353e-05
-4.15817392236007e-05
-2.86120796037753e-05
-3.01240144987919e-05
-3.14873696019561e-05
-3.3596567205436e-05
-1.27872967069724e-05
-1.40606876357682e-05
-3.32569914777924e-05
-3.90464471809849e-05
-2.81672319392167e-05
-6.33526342100043e-06
-3.19172549602232e-05
-1.50955092885038e-05
-6.93381430119272e-06
-2.08953350332474e-05
-2.62857224264305e-05
-3.22724444383629e-05
-1.59290171424375e-05
-1.31592898581669e-05
-4.71517178160054e-05
-1.66580439848664e-05
6.3561202448796e-07
-3.93555482922897e-06
-1.5877250203022e-05
-3.09836324385067e-05
-3.70647008104059e-05
-1.85902439289073e-05
-1.79666484900904e-05
-3.04756987337897e-05
-1.74392629575911e-05
-1.53340174370976e-05
-1.63480422527856e-05
-2.57941440982396e-05
-1.03396000366565e-05
-1.74699478477273e-05
-2.70801039438037e-05
-1.51923627137132e-05
-6.83897859853917e-06
-8.45968569608171e-06
-2.08913688175417e-05
-2.1271282388485e-05
-3.40389836988201e-05
-3.63478866265896e-05
-2.44448306183994e-05
-2.4982171386378e-05
-2.03646242637072e-05
-1.12699229517421e-05
-2.8516626042713e-05
-3.58530826273102e-05
-2.71239632452427e-05
-1.99166927079831e-05
-3.09103328156037e-05
-2.64449986587707e-05
-1.92658761634294e-05
-3.36857086409271e-05
-2.71342631218787e-05
-2.73725429283148e-05
-1.30184251425804e-05
-4.60566704452026e-07
-2.29630120410374e-05
-7.12273905591225e-06
-2.427482222152e-05
-9.81662669951757e-06
-2.45565602450419e-05
-1.1163940528176e-05
-1.22715507063882e-05
-1.99966737494864e-05
-5.55055647820129e-05
-3.07718221326941e-05
-3.93157963089004e-05
7.89018897471e-06
-1.85471734014756e-05
-1.05644332953308e-05
-3.16099523496873e-05
-1.67561287221096e-05
-4.41265761460544e-05
-1.54668706311612e-05
2.53584218433101e-06
-3.87076792862011e-05
-1.58065593843607e-05
-1.87121545812203e-05
-1.94534932765655e-05
-2.04099879049059e-05
-3.98276441451969e-05
-4.53334478683914e-05
-3.85039789061024e-05
-2.14779530414064e-05
-1.12801889470341e-05
-1.96621175518973e-05
-2.66685229169771e-05
-1.0322115916753e-05
-2.65647764463343e-05
-3.3271997177233e-05
-3.25152345587028e-05
-2.13030734881585e-05
-1.17241815302971e-05
-1.38817659510717e-05
-2.53593059637953e-05
-5.24096651172373e-06
-2.05169823708249e-05
-1.98727593294374e-05
-2.19005546800376e-05
1.39324088720837e-06
-1.86409322639808e-05
-4.22844699207096e-05
-9.22436725710722e-06
-3.27390526539771e-05
-2.5628565713283e-05
-1.00381893485096e-05
-3.28215480649038e-05
-1.18688114466216e-05
-9.46425209624585e-06
-1.83484068754335e-05
-2.19412133342859e-06
-4.48642108455022e-05
-1.68258893576169e-05
-2.67632423289442e-06
-1.48137313646887e-05
-1.46695040302233e-06
-1.62269168377673e-07
-1.98237464355466e-05
-2.08254661828657e-05
-2.97796189970044e-05
-3.40919312525662e-05
-3.10630525537204e-05
-1.28616837867245e-05
-1.56949839531288e-05
-1.43202001671204e-05
-3.40425877917467e-05
-8.01515915147696e-06
-1.96891287091251e-05
-4.07677191046882e-05
-2.13684486509093e-05
-3.15377461689269e-05
-7.93209344283307e-06
-1.28299045027549e-06
-3.93865850541256e-05
-1.54325454739282e-05
-1.56080533618176e-05
-1.26106375901239e-05
-2.9090848030506e-06
1.51564700502741e-06
-1.21215740713545e-06
-4.78637255885541e-05
-1.46014632124038e-05
-4.31885766261824e-05
-3.21097216404688e-05
9.81130430804489e-06
-1.78287014871822e-05
-1.89742703746193e-05
-5.45663456311976e-06
-3.91143375689019e-05
-3.1238032552515e-05
-2.78682843468214e-05
-2.11573215377363e-05
-2.34753801718378e-05
-2.00905946822092e-05
-1.44316909337576e-05
-1.06485724641563e-05
-3.64043297714114e-05
-1.37614613201814e-06
-2.51190269971304e-05
-4.11066202157111e-05
-2.44652787644044e-05
-6.60906742540929e-06
-4.32195429761856e-06
-3.21874659259504e-05
2.64415733676702e-06
-8.94106924589068e-06
-4.2827200938475e-05
-7.02309838735258e-06
-2.13617493555214e-05
-3.4632124802619e-05
-2.9675029057741e-05
-1.04342735189129e-05
-1.98970997350057e-05
-4.06944939927974e-05
-1.89621399540405e-05
-3.10397491379153e-05
-3.50436531157558e-05
-2.00835023888546e-05
-2.41892168127755e-05
-3.07789516755077e-05
-1.78419438382108e-05
-1.68184002622945e-05
-1.99692360306625e-05
-1.35719754382682e-05
-2.7606613490962e-05
-1.96357450599358e-05
-3.10308738687175e-05
-9.96263502166829e-06
-1.17542461388132e-05
-1.08419869059313e-05
-1.66887200668509e-05
-1.38549938272383e-05
-1.37587484985816e-05
-1.60207907846533e-05
-3.79577245490187e-05
-2.90976440498169e-05
-1.0909552502145e-06
-1.72086337890992e-05
-2.24608332436554e-05
-2.51909109970845e-05
-2.74834935282441e-05
-6.69166903917341e-06
-3.91725958811441e-05
-1.19774456430809e-05
-1.25968367346796e-05
-1.84547926320884e-06
-2.3673519652676e-05
-3.07713896000795e-05
-2.63618197773257e-05
-1.75223777285921e-05
-1.95253580160999e-05
-1.4727989096959e-05
3.20651827888007e-06
-2.13803991739306e-05
-3.1357695930247e-05
-3.82850809825886e-05
-1.74572484775895e-05
-3.18450145767149e-05
-2.51492818349333e-05
-3.12840291317736e-05
-3.66783442043941e-05
-2.08108020692218e-05
-3.23887446719627e-05
-3.56242489378625e-05
-2.99489861208547e-05
-1.05203729944465e-05
-1.24171475014874e-05
-1.34370913492628e-05
-1.62577446991584e-05
-3.91762269773665e-05
-9.40225087591973e-06
-2.7679987792214e-05
-2.68432299948584e-05
-3.13360539691259e-05
1.01037863987715e-06
-4.13208436602072e-05
-3.47264634745758e-05
-8.62352198350388e-06
-1.89202321214589e-05
-1.17284320200409e-05
-2.5595154125985e-05
-3.41599536525482e-05
-4.7542066729956e-05
-5.61395711120555e-06
-2.22984482906678e-05
-3.89083281707673e-05
-3.42496413816113e-05
-2.46684814698664e-05
-2.9481225417801e-05
-8.97172257905206e-06
-3.07301559030951e-05
-1.87583844570036e-05
-1.62142622472837e-05
-2.58617243279944e-05
-1.28224643102137e-05
-1.66862630516663e-05
-2.87216577666583e-05
-4.3208316874047e-05
-4.072890629308e-05
-1.64159137161237e-06
-1.9691686337911e-05
3.7061603374592e-06
-3.32683078437698e-05
-2.64070534201658e-06
-3.84454223214461e-05
-3.97555599433493e-05
-2.76003438641436e-05
-9.14665499211077e-06
-6.19474077935961e-06
-9.50107447578251e-06
-5.81787601864152e-06
-3.93624021097934e-05
-1.80415861820352e-05
-1.09170596868058e-05
-6.31317542891745e-06
-1.8711501581776e-05
-2.70477478104182e-05
-1.45679823326457e-05
-3.53790906566992e-05
-2.90526881622411e-05
-2.72554183115753e-06
-1.59040704942358e-05
-1.60848111883006e-05
-1.32454178404587e-05
-2.46550806670102e-05
1.94778151346422e-06
5.56428006197614e-06
-1.1737314925963e-05
-1.93979023426391e-05
-1.88466009614342e-05
-1.75368992782104e-05
-1.08380964149493e-05
-1.72559919373295e-05
-8.66088636391546e-06
-4.25567944961789e-05
-1.20795116173858e-05
-4.39069564268371e-07
-1.3067519260209e-05
-3.36377171779267e-05
-2.724697160738e-05
-2.51016064767567e-06
-3.59055037194515e-05
-1.39097160585881e-05
-4.94678584674022e-05
-2.1860823572974e-05
-4.9956635755664e-05
-7.9974134298392e-06
-2.02172023741599e-05
-4.83568568636073e-05
-3.36972355106234e-05
-8.11843612062197e-06
-2.70641461680215e-05
-2.47080029148666e-05
-3.12664859823188e-05
-1.26995427337876e-05
-1.96917818852203e-05
-1.781588077662e-06
-1.90549357354351e-05
-2.95603701491095e-05
-3.22884089704065e-05
-4.06590082794384e-07
-2.3773316903073e-05
-2.89952272673803e-05
-3.41781549039973e-05
-3.47961032538693e-05
-1.90799297650666e-05
-2.3186030866097e-05
-2.19156620661324e-05
-1.45570362054627e-05
-1.06778530920002e-05
-3.75675319635789e-05
-2.77035482275169e-05
-1.24244436427804e-05
-2.01904574779711e-05
-4.16880363344583e-05
-2.32737197947397e-05
-1.00022602342928e-05
-1.61343699717932e-05
-2.06009101264902e-05
-3.93631929765889e-05
-5.15386109180555e-06
-1.94957748468827e-05
-1.04049084478867e-05
-2.68483552222836e-05
-3.07977994531133e-05
-1.50091391343193e-05
-2.68842529263669e-06
-2.86419543821221e-05
-2.27213358378864e-05
-1.46287626932294e-05
-2.555689207718e-05
-2.30161165459478e-05
-1.78456747568073e-05
-3.97951863419595e-05
-3.46104488849595e-05
-1.5733293533489e-05
-2.52057461862571e-05
-7.62977584553995e-06
-2.56426297172121e-05
-1.86145049004328e-05
-1.90528943966714e-05
-1.86467408849363e-05
-9.28999855273463e-06
-2.63604868917706e-05
-2.68109440117926e-05
-1.82067197220438e-05
-1.74761380492161e-05
-2.62756237854386e-05
-2.20074148228117e-05
8.12562988880123e-06
-3.39129160431183e-05
-1.89448619833243e-05
-2.55376277336314e-05
-4.26740636063179e-05
-1.41252980527252e-06
-2.5920846822908e-05
-1.24121625005957e-05
-2.00767183425519e-05
-2.4029793721137e-05
-2.96883196761357e-05
-2.24229806012383e-05
-3.15041326894154e-05
-2.64162259775309e-05
-1.70209283204802e-05
-3.25920456915553e-05
-3.33270501959255e-05
-2.21506375717514e-05
-2.74376996474414e-05
-1.3616333176558e-05
-8.58191668707029e-06
-3.07776622059008e-05
-2.70310992613288e-05
-2.59013200054677e-05
-1.29735615672639e-05
-1.48230904792495e-05
-2.08061655765833e-05
-1.58723735228701e-05
-2.31583201398236e-05
-3.55578884085775e-05
-3.90294627446724e-05
-1.42001073090655e-05
-3.35239017558359e-05
-7.95725926267848e-06
-3.44735918264758e-05
-3.47550643596129e-05
-2.47844872915203e-05
-4.14742927721024e-05
-1.997793115908e-05
-2.96931223896365e-05
-1.63406382363268e-05
-1.7933448688525e-05
-1.0727742121473e-05
-2.02130019128899e-05
-8.81484330351627e-06
-4.64227637465719e-06
-2.56201878652999e-05
-3.93845881909523e-05
-1.27253356152849e-05
-1.47649489806041e-05
-1.77475923539353e-05
-3.58159715595956e-06
-2.11471494014754e-05
-1.47192762564444e-05
-5.31228188466815e-06
-3.02572838866706e-05
-2.20128153320596e-05
-1.26762236920795e-05
-1.62740645552139e-05
-2.32966234702286e-05
-3.88398768627849e-05
-2.125761938683e-05
-3.0273994641257e-05
-1.56003056031438e-05
-2.7930579449016e-05
2.80650828335517e-07
-2.83915301873796e-05
-2.15514932783718e-05
-1.1102195799931e-06
-2.65726492952974e-05
-2.75462538202705e-05
-2.95671763454247e-05
-9.41805300738233e-06
1.08732711219151e-05
-2.95246074130227e-05
-2.33768074742398e-05
-2.3597839524045e-05
-9.38541421046385e-06
-9.69823675753685e-06
-1.60018775693884e-05
-1.05694054673685e-05
-2.17486172008388e-05
-2.51364295385648e-05
-7.70940127923184e-06
-3.23275275635659e-05
-1.86012485918339e-06
-4.89303828097363e-06
-2.19752989083876e-05
-3.16538673194621e-05
-3.57331055753413e-05
-2.49173173169215e-05
-1.33028185120926e-05
-3.30790294982848e-06
-3.51671989838345e-05
8.34665636635799e-06
-1.83180586232847e-05
-8.54487247674066e-06
4.74766335003467e-06
-1.93210739298045e-05
-1.02407903149049e-05
1.67308030611263e-06
-3.12269614317351e-05
-6.63805103853392e-06
-4.58587547861533e-05
-3.31352281852597e-05
-3.08103826963568e-05
-2.43909728015975e-05
-2.60219603161386e-05
-3.08624697306642e-05
-2.57814254766495e-05
-2.35868922353087e-05
-3.02243642259359e-05
-2.13920626066076e-05
-2.02273790620085e-05
-1.08247883753061e-05
-1.49181381085636e-05
-2.89478263489809e-05
-2.41755760590086e-05
-1.75523722479568e-05
-7.24318343467362e-06
3.12060379114775e-06
-2.33896572057668e-05
-6.69992669417635e-06
4.96658835514433e-06
-3.57514852376321e-06
-4.46076600584498e-05
9.68181624371239e-06
-1.3952993773461e-05
-2.62043984817374e-05
-2.09465270933774e-05
-1.83431850770572e-05
-4.01211569744875e-05
-2.27153505746562e-05
-2.49227069837234e-05
-1.02254762727137e-05
-1.7337432256451e-05
-2.06635163214362e-05
-2.63171049074443e-05
-2.42124495857451e-05
-3.25442727611543e-05
-1.76271434435432e-05
-1.60236555643227e-05
-8.49433133414102e-06
-1.91038556720521e-05
-1.6185080877278e-05
-3.63404933499072e-05
-2.75758864925821e-05
-4.4528735524264e-05
-1.2318147993134e-05
-1.51803140620908e-06
-1.93293211569785e-05
-2.74595895968966e-05
-2.44852650286907e-05
-3.07074730652255e-05
-3.52787334446632e-05
-1.84025233957165e-05
-1.4057478116925e-05
-3.33855044507796e-05
-1.38351333260093e-05
-2.80755554467095e-05
-2.91188091853104e-05
-1.634051428325e-05
-1.19114943235653e-05
-1.11744552794201e-05
-1.16453472953129e-05
-2.08548584392835e-05
-1.91547321641146e-05
-3.66833042382242e-05
-2.67444047850665e-05
-2.07788717091064e-05
-3.02273388308557e-05
-1.49558920253082e-05
-3.93627807808475e-05
-4.17035770600698e-05
-2.66787230844965e-05
-9.22062477164263e-06
-2.80363963217898e-05
-2.42249513199637e-05
-1.50405590129981e-05
-3.88721866551767e-05
-1.96195280404835e-05
-2.05557621334844e-05
-2.0717191019922e-05
-4.3520936128194e-05
-1.2963352279282e-05
-1.72369878954956e-05
-9.54448846666862e-06
-2.53967377139455e-05
-3.10496044757227e-05
-4.18414431240156e-05
-2.63663953671689e-05
-2.98209271983547e-05
-1.01254303019161e-05
-2.03386553638506e-05
-2.97955285516991e-05
-2.71936723692073e-05
-2.86711191811748e-05
-1.12109856801339e-05
-9.33776498415562e-06
-3.4951150759015e-05
-1.63991397960698e-05
-3.09219411196181e-05
-1.92487239051255e-05
-1.33518566925096e-05
-8.5619513093425e-06
-2.10082869593434e-05
-1.34243102440262e-05
-3.13720896587858e-05
-1.52052297927133e-05
-1.708083529993e-05
-1.4288054165353e-05
-2.86191374159064e-05
-2.02208009056068e-05
-1.71629491880677e-05
-3.69900168415449e-05
-1.77566805359207e-05
-3.69196206744213e-05
-1.71128895519487e-05
-1.46737716502943e-05
-2.95474958341137e-05
1.4842808919416e-05
-3.14620853743818e-05
-1.94313983526476e-05
-3.51371866745521e-06
-1.0453011791939e-05
-4.00043143071751e-05
-1.83635541209593e-05
-5.08472066229668e-06
-1.91828249868931e-05
4.27109834534186e-06
-2.9854734406595e-06
2.73806802748468e-06
-1.99026474750874e-05
-1.75897503576009e-05
-1.91375814099521e-05
-2.49605942869042e-05
-2.94561820787357e-05
-6.48210035195415e-06
-4.2553372250036e-06
-4.63469269208639e-05
-2.29347856857461e-05
-3.45331334818935e-05
-9.6349432827501e-06
-3.07109076612185e-05
-2.73958580019811e-05
-1.64516810201849e-05
-3.49973317450645e-06
-2.30430617888201e-05
-2.45608323714379e-05
-1.81653135925585e-05
1.7652333024522e-06
-4.72657827570999e-06
-1.81075902370796e-05
-2.8764033297347e-05
-2.27482977442952e-05
-1.90048261976619e-05
-3.62841479616537e-05
-2.38875020919602e-05
-3.13812992116593e-05
-2.76075861269807e-05
-3.46125113562127e-05
-3.77785156742605e-05
-2.24103649425913e-05
-3.71731343608112e-05
-2.68690165958447e-05
-1.23901215962646e-05
-1.93041897769905e-05
-2.73752350491207e-05
-2.10684523918897e-05
5.81588110124595e-06
-6.95903884321773e-06
-2.00083185384442e-05
-1.37630873876984e-05
-1.23788689012782e-05
-4.39003715530944e-05
-2.93176170542383e-05
-2.01017823336833e-05
-2.4773797873999e-05
-4.29064398760557e-06
-1.06053572821882e-05
-3.65799756321611e-05
-3.01966412828745e-05
-3.58833651085363e-05
-2.22512637808794e-05
-4.81695760482102e-05
-2.32431729248339e-05
-2.58410702874803e-05
-1.51075851935751e-05
-2.20604408915252e-05
-3.14577112588659e-05
-2.56261940134185e-05
-2.44178536789952e-05
-2.87342738037478e-05
-2.76611618335475e-05
-1.01487292921121e-05
-1.68371291699698e-05
-1.70816638320278e-05
-5.77834419183895e-06
-2.11720040670506e-05
-1.91974447684638e-05
-2.77322137801999e-06
-1.8878537965605e-05
-3.00335358040693e-05
-1.2050493190374e-05
-3.96217280539667e-05
-3.27560397234431e-05
-2.86420313024574e-05
-3.11470842251831e-05
-3.34040672074224e-05
-4.18407397060972e-05
-1.79967895468262e-05
-1.97184605148012e-05
-2.16100040281508e-05
-2.27741070714516e-05
-1.51249267874057e-05
2.53415505115497e-06
-2.60712296187923e-05
-1.86999862774272e-05
-5.40552135847464e-06
-1.36367012274858e-05
-9.44324318133938e-06
-8.28376044078161e-06
-1.7032999755577e-05
-3.52304050652628e-05
-1.55731748708321e-05
-1.21416141597335e-05
-2.98448131043422e-05
-1.41995850523955e-05
-3.32076018425035e-06
-3.06737934731743e-05
-3.74711778761013e-05
-1.57568533665717e-05
-2.55549492803797e-05
-2.49390790535269e-05
-3.57729192558055e-05
-4.1083838956198e-05
-4.16560007884248e-05
-4.66410348362583e-05
-3.38611978462161e-05
-2.85310286584713e-05
-3.18344828514094e-05
-1.79125073302752e-05
-6.55251575878691e-06
-2.76864215638378e-05
-2.10205971998146e-05
-4.24955111195448e-05
-3.21487838304481e-05
-1.69974540853876e-05
-3.05532610872668e-05
-4.70031380540807e-06
-1.37748525636001e-05
-1.70359737636084e-05
-8.65204045073904e-06
-1.63518157416279e-05
-2.42934318816839e-05
-1.69503631606095e-05
-2.92600479112462e-05
-1.68616662488248e-05
-8.12554703837136e-06
-4.91068520671361e-05
-1.40046950790535e-05
-4.050831096657e-06
-1.68311947463182e-05
-2.22761045066962e-05
-1.81421606701723e-05
-2.01521211243956e-05
-2.64186200961119e-05
-1.97627225709339e-05
-1.60336388894641e-05
-2.35944162666359e-05
-1.83159106248941e-05
-2.02071626313201e-05
-3.93377769884912e-06
-6.97826152958105e-06
-1.22056103696985e-05
-1.57614973103816e-05
-1.86354362118566e-05
3.23402684625271e-06
-1.47664833616803e-05
-3.93349135916716e-05
-3.18329628093667e-06
-1.60897653289842e-05
-3.43861076413077e-06
-2.26700820882942e-05
-8.21707945962471e-06
-7.11230343879605e-06
-1.64387255674766e-05
-3.82548454397543e-05
-2.70805019487928e-05
-2.06531558498687e-05
-1.3478696613141e-05
-1.12578013923477e-05
2.38878637661331e-06
-1.37390995188071e-05
-2.95005882959036e-05
-3.04973811360296e-05
-3.42277948502334e-05
-3.04688361706431e-05
-1.16785012514788e-05
-1.15208117828293e-05
-7.68248179885595e-06
-1.72017009995926e-05
-2.85020918849207e-05
-1.78004927567994e-05
-3.6125985471465e-05
-4.78765584121657e-05
-2.05841478789467e-05
-2.5003806099374e-05
-2.19327950438301e-05
-2.23062837533523e-05
-5.05086478256454e-06
-8.42208651671801e-06
-2.46710639583718e-05
-2.31164519020449e-05
-1.85507823399497e-05
-3.00146301970071e-05
5.74901123609681e-06
-4.07770067446402e-05
-1.4522824588576e-05
-2.60413552821126e-05
-2.75386885084662e-05
-3.11074063829209e-05
-3.05305886730188e-05
-2.98322181122216e-05
-2.65660944958495e-05
-1.94258990342364e-05
-1.21935201986452e-05
-9.45828497785184e-06
-4.98347426762458e-06
-2.1248325555279e-05
-1.72613418163157e-05
-2.12123195323222e-05
-1.78180811161457e-05
-1.45061458464945e-05
-3.23682441951932e-05
-1.9221707618385e-06
-1.28575511131011e-05
-3.07553904855074e-05
-2.1511773125581e-05
-6.74310936625808e-06
-2.92069603195605e-05
-1.19697229388684e-05
-1.04842106327669e-05
-2.07300880356024e-05
-2.60366267867346e-05
-1.15392548460339e-05
-1.25112198680602e-05
-6.25897007258174e-06
-2.71911079183685e-05
-3.03716817690898e-05
-7.96509779420355e-06
-9.21072092713559e-06
-6.6407044951921e-06
-9.04236169898528e-06
-1.41747616552433e-05
-1.16031452221157e-05
-2.9699958744394e-05
-3.00348613775994e-05
-2.15872490803592e-05
-1.55651010893152e-05
-1.9136200827543e-05
-3.98174162755884e-05
-2.46893538043923e-05
-1.42988368327279e-05
-3.46199015453434e-05
-2.46927336856858e-05
-1.70338443302406e-05
-2.42197795791182e-05
-1.62177996987374e-05
5.13669884495497e-06
-2.38850850796765e-05
-2.60183586745092e-05
-1.08946706401019e-05
-2.0752666410702e-05
-1.81599979446278e-05
-1.95505235299963e-05
-2.34142897583112e-05
-2.95982726481053e-05
1.23212851994328e-05
-1.28523486597471e-05
-2.43229652197798e-05
-3.32870754772837e-05
1.09490586232749e-05
-5.40367922659488e-06
-7.77612255772498e-06
-3.05829211892957e-05
-1.58800596427093e-05
-2.43870364934694e-05
-1.80908459000321e-05
-2.02794996940678e-05
-1.28612283186879e-05
1.61498483229865e-06
-2.43126242320796e-05
1.31712653277799e-05
-2.03870667019972e-05
-3.94845045760145e-05
-8.13966042091671e-06
-2.00316857768316e-05
3.64019320197208e-06
-2.96303435898866e-05
-2.43195556714542e-05
-1.39798506095155e-05
-3.94880952270514e-05
-6.52382965416337e-06
-5.01099960494057e-05
-2.12340425242095e-05
-4.02861515322654e-05
-1.39291795116732e-05
-4.06753193426191e-05
-3.41251136370816e-05
-5.17377658053043e-06
-2.62087135920973e-05
-2.99839632340717e-05
-2.79898894455119e-05
-4.70865978518787e-05
-2.64748810193816e-05
-6.0088171362819e-06
-1.45096445010177e-05
-1.90387861714717e-05
-3.19743105176357e-05
-2.4479528607384e-05
-3.08684365332594e-05
-3.41875108395786e-05
-2.64003092601956e-05
-2.76445999621575e-05
-2.26277298151483e-05
-2.5616369594514e-05
-1.3896003980874e-05
-4.7521772458965e-05
-2.16777647840153e-05
-3.3183369135262e-05
-2.33964887840038e-05
-4.12980754630249e-05
-2.29931139713405e-05
-4.03656099793127e-05
-1.19804872987257e-05
-4.44200822673111e-06
-4.17845899253738e-05
-1.29339419430132e-05
-1.60277074901845e-05
-9.9269541141592e-06
-4.3032471650678e-05
-2.1775794792242e-05
2.37953362397738e-06
-7.54875201323407e-06
-2.07904611258769e-05
-2.87899461208292e-05
-1.93240005779942e-05
-2.01456811588558e-05
-3.55159336262375e-05
-1.92185772902673e-05
-2.07792737907084e-05
-2.00534073150226e-05
-4.72526757109049e-05
-2.70808684518324e-05
-3.29866626684429e-05
-6.91760829158612e-06
-7.35661910515591e-06
-1.42107263851749e-05
-2.88843655152987e-05
-1.15851193037617e-05
-1.11622477234738e-05
-2.63158304766947e-05
-1.60338084926727e-05
-2.53756632314028e-05
-2.14526881070785e-05
-2.5249964825581e-05
-1.67697302583886e-05
-2.30588077023199e-05
-2.76905446157199e-05
-3.69776849277078e-05
-7.81212078132023e-06
-1.58965112490561e-05
-4.08982208504315e-06
-2.26142827972768e-05
-2.02399968067737e-05
-2.28319717122571e-05
-3.02855007371277e-05
-2.71278430247954e-05
-1.11459188403444e-05
-1.93804292656298e-05
-3.72209590263653e-05
-2.8162013724631e-06
-2.31699769759944e-05
-1.7651953733694e-05
-4.21137103968967e-06
-2.76345878550496e-05
-1.38985011563417e-05
-1.13715352186362e-05
-1.65566450286012e-05
-4.57854130492828e-05
-1.90121849468164e-05
-3.37641087122392e-05
-3.02260020698415e-05
-1.51500661256007e-05
-1.82486041277958e-05
-2.71437735323609e-05
-3.47256119122715e-05
-1.92859912142144e-06
-2.33666503059319e-05
-1.71651529346296e-05
-3.24217256290349e-05
-1.63460743852517e-05
-4.30293524779685e-05
-2.61997104838289e-05
-1.58808719054921e-05
-4.4354900506223e-05
-2.86795277353678e-05
-1.42860286021074e-05
-2.48035527361757e-05
-1.92384256976444e-05
-4.15839879577714e-05
-1.51833461909746e-05
-3.37239788617562e-05
-1.10310247210935e-05
-1.42262322551897e-05
1.44951437585685e-06
-3.3245001614829e-05
-1.62836770856167e-05
-3.89441123709115e-05
-3.69010871232723e-05
-3.87230221984513e-05
-1.60736836250629e-06
-3.08778158096085e-05
-3.33432912514626e-06
-4.27427815324981e-06
-7.16201951023736e-06
-3.13889795668207e-05
-2.43446670517357e-05
-2.20865273507152e-05
-6.59427688127048e-06
-1.83088513721449e-05
-8.07452921586136e-06
-1.64442207329973e-05
-7.32482924985886e-06
-3.77497638829797e-05
-1.63651195538453e-05
-1.23027245328216e-05
-1.98017774867567e-05
-1.44074350456797e-05
-3.36578500307029e-05
-4.35327659954515e-05
-2.58078508005463e-05
-2.56149821220798e-05
-2.50294639325813e-05
-4.25673121188217e-05
-1.56572588719784e-05
-1.40854646703642e-05
-3.07793301910678e-05
-2.66220195489232e-05
-3.29153016808894e-05
-3.05838178917409e-05
-1.83091010445336e-05
-2.96204413084138e-05
-1.02747358063737e-05
-3.58900871377607e-05
-2.78514224565322e-05
-2.00936659177795e-05
-2.86040127194442e-05
-3.63543582214733e-05
-1.63699122453493e-05
-3.30934300070273e-05
-2.22019410901444e-05
-4.2712351029983e-05
-1.48380541569847e-05
-2.30324169846768e-05
-4.28372341198772e-05
-1.67189071335436e-05
-8.53078575145596e-06
-4.41159909826743e-05
-1.80753164005243e-05
-2.73713252586736e-05
-2.48884308098603e-05
-2.51825004774857e-05
-1.77326890283469e-05
-2.48090123505979e-05
-3.33215362502394e-05
-3.59685933099936e-05
-4.28348645566326e-05
-2.23179989899914e-05
-2.32109478204556e-05
-4.06127658160521e-05
-1.16383373153852e-05
-2.55326204980916e-05
-3.08139252857863e-05
-8.2233334207417e-06
-2.46682735918962e-05
-1.33682970238851e-05
-3.45034233730695e-05
-1.76263689768843e-05
-4.05517300503191e-05
-1.01574346315609e-05
-5.2603735702213e-06
-2.26242415607751e-05
-2.25969046301821e-05
-3.71094925758515e-06
-1.92282568901473e-05
-1.80507874634741e-05
-9.19475664624834e-06
-1.36580276629886e-05
-1.73041875182603e-05
-1.00786729726994e-05
-1.89208752316231e-05
-2.77578614132042e-05
-4.08918987658344e-05
5.392053229162e-06
-2.53701346765717e-06
-1.76738034812596e-05
-1.20137437746315e-05
-1.52232410720708e-05
-3.53714467656056e-05
-2.644596228873e-05
-7.6903737031252e-06
-1.10643797558273e-05
-3.5512643767996e-06
3.90688675619481e-06
-3.674520824153e-05
-1.86996227964781e-05
-2.8221309480468e-05
-3.4060363274936e-05
-2.14152155913445e-05
-1.97239292218389e-05
-3.06904056212321e-06
-1.03233142623042e-05
-1.43174283953168e-05
-1.93077916683145e-05
-2.76145456671674e-05
-2.46049032901719e-05
-1.55501511437142e-05
-2.03964714753439e-05
-3.28559186341258e-05
-3.0976432789619e-05
-3.26940542457275e-05
-2.42808406783759e-05
-3.43344593523349e-05
-3.83439726336834e-05
-2.00436166010871e-05
-2.83381828102708e-05
-9.89304704392788e-06
-5.5181922586198e-06
-4.55613807205386e-05
-1.42147865925024e-05
-1.88723778328975e-05
-1.4516545105249e-05
-5.7021035364102e-06
-3.51034567941858e-05
-2.67554659501053e-05
-2.18584851241798e-05
-3.62898384115706e-05
-1.3202897594785e-05
-1.93866988300713e-05
-8.11436626056639e-06
-3.1584076563822e-05
-1.46261596561255e-05
-3.03975765333938e-05
-3.58519336570115e-05
-1.66667751054824e-05
-1.45155944012019e-05
-2.13262957762847e-05
7.17545417780168e-07
-1.30780202014363e-05
-2.8120139623027e-05
-3.50574537149543e-05
-3.25218982192084e-05
-1.39161056061413e-05
2.31967945188435e-06
-1.39757146364419e-05
-1.72161418322236e-05
-4.46085077398648e-05
-2.48724371266707e-05
-2.73453261974042e-05
1.42766396143992e-05
-2.35569646589861e-05
-8.05185181530093e-06
-8.38487078433056e-06
-1.02622975979244e-05
-1.18742421700602e-05
-1.25727101695382e-05
-1.9292486934057e-05
-1.84972342653668e-05
-2.59965902911154e-05
-2.82298549717058e-05
-2.30573007492231e-05
-2.66546917411339e-05
-2.24566755039223e-05
-2.56190032303304e-05
7.09169844459437e-06
-3.21830955181096e-05
-1.66381111797844e-05
-3.06499486657843e-05
-4.09805815201956e-05
-1.24353929685388e-05
-9.44465631676453e-06
-1.49490225858645e-05
5.13011381460943e-06
-1.86725844410657e-05
3.30186303359191e-06
-1.20568868301993e-06
-3.38850666866334e-05
-2.64241103003142e-05
-9.6576563312559e-06
-3.08251415116096e-05
-1.38106870328553e-05
-1.69342621226193e-05
-2.27301281407605e-05
-2.39989280734844e-05
-2.11104011895666e-05
-2.32666883546999e-05
-9.38087400542182e-06
-3.11439180310261e-05
-3.41606734790048e-05
-1.78774260014368e-05
-3.18465916635084e-05
-2.94426531667691e-05
-3.51948202575882e-05
-1.94370527259786e-05
-1.95627714028499e-05
-1.8596001735423e-05
-2.66088399078844e-05
-3.27362774555516e-05
-4.23956371972099e-05
-2.87093525406165e-05
-2.60680732144431e-05
-2.42279371985647e-05
-1.83700839936636e-05
-7.49263482459039e-06
-3.56667111350094e-05
-7.60304821150871e-06
-3.2162854551032e-05
-1.75200014924335e-05
-1.69162682860167e-05
-2.70180640640697e-05
-3.55098340634115e-05
-4.97695747013078e-05
-2.97097571649254e-05
-3.68336733335313e-05
-2.45201150233337e-05
-2.75980950830907e-06
-1.76077416879913e-05
-2.117871241062e-05
-3.05202674784093e-05
-5.17219895633785e-05
-2.52475021904617e-05
-2.28697548391522e-05
-2.23637028030627e-05
-3.02253052783905e-05
-2.38624205570732e-05
-2.56341578033979e-05
-2.178306831081e-05
3.14415555210031e-06
-8.28960564880231e-06
-3.39585567596045e-05
-2.13976893128134e-05
-1.7292302624868e-05
-1.4352978825991e-05
-5.08625789658698e-05
-4.79263045541189e-05
-3.09710452041263e-05
-1.47025410491352e-07
-1.83876832322304e-05
-4.73654806831836e-06
-8.28910008769481e-06
-2.45537212912888e-05
-3.26382587230225e-05
-3.12391477615673e-05
-9.10753192109178e-06
-1.50887312770823e-05
-3.20612266848855e-05
-2.93950013184463e-05
-1.35978487077819e-05
1.79361362024253e-06
-1.03488479122879e-05
-1.62954171071291e-05
-1.39529555079532e-05
8.30678992704913e-06
-2.14060506280936e-05
-3.3928695832856e-05
-1.16585203410961e-05
-2.24523453550441e-05
-2.75212802169782e-05
-9.8914909667713e-06
-3.92204631998942e-05
-3.07188183059218e-05
-3.99587686212411e-05
-3.79798061149317e-05
-1.08625285474153e-05
-1.0744650025519e-05
-1.08841486166159e-05
-2.48366006421398e-05
-2.96905304675661e-05
-5.85531932015342e-05
-1.19125456646258e-05
-1.6075811409284e-05
-6.11188741320062e-06
-2.25766235195669e-05
-3.99500184186501e-05
-1.31943638673447e-05
-1.39212826815503e-05
-1.8954331170755e-05
-1.37290158027154e-05
-2.03778542127388e-05
-1.84297196234436e-06
-2.27070699217106e-05
4.11289034867674e-06
-1.91843394859639e-05
-2.41838495013023e-05
4.85217325081354e-06
-3.0703070478062e-05
-2.62173608841284e-05
-2.32659411682352e-05
-2.85843271412761e-05
-2.25174945579247e-05
-2.70764225277278e-05
-3.89192552538848e-06
-1.35275201503567e-05
-4.18479335013575e-05
-2.66369603009807e-05
-8.77652421287766e-06
-3.58847841906649e-05
-5.98382099620827e-06
-1.74256760949004e-05
-2.02675224167771e-05
-3.21729690434409e-05
-1.52727505012976e-05
-2.61393531420457e-05
-2.30889878565365e-05
-1.98957160305871e-05
-1.93904695196359e-05
-1.47257858146663e-05
-2.24729556125024e-05
-1.43522169745363e-05
-1.3868706582774e-06
-2.57340447366443e-05
-2.13788168482891e-05
-1.97279775926799e-05
-2.81561168388971e-05
-2.14785568808461e-05
-3.66183999824031e-05
-1.7983237745704e-05
-1.19535338908453e-05
-2.35285170310008e-05
-2.974571254984e-05
-2.70876572493083e-05
-1.16646054823769e-05
-4.06407811434451e-05
-6.6108686391062e-06
-1.75101771416897e-05
-3.85426459315639e-05
-2.35168870445657e-05
-2.23612461875789e-05
-3.69619518431298e-05
-6.11015364742208e-06
-4.64283631481145e-05
-2.54687571440843e-05
-9.80205260885309e-06
-1.99808104626904e-05
-1.70647990205065e-05
3.72925869384932e-06
-3.3035452344e-05
-1.33152683123844e-05
-1.84632044179211e-05
-3.49286487950232e-05
-1.02875514091266e-05
-2.7957121855826e-05
-2.90122338554242e-05
-2.56533239966184e-05
-2.2131954033364e-05
-1.76106086400243e-05
-2.19983318097144e-05
-3.88716831776302e-05
-2.6738118323194e-05
-2.6899045997935e-05
-1.57713404076696e-05
-2.12163026605605e-05
-9.31796935248595e-06
-2.04864814791034e-05
-2.53833917264903e-05
-3.2640589987119e-05
-2.52904309752551e-05
-2.41150353288246e-05
-2.52143433773283e-05
-1.7077992761279e-05
-3.02803305255941e-05
-1.7743756816572e-05
-2.83560000962593e-05
-5.98142746192007e-06
-2.72328503576629e-05
-6.47218891496574e-06
-2.95947147910636e-05
6.99976766952031e-07
-3.85155758088979e-05
-2.09593637719345e-05
-2.73145437160922e-05
-2.1461975299357e-05
-4.13217989509413e-06
-1.15591458664533e-05
7.84627929913287e-06
-4.13878963146349e-05
-9.01420054851438e-06
-7.08677009845658e-06
-3.19242591334811e-05
-3.45822132842266e-06
-4.08310013587292e-05
-1.83830832306936e-05
3.16531009624509e-06
-2.51154821009049e-05
-1.33891400095704e-05
-3.61740141921088e-05
-5.95866141276107e-05
-6.99531465303561e-06
-3.67889174872942e-06
-8.88621271907785e-06
-2.92508508718227e-05
-1.88256567240773e-05
-8.72191692866662e-06
-1.96332365018674e-05
-1.96040531953828e-05
-1.15135900811129e-05
-3.58804734278512e-05
-2.4240551116468e-05
-3.80005586698972e-05
-2.45973768108693e-05
-1.97533676623614e-05
-2.79140298533138e-05
-1.61248567690339e-05
-3.40327838219428e-05
-2.25350169856292e-05
-2.16019978041545e-05
-2.12004218778318e-05
-9.85406659580936e-07
-2.22387805205938e-06
-1.02452863839738e-05
-1.53539951929202e-05
-8.32657908137339e-06
-2.24847100967532e-05
-2.3763447145308e-05
-1.99788688322774e-06
-1.94496561106727e-05
-9.10120283628909e-06
-1.90328504391496e-05
-1.6949055491065e-05
-1.71624669667687e-05
-4.21344818241763e-06
-1.17462716635318e-05
-2.7138592423539e-05
-3.21481312895236e-05
-2.45822731768946e-05
-1.43558816209042e-05
-3.08179621422954e-05
-1.08042829803387e-05
-3.45175360269957e-06
-2.69146107982089e-05
-2.34228388171615e-05
-1.53724911768744e-05
-1.07096570681581e-05
-1.58712348777776e-05
-1.14519914955233e-05
-3.78329984799143e-05
-8.10247714500901e-06
-3.04968496940952e-05
-2.62930334901911e-05
-2.65097717546373e-05
-2.51868227865059e-05
-3.1186194839115e-05
-1.18804682362571e-05
-2.86109603842097e-05
-6.9746822871094e-06
-2.24494509221651e-05
-2.72139124298616e-05
-1.74750724371455e-05
-4.24292785657267e-05
-2.46958690964248e-05
1.34940619042921e-05
-2.48330171387143e-05
-3.09729749021191e-05
-1.820486618083e-05
-3.23508948072244e-05
-3.81878520812528e-05
-1.88538704022056e-05
-6.26480598140618e-06
-1.06554509979901e-05
-9.5733293210211e-06
3.10012897758954e-06
-2.65975781062934e-05
-2.86903846522393e-05
-2.82501867245742e-05
-3.83454563228893e-05
-1.89756891486052e-05
-3.48764249335762e-05
-1.09708049943689e-05
-2.00411962184543e-05
-3.21443754400103e-05
-2.03898057213401e-05
-1.78441308087663e-05
-1.76799667644493e-05
-3.32114564959636e-05
3.30079047538556e-06
-6.85408082279285e-06
-2.38222247519029e-05
-1.35513514927584e-05
-1.84361337529597e-05
-1.46986502686788e-05
-3.09441450452329e-05
-3.18180788614893e-05
-1.17149099442187e-05
-2.12283644278714e-05
1.0198938236628e-05
-1.72204490783137e-05
-9.39255906064354e-06
-1.9888881385062e-05
-1.56441030268851e-05
-1.90060357086182e-05
-2.25215245626762e-05
-1.3355905027685e-05
-1.97952388448129e-05
-2.10118515436584e-05
1.00335176159457e-05
-1.12096821975176e-05
-2.39446744008743e-05
-2.8061816136931e-05
9.90417496104123e-06
-3.44283564992308e-06
-1.01808924465667e-05
-4.65325702758763e-05
-2.79139832278622e-05
-7.64989487184216e-06
-2.07552145964641e-05
-3.01780866582775e-05
-4.70829934453578e-06
-2.88685336744305e-05
-1.26677096702454e-05
-2.96182040340487e-05
-3.55651250807225e-05
-9.48077719031149e-06
-1.79081639794047e-06
-1.9123419889993e-05
-3.35505942465427e-05
-2.02218027438591e-05
3.90929960078989e-06
-2.10552596659358e-05
-5.31686099565622e-05
-4.37933462223556e-05
-2.16599200701682e-05
-3.33538113380814e-05
-2.33996248962287e-05
-1.11586140360089e-06
-1.36705134807167e-05
-2.07141540133725e-05
-1.50383468409436e-05
-2.57966841880075e-05
-1.53177029952574e-05
-1.2509298876869e-05
-2.53788920016342e-05
-1.84962808461527e-05
-2.19831333624797e-05
-4.05965397608651e-05
-2.6488716045144e-05
-1.49570084301493e-05
-2.5312136588233e-05
-2.04343339042627e-05
-1.3317368846336e-05
1.11809106534701e-05
-2.08199305367743e-05
-2.66581637544797e-05
-3.23814320631143e-05
-3.13085663311237e-05
-3.22792339343357e-05
3.6351870574929e-06
-3.45675935298495e-05
-4.21031868704348e-06
-3.35691711049848e-05
-3.09462653913795e-06
-6.58224374172344e-06
-2.25236399090659e-05
-1.5875264091526e-05
5.34691323946329e-06
-5.59673016725918e-06
-5.7596012271306e-06
-5.71894329705119e-06
6.22461496971522e-06
-7.09766571438643e-06
-2.28164058970372e-05
-2.33073036026979e-05
-2.73040278376449e-05
-1.95281728423366e-05
-2.69575029667812e-05
-2.58856080624564e-05
-1.93017052745917e-05
-1.82082525859007e-05
-1.32135636738365e-05
-3.06279563143601e-05
-3.70804780163434e-05
-1.97558037859447e-05
-3.82228991451147e-05
4.67527740792052e-06
-1.86144307373857e-05
-3.72584099009925e-05
1.68417556768732e-06
-2.37213530329284e-06
-2.59421950950252e-05
-1.78394515137935e-05
-8.30971924755159e-06
-1.33726286675663e-05
1.37251835204052e-05
-1.60526124825316e-05
-1.05159105194868e-06
-2.3026410996938e-05
-3.91999335723126e-05
-2.70187526065198e-05
-3.80797345364172e-05
6.94805199172393e-06
-1.44997314487943e-05
-3.61408481646551e-05
-1.18971145025498e-05
-2.06417146509933e-05
-2.59077320738252e-05
-1.82338221536765e-05
-2.38849083566515e-05
-1.62846775510751e-05
-3.19175221424225e-05
-1.42216017407857e-05
1.68971996500643e-06
-1.62342445876355e-05
-1.41772721465235e-05
-1.92769664613503e-05
-1.96003206666691e-05
-3.07479334572876e-05
-1.85655905310936e-05
-3.11969065358354e-05
-2.76889281453648e-05
-7.91426291887972e-06
-3.86427715321497e-05
-1.84736127318875e-05
-6.3467080470257e-06
-2.67880607283024e-05
-1.28830839609877e-05
-6.72564089586699e-06
4.04591616537896e-06
-3.57521527048882e-05
-1.03580144975203e-05
-3.29920981536074e-05
-3.60418540043853e-05
-1.81166792980075e-05
-3.59519712755425e-05
-2.24047545818401e-05
-2.13504733340119e-05
-3.87737334313355e-05
-2.75309750939606e-05
-3.47703300901132e-05
-1.61013360514165e-05
-6.12226134571573e-06
-2.32832524791535e-05
-5.31711437081747e-06
-4.89967441537957e-07
-2.9941772414829e-05
-2.26523924976029e-05
-4.03947790310289e-06
-1.18230976018975e-05
-2.55199275379428e-05
6.03226789502115e-06
-3.01894856633753e-05
-1.4126712313317e-05
-2.93492030289859e-05
-3.52274912962395e-05
-3.09412961434126e-05
1.15111792187093e-06
-1.33762224260909e-05
-2.36874569214115e-05
-1.46787487029738e-05
-2.81648596160496e-05
-9.40909511609279e-06
-9.6689040827166e-06
-2.31262690885168e-05
-3.70277752555219e-06
-2.7717758603717e-05
-1.71785855928702e-05
-3.4821162109709e-05
-2.79050019400363e-05
-1.84090618258033e-05
-1.36012667598333e-05
-2.46522960713804e-05
-1.90529551810578e-05
-1.30779631132339e-05
-1.09685068780539e-05
-1.1194230875698e-05
-1.98214102375191e-05
-3.2497951031326e-05
-2.25369687005077e-05
-6.28875235250088e-06
-2.92094477408589e-05
-3.34373369811156e-05
-3.02711315344682e-05
-3.55889986038364e-05
-3.64669848948177e-05
-1.47740625257139e-05
-2.05100177885357e-05
-3.73057757081332e-05
-4.1929308033806e-05
-1.89632822375472e-06
-2.06181470040143e-05
-3.2299340935056e-05
-5.99431919417114e-06
-1.78277329547671e-05
-1.80664649816065e-05
-3.39382151602666e-05
-1.15777816069753e-05
-2.19388066966171e-05
-4.43035078627187e-05
-2.55829307800239e-05
-6.56557648679751e-06
-2.3776051187195e-05
-1.41418268332632e-05
-2.80984997757263e-05
-2.94520815212714e-05
-2.84263236068134e-05
-3.83260248907853e-05
-2.82082163053725e-05
-2.7496188432777e-05
-3.15499184644664e-05
-2.19223918509646e-05
-4.28117085058424e-05
-3.66927279109529e-05
6.60702736347536e-06
-2.12478163352506e-05
7.13631690794431e-06
-2.15800146243429e-05
-1.6763799222065e-05
-1.38006342777914e-05
-3.03748775884837e-05
-1.0773707946927e-05
-3.93841817968593e-05
-6.10093518251578e-06
-1.9692372390012e-05
-2.05762301949245e-05
-8.73148199972475e-06
-2.89259139558961e-05
-2.5754655883697e-05
-7.85982546778581e-06
-1.04134549787891e-05
-4.86125652645024e-06
-2.20053613227419e-05
9.10260483372844e-08
-2.45543983478252e-05
-3.53835461167977e-05
9.96225650102547e-06
-5.45752660426004e-06
4.30069035999238e-06
-2.41531843233603e-05
-5.02336705381488e-07
-2.02208555557069e-05
1.14099305450666e-05
-2.54346311839109e-05
-1.88002387755131e-05
-2.85084777118401e-05
-1.73687772456418e-05
-2.08297112764339e-05
-2.15502930725127e-05
-1.28114545638247e-05
-2.02894779857176e-05
-1.94264358441541e-05
-2.66337526887707e-05
-1.55656299257762e-05
-2.78467276256076e-05
-2.28369643949748e-05
-3.24204563913281e-05
-2.11654899301565e-05
-1.35957118617631e-05
-3.25621206832582e-05
-1.50127159746523e-05
-3.3553606219065e-05
-1.76748252832169e-06
-1.8882831557671e-05
-2.35942016787853e-05
-3.04778821085677e-05
-3.0288411253097e-05
-7.70636017600914e-06
-3.19573712690937e-05
-2.11494757734753e-05
-2.10214659259837e-05
-3.12287592546748e-05
4.05459152200891e-06
-1.86163634651409e-05
-1.93290903155558e-05
-3.71840622816155e-05
-4.35903865387794e-05
-2.5938872863521e-05
-2.01931342050116e-05
-1.13276613231659e-05
-2.61354330300402e-06
-4.71788014849943e-06
-1.46826579698623e-07
3.52392735768876e-06
-2.23180829092665e-05
-2.55734878753946e-05
-3.71785855585495e-05
-4.23890280169977e-05
-2.35113386692292e-05
-1.68976110620214e-05
-4.74567997585994e-05
-1.40834752409394e-05
-3.79296823757642e-05
-1.2195384283561e-05
-1.58409723402596e-05
-2.10791045793067e-05
-2.17814528295196e-05
-3.02515087245529e-05
-1.95477534769827e-05
-1.75134074409109e-05
-1.70626792514623e-05
-1.57059466733731e-06
-2.34686382737024e-05
-1.78327105292503e-05
-2.25228761008567e-05
-2.78164408362108e-05
-2.07577815329457e-05
-2.03566550495744e-05
-1.60222093827908e-05
-1.23085465808202e-05
-3.43672399460125e-05
-3.39971672479718e-05
-2.32667719980028e-05
-2.344969624211e-05
-1.42066520233558e-05
-1.71229710657144e-05
-2.48406968767444e-05
2.9462194708537e-07
-1.70635260547102e-05
-1.05543925731473e-05
9.27887733677673e-06
-3.50748006121165e-05
-5.38095315895014e-06
-8.47097420796136e-06
-1.52442290174725e-05
-2.75218336413582e-05
-1.65482872263038e-05
-1.48143352654499e-06
-1.69495252913863e-05
-1.46080342868538e-05
-2.04513042745531e-05
-4.09513939248279e-05
-1.33522534746159e-05
-1.54942008952008e-05
-1.60951269765557e-05
-2.16645358549454e-05
-2.26638683173935e-05
-1.37065478921905e-05
-1.97447682721967e-05
-2.04893667140411e-05
-2.89160253123679e-05
-1.69518731345688e-05
-4.09240387901432e-05
-1.83455637264668e-06
-3.32728211403861e-05
-2.71024710506245e-05
-2.85648163940747e-05
-2.24817016746584e-05
-2.29827625718566e-05
-2.88299856984675e-05
-2.07829512715505e-05
-1.36066012134639e-05
-3.14605172964775e-05
-2.44689594524221e-06
-2.12083131205678e-05
-1.8694431272541e-05
-4.02464267331764e-05
-2.8657962183497e-05
-5.07234834341145e-06
-7.98479987077598e-06
-3.46482009262462e-05
-1.83245645873514e-05
8.72159671528017e-06
1.16707317847583e-06
-4.67733383737132e-05
-3.46222455557965e-05
-4.18740303137922e-05
-1.34858810387405e-05
-2.60951371314424e-05
-1.60228743840018e-05
-1.48135768995463e-05
-1.56526363258408e-05
-1.38269186401033e-05
-1.53729806249416e-05
-9.56989752138464e-06
-5.14213841515075e-06
1.3754312248809e-05
3.51973860918381e-06
-3.07427702461523e-07
-1.19487299931426e-05
-3.5204803155542e-05
-2.4865865350352e-05
-1.03021803558092e-05
-1.32085481252521e-05
-1.35821648954213e-05
-3.46046163238434e-05
-2.37503053250671e-05
-2.03135674230582e-05
-3.85043173463901e-05
-3.5843054737853e-05
-9.95796363273292e-06
-3.79598565588891e-05
-1.31538409413344e-05
-4.59150473884827e-06
-1.6563517475602e-05
-5.90810807736626e-06
-2.51502883936215e-05
-4.81115396587255e-06
-7.78404210537657e-06
-2.75400086471319e-05
-3.76246795747159e-05
-2.70456535365182e-05
-7.30876715841993e-06
-2.41571764386158e-06
2.2809141303572e-06
-1.16814358460572e-05
-3.268533421928e-05
-2.66358937689672e-05
-1.42149035932263e-05
-2.60248492765653e-05
-1.33851498035048e-06
-8.02972720268468e-06
-2.06283171445319e-05
4.77076696945079e-07
-1.42275819447573e-05
3.94731471919823e-06
-2.52964123126092e-05
-3.49763451147269e-05
-1.20453191302129e-05
-3.89323517183658e-05
-4.45966649355555e-05
-1.44883712524152e-05
-2.08841391917106e-05
-2.38416167637773e-06
-4.05238042547098e-05
-2.33422505759888e-05
-2.72416287900081e-05
-2.12137286222651e-06
-9.35253909304754e-06
-2.09352215784006e-05
-1.04272097835904e-05
2.09939867339616e-05
-1.11445246842017e-05
-9.37079687763146e-06
-3.3241514677621e-05
-2.42880539772658e-05
-1.84466744609472e-05
-2.34467844077626e-05
-2.21861606588896e-05
-1.22443130187638e-05
-3.60020481574699e-05
-1.79244000304463e-05
-1.45153726232107e-05
-1.95976596616679e-05
-4.25613426003933e-06
-8.86228311321384e-06
-1.42142054037441e-05
-1.31042685945689e-05
-2.20060033589304e-05
-1.67011103174756e-05
-2.35276155908245e-05
-1.3074544222246e-05
4.18657638749648e-06
-2.45344794355975e-05
-5.12445488456721e-06
-2.4302974501727e-05
-7.48742175261127e-06
-3.34080196015874e-05
-1.39763615813736e-05
-2.31446368260074e-05
-1.02772073191115e-05
-4.04349832295979e-05
-3.90384911334567e-05
-3.03881149412446e-05
-1.98593885000672e-05
-2.33797251043442e-05
-9.48313617657904e-06
-4.63831409862185e-05
-1.49034954740563e-05
9.01937488380749e-07
-3.00388837515744e-05
-6.18732537743008e-06
4.08460558363877e-06
-1.72682505948057e-05
-2.21468037329515e-05
-2.7803355314317e-05
-9.08963557599833e-06
-3.00846636309632e-05
-2.61236865668011e-05
-3.23481550495531e-05
-1.56614335322219e-05
-1.17176913135581e-05
-3.55647434575306e-05
-1.46343398354131e-05
-1.48808624276152e-05
-4.59051854393728e-05
-3.74601256290128e-05
-1.03499307693119e-05
-1.1495027672362e-05
-4.40349618272799e-05
-2.20211756416789e-05
-1.63057750961292e-05
-1.55817441657449e-05
-2.82714286399673e-05
-2.22350851135927e-05
8.69620987894537e-06
-2.48724500825723e-05
-1.69248704060588e-05
6.85350845797328e-06
-1.51728675581486e-05
-7.88899560424066e-06
-1.60711046258983e-05
-2.43203336458574e-05
-3.68970249514807e-05
-2.93444139514961e-05
-2.07601687786995e-05
-3.47647616225618e-05
-1.98924417713072e-05
-4.21768600252276e-05
-3.1572694970369e-06
-1.36395392673981e-05
-2.18868716780778e-05
-1.51580358951581e-05
-2.18774286545885e-05
-3.80779228282779e-05
-4.07351138652159e-05
-3.42845651293732e-05
-2.01027460619743e-05
-2.0440972627163e-05
-3.03216481119259e-05
-7.09788230283769e-06
-1.29149431566559e-05
-1.3300539970443e-05
-2.01528980481794e-05
-1.43836397045729e-05
-3.20209313641095e-05
-1.95340551240789e-05
-2.31497747035319e-05
-8.44693899468233e-06
-3.54119378963293e-05
-1.6645478694973e-05
-2.44850783260618e-05
-2.12350626337051e-05
-1.88782795173898e-05
-2.00133459979963e-05
-1.38941616983445e-05
-1.21017270975977e-05
-1.0604810758896e-05
-2.084511752637e-05
-2.76729754432333e-05
-2.65462838899095e-05
-6.93462063621521e-06
-2.82215928522898e-05
-3.84240196174831e-05
-2.58970037354255e-05
-1.91595456266455e-05
-1.19141162013918e-05
-1.4375493284577e-05
-2.54595597078043e-05
-1.53743008644125e-05
1.39764329756008e-05
-2.080692816104e-05
-1.81154789008951e-05
-9.84607040955545e-06
-2.15297712936669e-05
-3.73732691529373e-05
-3.0796686392811e-05
-3.00092186175039e-05
-1.96613817054883e-05
-2.93803802683638e-05
-5.19029144900014e-08
6.44928690626908e-06
-3.78331260845612e-05
-2.73075287049342e-05
-2.0667337484569e-05
-3.44664290874601e-05
-1.58857363632757e-05
-2.82430887473629e-05
-1.1241828382801e-05
-2.82140763756121e-05
-3.88075530040963e-05
-2.11163267652257e-05
-2.80406562381687e-05
-2.68206582814256e-05
3.50618026400313e-06
-2.13168199103333e-05
-1.28026676777339e-05
-1.88393071570894e-05
3.15110956323135e-06
-1.61758030075908e-05
-1.20475929344764e-05
-2.50174373630898e-05
-2.21537726577073e-05
-1.540783439461e-05
-2.84441774473155e-05
-3.73961548438569e-06
-1.22269002704744e-05
-1.62857332255906e-05
-2.19955648892201e-05
4.13252220621625e-06
-3.01008506691835e-05
-2.13658139366869e-05
-2.30666217019809e-05
-2.96711501225724e-05
-4.70438373749201e-05
-1.99520178739725e-05
-2.29649661779397e-05
-3.49038465455612e-06
-1.55121950543024e-05
-8.84047428400056e-06
-3.43830879557432e-05
-2.85943971052684e-05
-5.30404218172912e-05
-1.6517731382829e-05
-4.25912980441701e-05
-2.61154803839408e-05
-1.41528097529759e-05
-2.52718179092014e-05
-2.26203649768046e-05
-1.80192064662249e-05
-4.64664406769958e-05
-2.59917969930618e-05
-3.49707882685255e-05
-4.27095260652931e-05
-4.99984093530335e-05
-1.31287024735536e-05
-5.31797678972314e-06
-1.77279437550413e-05
-2.74651927055052e-05
-1.52839980957709e-05
-3.44425971042729e-05
-3.57865659219859e-05
-2.71876766798942e-05
-1.16140454545743e-06
-1.19685522033905e-05
-1.26671015443989e-05
-1.3768817114466e-05
2.18935239917999e-06
-4.02687045794679e-07
-8.98454716886478e-07
-1.0760604315442e-05
-2.81338068630647e-05
-3.49628435733437e-05
-1.84340783080723e-05
-3.73039635148719e-05
-5.61296083662272e-06
-4.85395075815745e-06
-2.54299061440867e-05
-1.93896876815024e-05
-3.46148404471207e-05
-3.38239148192254e-05
-7.67768931203857e-06
-3.58067892740936e-05
-1.60593485050095e-05
-1.89911654659024e-05
-2.03038663753681e-05
1.29863877539173e-05
-1.58087239466001e-05
-3.55561907900478e-07
6.33518601763701e-06
-2.58304901598359e-05
-9.62728178176692e-06
-3.41552484825174e-05
-4.80377020297802e-06
-2.13603709141747e-05
3.40963897322843e-06
-1.60391881446139e-05
-2.02452916562831e-05
-2.25178432569911e-05
-1.18402606354029e-05
-2.24433242365234e-05
-1.97241809882378e-05
-3.36738599454628e-05
-2.1243214650024e-05
-9.88149566801973e-06
-1.79818206259834e-05
-2.99712656073215e-05
-4.06992868910975e-05
-1.7288621721025e-05
-2.48143501698419e-05
-2.07567213518075e-05
-3.19107172841754e-05
-1.80165220689327e-05
-7.77800697623773e-06
-2.35886720765246e-05
-2.734433596436e-05
-1.5534474537586e-05
-3.08034877945183e-05
-3.3621555569845e-05
-2.41717391765926e-05
-1.29947062417891e-05
-4.21432871858145e-05
-3.22294293780989e-05
-2.12128262278214e-05
-2.0253503826869e-05
-3.50075148036944e-05
-1.75485659402061e-05
-5.57241204842853e-05
-3.62697840953141e-05
-2.32864136127406e-05
-2.12706517596995e-05
-4.47321391830302e-05
-2.13074630353389e-05
-4.00771442492667e-05
-2.04664738202227e-05
-4.04322637861625e-05
-1.73964530859141e-05
-1.8063586720325e-05
-1.29944131413726e-05
-1.34549738189422e-05
-5.75919412636886e-06
3.05600371115795e-06
-2.65369263048235e-05
-2.10827261365663e-05
-1.97779943146989e-05
-1.78066195976814e-05
-7.6735748091918e-06
-2.2344558866488e-05
-2.75142624565635e-05
-1.54914568877144e-05
-2.94842561157642e-05
-2.91275112478647e-05
-3.67998243424275e-05
-4.04108883457379e-05
-9.56658509076583e-06
-9.91708933198679e-06
-3.39101477518796e-05
-2.38573193159451e-05
-4.55957724496086e-06
-2.05699790192804e-05
-1.94966888394676e-05
-1.51643721867497e-05
-2.51201291180888e-05
-8.89585909044837e-06
-1.46192217040372e-05
-1.0058843543945e-05
1.88541795270361e-05
-1.23074676357116e-05
-2.67738961483196e-05
-2.27599282004598e-05
-2.22478808589487e-05
-1.34231475025465e-05
-8.59099567384174e-06
-1.66926311127142e-05
-2.61555697461459e-05
-3.02255220164659e-05
-2.75954331504234e-05
-1.37774050523899e-05
-1.59596709571184e-05
-1.04796309686457e-05
-9.55750878829121e-06
-3.84216117790169e-05
-2.72412940085497e-05
-1.81830652549096e-05
-2.48583729102649e-05
-4.44303302189314e-05
-2.53414391290865e-05
-1.73736594511855e-05
-7.8608368944714e-06
-9.94175241541871e-06
-1.29942096786654e-05
-2.13728464667177e-05
-1.16493825851881e-05
-1.1662564601921e-05
-1.97166106101324e-05
-3.47041525436813e-05
-5.17087389521307e-05
-1.82444521012852e-05
-9.99727660433032e-06
-3.36449791930864e-05
-1.41082784469034e-05
-2.33883458915382e-05
-3.04378634119248e-05
-2.91448760329233e-05
-1.60971772838604e-05
-1.26217147731796e-05
-1.65124673667644e-05
-1.84423519306977e-05
-1.39814077863639e-05
-9.21328510396724e-06
3.76370060617221e-06
-2.25070131987434e-05
-2.15780841045018e-05
-3.44721160411823e-06
-1.43302298143067e-05
-4.03690928901724e-05
-2.45800034388101e-05
-1.48642330558344e-05
-3.66544679443995e-05
-1.14801703462894e-05
-1.65596670051587e-05
-7.31279167032943e-06
-1.20057625215503e-05
-1.04640775410566e-05
-3.93248013091193e-06
-8.30211885333749e-06
-4.44198193714096e-05
-3.24152984927327e-05
-2.47679619013045e-05
-1.71061457998017e-05
-5.93228732047503e-06
1.94572898534883e-05
-1.20847094353545e-05
-1.69234092661903e-05
-2.16526247064567e-05
-8.29036501170345e-06
-9.13801157614557e-06
-1.60841793137254e-05
-5.81994865245756e-06
-1.9396501935483e-05
-1.74629516027215e-05
-2.93834855331603e-05
-3.23938507166215e-05
-6.47639166574467e-06
-3.51762197451198e-05
-4.71222987158074e-06
-9.46735651007747e-06
-2.07850901851252e-05
5.62753541628014e-06
-2.27398105876516e-05
-1.31735923311929e-05
-3.47368983983372e-05
-1.39281849907569e-05
-2.78034162031196e-05
-1.6050625165916e-05
-1.6613083366849e-06
-2.2920858481891e-05
-2.21428361791811e-05
-3.59708473769083e-05
-1.56428293656552e-05
-1.8799233846341e-05
-9.07875607249835e-06
-2.08901463471287e-05
-3.5454856737403e-05
-2.79011261826229e-05
-1.74376138137648e-05
-2.54134870322889e-05
-2.07879454545305e-05
-2.86796775339776e-05
-2.90408203244653e-05
-2.90750729452201e-05
-6.21279718463927e-06
-1.54533702264402e-05
-2.81225814602255e-05
-3.37596348106251e-05
-3.39638102128128e-05
-1.09997017983523e-05
-1.39646612118021e-05
-1.16666215051831e-05
-1.81566826820131e-05
-2.11941539707077e-05
-1.71331911952891e-05
-3.43633804553082e-05
-3.74881208625487e-05
-1.51799398860241e-05
-2.10959552374988e-05
-3.6610709267333e-05
-1.53091755938501e-05
-1.23284972915792e-05
-2.68934690109388e-05
-7.00676297641801e-06
-3.03670764303603e-05
-2.54309512690855e-05
-1.8480239209522e-05
-1.59931163985221e-05
-1.98955769159552e-05
-2.95991829418639e-05
-1.09894090735121e-05
-1.67450708441581e-05
-1.83783773713414e-05
-1.74341791249801e-05
-2.73104443956742e-05
-2.31670744040496e-05
-3.24614042513267e-05
-2.46040560712572e-05
-4.68535895463533e-07
-3.46268885649025e-05
-4.41704615993844e-05
-2.33249733171812e-05
-2.35162381423632e-05
-1.1109824026774e-05
-2.18630880037083e-05
-1.70829304282741e-05
-1.29862269287941e-05
-7.75174975939539e-06
-3.39054226460134e-05
-1.93718915956811e-05
-3.97266920004527e-05
9.67026709058369e-07
-1.95120934802573e-05
-2.01767966683732e-05
-3.99953586530706e-05
-1.52775683093082e-05
-1.1497499686176e-05
-2.45252096512451e-05
-2.22254607987023e-05
-1.20053064789688e-05
-1.91108805046503e-05
-3.73255678738292e-05
-3.2091060490289e-06
-1.41763086094824e-05
-1.87439236472365e-05
-3.93296768293603e-06
5.61511835433731e-06
-9.27801920182437e-06
-1.64356601079108e-05
-2.10995418181298e-05
-1.49855747017288e-05
-6.68259451723919e-06
-3.17623185038398e-05
-1.72657851021491e-05
-1.22930028297654e-06
-5.54784293045102e-06
-1.87910458763466e-05
-2.10483795094762e-06
-1.2061936064836e-05
-3.15453949798511e-05
5.1738506869121e-06
-9.27582920358535e-06
-2.65991765952435e-05
-9.93298934449953e-06
-4.00431371963739e-05
1.16182706516698e-05
-4.02087371942379e-05
-1.38857144312482e-05
-2.64024436846266e-05
2.26274306770903e-06
-2.64309675434314e-05
-3.97908613308116e-05
-2.29801645551067e-05
-5.79615175996421e-05
-1.87892966271875e-06
-3.28251178224549e-05
-2.44498899674564e-05
-1.98989469162622e-05
-2.63128996586461e-05
-2.99012914446232e-05
-2.05018574024595e-05
-2.2841094813731e-05
-2.50233334660407e-05
-3.39544667943488e-05
-2.55915652551943e-05
-7.62116651688052e-06
-2.05211811833224e-05
-1.84198247427357e-05
-4.80636203127212e-05
-3.39099367648084e-05
-3.39468675332797e-05
-1.57135464244241e-05
-2.15440215220385e-05
-2.91969056030937e-05
-2.24855399112313e-05
-2.31364592190854e-05
-1.25260083509243e-05
-3.50023284919855e-05
-4.18759222739773e-05
-7.20012816934467e-06
-2.63423600024613e-05
-1.69351355954972e-05
-1.33223163616256e-05
-5.811044231641e-06
-2.17628565377974e-05
-1.64301894814669e-05
-3.11300507797136e-05
-2.95666950711882e-05
-2.07071872947063e-06
-1.60564455238867e-05
-4.8579959103832e-06
-3.05964967737932e-05
-8.12434061788754e-06
-2.87847809559131e-05
-6.05148865572311e-06
-1.36452915197382e-05
-1.47294071872136e-05
-9.75319079391049e-06
-2.3878500739563e-05
-1.65356647017151e-05
-3.33795441980042e-07
-3.3271229968167e-05
-2.48804473163859e-05
-7.08863647385705e-06
-2.03852878913563e-05
-2.26083702753062e-05
-4.20156204951379e-05
-1.56811316499364e-05
9.8370220938262e-06
-1.46770690832812e-05
-1.87480289125676e-05
-3.55382790775519e-05
-1.46304247447345e-05
-2.58144174675835e-05
-4.4206340777153e-05
-1.27246573493538e-05
-1.6598208891001e-05
-1.32412584070228e-05
-1.22833864687531e-05
-2.34081665530046e-05
-2.90728684303427e-05
-1.93318489287356e-05
-4.8637587343412e-06
-2.88926644891972e-05
-9.49117253630903e-06
-2.18765344878583e-05
-1.61565012595043e-05
-3.63527211416652e-05
-4.24452523679145e-06
-7.33443455454591e-06
-3.3635015597785e-05
-3.44088713702249e-05
-2.40073525406306e-05
4.84744275727628e-06
-1.8635987554283e-05
-3.75329609540291e-05
6.6091892793586e-06
-2.71819626771232e-05
-3.76437801481293e-05
-6.78048164606017e-06
4.58994172049443e-06
-1.84295112480813e-05
-2.64927932553407e-05
-3.23835257386742e-05
-2.18703247666643e-05
-5.2483017532304e-05
-1.71783275385124e-05
-1.25996061375054e-05
-1.72940933201068e-05
-2.96678683373781e-05
-4.12163397470158e-05
-2.89996291641372e-05
-1.00866703426722e-05
-1.80642961698588e-05
-4.79199576890998e-06
-6.29459708142793e-06
-1.37099766941022e-05
-1.12163767434218e-05
-4.22007873600889e-05
-1.94007692066742e-05
-1.17126854114243e-05
-1.06677442178453e-05
-1.51648558619375e-05
3.48277674374529e-07
-9.46381691903343e-06
-1.69609324265611e-05
-2.8190858132194e-05
-1.5564548030094e-05
-3.48211481981623e-05
-5.76986555137531e-06
-3.06912867663315e-05
-4.2587730293398e-06
-1.69524612412991e-05
-2.28026053672782e-05
-1.56143183898902e-05
-3.22654889162389e-06
-2.00868268562099e-05
-2.67556158102915e-05
-5.30363949671024e-05
-2.131675321013e-05
-1.58341591779555e-05
-3.49883385948505e-05
-2.40019755442672e-05
-3.11905765862308e-06
-2.94525168047323e-05
-2.8164497263202e-05
-1.76692946428594e-05
-1.783069684226e-05
-1.34449206053684e-05
-2.43221818374994e-05
-1.42937862153537e-05
-3.80297629740188e-05
-2.89461206867038e-05
-3.46757723129367e-05
-2.91247350252384e-05
-1.54177461619911e-05
-2.88069911232169e-05
-1.16113494928647e-05
-1.70859854749663e-05
8.48619742662411e-06
-2.17467968580619e-05
-3.26143629323609e-06
1.20580699595868e-06
-1.696953012121e-05
-1.91814636801347e-06
-4.22358400307301e-06
-2.47852695053519e-05
-1.3325955664264e-05
-2.96816834882574e-05
-4.41741265376078e-06
-2.62394254690406e-05
-2.21879423287516e-05
-3.987042788539e-05
-3.16701485880902e-05
-3.69756549363971e-05
-1.6687501480948e-05
-2.59695433032454e-05
-4.52281698306554e-06
-2.59293997830965e-05
-2.08489682407173e-05
-2.99014234933592e-05
-2.29239393841472e-05
-2.16862444273874e-05
-1.71109172801171e-05
-1.06507783816903e-05
-1.51285714555289e-05
-1.09147681005078e-05
-1.11996918611512e-05
-1.27373292699791e-05
-1.95999678451325e-05
-3.25539848887176e-05
-2.30146491666837e-05
1.0639651683754e-05
-1.75307812027323e-05
-1.37531925404765e-05
-4.59072556630673e-05
-2.46238206927094e-05
-1.72807601321081e-05
-3.75059167230067e-05
-2.31870453495758e-05
-2.50050352933534e-05
-5.66591535348203e-05
-2.02351078245482e-05
-1.06497417063419e-08
-2.62213126165273e-05
-1.41469520890144e-05
-1.74769137116062e-05
-2.82836899974338e-05
-2.28859074662153e-05
-1.60002000852387e-05
-8.47416789259199e-06
-4.83133966925839e-07
-2.24015747273009e-05
-5.68282862894263e-07
-1.03389573279216e-05
-1.00289715118069e-05
-1.80492850763648e-05
-1.80717276670399e-05
-1.20208123602277e-05
5.97874663912503e-06
-1.80201028361361e-05
-2.60455668894394e-05
-3.78644248709549e-05
-5.31663736325421e-06
-8.93881846607722e-06
-4.10302952865464e-06
-2.06517108374738e-05
-1.66155804300945e-05
-2.98079612863182e-06
-1.80927973250049e-05
8.21554138428753e-06
-3.79800116765853e-05
-1.92841491031117e-05
-1.9284804420128e-05
-2.60881211723786e-05
-1.66940700871814e-05
-1.8919837149589e-05
-1.09140833557269e-05
-2.82825329155883e-05
-3.39015550378923e-05
-1.48905370072227e-05
-1.69113197261903e-05
-9.33097364953354e-06
-2.34345709559693e-05
-1.7120579899621e-05
-1.14100300004841e-05
-2.44231475724676e-05
-8.78353267008635e-06
-2.86334784956301e-05
-1.70455583161559e-05
-1.90884415107039e-05
-2.23482610352397e-05
-1.21844612983857e-05
-2.81267666614076e-05
-1.60414409647624e-05
-1.30442162377413e-05
-2.97496735499464e-05
-2.79370220624547e-05
-1.65611251256075e-05
-1.61478816673979e-05
-1.76550645510258e-05
-2.29185834308193e-05
-1.90631289370439e-05
-2.64374866847869e-05
3.02303020021845e-06
-8.53389671025115e-06
-1.26408844946093e-05
-1.93412930631472e-05
-2.18870479434819e-05
-3.0866772209378e-05
-2.43183064682527e-05
-8.09858787785534e-06
-2.94256612623536e-05
-1.50580671422041e-05
-1.34364133152476e-05
-1.95394393374854e-05
-1.81127246271288e-05
-8.05316137196085e-06
-4.84085462556455e-05
-2.67475351600838e-05
-2.18983413871299e-05
-4.208090667256e-06
-1.69734584702364e-05
-1.6146341053782e-05
-1.37043641390823e-05
-4.44261506140697e-06
-2.66984260843613e-05
-2.85811160073664e-05
-1.08265081416525e-05
-2.52107145335704e-05
-2.89612697390228e-05
-2.27526831432253e-05
-2.64377765894582e-05
-1.91616852438609e-05
-2.11712295748044e-05
-8.46130560690377e-06
-2.39535894585848e-05
-9.22702318130613e-06
-5.21936219260388e-05
-5.48972374053747e-06
-1.49523570799535e-05
-3.17769283711477e-05
-4.01147579478281e-05
-2.76852564759864e-05
-2.02615286514692e-05
-1.62658472329977e-05
-5.63255534114773e-06
-1.88685645692065e-05
-1.72984636661e-05
-2.64753154420595e-05
-7.38599949083984e-06
-2.89876913037624e-05
-4.1938820989497e-05
-4.48967476133139e-06
-1.21761010220992e-05
-3.68906246127564e-05
-2.60928163918306e-05
-1.80299901860571e-05
-6.85509160077656e-06
-2.05937106227307e-05
-3.031814984337e-05
-3.91687926683415e-05
-4.71902651686547e-05
2.74492420269544e-06
-3.95109742340061e-05
-3.23124754459381e-07
-3.28449076899672e-05
1.29182267422188e-06
-2.10120346529606e-05
-1.71469939945759e-05
6.56417224435713e-06
-4.14579248226431e-06
-1.86176277982521e-05
-3.75070457986659e-05
-1.36692112584257e-05
-2.96786064854272e-05
-2.95927263727243e-05
-2.36042247318704e-05
-6.38607630374145e-06
-5.42121632685244e-05
-3.11514675950644e-05
-2.56433427698792e-05
-2.48423572987402e-05
-2.98439326766343e-05
-2.59834331086634e-05
-3.02140420340952e-05
-6.37100253728679e-06
-3.01570940005149e-05
-3.05194434884724e-05
-1.07916441019641e-05
-5.27798556671823e-06
-3.3320875495468e-05
-3.97259316839059e-05
-7.60916999578605e-06
-1.22930996758171e-05
-2.99240083489316e-05
-1.97649161973191e-05
-3.63388164873228e-05
-2.66485880458119e-05
-2.83317085142947e-05
-4.81839752353326e-05
-1.11592132869936e-05
-5.3591969502758e-06
-3.49164597446337e-05
-1.03678418450909e-05
-2.0038131091021e-05
-3.15275199397796e-05
-3.74549879566124e-05
-4.22773448863399e-06
-3.20935847025197e-05
-3.27803436960157e-05
-3.35265296059172e-05
-2.72770394645748e-05
-2.53414932700851e-05
-3.70657549907346e-05
-1.21378347081089e-05
-2.33894967732847e-06
-8.69875722058536e-06
-1.34185154174622e-05
-3.22359871897853e-05
-1.56569752080494e-05
-2.61016228518867e-05
-2.1175343232396e-05
-3.7323449570845e-05
-3.0231596963594e-05
-3.43045530719816e-05
6.18707533262473e-06
-2.11218784770269e-05
-1.54993021859634e-05
-3.85176609154191e-05
-1.76431015956648e-05
-1.65825442126481e-05
-2.10073756668742e-05
-2.65563985829277e-05
-1.41367551526084e-05
-1.50094080903695e-05
-1.84901824332977e-05
-1.69725778658045e-05
-2.72906541138188e-05
-2.82765707163878e-05
-8.32270513481019e-06
-1.89226723112829e-05
-4.08054479241675e-06
-1.29482274462256e-05
-1.38194054578212e-05
1.38982678976845e-06
-1.65927346981194e-05
-3.74898750587349e-05
-1.51200418649417e-05
-1.49389766409414e-05
-2.16915533785631e-05
-2.87059057667892e-05
-2.77365782227998e-05
-3.32401296352967e-05
-1.24053555036275e-05
-1.80026446686493e-05
-2.42449411038802e-05
-3.47334303570021e-05
-1.96116447714907e-05
-8.97041357988644e-06
-2.06569803059521e-05
-2.83238197302091e-05
-4.57646004163516e-05
-2.4478885355613e-06
-1.26073200526182e-05
-2.61441093590016e-05
-2.45162828908201e-05
1.22659336994482e-05
-2.2940443331036e-05
-3.47522911434859e-06
-2.13930425646295e-05
-2.50816212292882e-05
-2.41384886698266e-05
-2.66226196781393e-05
-2.20491357634907e-05
-9.6650231927584e-06
-2.17829542193831e-05
-3.75412776430349e-06
-2.47581796823815e-05
-1.39256766887988e-05
-1.32862112959881e-05
-8.40939292387933e-06
-1.27531902354734e-05
-1.17514845478061e-06
-1.48846340228059e-05
-3.3698839450554e-05
-5.43038922158426e-05
-3.9568513435477e-05
-2.06205090096272e-05
-6.67012786851879e-06
-2.75259813419052e-05
-2.38391592283489e-05
-3.64710109582629e-05
-4.48711047136163e-05
-2.66800802348929e-05
-9.05949208185493e-06
-1.96591967705633e-05
-1.08080643554849e-05
-3.53036594826171e-06
-1.56423265241137e-05
-1.88225081390455e-05
-4.12259453441698e-05
-2.75666425260793e-05
-4.63131014938492e-05
-1.45510506414604e-05
-2.58645430467432e-05
-3.52449538011546e-05
-1.65546680111153e-05
-1.26693160712989e-05
-2.1271883669065e-05
-2.03044705197585e-05
-2.54626059872183e-05
-2.80814810686186e-05
-1.12479879674479e-05
-4.36760479918728e-05
-3.19532358853158e-05
-1.90383840230505e-05
-3.07805717059906e-05
-9.97630083824122e-06
-4.09773956905711e-05
-2.99441894313128e-05
-3.31258447089516e-05
-2.88516200470152e-05
-2.15880021621233e-05
-1.22181105223976e-05
-2.26044451451645e-05
-1.91642678044332e-05
-2.38545475720825e-05
-1.2102161731371e-05
-2.43644389950558e-05
-4.13949318023496e-05
-5.46818991753282e-06
-2.4417538341133e-05
-3.13533909044796e-05
-1.48697345087297e-05
-1.6028438650094e-05
-3.4139279570771e-05
-2.02844626548308e-05
-1.86943183613277e-05
-2.21973394424129e-05
-3.29310476978897e-05
-4.0124922422669e-05
-2.64742653407883e-05
-2.52103162629582e-05
-1.63554365394316e-05
-1.35056385641938e-05
-1.94643540505714e-06
-4.77016151875878e-06
-2.49295722966879e-05
-1.7744501970998e-05
-1.93097344067199e-05
-1.64508396632979e-05
-9.7219523753741e-06
1.06445418262569e-06
-2.42710183639705e-05
-2.32843274283613e-05
-2.29015421860148e-05
-2.6349365201918e-05
-5.99178429416046e-06
-1.34491187063089e-05
-2.5116955941085e-05
-1.10821238991022e-05
2.03724211325984e-07
-9.16403729971293e-06
-7.49686128341149e-06
-1.6067184021771e-06
-2.2761008123085e-05
-1.84540422130369e-05
-3.60066170907259e-05
-2.34010779606709e-05
-2.43375932314926e-05
-3.01922925561651e-05
-1.62517610356294e-05
-2.48148029428799e-06
-3.00127042705108e-05
-9.68100643277654e-06
-9.22591133548292e-06
-3.06848744832703e-05
-2.98415917869456e-05
-2.62607691284795e-05
4.95511155527099e-06
-3.06060052872497e-05
-2.15216435946751e-05
-2.01830000074659e-05
-1.98543222436893e-05
-2.02090815453557e-05
-2.98383847572605e-05
-1.32858799978688e-06
-1.06976380345633e-05
-3.60722258580339e-05
-3.11789162939379e-05
-1.16677191940598e-05
-1.66857096621679e-05
-2.564279380536e-05
-1.72218538064376e-05
-4.07107544585131e-05
-1.68180896219569e-05
-4.26639100627681e-05
-4.17684468541415e-05
-2.39543655696327e-05
-2.78091640992972e-05
-1.33406946015671e-05
-2.52353786560329e-05
-2.56291108321384e-05
-1.89215007407254e-05
-6.23875791878851e-06
-2.53973587746816e-05
-3.24229836840477e-05
-2.05442954664344e-05
-3.39458006837043e-05
-1.07388498357048e-05
-4.62008134473314e-06
-2.36357825343332e-05
-1.8690485406404e-05
-9.22739194677054e-06
-3.5203609806142e-05
-2.5251994217969e-05
-9.02018757002738e-06
-7.73084641451584e-06
-1.49927986666577e-05
-1.90859758542651e-05
-3.68289131972051e-05
-1.08640602601875e-05
-8.60959036778103e-06
-9.27583706763856e-06
-2.10611702686871e-05
-2.90913778951712e-05
-4.12151154454828e-05
-2.70050512379338e-05
-2.49650700009354e-05
-6.45960909290474e-06
-6.94913847732388e-07
-3.53958854495372e-05
-1.51190644467744e-05
-2.58973122885343e-05
-6.27941842150536e-06
-2.682955057326e-05
-3.20542340539284e-05
-2.01252816444884e-05
-1.54588836815736e-05
-1.0630620967216e-07
-2.9859239178609e-05
-2.38425616211749e-05
-1.76024142151714e-05
-3.41109078618051e-05
-3.66719833915834e-05
-1.25081692176807e-05
-2.32377841225398e-05
-1.72921975066026e-05
-1.64680873849616e-05
-1.01430661536978e-05
-2.13333008913881e-05
-3.43694294827442e-05
-2.11380919113473e-05
-2.8619179827115e-05
-2.39722821891848e-05
-2.81838289213641e-05
