# Supplementary material for: Research on computational propagation and identification of mine microseismic signals based on deep learning
Source: PLoS One. 2025 Oct 22;20(10):e0334641. doi: 10.1371/journal.pone.0334641 (PMC12543183; doi:10.1371/journal.pone.0334641)
Supplement: S1 Data — (ZIP) [file pone.0334641.s001.zip › 000100500001051.xlsx_0.txt_24.txt.txt]

-4.83102728250686e-07
-3.46837343816989e-05
4.40170690172024e-06
-2.27076853550089e-05
-2.93989291654132e-05
1.7903700072171e-05
2.78925522287359e-06
-6.72742688568964e-06
-1.96691935207687e-05
-3.01446218137762e-05
-2.29965183390389e-05
-1.51944951005828e-05
-2.05906705597115e-05
-4.4056555624738e-05
-2.6440104353405e-05
-2.5350957466456e-05
-3.69141250536506e-05
-1.17579618446001e-05
-2.11963590672631e-05
-3.88645118920945e-05
-3.08133387583962e-05
-2.57893366917867e-05
-2.73686882758859e-05
-1.34820264604834e-05
-2.21122713182895e-05
-1.75334843013257e-05
-1.97982816129177e-05
-2.59611345780908e-05
-3.57146890195239e-05
-3.22279581298878e-05
-1.0625057095708e-05
-2.59220468732779e-05
-1.45748219751558e-05
-1.0100406245894e-05
-2.02435533134449e-05
-1.44388812469643e-05
-1.48227659304379e-05
-1.36359866747004e-05
-2.32855126753713e-07
-3.09127079816635e-05
-1.05723755760263e-05
1.15380759096682e-05
-1.13132569247016e-05
-2.2998232473098e-05
-3.41750010096e-05
-8.64558562917793e-06
-1.91533001773813e-05
-2.28091031514438e-05
-2.96650087444961e-05
-3.39249009207039e-05
-2.6666371844325e-05
-3.71173206645061e-06
-1.62253185957128e-05
-4.77360791208157e-06
-1.87683554346336e-05
-2.12591994231393e-05
-9.20220020954166e-06
9.9444741227648e-06
-1.64668949416093e-05
-6.9053709738917e-06
-2.94414279999029e-05
-3.30414273769225e-05
-3.88727837425798e-05
-4.36593138403203e-05
-4.0481852335967e-05
1.17006919717005e-05
-2.03428407241973e-05
-1.9546839001409e-05
-3.12472089273449e-05
-2.21865675301212e-05
-4.68635384187138e-05
-3.6480034049703e-05
-3.67054175740339e-05
-2.8402551616368e-05
-2.64809480461858e-05
-1.32169877614965e-05
-2.72725367765821e-05
-3.01903487874562e-05
-2.13759979330016e-05
-2.08444806873269e-05
-2.05520363627594e-05
-3.23002928449044e-05
-6.97787989777382e-06
-3.18225364131955e-05
-1.62684324650256e-05
-2.8512413921721e-05
-1.90943745575517e-05
-1.90679242741704e-05
-3.01490580365994e-05
-2.68784349222876e-05
2.62442528336172e-06
4.84795930295179e-06
-2.79363752636492e-06
-2.58058283047078e-05
-3.85706411086666e-05
-1.74157746426646e-05
-1.75869836940126e-05
-9.74244027378404e-06
-7.04715140926765e-06
-1.5479599209197e-05
-3.66087547914171e-05
-2.17830885161437e-05
-1.92730938018347e-05
-2.22258490523331e-05
-7.05226682017199e-06
-1.95050542364902e-05
-3.20306668933373e-05
-4.64632273088841e-06
-3.05106397310564e-05
-2.17489269307743e-05
-2.54005119679547e-05
-3.47584560779486e-05
5.80465332563072e-06
-2.52990284226143e-05
-2.79544926876336e-05
-3.0425039894448e-05
6.66439319913534e-06
-1.3799884388014e-05
-1.36577284558858e-05
-6.31155683723466e-07
-2.38761723347492e-05
-2.03009369512454e-05
-2.08738464519792e-05
-7.3937984245192e-06
-3.89487999502098e-05
-3.02397840906782e-05
-1.55830030994051e-05
-9.29382009919683e-06
-2.37992990133937e-05
1.21079774577815e-05
-1.11225946978521e-05
-1.83182635569228e-05
-8.86482101451221e-06
-3.01902416896329e-05
-1.37204955000978e-05
-2.02853751471211e-05
-7.3402659619644e-08
5.07324556451205e-06
-1.68265208185365e-05
-1.16384746587245e-05
-3.16288002917652e-05
-1.86854751373661e-05
-1.56301294906782e-05
-2.13318805473828e-05
-1.93317151938269e-05
-3.80176928607624e-05
-1.81360973858922e-05
-3.58916660288913e-05
-2.48192025577503e-06
-1.30444728702136e-05
-2.43553369317289e-05
-3.77618779575675e-05
-2.15776663969005e-05
-3.12077476975836e-05
-1.46033627441548e-05
-1.07430861936955e-05
-3.38394737374223e-05
-9.2652674670624e-06
-2.82358635942561e-05
-1.09560737275552e-05
-1.2940697519975e-05
-2.63679759016668e-05
-1.43379695883739e-05
-3.1393979227787e-05
-1.60157430847739e-05
-2.20810730768962e-05
-2.43227436440281e-05
-5.13194214721281e-05
-1.75223565769873e-05
-9.34967675765545e-06
-2.91722924764909e-05
-1.08910136364421e-05
-1.28468128327507e-05
-2.51601828848409e-05
9.31002162394873e-06
-1.18659315554963e-05
-1.25232964771679e-05
-2.40555814966123e-05
-1.50361953900432e-05
-3.1418712981922e-05
-3.56652429243189e-05
-3.98631688661718e-05
-1.83229166506327e-05
-3.40746732364026e-05
-2.13085162288896e-05
-2.34474752513946e-05
-4.64403618698423e-05
-4.19637748639756e-06
-2.0139685095772e-05
-2.00784701072201e-05
-1.66446775410997e-05
-1.53644980427049e-05
-3.79615857539146e-06
-1.61681632685244e-05
-6.35335813559398e-06
-1.09125578126459e-05
-1.52083091541933e-05
-1.42829060733015e-05
-4.46884905746717e-06
-1.45534131821204e-05
-1.75631366979477e-05
-9.25947690275861e-06
-1.31212072443779e-05
-2.06047128412588e-05
-1.80924724618663e-05
-2.41895884217315e-05
-3.87166114142755e-05
-2.39830527666983e-05
-1.76656801966098e-05
-1.2711119117967e-05
-1.51258607610061e-05
-2.00658604289512e-05
-2.1845195779677e-05
-2.88156926237334e-05
-3.55047401525984e-05
-2.08938201764111e-05
-1.22059855157289e-05
-2.6955338464283e-05
-2.70914699114904e-05
-3.53462030290043e-05
-2.90165456885264e-05
-2.19285392157777e-05
1.64280246904296e-06
-1.11742228220218e-05
-3.44824917393464e-05
-2.30407206174292e-05
-7.94284811413672e-06
-2.4823532085651e-05
-1.81534154298957e-05
-3.21213555341224e-05
-1.19309628912895e-06
-1.54592111175682e-05
-5.00401425828282e-06
-1.79499458886712e-05
-1.56666511759867e-05
-2.5312730589085e-05
-1.35152584952973e-05
-1.62375451459857e-05
-2.67288021099561e-05
-3.339726590454e-05
-2.34554550127191e-05
-1.9123177851729e-05
-2.81408847345937e-05
-2.78414410554836e-05
-4.3919296975859e-05
-1.35113895207404e-05
-2.49543401706107e-05
-1.4060855354953e-05
-8.16956063035323e-07
-1.31965369695879e-05
-1.17984562509646e-05
-2.33183035787506e-05
-2.33601335780683e-05
-1.02332626742439e-05
-1.86848910766581e-05
-3.07694296051891e-05
-1.96230541415414e-05
-4.94283384727837e-06
-1.13985788111337e-05
-2.06944148854573e-06
-5.71302336434716e-06
-2.34176208407845e-05
-6.18963768982587e-06
-2.28407849099469e-05
-2.56235032887637e-05
-3.91465772359003e-05
-3.17695942409671e-06
-3.97427169636388e-05
-1.21386479473112e-05
-8.39100788559165e-06
-1.79698257747997e-05
-3.85274274099279e-05
-1.70440219794553e-05
-2.14025399642409e-05
-3.4044824588827e-05
-1.39899077866245e-05
-8.36747571735164e-06
-2.48750790258911e-05
-1.82911361545759e-05
-1.02053269570514e-05
-2.29665066733711e-05
-4.4604251295087e-05
-4.35595313831011e-05
-1.86619845097147e-05
-3.3181444529653e-05
-5.6827978866813e-06
-1.31198787568382e-05
-2.97473658032934e-05
-1.97951671887115e-05
-2.69492115865765e-05
-7.93608213065552e-06
-2.16642473283325e-05
-1.63530421640116e-05
-1.84615310538436e-05
-3.40536700628912e-05
-1.7982155879616e-05
-2.01195998264969e-05
-9.04146024772943e-06
-2.10036473026073e-05
-2.40299437055366e-05
-2.56344592513597e-05
-4.83341489969707e-05
-1.33135896857301e-05
-2.55808870324662e-05
-1.94623638875831e-05
-1.24098712555062e-05
-3.51492377692708e-05
-2.99278371011421e-05
-2.99554472283383e-05
-2.80342519911875e-05
-8.61504887202841e-06
-3.35558927864366e-05
-2.08073270868452e-05
-5.48567564218252e-06
-1.1377784416843e-05
2.19015455753363e-06
-2.82201678014467e-05
-2.37214940256114e-05
-2.80907695022797e-05
-1.96005041999082e-05
-1.34918514846357e-05
-7.4989273364247e-06
-3.92010543982652e-05
-1.09802287445098e-05
-6.63635016008199e-06
-4.80024421801407e-05
-1.38850809153899e-05
-7.28838529156226e-06
-4.15408257116287e-05
-1.26725225409634e-05
-1.88602544589095e-05
-3.16115871553344e-05
-1.29816724726271e-05
-2.09401702587561e-05
-1.72073608263913e-05
-2.71104604762623e-05
-3.09596600323937e-05
-2.84110663612571e-05
-5.67427565501984e-06
-1.65715042077873e-05
-1.38060099986255e-05
-1.01143353804625e-05
-1.90436714751375e-06
-7.1406908876971e-06
-9.2268713394774e-06
-1.9423258131587e-05
-2.78535548357333e-05
-1.74458560577465e-06
-2.73898732468584e-06
-8.4420061613869e-06
-3.09976854636668e-05
-2.87417111513875e-05
-1.24624995668689e-05
-1.60381280092273e-05
-6.03259144732507e-05
-2.93223059601995e-05
-8.79234824728068e-06
-2.65259285379468e-06
-1.57651342948673e-05
-1.18315845096663e-05
-1.15620380119663e-05
-2.35772095099357e-05
-6.00529942033569e-06
-2.25884933882919e-05
-1.57929752265894e-05
-2.44473148735758e-05
-3.39769507917924e-05
-1.81149186398096e-05
-2.10326151439304e-05
-1.60707265953652e-05
-1.86997250817365e-05
-9.57669281106358e-06
-1.19361499128894e-05
-3.02292774089171e-06
-6.63264019114837e-06
-2.50135627501222e-05
-2.14300170581267e-06
-2.60518439327376e-05
-2.43560644588175e-05
-3.28439782534631e-05
-6.00284367502941e-06
-2.74623062454261e-05
-1.74003477264361e-05
5.25483309615138e-06
-4.26757273504842e-06
-1.2037733991536e-05
-1.68857407674184e-05
-2.73501969048105e-05
-1.6992035456809e-05
-2.24095144388032e-05
-1.36474395055567e-05
-2.95047392047399e-05
-1.21416176049095e-05
-3.25794020885683e-05
-5.67736142364863e-05
-2.51052587937029e-05
-1.85206994313509e-05
-2.36557256804264e-05
-1.38964791971139e-05
-3.76914686576581e-05
-2.76738595517585e-05
-3.4497923844476e-05
-4.01435588332281e-05
-2.13551697818412e-05
-1.62867131177144e-05
-8.36960804898559e-06
-2.22423029084378e-05
-2.10118954257823e-05
-3.41713015235572e-05
-3.41324436157429e-05
-3.45174807368424e-05
-2.53315431391376e-05
-1.40619737977803e-05
-1.93103924613078e-05
-2.06510221658529e-05
-6.5665551689303e-06
-1.96494415429945e-05
-1.74290350947134e-05
-8.84831122487815e-06
-3.77201753187381e-05
-1.27829743534648e-05
-2.96054597023721e-05
-1.56350081560198e-05
-1.90213890283892e-05
-1.97159772776277e-05
-3.04075678857939e-05
4.99222730301186e-06
-2.5168728219211e-05
-1.73714716341223e-05
-6.76814761135728e-06
-2.65420385490422e-05
-2.25496949508176e-05
-1.44582870122096e-06
-3.75759168127543e-05
-6.41966996350655e-06
-5.18767737216968e-07
-1.40183166856037e-05
-2.40560368953455e-05
-3.16331547963888e-05
-1.9052193088757e-05
-3.0805111428505e-05
-2.25031479105658e-05
-1.69874454359022e-05
-4.69279806473169e-05
-1.9890538125265e-05
-3.862999918298e-05
-4.26905347017067e-05
-1.78771329123722e-05
-1.39831303130822e-05
-1.49565378633989e-05
-2.63843228148069e-05
-2.26761635706754e-05
-4.79065160647079e-05
-2.50316412958234e-05
-2.41445899251496e-05
-5.55982062356953e-07
2.63387287356482e-07
-2.85537071109895e-05
-2.72101725695326e-05
-3.93144800639817e-05
-2.61212996029397e-05
-2.19380557295675e-05
-2.51785355152982e-05
-2.35249096632943e-05
-2.1513139140929e-05
-2.19817077885299e-05
-2.70828454890317e-05
-2.42728205493298e-05
-1.45260233345362e-05
-3.17460174237867e-05
-1.87183085678174e-05
-1.70939941940472e-05
-7.10276504235256e-06
-2.70606099259665e-05
-6.89472663553087e-06
-1.43995928197457e-05
-4.21512017167668e-05
-1.4981380429157e-05
-2.86015247166591e-05
-2.44319040808675e-05
-2.31148844246845e-05
-1.11140273474735e-05
-1.45223798439648e-05
-1.38662365045865e-05
-3.8938337997959e-05
-2.98496607070902e-05
-3.05535768749724e-05
-2.68861275649066e-05
-2.09862291489141e-05
-1.84895659690656e-05
-1.91539926240402e-05
-5.66193080780165e-06
-1.39658180394857e-05
-2.01191472795955e-05
-4.39725340287072e-05
-1.25833271858449e-06
-6.77532155682456e-06
4.63113813199294e-06
-1.92350054141649e-05
-6.94021922959827e-06
-2.29647590447011e-05
-1.75128806868506e-05
-2.63133813216769e-05
-1.5949724106403e-05
-1.67571905751467e-05
-1.56689476623101e-05
-2.67659474706742e-05
-8.29592236189058e-06
-1.43385680428607e-05
-1.58531439737638e-05
-1.70090741910671e-05
-2.77206936909522e-05
-3.03451131054281e-05
-2.19189745275718e-05
-3.31131601800051e-05
-3.25747225942736e-05
1.01990510672063e-05
-3.40354096242395e-05
-2.25654798122613e-05
-2.18852553866898e-06
-1.19731730389485e-05
-1.28142311548183e-05
-4.48910273064099e-05
-3.12109455560016e-05
-7.4544713571855e-06
-2.23729525178683e-05
-1.50350311105738e-05
-4.66513774578653e-05
-3.46235039053177e-06
-1.78345806913933e-05
-5.17017794187841e-05
-1.2987007053268e-05
-4.2606393679742e-06
-3.37285934429605e-05
-3.86765389633634e-05
-2.2758975794325e-05
-3.00596914326323e-05
-2.11249566928664e-05
-2.26986594480104e-05
2.45553375719806e-06
-8.01136721009482e-06
-1.18669711989732e-05
-1.24131256066912e-05
-1.51038790454252e-05
-5.30734710343838e-06
2.85748131682509e-06
-1.66794037423401e-05
4.89983784383662e-06
-2.27991029554882e-05
-1.6891118517461e-05
-1.99096294310503e-05
-3.04705691915434e-05
-1.85171400359582e-05
-3.51144363687593e-05
-2.24233239317435e-05
-2.22498931729824e-05
-2.1739946250025e-05
-2.06960235515198e-05
-2.4982285023565e-05
-1.40219797307933e-05
-2.01155574829134e-05
3.35061470753793e-06
-4.44961259523772e-05
-2.92476522531024e-05
-4.777446256363e-06
-2.81037950089264e-05
-2.93915695126357e-05
-1.80224200098471e-05
-1.25945591175961e-05
-2.92637652806126e-05
-1.89480908324199e-05
-9.16081475376267e-06
-1.86309845811728e-05
-1.62610377024989e-05
-1.2967698344377e-05
-2.06216151014154e-05
-1.04588922956544e-05
-2.20235458715521e-05
4.95249178263618e-06
-1.63427086637824e-05
-3.00420271881713e-05
-3.83447934792466e-05
-1.41270267340076e-05
-4.35838165281866e-05
-2.50036096555134e-05
-3.71467100457883e-05
-2.17055312918341e-05
-2.24591811074355e-05
-2.00710033616637e-05
-1.50722819804696e-05
-1.6475304947861e-05
-2.55257802903354e-05
9.65223140317591e-06
-5.25757603431595e-06
-2.9317586509249e-05
-1.35012055370265e-05
-1.4081192655034e-05
-6.8961595664185e-06
-2.73076218306034e-05
-4.71736373101573e-06
2.15725700025712e-06
-1.32390995772093e-05
-4.02412375064787e-05
-1.10253080672762e-05
-4.73977470771845e-05
-2.87250535973875e-05
-1.30082615481617e-05
-1.63939942142361e-05
-1.92158613610878e-05
-2.48419758501181e-05
-1.74483364443039e-05
-2.60176747718197e-05
-1.88973793770655e-05
-2.21285728811676e-05
-3.15979543909302e-05
-1.75812191787147e-05
-4.73795550731426e-06
-1.71500474947388e-05
-9.17521341210343e-06
-1.61491809155656e-05
-5.44820647318201e-05
-1.37408595726202e-05
-3.47714462507048e-05
-4.37499587801076e-05
-1.3754518874526e-05
5.61100739673449e-07
-2.43829237381229e-05
-2.10800930145776e-05
-7.88371450587386e-06
-2.98836176553516e-05
-1.11894852244667e-05
-3.52690426082008e-05
-7.64099456746244e-06
-8.02207011913521e-06
7.40778261648675e-07
-1.48784020866026e-05
-2.21484331387424e-05
-3.14679454854969e-05
-2.62965488308855e-05
-1.32212226397412e-05
-1.6774678529203e-05
-1.50512217211845e-05
5.74805794700382e-06
-2.07772114008719e-05
-1.30170146511085e-05
-2.86667398289908e-05
-9.25299898198165e-06
-1.02870302131233e-05
-3.35179791741571e-05
-2.59946407724971e-05
-5.52625251523324e-06
-3.37413075818733e-05
-1.17880410586562e-05
-4.38562237379181e-05
-8.0929031346351e-06
2.48857465529793e-06
-4.51602521530517e-05
-2.48677802490833e-05
-1.38567352796344e-05
-2.42730015983649e-05
-7.30207644700058e-06
-3.04071730802604e-05
-3.95287364290088e-05
-1.2988339608327e-05
-7.48635775804911e-06
-2.41292901359639e-05
-2.07789927262081e-06
-2.1556898025324e-05
-4.99869970490948e-05
1.66225201072052e-07
-1.57688717071282e-05
-3.5854492165586e-06
-8.31869313611158e-06
-2.29973686839958e-06
-2.87829092012654e-05
-9.79112521635605e-06
-2.72022659584653e-06
-8.40433878451382e-06
-1.52107795616098e-05
-3.69793991203643e-05
-3.58011813726814e-05
-2.71698950047111e-05
-1.80451287226105e-05
-1.62989019350043e-05
-9.90890736978931e-06
-2.017896190666e-05
-5.2526192703517e-05
-1.45774381425666e-05
-3.02567002677462e-05
-2.11671566168202e-05
1.44314837236357e-05
-1.76518473669478e-05
-2.24105781937616e-05
-2.28501032954146e-05
-2.67888210058887e-05
-1.20573388216603e-05
-9.80654098183166e-06
-2.58744529915453e-05
-4.66291365997041e-06
1.03745598678702e-06
-3.20745688169778e-05
-8.46890736832893e-06
-1.47702526667621e-05
-3.46069595886676e-05
-2.8260472837844e-05
-2.37494611721465e-05
-1.59993690631664e-05
-2.84224367263503e-05
-3.36955059688154e-05
-6.63456071539627e-06
-2.43694245681851e-05
-3.04140310002551e-05
6.74730000952045e-06
-3.90943745869496e-05
-1.86047758543997e-05
-1.41363290869453e-05
-2.05788699884413e-05
-3.64491340172791e-05
-2.88794936915194e-05
-2.71007356476699e-06
-7.13206944616667e-06
-9.64634803303694e-06
-1.42542218298336e-05
-2.31085941548794e-05
-1.95815859392406e-05
-3.33437856125362e-05
-1.99001577241885e-05
-2.33686080796763e-05
-2.29989834633337e-05
-1.40991448737368e-06
-4.0077914176875e-05
-1.89657479321122e-05
-1.4676044132018e-05
-4.26995942945804e-05
-9.53621662707231e-06
-2.83228790268695e-05
-2.31215733821778e-05
-2.76221958960097e-05
-2.75952495634869e-05
-2.50835073396973e-05
-2.22299828668495e-05
-1.44791634962924e-05
-2.90140777549883e-05
-4.35946635874207e-05
-1.60490375939194e-05
-2.95671813968442e-05
-5.01585432483158e-05
-3.13706562542e-05
-2.77453373426502e-05
-1.45468351436365e-05
-5.08846693980494e-06
-2.30987334025526e-05
-2.85945407403321e-05
-9.75736390922278e-06
-2.44223735493042e-05
-1.86476206072932e-05
-1.36381550438894e-05
-1.34526499839678e-05
-1.97892189135422e-05
-6.90048925342496e-06
-1.92024288503158e-05
-2.60880150282334e-05
-1.87434014538127e-06
-7.59377385765776e-06
3.30457760235358e-06
4.8691416656159e-06
-2.30294588228871e-05
-3.27631356844682e-05
-1.21987965020678e-05
9.69897858907502e-06
-2.07985656358893e-05
-3.13854651312019e-05
-3.61700504830273e-05
-2.07701279682717e-05
-8.36379700519467e-06
-9.81839484344172e-06
-3.03326581943417e-05
-7.38395140451454e-06
-2.89292718540878e-05
-1.00596407704211e-05
-3.81539483408132e-05
-2.34170437999473e-05
5.46481728603184e-06
-4.19811948142866e-05
-2.45348741120106e-05
-2.24729777402298e-05
-1.38755313256458e-05
3.0580773979903e-06
-4.32825278802111e-05
-4.0546649479649e-05
-6.23567675433518e-06
-3.12136879112072e-05
-2.6801499827058e-05
-3.97833540958574e-05
-1.35967117764751e-05
-2.71862155988144e-05
-4.12691601200658e-05
-3.16366822432547e-05
-3.12815061693096e-06
-3.03685104997275e-05
-2.34618828198628e-05
-1.51994070230207e-05
-3.84595224815297e-05
-4.24366427607604e-06
-7.06207738776151e-06
-2.60001633921645e-06
-4.98838064162998e-05
-4.84611652635161e-05
-3.25896854125333e-05
-2.16902801838571e-05
-1.73701378088187e-05
-2.58521302482655e-05
-2.01757967373652e-05
-1.79959582865657e-05
9.20215295285046e-06
-1.93001444249586e-05
-4.25448575201737e-06
-7.95428668332507e-06
-3.01523618540708e-05
-1.59037597388243e-06
-3.3862607045343e-05
-2.55412207835224e-05
-4.19128568566656e-06
-1.75217393132227e-05
-7.66456959585363e-06
2.13528594987654e-06
-2.43163023820306e-05
-3.64951472691315e-05
-6.04678695921799e-06
-1.77013933542234e-05
-2.68434089743502e-07
-2.69585020077928e-05
-9.79414709993731e-06
-4.19414000163055e-05
-3.94433935631194e-05
-9.68277615541498e-06
-2.34518573100433e-05
-1.89883778859407e-05
-3.88803054540326e-05
-6.49525185384771e-06
-6.99434973769886e-06
-1.42579023163547e-05
-4.35492244621067e-05
-9.89350011690468e-06
-1.79059028976082e-05
-3.71662365820255e-05
-9.3597974232239e-06
-1.36777752993525e-05
-2.70786925533744e-05
-3.59214742213195e-05
-6.76184676190462e-06
-2.48724156133024e-05
-3.18584514805545e-05
-2.8488450784568e-06
-3.77522272119254e-05
-3.83382588259308e-05
-1.93666898051221e-05
-3.00238878170551e-05
-2.84511579247225e-05
3.69439247685253e-06
-2.60318013732782e-05
-3.68440780949979e-05
-3.19516520874922e-05
-3.08393694415739e-05
-1.48733380777269e-05
-3.10745645253737e-05
-1.90539054408691e-05
-1.15469500791931e-05
-1.29802927966827e-05
-7.43345896821292e-06
-2.75835420170354e-05
-4.23783083874487e-06
-1.14640957187358e-06
-3.62417857952568e-05
-2.80571916060929e-05
-3.82677038905184e-05
-1.55877054264798e-05
-3.35441604451259e-05
-1.04981267405008e-05
-2.78659053586278e-05
-1.54507652735029e-05
-1.69973069939897e-05
-1.55410606921953e-05
-4.83012985762758e-05
-1.78770018446187e-05
-3.45343396562342e-05
-4.28216857944815e-05
-1.31666979126225e-05
-1.88201303479425e-05
-5.10416628705066e-06
-2.51067168766733e-05
-1.543931481152e-05
-1.61867097014764e-05
-2.46511938380465e-05
-1.96488449497437e-05
-2.70858243860815e-05
9.37242327232507e-06
-2.76703376997287e-05
-1.94262090383445e-06
-7.39898917030233e-07
-1.01353444587345e-05
-3.03915357279486e-05
8.47007498579542e-06
-4.16544526775227e-05
1.2043396681555e-05
-2.89121372525525e-05
-3.32134066438199e-05
-1.2368103779996e-05
-3.59744910127532e-05
-2.39041632586863e-05
-2.75558690525638e-05
1.17601098589771e-05
-3.51014349963426e-05
-3.03320372740032e-05
1.52604131850617e-07
-2.74928249765921e-06
-1.93229422084482e-05
-1.04649123324749e-05
-3.91407525910125e-06
-2.62321568451109e-05
-1.0103024921576e-05
-2.80152007894271e-05
-1.57094108594496e-05
-2.53135922166956e-05
-2.88471199627619e-05
-7.38063692569923e-06
-5.26622630674534e-05
-1.30167613598883e-05
-8.08794779878259e-07
-1.06634347298692e-06
2.77982968391557e-06
-1.71147829150261e-05
-7.09501861235623e-06
-2.50256754023316e-05
-2.17779488781822e-05
-1.50749797657407e-05
-5.43149668092041e-06
-2.68663099135321e-05
-2.11597373057196e-05
-5.98443491179189e-05
-1.24118032289561e-05
-1.47427580331022e-05
1.64811826488817e-05
-3.67867106214792e-05
-2.86754721716055e-05
-3.90541348078053e-05
3.90187492081725e-06
-2.26672205085776e-05
-2.04755328854306e-05
-2.23177505899795e-05
-2.87245935645858e-05
-2.86545313178959e-05
-2.86261351090525e-05
-1.6285334112136e-05
-1.17938984686786e-05
-3.43647954554638e-05
-2.07963430566776e-05
-1.51611742533726e-05
-2.30012001305639e-05
-1.42321678889441e-05
-3.17666675537573e-05
-1.55661471738311e-05
-2.71872104080463e-05
-3.77962018307682e-05
-3.55193574454076e-05
-1.47844375377896e-05
-8.48374422509695e-06
-1.59052516851586e-05
-1.02278193949835e-05
-2.78416030840443e-05
-3.33314688637925e-05
-1.68436803605096e-06
-2.03885243924043e-05
-3.89541027876748e-05
-8.23740975157622e-06
-2.70714312662682e-05
-4.24149875039525e-05
-2.91320219172816e-05
-2.42870132060769e-05
-2.32683750053169e-05
-1.57273915576656e-05
-2.9259881242177e-05
-9.02514499788884e-06
-3.21164895388435e-05
-3.76627762509261e-05
-3.51481501369494e-05
-1.39466067719661e-05
-9.48461981543265e-06
-3.44960078086219e-06
-2.7212381798859e-05
-1.51131609885136e-05
-4.20095869298238e-05
-1.86816033404235e-05
-2.60911163256186e-05
-3.52282712896044e-05
-2.69237700216676e-05
-3.08437643170457e-05
7.48705752829632e-06
-6.99429895786182e-06
-2.20590971207925e-05
-1.10038871540371e-05
-2.17908878044011e-05
-2.31658199103601e-05
-2.15318912307027e-06
-2.06857899303196e-05
-8.58854776889806e-06
-2.94020606500907e-05
-2.98731079302385e-05
-2.85091370616294e-05
1.1516014122959e-05
-1.92416232550215e-05
-3.5408857288305e-05
-1.92151367898979e-05
-1.3933713363114e-05
-1.02512290236703e-05
-1.01776231764872e-05
-2.95405155535863e-06
-2.51111731032734e-05
-2.36871591057459e-05
-3.82460098491458e-05
9.71314221285933e-07
-1.20870526373006e-05
-5.74264685768475e-06
-1.81219254638646e-05
-8.61283834608591e-06
-1.19708163851206e-05
3.15408537082666e-06
-1.41044142856917e-05
1.73169042485328e-07
-1.2107243808313e-05
-3.6390484223823e-05
-1.37104696531705e-05
-2.58502600385775e-05
-1.50233852291727e-05
-2.01322455807131e-05
-2.74241884021738e-05
-2.71736068612735e-05
-1.34686903893153e-05
-3.79304067925983e-05
-2.24990819593292e-05
-2.54271220474745e-05
-2.5577897277001e-05
-4.86741411225301e-06
-5.91087141335966e-06
-2.46611916710823e-05
-1.52415340485328e-05
-1.39760185772834e-05
3.18183881871496e-06
-4.80981419072478e-06
-2.84438102132504e-05
-3.86772685883004e-06
-1.07166355184012e-05
-4.07913240146414e-05
-1.52674821467962e-05
-3.45426467923951e-05
-2.12835514650405e-05
-4.54118404038503e-05
-2.38510110679354e-05
-3.25370103664394e-05
-1.56381461552031e-05
-3.13966725553168e-05
-1.86922656714061e-05
-3.07815042237406e-05
-3.0409094680124e-05
-2.18686738613968e-05
-1.28623983408625e-06
-1.48367783836276e-05
8.3341508215178e-07
-6.98165132512747e-06
-4.87899276025721e-06
-2.96533082061071e-05
-1.68955049009321e-05
1.28871503533372e-06
-2.05826345882343e-05
-3.00986065140359e-05
-1.95375006739217e-05
-2.34759872795582e-05
-3.20648451156803e-05
-2.43753163101063e-05
-1.07448644608828e-05
-3.08201819617297e-05
-1.25360733742863e-05
-3.46170178337379e-05
-2.20150048257073e-05
-6.78628724013211e-06
-1.86139247921471e-05
-1.60234589391727e-05
-3.08408636008009e-05
-2.15621960549263e-05
-2.97599497983245e-05
2.00131368429939e-06
-2.51718119755073e-06
-2.7077291415535e-05
3.62937451312192e-06
-8.09606557013208e-06
-3.71460246639466e-05
-1.87734081582237e-05
-1.52264210578314e-05
4.12238061885812e-06
-2.22260245051615e-05
-1.26617742707141e-05
-1.50249067212417e-05
-1.22328415919379e-05
-2.869649339666e-05
-3.40666452531045e-05
-2.49971710761755e-05
-5.48801921114015e-06
-9.25258156188468e-06
-2.78556047057779e-05
-1.81174873774966e-05
4.20345422835382e-06
-6.2788348670964e-06
-3.06375995085254e-05
-4.90308638467312e-06
-1.83154866469582e-05
-3.28954345670585e-05
-1.66048417265786e-05
-2.7195559618093e-05
-1.54887113375788e-05
-2.42721201562612e-05
-7.46869295763472e-06
-1.87689303028486e-05
-1.25340649102233e-05
-2.40022706315249e-05
-7.89296456454053e-09
-3.11282945490646e-05
-2.62042109517004e-05
-2.84407130963971e-05
-6.87771577487713e-06
-4.12712460170162e-05
-2.02332058112641e-05
-1.06638970947707e-05
-1.54546995691863e-05
-5.0880376205013e-06
-2.6253196929358e-05
-2.68609423337714e-05
-1.56728114153536e-05
-2.86892603046283e-05
-1.4129857434472e-05
-2.19853052796789e-05
3.20157981240229e-06
-1.56447819037036e-05
-2.04485727845661e-05
-2.13936858755251e-05
-2.116036916649e-05
-3.57517882469809e-05
-2.76191839624813e-05
-1.49198471786418e-05
-3.30540333387456e-05
-7.9405726706273e-06
-1.62923029856362e-05
-1.0479653748852e-05
-1.73724136141054e-05
-2.93994648945243e-05
-1.24891076288543e-05
-1.06957993992649e-05
-4.43852020474132e-05
-2.49397183253784e-05
-2.25144683260526e-05
-3.30679253045932e-05
-3.57386467322598e-05
-3.87973632038503e-05
-3.39246912895373e-05
-2.58888216906386e-05
-1.73084900646754e-05
-2.63641958646936e-05
-1.30189979262948e-05
-1.05103627564218e-05
-1.24365420796021e-06
-5.54660806173664e-06
-3.83301190949732e-05
-3.44077929905758e-05
-5.06563230427944e-06
-1.67345457090625e-05
-1.28909934850274e-05
-2.14605609823628e-05
-3.4533418358408e-05
-2.35385574588245e-05
7.4149443683064e-06
-2.49284818938745e-05
-2.56673869314996e-05
-6.03738730959226e-06
-1.95000978680991e-05
-2.37620035093294e-05
-1.76681727475703e-05
-1.02653761520711e-05
-2.36710762222859e-05
-2.85604553654927e-05
-3.0536335214113e-05
-3.50380348491345e-05
-1.24219851991791e-05
-2.38433522122366e-05
-2.17903872444266e-05
-2.44220965756461e-05
-2.40134628321318e-05
-8.07351037224348e-06
3.76996796964425e-06
-4.33351628047454e-06
-4.03617266721955e-05
-1.70484299847789e-05
-2.65745215051958e-05
-1.46510325777269e-05
-1.55012752690723e-05
-1.12630305415565e-05
-2.18431238606216e-05
5.30426821526071e-06
-8.58293311089297e-06
-1.65453855629674e-05
-1.63905187025696e-05
-1.66114718079354e-05
-1.16322614009505e-05
-1.78555318794753e-05
-4.04415742226893e-05
-1.90942063757737e-06
-4.30607898277591e-06
3.60474814492333e-06
-6.04135610020042e-06
-1.76798379236339e-05
-1.97759047296124e-05
-9.89560941227626e-06
-4.60009919381316e-05
-3.23259025560647e-05
-1.98675360409346e-05
-1.85570352029758e-05
-1.71527489382604e-05
-1.55228471528535e-08
-2.24302291181297e-05
-6.41855920893131e-06
-1.78793648108281e-05
-7.59216347211227e-06
-2.22236247579304e-05
-1.8077180729137e-05
1.85069144850575e-05
-2.49273569552339e-05
-5.32435768120293e-06
-2.1895045453195e-05
-5.71603190468445e-06
-2.49127135937639e-05
-3.55791328271963e-05
-4.87657354291094e-06
-6.69787410503175e-06
-2.85354377350238e-05
-3.29499337182627e-05
-2.56641068619645e-06
-5.1848750939538e-06
-7.83139753961524e-06
-1.58515126938522e-05
-1.51347569813614e-05
-3.30184173011667e-05
-2.1093216598245e-05
-1.45635835795408e-05
-2.14796933728941e-05
-2.13870027294156e-05
-1.82760330535648e-06
-2.52127011895975e-05
-1.35846787533621e-05
-3.41955937643589e-05
-2.76755382915838e-05
-4.98806352603018e-05
-2.44276054509782e-05
-2.41998937079344e-05
-1.88940901476042e-05
-2.05191352221973e-05
-2.50537939797251e-05
-2.15502387079447e-05
-2.62538005458894e-05
-2.22882105625431e-05
-2.03243851594828e-05
-1.97771564801345e-05
-1.76917707666156e-05
-2.70780478424093e-05
-9.49882041820309e-06
-1.2088087473783e-05
-8.17323465358887e-06
-1.0592396651394e-05
-2.79678471149779e-05
-3.06035561105505e-05
-2.95097873896893e-05
-1.1517566306028e-05
-2.18636412744757e-05
-1.08714466580211e-07
-2.22817304884549e-06
-3.71116851530247e-05
-1.21506503233791e-05
-1.98424711706988e-05
-1.19992698005721e-05
-2.16803766484625e-05
-2.57059586521507e-05
-1.50142018815307e-05
-5.71598566251875e-06
-1.49894782203934e-05
-1.23424770730836e-05
-4.12470304035415e-06
-9.25078084094064e-06
-2.09131980163904e-05
-6.39777404168955e-06
-3.26838682504849e-05
-1.5670356813183e-05
-2.03786258711621e-05
-1.59971355465637e-05
-2.22397606436176e-05
-1.76177292809954e-05
-1.02044097215216e-05
-2.21904123277915e-05
-3.3471131369584e-05
-2.00678154725969e-05
-3.49455290845217e-05
-4.10771210768656e-05
-2.44326912579269e-05
-1.82378288212658e-05
-9.71660747984527e-06
-4.16488626006324e-05
-1.43705511570785e-05
-1.49422161691472e-05
-6.16576042876087e-06
-2.86469075774667e-05
-2.20284817240226e-05
-9.9570232225072e-06
-2.02975535805224e-05
-2.12608816498282e-05
-1.46760803957711e-05
-3.17776757069035e-05
-3.83599651401476e-06
-3.42400970745967e-05
-6.92060415475198e-06
-2.8787152448827e-05
-2.98221988345375e-05
-7.70529727488115e-06
5.45543010144383e-06
-2.35102654584773e-05
-1.85021414675573e-05
-2.29431786122098e-05
-1.30708943333556e-05
-4.13510356281682e-05
-1.48284576787593e-05
-1.10893820865018e-05
-1.17502099279549e-05
-1.9946774945577e-05
-7.70012992641083e-06
-4.38829076028838e-05
-3.20166364730007e-05
-2.29625430356775e-05
-2.47756610237767e-05
-4.16855512802554e-05
-1.48077407099695e-05
-1.45739755570366e-05
-1.21642873529475e-05
-4.86254758068193e-05
-1.7339984864603e-05
-1.52866948440144e-05
-3.2263831047584e-05
-2.4063401742352e-05
-2.43467148182839e-05
-3.45786666782735e-05
-3.21951182345102e-05
-5.66552823980216e-06
-2.38921831796562e-05
-2.03978080181747e-05
-1.71923488412617e-05
-3.04267887727505e-05
-4.68043102660372e-05
-3.81135512706869e-05
-1.52844543000031e-05
-1.93530439505484e-05
-8.85787160887499e-06
-2.53868791599105e-05
-2.09760022036016e-05
-3.1679617366889e-05
-2.38377482435889e-05
-1.74642316213382e-05
-1.27235906035534e-05
4.88701059611231e-06
-2.1314464384847e-05
-7.99154055363897e-06
1.34020540661585e-06
-1.40490080803159e-05
-1.43509597054721e-05
-2.91877205463427e-05
-2.29257769788947e-05
-8.72424910281238e-06
3.41603013689935e-07
-1.85257045394769e-05
-3.03947532068614e-05
-6.99395205816338e-06
-1.17559663581452e-05
-3.3257654589321e-05
-9.84351709829422e-06
-2.17574034866388e-05
-1.17581564367379e-05
-1.14583453568497e-05
-1.46099185310693e-05
-5.04273992872494e-06
-3.04567976616261e-05
-1.58577427945148e-05
-4.19899121441456e-06
-1.15250824639366e-05
-4.01058360594314e-06
-1.46754327533189e-06
-3.38083579110225e-05
-2.744254297054e-05
-3.82353393805642e-05
-2.09028806944504e-05
-1.07016570496589e-05
-3.43051478693368e-05
-2.99066068690657e-05
-1.31218091130653e-05
-2.41452753798609e-05
-3.86020747457673e-05
-3.30101695039959e-05
-3.43832569784743e-05
-2.95898044175986e-05
-1.84885034676448e-05
-3.92666160732073e-06
-3.72848444512814e-05
-5.21507913474431e-05
-2.4681240175055e-05
-3.36372565744783e-05
-1.74772797503866e-05
-4.17066439774472e-05
-2.84272074501346e-05
-7.61721447243497e-06
-2.6057198040107e-05
3.81871455283776e-06
-9.59289839389624e-06
-9.75937348994455e-06
-2.8855232066301e-05
-1.72422098726703e-05
-2.30480175213902e-05
-2.95852446748664e-05
1.47245439494125e-06
-3.41689276941118e-05
-2.24265067086555e-05
-1.56607062879859e-05
-2.48893255871503e-05
-2.49111163188462e-05
-3.87042679975713e-05
-1.56557715370187e-05
-3.5905712765759e-05
-2.20974384383483e-05
-2.60607182147298e-05
-2.54139852151714e-05
-2.00759958502617e-05
-2.50164947943704e-05
-2.47816270477713e-05
-1.23701856209572e-05
-1.2265182563248e-05
-2.32645194551266e-05
-2.0195119077428e-05
-8.86727928441664e-06
-2.83174884623574e-05
-1.72697169726615e-05
-2.57927642167033e-05
-1.65436474318163e-05
-2.74483072699703e-05
-7.12511280857229e-06
-3.09455920826274e-05
-1.75624464334386e-05
-7.67075708353833e-06
-1.11030798444909e-05
-2.08166952352444e-05
-8.60176997276511e-07
-8.44949746386182e-06
-2.05225676073729e-05
-3.79792190286388e-05
-5.2010529343639e-07
-1.71941331114979e-05
-7.85838789643724e-06
-1.76148966209822e-05
-2.95183377974313e-05
-1.88805648063642e-05
-2.30030764775434e-05
-4.24226644342713e-06
-2.59166521556343e-05
-3.13110020607524e-05
-1.48516455157543e-05
-3.23972639801525e-05
-5.57392649639054e-06
-2.912812103534e-05
-1.92157444946338e-05
1.34379478191763e-05
-8.95040318533464e-06
-1.86765690329959e-05
-1.14154664154306e-05
-2.31936885283609e-05
-1.86582318634339e-05
-3.23849000197529e-05
-1.78357085798602e-05
-8.04339549146592e-06
-2.3427862415122e-05
-3.13570609408089e-05
-3.18009706240891e-05
-2.39335283330985e-05
-2.7324567314063e-05
-1.79224715355245e-05
-3.11673654023446e-05
-7.78569512574027e-06
-2.1475294953578e-05
-6.0972306633242e-06
-1.44301729599385e-05
-3.34804488507406e-05
-1.17830129890295e-05
-2.3475205208476e-05
-2.72358903118945e-05
-2.30321005331794e-05
-3.25980018160108e-05
-2.0531136035953e-05
-3.66445967108734e-05
-4.27772444435081e-05
-2.52893285009755e-05
-3.02030534670145e-05
-2.69062672395167e-05
3.93089428397392e-06
-1.45676001345353e-05
-1.89769787534807e-05
-2.88557336838211e-05
-2.41821339388518e-05
-1.59191146961373e-06
-2.11512509494655e-05
-3.44058855100213e-05
-1.62326835326014e-05
-2.25930292075695e-05
-6.3357517295937e-06
-2.98368002678018e-05
-1.95326437519656e-05
-4.3138763605558e-06
-1.95026916213006e-05
-2.36295458813667e-05
-2.6528356498085e-05
7.9611400561809e-06
-9.45015215038534e-06
-2.44258519309751e-05
-2.26079776688755e-06
-7.18461709150978e-06
-2.10226601253868e-05
-2.52391490094947e-05
-1.47851455400051e-05
-3.71345075927404e-06
-1.7384587166615e-05
-4.28504477727217e-05
-1.04478131611145e-05
-1.12787326259989e-05
-2.17680577033852e-05
-2.83652854477642e-05
-2.36091558377297e-05
-1.97253539267059e-05
-2.49096315689332e-05
-3.36992908904482e-05
1.11616142541371e-06
-3.95783050999598e-05
-2.89697767162863e-05
-2.66219570958631e-05
-2.38616765989865e-05
-1.31352733410414e-05
-2.64690449322691e-05
-5.51386845190129e-06
-2.33015773656023e-05
-1.37020910087003e-05
-4.60245275899555e-06
-1.75254052586319e-05
-1.98466825887804e-05
-1.24049456325038e-05
-1.19365656470761e-05
-2.37497058490666e-06
-1.94735796304498e-05
-2.02955456469337e-05
3.92664535185214e-06
-2.37515072954737e-05
-1.32126890813004e-05
-3.20320324245143e-05
-7.3969443465459e-06
-5.32357594901826e-06
-1.02583403525759e-05
-2.60783467952052e-05
-2.14142659920125e-05
-2.76579083347769e-05
-1.94025134898097e-05
-7.70746950077433e-06
-3.09531821687126e-05
-7.71135632599273e-06
-2.62396648167233e-05
-3.82828663220187e-05
-2.34543646739382e-05
-2.75620925858974e-05
-2.21070147266996e-05
-2.58960890827988e-05
-6.19678041593521e-06
-5.02771282727925e-06
-2.81914354775006e-05
-1.77309176048274e-05
-3.17909341486774e-06
-1.72366507716152e-05
-2.41658530520499e-05
-4.9946805299797e-05
-1.97018757581534e-05
-1.47940092739513e-05
-5.37688499170385e-06
-1.15513576341012e-05
-1.91667343049276e-05
3.85369606111549e-06
-1.61702352838895e-05
-5.91908778538511e-06
-2.6382620839542e-05
-1.43929199763007e-05
-5.67714715506913e-06
4.05589154507933e-06
-1.29851511220315e-05
-2.78287513542911e-05
-3.17272826983995e-05
-1.21372270827104e-05
-4.00779714871166e-05
-2.84259646698308e-05
-9.87758220729028e-06
-1.59996248866264e-05
-9.15412593463921e-06
-3.02246759421968e-05
-3.13659304463717e-05
-7.75436907820862e-06
-3.2980087995203e-07
-1.90774838722011e-05
-3.183286723094e-05
-3.05172922168941e-05
5.58316785278722e-06
-2.59795389985815e-05
-2.5100574358079e-05
4.84525641451895e-06
-2.79391112362548e-05
-7.69394165273519e-06
-3.09859543564689e-05
-2.60681557104949e-05
-3.75950748976072e-05
-1.04098601204282e-05
-1.64119485085521e-05
-4.04259482149488e-06
1.25382122907322e-05
4.54976121974304e-06
-1.02024335675817e-05
-1.92501096950684e-05
-1.0310249613803e-05
-2.82673755886279e-05
-2.22127733778368e-05
-8.40702493101154e-06
-1.14887656061977e-05
-4.0937291272947e-05
-1.19469345188542e-05
-8.9511484266989e-06
-3.10718640887403e-05
-1.46438166604953e-05
-2.79311209657002e-05
1.0423425569013e-06
-3.17613118642051e-05
-3.52455685691055e-06
-1.60744955094602e-05
-1.8638577141164e-05
-3.23451659227222e-05
-1.30486471020023e-05
-1.59882258500698e-05
-1.89747086807971e-05
-2.20679272616807e-05
-1.58355690517956e-05
-3.79484041681371e-05
-1.04239361624377e-05
-6.57575690117469e-06
-2.22157346080265e-05
-2.10431671255258e-05
-1.95248314874515e-05
-2.86715205297128e-05
-2.32939322765919e-05
-9.00572295190756e-06
-1.46194789332723e-05
-3.20641912031839e-05
-2.13187463523447e-05
4.89538447050627e-06
-1.41334780434898e-05
-1.60019870519946e-05
5.66096464057151e-07
-1.80307856190899e-05
-1.59818365387018e-05
1.6226350776141e-06
-2.10709725638549e-05
-2.26668958751062e-05
-1.26400128730353e-05
-3.6119579973508e-05
-2.16423292408568e-05
-1.9410237306152e-05
-2.81057824421785e-05
-8.37034911644498e-06
-2.03328195010858e-05
-7.42557754590915e-06
-3.02302669978303e-05
-1.13307361827887e-05
-3.15157059746669e-05
-1.63120686399086e-05
-3.93420318722885e-06
-4.03502790711915e-06
-3.57766366663042e-06
-1.40707306846321e-05
-1.63593969839618e-05
-2.59088615670373e-05
-8.43974174065663e-06
-5.01664876154478e-06
-4.35875426891484e-05
-5.22881767105129e-05
-1.68867180168793e-05
-2.25386229100129e-06
-2.69546445778436e-05
-2.73176510876619e-05
-2.34846741716723e-05
1.39891634550667e-06
-1.45664275853127e-05
-2.54966074677744e-05
-1.91671276588692e-05
-3.32483657270721e-05
-4.41598492661924e-05
-2.41406531923364e-05
-2.59243473416982e-05
-2.709675210372e-05
-3.8117090027377e-05
-2.19792916118344e-05
-4.87928352947083e-05
-5.8557584252889e-06
7.39422556822907e-06
-2.88362684598339e-06
-8.51347667610242e-06
-2.53871598798204e-05
-1.19437165958627e-05
-3.5107686933312e-05
-1.52713554278494e-05
-1.26317405999298e-06
-1.56833318934354e-05
-3.05866966710107e-05
-2.57018780110319e-05
-7.06491007390928e-07
-1.90357242074825e-05
-1.60967205514408e-05
-1.76057947311178e-05
-1.97254608298327e-05
-1.61547066817215e-06
-1.54367937970267e-05
-1.55925383511137e-05
-8.10929506385823e-06
-1.85640307381643e-05
-2.38837318761642e-05
-5.18379008473137e-06
-2.68379518629604e-05
-2.57356193399144e-05
-3.58945259488919e-05
-4.02541040797751e-05
-3.10957996939525e-05
-3.00488790642011e-05
-8.76265153408114e-06
-9.09869225740886e-06
-2.91884327358401e-05
-2.34856841893643e-05
-1.58273477528531e-05
-2.09329754913032e-05
-2.92828143010265e-05
-1.17194967542556e-05
-1.69111606902936e-05
-3.93611632557838e-05
-2.46102151205335e-05
-2.60060931209329e-05
1.14698029343238e-06
-4.17543180128064e-06
-1.80251447622702e-05
-3.09497331278129e-05
-3.17565036684816e-05
-6.19959089352085e-06
-4.97405543096794e-05
-2.98757670916222e-05
-2.55654503270142e-06
-5.09892578936135e-05
-3.04331803416554e-05
-2.10787705815061e-05
-3.36339346095536e-05
-1.99326197861934e-05
-2.63653739580447e-05
-1.64263708301932e-05
-7.78624170338803e-06
-2.96597782584688e-05
-3.01201004929639e-05
-1.40136490714473e-05
4.10856769148149e-06
5.38071048984397e-06
-1.77488236176375e-05
-3.57662154281534e-05
-2.95349015625634e-05
-1.40797766190228e-05
-3.14296830544395e-05
-2.09305164441233e-05
-6.72854258533702e-06
-1.92423818150256e-05
-8.98210581628033e-06
-6.87310066722758e-06
-1.91669619780559e-05
-2.23384178755241e-05
-6.27532614711718e-06
-3.76251646976348e-05
-2.13506452302494e-05
-3.32113419569955e-05
-2.99561553401006e-05
-2.92598194417874e-05
-3.2675893717083e-05
-5.49987513088255e-06
-1.30224683595819e-05
-9.59305299017518e-06
-4.00750118026683e-05
-1.48561966812689e-05
4.93711714417363e-06
-9.97095247004209e-06
-2.76177390184471e-05
-3.52003980475244e-05
-4.2862550567079e-06
-1.36688177811994e-05
-1.04578803548479e-05
-4.07323212823674e-05
-1.31582617086728e-05
-2.73191980535314e-05
-1.13364025988628e-05
-3.89651212339379e-05
-5.6941670819033e-05
-2.35089322987031e-05
-2.32277754961842e-05
-2.21951289359814e-05
2.53616541126717e-06
-3.1195429484963e-05
-1.75385643548143e-05
-2.26702627640129e-05
-3.14474082968157e-05
-1.06768831666936e-05
-1.71933393363671e-05
-3.08067927629073e-05
-1.99234322079113e-05
-2.61548359753027e-05
-2.18347164663374e-05
-1.15819002371457e-05
-7.87299552509197e-06
-1.54839734594559e-05
-1.02401690729884e-05
-1.72764336050658e-05
-2.50781203226361e-05
-2.75428339077859e-05
-1.86556343307774e-05
-1.00370504610228e-05
-2.87027137946012e-05
-1.89676715835898e-05
-2.07435204762332e-05
-4.36128925991408e-05
-1.35180562287713e-05
-1.26727168605926e-05
-1.24369115986021e-05
-3.84998983586832e-05
-1.72234297535351e-05
-2.42077519210482e-05
8.94304283078764e-07
-2.0288014836152e-05
-2.87930627447727e-05
-2.10814869584995e-05
1.21165643259108e-06
-2.60486645373148e-05
-3.57638886120351e-05
-2.99399112287178e-05
-1.22660208720621e-05
-8.00429545982501e-06
-6.49186505058291e-06
-2.3927835020396e-05
-2.62747602249111e-05
-4.46896020508178e-05
-3.60812560557622e-05
-2.89580501443589e-05
-3.12598859020004e-05
-3.80197606207278e-05
-1.0919724657017e-05
-1.937287163985e-05
-2.0240247599842e-05
-3.12179797400361e-05
-7.46473851737112e-06
2.62164513505128e-06
-4.70219650893411e-05
-2.63553824697161e-05
-1.77780126402488e-05
-1.89065392049099e-05
-2.59445869044735e-05
-2.42547750559207e-05
-3.42257743195321e-05
-1.12617780166592e-05
-1.13823046102071e-05
-1.9464671876853e-05
-2.0839940174677e-07
-5.53696678228908e-07
-8.90905972941939e-06
-4.27064936175811e-05
-2.10862937217062e-05
-1.12009551135302e-05
-2.8169781803232e-05
-1.83633002703926e-05
-8.56063209188181e-06
-2.12816908119071e-05
-3.80943051264251e-05
-1.35623010952451e-05
-2.22936597434188e-05
-3.13818917578795e-05
-1.1272115995667e-05
-2.19335267656714e-05
-1.66368968549492e-05
-2.47074950733571e-05
-2.12435155545884e-05
-2.24121321752417e-05
-1.18629556855458e-05
-6.54836854698359e-06
-2.05535157698806e-05
-2.64482955328897e-05
-4.38877553563032e-05
-6.45088622201074e-06
-3.07244291515954e-05
-4.13112457568121e-05
-2.49032426770208e-05
-2.62372427980295e-05
-2.56071742209389e-05
-3.37462723160017e-05
-2.23669043408616e-05
-1.7135092948604e-05
-2.32551643133018e-05
-2.19022759858827e-05
-1.718995031694e-05
-3.78630116177943e-05
-2.06612944697091e-05
-1.49945569089658e-05
-2.62414270870528e-05
-1.61113457500256e-05
-3.45588586888032e-05
-1.24923956663493e-05
-2.0447182755166e-05
6.16320065830283e-06
-4.30358405672997e-05
-4.0910426677114e-05
-8.20700735838064e-06
-2.25543989351475e-05
-1.51463083182973e-05
-2.11956927181989e-05
-1.16801044534735e-05
-2.0250498993744e-05
-8.83915892077721e-06
-4.93155307999483e-05
3.80250451150927e-06
-8.06899921460347e-06
-3.95990835661404e-05
-9.4829959579941e-06
-1.34734471942624e-05
-1.18890609275155e-05
-1.70589152713841e-05
-1.17702861287471e-05
1.75559138770073e-05
-1.93713314368045e-05
-2.259555167615e-05
-1.48293853593365e-05
-2.302484031276e-05
-2.14337459431048e-05
-1.73041945772025e-05
-2.16715358527753e-05
-1.63393701647224e-05
-7.93999972045765e-06
-3.04221795951065e-05
-2.42089085409332e-05
1.01688429609348e-05
-8.82095730382444e-06
-2.14431684051017e-05
2.6513973228327e-06
-2.92317452364269e-05
-2.52893994896066e-05
-3.49230347439039e-05
-3.36787208604004e-05
-2.69840665992199e-05
-4.42995311383809e-06
-3.74470715045488e-05
2.34678838375585e-06
-1.6525081975541e-05
-1.72040284377972e-05
-3.07308683338677e-05
-3.16141511939342e-05
-2.73267003300236e-05
-3.51127629062483e-05
-4.2733071235022e-06
-3.07378410244761e-05
-5.88833199745681e-06
7.66557474560708e-07
-3.05872382847073e-05
-3.05200396404554e-05
-3.69587870224944e-06
-2.26104573560456e-05
-2.13809152152196e-05
-3.33395043929501e-05
-2.59036221528869e-05
-2.75580234290193e-06
-1.60650165631027e-05
-2.01650232362162e-05
-3.47218169878033e-05
-3.24959730241765e-05
-2.38541983064023e-05
-1.89266231571195e-05
-1.64660573995433e-05
-7.08466601863012e-06
1.0201418435441e-06
-5.27618276886065e-06
-3.09300312185188e-05
-2.12860668658096e-05
-3.97357727388721e-05
-1.33676039879521e-05
-1.44898715551655e-05
-3.32213250586328e-05
-1.15541102351138e-05
-1.75193839417636e-05
-2.66140410054776e-05
-2.26807154859069e-05
-1.15771326080962e-05
-2.51266956141524e-05
-3.5841146331424e-05
-1.4295701864614e-05
-2.76773464946652e-05
-8.87825432363514e-06
-1.37085356736951e-05
-2.37511464997543e-05
-4.70835831978229e-05
-2.06102483291835e-05
-4.03045403009928e-05
-1.08159689024494e-05
-2.28103560310203e-05
-4.81547550135814e-06
-2.4565613568848e-05
-1.25654849363428e-05
-2.62756588842342e-05
-1.73986141575724e-05
-1.95035545008611e-05
-2.77346056897223e-05
3.03114239205627e-06
-1.63159375606182e-05
-2.34021955064397e-05
1.63915162426824e-06
-4.01318064500445e-06
-3.48205057097486e-05
-4.44486113064628e-06
-1.87858006134753e-05
-1.92869989287682e-05
-8.90091028634871e-06
-6.07335477999089e-06
-2.20102578718401e-05
-1.96661894626986e-05
-1.10800002038034e-05
-1.02719509986197e-05
-3.27054602973781e-05
-1.00467121751683e-05
-1.95513657264956e-05
-8.38614607049797e-06
-2.85108651357642e-05
-2.62272286854245e-05
-1.80378433718173e-05
-3.38410682973632e-06
-6.06615406537328e-06
-3.639179554171e-06
-2.174513564871e-05
-2.34398732177003e-05
-2.46921063938329e-05
-8.84256380441203e-06
-1.6583881342236e-05
-8.76790961176401e-06
-2.24265337959871e-05
-3.39986104738619e-05
-2.29399376767183e-05
-1.61508863259929e-05
-3.93183285821255e-05
-1.6889629895722e-05
-1.5425889868701e-05
-3.17898272982062e-05
-4.25473638101518e-05
-1.3674870119526e-05
-3.4615792893305e-05
-2.61321985439012e-05
-1.64899919774264e-05
-2.56004539692518e-05
-2.31701174689401e-05
-2.80237546205858e-05
-1.84636975197931e-05
-2.27913089919075e-05
-1.74844668449022e-05
-1.98307156604915e-05
-2.08634007503918e-05
-1.77514375151372e-05
-7.74900482563813e-06
-2.34979719778793e-05
-2.30697982209546e-05
-1.81476296143936e-05
-4.28091712428327e-05
-1.5919298282091e-05
-3.32158854858686e-05
-1.95500776116321e-05
-3.14672295940753e-05
-2.51875477532012e-05
-2.59759616281295e-05
-1.65179573026642e-05
-2.60724093862632e-05
-3.20404498306536e-05
-2.66316426652806e-05
-3.13759634114585e-05
-1.46553669039127e-05
3.18957142652793e-07
-1.85355555485631e-05
-1.55304413900154e-05
6.85539490053128e-06
-1.13414536709057e-05
-2.3779739205343e-05
-1.38102836459755e-05
-1.46327040401732e-05
-3.51324884004501e-06
-1.58477737062019e-05
-2.80583428065883e-05
-2.30074948465213e-05
-3.2167157586167e-05
-1.92954638815862e-05
-2.63164155214883e-05
-1.87921795122283e-05
-1.284027614646e-05
4.64316879132039e-06
-2.1757733995906e-05
-3.39831722539124e-05
-3.68805421066065e-06
-1.27914002142541e-05
-1.6179126935409e-05
-2.4409951790863e-05
-1.6605916922644e-05
-3.48510330712273e-05
2.07206332660731e-06
-1.76276317992173e-05
-2.3423525152419e-05
-2.58802730376536e-05
-1.06362555493227e-05
-1.11192946640967e-05
-1.00779101088279e-05
-2.36459699582682e-05
-2.07508737921169e-05
-7.46124192991068e-07
-4.79630264393012e-06
-3.60107022701987e-05
-3.18197701056974e-05
-3.40327489462284e-05
-3.99072174724693e-05
-3.49543068672781e-05
-3.13075829417585e-05
-3.1100646327641e-05
-3.0980240888442e-05
-2.35738367467437e-05
-3.12329428822393e-05
-2.30521110684253e-05
-2.95205906610721e-05
-1.71376393902679e-05
-3.00189107187924e-05
-1.25065045897249e-06
1.0427748672946e-05
-2.05343442588645e-05
-1.55678055223762e-05
1.52276752422308e-07
-1.12630810179245e-05
-3.14725291914929e-05
-8.71023127676894e-06
4.09993399456052e-06
-2.87504150449712e-05
-3.88401308586668e-05
-3.31121152912422e-05
-4.01645198962935e-05
-2.60515968827452e-05
-4.29583124498642e-05
-1.93043366778307e-05
-6.85206435473425e-06
-6.84459751698575e-06
-2.51788492163799e-05
-3.23313577651105e-05
-1.82812085315841e-05
-3.2469765245517e-05
-3.16960841523072e-05
-1.81681515786845e-05
-1.49002760339849e-05
-2.02644962905552e-05
-1.76680737179172e-05
-7.72842769789002e-06
-2.40250180062461e-05
-4.06069109100694e-06
-2.48589929214198e-05
-1.32470870007292e-05
-2.83842404988897e-05
-4.17518084819804e-05
-2.98680995467056e-05
-2.1047008735638e-05
-1.6478270765533e-05
-3.58237599543097e-05
-2.27356282651549e-05
-3.07221468526304e-05
-1.75758384465206e-05
-1.63095239980053e-05
-1.77838365845522e-05
-1.59194173410463e-05
-1.75389681415438e-05
-9.53800607283544e-06
-3.12036559738762e-05
-1.75798567304351e-06
-1.34968241510273e-05
-9.78259423278832e-06
-5.92327576071034e-06
-9.07415591595904e-06
-1.42950412354351e-05
-1.67209524937847e-05
-3.17949868071957e-05
-9.17860830178174e-06
-2.0314545110349e-05
-3.43075386099497e-05
-9.34170040755493e-06
-2.51444811499265e-05
-3.67584196003079e-05
-2.59397362548255e-05
-1.2904622457743e-05
-2.97899394424559e-05
-2.3789326575728e-05
-1.70789908599656e-05
-1.48966640610831e-05
-3.05628328786167e-05
-3.30080772020706e-05
-1.07566537758721e-05
-1.23521634859065e-05
-8.87719438071046e-06
-4.10859869714582e-05
-6.9715898195114e-06
-2.87958202738429e-05
-6.54577985625221e-06
-2.55291170764258e-05
-4.30764213028129e-06
-1.10545869162651e-05
-1.39675970375112e-05
-1.80470433265675e-05
-1.8799385090389e-05
-2.24653577399197e-05
-1.72755924573859e-05
-4.2144750801411e-06
-3.22486372508781e-06
-2.53491987765922e-05
-2.00064926439118e-05
-2.90091755831519e-05
-2.109110491014e-05
-2.82244378913772e-05
-3.46402892261209e-05
-2.64143937516274e-05
-1.60048871730695e-05
-2.14043058360999e-05
-1.40339157894652e-05
-2.42195789065717e-05
-1.90783919480442e-05
1.59193508499809e-05
-2.50344534655627e-06
-1.36831225162123e-05
-3.27178785565538e-05
-2.0754862516581e-05
-2.91815606580409e-05
-1.62756203912276e-05
-2.26747804576642e-05
-1.12620563807693e-05
-4.03073633410117e-05
-2.76139061672277e-05
3.60433039896568e-06
-2.23366936679486e-05
-3.06338188239005e-05
-1.74831328893268e-05
-7.78749095954619e-06
-9.7966469291725e-06
-1.36081981479362e-05
-2.78645714518274e-05
-3.50496528392567e-05
-2.49843480206449e-05
-1.19826006858734e-05
-2.19886161506422e-05
-2.20246084167052e-05
-1.59974481404571e-05
-3.43102350394506e-05
-2.9903647867432e-05
-1.25295387812587e-05
-6.37110793245837e-06
-3.58831997657836e-05
-1.0150282872956e-05
-3.9066233035746e-05
-1.94195809938764e-05
-1.61262430620291e-05
-2.70503266213043e-05
-2.37202468199058e-05
-4.36510817401478e-06
-3.40062655660746e-05
-3.90674082283622e-06
-1.57211727781543e-05
-8.68611559674324e-06
-2.82754743014729e-05
-2.40975904584315e-05
-3.65533159374975e-05
-2.1939338047227e-05
-2.91858348061474e-05
-3.57617373051658e-05
-1.81463370535267e-05
-1.53886152651233e-05
-1.51576763313438e-05
-3.88405749886252e-05
-2.30145140861996e-05
-2.28148123153677e-05
-2.01498537268646e-05
7.01512019459192e-06
-2.98749163457581e-05
-2.09059747581976e-05
-1.93083801901551e-05
-4.57899726680398e-06
-2.79081375775235e-05
-2.36906723784401e-05
-3.49622956579417e-05
-3.89583704953038e-05
-1.33252782881954e-05
-2.51869027694505e-05
-1.98539687398537e-05
-3.45710051336088e-05
-2.67101876002312e-05
-2.12009345214548e-05
-2.5543154951268e-05
-4.87468148334617e-05
-2.7599192147871e-05
-1.17254937901436e-05
-5.9077916556168e-06
-2.20969766663546e-05
-1.16823926309553e-05
-1.0394210769564e-05
-9.04276395347647e-06
-1.96257932675044e-05
-3.35859120949449e-05
-1.51426712739983e-06
-1.7345912625168e-05
3.1294354689727e-06
-3.71850361389991e-05
-1.84914387079772e-05
-2.71398905933502e-05
-3.00458627039934e-05
-9.12321638972514e-06
-2.6082633556839e-05
1.24898105180237e-05
-2.9717115209727e-05
-2.88056429289194e-06
-2.11706164888582e-05
-1.03546895705095e-05
-2.44976419456476e-05
-1.36581057845889e-05
-1.9648459672192e-05
-7.1722016069277e-06
-3.23882877702496e-05
-2.78212907224885e-05
-8.13520598014399e-06
-1.92947775707529e-05
-2.97105928162486e-05
2.62643223919337e-06
-2.9449821744782e-05
-6.21303966600386e-06
-4.02087328595328e-05
-2.72141957364308e-05
-3.04176903749123e-05
-2.172801805002e-06
-2.16550169030366e-05
-2.1142006692829e-05
-1.7336765107795e-05
-2.56360838375673e-05
-2.23680144135678e-05
-1.16233855407585e-05
-1.33719272389103e-05
-2.77879499145885e-05
-1.21525995190148e-05
-3.44174487416348e-05
-2.3711434650067e-05
-4.53846009699702e-05
-3.34845598636751e-05
-3.03647293265115e-05
-7.17131735973077e-06
-3.04363468693966e-05
-1.23444728178897e-05
-4.19762822953367e-05
-3.68170149863986e-05
-2.63860666745467e-05
-1.00365630430363e-05
-4.5349820701976e-05
-1.46665964241827e-05
-6.29048393065251e-06
-1.18737866077366e-05
-1.65143591353875e-05
-4.47089432450433e-05
-3.46124943975529e-05
-1.51857433575928e-05
-3.26996066577457e-05
-2.01231760226282e-05
-1.92843770055646e-05
-1.49087089595701e-05
-3.16095577665846e-05
-3.78459971499715e-06
-4.24507824056403e-05
-3.1949489001602e-05
-1.08057253536005e-05
-2.95190872792129e-05
-1.25641012793327e-05
-2.23854988781615e-05
8.68862546946329e-07
-2.34352253655052e-05
-6.90877673186463e-07
-3.316781531991e-05
5.61888578166642e-06
-9.75781983272118e-06
-1.61139232836386e-05
-3.61465441498352e-05
-2.40358679731803e-05
-2.22656397403039e-05
-8.90238752175611e-06
-2.10219700452975e-05
-2.62471613957269e-05
-1.6665451190965e-05
-1.52500922359714e-05
3.4107021904492e-06
-2.5408192974853e-05
-1.45233868510432e-05
-1.29025595308663e-05
-1.12759518300668e-05
-4.51952895176345e-05
-3.14323611206362e-05
-4.76865403996663e-06
-2.96646857521627e-05
-8.71079326183814e-06
-1.74552407891121e-05
-2.28310707725047e-05
-1.0801034741103e-05
-5.42335652771833e-07
-1.64619281606916e-05
-2.8280379593909e-05
-1.8292670628602e-05
-1.06227914448811e-05
1.94801095375052e-06
-2.33089371509585e-05
-3.08420034037763e-05
-3.20826025749201e-05
-2.12935215222887e-05
-3.38996266212437e-05
-9.71805337727306e-06
-3.3128439194175e-05
3.19598414551086e-06
5.32379383178445e-06
-1.80647029882389e-05
-3.1944930474602e-05
-2.14948293398664e-05
-3.7809826688182e-05
-1.25034987148469e-05
-3.05764709889719e-05
-3.20754148568689e-06
-2.0790343994215e-05
-2.1958027894526e-05
-1.12534814908333e-05
-3.43704730554971e-05
-1.03436722329259e-05
-8.87472574632405e-06
-2.63942578004226e-05
-2.34298546795307e-05
2.16508682213596e-06
-4.15379277241931e-05
-1.41116726451674e-05
-4.70907918749905e-05
-2.3597671320063e-06
-1.36897670156061e-05
-1.75550581360708e-06
-3.02546246778773e-05
-3.20275870870158e-06
-2.54315091074338e-05
2.5856846106531e-06
-2.90329020429801e-05
-1.65858354459374e-05
-9.53511744643277e-06
3.19487799467771e-05
-4.16669954410003e-05
-1.64991763903002e-05
-3.84751796952306e-05
-1.79617760084904e-05
-3.32358299620013e-05
-1.81625000716398e-05
-1.5568251952584e-05
-2.23126809794404e-05
-2.1329677535781e-05
-1.53131026265348e-05
-1.95265403869348e-05
-4.3498117818944e-05
-1.36438414985365e-05
-3.53353261256568e-05
-3.66593970497313e-05
-3.52346990498823e-05
4.96201355009766e-06
-2.70548984119439e-05
-6.57391946374804e-06
-4.09166713533108e-05
-1.86427379047834e-05
-2.6550321232596e-05
-2.37107744056021e-05
-5.04300181958002e-06
-1.59764457536546e-05
-1.21646209492754e-05
-4.58257184840765e-06
-1.86113242104419e-05
-2.62504602387272e-05
-2.17020499744054e-05
-3.87222244115587e-05
-1.49533005751607e-05
-2.24755787386144e-05
-3.49480320475638e-05
-5.05865349076277e-06
-2.41244780815702e-05
-5.11038790762481e-06
-4.30975719505756e-05
-2.99179974607813e-05
-2.05794945384828e-05
-2.81892146160251e-05
-1.08192566867131e-05
-1.72738525492017e-05
-2.12625175347357e-05
-3.08490276845069e-05
-7.55136077342726e-06
-2.11495001338766e-05
-1.85728294550584e-05
-2.24329854715209e-05
-1.63353934348103e-05
-5.53628557663569e-06
-1.01911580071515e-05
-3.84324733545756e-06
4.56663658894528e-06
-8.80857251564439e-06
-9.04757324099368e-06
-7.65798888534128e-06
-2.65921122538728e-05
-5.38199005544982e-06
-3.13984894747409e-05
-3.49591627292368e-05
-3.43471803398989e-05
-7.48194683712608e-06
-3.96505891996236e-06
-2.39789979512243e-05
-3.37158890150589e-05
-1.80984426211886e-05
-1.46724042560794e-05
-3.05327612269554e-05
-7.51674382940526e-06
-1.41329218309598e-05
-1.3019914107779e-05
-1.40886910771353e-05
-3.21494116238853e-05
-3.48519936356316e-05
-4.31053844960343e-05
-2.22220116989653e-05
-2.25056080871559e-05
-1.54083545139406e-05
-3.42237568772222e-05
-2.25251931808386e-05
-1.82190587010058e-05
2.38106974721393e-06
-3.90116970507653e-05
-1.5335761944329e-05
-3.04877348658071e-05
-8.38489621098656e-06
-3.29034014088425e-05
-2.50868434621156e-05
-3.5990837703022e-05
-7.82022435038381e-06
-1.69423135313287e-05
-3.1848527039042e-05
-1.29830977458766e-05
-1.86859528656021e-05
-1.80678930318812e-05
-7.03578344576243e-06
-1.69344250561754e-05
-1.93356806148238e-05
-3.05317203487997e-05
-1.92589902465203e-05
-1.37360219238269e-05
-2.39933656370874e-05
-8.22989776193117e-06
-4.27389685937576e-05
-2.27191320607745e-05
-1.5928750148317e-05
-2.67973796524699e-05
-2.73195134826934e-05
-4.93563877812329e-05
-1.32094179505562e-05
-1.34723975956192e-05
-2.86588773882187e-05
-1.58195397957213e-05
-2.87217604959458e-05
-3.62810108459629e-05
-2.0272620240243e-05
-2.22124608931039e-05
-3.90227566813975e-06
-5.787414269609e-06
-1.50050015768027e-05
-1.92046933541953e-05
5.57856048409152e-06
-1.93009439619572e-05
-2.81928208920275e-05
-1.5188271176033e-05
-1.8995622497733e-05
-3.282697707129e-05
-1.27997927067638e-06
-1.48060674538337e-05
-6.86073125087821e-06
-3.63177407807097e-06
-2.22568199857585e-05
-1.72912402234752e-05
-1.61089219713695e-05
-3.75008340408198e-05
-2.86957452683511e-05
-6.0807225967443e-06
-4.03468400023144e-05
-1.67553831089477e-05
-7.58431343346538e-06
-2.33860459181842e-05
-7.22267249901351e-06
-2.44178365631451e-05
-4.1787777935816e-05
-2.53677173045553e-05
-3.14541474738769e-05
-2.52783224845799e-05
-3.74440603554236e-05
-8.29205803016183e-06
-1.56777191633201e-05
-2.28062922513095e-05
-1.1527368531711e-05
-1.30328835279231e-05
-2.75245114023889e-05
-2.12136695604041e-05
-2.53382278958955e-05
-1.52607889787167e-05
-3.1830333927298e-05
-2.32131262013583e-05
-3.63484461787825e-05
-1.00301971850712e-05
-2.34958009353733e-05
-3.11263565132413e-05
-1.7401732868938e-05
-3.32258296515733e-05
-2.42294158217446e-05
-3.03553856321398e-05
-2.71491920344523e-05
-2.18864562761152e-05
-2.19364478292523e-05
-1.89661726848195e-05
-3.72767094137484e-05
-1.93289138641909e-05
-2.62992376618956e-05
-1.39122456637122e-05
-1.90257338292951e-05
-6.35476730937893e-06
-4.76895544107855e-06
-1.13473954255374e-05
-3.67744477199516e-05
-1.95351666660094e-05
-1.54508222153219e-05
-1.64969568888996e-05
-7.94753595732367e-06
-2.24541898894328e-05
-2.83903301182931e-05
-1.16492999069975e-05
-2.4440628579384e-05
-2.16465632236988e-05
-8.30117056441553e-06
-2.33065578991826e-05
-4.46062837558739e-05
-6.32984502006822e-06
-1.51170517321982e-05
-2.88868673258934e-05
-3.81687796467058e-06
-1.74104932633042e-05
-7.21160944600639e-06
-1.07440928758698e-05
-1.76282541227977e-05
-1.51005121670511e-05
-1.46197909780365e-05
-1.67050613471105e-05
-7.66606780708779e-06
-1.44806760917817e-05
-9.92140559493866e-06
-2.54038086260596e-05
-1.30720956902019e-05
-2.5782307794632e-05
-3.3321032410972e-05
-2.54436481993987e-05
-2.83945580538913e-05
6.21958820794696e-07
-2.09314195528119e-05
-3.26453247006705e-05
-4.11349872332902e-05
-1.01654237044889e-05
-2.70730252967245e-05
-2.5636303493752e-05
-9.51135050775818e-06
-5.13204369456959e-06
-2.39862486643287e-05
-1.69043458820213e-05
-1.34491311708132e-06
-1.08612294480028e-05
-3.84133397750967e-05
-6.06787627854382e-06
1.11780699492207e-05
-3.92167610260273e-05
-3.43554490280562e-05
-2.11232728896343e-05
-2.20130374365023e-05
-1.81046870600427e-05
-3.57785971501402e-05
-4.75069053455847e-06
-2.26067985105773e-05
-1.94353426757939e-05
-1.18002726644251e-05
-6.1208744874823e-06
-2.72922961487436e-05
-1.64507831660661e-05
-2.51177942275748e-05
-2.09363743932479e-05
-8.68043110172108e-06
-2.69659377248726e-05
-3.21000633000632e-05
-2.20666691709555e-05
-2.19979937203247e-05
-1.99879804039909e-05
-7.61760153979951e-06
-1.85408400978273e-05
6.32893844941918e-06
-2.93515857307502e-05
-1.59300798596304e-05
-2.01672998431185e-05
-1.38156902008981e-05
-2.08535987576506e-06
-3.81925848241802e-05
-2.60321801122073e-05
-1.44011499798924e-05
-2.15777961131611e-05
-5.7946533466866e-06
-1.74098484486686e-05
-1.67344041522401e-05
-8.3696235241677e-06
-1.8337655727961e-05
-1.89685558141546e-05
-1.8180626268772e-05
-3.32501407756828e-05
-3.1321389166916e-05
-2.8440462923495e-05
-7.54016356701392e-06
-1.39569395769241e-06
-2.24077919254403e-05
-1.65190042292799e-05
-1.82413206842958e-05
-2.97904261738785e-05
-3.22252353286703e-05
-9.85419966581745e-06
7.09836935678272e-06
-5.20661677629102e-06
-2.71348317287587e-05
-3.40165413504588e-05
-1.93352727015917e-05
-2.54734452698552e-05
-2.55716941923981e-06
-2.50264387957077e-06
-2.29895375617756e-05
-1.47390601803154e-05
-2.72703435614253e-05
-4.91745134744617e-05
-4.68660077597066e-05
-2.26818560835947e-05
-4.1293455123988e-06
-2.64425835728653e-05
-1.78471732189395e-05
-3.06992169475695e-05
-2.61378862575317e-05
1.12808417259194e-05
-7.63052270272229e-06
-9.85852958837475e-06
-2.16244356434489e-06
-6.31167100565812e-06
-2.09412586594204e-05
-2.45758156111453e-06
-1.29603778227599e-05
-2.25983532674619e-05
-2.23372589615044e-05
-2.78070882825982e-05
-2.24355921935561e-05
-1.87462175569329e-05
-2.03497560321792e-05
-3.10758595599417e-05
-1.47361281597815e-05
-3.8187872714442e-05
-3.23376276820214e-05
-2.20769060683993e-05
-3.0012277361309e-05
-1.65163616048226e-05
-2.40110463196914e-05
-1.28970512829163e-05
-5.28335077057733e-06
-2.12509675360033e-05
-1.81639521318255e-05
-1.97987130957918e-05
2.10444806400938e-06
-3.04002254310596e-05
-1.00883793120018e-05
-1.96983877831118e-05
-1.65708464315829e-05
-9.78298935664376e-06
-2.98089032307904e-05
-1.58326832233081e-05
-1.80159670499265e-05
-1.18071778586006e-05
-2.07954151826288e-05
-2.96248102621981e-05
-1.91237474101137e-05
-2.59187930459895e-05
-3.23121712295524e-05
-1.92479138131372e-05
-1.97939087651261e-05
-4.22695720050452e-05
-3.97935489548321e-06
-2.50664615726816e-05
-3.06401761653696e-05
-8.67965119397175e-06
-1.65908734505364e-05
-2.59304414425671e-05
-1.73298726949532e-05
-9.53211420567661e-06
-3.28523818901734e-05
-2.99288338676887e-05
-3.91738120908672e-05
-2.06713805416826e-05
-2.48156687060186e-05
-2.59181430337785e-05
2.73375785393137e-06
-2.30820730138534e-05
-4.72938772184494e-05
-9.61066533305898e-06
-3.9211901113562e-05
-5.13581131452776e-06
-2.79398303250525e-05
-6.47172885463328e-06
-1.02747810154042e-05
-1.90922360371914e-05
-2.24310291735408e-05
-6.71646499455835e-06
1.03095408876419e-05
-1.48446638880344e-05
-3.40145380006022e-05
-2.16193185610881e-06
-6.76069160339801e-06
-3.50222253657659e-05
-1.77547043309466e-05
-3.54784317637998e-05
5.55063011008267e-06
-8.90818424771184e-06
-1.2272113505893e-05
-3.76552725037084e-05
-2.67854659714169e-05
-1.26089709613174e-05
-1.43841655638683e-05
-2.59664112913673e-05
-1.93088626265734e-06
-4.97718462014775e-05
-3.19578087188268e-05
-1.10920165335098e-05
-2.02327610596813e-05
-2.04734046920412e-05
-1.39800829493178e-05
-1.50678288194818e-05
-7.41908592400322e-06
-3.94414296228853e-05
-1.99751303543272e-05
-3.05104921864182e-05
-2.3188206395372e-05
-1.05857831020559e-05
-1.49916056414686e-05
-1.63307228384404e-05
-4.19890895581603e-05
-8.02494071535603e-06
-1.49289685738638e-05
-2.78697515149201e-05
-3.08671993642196e-05
-2.72684027808961e-05
-3.54778411387131e-05
-3.176280369027e-05
-1.38321282569381e-05
-7.73959907735862e-06
-3.37938265612719e-05
-2.29535261864858e-05
-2.98508630279352e-05
-1.20044187011188e-05
-4.53101310022255e-05
-3.01048588843887e-05
-3.04008413353811e-05
9.24942644564694e-06
-3.44843965724335e-05
-2.3835384498971e-05
-1.67578975800334e-05
-2.38716623155897e-05
-2.7475782351875e-05
-4.63109256312997e-05
-1.70758921445829e-05
-3.06653999131924e-05
-1.24131276063611e-05
-3.71094978648468e-06
-1.70763686695169e-05
-2.55031116287725e-05
-3.76977454356152e-05
-3.4034451650037e-06
-1.27408201272821e-05
-7.27902182757431e-06
-2.36863385518902e-05
-2.85149747714998e-05
-1.79340809851182e-05
-5.4869975021853e-05
-2.42591035732739e-05
-1.99325044330566e-05
-1.52161208304525e-05
-4.49019653043017e-05
-2.04337727991891e-05
-1.90073256230549e-05
-1.11027952323706e-05
-2.24919567020869e-05
-3.82453014416564e-06
-1.55402366547086e-05
-8.65147992664038e-06
-2.09542501909016e-05
-4.37655692945435e-05
-3.48669548681964e-05
-3.56558343875383e-05
-3.81920576574639e-05
-1.77915455844183e-06
-3.52986711144447e-05
-3.23663361849761e-05
-5.90720370696677e-07
-1.90384336663868e-05
-2.56042326185027e-05
-2.76366594747708e-06
-3.52556619361377e-05
-3.17470687216879e-05
-2.33600494835972e-05
-2.17486243346409e-05
-2.99820113178779e-05
-2.76726462349597e-05
-3.5171851864522e-05
-3.49535392337531e-05
-1.12902947772407e-05
-1.71617303370356e-05
-3.08313822531671e-05
-3.74395548921129e-05
-1.73170336789032e-05
-2.4693278170729e-05
-1.17252008410019e-06
-3.73223777811891e-05
-2.84705722327296e-05
-3.41086393831309e-05
7.75271633991012e-07
-2.31330845138381e-05
-2.69822148744589e-05
-2.75856231054713e-05
-2.61056157659797e-08
-1.41324166139172e-05
-2.07992243757092e-05
-2.50952676703277e-05
-2.51588040469845e-05
-6.68007208904868e-06
-3.46880177095656e-05
-8.31462085703681e-06
-1.58804229944339e-05
-3.1632245820819e-05
-2.45999573679885e-05
-3.11466625675205e-05
-3.29033495386075e-05
-2.90682041406913e-05
-2.01183700173139e-05
-3.04945648397626e-05
-3.6936776414158e-06
-5.99001101870302e-06
-6.62461235290262e-06
-2.45988070605547e-06
-2.29951069717651e-05
-3.04557745467505e-06
1.61461951441844e-05
-8.02100454657923e-06
-9.95660797093517e-06
-2.96339152351735e-05
-2.29340939244179e-05
-2.61301794968942e-05
-2.64541538963987e-05
-2.17958035597335e-05
-3.17722523338353e-06
-1.55928193375279e-05
-1.13929928340207e-05
-2.30612038587277e-05
-3.29507111303632e-05
-3.43192102118791e-05
-3.13666897575155e-05
-2.48798617390471e-06
-3.93501074674766e-05
-2.25830976782929e-05
-3.66269657116363e-05
-4.06189810835756e-05
-3.61987207552279e-05
-3.39466227591658e-05
-2.68348834063982e-05
-1.40278894868629e-05
-8.91718997373564e-06
-1.35143551377931e-05
-3.32305292645872e-05
-5.31839349073567e-06
-2.35713342949978e-05
-5.40366301549695e-05
-2.04308965190429e-05
-3.04394215691201e-05
-2.80030468407451e-05
-3.25213625785949e-05
-2.30266643273702e-05
-1.19974940807755e-05
-1.57914703898201e-05
-2.72556232130162e-05
-1.20633165644178e-05
-2.76225556602567e-05
-3.49065387592643e-05
-1.7200121084502e-05
-2.67500772839564e-05
-4.29748590407475e-05
-7.80139198249913e-06
9.10021062623233e-06
-1.34748157265611e-05
-7.74392921780677e-06
-2.78164059130833e-05
2.89826030780018e-06
-3.61874376661714e-06
-6.76720849197907e-06
6.6065095357048e-06
-3.84759776900604e-05
-3.4269946784192e-05
-4.03138624737781e-05
-2.65878514046139e-05
-4.11767944807256e-05
-2.08958638695441e-05
-2.76863030051633e-05
-3.89309826630516e-05
-2.39300858791275e-05
-5.14759508849509e-05
-1.27296524700159e-05
-3.30126408946253e-05
-1.93284643801595e-05
-3.52546702877457e-05
-2.34777608133783e-05
-2.70285451566637e-05
-2.41754835370926e-05
-2.25116080311765e-05
-2.88366501839404e-05
-2.42147030985514e-05
-1.31866129520852e-05
-3.59360420135303e-05
-1.48647601240739e-05
-7.49205728733244e-06
-3.35355505030372e-05
-9.92374485097637e-06
-7.77408796826707e-06
8.87627479349819e-06
-3.3849011247588e-05
-3.29262516209907e-05
-1.64202593757589e-05
-2.65202918523007e-05
-8.49326497910893e-06
-6.65761677499455e-07
-5.38151965507031e-06
-2.02906384752789e-05
-2.74725798650952e-05
-2.21677713536931e-05
-2.91766820857347e-05
-2.17087892607514e-05
-2.52829994507812e-05
-7.38218188060014e-06
-1.0277668770092e-05
-1.89021040242046e-05
-6.53659838807625e-06
-3.16000696807986e-05
-1.51064475304033e-05
-2.27939887257926e-05
-4.02986774927912e-05
-3.57152642815168e-05
-1.36384622309113e-05
-2.567308875346e-05
-2.25273668042011e-05
-2.67576691020232e-06
-9.93643327131322e-06
-1.22647178801229e-05
-2.80740241344909e-05
-1.38615744080052e-05
-2.65436779744279e-05
-2.6255808936329e-05
-1.63455806178034e-05
-2.6846040356377e-05
-2.65116470040519e-05
-3.82020520824511e-05
-3.41077437940037e-05
-3.20060026006953e-05
-4.72657554557498e-05
-3.42549309258175e-05
8.89732470162124e-06
-1.59348193645174e-05
-1.0527734771152e-06
-2.63337017497376e-05
-1.98484217580741e-05
-2.03277232949227e-05
-1.6978648209933e-05
-3.31821218990847e-05
-1.61479971235886e-05
-4.12218349311958e-05
-1.42639128504924e-05
-1.34008821016268e-05
-1.36572695262724e-05
-9.01300041860528e-06
-3.86389008307665e-05
-9.06806611568307e-06
-3.75526438492989e-05
-2.73041641744183e-05
-4.04677002876765e-05
-3.04428750867334e-05
-1.74117764951697e-05
-2.57494004495681e-05
-2.51536015635418e-05
-5.62478100622098e-06
-4.20206938329873e-05
-4.69175810451453e-05
-1.69618542346217e-05
-3.57619552295294e-05
-6.37181546129403e-06
-3.77091777861606e-05
-1.96238264448548e-05
-3.00745273046656e-06
-3.43444849066254e-05
1.43594190118023e-06
-3.79568676381119e-05
-1.86498824679547e-05
-2.37253568729102e-05
-1.76232132744788e-05
-2.74742246139056e-05
-9.60699989413037e-06
-2.1219925458894e-05
-2.68181005146541e-05
-1.13914007625396e-05
-2.36715520026374e-05
-2.03524746019231e-05
4.63464904797154e-06
-3.10151042899264e-06
-1.29190989408464e-05
-4.41027279544462e-06
-1.53537152014471e-05
1.41980909632216e-05
-2.67304686260784e-05
-4.17219825326841e-05
-2.5578574431051e-05
-2.64774185891072e-05
-7.30571704391712e-06
-8.40156601880061e-06
-1.34160178654241e-05
-6.71474680499697e-06
-2.23441778521958e-05
-2.78513543984098e-05
-3.00817018500946e-05
-3.1462985985105e-05
-7.30951712128377e-06
-1.90157300541817e-05
-2.02877975576616e-05
-3.51723968569036e-05
-2.23543070234712e-05
-3.05702798227718e-05
-1.82912761335222e-05
-4.30708067450037e-06
-1.43337740904752e-06
-4.12837666245163e-05
-2.98587291631883e-05
-2.39288614932247e-05
-3.7029224652758e-05
-3.82667822926429e-05
-3.66207133788263e-05
-3.3986394092718e-05
-6.30200899882817e-06
-1.46094646695089e-06
-1.0994830739369e-05
-2.64960522410381e-05
-9.29094802095348e-06
-3.17714433655528e-05
-2.84834838349626e-05
-2.79121344950914e-05
-2.2555112013563e-05
-2.96655550698536e-06
-4.92225688420189e-06
-2.54167618855742e-05
-2.87916376899571e-05
-3.37350541523189e-05
-1.79460999985516e-05
-2.53444346582539e-05
-1.69845138993776e-05
-3.71578493234798e-05
-3.78934665987715e-05
-4.30387184806529e-05
-2.05973198409985e-05
-3.44987098998649e-05
-1.36310262702734e-05
-1.44582561476383e-05
-2.27249460433318e-06
-2.26943165824878e-05
-1.76518538837813e-05
-1.91963958965049e-05
-3.85893016066275e-05
-1.9744223756476e-05
-3.86164203329138e-05
-1.27053317296542e-05
-3.92138736374326e-05
-4.07972539990513e-05
-1.50411754899392e-05
9.80870268643212e-07
-2.55234771481912e-05
-1.55264112207019e-05
3.13243220795747e-06
-2.06840064721659e-05
-1.76254499618946e-05
-1.1545042821635e-05
-2.47999910117615e-05
-2.49047795120222e-05
-1.87928678965828e-05
-1.19434585466988e-05
-3.59468865006454e-05
-1.48516824499759e-05
-1.32364974478483e-06
-1.0103756652329e-05
-1.40175658364188e-05
-6.97678704363562e-06
-2.39264745625283e-05
-3.1921563201543e-05
-4.43023500882879e-05
-3.26585329858375e-05
-3.82220507263461e-05
-1.3245030063985e-05
-2.39300770862662e-05
-2.19245043079743e-05
-2.98049821388096e-05
-1.71930428570119e-05
1.21266774517161e-06
-2.48403709960564e-05
2.59868515723103e-06
-8.07139654887883e-07
4.57285058377291e-06
-2.70751082796399e-05
-1.41772428509045e-05
-8.09696698147001e-06
-3.52784426653302e-05
-1.55005915635811e-05
-2.61687859371378e-06
-2.70518968309002e-05
-1.90660900858595e-05
-3.06617024950308e-05
-3.16478183760487e-05
-2.26556618765137e-05
-2.51332873082521e-05
-1.39431837227955e-05
-2.24428311070563e-05
-1.22382246556241e-05
-2.30532971733682e-05
-1.26760668450156e-05
-1.57684902734317e-05
-2.06627410236906e-05
-2.20798803109592e-05
-2.58581208694694e-05
-3.19776716166036e-05
-3.96101233217965e-05
-3.95059965063671e-05
-2.47325545877434e-05
-1.53644215971023e-05
-3.21695813330485e-05
-1.36504456248835e-05
-3.64391605731967e-05
-1.91263778228301e-05
-3.85864335053706e-05
-3.47559250517614e-05
-3.7282414813647e-05
-1.18379833400882e-05
-4.01066373773771e-05
-9.08258507579152e-06
-1.52902915967144e-05
-1.50514040143689e-05
-2.45616787589976e-05
-3.86236560447436e-05
-1.15315818511247e-05
5.82943126983542e-07
-1.72205292408433e-05
-1.99264277220166e-05
-3.2690284761808e-05
-3.19604872390389e-05
-4.72569068035165e-05
-4.56686627451557e-05
-2.82893378404207e-05
-1.49065656427644e-05
-9.80429256138424e-06
-2.78571848293904e-06
-4.54050507418454e-05
-3.50959448829663e-05
-4.08409780704142e-05
-7.31179268413195e-06
-2.93732984307228e-05
-3.26790878620109e-05
-2.81599663109016e-05
-1.13959153025611e-05
-2.42372805313267e-05
-3.98919577143652e-05
-8.87639839033893e-06
-1.30178037540838e-05
-1.42147609845577e-05
-1.80640388886284e-05
-2.29018482298665e-05
-1.49581240653154e-05
-1.46327139504011e-05
-1.38652644976329e-05
-3.2755077140504e-05
1.65703363225417e-06
-1.55889768566849e-05
-2.64598552569529e-05
-4.51596242899993e-07
-2.49262052832058e-05
9.67529724333909e-08
-3.4420929785007e-05
-4.04549793287555e-05
-1.86046575686527e-05
-3.74095886905926e-05
-2.23502081365335e-05
-3.28049245864406e-05
-2.00318322790526e-05
-9.37729289465509e-06
-2.30600901852786e-05
-1.08835882626402e-05
-2.15653588709866e-05
-4.11499468654021e-05
-2.29122935492539e-05
-2.12314210321421e-05
-3.40250083099115e-05
-1.37920213608768e-05
-2.09336427823839e-05
-3.6970328698355e-05
-3.93677542668892e-05
-4.81593835958567e-06
-1.59292993016479e-05
-1.1862116939912e-05
-9.62187538272774e-06
-1.31640278115598e-05
-1.18624806128382e-05
-1.12841582430316e-05
-1.92873250463621e-05
-5.53421942741742e-06
-1.74742683768727e-05
-3.23083998290981e-05
-5.10993320528143e-06
-4.99424769566207e-05
-1.29151111627285e-05
-2.71582664523814e-05
-2.20027806856101e-05
-1.59969960043015e-05
-3.95484231782363e-05
-1.65158243759146e-05
-2.61393867782654e-05
-1.90929163809229e-05
7.30041695395594e-06
-1.16896746944746e-05
-1.87652660869784e-05
-2.892807453791e-05
-3.60770734581134e-05
-2.7488544560251e-05
-3.60534451404841e-05
-7.21241033066951e-07
-3.16420906650503e-05
9.01222143948309e-06
-1.22907984198425e-06
-2.83601816850814e-05
-1.75199130383294e-05
-9.64312765523041e-06
-1.26440744917158e-05
-5.35071931937595e-05
-4.96607494361587e-06
-2.10902832165138e-05
-2.98065773089261e-05
-9.23433310241904e-06
-1.67576311257151e-05
-3.36731921013458e-05
-1.11471810001941e-05
-2.3651442378043e-05
-2.48717294140646e-05
-3.06307648621786e-05
-4.42562920015536e-06
-5.89177389450886e-06
-2.43946861830355e-05
-2.14520168585239e-05
-3.00481054428339e-05
-2.8185956537752e-05
-1.48818743768634e-05
-5.0879178753372e-05
-1.77317383175153e-05
-2.87306938045613e-05
-3.0563134017042e-05
-3.097028757628e-05
-2.27862406480019e-05
-2.60990500960545e-05
-7.05467742061699e-06
-3.76891594342508e-06
-1.37697880923411e-05
-1.6169632281889e-05
3.15634227510678e-07
-6.39591138341219e-06
3.46461990338685e-06
-4.65778201921809e-05
-1.669394446656e-05
-1.20136271096073e-05
-3.18752363451228e-05
-3.0929659278729e-05
-2.32631664853583e-05
-3.33448534748016e-05
-3.09306237861759e-05
-5.68736412947111e-06
-1.50768279381746e-05
-4.15388273029366e-06
-3.95048357645377e-05
7.08473092631953e-06
-1.34712384883364e-05
-1.13344193058547e-05
-1.54325884581132e-05
-1.44058991087268e-05
9.39512598886196e-06
-2.63595941375035e-05
-8.26470246578707e-06
-2.17123290193032e-05
-3.01928992149345e-05
-3.53135865519318e-05
-1.55322618458395e-05
-1.63655434806244e-05
-2.6619623920241e-05
6.58359382896726e-06
-2.48714822039804e-05
-3.83729225950911e-05
-1.82976639653303e-05
-2.92898044623931e-05
-3.80816775121972e-05
-3.51137046556721e-05
-4.45246301442409e-05
-2.15569001344155e-05
-3.29671785108632e-05
-2.55920113018672e-05
-2.72858316499983e-05
-3.35027151631322e-05
-1.64186737217962e-05
-1.70919740872523e-05
-2.27812966492183e-05
-8.26817825995376e-06
-2.90920536361869e-05
1.65057663831307e-06
-2.27929848466344e-05
9.68307432846665e-08
-1.4034059582621e-05
-4.30767725977353e-05
-4.07281407380483e-06
-1.94489573753357e-05
-2.38952232454108e-05
-2.80407330097173e-05
-1.92310967541899e-05
-3.05584496615793e-05
-2.38093318473007e-05
-2.07018816485727e-05
-2.77103644436853e-05
-2.84402553378196e-05
-2.71587377146074e-05
-4.42586421274202e-05
-8.62681670041773e-06
-1.99874166882365e-05
-3.31537168810864e-05
-6.61093509247811e-06
-3.753786530069e-05
-7.53327813803295e-06
-2.68906550789422e-05
-3.2952082595851e-05
-3.13184612867692e-05
-9.87532400951014e-06
-2.34890353211349e-05
-1.54390257309756e-05
4.74433211163132e-07
-6.06449722284382e-06
-4.53110484012044e-05
-1.31681449631326e-05
-1.98806922279626e-05
-1.81875780656091e-05
7.24316971782625e-06
-1.77198401686563e-05
-3.83444169513803e-05
-1.6134299802869e-05
-2.77312626684314e-05
-5.2241766768107e-05
-1.5813026200842e-05
-4.1527056898688e-05
-2.53639396071228e-05
-4.10698789589137e-06
-1.1479360557264e-05
-3.08832789684028e-05
-8.07004580857297e-06
-2.3502856849343e-05
-3.7776582633457e-05
-2.69769133774984e-05
-3.84613287240079e-05
-1.20021536381581e-05
-3.66125408580403e-05
-4.14208758304186e-05
-2.78197677352645e-05
-6.5265388271373e-06
-7.0099499263435e-06
-3.50360468261494e-05
-1.84193378127895e-05
6.70096542126327e-06
-4.12669404129029e-05
-7.04007489833462e-06
-3.18033905435277e-05
-2.27522614844423e-05
-2.35000430253079e-05
-2.04501107141048e-05
-4.96958816455242e-05
-2.66708852610546e-05
-2.70682557240123e-05
-1.47469941524822e-05
-1.59109484692022e-05
-1.15607044510194e-06
-2.86260461111994e-05
-1.25289422523779e-05
-1.91573048334905e-05
-2.02791720700967e-05
-1.11735090397448e-05
-1.99896480392102e-05
5.43971265547295e-07
-1.41200823207069e-05
-1.14488312553311e-05
-1.80001289605029e-05
-3.35003397440171e-05
-1.99754678587886e-05
-2.0974915510038e-05
-3.64007603417623e-05
-3.54040626994281e-05
-1.96636653236334e-05
-1.5153248354196e-05
-1.21509240330269e-05
-2.83946975909373e-05
-2.79365971003737e-05
-8.10600156097004e-06
-1.21108414216129e-05
-1.00756250346827e-05
-2.81012893586734e-05
-1.86480274168696e-05
-1.8257207571533e-05
-2.71184789589841e-05
1.03764599448646e-05
-1.2687848563546e-05
4.40885305145924e-06
-2.95312638474431e-05
-1.77186760803049e-05
-3.25198876441159e-05
1.23556920211967e-05
-4.31299414014741e-05
-4.64270583903621e-05
-5.84779665427772e-06
-1.8744269403353e-05
9.15838588149092e-06
-2.12613721086552e-05
-4.76051094208279e-06
-4.44853984562423e-06
-1.12752774500287e-05
-2.41317470908015e-05
-1.62266744096779e-05
-9.05244515857828e-06
-2.18087681232161e-05
-3.16520736913867e-05
-2.07332079750524e-05
-6.19589940058853e-06
-2.11033942412219e-05
-3.8848732415036e-05
-2.07734469491278e-05
-2.06595686527471e-05
-1.45662381372438e-05
4.18929561481544e-06
-9.49439772510995e-06
-2.29451415402474e-06
-3.57933579537182e-06
-1.60344054387223e-05
-3.48438631382224e-05
-2.04654570350886e-05
-2.05377125832354e-07
-2.67762181139221e-05
1.29924860936111e-06
-1.13672131225732e-05
-1.63245807533369e-05
-2.2505450966011e-05
-2.87607324333262e-05
-3.12861693713467e-05
-3.14346311575802e-05
-6.70666384866244e-06
-1.39315792870866e-05
-1.73562217571155e-05
-1.48829267743349e-05
-3.51042119566504e-06
-1.98222872553152e-05
-1.33415923158889e-05
-1.41192848479328e-05
-3.78835815545438e-05
-4.06956503495463e-05
-3.36425157217747e-05
-2.00469371597102e-05
-3.13410358229881e-06
-1.84015396876429e-05
-4.44274224821103e-05
3.7642355906536e-06
-1.03578923618018e-05
-2.43138315251791e-06
-1.29045009180936e-05
-1.23694811565745e-05
-1.14411428161855e-05
-2.23489188500001e-05
-2.66747561044559e-05
-2.60217958757418e-05
-2.35838784686847e-05
-2.14776561915912e-05
-1.22661178263426e-05
-1.01132805712689e-05
7.22269310990095e-06
-1.30397787776043e-05
-8.87574984207373e-06
-1.36031402216132e-05
-2.53831677286947e-05
-2.4558747620004e-05
-3.58468412531419e-05
-1.98742465811028e-05
-2.8540503046414e-05
-2.29495141660116e-05
-5.74391842443757e-06
-1.07113805438255e-05
-1.9478275978785e-05
5.75851988692535e-06
-1.3127175437666e-05
-1.95404758268058e-05
-2.21615426281153e-05
-1.88192212630616e-05
1.16299801054105e-05
-2.78548522261246e-05
-3.17304537788586e-05
-1.5268049596642e-05
-4.32170051898415e-06
-2.94235757701659e-05
-2.7805383367256e-05
-1.6127033945602e-05
-2.27670954612308e-05
-9.00197768370787e-06
-9.70099407256061e-06
-2.06649977968642e-05
-1.65215442539675e-05
-1.59378954862496e-05
-1.75870260498332e-05
-2.7850549104009e-05
-3.90927470927261e-05
-1.52181262106616e-05
-3.11205615589895e-05
-2.4234205412669e-05
-2.25406059093416e-05
-2.42562232959403e-05
-7.57765566831282e-06
-2.34236536978177e-05
-2.2799034270583e-05
-1.52000358908942e-05
-1.09298526470706e-05
-2.78372060391717e-05
-8.07993031329262e-06
-1.35428198677769e-05
-2.25423108985731e-05
-6.66654518591716e-06
-3.46859510571962e-06
-1.84327804002578e-05
-1.17481985039741e-05
-3.70230240914481e-05
-2.02936215370578e-05
-1.84939987249211e-05
-1.74800643612771e-05
1.86698226747589e-06
-1.3949117620042e-05
-2.36037958389347e-05
-1.7945069668819e-05
-7.69185290649828e-06
-3.37610776939758e-05
-1.81798221911898e-05
-2.10925672727833e-06
-2.59385216588062e-05
-2.75049825928418e-05
-4.75093759963594e-05
-2.11392983161138e-05
-2.52477880478811e-05
-1.60687580187032e-06
-2.97817990183865e-05
-3.00513962834746e-05
-1.83667467148797e-05
-1.81713624068294e-05
-9.01587611405201e-06
-3.42761180654083e-05
-7.53389856563989e-06
-8.66478372683064e-06
-1.49541131902328e-05
-2.06898619926952e-05
-8.39647888035403e-06
-4.00217309423049e-05
-4.35361368670164e-06
-2.30537845230767e-05
-1.48354421856651e-05
-2.53252790551013e-05
-2.24053064445682e-05
-2.80530759771848e-05
-2.33952475138385e-05
-2.79295159848041e-05
-3.0715707938236e-05
-1.51883054431687e-05
-9.76481672678094e-06
-2.78842763876521e-05
-2.44902883172575e-05
-2.24749415250404e-05
-1.62688843194806e-05
-3.5867471828495e-05
-4.41310803080928e-06
-6.69872390095062e-06
-1.99837307441806e-05
-2.05336052046189e-05
-2.54540795384108e-05
-1.12713671170377e-05
-1.46070322909983e-05
-1.47639948040153e-05
-4.07760609064785e-05
-2.62333607679638e-05
-6.49903780989813e-06
-5.80276702082388e-06
-3.36862802715889e-05
-2.16097163354646e-05
-6.03889254006236e-06
-3.99231529466318e-05
-2.27743571343849e-05
8.33720884187216e-06
-7.79802285326965e-06
-1.15893925395092e-05
-2.87013724070683e-05
-3.24058189039359e-06
-2.45474138202672e-05
-5.24127429437755e-05
-1.96125984092488e-05
-1.76165072907699e-05
-3.39656225615344e-05
-2.6461496994891e-05
-1.36632986661178e-05
-3.39036419688741e-05
-1.54546242823492e-05
-2.88685860127102e-05
5.32611826760218e-06
-1.05006894382666e-05
-1.46698797834206e-05
2.41987905783423e-06
-1.55922818344949e-05
-1.98830820234142e-05
-1.80791567307078e-05
3.4407430598963e-06
-2.90445873913761e-05
-3.85134604506102e-05
-2.21398568875956e-05
-3.04629006496592e-05
-4.76668302260754e-06
-2.13663901437283e-05
-1.36915090626977e-05
-4.02583388275397e-06
-4.14806534512674e-05
-6.66179927655871e-06
-4.57788442728194e-05
-7.99853654771105e-06
-4.1339092280641e-05
-3.1389561576426e-05
-3.27704159522738e-06
-3.28708444112778e-05
-3.47476510351113e-05
-9.88832071952425e-06
-1.90418570552902e-05
-1.72622264688129e-05
-1.65070403180758e-05
-1.03567004675987e-05
-1.70932439095177e-05
-1.48410737600888e-05
-1.65810775672474e-05
-2.56020817307226e-05
-2.51107905980878e-06
-3.5065717407497e-05
-8.27199597593548e-06
-2.47544745494628e-05
-4.8304294346778e-05
-2.51550845405621e-05
-1.18753985680035e-05
-2.14731512129132e-05
-3.79658409071538e-05
-2.73776337730782e-05
-2.31417677016226e-05
-1.46092346441587e-05
-2.43951727269611e-05
-2.68522660375805e-05
-2.74657001086224e-05
-9.86180684014933e-06
-9.89166898036206e-06
-1.29110273322057e-05
-1.27404818883406e-05
-9.36170795466006e-06
-1.24817121851628e-05
-1.74716639662424e-05
-8.73424372090918e-06
-7.7984572152928e-06
5.87713921334473e-06
-2.84860068436423e-05
-3.39443013054771e-05
-1.16186314612924e-05
-3.364644986352e-05
-1.29990557087128e-05
-2.59076188533363e-05
-1.39207185507871e-05
-2.29449593423713e-05
-3.65468034465128e-05
-3.77195553055613e-05
-2.23367223798206e-05
-1.65020539848516e-05
-2.16684924277291e-05
-1.70057197594626e-05
-4.3560145689787e-05
-2.11805278685831e-05
-1.52057422400644e-05
-1.78933461148529e-05
-2.08544054549452e-05
4.7221350785926e-06
-2.39914453616548e-05
-1.42162092389837e-05
-2.24763954356236e-05
-1.13125472834228e-05
-3.75774920148452e-05
-3.79088685108953e-05
-4.07594517166918e-05
-3.85937837201076e-05
-3.16677431351609e-06
-3.08141952178306e-06
-2.16025018835594e-05
-2.51779531255739e-05
-3.03360684427497e-05
8.97461065648997e-07
-2.06172203178332e-05
-2.90284409983391e-05
-2.38479028679278e-05
-2.38061610022747e-05
-4.62500288679839e-05
-2.07907801310984e-05
-1.32219273247778e-05
-2.00764168422871e-05
-1.54465231364925e-05
-1.87336092183299e-05
-1.04526273895753e-05
-1.25644395291079e-05
-2.38983867462301e-05
-7.8747587497258e-06
5.89300830243125e-06
-2.24784432854679e-06
-1.82593049485902e-05
-2.37666304719498e-05
-1.59183587328257e-05
-9.58721598376387e-06
-3.30321008428675e-05
-1.97365015925586e-05
-2.05620243806471e-05
-1.60048468841146e-05
-1.79184806940891e-05
-6.53119827580698e-06
4.05532980544233e-06
-2.80016117957872e-05
-2.03670418683714e-05
-1.96744547344957e-05
-1.48824340273361e-05
1.35405325945348e-05
-1.75960523556345e-05
-2.4541699516862e-05
-5.77671913398445e-05
-1.46790140188188e-05
2.60161034505298e-06
-3.54581676846747e-05
-3.09407929711888e-05
-1.16846904022155e-05
-3.43057780207693e-05
-2.13899760768279e-05
-1.83537071418333e-06
-1.63155124577077e-05
-1.0589645518305e-05
2.28107358742025e-06
-6.99842266613993e-06
-1.79455752578239e-05
-2.79507271328006e-05
-2.72156325133808e-05
-3.53028115058504e-07
-2.13959751283207e-05
-2.96699912064215e-05
-1.42832441795999e-05
-2.04434459972471e-05
-2.88155968897279e-05
-2.37363270163985e-05
-9.95027550215927e-06
-3.22492674793294e-05
-2.00630466177034e-05
-3.061561999243e-05
-1.73451232832321e-05
-2.01924108875922e-05
-1.8472090066779e-05
-2.87451105866721e-05
-3.25844048025306e-05
-2.09138057517396e-05
-1.46923063349776e-05
-1.07057412193355e-05
-3.97121809772722e-05
-2.98534528951915e-05
-1.3785616160627e-05
-3.96460811657857e-05
3.42792811663198e-06
-2.02334036431323e-05
-2.5539279825797e-05
-2.0133126945474e-05
-3.57777597845366e-05
-1.43070192253155e-05
-3.22595167514226e-05
-1.74969268162012e-05
-1.47423062114882e-05
-1.71535063305274e-05
1.71930235443661e-07
-2.29408013269522e-05
-2.85415130284154e-05
-1.32546523639937e-05
-1.65390376778348e-05
-1.52996075403953e-05
-2.55689730546408e-05
-1.53718079793616e-05
-2.57336574274664e-06
-2.09043437015638e-05
-3.05359540882823e-05
-3.14894062109598e-05
-1.95411944779351e-05
-1.45210504908406e-05
-1.12865367839934e-05
2.02918595893384e-06
-1.95761067388641e-05
-1.1821914217011e-05
-3.36388027338003e-05
-1.29506053889275e-05
-2.35992604662361e-05
-1.15614460847265e-05
-2.90852851603575e-05
-2.1870292696762e-05
3.30100592014013e-09
-1.4720542199885e-05
-1.6399378892855e-05
-2.34886358053156e-05
-2.25058356091387e-05
-2.70129299960232e-05
-5.14517487252284e-07
-1.09487015525773e-05
-2.15358590241357e-05
5.56398735021569e-07
-2.57517566816751e-05
-4.23244489249936e-05
5.73962538587071e-06
-3.78727649444205e-05
-2.40629514742624e-05
-3.77985097805348e-05
-2.96170248616374e-05
-1.44138115661439e-05
-9.38233577532653e-06
-1.98901135635774e-05
-2.3803408441182e-05
-3.72946589343844e-05
-1.48649772506207e-05
-3.16376504914124e-06
-2.63954960343686e-05
-3.06643231080961e-05
-3.85385248226071e-05
-1.09243172847197e-05
-1.89076886126345e-05
-1.98350398910263e-05
-4.33414695886871e-06
-2.44445402978655e-05
-3.16111738090303e-05
-2.14314986411765e-05
-2.93406342119259e-05
-2.92221039159224e-05
-2.05781423745829e-05
-2.35919157726365e-05
-2.9858590998138e-05
-2.73296768384745e-05
-3.05819270679363e-05
-2.7386263506292e-05
-1.51698109113517e-05
-2.68674829799921e-05
-2.90246392379773e-05
-1.20077559480527e-05
-1.90382715268104e-05
-2.22829958786491e-05
-9.41935328515156e-06
-1.40072023021614e-05
-1.00379453912146e-05
-2.65893503362723e-05
-5.54341051850576e-06
-4.1423894093129e-06
-2.02105222470486e-05
-2.4062688644582e-05
-3.20959323967666e-05
-1.49804253310077e-05
-2.07867657721486e-05
-2.1426894407596e-05
-2.7106242485126e-05
-3.46778607802439e-05
-1.54385905089947e-05
-1.37200386074471e-05
-1.39056383237353e-05
-7.91978306796976e-06
-1.7842022814469e-05
-3.69131656590838e-05
-1.55392190363588e-05
-7.92127775794998e-06
-3.25874335044402e-05
-2.21395702406549e-05
-9.42933391593227e-06
-5.13940519187765e-06
-1.75135586469127e-05
-1.70670106931909e-05
-1.28330244018701e-05
-1.2553006761882e-05
-6.32481232113024e-06
-2.82553554504494e-05
-3.49222353273271e-05
-2.51491482801838e-05
-1.19670067489955e-05
-1.25977911075353e-05
-2.85958614216185e-06
-7.73587387541921e-06
-1.89561196205465e-05
-3.43771911547219e-05
-2.61587423281109e-05
-2.03941868809404e-05
-1.6705889721478e-05
-2.96645962864942e-05
-1.79391179769671e-05
-1.01137948463427e-06
-1.92809307866482e-05
-1.20380713404594e-05
-7.51982889606502e-06
-1.77629095790913e-05
-3.16500394659289e-05
-2.83782215632035e-05
-6.49877346668176e-06
-2.66945717423592e-05
-1.20371179427214e-05
-3.60581232332774e-05
-9.34495162942178e-06
-1.88033490462047e-05
-8.93622594581786e-06
-2.83531656862132e-05
-6.94962139335171e-06
-3.204131777455e-05
-2.84768086384095e-05
-2.56116146699043e-05
-2.66523643465339e-05
-1.59189038084833e-05
-4.98443904377445e-06
-1.83293646228359e-05
-3.84183195433403e-05
-2.55248032053767e-05
-2.56665708203134e-05
-2.32775151126355e-05
-1.98697475758334e-05
-2.18861106189319e-05
-2.09981327681993e-05
-2.64063419412976e-05
-5.08331860817849e-06
-1.3323939387366e-05
-2.55532060788747e-05
-1.32669083452915e-06
-1.38046884844805e-05
-1.81964574409975e-05
-1.26488031753034e-05
-3.32400230809651e-05
-1.64641879818035e-05
-2.14624436826801e-05
-2.32352061874834e-05
-3.08400721077967e-05
-2.98378793659086e-06
-3.07143380054658e-05
3.46616908154379e-07
-2.48279717514123e-05
-1.48390728320603e-05
-3.22074208416068e-05
-3.02760854965072e-05
-1.38295838221e-05
-3.68529785846653e-05
-1.3586887270037e-05
-1.28828704805586e-05
-9.42196769184554e-06
-1.3112777362484e-05
6.73698981810268e-06
-2.73981059173358e-05
-1.65110395943051e-05
-2.59707291580742e-05
-8.92043955341216e-06
-3.06061584421118e-05
-1.63730683496237e-05
-2.91551458109787e-05
-1.83533683401761e-05
-2.60732913047723e-05
-3.25907381189347e-06
-2.8361702770426e-05
-2.1089918818543e-05
3.31838513581697e-06
-4.31039993889871e-05
-2.9358136807787e-05
-3.28761843500395e-05
-1.2101366617123e-05
-1.07760375577621e-05
-1.93848651584621e-05
-3.10895222293154e-05
-2.35619215221157e-05
-3.05254939349589e-05
-3.50432473596391e-05
-2.314082215222e-06
-1.9363288261781e-05
-6.43948228418651e-06
-3.55462385458605e-05
-2.58042661246291e-05
-2.88608311996396e-05
-7.41365089755705e-06
-9.27345851752281e-06
3.19808578349159e-06
-3.2617935301226e-05
-5.11081128478967e-06
-2.97669245831144e-05
-3.64107642937358e-05
-7.6420011048289e-06
-9.27826711138639e-06
-2.32754337236879e-05
-2.28446771474404e-05
-3.03422551012941e-05
-2.140881333785e-05
-2.20309995194309e-05
-2.95197432554245e-05
-1.99494257136129e-05
-1.55564362934185e-05
-9.32921319810412e-06
-7.44712630248116e-06
-1.16279025563115e-05
-4.12378890747432e-05
-2.76897463078397e-05
-1.18722048378909e-05
-2.96788501828618e-05
-3.31812826199073e-05
-2.91479368252e-05
-1.67280809540715e-05
-2.37410891068409e-05
-3.23641539327538e-05
-9.36278005542722e-06
-2.88759527849607e-05
-5.37466334237656e-06
-1.91872520584527e-05
1.08838852519599e-05
-2.70262440323191e-05
-1.41907771948072e-05
-1.89863980165777e-05
-2.17269659436426e-05
-2.45598425082838e-05
-1.09432128242836e-05
5.93283604009642e-06
-2.5496743144243e-05
-2.75547679198545e-05
1.42801966696075e-06
-2.12787888857653e-05
-1.74290583073572e-05
-5.92365267917097e-06
-1.90668892543643e-05
3.02212339914688e-06
-2.97349158334608e-05
-1.50161728083836e-05
-2.76301231814419e-05
1.81887876973634e-07
-2.45964135621761e-05
-2.75011445445572e-05
-3.5997145856849e-05
-3.58705070769135e-05
-2.08865382054658e-05
-1.72303056742135e-06
-1.39809099297078e-05
-3.68255026045399e-05
-1.55712920008217e-05
-1.65184806082275e-05
-1.1575559341537e-05
-1.02530878993019e-05
-4.99326954138029e-07
2.8416209161054e-06
-1.1767363714141e-05
-1.17785490464369e-05
3.73350525444701e-06
-1.72920284241459e-05
-3.78530938746641e-05
-1.14333362781435e-05
-1.85135756455222e-05
-7.57635538682018e-06
3.28841314081575e-06
-4.58129278845442e-05
-3.89342356147264e-05
-2.55522180285773e-05
-1.25814866653521e-05
-2.700796938867e-05
-6.87045409909e-06
-1.07665479557572e-05
-2.30730476356305e-05
-1.84495593343213e-05
-2.61740022641863e-05
-1.43279786228451e-05
-1.83535367891552e-05
-1.52223364057036e-05
-1.92043843547195e-05
-1.78396551662768e-05
-1.4748049331236e-05
-1.8468287502325e-05
-3.42073858552657e-05
-3.95865386905981e-06
-2.4882745201233e-05
-3.16561551119865e-05
-5.81048893608339e-06
-8.6092229662905e-06
-1.37082733672123e-05
-2.48913392950283e-05
-2.18108577767318e-05
-1.48626330498951e-05
-1.60237932151539e-05
-4.23929398067889e-05
-3.55837510925408e-05
-2.11232890652929e-05
-1.16030585391136e-05
-8.63972311701483e-06
-1.85531923364168e-05
-1.47775510623892e-05
-2.32780219100042e-05
-2.03986875482724e-06
-1.17183632992331e-05
-4.89984828194115e-05
-2.79840921775205e-07
-1.85077731498264e-05
-3.87888527702036e-05
1.26370357467087e-06
-7.70407225924918e-06
-2.41845233867569e-05
-2.63979242383514e-05
-2.90779345773714e-05
-2.93959492697411e-06
-4.01851324398449e-05
-2.10432267398721e-05
1.13394323061939e-06
-6.87509711372361e-06
-6.19436370398886e-06
-1.45346773891086e-05
-3.33883414504525e-05
-1.3598065756563e-05
-2.44837346589218e-05
-2.1556011003485e-05
6.56990830825838e-06
-2.30834153949189e-05
-1.15259771252018e-05
-1.06965538171899e-05
4.51198203840093e-07
-1.23954574692538e-05
-2.47435174001781e-05
-1.13644214544384e-05
-3.84907251740608e-05
-1.86212747999562e-05
-9.81273700407577e-06
-1.43363209042482e-05
-2.0041016964224e-06
-3.78574166728657e-05
-1.33832553448389e-05
-4.22386570243103e-06
-1.89436009210654e-05
-8.13766632423228e-06
-2.37980722133849e-05
-3.65951486598664e-05
-2.27347657106219e-05
-2.65666139538592e-05
-2.32107605483299e-05
-1.90962347706129e-05
-1.91359925737697e-05
-2.49319390342105e-05
-1.48225162172745e-05
-2.06728048121073e-05
-2.35213239111465e-05
-2.06989865701414e-05
-1.5275656646091e-05
-2.01817622407232e-05
3.87399581868727e-07
-5.076668506579e-07
-3.10734439604142e-05
-6.15016393776559e-06
-2.3427737194732e-05
-1.51700596698742e-05
-7.10184343546946e-07
-3.64007466468526e-05
-3.27263276649896e-05
-1.20754100870863e-05
-1.98183774293399e-05
-2.15500183707158e-05
-1.05192163095295e-05
-5.24556257243835e-05
-1.30717638404831e-05
-4.66821318976035e-06
-1.70957929456633e-05
-1.32669629251341e-05
-6.38110529743883e-06
-1.63573594724289e-05
-1.42630556360867e-05
-1.49064536529066e-05
-2.94848062829587e-05
-1.61306925617789e-05
-2.70326592447695e-05
-2.19589263005529e-05
-2.72825268772564e-05
-3.33694370069779e-05
-1.4778065247395e-05
-3.68575367497831e-05
-1.4455821910302e-05
-8.87170096936806e-06
-6.95853866240144e-06
-1.39172550390197e-05
-2.33364951438825e-05
-3.7302109456895e-05
-8.07602973792919e-06
-2.24485066793321e-05
-1.84784086125088e-05
-2.68757786794894e-05
-2.44538512167194e-05
-2.70220636520636e-05
-3.2936549799219e-05
-1.72850578687135e-05
-1.8167902062525e-05
-3.32384943718892e-05
-5.26957103818117e-05
-1.86831965418053e-05
-1.99795697644546e-05
-3.65182531456217e-05
-2.27844393982605e-05
9.99093337520629e-06
-2.22913959304026e-05
-1.68855833524442e-05
-8.67071045589388e-06
-1.58552225511366e-05
-2.67130190105966e-06
-3.30210283425656e-05
-3.93046928219381e-05
-2.43834230654525e-05
-7.91861288163802e-06
-3.77596796030803e-05
-2.02000474143791e-05
-4.75904559947084e-05
-1.85898992416258e-05
-3.99449815575842e-05
-3.83844686329414e-05
-2.04102949386491e-05
-1.70662209650251e-05
-2.88197798797967e-05
-1.89387136685245e-05
-2.87340730213174e-05
-2.86714045583846e-05
-8.99876496391839e-06
-1.96223270867805e-05
-1.43670002152055e-05
6.65598459519734e-06
-2.89371377902305e-05
-2.45299119371799e-05
-8.31759557434665e-06
-1.7753493707199e-05
-1.87278217392636e-05
-2.67081967870784e-05
-1.90974716822053e-05
-3.2241441425334e-05
-2.23352559454172e-05
-2.79626289644729e-05
-1.94722432719229e-05
-2.78568374673727e-05
-2.84680897802492e-05
-1.34738833887035e-05
-3.1483082598054e-05
-3.37474347824645e-05
-2.46045150381087e-05
-2.72310170375959e-05
-2.49205795244587e-05
-4.70028087150822e-05
-1.58971672069945e-05
-4.47232373907031e-05
-1.40615453059866e-05
-2.35148410746429e-05
-2.259442033315e-05
-6.03388165125567e-06
-3.61932164545171e-05
-9.16348788344668e-06
-6.64944453839869e-06
-4.58926350600018e-05
-3.28763664403288e-05
-4.7494902941698e-05
-5.66250673075648e-05
-1.87631306253508e-05
-2.89445678025045e-05
-2.15894616094982e-05
-1.69949899486422e-05
-3.92907207303789e-05
-3.59780915089578e-05
-2.54542645119849e-05
-9.36764221954559e-06
-1.91755775724302e-05
-2.95530274347283e-06
-2.95729813526389e-05
-1.77890791819598e-05
-2.01506629090488e-05
-9.57528702002209e-06
-2.98176593412473e-05
-1.38701451976374e-05
-1.9763331291021e-05
4.41457254051123e-06
-1.19875072959056e-05
-2.31560495222032e-05
-1.91757194331865e-05
-1.38154680522435e-05
-2.36282722383613e-05
-8.91292068247267e-06
-2.76868293187446e-05
-3.03146010420713e-05
-2.10145443024448e-05
-1.62628590937663e-05
-7.72468018288865e-06
-3.37183470786416e-05
-2.63510942638173e-05
-1.49251798709465e-05
-1.1857513843863e-05
-8.76031145438081e-06
-1.87945331555562e-05
-1.63645037314891e-05
-2.73556313882292e-05
-2.21897990243521e-05
-2.43412029396919e-05
1.01197111077365e-05
3.92011050300846e-06
-6.0176674162553e-06
-1.61175040692774e-05
5.8333602131118e-06
-3.89073423710753e-06
-2.19723831435936e-05
-2.04235760850488e-05
-1.85879154220828e-05
-2.27111704829566e-05
-2.89401321008697e-05
-2.28769667694002e-05
-4.99088612946214e-05
-1.5160951241703e-05
-3.39756333857496e-05
4.70030388841549e-06
-4.07658884002697e-05
-1.08133897624026e-06
-4.23250729157896e-05
-6.0573516630992e-05
-3.05520543601608e-05
-1.5500020845437e-05
-2.96546219153009e-05
-1.47659785155219e-05
-2.73333903095441e-05
-1.7478920279191e-06
-1.48590189433572e-07
-2.30416101506566e-05
-2.56663256217668e-05
-1.53139685438472e-05
-1.2873577386347e-05
-2.7744039340788e-05
1.67718191823101e-07
8.70719082440348e-06
-2.85776628442241e-05
-2.15537179899232e-05
7.66088509432761e-06
-1.56430492040217e-05
-3.63777529530377e-05
-1.42948680491698e-05
-2.22024072703775e-05
-3.67264319846989e-06
-2.39139601831344e-05
-1.16508145728542e-05
-3.48158081116125e-05
-2.60490848526326e-05
-3.23949806555029e-06
-5.83281276391893e-06
-5.11909252927508e-06
-1.84904592804875e-05
-1.50792617175821e-05
-1.07286031551989e-05
-1.08915959808929e-05
-3.1458060631138e-05
-2.26326616678772e-05
-2.15111079619014e-05
-5.06580371504138e-06
4.59254986264608e-06
-1.70294549742637e-06
-1.82662824295165e-05
-1.24473473980723e-05
-1.29178214919503e-05
-2.99631958002434e-05
-1.56516194160736e-05
-2.03148941402928e-05
-9.00036969059592e-06
-1.26645175975502e-05
-8.24837975122264e-06
-3.17782006789355e-05
-2.5787748774923e-05
-1.0565738296113e-05
-1.24956462761055e-05
-1.16846984679319e-06
-1.14781737757046e-05
-1.39843690920372e-05
-2.74137568210295e-05
-3.06553686272689e-05
-1.41015680008715e-05
-3.11137557169174e-05
-8.87197787104561e-07
-1.11311004745241e-05
-2.10906788173953e-05
-3.0587773369561e-05
-4.91332819685946e-06
-1.26661108685792e-05
-3.0523852152586e-05
-9.33141568327822e-06
-2.23808777517972e-05
-3.90013868773912e-05
-2.00538482954249e-05
-2.28352556461484e-05
-5.4983604790715e-05
-3.49213810708513e-05
-5.93052793677115e-06
-1.14036541663484e-05
-3.17443252003818e-05
-1.83826606202171e-05
-4.29595572246154e-05
-2.69227222119479e-05
-3.2680934736518e-05
-9.18283249968552e-06
-3.03104035185644e-05
-3.03596236861895e-05
-8.55292056460807e-06
-2.6636772883003e-05
-8.16044693952788e-06
-3.58343956923054e-05
-2.84302780159738e-05
-2.86353263119463e-05
7.73754769922451e-06
-2.47099248939506e-05
-3.75806516402131e-06
-3.58667767882196e-05
-1.63289553416531e-05
-2.54286984901555e-05
-1.40893282915908e-05
-2.70511598647082e-05
-8.69359442534066e-06
-4.75416803373871e-05
-1.22044607399159e-05
-2.34802067449775e-05
-1.76513716222512e-05
-2.26776514796062e-05
-3.75643612546616e-05
-2.48322201340049e-05
-2.29681636178346e-05
-1.32929125320641e-05
-1.19608919827184e-05
-1.95431818251948e-05
-3.24707609739238e-05
-4.5350149983085e-05
-3.26449851588686e-05
-1.79698613073858e-05
-2.65274645848302e-06
-2.67237192242825e-05
-2.79320673301983e-05
-2.54785953178263e-05
-4.95796592929265e-05
-3.17733283746806e-05
-2.57179215073801e-05
-1.30161922390751e-05
7.3038486822589e-07
-2.98420015391703e-05
-9.01468049373311e-06
-5.17969129408287e-05
-8.7657068790677e-06
-4.35498917585881e-05
-2.85339380743161e-05
-7.86444775417138e-06
-9.33442305676401e-06
-1.34830002211702e-05
-1.31463699778528e-05
-1.26189946036869e-05
4.07606013312522e-06
-1.06173527627299e-05
-8.89296601371101e-06
-2.17385367610438e-05
-1.56250013292125e-05
-1.85669907406635e-05
-3.72751237356445e-05
-2.35379866617164e-05
-3.91285232581629e-05
-2.91315958741745e-05
-2.8792782791468e-05
-2.51799593441183e-05
-7.75178449890453e-06
-2.82254096803006e-05
-3.60102416129369e-05
-3.12611767489097e-05
-1.26122514254613e-05
-3.80515488677026e-05
-3.34496800619568e-05
-8.90196702964984e-06
-1.11795852035803e-05
-1.92387302820952e-05
-2.20126519589166e-05
-1.22541494906036e-05
-5.09512706268129e-06
-3.34978008080755e-06
-2.57751758756258e-05
-1.04465558613258e-05
-2.02878301002158e-05
-3.1770145470004e-05
-3.97664263397125e-06
-4.21004192109371e-05
-1.02437132657968e-06
-2.94937005958264e-05
-7.39509420155282e-06
-3.94935951765492e-05
-1.56098276961588e-05
-2.43396302049047e-05
-2.41205373192112e-05
-2.67696109896199e-05
-1.00476000930006e-05
-3.24060944752704e-05
-3.60101518868566e-05
-4.1561801266434e-05
-1.04652330657713e-05
-2.03421685549366e-05
-2.7625986430642e-05
-1.01119946915975e-05
-2.46586019970109e-05
-1.46054239811828e-05
-2.64935154952764e-05
4.35638369356978e-06
-8.02573555364205e-06
1.09356573688531e-05
-2.68904786324941e-05
-1.71268189425869e-05
-2.08250858407422e-05
-2.24888096644188e-05
-2.01276340628961e-05
-3.62265325754577e-05
-3.50881286215628e-05
-3.2536126253962e-05
-1.17137613593673e-05
-3.79486910372357e-06
-2.92238525228294e-05
-3.10993868936559e-05
-7.77859746418522e-06
-2.45491694809155e-05
-2.21587583516379e-05
-2.73120990807845e-05
-2.50055731577276e-05
-3.18056267381539e-05
-1.93221625574978e-05
-1.59759284628734e-05
-1.31111975391294e-05
-1.45387522717939e-05
-1.32846795047648e-05
-1.37391330201052e-05
-1.10021660378188e-05
-1.68917960170627e-05
-1.97004480085596e-05
-2.84295975463687e-05
-1.58286121085068e-05
-2.5195175380447e-05
-2.24645246410621e-05
-1.95372904284852e-05
-2.76517651069417e-05
-2.64672617673674e-05
-2.50276855888901e-05
-4.12617743409603e-05
-2.29237488607729e-05
-2.74603595971858e-05
-4.07438285411451e-05
-2.65591457821449e-05
-3.87445538171483e-05
-5.40149001230468e-06
-2.60137879266471e-06
-3.96797023287582e-05
-2.96450720817591e-05
-3.02470827422516e-05
-2.83750398346539e-05
-2.09855796111424e-05
-1.33574473774679e-05
-2.07341164176304e-05
-3.43181343304107e-05
-2.40406118453476e-05
-2.01364233702169e-05
-2.0650519437199e-05
-1.48766332901992e-05
-9.00295576305831e-06
-4.18899734575221e-05
-2.43025497530429e-05
-4.24949856506744e-05
-3.01338551980362e-05
-9.39722617079424e-06
-4.54377626573005e-05
-2.73347898685863e-05
-2.55316416914446e-05
-2.08439645875949e-05
-2.10757458848819e-05
-1.01287989862121e-05
-3.68503349175792e-05
-1.61946549965697e-05
-3.71640413493352e-05
-2.30482997070535e-05
-1.53694183386015e-05
-2.66405841940234e-05
-2.99181252836834e-05
-3.96231306303311e-05
-1.04595747557634e-05
-1.87546112709706e-05
-1.95979403746221e-05
-1.98188574998745e-05
-2.34557314753802e-05
-2.06944181907031e-05
-1.98915770250639e-05
-2.38731162835195e-05
-1.90106220150898e-05
-1.04316482645104e-05
-2.83145890480986e-05
1.29619939013598e-06
-2.70891452467116e-05
-1.97666529127989e-05
-1.84989697961068e-05
-2.67757944026605e-05
-1.11330025709959e-05
-3.10526814666775e-05
-3.88323873925067e-05
-2.86453730419749e-05
-1.43451185547984e-05
-7.79295401793295e-06
-2.19158200407565e-05
-2.29214592175985e-05
-2.16035796318501e-06
-1.00888244252084e-05
-2.56315017265622e-06
-1.88960521749901e-05
-4.96684404463826e-06
8.37957958618137e-08
-1.41341607949584e-05
-2.90015881392707e-05
-2.07735719477053e-05
-2.56023707199294e-05
-3.36785858971002e-05
-3.40867501563903e-05
-3.53571975637888e-05
-2.05879809525368e-05
-3.06453825115101e-05
-2.17246528022889e-05
-2.36068390913382e-05
2.07441531658437e-06
-2.81392674290386e-05
-2.37942448141215e-05
-2.37855002703921e-05
-7.68476958702983e-06
-1.57755281475892e-05
-3.01047592288515e-07
4.19478548025286e-06
-9.48592644898367e-06
-1.5719184458816e-05
-1.0806410035783e-05
-2.39589188343916e-05
-1.55212694688263e-05
-1.52003154783381e-05
-2.69905049852399e-05
-2.5052200843143e-05
-1.34004394336789e-05
-1.61701328306035e-05
-3.12988146886025e-05
-1.02871399860283e-05
-3.93905661308471e-05
-4.74390170108312e-05
-4.37429171717492e-05
-3.03288503363502e-05
-2.31347813525196e-05
-3.97189984858387e-05
-1.03605136447093e-05
-1.5325399445275e-05
-2.31956431946752e-05
-1.91888361844179e-05
-2.50038874860911e-05
-2.45180015538472e-05
-2.39044770784174e-05
-6.88843074487091e-06
-2.68505897032799e-05
-3.10747182461377e-05
-2.15844150877959e-05
-1.16740956785931e-06
-9.40234685108682e-06
-4.1232555522666e-05
-4.14255434350056e-05
-6.90875962861685e-06
-3.95269995525827e-05
-3.02948184652087e-05
2.02557572206002e-06
-2.38344092168216e-05
-2.38307875529744e-06
-2.2178472369e-05
-4.24843435818626e-05
-1.19343704883309e-05
-3.13514687583506e-05
-2.18958556123334e-05
-3.58375806294775e-05
-2.91383836326104e-05
-2.17921039804244e-05
-2.25802089732659e-05
-2.78816899882478e-05
-6.6142603527597e-06
-2.57941387090563e-05
-3.03552110717619e-05
-1.34854159159726e-06
-1.32602038147564e-05
-1.39572139661901e-05
1.30550277913553e-06
-1.52711824504302e-05
-4.84079527738551e-06
-2.90835582049999e-05
-2.00743909331941e-05
-1.6195466953247e-05
-1.67590749283503e-05
-2.83227634707266e-05
3.62500374825549e-06
-1.16119736201248e-05
-1.61389030122461e-05
-7.02885535062669e-06
-1.88116232364932e-05
-2.16594007035875e-05
-1.75654036460664e-05
-9.26631778136383e-06
-1.72897687088029e-05
-2.0905700533958e-05
-9.15662162819549e-06
-2.28847883402444e-05
-5.27286823589742e-05
-3.32114618170879e-05
-1.98434230184124e-05
-9.34164535979018e-06
-2.67766548999312e-05
-1.4470621654255e-05
-2.60357879194435e-05
-1.66069074569995e-05
-1.03259429460234e-05
8.32168571711902e-07
-2.65050595630243e-05
-1.7025121361072e-05
-9.60578547741136e-06
-1.56730992334377e-05
-2.06457174262064e-05
-2.81792736357297e-05
-9.50293458226613e-06
-1.09762503727357e-05
-2.2243631614805e-05
-2.35634935077152e-05
-3.27793348497062e-05
-1.59840630364138e-05
-1.39364485916114e-05
-3.02066717876349e-05
-1.30150829331621e-05
-2.45753005488933e-05
-1.80759752056615e-05
-1.61491980980159e-05
-2.24793153684234e-05
-1.1713806502337e-05
3.28213813349259e-06
-2.90273483054489e-05
-1.03812127777082e-05
-8.48976173767604e-06
-9.55486121363837e-06
-1.95978106328313e-05
-4.4940106939842e-06
-1.54015670671906e-06
-2.42477449947172e-05
-2.19182772908835e-05
-1.48684728131155e-05
-1.19703129060252e-05
-5.1894083084407e-05
-1.41686219865289e-05
-3.0858039586285e-05
-3.516686427492e-05
-3.74041477314768e-05
-7.22517518226818e-06
-2.31954430293727e-05
-1.33387939464618e-06
-1.08138564893164e-05
1.1784517849737e-06
-3.15684326279706e-05
-1.73464570806631e-05
-3.59238507256161e-05
-2.51425242440085e-05
-1.845893212274e-05
-1.88448310921256e-05
1.31005651316572e-06
8.34020636059988e-07
-1.6625789207992e-05
-1.16515499103224e-05
-4.00200670136931e-05
-4.6866456710404e-05
-2.80835932399276e-05
-2.88911145958121e-06
-1.27728268115511e-05
-2.05418289183235e-05
-3.07890918974336e-05
-2.57693367763878e-05
-2.6578726188012e-05
-1.57289730439469e-05
-2.87466870170936e-05
-1.75815581490303e-05
-3.66378786768276e-05
1.58427668245353e-05
-3.29707110296537e-06
-8.40734349302064e-06
-1.19194173177178e-05
-2.79034688756195e-05
-1.37487301657408e-05
3.92837203172333e-06
-1.01801949157924e-05
-3.31259436834779e-05
-6.02999372727198e-06
-2.74472012210741e-05
-1.43535156592599e-05
-2.73208587366636e-05
-2.35906208794828e-05
-2.44540802159563e-05
-3.51791267042772e-06
-1.27635953137799e-05
-4.97132982700886e-05
-3.77306512037322e-05
-4.67498431119717e-06
-3.51386306913145e-05
-4.51156541844454e-05
-2.63510234156017e-05
-1.96809966431025e-05
-2.48695758869975e-05
-2.30955570447585e-05
-6.93557570572033e-06
-1.86257589842927e-05
-3.1211501461907e-05
-2.89155683008921e-05
-3.42208296322604e-05
-3.49560988281984e-05
2.41515774074235e-06
-2.80179931680865e-05
-2.92248812492391e-05
-2.90083603052565e-05
-4.30087667509062e-06
-2.0807361583022e-05
-1.00599010527925e-05
-1.02842794282342e-05
-2.97339217209872e-05
-6.51096104175103e-06
-3.44307241851516e-05
-5.08320952800358e-05
-2.91276759706656e-05
-1.52821658683455e-05
-1.93382706631454e-05
-8.61414997611534e-06
-2.11218163485864e-05
-2.12902302571022e-05
-3.45507699630702e-05
-2.81026214798533e-05
-1.37941336103193e-05
-9.46960105113929e-06
-9.91303716901465e-06
-1.07911068243002e-05
-3.4324566746662e-05
-2.64995057518649e-05
5.67222499009227e-07
-2.80543232664617e-05
-2.08082312018482e-05
7.7802762778065e-06
-4.30219320951057e-06
-2.12072558249933e-05
