# Supplementary material for: Research on computational propagation and identification of mine microseismic signals based on deep learning
Source: PLoS One. 2025 Oct 22;20(10):e0334641. doi: 10.1371/journal.pone.0334641 (PMC12543183; doi:10.1371/journal.pone.0334641)
Supplement: S1 Data — (ZIP) [file pone.0334641.s001.zip › 000100500001052.xlsx_0.txt_24.txt.txt]

-3.77011795357415e-05
-2.38539904301724e-05
-4.41589387195025e-05
-3.01624940794293e-05
-1.80363638209775e-05
-2.96583007238357e-05
-3.4235526455564e-05
-3.41823165974851e-05
-1.98643107259348e-05
-2.62747352678479e-05
-1.90750691660156e-05
-1.17604925610777e-05
-2.06134092831474e-05
-3.02376634573877e-05
-1.13282703159046e-05
-2.35593581575568e-05
-1.45306434120012e-05
5.88660669581274e-06
-3.18696802067255e-05
-2.62234616852889e-05
-2.22959985920798e-05
-2.35707500617573e-05
-3.66391650176927e-05
-1.88374834463755e-05
-2.01924759646542e-05
-4.13232964647437e-05
-5.17888991402005e-05
-2.34535683562352e-05
-5.06648094348897e-05
-2.54834829797328e-05
-5.09585550052693e-05
-2.47870401660065e-05
-2.35131487961749e-05
-5.80141127992095e-06
-2.28997589793548e-05
-5.07775451748413e-06
-2.56611101127093e-05
-3.54665787795037e-05
-5.04710656545527e-06
1.59297996657837e-05
-2.76837417290001e-05
-7.49514104997349e-06
-2.30938008811053e-05
-1.96893846799246e-05
-1.46404148633476e-05
-3.09007641191799e-05
-4.0958039120817e-05
-3.00784378740401e-05
-3.3782696259029e-05
-5.64029786940378e-06
-2.46880032158234e-05
-2.83067977607672e-05
-1.54730887067458e-05
-2.06212405268521e-05
-3.03703555605493e-05
-2.6423876512375e-05
-2.1533399640016e-05
-2.78250949674403e-05
-4.36128144028563e-05
-3.65081694315912e-05
-5.23305999557245e-06
-3.26195290512386e-05
-1.81655140235469e-05
-1.96399937512526e-05
-1.55436019282582e-05
-2.57626859424346e-05
-1.58448600886192e-05
-1.39077732793549e-06
-1.91312710933624e-05
-4.95204487672918e-05
-2.79890776113987e-05
-1.95223868950504e-05
-1.86436922609973e-05
-5.54469818001991e-05
-2.53748777650406e-05
-3.51677412690596e-05
-2.88701303587569e-05
-5.29988908237737e-06
-2.42819494696679e-05
-1.11721618004737e-05
-1.16211299430637e-05
-3.85812598223338e-06
-4.52115670028421e-06
-2.93414089982897e-05
-2.69449690034911e-05
-2.46257960444872e-05
-1.63392655736922e-05
-1.86877122522858e-05
-1.46041399703636e-05
3.1520050057174e-06
-7.21481986775759e-06
-1.16306333957888e-05
-1.05333336838453e-05
-2.20209683950347e-05
-1.27116289672362e-05
-2.66793017052342e-05
-1.149313405253e-05
-2.90445048642899e-05
-2.22778214762461e-05
-2.27361809259773e-05
-3.92672541523565e-05
-2.81213831122692e-05
-1.78959313111433e-05
-1.77445030185473e-05
-3.48752493791391e-05
-1.88064342732403e-05
-1.66887076928792e-05
-6.38055450661457e-06
-1.80595298019893e-05
-1.04391874294357e-05
-1.14611371107139e-05
-1.24924710625155e-05
-1.22341275684019e-05
-2.19982157596181e-05
-1.95452974321437e-05
-3.38985605433675e-05
-2.66269283151291e-05
-2.48189355038452e-05
-3.94605108005765e-05
-1.1043267745531e-05
-3.59709387796298e-05
-3.31874788109206e-05
-1.41506750011536e-05
-3.44240056727183e-05
-3.78567560376744e-05
-1.82187024477617e-05
-1.14537688912861e-05
-4.96478313094144e-05
-2.50068833394355e-06
-3.06193645127713e-05
-1.6366261622427e-05
-1.62021426043423e-05
-8.7930821223495e-06
-7.51383821143297e-06
-1.74824981698079e-05
-3.02764056311743e-05
-2.64409643952798e-05
-2.46068747136175e-05
-2.74697346649067e-06
-2.2024031061508e-05
-2.64443245019537e-05
-1.83869155890287e-05
-1.18540275411058e-05
-2.80463467690143e-05
-2.56071445102867e-05
-1.60996732008495e-05
-1.51058071985605e-05
-1.07314735813008e-05
-2.53391054530667e-05
-3.61715143515006e-05
-3.59138121369256e-05
-5.4767389200821e-06
-2.88874388261229e-05
-1.39965647831918e-05
-2.65058888705984e-05
-1.80167472536244e-05
-2.20090066642992e-05
-9.95958312219081e-06
-3.85647476576551e-05
-1.42077755127027e-05
-2.90451739921019e-06
-2.65287784044517e-05
-1.29617483787689e-05
-1.22544797526496e-05
-3.62470251583635e-05
-1.19848308049057e-05
-3.3523439887801e-05
-2.28539732574767e-05
-2.51631200359467e-05
-2.72661490108268e-05
-1.64862664224153e-05
-2.93811546606117e-05
-3.10223199932982e-05
-3.21836963388018e-05
-5.09475854050134e-05
-1.90281872056924e-05
-2.14029088607434e-05
-3.34530323076743e-05
-1.69666635778133e-05
-4.31375513768127e-05
-1.8931981862072e-05
-2.24704383790633e-05
-2.20422864851732e-05
-1.83966593044447e-05
4.79838214793598e-06
-2.14208803855702e-05
-4.45512563016727e-05
-2.95143942165481e-05
-9.29276331587442e-06
-8.90592293952388e-06
-3.61932954378643e-05
-2.84509358075303e-05
-2.3550126633003e-05
-2.51782458557635e-05
-2.08140857271274e-05
-9.52034141040458e-06
6.64010443122342e-07
-1.01576738070261e-05
-1.34933828556654e-05
-1.52041219763905e-05
-1.92773131278336e-05
-2.65147112950914e-05
-3.17788402513154e-05
-1.41721429223358e-05
-1.17045263022769e-05
-2.12717912034052e-05
-2.62571289720561e-05
2.30950923965433e-06
-1.3628827122605e-05
-2.8704625218786e-05
-2.45655226389562e-05
-9.32853716676711e-06
-1.467262084721e-05
1.16535204044124e-05
-2.99143392788146e-05
-2.29110227437851e-05
-1.49792861328058e-05
-8.17674670372084e-06
-1.37125442587722e-05
-9.47672825683354e-06
-3.83716144849317e-05
-2.25340086459757e-05
-3.53107502439429e-05
-1.72387160372062e-05
-4.01701791910876e-05
-3.75000696937644e-05
-2.24746833354218e-05
-7.2692438319083e-06
-1.09428332051369e-05
-1.29842057467985e-05
-2.92100287069654e-05
-6.34209939066798e-06
-1.49401303177676e-05
-3.21133724738849e-05
-2.27511327553124e-05
-2.42033621515687e-05
-2.73527392592819e-05
-1.63271475082683e-05
-3.53201048783227e-05
-2.07850295524317e-05
-2.7001762564624e-05
-1.20851499540987e-05
-1.5143867825867e-05
-8.09605989637231e-06
-2.90111879143072e-05
-2.63030633905486e-05
-3.58159964267687e-05
-2.09768282863981e-05
5.08486201555715e-06
-3.71430136369812e-05
-1.05597810790995e-05
-7.05710439395743e-06
-1.29991262060309e-05
-1.56916650247784e-05
-1.61431996151255e-05
-4.77817648437756e-05
-4.15577595111564e-05
-5.98403393408889e-06
-4.66409852987302e-06
3.50879653737732e-06
-2.70284658356891e-05
1.12724767461879e-05
-5.98550143001454e-06
-2.03543815781456e-05
-2.44086283200755e-05
-3.15400027320568e-05
-5.5890432221431e-06
-1.10993253200676e-05
-2.18155959571743e-05
-2.42299025390711e-05
1.6722860613941e-05
-4.6927905313899e-06
-3.34878582691727e-05
-2.1537961090717e-06
-2.5460513062277e-05
-3.07691109444365e-05
-2.94271434579842e-06
7.74840993347051e-07
-3.8929684232653e-05
-1.1815839999895e-05
-1.73514773719535e-05
-1.41343118560651e-05
-2.98722977741883e-05
3.05332332046747e-06
-1.91304601094587e-05
-2.52202795267135e-05
-2.97711144905494e-05
-2.09771247643987e-05
-5.94943533467738e-06
-1.29104526191025e-05
-2.94409672319867e-05
-2.83036875659435e-05
-3.77625048924973e-05
-1.34245364791224e-05
-1.88921700377395e-05
-1.80324006116537e-05
-3.84494357451671e-06
-1.27025073769607e-05
-2.87486478840191e-05
-3.8812054222912e-05
-2.10389086132293e-05
-2.17549397831183e-05
-2.78564368296983e-05
-1.59041198654932e-05
-3.56687947789326e-05
-2.66234579122286e-05
3.67229706802795e-06
-1.15791030081936e-05
-3.10584366010511e-05
-1.1504416671897e-05
-1.3585636728902e-05
-2.28626303856137e-05
-3.76455760358929e-05
-3.21728289397386e-05
-3.08251301700211e-05
-1.95060730574796e-05
-2.63834562866645e-05
-2.36923467219196e-05
-1.89263744933466e-05
-1.96355170905044e-05
-1.15134069651326e-05
-1.72320310390572e-05
-2.06371331021032e-05
-2.40891911194218e-05
-4.14916329372809e-05
-3.71818759872267e-05
4.66477058047256e-07
-2.59846190128352e-05
-1.07938877193514e-05
-2.41561273238767e-05
-2.0405580265697e-05
-4.37629939060709e-05
-3.58820515945923e-05
-2.57818712417825e-05
-1.18047216919995e-05
-2.89286687571313e-05
-2.68928836578712e-05
-3.35449640608363e-05
-2.7045060886952e-05
-1.69147609214716e-05
1.13012137471932e-05
-1.91594888238576e-05
-1.75471025150218e-05
-1.21144482784775e-05
-2.81879512393586e-05
-2.27261485423986e-05
-2.30998336024588e-05
-1.20068231734522e-05
-3.49344363638973e-07
-1.62002584762175e-05
-2.73184887454328e-05
-2.89592695949055e-05
-1.69805695165222e-06
-3.86786819623041e-05
-1.88244069514226e-05
-4.28289019155889e-06
-1.89088102570849e-05
-1.24507650750439e-05
-4.57499048804246e-05
-4.04693734226033e-05
-3.97689489694943e-05
-2.27951740898731e-05
-2.36190595500004e-05
-3.83935695882732e-06
-1.00490632457835e-05
-8.00077368716011e-06
-1.44010732465612e-05
-2.75008241252909e-05
-3.65984989901059e-05
-2.19302551704843e-05
-8.73445305107931e-06
-9.62438362512734e-06
-2.16968550326765e-05
-2.36443156552702e-05
-4.22140189729166e-07
-2.06903341620157e-05
-7.48710846113365e-06
-1.10540919232701e-06
-2.04052586379439e-05
-3.22450554630537e-05
-2.12623467214665e-05
-2.67310440014126e-05
-2.68884632987156e-05
1.57565821102042e-06
-3.01522893137937e-05
-1.53021493713561e-05
3.28798487651887e-06
-1.19674615459628e-05
-2.3824622890669e-05
-2.51034425564456e-05
-3.56701649212668e-05
-3.12826216287219e-05
-3.48133511313493e-05
-1.80484447339193e-05
-3.32457428609572e-05
-1.79763636113052e-05
-6.76583145591243e-06
-2.54844105420368e-05
-1.86515352044412e-05
-3.58411872755633e-05
-4.60789656936746e-05
-9.70267466212534e-06
-6.52664139737747e-06
-4.36698711494298e-05
-2.56510643483801e-05
-2.63649324473915e-05
-1.99350006242531e-05
-2.51424441588493e-05
-2.1279044535493e-05
-1.64467108441622e-05
-1.45533892997353e-05
-2.09872960401121e-05
-2.66545822555024e-05
-7.56553930334648e-06
-2.71572368300556e-05
-3.15709749828515e-05
-1.03190040851669e-05
-2.15475784268835e-05
-4.5384192621143e-05
-3.04709983651741e-06
-4.01818449255706e-06
-3.42598849486834e-06
-2.94013226292896e-05
-3.35847515477344e-05
-2.39989986291432e-05
-3.54026652130063e-05
-3.07625706867274e-05
-2.29547440073612e-05
-2.95496088563601e-05
-3.16276690863174e-05
-2.16755233450433e-05
-2.90853361030487e-06
-8.91117976791036e-06
-3.23949858293169e-05
-1.94822079827698e-05
-1.66826705210345e-05
-3.51766864481633e-05
-2.4999586385565e-05
-2.80077051725998e-05
-3.23488847055689e-06
-5.70095212708269e-06
-2.80570773829366e-05
-3.85741723086275e-05
-7.993964615482e-06
-2.32224979427804e-05
-9.95535599208065e-06
-1.33856674616645e-05
-1.00059304044938e-05
-1.79313630645864e-06
-1.84271953448517e-05
-7.5039398397015e-06
-1.26132104252141e-05
-7.80250402102597e-06
-7.98581611484893e-06
-4.17407224570469e-05
-3.75443236836276e-05
-2.9225987413036e-05
-3.02314496248184e-05
-4.58765101319333e-06
-2.73917645065784e-05
-4.45624512660061e-05
-3.11487260484396e-05
-1.87635868066451e-05
-2.02171709046915e-05
-3.65331607254272e-05
-2.43950959676739e-05
-3.39897762462134e-05
-7.74671203676791e-06
-1.69365914132395e-05
-2.35867968499012e-05
-1.04996020169328e-05
-2.07684721839307e-05
-4.39743410751964e-06
-2.8252819632565e-05
-2.41436314176158e-06
-3.84580175255014e-05
-2.11759447874201e-05
-3.64865677519901e-05
-2.77726528934299e-05
-2.99343608499078e-05
-2.51000355099114e-05
-2.16078141863703e-05
6.96275660702905e-06
-2.53013770927889e-05
-9.54687911649661e-06
-3.14212478610132e-05
-7.93297263496827e-06
-2.25492913858265e-05
-2.54175590556961e-05
-2.44950284104847e-06
-1.24161178745266e-05
-4.06738658673593e-06
-1.73327073020247e-05
-6.4737413914001e-06
-2.01535555276001e-05
3.21822280051301e-06
-2.07194918988342e-05
-2.48156240913829e-05
-2.19898851042809e-05
-2.82335350369864e-05
-4.27072860324457e-05
-1.50587527301112e-05
-3.59193187340615e-05
-1.59103190392211e-05
-3.75112747615856e-05
-2.17697494402967e-05
-2.56438566335269e-05
-1.69861281664877e-05
-1.37532928862069e-05
-2.33895099756902e-05
2.34517942714679e-05
-3.20016579204529e-05
-1.29560010561746e-05
-1.0125702707058e-05
-2.4103450576825e-05
-3.64900098774063e-06
-3.9947818029513e-05
-1.90197653932695e-05
-1.01709013635784e-05
2.99404601299281e-07
-6.45833065286817e-06
2.03015752302115e-06
-1.11538062930925e-05
-8.36775700016097e-06
-2.6890412112533e-05
9.17436686479649e-07
1.03585977578358e-05
-3.69742192367287e-05
-1.94277477832744e-05
-3.7002207942118e-05
3.53344196001771e-06
-1.30233620003262e-05
-1.04780083467353e-05
-1.88438665718326e-05
-2.58989196345863e-05
-4.17565824516608e-05
-1.89593943679116e-05
-4.2169698870258e-05
-3.78838768015549e-05
3.54382767457854e-06
-6.2117905261097e-06
-5.77480582846772e-06
-1.76307178362645e-05
-7.6474479668719e-06
-1.51378543171038e-05
-1.81457439765409e-05
-2.30730955287677e-05
9.37552101619435e-06
-2.06587273462614e-05
-4.13913402939536e-06
-1.50250306937213e-05
-3.41770422823374e-06
-2.96939846051188e-05
-2.45158710450096e-05
-3.40953684000854e-05
-1.82002235467595e-05
-2.99078591483946e-05
-2.0351980082811e-05
-2.59658045838087e-05
-2.51643626784631e-05
-1.1492479513418e-05
-3.32397100273264e-05
-2.7932185061625e-05
-3.01803554590253e-05
-3.9211790421806e-05
-1.82977497820271e-05
-2.28721465654258e-05
-1.59994918869518e-05
-2.3507426161504e-05
-2.84379919909285e-05
-4.09025736282138e-06
4.25050408854592e-06
-2.53432145095861e-06
-5.92505005841438e-06
-1.88512653008512e-05
-9.49915352390028e-06
-3.37737320048009e-05
-2.40074270762911e-05
-2.38687165370132e-05
-2.03159312423193e-05
-2.09175737216304e-05
-1.90081118642666e-05
-2.79040198853567e-05
-2.62517375410653e-05
-2.35531252751833e-05
-5.32865313894466e-06
-1.32792749361682e-05
-2.24811094420417e-05
4.26342814224366e-07
-7.36952176095913e-06
-3.00179344795848e-05
-3.57053749800254e-06
-2.05017024577718e-05
-2.59481271199594e-05
-1.0517084910933e-05
-7.72219078933611e-06
-2.43091966604915e-05
-2.7530122518058e-05
-1.84381985354376e-05
-6.18223484105848e-06
-3.04494369755658e-05
-4.1970768127779e-05
-2.88440077912735e-05
-2.68812391986738e-05
-2.63497112506339e-05
1.44087422677093e-05
-3.49571618922991e-05
-1.47604843707867e-05
-3.70785550703876e-05
-1.1043369140658e-05
-1.35567222818795e-05
-5.59134432734437e-06
-2.62302859600451e-05
-4.48586421824827e-06
-2.86289996531257e-05
-2.42325183618347e-05
-3.05366042259319e-05
-3.47023897117801e-05
-3.93356104204095e-05
-8.34367667210477e-06
-1.49546077198167e-05
-5.17104236415898e-06
-2.80041478067651e-05
-2.62872902629401e-05
-1.50039108074536e-05
-4.31679282635934e-06
-8.50460636773211e-06
-2.52470663971091e-05
-1.39582881565033e-05
-2.93770195867779e-05
-1.67774335100996e-05
-2.22678517421577e-05
-2.82341202783961e-05
3.1448883644309e-06
-1.86918489929915e-05
-1.24810332761826e-05
-2.91877292292929e-05
-7.49734011579108e-06
-2.20106315528756e-05
-3.19779672063483e-05
-1.58811266807366e-05
-1.27172837646552e-05
-4.57176388319157e-05
-2.89499348540089e-05
-1.64826795072018e-05
-2.26283332031793e-05
-1.82230823804366e-05
-1.52641858669057e-07
-1.74600957888046e-05
-1.37213729153203e-05
-1.91911914870778e-05
-2.35820708804349e-05
-5.08971061706644e-06
-2.95892849107775e-05
-1.40649434823019e-05
-5.97607672671284e-06
-3.40071264942193e-05
-8.72950385370867e-06
-2.66287825157249e-05
-3.15220711019464e-05
-4.16588588325297e-05
-1.48735843126569e-05
-2.81324229178298e-05
-2.49494028155259e-05
-2.30592514479142e-05
-6.67194345312684e-06
-2.23951388179954e-05
-4.12028448887405e-05
-4.22091926532374e-06
-2.62863368381361e-05
-1.67229921834119e-06
-2.38877872010893e-05
3.51494607834689e-06
-1.98372773664963e-05
-4.08777329379564e-05
-3.90365979756015e-05
-1.10545728814307e-05
-2.32979834066075e-05
-1.65873290350452e-05
-1.91784987349429e-05
1.59459375370086e-06
-2.79903144564913e-05
-2.96197567110957e-05
-3.150160478387e-05
-1.8379469382574e-05
-2.30312143879371e-05
-1.88218817214186e-05
-4.14414101952664e-05
-2.06807287022934e-05
-1.14459210368741e-05
-2.29343945458277e-05
-2.71248608073394e-06
-9.03901835724931e-06
-9.6625239355378e-06
-3.34722704803895e-05
-3.38909400574857e-05
1.19087036213113e-06
-3.07100930120586e-05
-3.2188490394553e-05
-1.57280065945324e-05
-1.17883476092801e-05
-3.07392997517559e-05
-2.21390040784404e-05
-2.72626825289902e-05
-1.36792902378999e-05
-5.55565444346937e-06
-1.18856381925711e-05
-1.74360333214029e-05
-4.45619948934841e-05
-2.65305120153831e-05
-3.28642843504879e-05
-8.31385648571388e-06
-2.44290699887969e-05
-1.19379310699482e-05
-3.65694357629551e-05
-3.99588316788142e-05
-3.58704751359646e-05
-2.59580378967946e-05
-3.62336912115819e-05
-1.93390890044095e-05
-8.66946939903586e-06
-2.47774663796078e-05
-3.45340244481464e-05
-1.72361197589732e-05
-1.07045016893927e-05
-2.04147779934999e-05
-3.80814939218663e-05
-2.66535338418276e-05
-1.25058855550252e-05
-3.080867786114e-05
-1.13674550439842e-05
-1.71938549140931e-05
-1.14833806226802e-05
-9.38303800181604e-06
-2.85562779994114e-05
-3.33835471032279e-05
-1.35853798406755e-05
-4.91448248347121e-05
-3.50705452452931e-05
-3.73306112016757e-05
-2.43768665912727e-05
-1.59758431572012e-05
-3.63286284067752e-05
-4.40862274174788e-05
-1.79171993751628e-05
-3.75816429132416e-05
-1.73859027517469e-05
-1.6949011169573e-05
-4.77330289100149e-06
-2.008149111841e-05
-3.8825525837645e-05
-1.57750037191572e-05
-2.55630675160037e-05
-2.06922356267401e-05
-2.76210929478811e-05
-1.68901019313168e-05
-2.5048744537733e-05
-3.26427783826175e-05
-3.16425903505357e-05
1.15411551193265e-05
-1.72044562029568e-05
-1.32609326086062e-05
-3.73232710365042e-05
-1.44337224260563e-05
-2.02145488196242e-05
-1.61255177928784e-05
-8.87410146195846e-06
-9.88668682327134e-06
-2.66927155001083e-05
-2.96226033648714e-05
-3.75386262931983e-05
-9.16945068738866e-06
-1.80390592828635e-05
-1.0062183796719e-05
-1.86841991102667e-05
-1.81029662013454e-05
-2.46307236462809e-05
-5.89158610468023e-06
-3.27183722732806e-05
-9.68745053855102e-06
-3.0856559275599e-05
-8.62737194859128e-06
-2.53838138142476e-05
-8.91899104063693e-06
-1.54212307850351e-05
-1.62753277926225e-05
-1.97643227759452e-05
-2.73568735786218e-05
-1.12232385803178e-05
-2.24320500007294e-05
-2.63833501937165e-05
-2.19888167950881e-05
-1.60443547879043e-05
-2.56965223900174e-05
-4.38737862286575e-05
-1.61324743892108e-05
-1.65318355617492e-05
-3.47841013820684e-05
-4.81164998800846e-06
-3.17083407009218e-05
-1.84931604217541e-05
-2.18596302548046e-05
-3.04655147447042e-06
-1.9515968430432e-06
-2.89768665117955e-05
-3.62793465846573e-05
-2.90806838722697e-05
6.36586422380269e-07
-8.80060525516217e-06
-1.87851035786679e-05
-2.76978163633311e-05
-1.88767909524781e-05
-1.9660525870701e-05
-3.05782995976993e-05
-3.60132403731398e-06
-1.58121733789592e-05
-4.63457736364579e-05
-1.18979746470195e-05
-2.87076290233152e-05
-8.32273843236167e-06
-2.9398297060093e-05
-4.18564003193929e-05
-3.22050953555713e-05
-2.48780424692945e-05
-1.954079599259e-05
-2.62603861717781e-05
-2.18825491992172e-05
-2.42481949616497e-05
-1.42447171175131e-05
-4.41837011404994e-05
-2.40877997869016e-05
-1.33267772239252e-05
-1.36677859575977e-05
-2.79201276825175e-05
-1.68552398080336e-05
-1.91599182658324e-05
-2.76518714810329e-05
-1.51578402213982e-05
1.21526616210294e-05
-2.64741346830702e-05
-4.10170216986107e-05
-4.03439370540347e-05
-1.68323332218507e-05
-6.01600926162787e-06
-2.67912508345835e-05
-4.57230452491515e-05
-2.78746696985791e-05
-2.58195219190344e-05
-1.95912830896165e-05
-3.36553701363787e-05
-2.49751614225114e-05
-2.82178875036144e-05
-5.23166326290255e-06
-1.97318775687262e-05
-8.47194773262318e-06
-2.23386347934917e-05
-1.94887259134492e-05
-2.6067335083279e-05
-1.19990465497581e-05
-3.86970939559359e-05
-1.56608922136388e-05
-1.59994047881243e-05
-1.60123942724439e-06
3.75784477668856e-08
-3.11504158363647e-05
-4.21161614351828e-05
-2.0027490739405e-05
-1.09825478824859e-05
-9.22403441593388e-06
-2.19987746348591e-05
-2.7423710613768e-05
-3.50000664318227e-05
-1.90683584450717e-05
-3.92219084616857e-05
-2.18905640061722e-05
-2.51079574246359e-05
-2.58266224459765e-05
-3.1991342346188e-05
-7.38587533034237e-07
-3.04646481776653e-05
-2.52767524874334e-05
-9.62148129989512e-06
-2.14257089033453e-05
-1.51826093168854e-06
-1.61263289381959e-05
-3.48630899259625e-05
-3.19104271828177e-05
-6.61757196912504e-06
-2.13313693698169e-06
-2.38882506027063e-05
-2.29881603302752e-05
-2.48968702384343e-05
-1.50630992372245e-05
-8.89595439361369e-07
-1.50250025796619e-05
-2.37586885821217e-05
-1.78661819942513e-05
-5.63259385071502e-05
-2.63505834414623e-05
-3.15959974589052e-05
-9.01732044098361e-06
-1.73253277873224e-05
-1.94921269251474e-05
-1.91440348834866e-05
-2.05298286447445e-05
-2.06534995505844e-05
-3.76217799596749e-05
-1.80588981239979e-05
-1.63359875539885e-05
-2.02064324700057e-05
-1.65641863530373e-05
-9.9358522901962e-06
-1.29579334170828e-05
-3.33829617946099e-06
-9.05451000441906e-06
-2.71042338048498e-05
-1.918001255645e-06
-7.3295447037025e-06
-1.25620644246045e-05
-2.09285760749354e-05
-3.15775497284982e-05
-1.6126625609227e-05
-1.01997992759483e-05
-1.99649643752336e-05
-3.1933308432116e-05
-3.54450598634264e-05
-2.05399325587381e-05
-3.19894879159865e-05
-2.85179665189557e-05
-1.31959787936959e-05
-1.46622524151214e-05
-3.89818537016612e-06
-2.17063214861414e-05
-1.03588148672308e-05
-1.55887293517947e-05
-5.50499939344781e-07
-2.65655885803317e-05
-2.19448757659409e-05
-2.06435422252802e-05
-2.15348762060967e-05
-5.9005792704891e-06
-1.82971197935387e-05
-2.6704300149523e-05
-2.68749272825066e-05
-9.9142448474082e-06
-2.57304147616985e-05
-2.19870356155819e-05
-2.71716747045526e-05
-2.21113627195552e-05
-3.04600568388444e-05
-1.87132535981411e-05
-2.42039024058543e-05
-6.6273599540288e-06
-2.92577488571859e-05
-2.79146567023141e-05
-1.7277816981184e-05
-3.06789169761278e-05
-1.33180388244653e-05
-4.99274445894264e-06
-1.60604506471904e-05
-4.62072426344805e-05
-1.91671651254709e-05
1.04719214378332e-06
-3.37685425139503e-05
-1.30005179269262e-05
-1.88362931316681e-05
-2.18212774616845e-05
-2.18152408938293e-05
-4.83092949711601e-05
-1.76137540996706e-05
-3.95386097385746e-05
-9.79888737259515e-06
-2.9610007362049e-05
-3.36226988825604e-05
-2.14606740867013e-05
-1.11295223405026e-05
-1.61695679388247e-05
-3.60420373782073e-05
-3.94498721697695e-05
-1.21014146342633e-05
-2.56066142517097e-05
-1.91957713059525e-05
-5.31533350062721e-06
-9.15066431665051e-06
-2.92747941620134e-05
-2.93859607988906e-05
-1.84578883334545e-05
-1.73570010108346e-05
-3.6197592052091e-05
-2.43728923919842e-06
-1.90870671422059e-05
-2.72884892133204e-05
-1.30914693502189e-05
-2.04242132520039e-05
-2.52836420697093e-05
-2.47638753063084e-05
-2.29686158790257e-05
-4.59983633828051e-05
-7.074361464599e-06
6.39731889188168e-06
-3.81494139289841e-05
-2.54554536944507e-06
-2.16440068531936e-05
-1.9148061874822e-05
-1.34859658205321e-05
-1.68576773159555e-05
-1.73870448690017e-05
-1.9165219381727e-05
-1.09231947584048e-05
-1.72970111553088e-05
-2.98512878955938e-05
-2.73491455456118e-05
-1.06364411865187e-05
-2.4522302033037e-05
6.144850886878e-07
-7.11341018579116e-06
-3.82107920946462e-06
-3.37486464783908e-05
-1.08007112844521e-06
-3.52892479659223e-05
-3.60704084930665e-05
-4.29349780494298e-05
-1.84785698004279e-05
-1.17866407773161e-05
-2.9237359754649e-05
7.27126400040737e-06
-2.12447491941511e-05
-3.53425367055428e-05
-3.09088577048838e-05
-2.16795662068389e-06
-1.44678452163404e-05
-2.19891166505186e-05
-3.02782222598462e-05
-2.74686789865853e-05
-3.0185108473542e-05
-6.92084211183427e-06
-4.00782921163588e-06
-2.34057095889063e-05
1.51409533340934e-06
-8.18167990396839e-06
-4.98079079141154e-06
-1.34490262011027e-05
-2.55786077946587e-05
-3.07926743707603e-05
-2.04037013885882e-05
-3.23781469090049e-05
-2.33164452635477e-05
-7.35467718518661e-06
-3.00300706560537e-05
-4.75817187717201e-05
-3.30701254338941e-05
-1.38007207450635e-05
-5.66926253771635e-06
-3.08075982024766e-05
1.01014561451258e-05
-2.33721694884933e-05
-2.87812155091509e-05
-1.22686355561301e-05
-7.82798311478535e-06
-4.84820934317353e-06
-1.68120890262443e-05
-3.05289920342653e-06
-8.5332011386873e-06
4.42750751619525e-06
-3.18826827007398e-06
-2.25620009549784e-05
-1.20368298221757e-05
-3.20932073230656e-05
-3.76645444619428e-05
-1.39503060519262e-05
-3.35930953780673e-05
-1.95700963041113e-05
-1.06141880656965e-05
-3.10765593914763e-05
-1.5582090554446e-05
-2.45744811324128e-05
-5.73774897339847e-06
-2.52070308888953e-05
-2.78706109841841e-05
-2.99218777589094e-05
-1.43578105616599e-05
3.49030841721506e-06
-2.08368116363355e-05
-1.55138223882932e-05
-2.8475050346681e-05
-1.49984113049371e-05
-8.45610889064058e-06
-8.70705023582618e-06
-1.00973138901696e-05
-2.10051852180736e-05
-1.69403215092635e-05
-1.91019363488233e-05
-2.41412866495263e-05
-1.73512885670108e-05
-2.73965606363785e-05
-2.50516224287132e-05
-9.35643968753577e-06
-3.16503661637896e-05
-4.43428621811323e-05
-1.41595870116101e-05
-2.41833947376521e-05
-1.39006764463636e-05
-2.89647426707403e-05
-3.22158170838363e-05
-4.79064658003414e-06
-1.82468443173556e-05
-1.43155905613822e-05
5.21168554936396e-06
-2.69852337113551e-05
-1.19072058777265e-05
-8.95630817244572e-06
-3.28258819101894e-05
-3.19759569410612e-05
-5.5863458853923e-06
-2.17488623712169e-05
-2.80073256262567e-05
-3.7251731105826e-06
-1.64923966164576e-05
-1.60371864285912e-05
-2.72730383390385e-05
-2.75733875479535e-05
-2.26162441825208e-05
-2.1731260992496e-05
-1.83543407359746e-05
-4.3008724048249e-05
-3.33130969836832e-05
-5.20310681508415e-05
-2.37540475738972e-05
-1.6699434586736e-05
-2.57928805532536e-05
-1.57555056801761e-05
-2.50685097410444e-05
-2.1930390703606e-05
-1.69676657468946e-05
-6.02223310535537e-06
-3.33455310532011e-05
-1.20724682960786e-05
-4.04826616836096e-06
-2.19405749956277e-05
-8.28175176526629e-06
-2.13176784257515e-05
-4.50955335989021e-05
-2.94037647937119e-05
-3.07031650147676e-05
-4.89981210017944e-06
-9.42989185605316e-06
-3.49510635844294e-05
-3.07239561063678e-05
-1.60861847781182e-05
-1.91186703585083e-05
-4.4924102176868e-05
-1.48052604627673e-05
-5.81508249121971e-06
-1.29840700470281e-05
-8.00361203182969e-06
-2.89264900451367e-05
-5.69522050988319e-06
-6.6214543625429e-06
-3.03464622996545e-06
-1.32850560556337e-05
-3.05817601759383e-05
-1.53924869840539e-05
-2.87628557755022e-05
-2.21187081800017e-05
-2.21363276922159e-05
-2.28508165987377e-05
-4.81609981559995e-05
-3.00447588783054e-05
-4.43777832497957e-06
-8.18847628919071e-06
-4.99617685842958e-05
-2.95477237259304e-05
-1.35815725180506e-05
-2.09259719641026e-05
8.88137295025026e-06
-2.54385934259473e-05
-2.14889705380019e-05
-4.27458820460686e-05
-3.69204483404833e-05
-1.76174383167367e-05
-2.69894746523337e-05
-2.17908687795322e-05
-1.45664877073956e-05
-5.70770596193448e-06
-5.59372691852971e-08
-1.55356396719598e-06
-2.23502042017002e-05
-1.51260862337447e-05
7.90239393127029e-06
1.33188809309727e-05
-5.63310419533515e-06
-2.04882318424626e-05
-4.03863419110017e-06
-5.58422553934482e-06
2.04232962744395e-06
-2.58521110803761e-05
-2.77490219284199e-05
-3.61125988106888e-05
-2.79473498296783e-05
-1.02711441984805e-05
-3.13836098538356e-05
-2.3087305240466e-05
-2.47397446757168e-05
-5.30776696856644e-06
-6.80453967949355e-06
-1.40849558699274e-05
-1.5251342194544e-05
-3.12155642451873e-05
-1.00306345642996e-05
-8.35223013080074e-06
-1.30569663139187e-05
-2.21541659680868e-05
-1.56077287640832e-05
-4.39810644347418e-05
-1.73366506850671e-05
-2.72000091910347e-05
-2.86528316467968e-05
-8.23240966455788e-06
-4.48404569929874e-05
-4.00895107447083e-06
-7.44645141119626e-06
-2.0806562589619e-05
-1.11348875630596e-05
-3.02940733389685e-05
-2.57291465957758e-05
-2.19200621344491e-05
-2.69355397184012e-05
-2.32017300352929e-05
-8.64412249884436e-06
-5.50961863414115e-06
-2.30622479945013e-05
-1.19776369427728e-05
-1.6662005258934e-05
-9.8507077905962e-06
-2.13765285934849e-06
-1.05408265246273e-05
-2.29128952322578e-05
-3.0038993566415e-05
1.66227412279345e-06
-8.77770169813018e-06
-5.97153208917879e-06
1.47336886743367e-05
2.17686646056957e-06
2.10870232070452e-06
-2.05762529489379e-05
-5.7437324855352e-06
-2.6844805117019e-05
-3.26070951680228e-05
-3.1736931260782e-05
-3.73348679834488e-05
-6.63846157877567e-06
-1.0260538927453e-05
-1.14898307371083e-05
-2.53794839961718e-05
-2.19612877800408e-05
-3.48793995036526e-06
-5.18354885943782e-06
-3.72506139480908e-05
-3.16616533917871e-05
-1.12833899980369e-05
-2.40037120049785e-05
-2.05576225264051e-05
-8.34704066447154e-06
-1.51168990446342e-05
-1.32218802044687e-05
-1.46830435077244e-05
-2.52293149774267e-05
-1.02894451897485e-05
-2.44637617006115e-05
-3.74826745512922e-05
-2.18900022631248e-05
-1.3306500833225e-05
-2.52514018752369e-05
-1.72811658153478e-05
-1.65396105195409e-05
-3.74178815143778e-05
-4.76949999059832e-05
-4.32473226272277e-05
-4.47778640718787e-06
-3.53437901395441e-05
-4.58378167511976e-05
-3.67771197340543e-05
-1.64312047194851e-05
-2.06341002321131e-05
-3.61581925605019e-05
-1.80196328319357e-05
-3.61417541316569e-06
-1.0174620741945e-05
-2.14462655133862e-05
-4.34768290780773e-06
-1.71957082753765e-05
-2.72881191617685e-05
-2.60285230578184e-05
-3.20948854022958e-05
-3.07085384599376e-05
-3.76571153112162e-05
-2.0405096889144e-05
-1.12499294854656e-05
-1.58964490903609e-05
-1.43682452713415e-05
-3.39470016922951e-05
-1.16845528670043e-05
-1.66073162661929e-05
-9.15171723699156e-06
-2.95591422159955e-05
-2.67221480185664e-05
-2.43869444742149e-05
-1.2809175042515e-05
-1.1040188964515e-05
-3.29673982065846e-05
-3.03440214687497e-05
-4.2894458444525e-05
-1.51434851904845e-05
-2.51716046397386e-05
-2.27651508686483e-05
-2.17059895376544e-05
-1.37672766529044e-05
-2.2659331033774e-05
-9.33867178868544e-06
-2.06812640658079e-05
-2.84523530516122e-05
-6.949453465342e-06
-3.26977628623442e-05
-1.00103000487373e-05
-1.98327069981803e-05
-3.09816879994754e-05
-9.18523769630224e-06
-1.27458649690703e-05
1.13784935420205e-05
-3.54526325558724e-05
-3.32204527632043e-05
-1.65342476168135e-06
-1.32264225446043e-05
-3.64741604543389e-05
-3.3120205206288e-05
6.5668018864023e-07
-4.6510578267749e-06
-1.19022208345211e-05
-2.21118075448476e-05
-1.20168482253e-05
-1.60499710886663e-05
-3.64156274641569e-05
-2.88268275168774e-05
-1.97873004179681e-05
-1.55307788072436e-05
-1.49408082505542e-05
-7.24289547956536e-06
-1.31422516353783e-05
-2.65378115119376e-05
-2.91909841011011e-05
-1.12484092823417e-05
-5.73006267424646e-05
-1.3327427640788e-05
-3.15927393789713e-05
-1.21596256934501e-05
-1.31125356296729e-05
-2.54208801410741e-05
-2.90039123693382e-05
-2.57149962002281e-05
-5.31622119685774e-06
-3.46644777848814e-05
-3.98000043884385e-05
-8.04157962267094e-06
-1.52110738823551e-05
-2.33726903773425e-05
-8.05652915326313e-06
-3.99869684815327e-05
-3.39703763260406e-05
-2.96326770426591e-05
-3.18812929197207e-05
-2.81932672999633e-05
-2.78854947040113e-05
-2.81547088171744e-05
-1.3667354755873e-05
1.51040315732372e-06
-2.12471289922359e-05
-2.46263765834026e-05
-5.63392753287358e-06
-1.34292557690933e-05
-3.07416101193814e-05
-8.02235387520069e-06
-2.23306342531921e-05
-2.79727394118346e-05
-7.35094711259435e-07
-1.6387106287302e-05
-2.34463666330658e-05
-9.45905041397982e-06
-2.8810340725639e-05
-2.40472755777464e-05
-2.00633405816975e-05
-3.0081837688796e-05
-2.41461558321573e-05
-3.96313510996407e-05
-3.75170783789707e-05
-1.94330057287624e-05
-4.05681938325913e-05
-3.19274401480449e-05
-3.3335259435717e-05
-4.38010902266673e-05
-1.16392799811888e-05
-2.20779035543588e-05
-1.45507669703369e-05
-5.18837168190632e-06
-2.35478154343405e-05
-2.14660171165871e-05
-2.98919891800437e-05
-8.60842555742e-06
-2.08456771090204e-05
-6.40417284273348e-06
-3.35239006306246e-05
-6.57591029549686e-06
-5.08197157849736e-06
-2.39836540508259e-05
-2.90849970616463e-05
-6.21401902771783e-06
-2.77981154797044e-05
-2.8545944670426e-05
-7.92631965314078e-06
-3.78242771847975e-05
-3.54387698306985e-05
-2.4786610876102e-05
-1.29986489151925e-05
-4.09718900114913e-05
-2.75664329481632e-06
-2.43526929115208e-05
-1.98113396015384e-05
-4.70920468809564e-05
-3.47222175589352e-05
-1.15048409815294e-05
-1.93984107699699e-05
-1.03582385183875e-05
-9.45505235982231e-06
-4.26142682372415e-05
-5.5958498961086e-06
-2.03693858745229e-05
-1.02523394025089e-05
-3.24783575360311e-05
-4.78286036963072e-05
-3.55485312947036e-05
-2.95475487520522e-05
4.14478123900776e-06
-5.34900726492777e-06
-3.10582214795972e-05
1.43804708411556e-06
-2.67650689024489e-05
-2.59327282819274e-05
-1.57276254636307e-05
-3.69849280576084e-05
-1.89254053380814e-06
-1.11112739854946e-05
-3.66322995909553e-05
-3.73984579061908e-05
-1.79646845488035e-05
-1.62117377052685e-06
-2.34468831544557e-05
-2.14669601364963e-05
-2.01699183643518e-05
-5.34532525994097e-06
-7.38376976610418e-06
-1.69046083309693e-05
-1.42744138716142e-05
-2.56201918312836e-05
-2.71085720474951e-05
-2.24784798255578e-05
-1.24137670325831e-05
-2.80731896535385e-05
-4.05305678249367e-05
-4.63402891476949e-06
-2.84602256968556e-05
-9.8307078753501e-06
-4.65832389008558e-05
-1.57936506214324e-05
-1.81455526251309e-05
3.91211092537531e-06
5.00539319093486e-06
-2.14758674550359e-05
-2.21700205151095e-05
-1.09945345492172e-05
2.1777102611093e-06
-4.59573455583748e-05
-1.68976143391659e-05
-1.48220152208819e-06
-2.61860077579519e-05
-2.48992879715032e-06
-3.06041685544955e-05
-1.18505254375404e-05
1.9553737583746e-05
-2.83110874927988e-05
-1.4576766194707e-05
-9.95399796683913e-06
-3.42410844246833e-06
1.88060449853073e-05
-3.02156675694516e-05
-2.22065517328639e-05
-3.65324268733836e-05
8.75058996803678e-06
-1.44653123445899e-05
-1.93535508257035e-05
-2.94253269089698e-05
-2.82606212826592e-05
-2.14319573359173e-05
-1.83715679816774e-05
-4.64373915313155e-06
-2.27484491150447e-05
-4.34505742789339e-05
-4.86219359196122e-06
-1.70849576209756e-05
-3.16252251768037e-05
-2.16801160387046e-05
-2.4482704170762e-05
-1.44604610769135e-05
-2.37587770690737e-05
-9.51248216317243e-06
-2.02500357635069e-05
-1.23590857593273e-05
-6.18360552005472e-06
-6.93467773064905e-06
-1.10099127865465e-05
-8.43619984013202e-06
-1.25082423177002e-05
-5.95168267848545e-07
-2.64429389318768e-05
-3.46738620196306e-05
-2.91654441722608e-05
-3.06562729866751e-05
-5.16736506400375e-06
-3.54446828127112e-05
-1.47631573713456e-05
-2.19278494256689e-05
-4.70236329283347e-06
-1.90065438019887e-05
-1.67210758183698e-05
-3.569600673521e-05
-1.87428609625112e-05
-1.42759588561216e-05
-1.03042399834087e-05
-2.44602466698087e-05
-2.0933043743001e-05
-7.91064374039476e-06
2.97705045004286e-08
-8.41263865186327e-06
-1.66539422590019e-05
-3.07714368770285e-05
-2.42089594907107e-05
-2.61126604460119e-05
-1.19847257545301e-05
-4.9062347292273e-05
-1.82114828750788e-05
-1.66291029226863e-05
-2.75989637038071e-05
-2.39476175889142e-05
-3.8456683725962e-05
-9.52032399024897e-07
-3.73494138802657e-06
-1.17503374109698e-05
-1.79951963040501e-05
-2.78672363319407e-05
-2.63688252092251e-05
-2.03394002960337e-05
-2.34965368256629e-05
-2.3024386332292e-05
-1.30599037141323e-05
-3.40807673277831e-05
-2.14621037072697e-05
-2.41481063447271e-05
-3.39188549587168e-05
-3.45323802365697e-05
-1.22897584796135e-05
-8.80144328479213e-06
-1.22165381294128e-05
-5.81928544203689e-06
-2.22975969267332e-05
-4.22303359647016e-05
-1.70470615089402e-05
-1.90846985135036e-05
-1.89088180432228e-05
-2.91524920825187e-05
-4.67021694298644e-05
-2.27346350155509e-05
-2.89234472846301e-05
-2.42153488317909e-05
-2.54095243210841e-05
-1.14520583749983e-05
-2.30477926922024e-05
-2.09933670084998e-05
-3.98765537823503e-05
-1.94015367213984e-05
-1.12124505861407e-06
-2.31616033100308e-05
-1.88150275190208e-05
-1.44259182361663e-05
6.9947141840194e-06
-1.88312681667239e-05
-1.42873522861738e-05
-1.91864136524588e-05
-2.90634271459462e-05
-2.62877314809713e-05
-2.05186246729924e-05
-1.76531775336167e-05
-2.34318189060846e-05
-7.96587111253838e-06
-2.22276298543821e-05
-3.16263905654243e-05
-2.89482254442467e-05
-3.36056150087533e-05
-3.38684220297134e-05
-3.67474999115654e-05
-2.8396833248342e-05
-1.37122304765495e-06
-2.66589170033032e-05
-1.60739551232271e-05
-3.16481015464924e-05
-2.64537878602496e-05
-2.37343379743228e-05
-1.45232670722185e-05
-3.59207372026663e-05
-5.05268220581284e-06
-8.88015696168376e-06
-1.49363593707896e-05
-2.57916788235499e-05
-5.11170392738704e-06
-9.72804265186767e-06
-2.7485507019407e-06
-1.46791277332564e-05
-2.25585232855517e-05
-4.34110814475423e-05
-2.99255754318453e-05
-1.75509522782455e-05
6.07608065927055e-06
-3.5598698466304e-05
-1.7329565321043e-05
-2.87089178593003e-05
-1.6163280443647e-05
-5.14910533005628e-06
-1.92517147527893e-05
-2.26119759920575e-05
-1.67138385411689e-05
-1.7614801614672e-05
-1.2838861007125e-05
1.12328475690425e-06
-6.58767978342449e-06
-1.46381646615921e-05
-1.86528479880561e-05
-1.7806117004629e-05
-3.46048110100664e-05
-1.19584256208905e-05
-9.70194740444899e-06
-4.44883737931212e-05
-2.41198351045794e-05
-2.87132028887412e-05
-2.14715115889649e-05
-4.17468061037563e-06
-1.28603187653978e-05
-1.41297958499377e-05
4.59094417870603e-07
-2.05837311618768e-05
-1.29203297790174e-05
-2.14196536920026e-05
-3.07835585681538e-05
-2.42529448566293e-06
-2.23344892294021e-05
-2.17529390815406e-05
-1.15564960065922e-05
-2.60842923638126e-05
-1.44684774266869e-05
-1.78205094715515e-05
-3.10912395475785e-05
-3.45384574541246e-05
-9.33349230272696e-06
-2.61086900977902e-05
-7.56675400432571e-06
-3.40944766499769e-05
-3.65801034213035e-05
-2.31810743531298e-05
-8.44223239586712e-06
-3.30781263826121e-05
6.70326413733701e-07
-1.85315080297369e-05
-4.51618480894102e-05
-3.80563999131551e-05
-1.94193499087539e-05
-1.85616654883709e-05
-2.62215484568879e-05
-7.60608009533328e-06
-3.7053157306159e-05
-4.70557146227166e-06
2.08954972624804e-06
-2.32134230012715e-05
-3.35440480275359e-05
-2.32260690554754e-05
-1.90335827615733e-05
-1.56852463756129e-05
-2.50392149369224e-05
-8.7646493839088e-06
-2.58245702628726e-05
-1.23388314448814e-05
-2.72886491832789e-05
-2.14810777472138e-05
-6.65766604658832e-06
-2.82553161842711e-05
-1.13585893370539e-05
-1.99692356367227e-05
-1.77982765378938e-05
-3.34350300821257e-05
-3.88236952622471e-05
-2.00598421343076e-05
-9.51936002188491e-06
-2.37916907517488e-05
-4.27655772326645e-05
7.75192888332272e-07
8.48519285950553e-06
-5.63846187193208e-06
-3.47475446548927e-05
-1.8774409286521e-05
-2.18858613674148e-05
-3.95117787135195e-05
-9.53635513752122e-06
-2.62697536704563e-05
-4.38813531689766e-05
-2.27032095781577e-05
-2.62080511984408e-05
-1.29040910535262e-05
-2.34982796576744e-05
-2.88401371473819e-05
-2.40001168889543e-05
-1.75221331147572e-05
-1.45155140369021e-05
-9.50873779076686e-06
-9.50825311861652e-06
-1.23204267361208e-05
-2.25856612465059e-05
-3.37116997721266e-05
-1.10097044342707e-05
-4.31808376047644e-06
-1.71624904273617e-05
-3.10590755204776e-05
-3.71543394767527e-05
-3.72369521617567e-05
-1.86915468007355e-05
-6.22354574895202e-06
-2.42970693203298e-05
-1.23207972229677e-06
-2.06472056086541e-05
-7.72061911846009e-06
-1.18887330299388e-05
-3.31872307091031e-05
-3.09016990647256e-05
-1.42154807690653e-05
-2.60979413236278e-05
-3.45265094363004e-05
-3.22575727361175e-05
-3.89601725754091e-05
-3.44420838133201e-05
-2.27298418507197e-05
-3.26280318890073e-05
-2.55303805268939e-05
-1.48373631369636e-05
-1.25049700008782e-05
-9.56678004547136e-06
-2.69374781322418e-05
-1.43294304482961e-05
-2.32030560513225e-05
-2.00139053792741e-05
-8.79756084609185e-06
-3.75618253806121e-05
-2.70412966281794e-05
-2.28333205834989e-05
-2.17409059637738e-05
-1.2981358450262e-05
-2.58499377358996e-05
-3.38387306004078e-05
-1.876433953574e-05
-8.70473748646253e-06
-1.50566958762954e-05
-1.42255134494943e-05
-2.760009265463e-05
-2.22243334206162e-05
3.78203842081028e-06
-4.10865773267722e-05
-1.26359042372162e-05
-3.57446585244648e-05
-2.55785819799926e-05
-7.31753558015605e-06
-2.87860802352416e-05
-3.17336934346135e-05
-3.53526442073955e-05
-2.60013128247864e-05
-2.04365671651731e-05
-1.77501366416137e-05
-9.6426915119749e-06
-2.90807660751613e-05
-4.92779474123341e-06
-1.80295216965723e-05
-2.70620694990515e-05
-6.81760593343141e-06
-1.63012236744671e-05
-3.14946015447757e-05
-1.40413771629801e-05
-5.13441992882867e-05
-2.07384508985673e-05
-1.82347733965941e-05
-2.60911619061454e-05
8.59070255926138e-07
-2.41829054983289e-05
-2.94926112594621e-05
-1.5086412533862e-05
1.22998654295884e-05
-3.42839380646205e-05
-2.23572466826756e-05
-4.14095627202866e-06
-3.04696675378734e-05
-2.64050621506496e-05
-3.19727942246159e-05
-3.28015715358448e-05
1.21487682997063e-05
-2.11803467970277e-06
-1.27501295946693e-05
-2.38389576060909e-05
-3.63448977986561e-05
-3.86548590412679e-05
-1.3782386098374e-05
-2.80082042123962e-05
-3.38017918252101e-05
-2.79947367573611e-05
-1.93041443950397e-05
-4.17441231702377e-05
-1.8156362238198e-05
-1.21917594759903e-05
-1.0584025913198e-05
-1.72897064290418e-05
-3.62589940318212e-05
-1.78418268862468e-05
-1.23369042359619e-05
-1.42552981021459e-05
-2.12817516688933e-05
-1.57164739383078e-05
-2.80313011052579e-05
-4.97736352932306e-06
-1.74769738729364e-05
-3.04112146543805e-05
5.72861906005579e-06
-1.1399438538876e-05
-4.49969457768344e-05
-2.09749163685294e-05
-1.46503960280694e-05
-2.38815555830593e-05
-3.50791528661747e-05
-7.74286940007997e-06
-2.01794348953779e-05
-3.98152464378135e-06
7.26465724352669e-06
-2.25167954658074e-05
-2.41264226052598e-05
-2.89026569986471e-05
-2.04722042113955e-05
-3.19259527742651e-05
-3.2683084014429e-05
-2.32544160252197e-05
-4.54445760047952e-05
-2.88768823578449e-05
-1.89686060174425e-05
-2.66764244671195e-05
-1.97623711533604e-05
-2.56399190863663e-05
-8.44216932149099e-06
-3.24468039892462e-05
-9.15879677600084e-06
-8.7466538844834e-06
-1.96889917877597e-05
-1.47685479088808e-05
-1.26885136556149e-05
-1.61980275778409e-05
5.72954455099364e-06
-3.19781134599766e-05
-2.23295475206658e-05
-3.60472644979998e-05
-1.91195748216443e-05
-1.38319679897168e-05
-3.18701870707348e-05
-3.16757888383571e-05
-1.88980503563853e-05
-4.2150477326307e-05
-2.44076885585022e-05
-1.19746455693199e-05
-4.08761620037626e-06
-1.49580065087029e-05
-3.42776531625793e-05
-3.20633537574255e-05
-3.81164564960472e-05
-2.52334427217521e-05
-2.12327562600631e-05
-1.68699837825859e-05
-2.44401304462333e-05
-3.12557204401828e-06
-1.70708620487073e-05
-1.7572313128659e-05
-3.96775373940827e-05
-1.84345372478449e-05
-1.95849718296914e-05
-1.58295828417035e-05
-2.45969187847147e-05
-3.20601764638134e-05
-1.09618971200301e-05
-3.09419046175083e-05
-2.67743152325866e-05
-2.3935578808581e-05
-9.6275264437447e-06
5.69882966074641e-06
-1.10523109464709e-05
-1.55705532295879e-05
-2.71756894768949e-05
-1.18511296574696e-05
-3.58186558427598e-05
-3.68493980299779e-05
-2.51155546923764e-05
-3.10703208425829e-05
-1.20174933734285e-05
-2.46844862143075e-05
-1.92205182148198e-05
-4.89323059484509e-05
-1.84598974425648e-05
-3.1686367425804e-05
-1.50437408269863e-05
-3.08393244614952e-05
-9.2630757043875e-06
6.11189773193226e-07
-3.21271493591054e-05
-3.27483904568847e-05
-7.40142976439563e-07
-1.52541396758726e-05
-2.18613501293987e-05
-2.27174491409241e-05
-1.98244413707267e-05
-8.90157635850047e-06
-1.14114729304909e-05
-1.86616815900198e-05
-2.23261383678583e-05
-2.83541318394831e-05
-9.00778531984703e-06
-3.05978974109962e-05
-3.22538864918242e-05
-1.76545873190717e-05
-3.17710085778266e-05
-3.4491893072393e-05
-9.68022613551232e-06
-4.27169414256492e-06
-1.87631040460333e-05
-2.62430856099302e-05
6.39926901784653e-06
-2.27775261905375e-05
6.24813438718173e-06
-1.90174735265289e-05
-2.49088055451758e-05
-7.8982884570683e-06
-2.66880140732967e-05
-4.83189767685052e-06
-1.8658452010073e-05
-2.43374921427127e-05
-2.59777991957837e-05
-2.90424929510992e-05
-2.40878620821906e-05
-1.8310302209134e-05
-2.86650476399523e-05
-1.95106292294618e-05
-7.60211927746399e-06
-5.51451889745041e-05
-2.72132709441221e-05
3.86209035872881e-06
-4.57872767590563e-05
-8.99709189552582e-06
-1.53209407106569e-05
-3.14372115705975e-05
-1.07249440433494e-05
-3.14238343322092e-05
-3.03771792086391e-05
-1.6229182546191e-05
-1.91873231138093e-05
-5.37188987452585e-06
-2.7121202742566e-05
-2.79851894657807e-05
-2.15185314364543e-05
-1.20891783584716e-05
-4.26595118004476e-05
-1.83640052776595e-05
-3.64852662035622e-05
-5.44577934369994e-05
-3.22159584594485e-05
-9.24194456423666e-06
7.10622898420778e-06
-2.41244687902616e-05
-1.58586907247975e-05
-3.03209831062568e-05
-3.79300428997016e-05
-6.807134188465e-06
-6.58745126732996e-06
4.74161891907446e-06
-3.82431016129958e-05
-2.74375906783398e-05
-1.53112584434288e-05
-1.12398691290077e-05
-2.15149413527165e-05
-2.90023656877849e-05
-3.03763661074654e-05
-1.80854866316422e-05
-1.59920406395267e-05
-2.7055717231048e-06
-1.51974469694102e-05
-3.75720344045699e-05
-2.5406239508797e-05
-1.91607376599777e-05
-2.55417694000503e-05
-2.04043332822687e-05
-2.47505904209139e-05
-3.10671923235092e-05
-3.2463343592579e-05
-8.97299804394435e-06
-4.77578242535922e-05
-1.34852034386502e-05
-1.24615624369615e-05
-3.54964996963482e-05
5.41557247087933e-06
-1.10183011358375e-05
-3.28789293170681e-05
-1.47823563794339e-06
-5.57027147984816e-06
-1.85329387149319e-05
-1.67633524550221e-05
-2.10688692718702e-05
-3.48968050787918e-05
-2.03180597515067e-05
-1.96072213572326e-05
-1.35880623843092e-05
-1.17591492850606e-05
-1.81652439577737e-05
-1.78905913709652e-05
-2.18828823865079e-05
-2.5773313632632e-05
-1.42338411567473e-06
-3.75530680156281e-05
-2.56651084419523e-05
-2.22967217200849e-05
-3.86209124552944e-05
-6.5182178092248e-06
-2.53491815534126e-05
-1.78107264291198e-05
-3.34210382564025e-05
-1.65169888824855e-05
-2.72283133711136e-05
-2.13189843616272e-05
-3.27678740124628e-05
-2.75576090013339e-05
1.5271178223969e-07
-2.80487589169344e-05
-2.47722267957008e-05
-1.84527488661385e-05
-2.46129526051237e-05
-3.42318763737213e-05
-2.43437702070967e-06
-5.08447033079468e-06
-2.36078768695222e-05
-2.66400731933024e-05
-3.67014042933061e-05
-1.62538481604498e-05
-1.44160148584234e-05
-5.4359195854386e-05
-2.00817524849326e-05
-2.79139080956607e-05
-1.24269290805803e-05
-2.06044072157675e-05
-1.29464339072328e-05
-2.28824197265027e-05
8.24041588539479e-06
-4.31075730598738e-05
-3.25499034442304e-05
-9.78727861325512e-06
-2.19880525502825e-05
-6.83889290214449e-06
-2.21751114604546e-05
-2.04574007594592e-06
-1.20734985770385e-05
-5.88614470848982e-05
-3.37516100691667e-05
-3.02637760853324e-05
-3.87726591322467e-05
-3.104156521386e-05
-6.37961924164955e-06
-1.57070540762054e-05
-2.61641779344724e-05
-1.30797978401456e-05
-9.03140764933833e-07
-1.23066776814834e-05
-2.25168477352134e-05
-7.05246531738357e-06
-1.35397021531561e-05
-1.25939178509915e-05
-9.65512482966208e-06
-1.12394406895411e-05
-8.12891730535038e-06
-1.31766459290431e-05
-1.87000381100089e-05
-3.68056383381739e-05
-1.05821317886171e-05
-2.09080744577837e-05
-6.57699702365281e-06
-2.01154431913376e-05
-3.60199541179018e-05
-1.58799503282755e-05
-1.46666166290473e-05
-3.50797820371183e-05
-3.19253699512604e-05
-1.97525935287857e-05
8.32182231715586e-07
-2.47973663284745e-05
-1.01227263062407e-05
-1.97823843528969e-05
-1.17281466466505e-05
-2.46730117910598e-05
-2.74936327380508e-05
-1.54393912013527e-05
-4.62802420900388e-06
-5.51223158629877e-06
-1.96132580273116e-05
3.42012035256878e-06
-1.73405714141256e-05
-2.06613609552252e-05
4.89500114711161e-06
-8.0360276358777e-06
-2.75303345585239e-05
-2.40199245322872e-05
-1.13220940533132e-05
-2.85268275691533e-05
-1.88582261605381e-05
-2.17041869338705e-05
-9.17772163231569e-06
-2.58473885849376e-05
-2.42128048647563e-05
-2.95384239533176e-06
-4.94670903698229e-05
-1.62001014998373e-05
-1.27968309991776e-05
-8.45139339658086e-06
-2.39566319890546e-05
-2.41209213414809e-05
-2.6258661841186e-05
-2.9722018179159e-05
-1.51192164635245e-05
-1.61972199840449e-05
3.57589987257593e-06
-1.90404696202427e-05
-1.27854893971751e-05
-2.13402034051069e-05
-1.58494134678813e-05
-1.92709926397352e-05
-2.01948315344057e-05
-2.85406791980397e-05
-3.03118676609134e-05
-2.20113227707155e-05
-2.11990476921755e-05
-2.14922955244509e-05
-2.67600011679371e-05
-4.37310213096814e-05
-2.62712594098449e-05
-3.12942222417092e-05
-1.66986213412494e-05
-3.68480497032462e-05
-2.97051481263379e-05
-2.17959814104157e-05
-3.85314950818536e-05
-1.31294833577033e-05
-2.65792473887434e-05
-1.72913300086012e-05
7.06944186256201e-07
-4.03741638237715e-05
-1.83606863384543e-05
-3.04356094808956e-05
-1.20013349216346e-05
-3.58977908820148e-05
-2.79459891614084e-05
-1.51215772914473e-05
-1.55937162405357e-05
-1.61716987215593e-05
-1.17566321113684e-05
-1.22641654456654e-05
-3.0398708937871e-05
-1.25200073995495e-05
2.98573649144124e-06
-2.28848963932515e-05
-2.53629046189716e-05
-8.37630063524486e-06
6.11291959653161e-07
-1.67303960227431e-07
-3.13143955465089e-05
-7.7578369098898e-06
-1.37802124384111e-05
-1.49719240156075e-05
-2.16183399212753e-05
-2.38328698452427e-05
-3.12441080103711e-05
-1.11305940301136e-05
-3.10084440614005e-05
-3.18826325053249e-05
-2.17167462640702e-05
-1.62062081135591e-05
-2.92751531002214e-05
-3.11626133984734e-05
-5.01812318115902e-06
-2.81978933630267e-05
5.40738730908592e-06
-2.0815823189409e-05
-2.74447529016283e-05
-7.88736869686619e-06
-1.41550390477968e-05
-3.44854520334258e-05
-4.1929522155656e-06
-2.74428426329935e-05
-3.01452048679324e-05
-2.04573753477423e-05
-2.2329080862444e-05
-3.50001641113997e-06
-1.02452099061974e-05
-1.58430182814832e-05
-2.54871523055944e-06
-2.07581319064707e-05
-1.74532819907023e-05
-1.28102040659316e-05
-1.65981290872389e-05
-7.75266871866566e-06
-1.04776504001528e-05
-9.75248848953187e-06
-2.74288501511385e-05
-2.02652876667268e-05
-1.56170588225445e-05
-2.23805245346279e-05
-1.56480885848341e-05
1.36840787922043e-06
-2.41819716288843e-05
-4.04582542196054e-05
-1.7128181579944e-05
-3.18427500922418e-05
-3.17566483013968e-05
-2.06010731314789e-05
-1.84000994167491e-05
-9.34470349853932e-06
-3.42822475554797e-05
-2.57388711235976e-05
-2.834051353463e-05
-1.87440717883122e-05
-1.84335807403177e-05
-2.51066710551379e-05
-3.03108736051889e-05
-3.57289654557991e-05
-2.73916949188522e-05
-2.05775192686831e-05
-2.25993812018929e-05
-1.75509601174897e-05
-1.74619253176804e-05
-3.36574794826049e-05
-1.32197420377527e-05
-2.42017683855826e-05
-1.64783949649526e-05
-8.3107341820843e-06
-2.81159961006075e-06
1.82603865705435e-07
-1.42235787445436e-05
-1.33062716560923e-05
-6.02399076034486e-06
-8.19456818483558e-06
-1.0637986543299e-05
-1.0291235760488e-05
-1.92899820553961e-05
-3.47865247518477e-05
-3.87694259036804e-05
-2.12009989957755e-05
-2.7326431719316e-05
-2.10904046299582e-05
-7.0100748465599e-06
-3.43381974462112e-05
-2.97414005186599e-05
-5.77416514597373e-06
2.08183288570545e-07
-3.41476299232658e-05
-1.27512133821616e-05
-1.19399762521314e-06
-1.06360568340489e-05
-2.53847267380116e-05
-2.97310421784738e-05
-2.62352102304706e-05
-3.60637863840209e-05
1.40962509637472e-05
-4.05805449773817e-05
-3.29472292693607e-05
-3.02300123066477e-05
-2.44552266433242e-05
-2.23738162521334e-05
-2.3494267834025e-05
-3.28253899042265e-05
9.74275046859212e-06
-4.74773872860367e-06
-1.45701439751205e-05
-3.00320991879522e-05
-6.32500678935075e-06
-2.47572078792518e-05
-3.72709321300049e-05
-2.55330002717481e-05
-3.24861049624152e-05
-6.89572548247127e-06
-1.89907221822883e-05
-7.11363655723621e-06
-2.27538974095783e-05
-2.01993509381506e-05
-1.63393728389522e-05
-2.00677581487507e-05
-8.57729758635487e-06
-4.11774173064248e-05
-1.43965242128079e-05
1.42223122909754e-06
-2.87267274879931e-06
-3.26482966686451e-05
-1.99261420797279e-05
-1.98094939991954e-06
-3.05726463751364e-05
-4.90017582642091e-05
-1.31141548588357e-05
-1.66154736238344e-05
-2.74375135053489e-05
-3.98406782160343e-05
-1.58047209092193e-05
2.15158646224923e-06
-2.74540192476492e-05
-1.05629840961242e-05
-1.26558832960181e-05
-1.42883849206368e-05
-1.18064047727657e-05
-3.8157528191548e-05
-9.15087729924534e-06
-1.86876112550724e-05
-2.19859192814977e-05
5.15424873596178e-06
-1.81263398759382e-05
-2.97198058044042e-05
-7.04107532952874e-06
-3.05756194361591e-05
-2.70676620361866e-06
-2.10623373665261e-05
-2.69091344588996e-05
-1.82491240705682e-05
-3.13896557394574e-05
-1.30669024208218e-05
-3.03429803417048e-05
-3.55571209194158e-05
-4.88158665408295e-05
-3.83387592431857e-05
-1.52384349312649e-05
-2.782783724468e-05
-2.37036150463031e-05
2.27562420527077e-06
-1.81571831734505e-05
-2.17577814685032e-05
-1.97539320513643e-05
1.39113434176927e-05
-1.88626509145525e-05
-1.63749335209773e-05
-2.65845296614779e-05
-2.38797964164372e-05
-2.85489477470081e-05
-1.75171849318416e-05
-2.0628847730352e-05
-1.09316538856651e-05
-2.82297909386298e-05
-8.69542897084339e-06
-2.66665008376623e-05
-3.08882343868046e-05
-2.79390992969501e-05
-2.52860260028144e-05
-1.65337987232457e-05
-2.66496275166538e-05
-9.00301072994674e-06
-1.94707205385039e-05
-2.08693661916182e-05
-2.61592783118719e-05
-1.55940877025664e-05
-1.71912461086885e-05
-2.56456984208878e-05
-1.36426692350064e-05
-2.22789826642874e-05
-1.59134578790449e-05
-6.06400979922017e-06
-4.34195860469731e-06
-2.41763665703728e-05
-1.48007393917418e-06
-2.31120666355232e-05
-2.5766991726127e-05
-1.85032657976414e-05
-2.22316286438249e-05
-1.92474915299177e-05
-1.01998573393537e-05
-2.11974217855401e-06
-1.567185440761e-05
-1.57991160170286e-05
-2.20988622551726e-05
-2.64522867614115e-05
-4.39029994436481e-05
-6.98188827536469e-06
-2.29531450434602e-05
-1.4432575448053e-05
-2.86249502436609e-05
-7.47249670403025e-06
-3.46152853250611e-05
-3.25281997917409e-05
-3.42371235174785e-05
-1.53030703708536e-05
-1.56125565678337e-05
-2.89502043677827e-05
-1.05769782794341e-05
-3.04972936082726e-05
-3.62785608123833e-05
-3.7324760362105e-05
-1.51195497800712e-05
-1.96629974076094e-05
-2.55257270340611e-05
-4.07662753496468e-05
-2.86061078234987e-05
-1.85657390058327e-05
-4.64437494924633e-06
-1.95050651085039e-05
-2.25266262215465e-05
-1.58477305972377e-05
-2.22360412692405e-05
-1.6080242765049e-05
-3.7101501396179e-05
-5.14043132205992e-06
-2.79366102721119e-05
-2.95773083574141e-05
-3.23847302351516e-05
-4.19607457049391e-06
-2.47938924230191e-05
-9.56530581496902e-06
-2.21026515567284e-05
-4.3027642742839e-06
-5.77820747965526e-06
-1.69276192527441e-05
-2.46258744807385e-05
-3.42783094833644e-06
-2.60953978082235e-05
-2.48932983397302e-05
-4.78544655022641e-06
-2.87201058335026e-05
-3.21309125294725e-05
-1.88448792884623e-05
-4.39375242355779e-06
-1.68206273715901e-05
-7.69574864014243e-06
-2.8357550083236e-05
-5.79971627032626e-06
2.04697869466656e-08
-2.35668145266918e-05
-2.48344050956822e-05
-2.36197611803749e-05
-2.21686715935008e-05
-4.67052906415543e-05
-5.52248646910247e-06
-2.02919141066045e-05
-9.97853386343702e-06
-3.82179579056487e-07
-4.3914956828632e-06
-1.29081989448415e-05
-2.84374284432852e-05
-2.73295496438401e-05
-2.0304288125791e-05
-4.28818979911278e-06
-1.24054666449601e-05
-4.08753172934582e-06
-3.59744782491794e-05
-5.61712193343461e-06
-1.22461474027659e-05
-2.29622044709934e-05
-2.99609317154056e-05
-3.19495447768722e-05
-2.0843738390049e-05
-3.14584799192397e-05
-1.48958230490649e-05
-4.44451258855465e-05
-6.25302639688553e-05
-4.12515939431973e-05
-1.83620554695968e-05
-1.42025264179498e-05
-3.8281557757884e-05
-2.95932626381262e-05
-1.98823256168239e-05
-3.7791617187768e-05
-1.39668247036297e-05
-5.03820656099695e-06
-2.220510753551e-05
-3.18212347574281e-05
-2.67528601350045e-05
-1.55626433745234e-05
-2.44984721142115e-05
-3.32553322758414e-05
-3.58253886824989e-05
-7.20882095220117e-06
-1.99980071429091e-05
-5.34137392654974e-06
-2.29584404276089e-06
-2.4742337992311e-05
-1.22773077939883e-05
-1.53248698737045e-06
-2.65045018986101e-05
-2.97175279531368e-05
-3.51898221187236e-05
-3.13053176257229e-05
-4.45051460998695e-05
-3.09341046935467e-05
-2.04748622902173e-05
-5.16767441028124e-06
-1.20339344770079e-05
-2.1278727231095e-05
-2.71867321502166e-06
3.09642294039864e-08
-3.22869332499922e-06
1.78209704605149e-06
-1.39744346501536e-05
-7.17486124123195e-06
-2.87269325768324e-05
-9.28317359949277e-06
-9.21923656951263e-06
-1.29583982005921e-05
-1.16374349940856e-05
-2.63626885902791e-05
-1.45227095231247e-05
-2.39511371536438e-05
-3.62924939076815e-05
-2.21058084690615e-06
-3.46394172690167e-06
-2.85071277119466e-05
-1.55177782580807e-05
-2.47234416297251e-05
-3.06010846463874e-05
-2.52483538230314e-05
-1.94565300931299e-05
-1.64569554201459e-05
-1.75542494786465e-05
-2.17240252659227e-05
-3.29764443361571e-05
-7.936650455735e-06
-1.15425296788095e-05
-2.04034646941587e-05
-1.38194267775553e-05
-1.36121278809645e-05
-2.59550710219142e-05
-1.97932829326407e-05
4.37172840339038e-06
-5.05882583151549e-06
-1.98190001476486e-05
-7.24093380413882e-06
-3.50926194626762e-05
-2.65711325912676e-05
-2.24788520693241e-05
-4.67978226705817e-06
-2.16139975977219e-05
-1.53305927484116e-05
-2.3835129755308e-05
6.10095775732042e-06
-1.13206464961089e-05
-1.30309882175145e-05
-1.09388727500571e-05
-2.37523039832952e-05
-1.4058801246591e-05
-1.11242885741563e-05
-3.00250444945394e-05
-9.75862553393581e-06
-1.58120801589898e-05
-1.56043407304923e-05
-2.71957556827976e-05
-1.24143310605336e-05
-1.46295455410778e-05
5.60576154140145e-06
-5.13694640222047e-05
-4.54277731384658e-05
-3.39037135338422e-05
4.53132057406764e-06
-1.9164323804702e-05
-3.01021121396257e-05
-2.67461694391342e-05
-3.07701706774806e-05
1.93365034679337e-06
-2.25154720011138e-05
-1.8211691151755e-05
-7.42822888798692e-06
-2.79285896125848e-05
2.92946104974727e-06
-3.19082076327865e-05
3.96756529839722e-06
-2.44330401161198e-05
-2.626356907646e-05
-2.5591658842717e-05
-3.41007968843602e-05
-1.85146072553477e-05
-7.77681920152967e-06
-6.18573604284232e-06
-3.75901668047853e-05
-2.84951691477086e-05
-1.32517029783243e-05
-2.87119013374892e-05
-2.26465093381755e-05
-4.74829743510232e-06
-3.5371262953703e-05
4.41065257784303e-06
-2.38456388452076e-05
-3.45653367618371e-05
-2.23864927767979e-05
-9.95271601546778e-06
-3.07152084342208e-05
-2.52573367875193e-05
-2.60736507693611e-05
-2.91040399246733e-05
-1.64766010767865e-05
-2.63970154948788e-05
-3.12455812193011e-06
-3.4512321893741e-05
-3.88277593985326e-05
-1.49871212191308e-05
-5.95659136185294e-06
-2.01362919608557e-05
-3.7476181629617e-05
-2.43112239619418e-05
-3.18981492932619e-05
-1.21160899242252e-05
-2.08294042019726e-05
-1.13238133159615e-05
-3.20012154330611e-05
-3.51268918462315e-05
-3.15144064013189e-05
-6.01954281042894e-06
-3.49884400248571e-05
-2.67935053691651e-05
-1.6218724950345e-05
-1.24398055038823e-05
-1.80598378686553e-05
-2.10119525725511e-05
-2.34870565414594e-05
-6.48178731910568e-06
-2.0945709199319e-05
-2.41244032761967e-05
-1.52151070182634e-05
-2.97571700975685e-05
-3.50316081508153e-05
-2.82384841479249e-05
-1.38093112791172e-05
-2.54106091487157e-05
-2.67706913454804e-05
-2.61996839596948e-05
-1.94453498675284e-05
-1.60688455411951e-05
-4.50889939777566e-05
-8.58572360621909e-06
-2.55339861585302e-05
-2.1851538739054e-05
-1.93566310485907e-05
-2.09072907646175e-05
-1.93000313889729e-05
1.02827866212995e-05
-3.3784935242139e-05
-2.14152454958604e-05
-1.62812944195036e-05
-3.66832708443494e-05
-1.64018958998827e-06
-8.48990120554203e-06
-3.02257699929053e-05
-2.56948481598018e-05
-2.2318397040018e-05
-2.61270989905973e-05
-3.22529426250213e-05
-1.17878488949611e-05
-1.14873180362508e-05
-4.37607129464856e-06
2.35713923538722e-05
-2.47905746569083e-05
-2.44021308879143e-05
-2.20330893359469e-05
-1.45470169867221e-05
-1.0763747973792e-05
-3.83344466880908e-06
-1.86369412267712e-05
-9.97421801424085e-06
-3.60068756096859e-06
-3.58412655859188e-06
-1.10415554272597e-05
-2.96109764149966e-05
-4.00703379810778e-05
-1.64436221586711e-05
-2.32358283240684e-05
-2.34279766354229e-05
-8.77686843675999e-06
-2.08640832272709e-05
-3.12409683181158e-05
-2.41919604080393e-05
-1.21298085706892e-05
5.02199542556974e-08
-1.45586972547301e-05
-9.28703996712088e-06
-2.16797195606957e-06
-2.34117804337401e-05
-8.20096030148651e-06
-3.26685722628549e-05
-8.45260872520995e-06
-2.46145895921058e-05
-3.64382501406236e-05
-4.50469000806818e-05
-3.96111673405302e-05
-5.69348849212233e-06
-2.68820575945577e-05
-4.75967993008391e-05
-1.34747450827287e-05
-2.16645196226311e-05
-1.21006826901286e-05
-1.98549782601941e-05
-2.00101532003018e-05
-2.30521271574497e-05
-3.5484459342463e-05
-1.24831232643965e-05
-2.25307707918989e-05
-1.31922094468022e-05
-3.90092927408759e-05
-1.37655782225765e-05
-1.27220097979782e-05
-2.94713132912201e-05
-2.27372026309585e-05
-2.4171702161391e-05
-2.15866001548715e-05
-1.83962548401021e-05
-3.61664182965799e-05
-2.53581001567005e-05
-4.19537072093872e-06
-3.09884978307999e-05
-6.88132809578654e-06
-1.87710317852885e-05
-2.47662659022286e-05
-1.79536035384719e-05
-5.54778432887544e-06
-2.71054365997788e-05
-2.3049004125075e-05
-4.12045169554442e-05
-1.31628927586508e-05
-5.00881363072417e-05
-1.12290857623839e-05
-4.60437333680932e-05
-2.29578064744632e-05
-2.22762741365086e-05
-2.40456972204792e-05
-1.58783190102085e-05
-1.24210456805578e-05
-8.52022837459349e-06
-1.79957468173889e-05
-1.96078877218631e-05
-2.26847578897277e-05
-4.05555310372251e-05
-2.19677871949636e-05
-1.45446574391694e-05
-2.11775278413099e-05
-1.41203051200062e-05
-1.40988725936962e-05
-1.44797263100285e-06
-1.60174048020129e-05
-4.4745372128227e-05
-1.67380797193591e-05
-2.54908011055286e-05
-5.19593557355382e-06
-8.18276431089655e-06
-2.26461124766278e-05
2.15416150662392e-06
-3.44142854071761e-05
-1.26709810415625e-05
-3.73935063067739e-05
-2.19818997351819e-05
-3.60012322963503e-05
-5.0502764953761e-05
-4.70253908418596e-06
-1.07361052546927e-05
-9.11914624018105e-06
-2.24898314885023e-05
-1.07800055879061e-05
-2.79448096120722e-05
1.62581831105322e-06
-8.28553863667315e-06
-2.06159194189518e-05
-1.76152528104314e-05
-2.07757329496261e-05
-7.12314816952335e-06
-2.93350607137448e-05
-3.5211792867235e-05
-2.28499589392268e-05
-4.38210570656633e-06
-1.00414281308918e-05
-2.00842015280655e-05
-1.72227960825438e-05
-3.00773892751223e-05
-1.3663698098032e-05
-1.01184822389805e-05
-2.61127513376767e-05
-2.87573445846116e-05
-2.92553386768302e-05
-1.81514304837112e-05
-4.95083447937087e-05
-3.08346947909397e-05
-3.46261622007822e-05
-1.41048981389109e-05
-3.41565031196153e-05
-3.35023594712119e-06
-2.06341287339554e-05
-1.24633865175849e-05
-2.16069135090766e-05
-3.40130337524768e-05
-1.29668980462654e-05
-1.93550422253816e-05
-3.78017252160118e-05
-2.84825785242664e-05
-2.15274234811743e-05
-2.57768883951277e-05
-8.83055133882134e-06
-3.27004723549592e-05
-1.56624773073184e-05
-1.65044252928898e-05
-2.90697994129307e-05
-2.669014246944e-05
-9.41131995103656e-06
-1.25205952177029e-05
-9.98808466935798e-06
-3.75144807663202e-05
-7.24746472886288e-06
-4.14782895267433e-05
-2.13224606841636e-05
-7.31297555045415e-06
-2.13363770555603e-05
-3.01978184381004e-05
-2.32431463606777e-05
-2.74097471297078e-05
-2.39146534139476e-05
-8.98300936942421e-06
-1.85706615964044e-05
-2.61898849511145e-05
-3.24007534456038e-05
-3.07874984951888e-05
-9.84660025772592e-06
-4.02671305935068e-05
-6.27178033402937e-07
-2.08714742533119e-07
8.41529175043162e-06
-7.07968430189714e-07
-2.85212087461026e-06
-4.39175351592833e-05
-2.29450035292389e-05
-2.59270816379731e-05
-1.60999061347123e-05
-1.79226993143517e-05
-1.98361571325329e-05
-8.89395113320776e-06
-3.8401082455585e-05
-7.79197321595506e-06
-4.12666255333518e-05
-3.23832628979161e-05
-1.94307955823719e-05
-8.35716657104524e-06
-7.67436794684776e-06
-3.42166582292176e-05
-4.09294951294429e-05
-6.25009695153679e-06
1.38437529161319e-06
-2.5283152768854e-06
-1.20168071035153e-05
-8.64787842637544e-06
-3.02910758269765e-05
-2.25845523303276e-05
-1.80895428773432e-05
-6.80438727912716e-06
-6.1482264875299e-06
3.56407769494519e-06
-3.48843679848519e-05
-1.01087553673894e-05
-4.22798221610933e-05
-3.40668697768631e-05
-2.4714055067121e-05
-3.89967960077362e-05
-3.02205175200761e-05
-1.44619309907727e-05
-3.98568762703936e-05
-3.65102424098158e-05
-9.25696669757318e-06
-1.20411048106554e-05
-2.55936009039628e-05
-3.40528124548119e-05
-3.76069817185236e-05
2.23365354924054e-05
-2.31892409764046e-05
-4.92607193994977e-06
-2.68210126153788e-05
-2.42547734796318e-05
-2.22385438028196e-05
-1.16751559135984e-05
-1.15141158658384e-05
-1.55986501832661e-05
-7.0124279475161e-06
-1.11217733114984e-05
-2.22600885477251e-05
-2.90313593400245e-05
-1.61110255757609e-05
-2.92894930334749e-05
-3.65572390644691e-05
-1.74924570607132e-05
-3.57239874032919e-05
-2.85845364097017e-05
-1.26601913685699e-05
-1.00741623078841e-05
-2.44670529951184e-05
-3.13683568274833e-05
-2.6619618814407e-05
-1.30334156118133e-05
-2.53116219946467e-05
-3.24640557932041e-05
-1.39760701592414e-05
-2.83467340149904e-05
-5.05028871886951e-06
-3.49283206226986e-05
-1.25795746318447e-05
-3.30237819979449e-05
-2.17211422504968e-05
-1.94174738412868e-05
-2.75423180286456e-05
-2.31208463342874e-05
-7.62517131643448e-07
-2.48496474289257e-05
-2.65022512406671e-05
-1.28696555763287e-06
-1.98949225138433e-06
-2.36312634107402e-05
-2.55299356516898e-05
-2.30319160394212e-05
-2.75741415168398e-05
-2.66821443926812e-05
-9.7377732210425e-06
-6.9916753302874e-06
-1.38102015289061e-05
1.92925797056829e-06
-2.0670125574348e-05
-4.80572343123796e-06
-2.60424537942292e-05
-2.16321526644363e-05
-2.00995926060853e-05
-2.99625829707561e-05
-1.85809031956853e-05
-2.06255840378138e-06
-2.46978403189716e-05
-4.97361968635238e-05
-3.8167064374706e-05
-1.93248023208942e-05
-1.51594261277062e-05
-2.68351235716355e-05
-2.15393542861047e-05
-4.16757657771106e-05
-3.11988651467189e-06
-2.10421391007235e-05
-3.69620783107953e-05
-4.78918600965025e-05
-3.73165609088288e-05
-2.00814804788522e-07
-1.17358423174114e-05
-6.21572055057428e-05
-2.26659878831308e-05
-4.41193178343656e-05
-1.09074625972644e-05
-8.73268592310757e-06
-3.49119671069078e-05
-9.82068700446035e-06
-4.98806129323569e-06
-2.27353269431787e-05
-2.9452023965989e-05
-2.0132278766717e-05
-6.8139332230176e-06
-4.15218219039744e-05
-3.25045325351107e-06
-4.80628976212792e-06
-7.77740582079642e-06
-1.99249079207541e-05
-1.83914327053636e-05
-1.67609756017588e-05
-2.47328125917481e-05
-1.71701049772528e-05
-2.32900836917484e-05
-1.25196275682776e-05
-2.43833023798325e-05
-3.1687307402449e-05
-1.62743238015366e-05
-1.57622677959839e-05
-5.17528542307054e-06
-2.35832629770819e-05
-1.75902824769093e-05
-9.0021065992463e-06
-2.25828249232396e-05
-4.39925573327499e-05
-2.63739583178238e-05
1.04577063290747e-05
-9.26068436717116e-06
-1.20073291656375e-05
-2.22874092017611e-05
-2.18456734804139e-05
-3.56048922206692e-05
-3.4607883721804e-05
-3.5842812704625e-06
-2.52802111757943e-05
-2.01247357640813e-05
-3.28296548382253e-05
-4.24642960352006e-05
-1.29682903009573e-05
-2.86244751251479e-05
-1.10888819264993e-05
-1.99209920873829e-05
-1.07233330631695e-05
-1.9114390331755e-05
-5.63892696986101e-06
-1.92114536717807e-05
-8.34139497707021e-06
-4.71980368726582e-06
-2.03538132342025e-05
-3.70325080736042e-05
-2.79041486501971e-05
-2.17038179146871e-05
-1.41746403595209e-05
-9.13390614642307e-06
-2.41102611054113e-05
-1.65049813516905e-05
-3.41232370240781e-05
-1.23850050033858e-05
-2.13967886230324e-05
-8.12816086098702e-06
-1.91911848228223e-05
-2.14914535727399e-05
-3.93282663389771e-05
-2.91635587541944e-05
-1.08099346944069e-05
-2.53017326308119e-05
-5.04183762485345e-05
-1.58267887256305e-05
3.03881617456976e-06
-9.48304222434284e-06
-9.34689437730733e-07
-3.02603673354286e-05
-9.58106776292362e-06
-2.12162832992238e-05
-2.51555907419673e-05
-2.21323789158165e-05
-8.50186761321739e-06
-1.89812410785347e-05
-4.83975352349973e-05
-2.10504366630204e-05
-1.28498971138062e-05
-2.03101730269449e-05
-2.14644029993977e-05
-1.86041127782741e-05
-3.50525273923118e-05
-2.30038211838772e-05
-3.38568358152948e-06
-4.82235457632898e-05
-1.08261203847437e-05
-3.17745007479578e-05
-2.78079487259232e-05
-2.17986018851189e-05
1.0671464969837e-05
-2.6454570370942e-05
-3.5499482742497e-05
-1.8174437164147e-05
-1.01769682112443e-05
-2.05193605325541e-05
-3.27547302920167e-05
6.02069785149052e-06
-3.17982304372678e-05
-4.33290718639255e-05
-1.62911294874513e-05
-1.68906676617687e-05
-3.77576259589217e-05
-9.32982540368946e-06
-2.62501465053574e-05
-1.13662860319201e-05
-3.33620088061453e-06
-2.44379254182823e-06
-1.80671774723362e-05
-1.67052520209933e-05
-1.36276562110507e-05
1.46065557098058e-06
-1.68183016843913e-05
-2.7320242522876e-05
-6.48841690028374e-06
-4.07575926932868e-05
-2.8769564144822e-06
-2.10170592495431e-05
-8.1007387435517e-06
-2.43269386092857e-05
-6.22923082906982e-06
-4.31154487796388e-05
-3.91643135829673e-05
-3.29195416172232e-05
-2.75755564897321e-05
-3.4134879006372e-05
-3.03392248047274e-05
-2.85514185138113e-05
-2.07526624162275e-05
-1.94826904529033e-05
-3.11093966693612e-05
-4.02042866193977e-05
-3.07566952475165e-05
-3.03360042878291e-05
-2.6969266144078e-05
-8.31245268044554e-06
-1.36104181877938e-05
-2.33208570677894e-05
-2.66133953757842e-05
-3.13567103612502e-05
-3.08966343236236e-05
-1.97147109778925e-05
-2.9096954788686e-08
-2.55435802670884e-05
-2.81935640629938e-05
-1.43760985367605e-05
-1.27999941955177e-05
-1.41461574234974e-05
-1.58032858684687e-05
-2.83254778213943e-05
-2.72023930829178e-05
-1.05913684955289e-05
-9.23779614412741e-06
-5.82446737363507e-06
-1.57611248411064e-05
-1.1208936002868e-05
-3.7313358539118e-05
-3.24833659847429e-05
-1.60289840989808e-05
-2.88763903316952e-05
-3.10823364669921e-05
-4.27222173157409e-06
-2.71969991553474e-05
-4.12159979381019e-06
-5.10614919785022e-06
-2.50409928907337e-05
-1.41501956915068e-05
-1.27045507732969e-05
-2.557381199944e-06
-9.22252241508394e-06
-1.38104492148651e-05
-1.75812048763557e-05
-2.81220293512019e-05
-1.36970316999496e-05
-2.19779686083464e-05
-2.60792014392735e-05
-1.72155421029659e-05
-3.10840198509761e-05
-5.43349727428378e-06
-2.26322495694733e-05
-1.4816739857686e-05
-3.27346884427235e-05
-1.68287467277017e-06
-1.78501652827594e-05
-1.96578228959668e-05
-4.08679769395185e-05
-3.17122388346683e-05
-2.73705294268886e-05
-6.85763735132843e-06
-1.3332016141626e-05
-1.79754132402148e-05
-2.43561446362771e-05
-1.41241139715562e-05
-7.6787012183508e-06
1.28205423658646e-05
-8.57058380539929e-06
-2.28057554213626e-05
-1.85697623609496e-05
-1.22143330864198e-05
-2.62370062886611e-05
-4.17338581535881e-05
-1.40312997653475e-05
-2.38840422521464e-05
-5.48197013348285e-05
-4.49888314590199e-05
-5.62111385620376e-06
-2.28167153350054e-05
-2.61221980822555e-05
-2.5036721234445e-06
-3.21318254747816e-05
-3.86023303191701e-06
-1.75584942127776e-05
-1.97570766143182e-05
-3.48351690613874e-06
-1.79577529821625e-05
-1.12239670710106e-05
-2.80512661534876e-05
-1.2017314968405e-05
-1.34908399035126e-05
-2.90105187844057e-05
-3.11005626664568e-05
-4.57681974297188e-05
-2.9588156021102e-05
-4.86527860023817e-05
-8.69826761502967e-06
-2.87351665308333e-05
-1.95691272066432e-05
-1.93743397629796e-05
-7.29150825672731e-06
-9.70716471436944e-06
-2.38539184080191e-05
-3.98922367265656e-05
-1.81020045571501e-05
-3.45666699558944e-05
-3.40888934626897e-05
-2.24190795954817e-05
-1.17307051678507e-05
-4.38983934764972e-06
4.36327559952984e-06
-3.42884918680866e-05
-1.0257049308303e-05
-1.10501173549898e-05
-4.07828418921738e-05
-2.09258208146216e-05
-6.84446772654427e-06
-3.62991959180839e-05
-2.1707261282616e-05
-2.84939265856279e-05
-2.77694858774666e-05
-3.73638030354851e-05
-2.171947886606e-05
-3.58070142647142e-05
-3.49797859327445e-05
-1.40466475347484e-05
-3.68172947303061e-05
-3.10518593491505e-05
-1.82936834204435e-05
-2.63048842157857e-05
-1.51711549140534e-05
-3.18877806545744e-05
-5.22582156857729e-05
-3.17073124269486e-05
-2.28119008586682e-06
-3.99464413312635e-06
-2.50864291722381e-06
5.00285247521843e-06
-3.26760733181288e-05
-2.42829993405605e-05
-7.23420676465433e-06
1.79536800814622e-06
8.71691190706039e-06
-5.20593299676866e-06
-2.92299698050783e-05
-1.947534197788e-05
-4.34164318659334e-05
-3.3399712573371e-05
-2.0760638468382e-05
-2.52896196098521e-05
-2.23917411355688e-05
-5.33312694660431e-06
1.37865012527595e-06
-2.64479125790875e-05
-1.97979328502318e-05
-3.40210306905262e-05
-1.72986774049991e-05
-1.90675047219006e-05
-3.4595735852912e-05
-2.92231517048575e-05
-1.33405659415137e-05
-1.18198378703716e-05
-3.73105312759575e-05
-1.91271917886832e-05
-9.06042558157405e-08
-2.22606305514518e-05
-3.63986394811242e-05
-3.3096943833916e-06
-2.91077263129699e-05
-3.56530948444149e-05
-2.05068573557204e-05
-2.9278127065737e-05
-1.03718811470475e-05
-3.18082251374551e-05
-2.57281271268289e-05
-4.44972643460597e-05
8.92287780923524e-06
-3.30301733464888e-05
-2.39598100347971e-05
-3.45304515496061e-05
1.34430402615171e-05
-9.55987278295603e-06
-4.77955976048064e-05
-3.15247449036775e-05
-1.78832278220603e-05
-6.89837545155959e-06
-2.16347506914625e-05
-1.88037197953995e-05
-1.17705607219516e-05
-1.1618670410564e-05
-1.33319286170587e-05
-2.03400798054566e-05
-1.53295063338923e-05
-1.70055681552885e-05
4.90155796710283e-06
-3.6192870443867e-05
-5.00103212651598e-06
-8.29715061308443e-06
-3.54809181560483e-05
-1.31682502369997e-05
-3.77404584597593e-05
-2.15755188565476e-05
-1.19535658848303e-05
-3.4162586166273e-05
-2.07908780310424e-05
-3.28069074478415e-05
-1.34589008988733e-05
-1.77584052672871e-05
-2.14526936805186e-05
-5.81642667885693e-06
-5.8491445895816e-06
-1.24047292054248e-05
-2.31918457812602e-05
-9.28584108975065e-06
-3.84419748420415e-06
-1.4867727177508e-05
-2.81680719656033e-05
-4.05047567053497e-05
-4.68944723676253e-06
-2.69947168994013e-05
-4.16579056000011e-06
-1.45360722953782e-05
-4.00368441474189e-05
-1.60124951050311e-05
-2.50736784506839e-05
-1.39345800097681e-05
-3.81429717126289e-05
-1.18799959838576e-07
-4.77561870764598e-06
-5.56157689624522e-06
-1.10934605875002e-05
-2.40430160147272e-05
-8.33931000572082e-06
-3.29514359490038e-05
-1.86379100163808e-05
-4.68406073633179e-05
-4.33235686554811e-05
-4.31995465318485e-06
-3.36489377530807e-05
-2.52235379682302e-05
-2.90540810881683e-05
5.57332751917849e-06
1.97807238243286e-07
-2.31012823519269e-05
-7.3444209588463e-06
-2.1193938279848e-06
-2.70850408195252e-05
-1.87972523260425e-05
-3.37167648511178e-05
-1.24478415469329e-05
-1.81604470660735e-05
-1.91558547400756e-05
-9.43347672022951e-06
-1.73991330738274e-05
-1.00223294253402e-05
-2.6830710601239e-05
-1.95824293882444e-05
-6.3236552237136e-06
-2.94253936419687e-05
-2.0122854440439e-05
7.53278227326505e-06
-2.39202519866408e-05
-3.93908650731434e-05
-1.31155169383804e-05
-2.19867251619552e-05
-2.3115338555362e-05
-1.450061706448e-05
-1.0860396526387e-05
-3.2237635841319e-05
-3.2827456771948e-05
-1.85826504037062e-05
-4.00133001822406e-06
-3.32105563475567e-05
-4.38386322891559e-05
-1.9052710928226e-05
-1.97533163471783e-05
-2.44832936487701e-05
-1.57547322314263e-05
-3.64531181177963e-05
-2.34567956609072e-05
-3.37778862980839e-05
-1.650792132837e-05
-3.27518610782794e-05
-1.28860564530509e-05
-4.72900164881797e-05
-4.10220304457361e-05
-1.9746068961787e-05
-3.53859363307852e-07
-3.85706901042703e-05
-2.94724417285995e-05
-7.88440830321649e-06
-8.71663134381754e-06
-8.89619223421469e-06
-1.24319135871401e-05
-2.09238568695676e-05
-1.10688085060176e-05
-2.44746222131104e-05
-1.38446145582149e-05
-1.43896040203705e-06
-2.8673967687128e-05
-2.4710171718456e-05
-9.20488036149574e-06
-3.48827648773086e-05
-9.56512326551647e-06
-2.27428706023368e-05
-9.0550672785763e-06
-2.65726911613889e-05
-1.46705909738407e-06
-8.81306182341803e-06
-1.84719345082052e-05
-3.05043575075381e-06
-1.93421525888741e-05
-1.22164071725728e-05
-2.26270087655371e-05
-3.04980419069261e-05
-1.63104043243869e-05
-2.95069084194785e-05
-3.22487240514036e-05
-5.34154512494397e-06
-1.72625251865187e-05
-3.58629164178205e-05
-2.822513132901e-05
-1.99612111552358e-05
-2.70793374605199e-05
-2.00257869218323e-05
-1.93176336123856e-05
-4.27082956296911e-06
-1.95679531958149e-05
-1.57250276381024e-05
-1.81132740346555e-05
-6.76399541046107e-06
-2.94833015640834e-05
-4.65776049475505e-05
-1.0482009927989e-05
-4.15583569294853e-05
-2.57247278699394e-05
-1.31800975659183e-05
-1.58027102806647e-05
-8.60458594230564e-06
-2.79953465469154e-05
-1.79033055856536e-05
-1.71092147714797e-05
-1.57590653782248e-05
-7.00391253907961e-06
-2.34845217877079e-05
-4.75834583001384e-05
-3.71765004058027e-05
-2.44576060070847e-05
-1.9484679204698e-05
-9.98013381936565e-06
-2.41920917655713e-05
-1.20002638977208e-05
-2.21079803755556e-05
3.62180875614135e-06
1.44382336332669e-05
-1.43918090703495e-05
-2.53546103354325e-05
-1.87460716340607e-05
-1.50673886565649e-05
-8.52378378211091e-06
-4.19187474026378e-05
-2.15762184529754e-05
-2.81793284619963e-05
-2.30806051138929e-05
-5.50391568142291e-05
-4.28753361898174e-05
-2.51917901797962e-06
-3.47416466310336e-05
-1.70952971000315e-05
-2.00744291440408e-05
-1.47619840922819e-05
-1.71252500712602e-05
-2.33692493099864e-05
-1.03585449388864e-05
-2.03072003195679e-05
-3.61800395943981e-05
-1.7344455538049e-05
-2.24667764594029e-05
-3.64481708677609e-05
-3.22169941409751e-05
-1.79827245795966e-05
9.09870064550484e-06
-1.77356372429848e-05
-3.23351547161968e-05
1.00000603745644e-05
-2.10650274828685e-05
-2.55564970300949e-05
-2.54336899124392e-05
-2.98092138363928e-05
-1.23727256568132e-05
-3.14282084954574e-05
-2.20895562539177e-05
-1.81130961848869e-05
-1.86993214840681e-05
-2.55819732190964e-05
-1.90323561983876e-05
-2.91929911422829e-05
-2.05646901826375e-05
-2.81664498663883e-05
-3.42595567141785e-05
-4.53626776664469e-05
-4.98775106938809e-05
-3.61805732864658e-05
-2.0977146517482e-05
-3.47092072861201e-06
-2.94203386541893e-05
-1.60546762996128e-05
-3.34159374472006e-05
-2.01252936198713e-05
-2.52739063884335e-05
-2.04154281334739e-05
-4.68655614515306e-07
-2.81823462692337e-05
-1.8436010163058e-05
-1.94806627985977e-05
-3.2025391441659e-05
-1.92140843779704e-05
-3.7485763330771e-05
-2.00561027616732e-05
-1.79251038642983e-05
-5.00659357697005e-05
-1.65886928212735e-05
-3.31428537878407e-05
-2.94809914591883e-05
-2.19452795264528e-05
-2.10980035466419e-05
-9.09119022559929e-06
-1.92318412989128e-05
-4.56858725309216e-05
-2.1713470344389e-05
-2.00758850790026e-05
-5.90151180597709e-06
-2.48722478938886e-05
-9.44649012734131e-06
-9.52988757229351e-06
-2.14246575313571e-05
-2.09983718914009e-05
-7.46609400253549e-06
-1.9862413732672e-05
-2.38959808006432e-05
-3.66821619186012e-05
-3.5933376948074e-05
-4.10877105162995e-05
-3.06995506474592e-05
-4.54771583139129e-05
6.33981968902935e-07
-1.65415609070061e-05
-2.99125643507469e-05
-3.43143076612105e-05
-5.06313004571771e-05
-1.34572716298255e-05
-2.11016380651951e-05
2.57928011508627e-06
-2.85415623104217e-05
-1.10490103083856e-05
-3.25763997778655e-05
1.10943425980209e-05
-1.6964758955058e-05
-1.06694652420338e-05
-1.31554651706879e-05
-3.47851034111054e-05
-3.75186824403736e-06
-3.26161366262174e-05
-1.96398151825374e-05
-2.8770701269269e-05
-3.1055693954633e-05
-2.7047901738748e-05
-3.99812701846793e-05
-2.30203357608617e-05
-4.52305396632368e-05
-2.03145761245812e-05
-3.68946967574272e-05
-2.5250233024568e-05
-1.52240222086611e-05
-1.74084000516472e-05
-1.58384030303062e-05
-1.26052306290008e-05
-1.76896551018654e-05
2.52652757220525e-06
-3.44202414337832e-05
-1.40062263367247e-05
-1.84007585969167e-05
-1.38187745723467e-05
-1.5486040137233e-05
7.46414771786688e-06
-3.51822075259338e-05
-3.51105921162367e-06
-3.66924513870303e-05
-2.7554687330555e-05
-3.34303142020054e-05
1.2055843541531e-06
-1.03419129424598e-05
-2.31025494184014e-05
-2.70303707052106e-05
-5.89389097195919e-06
-6.1624866491015e-06
-1.58662912398545e-05
-2.3950447613164e-05
-1.68008652821657e-05
-1.69821916057377e-05
-1.60046577315989e-05
-2.18122292257161e-05
-1.838731924433e-05
-4.14646106036454e-05
-2.10444567425205e-05
-1.92239940220288e-05
-3.42412211127472e-05
-2.10868163953028e-05
-8.04324730819489e-06
-2.19239595543447e-05
-1.88276960825366e-05
7.10820724853089e-06
-2.12562842967369e-05
-3.89621704040421e-07
-2.81819636030618e-05
-1.27806527850475e-05
-1.72522587591138e-05
-1.6198150106858e-05
-2.52981671785694e-05
-3.13828425395523e-05
-3.34300696763556e-05
-3.03753421578295e-06
-1.063847342896e-05
-2.07179304107874e-05
-2.57121095695923e-05
-2.49913497193148e-05
-2.76825161809586e-05
-2.77805898770166e-05
3.75796183187178e-07
-2.71971978289157e-05
-3.06977988946293e-05
-2.53743951697807e-05
-3.66726813550178e-05
-9.87084766406994e-06
-1.4966133926801e-05
-6.20380944059375e-06
-1.41483859832975e-05
-1.45739215974201e-05
-1.78808638000563e-05
-2.27685414025087e-05
-2.09951436016164e-05
-2.53437556911233e-05
-1.09699934510089e-06
-2.57216352756448e-05
-9.0215893584119e-06
-1.19803262498469e-05
-1.28128479934044e-05
-2.22371018105842e-05
-1.42231950710998e-05
-1.48032903593521e-05
-4.41409110041318e-05
-1.74118793037145e-05
-3.09313506311709e-05
-2.68769246188174e-06
-7.66774845021612e-06
-7.93435144917134e-06
-4.38815719123735e-05
-2.78973238107615e-05
-3.52838912117715e-05
-5.09428439658867e-05
-2.27947921737332e-05
-1.60404246168915e-05
-8.157883960829e-06
-5.13120177589374e-05
-3.00924759282663e-05
-1.32124561641435e-05
-1.90002941159641e-05
-2.05702875650285e-05
-4.22207078217217e-05
-3.95587035863545e-05
-3.0526123034164e-05
-3.33351826619558e-05
-3.84063864485298e-05
-2.07684437304953e-05
-3.53902941690469e-05
-1.59222197016294e-05
-3.33413770720428e-05
-2.13252476379467e-05
-1.18470391202509e-05
-7.94030303887931e-06
-2.40508532091934e-05
-1.94906811134391e-05
-9.28632414537415e-06
-3.51593269903354e-05
-1.94255725176399e-05
-4.02825550890435e-05
-2.86567423945269e-05
-3.15404272039007e-05
-1.23940178266546e-05
-1.65148715463649e-05
-1.29168335259708e-05
-2.13552939645959e-05
-3.08851899792837e-05
-1.64839996055874e-05
-2.27713011961446e-05
-2.87214095986734e-05
-1.20778028095956e-05
-2.45158633961029e-05
-2.30621791710025e-05
-1.83659258382515e-05
-3.92800503373242e-05
-2.24854086844599e-05
-1.88860595626149e-05
-4.48207307095423e-05
-3.00543035761776e-05
-1.02150183642684e-05
-2.48277434189634e-05
-2.71391552078499e-05
-1.15436891788598e-05
-1.26325459065219e-05
-9.58684135622071e-06
-2.02960562932963e-05
-3.3514731062484e-05
-1.69927667493199e-05
-3.69633796158338e-05
-1.33640891617807e-05
-9.81728719895534e-06
-2.39698195814614e-05
3.90487105298583e-06
-1.89410517605933e-05
-2.50629144412666e-06
-1.38391104152934e-05
-2.36535124162699e-05
-1.15510293720918e-05
-2.80259217291937e-05
-3.40823767161653e-05
-2.85279192628058e-05
6.60994761468306e-06
-3.61752266235493e-05
-1.51773781914691e-05
-2.0548699849886e-05
-1.78255732644023e-05
-5.22919110553462e-06
-1.24677050084037e-05
-1.39213443225832e-05
-2.5254496929017e-05
-2.60247973137765e-05
-9.98908613527778e-06
-1.44340050701398e-05
-4.71110409230647e-05
-1.45549061795362e-05
-6.81445477657002e-06
-8.10903324893521e-06
-2.89882648108233e-05
-1.73226652600263e-05
-3.61928428863559e-05
-2.55470763615229e-05
6.85004173186364e-07
-2.33056798306631e-05
-3.83334493607159e-05
-8.39075555635286e-06
-3.45931934744772e-05
3.43744869457262e-06
-1.94033023101584e-05
-1.257340524416e-05
-1.65011317612859e-05
-2.57071510689892e-05
-3.23510854865964e-05
-1.10808024215562e-05
-2.54084857514235e-05
-3.9864987854851e-05
4.90965290141666e-06
-3.84978615830811e-05
-2.58518214885168e-05
-2.5210639057353e-05
-1.55436702150502e-05
-9.75773434655997e-06
-2.9807616063362e-05
-2.49721016674381e-05
-1.03876588601918e-05
-2.74094383785969e-05
-1.47968384533835e-05
-2.17957810579995e-05
-5.78989439970861e-06
-3.75882534621744e-05
-4.88492881815906e-06
-1.72600976077933e-05
5.75366123593109e-06
-1.54548135306317e-05
-1.67627146054336e-05
-3.37567276632644e-05
-2.11097509533782e-05
-2.65124073122038e-05
-2.76076692583137e-05
-1.91696263129855e-05
-1.09203664052126e-05
-5.56923420055348e-06
-7.29802483186578e-06
-1.43045655323482e-05
-4.51162116894181e-06
-1.67121869020864e-05
-2.23097433706859e-05
-4.58642817996201e-05
-4.79968383628146e-05
-1.51798408503975e-05
-3.10240595000983e-05
-2.11619971303099e-05
-1.1984616399569e-05
-2.07397639301225e-05
-1.51121325898554e-05
-1.47192722901857e-05
-2.84292340021936e-05
-1.42720696803535e-05
-2.07629758087579e-05
-9.00756147368078e-06
-8.8211874921147e-06
-3.17071347636823e-05
-1.27680440065062e-05
-3.8452394086307e-05
-1.78454217842399e-05
-2.20484665142845e-05
-1.67617237464011e-05
-2.03115987761135e-05
-2.42258729939501e-05
-6.05454910191052e-06
-2.69898845839144e-05
-1.96084283858752e-05
7.0482449942452e-07
-1.66500680470584e-05
-3.14046305293206e-05
1.27342992696653e-06
-1.95010177883965e-05
-2.81244707671503e-05
-7.25674888164595e-06
-2.56164034589443e-05
-9.04265498560216e-06
-2.54665020353411e-05
-2.93550292180088e-05
-1.24014317271306e-05
-2.66965981964373e-05
-4.04245261568857e-06
-1.55366950574416e-05
-1.28887989275975e-06
-1.20853577175816e-05
-3.2410381211086e-05
-2.88271690379388e-05
-1.94786906139969e-05
-1.60238675843788e-05
-4.05140551648361e-06
-3.58694293593791e-05
-1.04871317853565e-05
-1.97793178882732e-05
-2.20082951299001e-05
6.709061309189e-06
-1.54751488697446e-05
-2.61298106936023e-05
-1.24304970173472e-05
-1.16950198235733e-05
-2.84737656359517e-05
-4.27003491623042e-05
-3.02544950924244e-05
-1.01739327012468e-05
-1.37069524077314e-05
-2.65891555670466e-05
-1.37424863898285e-05
-4.30201204602483e-05
-1.51607507615449e-06
-2.12150060826985e-05
-4.80646939395993e-05
-8.79240636779311e-06
-1.73765757818325e-05
-1.42035541916249e-05
-1.68499554021615e-05
-1.30145502889681e-05
-1.82503486035184e-05
-3.03933214388978e-05
-1.54333414580224e-05
-2.9246307412269e-05
-1.37932441444961e-05
-1.25247101438526e-05
1.31292567469841e-06
-9.84032825193442e-06
-3.36363372035822e-05
-1.77445281216867e-05
-4.21601954456327e-05
-2.14692332486111e-05
-1.18939727410298e-05
-6.61874908974057e-06
-4.34965177182132e-05
-1.52037800516461e-05
-4.17294888928601e-05
-8.57603059437222e-06
-2.46204433092558e-05
-3.29857052550878e-05
-2.33890337989962e-05
-1.14862346465674e-05
-2.39535832127154e-05
-2.83370127311588e-05
-9.93985428201703e-06
-2.2233518030758e-05
-2.62266373341239e-06
-1.16718882360859e-05
-2.1122414108184e-05
5.96961999327744e-07
-4.12687054178368e-06
-2.36029860407937e-05
-1.50050016823143e-05
-2.74972453843671e-05
-4.0217810100877e-05
-1.38250085472184e-05
5.58512895298607e-07
-3.1911613693371e-05
-4.52909430601073e-05
-5.24965556862186e-06
-1.00966808785074e-05
-3.82278529243903e-05
-4.49846200974195e-06
-3.43127487207358e-05
-1.43598746562875e-05
1.91689507706002e-05
-1.77220795318849e-06
1.10999047842551e-06
-8.76012441151467e-06
-2.70507131414552e-05
-3.8475161030829e-05
-3.60421792059581e-05
-4.7772757815925e-06
-3.02522308241122e-06
-9.39945005081317e-06
-3.20008923701642e-05
-8.24215588018599e-06
-4.205384015165e-05
-3.5688858908913e-05
-3.21569180066095e-05
-7.06240135995193e-06
-4.27033965386821e-05
-3.41613431558482e-05
-2.37680203642944e-05
-1.23567755923943e-05
-2.02577266906461e-05
-2.91907558898391e-05
-2.59718962317499e-05
-1.19842949086037e-05
-3.01543897997777e-05
-4.15566188699883e-05
-2.3230176618417e-05
-6.3363408797534e-06
-1.48403078958174e-05
-2.03938876481675e-05
-2.07613959492749e-05
-1.03193107142952e-05
-1.22495075346838e-05
-2.83196208328253e-05
-3.69874122054017e-05
-1.82594555392163e-05
-1.45298109794611e-05
-1.42975858920653e-05
-9.91760855796182e-06
-1.33245791797444e-05
-1.64018755365828e-05
-1.50548242756999e-05
5.60209242357957e-06
-2.33744285485433e-05
-1.64203185400642e-05
-1.5818729644478e-05
-2.82290897063183e-05
7.42392641773936e-07
-1.73269780775663e-05
-7.38554738095999e-06
-1.31082271782011e-05
-8.95447222365294e-06
-3.01277765990224e-05
-1.10821112420429e-05
-4.02367271490474e-05
-1.69032602058621e-05
-2.50447567482822e-05
3.12933625615788e-06
-1.64199317507341e-05
-1.44862369034741e-06
-3.20449890519073e-05
-1.82677675073992e-05
-7.73007856536324e-06
-2.85540383583671e-05
-1.68196523658598e-05
-2.49692455170189e-05
-1.36114876779916e-05
-4.03445842666641e-06
-2.95306487585258e-05
-1.56210513211043e-05
-2.20205886114785e-05
-2.30026832827068e-05
-1.69295152440426e-05
-7.21239587801709e-06
-2.38337408631312e-05
-1.8299426801263e-05
-2.24672543569609e-05
-1.71981880422546e-05
-2.49356707749348e-05
-2.91310489020489e-05
-1.67059668671293e-05
-2.41637644678656e-05
-1.35178852397884e-05
-1.42131704850679e-05
-3.82104903220432e-05
-2.5044950519449e-05
-2.85533631350951e-05
1.07359773621e-05
-2.11069228757907e-05
-3.18333623789516e-05
-8.44101387594982e-06
-2.63340194537853e-05
-2.03578345597701e-05
-3.18999456011126e-05
-2.32523428356156e-05
-1.94635393539809e-06
-2.70581240808454e-05
-3.84429776256129e-05
-9.16485879213488e-06
8.68685451562741e-06
-2.38114465438241e-05
-4.26955189644265e-05
-2.22984096932914e-05
-4.34834335355276e-05
-1.9159261754183e-05
-9.7565745152413e-07
-3.16895723726356e-05
-9.40020403039053e-06
-4.02623606861518e-05
-2.67166705803868e-05
-1.92060935694077e-05
9.57569494418777e-06
-4.47698896409342e-05
-3.4847708714456e-05
-2.00808552382879e-05
-3.25093705909188e-05
-3.1588089882644e-05
-1.77847409033143e-05
-2.65876589013301e-05
-1.53149927817931e-05
-2.87855367278776e-05
-2.32699545808555e-05
-1.42489907927843e-05
-1.43647611051117e-05
-2.76043004310297e-05
-3.18647091564781e-05
-3.23058635247001e-05
-2.17626222999196e-05
-1.16054039527587e-05
-1.41274029559259e-05
-2.15102059308276e-05
-3.21678068906607e-05
-2.4006076058956e-05
-1.39840961409915e-05
-2.18558911579969e-05
-2.60065095023055e-05
-2.15524344780009e-05
-6.48278651927332e-06
-1.76333443571474e-05
1.70483686430997e-06
-3.56075902077438e-05
-1.69184287376876e-05
-7.89136654201575e-06
-2.26839537686105e-05
-4.69080534064255e-06
-4.15525950187413e-06
-1.95189469174931e-05
-2.59153147167643e-05
-2.16578392981795e-05
-3.48508418853568e-05
-1.13045103192681e-05
-9.86898521727626e-06
-2.98262443743065e-05
-1.92604364623667e-05
-2.73174132962022e-05
-2.53340565686151e-05
-3.27960406547707e-05
-2.94015931715218e-05
-2.87721009152954e-05
6.16194637611135e-07
-2.77030470649757e-05
-4.23305256955102e-05
-2.59209535685835e-05
-2.03108703798961e-05
-3.04417712259682e-06
-2.74229042372195e-05
-2.91466583545126e-05
-2.06893471592765e-05
-1.65969197655883e-05
-1.80906498803704e-05
-2.20692074014259e-05
-9.11073213574635e-06
-1.39419452603414e-05
-3.54756564777484e-05
-1.7931384597048e-05
-1.94481678317608e-05
-2.55044633491132e-05
-1.39535887087341e-05
-3.80126838346372e-05
-1.0569157950221e-05
-2.17039525261913e-05
-2.43800419834834e-05
-2.40930998648238e-05
-3.17962842747682e-05
-2.71380693741528e-05
-2.31049042302861e-05
-2.27902059843492e-05
-2.11054923517181e-05
-2.38111875416116e-05
-9.1851294159783e-06
-3.18859854270235e-05
-3.14861516274593e-05
-2.36271902782849e-05
-2.41640383378373e-05
-1.75270436300529e-05
-1.86711088267824e-05
-2.94418046461045e-05
-1.91830285066129e-05
-1.76408766032268e-05
-3.93998352421075e-05
-1.76967510466475e-05
-7.2428718543808e-06
-4.49383495452236e-06
1.23733738539688e-05
-3.31062390903715e-05
-2.03665360983066e-05
-1.97251352874844e-05
-2.21970176447076e-05
-2.51135493622378e-05
-1.22418861652685e-05
-2.53697321079321e-05
3.339719016812e-06
-1.55800163851246e-05
-1.00430195030319e-05
-7.86243250248079e-06
-2.6438711207586e-05
-7.85615979722623e-07
-1.89625292143535e-05
-6.58480293548927e-07
-1.58513567957963e-05
-3.719614928265e-05
-3.05325672128158e-05
-9.30827274593834e-06
-1.96181052873248e-05
-2.14870689344464e-05
-2.0081601345612e-05
-1.86662984301198e-05
-5.77846186146424e-06
-2.32259467274834e-06
-1.68887360526942e-05
-2.2286993087577e-05
-1.73237255189127e-06
-2.07676841672657e-05
-7.94910512780934e-06
-3.06038203638625e-05
-2.74962978968591e-05
-2.39612454942726e-05
-2.84741150058247e-06
-2.23831825843419e-05
-1.85200317061004e-05
1.4288838178946e-05
9.01503026788362e-06
-1.38214780812898e-05
-1.6508134684998e-05
-2.36425107463907e-05
-1.44643240805815e-05
-1.85221312374436e-05
-2.40764001019917e-05
-5.27206002710257e-06
-1.94856271015317e-05
-2.57334994077253e-05
-2.29717838356186e-05
-2.31944513572368e-05
-1.16520019262926e-05
-2.30709217505446e-05
-2.26404893019593e-05
-1.51473414307403e-05
-4.4944491616118e-05
-6.99736024566704e-06
1.12606652363249e-05
-2.25773613724192e-05
-1.0279145640686e-05
-1.76522518549051e-06
-2.1090955149628e-05
-2.01529489085601e-05
-2.32417574832175e-06
-3.81042934433522e-05
-2.90572160308487e-06
-3.85645073686087e-06
-2.18250302680153e-05
-1.9369064769723e-05
-1.09690235095831e-05
-1.87776050724572e-05
5.44089959951634e-06
-1.40113481266217e-05
-2.72643230087404e-05
-8.36522135227456e-06
-2.31455184547454e-05
-4.42664449793862e-05
-3.13144862776428e-05
-2.50358288084691e-05
-2.54536493021592e-05
-9.85991247324426e-06
-2.05116158847649e-05
-4.29720665595661e-06
-1.71172116263663e-05
-4.74280939700981e-06
-3.31361315223489e-05
-2.20484700146817e-05
-2.62272898506298e-05
-8.22894312958297e-06
-3.41614013641414e-06
-1.52193223733922e-05
-3.84233566668434e-06
-1.06310277758258e-05
-9.04051576671552e-06
-5.96650869293931e-06
-1.14635698674574e-05
-1.38908960820448e-05
-2.79564447521594e-05
-2.16576839644041e-05
-4.84444590359426e-06
-6.294521746876e-06
-1.39173356779283e-05
-1.45212455455861e-05
-2.59139345228531e-05
-1.10673350547488e-05
-4.33694510891553e-05
-2.10903810222855e-05
-1.73875837124972e-05
-3.06397662922e-05
-2.56148908589965e-05
-3.55757982000879e-05
-5.69251365709661e-06
-4.17225280985269e-05
-2.55177846839481e-05
-3.24241172637151e-05
-2.81578351125572e-05
-1.54528144342206e-05
-2.89802586164274e-05
-1.89808138101215e-05
-1.80711278170666e-05
-1.79854482682768e-05
-4.88917214907085e-05
-3.73167264825516e-05
-1.45630575737074e-05
-3.38282422337351e-05
-1.208495048889e-05
-3.46377114721707e-05
-1.25625406580446e-05
-1.25810565814324e-05
-7.8859267754965e-06
-1.49971734555739e-05
-7.62964470459394e-06
-1.95020991359202e-05
-4.77512431202475e-05
-4.12846836969504e-05
-1.20345907367527e-05
-1.86624605021964e-05
-3.87000654054627e-05
-1.04701515208301e-05
-1.98794267034161e-05
-3.68501318708493e-05
-2.28740561795785e-05
3.31322340072906e-06
-4.20895516301903e-06
-3.20582555035591e-05
-1.92816592777416e-05
-2.20555179087477e-05
-5.83730644073496e-06
-5.00444989774213e-06
-3.00841061291698e-05
6.08971258429852e-06
-1.29217646583863e-05
1.51729507575931e-06
-3.69710127276135e-05
-2.70250180525911e-05
-2.61609208209354e-05
-1.35122369651096e-05
6.22603731333833e-06
-1.37450189589091e-05
-4.18641858922672e-05
-1.42536692775957e-05
-2.05701295495293e-05
-1.41907615439935e-05
-1.47685988638108e-05
-2.17642957677098e-05
-1.31275555550102e-05
-1.14717177691516e-05
1.83717783620093e-06
-3.55315966144827e-05
-3.57486631211768e-05
-3.31803746516335e-06
-7.30347545477701e-06
-2.95247731316612e-05
-1.34504337674504e-05
-1.96948989289293e-05
-1.98348782511031e-05
-2.47330443805831e-05
-1.98156625767224e-05
-2.1596250822386e-05
-3.21757550645672e-05
-1.10720994142831e-06
-3.89023641858228e-05
-1.98968804830184e-05
-3.12438413541355e-05
-2.5187938532703e-05
-1.01015848602898e-05
-2.54404315727018e-05
-1.61051288731107e-05
-1.33142387788259e-05
-1.44596973666952e-05
-2.07387128137928e-05
-1.70444550795409e-05
-1.1272229126379e-06
-9.07010263390466e-07
-1.38958845575612e-05
-7.40455657145283e-06
-3.32529542900475e-05
-2.93927795025764e-05
-3.76352316359761e-06
-2.52100871907933e-05
-1.12206666071081e-05
-2.28868803656768e-05
-1.27268066125376e-05
-2.30523462619129e-05
-2.10964527769326e-05
-6.12151479018693e-05
-1.17000670124268e-05
-2.97780331451558e-05
-1.11103377845319e-05
-3.83168002331014e-05
-2.0907684756161e-05
-1.6844542965708e-05
-2.76151796573072e-05
-1.6863965825326e-05
-3.70755302227498e-05
-1.2190859933576e-05
-7.93667942315396e-06
1.63534387841577e-06
-1.2263281357801e-05
-4.40592348449901e-05
-2.42548186510455e-05
-3.81517643194874e-06
1.13415090194722e-07
4.26820376026283e-07
-2.0587960906601e-05
-2.37117186772676e-05
-2.13129122507734e-05
-2.51083620758862e-05
-3.71171925708758e-05
-2.5234948330521e-05
-5.25663575481021e-05
-2.13969310686262e-05
-1.47554119283744e-05
-1.24032766974029e-05
-1.11609826319886e-05
5.43062249364558e-06
-1.20627934398098e-05
-2.17118579883274e-05
-2.88727665140466e-05
-1.35065261312115e-05
-1.49594176309048e-05
-2.85047855629531e-05
9.47170390822517e-06
-7.29390224534639e-07
-1.09632682393241e-05
-7.23498707518657e-06
-1.92789995273875e-05
-1.7345290467133e-05
-4.28700089478068e-05
-7.23648655451045e-06
-3.07697406230042e-05
-1.38429929350532e-05
-2.79636771869396e-05
-1.112537663933e-06
3.2448334071528e-07
-3.60788364179594e-05
-4.83098815634817e-05
-8.41209896637152e-06
-9.62725719562944e-06
-4.23134206697776e-05
-3.79175921508622e-05
-2.59013618786562e-05
-2.28920649919994e-05
-1.4051676274182e-05
-2.07192921554087e-06
-3.28220686834512e-05
-4.15150820440739e-05
-1.61635500319416e-05
-6.11583331401609e-06
-9.42163834349909e-06
-2.34466110731609e-05
-2.1222857901729e-05
-2.64685561245522e-05
-3.41567235160837e-05
-2.0883651320259e-05
-2.84535707484836e-05
-1.27542688851683e-05
-2.82911958869251e-05
-1.07588018339445e-05
-1.016575930842e-05
-1.36247360109419e-05
-3.07631388081659e-05
-2.18790761325832e-05
-1.91075478776795e-05
-2.09911723777823e-05
-2.29299236243384e-06
-3.69611101892911e-05
-2.03864649217148e-05
-1.55760995557134e-05
-2.66778152362343e-05
6.25424950345832e-06
-1.53189364839288e-05
-2.69313851273813e-05
-2.44954684654158e-05
-2.20927910856471e-05
-1.93531262097762e-05
-4.69571958083448e-05
-2.06234986383933e-05
-2.1823825048646e-05
-2.05649313478012e-05
-3.36084638232223e-05
-2.044309067231e-05
-2.63692061148108e-05
-2.86577447109843e-05
-1.9792890530092e-05
-2.22359383725771e-05
-3.49722947368851e-05
-2.08502262697696e-05
-2.3112335489302e-05
-1.41352779139999e-05
-4.59525618920133e-05
-1.27208493542418e-05
1.95593534086278e-06
-2.50539690663108e-05
-4.35482483022915e-05
-4.18287324538213e-05
-8.81357153645211e-06
-1.92613735075617e-05
2.17756481983411e-06
-2.26112072586457e-05
-4.80214622519998e-06
4.36927420629941e-08
-1.37685273161567e-05
-1.73669578781599e-05
-1.58527451775577e-05
-1.98737808975413e-05
-3.38760194885701e-05
-2.59402160991645e-05
-1.84871831053144e-05
-2.0989712790581e-05
-2.60343880678633e-05
-1.67673926099224e-05
-2.30921268828029e-05
-5.30543969716331e-06
-2.99683623107212e-05
-1.12825979595171e-05
-2.76738923653987e-05
-3.3524156543585e-05
-2.78041638562805e-05
-1.52974427907968e-05
-6.93457118633811e-06
-1.2340683482193e-05
-4.22703877827416e-06
-1.95488236425437e-05
-2.24613042254894e-05
-1.72941629775978e-05
-3.59424185631972e-05
-2.0063430696567e-05
-3.15212080631267e-05
-2.4795774954832e-05
3.1580786216189e-06
-8.69865919944936e-06
-3.28996882374434e-05
-5.16656267517441e-06
-2.86555258446586e-05
-5.77553137694231e-06
-1.85005545728639e-05
-2.57670124351662e-05
-2.87080328533762e-05
-2.34396361203214e-05
-3.49751820888452e-05
-3.44253196770403e-05
-2.70854398794825e-05
-2.78058900055023e-05
-3.81684543277883e-05
-1.37912623150491e-05
-2.81264565297035e-05
-1.18951365155025e-05
-3.35047551478548e-05
-3.44668222835576e-06
-1.70087077805634e-05
-3.63340806168636e-05
-1.15984339744872e-05
-4.18613601006414e-06
-3.85128542382046e-05
-9.58630078191871e-08
-3.41170605359329e-05
-4.13584327115019e-05
-7.50710533982569e-06
-9.33732060373771e-06
-3.57163436019473e-05
-3.12460544387496e-06
-3.23046820141233e-05
-2.18709689002553e-05
-3.45222974872439e-05
-1.00676215942563e-05
-3.40635868065728e-06
-2.03690198220692e-05
-1.0410066883474e-05
-3.08564697888184e-05
-1.28590183650656e-05
-2.59298381743431e-05
-2.09173810670001e-05
-6.5222417673496e-06
-6.91466559814242e-06
8.35170581834122e-06
-1.89765919658785e-05
-1.18397965477495e-06
-1.50242420584098e-05
4.87343135078366e-06
-1.87839119011675e-05
-2.35743016760607e-05
-3.25957778439446e-05
-7.79272803249918e-06
-3.47174743509757e-05
-8.57859269319323e-06
-2.75682802416908e-05
-2.99246892467609e-05
-2.81719660698362e-05
-2.56874914394435e-05
-3.1952206811842e-05
-1.92765089778254e-05
-1.11777699409386e-06
5.37833440372406e-06
-2.95526234495866e-05
6.56563177078209e-06
1.31348956580874e-05
-5.6556475305205e-06
-4.10602558933871e-05
-5.83323974194067e-06
-2.77168459091179e-05
-1.24122050746657e-05
-1.7359193529437e-06
-2.48380707904842e-05
-2.67552735827342e-05
-2.83877936011385e-05
-4.12728886546914e-05
-4.13200582428374e-07
-1.14930956256879e-05
-2.57544242949775e-05
-3.99977851452194e-06
-3.66606157106983e-05
-2.1171720362894e-05
-1.64240852443414e-05
-3.54907157518791e-05
-5.83872932225161e-06
-1.26334921404937e-05
-3.36761290458548e-05
-1.02526581809727e-05
-2.19663359791317e-05
-2.65547951807063e-05
-1.9051544337251e-06
-1.14304083950331e-05
-4.81254991605996e-06
-3.04840714751787e-05
8.67648214425875e-06
-2.11326024354931e-05
-1.7617503770484e-05
-1.40195612906465e-05
-3.85673424820078e-06
-1.95526397351814e-05
-1.20378908534981e-05
-3.75144501004628e-05
-5.01718027284233e-06
-3.2683740211898e-05
-1.47522961958954e-05
-2.24135264323927e-05
-2.40652134855535e-05
-1.85518915090377e-05
-2.93474122033334e-05
-3.89099854450217e-05
-2.38407193229468e-05
-3.54980595586164e-05
-1.56132707924733e-05
-4.2066299464013e-06
-1.60770696508286e-05
-1.63069531023575e-05
-1.34337488715594e-05
-1.78169605172655e-05
-2.40866181714432e-05
-3.22945773885586e-06
-3.61162430110935e-05
-1.99842431628019e-05
-3.01372702280803e-05
-4.27987083111631e-05
-3.46086371012841e-05
6.54123854081147e-06
-1.08779505417587e-05
-2.09682001276281e-05
-1.92112584604418e-05
-2.13278282483944e-05
-1.80502599949516e-05
-1.23241740852932e-05
-1.37831548386014e-05
-1.40985215342061e-05
-1.45374128653092e-05
-3.81800882849334e-05
-1.72684520666088e-05
-8.35689285710934e-06
-2.91199324829578e-05
-2.93138878592006e-05
2.03492454955389e-07
-7.39658377085933e-06
-1.48201526216437e-06
-1.74072251219236e-05
-7.72920857075109e-06
-4.11496557652221e-05
-7.27122644301514e-06
-1.63509242982542e-05
-1.86898336130586e-05
-3.31547856798765e-05
-2.61926912634998e-05
-1.21705076953181e-05
-9.03830142587816e-06
-2.79156218735337e-05
-4.72777251900817e-05
-3.85908807386873e-05
-1.36641566777773e-05
-2.63742980082459e-05
-2.26916065129316e-05
-6.41832213625354e-06
-2.28113927312126e-05
-3.91738158510697e-05
-4.06991529519508e-05
-1.91444223752301e-05
-1.64876937888741e-05
-3.42778429851456e-06
-3.76520541277824e-05
-1.91918405044716e-05
-3.4238852105323e-05
-6.88085903633254e-06
-4.63626179375649e-06
-2.44588390427585e-05
-1.00698937246488e-05
-9.08991066885898e-06
-8.67369705184679e-06
-3.12708809301134e-05
-2.76941468231963e-05
-9.58015810019781e-06
-1.26115212286159e-05
-2.66277856959353e-05
-2.23596306045332e-05
-1.68584602023117e-05
-1.74785943773185e-05
4.91108401808675e-06
-1.76257058789084e-05
-5.06718851940496e-05
-2.93345439008368e-05
-2.02603546638706e-05
-2.90996022813977e-05
-5.31133452641488e-06
-2.94686825230818e-06
-2.11578009896252e-05
-1.33329041103298e-05
-1.77650496296194e-06
5.84008179631717e-07
-9.15241286553563e-06
-1.5777099679999e-05
-1.43994156373275e-06
-3.76059118046149e-05
-8.594613506264e-06
-2.75595625165244e-05
-2.68956953039498e-05
4.0318188045549e-08
-1.67395566741192e-05
-9.997553761138e-06
-1.15230012804213e-05
-3.90218431740386e-05
-5.69073962676403e-06
-1.95672540657498e-05
-1.81418901133032e-05
-1.18910069734366e-05
-2.9836894760842e-05
3.56597897451549e-06
-2.29734774628216e-05
-3.30806530502889e-05
-1.12815435844806e-05
2.93414210701914e-06
3.28394047551301e-06
-1.6265098730681e-05
-9.41368544233795e-06
-2.50306830594502e-06
-2.84315813938731e-06
-2.20102092760491e-05
-4.61797784286667e-06
-1.32853010113341e-05
-3.1037284099757e-06
-6.41102577729022e-06
-1.01569885130004e-05
-2.10859175402948e-05
-3.66652778806571e-05
-4.80754995088703e-06
-3.19910316005147e-05
-1.16356142029999e-05
-2.49737513603232e-05
-6.58382488202445e-06
-1.93631969125551e-05
-2.20443559730343e-05
-3.44207977401685e-05
-1.47294901062515e-05
-1.36394988063969e-05
-1.58204406486732e-05
-3.21156823543434e-05
-9.91563423440564e-07
-1.58787645825512e-05
-8.07948601089005e-06
-1.98740243676099e-05
-3.25044641787664e-06
-1.91624134930289e-05
-1.91533770923829e-05
-3.76562619453647e-05
-1.62231517363862e-05
-1.99677615996504e-05
-1.64990604773293e-05
-2.39934941966537e-05
1.47218355525586e-05
-1.15346098018821e-05
-2.733117140079e-05
-2.10226678995338e-05
-1.43808531105141e-05
-3.72493357238068e-05
-1.2769532743909e-05
-1.02755138203277e-05
-7.97829471523031e-06
-3.24786162797879e-05
-3.42145694562265e-05
-1.03208198632776e-05
-2.09797406982863e-05
-1.49645279722068e-05
-1.64006593431185e-05
-3.5924409343426e-05
-4.51435072361724e-05
-1.04238399954405e-05
-2.46328904233969e-05
-1.50044326357224e-05
-2.15511741152476e-05
-1.0318701771072e-05
-1.82893439595345e-05
-1.06812618480832e-05
-8.31523208641502e-06
-9.12084855111666e-06
-2.38879350729146e-05
-2.63665056351042e-05
1.75465443830871e-06
-2.24745769865381e-05
-8.32893296488746e-06
-1.36738055668928e-05
-3.81486833677444e-06
3.39169077322558e-06
-1.93307152245698e-05
-1.1874813277169e-05
-2.86994408326207e-05
-1.80782527500384e-05
-1.97921522047478e-05
-2.7703359072236e-05
-2.43654042294705e-05
-1.31777094867256e-05
1.50035136590779e-05
-7.64766089603649e-06
-5.34194114800146e-06
-3.33648180198171e-05
-2.43251653772846e-05
-3.41462079490542e-05
-3.25206592200617e-05
-1.69407179560921e-05
-1.18899751069464e-05
-2.43194210333355e-05
-3.49108361594078e-05
-2.5065289665762e-05
-2.37516698596434e-05
8.52440316355293e-06
-3.51527011561042e-05
-1.11259599710675e-05
-2.25633254207796e-05
-1.56987292777203e-05
-2.6831064980974e-05
1.62749658795036e-05
-1.83502422327806e-05
-1.33588001783581e-05
-2.31838302849854e-05
-1.18854927123715e-05
-3.07045088573636e-05
-2.34341311356164e-05
-2.96616607019755e-05
-2.43169927022535e-05
-4.88704923551467e-05
-3.26336295699545e-05
-2.50365031785202e-05
-3.69620726072792e-05
-8.72002165296972e-06
-3.7942480208717e-05
-2.83669359136199e-05
-2.39435653711373e-05
-4.45725315688866e-05
-1.08675473998153e-05
-1.11476823575678e-05
-9.38161719509036e-06
-1.66810210702068e-05
-2.1744815022738e-05
-3.24571613757598e-05
-2.23209837548218e-05
-2.21427689987209e-05
-1.34087618024493e-05
-2.20525846360464e-05
-2.25595168166737e-05
-4.35359496494707e-05
-8.42873049962368e-06
-3.11067621881767e-05
-1.44056098377408e-05
-3.03886990668886e-06
5.47382626706821e-08
-2.70044710776435e-05
-3.52757345494044e-05
-1.36298777323071e-05
-2.96076874142943e-05
-2.89389297459041e-05
-2.41356514089148e-05
-1.25803050698408e-05
-1.12662969509871e-05
-8.25830765404069e-06
-2.93799820336306e-05
-1.09977221007464e-05
-1.37972682165279e-05
-2.48496849599008e-05
-3.82865935850205e-05
-2.33547341059094e-05
-9.33537286659147e-06
-1.64877025333582e-05
-1.74010933982395e-05
-2.51184952073844e-05
-2.24330706213097e-05
-2.5095579120715e-05
-1.90988858560019e-05
-2.81628196214641e-05
-2.90038738732033e-05
-1.6828380687145e-05
-2.40476723891678e-05
-3.17754773981057e-06
-1.15290643231459e-05
-1.23437935222876e-05
-2.44753075798523e-05
-3.46555145743731e-05
1.40368326730724e-06
-2.03759923661916e-05
-1.96011389640954e-05
-2.89787549211246e-05
-3.39513627595877e-05
-7.0047189473275e-06
-2.33490254209023e-05
-2.6302037062409e-05
-2.92974206329973e-05
-5.44489962875127e-06
-1.85961824480502e-06
-2.17312856656179e-05
-8.59287528699429e-06
-2.80697598424145e-05
-2.0874530547295e-05
-3.10625940818484e-05
-3.04896738244849e-05
-2.64224061053804e-05
-2.40341012637044e-05
-2.18660667208049e-05
-3.49243112898482e-05
-1.59621514829619e-05
-2.21806365301115e-05
-3.89877597419996e-05
-3.86626157133025e-05
-2.34430714460256e-05
-2.12173832779161e-05
-1.14485362747278e-05
-6.7808509549811e-06
-2.80269609789372e-05
-4.95448185272316e-07
-5.15764488942801e-05
-1.57532091495903e-05
-1.93751220194541e-05
-3.55682268318178e-05
-1.50226364144064e-05
-3.01869277406227e-05
-2.20283237865897e-05
-1.32852628584501e-05
2.52022742436477e-06
-2.996175213977e-05
-2.62745144590979e-05
-4.61753911210006e-05
-2.8604705920954e-05
-1.84699853623151e-05
-4.05681916806173e-05
-2.67988919328337e-05
-6.4314402455504e-06
-2.26341938450766e-05
-4.42709919824647e-05
-3.67190125841546e-05
-2.08872681170524e-05
-1.9650251193164e-05
-1.7849285079048e-05
-2.01307396826718e-05
-1.05361312934586e-06
-1.2868436674028e-05
1.31194227893158e-06
-1.57838135260181e-05
-1.11725021033713e-05
-2.49989682717825e-05
-6.79024905687545e-06
-2.78815908541113e-05
-2.57663352834523e-05
-2.66766035218268e-05
-2.3247202322984e-05
-2.399817018524e-05
-1.76146789478805e-05
-3.46346896225941e-05
-2.93089176661216e-05
-6.6597066532003e-06
-3.59396944131688e-05
-2.60007106284978e-05
-2.33030283762894e-05
-5.15861208647588e-05
-1.33118936692011e-05
-5.21972740776352e-05
-2.23210540705151e-05
-1.34256164924724e-05
-2.33422702072838e-05
-2.28042357894121e-05
-2.2763219700125e-05
-3.53346806131423e-05
-1.6766049331869e-05
-3.59202466805332e-05
-2.48732048909045e-05
8.12423404175431e-07
-7.04221710454991e-06
-1.88706197298971e-05
-3.69395459247266e-05
-2.98556200444035e-05
-3.28268506234231e-05
-3.04654664287232e-05
-4.06351026753884e-05
-1.31673228906699e-05
3.67109487977183e-06
-4.23215751985621e-05
-2.87832913995441e-05
-1.50723113426869e-05
-3.42184183205793e-05
-2.5880684431148e-05
-1.87743524055808e-05
-1.89884734331801e-05
-6.36248416682944e-06
-2.12167092098681e-05
-2.6834629150235e-05
-5.47344145288021e-05
-1.55945233227656e-05
-2.13041691229507e-05
-1.75687705280843e-05
-3.32350841207831e-05
-2.42180799515755e-05
-6.3505922551903e-06
-2.87406533489709e-05
-1.8741650760644e-05
-3.04875535170696e-05
-1.52538741495994e-05
-1.61870896209618e-05
-2.47589577606725e-05
-3.98495319443418e-06
-6.01987021077034e-06
-2.04697068277248e-05
-3.71307293349934e-05
-2.6182552564805e-05
-3.09760637902387e-05
-4.34406982541535e-05
-3.68072383576275e-05
-2.69609978668566e-05
-2.3737500180721e-05
-1.53086670494725e-05
-7.5755261446389e-06
-2.86958503070232e-05
-1.79671638747287e-05
-2.89806218871328e-05
-2.79000411868686e-05
-1.55859047102453e-05
-1.5634923780828e-05
-3.14158360586695e-05
-1.3594394868749e-05
-2.76045280464206e-05
-4.59541353386367e-06
-7.43344825577427e-06
-6.29244703205527e-07
-3.12218863259507e-05
-6.51507657505111e-06
-1.4644619131211e-05
-1.89756227443054e-05
-3.58186056954743e-05
-1.4912904661649e-05
-1.30500015611026e-05
-3.29115395148721e-05
-1.74000646407418e-05
-3.95583802422508e-05
-1.01060416283009e-06
