# Supplementary material for: Research on computational propagation and identification of mine microseismic signals based on deep learning
Source: PLoS One. 2025 Oct 22;20(10):e0334641. doi: 10.1371/journal.pone.0334641 (PMC12543183; doi:10.1371/journal.pone.0334641)
Supplement: S1 Data — (ZIP) [file pone.0334641.s001.zip › 000100500001053.xlsx_0.txt_24.txt.txt]

-3.48271685703763e-05
-6.69080178724322e-06
-1.99943262282928e-05
-1.65531584833466e-05
-7.14034146110967e-06
-2.84046617710031e-05
-8.47929583056876e-06
-2.30546465895483e-05
-2.81952407391456e-05
-2.54910563164387e-05
-3.00380879405071e-05
-3.51328949920671e-06
-1.68862841476536e-05
-1.38776168341954e-05
-1.49493771776177e-05
-3.75732541635379e-05
-2.71599987706177e-05
-1.32081018287523e-05
-1.03602135087902e-05
-2.03058226296356e-05
-2.14792217271372e-06
-2.25479280429531e-05
-2.98060058215777e-06
-1.78713763996262e-05
1.20560455777396e-05
-7.65856595376917e-06
-2.06655784229466e-05
-7.364872723191e-06
-1.85106193350109e-05
-2.25107260436182e-05
-9.53357472847536e-06
4.01909132460266e-06
-1.52574056665952e-05
-3.54037499910604e-06
-2.41799793004614e-05
6.24906250821772e-06
-2.11414301306977e-05
-3.60826054325379e-05
-3.78101874077917e-05
-8.44902854602058e-06
-2.67768687854379e-05
-2.10320869811337e-05
-2.01426597076958e-05
-2.09148351457421e-05
-2.46348278658853e-05
-3.49768503710221e-06
-1.42868342721191e-05
-1.24656264857752e-05
-3.64180509467288e-05
-1.60868557080714e-05
-1.26871965926176e-06
-7.41560497223664e-06
-2.44592750343743e-05
-2.93996509396986e-05
-2.99378345037749e-05
-2.07651474495647e-05
-1.03654875525105e-05
-2.58614527974704e-05
-1.80783059425934e-05
-3.35940366166889e-05
-5.57354176368793e-06
-2.21024729825654e-05
-2.34518747390282e-05
-3.97277341148707e-05
-2.76654012239846e-05
-4.12111599223349e-06
-1.89205525565886e-05
-1.40116069143666e-05
-1.36180696102593e-05
-2.43360519647314e-05
-2.75868440082366e-05
-1.78712289559236e-05
-5.31173686445019e-06
-1.92829501245854e-05
-1.77616365639847e-05
-6.02370044570055e-06
-1.75789049028241e-05
-1.46663542575285e-05
-3.05453795930966e-05
-6.67665945402225e-06
-2.39608245352135e-05
-1.66556784012017e-05
-3.29685525770777e-05
-2.18535721755427e-05
-1.20380493182642e-05
-3.26157722709068e-05
-3.97024140690913e-05
-2.93663220210172e-05
-2.37153987423097e-05
-1.05467516833954e-05
-1.46086899248343e-05
-9.31325707943384e-06
-1.65027173323516e-05
-3.59179245573931e-05
-1.55478784613059e-05
-2.41838799909699e-05
-2.18030436524114e-05
-2.36356347066338e-05
-3.01521099249075e-05
-3.03842196112651e-05
-3.44412540638875e-05
-6.97547518675383e-06
-3.09386265285097e-05
-1.98049585072552e-05
-3.05209224060138e-05
-4.77012941492618e-05
-7.84180422034041e-06
-3.79828906147507e-06
-1.30520492493863e-05
-7.26168072817527e-06
-1.29932594205317e-05
-1.94615444508312e-05
-5.95110291584607e-06
-1.37743372903675e-05
-2.13240641199772e-05
-1.64011266738832e-05
5.52056475372144e-06
-2.33253154015426e-05
-9.7031893860227e-06
-1.63433990639175e-05
-3.25634760936147e-05
-2.5647433547178e-05
3.06844920563409e-07
-8.49016088756972e-06
-2.80564888751238e-05
-2.07738002565616e-05
-2.74628961261834e-05
-2.61337828370313e-05
-1.503321730772e-05
-3.93702783706463e-06
-3.85085102830068e-05
-1.76061402254424e-05
-1.36073222531996e-05
-4.38670598466968e-05
-1.62596527859223e-05
-2.40725153630073e-05
-2.18407417165532e-05
-1.07119207606393e-05
-2.38955200199105e-05
-3.13624475182045e-05
-2.74088717602747e-05
-9.32145886302552e-06
-1.41533530207415e-05
-1.90356694428974e-05
-4.95413912015735e-05
-1.60331105847317e-05
-2.63729262568149e-05
-3.78293473870914e-05
3.21109508714077e-06
-3.28799295979595e-05
-1.62605652308738e-05
-2.65486021468207e-05
-3.53964040691847e-05
-3.20503625445964e-05
-4.42140987997016e-05
-2.70790504429172e-05
-3.84065111377333e-05
-3.1978375283257e-05
-4.11658205639121e-05
5.28789139512185e-07
-9.42861990488493e-06
-4.04730222529091e-05
-2.03304425132375e-05
-1.82392597665377e-05
-2.84862979593143e-05
-2.72577941625295e-05
-1.50696747581295e-05
-2.46136975514173e-05
-2.20497190015022e-05
-1.16051939796903e-05
-7.5818605458247e-06
-1.64188053526893e-05
-2.13180297473728e-05
-3.25478484900039e-05
-2.6335271940832e-05
-3.34343068821235e-06
-1.76419342937566e-05
-3.12694397462579e-05
-9.70657899771449e-06
-2.72441706836186e-05
-9.56968796860444e-06
-1.92950612237049e-05
-1.8715238919307e-05
-8.86504440829905e-08
-1.89740520211668e-05
-2.21452485898482e-05
-1.93163769378942e-05
-2.37216476044832e-05
-1.68919416779303e-05
-2.08796055766843e-05
-2.74426608114089e-05
-3.00018097721172e-05
-3.25648407492024e-05
-1.6972330341922e-05
1.46948198619441e-06
-3.61571681682e-05
-3.28398543962477e-05
-9.35515954792609e-06
-2.49679282017275e-05
-1.60932910060192e-05
-1.15102248248605e-05
-4.32351089478352e-05
-1.60241757261773e-05
-1.74459892689965e-05
-2.38991234458982e-05
-2.32963256344139e-05
-3.45806082860629e-05
2.03791650704779e-06
-3.08710963278496e-05
-2.53284774850597e-05
-4.56781222720847e-06
-1.3783111925646e-05
-2.02310261715367e-05
-1.7973587721863e-05
-1.40688848531059e-05
-5.17287805750424e-06
-1.67975170951788e-06
-2.01696614020579e-05
-1.01182447844801e-06
-1.37749067353544e-05
-2.02686736892389e-05
-5.1604929853933e-05
-3.44507654199241e-05
-7.06602544400439e-06
-3.67211919017852e-05
-3.06702571598596e-05
-1.64998162853021e-05
-8.61676396863533e-06
-2.85884691049149e-06
-1.99266605070887e-05
-2.47190608663991e-05
-3.2377370723475e-05
-2.32366676036636e-05
-1.06753018711608e-06
-3.47802091663001e-05
-3.21723394479954e-05
-6.12948348327556e-06
-2.82763211587898e-05
5.51708590627837e-06
-3.81298165364083e-05
-1.7101665819432e-05
-2.61510605121438e-05
-4.38724713288188e-05
-1.87972209758885e-05
-1.84577075866488e-05
-3.92708155248404e-05
-3.2814917180278e-05
-2.46562755553017e-05
-3.9600582571186e-06
-1.90695307980896e-05
-1.96500580554813e-05
-2.19567218266485e-05
-1.85061315473163e-05
-1.90329748384093e-05
-1.11553693464539e-05
-1.89892827482278e-05
-3.28970208640052e-05
-3.66051942878866e-05
-2.53031503442552e-05
-1.37858257997254e-05
-3.50327295312602e-05
-1.75805558785621e-05
-1.81269359882352e-05
-1.86502381382929e-05
-2.05196769145726e-05
-2.61665864116051e-05
-1.89232837556223e-06
5.18173299823107e-06
-1.11397272674778e-05
-2.21314331222218e-05
-2.39094869048977e-05
-1.8684398325778e-05
-1.33994658893663e-05
-4.10149162066181e-05
-2.55138729973632e-05
-2.50409456224522e-06
-1.80763051653543e-05
-2.55751029755122e-05
-3.11654641032754e-06
-4.1778357469857e-05
-1.71621810036232e-05
-2.44926083323739e-05
-9.27922923494783e-06
-3.32966455156168e-05
-1.17250903817189e-05
-3.54796544403706e-05
-1.87443617574745e-05
-2.60963404149857e-05
-2.26850173300956e-05
-2.80256478356348e-05
-8.97744706603427e-06
-4.67273374941502e-05
-2.57893782668416e-05
-2.47773915485554e-06
-2.63505171687752e-06
-2.28741686083209e-05
-2.16291762900239e-05
-2.22987385747351e-05
-1.59553707581016e-05
-2.1514075991346e-05
1.22939679691559e-05
-2.66797438879454e-05
-9.71018938462516e-06
-2.08580184260869e-05
-2.54926662497145e-05
-2.48416939890623e-05
-1.9726129857974e-05
-9.96711743318484e-06
-6.65549219214551e-06
-1.84529077588127e-06
-1.56011746874131e-05
-1.88819882157379e-05
-2.05590406841725e-06
-4.27201244223881e-06
-1.5137871993439e-05
-9.78829132135255e-06
-2.32803951552203e-05
-8.8905833976198e-06
-7.39979244754173e-06
-3.32372096360758e-05
-1.63603124615777e-05
-1.74831882889316e-05
-1.35085999709909e-05
-2.34130523482274e-06
-4.51303142635255e-05
-3.2205332899702e-05
-1.68143703524359e-05
-8.21869021347227e-06
-2.3549613305256e-05
-4.36752697762185e-05
-2.73580251519471e-05
-2.46287443885735e-05
3.60784920163276e-06
-7.89690883017265e-06
-1.72987375518659e-05
-9.21493870142888e-06
-3.92508645698396e-06
5.01397298581428e-08
-1.78565997032756e-05
-3.83220665184252e-05
-6.74122116507177e-06
-1.7904753859247e-05
-2.18072385976746e-05
-2.11602938257573e-05
-3.26472499786889e-05
-1.58498084032368e-06
-2.08814928646149e-05
-4.57161509795447e-06
-2.75387519806246e-05
-3.2345149607465e-05
-1.35736632050299e-05
-7.71716020220569e-06
-2.64910672964577e-05
-1.03960420285658e-05
-1.36333910115444e-05
-1.55806746182249e-05
-3.10504648195546e-05
-2.54678088344415e-05
-5.22572053231382e-06
-2.49460383960067e-06
-9.71601518809404e-06
-1.92830789118804e-05
-1.61933830514988e-05
-2.40470845575868e-05
-3.40730549505931e-05
-9.21326852836492e-06
-3.20076011054487e-05
-1.32029468192501e-05
-2.69807853093219e-05
-3.0767827325861e-05
-3.83119585264153e-05
7.09053566171601e-06
-1.08079690823032e-05
-2.94814929330278e-05
-4.03386266150089e-05
-1.24283535492235e-05
-1.21778998222769e-05
-3.13801410272087e-05
-8.60695749088213e-07
-3.83358865724321e-05
-2.53873134214109e-05
-3.68421247355628e-05
-2.17284256212093e-05
-1.64247663831392e-05
-2.86017982275527e-05
-3.01655961825638e-05
-1.07799354802463e-05
-2.7335267309786e-05
-9.45908996342706e-06
-1.64483266006282e-05
-2.17163477329876e-05
-1.59785728653738e-05
-2.55179643633515e-05
-3.11513938115011e-05
-2.68246084558594e-05
-1.09039206164566e-05
-1.92045562994813e-05
-5.6355161634495e-06
-4.02779734648505e-05
-3.87832506698816e-05
-3.44897368417841e-05
-2.90424337892568e-05
-4.18111474222717e-05
-1.93159136331631e-05
-2.2521948368524e-05
-3.58787949976794e-05
-3.09733668973606e-05
-2.3826375950385e-05
-2.96571422573199e-05
-3.27572959969462e-05
-2.25034314947917e-05
-1.9281221344899e-05
-3.59353517023611e-05
-3.63418397268099e-05
1.13703347905159e-05
3.83957135851646e-06
-2.29980589866204e-05
-3.4013320362679e-05
-7.77385633635403e-06
-4.04919270714105e-06
8.07508891695744e-06
-1.99514729293822e-05
-1.53038609564621e-05
-3.14012961133087e-06
-1.66958739803387e-05
-2.29021551670435e-05
-1.85739555873932e-05
-3.23697181611686e-05
-3.38341512694561e-05
-2.77016079088994e-05
-1.30061534897255e-05
-2.82413818923367e-05
-2.19209670840118e-05
-2.00437114889805e-05
-2.79606664036108e-05
-3.79446441830434e-05
-3.67815415905229e-06
-1.1986387635211e-05
-1.45728407186188e-05
-2.2980298382082e-05
-1.92958176547758e-05
-2.1906731158662e-05
3.13632841252502e-06
-2.4178214969847e-05
-1.10554330002019e-05
-6.35082493888623e-06
-2.92235129732541e-05
-2.29228722739476e-05
-1.30854761631802e-05
-9.20194344648192e-06
-3.03752150758083e-05
-3.81420759461395e-05
-3.45413972041213e-05
-2.20182275936015e-05
-1.98499127428882e-05
-1.86961315686832e-05
-1.70672596778294e-05
-1.33531489328912e-05
-1.78397631680014e-05
-2.51915580169966e-05
-9.30124166518375e-06
-2.69192705602207e-05
-1.48579740263812e-05
-4.33068589504388e-06
-3.35465316479546e-05
-3.39223969168735e-05
1.42303160088613e-06
-9.28152428529962e-06
-2.52286046252961e-05
-1.77062134192901e-05
-1.58459783773346e-05
-6.25250901147097e-05
-2.03280395321461e-05
-1.63726891053014e-05
-2.78135352258812e-05
-9.77429715904484e-06
-4.75554665674457e-05
-1.59178983068749e-05
-1.96485447202012e-05
8.58856712262002e-07
-1.6664127942228e-05
-2.71469821666279e-05
-1.64725308843322e-05
-3.06770459457003e-05
-2.39362697506626e-05
-3.38253323107891e-05
-1.96044593600526e-05
-2.03825240286799e-05
-2.62018358341013e-05
-2.0448345947225e-06
-2.46858803857371e-05
-3.10350145805003e-05
-3.89617062862864e-05
-2.08759921422159e-05
-3.43666955608733e-05
-2.14787898761382e-05
-2.33946290951886e-05
-1.98034959888802e-05
-2.72613510571066e-05
-2.19212844105671e-05
-2.68731821840226e-05
-2.28185248019477e-06
-8.13933944957785e-06
1.51853147952859e-05
-2.28911615171186e-05
-2.58619374428323e-05
-1.46670464658784e-05
-3.23159633765423e-05
-8.23337447984746e-06
-1.16358195760285e-05
4.88087195748061e-07
-3.59350171911036e-05
-4.09034890755511e-06
-2.37462095008251e-05
-1.30230694322916e-05
-1.50463395430204e-05
-1.62391632557748e-05
-2.92846751312292e-05
-2.5704244288811e-05
-6.55550579743715e-06
-4.94782426275667e-05
-3.11824322529427e-05
-1.46594572869838e-05
-7.51597323145739e-07
-3.3146720106433e-05
-1.44737720788828e-05
-3.28193646896894e-05
-8.9219186761565e-06
-8.00043524609203e-06
-5.48526012668944e-06
-1.46228742526165e-05
-1.03599678962051e-05
-1.45414786284982e-05
-1.5751239734587e-05
-3.5645458398903e-05
-2.60452346635192e-05
-1.33791018367155e-05
-8.69956136013085e-06
-2.95314017432783e-05
-1.89075690308294e-05
-6.90190914214093e-06
-1.70420654453888e-05
-2.46533898199997e-05
-6.27944425564952e-06
-2.71623157307886e-05
-2.8099968898686e-05
-3.9145831285079e-05
-3.71656539551704e-05
-8.64934613133329e-06
-3.36482480969302e-05
-1.93533918199201e-05
-1.57429699043771e-05
-5.58614247633605e-05
-3.57114151429057e-05
-1.67619348577718e-05
-3.3883629201865e-05
3.30955809002619e-06
-3.01505322185145e-05
-2.57464039094595e-05
-2.03349053486487e-05
-2.79453088218967e-05
-2.59366828499166e-05
-7.66742675139571e-06
-9.50878877051413e-06
-1.06318614485761e-05
-3.06444119541086e-05
-1.01607323717258e-05
-3.47280007941098e-05
-3.52441946264342e-05
-2.23104553880317e-05
-2.81454027121776e-05
-1.54798201857056e-06
-2.27598630633e-05
-3.28225998804267e-06
-1.58922834383672e-05
-4.14782945581552e-05
-3.29930524277371e-05
-2.13292406136832e-05
-1.58544934569305e-05
-2.96908041087214e-05
-1.87505882731885e-05
-2.11306528962987e-05
-3.09094949132714e-05
-3.92588802421651e-05
-5.90526639532686e-06
-1.97567049082807e-05
-3.74700765598518e-05
-1.82444326046907e-05
-1.12445563468108e-05
-3.10111156666707e-05
-1.93477232434149e-05
-8.05853333849256e-06
-1.78347784932726e-05
-1.9020168922761e-05
-3.67817303870207e-05
-1.02111825138536e-05
-3.3502555384245e-05
-1.60491554772274e-05
-1.09447732495957e-05
-2.61968052906958e-05
-1.61694888647734e-05
-2.05301521012634e-05
-2.13373343494475e-06
-1.17548624524361e-05
-7.85167348253854e-06
1.39404270267233e-05
-3.0310005392318e-05
-2.51091241186992e-05
-2.04842550032008e-05
-2.76044848256368e-05
-1.88847848738669e-05
-2.10574727564486e-05
-1.60855049812315e-05
5.33501985093361e-06
-3.97317102569861e-05
-1.56966057769565e-05
-2.20335086834328e-05
-4.56119944239219e-05
-1.34969856069044e-05
-2.91274911484437e-05
-4.07208833260356e-05
-2.8559063111987e-05
-3.17540993958122e-05
-2.57387387365657e-05
-1.15204246395571e-05
-1.50095763454772e-05
-5.45685655098349e-06
-3.29690479621228e-05
-3.4665326311654e-05
-2.96583617086239e-05
-1.54458977798192e-05
-1.42867816796767e-05
3.97380823946493e-06
-4.07206861538756e-05
-1.39689187672282e-06
6.16461264615974e-06
-2.9882542317506e-05
-3.72710094609446e-05
-1.44470082672354e-05
-2.94674081310246e-05
-4.57184013103394e-05
2.38730779218881e-06
-3.94566463104471e-05
-1.53457827239557e-05
-2.60693906178354e-05
-5.14330811821176e-05
-2.11953968763657e-05
-8.24309236833414e-06
-2.2564827508214e-05
1.23158539473793e-06
-2.93558561134539e-05
-4.34859847730887e-05
-9.83300373780889e-06
-3.24321979193023e-05
-2.48754696824811e-05
-2.88078988788588e-05
-1.99801382640867e-05
-2.42999788392088e-05
-2.08769171941028e-05
-2.37194846113598e-05
-3.67656647597498e-05
-3.39481410381416e-05
-1.32175090539536e-05
-2.79961575634375e-05
-1.67159993808046e-05
-2.74476376703634e-05
-1.22943034144687e-05
-2.15560809788872e-05
-9.00294659665449e-06
-2.89016732031133e-05
-1.04075826701521e-05
-2.47078317081066e-05
-2.52876767928538e-05
-3.05000088022025e-05
-2.67244401352767e-05
-1.21163948501253e-05
-7.8933282690121e-06
-1.6083579632574e-05
-3.33428049325197e-06
-1.61439357610911e-05
-1.2320415975068e-05
-1.19009048196365e-05
-1.70595099651868e-05
-2.64715708511862e-05
-8.38268354863156e-07
-1.30888256331344e-05
-1.23284994711097e-05
-2.07039437786373e-05
-2.61548313948565e-05
-2.93745479345852e-05
-2.34009941114564e-05
-2.71651525065624e-05
-1.72390148076634e-05
-7.31007634576381e-06
-2.31745395776056e-05
-2.65179287359636e-05
-3.7657176363118e-05
-4.95597169438258e-05
-1.51380103803338e-05
-7.53142997150827e-06
-3.38078550748482e-05
-3.48231944697671e-05
-1.86900969624048e-05
-3.39913168475655e-05
-3.15060290879605e-05
-2.14818164980142e-05
-2.45667836624881e-05
-2.59265314517368e-05
-1.85802426281482e-05
-1.46287340415385e-05
1.61498149597937e-06
-4.21401231223086e-05
-2.86624092568894e-07
-3.050222148306e-05
-3.03814316937561e-05
-1.95907707981077e-05
-3.44776975520665e-05
-4.73763930551985e-06
-1.37206831929015e-05
-2.10518165408401e-05
-5.05457768525009e-06
-3.82799377685276e-05
-1.35604855532763e-05
-2.7203841952137e-05
-8.64757532693338e-06
-4.66715619424069e-05
4.87792008158234e-06
-2.16994274555888e-05
-7.46747050890321e-06
-6.15773335627115e-06
-1.62153672072335e-05
-1.31807331252214e-05
-1.95113438815313e-05
-3.25151057212989e-05
-2.19056377496013e-05
-3.68560574733379e-05
-2.24648025631489e-05
-2.42758064499428e-05
-3.86021858932252e-05
-7.50670885582355e-06
-9.7755776977321e-06
-1.00878751964786e-05
1.96044248968742e-06
-1.67962774613541e-05
-2.83632860872571e-05
-3.32795601562801e-05
-1.94197374399192e-05
-7.48183286648322e-06
-2.86610414799102e-05
-2.83865986770738e-05
-4.70700538227051e-05
-1.59239121566726e-05
7.06672476775617e-06
-4.98441262074688e-06
-1.05654850113094e-05
-1.6954494775802e-05
-2.13528604020429e-05
-2.46914962722376e-05
-1.75181856988961e-05
-6.39062620135113e-06
-2.72356351101003e-05
-1.4411462782712e-05
-2.67135232508287e-05
-1.46580937582221e-05
-2.07945741561547e-05
-7.78847920817071e-06
-2.41524104548012e-05
-8.01005434173318e-06
-2.22608647970554e-05
-7.61598847112296e-06
-3.83615201385124e-05
-2.39233866605167e-05
-3.27543295893082e-05
-3.91144700471212e-06
-5.27540106128828e-05
-4.19281199418312e-05
-8.76793052067052e-06
-2.83066808079631e-05
-2.33444066649847e-05
-3.41937954764233e-05
-3.1151174142847e-05
-2.01500662961754e-05
-1.81048189082629e-05
-2.65711991124982e-05
-2.94327508964678e-06
-2.17416546304223e-05
-6.17926843040119e-06
-9.56596957021623e-06
-3.60039554533877e-06
-2.38324361670637e-05
-2.88703875428634e-05
-6.1261606559957e-06
-1.6036195585591e-05
-1.01745344346465e-05
-1.76259581729977e-05
-2.73853403759925e-05
-1.59807522376997e-06
-3.38265203239832e-05
-3.39702710372207e-05
-2.55406289685451e-06
-1.59826681899255e-05
-2.2449420045032e-05
-3.04257481291675e-05
-1.72558341411947e-05
-2.78775967244818e-05
-1.17323615210105e-05
-1.67429234538551e-05
-2.66179829244638e-05
-3.00586602464656e-05
-4.23187369069061e-07
-1.83726543027352e-05
-1.8924383814715e-06
-8.15447820819503e-06
-9.69129817846681e-06
-3.97901607996174e-05
-1.61876308033529e-05
-3.41384432045413e-05
-1.46613814327664e-05
-5.78841985917776e-06
-1.52088437323552e-05
-2.42176521962537e-05
-9.350115605872e-06
-1.83470331774992e-05
-2.40364007062274e-05
-2.26565475401153e-05
-2.82702849613586e-05
-2.82655756688746e-05
-3.74124118308289e-05
-2.39976087898673e-05
-3.18581069372362e-05
-3.96089490002051e-05
-1.96902355818522e-05
-3.8732649197168e-06
-3.24714101730123e-05
-2.21934971058013e-05
-1.10825259585488e-05
2.26072250229539e-05
-7.87195631558333e-06
6.44002307840767e-06
-1.99027090515018e-05
-5.17504033713442e-06
-1.67851458990582e-05
-1.28035921890722e-05
-2.15475294621687e-05
-8.96227975382676e-06
-6.81606202207011e-06
-2.93808883467532e-05
-2.33133273825047e-05
-2.5681202966118e-05
-4.36378686155673e-05
-1.22899935000665e-05
-1.37289479114106e-05
-3.46174324415969e-05
-3.65337808551036e-05
-2.45639655293865e-05
-1.3180716162741e-05
-3.09491551287225e-05
5.39729127375398e-06
-1.31380120348539e-05
-2.65891095993811e-05
-3.83153155667019e-05
-3.15359247213116e-05
-8.86711514456071e-06
-3.23179413156237e-05
-3.02386608118776e-05
-3.00039878710669e-05
8.54251877928421e-06
-2.29943798136195e-05
-2.01769598304191e-05
-1.4710664956843e-05
-1.69319596979224e-05
-1.74620721258099e-05
-3.47245343264526e-06
-4.82367408971682e-05
-2.39577766345486e-05
-2.31231561124701e-05
-1.69798238410771e-05
-3.45384669640755e-05
-2.16688523272229e-05
-4.24350655227088e-05
-1.84212501119417e-05
-1.67005309595069e-05
-1.87108878749408e-05
-2.72378985321158e-05
-1.05836134965044e-05
-2.95946561362268e-05
-1.65478890523779e-05
-1.7424117427051e-05
-9.50425303236799e-06
-7.66451301291195e-06
-1.0499876695112e-05
-3.55750764696914e-07
-1.63514063546433e-05
-2.04119216126295e-05
-3.54479951906619e-05
-3.22950816981182e-05
-1.7693421398026e-05
-3.16994433179745e-05
-4.47796916897868e-05
-3.20535024184939e-05
-3.53382887013482e-05
-9.40838896136944e-06
-1.9127748498219e-05
-2.55792346901581e-05
-9.53591405982914e-06
-1.18315889835157e-05
-1.34902601147248e-05
-3.92385839128542e-05
-3.19496598566807e-05
-2.28680053183716e-05
-1.30956632725305e-06
-1.85891240142973e-05
-1.76002436973523e-05
-1.34244260052752e-06
-2.88111847050529e-05
2.38689404141787e-06
-1.21930708502081e-05
-1.32865374446079e-05
-1.63276465285234e-05
-9.45705303468068e-06
-2.88584053448811e-05
-2.21957240998483e-06
-4.69355805980126e-07
-1.98107427607293e-05
-3.49452024405859e-05
-2.08103124416627e-05
-2.4799726685921e-05
-4.78959777932966e-06
-2.30087354747279e-05
-2.09317641962316e-05
-2.37602997437687e-05
-2.06609043348301e-05
-1.06091063012241e-05
-1.15990030082079e-05
-2.70578531830077e-05
-2.17784335580038e-05
9.24686722257669e-06
-1.91307584879892e-05
-2.17310574522323e-05
-1.74157218577782e-05
-4.55371148157985e-06
-1.23615015691618e-05
-5.96690769002167e-06
-2.34967081351813e-05
-1.34313592308753e-05
-3.31936466524706e-05
-2.96226940255873e-05
-1.65808934538231e-05
-3.73343836944375e-05
4.87222053915175e-06
-1.11007209915588e-05
-1.9314875004918e-05
5.97408217349289e-06
-6.35451878640477e-06
-2.28794018986905e-05
-1.90149712557719e-05
-3.37424482140658e-05
-1.78775904258037e-05
-1.59238437595933e-05
-2.52940067599039e-05
-2.45693618609885e-05
-1.91439551811949e-05
-8.17421382680816e-06
-2.51288015125163e-05
-2.08730365558966e-05
-1.8074021755479e-05
-2.41075786773262e-05
-2.81636764017553e-05
-2.62129691589899e-05
-5.63478831637493e-06
-2.13973327963501e-05
-9.46593981185451e-06
-2.99105697325807e-05
-4.4415120492128e-05
-1.97966237324879e-05
-3.01479098259918e-05
-1.15196195805846e-05
-1.62011069109154e-05
-2.06369128749369e-05
-3.89218891537211e-05
-1.52086491701989e-05
-2.34601629279228e-05
-9.88173924777012e-06
-1.16653867158966e-05
-2.19389975292565e-05
-3.23765605460261e-05
-1.44557728335433e-05
-2.27405172381604e-05
-2.83805203657113e-05
-2.59322190815192e-05
-2.24508301615733e-05
-8.21596924351877e-06
-3.97974004401897e-05
-2.57416670551543e-05
-2.29672019481802e-05
-6.12694978854316e-06
-1.90475958755756e-05
-4.57022748008055e-05
-1.30386762192968e-05
-1.73491927562739e-05
-1.62343751271198e-05
-3.19189521338102e-05
-2.10085463733377e-05
-2.23747894697925e-05
-4.80102814428077e-05
-8.17992122774636e-06
-1.45329381777972e-05
-3.05139165901301e-05
-1.42337961918649e-05
-3.00831735330099e-05
-2.24262450473881e-05
-2.39829486965341e-05
9.31575557546459e-08
-3.88903932248869e-06
-2.49273768309437e-05
-4.98338414066391e-06
-9.63837271095508e-06
-2.19347586104526e-05
-2.0532486753357e-05
-1.74708514568399e-05
-1.84603232333097e-05
-3.29818864018432e-05
-3.43649540791228e-05
-1.66548406329461e-05
-1.1616986197651e-05
-1.12448822259531e-05
-1.11041277674535e-05
-2.04976518483472e-05
-3.61092379707203e-06
-2.19454149770917e-07
-8.7746797006984e-06
-1.61957863630268e-06
-3.85689319490574e-05
-4.20346951359441e-05
-1.47920587369806e-05
2.70980583314091e-06
-7.61264595473435e-06
9.16034683414966e-06
-7.74167640453211e-06
-1.93616990191617e-05
-7.64573046684132e-06
-4.80486661035648e-05
-3.42579839782502e-05
-1.97062608676886e-05
-1.21699411331007e-05
-3.8916485651719e-05
-5.75152771515948e-06
-7.5972022538305e-06
-1.82938407044492e-05
4.53227227910866e-06
-1.81174416130782e-05
-1.46331335833248e-05
-3.23417360539161e-05
-2.23838601274789e-05
-1.49299221408756e-05
-1.45060764651156e-05
-2.7961396165864e-05
-3.26346888889285e-05
-7.84022157645641e-06
-2.24236933813442e-05
-2.381915570484e-05
-2.70803200275509e-05
-1.28948703300311e-05
-4.42204904292823e-05
-1.81410157892039e-05
6.48592946955126e-06
-3.01754637714861e-06
-1.86080398089525e-05
-3.02901488894858e-05
-1.07979525280883e-06
-7.28127640736239e-06
-2.42289191008296e-05
-1.69325620727416e-05
-8.20329431078697e-06
-1.95383438344238e-05
-2.50960302580102e-05
-1.85779882287758e-05
-2.30284757800594e-05
-3.76466597184407e-05
-3.9879529081113e-05
-7.72015673323021e-06
-1.38632191553855e-05
-1.1626721880172e-05
-2.28845115602327e-05
-2.55312669597164e-05
-1.23588705139174e-05
-6.7373420636651e-06
-1.75438005425658e-05
-4.8657581275147e-05
-1.1273525124554e-05
-1.54910492567147e-05
-2.12992204966167e-05
-2.88694289817605e-06
-5.74326514637707e-07
9.12650254794761e-06
-3.10631183863477e-05
-1.73916499195753e-05
-9.96961509449124e-06
3.40203026233038e-07
-1.80404085885097e-05
-2.63724510624794e-05
-2.96907174669897e-06
-2.43623477686548e-05
-5.13562255329909e-06
4.85252409537028e-06
-1.42319256273381e-05
-2.41638756385481e-06
-2.23568021406329e-05
-3.15790430994484e-05
-1.84041900533853e-05
-2.05048608586763e-05
-3.24110695461178e-05
-1.89184895765068e-05
-5.4813718153188e-05
-4.93296490009564e-05
-4.99443902744312e-05
-3.34465585947543e-05
-4.45104905117635e-05
-2.65095529758798e-06
-6.46337522712432e-06
-2.33931627223642e-05
-3.79138803163124e-06
-9.27905871896572e-06
-2.85313869058749e-05
-4.26971433225213e-05
-1.19700214246317e-05
-7.74223846787871e-06
1.61677678686232e-05
-8.68701871279946e-06
-1.86077894296121e-05
-2.30845186605479e-05
-2.90088974824478e-05
-2.70587600934537e-05
-9.50032351393598e-06
-1.35345598481199e-05
-8.13365417142743e-06
-2.02660967714936e-05
-1.29382770960877e-05
-1.86875133671025e-05
-4.44435029761837e-05
-3.52062357126614e-05
-2.85723517269213e-05
-2.92787056413629e-05
-1.48713423230479e-05
-2.14926489593788e-06
-1.22735172310162e-05
-3.68748200212198e-06
-5.2112424972903e-05
4.26859369884152e-06
7.5014816662353e-06
-1.84637456311977e-05
-1.29657924069348e-05
1.28574495244199e-05
-7.02882825672913e-06
-2.00316211327883e-06
-2.38581033674364e-05
-2.78228871694175e-05
-1.96686786393495e-05
-3.09455416828926e-05
-2.15053770883235e-05
-3.56983023858421e-05
-2.28074769260042e-05
-2.97727635965143e-05
-1.7238529498601e-05
-2.98557721898138e-05
-2.15591285284399e-05
-2.20719085503642e-05
-4.99152551761935e-06
-2.7843385652315e-05
-1.01502766870282e-05
-2.37295734009339e-05
4.54326386358634e-07
-2.55297714409791e-05
-2.01596159624119e-05
-1.05209311318932e-05
-1.46095866269751e-05
-2.05188848311008e-05
-2.39969771116488e-05
-2.66559282503463e-05
-4.13565904080541e-05
-1.38638611087005e-05
-3.34833466675734e-05
-1.23813950222799e-05
-3.14992394367369e-05
-2.98223502582499e-05
-2.08705896455955e-05
-1.21074218572947e-05
-2.67811795138793e-05
-2.15887390191262e-05
-4.53568772760124e-06
1.68472660512924e-06
-2.18416486415495e-05
-2.66670633227894e-05
-2.26443775213043e-05
-2.85359759381013e-06
-1.53968241336326e-05
-2.20787989040618e-05
-1.67816397942768e-05
-6.30891603474902e-06
-2.73732206502055e-05
-1.85446411218144e-05
-8.83102025375156e-06
-1.13835781531308e-05
-1.02214968367827e-05
-4.73852630590219e-05
2.9692224440893e-06
-2.86329252281181e-05
-1.70785586392707e-05
-2.36731110017713e-05
-3.79390589027089e-05
-3.57133922287839e-05
-2.00618507817879e-05
-1.62057672521755e-05
-2.24995488690158e-05
-1.4790762395041e-05
-1.50509059473788e-05
-2.28592587722701e-05
-1.24053662713646e-05
-4.39050534835352e-06
-1.79488434701632e-05
-6.29524432631151e-06
-1.14840727464254e-05
-2.0320217878062e-05
-2.90666578381257e-05
-7.27659725895563e-06
-7.48882976384897e-06
-1.23330736304864e-05
-1.1770773818562e-05
-7.92429519703147e-06
-1.26804375134111e-05
1.6924051059055e-06
-2.00071079825145e-05
-1.2313984908154e-05
-5.46655393659001e-06
2.63233488316631e-06
-9.37856702402002e-06
-8.87008773151302e-06
-2.72387056756233e-05
-2.81703659872968e-05
-2.32030101304842e-05
-4.65221679395456e-06
-2.89574903616184e-05
-2.03044016486663e-05
6.51260723419912e-06
-1.28589471688634e-05
-1.33392852056254e-05
-2.1801224158999e-07
-1.31060394412556e-05
-2.58872521948784e-05
-1.61157737880423e-05
-1.32331347104293e-05
-1.52201333901791e-05
-3.56092694109494e-05
-3.93490937700081e-05
-3.14339875792177e-05
-1.67633172119964e-05
-3.10251396477328e-05
-2.60193807884694e-05
-2.56908360863083e-05
-1.92171767677587e-05
-2.34699639145961e-05
-2.33309524956621e-05
-3.41304572831352e-05
-2.43288262467971e-05
-1.56123353830424e-05
-3.08808450216785e-05
-2.17221159401954e-05
-1.03186570445171e-05
-3.35160748116762e-05
-8.93689234152275e-06
-3.28220692572066e-05
-2.63368339449799e-05
-3.85957233045815e-05
-3.0094155411522e-05
-4.66878281329102e-05
-1.24802717249785e-05
-1.04424884360428e-05
-2.31808028615454e-05
-2.3679514137858e-05
-4.58498405896189e-05
-4.57617099632335e-05
-1.63802257401234e-05
-1.72290219718692e-05
-6.16012936879186e-07
-6.47680010866658e-06
-2.2808429797843e-05
-2.27004268902224e-05
-3.38447527271162e-05
-1.45537750529488e-05
-2.43784369230966e-05
-4.63467597583129e-05
-2.28275342519192e-05
-2.80413446182712e-05
-3.47020575471102e-05
-1.15272109319511e-05
-3.20650140608115e-05
-1.85226797330709e-05
1.11067575543644e-05
-3.5273851077934e-06
-2.70033255788536e-05
-2.65076309215787e-05
1.48730942637424e-06
-5.79315262083501e-06
-7.84377150257579e-06
-4.24806475359494e-05
-1.55350337790517e-05
-1.01791624925565e-05
-5.9385314795096e-05
-3.93291713430116e-05
-2.13877762687094e-05
-3.27937425632647e-05
-1.84742084067539e-05
-9.53796463021456e-06
-1.06229931608781e-05
-1.97137715379147e-05
2.530207255841e-07
-3.01284282598172e-05
-4.89460921883224e-05
-3.47326682984418e-05
-2.35660831534897e-05
-1.33997555064149e-05
-4.99315679582447e-06
-1.80228558062063e-05
-1.34573638652973e-05
5.08166771485506e-06
-9.19354697978552e-06
-2.65867571822467e-05
-1.583875242841e-05
-3.93219378121013e-05
-1.55302127977724e-05
-1.24472306995813e-05
-2.90218547883205e-05
-2.57205001359826e-05
-2.25641337355929e-05
-2.72772097515033e-05
-3.4790307571401e-05
-3.00504020956046e-05
-2.40947766079743e-05
-3.83730973477319e-05
-1.47751210186915e-05
-1.92627076629323e-05
-1.84258367708793e-05
-1.78268097569246e-05
-3.7569570868459e-05
-2.77417016999461e-05
1.6326335603871e-05
2.20996618695574e-06
-5.90900009921768e-06
-8.54862876125877e-06
-3.21666639457235e-05
-1.33413780159236e-05
-3.67445098183521e-05
-4.23981528836725e-05
-3.22416284170662e-05
-2.99190587436975e-05
-2.12663902593093e-05
-3.16975714625466e-05
-1.99765063913436e-05
-2.89044398550626e-05
-2.36224494006156e-05
-2.3799071417866e-05
-2.18482167829418e-05
-1.69124382258262e-05
-1.83171798842354e-05
-2.43931343602041e-05
-5.47778385562307e-06
-2.74534793974684e-05
-7.55986757980784e-06
-2.23353644907212e-05
-3.2974839824774e-05
5.54622715294656e-06
-3.02979934588911e-05
-2.78554483501291e-05
-9.35823816183455e-06
-9.70198908892557e-06
-1.86763743134844e-05
-1.07788038975172e-05
-1.00807675832891e-05
-2.21985404919404e-06
-2.3338189057893e-05
-5.10047800055506e-05
-4.67777518347197e-06
-2.02393985664972e-05
-7.21732224078552e-06
-2.63822597829961e-05
-3.64128182464379e-05
-2.78129120479123e-05
-3.51720046291405e-05
-1.70907297167628e-06
-9.23392071931518e-06
-1.0915706592424e-05
-2.20206497092732e-05
-8.89287112192233e-06
-2.81137178732435e-05
-6.91936610340687e-06
-4.81306325226293e-06
-2.94769265693284e-05
-6.73259844364013e-06
-3.25394352992314e-05
-1.57790391748648e-05
-5.63329903518289e-08
-1.94975209108364e-05
-4.64828808889243e-05
-1.50500755073905e-06
-1.43275594789865e-05
-1.29127732627196e-05
-2.20804547318688e-05
-1.9348149036168e-05
8.6878035137633e-07
-2.0038802097959e-05
3.84931811099776e-06
-5.43277129395621e-06
-1.84776326350149e-05
-1.75096099682695e-05
-1.34099062252873e-05
-2.90526644651506e-05
-3.05212296253401e-05
-2.08123501549518e-05
-4.29301013362508e-06
-1.78744832987565e-05
-2.51522687880015e-05
-1.97516117947628e-05
-1.96292220894735e-05
-3.18329070279813e-05
-3.05431790950951e-05
-2.69380012976335e-05
-2.81150429380084e-05
-1.96068019987572e-05
-2.83865264510359e-05
-1.18606535385168e-05
-2.2105462762981e-05
-2.7118772000625e-05
-1.25021804306899e-05
-1.44296669342205e-05
-2.53903088438709e-05
-2.1415394008817e-06
-4.15130246164624e-05
-1.90395126034819e-05
-4.09228452628594e-05
-1.51187106824921e-05
-1.07811519646024e-05
-3.19027175249066e-05
-3.51739869806218e-05
-3.16746328075696e-05
-2.77741148589036e-05
-3.09331505233091e-05
-2.97005648339317e-05
-1.05544649252579e-05
-2.49630008218679e-05
-2.39312841374803e-05
-1.81994286822459e-05
-2.96721077534545e-05
-2.5827268744327e-05
-2.34587656185131e-05
-1.96770643878589e-05
-2.15043861195656e-05
-1.53036143003992e-05
-1.5410921403649e-05
-4.02618507176404e-05
-1.65093332767372e-05
-3.8592703178596e-05
-3.34962692543032e-05
-5.09447872667049e-05
-2.61304460506719e-05
-2.51530083673567e-05
-1.13928369931215e-05
-7.97418069913348e-06
-1.39900262061447e-05
-1.0870482192906e-05
-2.98687905565951e-05
-1.65297986285834e-05
6.04966051829246e-06
-8.92094604168329e-06
-2.94423107451411e-05
-1.06112518857468e-05
-8.30160883169943e-06
-1.19551084060926e-05
-2.90738298331157e-05
-2.37859018180501e-05
-2.40108221885769e-06
-3.48677565093514e-06
-1.40516478999936e-05
-1.2168896490462e-05
-1.42077823985805e-05
-6.69898558093433e-06
-1.87546327526919e-05
-3.49683041656063e-06
7.33744704623746e-06
-3.08163486422247e-05
-1.76521981392549e-05
-8.78264269818413e-06
-9.40064386551482e-06
-4.01726680824761e-05
-3.08385167580729e-05
-1.52107719018892e-05
-1.22318865013693e-05
-2.7519476763922e-05
-2.62328003684601e-05
-3.61950150164122e-06
-1.29882703769734e-05
-8.34168251125042e-06
-1.46777923928796e-05
-7.74497566004332e-06
-4.32090590193451e-06
1.93429959273474e-05
-3.37799097444476e-06
-3.46296904809088e-05
-7.64456647083598e-06
-9.40744458637717e-06
-1.34677888644876e-05
-2.13062704008006e-05
-5.49208525728699e-06
-2.32942904977361e-05
-1.40476717862285e-05
-6.06758326526668e-06
-3.98761184347931e-06
1.17257381174573e-06
-3.28741316775391e-05
-1.37763444415846e-05
-2.90080962758067e-05
-2.27661807148753e-05
-2.51623841665975e-06
-4.32368628351913e-05
-2.14824361102807e-05
-1.93084743299871e-05
-2.68906488971763e-05
-1.132175106231e-05
-1.98328539675567e-05
-1.10049752049155e-05
-3.60204688173707e-05
-2.8646070909199e-05
-9.20111554895341e-06
-2.74133059330022e-05
-3.59908210283773e-05
9.70847532307841e-06
-2.39390143076561e-05
-2.65342180813221e-05
-1.57124862489395e-05
-4.07764916181638e-05
-1.09707286625584e-05
-2.83877873420572e-05
-1.80658415577406e-05
-3.51963313944448e-05
-3.66253276660732e-05
1.26538841155379e-06
-1.46978603865149e-05
-2.07737061435556e-06
-2.21189715361647e-05
-1.48813549064463e-05
-2.19050668384959e-05
-3.71249613729429e-05
-3.7497505528585e-05
-1.90958654598336e-06
-1.44485637839666e-05
2.09908404594172e-08
1.45992228810672e-05
-7.93611341994036e-06
-1.49172389998153e-05
-3.61126464619785e-06
-2.48400445833357e-05
-2.30534545351661e-05
-2.77486116159594e-05
3.52800522393742e-06
-2.56582899764239e-05
-1.90592812472854e-05
-1.13897547492948e-05
-7.82808464777641e-06
-2.40307756371257e-05
-2.46868468327987e-05
-1.97434540844165e-05
-1.50371732511808e-05
8.45501850273121e-06
-1.93013324133015e-05
-3.95107516024718e-05
-1.406191132945e-05
1.41804561973326e-05
-1.23616699932939e-05
-1.7283312446289e-05
-3.91707083249758e-06
-1.71644162780486e-05
-1.92254573422121e-05
-2.08147555488955e-05
-1.26705217953439e-05
-2.86223940739917e-05
-4.12491039765025e-05
-1.11762246429478e-05
-3.8268821842794e-06
-3.44748716151749e-05
-2.08701846998772e-05
-8.62746191198681e-06
-1.2632252466922e-05
-1.21879165527429e-05
-1.53231332368064e-05
-3.73702171327817e-05
-1.81156700945405e-05
-2.63557579252926e-05
-2.73533431375189e-05
-1.79020411695032e-05
-2.74648112631066e-05
-1.71288264572285e-05
-3.83946887907876e-05
2.66071488167389e-06
-3.88634104369771e-06
-3.87958665146228e-05
-2.64606337579232e-05
-1.11672445565602e-05
-2.56618411553288e-05
-3.96207410773494e-05
-9.13212701221823e-06
-3.58261313324653e-05
-3.23941565328234e-05
-2.70030557371965e-05
-1.32177555114339e-05
-1.02494652914341e-05
-2.30925421386482e-05
-2.78426358091732e-05
-1.7317421769883e-05
-1.71425533708616e-05
-2.26840250052148e-05
-1.58166539958041e-05
-2.97542617513842e-05
-1.52060813474069e-05
-7.98617101635092e-06
-3.06712370805282e-05
-3.36508385739873e-05
-4.38422551091879e-06
-3.5453200273638e-05
-1.64161444504215e-05
2.25122802665156e-06
-3.07037944134165e-05
-1.86112359828905e-05
-2.3430660218674e-05
-1.63867842151861e-05
-1.04581656093719e-05
-7.11501952651732e-06
-2.47345445234669e-05
-2.76697911003174e-05
-6.66906970892083e-06
-2.37739923778725e-05
-9.93869676332134e-06
-1.87713851256778e-05
-2.0353144373566e-05
-3.60218975988838e-05
-3.02752044984288e-05
-2.50192420416393e-05
-2.28052589057082e-05
-1.16462237806114e-05
-1.99770505127628e-05
-2.81999181956572e-05
-3.11391938699853e-05
-4.30496474078343e-05
-2.24118988543331e-05
-1.56928582461636e-05
-3.48393424841833e-05
-1.38281383580236e-05
-1.64432162466499e-05
-2.30425541133883e-05
-3.33900172347587e-05
-2.37776215197058e-05
-1.51702111000475e-05
-1.51213292609531e-05
-1.37306589321055e-05
1.41385470984287e-06
-7.59622952251478e-06
-1.60522684526964e-05
-1.03224222959929e-06
-4.10751561603229e-05
-2.9958881749148e-05
-2.81121800550939e-05
-1.9313895312001e-05
-4.69347948077415e-05
-3.03195151590049e-05
-2.20640572358561e-05
-3.37651439771989e-05
-3.97869937152669e-05
-3.18918762558537e-06
-3.55152852711336e-05
-2.72676860186237e-05
-4.67628072183279e-07
-8.71206515411581e-06
-2.50154180273102e-05
-2.66181311873875e-05
-1.79892537557344e-05
-1.97334248240413e-05
-7.66214857430938e-06
-9.19367809327255e-06
-3.19666128216408e-06
-1.06915575225658e-05
-1.59175480092251e-05
-2.5188416566608e-05
-8.72857272202939e-06
-1.14966663310236e-05
-3.02876748839797e-05
-5.21211996629526e-05
-2.52521440406411e-05
-1.1666979469415e-05
-2.51062877949931e-05
-2.837822026203e-05
-2.29302445719331e-05
-7.67041551778954e-06
-1.60194665327864e-05
-9.64440021454312e-06
-5.25759002850035e-06
-1.64963995056871e-05
-3.50548738797973e-05
-6.35927807906435e-06
-6.26263856489569e-06
-3.7920388124811e-05
-3.61898158793428e-05
-2.4506800889405e-06
-2.5088714311369e-05
-8.35792343785809e-06
-2.04238857822852e-05
2.41625525302935e-06
-1.4339870986099e-05
-5.04060480721303e-05
-3.40875691159403e-05
-1.46730450704532e-05
6.55644905814251e-06
-7.71833456827815e-06
-1.90086275098454e-05
-2.13495155699425e-05
-4.9249864744864e-05
-2.64957837535127e-05
-1.4697768260364e-05
-4.3932263965785e-05
-2.28656974993821e-05
-3.59739706588056e-05
-1.23103375522457e-05
-2.03236193811215e-05
-1.73253279958088e-05
-4.05183401313488e-05
-3.62958905292032e-05
-2.17191708129265e-05
-2.08476210239587e-05
-1.59892596946982e-05
-1.80942121815207e-05
-1.80460549482469e-05
-3.34430996787366e-07
-2.45305683798768e-05
1.59111719849155e-05
-3.04317086047685e-05
-1.38253113556994e-05
-2.18916428799973e-05
-2.40318229524915e-05
-4.303891760754e-06
-5.6878510133009e-06
-5.79898078280049e-05
-2.31802465418024e-05
-5.95639044659906e-06
-1.78427746070185e-05
-2.40826473004303e-05
-2.77566761273571e-05
-1.73925459983389e-05
-2.53509430846108e-05
-5.34762927735277e-06
-2.12239152255107e-05
-2.08155479589707e-05
-1.62696067229299e-05
-8.50071982382275e-06
-2.4049367145576e-05
-1.47668269542351e-05
-5.50956580601631e-06
-1.78503687558895e-05
-2.10250079534014e-05
-1.83639652767511e-05
-1.9684985747767e-05
-1.53675927411853e-05
-4.41425990840982e-05
-4.44153465840884e-05
-6.43727469499419e-05
-1.57756120771484e-05
-2.96884257963578e-05
-1.93387410177084e-05
-1.89017642240567e-05
-2.55432081915554e-05
-1.64869587889479e-05
-4.1946463999106e-06
-2.4199103392051e-05
-2.81589488548448e-05
-7.90130391052244e-06
-1.66480488348303e-05
-1.31623821166663e-05
-5.2238849017057e-06
-2.56106685222911e-05
-7.76820089416797e-06
-8.25839663445852e-06
-1.34165344620664e-05
-1.66097235162939e-05
-1.09826203035885e-05
-1.19815898168175e-05
-2.59050399071828e-05
-2.04981008481402e-05
-2.67198495398226e-05
-2.97828602456759e-05
-2.64910056267223e-05
-3.71521994115497e-05
-1.37177048418759e-05
-1.7227347272888e-05
-3.94109407293082e-05
-1.87125961041601e-05
-1.32225838375928e-05
-2.11368980857182e-05
-2.5820062150831e-05
-4.69525338808041e-06
6.66398572667763e-06
-1.01796840858889e-05
-4.38723110486026e-05
-3.37771425442318e-05
-1.65252470062473e-05
-1.89379060136971e-05
-1.83502356150468e-05
-2.17036694365467e-05
-7.64635270237445e-06
-4.00603821055405e-05
-2.5075492504313e-05
-2.1288151545076e-05
-9.99245431338949e-06
-3.66605735096114e-06
-3.97175541097672e-05
-1.883762667048e-05
-3.49617499726365e-05
-4.4635313657375e-05
-1.23226311693897e-05
-1.0149882111931e-05
-3.8561104541467e-05
-7.84489447974922e-06
-3.46819740229402e-05
8.78610518600475e-07
-1.12040592012621e-06
-2.08218482440604e-05
-2.49971442777118e-05
-3.36352287661638e-06
-5.08957271640804e-06
-2.35647604890014e-05
-3.09556728175629e-05
-1.15130307982053e-05
-1.99311384676077e-05
-1.45654799072982e-05
-4.78984224500908e-05
-1.91306515506935e-05
-3.31377000071984e-05
-2.03294136771829e-05
-2.22246504864785e-05
-2.13417655661271e-05
-1.93683776355259e-05
-2.65547428260149e-05
-1.10606101083245e-05
-1.36855052855996e-05
-2.7945268487263e-05
-2.44171231389273e-05
-1.51584526873527e-05
-1.47720519401508e-05
-2.38467119227243e-05
-3.87010144166593e-05
-3.50457955416633e-05
-1.17742170819567e-06
-2.31072337758872e-05
-1.38712790997726e-05
-1.74954756591093e-05
-2.41947941918165e-05
8.93122312336505e-07
-1.27800220730482e-05
-3.43573418395279e-05
8.75791239946807e-07
2.13474800770436e-06
-1.28676863699033e-05
-2.23497604670491e-05
-2.17582583800018e-05
-2.64213983101398e-05
-1.39649685911068e-05
-1.93948219431062e-05
-1.93354775737191e-05
-5.12226203470831e-06
-1.06871399627954e-05
-3.32919821356308e-05
-3.5036222232089e-05
-3.76885924323251e-05
-1.77287610948785e-05
-3.17715603112157e-05
-7.30485665235796e-06
-2.21578230850169e-05
-1.44960320003622e-05
-2.112919801857e-05
-5.94343559168813e-07
-1.29709366223298e-06
-1.74501719584067e-05
-2.70628914161191e-05
1.67566385354781e-05
-1.6742049326986e-05
-2.4120206791922e-05
-2.84336367719341e-06
-2.9100411824196e-05
-1.82259418232571e-05
-1.64157408815833e-05
-6.05464145876544e-06
-3.20046393894924e-05
-3.75804236647935e-05
-2.77588488474126e-05
-2.40693931417577e-05
-3.02808746924258e-05
-2.37552758580745e-05
-3.22985127280473e-05
-2.59960770351876e-05
-4.63158301983467e-05
-1.6655259789356e-05
-3.56649949796354e-05
-2.9000153630614e-05
-2.04774561497308e-05
-6.47599575885129e-06
-4.53039513070414e-05
-2.46907212635126e-05
-2.01585540430648e-05
7.55773661074185e-07
1.55992353342798e-06
-1.03612213542779e-05
-3.09687401892227e-05
-3.02906615743427e-05
-3.27417145916693e-05
-2.88071095994812e-05
-1.72844551023387e-05
-3.49131599083823e-05
-3.49333908270348e-05
-2.88056630867877e-05
-1.3552096976841e-05
3.90958480581391e-06
-4.17146457577891e-05
-1.8763368156543e-05
-2.28656443249225e-05
-2.61020809165209e-05
-4.25955948874444e-05
-1.24054846710902e-05
-1.38598052523227e-05
-2.22250728200105e-05
-3.50910857144446e-05
-1.66894978708229e-05
-1.55165885572506e-05
-1.22851481817677e-05
-2.85482362246415e-05
-1.96482144310572e-05
-5.54851609658546e-06
-2.95674605534302e-05
-3.29536691064854e-05
-3.57039341562832e-05
-1.70353149910895e-05
-3.92481152696806e-05
-4.66768660594246e-05
-4.26830666803806e-05
-1.41848047112189e-05
-3.6424644135385e-05
-1.44675403522111e-05
-6.72203732111946e-06
-4.6953552406683e-05
-2.23414681243224e-05
-1.44528765671638e-05
-4.6862907486569e-05
-2.5699028245385e-07
-3.13712311499384e-05
-1.07134307481146e-05
-3.56698667106752e-06
-3.3804829853276e-05
-2.7779408608872e-05
-5.11760433516995e-06
2.98419100248359e-07
-3.80838366224951e-05
-8.19735139726042e-06
-2.4634810640472e-05
-1.03906917574498e-05
-1.46602901919208e-05
-1.80724349341236e-05
-3.6522510605346e-05
-2.00177592476146e-05
-1.67764034851905e-05
-2.71912221084469e-05
-7.5732725336068e-06
-3.15553541216561e-05
-2.16527966703861e-05
-3.15573702290673e-05
-2.26028223729464e-05
-1.44883717779888e-05
-2.95823129708106e-05
-2.21975871587087e-05
-1.04918441510729e-05
-1.90881829815521e-05
-8.86103657877658e-06
-1.75562779800629e-05
-1.29763674967391e-05
-3.36666902991839e-06
-2.33480281954785e-05
-3.43192399476617e-05
-1.25144622877048e-05
-1.52441771480186e-05
-2.83996355434218e-05
-2.52299176209156e-05
-9.4821608327593e-06
-2.711111291646e-05
-3.82664226963891e-05
-1.63454413627591e-05
-1.72968568384134e-05
-2.11385731849105e-05
-2.92939853701795e-05
-4.0479892818555e-05
-1.50088790912713e-05
-2.67758606713265e-05
-2.30569707644745e-05
5.65895747851601e-06
4.96485875747711e-06
-1.60829579586026e-05
-1.84310353318607e-05
-8.41116190717501e-06
-1.65451966038369e-05
-3.47070741048533e-05
-8.77805207636359e-06
-3.3941515283117e-06
-1.02517069036864e-05
1.36013979842747e-06
-4.24819515136614e-05
-3.44818814503335e-05
-2.62046493235829e-05
-8.85928782637001e-06
-2.80313952272383e-05
-4.49529738390666e-05
-1.198907029928e-05
-2.22396738841366e-05
-1.70790521247268e-05
-1.74170214724052e-05
-3.14857374406664e-05
-1.48856923024708e-05
-2.86266298262679e-05
-4.19797378316693e-05
-2.45241035497012e-05
-7.48908295363112e-06
-1.81802951875195e-05
-1.65962321531436e-05
-6.03998112381456e-06
-1.81848364703221e-05
-9.17385840156079e-06
-1.16124100502303e-05
-1.43555636774336e-05
-2.14190785110449e-05
-7.3542079428127e-06
-2.52447011055362e-05
-6.72197972668047e-07
6.28041691926842e-06
-2.23520340954631e-05
-2.58728820872944e-05
-1.41642238121702e-05
-2.77090336554917e-05
-2.86665709998104e-05
-1.51261553676627e-05
-1.45472886750822e-05
-2.85305074917376e-05
-3.13509681984541e-05
-1.10537320985624e-05
-1.36905905710525e-05
-1.92394609385689e-05
-2.83051200171237e-05
-8.05007683965465e-06
-2.27228307597394e-05
-4.06773548177508e-05
-2.42961855266474e-05
-6.99679308084051e-06
-4.40720267266387e-06
-3.0470339590932e-05
-1.11933638926154e-05
4.0624525435578e-06
-6.2514388977368e-06
-1.86491201553995e-05
-1.73219368658734e-05
-2.94518151821959e-05
-7.98945062126816e-06
-1.48541704527352e-05
-2.16443381929843e-05
-2.21657442426035e-05
-3.27037328059452e-05
-8.08361770084193e-06
-1.19670895058378e-05
-4.09104444255307e-05
-4.59476953586729e-05
-3.74419592405975e-05
-2.53502075282054e-05
-1.83551443663479e-05
-1.7021459324765e-05
-1.32495654630089e-05
-2.37408338950803e-05
-2.75054924960405e-05
-1.46551853079497e-05
-4.80083477437525e-05
-1.89435159875352e-05
-1.79492414448568e-05
-3.3596994266158e-05
-2.06516517921641e-05
-1.38332452366086e-05
-1.48462901292393e-05
-4.45029095043168e-06
6.43618042728515e-06
-1.32138444544257e-05
-5.49159029005223e-06
-2.73751184854168e-05
-4.69553834224437e-06
-3.14600964831589e-05
6.71639311687426e-06
-2.52280051803082e-05
-3.95186913720213e-05
-1.84966834159822e-05
-3.03063406726118e-05
-3.08668643494293e-05
-6.70676078847943e-06
-3.52755420437299e-06
-2.23203551768826e-05
-1.7366677609521e-05
-4.08504369487963e-05
-3.63350411507596e-05
-1.951899650446e-05
-1.51965659666789e-05
-2.84614622123673e-05
-7.45671532876783e-06
-9.89262111029049e-06
-2.60705752303298e-05
3.16573629208422e-06
-2.23098795170197e-05
-1.2972419881374e-05
-1.4266260643621e-05
-2.78895446062172e-05
-6.06141723362676e-06
-2.79027239458449e-05
-1.28415632171611e-05
-2.40382930077219e-06
-1.66015090096918e-05
-3.93430304936105e-05
-2.08816419422264e-05
-8.72777996016711e-06
-1.84315318222854e-05
-1.44291331518392e-07
-2.20525372414133e-05
-2.23522074060407e-05
-6.33339932749201e-06
-4.80610165004381e-06
-2.12601889800512e-05
-1.58649741157316e-05
-2.59527212894297e-05
-9.28712102139701e-06
-1.99782422976397e-05
-3.41442678412701e-05
-2.14420569188627e-05
-2.35529783973377e-05
-4.04657726037101e-05
-2.54239310681784e-05
-3.81682990049241e-05
-3.41302374630107e-05
-3.83924975603658e-05
-4.08142753648357e-05
-1.34882947650144e-05
-2.31479150926479e-05
-2.82931859745806e-05
-3.86089846089409e-05
-2.92290332566753e-05
-2.68565711125196e-05
-1.13424850291775e-05
-1.80991789953431e-05
-2.20387984234141e-05
-1.17285617604492e-05
-3.30427249691786e-05
-1.68323771287178e-06
-2.10781026457805e-05
-3.54983721628295e-05
-1.33811179968602e-05
-3.12180121644358e-05
-2.6117718738256e-05
-3.33812434318427e-06
-1.94389248647547e-05
-2.34185184909451e-05
-5.9749349173079e-06
-2.78050639501016e-05
-2.94935787642127e-05
-3.94712931452208e-05
-2.55939625993809e-05
-2.0234879305106e-05
-3.85072230186898e-05
-1.15224276954259e-05
-3.4511817335953e-05
-1.67138343292777e-05
-1.61408165355645e-05
-1.28657270033108e-05
-1.87063082294631e-05
-3.00275009511674e-05
-3.53605929793612e-06
-1.60927461793797e-05
-6.61744162064402e-06
-5.63263767427504e-06
-5.69076189958498e-06
-2.09164324540065e-05
-1.50137306111187e-05
-2.29206363241697e-06
-1.08191257438704e-05
-2.1449403112295e-05
-1.89712030823035e-05
-3.02616427216945e-05
-9.87739125069234e-06
-1.50591008427992e-05
-2.7704798934815e-05
-2.1907211855027e-05
-1.54273180623778e-05
-2.96089864670592e-05
-2.53191095850115e-05
-1.21004693223148e-05
-1.10395217748292e-05
-4.7751613823711e-06
-1.2068809949467e-05
-2.59376151077632e-05
-1.54820943159209e-05
-2.21200541899059e-05
-1.13831419553211e-05
-1.82198967408297e-05
1.41827953182347e-06
-1.07522584711214e-05
-1.84165289189385e-05
-1.35039465077616e-06
-2.37093869808623e-05
-2.09141659613366e-05
-3.21035705465844e-06
-3.58737273286756e-05
-3.60576014408613e-05
-3.17634818625665e-05
-3.35554810283576e-05
-6.19206265460356e-06
-3.38739783975937e-05
-3.93467441479308e-05
-2.99159650762107e-05
-1.3254446196258e-05
-2.2436101857738e-05
-2.54630206372893e-05
-1.96714785027346e-05
-3.14844685301254e-05
-1.66730719846122e-05
-4.03320257884692e-05
-1.78050921809215e-05
-1.16869578285531e-05
-7.43969064686212e-06
-3.51553648446804e-05
-3.12383140249452e-05
-1.44560289880015e-05
-8.13104004219931e-06
-2.88884949847736e-05
-2.34925992723562e-05
-1.84373761417083e-05
-2.10670243959665e-05
-2.81460859465132e-05
-2.29094353871027e-05
-1.7583288835181e-05
-2.92088771171169e-05
-1.91826269239434e-05
-3.6323215773669e-05
-1.5969469612604e-05
-2.21561150239822e-05
-1.96386795617682e-05
-8.06760358059255e-06
-2.49938446310512e-05
-6.88127726043721e-06
-1.70689316781607e-05
-1.11616805087604e-05
-2.06139109948722e-05
-1.92263577196863e-05
-1.9955332187355e-05
-2.26925200829675e-05
-2.44203856594077e-05
-2.59533525590823e-05
-3.10439421931138e-05
-3.38160265072155e-05
-2.41796468593933e-05
1.47984499196257e-06
-1.22985554753288e-05
-2.58613818736334e-05
-2.65016752189094e-05
-2.81151371884845e-05
6.79569652454417e-07
-1.43128410781421e-05
9.17906716502573e-06
1.19100956393175e-05
-3.8662972681737e-05
-1.89879709176465e-05
-4.03733712083208e-05
-2.45214739665201e-05
-2.44209832111087e-05
-3.59683826560662e-05
-2.7673105888942e-05
-1.39476380148873e-05
-1.32967533066135e-05
-4.28936900540963e-05
-2.23073623798632e-05
-3.24702921037794e-06
-1.54169767133605e-05
-2.54733675794787e-06
-2.99458683042807e-05
-2.00547073418698e-05
-9.77342099324683e-06
-1.30595404825392e-05
-1.59452725747119e-09
-1.76129422620504e-05
-3.07289598308112e-05
-1.98477576373501e-05
-1.74619217647717e-05
-2.36469147319069e-05
-3.30761628958932e-05
-3.03815169844874e-06
-8.57591106500828e-06
-2.14984470397253e-05
2.151997535308e-06
-3.43984611891975e-05
-3.86848408639514e-05
-3.28064645033343e-05
-1.8710700529138e-05
-1.06823408372395e-05
-1.5211990238441e-05
-1.56193498699722e-07
-1.36550412887123e-05
-2.33721051189334e-05
-1.22875947752259e-05
-2.66348038711644e-05
-2.21123605482914e-05
-3.3544398856329e-05
-3.46289738653012e-05
-2.8946690842386e-05
-1.03027623818873e-05
-1.9898825320112e-05
-1.3681005000444e-05
-1.74338919955506e-05
-3.83903159046343e-05
-3.14192647734413e-05
-1.94644773424476e-05
-1.68073129900148e-05
-1.29229777243785e-05
-1.51077767095603e-05
-1.21383901584392e-05
-1.50482036567634e-05
-2.07518518863753e-05
-1.75092183483906e-05
-1.67330757860451e-05
-5.16076421270435e-06
-2.2336152860405e-05
-4.05392607101995e-05
-1.01832425740755e-05
-9.7299383836475e-06
-7.03198592281112e-06
-1.14246899030661e-05
-3.92621512441499e-05
-3.77735285094923e-06
-1.00825305898223e-05
-1.07572601081121e-05
-3.81761300666252e-05
-3.18972707715961e-05
-1.60086088168806e-05
-6.13183037317035e-06
-2.57005129679213e-05
5.23221837148322e-06
-1.29942180162095e-05
-2.10047300912053e-05
-1.24538905703862e-05
-1.06458087657901e-05
-1.62346359858682e-05
-1.02057735233845e-05
-2.92851100696684e-05
-7.4873112950569e-06
-2.31711998107496e-05
-3.62787572439263e-05
-1.15196734343297e-05
-1.91145921148355e-05
-1.31754161722406e-05
-9.06654602199648e-06
-1.6885545185369e-05
-2.09026013107511e-05
-2.3210663552642e-05
-1.59249374713814e-05
8.32050276856474e-07
-1.69521579005329e-05
-3.33102846447196e-05
-3.09753772407598e-05
-1.82721559264768e-05
9.24383536954571e-06
-7.19521001456163e-06
-2.60914652725012e-05
-9.91932759612645e-06
-2.15598658669213e-05
-9.51112619249058e-06
-1.29150678334656e-05
-3.3031440584313e-05
-2.31421491397103e-05
-1.27378066260775e-05
-2.38942894808364e-05
-5.11223128236845e-05
-1.11071140805364e-05
-1.46017351516192e-06
-2.11658215603621e-05
-2.21269108125287e-05
-6.52999095414887e-06
4.33682693491674e-06
-4.48726707830528e-06
-2.52840382306006e-05
-3.20442081883926e-06
-3.65405353005616e-06
-4.06255039651473e-05
-4.67569866244073e-05
-2.75191783026629e-05
-1.74170949193504e-05
-5.11183973135028e-06
-1.98754444015111e-05
-2.19212990998103e-05
-2.55863338702492e-06
-3.61265204806379e-05
-1.69189604273062e-05
4.58897608637232e-06
-1.706500401258e-05
-1.24906403690501e-05
-5.15522743458675e-05
-1.34007239722715e-05
-1.70415835217963e-05
-2.40462097298276e-05
-2.85405647544361e-05
-1.93683177120817e-05
-3.48909807283846e-05
-4.71335443185776e-05
-3.14930613890262e-05
-3.7817784895007e-05
-1.99124152539208e-05
-2.6083867713899e-05
-1.03252872909829e-05
-3.16881447899296e-05
-1.40354713018343e-05
-4.46057239658771e-05
-2.0379611567438e-05
-1.73152032693871e-05
-6.50118869347583e-06
-2.05816272353467e-05
-1.84015627705257e-05
7.20037400930075e-06
-2.77617334931436e-05
-2.91192003757794e-05
-1.67693762722593e-05
-1.2827304183947e-05
-8.69619705788902e-06
-2.64308003053764e-05
-1.95148480795549e-06
-3.21475890220428e-05
-2.52028956653944e-05
-1.53001834720302e-05
-2.72650233884168e-05
-1.85000519702027e-05
-1.80497609245811e-05
-1.32776173906959e-05
1.35489509875821e-06
-2.95912647457853e-05
-2.05566575116435e-05
-2.23864011099406e-05
-1.90566322682271e-05
-1.25050618225054e-05
-1.04387184068125e-05
-3.54091388177262e-05
-1.20301748993915e-05
-3.43722357088193e-05
-2.19527888619319e-05
-4.5689063882924e-06
-1.00616297428605e-05
-2.30249026843692e-05
-2.48886325766321e-05
-4.83488045151436e-06
-4.20290771536415e-05
-2.38796748720917e-05
-2.75568797843606e-05
-8.45708659780553e-06
-9.77055270034392e-06
-3.13571111193283e-05
-1.59377356965117e-05
-4.84341491013275e-05
-1.17447157050272e-05
-2.73701705446824e-05
-2.70722694214825e-05
-1.17636403088614e-05
-1.49211782158579e-05
-3.80522952174101e-05
-7.97945707152407e-06
-2.1868853237583e-05
-3.13753701010258e-05
-1.09493864943019e-05
-1.44028529017988e-05
-1.6531107637076e-05
-1.97319450952064e-05
-1.16185006837943e-05
7.20918211813157e-06
-4.68682616007229e-05
-3.21912175524879e-05
-2.48203013004385e-05
-3.48702134790049e-05
1.06176496540402e-05
-1.17464179071924e-05
-2.40916588439179e-05
-2.20158244549949e-05
-4.51389973705248e-06
-2.66267365964814e-05
-2.75466047841481e-05
-2.97890051996748e-05
-1.64367569518161e-05
-1.58592653351331e-05
-4.10885512978632e-06
-5.58910814755232e-06
-6.13389721453858e-07
-1.22986158482154e-05
-5.62472326115401e-06
-2.14403005393902e-05
-2.84665023961867e-05
-2.21020330159084e-05
-2.81525817101325e-05
-8.71983625546832e-06
-2.7334551595289e-05
-2.54212594386621e-05
-9.96700783154184e-06
-1.76021648076571e-06
-2.43164468989492e-05
-1.23905683446496e-05
-1.90493625606556e-05
-2.86499867724664e-05
-1.38074290749034e-05
-2.58516981627986e-05
-1.62309435731826e-05
-1.44395218354758e-05
-2.74731695174156e-05
-3.17134711181632e-05
-1.82432325555194e-05
-2.48286127084389e-05
-1.56902029595061e-05
-2.48250944563411e-05
-3.34350040151131e-05
-1.90728420657796e-05
9.30542355301535e-06
-2.12277691739847e-05
-1.84302030236271e-05
1.38892378877229e-06
-3.67084645677432e-06
-1.93753490752886e-05
-4.82939138903054e-06
3.55006311348367e-06
-2.56684779466631e-05
-3.72691007597559e-05
-3.61311964895547e-05
-1.21860447235475e-05
-3.00629816542605e-05
-1.16874282202421e-05
-2.49582692868723e-05
-4.91478480486179e-05
-7.33364854914377e-06
-2.65443959915294e-05
-1.5898502632387e-05
-5.46700626409404e-06
-1.8231988125519e-05
-2.3077823540216e-05
-1.80156779046777e-05
-2.40881389570447e-05
-1.9079523787602e-05
-4.00059768529869e-05
-1.56794387632285e-05
-1.55815992011795e-05
-2.39424034290058e-05
-7.61141029027748e-06
-2.84990079849999e-05
-7.26729751989748e-06
-1.24637412310595e-05
-1.3425094018479e-05
-2.14419322919499e-05
-5.96146992484914e-06
-5.58059797619873e-07
-2.51587041429632e-05
-1.65916458882736e-05
-2.34565676101185e-05
-1.01339183403587e-05
-4.58387898486395e-05
-1.52025888791608e-05
2.68837529341391e-06
-2.23092670279998e-05
-2.28521914971141e-05
-1.11723227902568e-05
-1.86078005585224e-05
-1.26922481881725e-05
-3.40847026988922e-05
-1.0916370449262e-05
-5.35292621192543e-06
-2.44096674939548e-05
-1.6443554110149e-05
-2.77800283175189e-05
-4.70785256199285e-05
-1.16814208927274e-05
-9.23484396084185e-06
-4.2009542259272e-05
-3.14004835207211e-05
-7.92651911152031e-06
-1.63682227881256e-05
-7.23135018729911e-06
-1.62001551891926e-05
-3.70727505317552e-05
-3.90788248419681e-05
2.15655458807836e-07
-2.37948358348443e-05
-3.83930680270535e-05
2.51538262812795e-06
-1.55099376283608e-05
-4.29154631784766e-05
-1.82243365339931e-05
-1.52301616935433e-05
-2.76743629737566e-05
-9.98333908584233e-06
-2.46847066994221e-05
-2.71676121786157e-05
-1.1290168602097e-05
-1.8543939989939e-05
-1.51819851596147e-05
-1.75117113697495e-05
-1.13941253199113e-05
-1.97699103150596e-05
-2.25375511106325e-05
-1.67241059595493e-05
-3.0932768467908e-05
-2.46319870909501e-05
-2.07687332961377e-05
-1.47685213548789e-05
-2.24233959975592e-05
-3.41232690185776e-05
-1.61855271913617e-05
-1.43916655466977e-05
-1.14741395822689e-05
-3.13057644354843e-05
-3.01990151463758e-05
-2.42455696355546e-05
-1.61378362053863e-05
-5.11544827584857e-05
-3.09948827010964e-06
-2.53938155518228e-05
-2.13039754962409e-05
-1.68341896851219e-05
-4.0928548065093e-05
-3.37243452006674e-05
-2.91256337766869e-05
-2.78757239150215e-05
-1.40788992306731e-05
-2.44263819330909e-05
-1.83876074280786e-05
-3.02865800702931e-05
-4.39289196659319e-05
-1.46076693973453e-05
-3.59798860303481e-05
-2.80962119733012e-05
-3.004476040007e-05
-2.01802536147838e-05
-2.97067298642446e-05
-2.23056650274361e-05
-1.06564713887589e-05
-1.26335935187575e-05
-2.7527874532832e-05
-2.47983180558891e-05
-1.2707851185397e-05
-7.11887602160483e-06
-1.65022428749865e-05
-2.04955737534046e-05
-2.36651065469612e-05
-1.43971480281007e-05
-2.09277834230004e-05
-2.43882069264924e-05
-1.70609729373602e-05
-6.48116513042644e-06
-5.34349954761317e-06
-8.97060966448855e-06
-9.73611053672854e-06
-3.61657431484253e-05
-1.54949728607922e-05
-8.0466832985689e-06
-2.24943148861566e-05
-3.34763505529519e-05
-2.22315741301368e-05
-1.74758644206076e-05
-4.48053609884723e-05
-3.34218726060889e-05
-2.30022312984692e-05
-1.71168477232306e-05
-3.31454326668796e-05
-2.16036391633143e-05
-2.65713746632553e-05
-3.54370913951857e-06
1.07459711638002e-05
-1.143241999043e-05
-2.60801327446107e-05
-1.79021449740895e-05
-1.96088852359334e-05
-2.81335210444073e-05
-1.86016446837185e-05
-3.07667511480038e-05
-2.50484734556742e-05
-1.47880073558753e-05
-3.39771250539046e-05
-2.63553912483879e-05
-2.73877406946151e-05
-6.46006091722377e-06
9.50321479225283e-07
-1.20362366453583e-05
-2.42343363762467e-05
-3.59127940178097e-05
-6.37702886392329e-06
-2.95418535212584e-05
-2.52790194335385e-05
-2.58804963395189e-05
-1.74535093404582e-05
-7.91715676052252e-06
2.29352053847975e-06
-8.42239074015365e-06
-2.70279016119635e-05
-2.84097735734014e-06
-2.67897422957542e-05
-2.46971637394929e-07
-1.64954056826986e-05
-1.23103424111141e-05
-2.82552039283721e-05
-2.04973713278661e-05
-1.71439111232476e-05
-2.56305545698658e-05
-1.4125194379377e-05
-2.10097724662477e-05
-3.02122949816043e-05
-1.6534988129843e-05
-2.77322043211109e-05
-8.01434388643297e-06
-1.94946651727915e-05
-4.6787001728555e-06
-3.24754431074841e-05
-2.01666694324703e-05
-3.30288919662408e-05
-4.1202746111084e-05
-1.29637954787711e-05
-2.58481569929641e-05
-1.72561543250125e-05
-1.94519864746366e-05
-7.74859300756847e-06
-6.27535730854831e-06
7.33436535756339e-06
-6.69225052367275e-06
-1.69851829277886e-05
-2.89392118912516e-05
-1.60901282270758e-05
-7.50415855530039e-06
-2.46107356446833e-05
-1.84196659786507e-05
-8.27238929927991e-07
-5.14054343316553e-06
-2.5877841561659e-05
-2.95000088484896e-05
-7.39697220458197e-06
5.91843276864744e-06
-9.13893129095902e-06
-2.58323794063968e-05
-2.27973901173333e-05
-1.9126815397966e-05
-8.27168417503205e-06
-1.25934620845312e-05
-4.13255696958218e-06
-1.04119910109226e-05
-2.20510577772099e-05
-8.47302352837429e-06
-7.32944203257578e-06
-4.08818028588021e-05
-1.17782336566997e-06
-6.72535871288357e-06
-2.9890758960058e-05
-3.43096974325034e-05
-4.45227136387968e-05
8.80844817871296e-06
-2.04170700284201e-05
-3.25961109397512e-06
-1.62247367195842e-05
-9.95841232873763e-06
-3.65194725708212e-06
-3.27464402304865e-05
-2.75147749496406e-05
-2.82446845996707e-05
-1.61103868211739e-05
-2.8948082614543e-05
-1.32408400904333e-05
-2.72069010053075e-05
-1.47915661716963e-05
-2.81166296806193e-05
-3.30022772942353e-06
-2.74574974008204e-05
-3.30760669793934e-05
1.34572057800372e-05
-4.00402859413102e-05
-3.88143201833326e-05
-2.54044921957529e-05
-4.25060146112566e-05
-8.859926408719e-06
-1.05582390165958e-05
-4.65335943887567e-05
-1.50784245287875e-05
-1.31426880630162e-05
-3.93731925323184e-05
-5.18272139565857e-05
-2.67178364079214e-05
-1.18587561596496e-05
-1.44114548817555e-05
-1.72066472911521e-05
-3.16155017797087e-05
-2.20861160624966e-05
-1.4383722292088e-05
4.27854501410241e-07
1.72742852146609e-06
-1.16440230459131e-05
-5.06884456185359e-06
-2.35859758834804e-05
-2.19762116790364e-05
-1.83556709242705e-05
-3.22679322609962e-05
-3.13058645714876e-05
-2.3247032433041e-05
-3.30348964142564e-05
-7.3559404635152e-06
-2.78709231731282e-05
-1.90745525426924e-05
-2.89772401281644e-05
-2.65787633835311e-05
-3.07530995937138e-05
-3.97621741080549e-05
-2.72422027679251e-05
4.13325024550335e-07
-2.50018717799282e-05
-3.4183430966713e-05
-4.2208017664202e-06
-1.27723216685006e-05
1.12559852564109e-06
-2.05614729664831e-05
-2.66394743646965e-05
1.04324180114427e-05
1.89971898046856e-06
-1.44558131414724e-05
-2.0724190120285e-05
1.07382391841331e-05
-1.72307484680322e-05
-1.22664396518763e-05
-4.98442929924378e-06
-2.64094278017637e-06
3.02530439473109e-06
-2.38743793769655e-05
-3.16852472211073e-05
-1.34306340977072e-05
-1.18099191148086e-05
-3.19373074767934e-05
-2.45255315277021e-05
-3.10100107052652e-05
-4.02102034949614e-05
-2.24360725131666e-05
-2.80457971066421e-05
-3.91818589134356e-05
-1.576364825723e-05
7.50740917046494e-06
-3.3542501419547e-05
-3.31603528637557e-05
-1.81080656836998e-05
-2.36601923747343e-05
-9.11855927100547e-06
-1.51884771559008e-05
-8.57933045732043e-06
-1.10716864947112e-05
-1.577736604086e-05
-5.29434565887614e-06
-3.99879059138379e-05
-1.8825529131854e-05
-1.44851484615569e-05
-2.87372819180092e-05
-1.97825486587108e-05
-9.55037381013775e-06
-3.54897056546668e-05
-2.53393029552374e-05
-1.30938749320772e-05
-3.18252232062939e-05
-3.13756728436743e-05
-2.79837534008435e-05
-3.52249633924209e-05
-1.5488928512348e-05
-2.10148728372907e-05
-3.19183255899352e-05
-4.39687682677748e-05
-2.55302119115797e-05
-2.45813135898685e-05
-2.66805478758998e-05
-2.3486146036727e-05
-1.18952507330586e-05
-1.76972181074608e-05
3.86888916766702e-06
1.06544797931695e-05
-4.37263276548989e-05
-1.81704789621921e-05
-6.38324716764554e-06
-2.80434587114059e-05
-1.75555401116032e-05
-1.51390387406395e-05
-1.04500631088949e-05
-4.20476276589403e-05
-1.56215936306843e-05
-4.18676734436432e-05
-3.18399336940312e-05
-3.19718084965817e-05
-3.23095450698243e-05
-1.48305956725741e-05
-3.08571665278635e-06
-2.82464712633153e-05
-2.45837028330013e-05
-1.3772835732841e-05
-3.30702028518465e-05
-1.03736494649322e-05
-1.1050102607233e-05
-5.54919692232764e-06
-3.55164225165138e-05
-2.78707304810505e-06
-1.51530514345767e-05
-4.4202007351211e-05
-2.25730314581157e-05
-1.48427440706227e-05
-1.09343806337548e-05
-3.07391785192672e-05
-2.19110554653585e-05
4.94154980643352e-06
-1.28793785183768e-05
-1.28058127972651e-05
-5.33459230493639e-06
-1.29289497459036e-05
-2.23539556382968e-05
1.29783895626035e-07
-4.77777883217613e-05
-2.46139811057806e-05
-1.99735086110666e-05
-3.15123808200949e-05
-2.59262291366409e-05
-1.85930434646428e-05
-2.57924059911665e-05
-3.76317242580474e-05
-3.14445979874859e-05
-6.79488686138297e-06
-3.47744196354426e-05
-2.37606389875183e-05
-1.62759201371528e-05
-4.03151916978177e-05
-6.64143513526938e-06
-2.00698488964338e-05
-2.23492653452965e-05
-2.24951577128895e-05
-4.8032328553372e-05
-2.34085804768186e-07
-1.77184731974433e-05
-1.22514891675681e-05
-3.49186738343364e-05
-2.06618643066028e-05
-3.2549894740124e-05
-2.15335379255998e-05
-2.59306789012822e-05
-2.39727587956224e-05
-2.4039748375671e-05
-2.39610945696056e-05
-5.97195531917479e-06
-2.10050457294228e-05
-2.81393921760471e-05
-1.43693941083201e-05
-1.96858775052257e-05
-4.66809614792217e-05
-2.22283746498215e-05
-2.73740670642447e-05
-2.71696577293636e-05
-2.68155260009844e-05
-1.17830171553736e-05
-1.86608164111092e-05
-3.01426600450842e-05
-9.71454074761262e-06
-1.85603532211489e-05
-3.12980691513311e-05
-2.11708153125484e-05
-2.80293869950087e-05
-3.60584261746973e-05
-3.08268968991739e-05
-2.44146112129042e-05
-1.71205910719714e-05
4.72370379086381e-06
-2.85306653068111e-05
-1.77024411459846e-06
-2.60821290529592e-05
-1.87636968829918e-05
-9.00660791875299e-06
-2.53221356300522e-05
-2.77376231099308e-05
-2.4004465860635e-05
-4.28209033025725e-05
-2.12183674790264e-05
-2.06975336304195e-05
-2.06806630414185e-05
-2.61310666912072e-05
-1.4421711357712e-05
-3.28313018726756e-05
-1.72965989854885e-05
-2.82168327213564e-05
-2.8894789681786e-05
-1.00923889511199e-06
3.31309822781245e-06
-3.00707028052461e-05
-1.02424543755185e-05
-1.11404865921426e-05
3.86916552673044e-06
-4.53584647686547e-05
-1.48007991869962e-05
-2.20469473182275e-05
-1.39892796836258e-05
-2.62349373996315e-05
-6.40116068880612e-06
-2.20152008311928e-05
-3.28191728857228e-05
-1.24956281235284e-05
-7.85014225503646e-06
-1.66119633162015e-05
-4.05422466041647e-05
-2.97453063100815e-05
-3.34260759555787e-05
-2.7710168872133e-05
9.97751860240731e-06
-2.24253732665989e-05
-4.73017355454505e-05
-2.24349434275725e-05
-1.03367947974476e-05
-1.0531385618129e-05
-1.66942958836314e-06
-6.18868532576063e-06
-3.36032965091902e-06
-4.68860313174039e-05
-7.12582555723891e-06
-2.86108669012426e-06
-1.49105087603828e-05
-2.32267018924741e-05
-2.3041027196611e-05
-1.27622925653019e-05
-3.81692905650478e-05
7.0615846239287e-06
-1.05229585624744e-05
-6.84614975280582e-06
-1.48828599285223e-05
-1.78967949146185e-05
-2.19998136225465e-05
-8.05184909461729e-06
-1.8046606641184e-05
-2.92563408483081e-05
-2.93649575592111e-05
-3.86787604924099e-05
-1.79893483168657e-05
-6.11701684197205e-07
-3.3271549790108e-05
-2.09049478139023e-05
-7.18998243572833e-06
-2.38707660408127e-05
-1.56735026781999e-05
-1.10475606459209e-05
-4.9459395352283e-05
-2.88451668197259e-05
-2.99613587609893e-05
-3.43247094948565e-06
-2.04492818391052e-05
-4.85425449241381e-06
-3.1775776263038e-06
-1.96564734190384e-05
-2.12840202139108e-05
-1.42897355287595e-05
-3.68921470469545e-05
-2.70975404964929e-05
-2.91696662180597e-05
-1.98566809451985e-05
-1.51186302929684e-05
-1.14887910416919e-05
-2.04751089412521e-05
-2.97375532074611e-05
-7.70278165797726e-06
-1.83122448016565e-05
-3.1317019122078e-05
-1.91650658798131e-05
-4.41745081732109e-06
-1.82894401929717e-05
-1.76851304509944e-05
-5.80523661179606e-06
-2.90369006344672e-05
-1.63319416184337e-05
-1.98985776082265e-05
-2.83813065789815e-05
-2.25351326586574e-05
-2.61962758083899e-06
-2.96338699480179e-05
-1.24816634337403e-05
-2.30730630115772e-05
1.24169929037622e-06
-3.13146842396926e-05
-1.05640466096976e-05
-1.10720505249638e-05
-5.94563606948001e-06
-3.38030826285967e-05
-7.12031210138812e-06
-2.15760161382986e-05
-3.93220852207959e-05
-2.24354782880142e-05
-1.55174568964068e-05
-2.42277368818216e-05
-8.26242264534061e-06
-2.25164664809834e-05
-2.93084932196283e-05
-1.85387567683823e-05
-3.06126852640511e-05
-2.20581647989161e-05
-4.73913755976148e-06
-7.04698268030845e-07
-1.69934433894237e-05
-2.86932379514549e-05
-1.5012740013623e-05
-1.45515833336319e-05
-5.14689548511256e-06
-7.90946153497982e-06
-4.17076748270819e-05
-1.9893776257032e-05
-1.14283365147643e-05
-2.01514259237419e-05
-3.33420503894637e-05
-1.63344799720995e-05
-2.27032042823676e-05
4.77970313003464e-06
-1.46175233590169e-05
-8.60622334211652e-06
-2.04324615137583e-05
-2.20143031210319e-05
-9.18115962085034e-06
-2.88767049849747e-05
-3.46090295931878e-05
-1.95713141213511e-05
-1.71041248112646e-05
-3.70081374187139e-05
-8.20363497334735e-06
-2.19126798645607e-05
-8.14813687519573e-06
-3.07033858658967e-05
-3.44949305265052e-05
-1.58397850779289e-05
-1.23293553713223e-06
-3.15222717154237e-05
-3.99625906387691e-05
-2.29566945263384e-05
-2.64451713335911e-05
-1.70888642620935e-05
1.6190075380599e-05
-1.66129650431433e-05
-3.48479009116923e-05
-3.25214673794899e-05
-2.9409681737439e-07
-1.97792998353853e-05
-1.91511899004944e-05
-1.42887608968522e-05
-1.07747513501392e-05
-1.38486445633174e-05
-1.84691864840979e-05
-2.49596838561811e-06
-6.10871317224236e-06
-3.67408534193722e-06
-9.81239361582207e-06
-1.7257736125827e-05
-1.41284096596629e-05
-2.32015167233232e-05
-2.22137938796662e-05
-2.82481917942952e-05
-3.26940715442985e-06
-2.63530128131293e-05
-2.65953948488302e-05
-2.61028171809093e-05
-4.03319113101695e-05
-2.34369883106591e-05
-2.16093549140135e-05
-3.61226961255489e-05
-1.96088227752844e-05
3.66564443946416e-06
-1.5748597222013e-05
-2.40427706373731e-05
-5.50146282778255e-06
-8.71351497960262e-06
-1.98667972840824e-05
-2.69130304936681e-05
-3.85677690647585e-05
-1.88054892613075e-05
-3.22865632663501e-05
-1.48595284516558e-05
-3.09070332448602e-05
-3.11557686835537e-05
-3.31698525983871e-05
-1.76714501136845e-05
-9.36010320323427e-06
-3.98005529415229e-05
-3.83224730655938e-05
-2.45867058375164e-05
-1.99946168424316e-05
-3.17762387731529e-05
-3.30837846157013e-05
-3.49927438802264e-05
-4.12202975114332e-05
-1.30997514521976e-05
-2.32561326802205e-05
-1.71953753834444e-05
-6.51904375331356e-06
-1.1657673254305e-05
-6.47468146266873e-06
-3.22059563862178e-05
-2.16136908656282e-05
-2.77306489941564e-05
-1.49406424027979e-05
-2.68980412597195e-05
-2.22811147288943e-05
-1.41199171505445e-05
-1.17779430411581e-05
-1.98804770074377e-05
-1.91654631191035e-05
-2.90740813545603e-05
-2.51066690503721e-05
-2.1646154220023e-05
-1.88440574544405e-05
-2.46361213976945e-05
-1.48286398792241e-05
-2.35017277374827e-05
-2.22898772901367e-05
-1.32197959120629e-05
-2.02915155904709e-05
-1.91378453290774e-05
-1.02605611720129e-05
-8.38351674399826e-06
-3.2571815667418e-05
-2.63764271209136e-05
-3.18678007065712e-05
-3.29989673309212e-05
-1.5957551766526e-05
-7.70050761487883e-06
2.11444821085459e-05
-2.47627790085306e-05
-1.91897370485493e-05
-1.51661721185749e-05
-2.38962854730022e-05
-1.68884717825868e-05
-9.12005706684379e-06
-3.78759904387869e-05
-3.11875205397384e-05
-2.32471075956914e-05
-1.3886006598807e-05
-1.7570799103621e-05
-1.44708382021299e-05
-1.64596986929284e-05
-2.5158009732565e-05
-2.52293942861367e-05
-9.62942533732232e-06
-1.07937002109177e-05
1.51719352662723e-06
-4.22617813347307e-05
-2.88978752635188e-05
-3.0314190228176e-05
-2.3016460244e-05
-1.94788322064364e-05
-3.58860543404611e-05
1.21270807002835e-05
-1.13745461456358e-05
-1.65753311229259e-05
-3.91543425842573e-06
-8.88939058398184e-06
-1.64436884725422e-05
-3.37773937355887e-05
-3.05997843505938e-05
-8.13331813003955e-06
-5.06708028712584e-06
-4.39983272509042e-05
-1.51459211960867e-05
-3.57557723494564e-05
-6.60544870215352e-06
-2.06291996107977e-05
-2.11608849743288e-05
-2.47231948846837e-05
-2.50071659200675e-06
1.98129409997614e-06
-1.41344645954215e-05
-3.05526043161008e-05
-2.2416411551041e-05
-1.44322985274308e-05
-2.05676367193254e-05
-1.73921582831223e-05
-2.80570667870243e-05
-1.9946002270851e-05
-3.89647440017875e-05
-2.73528914581035e-05
-3.29935829046739e-05
-2.36362731105363e-05
-1.239661253858e-05
-3.80217029875296e-05
-7.93668878604076e-06
-1.36227813041971e-05
-1.37791246107849e-05
-3.32790494925592e-05
-2.27201963236945e-05
-1.96174105054948e-05
-7.81438750158238e-07
-2.19023610669271e-05
-1.36397252810357e-05
-2.72845995747252e-05
-1.02210811370847e-05
-5.09379145137179e-06
-2.70975670258594e-05
-8.92553864842659e-06
7.6608726995682e-06
-2.49267537742976e-05
-1.80589221153908e-05
-2.22537126703302e-05
-1.67997787567023e-05
-4.88095091171887e-05
-2.42427130940455e-05
-2.34861157568768e-05
8.90868153871292e-06
-2.70817539170155e-05
-7.90214482328697e-06
-1.19599260914481e-06
-9.50166426686239e-06
-2.95600558625671e-05
-2.19516297755847e-05
-2.03256298712137e-05
-1.61250032200806e-05
-2.97977618935974e-05
1.61882851926398e-05
1.0313067779621e-05
-5.23562245022778e-05
-2.82683335926861e-05
-2.89210277366377e-05
-4.44162070150874e-06
-2.14016849438898e-05
3.58428999698565e-06
-8.10530859458267e-06
-1.10707539251814e-05
-1.74716272564783e-05
-3.10058833783506e-05
-3.68179565831797e-05
-2.81584242229562e-05
-6.91775274697394e-06
-1.11379735928746e-05
-4.12833395282025e-06
-2.01011257112449e-05
-2.06441243079987e-05
-3.77019459291114e-05
-3.98304242465392e-05
-2.10415582171487e-05
-2.93395181235858e-05
-1.7046632400445e-05
-2.90631271806906e-05
-1.5233306902084e-06
-1.35847741931793e-05
-3.35540011744642e-05
-8.95874586946445e-06
-1.37846160949636e-05
-6.29324010991201e-06
-2.54303021151927e-06
-2.19778447196251e-05
-3.48496449222442e-05
-2.90733626585896e-05
-8.35976079551733e-06
-2.92728052078989e-05
-2.5812797250234e-05
-4.92637496941235e-06
-3.00814481016668e-05
-3.43943482185428e-05
-2.11405424612929e-05
-7.97597691764437e-06
-1.91467854108657e-05
-3.99714008647428e-05
-3.00298805953034e-05
-2.12265346780278e-05
-2.48146759889869e-05
-4.37936211700529e-05
-2.98058276377688e-05
-1.37522820047008e-05
-1.47994967007864e-05
-2.34838657225637e-05
-7.29729132811221e-06
-1.3958170853471e-05
-6.93418505712429e-06
-1.48710520918356e-06
-1.03381616178109e-06
-2.78775065181881e-05
-1.16308781413194e-05
-2.15486663024149e-06
-4.2723653396462e-06
-4.23028228110137e-05
-1.26982342523908e-05
-1.53372276262775e-05
-2.32596057800255e-05
-1.62985383999939e-05
-1.05728171229684e-05
5.71914011934893e-06
-2.76259534887201e-06
-1.74158975881026e-05
-1.75051554698436e-05
-2.2203784226943e-05
-2.48701313833158e-05
-1.80757693513415e-05
-7.66327539390464e-06
-2.42815019958323e-05
-2.25806628486186e-05
-2.88081152141979e-05
-7.88307665516781e-06
-4.51768891388849e-05
-1.48515383056197e-05
-1.45787630311678e-05
-2.25844628034701e-05
5.08112803177528e-06
-9.00228473690388e-06
-2.9286033503869e-05
-1.4660974589534e-05
-2.16656199501299e-05
-1.24198077585446e-05
-2.55940961670373e-05
-3.50206820797497e-05
-2.25937989095167e-05
-1.38373351115127e-05
-1.15018495220236e-05
-8.4998691612491e-06
-1.12936559314691e-05
-2.70206804659627e-05
-2.81229829491312e-05
-2.284328785259e-05
-3.36688770825931e-05
-1.21428620869956e-05
-3.05807810159069e-05
-2.56990173420355e-05
-6.9408818485009e-06
-4.22497602765135e-06
-2.86363305647884e-05
-2.08299603749026e-05
-3.51911844045445e-05
-2.107680189053e-05
-1.25262674513039e-06
-6.60881114406022e-06
-3.64743204155863e-05
-5.34112536161987e-05
-3.24018880140999e-05
-4.34950558250008e-05
-1.82875609967399e-05
-3.83839245144606e-05
-3.89586890102375e-05
-2.48120000581049e-05
-2.72129419886821e-05
-3.97036603068454e-05
-1.72320592589261e-05
-2.66482840965593e-05
-3.60584021790264e-05
-3.6754841538942e-05
-2.02257418288636e-05
-1.66351388721933e-05
-1.05750305399327e-05
-1.30576561092585e-05
-2.0849698112906e-05
-2.89540361487658e-05
-8.91387690824282e-06
-3.45739393309231e-05
-1.6504486247159e-05
-1.0312873319251e-05
6.43299943541422e-07
-2.5459534923791e-06
-1.573134623268e-05
-3.11871163888255e-05
-3.13380615773561e-05
-1.93902580423898e-05
-1.35987444300819e-05
-2.37483250129104e-05
-1.35350442148001e-05
-1.52470556380604e-05
-2.51465306621169e-05
-2.20828596091173e-05
-1.91266127524027e-05
-3.3485274318491e-05
-2.27534250053847e-05
-1.1767064287079e-05
-1.40432656456926e-05
-1.78131607518318e-05
-5.21078021122079e-06
-1.39489285481596e-05
-2.00566676752574e-05
-1.77050632559753e-05
-1.83724413102977e-05
-1.06907559502646e-05
-3.00587722400038e-05
-1.70568512307707e-05
-3.1004283180758e-05
-4.81290023026071e-05
-2.29781111375732e-05
-5.64823181673141e-05
-1.06045202903692e-05
-4.77959605907608e-05
-3.07016557428706e-05
-1.06021155932677e-05
-2.14715704470424e-05
-2.77543778069482e-05
-1.02903120038281e-05
-1.46380321374848e-05
-2.39794293819619e-05
-2.97299725225567e-05
-2.44724608442881e-05
-2.74093518549312e-05
-2.96537255225112e-05
-9.90719523485398e-06
-1.10177021478349e-06
-2.43985691599595e-05
-1.18670815741552e-05
-2.81222207465375e-05
-2.30257737740632e-05
-3.45712920546083e-05
-1.82386364471752e-05
-1.30052341823986e-05
-3.71289824570808e-05
-1.40523481324099e-05
-2.91990803855338e-05
-3.72424924383114e-05
-1.38634576709876e-05
-1.42516225864042e-05
-1.995166195155e-05
-1.39469969960082e-05
-1.85363983309838e-05
-1.76718661077543e-05
-3.25683411971507e-05
-6.16359406586937e-06
-3.19587861814645e-05
-4.20309440352328e-06
-1.70637304781157e-05
-3.05847262528885e-05
-7.78551693372437e-06
-2.89255973085437e-05
-3.14126147853923e-05
-2.67391120860482e-05
-2.01073557814626e-05
-2.60382814529787e-05
-1.59229788445416e-05
-2.16397241975385e-05
-2.0057449818917e-05
-4.65684838052085e-05
-2.6227202684364e-05
-2.05108613010997e-05
-9.7890590171433e-07
-3.6626625929318e-05
-2.62783188653139e-05
-7.03619565358097e-06
-1.59091231295289e-05
-1.27587415996606e-08
-2.30726794922598e-05
-2.34213169330904e-05
-2.29733926686248e-05
-1.16445862533136e-05
-1.81348291757721e-05
-3.35410707538746e-05
-1.98017426240098e-05
-5.8203394828384e-06
-4.63455770804623e-06
-6.35897371571088e-06
-3.40108585064071e-05
-1.59061662687093e-05
-1.17210197592707e-05
-2.70514277109158e-05
-1.90928545517873e-05
-1.83114987464943e-05
-2.48580486221996e-05
-3.02257907166693e-05
-2.66858073164289e-05
-1.07281986907369e-05
-1.31728271097467e-05
-1.77579249546298e-05
-4.07067460484275e-05
-1.84047943793232e-05
2.39920490916768e-07
-4.29348708549711e-06
-6.42134487693407e-06
-1.37284988324015e-05
-3.52249720927836e-05
-1.95337996441833e-05
-1.38804013768019e-05
-1.25019326009561e-05
-2.10605379033315e-06
-2.98548764357647e-05
-3.4111120397801e-05
-6.86823678499349e-06
-2.12077388092077e-05
-1.98336884989926e-05
-3.6710192893918e-05
-2.34851116849781e-05
-1.91970979076906e-05
-2.49122998471412e-05
2.44231479009941e-05
-3.19020000253238e-05
-1.76591958736736e-05
-1.04249783348765e-05
-1.38826565786754e-05
-3.29834331858448e-05
-1.15981033048664e-05
-2.09522491311965e-05
-1.67881935796132e-05
-1.9416778500065e-06
-3.68599537944146e-05
-4.17339629314294e-05
-1.73930771329005e-05
-1.14186535758046e-05
-3.68316270768743e-05
-2.02689222059386e-05
-4.12281049469056e-05
-3.15170021726407e-07
-1.15258235036377e-05
-1.52538540967606e-05
-3.54922634313068e-05
-2.35649567813004e-05
-2.04218611732923e-05
-4.43702738606428e-05
-2.38885052978373e-05
-3.99439877418883e-05
-3.84878952212408e-05
-3.01491385629153e-05
-1.36976978460986e-05
-1.65220648859815e-05
-2.66396413450456e-05
-1.94093040086196e-05
-2.02802961151657e-05
-1.10717198204222e-05
-1.43199757587463e-05
-4.50433608613645e-05
-2.42112859747958e-05
-2.66300998066489e-05
-2.37346270477771e-05
-1.97319778608334e-05
-3.22090455672368e-05
-3.08862012675957e-05
-2.67986596240651e-06
-9.47567616238851e-06
-3.6625127461236e-06
-1.03773124089808e-05
-2.27958944723209e-06
-2.36320768921854e-06
-5.52792178508513e-06
-2.12114161666183e-05
-2.83309789421708e-05
-3.3897608345832e-05
-9.90302364999635e-06
-1.73631800248126e-05
-6.36317776939028e-06
-2.33751442182009e-07
-3.90760735120256e-06
-5.10783976979757e-06
-2.10578004857013e-05
-9.68842448373317e-06
-5.04946383697951e-06
-3.95721569270473e-05
-6.30542931297409e-06
-2.72913412240941e-05
-1.7097433094358e-05
-2.64587074132969e-05
-1.81801654133088e-05
-9.29136714917863e-06
-1.45127515767482e-05
-2.74080233742652e-05
-2.34058048757889e-05
-4.14482194061592e-05
-1.35756164787197e-05
-2.33374746328471e-05
-1.3124601916864e-05
-3.09074243783816e-05
-1.8944167090092e-05
-1.02633463149897e-05
-2.72202740512646e-05
-1.83149665315031e-05
-4.66660284459811e-06
-5.84145437573496e-06
-3.77039361034429e-05
-2.21909179579134e-05
-6.70559642980214e-06
-3.88458965913943e-05
3.87471479411796e-06
-6.58353705230777e-06
-2.61678653031962e-05
-9.59723832627997e-06
-1.58714966283901e-05
-2.13009323006581e-05
-2.68674397502851e-05
-2.13987358680485e-05
-3.44888882141447e-05
-3.22034719588387e-05
-3.16316479790697e-05
-1.59596041023245e-05
-8.12726988327283e-06
-1.49042252138899e-05
-1.19866820769343e-05
8.71475535326681e-06
-1.62071786613911e-05
-1.34749465090953e-05
-2.70475315783113e-05
-3.35793153943345e-05
-1.94827502875199e-05
-2.23953753372019e-05
-3.62258394512101e-05
-1.15600384864732e-05
-1.79589641863724e-05
-4.95274929183936e-05
-3.88204957966906e-05
-9.86495005183786e-06
-2.67122928668661e-05
-9.35240341791715e-06
-2.08517339699378e-06
-2.96365331210704e-05
-2.56470488364507e-05
-2.00357802086207e-05
-1.03203139419373e-05
-9.24291650306314e-06
-2.02540256964735e-05
-3.42732511198189e-05
-1.06232395578632e-06
-2.59148494577087e-05
-2.07421134486519e-05
1.43424793237586e-05
-1.48038728453529e-05
-5.18767053508406e-06
-2.70317689720099e-05
-1.13302899148131e-05
-1.42634284313709e-05
-3.03172090872224e-05
-1.72368080081404e-05
-1.26523995323109e-05
-2.00149422874821e-05
-1.11420378719736e-05
-5.97010625577556e-06
-1.67540538473592e-05
-1.06811714568415e-05
-2.22897501944042e-05
-2.43027709935713e-05
-2.94120990559339e-05
-5.88683895371418e-06
-3.51900849773384e-05
-2.87545784685897e-05
-2.14041034315288e-05
-1.09420136649626e-05
-2.7910444210687e-05
-3.68802641425443e-05
-2.38739992841677e-05
-2.89788810888528e-05
-2.63480580539459e-06
-1.08747631060174e-05
-1.47945048425989e-05
-2.11164524947651e-05
-4.79470861845013e-05
-2.77081739686083e-05
-1.54722647753954e-05
-3.69235816185042e-05
-1.17531109150455e-05
-5.85480022015428e-05
-4.35158395039081e-05
-2.35725779260802e-06
-1.02910188653212e-05
-1.32123596896485e-05
-2.82783354180356e-05
-1.83957333430245e-05
-4.43320329400456e-05
-2.27252145925671e-05
-7.45210638576973e-06
-1.44071919369463e-05
-4.95054065231831e-05
1.00826769843781e-06
-3.56337626194661e-05
-2.82760461931878e-05
-1.76610578970574e-05
-1.20511299108994e-05
-2.25357152700597e-05
-1.45341920507301e-05
-1.16033484731445e-05
-3.45135252568848e-05
-4.54022247095702e-06
-3.04533280072973e-05
-4.84430026112563e-06
-1.05018370173607e-05
-9.01213456577075e-06
-2.30959706380489e-06
-1.56344811320432e-05
-1.97038804888447e-05
-3.89205240037328e-05
-1.50342829649894e-05
-9.566851087122e-06
-1.24682060494812e-05
-1.63626151015503e-05
-1.85057919908889e-05
-3.31960830063038e-05
-4.43526649195885e-05
-1.11585866872807e-05
-1.69517848886301e-05
-1.71705475465607e-05
-3.12233615776681e-05
-2.71986835236927e-06
-1.80060495369629e-05
-9.52247728392786e-06
-2.63333014574674e-05
-3.9703937218531e-05
-2.11550458628251e-05
-5.14658085433745e-06
-1.10906767432445e-05
-1.29214306266831e-05
-3.30569896978992e-05
-1.60595539756579e-05
-2.88057374639218e-05
2.18854599659973e-06
3.67322756047684e-06
-3.73932805680499e-05
-3.01221966936905e-05
-1.52216261533835e-05
-2.95492802691839e-05
-1.68784990653854e-05
-1.01009988906769e-05
-1.24981440896506e-05
-1.65442525469671e-05
-1.04329891882105e-05
-1.32074883312945e-05
-2.38752944552433e-05
-1.75957466761303e-05
-2.4803620228865e-05
-2.2624017534594e-05
-3.02568805281154e-05
-1.77883175609249e-05
-4.13857601189012e-06
-2.42482707314768e-05
-1.2347810041336e-05
-1.96555767991031e-05
-1.68847889865592e-05
-1.71244148818416e-05
-1.26538092815342e-05
-3.06606856121652e-05
1.1383594171046e-05
-3.47785721581473e-05
-4.38173267482215e-05
-2.92914127445343e-05
-1.11450046183562e-05
-3.6536073462978e-05
-3.16447779532613e-05
-1.45494132301506e-05
-1.18880492297367e-05
-2.82716175153191e-05
-5.2907437621342e-05
-4.19180500562251e-05
-1.94672881194486e-05
-1.92688369657874e-05
-2.0570563084653e-05
-2.90814879063496e-05
-2.93760528033991e-05
-4.2032177201327e-05
-2.85107457458208e-05
-1.39327943541229e-05
-2.00168345533885e-05
-3.44126682407657e-05
-1.60424228392951e-05
-1.3800966145949e-05
1.73361890241589e-06
-1.45339011123919e-05
5.88465433024525e-06
-1.30746420797515e-05
-2.32161193157191e-05
-3.93199459787289e-05
-1.4589773258974e-05
-1.19569784831968e-05
-1.08813516424457e-05
-3.469414075059e-05
-5.105395188171e-06
1.82874886570505e-06
-2.64280921157675e-05
-2.94613755299249e-05
-4.2256859045792e-05
-2.13469460591479e-05
-2.51962545447111e-05
-6.9528997189869e-06
-6.43893286325462e-06
-1.91082305340261e-05
-2.12708254036664e-05
-4.56516114814646e-05
-3.15085552299461e-05
-3.39055849838584e-05
-3.22566161995643e-05
-1.22421879834435e-05
-1.06433756688403e-05
-1.77485656128161e-05
-2.31605489469051e-05
-4.26890833913136e-07
-2.5677577319522e-05
-1.40364407282894e-05
-4.20041895573161e-05
-1.17050132627884e-05
-1.70245804173144e-05
-3.56495303956112e-06
-2.01626009855043e-05
1.02053421862216e-05
-2.949930927146e-05
-1.32285467555684e-05
-2.18028784095842e-05
-1.40517992903686e-05
-2.74760274954488e-05
-3.56204368674348e-05
-1.15416889745455e-05
-4.68695016383905e-06
-1.48147110144026e-05
-2.75078167808976e-05
-3.27914311074946e-05
-9.71486094693887e-06
-4.53055408829088e-05
-2.79490115065106e-05
-2.6056186897912e-06
-1.09053176156849e-05
-2.49349960321529e-05
-6.71638980323702e-06
-2.19457763612992e-05
-3.47728279031095e-05
-2.42888578639944e-05
-2.33318894423968e-05
-1.54332910254646e-05
-2.6618859458677e-05
-1.33622086341502e-05
-2.20396742342487e-05
-2.21322762452984e-06
-1.50411806373202e-05
-1.51730508598421e-05
-2.13264634563917e-05
-1.60037080097323e-05
-2.90579282330618e-05
-1.69607185252368e-05
-2.48213060106613e-05
-2.1958717045467e-05
-1.90683805016869e-05
-7.33640653983676e-06
-3.35884036311735e-05
-2.69085558718634e-05
-2.94144465526224e-05
-4.54134510891523e-05
-2.00613789620835e-05
-1.69399760323094e-05
-2.54808659199991e-05
-2.1558221173018e-05
-1.85487449347154e-05
-3.76679806158708e-06
-2.28967621241284e-05
-3.64348332751127e-05
-1.27262913706681e-05
-2.0468286283967e-05
-1.30392582677167e-05
2.5789410246112e-06
-1.81224218371803e-05
-4.7503080789077e-06
-6.01613274949104e-06
-4.42156326296647e-05
-3.91825793690166e-05
-2.57903026867583e-05
9.21921838347222e-06
-1.5597240288704e-05
-1.53547119176859e-05
-2.30076218944576e-05
-2.62075507435149e-05
-1.23910121786835e-05
-2.7988492948739e-05
-3.20945312507863e-05
-1.46721441156262e-05
-2.81510640478641e-05
-1.9914251478166e-05
1.92106788999302e-06
-4.46460893073541e-05
-3.29253808369748e-05
-8.83861046057249e-06
-3.33021819025465e-05
-5.31126509172168e-06
-6.05480810559728e-06
-7.5368500813775e-06
8.13234850601054e-06
-3.44439169806027e-05
-8.15946894868133e-06
-2.37791168716343e-05
-1.13858557991617e-05
-2.71464763377988e-05
-1.9135710737668e-05
-2.43341200250035e-05
-3.67246182003355e-05
-2.17877388123637e-05
-3.11798789288659e-05
-2.63851125538493e-05
-2.89831036126136e-05
-4.65536127185682e-05
-3.26212847086142e-05
-5.16462290190338e-06
-2.14854098721819e-05
-1.12676330392784e-05
-1.36516956979202e-05
-2.01186007821032e-07
-1.87850111306222e-05
-2.12394727402333e-05
-9.19672835363889e-06
-3.25102058096676e-05
-5.92197874911665e-06
-2.2805370504158e-05
-1.80055917640516e-05
-4.66889258221635e-05
-1.2872954897853e-05
-2.24046222801496e-06
-1.27557883382451e-05
-2.35315209736233e-05
-1.6061916687552e-05
-2.16171586121788e-05
-1.09571341937851e-06
-3.19306969684004e-05
-4.43843233482923e-05
-3.05378698727563e-05
-3.77763224452485e-05
-2.36188657508168e-05
-3.00555136142283e-05
-2.44449504808779e-05
-2.93141069246058e-05
-2.74822369626209e-05
-4.37225322120098e-06
-3.82980325291254e-05
-1.5798858607089e-05
-1.52226598528089e-05
-1.13276041589015e-06
-5.1026075723756e-05
-7.50051821811417e-07
-3.51734844023262e-05
-1.09406405511683e-05
-2.25708469916039e-05
-2.996613523976e-05
-2.64817041012112e-05
-1.63756491725107e-05
-3.13761977328624e-05
-3.5452276957586e-05
-5.85769555747825e-05
-2.34619976347076e-05
-1.57374034104294e-05
-2.65359522882807e-05
-2.00587452502337e-05
-1.69815278309849e-05
-1.36774472895583e-05
-3.84073060459719e-05
-7.07028446099574e-06
-1.10582188109669e-05
-2.70803686410859e-05
-3.42073605255053e-05
-2.15273047385727e-05
-2.20386000803279e-06
-1.56809596583311e-05
-1.028390365568e-05
-2.60227949860502e-05
1.01243143513869e-06
-2.11182484960754e-05
-2.15527816384483e-05
-3.92949811772714e-05
-2.62061678644627e-05
-2.58495734864427e-05
-2.07054490771486e-05
-8.80903970831905e-06
-2.58758870094136e-05
-5.71002735573102e-06
-2.04993970361148e-05
-3.4744011574366e-05
-4.00524134411811e-05
-1.93098398563377e-05
-6.90411239078889e-06
-1.28370937297952e-05
-3.70442020498962e-05
-1.27938232004891e-05
-2.49455616914736e-05
-1.57029120560948e-05
-2.00325696982765e-05
-1.63842392133005e-05
3.9403684592943e-06
-9.95161806631224e-06
-2.00813180999939e-05
-1.45092106530386e-05
-2.26525675296185e-05
-1.30548446070549e-05
-1.42995711438205e-05
-3.13102748613746e-05
-3.01721491325907e-05
-2.58300031803058e-05
-1.10871174464825e-05
-3.28254421934533e-05
-2.48786012680939e-05
-2.44911459848267e-05
-7.60643458195664e-06
-2.69277416355994e-05
-2.53574321188439e-05
-1.6901022235052e-05
-1.95922752281137e-05
-1.52143184374194e-05
-1.27327004352798e-05
-2.29196241972055e-05
-2.46897663437174e-05
-6.19137759953724e-06
-5.54984339610939e-06
-2.58907375254671e-05
-7.84286061094155e-06
-2.27429437710629e-05
-1.94735978801754e-05
-1.60612102076443e-05
-2.86012225018975e-05
-3.93485017118862e-05
-4.70414185797325e-06
-3.59704190301545e-05
-2.60420416441576e-05
-3.04950705313806e-06
-3.63331883941463e-05
-1.38833683608526e-05
-1.09106511614142e-05
-5.94408920155356e-06
-3.70747659498811e-05
-3.61840616627246e-05
-2.58049114646521e-05
-3.56683765575796e-05
-1.80525334489421e-05
-3.1079243496973e-05
-1.90193589602455e-05
-3.888507101046e-05
-2.61769244908116e-05
-3.59411937259554e-05
-5.92911893858392e-06
-1.18780185301301e-06
-3.29040846716091e-06
-7.49628612654381e-06
-2.08472006950327e-05
2.99193097488394e-06
-3.03378200343408e-05
-5.91407637573254e-06
-2.59305075518237e-05
-3.05324680879692e-05
-2.59579684618353e-05
-2.18979756696976e-05
-2.43916922132825e-05
-5.94531847368516e-06
-2.66943484860125e-05
-3.58547393580266e-05
-2.56023404545265e-05
-4.83835142449991e-05
-3.19740785880538e-05
-2.37649364940078e-05
-5.32045636721127e-06
-2.68921054964446e-05
-1.42463419700525e-05
-1.4665593743852e-05
-4.474583899778e-05
-5.78278208607532e-06
-3.90228065195463e-06
-3.31464872562193e-05
-4.83210011248388e-05
-2.80362555602376e-05
-1.27833821271389e-05
-2.06492676924052e-05
-2.58894492909115e-05
-1.2268651721544e-05
-4.90709990522159e-06
-2.89102661931156e-05
-1.10242456162315e-05
-3.18226062919163e-05
-1.36234624832814e-05
-3.55978953422662e-05
-2.40691168089488e-05
-4.54570190985055e-05
-2.4699786234297e-05
-3.26630724172033e-06
-1.26642893888555e-05
-1.66555906173933e-05
-2.90774878885839e-05
-2.30707668565692e-05
-1.78165994963826e-05
-2.68326594130909e-05
-2.65380526235315e-05
-2.89090137273081e-05
-1.60140800038299e-05
-3.34845731389505e-05
-8.29386491379226e-06
1.57395994026747e-06
-2.61768862881837e-05
-2.68496269182245e-05
-2.77111569152432e-05
-7.55697014546658e-06
1.29808168247609e-05
-2.15899569600953e-05
-2.31572755828701e-05
-4.73751694074926e-05
-5.55091892031107e-05
-2.33829361479836e-05
-3.83230824756709e-05
-1.67076247266055e-05
-4.20812161109764e-05
-2.0082983563151e-05
-2.61418617211746e-05
-2.363070281897e-05
-1.772787251314e-05
-3.0459344389156e-05
-1.80009192133382e-05
-1.32742750554678e-05
-7.51726728849531e-06
-7.68210968236498e-06
-6.89137902435879e-06
-1.39346915440073e-05
-1.70782077392878e-05
-5.57752074883481e-06
-2.13172078163856e-05
-1.14591671635104e-05
-2.04531961425906e-05
-1.53944438153877e-05
-2.67362504687451e-05
-2.29017693387128e-05
-2.42831543587025e-05
-8.50499000569915e-06
-1.95501037497492e-05
-3.43971152255287e-05
-2.92476364593308e-05
-2.15700278839312e-05
-1.86025479442301e-05
-7.41264946770992e-06
-1.80054961610123e-05
-1.62395782283793e-05
-5.29117037126593e-06
-2.60382743275031e-05
-1.74102527221875e-05
-1.56781812772106e-05
-1.02652776951907e-05
-1.06803875285395e-05
-1.48901882042737e-05
-1.32107198952298e-05
-8.07866988393323e-06
-1.93988415250363e-05
-1.65419350611885e-05
-1.16559624738489e-05
-4.73049357124664e-07
-1.55527009583004e-05
-2.00300528666899e-05
-3.27219657660054e-05
-2.93335591741384e-05
5.64403328508112e-07
8.19033390591143e-06
-3.69204987072178e-05
-3.54625013244305e-05
-1.41739013353856e-05
-5.40302756810974e-06
-7.80157744266647e-06
-2.28699419276579e-05
-3.3872879272207e-05
-3.19983075133693e-05
-1.56454528854793e-05
-1.91988775194339e-05
-2.36089708276199e-05
-2.67776910437292e-05
-2.05058598005726e-05
-4.14733240479054e-05
-1.84870325158646e-05
-3.8460021638711e-05
1.46923254673705e-06
-1.14461675893706e-05
-4.27099519212487e-05
-2.24514064240569e-05
-3.06612496942631e-05
-7.65159525463694e-06
-1.93407649721175e-05
-1.53679185289366e-05
-1.91422961458981e-05
-2.04537135326557e-05
-1.77013654750374e-05
-1.76197393393923e-05
-3.64529731382982e-05
-2.46683492361129e-05
9.01850401355051e-07
-6.8307125722422e-06
-3.00938388216228e-05
-1.73090042394141e-07
-2.9685900918244e-05
-1.71654909842533e-05
-3.12307480996537e-05
-2.50869559082654e-05
-2.40889077061801e-05
-3.61169996590427e-05
-3.60024664393946e-05
-3.7814949815945e-05
-2.89304292624591e-05
-4.5459612562208e-06
-2.05257042646133e-05
-2.12639337153363e-06
-7.11971941389007e-06
-2.4173138221182e-05
-2.14885744890434e-05
-1.62546623661083e-05
1.13096520563942e-05
-2.17060464557753e-05
-2.17961360323778e-05
-1.53260433302016e-05
-1.39509171010329e-05
-1.15085732931786e-05
-9.7608067631565e-06
-1.55351218559141e-05
-4.33731986204923e-06
-9.80068150373681e-08
-3.74117525224296e-05
-1.84397723732731e-05
-2.44866790486361e-05
-7.24021765926293e-06
-3.04592463674136e-05
-2.40940490446905e-05
-2.52197402202524e-05
-2.12408138412292e-05
-2.52705149963629e-05
-9.99082071208777e-06
-5.70843885981066e-06
-2.57064172306246e-05
-2.32282931110398e-05
-4.5687779002663e-05
-2.69999591267227e-05
4.06993608692505e-06
-2.45266446413761e-05
-2.65546268340074e-06
-3.21904297184196e-05
-3.52760994231754e-05
-6.77891758233921e-06
-3.44883855640326e-05
-4.63319338953296e-06
-2.55473439004616e-05
4.54466141650542e-06
-1.03731418531024e-05
7.1247515065613e-06
-5.33602198471973e-06
-9.61112055235888e-06
-1.46001699204686e-05
-3.87717629962017e-05
-2.53335368795945e-05
-4.33433748588588e-05
-2.65674359022864e-05
-3.15443049859222e-05
1.3310669241609e-05
-2.45113081193186e-05
-4.69288201289956e-05
-2.6312609703366e-05
-3.26725085241201e-05
-3.44794718008512e-05
-7.3448591694628e-06
-1.85112081765143e-05
-3.83019186542922e-05
-3.72638433096204e-05
-1.22798326416295e-05
-1.93482316190004e-05
-2.2741565138409e-05
-4.17579655140403e-05
-2.51103427867173e-05
-9.96084828271585e-06
-2.43453799132036e-05
-9.35965470533381e-06
-1.02666115019131e-05
-1.61229891469066e-05
-3.31013775570855e-05
-2.62925344501799e-05
-4.64613536704537e-05
-4.64467789064753e-05
-2.09895375210585e-05
-1.32627038748816e-05
-9.01465428796608e-06
-7.91879765787862e-06
-7.85346845258654e-06
-2.89489852737523e-05
-2.69053424229594e-05
-3.19557587454049e-05
-2.28920988773474e-05
-4.21518706634237e-06
-2.48578921993545e-05
-2.3981762742297e-05
-3.46228293203796e-05
-6.10157968969721e-06
-2.60864425640489e-05
-2.13169099281679e-05
-1.85918485307504e-05
-1.17164557832386e-05
-2.31607634838242e-05
-1.46727872463766e-05
-2.36337743335324e-05
-2.79177293758111e-05
-3.33985338897238e-05
-2.47742627155957e-05
-1.02130688803938e-05
-3.54872661534459e-05
-1.29874666286018e-05
-2.53543735844417e-05
-8.39695105742929e-06
-2.08310896234817e-05
-3.59895374569948e-05
-1.58069314916053e-05
-1.99964863154978e-05
-2.16044761125491e-05
-1.44229465992675e-05
-1.73997119490787e-05
-2.73010927644868e-05
-1.09939325242959e-05
-2.48815975293235e-05
-3.15877051465755e-06
-2.5294001070164e-05
-7.66899464954714e-06
-2.4317201652298e-05
-2.48946357280546e-05
-4.30675726374553e-05
-1.73868124152074e-05
-1.2020279565267e-05
-4.16758640436244e-05
-1.81619065433156e-05
-3.04724867831731e-05
-2.23767712482073e-05
-1.59170933185794e-05
-1.10440539715931e-05
-2.95413357623475e-05
-2.54536035897115e-05
-3.71205076034418e-05
-1.01089721492217e-05
-1.02794006379301e-05
-1.29407052740939e-05
-2.07822501600681e-05
-3.46295388662113e-05
-2.53743160591666e-05
-2.78709552453046e-05
-3.69165640048978e-05
-7.41314152848204e-06
-2.33177745386507e-05
-4.1129621366793e-05
-3.5970944385572e-05
-1.08850599075652e-05
-2.54890205767922e-05
-1.41064818215909e-06
-2.31275836819215e-05
-2.49021886598012e-05
-2.19959265807345e-05
-1.55843029318486e-05
-2.45863846629874e-05
-6.03658767110135e-06
-1.43990869775388e-05
-8.59629324194532e-06
-2.92038966553001e-05
-9.92256816316276e-06
-2.55482133966107e-05
-1.26596050464152e-05
-2.07832979319475e-05
-1.85119902996561e-08
-9.14963466306431e-06
-1.66054657469093e-05
-2.33602599525151e-05
-2.03580083897363e-05
-1.95511897630323e-05
-2.71667695676679e-05
-2.89436423827951e-05
-2.72960327877218e-05
-1.36684149031544e-05
-2.40013539345221e-05
-2.48484958177137e-05
-7.64774449302166e-06
-2.63663842952889e-05
-2.22531759458329e-05
-3.67104268776911e-05
-1.32676225199074e-05
-2.48640555408808e-05
-3.03210338873126e-05
-3.55092060808925e-05
-9.84773097832133e-07
-2.21897543411071e-05
-3.93655150584334e-05
-1.80882734664787e-05
-9.71884788347075e-06
-1.06904568287168e-05
-3.68630150307705e-05
-1.25835635679644e-05
-3.55962480413873e-05
-4.0052282816802e-05
-2.8969731707462e-05
-4.94907623278769e-06
-2.58371405055112e-05
-2.36751678418608e-05
5.11305998406339e-07
-1.54317536875512e-05
-3.47804652713447e-05
-9.30734758553123e-06
-3.09801895407436e-05
-1.95424634800298e-05
-2.18570047416114e-05
-1.7656072727683e-05
-2.28993355271798e-05
-3.4812910610398e-05
-5.97239274792501e-06
-1.65011514893276e-05
-1.93585122807365e-05
-1.24295491048526e-05
-3.64785363202057e-05
-2.37482588142602e-05
-8.35497510609974e-06
-9.62849764793525e-06
-7.54589984583346e-06
-2.19785289634155e-05
-3.26859786843741e-05
-1.32767618529129e-05
-3.45664192049517e-05
-4.39428368075292e-05
-3.64275969617965e-05
-2.40996116777023e-05
-2.00514199009159e-05
-3.58103825693899e-05
-1.86536233139423e-05
6.39476735515155e-06
-7.47422408079458e-06
-3.0356379599932e-05
-3.53249148384149e-05
-1.67639010605747e-05
-3.39785353066674e-05
-1.78377122156542e-05
-2.49496520183953e-05
-2.3179221679297e-05
-4.09374203471108e-05
-1.62025342251255e-05
-1.61992463504796e-05
9.66125288348517e-07
-1.5013422556689e-05
-3.76971033048269e-05
-1.17200247118902e-05
-4.38347960819974e-05
-1.78182675022086e-06
-5.24346666352772e-06
-1.57904034253855e-05
-1.32813120553693e-05
-1.23292688390245e-05
-3.10341193005867e-05
-5.84277628215353e-05
-1.20794161370891e-05
-2.2773024836475e-05
-2.80598407220698e-05
-8.84721308252262e-06
-3.27811277894935e-05
-1.62865357885507e-05
5.06542745359268e-06
-3.82753646945247e-05
-1.5467992491903e-06
-3.22121728034147e-05
-2.36005388927022e-05
-3.00801725102198e-05
-2.96378916544378e-05
-4.60560395021928e-06
-2.07858399224688e-05
-1.00944674099947e-05
-3.76379765068356e-05
-2.06993700493298e-05
-9.22502407331357e-06
-3.1421830629172e-05
-3.40980665311977e-05
-5.01424994835372e-06
-2.16682772414395e-05
-4.46771172232166e-05
-2.88358411952669e-05
-2.34422053232171e-05
1.00750148209453e-05
-2.92258989873959e-05
-2.8384096961663e-05
-1.47988351409501e-05
-3.49125064765996e-05
-1.57945268310156e-05
-3.40416448758613e-05
-8.67611646780886e-06
-1.45984342928735e-05
-1.08289729543177e-05
-4.04851918878707e-05
-5.70473658127692e-05
-4.90682633615098e-05
-2.42712681592148e-05
-1.69476744055958e-05
-2.80604190230945e-05
-2.49417020589368e-05
-2.61187554762453e-05
-3.65365388118646e-05
-1.3041100316057e-05
-1.79484766372261e-05
-1.60164741332428e-05
-4.31902220771705e-05
-2.55768738446568e-05
-6.1969209254632e-06
-4.50384878249419e-05
-1.59170067475784e-05
-3.10179747782552e-05
-3.93462152573888e-05
-2.26715624874268e-05
-2.05373010005966e-05
-1.38765134358309e-05
-2.1743323555116e-05
-2.15961463514776e-05
-2.85259402036957e-05
-1.2939939292218e-05
-1.20639449752684e-05
-3.26037786081311e-05
-3.02826766378326e-05
-2.95838100772678e-05
-4.91085274046295e-05
-1.0729239813808e-05
-1.46777684407881e-05
-3.07283484026915e-05
-1.8169834729571e-05
-2.69410086855604e-05
-2.15884832501096e-05
-7.76299707637914e-06
-1.63037849047076e-05
-5.00900749174724e-06
-1.34314285211385e-05
-1.35418584722622e-05
-3.63043514060806e-05
-2.20120221119007e-05
-2.26288137777018e-05
-8.86160925599413e-06
-8.57837675489788e-06
-2.8419772060279e-05
-3.30307081687851e-05
-1.3643455827622e-05
-4.71034443344533e-06
-1.8202568330556e-05
-3.86318529971896e-05
-8.67714789706727e-06
-1.57856911291353e-05
-4.34925131860197e-06
-2.84678533823068e-05
-1.14878249151526e-05
-3.15021136138099e-05
-1.617175366575e-05
-2.38544527878466e-05
-1.29837791339967e-05
-1.28255905239981e-05
-3.75118607375218e-05
-4.98410522244881e-05
-2.34392031224406e-05
-3.28676915664113e-05
-3.2600681688479e-05
-1.69830032551735e-05
-3.73661893786544e-05
-3.20519071430712e-05
-2.70173480020214e-06
-9.33653834315094e-06
-2.07492004824765e-05
-2.60583994724505e-05
-1.15289494836634e-05
-2.54033705135855e-05
-1.51297671667516e-05
-2.05504742152242e-05
-2.99196148623402e-05
-2.55842113852341e-05
-2.03372835734898e-05
-8.05037324618403e-06
-2.3646811923161e-05
-2.63076860383625e-05
-3.30255859732193e-05
-4.59877080574964e-06
-3.46668333592581e-05
-8.49600713384902e-06
-2.92452534082165e-05
-2.95408191497409e-05
-3.00517533492917e-05
1.44165373113483e-06
-2.44892550615045e-05
-1.75982048505195e-05
-8.6555627153865e-06
3.19905436883277e-06
-3.20489968247556e-05
2.4510097553743e-06
-1.70010789542671e-05
-3.21004099116424e-05
-3.16538457185988e-05
-3.63768653662359e-05
-3.28643000206087e-05
-1.19208586456263e-05
-2.81827309009823e-05
-1.11718104088126e-05
-2.2612143168556e-05
-1.18238059780583e-05
-1.01204794190335e-05
-3.10616814866778e-05
-2.9696870182776e-05
-1.41548689764123e-05
-1.6997043847772e-05
-3.70540222496853e-05
-9.86288913274004e-06
-1.76509810922986e-05
-1.53110610825437e-06
-1.84836270380295e-05
-3.03456138360257e-05
-2.31926927649238e-06
-4.13196898075603e-06
-3.27276667628664e-05
-8.70695903311529e-06
-3.34382603870884e-05
-1.44919813799209e-05
-1.69959206802714e-05
-1.12258213081308e-05
-2.19356325605264e-05
-2.24423440269851e-05
-1.69944817129697e-05
-1.03579488455745e-05
-2.04829738262311e-05
-2.08780707085958e-05
-2.2872618933282e-06
-3.51488523193202e-05
-2.56510535860277e-06
-9.47876567240171e-06
-2.47147095903885e-05
-1.34056213036492e-05
-3.58816797344367e-05
-1.69227508306402e-05
-1.56805340747474e-05
-4.18982152251699e-05
9.12683784032449e-06
-2.10531462096951e-05
-2.88783942688733e-05
-3.16621292578006e-05
-1.83977259172628e-05
-1.69706769221609e-05
-1.23098875916271e-06
-1.58602404777177e-05
-2.14261648331908e-05
-3.08307411035767e-05
-8.05342953093217e-06
-4.64923021706754e-05
-2.17979454474306e-05
-2.11437139603337e-05
-2.84306475926195e-05
-2.45317655489269e-05
-3.15526438856427e-05
-2.09202779021314e-05
-1.80258775941811e-05
-1.65031213891108e-05
-2.19296346435963e-05
-2.68747905122017e-06
-4.28388260887452e-05
-5.76147879771647e-06
-2.32050049179982e-05
-2.02768783476407e-05
-3.6057327186316e-05
-1.40508165445125e-05
-9.93662246448281e-06
-2.57583056039576e-05
-3.03829467062643e-05
-1.85416774371204e-05
7.82620952385512e-06
-3.48707446569646e-05
-9.9187702385038e-06
-1.58582557029652e-05
8.18673234737731e-07
-1.39645146040813e-05
-2.34873859593626e-05
-2.30199921380634e-05
-2.7061905289274e-05
-2.37009974922801e-05
-1.25031343403773e-05
-2.28611683720759e-05
-8.2245632550958e-06
-1.87586112732392e-05
-1.62374246560757e-05
-2.33582833512999e-05
-8.04477944688015e-06
-1.89281774865262e-05
-3.25011915824492e-05
-9.84424001607422e-06
-1.12433017274846e-05
-2.13569990794515e-05
-7.77132089549385e-06
-1.44214377443792e-05
-3.00311339297044e-05
-1.81165051634893e-05
-6.15091104101279e-06
-9.40750462186637e-06
-9.77836248361402e-06
-2.38289697344274e-05
-2.26999497953636e-05
-6.0105427917749e-05
-2.24786518877584e-05
-1.93835004948518e-05
-2.01289791217584e-05
-9.73416604775738e-06
-1.31227836512415e-05
-8.76820004354535e-06
-3.00684334052057e-05
-2.3723292984991e-05
-3.17852526288143e-05
-2.25576095870516e-05
-2.2937734517446e-05
-1.47639756137429e-05
-8.99489290732066e-07
-1.80136837580166e-05
-3.97169267686014e-05
-1.48618368999619e-05
-2.48445422419926e-05
-3.26084448272514e-05
-4.49716820027054e-05
-1.27054253367734e-05
-3.25460380975928e-05
-4.07003434425175e-05
-4.08889508736689e-05
-3.03696650487824e-05
-1.50237399308623e-05
-4.74690880582781e-05
-1.22493356705944e-05
-1.62559364072695e-05
-1.68650771363717e-05
-2.7899954238389e-05
-3.19702022171077e-05
-3.41302607942498e-06
-1.71554002757255e-05
-2.75557449924637e-05
-3.11382488186645e-05
-1.49074834808252e-05
-2.04781637810519e-05
-1.16891223270546e-05
-2.32198362089404e-05
-4.18290656785627e-06
-3.07309838493469e-05
-1.87820626612828e-05
-4.40716977668898e-05
-1.66146002569706e-05
-5.67908263071342e-06
-2.55873439695059e-05
-1.84929853305283e-05
-1.36339913927917e-05
-1.91974468274482e-05
-5.03480941925019e-05
-6.12602891538868e-06
-8.95504166519059e-06
-1.11489490609602e-05
-3.23631840154005e-05
-4.33332257930065e-06
-9.91885753281168e-06
-1.51864434567768e-05
-2.69110207025248e-05
-3.76115839773073e-05
-1.48271658969059e-05
4.71409118868849e-06
-3.03259467203542e-05
-2.17824742311028e-05
-3.98864765585228e-05
-1.80972273928715e-05
-1.66175632518627e-05
-2.9902444976616e-05
-1.73787114554887e-05
-8.15976657940752e-06
-1.86518932329748e-05
-1.48723419458487e-05
-1.04161761979351e-05
-1.34422884859499e-05
-1.58574155810912e-05
-3.30399935544474e-05
-2.61374468005125e-05
-2.32854330262394e-05
-1.28933388430667e-05
9.70030839653282e-06
-9.91762965861465e-06
-2.64654990279403e-05
-1.43555117503353e-05
-1.23387088005489e-06
-1.30792296025788e-05
-9.57023291012961e-06
-2.21069607964342e-05
-1.70408204550497e-05
-1.25368787613206e-05
-2.40487315009978e-05
-1.46134683371485e-05
-6.91991991567813e-06
-1.2497186354978e-05
-2.98496638848529e-05
-1.73457886775259e-05
-2.70196448562046e-05
-9.63452672066403e-06
-2.97161628767154e-05
-2.89681877470672e-05
-2.91030810222006e-05
-3.40956416345921e-05
-3.63231888912978e-05
-4.54370998769807e-05
-1.82317311813164e-05
-1.11963228166308e-06
-2.99466909492746e-05
-1.90587285194139e-05
-4.51529955774093e-05
-9.06660571189327e-06
-8.40432658143026e-06
-2.83418037900209e-05
-1.02004942192341e-05
-3.72733993331473e-05
-1.09298829486782e-05
-1.59480977986969e-05
-3.14448229815112e-05
-2.39924568155716e-05
-1.72305361854667e-05
-2.05578089323804e-05
-3.15852287838664e-05
-3.89946669877783e-05
-1.09785980212002e-05
-2.67334175224465e-05
-1.63561885426854e-05
-5.11232427528152e-06
-2.56642193706704e-05
-1.90846962273974e-05
-9.08461428374525e-06
-2.12099563935562e-05
-2.42969345612313e-05
-4.15092580424833e-05
-1.21093965405829e-05
-2.75984423956578e-05
-4.07920968941297e-05
-3.91249656199289e-05
-2.61133674532357e-05
-2.12163084370858e-05
-1.08353015411082e-05
-3.41426057748479e-05
-3.13984548789204e-05
-1.98326731928632e-05
3.66459467682806e-07
-9.78437709600111e-06
-1.39940915015498e-05
-3.37025865564919e-05
-2.85525358753416e-05
-3.34327531785271e-05
-3.21921315993088e-05
-2.51240154731591e-05
-2.44466231635948e-05
-9.59058014808655e-06
-3.47467872874453e-05
-1.06698567024957e-05
-2.46866221884635e-05
-2.71724971917619e-06
-1.98970684964448e-05
-2.09452364928718e-05
-5.46069443144907e-05
-2.54852120421035e-05
-2.72750224397116e-05
-2.90492547454578e-06
-9.63712328258818e-06
-9.52349070638067e-06
-6.90414496950378e-06
-1.72476847770198e-05
-2.886144357492e-05
-1.80459775686212e-05
-2.2913728586633e-05
-3.19123698687812e-05
-4.30884926265127e-05
-3.01908062905009e-05
-3.22273153939233e-05
-3.45019244493659e-05
-1.63721472151199e-05
-3.85026220986264e-05
-2.17192281527648e-05
-3.09184404402136e-05
-3.12189024107454e-05
-2.77790691861264e-05
2.50105613870929e-06
-4.29714770911138e-05
-1.27682283727966e-05
-1.8392370000939e-06
-2.16901091420462e-05
-1.54150810166018e-05
-2.23565997023012e-05
-1.37055043469272e-05
-4.56849660567339e-05
-2.987505915943e-05
-1.8962385726555e-05
-2.24856691664276e-05
-1.32682154150375e-05
-3.74830611084415e-05
-1.46685171697511e-05
-1.21379431860543e-05
-4.69757349443799e-05
-2.26165374849011e-05
-3.8124643025237e-05
-3.61936653461603e-05
-1.82840994219256e-05
-2.03133539532773e-05
-1.63493443533559e-05
-1.03550797441334e-05
-1.21901358033451e-05
-2.20880180685478e-05
-3.06284171507095e-05
-1.99692361645817e-05
-1.15396382133116e-05
-3.19638321486274e-05
-1.13504061748192e-05
-3.29913666285744e-05
-1.69256940049206e-05
-1.85227931649328e-05
-2.31671318627625e-05
-2.62034082047261e-05
-2.69294114052053e-05
-1.20184781740973e-05
-1.79962805371036e-05
-3.8292542707154e-05
-3.98820841796934e-05
-3.29634651892266e-05
-3.08365116994929e-05
-2.92199301087944e-05
-2.54116881333189e-05
-7.21106608620088e-06
-6.93148107828957e-06
-1.81283454170742e-05
-2.42635281287052e-05
-2.18246349190332e-05
-8.95846159172344e-06
-2.44134829454579e-06
