# Supplementary material for: Research on computational propagation and identification of mine microseismic signals based on deep learning
Source: PLoS One. 2025 Oct 22;20(10):e0334641. doi: 10.1371/journal.pone.0334641 (PMC12543183; doi:10.1371/journal.pone.0334641)
Supplement: S1 Data — (ZIP) [file pone.0334641.s001.zip › 000100500001054.xlsx_0.txt_24.txt.txt]

-2.16218362959811e-05
-3.78325534007616e-05
-2.25318649787269e-05
-2.96900436582714e-05
-2.80823379240449e-05
-1.10752926974319e-05
-1.41189274354637e-05
-2.93472760881675e-05
-7.7734384943957e-06
-2.29405411524928e-05
-1.61486291227922e-05
-1.4929915790596e-05
-4.18329245374724e-05
-3.02209721141022e-05
-2.17234617069803e-05
-2.26602474534794e-05
-3.30777783411134e-05
-2.74269413241531e-05
-2.16280835569863e-05
-1.34591886445987e-05
-1.58437209091616e-05
-2.04763644887368e-05
-3.61464981756595e-05
-3.8528704931107e-05
-1.92787679251442e-05
-1.34097330093933e-05
-2.56167208449586e-05
-1.62962942548266e-05
-1.00884234051446e-05
-2.40759509398677e-05
-1.01605278687031e-05
-4.46082790066208e-05
-3.92370003267203e-06
-3.47298954661782e-05
-2.15173989188289e-05
-5.75415190517153e-06
-3.90369378724484e-07
-1.69832379019023e-05
-1.90538594860856e-05
-4.09355295940736e-06
-9.25248907598484e-06
-1.42580151483522e-05
-2.47324692757484e-05
-1.20304460343241e-05
-1.95132756546177e-05
-6.41822575197908e-06
-6.1230152902813e-06
-3.25368909294367e-05
-2.14445974474106e-05
-2.19239732426384e-05
-2.02981863048869e-05
-2.70808638591492e-05
-1.177519675872e-05
-2.43938892724724e-05
-2.43561549837902e-05
-4.12398325197785e-05
-2.10711939976164e-06
-8.73079580707355e-06
-1.11465940615918e-05
-2.28988999661034e-05
-7.57563466716319e-06
-2.97925874323602e-05
4.95901555463613e-07
-1.38592880807399e-05
-2.19901234215875e-05
5.42097350802472e-06
-2.24037437894152e-05
-2.02984199781003e-05
-2.97160604983396e-05
-1.36593991379101e-05
-1.20633640988448e-05
-3.7049739158111e-05
-1.6534652546421e-05
-1.67658678492455e-05
-3.96837639362617e-05
-2.30382508962546e-05
-4.00270174246546e-05
-3.7911209678064e-05
-6.14676798726056e-06
-3.25975127846065e-05
-1.32621208305254e-05
-2.79122720118312e-05
-2.87591964190406e-05
-5.81654003719148e-06
-1.68792988882038e-05
-3.0026284109839e-05
2.04668164242178e-06
2.06324120058345e-06
-1.16595165929214e-05
-1.94684115334032e-05
-1.3002985854607e-05
-2.02556660375873e-05
-1.64650309662117e-05
-2.75012012392547e-05
-2.50776520988654e-05
5.55169247432685e-06
-3.8064522809699e-05
-3.59283747986511e-05
-2.39393446649762e-05
-1.73923999387499e-05
-4.67159107712125e-05
-1.31551425009509e-05
-3.17412167566359e-05
-2.03184090430029e-05
-2.41943234859143e-05
-2.19811381533806e-05
-2.4558236262431e-06
-2.15022937960952e-05
-1.98443370057061e-05
-2.1143357422637e-05
-1.37666466042151e-05
-1.34439541630068e-05
-8.67563698932667e-06
-9.94003879379024e-07
1.02588537333302e-05
-3.31883667399434e-05
-7.25052309503326e-06
-2.50399614626235e-05
-1.06665745899027e-05
-3.01688581341707e-05
-1.9499759708935e-05
-1.72013426098056e-05
1.82019903680928e-06
-3.08412219036586e-05
-1.72041284200048e-05
-1.45043223347344e-05
-2.20542476750542e-05
-3.04786612224013e-05
-8.11835011817428e-06
-1.86273567342734e-05
-1.92830706384105e-05
-2.89284932320532e-05
-1.98936672754742e-05
-8.37949370368367e-06
-6.90917947209556e-07
-2.09643250092476e-05
-1.02526892895015e-05
-1.55138756584743e-05
-1.31792722241204e-05
-3.89412859997118e-05
-2.08066669957933e-05
-4.22751429468183e-05
5.71680637735401e-06
-1.61784271200776e-05
-3.22660617415891e-05
-1.66105938388437e-05
-6.79548911819756e-06
-2.82114986307187e-05
-5.61760188083049e-05
-3.61142258997317e-05
-2.01131980982561e-05
-1.26045260608391e-05
-3.1798324828565e-05
-2.79128408138413e-05
-3.48901820906894e-05
-2.07430592397637e-05
-4.07416039957782e-05
-2.4962308763082e-05
-1.10952730205872e-05
-6.98748877320568e-06
-2.84397372354122e-05
4.55821427868976e-06
-7.19661594362024e-06
1.10117121134764e-05
-1.26983344107605e-05
-3.1774809034925e-05
5.34946313878802e-06
-2.71228970551587e-05
-1.90707366406748e-05
-1.72604962918494e-05
-3.48135910555514e-05
-1.90142910069834e-05
-2.95162127956295e-05
-3.47516690802401e-05
-2.54706405420784e-05
-1.88282238507684e-05
-1.50951967943259e-05
-1.643062800792e-05
-2.6952135494307e-05
-1.5127795017118e-05
-2.36548938496318e-05
-2.94322790466429e-05
-2.41464274049592e-05
4.84094586297241e-07
-9.87046836694047e-06
-1.50669506201644e-05
-2.25925874433648e-05
-2.33893108679074e-05
6.44548229712187e-06
-1.7120574905947e-05
-3.12035293989728e-05
-9.99764184680884e-06
-5.64443111487317e-06
1.91131567689083e-06
-1.23505321801624e-05
-2.14939549355107e-05
-1.96777497043133e-05
-1.38075019020322e-05
-2.82837105621524e-05
-2.09487511562759e-05
-1.1311522874816e-05
-1.43408119458336e-05
-2.66790298347109e-05
-1.29724224784052e-05
-1.32249053253877e-05
-2.08115595055272e-05
-3.13045662452333e-05
-2.07849575729302e-05
-1.14876078705193e-05
-4.84582970957927e-05
-2.55910745255863e-05
-2.30382142888006e-05
-5.31848679427663e-06
-2.6272681038344e-05
-7.2481170911131e-06
-2.65223391034918e-05
4.17944532657693e-06
-1.88985247498175e-05
-8.56511895509185e-06
-2.59243787496587e-05
-2.85080685901819e-05
-2.18525458160552e-05
-2.37325191025049e-05
-1.14258647815566e-05
-3.42876575418491e-05
-3.41429823902467e-05
-3.8192320404491e-05
-1.5281268899797e-05
-3.56753027434271e-05
-4.37751597569327e-05
-1.76381990516812e-05
-3.85882334073171e-05
-3.26308351068427e-05
-3.50342906877702e-05
-2.41694985446438e-05
-8.05532780915849e-06
-2.44521343117934e-06
-2.2016539720872e-05
-1.72407203366145e-05
-2.98607267935716e-06
-1.00786773280805e-05
-2.49705197867467e-05
-4.55475769213002e-05
-3.40097781377615e-05
-3.56572540696402e-05
-2.29879577390781e-05
-2.55562286179691e-05
-1.69158012693933e-05
-2.47875686052696e-05
6.99598145067525e-06
-3.9895887965968e-05
-4.06406678724913e-05
-2.22700338965279e-05
-3.91562043957856e-07
-3.61978177099903e-05
-3.01570398463785e-05
-7.23193140286323e-06
-1.8698973188219e-05
-3.24385791010487e-05
-8.58799293970836e-06
-2.36344671440853e-05
-1.74701270563709e-05
-1.08824294297603e-05
-1.46474196631067e-05
-2.98297392323751e-05
-1.25533795510878e-05
-2.06623088154918e-05
-1.23177102170463e-05
-1.25981894206753e-05
-1.49556291577329e-05
-2.83119214597908e-05
-1.45829394202806e-05
-1.2498519667979e-05
-4.41353989977757e-05
-2.0460795748534e-05
-1.66912053675863e-05
-2.06482355771765e-05
-3.63271906617133e-05
-2.51066177587308e-05
-4.52248330296602e-06
-4.42335546770497e-05
-6.61602235852834e-07
-1.20514534112485e-05
-1.00472431939296e-05
-1.87287464705299e-05
-1.7200338325218e-05
-9.70232967745493e-06
-1.60062771943975e-05
-1.63765651471109e-05
-1.65676477418897e-05
-2.22094915802304e-05
-2.64646231641741e-06
-1.62855227969607e-05
-6.36606720186195e-06
-2.53056918659663e-05
-2.50637993139256e-05
-3.88865234066784e-05
-3.39514463889704e-05
-1.96219334349706e-05
-1.82851745661314e-05
-1.93678104742837e-05
-4.68834718996848e-05
-2.1018630342124e-05
-6.70073574564509e-06
-4.19350955304056e-05
-7.20787578295495e-06
-2.17125447563645e-05
-1.18346974399583e-05
-8.16840301571066e-06
-4.62960640599517e-06
-1.71716077056334e-05
-2.82654706623553e-05
-1.68412590520926e-05
-2.88290548795164e-05
-1.84633884593133e-05
-7.9152697333814e-06
-2.01194721681344e-05
-2.47525413139593e-05
-1.28078513920199e-06
-2.06445650075183e-05
-1.06050509264716e-05
-1.7699838933344e-05
-2.60410951325513e-05
-1.26139206559961e-05
-9.73918827311029e-06
-2.93384077689503e-05
-3.22029156356043e-05
-2.94861193772552e-05
-4.04759193961054e-05
-3.28962904849239e-05
-3.85240782745534e-05
-3.18022569794377e-05
-3.68945203733454e-05
-3.77928059325729e-05
-1.9961038575883e-05
-1.71429232881562e-05
-8.24131172742579e-06
-4.65544988650486e-06
-2.70794808034231e-05
-4.89687790337303e-06
8.99737954361821e-06
-3.18845946291299e-05
-9.89216691516743e-06
-1.21486258848301e-05
-2.26891387200435e-05
-1.79234528690826e-05
-1.72691955274323e-05
-3.24227044315288e-05
-8.5713058336459e-06
-1.37934845613276e-05
-2.89141748798515e-05
-8.00595469920989e-06
-2.7563468890586e-05
-2.1779863908452e-05
-5.93541621800008e-07
-5.52346676685856e-05
-1.74362917377157e-05
-1.60902201371259e-05
-3.40173113458993e-05
-3.13361691827437e-05
-1.36088348721136e-05
-2.00681285680142e-05
-5.50359180748258e-06
-2.04981547697053e-05
-1.53151252834965e-05
-1.52724813472466e-05
-3.56267079424771e-05
-6.03682600861315e-06
-2.59305681605655e-05
-2.68294708534542e-05
-8.84298238838125e-06
-1.65262740949827e-05
-2.4733859919436e-05
-2.25035683501206e-05
-3.08207539438928e-05
-1.12594305462689e-05
-3.55564873758201e-05
-4.07992757916623e-05
-1.5711758164121e-05
-1.24420275383821e-05
-3.1942559145716e-05
-2.88984215262128e-05
-2.78982927728856e-05
-1.12528406705227e-05
-2.86012722094846e-05
-1.06003562655979e-05
-3.13074584801934e-05
-2.56530982409262e-05
-9.12410187567608e-06
-1.07619014644485e-05
-2.43190281387548e-05
-1.83892941119014e-05
-1.82866278355281e-06
-2.31477894146932e-05
-8.63237978338759e-06
6.8674120545452e-06
-2.38560627266673e-05
-2.27229229629827e-05
-3.36872658297202e-05
-2.31450742146752e-05
-1.36243176216267e-05
-2.14639925503524e-05
-2.72828819329809e-05
-7.60997536210027e-06
-2.36780564124294e-05
-2.83978045990716e-05
-1.86695582827208e-05
-1.50004647846525e-05
-1.28817770128272e-05
-5.54959613148986e-06
-2.74184612815216e-05
-1.76224183023749e-05
-3.43083599792981e-06
-7.16357076741722e-06
-7.16831428996543e-06
-1.76547898478236e-05
-1.22676509418473e-05
-1.34846872391149e-05
-4.41265748779267e-05
-9.5451371936374e-06
-1.89616547495462e-05
-1.82840098759892e-05
-7.12814068995116e-06
-2.58768391513604e-05
-2.67967398881397e-05
-1.95757009574322e-05
-1.44859796286935e-05
1.25680092004065e-06
-1.40795414194301e-05
-1.52525176795807e-05
-1.52942216612133e-05
-2.37504625219725e-05
-1.47468084842111e-05
-3.59622795855733e-05
-1.59805493502136e-05
-4.07569201182818e-05
-2.51118895799668e-05
-1.99429228599322e-05
-2.17108039910637e-05
-1.12927273595579e-05
-2.48223985411786e-05
-4.11067701018105e-06
1.03104049555767e-05
-2.84425634303545e-05
-7.191821289591e-06
-2.64082143752427e-05
-1.64455282824636e-05
-5.04559670049278e-06
-1.55978521131002e-05
-3.42144949050133e-05
-2.38260648376014e-05
-4.61065258433848e-05
-3.32205475491163e-05
9.21430077590626e-06
-3.87760637503703e-05
-9.56791874589764e-06
-3.60276294574779e-07
-1.37124042420965e-05
-2.40367463790616e-05
-3.24656866544863e-05
-1.89184334172153e-05
-2.36042025873479e-05
-3.92175195955593e-05
-2.21219600309008e-06
-2.49229722895421e-05
-2.3561164069641e-05
-1.59013758718092e-05
-2.43754077684397e-05
-2.6421413486695e-05
-1.36777885829397e-05
-2.12239318355844e-05
-3.34070887927302e-05
-2.15392604217877e-05
-3.73292834596333e-05
-2.41126431812725e-05
-1.46319911429466e-05
-4.58118238622796e-05
-3.1370052832134e-05
-3.52320578576081e-05
-2.72997612225719e-05
-2.39784364030872e-05
-1.65025408715249e-05
-2.85261256931268e-05
6.86976750837729e-07
-1.40943303912765e-05
-3.95478058047222e-06
-2.19227976679139e-05
-2.25624497407712e-05
-1.53847635440693e-05
-4.80465801920891e-05
-1.98400246384144e-05
-1.52099093003228e-05
-2.6249181639535e-05
-3.74039518508368e-05
-1.30972671094654e-05
5.30250192035945e-06
-1.83331226045243e-05
-1.72406506856049e-05
-1.75507789812041e-05
-2.94028454004264e-05
-1.26863273729161e-05
-1.93800999725953e-05
-3.7438417174942e-05
-4.75447057638858e-05
-1.97968437932872e-05
-3.13106607447071e-05
-2.79460012175288e-05
-3.53675743632982e-05
-3.88643683150055e-05
-1.1334038358349e-05
9.41908361760027e-06
-1.56510703393834e-05
-5.36732954678176e-06
-1.88378537006604e-05
-3.32406942530734e-05
-6.87820486755667e-06
-1.06272149733699e-05
-4.33526520943451e-05
4.51182193550905e-06
-1.98536011289069e-05
-3.80489248938912e-05
-3.45352892373961e-06
-4.25539947746655e-05
-9.05377707311101e-06
-3.31988330407293e-05
-2.1998542662966e-05
-3.38087528221665e-05
-1.90150980522502e-05
8.16389274457265e-06
-1.74868889822661e-05
-3.08251721674905e-05
-1.69869816229969e-05
-7.00139945959322e-06
-1.08643632049296e-05
-1.42684781881764e-06
-1.44832256785912e-05
-1.02871759879983e-05
-2.4606429634383e-05
-9.31488319158155e-06
-2.71560619240063e-05
-2.82683847189266e-05
2.17888156930934e-06
-3.77873875095841e-05
-3.28305464833122e-05
-1.39586907059738e-05
-4.23810703889054e-05
-1.41452680794671e-05
-2.29580778179149e-05
-6.7282087883236e-06
-2.47260465037e-05
-2.2014934427643e-05
-2.19680525615568e-05
-2.47129258868415e-05
-1.02583231050567e-05
-1.82561682655759e-05
-2.49773720065486e-05
-3.37492962359496e-05
-2.14121093758069e-05
-8.25722775775899e-06
-3.78247719230018e-05
-2.70101301695086e-05
-4.10861129331098e-05
-5.12022183606629e-05
-3.679063052904e-05
-3.53444260207826e-05
-1.67110707882725e-05
-3.20463737425505e-05
-3.57849970373231e-05
-4.53342886011914e-06
-1.07832267350361e-05
-2.46415466676817e-05
-2.16521260559395e-05
-2.45466692035284e-05
-5.1351735763119e-05
-2.08453155121663e-05
-2.01502089858772e-05
-1.60672709599778e-06
-4.20842608985903e-05
-2.08536678866489e-05
-4.70779912173655e-05
-2.66271226720847e-05
-2.61764945288853e-05
-1.77102876448436e-05
-2.90482399311628e-05
-1.78016421347578e-05
-2.26153039875799e-06
8.67739282466811e-07
-3.7430353725098e-05
-2.58354806310734e-05
-2.90220253288008e-05
-1.26872315871735e-05
-8.95424056807162e-06
-2.6474581895347e-05
-2.43914296965342e-05
-1.42798551925349e-05
-3.39048112432502e-05
-3.16483272561118e-05
7.87348290678257e-06
-1.32943372558289e-05
-1.79512435236337e-05
-1.80928773197413e-05
-1.83327520264238e-05
1.24107498955888e-06
-1.63489726031202e-05
-2.76954017195267e-05
-2.38155174077068e-05
-2.91743638742903e-05
-2.50892886997473e-05
-1.42608382278803e-05
-9.52738442836821e-06
-2.34008992419013e-05
-1.10426811068266e-05
-1.94905253403944e-05
-2.3567643377272e-05
-2.1988918535357e-05
-3.06535296119095e-05
-1.96148588363429e-05
-4.14988477596885e-05
-5.69663118661304e-05
-3.80867888765665e-05
-4.58917751087094e-05
-1.0769442246237e-05
-3.22540239796228e-05
-2.23011227113085e-05
-4.18969063173529e-05
-3.48168172913983e-05
-7.99300356038073e-06
-1.99469942814449e-05
-3.59172482190741e-05
1.23006822384594e-05
-3.38296684590389e-06
-4.15583272021981e-05
-1.65135030141051e-05
-2.00397658530668e-05
-3.85774639883386e-05
-1.93249862066095e-05
-1.71478641319861e-05
-3.7057250480882e-05
-1.81721379813266e-05
-1.37887714108398e-05
-2.72536362295174e-05
-2.57611070083535e-05
-4.10645544776629e-06
-2.19356857589576e-05
-3.51640565906346e-05
-3.17492131553205e-05
-2.18317839393768e-05
-2.20669696972069e-05
-2.13931275046878e-05
-3.25392171856705e-05
-2.52456631450496e-05
1.02641763249312e-06
-9.69514132870287e-06
-2.9287005099272e-05
-1.62459217417051e-05
-7.63642291476646e-06
-1.31742410407971e-05
-4.00660798487071e-05
9.15930653623665e-06
-1.66541646580585e-05
-3.13083807414669e-05
3.27027083860655e-07
-2.11431347128064e-05
-1.38068160268561e-05
-4.31056686262566e-08
-2.26195013673539e-05
-3.70204290098388e-05
-2.65218416000286e-05
-2.47653686949666e-05
-2.45940179275522e-05
-5.67055697878271e-05
-2.48984745610773e-05
-1.91026553988786e-05
-2.35568130395432e-05
-1.79847228944522e-05
-2.92169569988604e-05
-1.30121063565057e-05
-1.9850314283665e-05
-4.03335334608254e-05
-1.60589326343253e-05
-3.07275656376199e-05
-4.2551973787594e-07
-2.15812202593146e-05
-2.92982874478171e-05
-2.75708649516823e-05
-2.01354733104297e-05
-1.16049998647785e-05
-1.80095165555955e-06
-2.93462472610589e-05
1.13569397945471e-07
5.02878829555302e-06
-4.14693481153495e-05
-1.64923601038806e-05
-4.04297234315065e-05
-1.87801975415014e-05
-1.37599380963197e-05
-1.26264567782889e-05
-1.59140117834535e-05
-1.58832958570521e-05
-8.55855921374077e-06
-1.16924782876277e-05
-9.60866503516244e-06
-2.73699530953589e-05
-2.79747747837563e-05
-3.72558678337458e-05
-2.58361182971324e-05
-3.28430282603252e-05
2.72166461964147e-06
-3.50489154075974e-05
-2.12941773877861e-05
-3.58206558595956e-05
-3.36059261872337e-05
-9.13765159483058e-06
-2.63883229519488e-05
-1.60382502367684e-05
-2.29128113005275e-05
-1.42080020053723e-05
-2.34225181932249e-05
-1.99372628496242e-05
-1.93909413932191e-05
-1.94345674950541e-05
-1.67575750555598e-05
-2.32060408185611e-05
-2.48624450233894e-05
-1.60244629668924e-05
-1.61803864214697e-05
-2.73201842893894e-05
1.37308762702791e-05
-4.83138770439407e-05
-2.34953193596431e-06
-1.90007532992595e-05
-2.77953642987735e-05
-1.82614570146547e-05
-2.59870372288288e-05
-6.21061909792431e-06
-1.70412843391019e-05
-3.11767268440707e-05
-1.65478000826232e-05
-1.55753368151342e-05
-1.46382073129334e-05
-1.53387348034465e-05
-7.84519349832039e-06
-1.90459904647485e-05
-3.99109952861713e-05
-3.13324902375701e-05
-2.22160593566574e-05
-3.0363460338787e-05
-1.99303408452895e-05
-4.26472769922817e-06
-3.64095057787358e-05
-2.82308434938928e-05
-7.96519763163558e-06
-2.73697611801626e-05
-3.05545777796819e-05
2.0103842362338e-06
9.4892061177524e-06
-1.40006323715458e-05
-2.13989076228665e-05
-1.040508308675e-05
-1.86099827377076e-05
-3.03858285036569e-05
-4.03690624704711e-05
-2.20109674906818e-05
-3.61158252464594e-05
-2.13819401844372e-05
-6.82794448883786e-08
-2.18236588159314e-05
-2.04283906623454e-05
-1.46816626720065e-05
-3.67906878642246e-06
-2.14757664246451e-05
-9.23333083356726e-06
-9.82757404440417e-06
-8.10287925193741e-06
-2.5305225073331e-05
-3.48041261870472e-05
-2.01688939571876e-05
-1.58290539931147e-05
-2.51515797207702e-05
-2.65191088252302e-05
-3.31295135657591e-05
-3.87668215459689e-06
-1.1037006036678e-05
-4.68300634667699e-06
-2.6359397124217e-05
-2.05934804393459e-05
-7.08464395815288e-06
-8.37762276001572e-06
-2.1469759125084e-05
-2.77369950657373e-05
-2.2241065698742e-05
-1.04594353437057e-05
-1.06394573556543e-05
-2.3449217672713e-05
-1.44529608391229e-05
-1.9076212573524e-05
-2.49641112594541e-05
-1.21818174204146e-05
-1.00136621277507e-05
-3.60388072114672e-05
-5.10994690095322e-05
-2.68856970223782e-05
-2.86325261567759e-05
-2.50628856347802e-05
-1.80404006995481e-05
1.72909128988193e-05
-8.26755586080763e-06
-1.4184555372773e-05
-3.01207186100845e-05
-3.46841734041026e-05
-8.7505161709847e-06
-2.34863030751753e-05
-1.34146207749941e-05
-3.96458415382107e-05
-2.73519194128757e-05
-3.07854504747728e-05
-2.00609858343386e-05
-1.44161720005016e-05
-1.11882349764744e-05
-3.51449804977649e-05
-4.41570107071619e-05
-2.47029395353627e-05
-1.63526127714905e-05
-2.43422952102037e-05
-1.02649391851835e-05
-5.77673560404307e-06
-1.89957988718574e-06
-2.48655417848552e-05
-2.90542100943526e-05
-2.89684207241254e-05
-8.29812432860065e-06
-3.50230272884243e-05
-9.53700678020642e-06
-9.87856322032026e-06
-9.92288362468312e-06
-3.77105751133134e-05
-2.59275685748775e-05
-2.00815599172533e-05
-3.65175467904127e-05
-1.93295881222177e-05
-3.74393568550126e-05
-1.6772108141982e-05
-5.32590318622898e-06
-2.18181156823898e-05
-1.92731030042943e-05
4.08304912276655e-06
-1.10325011467826e-05
-1.2522097932339e-05
-5.55340795255673e-06
-8.25115567641929e-06
-2.02138209233398e-05
-1.9889396814342e-05
-3.21859188520504e-05
-3.09656296065418e-05
-5.01364284675105e-06
-1.46122737172058e-05
-4.23382476087924e-05
-1.09313373818518e-05
-3.10907510709471e-05
-1.94746680113946e-05
-1.3612980533887e-05
-1.91521445409489e-05
-2.63835615839762e-05
-8.23296685517546e-06
-3.21675039204142e-05
-4.15311958764245e-05
-1.33183998336751e-05
-2.30149664320871e-06
-3.17668763514183e-05
-1.76757366354027e-05
-3.8615327520747e-05
-2.40332254372155e-05
-4.42646836802752e-05
-3.72203328349397e-05
-2.882146776761e-05
-2.63035401635154e-05
-3.16040043040239e-05
-2.91837938014281e-05
-2.10631113321023e-05
-1.59766202841015e-05
-3.04411641355274e-05
-3.44616572128007e-05
-1.40269086287994e-05
-2.74306450774695e-05
-2.67569200699018e-05
-4.27251548056206e-05
-1.9295099918039e-05
-3.32928555195527e-05
-2.02551342455634e-05
-2.30331668945463e-05
-4.80994600696266e-05
-4.24744172619331e-05
-2.35304386380541e-05
-1.34106442635076e-05
-4.63476708424077e-05
-1.69759771769186e-05
-1.71329208726029e-05
-8.69897664478609e-06
-1.97390927717126e-05
-2.3215063367677e-05
-7.60869768186367e-06
-3.0349711832256e-05
-2.76884587633445e-05
-3.14624406401757e-05
-1.27034251182553e-05
-1.3954590133025e-05
-2.15876397518207e-05
-1.68481626659525e-05
-2.90901595384136e-05
-3.22476362336232e-05
-4.16265093212237e-05
-1.22127434248027e-05
-1.66843103470277e-05
-1.87982129602365e-05
-1.3866464473338e-05
-2.71150535157806e-05
-5.79800377672924e-06
-9.85516995803567e-06
-1.02578538945291e-05
-2.67166016913354e-05
-4.19587814107568e-05
-3.27874828984747e-05
-1.7279975639018e-05
-3.81980147707177e-05
-1.9283938664208e-05
4.34347411651013e-06
-3.6820088308478e-05
-2.45200409202884e-05
-1.94842333389597e-05
-1.49717021899254e-05
-1.56502536332883e-05
-8.5522109919004e-06
-7.91094682481608e-06
-3.19402929122395e-05
-2.63619632787904e-05
-7.86758714357096e-06
-8.2293484407142e-07
-2.67807905434584e-05
-2.83668841414962e-05
-2.65668389952666e-05
-2.81476958697022e-05
-2.4780893660679e-05
-2.64600291776981e-05
-1.35085237662974e-05
-3.11376897545726e-05
-9.73681730024513e-06
-2.0624339840203e-05
-2.57241002960358e-05
7.34516758127592e-06
-2.46477544479025e-05
-2.02791590637273e-05
-3.76503700497113e-05
1.14980654395976e-06
-1.17321765110728e-05
-3.44063450151315e-05
-5.36705124261674e-05
-5.6084255724888e-06
-2.44769042799484e-05
-3.58224512445792e-05
-5.08559943383994e-06
-1.07106193105658e-05
-1.87702973991988e-06
-6.47420038695783e-06
-1.95745076818735e-06
-1.72927724568171e-05
-1.90728661927111e-05
-3.03453020077965e-05
-2.12150753814422e-05
-3.18936468944868e-05
-2.03364300653986e-05
-2.13785086166076e-05
-1.14339821393021e-05
2.75894327529686e-06
-1.53370710278458e-05
-7.26507549459922e-06
-1.98420024552841e-05
-2.73339497342398e-05
-1.44227155072651e-05
-1.43253069412515e-05
-9.64842738210453e-06
-1.34947736378736e-05
-2.66561768263815e-05
-4.71400165468594e-05
-2.66068732953561e-05
-3.70139833135511e-05
-2.94756453865689e-05
-3.98714405828665e-05
-6.54259255107731e-06
-3.11823349906838e-05
-1.53532533502236e-05
-3.57081300109747e-05
-3.20794017046759e-06
-3.64301164793315e-05
-1.17107373968517e-05
-1.87841462241592e-05
-4.94703089365843e-05
-1.83310777866048e-05
-1.91644399557109e-05
-2.8441116824325e-05
-1.25793934244404e-05
-2.29758322997468e-06
-2.32302750893309e-05
-1.66335086837619e-05
-2.84976716067795e-05
-4.09248556681679e-05
-3.45006861168047e-05
-1.85845954263396e-05
-3.66758082597834e-05
-2.63746432924351e-05
-1.39734748547518e-05
-2.52156186734467e-05
-2.36384992551091e-05
-8.79267853714148e-06
-1.48733380826919e-05
-1.40285349557163e-05
-5.60167383424369e-06
-4.98566076781903e-05
-3.12678792871492e-05
-2.040228076068e-05
-4.30800645588608e-05
-1.17135104551285e-05
-1.19088452911819e-05
-2.48096264082156e-05
-3.29080185848497e-06
-1.70919346929286e-05
-7.41993169491681e-06
-1.24574274566822e-06
-8.75191165086448e-06
-1.46606715304874e-05
-3.03232751744069e-05
-2.67474153197268e-06
-3.26923987110147e-05
-3.82061128749129e-06
-1.67029923414288e-05
-2.91494141820599e-05
-1.37839275801588e-05
-3.15785162514564e-05
-2.32995463135653e-05
-1.16144912776472e-05
-7.0337170292253e-06
-1.58442364313248e-05
-1.42609928248413e-05
-2.40100841430222e-05
-1.58167098422253e-05
1.22862681877506e-06
-2.54102048020429e-05
-2.03334570701839e-05
-1.9326794147066e-05
-4.15767187170511e-05
-2.09846750038903e-05
-9.2220545752399e-06
-2.63568392924161e-05
-2.70968378941229e-05
-2.19333198009541e-05
-3.84972960846703e-06
-3.97544310624014e-05
-2.4122056096441e-05
-2.53947941427867e-05
-1.54638196657513e-05
-3.46717144250937e-05
-2.33521780697517e-05
-4.13565349072617e-06
-2.49510197563561e-05
-3.99961991642984e-05
1.59958474917098e-06
-1.5716214427256e-05
-2.43920131385262e-05
-5.06563245249141e-05
-2.71467089109933e-05
-3.15376397897982e-05
-2.10053617787191e-05
-1.66924774618694e-05
-2.22393946633072e-05
-2.1678459301571e-05
-9.32798966298387e-06
-1.06971379420495e-05
-2.33231920227608e-05
-1.35885965487518e-05
-3.24000454671703e-05
-2.15716765930942e-05
-2.29362823136506e-05
-2.15926740790864e-05
-1.55415499199597e-05
-4.23887736448952e-05
-4.04470677978592e-07
-6.08005256532073e-06
-2.22149289053362e-05
-1.92008983676378e-05
-1.81723759122898e-05
-2.71597528021761e-05
-3.03282748999012e-05
-1.46650094166707e-05
-1.34743627517421e-05
-2.59805721583318e-05
-2.08738433079449e-06
-4.17419093172226e-05
-1.52235179867662e-05
-4.09822490142747e-06
-1.65557281683346e-05
-3.98700555886439e-05
-2.74360060290659e-05
-4.63619850685801e-05
-3.74820937777502e-05
-2.69967454275037e-05
-2.29841644073989e-05
-1.60988919320396e-05
6.66818662242299e-06
-2.34271230746669e-05
-1.87493738177313e-05
-1.09669951576159e-05
-1.17454419229062e-05
-2.40769066936253e-05
-2.9840056967191e-05
-2.65423203023931e-05
-2.68244539448393e-05
-1.54907722053923e-05
-1.28035577571829e-05
-7.59256566486503e-07
-1.88726791983764e-05
-2.20731108630533e-05
-2.11231064384671e-05
-3.62547388804757e-05
-2.7134188732456e-05
-6.57095380662268e-06
-2.29111607362722e-05
-1.24217912126635e-05
-1.73015329500725e-05
-2.99977505585458e-05
-3.44193774391969e-05
-2.26975344513495e-05
-1.43485795413595e-05
-2.29011879853537e-05
-2.03251823921272e-05
-2.43792959978115e-05
-3.51257186725324e-05
-1.03290594703997e-05
-1.30292108249341e-05
-3.23667436520785e-05
-1.61670463609286e-05
3.14480992474504e-06
-3.28891668496862e-05
-1.89933371408139e-05
-1.07256167233292e-05
-1.08080216181215e-05
-3.20377904611801e-06
-2.1191174213043e-05
-3.75629622108634e-06
-1.83047248039921e-05
-3.32092582096351e-05
-1.95193237528241e-05
3.60875012823409e-06
-1.21056511893744e-05
-1.62405838350386e-05
-1.34716578206285e-05
-5.8814609911866e-06
3.8657849658419e-06
-2.78030800085516e-05
-4.79085745504686e-06
-2.38984411185262e-05
-7.13704028980117e-06
-7.30629016073025e-08
-2.69883332974836e-05
-2.41064207700267e-05
-2.0309755303535e-05
-3.12469605222853e-05
-1.95615714900585e-05
-2.6415933459922e-05
-2.22959037180671e-05
-3.1543883054829e-05
-3.29196521199209e-05
-2.95424745021546e-06
-1.96865796310026e-05
-3.13768563299426e-05
-3.84912996113157e-05
-3.93638719002897e-05
-3.09731691934172e-05
-1.59338073898474e-05
-2.90227987438311e-05
-1.51354618693617e-05
-1.51214808703265e-06
-3.19205193519563e-05
-4.12224888195985e-05
1.1270840177553e-05
-8.33437177727018e-06
-1.34573052841181e-05
-1.43732307421046e-05
-2.90041681641571e-05
-2.26146082969936e-05
-1.20167013554097e-05
-1.36332275666422e-05
-1.32544538650865e-05
-3.07964289613466e-05
-2.01645911005778e-05
-1.72364867831093e-05
-3.7910317674089e-05
-2.60393255624464e-05
-1.91857635549529e-05
-1.144055719583e-05
-1.76444266749066e-05
-3.34928297668041e-05
-5.20338541597247e-05
-7.36373083530115e-06
3.33504822107722e-07
-6.34627768985719e-06
-2.00543880247561e-05
-1.74421328727218e-05
-1.98150634411121e-05
-2.72745132944997e-05
2.53408373868108e-06
-2.63217128692886e-05
-3.33051179281864e-06
-1.66519657927529e-05
-2.76394454777048e-05
-2.06985134566662e-05
-9.7345059965595e-06
-2.34618968994606e-05
-3.75186854607125e-05
-2.67421772243876e-06
-5.33561984057533e-08
-1.29565526276652e-05
-3.90716863265797e-05
-2.61386135172984e-05
-2.79666470620541e-05
-2.32879005568136e-05
-4.45822307888128e-05
-6.25491490850192e-06
-1.24975376489125e-05
-2.47009524167744e-06
-1.63489150430172e-05
6.02325217050134e-06
-3.98244362179866e-05
-3.76241915056991e-05
-3.03434528959104e-05
-1.2756874181649e-05
-1.93708207653385e-05
-3.14909670997499e-05
-6.46427424677094e-06
-1.08377958795669e-05
-3.9606057479675e-05
-1.49522264544194e-05
-2.29478369365464e-05
-9.73991971852401e-06
4.56942854772533e-06
-1.82991846896102e-05
-1.11601152716741e-05
-4.08281498897981e-05
-9.01901902132988e-06
-8.78363587835945e-06
-2.22389662173445e-05
-1.99675305045039e-05
-5.92797576391603e-06
-1.44163801917892e-05
-2.01589120723581e-05
-2.44812677568104e-05
2.05179390911695e-06
-1.38726583041578e-05
-3.36160439555923e-05
-3.20436304984785e-06
-2.53293650530116e-05
-1.57493709956469e-05
-2.67195003925701e-05
-1.1396628552559e-05
-3.09240786338563e-05
-8.65832578539037e-06
-3.05506431650982e-05
-1.66679852501654e-05
-2.33383795818933e-06
-2.78160515228078e-05
2.81364297865657e-06
-7.10536679401676e-06
4.5185076800026e-06
-2.30986419091369e-05
-1.73692793499828e-05
-2.04933466865387e-05
-2.91299202681131e-05
-2.75084489786745e-06
-1.28028603291887e-05
-3.88134116835711e-06
-2.43736817664752e-05
-2.97554269067499e-05
-2.70191878121612e-05
-1.99598948587286e-05
-3.06578971637923e-05
4.70559335890081e-06
-1.95879050644277e-05
-3.29174958047715e-05
-2.63499958593855e-05
-1.41063926221437e-05
-2.46727333204789e-05
1.06714547826796e-05
-1.6815180056296e-05
-2.05930713960718e-05
-4.51562418427295e-06
-3.19153458105323e-05
-9.65096408605044e-06
-2.83445828858627e-05
-4.97248803415169e-05
-2.29008736146945e-05
-2.58308029149076e-05
-2.06355937337717e-05
-1.66044681287605e-05
3.23433120468952e-06
-1.81972373471549e-05
-2.2369563091491e-05
-2.24395311989589e-05
-1.59231360615555e-05
-1.25019825339832e-05
-1.89993895686774e-05
-6.42934043274775e-06
-2.04041118442971e-05
-3.13938627401687e-05
-1.75065367781765e-05
-1.01764526338609e-05
9.85271383792054e-07
-2.33562900018921e-05
-5.9970511580742e-06
-3.26440825209121e-05
-1.72775357020751e-05
-3.51881656328951e-05
-9.33933155469403e-06
-3.10778257773052e-05
2.03480228049923e-06
-9.11274608171051e-06
-1.73497319427514e-05
-5.32123711551878e-06
-3.11346368360975e-05
-2.71538669003181e-05
-1.68490121694656e-05
-2.75436928951205e-05
-2.08168780541064e-05
-2.23751015260535e-05
-1.43452150300512e-05
-2.76629174967314e-05
-1.52378497823719e-05
-1.55572734365662e-05
-2.16945693815951e-05
-1.53771473061497e-05
-3.62160993030836e-05
-2.10918728798109e-05
-2.65423174400991e-05
-1.33806011959526e-05
-1.29491000548062e-05
-1.14355981055432e-05
-1.45549431260828e-05
-1.7058502767432e-05
-1.55492967097001e-05
-4.12885497574484e-06
-1.90869579556109e-05
-2.55103800589077e-05
-3.51995728452932e-05
-2.43907510115802e-05
-1.60657855804081e-05
-2.93480721074997e-05
-1.50972875652393e-05
-1.62177979704376e-05
-3.1892502456436e-05
-1.58428195909467e-05
-3.66433485665629e-05
-1.79079747387331e-05
-1.23904379361498e-06
-4.35871013518533e-05
-2.65589445593402e-05
-2.43426286226626e-05
-2.10271614850078e-05
-1.29771152055254e-05
-4.30652657048186e-05
-3.5116671638589e-05
-2.91655059695411e-05
-6.63746283015255e-06
-8.404766492455e-06
-1.86698273574352e-05
-3.17934367605685e-05
-4.55290027399583e-05
-2.4595248172395e-05
-1.63070616721439e-05
-2.62092068276386e-05
-2.29128821217843e-05
-1.6480276025062e-05
-1.34620148674087e-05
-2.22995595458452e-05
-3.81364240233147e-05
-2.6408664340913e-05
-3.67709880148126e-05
-3.58845187435687e-05
-2.5263264088182e-05
-2.06597767032646e-05
-2.05881886415116e-05
-2.89386281124535e-05
-1.34716137337455e-05
-2.05047426358492e-05
-3.5227000310352e-05
-2.57329828669266e-05
-3.41982703947056e-05
-2.80809271756914e-05
-2.04791709121954e-05
2.12329749207603e-06
-2.46123246894415e-05
-2.19561759512791e-05
-2.15619548180333e-05
-5.37328872660401e-07
-3.36818220426534e-05
-1.71624269536308e-05
-2.13777547184324e-05
-5.84014429183464e-06
2.77945611644858e-06
-2.04242405219416e-05
-1.2323978787745e-05
-5.03785616798689e-05
-9.25003149510871e-06
-1.21383050551115e-05
-1.45079625047369e-05
-2.13537232016384e-05
-2.58647887571111e-05
-1.47022430628338e-05
-3.3127996498454e-05
-1.89315478574992e-05
-4.6821830134862e-05
-1.76301946646254e-05
-1.39833976142135e-05
-2.40776848823209e-05
1.68130154859327e-05
-2.47254312502742e-05
-2.87410593702564e-05
-2.92943602528941e-05
-1.90848349228123e-05
-1.09815821567588e-05
-4.36719101567308e-06
-3.76127085757813e-05
-3.31589044439733e-05
-2.5597338723697e-05
-1.79271321918547e-05
-1.61217220579127e-05
-2.33610697829505e-05
-2.38608634255567e-05
-9.50761310366348e-06
-2.95813965629293e-05
-2.46311060011706e-05
-1.0955854381198e-05
-2.21038140472035e-05
-9.74611960365856e-06
-3.68033158546721e-05
-3.51544041289687e-05
-4.81765022353456e-05
-3.06043788316599e-05
-2.58754327200476e-05
-2.76178098133101e-05
-2.24325586518921e-05
-2.07718554257995e-06
-1.33840752442687e-05
-2.53454568587772e-05
-9.20131559415906e-06
-4.04903902502189e-05
-1.11115969750697e-05
-3.27172890972993e-05
-8.50673497901193e-06
-1.46789738047023e-05
-3.81273896725836e-05
-9.74477489846102e-06
-3.79338625124753e-05
-4.40319822885973e-06
6.37330291511853e-06
-1.86646758529555e-05
-1.61381994361039e-05
-1.06912174912196e-05
-1.03913398310697e-05
-2.32892194796738e-05
-2.30077976191888e-05
-2.89594131648224e-05
-4.18881181221964e-06
7.69555367769719e-07
-3.91312750028294e-05
-3.35454018915178e-05
-3.15975798909934e-05
-3.05800410888419e-05
-1.86964051293088e-05
-2.34130832800196e-05
-2.02285883946341e-05
-2.3014541374485e-05
-2.27550212337309e-05
-1.66324018726191e-06
-3.27780468273291e-05
-2.58789874718894e-05
-1.67130620543855e-05
-2.79146132181927e-05
-3.56919612050552e-05
-2.81378557816425e-05
-1.11533808497133e-05
-1.51411203842353e-05
-4.82561088954344e-07
-2.64425596585822e-05
-1.90513698293195e-05
-1.39152856221422e-05
-6.42064414923534e-06
-1.21530445814961e-06
-1.19290351995425e-05
5.79344409387715e-06
-3.08461523862019e-05
-1.98081003109593e-05
-3.49498007323373e-06
-3.39182102208436e-05
-1.66070233681065e-05
-3.89086297020884e-05
-8.58329128699314e-06
-1.11587070640675e-05
-1.7492062554018e-05
-1.15673660484839e-05
-2.47853989328172e-05
-3.50767606049346e-05
-2.38279208644509e-05
-3.38288349622267e-05
-2.2986476252908e-05
-1.78213949796813e-05
-2.2664226742462e-05
-2.10929019893353e-05
-3.49140160182263e-05
-1.19868255724617e-05
-7.30213280696314e-06
-2.39251867411576e-05
-1.29813191661994e-05
-4.32206490011438e-06
3.78154514457208e-06
-1.48459891607086e-05
-2.1694362950061e-05
-3.5475112194903e-05
-3.90512359205309e-06
-1.30227933073976e-05
-4.97067772069714e-06
-2.32385585244144e-06
-1.096737954636e-05
-3.03477353033471e-05
-1.47041778271551e-05
-1.00289669265658e-05
-3.1330128866758e-05
-4.06914542411781e-05
-1.52683115678203e-05
-2.65560360702015e-05
-2.76708653082042e-06
-3.94021391982497e-05
-6.8247584981625e-06
-4.11777883186258e-05
-2.42881737382728e-05
-2.06909103733743e-05
-1.62724273253538e-05
-3.08418271440346e-05
-1.47343313584524e-05
-1.90750775462604e-05
-2.04570032018313e-05
-3.73940344292856e-05
-2.82034505361126e-05
-5.70572479638935e-06
-1.89484438435622e-08
6.89225990532509e-06
-3.19464908179829e-05
-1.99862464048796e-05
-2.0646461537359e-05
-1.52959885857054e-05
-3.59920295643485e-05
-3.16591311706468e-05
-2.48345685056231e-05
-6.82037464680616e-06
-3.54232702093179e-06
-1.16402783283103e-05
-5.78728856215447e-06
-1.85402616091375e-05
-1.6759883445201e-05
-2.73402138652388e-05
-2.04635555103982e-05
-2.08767769671853e-05
-3.44457073261728e-05
-3.97084057046476e-06
-1.41740177612207e-05
-2.39626715707741e-05
-3.68410471488828e-05
-3.35793190246283e-05
-8.46700132882215e-06
-1.65779030665344e-05
-1.17164228950172e-05
-2.28158740320157e-05
-2.41188990673978e-05
-1.55204924784342e-05
-2.03394801416246e-05
-7.36807782128593e-06
-2.33788611421308e-05
-1.16298571676724e-05
-7.96031411277746e-06
-5.07721951010022e-06
-2.35685987161394e-05
-2.68604780022274e-05
-1.62288369014543e-05
-3.7373250224403e-05
-3.02697149954131e-05
-1.43409883071192e-05
-5.09239448945511e-06
-1.83161069861224e-05
-1.8262894452463e-05
-2.78075600414595e-05
-2.85475322453376e-05
-2.80620333115306e-05
-4.66327996044857e-06
-3.74077897835494e-05
4.32609315206522e-06
-1.53762415959308e-05
-3.68142622349803e-05
-9.87498981921889e-06
-9.12166503473471e-06
-3.86483974410978e-05
-1.12822963686276e-05
-4.48698473914689e-05
-2.43842622175809e-05
-3.4400254903912e-05
-2.81682160417047e-05
-2.64235217248178e-06
-1.38844087246791e-05
-2.39488868107738e-05
-2.97150951602976e-05
-3.35027760143927e-05
-1.21683125538819e-05
1.13842336154907e-05
-3.19892904256142e-05
-2.57527308015787e-05
-3.6226197547185e-05
-3.2401884371141e-05
-8.04615431445124e-06
-7.33179968766412e-06
-4.23916658810108e-05
-1.98505258220549e-05
-1.78610445777706e-05
-2.95669354487024e-05
-3.48114466613707e-05
-2.28093074309989e-05
-1.65219372807574e-05
4.25084119563587e-06
-2.66568034851987e-05
6.15190402645905e-06
-7.45832122181644e-06
-2.29984940443027e-05
-2.69571831075021e-05
-2.27985584259521e-05
-2.21442219457688e-05
-1.56168408288878e-05
-1.85699092149644e-05
-1.75527091383889e-05
-1.78073606126207e-05
-2.97543214431698e-05
-1.59281717485451e-05
-2.56192016778845e-05
-2.95589535276978e-05
-7.80794703243452e-06
-3.38206147046447e-05
6.19825345243742e-06
-2.15046809439199e-05
-1.7970283682516e-05
-7.38965870867401e-06
-1.98204967058688e-05
-1.85483285927243e-05
-1.29703770103888e-05
-1.91178357784449e-05
-2.2246063016376e-05
-1.14987108043125e-05
-8.59568210417073e-06
-5.85664640749099e-06
-2.03442536145979e-05
-2.36095498462533e-05
-1.19849300513663e-05
-3.48043354622313e-05
-2.98398657063466e-06
7.59995545093288e-06
-3.22717750427825e-05
-2.17629928122812e-05
-2.87841418470351e-05
-1.49458944101813e-05
-1.56052265990193e-05
-1.95952754492587e-05
-3.2165410813465e-05
-3.14873189808857e-05
-1.32888057495351e-05
-2.00495085426271e-05
-2.05538525387653e-05
-2.14885113700462e-05
-2.03947150952972e-05
5.65952177160323e-06
-1.32528535795931e-05
-3.43393944243971e-05
-6.44236246878936e-06
-4.71260463464089e-06
-2.49329924630079e-06
8.11888641610833e-06
-1.14487401632135e-05
-1.4594933158207e-05
-2.77272976879414e-05
-8.15247440736866e-06
-1.99022784786765e-06
-3.30928684421623e-05
-1.84064096715837e-05
-9.21588659292723e-06
-1.60786582892394e-05
-2.81050310817874e-05
-2.05623287708792e-05
-2.56908482506812e-05
-2.87816012462415e-05
-1.79645219014386e-05
-2.74757888447386e-05
-4.0412566441271e-05
-4.46117744954193e-05
-2.79633099378521e-05
-1.32797472385348e-05
-3.12579742528199e-05
-9.21231739214996e-06
-1.98145702799176e-05
-1.7655870782621e-05
-3.28894420274796e-05
-7.50193165598224e-06
-2.41755431473236e-05
-2.8399083867564e-05
-2.61255121602844e-05
-1.93960760178257e-05
-2.86992240904383e-05
-4.21527759145957e-05
-1.80616512548408e-05
-1.22967265193348e-05
-2.01596159880622e-05
-1.83924596078802e-05
-2.76161563191875e-06
-2.53079469093172e-05
-2.76401242584554e-05
-7.03957690564824e-07
-3.20423263299863e-05
-1.77099460767942e-05
-2.18100252969425e-05
-1.64947957129352e-05
-3.55132803097807e-05
-8.29431185307069e-06
-1.29954828681336e-05
-3.91857004385973e-05
2.33319991332478e-06
-1.01413922123017e-05
1.09557691868152e-05
-1.7910523736555e-05
-2.49620188939824e-05
-3.7864595249022e-05
-4.13391834758852e-05
-2.20357031518959e-05
-5.09664806151718e-06
-4.65027484222706e-06
-6.36390371573752e-06
-2.57073999995597e-05
-3.53950041788344e-05
-3.57701918852672e-05
-3.76986495714672e-05
-2.26972469860144e-05
-2.41669718726029e-05
-4.00699924280174e-05
-4.39655918962804e-05
-1.62412438967185e-05
-1.57929326163788e-05
-5.33088150304243e-06
-3.43456973285149e-05
-2.3099709050517e-05
-2.81258561263145e-05
-2.2897712859468e-05
-1.76534848948225e-05
-2.12465126332829e-06
-1.50680316144489e-05
-1.5959529668749e-05
-9.47333161700281e-06
-3.48550569162831e-05
-3.85875388969464e-05
-3.92824256876442e-05
5.76245296508127e-06
-1.21152211187034e-05
-1.37421930887468e-06
-1.65097397627348e-05
-2.07502108376308e-05
5.20550190480026e-06
-2.49796921292526e-05
-2.04859369372283e-05
-3.69976445551216e-05
-2.34077590913557e-05
-3.23920223042918e-05
-3.01517616276204e-05
-9.39048653497727e-06
-2.77932585434303e-05
-2.94570634598892e-05
-1.34170585257425e-05
-2.3570886838516e-05
-3.23054224784021e-05
-2.24028526987008e-05
-1.11967753172971e-05
-4.74487063592521e-05
-8.36443895547074e-06
-3.47939551474913e-05
2.16265463105224e-05
5.14655935459175e-06
-1.58743288932685e-05
-1.18445431146138e-05
-3.48525048570533e-05
-2.70760014373649e-05
-3.84117118127694e-05
-2.3903923387828e-05
-1.39933211949301e-05
-3.42175768710277e-05
-1.58804387564173e-05
-1.05512206072268e-05
-2.27149477584031e-05
-3.857913497536e-06
-1.12022045939165e-05
-1.19170434653094e-05
8.97034971382335e-07
-3.35332521269545e-07
-4.79215411491911e-05
-2.8360873627518e-05
-1.63171997957665e-05
-2.03676499195239e-05
-2.54034954312895e-05
-1.53249503917448e-05
-1.94399402616879e-05
-2.24100917250482e-06
-9.37274671312946e-06
-5.73560889877455e-06
-2.6890749026087e-05
-2.69975284031333e-05
-2.46289076769945e-05
-8.19174457171512e-06
-2.07353175618636e-05
-2.84252111429908e-05
-8.93545124997763e-06
-2.82627814220245e-05
-1.80780752785535e-05
-2.89018076100529e-05
-1.65338622931413e-05
-3.58174979217942e-05
-1.73802933299818e-05
-2.32972051497537e-05
-2.77476510143423e-05
-1.95982890918298e-05
-3.85643143258516e-05
-4.56515692015141e-05
-2.64361448788183e-05
-1.29550672193109e-06
-3.01555927564702e-05
-1.58257074392354e-05
-9.54375594826754e-06
-3.56451695635903e-05
-2.7680159716693e-05
5.27295541402925e-07
-2.63305656110827e-05
-1.25098213231089e-05
-1.47428875834309e-05
-3.89089372792425e-05
-2.55775009800315e-05
-2.2504573923142e-05
-4.84758911537945e-05
-2.27352252904498e-05
-1.99539799441971e-05
-4.78390560101249e-05
-2.04164670938182e-05
-1.27248016047955e-05
-4.99140724094498e-06
-2.38749052598875e-05
-1.04855222427058e-05
-3.2908547936068e-05
-2.00848866893819e-05
-2.08260661731055e-05
-3.19591045041369e-06
-1.01041092926503e-05
-2.68712857245509e-05
-3.24813229030625e-05
-2.60825228605539e-05
-3.72638013641494e-05
-2.91910071985631e-05
-2.27846663766285e-05
-2.4546697728249e-05
-2.00203059205456e-05
-1.1983130555862e-05
-3.31143189865917e-05
-1.61477902714955e-05
-1.50477862346408e-05
-2.3932947406448e-05
-1.37029924601748e-05
-7.9730611571356e-06
-2.12630023116801e-05
1.14465387883837e-05
-1.7004611522805e-05
-1.7245050871261e-05
-1.34615182284512e-05
-1.89283347171466e-05
-7.86679839719772e-06
-2.22985631001499e-05
-2.21046840698245e-05
3.062545094028e-06
-4.0074630448344e-05
-2.10559436273413e-05
-1.66794386708583e-05
-1.32836637801964e-05
-3.61980425267979e-05
-2.30915796536493e-05
-1.58072676917701e-05
-1.48441191848009e-05
-1.46755035117495e-05
-9.51889837137272e-06
-8.93486259151545e-06
-4.29115201361177e-05
-2.54390714369435e-05
-2.80329642688684e-05
-1.97722727862844e-05
-3.20766535156907e-05
-3.8798084066615e-05
-7.44766355626138e-06
-5.47602753376439e-06
-1.50544260154056e-05
-1.0374628227204e-05
-2.02172581016237e-05
-3.63530377113473e-05
-3.28707200116929e-05
-3.44538048860761e-05
-1.18935374329685e-05
-1.60995180580757e-06
-4.45554886760477e-05
-1.56603772775478e-05
-3.75645089471343e-05
-1.58097927432057e-05
-1.70173002591273e-05
-8.9776740104324e-06
-2.97591149569952e-05
-2.92947430978484e-05
-2.1792214019466e-05
-1.25100960412014e-05
-3.03520444502246e-05
-1.59780823872689e-05
-3.58585715563318e-05
-4.29669517600527e-05
-2.1505281638073e-05
-2.50058314711628e-05
-8.30544629936395e-06
-1.78026581393572e-05
-2.09467270810038e-05
-9.84154851466269e-06
-2.17991565295194e-05
-2.16648185028282e-05
-1.80102871378006e-05
-1.82931806416433e-05
-4.96052103084281e-05
-1.93145158143588e-05
-5.39060914664586e-06
2.62034851220395e-06
-4.02910484050977e-05
-1.02431041685139e-05
-1.72687460725454e-05
-3.74744819523944e-05
3.08419438215778e-06
-1.16607410050008e-06
6.17024276992578e-07
-2.39587686323817e-05
-2.42531477788487e-05
-3.14206979110839e-05
-1.74723331980053e-05
-1.37801825069515e-05
-2.56948975020056e-05
-1.91723931181582e-05
-3.97003760684442e-06
-9.04698043959027e-06
-2.71445671331481e-05
-2.91457975346342e-05
-1.53310813077508e-05
-2.71149085971837e-05
-2.2258447138571e-05
-2.47051752835437e-05
3.26711888287036e-06
-8.20454623731683e-06
-2.94559432330164e-05
-9.28924421180266e-06
-3.82641792087725e-05
-1.6540728093673e-05
-1.34242473946275e-05
-1.76156096703832e-05
-8.30101647301478e-06
-7.70425460967793e-06
-8.26104336784195e-06
-2.8034418210322e-07
1.89855735913733e-06
-3.61928507782681e-05
-2.0252679981671e-05
-1.84155682992182e-05
-3.51319582934825e-06
-3.33615770901141e-05
-1.76283228308391e-05
-1.99248154643916e-05
-7.402255560344e-06
-3.81826644011281e-05
-2.46065643623112e-05
-3.1195531003862e-05
-2.56392014449146e-05
5.50726702258048e-07
-2.11330252814931e-05
-3.2445315228736e-05
5.25559617942204e-06
-1.36044128167713e-05
-2.96440707956431e-05
-2.06982733939016e-05
-2.81023752872351e-05
-3.16941338825046e-05
-1.46464266526019e-05
-3.72828069933094e-05
-2.60240630644837e-05
-2.70502901820967e-05
-9.29726314933656e-06
-2.16394084550737e-05
-2.10662036590866e-05
-1.6300056442357e-05
-3.60429179897745e-05
-1.89376177842227e-05
-2.68082037578063e-05
-3.00985599369251e-05
-2.24775291809529e-05
-6.5251717131894e-06
-2.29749131728499e-05
-2.38608612470098e-05
-2.05737418622049e-05
1.98987370731019e-06
-3.31233644163307e-05
-2.79297576247971e-05
-8.30710546804549e-06
-2.01674253914198e-05
-1.02670818294792e-05
-3.10977695199028e-05
-2.08513905214321e-05
3.39473682935629e-06
2.65020283663042e-06
-4.53476182619263e-05
-1.51929538982802e-05
-3.52892710605368e-05
-1.16321192413557e-05
-4.92970281253066e-05
-2.91442196705404e-05
-9.52908338219868e-06
-2.57081492095183e-05
1.64483872163186e-06
-1.82360354235988e-05
-2.10986918591143e-05
-1.87678592967857e-05
-2.82859998618024e-06
-5.56200320341137e-06
-2.32706830574966e-05
-1.64044454331449e-05
-1.14420296353117e-05
-2.2201056863572e-05
-3.43394766512997e-05
-1.83719473598122e-05
-2.09403959761122e-05
-2.91091344083043e-05
-1.55116760980295e-05
-3.58442045931156e-05
-3.21067556415296e-05
-3.03943930600528e-05
-3.39178516945482e-05
-2.29232622448053e-05
-3.58564048466804e-05
1.18107711054634e-05
-1.28620256959686e-05
-2.06243038767078e-05
-3.97116196932716e-05
-1.56921248881023e-05
-1.87886689444444e-05
-7.01842951908481e-06
-2.50061490389135e-05
-2.57483450694901e-05
-7.98058952728915e-06
-1.98886630494308e-05
-1.5206709209498e-05
-2.07225248410942e-05
-3.82975488347084e-05
-1.56040021103999e-05
-1.37627348352799e-05
-1.50187738390826e-05
-1.40629662142539e-05
-7.78097312743318e-06
-1.72611002088893e-05
-2.74623788808226e-06
-2.82878174105079e-05
-1.13748436812232e-05
-3.50318798730218e-06
-1.21338957441581e-05
-1.76454589488553e-05
-1.72673169535891e-05
-2.38544592973906e-05
-1.59247925858585e-06
-1.14821925656889e-05
5.89697138454109e-07
-1.13725577084234e-05
-2.0904320096643e-05
-2.34651658205761e-05
-1.70532914593124e-05
-1.23545442113231e-05
-1.44957601633315e-05
6.53065125648528e-06
-2.36174306888845e-05
-2.99640288242459e-05
-3.29229326424477e-05
-9.54399267849674e-06
-2.40117019401362e-05
-3.01689767496097e-05
-2.1878787642067e-05
-1.2098770516409e-05
-4.2678400990799e-05
-1.76811954323019e-05
-1.46274757537184e-05
-3.36387931100687e-05
-6.2642712758993e-06
-2.25672641886647e-05
-1.85677142665787e-05
-2.62943141347083e-05
-2.3045209443245e-07
-1.55052643553337e-05
-8.79706685020672e-06
-1.93817500197541e-05
-2.64469727740985e-05
-2.8701575514031e-05
-3.70226836552266e-05
-1.86325638387767e-05
-2.95645616562992e-05
5.89398506512746e-06
-7.65870847711898e-06
-3.29855931335805e-05
-1.97183791938966e-05
-3.36596268151385e-05
-1.24911618937647e-05
-9.14568888262044e-06
-4.15457963780644e-05
-2.91108945748959e-05
-4.13401983623663e-05
-8.02104548911772e-06
-1.29180760626904e-05
-1.98757931916526e-05
-2.39282919604175e-05
-1.81520214664073e-05
-3.63020686884944e-05
-4.80340204136559e-06
-3.03554710775345e-05
-6.49796796079797e-06
-2.03745308698756e-05
-9.99088792493944e-06
-2.35337602751477e-05
-3.15361240866095e-05
-4.71116976578256e-05
-2.26379911348706e-05
-3.1381150182097e-05
-4.87513014241179e-06
-1.73380541905628e-05
6.30268641533759e-06
-4.6291001379877e-05
-1.79521468810026e-05
-7.93105895533543e-08
-2.92930624721709e-05
-3.38422984361057e-05
-1.20016327464454e-05
-1.83797263384626e-05
-1.7708083362579e-05
-7.29267100313106e-06
-2.84240986153577e-05
1.37853728802844e-05
-9.96302793546565e-07
-1.44337698316455e-05
-3.59537594644929e-05
-2.67294469923622e-05
-2.36373607195028e-05
-2.95436058773594e-05
-3.43463099357576e-05
-1.21270848539002e-06
-4.03716363984024e-05
-3.12006281771459e-05
-3.122881468536e-05
-3.80489186004113e-05
-1.04815230242549e-05
-2.57617143681518e-05
-2.81543640154829e-05
-4.73229608631118e-05
-3.27077610126861e-05
-1.29119312682775e-05
-4.16016092131894e-05
-3.83099868778283e-05
-1.95976236771324e-05
-3.56623118320449e-05
-1.34707317374713e-05
-2.06749513883334e-05
-1.87604324700367e-05
-1.99710970913582e-05
-1.16835367533553e-05
1.55551845080086e-05
6.94785238581812e-06
-1.60134413310833e-05
-1.19211451875727e-06
-2.57986140958677e-05
-1.31864384527552e-05
-1.00876893096531e-05
-3.17671032098966e-05
-2.00897356273638e-05
-4.88862240985881e-06
-3.55770981771815e-05
-4.62732231820527e-06
-3.24292115754516e-05
2.16875136704514e-06
-1.6327190056785e-05
-3.0117254848701e-05
-1.00522084849917e-05
-1.95619037108316e-05
-6.76230461729607e-06
-2.5414704694651e-06
-3.38193504024774e-05
-2.72104709262895e-05
-1.82600542089239e-06
-4.18568965366111e-05
-8.29830714435046e-06
-2.4086028770022e-05
-2.27575388097462e-05
-2.6988483684899e-05
-1.3085638591222e-05
-5.08205072102118e-05
-2.61335438915663e-05
-2.15667241153523e-05
-1.38723155484404e-05
-3.73815386677188e-05
-2.0075886284715e-05
-2.31085628738242e-05
-6.58275967213608e-06
-2.66326650832507e-05
-2.56981806662697e-05
-1.94551027233431e-05
-1.57036232843101e-05
-1.96620722763044e-05
-1.7546297366312e-05
-2.06487478465246e-05
-8.38552077788399e-06
-3.28743806281629e-05
-2.22552188632337e-05
-1.67145712538429e-05
-2.1034354912319e-05
-1.8950658849925e-05
-2.70387406680293e-05
-2.5221748444174e-05
-2.21388379764336e-05
9.63749554326408e-06
1.2185722854585e-06
-1.37087000198838e-05
-1.76942141105842e-05
-3.10252344463376e-06
-2.73197936108381e-05
-3.29717464733517e-05
-2.92254377973332e-05
-2.82218582908935e-05
-2.02061079437172e-05
-3.1437711154551e-05
-3.83444078832476e-06
-1.38647507550375e-05
-3.27247810617844e-05
-1.80931795219383e-05
-3.20298836613059e-05
-2.05620638157886e-05
-3.18238049906681e-05
-3.83366370003812e-05
-7.94831571477571e-06
-1.30093694960007e-05
-2.57119695808242e-05
-4.0085190897982e-05
-3.54026750318288e-05
-3.06031271165612e-05
2.81436952926108e-07
-4.1319933622234e-05
-2.91003201581211e-05
-1.35609760822851e-05
-2.57368184224156e-05
-1.37282315413599e-05
-2.38782046393204e-05
-2.76932756221906e-05
-1.08015817424248e-05
-1.54239849267207e-05
-1.2220302727393e-05
-1.56233550429716e-05
-1.56231011303885e-05
-1.6864673580853e-05
-2.64960268411371e-05
-2.53556076247347e-05
-1.58409287175017e-05
-1.79017482911972e-05
2.71088920942684e-06
-2.67706325258437e-05
-1.29605559994437e-05
-2.83445371001587e-06
-2.76804140428356e-05
-2.18540293424591e-05
-1.28279394546848e-05
-6.03654364957704e-06
-1.39538059979439e-05
-1.11733957112209e-05
-1.98754027548314e-05
-2.79592739325397e-05
-3.02609710865516e-05
-2.75394192530755e-05
-2.68552637438719e-05
-1.33897862447067e-05
-1.97826205254093e-05
-1.69170802986459e-05
-2.27426908022399e-05
-1.87858407936182e-05
-2.19885849720694e-05
-2.82514031223912e-05
-1.4609944883354e-05
-2.80940281830582e-05
-7.13434272814653e-06
-1.80375843389623e-05
-3.20352228208781e-05
-2.9616152014195e-05
-2.21236874274964e-05
-1.10378323036558e-05
-1.89900068377154e-05
-3.60631447464976e-06
-1.84330803199772e-05
-1.24453837719147e-05
-3.00946259824143e-05
-2.25711937011777e-05
-1.85877653067862e-05
-2.07984575161684e-05
-1.55519111444551e-05
-2.20774300834523e-05
-3.81452447956504e-05
-2.70039107901841e-05
-1.87768886848385e-05
-2.90106631835678e-05
-3.01621656715792e-05
-1.48242768226732e-05
-2.29569441639089e-05
-1.67113677280947e-05
-2.65142895659803e-05
-2.15282825250031e-05
-3.65786818660563e-05
-2.53801100921659e-05
-3.16174712052348e-05
-3.78219848126601e-05
-2.46324182511614e-05
-1.27075295628632e-05
-8.79902420766536e-06
-3.02205144500789e-05
-9.14974608657183e-06
-6.24013490355293e-06
-2.14292020853615e-05
-1.65570591346997e-05
5.05028426824512e-06
-3.39086773837274e-05
-2.09496731005941e-05
-2.20586948795605e-05
-8.37986141053122e-06
-2.40871514312774e-05
-1.01552893759546e-05
-3.2278085476294e-05
-4.27406396480745e-05
-1.33132835054009e-05
-1.78372098914719e-05
-2.22438840277848e-05
1.58760155785403e-06
-2.5281168287662e-05
-8.58821640856979e-06
-2.1487681315999e-05
-8.92251705818079e-06
-2.47569811446923e-05
-1.17731961056885e-05
-2.58965569335948e-05
-2.77724018727256e-05
-1.18843572330347e-05
-1.74428959626248e-05
-2.15371305886428e-05
5.7872827328446e-06
-7.87782788206685e-06
-1.26764187820083e-05
-1.33786711820263e-05
-3.76482322711364e-05
-3.10198817715853e-05
-4.06801024257476e-05
-3.08915515658501e-05
-2.11925104331798e-05
-1.61326867511844e-05
-1.04603435963174e-05
-4.70594464544031e-05
-1.01690882581748e-05
3.3609187240977e-06
-2.35650178233646e-05
-3.09453665688828e-05
-3.96787030788716e-05
1.60466989004502e-06
-2.55975215245317e-05
-3.16107062852909e-05
-3.03078529911257e-05
-8.99389693645547e-06
4.30123768581088e-06
-1.66798222491424e-05
-3.20614203671112e-05
-1.2555591889203e-05
7.82169547410295e-07
-1.3194033620144e-05
-3.38815838304868e-05
-1.7595687326065e-05
-2.34443809141578e-05
-3.67624680017822e-05
-8.72075676229915e-06
-3.28254897303596e-05
-1.29098185911098e-05
-1.26368627078645e-06
-2.73171486806588e-05
-1.02204998506609e-05
-1.44249990148886e-05
-1.45872087628951e-05
-1.34284475576129e-05
-8.43324900568056e-06
-1.90607366887009e-05
-8.30320080352936e-06
-3.00367711375104e-05
-1.41639102114423e-05
-3.07007910422818e-05
-4.0940051003804e-05
6.73704878487347e-07
-1.61209193773532e-05
-2.11112472948533e-05
-2.1989418803898e-05
-3.36047490974233e-05
-3.37345653158134e-05
-2.88344635898626e-05
-1.79921994558751e-05
-1.70924146600021e-05
-3.12982356835223e-05
-3.69760386849772e-05
-2.7042490089286e-05
-2.41383560790624e-05
-2.87956804864562e-05
-1.30646749553335e-05
-4.59859209180689e-06
-1.58254279734971e-05
-2.2154758043513e-05
-1.82602105382722e-05
-9.41439629060651e-06
-4.78561927824244e-06
-1.35982737478468e-05
-1.16613427744513e-05
-2.66463080551286e-05
-6.9532302160608e-06
-1.66445811739792e-05
-2.65958228135451e-05
6.11207334946529e-07
-3.0792482025901e-05
-2.14386223756864e-05
-9.03473289410739e-06
-9.51739392539947e-06
-4.30752488670562e-05
-2.1213329198937e-05
-1.02540912832408e-05
6.00916703543789e-06
-4.60768835729708e-06
-4.18955767116491e-05
-5.875105111652e-06
-2.23860155382936e-05
-1.69179295826502e-05
-1.14125111327088e-06
-8.97156408843358e-06
-2.7851934719107e-05
-1.70656918360604e-05
-2.55423464522345e-05
-2.51226324509721e-05
-2.17173887233839e-05
-2.12745599118418e-05
-3.26075339356455e-05
-4.10900447279142e-05
-2.69543690565105e-05
-2.72380340895266e-05
-1.3765419120064e-05
-2.53311416717713e-05
-1.49671604853675e-05
-1.99807304582548e-05
-2.82465010457169e-05
-3.03137981585702e-05
-8.38577032095239e-06
-2.88947631696983e-05
-1.40058393857427e-05
-5.25526773698298e-05
-5.33918758965304e-05
-1.48302993993213e-05
-1.15541258889274e-05
-1.73384682934832e-05
-3.98238785867963e-05
-5.46186716175969e-06
-3.97314731552568e-06
-2.65476792261725e-05
-1.91417716721896e-05
-1.47462278700654e-06
3.06218691632672e-06
-2.57981179154311e-05
-2.34683534778099e-05
-1.3962243667701e-05
-1.27881406650125e-05
-2.80085025903723e-05
-8.94131047092327e-06
-8.72616346638675e-07
-2.92504976503333e-05
-2.93686806703784e-05
-1.72826951253613e-05
-1.95437530641883e-05
-1.94029624076271e-05
-1.39250175511408e-05
-2.23904332771422e-05
-1.58498075924138e-05
-3.39740793163195e-05
-9.48210044916456e-06
-2.79636033366214e-05
-1.81601940642843e-05
-2.48251624206457e-05
-2.71087905531498e-05
-1.3312814450653e-05
-1.4528628257831e-05
1.28810516075171e-05
1.00421118983613e-05
-9.61285590098752e-06
-2.66096562806209e-05
-2.19976670450983e-05
-3.45136963503249e-05
-9.94099748318774e-06
-2.19108017013361e-06
-5.16083312025774e-06
-2.06278321438204e-05
-1.77463927363008e-05
-3.19644730412371e-05
-1.00865956514028e-05
-1.21758263065287e-05
-1.66743433561439e-05
-2.83337982470773e-05
-1.00171267369457e-05
-1.27200069393302e-05
-1.55540118283888e-05
-1.32091958586189e-05
-2.22822174362051e-05
-2.05904114558098e-05
-1.87446866407074e-05
1.84760118297413e-06
5.20915378789737e-06
-1.24090665012632e-05
-2.18744365504864e-05
4.91777912036497e-06
-2.01666652352387e-05
-2.82904448830107e-05
-3.85925666309325e-06
-1.37125677866283e-05
-2.60365913218377e-05
-2.56237779307248e-05
-6.64556965229619e-06
-2.09014234353283e-05
-1.21946601190243e-05
-4.11663426318779e-05
-1.15566377661911e-05
-3.29221976851756e-05
-4.27451777838939e-06
-5.50369414042765e-08
-3.05723046428052e-05
-2.34096848941858e-05
-3.13545661411394e-05
5.89811574410862e-06
-1.48827697524569e-05
-2.03377960525298e-05
-3.33761212191794e-06
-2.49925718552352e-05
-1.36870510468165e-05
-2.70128162774646e-05
-2.56717364706943e-05
-1.89013387455419e-05
-2.71838534750572e-05
-1.65726114538206e-05
-1.80268503697193e-05
-4.20840773521725e-05
-6.34288863661263e-06
-2.2432460416281e-05
-1.63782776424066e-05
-1.11305215572065e-05
-1.65436938843227e-05
-2.93531858385681e-05
-3.04361633340541e-05
-2.52139145186191e-05
-1.5611847469386e-05
-1.62432968419225e-05
-8.43312693603193e-06
-9.89085125419392e-06
-1.36289396959299e-05
-9.52466548733228e-06
-3.01641694102767e-05
-1.54949851110593e-05
-1.96542623659667e-05
-3.85798773471358e-05
-3.4647176901329e-05
-3.03231180820105e-05
-7.13432161782733e-06
-1.12664412838197e-05
-4.9813858680639e-06
-5.6191111575013e-06
-2.05760134596078e-05
8.0011433672415e-06
-1.18694731002694e-05
-4.69703891571312e-05
-1.24755964151042e-05
-1.78908142563619e-05
-8.11093144454589e-06
-3.03525081209347e-06
-3.23578630939752e-05
-2.87967074175559e-05
-1.54882546949589e-05
-2.40537253566267e-05
-1.02684505573061e-05
4.70509672432443e-06
-2.03201558549939e-05
-9.95809530400844e-06
-6.99744832892717e-06
-2.78608582062686e-05
-1.89792733832221e-05
1.1042004360788e-05
-2.18549067797267e-06
-1.38188612095686e-05
-2.39671124315822e-05
-1.38925398875729e-05
-1.30124652320237e-05
-4.48445389992073e-05
-8.11880456691477e-06
-1.37083809562068e-05
-1.74948983521739e-05
-3.33038723565483e-05
-4.0818510870894e-08
-1.47443303752465e-05
-1.4876444199533e-05
-2.62892321266668e-05
-3.26123948069044e-05
-1.8270602488241e-05
-1.61017048151475e-05
-2.41968303264682e-05
-3.61038970447978e-05
-3.78138706572935e-05
-1.56059413241235e-05
-7.51377315244496e-06
-9.0937233956579e-06
-1.48973296335697e-05
-3.19830273289991e-05
-1.53301951481359e-05
-1.69324189299996e-05
-1.61641843865332e-05
9.09309742088442e-06
-8.05785816890296e-06
-4.02392575404673e-05
-1.64979264849545e-05
-1.72414096362614e-05
2.35825741847475e-07
-2.97727551142802e-05
-4.48575151096546e-06
-2.07997185815133e-05
-4.93550962433628e-05
-1.67163561814279e-05
-3.64766696559647e-05
-3.25295357283083e-05
-1.16193350374411e-05
-1.75038236398994e-05
-1.94617649025492e-05
-1.96253849172237e-05
-2.52638466553073e-05
6.75809110175308e-06
-5.54456401345331e-06
-1.12809400613595e-05
-7.80445116146806e-06
-6.15049302099163e-06
-4.45664150467286e-05
-6.17310086388128e-05
9.98173527549703e-08
-2.26394670843635e-05
-3.11421713336545e-05
-1.76487876471544e-05
-3.54800210727186e-05
-1.43218807965985e-05
-3.63897085313029e-05
-1.94185258576634e-05
-3.02033727635335e-05
-1.20027112267456e-05
-3.61781596428314e-05
-1.30333541634669e-05
-9.49131821542774e-06
-2.88037355028846e-05
-2.10957756489207e-05
-2.97618253633115e-05
-1.34233391754382e-05
-6.35508113085568e-06
-2.83675318767754e-05
-1.45499792861245e-05
-1.82592601222803e-05
-3.69010579972456e-05
-1.69041802085507e-05
-3.55472325566084e-05
-2.41291178771369e-05
-2.17337778018163e-05
-2.08245241879556e-05
-2.1978180698839e-05
-3.17369410626204e-05
-7.70055136649664e-06
-7.66223654222623e-06
-5.10232772978415e-05
3.47448738691745e-07
-3.0492509429548e-05
-8.58714048040674e-06
-1.70479312971651e-05
-1.87149369438571e-05
-3.72587702458304e-05
3.47174960231783e-06
-2.14974292879677e-05
-1.57020886355026e-05
-4.40166953356747e-05
-2.61232469928107e-05
-1.07545500220919e-05
-1.81522131553793e-05
-1.40028884508607e-05
-4.48256207550039e-06
-2.60912936593208e-05
-2.82371564254645e-05
-2.02820615941923e-05
-1.48236481367548e-05
-3.68552609759998e-05
-2.0351678064628e-05
-3.70895604127656e-05
-2.14757092349548e-05
-2.03022110192378e-05
-2.24520236701641e-05
-2.17791293817534e-05
-2.48900568699777e-05
-3.76269602367367e-05
-3.22089187104661e-05
-1.92058855359117e-05
-1.85942416189927e-05
-2.12009256866824e-05
-2.80963917826959e-05
-1.12590441044777e-05
-3.06826388949697e-05
-1.62153179171994e-05
-3.03451842871423e-06
-2.69889341327408e-05
-2.47018681945631e-05
-4.61686092981875e-06
-1.64342054178379e-05
-3.81795424017975e-05
-3.18335574520655e-05
-2.19940696189669e-05
-1.71217234937225e-05
-3.76318894398276e-05
5.85483128342055e-06
1.2534106287508e-06
-2.12348099442042e-05
-2.84577617123119e-05
-2.16541263164429e-05
4.67429658343146e-06
-7.4101593371698e-06
-2.6043392682483e-06
-3.2849473168272e-05
-1.51246143826577e-05
-1.99416989124056e-05
-3.04581102043636e-05
-8.02330410079747e-06
-1.5146152820651e-05
-2.75896809691357e-05
-9.63325955874511e-06
-1.5556534336165e-05
-4.43373691038498e-05
-1.961269710383e-05
-1.06721583102259e-05
-1.04693757650999e-05
-2.47602349366583e-05
-3.01657812475346e-05
-2.54808397532832e-05
-1.12379691433998e-05
-1.41205093037266e-05
-3.14447504567685e-05
-2.52387965486301e-05
-3.15928361248018e-06
-1.14174758254796e-05
-6.0743785548912e-06
-2.25311382907408e-05
-2.28355302772171e-05
-1.33378226110598e-05
-2.50561267121661e-05
-1.21018346498842e-05
-2.33580331869664e-05
-3.33873427978894e-05
-8.95418348340341e-06
-1.34297966339339e-05
-2.82095003632012e-05
-2.51736034700656e-05
-3.03674549986763e-05
-6.7304211721284e-06
-3.66103323317302e-05
-3.66312195050991e-05
-1.31319406360077e-05
-3.52741330972054e-05
-1.83730396935981e-05
-3.07493668314796e-05
-2.56303117472871e-05
-1.38614877920241e-05
-2.8900275239395e-05
-6.75587884006665e-06
-2.68164667411342e-05
-1.85149110416279e-05
-1.18179764633168e-05
-1.40544813610126e-05
-4.09730527572076e-05
-2.98434573985674e-05
-4.23434719554544e-05
-3.25633398017047e-05
-3.57600712787314e-05
-1.52799995128732e-05
-3.45877483698642e-05
-2.17359682944038e-05
-2.48059004144387e-05
-3.64591096179704e-05
-2.82735407007153e-05
-9.5835731007025e-06
-8.07991300910029e-06
-7.76760214302223e-06
-1.02837212734752e-05
-2.47913682675469e-06
-1.72663677578772e-05
-1.28106326732066e-06
-2.23206097598626e-05
-1.04199258845476e-06
-1.97597066013408e-05
-3.70935137540342e-05
-1.93454958149385e-05
-7.32225448529655e-06
-2.18389030183108e-05
-7.50623744386195e-06
-9.58122292809606e-06
-1.10257386751912e-05
9.5277584735403e-06
4.16857952750794e-06
-2.19451435774385e-05
-9.92148444360689e-06
-2.44690959979684e-05
-1.35504098581007e-05
-1.11464338146979e-05
-2.0829205935001e-05
-1.69801490877147e-05
-4.9912984141386e-06
-5.9058171407495e-06
-1.66972902277609e-05
-1.43074101129769e-05
-1.92235192601586e-05
-2.91333662960498e-05
-1.27401567243206e-05
-2.23844267407442e-05
-1.83111983261166e-05
-9.42118465738329e-06
-8.94435264221832e-06
-2.26752385328974e-05
-1.76528739630163e-05
-8.57456645097266e-06
-1.95159290054881e-05
-4.93244731386098e-05
-1.45183318628025e-05
-1.8110279253945e-05
-1.53270227477032e-05
-2.4579059513042e-05
-3.29087805821133e-05
-3.68821594579583e-05
-3.61470439645263e-05
-2.48266727310317e-05
-1.95207783916721e-05
-3.67464393095368e-05
-1.16427965208011e-05
-2.07385385382622e-05
-3.16059304492044e-05
-3.53900859799122e-05
-3.76359959973223e-05
-2.18491524869467e-05
-5.21890427801407e-06
-2.12431944000382e-05
-2.56501990994664e-05
-2.95877158197831e-05
5.98297446331691e-06
-2.07797718165015e-05
-4.45331105889971e-05
-4.20067379143668e-06
-2.47758093443143e-05
-4.4972091663693e-05
-2.24868048379077e-05
-3.07273932906494e-05
-3.816687170404e-05
-2.0818362687635e-05
-9.19142409116231e-06
-5.30142224165091e-05
-1.92997708275424e-06
-1.95684798330028e-05
-2.30920536024235e-05
-4.71034624305241e-06
-1.33732502939342e-05
-4.31057208216871e-05
-7.92988147152749e-06
-4.19841293574897e-05
-4.7481747027021e-05
-1.46274068226472e-05
2.87433695389938e-06
-8.8602041532159e-06
-2.09946948966445e-06
-3.49491772449255e-05
-4.1493699480757e-05
-1.24335836877224e-05
-2.36254940069156e-05
-2.92717957003175e-05
-2.48443868381539e-05
-1.86870931916381e-05
-2.93108473560602e-05
-2.10318629994797e-05
-2.85716160459314e-05
-1.16047664185372e-05
-1.99691397909474e-05
6.5462611662197e-06
-8.82310679357096e-06
-3.49368678581695e-05
-2.83100314946683e-05
-2.13351969383576e-05
-9.54835618972661e-06
-5.54000840303573e-06
-9.99083382553609e-06
-1.65331697195255e-05
-4.06273274802582e-06
-2.26217938884949e-05
-1.95957001453144e-05
-4.87620533631247e-06
-1.61478245634023e-05
-2.04949182324774e-05
-2.64615513936851e-05
-2.03366336889449e-05
-6.51224366096075e-06
-3.08165674480271e-05
-7.55552812939094e-05
-1.75750947536687e-05
-1.62889563684655e-05
-3.53107372207015e-05
-1.44962661889258e-05
-1.97215027637854e-05
-3.63644838126013e-05
-1.82953831845763e-05
-3.01244161637344e-05
-3.5669653435747e-05
-3.10902768978654e-05
-2.92841817730319e-05
-1.92799902241626e-05
5.03224976120001e-06
-2.9253029486656e-05
-4.07234403149292e-05
-2.94776477520211e-06
-4.58943634043206e-05
-3.73948678447117e-05
-1.99683979567606e-05
-1.77469615444574e-05
-1.17242915449183e-05
1.09444532390195e-09
-1.92939619258652e-05
-2.06534745774975e-05
-2.06928533172741e-05
-5.70292330894527e-05
-3.51954048540929e-05
-1.81993737726868e-05
-1.13023407723844e-05
-2.94879862557026e-05
-2.58813493345198e-05
-2.2681923672688e-05
-1.95132901275246e-05
-3.02656725379079e-05
-5.86261847941277e-05
-2.8686083473876e-06
-2.53295063937075e-05
-1.09157558308206e-05
-1.45262823646214e-05
-6.42417562970411e-06
-1.56417628249762e-05
-1.6098111034552e-05
-1.23150688412427e-05
-4.8305723649534e-05
-4.37175429741027e-05
-2.06794314532911e-05
-3.21436266698242e-05
-5.33706169860591e-06
-2.04685603013558e-05
-4.30962171978741e-05
-1.6779512037717e-05
-4.54326509396243e-05
-2.57654579316103e-05
-3.04953172479191e-05
-1.60719779433738e-05
-8.93616989762329e-06
-3.23919681628193e-06
-9.56455353331048e-06
5.62875145473175e-06
-1.44655577297292e-06
1.16612587988152e-07
-2.91528621328795e-05
-1.27992763912329e-05
7.210140725338e-06
4.74923710355847e-06
9.7492159358621e-06
-8.68569015705174e-06
-3.61186372593057e-07
-1.7115053043057e-05
-1.02203308764983e-05
-3.91805081495607e-05
-8.12400489699535e-06
-2.20572159181445e-05
-1.16586814496241e-05
-3.3532323864063e-05
-3.05008665323341e-05
-3.40743377178951e-05
-3.04985074303576e-05
-2.76649794844488e-05
-4.21014148457821e-05
-3.51282805727451e-06
-1.34241776979237e-05
-1.15173844571089e-05
-2.13979843828788e-05
-1.85311310975462e-05
-3.44579067162369e-05
-2.97529918364124e-05
-1.42337798581586e-05
1.71273155430773e-06
-2.68566190805109e-05
-1.98844255471403e-05
-1.25083957721374e-05
-8.10048624616549e-06
-3.91288668178799e-05
-3.93001386403354e-05
-2.9009405665436e-05
-1.71565048321247e-05
-9.39442766913508e-06
-1.92729210570205e-05
-1.54265895975553e-05
-2.17661141156869e-05
-1.51986111323702e-05
-1.79793464559111e-05
-2.71576152801909e-05
-3.72353134725964e-05
-2.041344894835e-06
-3.97184178598917e-05
-2.54338272270741e-05
-1.79199345779357e-05
-1.31641727339657e-05
-2.79237374214745e-06
-2.70165069186374e-05
-1.79253974307493e-05
-2.74380541376937e-05
-2.25938134927496e-05
-2.45284840840838e-05
-2.91093068586599e-05
-2.66395188341839e-05
-2.91176132419781e-05
-1.70234466590115e-05
4.09439593957162e-06
-2.05300091176813e-05
-2.52643655026063e-05
-3.30607141919214e-06
-3.6084820186179e-05
-1.84991664184523e-05
-2.95418245798433e-05
-3.49538530789872e-05
-2.24933220659504e-05
-3.49316783457133e-06
-2.84529494902488e-05
-2.53330356829268e-05
-9.34104083570483e-06
-1.14243080360459e-05
-3.85941007903724e-06
-1.05661801113598e-05
-2.2347254695801e-05
-1.59712522195953e-05
-1.29574205938981e-05
-6.00853142029525e-06
5.54974442263635e-06
-1.86585669671621e-05
-6.91651496748059e-06
-2.62009667709854e-05
-2.5942472304e-05
-1.84441922552084e-05
-1.19354811417111e-05
-4.20636427442679e-05
-1.80870161595013e-05
-1.56942402623244e-05
-2.43802596449772e-05
-5.59196363295607e-06
-3.1864338410855e-05
-1.00995016413167e-05
-2.55834899077825e-05
-2.5812092438718e-05
-6.40730048203326e-06
-1.50166959529328e-05
6.3027551174582e-06
-1.87114759471504e-05
-1.21429397108465e-05
-1.33702283043059e-05
2.53225652397352e-07
-2.6895082575876e-05
-2.47350860304332e-05
1.84619336852003e-08
-1.09415960527942e-05
-3.65652286685042e-05
-3.58466032375448e-05
-3.13430541543878e-05
1.62855516154611e-05
-3.68787621131905e-05
-3.04488526394927e-05
-3.58734957495113e-05
-2.14739916349518e-05
-1.90002817358716e-05
-1.53107808631965e-05
-2.69613524075422e-05
-2.73004682664618e-05
-2.23098810657682e-05
-2.14608830436065e-05
-3.73987918714382e-05
-3.6704329379988e-05
-1.03405108608252e-05
-1.06466193363085e-05
-3.12569907200816e-05
-2.61283856578825e-05
-1.76161544915032e-05
-1.84275773255073e-05
-2.06184876589915e-06
-6.31887033120577e-06
4.41026539435689e-06
-4.61597595216289e-05
-2.50264816415052e-05
-2.55111361155728e-05
-2.30103721881112e-05
-2.67897539556418e-05
-1.32002840918813e-05
-1.05297002196083e-05
-1.38867502497297e-05
-2.59989072697804e-05
-1.2771975772191e-05
-3.30757260099412e-05
-1.50094125404431e-05
-2.40420446249957e-05
-4.08198360300368e-05
-3.03618330460027e-05
-2.20031172946002e-05
-1.51052141462685e-05
-3.20682816495485e-05
-1.15054595558373e-05
-3.10751491385348e-05
-2.19359724078543e-05
4.01368563521157e-06
-2.22419032639087e-05
-1.67731346388926e-05
1.79171902281855e-06
1.45097251743128e-06
-1.21936765767113e-05
-4.23905125950228e-05
-4.28895316297448e-05
-1.69116731966456e-06
-2.78825007734824e-05
-1.91521108452307e-05
-2.18951369111551e-05
-2.81603967621083e-05
-2.39157215499977e-05
-1.19623757521443e-05
-2.05741483893594e-05
-2.22671489115889e-05
-3.49114079935893e-07
-2.6713619553212e-05
-3.39333173050181e-05
-1.11828877428391e-05
-3.29906094746305e-05
7.36759358265078e-06
-5.55915014810487e-06
-3.61632208204522e-05
-3.25587792250827e-05
-1.27209748856631e-05
-4.22887853538663e-05
-1.51032320045209e-05
-2.78073350241306e-05
-2.00045356969962e-05
-2.49631545217778e-05
-1.23964822720614e-05
-4.18335619226836e-05
-1.24403151427453e-05
-1.51035698621339e-05
-5.40723973907206e-06
-2.1535760607925e-05
-1.98108914214182e-05
-1.04315910701674e-05
-2.97365488889781e-06
-4.92289808374982e-06
-2.91458618039409e-05
-1.90257208821176e-05
1.23694982257414e-06
-3.81097659402188e-05
6.53659294821382e-06
-2.06871981204678e-05
-5.17394491726977e-06
-1.71045686481208e-05
-1.00272470481617e-05
-1.70937884849069e-05
-2.48296251526375e-05
-1.97016894930973e-05
-2.63048010902667e-05
-2.02054100143031e-05
-1.42746072890528e-05
-3.87168191200502e-05
-2.90764520078131e-05
-3.42137861575448e-05
-1.98097406013512e-05
-2.57742170416931e-05
-2.18859743939155e-05
-6.19596749113753e-06
-8.8279658146781e-06
-2.08986906711191e-05
-1.31497506848955e-05
-1.63580760137565e-05
-2.38206444909234e-05
-8.74907150713216e-06
-1.2456522869793e-05
-2.615659462749e-05
-1.87957965268457e-05
-4.86243499171174e-05
9.71307146850518e-06
4.04194333173605e-07
-1.49606834788612e-05
-9.32572423001175e-06
-3.23498972949872e-05
5.51356151319923e-06
-2.67991346116908e-05
-2.97163931562539e-05
-4.14951286352612e-05
-3.33180142138352e-06
-1.94958923369517e-05
-2.98590247398212e-05
-7.94007083591758e-06
-2.41428167173395e-05
-2.2888347438745e-05
-3.20316787279326e-05
-1.19243721550488e-05
-1.94056897346607e-05
-2.44934398437154e-05
-1.12789868287146e-05
-2.10246174130567e-06
-1.84166269474706e-05
-1.50867976352871e-05
-1.02294458394408e-05
-1.1305977166701e-05
-8.51937747361353e-06
-2.70051375797063e-05
-3.70639019626127e-05
-3.08237455263005e-06
7.46627623269768e-06
-1.42634581654112e-05
-1.25700590711657e-05
-3.13533054016389e-05
-1.34227515522954e-05
-3.80243936441075e-05
-9.97368709579504e-06
-1.66021281347666e-05
-3.77933923050203e-06
-3.30228628096772e-05
-2.47127054082456e-06
-1.97945878687451e-05
-1.21368344391896e-05
-1.0871479678252e-05
-1.83153271978317e-05
-9.67450320559862e-06
-1.81417742263265e-05
-2.52887042356032e-05
-2.79623698976365e-05
-8.89604518982081e-06
-1.89594677277877e-05
-1.83867907202301e-05
-3.3514162258382e-05
-2.91470736642027e-05
-1.39708973782038e-05
1.10011457997573e-08
-2.57653030752743e-05
-1.01807476063563e-05
-1.6408013799546e-05
-3.01321569925862e-05
-1.2666427200422e-05
-1.49942765542183e-05
-3.1038986948179e-05
-2.38541661901866e-05
5.57004515753951e-06
-2.65428471541233e-05
-3.40769140407551e-05
-2.36130305448612e-06
-3.95253113090004e-06
-5.06489049316586e-05
1.13848543190846e-06
-2.034839847888e-05
-3.7752267722736e-05
3.21162449159324e-07
-3.59839184413115e-05
-4.08044656660636e-05
-6.54963061601636e-06
-1.29236048692874e-05
-3.04287406169155e-05
-1.53748579531176e-05
2.35586711928141e-06
-8.82697208944233e-06
-2.34495515379499e-05
-1.47134814161823e-05
-2.94070559063917e-05
-4.19328073188257e-05
-1.83053885564036e-05
-3.37795363219664e-05
-4.15573999507123e-05
-2.59063359567769e-05
-1.03289361471925e-05
-3.72580305356487e-05
-1.38610245850136e-05
-3.13887033373504e-05
-9.03695002348993e-06
-7.17088105549584e-06
-3.72897741362216e-05
-2.34668652957134e-05
-2.51697021383169e-06
-2.08843781190031e-05
-2.69922700662215e-05
-3.92725737156715e-05
-2.54478810320916e-05
-4.13105947124303e-06
-3.58578561260715e-05
-1.93911610926788e-05
-4.4194178637588e-05
-2.81519952864713e-05
-2.9275914678451e-05
-2.92964801226345e-05
-6.68558071338404e-06
-1.57711974744228e-05
-1.93535458091719e-06
-1.19577842388437e-06
-2.0864481280472e-05
-3.23503064683506e-06
-8.23173254812857e-06
-9.53964893295955e-07
-1.76589783300887e-05
-2.63755116856184e-05
-2.53128586495132e-05
-2.60015914153787e-05
-5.0333872555107e-06
-3.46106778708743e-05
-2.89944122552996e-05
-3.37685507190106e-05
-1.07676154330992e-05
-2.19253224598379e-05
-3.05545841243703e-05
-3.07588226706283e-05
-3.41397018291958e-05
-2.56638631175484e-05
-4.04133117431403e-05
-1.79811304698465e-05
-3.69724534569455e-05
-1.854843713498e-05
-1.49533059685179e-05
-2.05674972333985e-05
-2.77465411357056e-05
-2.7719796006988e-05
-1.81898214908231e-05
-4.09592312215574e-05
-2.68480912921655e-05
-4.92372494283575e-08
-2.67912940015322e-05
-3.8152167867574e-05
-7.43997390718301e-06
-1.72104141208345e-05
-2.05616205381334e-05
-4.12414827100861e-05
-1.54573078329213e-05
-4.41304686106202e-05
-4.08105058395055e-05
-1.42250305565685e-05
-2.53070221173259e-05
-1.89836403458916e-05
-2.91273575671027e-05
-1.99543396187923e-05
-1.8850687654771e-05
-2.97074591263457e-05
-3.60631706176581e-05
-1.66888168919155e-05
-2.08095390390098e-05
-2.09828914050291e-05
-2.59493917035163e-05
-2.40761113104919e-05
-4.10114668894999e-05
-2.17302134704428e-05
-1.65081254079424e-05
-4.28295234092747e-05
-9.51828482801628e-06
7.17028450767394e-06
-1.71415578232013e-05
-3.23248682562911e-05
-6.61418536312129e-06
-1.80358374696789e-05
-1.48295750969357e-05
-3.98281585496105e-05
-2.97672256340452e-05
-1.27267216299649e-05
-3.58097815990558e-06
-1.97692290477424e-05
-2.53367220284637e-05
-3.17775980932599e-05
-9.59241419516136e-06
-2.22004833899418e-05
-2.40808434230409e-05
-2.14123513283721e-05
-3.08906249615029e-05
-2.95070707357617e-05
-1.30465634445558e-05
-1.28666788480396e-05
-2.96253505263859e-05
-1.77964736350715e-05
-3.38151085127395e-05
-2.53408418634484e-05
-2.88867830827135e-05
-2.21897945792064e-05
-2.01644687574716e-05
-2.93066200744492e-05
-1.87318665687313e-06
-2.85700994695606e-05
-2.54080003456106e-05
1.16122237914817e-05
-2.87363259871884e-05
-1.87583300149726e-05
-1.70682942288905e-05
-2.9816037223365e-05
-2.59793166745946e-05
-1.8433171015033e-05
-2.23676233167998e-05
-1.73985402020321e-06
-1.18256036729608e-05
-2.4802131139796e-05
-6.69773693985868e-06
-7.77282778327955e-06
-1.32988945818196e-05
-3.4248534269922e-05
-1.32138466304901e-05
-1.80207316995149e-05
8.56034322250624e-06
-3.00280633624148e-05
-2.95252882009516e-05
-3.7742579745695e-05
-2.08148911059868e-05
-1.59226962414128e-05
-2.99440178138347e-05
-2.93076596208904e-05
-2.0840088674692e-05
-1.40460470174496e-05
-1.54249092185107e-05
-2.44820719914708e-05
-3.52297755411246e-05
-5.78295200952078e-05
-1.41905284043723e-05
-2.86135595350307e-05
-2.47003779999086e-05
-8.33493928599358e-06
-1.70881747686386e-05
-2.13205279121166e-05
-3.19630107125542e-05
-2.95587360803226e-05
-3.32504838281461e-05
-6.50198481270804e-06
-1.77536606148935e-05
-4.2206431491114e-05
-1.92934840181349e-05
-3.34027284398423e-05
-1.36834399222839e-05
-1.75902281518139e-05
-2.25765353366681e-05
-3.65955046542011e-05
-9.1392665317333e-06
-1.55348181198605e-05
-3.34464035918157e-06
-3.0702547500179e-05
-3.64928748602908e-05
-2.01831689602171e-05
-2.63176887758994e-05
-2.54507825138427e-05
-3.35073713461009e-05
-5.16662179968389e-05
-1.5841166782032e-05
-2.55262568046948e-05
-1.02349552730427e-05
-8.00064299219337e-06
-3.66694792172045e-05
-1.86246608812208e-05
-1.2905219756167e-06
-2.476836202625e-05
-2.75143398374323e-05
-9.0655267047038e-06
-1.96703738411065e-05
-2.60799889062653e-05
1.2958672070064e-06
2.30577300445174e-06
-1.1893390553394e-05
-1.45848668782737e-05
-1.11290512355739e-05
-3.44169659334022e-06
-1.91551677804318e-05
-1.51043259456074e-05
-4.36176748298104e-05
-2.55071241461414e-05
-6.78248119497259e-06
-1.48875031513361e-05
-1.66901069195275e-05
-2.64906014399671e-05
-1.16534407762258e-05
-1.72669021281916e-05
6.65514945583915e-06
-3.29519533136282e-05
-1.67961936791599e-05
-1.78816404051911e-05
1.16515452507032e-07
5.43625862677898e-06
-2.57732428167558e-05
-1.0626143700787e-05
-4.15474328919014e-05
-2.7438214801698e-05
-2.33741992268296e-05
-1.9989982900541e-05
-7.86259772513103e-06
7.46039042252973e-06
-2.41947040684859e-05
-8.50057487692989e-06
-2.09665180398898e-06
-2.98099786481326e-05
-3.37016955571536e-05
-3.9321808742636e-05
-1.86036148027692e-05
-2.4221976221643e-05
-3.36451967262821e-05
-1.20548065450336e-05
-3.11636073124066e-05
-4.1066502872889e-05
-4.41361494304472e-05
-2.97416485291926e-05
-1.69677306844048e-05
-7.93427602789364e-06
-1.975927211251e-05
-1.95809686546548e-05
-3.09997916968001e-05
-3.26128651278513e-06
-1.61919863876225e-05
-9.27503080408172e-06
1.33520623723073e-06
-8.42316157741506e-06
-1.98333795056036e-05
-1.1741175174068e-05
-1.76743390396984e-05
-2.45094699615626e-05
-1.64097420144267e-05
-2.72187387156262e-05
-5.28171725696589e-05
-3.93936324113778e-06
-2.57330250540109e-05
-2.96813944351576e-05
-1.55438093266295e-05
-1.50319062159586e-05
2.28139431124506e-06
-2.97707086628306e-05
-3.95849649298283e-05
-2.0575121724637e-05
-3.04256299820627e-05
-8.82813134644076e-06
-3.79291101023212e-05
-1.89280508595444e-05
-1.73451184307007e-05
-3.72159188285318e-05
-3.00346053838485e-05
-1.77361644413253e-05
-1.66951701293887e-06
-5.84251008827465e-06
-3.02137983011096e-05
-2.08468535373785e-05
-9.66201497139242e-06
-2.07260641250599e-05
-3.76356459443941e-05
-2.97692146324457e-05
-1.72670444749387e-05
-2.88404384579959e-05
-2.65569642817519e-05
-1.4416667848149e-05
-2.56724322718295e-05
-1.8496905067213e-05
-3.97479377566299e-05
-1.94756511385611e-05
-1.27702849017268e-05
-3.30471170950629e-05
-1.42396124924496e-05
-3.40166768946981e-05
-1.38209401502391e-05
-3.11062676700804e-05
-9.91487306030575e-06
-1.58524288177564e-05
-2.1869852346723e-05
-2.88789137886841e-05
4.61070108735113e-06
-3.70876522492377e-05
-2.10003043018555e-05
-3.46612679623557e-06
-1.90901226853443e-05
-3.3670396095469e-05
-3.24766732718318e-05
-4.52863538506421e-05
-2.60817213369922e-05
-3.09121619856636e-05
-1.10815894149862e-05
-1.80668855474098e-05
-1.16017009313675e-05
-2.07477276674991e-05
-1.26949905165204e-05
-3.81448922610119e-05
-1.72187573910223e-05
-9.75652950928593e-06
-2.28971225473788e-05
-1.23163595911622e-05
-2.97431618261419e-05
-1.11092087336448e-05
-3.34254291245579e-05
-2.68035666871792e-05
-3.82276657419424e-06
-1.88415998766963e-05
-2.46528928647509e-05
-1.13273664048027e-05
-1.76191593654827e-05
-4.71168610290406e-06
-1.23765054034499e-05
-2.89600478352909e-05
-1.57926937670024e-05
-2.72254978573743e-05
3.38518070649845e-06
-2.49425649435493e-05
-2.27392170598077e-05
-1.21617359952693e-05
-3.55805118939491e-05
-1.67766926790205e-05
-2.17092626260666e-05
-1.0711019896433e-05
-2.94895200417798e-05
-2.39059964998188e-05
-2.78160461646028e-05
-8.33563492487024e-06
-1.91161462569612e-05
-1.66740060105252e-05
-1.36471016500382e-05
-4.79398656019794e-06
-1.91677810407643e-05
-1.32965215931141e-05
-2.64729970574148e-05
-2.83510861144034e-05
-3.87531144458394e-05
-1.01645484167743e-05
-3.39816637582203e-05
-4.71667935522643e-05
-2.61430213014449e-05
-1.49797996448754e-05
-3.56198197621967e-05
-1.14328161347145e-05
-3.370405000267e-05
-1.63770644172149e-05
-1.71256670111011e-05
-4.9786798569055e-06
-2.56787551389517e-05
-4.77438900477824e-06
-1.20236322885172e-05
-7.86504497254923e-06
-1.06281390915495e-05
-2.12546714850929e-05
-2.73582683719138e-05
-1.29608163678042e-05
-5.69916837429061e-06
-1.33408532570794e-05
-2.16905984463477e-05
-3.32201061720852e-05
-2.53081742538214e-05
-3.98510684059683e-05
-3.08965754446325e-05
-2.90231868156744e-05
-1.63024574286934e-05
-2.47226393742336e-05
-3.54939167027402e-05
-2.62380202472258e-05
-2.73534825993894e-05
-3.31301952304296e-05
-2.04503058900837e-05
-1.60823921139702e-05
-2.29741874877734e-05
-1.70844426241547e-05
-2.04740556120523e-05
-1.46788286868759e-05
-2.60877840759781e-05
-1.2143604152255e-05
-1.22597998892701e-05
1.42344002385137e-05
-2.08556124004238e-05
-2.89432942860002e-05
1.4578137732467e-06
-4.78709872557017e-05
-1.26574402271345e-05
-1.71492905852061e-05
-2.16092073682955e-05
-2.22223700510739e-05
-3.93198962237533e-05
-2.2996475147857e-05
-3.94400923960936e-05
-2.02220384919583e-05
-2.10191586689872e-05
-2.11251577973201e-05
-1.15678989027928e-05
-4.25843399315161e-05
-3.52421761273638e-05
-2.3799573606196e-05
-9.78986559552864e-06
-1.0541582686075e-05
1.69990873645231e-06
-1.04028079898683e-05
-2.55167781537433e-05
-1.69384080655583e-05
5.8319008282523e-06
-1.39823622001013e-05
-5.40751957208979e-06
-9.97672492022824e-06
-1.62487907989891e-05
-2.33460529018087e-05
-8.46286495211474e-06
-1.87343922633145e-05
-1.99207465978254e-05
-2.85191473301606e-05
-4.05943194113803e-05
3.55221435912908e-06
-1.23566823230894e-05
-3.57960567403475e-06
-1.46996345932561e-05
-6.25954290509378e-06
-2.3713663756102e-05
-3.77582877514343e-05
-1.53385959987825e-05
-5.66283018674354e-06
-7.9330248198896e-06
-9.80246494938024e-06
-3.87071579398662e-05
-4.34866439179244e-05
-8.99608709276633e-06
-3.07784900844103e-05
-3.01881277536445e-05
-5.04834894830088e-06
-3.88255228974649e-06
-1.5176057685272e-05
-9.14684913279275e-06
-8.8234832641238e-06
-2.30175978050717e-05
-1.92509969666489e-05
-3.26477221936858e-05
-5.33441205190569e-06
-2.60053347294407e-05
-6.94684038295027e-06
-1.46208718363826e-05
-2.63229349133851e-05
-3.03001349955709e-05
-1.64983835523742e-05
-3.57334838585984e-05
-9.62182161558992e-07
-1.611412726663e-05
-2.01945221944565e-05
-1.90668479208753e-05
-3.40643867440455e-05
1.9290063407554e-06
-2.94477662334028e-05
-3.85817635796658e-05
-1.76295821151885e-05
-2.4603484970516e-05
-6.19923372817845e-06
-3.98202727974066e-05
-7.15350294200015e-06
-8.33168141733817e-06
-1.0156058496062e-05
-2.88488412551461e-05
3.92262327071708e-06
-2.71916280573361e-05
-3.77662370476738e-05
-2.29278449799557e-05
-1.3401520817956e-05
-2.73314701441931e-05
6.15395859154894e-06
-4.11726780632982e-05
-3.08975147203257e-05
1.18730822440408e-05
-1.0185598146533e-05
-2.05373039132315e-05
-1.52962750516427e-05
-3.13184774272856e-05
-3.34806715696355e-05
-1.40260779741826e-05
-2.98853475398762e-05
1.62810724208328e-07
-2.10776108728898e-05
-2.94469183675965e-05
-1.68389816365281e-05
-2.77373772799837e-05
-4.19333609741793e-05
-4.42242794237045e-06
-3.35058935161857e-05
-1.6379840133236e-05
-1.36324116499873e-05
-1.81993555571536e-05
-2.24367659844013e-05
-2.39639885813964e-05
-2.71658457740799e-05
-1.85625381086092e-05
-2.09100269860525e-05
-1.01674234829766e-05
-2.00524514028604e-05
-2.45317440400357e-05
-8.38256650599937e-06
-3.03641999656041e-05
-3.09138207992869e-05
-2.39873020612553e-06
-1.06709686607253e-05
-3.3423066281838e-05
2.53012393661414e-06
-2.81781261776799e-05
-3.34387462413961e-05
-1.04907287938976e-05
-2.16453052488219e-05
-2.15375248716082e-05
-2.3995635504061e-05
-5.90572569045299e-06
-2.00608552446106e-05
-1.9742297552429e-05
-2.32329415049107e-05
-2.5701746426034e-05
-1.53622948516344e-06
-3.1968698851063e-05
1.67798552417232e-07
-1.04523379107966e-05
-3.22571578765809e-05
-1.78618664689996e-05
-3.33853701741647e-05
-2.53268903624967e-06
-1.68038775374155e-05
-4.61815834958894e-05
-2.6363584447157e-05
-3.08341205827054e-05
-9.70783010893481e-06
-3.97765471941043e-05
-2.60027475108001e-05
-1.70255770983174e-05
2.82755606268328e-06
-1.44319557129527e-05
9.31078845388404e-07
-1.81937440404438e-05
-2.54475079256408e-05
-2.09752061070847e-05
1.39586306496327e-05
-1.58012767637905e-05
-4.77706655041925e-05
-2.23928480271883e-05
-2.2030866597211e-05
-1.44411121124934e-05
-2.41663922248369e-05
-1.43689397925626e-05
-2.46988293084963e-05
-3.64711854828545e-05
-2.05678444180953e-05
-1.11408078441832e-05
-5.09132209490345e-05
-2.59748462359529e-05
-2.9389593482648e-05
-3.05685435378299e-05
-3.19144209659026e-05
-2.18461595863328e-05
-2.72705708432488e-05
-2.17362301318023e-05
-2.62047649390059e-05
-1.06294137879055e-05
-2.47593364061052e-05
-2.21018189542787e-05
-3.58833639457035e-05
-1.10799077218231e-05
-4.36824628242578e-05
-8.24394362618352e-06
-5.98221488857981e-06
-1.39978088824905e-05
-3.09593444399173e-05
-1.45325999273463e-05
-1.40979269291606e-05
-5.12862408812458e-06
-2.31870095762845e-05
-2.49739943432509e-05
-3.48095065940789e-05
-2.46144608898522e-05
-1.75815094167003e-05
-3.28296600665266e-05
-1.60350805072274e-05
-2.08533082308597e-05
-2.47469462120503e-05
-2.53841724591703e-05
-2.94907714606037e-05
-1.19014861490091e-05
-3.42048546093862e-05
-2.22293560693232e-05
-1.65165248884593e-05
-2.98982968975383e-05
-2.96366348412289e-05
-1.34714103087348e-05
-2.44376132968826e-05
-1.40134745175764e-05
-3.87344596762662e-05
-3.15191630526688e-05
-1.0729752053552e-05
7.90459491860525e-06
-1.72066516730487e-05
-2.94965192153352e-05
-2.49304171392467e-05
-1.0448288583735e-05
-3.32301332036525e-05
-3.82811134343886e-05
-1.94622050577262e-05
-2.57014884625892e-05
-3.86217273104853e-05
-3.52325063562608e-05
-3.101298183105e-05
-2.0135047951407e-05
-2.0041363058218e-05
-2.91187936542926e-05
-4.55179114499493e-05
-1.727548204663e-05
-3.68280935630015e-05
-1.03105038021209e-05
-1.9779289043489e-05
-4.01850815920875e-06
-8.29160907711055e-06
-1.57335993452911e-05
-4.20901278480479e-05
-3.64068539064562e-05
-1.29673723295218e-05
-2.54120944859213e-05
-2.72985474248908e-06
-3.85104653718323e-05
-2.97854121017966e-05
-3.39386395018214e-05
1.5509402333821e-06
-2.01032809183747e-05
-2.95022986462106e-05
-2.42392988108681e-05
-1.88259459569787e-05
-2.25143988734718e-05
-6.34509694582797e-06
-1.82174483343667e-05
-2.12646268773597e-05
-6.26210636174227e-06
-2.99705739289079e-05
-3.56990870955824e-05
-2.63424343550494e-05
-7.76276629203873e-06
-1.48894819412786e-05
-1.22099099414238e-05
-3.46996199372883e-05
1.89520833943529e-06
-3.73105246461466e-06
-1.75980447126773e-05
-1.71639792648955e-06
-2.02827852776249e-05
-7.48626282752817e-06
8.86838124602071e-07
4.42182544867723e-06
-2.00835278582755e-05
-1.9717825163456e-05
-1.02513045508826e-05
-2.07926517849327e-05
-1.81083778592186e-05
2.05827378142348e-05
-7.05836807247384e-07
-2.50090274360509e-06
-2.53931779250754e-05
-3.01832091674726e-05
-1.73479324510436e-05
-8.37967914591131e-06
-3.19081163925991e-05
-1.70598538524247e-05
-9.7758693935619e-06
-3.41377942362445e-05
-3.65356776894079e-05
-2.64648729944546e-05
-1.21469515494907e-05
-1.33659078552642e-05
-1.03590288516891e-05
-2.60019195374734e-05
-3.89686060541572e-05
-1.75072773444096e-06
-3.23671100510607e-05
-4.63901109574223e-05
-1.324242342524e-05
-6.47003180941306e-06
-1.76985248947349e-05
-2.80508419133904e-05
-4.4605441518393e-05
-2.47725472449985e-05
-5.74717096574147e-06
-2.043078102286e-05
-2.19911117995743e-05
-1.02839012338332e-05
-5.71270019079813e-05
-2.66623459987564e-05
-1.89492167602697e-05
-2.12485456809938e-05
-2.84183466206602e-05
-2.06002250995258e-05
-1.98657302953109e-05
-2.14307173423816e-05
-2.10185483369243e-05
-1.8212615599484e-05
-1.70148707367193e-05
-4.09010772081145e-05
-1.55263714924447e-05
-5.97543456437713e-06
-2.45518707345893e-06
-3.23816214102871e-05
-3.09544306979084e-05
-2.95431742394962e-05
-1.5452267921893e-05
-6.5670802058638e-06
-7.50587312007543e-06
-2.07080945506178e-05
-1.17241669188238e-05
-2.11069723752314e-05
-9.34962114932626e-06
-3.21127751354105e-05
-1.36975031190076e-05
-2.42503539637013e-05
-2.15991861097817e-05
-2.31463828155253e-05
-2.83952098202029e-05
-3.2985524575313e-05
-2.37228379686913e-05
-1.56264174143389e-05
-2.69472479132288e-05
-1.6993436040455e-05
5.2146916686331e-06
-3.35916811562129e-06
-1.98057766959659e-05
-4.07151777546657e-06
-1.94979919140379e-05
-7.73431289596889e-06
-2.51778371046179e-05
-1.3793511410687e-05
-1.34357548765028e-05
-1.51156292133324e-05
1.57002137565707e-06
-2.20609683451646e-05
-2.30275321479731e-05
-1.43099289674512e-05
-1.18089702034258e-05
-5.43247280384576e-06
-3.00859651743668e-05
-2.79164890658399e-05
-3.69770362397597e-05
-1.87319802668873e-05
-3.60439695862088e-05
-6.9952969038387e-06
-2.27415453802255e-05
-1.23272911110692e-05
-6.58350419170803e-06
-3.12872093438017e-05
-2.12919665582901e-05
-6.23561397172258e-06
-3.32947507652104e-06
-6.33420645725229e-06
-1.24995792893814e-05
-1.99173265947367e-05
-1.08833480039716e-05
-1.88719551705382e-05
-1.9798539420457e-05
-2.57333330443724e-05
-1.18959479668738e-06
-6.71163668875129e-06
-1.22055571216225e-05
-2.38841120377417e-05
-2.73234626995436e-05
-8.17312969788671e-07
-1.76377313647543e-05
-4.30454241739516e-05
-2.23786778101826e-05
-3.23899798773982e-05
-8.93842105645051e-06
-2.52194922135002e-05
-1.62617591960969e-05
-1.67114439568742e-05
4.18868855521467e-06
-2.46214418715429e-05
-1.84400613115218e-05
-2.82168263100895e-05
-3.94391024151138e-05
-2.031309934349e-05
-3.37855424501659e-05
-1.59427444596111e-05
-2.63281176930946e-05
-1.29821556022708e-05
-1.07577749590312e-05
-3.42022535646977e-05
-9.69591024050483e-06
-1.71138391600156e-05
-2.58468777617295e-05
-2.8326252683193e-05
-2.9465245802437e-05
-2.97336499086647e-05
-1.16710892864153e-05
-3.44010925935342e-05
-6.46700761984628e-06
-2.02398955315007e-05
-2.30770474005527e-05
-3.05907938483436e-06
-2.8025017140477e-05
-2.57326986052109e-05
9.93626367824965e-06
-2.39519334683429e-05
-2.48826448193598e-05
-2.29293836374106e-05
-2.86661343897413e-05
-2.89297482057968e-05
-5.39194419500211e-06
-1.66897517765532e-05
-6.31877238574505e-06
-2.64816218367105e-05
-2.69212340108702e-05
-3.02192400753115e-05
1.03886652179657e-06
-3.37457316570128e-05
-1.48886976295261e-05
-1.67077204414615e-05
-3.55847687001319e-05
-3.05863507186863e-05
-1.0769197757579e-05
-4.43155954306837e-07
-2.56419992531011e-05
-6.75890055196069e-07
-2.14860868067247e-05
-2.59707630946142e-05
-1.87872541674258e-05
-1.67802451022147e-05
-2.34747294822192e-05
-1.71869352995629e-05
-4.3055757372481e-05
-2.41272367618678e-05
-2.26206471289641e-05
-1.42739807992558e-05
-2.23696309973956e-05
-1.43088554586169e-05
-2.46577554572609e-05
-1.78847344338035e-05
-2.96183609160188e-05
-2.61646859935394e-05
-1.40241168316335e-05
-1.46147094837472e-05
-1.88161187398626e-05
-3.80958457845009e-05
-3.66870837733722e-05
-2.98711619246435e-05
-2.12975117127104e-05
-2.48474930077987e-05
-1.45659107908232e-05
-3.23507021892322e-05
-2.33882994741957e-05
-1.67517961943428e-05
-2.85013725339908e-05
-1.72626330569229e-05
-1.7083523999377e-05
-2.53473600952665e-05
-3.25778779396801e-05
-1.84739200047167e-05
-2.88735344560897e-05
-1.94349179867426e-05
-2.41479399440612e-05
-1.62727865610932e-05
-7.20775255004729e-06
-2.6451886375466e-05
-2.14898098778174e-06
-1.67723161947521e-05
-3.6759637069642e-06
-3.62095931814644e-05
-4.17964945943194e-05
-3.20478765396464e-05
-2.03802903850935e-05
-2.17886387463094e-05
-1.49139283256294e-05
-6.15650959402286e-05
-4.08488168167102e-06
-2.26454809393827e-05
-1.28784562343933e-05
-2.01717612498177e-05
-1.16687736946579e-05
-2.49363485037241e-05
-2.2794403754605e-05
-1.88895810867599e-05
-1.95313395228366e-05
-2.8790833505231e-05
-7.44448007737065e-06
-4.00723888107354e-05
-2.139545359013e-05
-7.95689034849482e-06
-2.44012876443223e-05
-3.97983027876884e-05
-1.67083375622099e-05
-1.17798246296804e-05
-2.42156307743749e-05
-2.64687569112591e-06
-4.85025429488042e-05
-3.43063810308559e-05
-2.44862632298807e-05
-2.55481727356182e-05
-1.31339560767522e-05
-3.68389942954882e-05
-2.84441756417661e-05
-3.04021854238978e-06
-4.25548304986952e-06
-3.34858393072122e-05
-3.33915848130996e-05
-1.62318090395399e-05
-3.16218350725856e-05
-1.63311975292818e-05
-1.2478370593368e-06
-3.17853932329017e-05
-3.73546791183356e-05
-2.27551093763686e-05
-5.67971595655139e-06
-2.59543317383312e-05
-2.75551300820481e-05
-1.97462516111508e-05
-2.42219002863238e-05
-2.96543619848883e-05
-1.96611786432476e-06
-1.46596973328827e-05
-2.62070373604512e-05
-2.27460685385389e-05
-1.69964317003296e-05
-3.57099412052462e-05
-2.8876321440172e-06
-3.17616015370972e-05
-3.80389405475814e-05
-1.81611448630458e-05
-4.46411547056339e-05
-2.68257474811489e-05
-2.34297223218219e-05
-3.12514689099631e-05
-1.49295003063057e-05
-1.52296564671052e-05
-3.62711746002666e-05
-8.34604614948862e-06
-9.50515150846332e-06
-3.13866765332849e-05
-2.42372231490415e-05
-1.67270103190341e-05
-3.56129483403024e-05
-2.50268613117542e-05
-4.57900836481055e-05
-1.70323846474131e-05
-1.76667043901096e-05
-2.84595814465287e-05
-2.44429985874035e-05
-1.78858211716282e-05
-4.39762385869349e-05
-4.06407964329432e-05
-3.14275306086284e-05
-1.75758938910831e-05
-1.57983445445035e-05
-2.15034089845728e-05
-3.90648854161377e-05
-3.4162868459317e-05
-2.92074406006529e-05
-1.21924155058103e-06
-3.14769593610539e-05
-5.76749202985037e-06
-3.74036447979081e-06
-2.04591443022085e-05
2.76504899915556e-06
-1.25281523936686e-05
-2.97503058928277e-05
-1.41362708774145e-05
-7.4375938746222e-06
-9.61862580834113e-06
-2.58772727832362e-05
-2.5682171681924e-05
-1.23453166956353e-05
-4.29391789821726e-05
-1.6671939936875e-05
-1.51734672731107e-05
-8.61196916776755e-06
-2.22113206471947e-05
-1.94671373980272e-05
-1.62395276684683e-05
-2.43609697131266e-05
-2.91352569030527e-05
2.26965112454208e-06
-3.23417953754072e-05
-2.56025885151109e-06
-3.52751704487712e-05
-8.73835583677259e-08
-3.23058278569441e-05
-2.58915334708842e-05
-1.80445649753762e-05
3.77512099778373e-06
-1.55049847285886e-05
-1.15053022693236e-05
3.17369850666818e-06
-3.05467672124547e-06
-2.00370188741867e-05
-2.76152108635738e-05
-3.60619128421746e-05
-2.81655107624847e-05
-2.56378017607013e-05
-4.32504257819741e-05
-2.66666830717069e-05
-1.72786917590993e-05
-2.65065590414023e-05
-1.42916891121252e-05
-2.10125785806388e-05
-3.12210429393805e-05
-1.95370873781156e-05
-1.76022234714104e-05
-9.82006317878918e-06
-2.03143039847814e-05
-1.29785593628107e-05
-1.78613433004463e-05
-1.68518349752364e-05
-3.30543243234726e-05
4.90396569869732e-06
-3.35488874314278e-05
-2.99348885192596e-05
-3.80038467493938e-05
-1.79347865690374e-05
-1.61883883498521e-05
-2.48475017140372e-05
-1.66507948359447e-05
4.24077905147833e-06
-1.74994111531597e-05
-4.47866841431565e-05
-3.59032243314064e-05
-1.67665020664359e-05
-3.41646107416287e-05
-3.47618180319588e-06
-2.28135279543994e-05
2.1428412493116e-06
-7.76644579412343e-06
-1.9487799800916e-05
-4.14110131487358e-05
-2.38234924667908e-05
-2.34833669130667e-05
-2.29842039037848e-05
-5.82176480165211e-05
-4.18209428635038e-05
-3.40487533922853e-05
-2.29642850088535e-05
-1.22312397490026e-05
-2.15486233000665e-05
-2.33264716990939e-05
-1.53608822952722e-05
-2.27535847617316e-05
-2.43808715931671e-05
-4.10641793726079e-05
-2.60649938795338e-05
-4.33007849804597e-06
-2.46002999333598e-05
-6.58802121872084e-06
-1.26484920559653e-05
-9.67401127595517e-06
-9.39590172287541e-06
-1.39837098476756e-05
-1.35380377410033e-05
-6.67616974204293e-06
-9.09768873499562e-06
-3.57866711926825e-05
-5.88367739367944e-07
-2.23530286616405e-05
-1.87242445359406e-06
-1.03729845387176e-05
-4.18616018777186e-05
-1.51210562362274e-05
-4.30756495697773e-05
-1.96880147010499e-05
-2.12542115715682e-05
-5.23862846999325e-06
-3.16667175959e-05
-1.14083966516724e-05
-2.33369786267581e-05
-2.73505733647249e-05
-2.04291783955615e-05
-3.24026815869695e-05
-1.94731714797598e-05
-9.66863986419434e-06
-1.75142026787421e-05
-2.7228895934247e-05
-3.60492116798221e-05
-1.11956034976966e-05
-2.90129872134289e-05
-6.55925951824693e-06
-3.82537871009424e-05
-1.83384221703838e-05
-2.49466559221267e-07
-3.97515501704131e-05
-1.99817451855801e-05
-1.8750841678271e-05
-4.14629598021705e-06
-2.9930876199124e-05
8.78740980639185e-06
-2.74282519918782e-05
-2.40318738350484e-05
-3.07740689469073e-05
-9.69564958943309e-06
-2.42065641855412e-05
-2.15535100900417e-05
-3.08453433383369e-05
-2.64854492213352e-05
-1.69468431662204e-05
-4.1794921977451e-05
-4.68705428881874e-06
-1.78082003540948e-05
-1.32173323715009e-05
-3.23052989165125e-05
-1.03444080764919e-05
-3.2289377497483e-05
2.08247152296263e-06
-1.9496726826405e-05
-1.59378935981993e-05
-1.15827685448102e-05
-2.05178661188516e-05
-1.220575793041e-05
-2.97847706757332e-05
-2.70603092012437e-05
-1.63391908615866e-05
-2.65115207110876e-05
-1.84718693185265e-05
-9.99347452272979e-06
-2.60940660961534e-05
-1.94123667551612e-05
-2.05736235302234e-05
-1.15106910761251e-05
-2.18105185159912e-05
-3.35334748056183e-05
3.59872209957822e-06
-2.1624477785793e-05
-2.86496331177024e-05
-2.78135182220588e-05
-3.76570083452769e-06
-2.65115729555342e-05
-2.35029728736096e-05
-6.57894163138563e-06
-1.69087342642074e-05
-1.50455064330061e-05
-1.61333440200016e-05
-2.09669924071345e-05
-2.32687671023447e-05
-3.80812326185642e-05
-1.24116873785775e-05
-1.25131527847761e-05
-1.77331550710021e-05
-1.79749904887718e-05
-9.87988200275382e-06
-5.05830725070651e-05
-4.77101183248197e-05
-1.05447097023026e-05
-2.65832554088708e-05
-3.55125273753904e-05
-2.21496864190186e-05
-2.57576364078414e-05
-1.27081212194255e-05
2.22864329857144e-06
4.9081144832114e-06
-1.95230235374728e-05
-1.7397711640377e-05
-3.03682269438133e-05
-3.53427355203547e-05
-1.84160967359858e-05
-1.73307120325669e-05
-2.08251822725986e-05
-1.8449545576947e-05
-2.10654521272244e-05
-3.17370497828494e-05
-2.69101676449414e-05
-1.39105535062641e-05
-3.38536134015885e-05
-6.81580997771656e-06
-9.59239612857298e-06
-3.03177167460503e-05
-4.10695436472156e-05
-2.6310610813151e-05
-3.45532921534502e-05
-2.05233032732918e-05
-7.79738914421125e-06
-2.58336773090954e-05
-3.0997329454789e-05
-3.60188884006166e-05
-7.76963389407722e-06
-3.00001962969028e-05
-8.62315994798912e-06
-1.68775660953377e-05
-3.47999441792674e-05
-1.64981169749548e-05
-3.50112696128489e-05
-2.31566073074466e-05
-1.75152009869348e-05
-2.52282048257137e-05
-1.71245050531288e-05
-1.0811113389981e-05
-4.33488553449792e-05
-3.38399913773245e-05
-2.14393828102671e-05
-3.0088392582158e-05
-1.46020351759937e-05
-1.44212782669862e-05
-2.45695261945772e-05
-7.10596848019397e-06
-1.45976706902527e-05
-3.9677123777646e-05
-3.79938737696461e-05
-2.63257607920637e-05
-4.25499151447997e-05
-6.75056707432335e-06
-2.12027660349857e-05
-2.41542094190046e-05
-3.01035914737234e-05
-3.24180623772307e-05
-1.88229440253545e-05
-2.1985277757009e-05
-2.25029868536972e-05
-1.93119438663146e-05
-2.05763685228196e-05
-1.44503687622512e-05
-1.90187570350783e-05
2.77756048146574e-06
-5.21979169916753e-06
-1.25390254781535e-05
-6.75988844320468e-06
-4.20938488083167e-05
7.07933219531502e-06
-2.22506636970453e-05
-4.16648249987041e-06
-4.92835029426621e-05
-6.17696934228395e-05
-2.57551468915054e-05
-1.16542431132231e-05
-1.17559110125413e-05
-1.69686537552861e-05
-1.19300581807372e-05
-2.89075198360876e-05
-3.25102324428096e-05
-2.72133119218165e-05
-6.63970472043984e-07
-3.14754535548183e-05
-2.97800800088741e-05
-3.56415780855366e-05
-2.93374450465799e-05
-2.77071822976895e-05
-9.6223790790683e-06
-3.1721476303387e-05
-2.25114332352709e-05
-2.98554708256309e-05
-3.33420168210198e-05
-2.75833586999429e-05
-2.04350816481674e-05
-2.20629967587089e-05
-3.63547404260039e-05
-2.05909809968842e-05
-4.9769654397666e-05
-1.96963895865838e-05
-2.09511075282305e-05
-1.63206829640731e-05
-1.70954525892153e-05
-3.08038101406964e-05
-1.31669415926982e-05
-1.9757705557794e-05
-1.66125290580501e-05
-1.67239175148708e-05
-1.30685962403062e-06
-4.4392785843308e-06
7.34207808532443e-06
-2.32010654044252e-05
-2.03042396614931e-05
-2.88900462042176e-05
-2.37715461520045e-05
-2.48564943452368e-05
-2.03535765623272e-05
-2.24380991303954e-05
-1.26995879987215e-05
-1.74162370630034e-05
-4.51242253098648e-05
-3.05864409891036e-05
-3.0969758801625e-06
-1.09670847058294e-06
-1.31857257877681e-05
-1.94761219925032e-05
-1.56363824517261e-05
6.34319312579968e-06
-7.97592644646287e-06
-2.76591714819705e-05
-3.18320814339601e-05
-2.65863685008867e-05
-1.7527441188699e-05
-1.8223099700776e-05
-4.05474953082456e-05
-1.04565811791061e-05
-1.27281816135375e-05
-1.7600627214923e-05
-2.02523908617074e-05
-1.72258024061144e-05
-1.42019655129319e-05
-2.91918352637469e-05
-2.42690007769347e-05
-1.89019269282031e-05
-3.31823633485631e-05
-1.76729224309365e-05
-1.10503359489231e-05
-3.20306676745452e-05
-1.9751744050195e-05
-6.19349228988185e-06
-1.14744988442937e-05
-4.21028750664955e-05
-1.1574709181807e-05
-3.28823797985443e-05
-3.67216337950827e-05
-1.37861216683006e-05
-3.49056497413963e-05
-1.60467450950864e-05
-2.75790436231665e-05
-3.36363238176342e-05
-3.2861657260988e-05
-2.66918406694014e-05
-1.06326258747041e-05
-1.45321884720569e-05
-4.07275585554078e-05
-2.49598151101972e-05
-2.25289465802933e-05
-3.0749240693627e-05
-2.42056348669126e-05
-2.3394916521669e-05
-3.18294954175322e-05
-2.1945228002623e-05
-2.50995679316463e-05
-2.44142519421378e-05
-1.7916196812387e-05
-4.30537922317072e-06
-2.74948043710495e-05
-2.88144474194198e-05
-1.28852585394917e-05
-2.36666959748231e-05
-1.83463636952603e-05
-2.50526145710112e-05
-8.2027091011992e-06
-2.16642403410478e-05
-3.24957797539583e-06
-9.66887724611774e-06
-1.18099348266754e-05
-2.28059292752193e-05
-1.32980094927505e-05
-3.03748810673868e-05
-5.8957279664477e-06
-1.47400077357181e-05
-2.00476234204088e-05
-1.17068697033381e-05
-1.36517617396048e-05
-2.07053824319671e-05
-1.49440840270411e-05
-9.54708982565499e-06
-6.31657099403383e-06
-5.24552803379048e-06
-9.00709258587742e-06
-3.02202031142644e-05
-1.02239263082538e-06
-1.81380205803968e-05
-2.90716950103452e-05
-1.91554374087228e-05
-2.73045026900866e-05
-8.58576006521367e-06
3.69431715940545e-06
-4.73651032215375e-05
-1.06428466562041e-05
-2.53234555592152e-05
-2.22929841988299e-05
-9.612819403646e-06
-2.49619030153561e-05
-2.59011862292518e-05
-2.87509985521664e-05
-1.27550811012398e-05
-1.6070311186674e-05
-7.3704127556141e-06
-3.68536198064553e-05
5.02540646310228e-06
-7.75647097764481e-06
-2.76958249047662e-05
-2.71867861150734e-05
-1.74770464341164e-05
-2.80836570081123e-05
-1.65457490761659e-05
-2.29838939866877e-05
-2.59193252637701e-05
1.00708981791283e-05
3.95052494424807e-06
-4.50785106455043e-05
-2.27512641184007e-05
-1.04572142947094e-05
-3.88957460605433e-06
-3.14236988067564e-05
-9.2173949939404e-06
-3.1747926204978e-05
-8.9897708273531e-06
-3.76464284557048e-05
-1.6791066844918e-05
-3.83076904561219e-05
-1.83843016852818e-05
-2.13581051723096e-05
-3.20685841204773e-05
-9.16306103426088e-06
-2.46015313604039e-05
-4.09868984449721e-05
-8.55024598018175e-06
-6.42950304804163e-06
-1.219610912763e-05
-3.95874668428937e-05
-1.42521709869422e-05
-1.34692937823002e-05
-1.5751215045524e-05
-1.04113838996096e-05
-2.93816168838229e-05
-9.58399123947354e-06
-2.1157351045248e-05
-4.3543505756856e-05
-2.88049715320525e-05
-1.15174063090805e-05
-3.0099231757462e-05
-2.22911256591696e-05
-3.26917061216417e-05
-3.74111880106106e-05
-2.24230618713426e-05
-1.86535924641257e-05
-1.47963048157812e-05
-1.17306597449285e-05
-1.15238356915113e-05
4.58898756230472e-06
-1.73394529589056e-05
-2.09935685010847e-05
-2.0428148534217e-05
-1.89577240034659e-05
-1.40823430641995e-05
7.63863885119416e-06
-2.36343420660947e-05
-1.42391729779989e-05
-2.23604241536656e-05
-2.27201878286818e-05
-1.97204470096216e-05
7.57446732393136e-06
-1.3861265964912e-05
-2.07328002916977e-05
-4.18277741534247e-06
-4.46346769669395e-06
-4.39096229590627e-06
-9.05572868337921e-06
-3.43478818697273e-05
-3.81343694454593e-05
-3.22063464739578e-05
-1.51933390482974e-06
-2.3639159653705e-05
-3.61572333100618e-05
-2.12284634772187e-06
-1.52630911011396e-06
-5.03126393767321e-06
-1.89658983199724e-05
-3.02310772336957e-05
-3.73590869368357e-05
-1.53831799079536e-05
-8.31992599946374e-06
-1.91490902498094e-05
-1.74781118285094e-05
-7.30117802958701e-06
-2.62117414308759e-05
-2.22983794305985e-05
-3.58231517094525e-05
-4.20638449203292e-05
-3.60348015453925e-05
6.95025527790737e-06
-2.20632081712656e-05
-3.24813603644614e-05
-2.80821156560527e-05
-3.40833599390497e-05
-1.10254902805645e-05
-2.52482383813787e-05
-2.41820074208392e-05
-2.01207480995672e-05
-7.32643311926133e-06
-2.91115846702679e-05
-3.28271878345148e-06
5.15446828554303e-06
-6.84227890666651e-06
-9.55489594677003e-06
-2.78475831686838e-05
-1.69633053716661e-05
-1.26833237638656e-05
-2.64319423988677e-05
-3.11538011106338e-05
-1.07287792865102e-05
-2.54180273243847e-05
-2.18172689496081e-05
-3.96419930768788e-05
-2.07239601682152e-05
-2.1703824518661e-06
-1.47842727089285e-06
-2.14144816434883e-05
-1.5837215652084e-05
-2.26046086517413e-05
-1.96744299914781e-05
-1.94799080096385e-05
-8.90897888075557e-06
-2.66011133724933e-05
-1.72171361936375e-05
-1.04970335631238e-05
-1.19941960910891e-05
-3.20967417651782e-05
-1.69635605913295e-05
-1.08213874447723e-05
-3.42164573020276e-06
-1.19384736960717e-05
1.74849282521326e-06
-3.49522870775741e-05
-3.88748619530894e-05
-2.91760732151495e-05
-1.49309210462358e-05
-2.66785846826384e-05
-1.39019153811656e-05
-2.89424797756939e-05
-3.89223121558933e-05
-1.73739112428676e-05
-1.07066729639259e-05
-2.84615380640411e-05
-2.92505562243286e-05
-1.73813143112277e-05
-2.07435655541984e-05
-1.97780896285134e-05
-2.22869399663844e-05
-2.90345904081178e-05
-2.43439495610018e-05
-1.64339746587062e-05
1.286959297753e-06
-3.27908201930797e-05
-2.25427988602535e-05
-2.26987353337224e-05
-3.11935976512908e-05
-2.47880428518228e-05
-4.20380026895593e-05
3.59086346032454e-06
-1.51804407114178e-05
-3.22926405117229e-05
-4.00487795723198e-05
-2.18587689534499e-05
-3.27222739115619e-05
-2.55097613883486e-05
-3.17203298896893e-05
-2.78186524403625e-05
-1.43279712377208e-05
8.72820302215162e-06
-3.96459373751311e-05
-2.00810497372815e-05
-2.41325818477965e-05
-2.2360251432289e-05
-5.5966251579461e-06
-3.04883583815191e-05
-9.96329843088751e-06
-1.4466905238429e-06
-5.5386315737872e-06
-1.90189660727948e-05
-2.94566100033229e-05
-3.54888823959048e-05
-3.15402404583129e-05
-2.80849195491891e-05
-2.51203416110894e-05
-1.93933381719338e-05
-3.75544361517195e-05
-4.15739298925378e-05
-1.55887721564652e-05
-1.02851742649987e-05
-1.24249603782161e-05
-1.92089876809039e-05
-4.6829111308872e-05
9.85135235066806e-07
-2.02781006871925e-05
-1.83248068836411e-05
-4.330431187721e-05
-2.11647308686007e-05
-9.43100478672327e-06
-2.5142600996043e-05
-1.99669664509577e-05
-2.94307583926806e-05
-2.22543525007974e-05
-1.5735488478724e-05
-3.96573425433887e-05
-1.55026397677658e-05
-3.0188608748612e-05
-1.71763068210925e-05
2.00378504567062e-06
-1.69264737272202e-05
-2.92230030337195e-05
-2.17573188925477e-05
-3.1619427547978e-05
-1.85280967197743e-05
-1.60362347137738e-05
-1.42451139173403e-05
-1.29731302909578e-05
-2.17090872546582e-05
-2.14180446091478e-05
-3.64619401469018e-05
-2.14536335130933e-05
-1.60267463404528e-05
-9.26675113386826e-06
-2.04663853083406e-05
-3.23366955594111e-05
-2.44714745741283e-05
-2.62165819909466e-05
-1.49326726375142e-05
1.46148501104795e-06
-2.15616664593609e-05
1.94217395309128e-06
-1.96980072461992e-05
1.42997457070258e-05
-8.94486909032507e-06
-1.64976540788617e-05
-3.08833113963775e-05
-1.430475082418e-05
-3.64687409555302e-05
-2.7021617367472e-05
-2.54550553781581e-05
-1.28754022785758e-05
-4.19852324694874e-05
-1.87466480003024e-05
-1.87113813523826e-05
-9.759195772564e-06
-2.35367875485833e-05
-3.47303309908804e-05
-2.75736175291631e-05
-2.71452271912264e-05
2.50344572995536e-06
6.47804796876495e-06
-2.92211754444622e-05
-3.49439888402386e-05
-2.45071529724753e-05
-3.61176588552664e-05
3.81289532467482e-06
-3.41820687645753e-05
-2.78698406085365e-07
-1.64443369671996e-05
-5.78333048143953e-06
-3.03969166889692e-05
-1.79668806110494e-05
-1.26217620176046e-05
-4.4439209363125e-05
-3.96071829115576e-05
-3.01970826519343e-05
-3.55083735118595e-05
-3.97408937330396e-05
-4.17099432416689e-05
-2.17103941555327e-05
-2.00517604011287e-05
-1.90069900839967e-05
-1.6923748976819e-05
-2.8490153846856e-05
-3.12953654343144e-05
-6.85116074916881e-06
-3.29106084080699e-05
-2.13387863179549e-05
-1.01784266843667e-05
-2.40924229598162e-05
8.70088990945867e-06
-1.39847842389008e-05
-1.2799498561997e-05
-1.98913566213203e-05
-3.61800659914376e-05
-4.18715258874952e-05
-8.9826981225611e-06
-2.43592591140234e-05
-2.79820346273574e-05
-3.73099894076318e-05
-1.73739235854232e-05
-2.61861508854565e-05
-2.71849307213241e-05
-2.78550489393032e-05
-1.31885296628589e-05
-4.6446582318787e-05
4.70974607993232e-06
-2.62463713676334e-05
-3.61186535905613e-05
-2.58459706837567e-05
-1.54293724967742e-05
-2.67606845886997e-05
1.16414148328899e-05
-1.14221002016396e-05
-1.20433297031896e-05
-1.49001053382511e-05
-1.78294065425361e-05
-6.49894931576393e-06
-2.36015940792779e-05
-1.48778865545102e-05
