# Supplementary material for: Research on computational propagation and identification of mine microseismic signals based on deep learning
Source: PLoS One. 2025 Oct 22;20(10):e0334641. doi: 10.1371/journal.pone.0334641 (PMC12543183; doi:10.1371/journal.pone.0334641)
Supplement: S1 Data — (ZIP) [file pone.0334641.s001.zip › 000100500001055.xlsx_0.txt_24.txt.txt]

-1.06800793520968e-05
-2.1112391744928e-05
-1.71399665001872e-05
2.7292881540728e-07
-3.22227069972526e-05
-4.00358559246167e-05
-2.87696545388056e-05
-3.26744408385e-05
-3.06933118990427e-05
-3.30970514614667e-05
-2.07414660010583e-05
-7.42721943108865e-06
-1.53576317546066e-05
-3.27295974226737e-05
-7.13840066095424e-06
-1.11813475505611e-05
-7.65898479686613e-06
7.85849228786702e-07
-9.93436074582998e-06
-1.81337621454424e-05
-7.52722697836815e-06
-1.19164573314607e-05
-1.42413143575739e-05
9.53625536346309e-08
-2.05348228134972e-05
-2.2147476251428e-05
-2.3514070521654e-05
-3.12788096142219e-05
-2.82625787580666e-05
-1.62430996044353e-05
3.25272288041189e-06
-6.55188691383407e-06
-1.83971869681329e-05
-1.06181177918599e-05
-1.45248744463543e-05
-1.37785805469442e-05
-3.58742631183766e-05
-4.48605584594264e-05
-8.58980977597364e-06
-2.22230253877502e-05
-2.83227065462957e-05
-1.61195824868936e-05
-1.41460769475222e-05
-3.6746600759302e-05
5.82163358760581e-07
2.90159774514005e-06
-2.73993976882141e-05
-9.11551814793139e-06
8.76011645265155e-06
-4.92104878043132e-05
-6.96487498451728e-06
-4.44648800663477e-07
-1.40495346609153e-05
-1.07149534408091e-06
-1.20481276525249e-05
-1.85181183306377e-05
-3.18065827739349e-05
-1.52909560003769e-05
-4.2288108481592e-05
-9.1510998250542e-06
-4.36119995257612e-05
-6.53782284024883e-06
-2.30621170555899e-05
-2.9772498878303e-05
-1.48020841749241e-05
-4.8475284188031e-06
-2.51280192764036e-05
-8.47927725403208e-06
-4.81522543216939e-06
-9.88666775985668e-06
-2.13586051876214e-05
-2.17755581262704e-05
1.51646089103804e-06
-1.05797993291492e-06
-1.12001497953612e-05
-3.01737375013231e-05
-2.06091509463624e-05
-1.60264257278281e-05
-3.28230117082042e-06
-1.11625401805305e-05
4.48257149310345e-06
-1.25454847557496e-05
-2.85707067400327e-05
-2.56735212612592e-06
-2.73202428670216e-05
-1.55573281510507e-05
-4.3196603246278e-05
-5.7852585695864e-06
-2.61226987090263e-05
-1.74504647506863e-05
-2.59185240435752e-05
-2.26839422545985e-05
-1.24670963276554e-05
-3.56941983864148e-05
-1.13358358002331e-05
-1.11598044717386e-05
3.21160870201339e-06
-6.22348136142071e-06
5.10093825398497e-06
-1.15731365569476e-05
-2.59120153663223e-05
-2.02772701885536e-05
-2.75459319603008e-05
-1.48536642978675e-05
-4.27568962915833e-05
-1.5349413882869e-05
-1.68652346864979e-05
-4.26896702135793e-05
-3.6270883695993e-05
-2.7912439254674e-05
-2.67543630001832e-05
-2.13395021607699e-05
-1.0851540161527e-05
-3.1369930766965e-05
-2.54032524753998e-05
-1.41863158576776e-05
-5.20487579229396e-06
-1.61749393848482e-05
-1.09492066005337e-05
-7.42133391214535e-06
-2.17990467454655e-05
-2.64345590825964e-05
-1.34981769682233e-05
-2.71067959549086e-05
-3.0471479378291e-05
-2.17621508625168e-05
8.96639967875368e-06
-4.24984387037027e-05
-1.66782762599882e-05
-2.51260889130517e-05
-2.40258482095126e-05
-1.06387535003824e-05
-1.50100115308657e-05
-2.74435509496813e-05
-4.06964982984706e-05
-3.50086721281253e-05
-1.05852869058702e-05
-3.97595709996456e-06
-3.21714876059317e-05
-9.97317160985795e-06
-4.8012715694546e-05
1.64253081982443e-06
-9.33494706764514e-06
-2.2512840719515e-05
-2.85775676870259e-05
-1.72163762880665e-05
-2.71557523470256e-05
-1.86837471471614e-05
-1.89317821087117e-05
-2.43630257557087e-05
-7.34065270667974e-06
-1.21852571130391e-05
-2.74092374354941e-05
-3.4193642281518e-05
-4.15913299215343e-05
-2.79789962785858e-05
-7.50969920726857e-06
-2.86452986730271e-05
-1.96896874314866e-06
-8.51701737174924e-06
-9.50047064706729e-06
-3.54913882945913e-06
-2.13975964566681e-05
-1.77458079574983e-05
-2.07083571508354e-05
-2.48005435433081e-05
-3.63433023073357e-06
-1.31548652266295e-05
-1.9439852272071e-05
-1.38471057096132e-05
-3.55220652443336e-05
-1.63667871857163e-05
3.39359618216493e-06
-4.51773427694771e-05
-2.59926259473075e-05
-1.71202690835653e-05
-4.0293890709924e-05
-3.74277049699118e-05
-1.11379694667046e-05
-4.53991481276839e-05
-4.76208976641062e-05
-1.41843926146275e-05
-2.31363587754392e-06
-1.32253242540895e-05
-2.7302634721009e-05
-3.46351581451467e-06
-1.70662345820629e-05
-2.20842945925223e-05
1.49777302745688e-05
-1.73032419078178e-05
-2.25502725093479e-05
-2.47371656934227e-05
-1.12449240863323e-05
-1.6848220878095e-05
-1.59401830096441e-05
-5.41053958767019e-06
3.36569906316419e-06
-5.73163936851427e-06
-5.50496969218855e-06
-5.34845535605922e-06
-7.93116931760159e-06
-8.35709842199654e-06
-1.29278754942458e-05
-2.61069086721815e-05
-1.07267102899143e-05
-2.33991055009512e-05
-2.85112886078891e-05
-3.2811757686331e-05
-8.22627488533857e-06
-1.01007326730515e-05
-3.56098491844926e-05
-1.77859648157215e-05
-1.17143508821972e-05
-2.19850583971825e-05
-1.05747569043229e-05
-2.31804247307068e-05
-3.68399230407999e-05
-2.8358204252096e-05
-4.01053417185898e-06
-8.0440349237406e-06
-4.28651281784008e-05
-2.26524258021876e-05
-2.43498795941497e-05
1.25744310584425e-06
-3.29356696379554e-05
-5.51430222314556e-05
-1.33338209417521e-05
-3.34172140809693e-05
-1.22180902300448e-05
-1.58085976905276e-05
-3.4158059892131e-05
-4.01650589899992e-06
-2.62065277120772e-05
-1.04344889688348e-05
-2.63648902817213e-05
-3.03517063600768e-05
-2.23898590947666e-05
-2.56993272632697e-05
-3.32038849170251e-05
-8.6006646155291e-06
-3.90361741216188e-05
-1.93530899097598e-05
-3.09328075389759e-05
-3.2212784022181e-05
-4.889753430169e-05
-3.14134854611283e-05
-1.73911123608233e-05
-4.23735413000016e-05
-2.90176417853822e-05
-2.72015913860831e-05
-1.70081022263217e-05
-4.38761457255834e-05
-9.47323335422923e-06
-1.88810643107973e-05
-3.24679632982315e-05
-2.84529681607459e-05
-1.07432902403191e-05
-8.43273588991971e-06
-1.70166809350701e-05
-2.38897863783533e-05
-2.95016092683057e-05
-8.8712388741886e-06
-1.57859259398392e-05
-1.51445151119071e-05
-1.02492314068485e-05
-1.26332251022492e-05
-4.6448539172358e-05
-1.08891162627029e-05
-2.75602336622876e-05
-1.43673523031751e-05
-2.30641940086063e-05
-8.67284378043598e-06
-1.55042957188381e-05
-2.85722602226058e-05
-1.44080338053656e-05
-2.6160128661353e-05
-2.08434152809952e-05
-2.40520217555094e-05
-3.27453945462867e-05
-4.5336501069786e-06
-1.13585856003787e-05
-2.4300231099928e-05
-7.74521152945166e-06
-1.14127411794924e-05
-3.87367050401946e-05
-6.9000372759545e-07
-1.47626722518293e-05
-1.95038362743897e-05
-1.788253139769e-05
-2.1554378961185e-05
-2.22657639607002e-05
-4.08524811318898e-06
3.44775040411857e-06
4.79402610409553e-06
5.91346255208351e-06
-2.24594908378343e-05
-9.87985395417472e-06
-1.3754780044541e-05
-6.44327862314019e-06
-2.50370303762823e-05
-2.98824476308901e-05
-1.78005782089139e-05
-3.23206356090306e-05
-3.67254734191384e-05
-1.43067065480462e-05
-1.50413614940804e-05
-6.94236976113785e-06
-1.5132365284792e-05
-3.94703209141284e-06
-2.34052641196122e-05
-1.50387409642093e-05
-1.02762075659476e-05
5.66414181836259e-06
-4.28445376094677e-05
-2.10853835267338e-05
-1.08561626894894e-05
-1.60154841035391e-05
-2.15626392823812e-05
-3.97343110493472e-05
-2.35869567534973e-05
-8.96806098926857e-06
-1.91977949480182e-05
-2.41490115361597e-05
-3.55780648311359e-05
-1.3869214777792e-05
-4.31741554853627e-05
-2.2334698047265e-05
-4.46370004573433e-05
-3.05573182872041e-05
-2.93395360455783e-05
-2.74720930782096e-05
-2.52584798139704e-05
-3.45691981123274e-05
-2.53156051352923e-05
-1.5329902805434e-05
-1.18038853800034e-05
-2.24934202870191e-05
-3.46447306783067e-05
-8.94227785927522e-06
-2.50074052415678e-05
-3.09653938676826e-05
-8.96961045381798e-06
-9.32347311097525e-07
-1.65833778722018e-05
3.08894938460016e-06
-1.4473206388024e-05
-1.87718054428821e-05
-3.31145449276828e-05
-1.61161291307019e-05
-3.81535510205226e-05
-1.50981344413272e-05
-9.97178348761682e-06
-1.38446207272982e-05
-2.71507824718424e-05
-2.14854146472581e-05
-2.14655274428987e-05
-1.31621887222038e-05
-2.01301544212813e-05
-2.23539706156244e-05
-9.75696901011123e-06
-2.05405607644965e-05
-4.3252821583359e-06
-1.72446413573814e-05
-4.25636338172093e-05
-2.4790399877028e-05
-2.81159610527e-05
-4.07903925550105e-05
-1.59933180527614e-05
-1.59773351691292e-05
9.39494940694249e-06
-1.53942259273494e-05
1.29276247942409e-07
3.80003781872719e-06
-1.95970956473203e-05
-1.83026362050929e-06
-1.69027910312195e-05
-2.6657640755364e-06
-2.27441761502519e-05
-1.43695435555006e-05
-1.63785912779554e-06
-2.30025001725082e-05
-1.0768251655364e-05
-3.15328689302166e-05
-1.90015457330209e-05
-9.15743054637658e-06
-9.06390537319448e-06
-2.52018676151314e-05
-2.55139721452363e-05
-1.39737216805144e-05
-2.06894091528814e-05
-3.03000976238923e-05
-3.53458258009579e-05
-1.20800832741058e-05
-4.10562689710643e-07
-5.49689884324633e-06
-3.8359537411618e-05
-3.01780431559945e-05
-8.16099030015866e-06
-1.2128763213295e-05
-2.08772946966383e-05
-2.51975730383907e-06
-3.6557669351486e-05
-2.0905509546555e-05
-3.03970470020484e-05
-3.18022339807439e-06
2.25364282618879e-06
-1.36242726161257e-05
-2.97907536154168e-05
-2.13718090797719e-05
-1.65278421139266e-05
-2.49943425406629e-05
-2.61566013130249e-05
-1.68672637195718e-05
-2.37109502449717e-05
-3.83747570468429e-05
-5.12173810525239e-05
-1.03314004831119e-05
-2.36002587256605e-05
-4.20754920154973e-05
-2.7571078358136e-05
-3.01346303062225e-05
-2.45778797336545e-05
-3.9110917280353e-05
-2.34356706490295e-05
-3.68466496102933e-05
5.46523416851292e-06
-2.52020152431511e-05
-1.05143950048353e-05
-2.34075188050444e-05
-8.13669067368327e-06
5.47306220875219e-07
-4.87398228449279e-06
-4.37403912017453e-06
-3.72079357003587e-05
-3.59449203795573e-05
1.36801138152398e-05
-3.09043179166349e-05
-3.24372140856491e-05
-1.40882915400994e-05
-4.15890181266108e-05
-2.13779599505787e-05
-1.70364856375866e-05
-2.67730633439072e-05
-8.12707354888744e-06
-2.92817679493848e-05
-2.3657947926114e-05
-3.47689997328815e-05
-7.43994826609086e-06
-2.37328471635214e-05
1.38764083122519e-06
-1.77146806718189e-05
-1.84618871012669e-05
-1.57008318065122e-06
-3.37666276708329e-07
-2.55041859651799e-05
-2.79113632514201e-05
-1.7861118266105e-05
-3.2328543922944e-06
-2.05027466663877e-05
-8.21414446330964e-06
-4.4961029072474e-05
-7.08452094627485e-06
-2.14084024508722e-05
-2.49477997068924e-05
-2.33230926048474e-05
1.77919844495432e-06
-1.7541555866708e-05
-2.04844355986129e-05
-1.39122904042946e-05
-5.49491886200288e-06
-4.00184534107652e-06
-3.32741517534762e-05
-2.13964674109079e-05
-2.98492635681216e-05
-1.5098667091482e-05
-1.5415604670502e-06
-2.22930141813459e-05
-1.52163801635027e-05
5.07337341147387e-07
-3.41001858767262e-05
-1.59649251801505e-05
-6.58807474830596e-06
-9.67509414586695e-06
-1.44176569532558e-05
-6.9550176427619e-06
-1.28069469659405e-05
-2.96301142940035e-05
-1.54019140527778e-05
-7.81181033325427e-06
-2.41249230507409e-05
-2.42735853245788e-05
-3.17115003033596e-05
-1.22977021082442e-05
-3.12057673963561e-05
-2.60024462215683e-05
-2.20076516546219e-05
-4.02404872634383e-05
-1.98925945239425e-05
-2.75792306075864e-05
-1.58547774399059e-05
-3.75691768203197e-06
-1.8920386409472e-05
-2.26147026820666e-05
-1.38884118465953e-05
-2.05474060544379e-05
-3.63794140046387e-05
-3.84159768971222e-05
-1.44821922186691e-06
-3.82012555591276e-05
-3.38204260123196e-05
-1.63833661960024e-05
-1.75050490255235e-05
-2.4712805740782e-05
-9.8820576314378e-06
-1.87010179597475e-05
-2.02401605190233e-05
-1.7838525392607e-05
-1.89462212146659e-05
-2.76913776962794e-05
-2.04096157096359e-05
-1.47557024182847e-05
-2.58814932526788e-05
-1.61300221219464e-05
-1.71854252281732e-05
-1.85670025695668e-05
-3.71973222948362e-05
-9.75321809879159e-06
-1.66803291006389e-05
-5.06341880699657e-05
-1.04338061908063e-05
-2.9254807538197e-05
-4.60918076550462e-05
-3.82483729038972e-06
-2.32312198842842e-05
-3.36675151366171e-05
-1.95722296990882e-05
-3.34662978189876e-05
-2.30250750002507e-05
-3.12038184521186e-05
-4.44876267782384e-05
-1.91946652370812e-05
-2.59644764698704e-05
-2.42999882784371e-05
-9.40066378342409e-06
-1.50797214440291e-05
-2.66913672223046e-05
-2.32431505829065e-05
-1.05331859179431e-05
-2.27578045643804e-05
-2.50593236539158e-05
-2.54491940146661e-05
-3.63703117085092e-05
-1.12460531690971e-05
-1.56128568528777e-05
-2.82261407026933e-05
-3.90821409886686e-05
-3.2830430727191e-05
-3.07584331545784e-05
-4.88824044947428e-05
-1.03752906879067e-05
-2.24836457955674e-05
-2.85885503988473e-05
-1.11045514862928e-05
-2.73924062362182e-05
-1.70960111481982e-05
-2.68783208179275e-05
-2.68052463158211e-05
-1.64378627682324e-05
-7.54241401129911e-06
-1.70433004214707e-05
-2.11546338856982e-05
-3.14820325664213e-05
-1.70596341835671e-06
-2.82765011787256e-05
-3.57100310777081e-05
-4.09163757801372e-06
-2.73100053347485e-05
-1.78196759954225e-05
-4.56879226827068e-05
-2.76383779962252e-05
-2.23773698949288e-07
-3.47941583784867e-05
-2.34679798001999e-05
-3.52275452339621e-05
-2.20981936828172e-05
-2.54858791880508e-05
-2.90873603969412e-05
-1.31451176607478e-05
-2.85092459468534e-05
-1.97109213823262e-05
-4.78657450369733e-05
-2.49604866718154e-05
-1.4014580414603e-05
-1.10980233001083e-05
-1.90437324343559e-06
-1.14093194049141e-05
-3.04205646867846e-05
-2.09171271953197e-05
-3.95624307054839e-05
-1.66881279431987e-05
-7.72509282498737e-06
-1.88394401983553e-05
-2.19533072205141e-05
2.32341199611337e-07
-6.22066981398541e-06
-4.06614332541393e-06
-3.29091571516552e-05
-3.04384686382092e-05
-3.97324019459293e-05
-2.92050563071433e-05
-2.24280369046844e-05
3.23101986030013e-06
-1.67050465812667e-06
-1.02447406583342e-05
1.62291973967871e-06
-1.01777872212504e-05
-3.2262308484719e-05
-2.52083195915534e-05
-1.37828887484462e-05
5.28589373472781e-06
-6.43337576122898e-06
-1.82506856359409e-05
-2.08726687011209e-05
-6.70760115503593e-06
-3.23306387124143e-05
-3.41593039203357e-05
-5.48120755502726e-05
-2.42420277253279e-05
-1.0070746543274e-05
-2.91562829384692e-05
-2.93787010270739e-05
-2.16683168238248e-05
-2.73569855766423e-05
-8.98746345769903e-06
-8.65544434479091e-06
-5.84480275355435e-06
-2.06431356402924e-05
-2.06713331132878e-05
-1.43890610652743e-05
-9.69282998614842e-06
-1.82448571454557e-05
-2.2794624140938e-05
-1.78959498411805e-05
-1.90761221188343e-05
-2.18824807986707e-05
-2.86898017182398e-05
-9.73873419552777e-06
-2.78051704754465e-05
-3.72758569272724e-05
-2.4350076964129e-05
-3.85276863631359e-05
-4.0932891565772e-05
-5.15232612201657e-06
-1.7681944323117e-05
-1.22955089270164e-05
-2.73311517180865e-05
-2.215286324549e-05
-3.14536268858232e-05
-3.32683071966406e-05
-1.18059498618519e-05
-2.08422429621216e-05
-9.2129144149927e-06
-1.52745745330745e-05
-2.9983757986012e-05
-3.88255660506489e-05
-1.20598906408001e-05
-2.42339887751613e-05
-1.84157278296382e-05
-3.27623467399689e-05
-3.75431318760995e-05
-1.35562921866306e-05
-1.74699980234554e-05
-3.07053552122334e-05
-3.02048860877786e-05
-2.54645538168147e-05
-4.76274898760047e-05
-4.91145661611429e-05
-1.81495724566026e-05
-9.44110471808157e-07
4.56126991525062e-06
-6.69449272067064e-06
1.40053593382934e-06
-9.83351950057206e-06
1.34937331764898e-05
-2.12818593189727e-05
-2.47241915407863e-05
-2.25041288221402e-05
-4.29479781516761e-05
-1.98107181550831e-05
-7.5454014408841e-06
-1.35327307100003e-05
-2.99260887184802e-05
-8.73056263085566e-06
-2.24164885920452e-06
-3.20475041409971e-06
-1.7949155854602e-06
-1.01215085140153e-05
-2.58151717862373e-05
-3.38926083667379e-05
-2.39437426386025e-05
-2.24136164484124e-05
-2.05911859375746e-05
-1.83579124556751e-05
-2.50576169225423e-05
-3.04081068047886e-06
-1.4804785848289e-05
-1.29748588609393e-05
-9.15052340885111e-06
-2.10673766761062e-05
-3.45816978799524e-05
-1.19221914656838e-05
-2.39240408685383e-05
-1.41530546868379e-05
-2.46810757116221e-05
-1.01973989150662e-05
-3.41546186329988e-05
-1.56082029828553e-05
-1.85547102635918e-05
-1.99705650928261e-05
-2.32317987987066e-05
-1.93966204099167e-05
-1.84641701319317e-05
-3.93400033536979e-05
-2.21736752163233e-05
-1.83300521336474e-05
-1.20252801965891e-05
-2.62901025064098e-05
-2.87399540690723e-05
-3.3815895522329e-05
-2.54639260311011e-05
-2.68160132081961e-05
-1.99387720159735e-05
-3.1723491569368e-05
-2.15800883918992e-05
-1.72276261666654e-05
-3.21707932488916e-05
-4.86955846650957e-05
-4.29560453739731e-05
-6.73252860249039e-06
-3.20118122599325e-07
-4.12095504113457e-06
-2.19840254012577e-05
-3.28011774794121e-05
-8.4295775578879e-06
-1.46982632460774e-05
-1.01371992450436e-05
-3.95890550721041e-05
-5.39237332838335e-05
-2.51127388409325e-05
-3.33664834462731e-05
-1.68999879310304e-05
-1.377362499059e-05
-3.25139816458988e-05
-1.92667671091113e-05
-1.27908129006856e-05
-1.1908058313334e-05
-1.82716415165436e-05
-2.67631333577834e-05
-2.84081835457008e-05
-1.1667313545616e-05
-1.18177731024348e-05
-2.66784529976009e-05
-2.44669149945028e-05
-1.21915206056945e-05
-1.32761597179857e-05
-7.32648546547123e-06
-3.06801076158821e-05
-6.50955524397786e-06
-3.63172588736849e-05
-4.6624654418037e-06
-5.89713946858738e-06
-8.22730684666858e-06
-3.20336274822682e-06
-1.19602212318706e-05
-4.62514765259735e-05
-1.6811338881312e-05
-4.62171397120284e-06
-3.70543554848269e-05
-1.58171153541645e-05
-3.41607198362886e-05
-3.95642390956759e-05
1.3096899291952e-06
-1.39681868517882e-05
-1.08962655052274e-05
-8.18342244648891e-06
-1.31420487884555e-05
5.7633289985488e-06
-6.31469718443951e-06
-6.41326899882081e-06
-2.59771307871422e-05
-3.05260157706841e-05
-1.9754843946635e-05
-4.92227991501755e-06
1.91077937742114e-06
-1.63348477498972e-05
-3.71894502687997e-05
-2.64858570010374e-05
-1.58990409832567e-05
-3.88244835757267e-05
-1.36209683867185e-05
-3.61102365806542e-05
-2.29068451623796e-05
-1.96935822027865e-05
-3.50386331995908e-05
-3.14875107399693e-05
-1.69937153859841e-05
-2.14644470558672e-05
-2.66960084800617e-05
-2.12791825836881e-07
-1.16740636851357e-05
-2.90287912466941e-05
-1.58691532054926e-05
-2.13587633530342e-05
-3.07774411638115e-05
-1.89044216199246e-05
-3.05741605435303e-05
-2.66336855464007e-05
-2.26132845793143e-05
-2.559836688206e-05
-1.52912244048932e-05
-1.56177550933212e-05
4.01936671607556e-06
-7.4221713503067e-06
-1.92381977809423e-05
-3.38621592927202e-05
-2.40269383128849e-05
-1.39883791546595e-05
-2.6315024267869e-05
-1.71138419690192e-05
-2.76963256788194e-05
-2.20682642423432e-05
-4.81179311245945e-05
-1.40754656018361e-05
-1.42780596240498e-05
-2.20416434694666e-05
-2.18928864944987e-05
-5.28709789383419e-05
-1.94750429214952e-05
-1.51171803881714e-05
-3.85301303340535e-05
-1.94222683044315e-05
-3.77283374588233e-05
-9.59865922529064e-06
-4.86381727896938e-06
-4.05717566744056e-05
-2.9315517898255e-05
-2.49464686721879e-05
-1.77085713227916e-05
-2.14990809085749e-05
-6.48261961299549e-06
-2.0795106541601e-05
-1.86792333881224e-05
-4.76078627984312e-06
-1.32671117604746e-05
-2.3593842700126e-05
-2.49565769644845e-05
-1.93909531459364e-05
-1.74584707069513e-05
-3.50939981717991e-05
-9.86968293068707e-06
-3.13611567280888e-05
-2.17877779285695e-05
-2.06246046839192e-05
-2.30740215717038e-05
-4.43871744685639e-05
-4.38233481486944e-06
1.13523226586225e-05
-2.07190989557504e-06
-3.48922719961992e-05
-1.42792361923719e-05
-1.46559625879607e-05
-2.40977103144063e-05
-2.42020935417592e-05
-1.11986713204994e-05
-2.02311132693835e-05
-1.68023705534542e-05
-4.07301776356056e-05
-1.15432260679722e-07
-1.17170734101241e-05
2.80483388293089e-06
-2.42676074920988e-05
-2.73338035860566e-05
-1.17570774079104e-05
-2.22403936961582e-05
-9.48553463134913e-06
-1.35942638491937e-05
-5.70109209695717e-06
-2.62764265934772e-05
-4.00896795987819e-05
-3.51915498833892e-05
-2.74519228017153e-05
-5.51662172748284e-06
-3.22539836560807e-05
-3.53378759256541e-05
-2.54481108708407e-05
-2.0358922784967e-05
-3.90958204986944e-05
-2.06469856538827e-05
-2.91098825236917e-06
-2.9625214299449e-05
-3.03207633715028e-05
-2.37487945483085e-05
-3.64434581513049e-05
-4.38411999963216e-05
-3.06763321921878e-06
-1.37347490919116e-05
-3.11234983279531e-05
-1.58822708427662e-05
-3.34499223581701e-05
-3.73828741584625e-06
5.56237904910676e-07
-3.01222978341839e-05
-1.64539618742022e-05
-6.39199126704463e-06
-3.5359344461156e-06
-1.40707482474861e-05
-2.22617232706207e-05
2.91953361619556e-06
-1.66418997673489e-05
-3.60615904828087e-05
-3.13657092618237e-05
-1.7561139250938e-05
-2.84986670090849e-05
-2.09207893839965e-05
-1.90244203079968e-05
-2.64838206241904e-05
-3.91771490013106e-05
-2.20372207470144e-05
9.94511784137377e-06
-4.50075007466481e-05
-1.30088604518415e-05
-1.10117287516584e-05
1.11415056017336e-05
-2.96572609415656e-05
-6.10630428295308e-06
-1.21236139243355e-05
-2.86259191429893e-05
-5.86857754676032e-06
-4.00870406903552e-05
-1.84429192588793e-05
-2.74365118722074e-05
-2.94718133207028e-05
-2.37287449849787e-05
-2.08747518560007e-05
-6.46207452704104e-06
-4.87914167166171e-05
-4.94495488296005e-06
-2.21797138095141e-05
-1.69686069278387e-05
-1.35045186128888e-05
-2.15148468268487e-05
-3.96466267165886e-05
-9.28765925640545e-06
-5.34068621141911e-07
-1.02964980487421e-05
-1.50148012051542e-05
-1.87802736142123e-05
-1.71458020195333e-05
-8.66709833711607e-06
-1.46412822883003e-05
-1.01125982246805e-05
-2.28372168557707e-05
-1.29452649350206e-05
-4.33361197177372e-05
-1.48285660648809e-05
-1.90584526086362e-05
-2.43687581384587e-05
-2.83213266842577e-05
-1.13340877549747e-05
-3.57225427468643e-05
-3.46705438406464e-05
-3.72067789865103e-05
-2.06712610189422e-05
-2.88306992374313e-05
-2.69794604077094e-05
-1.56709834101766e-05
-4.01345607942049e-06
-2.496993687995e-05
-2.39409178402602e-05
-2.9948506339807e-05
-1.46462155575765e-05
-4.29662145938175e-05
-4.32532850903946e-05
-9.28452305556207e-06
-2.3771054416533e-05
-2.27526572706053e-05
-1.37157900282297e-05
-2.45907417305481e-05
-4.00034915592074e-05
-3.21261929187447e-05
-1.77075815631746e-05
-1.85470996770341e-05
-3.90410463956771e-06
-2.87288542405711e-05
-5.77511720236484e-06
-9.7442661704653e-06
4.17948823441753e-06
-2.80034504147472e-05
-2.71127992997005e-05
-1.13392493661875e-05
-3.90193020645809e-05
-2.56168955531683e-06
-2.97735506092822e-05
1.06751422421296e-05
-8.41695702334608e-06
-2.25529744354291e-05
-3.12761803764316e-05
-7.05244096305183e-07
-1.31979899682389e-05
-4.39808193468658e-05
-1.84477431605398e-05
-1.79919398131856e-05
-3.00236245905375e-05
-1.76095462751406e-05
-1.59879596040167e-05
-2.24964751201543e-05
-1.94806434355816e-05
-3.79835999620302e-05
-1.31045608673429e-05
-8.04246279533384e-06
-2.90685912840702e-05
-2.95963676978198e-05
-2.61758202059304e-05
-9.86136800120283e-06
-2.65661307242164e-05
-1.13001470573479e-05
-1.91127387186813e-05
-2.4623481097235e-05
-2.71550210709436e-05
-1.21140581639813e-05
-8.04289691983727e-06
-3.71212468755859e-05
-1.07758346089781e-05
-3.20068850526077e-07
5.63901051635687e-06
-3.23320791750114e-05
-3.50733731769871e-05
-2.12613087932291e-05
-3.44839611533462e-05
-1.52450714025854e-05
-2.35345720539568e-05
-2.07747083481102e-05
-3.12147741646471e-05
-1.81572674831957e-05
-2.7075723941414e-05
-5.26929624432288e-06
-2.09903841750992e-05
-6.14121102036656e-06
-2.41260161951325e-05
-1.5470104203022e-05
-2.70739824491209e-05
-4.34974724581443e-05
-1.71245388390317e-05
-4.73321063979837e-05
-3.43197316346861e-05
-7.78368384858323e-06
-1.03300817755782e-05
-2.48075352129172e-05
-1.87933532087791e-05
-2.97461646185047e-05
-7.81882215489164e-06
-3.14860718746051e-05
-2.46122064906015e-05
-2.86979332702966e-05
-1.99432606338017e-05
-1.84330410009166e-05
-3.01225564673553e-05
-1.61651081070082e-05
-2.96139841661755e-05
-2.02807859467413e-05
-2.68009913406637e-05
-9.856388146473e-06
1.94718182088061e-06
-3.10149002538766e-05
-2.16257760338985e-05
-7.56446992482109e-06
-1.07377655208574e-05
-1.75529084914062e-05
-3.19030544801631e-05
4.2582137572201e-06
-3.65893075025358e-05
-3.61816571231603e-06
-1.67381370323101e-05
-3.40800579550686e-05
-1.21141339756779e-05
-1.2472269992338e-05
-4.4199462463698e-05
-1.05451434324611e-05
2.51042073901573e-06
-3.78406359164535e-05
-1.37275660598227e-05
-1.91266164297848e-05
-1.7524331587926e-05
-2.91697523816807e-05
-2.27898492719987e-05
-2.32464228997103e-05
-4.05281437022769e-05
-1.89666752973343e-05
-1.86172400838205e-05
-1.52100601005681e-05
-1.92244625036443e-06
-2.32794396664212e-05
-2.37421535310261e-05
-7.2856832357919e-06
-8.14247299726297e-06
-3.54713160810054e-05
-2.36422627501858e-05
-3.92880619299987e-05
-2.02408911190545e-07
-1.40840351789575e-05
-2.47998327774575e-05
-1.80097862209136e-05
-1.64101354078006e-05
5.4375640300582e-06
-2.38027023265566e-05
-2.42993929988666e-05
-2.27108044149586e-05
-1.53251877477752e-05
-3.45828005999951e-05
-2.45590856334658e-05
-3.15575173894278e-05
-1.61192765507918e-05
-6.0317957289668e-06
-2.36797332666314e-05
-3.40307401470903e-05
-3.8330216315705e-05
4.4884232657772e-06
-2.42958933351525e-05
-2.02954923555942e-05
-1.77417647526458e-07
-3.56831853686724e-05
-4.57105523941827e-05
-2.00977282733207e-05
-3.03226617548386e-05
-5.0382170198107e-06
-1.01492906523095e-05
-2.63893348297017e-05
-9.57477398213483e-06
-2.76581945767157e-05
-3.67529124028255e-05
-2.75584317633009e-05
-1.48503605947804e-05
-2.73532507966758e-05
1.62347745125063e-06
-3.14823632466318e-05
-2.38267935102743e-06
-1.72431394915358e-05
-2.90345309979073e-05
-2.34586180643027e-05
-1.45472476603725e-05
-1.24294114585722e-05
-1.26712843358791e-05
3.29850328146854e-06
-3.85670159504432e-05
-2.94536114526061e-05
-1.92744159098599e-05
-1.69486514113821e-05
-1.34144103243689e-05
-2.7144082963227e-05
-3.53596218217878e-05
-2.80097255582e-05
-3.39877209733355e-05
-9.867481868103e-06
-1.31224656752495e-05
-8.43984799258834e-06
-1.1482380449061e-05
-4.05741350869531e-05
-1.65977324248329e-05
-3.04531749386822e-05
-2.65874183628776e-05
-1.8015228744053e-05
-2.00911111546415e-05
-1.25723931917226e-05
-2.56515672061187e-05
1.29088443371849e-05
-3.11457864155366e-05
-2.84502596946563e-05
-2.66965159935423e-05
-2.24544944007721e-05
-2.13295983291713e-05
-1.94692256603649e-05
-4.58312996103467e-05
-4.08951772007111e-05
-3.37219603814584e-05
5.43022621882521e-06
-1.07425213226007e-05
-4.33979561936245e-05
-3.37635938317438e-05
-2.18274282491988e-05
-3.39990903254219e-05
-3.74147122775547e-05
-1.81594040167884e-05
-3.61214342250762e-05
-1.47782176590002e-05
-3.0770342114131e-05
-1.92890188912613e-05
2.87424203750002e-06
-2.08835073280596e-05
7.98289093639607e-06
-1.80168855996031e-05
-4.13227819298661e-05
-1.86074864509e-05
-3.20044831171036e-05
-1.7558508367853e-05
-1.16551242371318e-05
-2.40706114060841e-05
-5.14162128006753e-05
-8.6914334815813e-07
-1.0386776240996e-05
-9.35972927643242e-06
-2.77822341922256e-05
-1.06788027012074e-05
-1.8930827428468e-05
-2.78740957158284e-05
-9.68558762813707e-06
-2.89495898886276e-05
-2.10869710453179e-05
-2.34115513834186e-06
-5.32093094667176e-06
-1.16067296413951e-05
-7.64518363809072e-06
-1.77502733780262e-05
-1.72062266677839e-05
-2.81898275357977e-05
-1.12214550653673e-05
-4.31624774621539e-05
-1.33289678923007e-05
-3.01198199839106e-05
-5.84664826343294e-06
-3.82388752225179e-05
-2.58124649529678e-05
-2.3180983478479e-05
-2.15336049718372e-05
-5.4658215778561e-06
-1.9371922868383e-05
-1.33225584893741e-05
-1.48653441999943e-05
-2.16859031490203e-05
-1.9576676979979e-05
-1.90281976953235e-05
-1.41522445222236e-05
-2.03959331773413e-05
-2.33548378828291e-05
-4.04907069041378e-05
-2.3296093848331e-05
-1.25796787850737e-05
-2.4600071670492e-06
-3.28652439398997e-05
-2.36445355934799e-05
-3.27986528113038e-05
-1.91736350591089e-05
-1.81988539516662e-05
-2.29986443679642e-05
-1.69640660009526e-05
-2.20421880093801e-05
-2.55788798016893e-05
-1.90873716646427e-05
-7.43018034256957e-06
-1.48379672133306e-05
-3.34277148612205e-05
-1.84593660697156e-05
2.83531028893877e-06
-3.5271224287318e-05
-2.84227651756027e-05
-3.03842599119007e-05
-1.45754277589272e-05
-8.85667624977573e-06
-2.21988234414626e-05
-3.41251831358452e-06
-1.43433487490582e-06
-7.28971432575629e-06
-2.82545256589332e-05
-1.04651387706344e-05
-1.04858042079736e-05
-3.65658301999693e-05
-3.12721905035508e-05
-1.95622331102989e-05
-2.01919945952217e-05
-1.16357755917427e-05
-6.87495162683378e-06
-3.91221612002015e-05
-1.61989664126603e-05
-4.20454780392467e-05
-5.02522961530733e-05
-3.55331372787388e-05
-2.261800321519e-05
-3.57084133283657e-05
-3.89766426370346e-05
-4.45164854137231e-05
-5.47396835308078e-06
-2.14264433006499e-05
-2.32731356656789e-05
-2.03874550260692e-05
-2.69269464939426e-05
-1.32033458014516e-05
-2.02551837873944e-05
2.11863840761215e-06
-2.53032968310745e-05
-1.74451619656613e-05
-1.68980908614719e-05
-6.77157584831739e-06
-2.99465606841261e-05
-4.55295084412854e-05
-3.73085352558848e-05
-3.72967234750791e-05
-1.00448505000177e-05
-4.14613722726304e-05
-6.57363729388834e-06
-8.78543626931402e-06
-7.08558194705724e-06
-3.08366414542209e-05
-3.06641365451014e-05
9.24370960946569e-06
-1.15559186315816e-05
-1.30901717921771e-05
-2.68170042352475e-05
-1.38719611628989e-05
-2.00166542285891e-05
1.04530441401229e-05
1.97738831630333e-06
-1.17174658181345e-05
-2.97482473817233e-05
-1.02140127769203e-05
-3.35898381148204e-05
-9.32609325773036e-06
-1.34497731888518e-05
-2.17734861944291e-05
-1.34486469460448e-05
-2.28445629898259e-05
-1.71899109218942e-05
-3.77083621993791e-06
-6.78525209651791e-06
-3.05460678338067e-05
-2.39458197316234e-05
-2.84377210931599e-05
-8.36104910080389e-06
-1.99405977904326e-05
-1.58109326632043e-05
-2.21003504396024e-05
-6.75683938247087e-06
-1.14991620498534e-05
-3.09259113731848e-05
-8.9823078939948e-06
-2.02973889705066e-05
-1.30658864264138e-05
-3.12398418461359e-05
-3.30513173941309e-05
-1.01684658627352e-05
-9.5093246271613e-06
-1.40003554240459e-05
-2.36719793330426e-05
-2.50449939998503e-05
-1.62858838102195e-05
-7.95288225842855e-06
-3.76230592286832e-06
-2.95725098623156e-05
-3.28982717298504e-05
-1.97434642831432e-05
-1.91253041454265e-05
-2.87728620816692e-05
-2.88061992658772e-05
-1.54057715071362e-05
-3.27088278346835e-05
-2.31443797113954e-05
-1.41701505157735e-05
-5.105397653453e-05
-1.05135111267221e-05
-1.97093880490183e-05
-2.68346929405146e-05
-9.19732788485403e-06
5.51515560697421e-06
-1.97511934651949e-05
-1.01380044625659e-05
-1.0820262235863e-05
-1.67582793769288e-05
6.33177936790489e-06
-3.8494847091952e-05
-1.90222698166585e-05
-1.72303496316119e-05
-2.56643497897255e-05
-1.44426960381831e-05
-3.42812026126645e-05
-3.9549074442417e-05
-2.70365279768211e-05
-1.30009560207605e-05
-1.27616269652439e-05
-2.06722675491788e-05
-3.38971611104749e-05
-1.94234619479007e-05
-1.07103624922557e-05
-4.0432185873419e-05
-4.53506623446473e-05
-1.07610152634233e-05
5.60154640250852e-06
-1.72659696894242e-05
-1.14273511522747e-06
-2.48379497073342e-05
-3.11464771804096e-05
-2.45225219155437e-06
-2.32648504114162e-05
-4.41122804841316e-05
-4.19672682096577e-06
-1.1461781216321e-05
-1.63028592657263e-05
-1.43100481275062e-05
-1.62143744439511e-05
6.50961390646471e-06
-3.01497721378228e-05
-8.79613700960255e-06
-8.67115316135334e-06
-1.19332602115565e-05
-1.76586532783379e-05
3.3869885456847e-06
-6.1667321090668e-06
-1.62753987430172e-05
-2.45650041975267e-05
-2.06782379881996e-05
-1.59197051741259e-05
-1.75350666418519e-05
-3.71065906402688e-05
-9.2407912369114e-06
-5.08215044521663e-05
-1.07652972720761e-05
-1.68341549457522e-05
-2.27668144240828e-06
-1.43509169783784e-05
7.7266617428e-06
-9.55216065277556e-06
-1.47809141346612e-05
-5.88448832395525e-06
-1.99315717068298e-05
-2.77598509580335e-05
-4.22921859369194e-05
-2.20365617169391e-05
-4.1168795395541e-05
2.02925833343393e-06
-8.72809079851637e-06
-3.82493670495296e-05
4.48176907691303e-06
-2.48188830292128e-05
-2.12931790978349e-05
-1.78858248304673e-05
-3.97572926802809e-05
-2.97934134004748e-05
-1.31876925415564e-05
-4.14136098834935e-05
-1.8065783945531e-05
-2.45976559930201e-05
-2.06065368467656e-05
-2.5382940444991e-05
-2.58609648673417e-05
-1.28662700600684e-05
-1.77107601502857e-05
-2.10821494817784e-05
-3.13179176721232e-05
-9.00642058850042e-06
1.87065174787926e-06
-2.56172800057809e-05
-1.18448011536291e-05
-3.76458305146535e-05
-3.39421337535626e-05
-1.45750812024282e-05
-2.53821978025391e-05
-2.50825334618542e-05
-3.04040550515579e-05
-1.69732908448507e-05
-3.23213716432611e-05
-1.53745251760994e-05
2.27235858179559e-06
-2.03862196611805e-05
-8.71399721858349e-06
-2.09219350548258e-05
-4.01643118752098e-05
-1.16298020449166e-05
-3.54271639620309e-05
-3.01122990890986e-05
-4.19068662777856e-05
-3.86127024919649e-05
-2.2498030283832e-05
-9.66611583762314e-06
1.44624993006641e-05
-1.84848893930168e-05
-2.47818584925394e-05
-3.20294147109369e-05
-1.65842042782564e-05
-2.0478989549628e-05
-1.13008393389648e-05
-3.0654882028432e-05
-1.53227599868843e-05
-1.56783153086932e-05
-3.56990831670188e-05
-8.44168780181759e-06
-2.25931999525975e-05
-4.32754991994515e-05
-1.73353289190302e-05
-1.72749854686261e-05
1.49783429909985e-06
-1.50916390141462e-05
-2.1423103067982e-05
-2.70848113758103e-05
-2.38793435557777e-05
-2.57172751598195e-05
-2.50866622718346e-05
-2.64278896671808e-05
-1.94789937265191e-05
-4.4249479826425e-05
-2.00073718650624e-05
-1.64563029051629e-05
-1.70097328600323e-05
-4.25750835025778e-05
-6.3868238191148e-06
-3.78348617473321e-05
-1.95605492018803e-05
-9.26640479595994e-06
-1.74061119471084e-05
-1.84357927130851e-05
-1.08611627817575e-05
-1.68001609791571e-05
-2.25332537683207e-05
-1.97413920807523e-05
-2.49804401139687e-05
-1.05381770526279e-05
-2.37284666843659e-05
-2.99451128283811e-05
-2.57257998115452e-05
-3.51974012326485e-05
-3.09116679505151e-05
-3.96392662838425e-05
-1.50487330401571e-05
-2.27417056933245e-05
-6.57648774183243e-06
-3.11764359317697e-05
-1.44711821507977e-05
-1.60727834794991e-05
-3.28522836968414e-05
5.00656599856752e-06
-1.15325798083357e-05
-2.91168082921016e-05
-1.37283405644518e-05
-1.25795324464605e-05
-1.02500042163104e-05
-9.22888022827617e-06
-4.7795670178565e-05
-1.83206199055634e-06
-3.24218690161e-05
-2.3513668279249e-05
-1.04265041001389e-05
-9.00389813830762e-06
-3.86068347201827e-05
-2.30132978144995e-05
-3.82529663008037e-05
-3.55469751998028e-06
-1.25639179331732e-05
-2.44544171642308e-05
-7.71081963693675e-06
-1.770255135815e-05
-1.85220566899119e-05
-1.29471586899829e-05
-6.89248646944435e-06
-1.40275066083549e-05
-3.16631188939557e-05
-2.62877494434459e-05
-3.76662368804958e-05
-1.29013989945167e-05
-1.71934054310756e-05
-4.48039154591639e-06
-2.59402254798966e-06
-9.10242126662737e-06
-1.96226695091711e-06
-1.49781866543381e-05
-2.65334004765743e-05
-1.92898074490396e-05
-1.56568831354542e-05
-2.7490493243635e-05
-2.62919031605184e-05
-3.22704281359612e-05
-2.86616932150396e-05
-1.79689052791158e-05
-3.62258887374547e-05
-3.728966121215e-06
-2.20721883899189e-05
-3.04701439411772e-05
-2.17889492530159e-06
-1.46610324676826e-05
-3.01767337161971e-06
-1.38081120341455e-05
-2.43157592065016e-05
-2.85764166227167e-05
-1.43264535055637e-05
-2.26259819265402e-05
-2.83221842086865e-05
-2.69662421696687e-05
-1.99456656201419e-05
-1.44897965969317e-05
-2.59017764466619e-05
-2.55522824069282e-05
-4.51688028457782e-06
-3.73338126614468e-05
-1.02077232856689e-05
-1.61921212863582e-05
-4.81937025510711e-06
1.00931964844887e-06
-2.42798820517794e-05
-4.12890890177546e-05
-1.69287971324861e-05
-1.51035663928182e-05
-2.32854255429319e-05
-1.44251301625961e-05
-4.7509385603597e-06
-3.12520854686355e-06
-3.23013087587981e-05
-4.12762362251228e-05
-1.8907022413368e-05
-2.37452664255813e-05
-3.92779353154335e-05
1.45745317781106e-06
-2.89066946555561e-05
-2.16388869806702e-05
-1.41232956611702e-05
-2.34098265010323e-05
1.07478317518946e-05
-2.49426639258688e-05
-1.11385718408216e-06
-9.19695253511983e-06
-3.23418388130222e-05
-3.73292532805322e-05
-7.0013983534042e-06
-2.536051302776e-05
3.42138798770716e-06
-3.66309172859367e-05
-3.21473238471546e-05
-1.7232514617915e-05
-2.41470743387074e-05
-1.24514223616022e-05
-2.08852011017763e-05
-3.5837016858343e-05
-1.04420637178675e-05
-2.8853614605519e-06
-2.39948524035744e-05
-5.86550786284449e-06
-1.43005288597018e-05
-1.71935165456057e-05
-2.89048450758619e-05
-3.73926308245192e-06
-1.23519750514327e-05
-6.60166594005309e-06
-1.91768400341938e-05
-2.7958891797134e-05
-1.77241692385779e-05
1.03796919691161e-05
-1.68849898460593e-05
-1.31888922603035e-05
3.33691842034314e-06
-2.336927615386e-05
-1.43208063791274e-05
-1.56812171618884e-05
-3.41841853777222e-05
-4.49415491902363e-06
-1.849294272833e-05
-1.13372426474134e-05
-3.43702251754621e-06
-2.76923630993821e-05
-1.66829075701479e-05
-3.25102477400095e-05
-2.24390703773098e-05
-2.73238573607919e-06
-9.45472294747724e-06
-2.00067099139869e-05
-1.89504784122896e-05
-2.66100184847755e-05
-1.81996769243822e-05
-3.56972304707275e-05
-2.77459840160724e-05
-1.93060017842431e-05
-1.75588754457172e-05
-1.99055418794976e-05
-1.87930258958281e-05
-1.91851129579094e-05
-2.72124420272718e-05
-7.61589853065073e-06
-2.23028600780766e-05
-2.00875166354065e-05
-2.67797691054114e-05
-1.00186940506318e-05
-2.71200839750764e-05
-3.37493147428745e-05
-2.90880086647795e-05
-1.35488441383085e-05
-3.05205275847007e-05
-2.164526850501e-05
-1.62726012451878e-05
-1.70356497100117e-05
-1.6020765083125e-05
-4.95230912926804e-06
-2.12559611127009e-05
-2.61135392723627e-05
-2.69359764956455e-05
-2.50799958124324e-05
-2.04980428387162e-05
-2.36277142137143e-05
-1.9843647753344e-05
1.38779794476093e-06
-8.53725182523141e-06
-1.02150033898543e-05
-2.72300162428703e-05
-9.4240307521581e-06
-1.80450671243984e-05
-4.48936066195401e-06
-1.652906034798e-07
-3.52508930142777e-05
-4.67452238170717e-06
-1.6718010498944e-05
-9.09256365497926e-06
-9.68783701812151e-06
-2.86684217557059e-05
-4.09886556223704e-05
-3.91721738423403e-05
-1.4473309072709e-05
-2.18155888725842e-05
-2.33814410241623e-05
-2.27180345518046e-05
-2.95168287365778e-05
-1.62481660311525e-05
-2.73308772168469e-05
-2.52526620082746e-05
-5.44221623924059e-06
-1.0244171985132e-05
-2.44877465655617e-05
-2.56831760579845e-05
-3.83848212457784e-06
-3.08104564696484e-05
-2.86486086228655e-05
-2.39582645994665e-05
-2.23131901654843e-05
-2.45939103591187e-05
-3.33811250551524e-05
-6.3163455568099e-05
-2.15703481469204e-05
-2.31651716895237e-05
-2.33064474115005e-05
-2.30735476261658e-05
-9.36361862154606e-06
-4.01703989156724e-05
2.67429036340881e-06
-1.03379240627664e-05
-1.42137330246273e-05
-3.46581656102555e-05
-2.8029918696059e-05
-9.59428381000345e-06
-5.12596421920902e-07
-2.29086563705565e-05
-2.53374950920308e-05
-2.28782315999982e-05
-3.77725952081388e-05
-3.70642019534115e-05
-3.51029167657991e-05
-8.45563606908484e-06
-1.16537686514665e-05
-2.85378812055293e-05
6.62242761119531e-07
-2.1202807998658e-05
-2.78426441201527e-05
-5.75418007108995e-05
-3.0033097273047e-05
-2.92006339218138e-05
-3.46851043076168e-05
-2.89641968150097e-05
-4.87495583249924e-06
-1.05821092764058e-05
-2.86537250918388e-05
-2.25285867068616e-05
-2.15841169103967e-05
-9.96046173099829e-06
-1.82274048524965e-05
-1.82101586295982e-05
-2.33075971936932e-05
-4.93282839244942e-05
-1.90387276380442e-05
-2.29154202042827e-05
-1.04321374665328e-05
-3.11700739191053e-05
-2.0925715922311e-05
-1.84509123516199e-05
-1.18445761212564e-05
-1.07481210871195e-06
-1.52453756456955e-06
-3.27403065999846e-05
-5.42605038256228e-05
-4.30028639664644e-05
-8.95021378223963e-06
-1.05921582715642e-05
-4.62271711386564e-05
-7.18848074139392e-06
1.44736958058384e-05
-2.64115634295575e-05
-1.26436079359244e-05
-9.72761489465867e-06
-2.00954861751359e-05
-8.54026053565749e-06
-2.12726463293731e-05
-8.60981582859162e-06
-2.55696846736009e-05
-3.5373766247363e-05
-1.04857941229917e-05
-2.6034412741106e-05
-4.20188939843633e-05
-1.86911390333057e-06
-2.79558560187976e-05
-1.32944818698678e-05
-1.76320180064845e-05
-1.91635100746352e-05
-1.8449764901778e-05
-1.0629220586513e-05
-2.89836582793186e-05
-3.39522132716547e-05
-2.19476619702981e-05
-1.7394012817523e-05
-8.50967319110361e-06
-1.86260724940363e-05
-1.64918896389087e-05
7.40471113399143e-06
-1.5310486680022e-05
-2.83353285009101e-05
-1.70221674783916e-05
-4.47301092939593e-05
-4.15018742282489e-05
-2.93763470952132e-05
-2.49644802301162e-05
-1.92358900274228e-05
-2.00849018885777e-05
-2.66577293569676e-05
-2.24161181871865e-05
-1.65395750884267e-05
-3.03971923531084e-05
-2.12784392483286e-05
-4.18988983983375e-05
-2.555502863957e-05
-2.71799817592873e-05
-3.21247165162116e-05
-2.65353535212247e-05
-4.78900917574237e-05
-1.13455709314597e-05
-2.87519937854048e-05
-1.73338872927298e-05
-2.31403616897672e-05
-3.77168071616879e-05
-2.28537325149802e-05
-9.78591628333586e-06
1.4400195647288e-05
-2.56856257934169e-05
-2.94395064828909e-06
-2.4324661223535e-05
-4.26586880137141e-05
1.91888989957788e-06
-3.14749930015947e-05
-2.46528030788648e-05
-1.83777524826734e-05
-3.09846385681263e-05
-9.01640253895823e-07
-1.61973531963655e-06
-2.48199473781054e-05
-1.83151519077636e-05
-4.17209108643545e-06
-5.52931853006251e-06
-1.55178792785622e-06
-7.3866893806195e-06
-3.11942216579754e-05
-3.50585283048324e-05
-1.70048347283523e-05
-2.13668475851323e-05
-2.69865771781177e-05
-1.89015037341765e-05
-9.54055193492128e-06
-4.41377261450193e-05
-1.08376208362877e-05
-1.65960675953047e-05
-2.01549034927883e-05
-2.56153088517481e-05
-1.41722210528023e-05
-1.12831925332195e-05
-7.49506495914133e-06
-3.13179145785919e-05
-1.5880234085641e-05
-1.80333869953726e-05
-3.18916018463476e-05
-1.92989088417295e-05
-2.90363456847388e-05
-2.59798012759844e-05
-1.56207539212701e-05
2.35729446688616e-07
-1.26955208074525e-05
-2.14900007006373e-05
-2.05906595187143e-05
-2.27383071565047e-05
-1.71839068419388e-05
-4.8521440679639e-05
-1.55568634279672e-05
-3.6600040495114e-06
-3.70364854501029e-05
-2.77990546872866e-05
-3.1922070626146e-05
-2.74973765041483e-05
-3.08221961518152e-05
-4.26740141536159e-06
-1.23738956906486e-05
-2.06481845256699e-05
-3.53067893164962e-05
3.96811044064372e-06
-1.51733880604477e-05
-2.01330971812572e-05
-3.44387712273644e-05
-5.50470306245324e-06
-2.75290727909767e-05
-1.5575214475346e-05
-2.18964970297186e-05
-2.30584995103545e-05
-6.12661050497845e-06
-4.75026733278894e-05
1.90801608502338e-06
-1.58083121876223e-05
-2.25884379593988e-06
-5.81254491332456e-06
-2.6001240019581e-05
-1.71162372545077e-05
-9.28245860049035e-06
-1.31919372542001e-05
-1.56435752532163e-05
-1.30319919452454e-05
-1.33562236020975e-05
-2.54054369390891e-05
5.43384104545879e-06
-2.87444861002935e-05
-9.88273997843966e-06
-1.9390740738583e-05
-3.78414697357255e-06
-3.93461761144485e-06
-1.4696861381774e-05
-3.33593062038153e-05
-9.49546214734255e-06
-2.43921538479144e-05
-3.14523543994517e-05
-4.53324947941481e-05
-2.00140836339131e-05
-3.19914811793527e-05
-2.0463156166024e-05
-1.97378893941701e-05
7.18366542845734e-06
-2.1241713590964e-05
-3.43974783938394e-05
-8.14186357084129e-06
-2.44052511093382e-05
-1.4308259722949e-05
7.08205720147688e-06
-8.60876805337381e-06
-2.93696147941998e-05
-1.69697024002474e-05
-2.25064468232518e-05
-3.89023141926854e-05
-1.19089193821022e-05
-1.09461980845634e-05
-2.36057146142848e-05
-5.32423697258899e-05
-9.45915152258375e-06
-2.61455209532945e-05
-3.61545727640618e-05
-3.8016827574151e-05
-3.65303250843225e-05
-8.97191274281942e-06
-1.45171392404348e-05
-2.86670977510352e-05
-2.98757217531759e-05
-2.10103423457548e-05
-2.27592601197016e-05
-3.07563502363524e-05
-1.57339915183804e-05
-2.79526985533092e-05
-1.48764542367076e-05
-3.12273286710572e-05
-1.00274222115984e-05
-1.98335135956497e-05
-1.67884996660733e-05
-3.27093236962752e-05
-3.39614122050877e-05
-5.88467949162823e-06
8.21071764542427e-06
-4.23721706961247e-05
-2.34197660874984e-05
-3.82638989402681e-07
-2.60992370654649e-05
-4.12860507761803e-05
-1.6941300632962e-05
-2.79729205700127e-05
-5.94321850520854e-06
-2.32822606414273e-05
-4.46345506497571e-05
-2.22817179589623e-05
-1.81421440713383e-05
-6.7860519166601e-06
-2.83554022011722e-05
-1.74210675180862e-05
-2.99400229542262e-05
-1.87530717391493e-05
-3.04088527678551e-05
-1.57758178366137e-05
-2.76139141352519e-06
-1.19150389152898e-05
-3.55545914113961e-05
-2.43967554465652e-05
1.07544626472798e-06
-2.86609926364355e-05
-2.41185008453264e-05
-2.34812609431859e-05
-1.32559945839958e-05
-3.68511633963185e-05
-2.76798044519541e-05
-3.89000240623174e-05
-1.52789337335133e-05
-1.01882431990186e-05
-1.0434702671652e-05
-3.15159396373862e-05
-2.7421006850095e-05
-2.64619678740537e-05
-1.94842302609361e-05
-5.55159589486728e-05
-5.02627132564825e-06
-1.00418121336041e-05
-2.60531850022952e-05
-1.93881797636274e-05
-4.08920530197185e-05
-2.01075793472003e-05
-3.06038980288782e-05
3.77203492385011e-06
-5.97097031883315e-06
-2.72639900678472e-05
-8.23876576605433e-06
-1.49976938951165e-05
-1.45072839213866e-05
-1.61655882705306e-05
-1.22326074063077e-05
1.40376418935858e-06
4.55804141930634e-06
-9.42160159731746e-06
-3.39394537169119e-05
-5.34512281031065e-06
-1.11099417960037e-05
-2.77002697055304e-05
-2.99450482034471e-05
-3.99148256922016e-05
-2.02250867326572e-05
-2.35482179078745e-05
-1.0941709210825e-05
-1.12829113136918e-05
-3.40204642455783e-05
-1.89053938516666e-05
-2.31831825317892e-05
-1.95184430212759e-05
-2.88780849539378e-05
-1.08370833766101e-05
-1.0084986770771e-05
-2.08012605390788e-05
-2.2181131692282e-05
-2.24371255196748e-05
-1.66501850031962e-05
-4.06636167744782e-05
-3.31275610722685e-05
-3.04249924481125e-05
-1.18408683898473e-05
-2.79878598423769e-05
-1.20154388484965e-05
-1.98744888675228e-05
-1.33805258297252e-05
-1.12467363541235e-05
-4.40247465359875e-05
-4.28306913460368e-05
-1.10173379519753e-05
-2.51682662333047e-05
-2.59612698780524e-05
-3.82977541478093e-05
-1.60728507235635e-05
-1.151079943424e-05
-2.4458523280715e-05
-4.93659030336001e-06
-7.03409834751796e-06
-2.4468282094104e-05
-4.58020129269339e-05
-2.10850186704705e-05
-2.39084155898273e-05
-1.12646003019528e-05
-2.77934571765427e-05
-3.26437157215425e-05
-2.02499770288692e-05
-2.55576776071914e-05
-4.71443910288246e-05
-4.07562779066052e-05
-3.17887937120237e-05
-1.59705543897182e-05
-3.45789965379145e-05
-3.4809157846265e-05
-4.23684856335477e-05
-1.72700183356415e-05
-2.65230795033463e-05
-1.83081172493022e-05
-1.14281478241722e-05
1.32698334819196e-05
-3.36283747544405e-06
-3.34109999861719e-05
-2.53433696184163e-05
-1.10319066501714e-05
-8.19372760215436e-06
-2.06447733019164e-05
-3.27163119121426e-05
-3.9615211393539e-05
-2.27680081741636e-05
-2.44851539049273e-05
-3.60981355082433e-05
-3.6932623095943e-05
-2.87799386663625e-05
-2.73318490951554e-05
-1.75223546760734e-05
-1.73910524739145e-05
-4.60008014793815e-05
-2.98559966049085e-05
-2.05973339176462e-05
-1.96077451603206e-05
-1.11100046649084e-05
-2.900075733793e-05
-1.21744982686917e-06
-2.47479907391389e-05
-2.19511850842603e-05
-2.10557435267373e-05
-2.41318152787058e-05
-7.15360880642856e-06
-2.87420057084514e-05
-2.81137958415879e-05
-2.61735695298082e-05
-2.7551427105414e-05
-1.28771284636978e-05
-2.02531257508823e-05
-3.41554858834291e-05
-1.81093530498268e-05
-2.6774217416921e-05
-1.38406044953361e-05
-1.92610812554319e-05
-3.11882928737173e-05
-2.27438357628183e-05
-1.80609449442169e-05
-2.99888144098536e-05
-3.12454767513898e-05
-1.09560189999951e-05
-4.34314879115662e-06
-3.0583874685258e-05
-2.7686732520213e-05
-3.46521473331741e-05
-3.23610879710612e-05
-1.5885548549999e-05
-9.22187867777474e-06
-1.70967974994888e-05
-2.4122565247643e-05
-7.03075244557049e-06
-1.95030066664592e-05
-3.20580973720027e-05
-1.28723310814345e-05
-4.24291140008202e-05
-2.36448604492144e-05
-2.96855873411312e-05
-2.61979751439747e-05
-2.89684520792275e-05
-2.81790898932058e-05
-4.04657394170414e-05
-1.47967360434635e-05
-1.28583606259978e-05
-2.65854286259805e-05
-1.93085617606816e-05
-7.67468250715926e-06
-2.46673176697188e-05
-2.6653631800554e-05
-3.04648210868142e-05
-9.95727556729025e-06
-2.86592419750958e-05
-1.69756744804554e-05
-2.446627026632e-05
-2.87239121700536e-05
-1.58152316628916e-05
-5.61962973473747e-06
-2.1174064438238e-06
-1.58416125406485e-05
-4.38775812894812e-05
-2.75886014942115e-05
-4.8718741205173e-05
-4.51276878225571e-05
-2.02576343098752e-05
6.39047728659303e-06
-1.86053144187274e-05
-3.81455855736654e-05
-3.07618514915124e-05
4.22192918600374e-07
-7.97505341040598e-06
-2.71612092990861e-05
-2.09733639655238e-05
-1.1088891446852e-05
-9.30684940688522e-06
-2.02217416210307e-05
-1.80246195660217e-05
-2.134495980305e-05
-1.26644348634597e-05
-2.07115638346525e-05
-2.85031601555184e-05
-3.7356711827791e-05
-1.08502136595644e-05
-1.90516817815795e-05
-8.97978757478719e-06
-1.88143232311598e-05
-3.33498072610091e-05
-3.68167910129803e-05
-3.82319339620667e-05
-3.29447483339718e-05
-2.8279153591788e-05
-2.39758982243058e-05
-2.26628237744389e-05
4.23359468931774e-06
1.6456895691768e-06
-3.165015367776e-05
-2.48730006748517e-05
-2.79245016899409e-05
-2.69522308248329e-05
-1.49843245253895e-05
-2.80318547416218e-05
-2.86421892169972e-05
-2.30935046130417e-05
-1.05344071472224e-05
-3.17139757045528e-05
-1.51716266976055e-05
-3.015492150699e-05
-2.60217654982958e-05
-4.35536784954723e-06
-1.65036196255687e-05
-7.18315154865335e-07
5.33987343695047e-06
-3.85952053618132e-05
-9.73822584495787e-06
7.53959270779762e-06
-3.10731258510472e-05
-3.18891464762171e-05
-2.429385548451e-05
-2.17607034709258e-05
-2.56016649168861e-05
-2.05336831043051e-05
-8.38247119505393e-06
-4.03967721058816e-05
-4.10948075563466e-05
-1.82475319890271e-05
-1.34746159255942e-05
-4.19411713731092e-06
-9.85291592532408e-06
-6.16622490285416e-06
-1.29586463137518e-05
-2.80689593841687e-05
-3.41733278451229e-05
-1.89686199238518e-05
-1.98409863245078e-05
-2.25742712827099e-05
-1.33931065156238e-05
-3.0910617430912e-05
-2.85056290319197e-05
-1.08765224064818e-05
-2.67327313131884e-05
-3.92230162782249e-05
-3.06964401858625e-05
-2.83119726201337e-05
-1.78269170146593e-05
-1.86992097796423e-05
-2.63212438357475e-05
-1.93359615706045e-05
-3.94346724859154e-05
-2.06401100467661e-05
-1.85072395855985e-05
-7.61187805917303e-06
-1.9877708180465e-05
-2.20662348460624e-05
-2.15016024181376e-05
-5.48882183433783e-06
-2.24762180105427e-05
-3.074710836294e-05
-1.15379189846143e-06
5.96693781793597e-07
-1.79557485897009e-05
-2.82775034650611e-05
-3.48525605560223e-05
-2.47615997754323e-05
-2.68094835891505e-05
-8.18357700831841e-06
-6.23407467897665e-06
-2.06834855857035e-05
-1.6427151754976e-05
-2.37379600575565e-05
-1.3984211442798e-05
-1.24231915525721e-05
-2.17450048924296e-05
-2.98976323542169e-05
-2.66801460737929e-05
-7.12908072145472e-06
-2.92202370874518e-05
-1.63896184023565e-05
-1.44702369702632e-05
-2.09284140626097e-05
-2.77095057717091e-05
-2.13287156226234e-05
-1.81824957875117e-05
-2.03698491246093e-05
-3.42589605283462e-05
-2.84450940956484e-05
-3.83530210582159e-05
-3.10469182664447e-05
-2.75820098448396e-05
-9.80272487104475e-06
-1.21057956140224e-06
-4.89547014230207e-05
-1.29231055578113e-05
-3.66802912047668e-05
-2.96151393483209e-05
-1.29097745179342e-05
-1.00814685526775e-05
-3.15157054439784e-05
-1.29306083966682e-06
9.23943882243484e-07
-2.6692605489572e-05
-1.75194009931043e-05
-7.18095668904941e-06
-4.07374392303419e-05
-2.327690761205e-05
-1.29639105817195e-05
-1.39389050401473e-05
-1.60776948562578e-05
-3.21791577144761e-06
-7.45837985033359e-06
-2.18410230384053e-05
-3.47489864844541e-05
-2.35186157957675e-05
-1.47447282718755e-05
-2.15448628666401e-05
-1.66933953502299e-05
-3.55859884579804e-05
-2.16792103297652e-05
-3.55070394890467e-05
-2.82886533072929e-05
-1.9743293614151e-05
-1.79152463721136e-05
6.76117592990495e-06
-1.66560378089927e-05
-3.38133199976635e-05
-2.47586034243352e-05
-2.81857157678525e-05
-2.34849518870796e-05
-3.05993804641752e-06
-1.52830454492649e-05
-9.03027189011523e-06
-1.87127326346098e-05
-1.2210054129665e-05
-2.47981378743281e-05
-2.17177193750565e-05
-2.39089014427318e-05
-2.4439378111652e-05
-3.42005723574124e-05
-3.07852276066551e-05
-3.05066518041416e-05
-1.72203927979956e-05
2.22977381800941e-06
-2.65936955854371e-05
-1.81889912614627e-05
-1.94917586327267e-05
-2.88908460157206e-05
-1.73880530243069e-05
-1.4105959457758e-05
-4.05339575340879e-05
-2.50036790091811e-05
-1.90088305318328e-05
-1.80879733484284e-05
-2.28649106949421e-05
-1.17246824842302e-05
-3.00057814023979e-05
-3.25239180786205e-06
-2.11758444204862e-05
-1.03410163699242e-05
-3.50992321780205e-05
-1.24119266416236e-05
-3.21922361876423e-05
-1.68035257212498e-05
-3.02622222856897e-05
-2.48194802883425e-05
-2.06581574798317e-05
-2.96131334938614e-05
-5.51148967944332e-05
-2.27317592464796e-05
-1.29384513854512e-05
1.53404903872014e-06
-2.72035956689612e-05
-1.96346552122209e-05
-4.57412155962978e-06
-5.3861322279049e-05
-4.06319444059313e-05
9.43667652208609e-07
-2.82821851932449e-05
-2.27076064096263e-05
-4.0282096902811e-05
-2.76661822987652e-05
-5.21137017695086e-06
-2.7993549197008e-05
-2.07499595668413e-05
-2.29153540744324e-05
-2.77043083969816e-05
-2.53986629787155e-05
1.25674738788187e-06
4.7342550754571e-06
-1.86448767906213e-05
-2.87413402972149e-05
-3.07121467782593e-06
-1.72405576732267e-05
-3.38770711417916e-05
-5.81593582797196e-06
8.27377784998561e-06
-2.15591321507418e-05
-1.3480159543252e-05
-8.22840497424786e-06
-2.5246103517045e-05
-1.11768446424326e-05
-2.1518133534688e-05
-2.75254343117965e-05
-2.84491247695476e-05
-2.39360434687642e-05
1.84666692541921e-05
1.19633067594985e-06
-1.79968876741514e-05
-2.99266882153694e-07
-1.30721893297357e-05
-2.5925308813903e-05
-3.32890418020672e-05
-4.1818821263769e-06
-1.76498796560067e-05
-1.38313746421163e-05
-2.7525764173862e-05
-2.93521101543629e-05
-1.53262364871144e-05
-1.59450581809934e-05
1.10411259211181e-05
-4.37000718611372e-05
-2.41160867783792e-05
-2.21912948377568e-06
-2.37827913406997e-05
-1.1780387980954e-05
-2.43714584362028e-06
-1.01322096646015e-05
-4.07241582730455e-06
-2.24141217776044e-05
-3.64336918917974e-05
-5.36664619809212e-06
-8.21904429411938e-06
-1.50310450469084e-05
-1.77932169743874e-05
-2.25640405498165e-05
-2.82505924760811e-05
-1.08785306413286e-05
-3.58948397308577e-05
-1.75901975570266e-05
-3.95823226683042e-05
2.28628607517478e-07
-1.87658660809017e-05
-2.53554619000705e-05
-8.87651535639266e-06
-2.91347340131247e-05
-2.64492804575314e-05
-1.17277605450113e-05
-1.55678761750748e-05
-2.19592508521528e-05
-1.68284888632329e-05
-3.31266026566562e-05
-2.87752972876543e-05
-2.74325553420138e-05
-1.92724035968634e-05
-1.4702040422971e-05
-1.16027133721552e-05
-3.06635579977581e-05
-1.15601636152897e-05
-1.28220255271202e-05
-2.06845794557374e-05
-4.19387518999813e-05
-3.43044058788208e-05
-9.43809729414054e-06
-3.47156306498818e-05
-1.16974523214266e-05
3.9075267591105e-06
-2.38786837015137e-05
-2.67492862412539e-05
-2.27274397664706e-05
-2.22259197797448e-05
-2.65097566655863e-05
-2.87115509894228e-05
-3.06474773044817e-05
-2.20627145105328e-05
-3.08731704203571e-05
1.85076474542311e-05
-9.90195900439264e-06
-2.0075269116183e-05
-3.10305245239271e-05
-1.93687135351425e-05
-2.62276353047501e-05
-4.36091461550949e-05
-2.9543323603238e-05
-2.86782975417961e-05
-2.30324930839897e-05
-9.24856573696822e-06
-1.71752419087145e-05
-3.29996465322024e-05
-6.40144817718517e-07
-3.43144407699918e-05
-4.36230760710509e-05
-3.50425204453131e-05
-3.61136365917838e-05
-3.67181526801683e-05
-2.32150355032097e-05
4.6769031016264e-06
-1.81446388834349e-05
-2.67189058136657e-05
-1.10078261289023e-05
-2.83814529286001e-05
-2.07607529553881e-05
-2.53644564927541e-05
-7.81242963297787e-07
-2.53023204194216e-05
-1.44226658336674e-05
-6.29540588538478e-06
-1.56205500816515e-05
-2.08245892896015e-05
-1.18111421496527e-05
-4.62306014431139e-05
-2.02790675094916e-05
-1.07011534105834e-05
-2.75289191885773e-05
-2.47235082503334e-05
-2.21133778251169e-05
-1.33244931662667e-05
-2.82944352807056e-05
-2.31700133710946e-05
-3.81398130885601e-05
-2.64489987462817e-05
-1.62138596112385e-05
-1.78000223605421e-05
-1.19549509896602e-05
-1.98219360883757e-05
-2.03617894894149e-05
-1.67932889863018e-05
-2.39931625519975e-05
-1.12037538842756e-05
-2.85682817000684e-05
-6.24523864458123e-06
-2.44199682667623e-05
-2.14720116829981e-05
-1.80887012533014e-05
1.66711950646278e-05
-4.83627931641388e-06
-1.50082893630149e-05
-3.19078706490926e-05
3.0463004352686e-06
-3.61460536904488e-06
-1.39454701066857e-05
-1.41838026423631e-05
-2.71139290783431e-05
-9.97855983043721e-06
-3.31937664531225e-05
-1.08997804373732e-05
-2.78578546016401e-05
-1.17956575324823e-05
-3.87188345037563e-05
-2.49978642735249e-05
-1.22123809406714e-05
-1.15009732886553e-06
-1.73849493484451e-05
-7.717269536872e-06
-3.0607551225386e-05
-8.8507223010371e-06
-1.94063154053108e-05
2.27018745157141e-06
-3.82628689494758e-06
-2.7729774791048e-05
3.12826873876873e-06
-1.26340978755896e-05
-2.38522317971874e-05
-1.02173503086167e-05
-3.72760711814565e-05
-4.11290017304821e-05
-3.47647920278297e-05
-2.32632600202284e-05
-2.10364502269268e-05
-2.90238645036416e-05
-4.17040412218249e-05
-2.33891231623199e-05
-2.95074444349986e-05
-1.75413163033609e-05
-3.27172239182371e-05
-9.64502670303075e-06
-1.12974984865278e-05
-9.91231506612812e-06
-3.34850674363113e-06
-1.49106301136154e-05
-2.1441058534061e-05
-3.14740132528638e-05
-2.869616961454e-05
-1.3780389202198e-05
-3.0468239358334e-05
-3.14315071877499e-05
-3.6466565597565e-05
-5.71030118406244e-06
-1.782825542368e-05
-3.40343278450897e-05
-2.00583753770734e-05
-8.92613646064776e-06
-3.78610688371979e-05
-1.77105087411724e-05
-3.65512468492595e-05
-1.81179175724126e-05
-2.36161618469007e-05
-2.24299621604214e-05
-1.67219594438702e-05
-2.95426288163903e-05
-4.71207587804377e-05
-2.48798099217919e-05
-1.18416980781439e-05
-3.88568809783842e-05
-9.20137090462239e-06
-1.40425632410624e-05
-1.75784905104479e-05
-2.90970014448272e-05
-9.12466300005551e-06
-2.33954153612625e-05
-2.93854346580852e-05
-8.16094675604109e-06
-1.95542279321323e-05
-2.12764067146203e-05
-1.13829259810768e-05
-2.02870340215691e-05
-2.41790084537265e-05
-1.98403578965745e-05
-4.49901288859235e-06
-2.51173866002544e-05
-4.50174743369732e-05
-3.73967793939528e-05
-1.6248791455548e-05
-1.88991413916423e-05
-2.24604666899798e-05
-3.64665575697123e-05
-9.89310362489428e-06
-8.19151711198575e-06
-1.79261512133892e-05
-2.60693219763203e-05
-3.81921318314634e-06
-1.44982622128194e-05
-9.8723399128941e-06
-3.33779962826225e-05
-2.81817139385218e-06
-3.55471403719331e-05
-2.85053052383355e-05
-2.19038533737161e-05
-1.12771075049579e-05
-3.44176701759338e-05
-1.58173906626274e-05
-2.29397125104524e-05
-2.47460152779689e-05
-2.5367144206185e-05
-3.45150014245739e-05
-1.40109611988511e-05
-6.31072148572695e-06
-2.34238421290239e-05
-1.57987305713107e-05
-2.47290273064266e-05
-2.17787152457538e-05
-1.44778169612953e-06
-2.69610467168319e-05
-1.88826703379702e-05
1.86265433066205e-05
-2.96825689334368e-05
-3.57151677594317e-05
-2.23186301160101e-05
7.71527228413694e-06
-1.33495423406116e-05
-1.77323165551837e-05
1.03222850254865e-05
8.25887390354252e-06
-5.82213751704259e-06
-2.55998080853711e-05
-3.56647118777138e-05
-2.38469576907081e-05
-3.69038526906568e-05
-1.50050452567968e-05
-1.72146990769162e-05
-1.57689371488764e-05
-3.23881917076523e-05
-2.01648097669182e-05
-2.54518554920509e-05
-2.14340126954093e-05
-1.86240693489318e-05
-1.32800518651051e-05
-2.39032632219433e-05
-1.1790846739251e-05
-5.95112716199391e-06
-2.89574848985967e-05
5.24606177554884e-06
-1.43722795717533e-05
-2.02426053790825e-05
-1.00667289346221e-05
-1.8265716787976e-05
-3.23538840537959e-05
-3.60374958122855e-05
-2.63522030794598e-05
-2.119027224853e-05
-3.16574723912237e-05
-1.49183118022153e-05
-1.84562450468765e-05
-3.76752433996652e-05
-6.95583764202058e-06
-2.06324928573179e-05
-2.87704767606881e-05
-3.92636676709884e-05
-1.1947435531794e-05
2.702985225933e-06
-2.73408580783875e-05
1.25498794041528e-05
4.9055539622481e-06
-1.70318670310314e-05
-8.31540673426406e-06
-1.47064306122716e-05
-3.74047460913332e-05
-2.72343460363267e-05
-3.32758121196949e-05
-7.01505968570211e-06
-3.60583786871595e-05
-2.98290211404871e-05
-2.60542880404442e-06
-2.17604707046223e-05
-2.56352225224241e-05
8.91664143682187e-07
-2.56824462914619e-05
-1.74386127697364e-05
-3.06739751033136e-05
-2.51304694297924e-05
-1.51497402023981e-05
-9.36378830444749e-06
-1.26346728952498e-05
-2.33406755198997e-05
-1.7435991063367e-05
-7.16551010482622e-06
-4.15151711252381e-05
-2.92696611137697e-05
-1.79636723778096e-05
-2.75259167492836e-05
-2.33025614167425e-05
-2.05968654837219e-05
-1.32211195124126e-05
-2.0430735826162e-05
-1.48645178003175e-06
-3.93566761709533e-05
-2.28039773918809e-05
-7.75987381216889e-06
-3.46295826978956e-06
-7.48715150472708e-06
-8.84955283719909e-06
-4.89212986583537e-06
-1.84502026577173e-05
-2.53771295178162e-05
-4.06804713362632e-05
-2.04038859963166e-05
-2.71849160697715e-05
-2.50442018962443e-05
-2.81560399663713e-05
-2.94835749733482e-05
-1.88607326576615e-05
-2.3136257342488e-05
-1.7431041827199e-05
-2.19024393916148e-05
-3.50549084338294e-05
-3.93348128080926e-06
-2.24875447639218e-05
-1.44720099913762e-05
-2.2198020927664e-05
-1.7601803937615e-05
-1.15205950241397e-05
-1.75012648186583e-05
-3.56604647214376e-05
-2.52690175235638e-05
-2.85935152480213e-05
-2.92518847920048e-05
-2.06432150242563e-06
-4.17412258115878e-05
-2.33511333677592e-05
-1.54030596984411e-05
-1.72655638355745e-05
-1.61749350984165e-05
-3.13628216512598e-05
-3.18838918934557e-05
-1.90725096901242e-05
-2.88285726488158e-05
-3.47192025159492e-05
-3.55777212009398e-05
-2.13088105169597e-05
-1.94844273348711e-05
-2.9649913328381e-05
-3.22749311833294e-05
-2.95930490576377e-05
-1.45356539224464e-05
-3.30826069019036e-05
-5.23979061806681e-05
-1.17897052892697e-05
-1.75003459555766e-05
-3.00904509565467e-05
-4.57425088207165e-05
-1.75043759101488e-05
-1.37979398581989e-05
-1.94269481838786e-05
-1.43435133513596e-05
-4.25455931159163e-05
-1.50703889490505e-05
-2.90584357294374e-05
-3.70237630728588e-05
-4.03324217059429e-05
-2.39342697497996e-05
-5.35258159220797e-05
-4.5352116882924e-06
-3.41814856983796e-05
-3.09166702993756e-05
-3.43516386162806e-05
-3.0930531633943e-05
-1.39908298786509e-05
-1.51239365582905e-05
-1.55127192437014e-05
-3.05020975291374e-05
-3.72572958249691e-05
-2.38993597220106e-05
-8.99676805873896e-06
-1.26079825782597e-05
-2.45281347561741e-05
-2.70991360626642e-05
-1.53632028426312e-05
-1.89023155178138e-05
-2.26187087026042e-05
-4.14328570073393e-05
-3.84158695321002e-05
-2.02475740457187e-05
-3.92293463497664e-05
-8.4401604323083e-06
-1.49050208052794e-05
-5.90517624666382e-08
-9.7968813007885e-08
-6.08431437879925e-06
-1.99035102472891e-05
-6.6603497298335e-06
-2.76416915199054e-06
-4.46834400495754e-06
-2.40818903351631e-05
-2.4022106076397e-05
1.63442496027052e-07
-2.99687509518455e-06
-1.78000273424786e-05
-2.13356044907824e-05
-1.89559226703436e-05
-1.92224370699658e-05
-7.15658372092973e-06
-2.23104635928742e-05
-1.39157995894847e-05
-1.77493619874758e-05
-3.18051161459119e-05
-2.02110195072755e-05
-1.62957948892914e-05
-2.45788610603112e-05
-3.51000646676948e-05
-1.73248815621681e-05
-2.52835646500437e-05
-1.45789864628578e-05
-2.43639710599222e-05
-7.99210494883209e-06
5.49890834652669e-07
-1.12313245890246e-05
-3.84295543938868e-05
-1.49440890234444e-05
1.23986801821079e-05
-3.0523703964431e-05
-1.30452610924607e-05
-3.98327785696435e-05
-1.43170615037934e-05
-4.17093556802007e-05
-4.27585145909734e-05
-3.474143008514e-05
-1.98373897479485e-05
-4.32432523106716e-05
-1.18943996365825e-05
-3.45473527225818e-05
-4.05165311194385e-05
-2.51630357078743e-05
-1.03800231319364e-05
-2.94620503097636e-06
-2.4237239710396e-05
-1.9051367547462e-05
-3.97238835303775e-05
-2.40726741258596e-05
-2.163729437744e-05
-5.81680721935832e-06
-9.73381591017721e-06
-1.62764853049668e-05
-2.85973038381475e-05
-2.15354099950039e-05
-5.28366853336576e-06
-4.20748926331138e-05
-1.75862961732325e-05
-3.65733623506491e-06
-3.76148722628642e-05
-2.15140921511931e-05
-3.74655169524678e-06
-1.45588137188725e-05
-3.78833555686732e-05
-2.81801661029884e-05
-3.48556408447736e-05
-1.74441185604159e-05
-2.82137405101344e-05
-3.62647463537515e-05
-2.92102591295903e-05
1.8014981618955e-06
-3.11425503155815e-05
-1.26089586905918e-05
-2.14272196162912e-05
-1.12705170733069e-05
8.20818032270475e-06
-3.33387775984319e-06
-1.20353449405972e-05
-2.31883713978235e-05
8.8264811473081e-07
2.08735090027105e-06
5.26437862016801e-06
-1.31807379749859e-05
-4.64309934564567e-05
-1.06516406028686e-05
-1.58665602883431e-05
-2.07711633791727e-05
-1.28689499005572e-05
-1.02698915133273e-05
-1.69162423496413e-05
-1.77201088562772e-05
-2.69087983391876e-05
-3.10928236969674e-05
-3.9925519056302e-05
1.73971751131117e-07
-3.57099703526955e-05
-1.96730083868386e-05
-2.8012053304292e-05
-2.22615359066282e-05
-1.54635462685252e-05
-2.381084726927e-05
-1.90077239590121e-05
-1.62504886252713e-05
-2.34016403039083e-05
-3.7792651200638e-05
1.78069253003423e-05
-1.7320551113353e-05
4.17172436278168e-06
-1.91529519990603e-05
-2.04692366164216e-05
-2.25806681330755e-05
-3.35866194598121e-05
-1.16378232559296e-05
-2.76079915833986e-05
-3.24585811663986e-06
-1.42040748371765e-05
-3.45662879198594e-05
-3.20349945136113e-05
-1.21073929884012e-05
-2.37662895665177e-05
-1.56222864201585e-05
-2.7066197988401e-05
-2.73926120826938e-05
-4.74823601135695e-06
-2.27793945256905e-05
-8.4663365389876e-06
-3.00210691617216e-05
-1.1385741365101e-05
-2.31161934194944e-05
-2.38552995857502e-05
-4.2776022791828e-06
-2.11837522366066e-05
-2.14115578563692e-05
-1.16834012042387e-05
-5.28942225019237e-06
-4.48435045417944e-06
-1.94734394847489e-05
7.85959949536951e-06
-8.61549616655554e-06
-3.13166574243121e-05
-3.14646442634255e-05
-2.51059008666295e-05
-3.66842494660078e-05
-1.47680075906577e-05
-5.72375353079967e-05
-2.32637540315762e-05
-1.43109515417564e-05
-3.27648272836887e-05
-3.34128388036788e-05
-2.0382291599785e-05
-2.29713284524274e-05
-2.49757665285368e-05
-1.88538688138143e-05
-2.68916922529778e-05
-6.47668050167864e-06
-2.43375732454819e-05
-4.61164327165703e-07
-1.25137648073639e-05
-3.18390985397373e-06
-1.64830401493459e-05
-1.19839243320698e-05
-1.26721020680548e-05
-2.98121402267903e-05
-2.34968015345378e-05
-2.23929150836247e-05
-1.74673280809127e-05
-3.03967520234082e-05
-3.17132000037845e-05
-3.59659012084467e-05
-3.01198140364e-05
-2.04420974471884e-05
-2.42043006483503e-05
-8.78997189673541e-06
-2.42992418949685e-05
-2.66726804567669e-05
-6.93649814006756e-06
-6.41719880523074e-07
-1.43118004723474e-05
-2.88172849142598e-05
-2.67435054575822e-05
-3.27209345747821e-05
-1.81574689350779e-05
-5.95480888628325e-06
-1.14508652735966e-05
-1.02126500231326e-05
-6.95955159992469e-06
-3.72910025216634e-05
-4.60045457387505e-05
-1.82418861125365e-05
-5.55824341137108e-05
-5.9054695703527e-06
-3.7109280636706e-05
-3.83969982248991e-05
-3.33204151167756e-05
-9.73780377981907e-06
-2.43145116545549e-05
-3.75418513501056e-05
-1.67831642364148e-05
7.79567378808267e-07
-8.5407310057108e-06
-3.39102573354687e-05
-2.35613838116356e-05
-2.7261322993282e-05
-9.61722550506784e-06
-2.07872902714876e-05
-3.53811809599187e-05
1.31975326217546e-06
-3.08497335265968e-05
-1.51586816274572e-05
-1.06680061353973e-05
-3.06328975282295e-05
-2.6912221090247e-05
-1.40479326182198e-05
-2.24345620453064e-05
-1.26505621199972e-05
-3.5607523117398e-05
-1.93720242913334e-05
-1.81873060118961e-05
-1.67928693943101e-05
-2.71105592309951e-05
-2.07343689493192e-05
-2.74209645896907e-05
-6.12522737858609e-06
-1.46226099525646e-05
-5.99324218141461e-06
1.10650612054328e-05
-6.70920437048691e-06
2.20571907076258e-06
-2.82020270942935e-05
-4.74088613951295e-06
4.89962839452126e-06
-2.59607745818788e-05
-1.92436813335031e-06
-2.13169383477272e-05
-1.47869633367168e-05
-3.07945256462544e-05
-5.58467335540996e-06
-1.10711570845551e-05
-1.28123944658165e-05
-4.11093601447318e-05
-1.75388776738797e-05
-1.03592076783197e-05
-1.68992489584242e-05
-5.64158698862684e-06
-3.08906473679276e-05
-1.29435406124023e-05
-1.2216077349585e-05
-1.57926234200741e-05
-1.76268872227564e-05
-5.18219446138371e-05
-2.23156779479836e-05
-3.94053012361584e-05
-2.33838581511713e-05
-4.25657894187701e-05
-1.79553248501799e-05
-2.00576760397214e-05
-1.44358524619164e-05
-1.91334986397657e-05
-2.22084221882993e-06
-3.81369625942153e-05
-1.76986103697209e-05
-1.65639534669388e-05
2.01658224421442e-06
-3.49599544134107e-05
-2.00542428227624e-05
-4.31701654245721e-05
-2.15149664267259e-05
-3.04823582543605e-05
-7.91081183144598e-06
-2.94347251694171e-05
-2.45113518613995e-05
-1.23012678425332e-05
-3.89260107279934e-05
-2.04324388278676e-05
-2.58082167820634e-05
-1.9263349699688e-05
-3.79428766457727e-05
-2.41317714302884e-05
-1.92142505501453e-05
-1.14866629822127e-05
-2.04613799880456e-05
-1.78039175803191e-05
-3.5466311455978e-05
-1.93278494427221e-05
-2.10740878804129e-05
-2.86857111900848e-05
-2.32640708762921e-05
-1.08616543642102e-05
-6.47622206555668e-06
-3.04065740407673e-05
-5.52607169562453e-05
-2.49108625520936e-05
-2.87520410085194e-05
-1.65052100372237e-05
-1.80371617255417e-05
-2.88682655356977e-05
-2.90600528432849e-05
-2.03822724110726e-05
-3.20243860921358e-05
-7.05804565158278e-06
-1.51872894454099e-05
-1.21182852108803e-05
-4.26597512687274e-05
-3.36380103960013e-05
-3.49068350445925e-05
-2.85714947895231e-05
-2.2065813347385e-05
-3.4446443970192e-05
-4.08962036990089e-06
-2.51702328983008e-05
-1.54414099248782e-05
-6.02923679397346e-06
-3.77621107545073e-05
-8.46975035909058e-06
-3.16772348411606e-05
-5.20258396655486e-06
-3.23503971850453e-05
-4.82345174624859e-05
-3.64337550296415e-05
-2.97178478996658e-05
-3.0655885857668e-05
-9.9184682294191e-06
-2.1077770604164e-05
-1.85287254315572e-05
-1.62247676790022e-05
-2.03369343777264e-05
-3.45870018558245e-05
-5.61029847558227e-06
-1.88181464350959e-05
-2.22001158913142e-05
-3.36731166388821e-06
-2.79990152210911e-05
-4.68711514043977e-05
-2.40953901361835e-05
-1.8968353792298e-05
-2.18852270507066e-05
9.82925811035223e-06
-2.04573362112459e-05
-2.96526214574603e-05
-6.21297422283385e-05
-2.56193250653941e-05
-1.67990816891394e-05
-2.17731384715994e-05
-2.75341710746997e-05
-3.55225601245254e-05
-2.49943835570513e-05
9.64866033245401e-07
-2.33428042890474e-05
-6.87519870827104e-06
-4.35703258293608e-05
-1.49840193126754e-05
-3.05395175378792e-05
-3.2396795993401e-05
-2.31408005974434e-05
-3.43725340936644e-05
-1.33331299239323e-05
-1.63141430196551e-05
-1.2938517793145e-05
-1.45444104140281e-05
-2.29496081346915e-05
-2.83038089714238e-05
-1.73260333696599e-05
-1.96346671642068e-05
-1.8190516608915e-05
-2.89702592295835e-06
-2.12447501064898e-05
-1.23751476838685e-05
-5.03913170177926e-06
-1.61942950264699e-05
-3.16692746860509e-05
-4.18831138005256e-06
-1.06474850434324e-05
-3.20330391177941e-05
-2.73219784613729e-05
-2.00515882065177e-05
-1.02782055410931e-05
-4.37583335922825e-05
-1.56902093869161e-05
-1.80196220866833e-05
-3.88508664447035e-06
-2.17985871813551e-05
1.14176662060892e-06
-1.45430424081837e-05
-2.54494997801353e-05
-4.00700100438557e-06
-1.27550430703532e-05
-1.56575761731951e-05
-1.35349755480639e-05
-4.32107634063217e-07
-1.79890561181082e-05
-3.32387479610345e-06
-3.42109769313257e-05
-4.2553178212686e-05
-1.36795667201337e-05
-6.33615110992365e-06
-1.19763750235345e-05
-1.62546512478965e-05
-1.49178735186454e-05
-3.14977991748144e-05
-3.09564217591145e-05
-8.63357646379887e-06
-2.25546356505425e-05
-3.08298786087246e-05
-8.82847801889311e-06
-8.50778078043855e-06
-2.72564706116117e-05
-1.94378163870927e-06
-3.35647511520733e-05
-8.92137958444152e-06
-1.16624419600637e-05
-1.55248205762869e-05
-1.12086064102919e-05
-8.10718409102998e-06
-6.92588388166669e-06
-2.24408198532657e-05
-1.70416690002899e-05
-1.71987922809002e-05
-2.45118420817928e-05
-1.61478593986491e-05
-1.59815580217466e-05
-3.18623631441347e-05
-3.74286565893546e-05
-7.6485300537757e-06
-4.50741966481051e-06
-1.17562738900265e-05
-3.84219155244546e-05
-3.72388899769676e-05
-2.48172931403586e-05
-4.08811003935621e-06
-3.07954165481223e-05
-3.64703521206417e-05
-3.66630908220756e-05
-3.0939339713343e-05
-2.55547858104248e-05
-4.42467892538855e-05
-2.81116124097661e-05
-1.71143128889079e-05
-2.36605522354875e-05
-3.26930857151475e-05
-2.93675211864936e-05
-1.99262051575495e-05
-1.58129898423401e-05
-3.8421739584628e-05
-2.31889883785102e-05
-2.18941039409201e-05
-2.63675300412993e-05
-2.23504048663741e-05
-1.98852060771334e-05
-1.95907385681231e-05
-3.19454188208829e-05
2.66886272375405e-06
-1.29298681152695e-05
-8.12427422471555e-06
-1.7954278060064e-05
-2.6861909467699e-05
-3.24717783207179e-05
-2.25217527348537e-05
-2.42180066430606e-05
-3.45899686141998e-05
-1.70337927536909e-05
-2.16511792423902e-05
-3.01602790600924e-05
-1.89702170404081e-05
-1.42854429741803e-05
-2.58545253403194e-05
5.54081680443621e-06
-2.86170794680392e-05
-1.62248157050231e-05
-6.46542300750987e-06
-8.03059551710906e-06
-2.81764110154715e-05
-4.22422402363884e-05
-4.02228612229953e-05
-9.78531122300772e-06
-9.90997485307618e-06
-1.26655029635644e-05
-1.86032683696192e-05
-8.80600249545022e-06
-2.34164619935243e-05
-3.33435141018411e-05
-1.70908365654231e-05
-3.43234664490061e-05
-3.24934238387445e-05
-4.77713736420886e-06
1.98100944660234e-06
-2.99000460236308e-05
-2.30811296842238e-05
-4.38112726708647e-05
-2.79745914704398e-06
-1.63242733062545e-05
-1.90167110914217e-05
-4.36050072400644e-05
-2.60847516141154e-05
-1.60468016902169e-05
-3.04418097626944e-05
-1.4972604846457e-05
-1.22086568859032e-05
-2.54599535192575e-05
-1.04492863025838e-05
-2.95209282184701e-05
-3.22464557042319e-05
-2.06249503464723e-05
-1.33116783447493e-05
-3.18823513074393e-05
-1.98294330585855e-05
-3.68463979469572e-05
-2.0394973090629e-05
-2.44323008484513e-05
-1.20916258078533e-05
-3.11685101279651e-05
-8.26608286873887e-06
-3.2135210995722e-05
-2.90052703379057e-05
-1.78540220269618e-05
-1.44568958115247e-05
-1.00483645663722e-05
-2.83461931031388e-05
-1.088720197287e-05
-2.87301842302001e-05
-1.60816266737557e-05
-3.53732830899884e-05
-2.61621303797154e-05
-2.5709666906502e-05
-1.11368407725647e-05
-4.30338599540715e-05
1.30456583856098e-05
-1.50947698609735e-05
-8.78722814445305e-06
-2.36885803552467e-05
-2.26765931932798e-05
-4.4275331193391e-06
-1.07792145145799e-05
-1.2239777460644e-05
-1.7145431366846e-06
-9.63569589028741e-06
-6.04811056956283e-06
2.6669598815632e-06
-3.56122146697288e-05
-3.78011758082876e-05
-3.04328703879563e-05
-1.37792372885616e-05
-3.51805858233253e-05
-3.18522208137137e-05
-1.91809428189017e-06
-1.70278127300079e-05
-2.21933130588964e-05
-1.23936461714547e-05
-1.07590226158797e-05
-1.24428209450255e-05
-1.32228307166491e-05
-3.07669147088709e-05
-6.30371026241897e-06
-1.22828746030347e-05
-2.35141390749793e-05
4.62646840559507e-06
-5.05166435863777e-06
-4.07778387617014e-05
-3.25007759122346e-05
-2.07059155056131e-05
-2.83879625867017e-05
-1.64048752698591e-05
-1.39363368370257e-05
-2.34202488743683e-05
-2.0789505298085e-05
-1.18507122180062e-05
-2.81609669151067e-05
-4.11285253922178e-05
-2.1141058937822e-05
-1.80958503060864e-05
-1.26149246206621e-05
3.59460852482836e-06
-2.38374248094405e-05
-1.46756818588841e-05
-2.044782692339e-05
-2.29368120013643e-05
-2.52941581294787e-05
-2.77970693871808e-06
-2.61974489148453e-05
-1.32928275359319e-05
-1.11731846598162e-05
-8.71492629873562e-06
-1.03033409147918e-05
-1.91290251102581e-05
-2.02844653364844e-05
-7.69425269087662e-06
-1.19017107551452e-05
-8.01870238719079e-06
-1.23223774510271e-05
-1.47964547620201e-05
-3.00900617687565e-05
-2.01168886287187e-05
-2.3316414046027e-05
-3.28179061030587e-05
-3.56530619792493e-05
-4.94131050657929e-05
-3.5551951263603e-05
-1.5143230289303e-05
-8.6354391996887e-06
-1.441004058694e-05
-3.61722288095948e-05
-2.88225647976575e-05
-1.97301469242748e-05
-3.91680068269906e-05
-3.48716841606069e-05
-6.8271592466577e-06
-1.19985563420417e-05
-2.86072510344188e-05
-2.09218345593608e-05
-1.07883590925899e-05
-1.16132597344215e-05
-3.3657856469417e-05
4.73898487293403e-06
-8.17454071860215e-06
-3.36047219749448e-05
-5.75376820842013e-07
1.8382195358524e-05
-4.52749455115127e-05
1.62573074178484e-06
-3.8027398697607e-05
-2.04715201491462e-05
-2.65734783531975e-05
-3.29454856285542e-05
5.43830313655976e-06
-1.69123042018982e-06
-3.39227115818505e-05
-2.38970316746664e-05
-2.23191578327685e-05
-1.4775256500555e-05
-1.50682464606425e-05
-8.66778206275475e-06
-2.60079788970451e-05
-1.023766791835e-05
-7.4162794069582e-07
-2.16312999735805e-05
-2.39285160577252e-05
-1.8187983022786e-05
-4.00774690427863e-05
-1.09636956462214e-05
-2.86006492814383e-05
-1.49690387239305e-05
-1.59787471792744e-05
-4.0124291976982e-06
-1.32352170872355e-05
-1.9242552252955e-05
-1.63422696338528e-05
-3.17244497604445e-05
-1.72353141956121e-05
-1.1543802430984e-05
-2.52997578418574e-05
-1.92058422753387e-05
-9.83775981603983e-06
-2.20946071479102e-05
-1.653601691389e-05
-1.48192378805426e-05
-1.90826465521315e-05
-1.62551836006772e-05
-1.11937147211247e-05
-2.60793593638107e-05
-2.18596406840058e-05
-2.36971372809501e-05
-2.44077439465966e-05
-2.07704005874709e-05
-1.30100717567772e-05
-4.45516534875281e-05
-1.67544261742439e-05
-2.22091663829626e-05
-2.91471040215134e-05
-4.10919424857441e-05
-1.91919321683944e-05
-4.67154598531421e-05
-1.74854995860383e-05
-9.59724096603122e-06
-3.21779881204892e-05
-2.00911637689562e-05
-1.53208930413691e-05
-5.34563180553041e-06
3.18738590295923e-06
-3.00779043523201e-05
-2.67640525087137e-05
-1.49869657599746e-05
-3.2775638185465e-05
-4.18231363462896e-05
-3.74575677153044e-05
-9.93518944480827e-06
-1.58533701717533e-05
-3.28474634750871e-05
-3.80857724989115e-05
-2.34804000814443e-05
2.68868321570138e-06
-2.1709386718977e-05
4.64990065633912e-06
-5.2177685730022e-05
-1.61590057188092e-05
-1.41337531923809e-05
-2.19306747175241e-05
5.14346707434979e-06
-2.75507836160372e-05
-6.05537871292947e-06
-2.3201401460922e-05
-2.01250230468033e-05
-2.56230275775005e-05
-3.89580555875684e-05
-2.15209880055016e-05
-3.03092389693916e-05
-1.70805390018779e-05
8.36032990039296e-06
-1.62292000357057e-05
7.22401854216805e-06
-1.86670388303512e-05
-1.5328682800433e-05
-1.50085543548976e-05
-8.67977914982428e-06
-2.18657673389467e-05
-3.18992142250011e-05
-1.1558664523472e-05
-2.30938263151192e-05
-1.46996575965612e-05
-3.04171795434219e-05
-3.62857199443741e-05
-3.57142959960083e-05
-1.03272688603852e-05
-1.65924303546139e-05
-3.32920726575777e-05
-3.38122423266005e-05
-1.32980952009909e-05
-2.20616761252035e-05
-4.38841301512655e-05
-3.24595640525892e-05
-1.80224542208323e-05
-3.24387046854652e-05
-2.66919721846879e-05
-1.76157282432331e-05
-1.83855543504378e-05
-3.3802451691833e-06
-1.47498984345539e-05
-7.55658862001106e-06
-1.00032436876048e-05
-5.23540087450583e-05
-2.17843884701118e-05
-7.7349234295728e-06
-3.36193411817545e-05
-3.42247455524403e-05
-3.2142942226943e-05
-1.19019106818418e-05
-2.37925358009054e-05
-4.19092032551853e-05
-2.0259706344605e-05
-2.52738139184716e-06
-2.23506023414271e-05
-3.10465772512402e-05
-1.91477504898049e-05
-2.21391997091477e-05
-1.92948765816669e-05
-4.47394109132589e-05
-7.37376014506221e-06
-2.56117424045538e-05
-4.22198630011168e-05
-3.56089447991342e-05
-3.37345341239687e-06
-3.59249542618207e-05
-1.81211137413057e-05
-3.57291301883382e-05
-2.76855995274656e-05
6.17047082284632e-07
-2.18943818851586e-05
-1.38569222229807e-05
-2.02143899140663e-05
-1.39228367667872e-05
-2.65213007967829e-05
-3.27038602771767e-05
-1.02659898231819e-05
-1.79034912205585e-05
-3.1846337657993e-05
-2.86453561456164e-05
-3.51783051897166e-05
-2.08701181398581e-05
-1.00539946356921e-05
-7.81593821411652e-06
-2.04028477091914e-05
-4.46225626830258e-05
-6.08565580831702e-06
-4.9463663772646e-05
-1.22474437329273e-05
-7.97190955869234e-06
5.6765672808181e-06
-2.15805026104307e-05
-2.28190314678934e-05
-2.32987015261458e-05
-1.07175088999192e-05
1.66369819288488e-06
-1.61567539589258e-05
-1.72808179203368e-05
-3.44917938890688e-05
-1.63936690773874e-05
-2.24398438228937e-05
-1.71537608755411e-05
-3.70117167468241e-05
-2.58249314108662e-05
-1.47025779050458e-05
-7.31910034042073e-06
-2.37994454226458e-05
-1.45185862272382e-05
-1.60115670501819e-05
-2.69447794482881e-05
-3.45634445718971e-05
-1.93415794022933e-05
-6.33399153161493e-06
4.40090453203372e-06
-8.34100133440233e-06
-2.00646964774748e-05
-2.98532297781676e-05
-3.52092141501674e-05
-1.6766976579273e-05
-3.01579725657405e-05
-1.75454094922211e-05
2.04543525031821e-05
-2.23931151937774e-05
-2.9329141855821e-05
2.26144666947732e-06
-1.61638290417303e-05
-2.29730137784194e-05
4.53797686354829e-06
2.09823353911331e-06
-2.62461459024757e-05
-2.12591815504526e-05
-1.45182831253832e-05
-3.97292017827611e-05
-2.34862577926704e-05
-2.81417337476906e-05
-4.35130200659761e-05
-1.26254399878175e-05
2.62637826028414e-06
-1.34334592994259e-05
-2.85914508936793e-05
-2.25817032282733e-05
-1.71321281251974e-05
-2.08489986445693e-05
-2.91233781348556e-05
-3.27576278703055e-06
-4.88921167675926e-05
-1.47120201679974e-05
-7.4882781195156e-06
-1.8367065362846e-06
-1.36710851011815e-05
-7.64050719140979e-06
-3.42918582692878e-05
-2.47228373456358e-05
-2.46884672818941e-05
-1.80531954063427e-05
-2.34454161436902e-05
-2.89307281814111e-05
-2.58552150136323e-05
-4.11170439734325e-05
-3.96933405299206e-06
-2.61979449616894e-05
-2.4688151563945e-05
-1.41253735498255e-05
-4.87696607454479e-05
-1.11685419610812e-05
-1.70660186584284e-05
-2.40530502502378e-05
-3.09366741951295e-05
-8.39452862102618e-06
-1.9192115213485e-06
-6.92079637258017e-06
-2.16479049851255e-05
-1.83335893737257e-05
-1.6480426713338e-05
-5.22325575339363e-06
-1.04214085824649e-05
-1.18751429989612e-05
-6.34398658717539e-06
-1.63965476071916e-05
-2.87654258249468e-05
-1.56642442317509e-05
-2.17489363132815e-05
-2.33322270331999e-05
-7.60224798252903e-06
-8.14689922048368e-06
-2.18735790647141e-05
-3.37326591167957e-05
-5.11264040287964e-06
-1.48363450823268e-05
-3.51245463937157e-05
-9.0786607617652e-06
-7.97875109011661e-06
-5.30479866531242e-06
-2.02541344331262e-05
-4.89745458761675e-05
-1.23695269216039e-05
-2.7560683973389e-05
-1.57737087006773e-05
-1.90672991178269e-05
-3.36525128867761e-05
-7.50421577886616e-06
-2.5918228705778e-05
-1.67975248602056e-05
-1.85295289546496e-05
-3.97509024003025e-05
-2.13935764204043e-05
-3.86216686742546e-05
-2.17987888483819e-05
-1.28853092217253e-05
-2.05839339258207e-05
-2.60786975222176e-05
-2.68603589475212e-05
-1.8649653656767e-05
-8.46513523337178e-06
-1.28556760755015e-05
1.2640317804664e-06
-2.17068123838823e-05
-1.63832644557353e-06
-2.24506125268245e-05
-2.86095600997778e-05
-2.77300144030808e-05
7.31488869344448e-06
-2.57694150549366e-05
-2.59222838545799e-05
-4.09934488740585e-05
-2.1227522814417e-06
-3.88444527217952e-05
-4.42252705321601e-05
-2.36423794523181e-05
-1.53095819905387e-05
-2.10569447621486e-05
-3.19096595535497e-05
-3.86953563546133e-05
-4.08678086960738e-05
-1.83419089278883e-05
-5.18930133338717e-05
-4.65423009251818e-05
-1.3400694879828e-05
-1.01354504798938e-05
-4.92652638358001e-06
-3.36860892043633e-05
8.0354707498935e-07
-1.15052977474914e-05
-1.39532591658978e-05
-6.04527644939869e-06
-1.96600990267068e-05
-2.50800417795173e-05
-2.02014550903278e-05
9.32919267067912e-06
-9.03717577670185e-06
1.56773252079395e-05
-7.95299938727464e-06
-3.19667070640698e-05
-1.23322842379711e-05
-3.49788626511434e-05
-3.53203186093684e-05
-4.70743147269494e-06
-8.12963392983488e-06
-2.07542616774111e-05
-2.71782604626003e-05
-2.01278631609384e-05
-2.40521939378861e-05
-1.46837246909525e-05
-3.60784510255118e-05
-2.63118125866617e-05
-2.34367163444513e-05
-3.51515576680138e-05
-5.24534155440522e-06
-2.70211356559748e-06
-1.73783148832157e-05
-2.07996887590777e-05
-8.33014359583178e-06
-2.16841052298666e-05
-1.3184207771551e-05
2.61010608837233e-06
-1.93484549569107e-05
-2.20530751344186e-05
-3.3436741776996e-05
-2.64574350517906e-05
-9.74168531165225e-06
-2.26620701287347e-05
-5.73981462555081e-06
-3.81331097315477e-05
-1.42476928730359e-05
-1.27156849042422e-05
-1.96225982871575e-05
-1.90459985606771e-05
-1.86696398765425e-05
-1.99799383501351e-05
-2.2293256684426e-05
-2.92297765945598e-05
-3.63213456173555e-05
-4.20629079559808e-05
2.50876913335343e-06
-3.26141816017337e-05
-2.41139956561807e-05
-2.47906195096054e-05
-1.15876496326845e-06
-3.13451093198929e-05
-1.65812902257006e-05
-3.00088771039616e-05
-3.53747906833217e-05
-3.10909096768409e-05
-4.54819060633022e-06
7.28128466591445e-06
-2.2517600756551e-05
-2.12366973758815e-05
-3.09589460861672e-05
-1.09808430348936e-05
-3.06110420584945e-05
-1.65346587582849e-06
-1.99669370678653e-05
-2.16154512152847e-05
-4.38415773983289e-06
-1.30540225877393e-05
-2.44444063734756e-05
-7.77154093369044e-06
-3.57392629289128e-05
-1.76637623443198e-05
-3.64069621671796e-07
-1.19053604925928e-05
-1.14646455326253e-05
6.9275373742412e-06
-2.94714463743665e-05
-9.19737670493861e-06
-1.81105877401661e-05
-1.95329766712852e-05
1.10158082002161e-06
-1.69882282181017e-05
-2.44311328803709e-05
-2.05158404723393e-05
-1.92125030018236e-05
-1.65130650237212e-05
-7.13023659077253e-06
-2.51045852695403e-05
-2.378015619794e-05
-2.04011722316343e-05
-1.70305261121643e-05
-3.26147389759536e-05
-1.27625005805632e-05
-2.04762717340518e-05
-5.35967158677381e-06
-1.09441458802096e-05
-6.06585576899029e-06
-3.88950546755611e-05
-3.53760666116271e-05
-9.92914310160689e-06
-1.47440905267809e-05
-2.18295691650137e-05
-1.1070143518551e-05
-1.09115704823498e-05
-1.8948007757839e-05
-1.14282338772305e-05
-2.53662149944499e-05
-2.63651496191415e-05
-1.98316696129012e-05
-2.13563279180439e-05
-1.05719983888151e-05
-3.73407491997331e-05
-3.5795731883614e-05
-5.0134961889707e-05
-1.12223357204218e-05
-1.7454841191319e-05
-1.93762443530773e-05
-3.46622070152565e-05
-1.19680394433084e-05
-1.34749199509842e-05
-1.30297636831299e-05
-3.81021916758366e-05
7.3059025163593e-07
4.56948453090223e-06
-3.93054627627204e-05
-3.26789207462904e-05
-1.95924008289941e-05
-1.6254685415049e-05
-1.99372222131413e-05
-3.34683862568912e-05
-3.12840064840978e-05
-1.93022605968117e-05
-1.02596839954296e-05
-2.15129368398562e-05
-1.3715177793407e-05
-3.17509843156168e-05
-2.25917498400955e-05
-9.38682329922939e-06
-2.49723260584388e-05
5.55299944801489e-06
-3.63243947461836e-05
-9.090490239789e-06
-1.78144117782942e-05
-2.72736468929551e-05
-1.4891292660112e-05
-3.03810928999465e-05
-2.22829024372948e-05
-1.39455409160183e-05
-3.16528569359904e-05
-2.07816154413289e-05
-8.61989587678828e-06
-2.25234898703974e-05
-2.38816827254223e-05
2.11179738767576e-06
-2.45909329565366e-05
-1.36085358554155e-05
-3.23782867367929e-05
-5.85853629511162e-05
-1.82689336718411e-05
-5.80979195420168e-06
-3.00751826966313e-05
-3.95264283573306e-05
-2.80342059483273e-05
-5.76046671330313e-06
-2.87254603275374e-05
-2.12871749944018e-05
-1.70412193483021e-05
-1.48201041240424e-05
-1.45401897688349e-05
-1.33505092205105e-05
-8.28450682490275e-06
-2.57523757627117e-05
-4.18747776780028e-05
-6.44692082207955e-06
1.82736230334107e-05
-1.82675271723228e-05
1.05899082310836e-05
-2.81218555494119e-05
-2.30042442604991e-05
-3.34521986637303e-05
-2.1786444075237e-05
-1.53798376255705e-05
-2.47198205256552e-05
-2.26123310489522e-05
-6.95369399135656e-07
3.09427078894039e-06
-3.45457854367316e-05
-1.13864479071133e-05
-3.30456634147079e-05
-2.47706977740765e-05
-5.38191664656658e-05
-4.20683747044961e-06
-1.5144591347573e-05
-2.90455391871315e-05
-1.38259177883806e-05
-2.20939315023249e-05
-1.80566578138573e-05
-3.91608544218865e-05
-2.62300004466289e-05
-1.22480952013601e-05
-2.05926444091778e-05
-3.50328618928728e-05
-1.1036843401849e-05
-2.79812861908158e-05
-7.75647092457442e-06
-1.69752769664558e-05
-2.956429144988e-05
-6.06196140694078e-06
-3.51779074532263e-05
-4.58205231161763e-05
-3.46502747470697e-05
-4.35873129346949e-05
-2.31894801593611e-05
-4.50321817385745e-05
-2.64409275765221e-05
-3.47399185632951e-05
-3.98486057007238e-06
-1.25910443912428e-05
-7.36118845667016e-06
-4.32576102889747e-05
-1.76438838080068e-05
-1.91734278512266e-05
-2.48474098127721e-05
-3.92577634289799e-05
-1.69831018990237e-05
-4.22549657616802e-05
-1.1096644751711e-05
-1.36030646448046e-05
-1.5778830552805e-05
-7.65688612039172e-06
-1.45889458813151e-05
-1.89534197599708e-05
-1.65386160980007e-05
-2.95938946505645e-05
-3.95348730934182e-05
-5.86121145660612e-07
-2.43979809589833e-05
2.13909173018772e-06
-1.34328024707332e-05
-3.96786798287875e-05
-3.85726207596171e-05
-2.16724833523167e-05
-1.75653727681094e-05
-2.85971557536875e-05
-1.5395163581246e-05
8.6771120119381e-06
-1.68975128074117e-06
-1.78999376135716e-05
-3.02528259388312e-05
-3.0174360090894e-05
-1.09124961083243e-05
-5.96337830991615e-05
-1.95671066557313e-05
-1.35081135260852e-05
-5.10494400365833e-06
-1.63088461445428e-05
-1.92614045964964e-05
-1.0845767068874e-05
-2.39191439241617e-05
-3.42265285712198e-05
-2.74946566116179e-05
-7.15068530963114e-06
-2.25525543186311e-05
-2.49348021521867e-05
-3.1231429642404e-05
-2.05219385225803e-05
-3.35021071958954e-05
-1.40817872675871e-05
-1.78304577773752e-05
8.24427956297655e-07
-9.8470929080135e-06
-2.38181865032946e-05
-3.60448326043446e-05
-2.2561439554244e-05
-2.29181350975552e-05
-2.26994754662563e-05
-2.63706953369749e-05
-9.41548831829285e-06
-3.38343244178566e-05
-3.06530632841011e-05
-1.48726268026418e-05
-1.3386069735728e-05
-1.96270463308466e-05
-1.24132845898655e-05
-3.78036597020868e-06
-2.66186409521529e-05
-1.88139741435924e-05
-5.7482629791708e-06
-2.1837670955038e-05
-5.34014361058424e-05
-2.57954045956766e-05
-3.51218009560136e-05
-1.81997109591044e-05
-4.37359525460129e-06
-4.08283088167843e-05
-3.34015044162881e-05
-1.42887788046174e-05
-1.01412733322563e-05
-3.5836741693322e-05
-3.64714207935608e-05
-1.05570365254598e-05
-3.55494431434087e-05
-2.18017412441372e-05
-2.44730152608786e-05
-3.93493045510056e-06
-2.60808847818446e-05
-1.9926146488685e-05
-1.43383318521378e-05
-2.58913990489712e-05
-1.71935483686094e-05
-1.86580067000345e-05
2.37091187247263e-07
-4.37972893921557e-05
-9.99295604211345e-06
-7.93224875722889e-06
-1.93292711823383e-05
-1.4164365065512e-05
-3.64389500810299e-06
-1.47756214512645e-05
-2.87789479815822e-05
-9.43770648999777e-06
-1.55483126290384e-05
-3.52863285655803e-05
-2.08604520789537e-05
-3.46522004853493e-05
2.00959857752861e-06
-1.9044080718534e-05
1.38081641132511e-06
-3.36055278950525e-05
-3.57320805120962e-05
-1.68744100017253e-05
-1.59947791623516e-05
-3.21679980703729e-05
-2.21772455913875e-05
8.96912881044059e-07
-2.486203980434e-05
-1.65316669182086e-05
-3.35733088945051e-05
-2.676552802592e-05
-3.12049916854774e-05
-2.57877848138814e-05
-4.45866600854435e-05
-2.64475624243845e-05
-5.62738041749987e-06
-1.39336735935409e-05
-3.47835284730598e-05
-3.67792892192924e-05
-2.32274660194041e-05
-1.41462962635498e-05
-3.09551768289402e-05
-7.82496297434614e-06
-3.90813195008464e-05
-3.5121304661991e-05
-1.81873020397741e-05
-2.47175373574594e-05
-5.0118425786825e-06
-3.03348268921517e-05
-4.57450185496296e-05
-3.11766919069155e-05
-8.70822812425442e-06
-2.0591404409299e-05
-1.80367133595767e-05
-3.30487595918828e-05
-1.79102525595437e-05
-1.70337437188878e-05
-1.81365704865343e-05
-6.36056505205168e-06
-2.44253133037478e-05
-5.1043626493286e-06
-4.3466081279206e-05
-2.75054759006401e-05
-2.81203942242933e-05
-1.13561387737998e-05
-8.79531166555938e-06
-1.33857600556779e-05
-2.606264858305e-05
-3.17601752409734e-05
-2.66731217512352e-05
-3.11309517218633e-05
-3.04197929650232e-05
-3.44607278505551e-05
-2.15311725589003e-05
-1.67164395134428e-05
-4.39358892199988e-05
-1.97645409011211e-05
-2.69354188681254e-05
-2.49267880625321e-05
-1.13139852299376e-05
3.54833534709147e-06
-2.79205161688615e-05
1.7864683019024e-06
-3.11989236838629e-05
-2.84515641765043e-05
-2.73083910897078e-05
-1.07994358566539e-05
-5.17304745712528e-06
-1.02504919252495e-05
-1.08560263775581e-05
-2.07819269631554e-05
-3.18655373039299e-05
-1.93684458818056e-05
-1.48348203335335e-05
-2.32299551655852e-05
-4.42730598986774e-05
-5.84513234325053e-06
-2.91343976355246e-05
-1.86412068358173e-05
-9.6742249873968e-06
-7.31080471128905e-06
-2.75176746735585e-05
6.43885571398295e-06
-2.03271841660818e-05
-2.85843749164224e-05
-2.80077013351265e-05
-1.25164386106199e-05
-4.35068366971257e-05
-9.21848659775703e-06
-2.60908684609062e-05
-1.18320966298976e-05
-1.94459736793381e-05
-5.47028962798594e-06
-3.26006904830582e-05
-2.0429837272308e-05
-2.08512726380596e-05
8.31546644162887e-06
-1.18671578925924e-05
-1.70954774671691e-05
-3.06984179755054e-05
-4.25265510568503e-05
-1.13419276884298e-05
-1.88751059223189e-05
-1.93692084860082e-05
-3.21919454860168e-06
-2.05853487794215e-05
-9.70062178526297e-06
-3.68304181189848e-05
-3.28144165348369e-05
-2.12925374784448e-05
-1.72702790826264e-05
-2.42091130749677e-05
-3.81984380095583e-05
-3.43303472352443e-05
-1.6864155382178e-05
-3.43605769413063e-05
-1.08387634150361e-05
-1.63487560599275e-05
-5.75422708041198e-06
1.46726933356254e-06
-2.3638025888832e-05
-3.1529448811128e-05
-7.99825108257585e-06
-2.37777660151928e-05
-1.45306256341116e-05
-1.36076162542436e-05
-1.88945193871911e-05
-2.00443466344883e-05
-1.98933837425299e-05
-4.13597949259232e-05
-1.89093267015393e-05
-2.04296689718981e-05
-4.08081320221225e-05
-2.10651444220619e-05
-4.42856689206249e-05
-8.33570961795798e-06
-1.31724013605288e-05
-1.56755560887363e-05
-2.14935675119648e-05
-3.21322954608385e-05
-2.39296238886284e-05
-2.01103996600574e-05
-1.09783835658508e-05
-1.55527439142464e-05
-2.67517452343752e-06
-1.67853557508592e-05
-2.37423699423363e-05
-3.35819691336995e-05
-1.27833013590485e-05
-2.58782396699682e-05
-2.25505974861951e-05
-1.51715575317458e-05
-1.83670659098869e-05
-9.81394634550506e-06
-4.13822866273747e-06
-1.33130939507719e-05
-4.33049818062647e-05
-2.1650755806397e-05
-5.58171511421591e-06
-7.45826759253388e-06
-2.32155454854487e-05
-1.94825481590302e-05
-1.05670478571564e-05
-2.25845477277931e-05
-2.83367111168903e-05
-2.65975399549852e-05
-1.99341355253657e-05
1.2300341663217e-06
-1.54345268981389e-05
-4.87271447068787e-06
-4.362892779226e-05
-4.73914355617783e-06
1.08254287738675e-05
-3.30717138418419e-06
-2.20993854283594e-06
-7.01200252862489e-06
-1.13303588962382e-05
-1.29639383108359e-05
-3.44722072529761e-05
-3.10927096578061e-05
-3.93298943927997e-05
-5.54708777125514e-05
-3.7796557828113e-05
-2.77260141816512e-05
-3.06234077988003e-05
-2.1184245076329e-05
-1.92877838924512e-05
-1.03139691240215e-05
-2.35498901770003e-05
-1.82571892176094e-05
-3.88659751919554e-05
-2.47884292632635e-05
-1.88712269965519e-05
-1.11716640171602e-05
-2.14593375168056e-05
-2.4516780330054e-05
-1.19009342100574e-05
2.85006250317976e-07
-1.01331009457998e-06
-3.19902945520983e-05
-3.05543726820622e-05
-2.68959492925875e-05
-6.26977196720434e-07
-3.58230285033419e-05
-2.00032980229786e-05
-2.39695306944718e-05
-1.21385143744763e-05
-2.70157049054397e-05
-1.35016325544634e-05
-3.33903406563258e-05
-1.09777372963973e-05
-5.17987858690395e-06
-4.179277078655e-05
-2.88635240259898e-05
-2.38680795271744e-05
-2.7250518474791e-05
-1.98422094601405e-05
-2.77854049891049e-05
-1.37915015484979e-05
-2.05575367366508e-05
-3.09444264514012e-05
-1.65747551930369e-06
-1.8899966879803e-05
1.50997264524453e-05
-2.03103769933296e-06
-4.06146346474756e-05
-2.79942073411343e-05
-3.1915163248319e-05
-1.526477965104e-05
-4.29683229805023e-05
-1.33744210437054e-05
-1.78522381744231e-05
-1.96926102009208e-05
-3.99081602375195e-05
-9.32277304673709e-06
-2.02460118954363e-05
-1.35041092394142e-05
-4.04087061424327e-05
3.37217314094327e-06
-7.26121616508015e-06
-2.20980448657189e-05
-9.80314977156863e-06
-1.61795583628518e-07
-1.77511548177786e-05
-1.046179048929e-05
-1.46849659126875e-05
-1.22482148365746e-05
-2.33536592562527e-05
-6.73280560777426e-06
-2.49788799271137e-05
-1.74333390409544e-05
-1.66901053244892e-05
-2.55902526563389e-05
-2.98735657568675e-05
-3.39328733563508e-05
-1.40805919352746e-05
-1.76782300322038e-05
-3.09622197743881e-05
-3.47577320697227e-05
-3.09414900723503e-05
-3.49707652000446e-05
-2.76708546880996e-05
-9.83810750637305e-06
-3.78557541573012e-05
-1.50015604412717e-05
1.67479111755998e-05
-1.15520572010364e-05
-1.30154070200727e-05
-3.11387419402206e-05
-2.94091882167719e-05
-2.13505612422949e-06
-2.3964156195905e-05
-2.17425907458466e-05
-1.48849737326673e-05
-1.67382511514645e-05
-2.35635769616116e-05
-3.09042137368309e-05
-1.98861291072141e-05
-2.38860890123596e-05
-3.16511547386168e-05
-3.00285790351535e-05
-7.50377479172032e-06
-1.03982425399434e-05
-4.12771138344792e-05
-4.16603100601891e-05
-3.12085685054982e-05
-3.79973211396196e-06
-3.28927831756379e-05
-2.75187134594028e-05
-2.86097429910793e-05
-7.32207211651869e-06
6.15776747268224e-06
6.9073313194664e-06
-1.00516291172024e-05
-8.53199296757213e-06
-1.03988055248458e-06
-1.58625605504808e-05
-1.21441857992607e-05
-1.35026376362116e-05
-2.9634778036528e-05
-2.19561093155699e-05
-2.06500586514995e-05
-2.73112473281111e-05
-2.89539704875063e-05
1.11586387270392e-06
-2.28506915159727e-05
-2.92105859664855e-05
-2.18669228735288e-05
-1.77789942021832e-05
-1.34973289755822e-05
-1.46672837201696e-05
-1.16719912073321e-05
-1.56482164740334e-05
-7.44194775234557e-06
-1.1146657479733e-05
-1.88493309924135e-05
-2.20380446740222e-05
-2.07251509766712e-05
-5.11457802510689e-06
-1.59093245983921e-05
-1.20729371155613e-05
-3.32789325469414e-05
-2.28675738764343e-05
-1.14592839627516e-05
-2.1540329757157e-05
-6.11330942777607e-06
-9.57859267924234e-06
-3.37814676619004e-05
-9.40703202769222e-06
-1.39123678136454e-05
-2.71459165052929e-05
-2.26822676455939e-05
-3.29137480375428e-05
-2.6085814636431e-05
-2.59741699830846e-05
-2.19708493057137e-05
-2.43509993580689e-06
-2.97416513667205e-05
-3.59714470708671e-05
-1.26452275968086e-05
-1.65058245206861e-05
-2.94932472490113e-05
-1.11687038970405e-05
-1.01807902615033e-05
-1.86966939698873e-05
-2.50426858835939e-05
-3.51581244151163e-06
-8.99012224896775e-06
-6.05140136942456e-06
-3.29495760615627e-05
-4.40795804430343e-05
-2.44461236613524e-05
-3.53317949432048e-05
-2.48326732301346e-05
-3.35378175356797e-05
-2.44377885785685e-05
-3.31012123574183e-05
-3.57542581745769e-05
-5.19287052965906e-05
-2.92671925422689e-05
-1.6775441364974e-05
-1.55773223460328e-05
-4.53196915728657e-05
-2.3454473388542e-05
-2.85891725511185e-05
-1.74004577624017e-05
-2.49257921125252e-05
-4.04232078336173e-05
-1.13519515921097e-05
-2.25286940979031e-05
-2.80923838482296e-05
-4.50062215842123e-05
-1.45265346227313e-05
-2.71160308362657e-05
-2.0903483450174e-05
-1.85707385139235e-05
-2.30150764731082e-05
-5.86536378365448e-06
-1.86811079575159e-05
-4.72723145457447e-08
-1.26549224593203e-05
-2.40214847036533e-05
-2.8964637890039e-05
-1.00808302358075e-05
-1.21419570251474e-05
-1.34958446292088e-05
-2.46027334006568e-05
1.09748340674495e-06
-1.56965446949123e-05
-4.01783082705765e-05
6.23377763750093e-06
-1.80613718200175e-05
-4.02558503300998e-06
-1.29324274161993e-05
-3.29981387244351e-05
-3.43737846692768e-05
-2.57478552881046e-05
1.01936859692413e-05
-1.87170861963694e-05
-3.36986062692437e-05
-4.74003872796825e-05
-2.22050747249931e-05
-3.39146814544768e-05
9.20618935112941e-07
-3.58478341917033e-05
-1.83160315371921e-05
-4.6858402839728e-06
-2.30725293672221e-05
-1.33584922854322e-05
-2.68666398167791e-05
-2.66659692801952e-05
-9.89960240313556e-06
-4.63260951151472e-05
-2.11370027788177e-05
-2.07571690953859e-05
-3.61787002814138e-05
-2.75589692690544e-05
-6.82400788080568e-06
-1.00608533598021e-05
-5.55223855864534e-05
-1.39008099599211e-05
-2.4802178499078e-06
-3.90641433489889e-06
-1.94813365112352e-05
-2.40027706215754e-05
-3.8925181940506e-05
7.72678199907555e-06
2.97821458740473e-06
-2.51358535406282e-05
4.64738237355118e-07
-1.36092162601101e-05
-2.75008501210844e-05
-1.90062794140924e-05
-1.73960619162033e-05
-1.73670969147551e-05
1.6923414537948e-06
-2.23536485805561e-05
-2.05451057295331e-05
-2.74398792946597e-05
-2.4740247629604e-05
-1.89630648854753e-05
-3.46448850907562e-05
-3.6550659520083e-06
-1.13107860868394e-05
-3.73436393656468e-06
-2.5645439900176e-05
-9.1264401729309e-06
-1.32591223196132e-05
-9.63093727303608e-06
-1.35449168376029e-05
-2.34460696582202e-05
-2.63395014927939e-05
-1.98075281620275e-06
-3.46266254379223e-05
-3.26257177521563e-05
-1.2637791998986e-05
-3.5370095144231e-05
-4.18880172793401e-05
-2.2342860618878e-05
-2.5315039021197e-05
-8.9227469405915e-06
-2.64044475823128e-05
-1.9297601448744e-05
-2.90180565475288e-05
-6.15074422354966e-06
-7.86991129417299e-06
-3.59630296877949e-05
-5.58972235270834e-06
-2.5990849928572e-05
-1.16005140149869e-05
-1.52371813878812e-06
-1.5299846218436e-05
-3.85573487950581e-05
-2.03581001789428e-05
-4.36818892777218e-06
-3.46137495123861e-05
-3.09392011644336e-05
-2.81778075755898e-05
-3.19771276520285e-05
-1.22106886998333e-05
-3.05252408408767e-05
-1.97868200155676e-05
-1.56273683703824e-05
-8.5561576519099e-06
7.3494212855911e-07
-3.04905239083141e-05
-1.30820050837607e-06
-1.61982040497037e-05
-2.60180740450641e-05
1.17663583924564e-05
-2.221739757189e-05
-4.15654246981005e-05
-5.03929371769398e-06
-3.41161385055436e-05
-2.35659256726202e-05
-3.4472978669644e-05
-3.71406975145771e-05
-4.32674714585949e-05
-6.99732496189443e-06
-3.22341077695452e-05
-5.25739355961404e-06
-3.57522582476611e-05
-1.35863058750252e-05
-3.90977205975049e-07
-1.18801616382475e-05
-2.60185509038573e-05
-3.0810740986991e-05
-9.52665573368043e-06
-1.82802319770123e-06
-2.35229593681571e-05
7.83277914203245e-06
-1.0495804708432e-05
-1.05312993495064e-06
-2.56602464468855e-05
-3.51554999917035e-05
-3.05075569120445e-05
-2.65413715873149e-05
-2.72041099440338e-05
-2.95386693023313e-05
-2.77983438813799e-05
-3.12573802435562e-06
-1.97478586799794e-05
-8.73583365658989e-06
-1.21881250127899e-05
-1.27448561870228e-05
-2.56999165223684e-05
2.64073538420978e-06
-3.45128246752467e-05
-3.09263975038444e-05
-3.88341743318477e-05
-5.60284987955911e-06
-4.57676257256737e-05
-2.31591109513996e-05
-1.7298113673744e-05
-2.18904814946356e-05
-2.47641326665634e-06
-1.93581359536634e-05
-2.05230381639829e-05
-4.06914094135623e-05
-1.87684693759706e-05
-1.71810549006201e-05
-1.76078601589305e-05
-4.45751174176309e-05
-3.16188329846862e-05
-3.53831854903289e-05
-3.44454571995706e-05
-3.88791159552665e-05
9.89439389938994e-06
-1.91439969344771e-05
-1.3126828169482e-05
-8.38762582162699e-06
-2.44684156963506e-05
-1.1063325655781e-05
-2.6989375741161e-05
-1.68031527861307e-05
-1.13532108761542e-05
-1.52452956509048e-05
-3.97968609514585e-05
-3.21831286652153e-05
-1.13856941110845e-05
-1.250911638368e-05
-2.67256189122689e-05
-2.02276448690729e-05
-2.65468039413848e-05
-3.69946152017088e-05
-2.37722574741152e-05
-1.83532406539328e-05
-1.33415235737135e-05
-8.22601173998077e-06
-2.0367105627036e-05
-3.66889465939061e-05
-2.24717251480948e-05
-1.94509058140027e-05
-3.02385801345895e-05
-1.99841775053492e-05
-2.81332594046355e-05
-3.16478757460016e-06
-3.09452659994696e-05
-1.33587677462629e-05
-4.85880293274673e-05
-2.17625184814114e-05
-1.68239058198871e-05
1.45015691897538e-06
-2.03224850457076e-05
-2.76109558129362e-05
-2.54072527220317e-05
-2.59929767879016e-05
-1.32963458886141e-05
2.87351285325319e-06
-1.61840115120396e-05
-9.2866548066491e-06
-2.27622580942575e-05
-3.79440436945754e-05
-2.99585055553064e-05
-1.27016589568341e-05
-3.24687138991451e-05
-2.13188211634503e-05
-2.50147608574078e-05
-2.18762486476055e-05
-3.2783645446206e-05
-4.55205051794068e-06
-1.58687406355975e-05
-1.91963431944402e-05
-3.18008721610035e-05
-1.98979173884041e-05
-2.33627053209803e-05
-3.39427592236548e-06
-1.88481868649239e-05
-4.56239822128032e-05
-2.43203006584284e-05
-1.47776999201009e-05
-1.08705170610648e-05
-4.03298058847699e-05
-1.65038675925588e-05
-1.78672067876018e-05
-3.61321660250405e-05
-2.02533778688309e-05
-1.58819059886143e-05
-1.08128747477945e-05
-1.49053719612002e-05
-4.8456599883846e-06
8.62265760636797e-07
-8.33174161838489e-06
-5.41719686784784e-06
-2.0172706953531e-05
-1.81986864508096e-05
-1.61691124508868e-05
-1.81536827153218e-05
-3.23270100024665e-05
-1.99519243938952e-05
2.1437291736811e-06
-1.11759593800166e-05
-1.85052247232733e-05
-3.07735355234271e-05
-4.61563422616888e-05
-6.66578916411407e-06
-2.2395681530742e-05
-5.89576571547263e-06
-2.19233137993932e-05
-2.27693510705368e-05
-4.40565679293888e-07
-5.88402011888915e-06
-2.72809849899525e-05
-3.21693804892047e-05
-6.21798413578774e-06
-1.89537071215087e-05
-2.29537424999817e-05
-4.14212435183092e-07
-4.74674591748056e-05
-2.30973788044288e-05
-2.34580421149214e-05
-3.54140424785908e-05
-2.47057247018904e-05
-2.6043662333887e-05
-2.94802443497039e-05
-1.89293583839933e-05
-1.39236045389667e-05
-2.52273737930159e-05
-3.08872838933094e-05
-1.3659088209614e-05
8.27976022064636e-06
-3.44424629655405e-05
-3.15130001678743e-05
-3.32443348737739e-05
4.62885202678988e-06
-1.32241774158485e-05
-1.44398891234781e-05
-1.42003396364469e-05
-6.60254980822513e-06
-2.87797466017907e-05
-2.04395859345024e-05
-6.9815998799647e-06
-1.20033036762529e-05
-1.00500926211764e-05
-3.12746638689372e-05
-2.05390077183266e-05
-1.03794725588331e-05
-8.03158913861885e-06
-2.70871425944914e-05
-1.14770836369836e-05
-8.46518086920833e-06
-1.44176924506414e-05
-3.01634410711375e-05
-1.7289326386921e-05
-1.54471604169167e-05
-2.30519245847628e-05
-2.38145837681523e-05
-2.91409986225411e-05
3.44383871665459e-06
-2.34650837049864e-05
-7.38006868163444e-06
-3.71727994358293e-05
-2.3590351217475e-05
1.39175318735515e-05
-2.90821769046056e-05
-2.79010657464855e-05
-1.62053473084268e-05
-1.53322512872781e-05
-1.75651968125853e-05
-2.6843922753997e-05
-1.0919413582003e-05
-2.18926014507372e-05
-3.51061739801864e-05
-2.49965748923714e-05
-1.05993913081091e-05
-3.38458979071712e-05
-2.86343639996409e-05
-3.1695059405854e-05
-1.83709169657231e-05
-2.36327819258017e-05
-1.47606492521592e-05
-1.04072367684227e-05
8.50162120196686e-07
-1.29118130505662e-05
-2.02786843122516e-05
-2.6935599730013e-05
-2.52042991833387e-05
-3.02001397150394e-05
-2.75762642418596e-05
-2.30274131413894e-05
-2.5601597957706e-05
-1.93795233670856e-05
-3.35319402603501e-05
-9.6699668033641e-06
-1.13865320483675e-05
-1.84918108572532e-05
-1.04349691783166e-05
-2.40187629096704e-05
-7.43782258705197e-06
-2.23361209432268e-05
-1.80530059823156e-05
-6.42815908796897e-06
-2.6244816201171e-05
-1.03350840629441e-05
-2.25219859846528e-05
6.84564369106914e-06
-3.62766172729106e-05
-1.96543601598798e-05
-3.5222906433104e-06
-9.2205856448304e-06
-1.92190760504598e-05
-2.12621963243995e-05
-7.61444919689409e-06
-3.14526499518449e-05
-2.33410317405203e-05
-2.82498265862929e-05
-1.86573578135682e-05
-1.58530276748722e-05
-1.4697492498286e-05
-2.76883376844399e-05
-8.78571188913525e-06
-2.24648489897363e-05
-8.83311833808812e-06
-1.30750332541981e-05
-4.23527067382792e-05
-2.07802076025562e-05
-3.01954310802569e-05
-1.27998727348318e-05
-2.025898004299e-05
-1.01938927696556e-05
-1.56221993589187e-05
-1.94815328936516e-05
-1.22649761765484e-05
-2.22913750481014e-05
-3.61700463547088e-05
-3.01146956323622e-05
-3.86337289685276e-05
-2.41364293569958e-05
-1.81142248620885e-05
-4.73634823669805e-05
-2.76533675491989e-05
-6.69854704634345e-06
-2.81890461065262e-05
-9.86629966277684e-06
-2.67062118827747e-05
-2.55053368476007e-05
-1.20823267407831e-05
-1.93801485346129e-05
-1.99981761014393e-05
-2.02379108502891e-05
-1.53898931617279e-05
-4.04131187690997e-05
-1.10614362943806e-05
-3.98662619771675e-05
-1.1175501945138e-05
-3.50876819278112e-05
-3.0811139577942e-05
8.81780745915302e-06
-3.8465104092009e-05
-1.50543566888398e-05
2.30167222382266e-06
-1.63675658109693e-05
-3.35904584613726e-05
-1.65197823752745e-05
1.89795395277027e-06
-2.49682231649951e-05
-2.24230798396354e-05
-2.98012878398146e-05
-1.23462869784914e-05
-3.38270738249401e-05
-2.68596683728665e-05
-1.41547362819297e-05
-2.70449657035984e-05
5.48186015451359e-06
-3.4635733165414e-06
-2.35102700377832e-05
-2.08350665011827e-05
-2.1978303200617e-05
-2.49984934960262e-05
-1.96012400486706e-05
-3.12429622932945e-05
-3.46500713205917e-05
-2.76981354172826e-05
-2.16709614467161e-05
7.5823369050304e-06
-6.89661668839938e-06
-3.65836486265008e-05
-1.89045378964126e-05
-6.47961608506678e-08
-2.24308944427112e-05
-1.36863914096611e-05
-3.46311869911892e-05
-2.90835897103288e-05
-3.16165514873043e-05
-1.42786464445846e-05
-1.97646425678486e-05
-2.84112284365003e-05
-1.88967160711527e-05
-6.58322297084011e-06
-3.38767062779212e-05
-1.50646105888517e-05
-3.23490485742228e-05
8.54788666751408e-06
-1.51936016879041e-05
-1.71755410975532e-05
-2.60510137834728e-05
-3.33102009491672e-05
-5.01615514408002e-06
-1.91787406348642e-05
-1.11510361991743e-05
-1.24181971276002e-05
-3.79461791583977e-05
-3.55166893280564e-05
-2.78909664451093e-05
-4.12660280857873e-05
1.95620851386467e-06
-4.16844523352279e-05
-1.81377215973478e-05
-1.01818009688355e-05
-9.01099994804564e-06
-1.12920231931496e-05
-6.11849028295118e-06
-9.44289552415401e-06
-5.45779409561691e-07
-4.55267472846466e-05
-3.84963644371191e-05
-3.46835333390343e-05
-2.01477425673646e-05
-2.15490523377128e-05
-2.4410644897476e-05
-2.25692126378258e-05
-5.09512321717139e-05
-3.41619791391518e-05
-2.47103978129876e-05
-3.16356279986901e-05
-2.0734766389844e-05
-3.03082650695695e-05
-2.76581075747433e-05
-3.97999913462313e-05
-8.52339805215721e-06
-8.22949929925816e-06
-2.47642973896769e-05
-2.05529653976652e-05
-9.85404828674514e-06
-2.69449148427009e-05
-5.61497016948809e-06
-4.49530419676702e-05
-1.03493445418694e-05
-1.0264791467751e-05
