# Supplementary material for: Research on computational propagation and identification of mine microseismic signals based on deep learning
Source: PLoS One. 2025 Oct 22;20(10):e0334641. doi: 10.1371/journal.pone.0334641 (PMC12543183; doi:10.1371/journal.pone.0334641)
Supplement: S1 Data — (ZIP) [file pone.0334641.s001.zip › 000100500001056.xlsx_0.txt_24.txt.txt]

-3.26684135074685e-05
-2.91075309444103e-05
3.44314218177174e-06
-1.88447747251199e-06
-3.17232446599672e-05
-3.62726349095675e-05
-2.15719853606966e-05
-1.52577240947717e-05
-1.41042424607713e-05
-1.92243541477241e-05
-4.03173326670024e-06
-3.55681593937044e-05
-1.99832940865079e-05
-3.71958904989716e-05
-3.42409090362299e-05
-3.56830460103288e-05
6.39020570463282e-06
-2.43139561097025e-05
-1.0395410485636e-05
-1.57931323255746e-05
-2.94866820731737e-05
-3.37064431689241e-05
-1.48934610697315e-07
-7.99117871149299e-06
-2.32669511562901e-05
-2.27504471523986e-05
-2.18313934839425e-05
-3.24416325527272e-05
-1.78034638125043e-05
-1.60842067627379e-05
-1.42903660962498e-05
-1.23264887136071e-05
1.92972662518615e-07
-3.33042102657206e-05
-2.49478705160278e-06
-2.05816824433065e-05
-2.99131334791847e-05
-3.80106872349756e-06
-2.12262148228607e-05
-2.53820634623176e-05
-2.77232580717291e-06
-1.70439801731046e-05
-2.77233295279073e-05
-2.85473383307776e-05
-1.85063392244897e-05
-2.79288456417897e-05
-3.93077081740502e-06
-1.8767236888654e-05
-3.9349674692011e-05
-3.23006761842989e-05
-2.165560034142e-05
-2.71999097966844e-05
-3.10559141726308e-05
-1.93276903574688e-05
-2.47576764919804e-05
1.81917499136849e-06
-9.43729999132395e-06
-2.49471037717997e-05
-9.00914856276744e-06
-2.08288316688734e-05
-1.29788212213557e-05
-3.39674535661395e-05
-1.02423267226427e-05
-4.25833843327359e-06
-1.97683181298012e-05
-2.55925091946762e-05
-1.23290458485574e-05
-1.19357605966976e-05
-3.00200624678897e-05
-1.77657610984696e-05
-1.16881793320494e-05
8.51861215425267e-07
-2.73553231467379e-05
-2.75916543794571e-05
-2.9949746165381e-05
-9.50877229362841e-06
-1.36730124909863e-05
-1.54508948176435e-07
-1.1086188379549e-05
-2.3008734143255e-05
-2.13595277096814e-05
-7.40403429612386e-06
-3.24306590731808e-05
-2.53322729562587e-05
-1.04260389147564e-06
-3.23552335373683e-05
-2.53228877087278e-05
-1.5487926603294e-05
-4.81012849771892e-05
-1.20479665213588e-05
-1.67330994146539e-05
-3.59945426487e-05
-2.18279999243642e-05
-1.51625242931658e-05
-3.60282317561761e-05
-4.44027659565761e-05
-2.25735810330129e-05
-2.97663830109924e-05
-2.32504068732114e-05
-1.84298163926298e-05
-2.50141960226026e-05
-2.29806952643866e-06
-3.28189442454371e-05
-2.15021568142033e-05
-2.44160058367839e-05
-2.46193848508188e-05
-2.23537135501604e-05
-1.54934494644946e-05
-1.83658922131387e-05
-2.66108901716869e-05
-2.38358578352785e-05
-2.40554579970946e-05
-4.00317213596421e-05
-2.89078886427447e-05
-1.34480488258294e-05
-2.87728595246272e-05
-1.13100763667149e-05
8.61538439155197e-06
-2.51216455867531e-05
-1.30925127209084e-05
-1.68026419825153e-05
-2.5729036807311e-05
-2.72391983156316e-05
-3.87720575481545e-05
3.63625918868778e-07
-2.89734439419545e-05
-3.3402610257579e-05
-3.04059251722153e-05
-2.85754094048745e-05
-1.24452502397047e-05
-3.4056352598644e-05
-2.23747490153711e-05
7.23923405494416e-06
-3.59840139294922e-05
-1.49015500122332e-05
-2.30535972578555e-05
-2.42502664775076e-05
-1.94223630285855e-05
-5.06856911422338e-06
-5.63411805887398e-06
-9.76199958675755e-06
-2.05454010659456e-05
-7.41133553797445e-06
-1.58728209405634e-05
-3.90243169542193e-05
-8.70062709803471e-06
-1.69589643152381e-05
-1.25199220232964e-05
-2.56012812572319e-05
-2.80219940829686e-05
-2.73631814887424e-05
-2.7876264306679e-05
-1.89724185942786e-05
-2.2903097156758e-05
-3.62340481405776e-06
-2.62981130333293e-05
-3.95372257116924e-05
-3.10877140525831e-06
-2.579341990127e-05
-3.21702570012665e-05
-3.79881009642147e-05
-4.50385386933938e-06
-1.31194328595592e-05
-2.7743111623307e-05
-3.98513604919527e-05
-2.1533104262884e-05
-3.60350642648125e-05
-4.52418835942729e-06
-3.61555044425626e-05
-7.10605641589653e-06
-1.3702901359898e-05
-3.10019179847428e-05
-2.25319392109234e-05
-1.12945481453674e-05
-3.79360345674044e-05
-2.82395602437745e-05
-3.111989548046e-05
-3.18669241622829e-05
-2.01050534300573e-05
-1.14932050095287e-05
-3.80000261104813e-05
-2.74143229266195e-05
-4.18478011830704e-05
-1.83266773452926e-05
-2.02418620942373e-05
-1.63542283430697e-05
-2.96609057116172e-05
-1.79974616972655e-05
-2.17933619504028e-05
-3.07085647828609e-05
-1.54848342387084e-05
-2.46726725959353e-05
-6.11587451228451e-06
-2.21741052883841e-05
-2.12924750326203e-05
-3.77444213673357e-05
-3.98440845334022e-05
-2.15174485668908e-05
-7.40694153589305e-06
-2.88319239975937e-05
-1.02332352975894e-05
-2.41542001589808e-05
-1.43197121901924e-05
-2.35330556983428e-05
-5.41926163447029e-05
-6.50872891466342e-07
-1.40235829400464e-05
-1.68441210354721e-05
-2.10913881713984e-05
-3.65771731426184e-05
-9.12878494880523e-06
-2.65525854050142e-05
-1.41395731010496e-05
-1.38660215234148e-05
-2.77754015661492e-05
-1.85742664365823e-05
-1.71484144291016e-05
-3.31180325011455e-05
-2.52144776918285e-05
-2.56551546962733e-05
-3.26176140052376e-05
-7.79286894369795e-06
-1.12477863658542e-05
-1.45876033033549e-05
-1.30383147189204e-05
-5.250926456771e-06
-2.67715205958654e-05
2.40895665890499e-06
-1.89217753671365e-05
-2.91912370224533e-05
-2.79185854169029e-05
-3.04628769315515e-05
-2.43023342945398e-05
5.1476243285284e-06
-2.38786265782549e-05
-2.97353996220289e-06
-1.43543175797187e-05
-2.66432510036215e-05
-1.32577988896848e-05
-4.13882706656803e-06
-2.36995631748951e-05
-1.72216790331469e-05
-8.16843550092765e-06
-2.10967963161943e-05
-4.45104382025992e-06
-2.96573170090985e-05
-1.85733554960485e-05
-1.27757524174021e-05
-4.83942056500965e-05
-1.57265049002434e-05
-1.41655779651424e-05
-4.54843610273454e-05
-2.55543340894097e-05
-1.46620798425126e-05
-1.77249542479039e-05
-1.56731257400645e-05
-3.65443267162369e-05
-6.51034836803977e-06
-2.54188043624399e-05
7.39135136962119e-06
-9.70784413006883e-06
-2.97793678395713e-05
-1.38555062291607e-06
-1.96903566923959e-05
-2.57206168871864e-05
-3.19099230765115e-05
-8.1952012457148e-06
-2.64864339592283e-05
-2.69000322430015e-05
-2.48300016033658e-06
-1.99215376089289e-05
-2.58524139200975e-05
-8.61123054391665e-06
-2.20898687132672e-05
-1.53468251590487e-05
-9.14818683850905e-06
-3.71289462239448e-05
-1.33581136830788e-05
-1.04369890584202e-05
-4.24274934964734e-05
-8.16930059388803e-06
-1.74768693970429e-05
-1.70978747026032e-05
-8.13038029311371e-06
-2.84859979375365e-05
-1.96939604260224e-05
-7.44578356554069e-06
-1.90320588927247e-05
-1.94270483554762e-05
-1.95379628611859e-05
-5.2554637453514e-06
-5.1496506119588e-06
-3.35775579833918e-05
-2.02017293275861e-05
-2.60902883552663e-05
-4.59116916949641e-05
-1.52532404296685e-05
-2.33744398607757e-05
-1.34378550919756e-06
-1.87522685273488e-05
-2.59906275969337e-05
-1.1534618741009e-05
-1.52444156397487e-05
-3.10398673132776e-05
-1.07859512699557e-05
-1.59738594256043e-06
-1.8968451016264e-05
-4.59686285611904e-06
-1.16880423625061e-05
-2.8170328608886e-05
-3.18381906100177e-05
8.97790624832526e-06
-4.19767015057035e-05
-2.41676722973997e-05
-2.82071576606809e-05
-2.39773099150713e-05
-1.99331049851247e-05
-5.36494548350252e-05
-6.01644344397458e-06
-4.68232264042202e-06
-1.80398754328616e-05
-3.45723594957914e-06
-2.58813802140146e-05
-4.0691119349713e-05
-2.38620755541765e-05
-3.29373591612231e-05
-3.00776370957715e-05
-2.25992616620115e-05
-1.97109458342688e-05
-2.05324411204768e-05
-2.0308090338754e-05
-3.55943703648694e-05
-1.6699329764882e-05
-2.0206315828155e-05
-3.40123023788856e-05
-1.72413832277704e-05
-2.15002491827586e-05
-1.78415556695759e-05
-2.00866815726463e-05
-2.46055555904502e-05
6.56353943231893e-06
-2.65680788975399e-05
-1.12659976560531e-05
-1.21607955487811e-05
-2.74174591310469e-05
-1.78308101102626e-05
-1.2151027572927e-05
-2.81276890313878e-05
-2.94176858409365e-05
-1.33193799286456e-05
-2.94292856945253e-05
-2.24131368851343e-05
-8.7883408667014e-06
-2.17737566145981e-05
-1.29967201488634e-05
-1.97593465562752e-05
-2.17567914051408e-05
-3.45118065525548e-05
1.09558499736073e-06
-1.50061379192932e-05
-6.79881002126861e-06
-5.03178919476956e-05
-1.65626850160864e-05
-2.31472376363501e-05
-1.6003883690567e-05
-1.18249748866498e-05
3.21561967095371e-06
4.63542338278413e-06
-2.81011885215595e-05
-2.55223858136108e-05
-3.54546472020943e-05
-1.23887718210427e-05
-1.00770934840385e-05
-3.10710516136178e-06
-2.59680050872799e-05
-2.4137389848507e-05
-2.1185381989261e-05
-2.82412704528901e-05
-1.72256431982911e-05
-2.67008627886417e-05
-2.98131476100533e-05
-2.05489756739532e-05
-1.49228354702437e-05
-2.80993364869416e-05
-2.372555825692e-06
4.92209129769174e-06
-1.97321503037631e-05
2.6673717364687e-08
-8.06383884430603e-06
-7.73390950294684e-06
-1.17054864215146e-05
-1.96367624110731e-05
-3.71598075372696e-05
-2.65679175653724e-05
-1.21622762491108e-05
-2.25099207239617e-05
-6.92689643075313e-06
-4.54850720817349e-05
-2.15578917791817e-05
-5.55799527953623e-06
-4.74221807425199e-05
-1.56172223955542e-05
-3.09268891412738e-05
-2.15026409780762e-05
-4.24023458164552e-06
-2.9803797222668e-05
-3.32122442462212e-05
-2.4795002173635e-05
-6.83366824571654e-06
-3.8172231055436e-05
-1.26673636926822e-05
-1.95606215882619e-05
-1.27370758086809e-05
-2.51791599678584e-05
-6.62546420506438e-06
-7.46659593445169e-06
-2.7429397611427e-05
-1.58792108426062e-05
-1.54177009527778e-05
-5.54575117849634e-06
-2.21971128146156e-05
-2.66200023237229e-06
-3.48910690578663e-05
-2.46953760247292e-05
-4.34468536132788e-05
-2.46158875385151e-05
-2.09447181388575e-05
-3.72698553562016e-05
-3.33143453211187e-05
-2.27144061940116e-05
-2.08544832019046e-05
-2.13251724462383e-05
-2.7017377281731e-05
-2.26416102086377e-05
-7.81825732407788e-07
-1.18113952879024e-05
4.87446493053456e-06
-1.57170247407238e-05
-2.04904616779229e-05
-2.83349218945153e-05
3.40365055471255e-06
-2.1201208895138e-05
-2.6159579783254e-05
-2.784328275577e-05
-1.89705628001592e-05
-3.86649450804323e-05
-9.83513293402524e-06
-4.5861503890713e-06
-3.06082275576713e-05
-1.82743165714643e-05
1.12629499282354e-06
-2.74420237590037e-05
-8.01213399052849e-06
-5.74067526128679e-06
-4.14316109927404e-06
-9.74964887889995e-06
1.62046958891369e-06
-6.94212839015434e-06
-1.4926753737828e-05
-4.72604877247963e-05
-8.43283256796532e-06
-2.38604982762661e-05
-3.19296708472891e-05
-4.49313136605332e-05
-4.23247535562495e-05
-1.56428944776936e-05
-2.65954512961249e-05
-4.05011679957701e-06
-9.7463560215754e-06
-1.4820264995677e-05
1.53237274183981e-05
-2.15519814162531e-05
-3.00644987578845e-05
-1.21438297975108e-05
-4.54347688298032e-06
-1.06127639026337e-05
-1.72591240067586e-05
-3.2335388729806e-05
-2.7070267977033e-05
-2.25354122493208e-05
-3.09425413364989e-05
1.06737109509629e-05
-1.22494623449094e-05
-3.0097912331992e-05
-3.69537998610648e-05
-1.49864922317883e-05
-2.39101280510869e-05
-1.15574853912823e-05
-4.15106083132702e-05
-3.05071565383785e-05
-1.65705575837114e-05
-1.59523465737746e-05
-9.84795643368507e-06
6.96897359694432e-06
-1.02318810978961e-05
-3.00636182299445e-05
-1.96506200366866e-05
-5.20764277252161e-05
-1.49302103171901e-05
-2.14200498593025e-05
-1.76204890225788e-05
-2.08838784985373e-05
-1.42770158542421e-05
1.00595368592707e-05
-1.64431313030602e-05
-2.28719655380779e-05
-3.6888301769757e-05
-1.6396198993389e-05
-3.29263372759913e-05
-1.19365650462886e-05
-3.29420099067038e-07
-2.37728214149746e-05
-5.1976020056312e-06
-1.46515845388685e-05
-2.98816640614242e-05
-5.53443347526734e-05
-2.65256416991324e-05
-9.00599161667257e-06
-3.0567683992472e-05
-1.01720969182268e-05
-1.14516224906053e-05
-1.75084409962395e-05
-6.19784043314153e-06
-2.27884346632184e-05
-1.55127599568529e-05
-2.08287211118587e-05
-3.14784308045698e-05
-4.10074050716729e-05
4.1310299413845e-06
-4.75847984205932e-06
-2.0956927713243e-05
-2.56641642259332e-06
-2.28465354840649e-05
-3.47104139848919e-05
-1.67844384815118e-05
-7.73612980127981e-06
-2.64680730736073e-05
-2.4963481969096e-05
-2.59944458145368e-05
-2.28935321025398e-05
-4.22147074770918e-06
-9.98751256843541e-06
-2.96078397353176e-05
-2.05632136109201e-05
-3.66395801272275e-05
-1.35723718183225e-05
-3.72226444157621e-05
-2.47496238498306e-05
-2.1605648126201e-05
-1.80237058961369e-05
-4.26409453680682e-05
-3.09547175783024e-06
-3.17536327088667e-05
-1.61049465748873e-05
-1.41152632775921e-05
-1.9760863320622e-05
-1.72324592844628e-05
-1.74715128770771e-05
-3.52239664473481e-05
-3.11149320414197e-05
-3.13182246983871e-05
-2.75471295475225e-05
-1.36395463054365e-05
-3.4931534322072e-05
-3.47264559685026e-05
-1.47562555708299e-05
-8.25103733795336e-06
-9.10168398738275e-06
-2.28094570235659e-05
-1.86459125057611e-05
-6.71931499523992e-06
-9.5587413148746e-07
-8.00085202458949e-06
6.15755990002565e-06
-2.85449424830843e-05
-1.62634505496696e-05
-2.59496887597689e-05
-1.44626436200727e-05
6.17108606872955e-06
-3.34894079200915e-05
-1.91042821112009e-05
-3.16378947481583e-05
-3.50307528752402e-05
-3.07546480218677e-05
-6.54040153485773e-06
-2.44966435345137e-05
-3.05815969922295e-05
-3.62603749901284e-05
-3.05159056718218e-06
-1.88656757944612e-05
-3.66337916246972e-05
2.59541195193502e-06
-1.30830344678933e-05
-1.65594195772913e-05
-3.39580473810477e-05
-3.13744720833184e-05
-1.95356974453083e-05
-2.3995671880693e-05
-2.56401733005341e-05
-2.9471349452662e-05
-4.26962724843557e-05
-2.41322468188735e-05
-2.08433635604865e-06
-1.90945477047869e-05
-2.34955854693312e-05
-3.09447107261492e-05
1.07400636985976e-05
-3.5719241039225e-05
-5.91595673215636e-06
-2.94672748662889e-05
-8.97202938917634e-06
-1.72682629361526e-05
-2.15477357392645e-05
-1.45107665745698e-06
-8.13897662689319e-06
-1.6893455924398e-05
-1.36427495097785e-05
-2.22481080262512e-05
-7.7078839536537e-06
-2.4321231199956e-05
-2.02063780556453e-05
-1.28083334139877e-05
-2.29281404724874e-05
-2.29572513391376e-05
-2.37644913680249e-05
-3.51323348088222e-05
-8.03276627613387e-06
-1.66377362455874e-05
-4.48902092076192e-05
-5.34407194380646e-05
-1.59931327871701e-05
-1.40321776924731e-05
-2.31459281818155e-05
-6.7638016596407e-06
-3.58314152704996e-05
-2.28577358512899e-05
-8.27100365373419e-06
-2.73728976396956e-05
-1.01194634704974e-05
-1.96906874549155e-05
-9.53522226478372e-06
-1.23348407426078e-05
-2.9336187354759e-05
-3.55453188118836e-05
-2.9628451048212e-05
-3.16898570430065e-05
-4.82690115815742e-06
-3.33621112410254e-05
-3.37029208420495e-05
-5.88984020359485e-06
-1.96626516023987e-05
-1.43068731603472e-05
-1.96970851249118e-05
-1.48561777539652e-05
-1.9536815724431e-05
-2.97399125003585e-05
-7.8858041642242e-06
-6.38736428992855e-06
-2.40829429091909e-05
-1.59934913343135e-05
-1.51660983383139e-05
-2.73139077159699e-05
-3.35077930241408e-05
-1.8967304186639e-05
-4.07848920531359e-05
-3.93536903368018e-05
-1.44921572410501e-05
-2.84938138435574e-05
-2.03497539304307e-05
-1.90762156533671e-05
-2.02288430281076e-05
-1.02291537032236e-05
-2.94376164554195e-05
-1.7009438196044e-05
-5.54856931403568e-06
-1.72804334907322e-05
-3.29363530575936e-05
-9.34961471936226e-06
-2.34672084859891e-05
-3.49939330880638e-06
-1.94811637272825e-05
-3.99545598251727e-05
-3.55593332390277e-05
-5.42351088463606e-06
-7.40301651891605e-06
-2.25462316884779e-05
-3.22973751288895e-05
-2.07312937411396e-05
-2.5701672272037e-05
-2.73230961843991e-05
-3.14776623626607e-05
-2.86693464048187e-05
-3.44869581196164e-05
-1.8024327029942e-05
-9.74572761886047e-06
-1.69918341298812e-05
-1.25117048966666e-05
-4.47578114698663e-05
-1.64055740882229e-05
-3.65281786226481e-07
-3.12136483184732e-05
-1.8174165728315e-05
-3.93599502236011e-05
-2.92838523948211e-05
-1.90877309852357e-05
-6.82718948508651e-06
-1.88624394907041e-05
-2.34351050266118e-05
-2.9080769273512e-05
-1.81077265066314e-05
-2.33993394758577e-05
-2.27125688382588e-05
-3.30649776850103e-05
-3.44976526047654e-05
-4.17068401758118e-05
-1.68378287193683e-05
-1.43239428283747e-05
-1.35139551260033e-05
-1.14435133242152e-05
-1.69678982871551e-05
-1.06499438805943e-05
-2.80774362223069e-05
-1.95673684800545e-05
-1.63281077350878e-05
-2.32378543799885e-05
-4.4439142070005e-05
-2.36987211181371e-05
-3.26453235033294e-05
-2.48071386436405e-05
-2.30997500597779e-05
-2.4918740936175e-05
-2.29255979775011e-05
-2.54382449691122e-05
-2.17862835071479e-06
-7.23491302786163e-06
-1.96082960852758e-05
-4.70823292959596e-06
8.0357606727844e-06
-2.32010432070649e-06
-1.52071821315906e-05
-2.01436395590776e-05
-1.18020794139381e-05
-6.26626902830564e-06
-2.81271655379423e-05
-7.89478390262235e-06
-1.33253692762201e-05
-2.43116287741542e-05
-2.47558346476589e-05
2.09643827622833e-06
-5.96591454873829e-06
-3.29147885563348e-05
-2.44337143230094e-05
-3.37460506470243e-05
-3.50572071008812e-05
1.39096623079888e-06
-1.22151353467384e-05
-2.41441123423978e-05
-2.05184046504427e-05
-2.11679512281814e-05
-1.12242531232294e-05
2.44311990733598e-06
-1.30371497061987e-05
-3.25912718257886e-05
-1.45670025073913e-05
4.10043098091552e-06
-6.86840975238437e-06
-1.46233705287261e-05
-3.64105264391381e-05
-2.04386693700147e-05
-6.11131613198386e-06
-2.89647321137448e-05
-1.74423822417594e-05
-5.09017805672202e-05
-5.2452819522602e-05
-2.79879748980535e-05
-2.24909898430924e-05
-2.68474119318514e-05
-3.67860768136782e-05
-3.4709974332726e-05
3.64618027296951e-06
-3.88585806380739e-05
-2.89465364484851e-05
-2.40717967592126e-05
-5.352824393887e-05
-2.76937043503465e-05
-1.00215716807486e-05
-8.48576660032381e-06
-9.19557818324827e-06
-1.29384453483223e-05
-2.54444766228136e-05
-3.2601150698179e-06
-4.16757937740653e-05
-2.46498347371784e-05
-2.47928575414858e-05
-1.72631511069263e-05
-3.51680849389394e-05
-4.24469305168089e-05
-4.39686052196533e-05
-3.89963440865973e-05
-1.63798662201339e-05
-2.76195167386717e-05
-2.41163035560039e-05
-2.36375882486074e-05
-1.51976992943208e-05
-2.21108204478396e-05
-2.53485930109864e-05
-3.41121185538739e-05
-2.20486754765197e-05
-1.73449366270115e-05
-2.83228123115176e-05
-4.29046073094751e-05
-3.29099573086342e-05
-1.6829697789531e-05
-3.72881410608399e-05
-2.56763243915221e-05
-2.66253130486657e-05
-3.06334280727911e-05
-2.17464141289585e-05
-2.29052538689238e-05
-3.20541927165254e-05
-4.35017210291257e-05
-1.442816419293e-05
-3.98406089727865e-05
-7.69525762233605e-06
-1.69153894468008e-05
-3.65444066649923e-05
-2.34489354399868e-05
-3.90055580141209e-05
-2.3116837758131e-05
-1.96545207714244e-05
-2.69622845589298e-05
-1.79442087688003e-05
-1.1787428983159e-05
-7.30028334580664e-06
-1.86455730435819e-05
-5.91526252378883e-06
-2.10778238847463e-05
-2.12997240704736e-05
-2.69565294112322e-07
-2.26542396639365e-05
-3.22159748111768e-05
-1.15485970366262e-05
-2.82923606469599e-05
-3.88886045874365e-05
-1.32446539280397e-05
2.93936455305826e-07
-2.85940686117853e-05
-5.31206616252537e-06
-4.02215618204551e-06
-1.55975748074937e-05
-2.59921392776411e-05
-2.61129953070745e-06
-2.70545530840495e-05
-2.48148848286575e-05
-2.52230292962829e-05
-2.26204128027501e-05
-3.05820812576292e-05
-2.98714978859583e-05
3.6870699636779e-06
-1.39004319511986e-05
-1.46367856092926e-05
-8.24467402102813e-06
-1.38957482643599e-05
-1.01331002402606e-05
-2.85158920518326e-05
-2.50612005805819e-05
-2.75811237116355e-06
-2.27721846600982e-05
-2.36435534562778e-06
-3.44199649259127e-05
8.07258278279685e-06
-1.7761105304042e-05
-1.19358020652914e-05
3.74395276352139e-06
-8.63427499710049e-06
-3.10412195011484e-05
-1.13609708521873e-05
-2.30219360917466e-05
-2.69609313654604e-05
-3.89026030850143e-05
-5.92938004644203e-06
-2.69475901141719e-05
-2.75879750120124e-05
-3.9644808933501e-05
-2.65730696410604e-05
-2.63321528182951e-05
2.60956218385035e-06
-2.41883776561487e-05
-7.37113296940916e-07
-2.90813233576124e-05
-3.94964447539501e-06
-2.32299958427564e-05
-1.00616480433845e-05
-2.82378252285418e-05
-1.58026769315289e-05
-1.78355362654239e-05
-1.80407400580632e-05
-3.75864772791377e-05
-2.94819462802082e-05
-3.30305728026924e-05
-1.81488536635014e-05
-1.16627361083468e-05
-4.2022508999036e-05
-2.71728654688731e-05
-1.04882258775788e-05
-2.28549423907296e-05
-1.7730186060185e-05
-1.77687712887226e-05
-3.19397416287567e-05
-2.58077946937397e-05
3.79073059926143e-06
-4.28156347481554e-05
-5.27912946963795e-06
-3.18106236177648e-05
-3.35109293374617e-06
-1.05985126635819e-05
-6.06706249775527e-06
-2.50812362567825e-05
-2.84291572965483e-05
-5.96768633253016e-06
-2.34511548302095e-05
-5.50799346977613e-05
-3.88795653726956e-05
-2.04204399514628e-05
-2.02433228273549e-05
-2.6396767141886e-05
-1.87739722129381e-05
2.36142979557758e-07
-1.37180915588978e-05
-1.98960030063521e-05
-2.86753083426254e-05
-2.07540795063859e-05
-3.19933966105548e-05
-2.90856307564995e-05
-1.68233981168275e-05
-1.85197546711258e-05
-2.38919398752986e-05
-1.44385399068192e-05
-2.41491878144547e-05
-8.87222728824193e-06
-1.07945331665015e-05
-9.28120573865487e-06
-3.05289941951437e-05
-2.87622968543687e-05
-2.89432301658375e-05
-3.33024258758882e-05
-2.39358589202095e-05
-2.77764961086198e-05
-3.12688753129548e-05
-1.35451509418156e-05
-2.50306207268182e-05
-1.84809565716297e-05
-1.71754326524657e-05
-2.82355573038929e-05
-4.41163969222812e-05
-3.74117461320116e-05
-2.47530496020712e-05
-1.87593103099846e-05
-2.49587909064788e-05
-8.99350611453269e-06
-2.49626342290362e-05
-4.14034886191708e-05
-2.19454820738283e-05
-1.38596396262976e-05
-3.98505449764856e-05
-2.45175679336728e-05
-2.30154963563384e-05
-1.45829467608248e-05
-3.42917987570919e-05
-2.68008965357472e-05
-5.1802732490042e-07
-1.00785355166979e-05
-1.64051529727329e-05
-6.83065831970397e-06
2.5844225768722e-06
-2.28805981018315e-05
-1.84335929653668e-05
-2.63350680129345e-05
-2.14378875412283e-05
-3.59612426856916e-05
-2.3964418519583e-05
-1.45036277317835e-05
-2.19378099097421e-05
3.70046758700437e-06
-2.10528775830499e-05
4.32251120196011e-06
-4.24507485940617e-05
-1.60285833542716e-05
-2.4547195723163e-05
-2.08900241837082e-05
-1.45715747376063e-05
-1.12791158512821e-05
-3.02040071505892e-05
-1.81022153097151e-05
-1.81041947188573e-05
-1.32071183306862e-05
-1.08412169897025e-05
-1.0429296156469e-05
-2.7540277469374e-05
-1.6040195879771e-05
-2.38135302532573e-05
-7.03147194752744e-06
-4.105927202105e-05
-3.64529745738382e-05
-1.98355810906705e-05
-2.35702579310816e-05
-4.27197812825863e-05
-2.07787638266806e-05
-1.57537207070448e-05
8.48531067899495e-07
-1.09610492366459e-05
-3.97650258293417e-05
-2.77502032554606e-05
7.4721492576461e-06
-3.26932293150698e-05
-3.89546845621772e-05
-5.25982373200286e-06
-3.37298276909361e-05
-2.17021785582555e-05
-2.33798182409952e-05
-1.99519920833936e-05
-3.00121415751187e-05
-2.22295348805602e-05
-1.58609067304826e-05
-1.85948745586782e-05
-1.98461649902028e-05
-3.91742006209048e-05
-4.56343421737633e-05
-7.12084695806229e-06
-2.79824586292309e-05
-1.61657550172644e-05
-5.3491327700292e-06
-2.83492599052299e-05
-5.3090982802614e-06
-2.41392420621605e-05
-2.08572214738061e-05
6.54223532237453e-06
-3.41720209635911e-05
-2.10349472674015e-05
-9.89187554387409e-06
-3.92767574016908e-05
-1.1376140470119e-05
-1.32890396866419e-05
-2.13652339487601e-05
-1.74913578904337e-05
-2.73740544121661e-05
-1.80165556403413e-05
-3.40035153861616e-05
-2.38416735056824e-05
-3.68691678690855e-05
-2.20404876896472e-05
-2.39396601376665e-05
-2.50388202228171e-06
-2.40739390713591e-05
-3.11558448422615e-05
-1.9120673215635e-05
-2.86550206847924e-05
-2.50090903057312e-05
6.99498384103727e-06
-1.34912087923324e-05
-7.26415588936487e-08
-1.60592885980898e-05
-6.72492929193162e-06
-1.63200770382771e-05
-3.45052494957703e-05
-4.13329107551256e-06
-1.72211808247755e-05
2.82622528802389e-06
2.75139880010055e-06
-1.61870915749294e-05
-1.67640679960835e-05
-2.83273837313187e-05
-2.66577636561082e-05
-2.35723424333398e-05
-2.75685430154137e-05
-2.8081655304586e-05
-8.18003874142177e-06
-2.8516270757939e-05
-1.62188486706678e-05
-2.26036641691726e-05
-2.52502836649848e-06
-1.02371293337918e-05
-2.50929832366116e-05
-2.48614222875089e-05
-2.22047199373412e-05
-1.82159175290989e-05
-2.28845082083241e-05
-2.74526241720194e-05
-2.48884632367778e-05
-4.21367192661824e-06
-7.28559241144596e-06
-8.06370623371256e-07
-2.54151827162995e-05
-2.33767300885123e-05
-1.92469944716635e-05
-1.14190788771429e-05
-5.3394282098906e-05
-1.60281364102501e-05
-1.91005645943856e-05
-2.30994700038711e-05
-2.64723954918141e-05
-1.49912988754208e-05
-2.00099028379412e-05
-3.05184023293126e-05
-2.50558802537546e-05
-3.21111658502212e-05
-1.49011238227663e-05
7.32503766216415e-06
-2.80666890750732e-06
-1.2482590105913e-05
-1.96334560377298e-05
-3.99646166950698e-05
-1.86474266077366e-05
-1.66218845678465e-05
-2.28604103268222e-05
-1.42932829239523e-05
-4.21969188688833e-05
-1.81799402066529e-05
-4.56806251713369e-07
-2.91762673642623e-05
-1.44539541885797e-05
-1.65532182018671e-05
-1.75188301095361e-05
-3.05209348675689e-06
-2.61601808159973e-05
-3.20414037462346e-05
-4.25138252719592e-05
-1.09097386734711e-06
-3.13999953568554e-05
-2.62838896661844e-05
-3.28383938947477e-05
-1.42615970436837e-05
-2.67357846751662e-05
-3.53765394285037e-05
-2.39380378616969e-05
1.75953641210483e-06
-2.78912458586755e-05
-3.10551326792263e-05
-1.53781187751391e-05
-2.83800224045243e-05
-2.14456605334939e-05
-2.69656097188482e-05
-2.95213094351022e-05
-3.3849593264111e-05
-3.07364864197852e-05
-1.80903285027041e-05
-4.36686534434758e-07
-2.75641588756648e-05
2.22048786432677e-05
-3.88393725017223e-05
-3.61004971976651e-05
-1.65462257676722e-05
-2.63177926153276e-05
-3.35727567146101e-05
-1.64850408990634e-05
-3.42157972409451e-05
-2.02204600488734e-06
-1.75996234290287e-05
-2.90477815332847e-05
-1.48184633166705e-05
-2.70251343534803e-05
-1.64668464121504e-05
-1.02853580527554e-05
2.61521651851746e-06
-5.69170224473557e-06
-1.84537777377487e-06
-8.71371391649559e-06
-2.25754316360664e-05
-2.07756708431423e-05
-2.3656401116941e-05
-2.65879097793503e-05
-3.67955819638072e-05
-1.65533784812199e-05
-1.89069227475117e-05
-6.84651626793386e-06
-1.15471215055676e-05
-2.00940416492685e-05
-1.82145987879459e-05
-2.01809327797083e-05
-1.91459886134069e-05
-2.21802323493179e-05
-9.3891536477643e-06
-6.4253920005032e-07
-2.18039953524584e-05
-1.72759764400594e-05
2.65039774162156e-06
-5.0353356257627e-06
-3.46788766708329e-05
-1.24371936983511e-05
-1.6014408681653e-05
-1.40202294375762e-05
-2.8426452635043e-05
-2.93925193103439e-05
-3.07712102677615e-05
-3.14379278932351e-05
-3.82785488871074e-05
-1.95822795120439e-05
-2.47784464808034e-05
-3.06233037694097e-05
-2.51454446355035e-05
-5.92655328769895e-06
-1.21733300778761e-05
-4.90048511385949e-05
-1.3480635327535e-05
-2.87462418177672e-05
-2.58435289067923e-05
-1.63902117266404e-05
-2.45232319436925e-05
-3.20310435261319e-05
-2.95275842178837e-05
-2.57809869913024e-05
-9.5576782505702e-06
-3.03015429612171e-05
-1.45667434752038e-05
-2.34165641634103e-05
-2.08602852470932e-05
-1.67994276917391e-05
-3.45590387726272e-06
-4.30205600438734e-05
-4.32549046335678e-05
-3.49086430072524e-05
-2.09936596895749e-05
-2.45355092154021e-05
-1.16964316950687e-05
-1.65147423700916e-05
-7.04290566235724e-06
-1.28566284802628e-05
-2.3840599278292e-05
-3.270831705116e-05
-2.42028973684253e-05
-8.30093510640595e-06
-1.92628768569113e-05
-1.29147240298613e-05
-1.18212829376782e-05
-3.82590872320932e-05
2.81612345453993e-06
-2.63483909898182e-05
-1.19293585526602e-05
-1.98905716044597e-05
-1.074892639039e-05
-4.02141868959962e-05
-1.34663837482407e-05
-2.70923986929836e-06
-2.60007150657109e-05
-1.79191527584551e-05
-3.14009755109928e-05
-3.75285341855404e-05
-2.70098233597342e-05
-2.72269944301312e-05
-2.02502952581567e-05
-1.53651505400574e-05
-4.95574348699406e-06
-1.36815863445619e-05
-3.64376864766394e-05
-9.17475725430891e-06
-1.46193606654506e-06
-1.36548319558941e-05
-3.00786702512254e-05
-1.98770247437277e-05
1.67995916782249e-06
-4.61275391474613e-05
-2.57855358205503e-05
-4.65439427664517e-06
-1.18296479325378e-05
-3.00588642224472e-05
-1.4054147353339e-05
-2.53656305979984e-05
-3.43695265189886e-05
-2.54236938328505e-05
-2.174938775857e-06
-2.05103047360043e-05
-3.77597994598321e-05
-2.90178979131032e-05
-5.75000468388097e-06
-3.70528568038098e-05
-3.11292724059981e-05
-4.10274133927407e-05
-3.79746921762297e-05
-3.59107972658973e-05
-4.39907681677789e-06
-1.1882210317453e-05
-1.973258067399e-05
-1.19328626813488e-05
-2.19674629842807e-05
-2.28837393799693e-05
-2.16443376412663e-05
-1.41590466791461e-05
-2.98611938475749e-05
-2.26305730577143e-05
-2.3828530807813e-05
-3.43982337148946e-05
-2.59109651896612e-05
-1.19298874130982e-05
-2.78302760679972e-06
-3.19653439756434e-05
2.18021317203768e-06
-2.40062097658818e-05
-1.16561504475857e-05
-3.93886669014625e-05
-1.61407315717275e-05
2.29323506907488e-06
-3.10178813205935e-05
-2.41712120616421e-05
-2.92618712508213e-05
-2.51619067571723e-05
-4.52291770578613e-05
-3.43380190847519e-06
-1.77152657156438e-05
-4.57671972242269e-06
-2.41245410273626e-05
-2.6098050859117e-05
-7.96828381247735e-06
-1.45608685938801e-05
-2.8928927203227e-05
-2.42374663657752e-05
-3.39369071980634e-05
-2.46275288381356e-05
-2.14870350676862e-05
-2.28243401145975e-05
4.15321642415997e-06
-1.37003008291797e-05
-3.62269370818872e-05
-2.8249944028882e-05
-1.87168521028898e-05
1.02426681361431e-05
-1.1320801899658e-05
-9.18917665684972e-06
-7.23519598837879e-06
-2.61571232108308e-05
-6.94221749096207e-06
-2.90481246705931e-05
-3.41551119269025e-06
-1.85067313688618e-05
-2.60655733325996e-05
-2.90270836783032e-05
4.14395416739651e-07
-1.84580177453121e-05
-2.45453862178257e-05
-3.12728671612704e-05
-2.40479241687554e-05
-2.60517056775411e-05
-2.19548904257321e-05
-6.28190723552293e-06
-5.17582099386171e-05
3.18985340707511e-07
-3.38539079847741e-05
-1.39673194760734e-05
1.37994212724816e-06
-6.12009142117486e-06
-8.73567215105503e-06
-1.62289027255433e-05
-2.28477508199913e-05
-7.08396560146137e-06
6.20001171725049e-06
-3.83840900238065e-05
-2.00952384041135e-05
-2.95768897544096e-05
-3.62031793541873e-05
-1.6072105778712e-05
-2.22550391047868e-05
-1.37591884632583e-05
-1.85490932914492e-05
-2.65018827091826e-05
-2.03750300055466e-05
-1.25597579195296e-05
-3.4879987778677e-06
-1.80821694897408e-05
-3.9175148169948e-05
-2.62274748532485e-05
-4.0994860181765e-05
-2.16451819322198e-05
-2.58364411209342e-05
-2.3232541664179e-05
-3.3875195988486e-05
-3.11862129097032e-05
-1.39015990571135e-05
-1.74775654587296e-05
-1.06008608401384e-05
-2.20021257091487e-05
-3.57618464613915e-05
-1.37660061156329e-05
-2.84967371240664e-06
-1.69268550068828e-06
-4.55181627172126e-05
-4.70636742515825e-05
-1.62221835513853e-05
-2.46512583185665e-05
-6.82762939099844e-06
-2.2629345636543e-05
-2.21813742177305e-05
-3.82601961504637e-06
-2.9495171538147e-05
-1.83598222798331e-05
-2.31200597911646e-05
-1.19868194488903e-05
-2.53893175274698e-05
-1.68613894305977e-05
-2.9144851913763e-05
-7.58533952773817e-06
-8.78684944439817e-06
-3.45095904308001e-05
-1.96105394049579e-05
-1.92060732422478e-05
-1.25840180376786e-05
-1.88657778094416e-05
-1.58887928273755e-05
-1.11407647870101e-06
-1.10401893142487e-05
-1.32087007154926e-05
-8.86833677172187e-06
5.89012350961625e-06
-2.15351560729699e-05
-9.03635462736566e-06
-3.18874167307831e-05
-1.08921369223687e-05
-2.99432066368759e-05
-2.21593923226175e-05
-2.99725948663147e-05
-4.06172770482907e-05
-4.32808586034551e-05
-4.7487344816099e-05
-3.70698863582638e-06
-2.19445059047678e-05
-3.17203350864509e-05
-2.95457810225201e-05
-1.28024069811602e-05
-6.44526148232794e-06
-1.68082360208335e-05
-6.53428584089252e-06
-3.8962416473466e-05
-1.63025716194905e-05
-3.01034947708383e-05
-4.20494181181735e-05
-3.04978510187588e-05
-2.65355941885011e-05
-1.47155247253924e-05
-2.39643183537518e-05
-3.13443519011788e-05
-2.15371612952257e-05
-1.00163415127873e-05
-2.45674961253089e-05
-1.60469192343622e-05
-3.50654754591163e-05
-2.79616159431347e-05
-3.01782243628225e-05
-2.44508981516038e-05
-2.77456857505305e-05
-2.87469720565637e-05
1.49951478023145e-06
-1.56087371317352e-05
-3.30981984522054e-05
-3.53392604562441e-05
-2.22475622602836e-05
-1.31468561555642e-05
-1.44685513192285e-05
-2.48473379512085e-05
-2.14991799287735e-05
8.05546005349299e-06
-1.33742026459295e-05
-2.80798433547862e-05
-2.42250772453978e-05
-2.26706227755065e-05
-6.95630960657495e-06
-3.8342261682399e-06
-2.78672607060701e-05
-8.97311197664542e-06
-1.59389222829412e-05
-2.13155465587126e-05
-3.09257424370771e-05
-2.35254870577847e-05
-1.72786778908229e-05
-1.88636799003728e-05
-1.85755084113756e-05
1.93122058555855e-07
-2.18747150949974e-05
-1.9371156864463e-05
-1.02990200621069e-05
-2.60842972028396e-05
-1.05337016506056e-06
-2.44792764330995e-05
-2.97336198101896e-05
-1.91881473984013e-05
-9.09568357445928e-06
3.8040333661666e-06
-2.37185714775928e-05
-2.55211529372195e-05
-1.57657363949864e-05
-2.39055284042844e-05
-2.37891856318047e-05
-1.65355162619212e-05
-2.83100481086943e-05
-2.71696408206287e-05
-3.8675057054308e-05
-2.47693020148952e-05
5.82870771052659e-06
-2.01703155858899e-05
-2.43116183337708e-05
-1.14992427501972e-05
-1.11173985307212e-05
-5.29745973478275e-05
-3.28005047562572e-05
-2.87672829881527e-05
5.95417949919839e-06
-4.7076632473101e-06
-1.7474253672485e-05
-3.38649112521045e-05
-3.32630539541385e-05
-4.7309590270371e-06
-1.72139865219629e-05
-2.33716352463287e-05
-3.20221832249016e-05
-5.59950554168498e-08
-2.43086576649099e-05
-1.08196134267286e-05
6.83401540506852e-07
-1.67627974953233e-05
-3.09269072102217e-05
-3.50058723350179e-05
-3.27740548262804e-05
-1.16490132198266e-05
-1.48048963419359e-05
-2.37535309336056e-05
-1.17588460691018e-05
-3.04665947284004e-05
-4.74812162851121e-05
6.28369650017022e-06
-1.41143838788303e-05
-1.63520720245349e-05
-3.01006113511799e-06
-9.89816719038978e-06
-1.59918567562816e-05
-1.11312730942349e-05
-1.61989901747548e-05
-3.39194282548707e-05
-2.45728158683529e-05
-1.59094039725474e-05
-2.55738119179057e-05
-1.68488636127108e-05
-1.0813582299651e-05
-3.3617920978079e-05
-1.31729684106091e-05
-2.85568789048592e-05
-1.47545217813385e-05
-6.52350935347022e-06
-2.14371218873846e-05
-3.83440155354361e-05
-8.73325095054614e-06
-3.99251266832379e-05
-3.33273270731391e-05
-1.76014007998333e-05
-1.37098776699465e-05
-3.5540286295148e-06
-1.45314375288612e-05
-2.20051269695672e-05
-2.95392365697679e-05
3.1279959913271e-06
-3.45414294963914e-06
-7.98855287235943e-06
-1.86041321263324e-05
-6.87167979102214e-06
-1.48627250128432e-05
-1.53349653619552e-05
-1.94315029109478e-05
-7.50773075805034e-06
-2.54540702595381e-05
-2.91678086162864e-05
-4.27837189739575e-05
-1.57006877637507e-05
-9.6117378713944e-06
-4.65820534502609e-05
-3.07171910677853e-05
-2.96836578706272e-05
-2.73092706214671e-05
-1.98251941321668e-05
-1.7802849388237e-05
-1.73009267560973e-05
-1.83513432962735e-05
-1.9577150656589e-05
-7.61271067020824e-06
-2.17232224470793e-05
-1.72199085406923e-05
-2.88370260707166e-05
3.98007574508704e-06
-2.0566298727759e-05
-2.24802152749424e-05
-1.75722345517946e-05
-2.37548058905818e-05
-3.43641027867002e-05
-3.29958878813294e-05
-2.0157426074092e-05
-1.2127853823063e-05
-3.05028820317169e-05
-2.1618002094786e-05
-2.67273965544767e-05
-2.7862777639424e-05
-2.21593076601492e-05
-4.32746874909985e-05
-8.02042809137961e-06
-6.01424189715584e-06
-1.67657975436009e-05
-1.10114748577437e-05
-1.76278355485951e-05
-3.28572988218444e-05
-2.6854732767672e-05
-1.48058303118543e-05
-1.92205942165655e-05
-1.6720667239018e-05
-2.58033406712764e-05
-6.63937091682086e-06
-2.51086161304438e-05
-7.68720828615665e-06
-7.20314120382997e-06
-2.17303295968305e-05
-3.08054148270172e-05
-4.25490670946488e-05
-8.16368257871481e-06
-2.21088049754465e-05
-2.9051768436148e-05
-2.04025300717632e-05
-2.02125460434091e-05
-2.03080362650272e-05
-3.52531679562384e-05
-1.35710690081971e-05
1.19582084418407e-05
-3.8414024569008e-06
-1.18788987447153e-05
-1.87814418398697e-05
-3.50943954904679e-05
-8.81427358427069e-08
-2.20746399018465e-05
-1.30817035562627e-05
-4.47067164010605e-06
-1.0091953523206e-05
-1.2816491375241e-05
-3.94733037889378e-06
-2.8699254657934e-05
-5.30971003861692e-05
-1.00145805395203e-05
-1.62664471033355e-05
-1.02925681079755e-05
-1.83730049926987e-06
-1.93486999828217e-05
-1.12114798322977e-05
-3.10622294782668e-05
-1.82479710724708e-05
-2.107189811371e-05
-3.08509104749086e-05
-2.56640346475774e-05
-2.25450339128819e-05
-3.76937876707419e-05
-6.38989597770713e-06
-1.16408823695798e-05
2.83904909135321e-06
-2.74281067687608e-05
-1.49523538783299e-05
-1.74663821934315e-05
-7.94375136183415e-06
-6.61133639201819e-06
-1.90824740082187e-05
-2.87670136195367e-05
-2.45324280104733e-05
-4.92342715904797e-05
-4.00762869929647e-05
-7.4159159024527e-06
-2.50892851129246e-05
-2.83975597004504e-05
-1.22623303866294e-05
-1.70429465501593e-05
-2.14848274954514e-05
-7.70329133589519e-06
-2.81261815353434e-05
-1.39839220448734e-05
-7.3063490433942e-06
-1.70603255227999e-05
-1.12506573767919e-05
2.12959729081347e-06
-1.46541826920943e-05
-1.76132025093591e-05
-1.58497742296825e-05
-1.78832137215196e-05
-2.45279688688317e-05
-3.20235303709684e-05
-2.89794935553954e-05
-2.42202838612322e-05
-2.04507414035673e-05
-3.48350601617197e-05
-2.18935553750654e-05
-1.78167990840128e-05
-1.30615707686937e-05
-1.54290648711288e-05
-7.555134061189e-07
-4.08524669595373e-05
-2.73718850269764e-05
-6.0400877658774e-06
-2.8770420360054e-05
-1.82434897488837e-05
-1.89966108708615e-05
-5.27895554740239e-06
-2.17831549960079e-05
-1.90550702861539e-05
-2.35216457704581e-05
1.3229780338593e-06
-3.67644552938097e-05
-1.22609573285342e-05
-1.09731700532354e-05
-1.18523301094032e-05
-2.12826636561084e-05
-3.41190375043605e-05
-1.09258002856062e-05
-8.35780343273617e-06
-3.00358381434265e-05
-2.55800167556199e-05
-2.96132575087043e-05
-1.77611495018866e-05
-2.05976358462899e-05
-1.26308165485183e-05
-3.84219808087833e-05
-2.34212696044762e-05
-2.99652938508202e-05
-3.19764199777691e-05
-1.49947466313924e-05
-3.03610616833273e-05
-1.55133718324355e-05
-8.59208592373113e-06
-2.60772886361343e-05
-9.89645582478967e-06
-2.92172936240985e-05
-3.31312226180136e-05
-2.28839234598513e-05
-1.97043275039926e-05
-2.44342366533817e-05
-2.799667795759e-05
-1.62124819748477e-05
-5.7477142129925e-06
-2.12759839728827e-05
-8.89038386695018e-06
-3.03697282611262e-05
-3.28273937568979e-05
-2.02851782990809e-05
-3.7277976549452e-05
-1.7281761768201e-05
-2.57844342013709e-05
-1.86014498291276e-05
-1.17128390213567e-05
-3.41845658689308e-05
-1.22487177163696e-06
-5.63152149144174e-06
-9.9367787379265e-06
-8.81390283372924e-06
-3.08757927113841e-05
-3.67351344070205e-06
-1.39604881029567e-05
-3.12888780099453e-05
-2.20405267318293e-05
-5.14827808126118e-06
-2.67894750776536e-05
-2.09407808197293e-05
-3.02916697914209e-05
-2.12100935031834e-05
-2.69972200728864e-05
-1.67131185758014e-05
-2.93838318007001e-05
-4.43014862867305e-05
-2.70633866182367e-05
-2.39951530705819e-05
-4.38743562508362e-05
-1.90047637398248e-05
-3.26993524037423e-05
-2.62583792298967e-05
-2.72434954288653e-05
-1.40807836077795e-05
-1.25616564205516e-05
-4.18548381682245e-05
-1.15015626084623e-05
-1.25235166698287e-05
-1.95199330256705e-05
-8.9833098135226e-06
-2.70033409948793e-05
-2.30822120403405e-05
-3.88372291663893e-05
-1.93133615976856e-05
-5.97386908918311e-06
-1.63392982586147e-05
-1.07910362747036e-05
-2.8363059410833e-05
-1.1574172595008e-05
-1.93386524705724e-05
-5.92383531831044e-06
-3.95587580411505e-05
-9.66867294648537e-06
-2.16789772424842e-05
-3.16420880920693e-05
-3.34887531603545e-05
-1.76532437287954e-05
-1.46743434058358e-05
6.44761428241559e-06
-3.8024039472691e-06
-1.93665322789842e-05
-1.21917930588926e-05
5.53375774301143e-06
-9.48438954175861e-06
-1.27365780096605e-05
-1.85944412915383e-05
-2.69913274900852e-05
1.86793166660033e-05
-2.09564209412757e-05
-1.85810285940011e-05
1.15919497388303e-06
-2.38709490144229e-05
-8.35113751752365e-06
-4.1988076716869e-05
-9.20587808089856e-06
7.63526631615312e-06
-1.8047960212628e-05
-2.66212391045669e-05
-2.09405042529448e-05
-3.20282672437895e-05
-1.37315245762433e-05
-3.4334453082334e-05
-8.53191842611258e-06
-1.49794318213837e-05
-1.08380161559969e-05
-6.29188969701474e-06
-2.09711069369724e-06
-3.13511056524724e-05
-1.46699953766325e-05
-1.81260802421337e-05
-1.15071198814231e-05
-4.68294325786918e-05
-2.36484397380289e-05
3.24517951438983e-06
-3.96521547785003e-05
-7.46079137105054e-06
-3.88939109317443e-05
-1.70664913526019e-05
-4.77222744394451e-05
-9.62994306732734e-06
-3.39002925344336e-05
-5.63883895208313e-06
-2.2553260366084e-05
-3.66974833958468e-05
-1.68371203074336e-05
-3.17457817152985e-05
-1.60615430739868e-05
-1.47826426878561e-05
-2.54149633688761e-05
-2.54171663120209e-05
-6.74772268428885e-06
-3.08265535069663e-05
-1.61826739217546e-05
-3.52563229848071e-05
-3.09378122772683e-05
-7.65413082036327e-06
-2.79378582754312e-05
-3.75364793838064e-05
-1.04380008641785e-05
-1.49846246568518e-05
-3.52647020783685e-05
-3.00424064673045e-05
-1.72329620394009e-05
-1.84960222429575e-05
-1.03323869748367e-05
-8.59585175954256e-06
-1.04442637787711e-05
1.00523079403349e-06
-1.47825472372347e-05
-2.37503800887246e-05
-1.03108208793041e-05
-2.74600930581699e-05
-3.34015222796449e-05
-1.54084708667783e-05
-7.91779103388101e-06
-2.54009621219909e-05
-2.91132027728605e-05
-2.06568982280491e-05
2.6172068346896e-06
-1.30723369214024e-05
-2.8000690741643e-05
-1.72881518348217e-05
-4.13930944305895e-05
-1.10950765993988e-05
-3.81756125866433e-05
-3.43236178881532e-05
-1.70501305535334e-05
-2.26460028865063e-05
-5.94969470690882e-06
3.41209486372755e-06
-3.56442414252066e-06
-7.6240354379007e-06
-2.47464658803597e-05
-1.06341398615896e-05
-2.12168976580357e-05
-9.35540383156513e-06
-2.91793594279914e-05
-1.84826124275674e-05
-2.43589757227184e-05
-2.52678894523513e-05
-2.27645987538866e-05
-1.18839295883162e-05
-4.07088455853555e-06
-3.38796227090843e-05
-3.63809169273067e-05
-2.54899574334056e-05
-2.44309879616561e-05
-4.26661931672051e-05
-2.36717706478278e-05
-2.07569477464709e-05
-8.84684389495666e-06
-3.10940953622597e-05
-3.53330129398781e-05
-1.33043444144075e-05
-1.63013705608238e-06
-4.12691924557565e-05
-2.86637921693374e-05
-1.88133087951839e-05
-1.23647720890686e-05
-3.06711225011766e-05
-1.95980615044102e-05
-2.77674071635505e-05
-2.75201423298378e-05
-3.54231483990626e-05
-2.21795954763733e-05
-2.8837304875244e-05
-2.2681719236628e-05
-1.53177595048038e-05
-1.12293565474403e-05
-7.07420233935573e-06
-3.62825127837514e-05
6.43358118971076e-07
-1.26029457276825e-05
-7.51016345296292e-06
-3.47930431119091e-05
-1.55761819259037e-05
-1.64086956524745e-05
-2.3789605830952e-05
1.6820392919899e-06
-1.58541353194745e-05
-9.07549458775997e-06
-2.40376762862553e-05
-2.52055489324673e-05
-1.71412595526646e-05
7.18158567623093e-06
-2.79320271749661e-05
-1.18702615827302e-05
-9.48678634684091e-06
-5.88741969139948e-06
-1.30544114520777e-05
-1.15455797941957e-05
-1.99857996561762e-05
-2.41131168890711e-05
-6.03603383672754e-06
-2.22106690872601e-05
-2.15255997092087e-05
-2.65359717079683e-05
5.42979313008444e-06
1.1097971242892e-05
-3.92974413474585e-05
-1.36131747416923e-05
-2.34043879679496e-05
-3.39401359684529e-05
-2.9696942300903e-05
-3.46889346008474e-05
-9.92425452405698e-06
4.58217810189807e-06
2.60019000187444e-06
4.14377272720568e-07
-4.04607539654707e-06
-4.86520521215328e-05
-2.66936616530362e-05
-6.6665106370533e-06
-6.74942331862794e-06
-4.33063349936815e-05
-1.47553556905725e-05
-1.21060002544389e-05
-2.31077692434648e-05
-2.88977561660686e-05
-1.6098117227858e-05
-1.98186206135768e-05
-2.51460130867836e-05
-3.21604753238376e-05
-2.39878556900787e-05
-1.04858636263254e-05
-4.13079608328607e-05
-3.60631247522509e-06
-3.7947022706504e-05
-3.67429791564634e-05
-5.53606285613575e-06
-2.44800663901254e-05
-2.41868350942287e-05
-3.19264472317508e-05
-2.44045331324965e-05
-1.58056491771761e-05
-3.86124182367314e-05
-2.25243875943056e-05
-1.25441933782983e-05
-1.25369132429738e-05
-1.54160050710372e-05
-1.46635953244114e-05
-2.83029016728992e-05
-3.47953778906657e-05
-1.32384379036034e-05
-1.22085187704522e-05
-1.51803118308328e-05
-4.25909214822147e-05
-3.11555720027974e-06
-2.81619251490382e-05
1.76687332975106e-06
-4.16886844994838e-06
-2.19419784309417e-05
-2.80602286613367e-05
-4.15582086968567e-05
-3.83418778693509e-05
-2.96208659260277e-05
-8.45303826031617e-06
-1.48388114635909e-05
-1.41237151704764e-05
-2.02909960236973e-05
-1.28586053613554e-05
-5.54782438547004e-05
-2.55333683588423e-05
-1.35472780312407e-05
-1.6566079547372e-05
-2.86500916588932e-05
-7.73035123953418e-06
-2.28256027596903e-05
-1.35810100278101e-05
-1.63061954087425e-05
-4.66998850848162e-05
-3.12987737610072e-05
-3.4322904234373e-05
-2.33351701206706e-05
-2.13194606107225e-05
-1.43446994589144e-05
-2.82032513446639e-05
-3.18609452615938e-05
-1.60443582290003e-05
-1.90582376408597e-05
-1.01687477565767e-05
-2.52979654067871e-05
-2.30621669568501e-05
-1.00613095155763e-05
-3.11273529777289e-05
-2.71962794178551e-05
-2.66268097309794e-05
-3.06115507860987e-05
-1.40462971958097e-05
-3.2461181016483e-05
1.27679561549319e-05
-2.62342994753616e-05
-3.16214209298018e-05
-3.37486994901711e-08
7.88218536413253e-06
3.10215460916727e-06
6.13470722775534e-06
-2.29088610227467e-05
-2.12327866759939e-05
5.99919988412883e-06
-1.64695163646538e-05
-2.73174054973858e-05
-5.02952348570021e-05
-3.81274303695549e-05
-5.76370736357179e-06
-2.65370572680051e-05
-1.73948837877908e-05
-2.7367143839227e-05
-1.23111535499935e-05
-3.31139324248881e-05
-2.78680279936422e-06
-4.98356740255228e-06
-1.32736440515187e-05
-1.58901342196499e-05
-3.6465720211684e-05
-2.59035752559318e-05
-3.06287909922967e-05
-1.54283194097307e-05
-2.29983528739465e-05
-1.40423881608467e-05
-1.75820019945351e-05
-1.93160599072591e-05
-4.72689590246483e-06
-4.59878297071646e-05
2.10228872269719e-06
-1.85980800760028e-05
-3.1574863581735e-05
-2.27043912380374e-05
-2.46956974480558e-05
-2.2577426784717e-05
-2.9094855286059e-05
-1.58580488519221e-05
-1.22858921005754e-05
-2.15763419742758e-05
2.01557598125519e-06
-9.5744441743063e-06
-1.29479979557459e-05
-1.72522702216446e-05
-1.41123631675747e-05
-1.63772953108443e-05
-3.11770376173909e-05
-2.34540271776075e-05
-3.6459761684073e-05
-2.78313047328466e-05
-1.94546883319348e-05
-2.50385792009819e-05
-2.13014995386321e-05
-4.75934796907548e-05
-1.82952379603814e-05
-2.96090340333091e-05
-2.0093322172482e-05
-9.29969091883396e-06
-2.05599997692948e-05
-2.28722550698103e-05
-3.2679521770924e-05
-3.83076887802177e-05
-2.22398526130897e-05
-1.71355412656722e-05
-1.08928709936208e-05
-2.34150439837416e-05
-1.47070705369088e-05
-1.92906723518572e-05
-4.38314150272316e-05
-1.23328473568135e-05
-1.22776864724659e-05
-1.25806212600527e-05
-1.84972529056809e-05
-1.69903158961948e-05
-2.17189611263642e-05
-3.39866452518325e-05
-1.61857584437125e-05
-3.27641191858254e-05
-2.49774861066646e-05
-1.6641517714225e-05
-6.43478228311276e-06
-2.22582652314903e-06
-6.0878965354748e-06
-1.4598495117169e-05
-2.15894698212894e-05
-8.05836640834692e-06
-3.33398962066759e-05
-8.90724876069829e-06
-3.35966091325127e-05
-7.4419647557801e-06
-4.69403729409658e-05
-1.19762181145264e-05
-1.8833982146506e-05
-6.33149181734544e-06
-4.92870735863435e-06
-2.77054848842205e-05
-3.637720984145e-05
-2.26436446133458e-05
-2.87982071283441e-05
-1.41422854544943e-05
-2.59193647011968e-05
-2.82752906905506e-05
-2.38318791234911e-05
-3.13754402848452e-05
-2.40321482141396e-05
-3.26418659965889e-05
-1.93360239768952e-05
-8.85607646482357e-06
-4.39099674107217e-05
-2.38925456532851e-05
-1.90981151016522e-05
-4.01346072014313e-05
-3.54419130047135e-05
-1.51196492617321e-05
-1.8675416581949e-05
-1.6568570926667e-05
-2.44743612960327e-05
1.10382819934415e-06
-2.23798877117303e-05
-2.31101615297167e-05
-3.52073927593566e-05
-2.58231095688404e-05
-3.89929840222476e-05
-1.12598551492961e-05
-2.38634959871331e-05
-3.50487496300271e-05
-8.88434229341555e-06
-2.21125474925131e-05
-2.05328427497257e-05
-7.68883377393379e-06
-9.11157582857372e-06
-8.20751338806405e-06
-3.49159724022224e-05
-2.99809937902165e-05
-8.75004045437526e-06
-4.1349324524905e-06
-2.87041962418379e-05
-2.76816799178521e-05
-2.83521544812375e-05
-1.2481967902672e-05
-3.94211753832464e-05
-2.12242551282409e-05
-1.80055884039158e-05
-2.52127509374128e-05
-1.83739414476893e-05
-1.23224219909849e-05
-1.15741704512218e-05
-1.08932647729955e-05
-1.00290749576966e-05
-2.57461073596865e-06
-2.08723171496971e-05
-8.71850408602678e-06
-3.12231535818517e-05
-4.80591730144412e-05
-2.22892820118598e-05
-1.79982792533554e-05
-4.44157416489135e-05
-8.18621122243799e-06
-1.14656716973721e-05
-2.87000551398803e-05
-2.34430205564722e-05
-2.79809131482046e-05
-2.15495416181369e-05
-8.13824409989179e-06
-3.75927220938142e-05
-1.56135334528062e-05
-2.44482588168085e-06
-2.78996740419447e-05
-1.08387167905319e-05
-3.88293933330978e-05
-2.47339187521218e-05
-3.39233671579177e-05
-3.08363794764199e-05
1.61202773510599e-06
-3.19588130502652e-05
-1.25464375060723e-05
-2.80028372185475e-05
-1.12514942460413e-05
-1.33938369732877e-05
-1.58788980098929e-05
-1.35633390328336e-05
-1.70906321661678e-05
-2.41667924741239e-05
-1.32246339152693e-05
-1.52387982321596e-05
-3.0617929962805e-05
-1.04511501977796e-05
-1.66224972927019e-05
6.01199372981154e-07
-2.80290034519746e-05
-3.05878339930907e-05
-3.33198226010242e-05
-3.37451368001665e-05
-2.5354774695846e-05
-6.03499865524643e-06
-2.03422912430076e-05
-9.67529640898855e-06
-2.43081772839112e-05
-1.86814684008099e-05
-1.55195166671258e-06
-2.59290366826983e-05
-1.45704028638954e-05
-3.3252625885766e-05
-2.96142807078452e-05
-5.49554259930633e-05
-2.66579058294071e-06
-8.61236479746788e-06
-2.69821894960296e-05
-4.38040827552575e-05
-1.51248460530279e-05
-1.96438398140964e-05
-1.93098488438815e-05
-2.88046937239587e-05
-2.25548760148228e-06
-3.41836947713635e-05
-1.36836153161681e-05
7.6799926180873e-06
-3.93379226292359e-05
-1.53645644791566e-05
-1.6369286206282e-06
-1.46930216058848e-05
9.48900142463529e-09
-9.14668999100513e-06
-1.3525875264592e-05
-2.08043365006384e-05
6.96448259601151e-06
5.83851352751766e-06
-1.34978872204412e-05
-3.04800688781681e-06
-1.83709312577533e-05
-2.48761143967757e-05
-3.88243080557467e-05
-5.22095946173408e-05
-1.63016716617469e-05
-1.94528021981491e-05
-2.63353778812911e-05
-1.85479709202698e-06
-3.36669857037612e-05
-7.61236740644355e-06
-1.88972469813728e-05
-3.1216218975922e-05
-1.65507582839224e-05
-5.32220544503495e-06
-1.29690024403035e-05
-8.89192544326127e-06
-1.3550700642006e-05
-4.63462322777157e-05
-1.2790209255618e-05
-3.20436550976706e-05
-3.04877451895979e-05
-1.85119857406601e-05
-1.17329158744382e-05
-1.27094514427335e-05
2.60550295755289e-06
-2.59906671729556e-05
-2.2409551970801e-05
-1.67846421795085e-05
-2.01258620328971e-05
-1.41654127239655e-05
-2.31504790016071e-05
-8.10724088269441e-06
-2.13382674712688e-05
-2.73708984768294e-05
-2.99920126012158e-05
-3.16309980476107e-05
-2.58291607221595e-05
-2.46735446212068e-05
-2.05480399608134e-05
-1.70594417745542e-05
-2.91258030197567e-05
-2.86555755915358e-05
-2.18114853805953e-05
-2.20672623136642e-05
-5.20737178936509e-06
-2.30750863435378e-05
-1.18479149081058e-05
-2.67324725749219e-05
-1.88432161532872e-05
-5.20386671761818e-06
-2.69708507499802e-05
-2.74790545575763e-05
-3.61350086291872e-05
-2.41558976938834e-05
4.36912212201772e-07
2.59538552408504e-06
-2.68134020033375e-05
-1.73195651093317e-05
4.65535817825162e-06
-1.97754273234997e-05
1.82558530880855e-06
-2.53938595816479e-05
-3.43795118858763e-05
-1.12219848456656e-05
-3.45738484561607e-05
4.21099434607463e-06
-3.59087241281141e-05
-1.66744569898774e-05
-3.11349585298105e-05
-2.39145778266037e-05
-1.55959554702063e-05
-1.20778867741045e-05
-2.12133212606984e-05
-6.04806164313067e-06
-3.48876670385414e-05
-1.16083149615135e-05
1.72402655786555e-06
-3.22230285474066e-07
-2.2548537371892e-05
-3.77492150697677e-05
-1.87429244897531e-05
-3.98439323126819e-06
-1.47917124621494e-05
-8.27875133558975e-06
-1.72374181910638e-05
-2.56660682949278e-05
-9.13035768285491e-06
-2.49203726875671e-05
-3.70917260806848e-06
-2.88299774875109e-05
-2.27493261447342e-05
-3.59384723754592e-05
-8.68950671975225e-06
-7.32360380612229e-06
-3.31237557645897e-05
-3.02758387040704e-05
-2.20258915627458e-05
-9.08368576179485e-06
2.26535462550184e-06
-3.31673165199468e-05
-1.33781378441359e-05
-2.31607698801983e-05
-1.32117631384763e-05
-3.12551018153338e-05
-3.70985767320073e-05
-5.88222643104067e-06
-2.36910213326968e-05
-1.03176351689641e-05
-1.1899678236335e-05
-1.99717410342568e-05
7.97063883768952e-06
-2.47085018389989e-05
-2.66533311085717e-05
-1.36540896354968e-05
-1.84557510229179e-05
-1.2107145998823e-05
-2.02378883167594e-05
-2.90113217500034e-05
-1.20442713231784e-05
-1.3849012984128e-05
-4.19693752514666e-06
-3.44223691299309e-05
-3.00022556979849e-05
-2.36111801178861e-05
-8.42293163715821e-06
-1.22974997641961e-05
-1.60762862735337e-05
-2.76672293860052e-05
-2.43017075446967e-05
-2.12754879255173e-05
-2.582128879589e-05
-2.53926443640297e-05
-3.99069863414452e-05
-1.5012718479952e-05
-1.84641066601339e-05
-6.78416507498689e-06
-1.00109166773964e-05
-2.7385168652615e-05
7.10703150582808e-07
-8.64121657102776e-07
-1.40343378238964e-05
-1.11637871302521e-05
-1.82187025961983e-05
-7.53411472380927e-06
-8.10862463027385e-06
-1.22106853161051e-05
-1.81075775366463e-05
-2.25290701516701e-05
-2.10047270869592e-05
-1.67277600158618e-05
-1.8850442358953e-05
-1.91962012672402e-05
-9.95880616420749e-06
-3.07546742236944e-05
-1.22108184705392e-05
-2.61571574526606e-05
-1.7560182510341e-05
-1.84384747112127e-06
-1.59817503111473e-06
-1.82232628812996e-05
-1.44057342787673e-05
-3.50827208884661e-05
-1.85025955140456e-05
-4.44272063350321e-05
-2.61634408716226e-05
-1.49948746729948e-05
-4.1304790238172e-05
-1.24343383133275e-05
-3.19111543799669e-05
-1.69640191068137e-05
-4.02871226422888e-05
-1.85883921218015e-05
-4.58518396141821e-05
-2.38892341938436e-05
-3.02214125698113e-05
-2.11211162442982e-05
-2.36989469157088e-05
-3.30353816104472e-05
-2.26277603392137e-05
-1.63776799465148e-05
-2.8456430798006e-05
-2.76418987392415e-05
-2.24603743736786e-05
-2.73029432073176e-05
-1.61180706198727e-05
-2.87748914145853e-06
-2.38466987037625e-05
-9.72124573459647e-06
-3.67384318220515e-05
-1.57971472705025e-05
-3.8917039255909e-05
-2.38432954963449e-05
-2.19236764674212e-05
-2.27562983128819e-05
-1.48755454386076e-05
-3.10832409716766e-05
-4.10267693999622e-05
-2.55733914629742e-05
-3.64307651171647e-05
-3.74439514605773e-05
-2.98073156796338e-05
-2.96024080214913e-05
-1.29568968752188e-05
-3.15135243498412e-05
-8.25578074027637e-06
-7.57921224066142e-06
-1.26324123340748e-05
-1.73027372043138e-05
-4.12513743908282e-06
-2.96626227056293e-05
-2.21122149165013e-05
-1.0591334577971e-05
-7.3768912697464e-06
-1.38030678763184e-06
-3.26983349671634e-05
-5.4690667719702e-06
-2.14782931470061e-05
-6.62150050411168e-06
-1.01413871244318e-05
-4.0066265309744e-05
-3.65211672359715e-05
-5.34511434751306e-05
-2.96955078956271e-05
-2.40361613656982e-05
-2.21258699867173e-05
-3.79433841810499e-06
-2.71031029832735e-05
-1.65436062322184e-05
-1.42556981388967e-05
-1.03271114889397e-05
-1.64367888509185e-05
-5.24306096867337e-06
-1.56680946868631e-05
-3.10025205758938e-05
-2.40445712493874e-05
-6.93844890584226e-06
-1.66946938608133e-05
-1.30659083159203e-05
-2.47029132009065e-05
-4.9301550423933e-06
-2.00041334386791e-05
-4.47399727078658e-05
-1.94964286986303e-05
-8.1381094181909e-06
-3.05349672062414e-05
-1.73682519710138e-05
-3.84706429430783e-05
-1.32547749151573e-05
2.69352735709867e-06
-2.42291561997624e-05
-1.27567518177367e-05
-1.83061782316684e-06
-9.0204555924971e-06
-2.07378833740276e-05
7.72269176359613e-07
-2.69120788020246e-05
-5.80735919876834e-07
-2.63463251644301e-05
-3.03772789617928e-05
-3.46293663635552e-05
-2.27561927082938e-05
-2.13364399511083e-05
-3.67040499457262e-05
-3.63386908088667e-05
-4.93147163958911e-05
-1.75200106333986e-05
-2.86263628596748e-05
-4.87306216039058e-06
-3.76405436393525e-05
-3.98367276014775e-05
-1.89115624236064e-05
-2.96365477410086e-05
-3.28851395027321e-05
-1.503357113196e-05
-1.93781269485081e-05
-1.17194423843287e-05
-5.0739888444923e-06
-2.92605501596216e-05
-3.11737884977729e-05
-3.27547283875832e-05
-2.11067077570052e-05
-1.34728555244028e-05
1.68964572673655e-06
-2.27159513711631e-05
-1.29485485337702e-05
-2.3925643794196e-05
-3.63572120988091e-05
-3.27106143984015e-05
-1.50432672573971e-05
-4.83268759766642e-05
-1.17900720438945e-05
-1.92280091381372e-05
-1.56220129422428e-05
-2.50007810992352e-05
-3.01217345461964e-05
-1.02677760370334e-05
-1.79774664946962e-05
-1.60090775797474e-05
-2.90988940482955e-05
-4.30083702201767e-05
-2.51655024427167e-05
-2.96401732631194e-05
-2.12288612470357e-05
-1.67429074501451e-05
-2.19216984008065e-05
-1.83995362338801e-05
-4.07584065509711e-06
-2.2908596039129e-05
-1.67905628949629e-05
-3.49476470076835e-05
1.04698269503987e-05
-1.5100677888302e-05
-2.42810974158137e-05
-1.02850374015981e-05
6.88376548764123e-06
-3.11107442242636e-05
-6.09351463595476e-06
-2.05786218141427e-05
-2.53495098489309e-05
-2.78431929932826e-05
-1.48322288590382e-05
-2.02008387591937e-05
-2.26235466780031e-05
-1.57213265254776e-05
-2.42283124481037e-05
-2.4440528216223e-05
-9.46777935992679e-06
-1.7505702138429e-05
-1.09638953840461e-05
-9.66606808912237e-06
-1.46902266444882e-05
-1.5067894255683e-05
-3.13948888723243e-05
-1.67684202286652e-05
-7.375183814352e-06
-1.9257492420851e-05
4.50901200823715e-06
-2.19896823830304e-05
-1.79531229310321e-05
-3.81768942292133e-05
-2.76888124765506e-05
-8.41762196248627e-06
-1.27190286395949e-06
-2.23309211602913e-05
-2.147755380904e-05
-2.9290964854828e-06
-1.18750904685075e-05
-1.51576609280915e-05
-2.1900636039741e-05
-3.24897826881931e-05
-2.42614438644179e-07
-2.6499752920439e-05
-1.85341553156325e-05
-7.00106553625566e-06
-7.94301192974058e-06
-1.61299715284366e-05
-3.93656797120701e-05
-3.20466611985019e-05
-1.30241157357305e-05
-2.50437170494829e-05
-1.05260635080303e-05
-5.45822660984178e-05
-1.83037606070694e-05
8.05629935858801e-06
-2.69538989875766e-05
-1.72857577726798e-05
-3.01761590132938e-05
-1.49691970804495e-05
-3.12689239289093e-05
-4.04049051932688e-05
-2.08782939504727e-05
-3.45008919983121e-05
-3.58301287780851e-05
-3.13367180283923e-05
-3.15425656997222e-05
-2.98119628369503e-05
-1.7449588976641e-05
-1.77868716035796e-05
-2.23485950677607e-05
-3.33143599651786e-05
-2.08957758946055e-05
-3.10236064295945e-05
-2.28340837297672e-05
-8.36856922322972e-06
-6.74332799571633e-06
-2.29657515922376e-05
9.79175850170619e-06
-1.20433103699454e-05
-2.93059035208844e-05
-1.54525794881367e-05
-2.50017582544093e-06
-2.58305987907228e-05
-2.44293163372834e-05
-1.4583750896391e-05
-2.45333951301418e-05
-1.8200627463265e-05
-5.27409824318065e-05
-2.83019731663453e-05
-5.87883537196354e-07
-7.8088481043119e-06
-1.44225467404053e-05
-2.84537293722106e-05
-9.3732122657344e-06
-9.00701972346557e-06
1.71380997524013e-06
-5.00178195259092e-06
-1.0752066312876e-05
-1.41250187577968e-05
-1.19014365298503e-05
-1.999490624909e-05
-6.63702946307518e-06
-2.03220952100394e-05
-2.22937508702257e-05
-2.8262764528007e-05
-2.11250397195614e-05
-2.89869789567765e-05
-1.69964897659715e-05
-3.53066228831659e-05
-5.06579700300491e-06
-1.419637127159e-05
-1.38295056446033e-05
-3.18468307174999e-05
-2.75633116977433e-05
-4.07586356689836e-05
-2.13855120336108e-05
-1.93714099858245e-05
-1.93700580997335e-05
-4.43927507195111e-05
-2.19485723432494e-05
-1.73257284443073e-05
3.57784305834139e-07
-1.22555247765119e-05
-4.43486401661276e-06
-2.11388753088762e-05
-6.74609794617912e-06
-2.01217608424804e-05
-8.75534748545157e-06
-1.52368087415749e-05
-1.66673684006459e-05
-3.02685054598451e-05
-5.71796636139084e-06
-2.62254936041039e-05
-2.47920687403293e-06
-2.0612954278621e-05
-1.91160586441594e-06
-5.11440491891746e-06
-2.45052933696878e-05
-3.53106508363785e-05
-2.01820288472218e-05
-1.18558179996147e-05
-3.22700412932949e-05
-2.48908781370709e-05
-5.43859381615786e-05
-3.88080225964358e-05
-4.03588505056963e-05
-2.94869814637095e-05
-1.78766703443329e-05
-1.50613168533897e-05
-1.73705305449051e-05
-2.05115163075167e-05
-2.12420901252708e-05
-1.65676552831665e-05
-1.84853890894535e-05
-6.65290989900161e-06
-1.9590307881992e-05
-1.6394850721693e-05
-1.76321860116378e-05
-8.66095334183622e-06
-1.75765776166796e-05
-1.82279169140166e-05
-1.07635974513362e-06
-1.86198030568551e-05
2.25113737486711e-07
-1.03112389259505e-05
-2.8931768398507e-05
-1.83230373562922e-05
-2.90863533375642e-05
-1.50440312900241e-05
-1.56234836227044e-05
-1.3851739631252e-05
-1.75036797821686e-05
-2.27247190080703e-05
-1.33096224280977e-05
-4.4026383181985e-05
-2.67439127115423e-05
-3.86932847919059e-05
-3.59228922906109e-05
-3.6122240281051e-05
-2.85974066851835e-05
-1.27650294003864e-05
-2.54095963334413e-05
-4.15497814513729e-05
-2.98041772741138e-06
-4.71663886847792e-05
-6.04550734988737e-06
-2.89083266727776e-05
-3.82147762318621e-05
-1.09298066812225e-05
-2.28717053749265e-05
-1.42692957135524e-05
-6.46626697631433e-06
-7.57495170895523e-06
-4.32650688921242e-06
-3.19492837378677e-05
-2.57409868890968e-05
-3.76691972757545e-05
-1.51697572110104e-05
-1.39915291049066e-05
-3.454178185916e-05
-1.80990243048688e-05
1.17637521415975e-05
-2.60561798940658e-05
-4.10961734301871e-05
-6.71319718099867e-06
-4.29244378211045e-05
-3.94382264489416e-05
-1.85830572956194e-05
-2.02684936588734e-05
-1.30892817850632e-05
-3.68182946774716e-05
-4.44192191493922e-05
-3.59713444214302e-05
-1.86699695940458e-05
-2.53960822991535e-05
-2.79334061681962e-05
-3.032596457941e-05
-4.46821853858592e-05
-2.66160597994712e-05
-2.42903725311202e-05
-2.96406286369187e-05
-1.47665966881048e-05
-3.89723124209149e-05
-3.84985670580115e-05
-4.14680478427818e-05
-2.53068927322001e-05
-2.41913626305743e-05
-9.63455527707286e-06
-1.805045403137e-05
-1.68620434506926e-05
-1.71659169920465e-05
-2.95919344845386e-05
-8.04566920127944e-06
-1.90622156273506e-05
-2.0003998579094e-05
-2.06805260502465e-05
-3.38990702398974e-05
1.30228817270933e-05
-1.68097991426088e-05
-1.33806166095139e-05
-4.01393468844759e-05
-2.59335548483082e-05
-1.55206936807587e-05
-5.62661956055828e-06
-5.908555283765e-06
-4.94484671698814e-06
-6.98263818872614e-06
-7.77042787372542e-07
-1.24579488447418e-05
-2.21348343633143e-05
-4.39975032106697e-05
-2.45332984815277e-05
-2.9478053421454e-05
-2.18343436951328e-05
-3.29792292911069e-05
-4.62271875049113e-05
-3.35900175835137e-05
-2.60085439684072e-05
-4.13706822068666e-05
-2.37908258936969e-05
-3.33754441018823e-05
-1.14044350066529e-05
-1.72611556267701e-05
-3.26599333600718e-05
-4.34250724311596e-06
-3.32337741612436e-05
-2.30717569124366e-05
6.38946755906459e-06
-3.26074267084138e-05
-6.763756182494e-06
-2.34472001952129e-05
-3.78467469370263e-05
-3.95919440638322e-05
-1.00367116638618e-05
-3.66554768523209e-05
-1.12375286109625e-05
-5.98039180186314e-06
-1.29740807493114e-05
-2.28126129344723e-05
-2.83435934950317e-05
-1.62327632077379e-05
-5.84229612480192e-06
-1.82473183813084e-06
-3.43156178343841e-06
-8.31349566795162e-06
-2.46026607223052e-05
-3.15601187832579e-05
-1.78848648795396e-05
-1.92084031302059e-05
-6.41604372142501e-07
1.33645587136618e-05
-2.05021695347421e-05
-3.21914212287669e-05
-3.46003539058144e-06
-2.64285207522333e-05
-5.57872582170706e-06
-3.04554446834662e-05
-2.77996777308879e-05
-2.14873790264917e-05
-2.42801902161077e-05
-4.76311817485699e-05
-2.47510388510343e-05
-1.50945409834761e-05
-4.7960708949295e-05
-4.34590846206803e-05
-3.03481909186953e-05
-1.87496557754685e-05
-2.86342238572581e-05
-3.16144463817689e-05
-1.62902165977465e-05
-3.84370638172392e-05
-3.04444460248366e-05
-2.71988886689131e-05
-1.88854847619235e-05
-2.19051953328264e-05
2.05006019662921e-06
-2.32279132204214e-05
-1.99418452326927e-05
2.81700377288814e-06
-1.61656295750319e-06
-5.19137685002445e-05
-2.77295645141781e-05
-7.73029423654421e-06
-3.86730581372799e-05
-5.28187875496696e-06
-2.24298158318367e-05
-3.19103070924575e-05
-2.95023551892515e-05
-1.84021614738517e-05
-3.46607014261241e-05
-2.02079774603606e-05
-3.81565317142585e-06
-2.12252191761871e-05
-2.44440747661725e-05
-1.91360530122755e-05
-9.60558815027369e-06
-8.65785747310399e-06
-2.39061516309833e-05
-2.55019027210535e-05
-1.57300614037799e-05
-2.45259749165016e-05
-1.03361815946948e-05
-2.71967106700742e-05
4.16032976899282e-06
-1.43448224488802e-05
-1.98362910412686e-05
-2.62692432806853e-05
-2.2955738817656e-05
-3.90322129277529e-05
-2.90350656096698e-05
-1.58317185657106e-05
-3.8764802820744e-05
-2.89467643651991e-05
-4.51465785202145e-05
-1.73297066488965e-05
-3.20148268441131e-05
-2.22853181590286e-05
-8.72099016133794e-06
-1.64445238075579e-05
-9.92373395718821e-06
-3.70233322970055e-05
-1.24344056921528e-05
-2.17817589912213e-05
-1.50440834711821e-06
-1.3435895001251e-05
2.98107079714704e-06
-1.98205946907232e-05
1.81569536867646e-06
-1.71527496320695e-05
-6.37387659409896e-06
-4.75550667858213e-05
-2.63255968383567e-05
2.03757691562319e-05
-9.27091313237757e-06
-2.92830942353865e-05
-3.71845406732646e-05
-1.45387196418582e-05
-3.0168518496831e-05
-1.87505286351973e-05
-1.55429734275509e-05
-1.73010105632966e-05
-2.71584477663116e-05
-4.17936588557877e-06
-2.78023630283557e-05
-1.19408845630294e-05
-3.81006778812315e-05
-8.04801001537979e-06
-2.92205585659443e-05
-1.21831607686329e-05
-3.23555912433002e-06
-1.47224647293004e-05
-2.8305277176128e-05
-2.89898493754332e-05
8.32610673430698e-06
-2.35715889964336e-05
-2.76376659885089e-05
-1.85586906210856e-05
-3.00010366366176e-05
-3.36281053965478e-05
-3.13890471695407e-05
-2.49050097868193e-05
-1.48364657943925e-05
-1.59695286817528e-05
-9.07349297588058e-06
-1.8454658135985e-05
-1.5479248752594e-05
-1.25035318708119e-05
-1.4226166114203e-05
-4.86778200221109e-05
-4.35068726348994e-05
-1.62017962346774e-05
3.88140505945769e-06
-1.37087337437757e-05
-3.28025671416543e-05
-9.53508458152048e-06
-2.09463706668656e-05
-1.75513910633517e-05
-2.61476476747187e-05
-2.98029773163183e-05
-1.13635799239112e-05
-9.51223591153538e-06
-4.08748859109276e-05
-1.23819391987622e-05
-8.34869968305216e-06
-1.69485455613304e-05
-3.5534228539263e-05
-3.88198829605553e-05
-1.10906213830183e-05
-2.00351953463928e-06
-5.92361261994146e-06
-2.17181329608103e-05
-3.71235875359673e-05
-1.27456764775457e-05
-3.03782898530356e-05
-2.04745279080995e-05
-1.35425984174971e-05
-3.545629453622e-05
-3.14110279694199e-06
-3.15302396686977e-05
-8.40143091808114e-06
-3.80213011913681e-05
-5.55594095867677e-05
-2.04174497625282e-06
-2.0382700593543e-05
-3.03650876755987e-05
1.61409232099903e-06
-2.82558620969574e-05
-1.78658291925257e-05
-2.76085177807826e-05
-2.1788419006721e-05
-4.99419115372304e-05
-3.77147627319747e-05
-2.87980963140344e-05
-2.66051834913699e-05
-2.49103725001775e-05
-3.97216554591303e-05
-1.02070657928705e-05
-5.44579433334076e-06
-1.76264491358573e-05
-6.18334123741962e-06
-3.07797483684663e-05
-1.79934113760854e-05
-1.81455482730214e-05
-3.7196386669277e-05
-1.72162508401031e-05
-1.93176066691831e-05
-2.19807822745124e-05
-1.48950071829104e-05
-1.97139329744807e-05
-5.51427860175749e-06
-1.1391137345164e-05
-2.85632091750697e-05
-1.40264547751465e-05
2.58739239291818e-06
-3.7552888145312e-05
-7.6755621587352e-06
-1.07712655302347e-05
-1.62599140342846e-05
4.21789476530491e-06
-2.56592308643065e-05
-3.17184123674268e-05
-1.24601465236247e-06
-1.83112462717887e-05
-8.18960531263427e-06
-2.01493995510647e-05
2.19876068363363e-06
-2.48419803009347e-05
-2.07872522370987e-05
-1.85998339133304e-05
-2.91624196674237e-05
-2.56264945358236e-05
-2.36250274500048e-05
-9.63726469280741e-06
-2.38971428735599e-05
-1.14311889319778e-05
-2.15958725481538e-05
-3.64481454357861e-05
-3.73874117652596e-05
-3.73316059509535e-06
-4.04395245379191e-05
1.05077642476091e-05
-1.22718859366673e-05
-1.31233472985119e-05
-1.8200207110531e-05
-1.63863041531221e-06
5.7522625395018e-06
-2.02444425752387e-05
-2.8762330247835e-05
-3.32322813270747e-05
-2.61551934659967e-05
-1.79619895273288e-05
-2.76023107074205e-05
-1.96197321980677e-05
-1.91078159106852e-05
-9.71787546957531e-06
-1.36193581992218e-05
-2.18444507549462e-05
-2.56140289002341e-05
1.71102905856476e-06
-4.08554809493724e-05
-3.98533331083678e-05
-9.94607317830966e-06
-1.90866821953451e-05
-3.44588885044787e-05
-4.76727723942694e-05
-2.51725140651342e-05
-2.20095461431423e-05
-3.09657475978042e-05
-5.56145343857519e-06
-2.19978941115459e-05
-2.16465020802484e-05
-2.51013329011245e-05
-3.85918999424601e-06
-1.05607462382391e-05
-1.88584024193405e-05
1.00465594226971e-05
-2.3253102752598e-05
6.34750374819016e-06
-4.7904606014096e-06
-5.86882748714116e-06
-4.71883865593626e-05
-1.28981168517308e-05
-8.16001193158949e-06
-1.60088903735859e-05
-5.87915548598224e-06
-1.4862049602351e-05
-2.5633786539333e-05
-2.74379467460215e-05
-2.37508831629506e-05
-2.15552859503515e-05
-1.09344029174876e-05
-3.81145824357145e-05
-1.6763035569797e-05
-1.84044688156849e-05
-2.73688654498051e-06
4.24261248010841e-06
-1.51051408107168e-05
1.45568430405248e-05
-2.97362461361843e-05
-3.59265817924336e-05
-9.52378330378874e-06
-1.8561642637294e-05
-8.08693192108958e-06
-2.15005381724241e-05
-7.77981209080404e-06
-2.02200376183071e-05
-1.37916574688295e-05
-5.11469440953537e-07
-1.72075809150521e-05
-1.04941461249419e-05
5.13313976401891e-06
-1.82019202386771e-05
-3.18029828535395e-05
-2.75271274658054e-05
-3.15988661998971e-05
-4.3335250297334e-05
-2.08354170846286e-05
-2.48928327844134e-05
-1.41755774020266e-05
-1.60352772733421e-05
-2.39899449754492e-05
-3.39034230137643e-05
-1.71293804933807e-05
-1.10925390928659e-05
-2.31183956401779e-05
-1.90818735611285e-05
-3.4125896930355e-05
-3.21835913228236e-06
-2.96276614315215e-05
-1.04898159747131e-05
-2.59684979346196e-05
-2.77287182120639e-05
-6.92269999530525e-06
-1.72015081292558e-05
-1.54096080589069e-05
-2.95149122759576e-06
-1.18142017216345e-05
-3.76948241048172e-05
-1.13118975959906e-05
-3.12710099807454e-05
-1.70904609974264e-05
-1.15611721865009e-05
-2.60516078517118e-05
-3.11793160592267e-05
-4.99727898343217e-05
-2.87912456755393e-05
-2.50433278381041e-05
-2.42751048061809e-05
-1.30554941423641e-05
-1.79096365297769e-05
2.05077489788283e-06
-7.57137615615442e-06
-9.55332326906689e-06
-1.10342698930968e-05
-1.90691522881607e-05
-2.30390556275001e-05
-3.61622982048248e-05
-2.03708551142622e-05
-2.98625347979502e-05
-1.42338390599854e-05
-2.76181166765559e-05
-2.49791505239568e-05
-7.27298532064331e-06
-1.212105655622e-05
-2.45846751849653e-05
-3.20760939904787e-05
-6.46445133991732e-06
-1.07701424563166e-05
-3.13514143014468e-05
-1.14111131172279e-05
-2.42260597033135e-05
-3.16808933387779e-05
-2.6600328489169e-05
-2.41946138533557e-05
-4.35967314069224e-05
-4.64051889445158e-05
-1.01941533425122e-05
1.72836484536999e-07
-1.58095565752755e-05
-1.20371387152332e-05
-2.47229495694748e-05
-4.32659220692489e-05
1.30103195285788e-05
-1.84008869066981e-05
-1.71273032630873e-05
-4.38938291876094e-05
-2.84029344137668e-05
-2.06615622184062e-05
-1.71077325902296e-05
-2.52285313913779e-05
-8.4911917809364e-06
-2.4933263919307e-05
-1.45789730558544e-05
-3.83834895753556e-05
-2.90846323031891e-05
-2.256872215728e-05
-8.01669463043792e-06
7.26066339932775e-06
-7.50151361718643e-06
-3.88421729991657e-05
-2.41886572047446e-05
-1.40509168877636e-05
-3.70057711620799e-05
-2.93185043275983e-05
-2.96016003733596e-05
-2.5743234731341e-05
-1.74250891349934e-05
-1.70047291013082e-05
-3.88998432489393e-05
-1.65745846127134e-05
-4.74026640735872e-05
-2.79213742779446e-05
-2.49715631017652e-05
-3.94876159572743e-05
-8.77690540401636e-06
-2.26638659214572e-05
-9.2414857359657e-06
-9.59943105262969e-06
-8.64264559717005e-06
-3.54831581611497e-05
-3.29734888376801e-05
-1.68577560217933e-05
-9.33262931792314e-06
-2.54550732302615e-05
-9.65467699012019e-06
-1.28003343336989e-05
-1.8179126159749e-05
-1.93604043629497e-05
-2.39856825778602e-05
-2.40643513264464e-05
-3.79017900323756e-05
-2.74221182510899e-05
-1.99293809745881e-05
-1.76525061639835e-05
-3.42489005521744e-05
-4.23188665227787e-05
-2.29090338266883e-05
-2.08282090975929e-05
-3.85437910531066e-05
-1.95024803090998e-05
-2.64815857348657e-05
-1.33492356283234e-05
9.67677610675764e-06
-5.53459521807447e-05
-2.19466774771191e-05
-3.47071132355654e-05
-1.35292845068971e-05
-1.4964385306301e-05
-1.32315197433095e-05
-1.14181802909601e-05
-1.17468972226761e-06
-1.15961376530824e-05
-7.7484482844044e-06
3.69013829152168e-06
-2.7762603887129e-05
-2.26354863551143e-05
-2.20850030443407e-05
-1.98360225900583e-05
-2.44496525794632e-05
-1.15636808528864e-06
-2.21752222988523e-05
-2.60793774232303e-05
-3.63496227119079e-05
-3.19642790008703e-05
-2.47440935158716e-05
-2.94223314467271e-05
-1.81363360636933e-05
6.12081158573285e-06
-3.59776309575012e-05
1.42010364563407e-05
-1.2813242966175e-05
-1.35034167865317e-05
-1.00632932367209e-05
-4.64885550638054e-05
-1.57403167649561e-05
-9.95002724184259e-06
-3.09315691217043e-05
-6.5690987424084e-06
-2.28493662258166e-06
-2.89411729299225e-05
-9.24383612005713e-06
-3.27813830127536e-05
-3.97269653004369e-05
4.1551818715617e-06
-1.24531780836244e-05
-7.16355928126714e-06
-2.48007432214361e-05
-2.67318408926636e-05
-2.17047939832981e-05
-1.92408911672764e-05
-6.26983900349485e-06
-2.67997579599272e-05
-1.87171721932202e-05
-1.96563423085548e-05
-2.57116260646009e-05
-1.88405645653661e-05
-1.36078498651091e-05
-3.6695366302134e-05
-1.60827519785633e-05
-2.32323740639599e-05
-1.76463778885643e-05
-2.25581960388745e-05
-2.41758766157975e-05
-2.18496643281991e-05
-1.61648621551711e-05
-2.36893445372648e-05
-1.68147139254749e-05
-2.50023502472885e-05
-2.27062443641028e-05
-3.76408249296971e-05
-2.78518402299937e-05
-3.89759677884615e-05
-2.81004336122387e-05
-2.6721336078243e-05
-7.4475300584041e-06
-1.72817213031466e-05
-2.75951664919164e-05
-7.3935979735554e-06
7.07736107688241e-06
-1.25213823792106e-05
-1.04146690982523e-05
-2.62999735459399e-05
-3.24634694152657e-05
-1.38739857086307e-05
-4.05706267324816e-05
-1.50144479089222e-05
3.66599056113251e-07
-9.67578713589598e-06
-1.578049542057e-06
-2.23728741769286e-05
-4.54715253774184e-05
-1.98792841811196e-05
-1.49725834276708e-05
-1.22852254302667e-05
-2.07327664051389e-05
-4.05021282625685e-05
-2.57659071603771e-05
-3.44407329199389e-05
-2.5683486190655e-05
-2.70466107583102e-05
-2.17567488102681e-05
-2.7680314914286e-05
-5.9655631829065e-06
-2.75796737611978e-05
-1.67641711096772e-05
-8.54279312521066e-06
-1.69579496823325e-06
-2.06886941145872e-05
-2.93485738341623e-05
-2.55558941619919e-05
-2.60566107555913e-05
-1.98020288391316e-05
-2.93131682012858e-05
-2.21303432317022e-05
-1.63877160840096e-05
-2.94468386575849e-05
-2.94711870901051e-05
-3.26599202769812e-05
-6.20984422755074e-06
-2.59925641003326e-05
-2.29288426889665e-05
4.56048992612481e-06
-1.39363098368244e-05
-2.21970293854624e-05
-3.06596885300907e-05
-1.63182403271018e-05
-2.16498757945826e-05
-1.37092118949244e-05
-3.74270274752399e-05
-2.49006088203817e-05
-2.93875029724744e-05
2.83498122632801e-06
-2.11881102266826e-05
-3.96024837365855e-05
-2.35272408337316e-05
-2.18097862835814e-05
-1.62766925707038e-05
-4.32305211633286e-06
4.46319047265337e-06
-1.73920469521368e-05
-2.4505322770629e-05
-2.26939659184812e-05
-2.38243850185671e-05
-3.38418148875329e-05
-3.8269859573818e-05
-5.74030986639744e-05
-2.90932117212853e-05
-2.27937897289976e-05
-5.55075386364434e-06
-2.49727192481263e-05
-1.67381090241293e-05
-3.28745679355547e-05
-1.32763208543539e-05
-2.31791083450292e-06
-4.60605764662557e-05
-5.17644657961417e-06
-3.93150189716735e-05
-1.38455002532712e-05
-2.1230596400433e-05
-3.35154665149507e-05
-1.5137867443628e-05
-8.14510892813948e-06
-1.31913182648804e-05
-3.76212507741847e-05
-6.34242190938345e-06
-1.0973775761869e-05
-1.98981725047036e-05
-2.64342175889727e-05
-2.77823382485571e-05
-5.02555872840939e-06
-2.62984345617196e-05
-1.19316563397807e-05
-6.17721640667924e-06
-3.31344777721386e-05
-7.40170208451052e-06
-1.39314991463418e-06
-1.54645862803567e-05
3.32857572204499e-06
-1.96553517976313e-05
5.05836455087974e-06
-2.23215263526269e-05
-1.54826762393345e-05
-1.40234795346702e-05
-8.46051158136738e-06
-3.38352822260067e-05
-2.25197759764514e-05
-1.27909966165642e-05
-4.97632245318849e-06
-2.06651782323814e-05
-1.21862690223332e-05
-2.28933064302175e-05
-1.241245014348e-05
-4.84326017959446e-05
-2.35331444135297e-05
-7.67572446818936e-06
-1.96412170868644e-05
-1.71512446969312e-05
-2.3358141804078e-05
-1.6080321084003e-05
7.23979284591319e-06
-2.45902620457954e-05
-1.79042554398626e-05
-2.89048657725045e-05
-3.04606395260256e-05
-4.22974029729752e-05
-1.57502733468861e-05
-2.5856471016458e-05
-2.34666668390904e-05
-1.94001108791664e-05
-1.37442058315289e-05
1.81549201013227e-06
-1.82835754906867e-05
6.59205413671262e-06
-2.30335657240553e-05
-1.46994454383653e-05
-1.86468045855085e-05
-1.71107616536763e-05
-3.25707929048163e-05
-1.72770811074586e-05
-2.16934524695547e-05
-4.63941513165827e-06
-1.98408554584892e-05
-2.8322378216699e-05
-2.06323831285649e-05
-2.2974623645043e-05
-1.52324746664544e-05
-1.86145085764333e-05
-2.73926815023356e-05
-3.88275279474775e-05
-3.15394767845757e-05
-2.84859868328848e-05
-1.17388062963631e-05
1.94204497193859e-06
-2.39787103615762e-05
-1.26011120506821e-05
-1.98902748322035e-05
-8.38926064847862e-06
-2.27163497751404e-05
-1.042642634115e-05
-1.14170375784045e-05
-2.50878689164875e-06
-2.269037541511e-05
-3.47957464300289e-05
-8.17492641482677e-06
-3.14120238147528e-05
-4.30722893384616e-06
-7.94622646161883e-06
-2.67690770596285e-05
-2.96584566177599e-05
-1.5496651931009e-05
-2.21798667418975e-05
-3.37040475925146e-05
-1.3327317098343e-05
-9.10435266745386e-06
-1.58850583806221e-05
-2.86811988084897e-05
-1.26916606580738e-05
-2.52452161174524e-05
1.18564401270342e-06
-2.85679159093523e-05
-3.05406454245515e-05
-3.6589765206864e-06
-6.47322192289982e-06
-3.5716941513018e-05
-2.27181892424534e-05
-2.26238953459529e-05
-2.77223198450533e-05
-2.61119392173073e-05
-1.05595105318625e-05
-1.20064696193568e-05
-2.42635286814384e-05
-8.18409991493609e-06
-3.19200770371605e-05
1.163404357025e-05
4.04518644518916e-06
-3.04219069113746e-06
-2.89432643449694e-05
-1.25157663687219e-05
-1.42944796767558e-05
-4.77698071450221e-06
-1.90031085070532e-05
-1.48683848300016e-05
-2.49793601413788e-05
-2.44269366934306e-05
-2.92972491202614e-05
-1.08229716137827e-05
-4.82630989090137e-06
-2.9036478608579e-05
-9.08589115258095e-06
-2.08227522679395e-05
-2.18069934877392e-05
-2.23419220762891e-05
-3.39356927628853e-05
-2.0692002520284e-05
-5.81505114817109e-06
-2.97852823946867e-05
-2.24088855625804e-05
-7.51076066208245e-06
-2.76208170757148e-05
-2.09769938958406e-06
7.86304111652843e-06
-3.10433848900963e-05
-1.16373359648391e-05
-2.93716094792873e-05
-7.72782495910401e-06
-1.70544324652423e-05
-2.47273640643327e-05
-1.61137022816863e-05
-1.57734903591601e-05
-3.78566140793601e-05
-2.82962762420684e-05
-3.89754338209354e-05
-3.21109288605458e-05
-1.29783348408007e-05
-2.48545188202411e-05
-2.75106297211588e-05
-3.88636597721126e-05
-2.48386672138622e-05
-1.32290345675349e-05
-6.79485043728103e-06
-2.59463239782716e-05
-9.47783563197969e-06
-2.39228890979989e-05
-2.49013859635063e-05
-2.18813314964487e-05
-1.33909412716427e-05
-2.89510870329728e-05
-2.30616131480265e-05
-1.70372229542804e-05
-2.60760816102428e-05
-2.15602019703559e-05
-3.32004807356845e-06
-2.73536237385842e-05
-1.97767813858263e-05
-2.48860020087199e-05
-1.45651562968132e-05
-1.16747305283963e-05
-2.73263333214803e-05
-4.54322922528053e-05
1.26597416517639e-06
-1.72923662106701e-05
-8.13324841094668e-06
-2.91108935184606e-05
4.90492117778114e-06
-6.35495267885153e-06
-2.11505823209507e-05
-9.22330847669008e-06
-3.21538090967402e-05
5.23752545488922e-06
-3.71700521844177e-05
-1.84821263102728e-05
-1.46246151006782e-05
-1.80698256007804e-06
-3.71355202155613e-05
-1.73692922786237e-05
-3.460397723094e-06
-4.13129055602631e-05
-2.52282253793762e-05
-9.36603289830194e-06
-8.23375520068543e-06
-2.76682429524715e-05
-1.93543807199578e-05
-1.50399997803536e-05
-2.1581971017655e-05
-2.27859947546083e-05
-1.78765217872213e-05
-1.61063969779558e-05
-2.2383211635054e-05
-1.45246316831516e-05
-1.79619936188617e-05
-1.13451722504076e-05
-2.32577151435948e-06
-8.00190086657635e-06
-2.74166349614469e-05
-2.0239453550447e-05
-1.99403303907873e-05
-1.12765847142343e-05
-2.23081732660267e-05
-3.12105631766313e-05
-3.56917038296267e-05
-3.10059912918491e-05
-2.84606042262496e-05
-2.90064094173389e-05
-1.38765108986244e-05
-2.08867215104112e-05
-3.64893437503355e-05
-2.91374588954137e-05
-3.50164087396474e-05
-3.42818664535548e-05
-2.63873714560848e-05
-1.73141811219618e-05
-2.96247116506321e-05
-1.14134462981845e-05
2.18402293083978e-06
-1.61040967233003e-05
-1.7992635258646e-05
-4.2332990707768e-06
-3.96121774162799e-05
-3.16694226835867e-05
-1.13427628843836e-05
-1.24285010130029e-05
-1.51353159884756e-05
-3.41461968895982e-05
-3.20828910000877e-05
-3.06567108819924e-05
-2.72642663279126e-05
-1.09903508381833e-05
-3.39421209168323e-05
-1.12670698270803e-06
-1.61788744757406e-05
-1.26988403860888e-05
-1.06966819275596e-05
-2.25628920172892e-05
-8.90996731552929e-06
-4.14279613435255e-05
-4.0091450515922e-05
-1.9675608946227e-05
-2.04662194582275e-05
-1.89373280720571e-05
-2.68203325343318e-05
-2.46314776421348e-05
-4.44141546395091e-06
-4.82392698104734e-05
-1.01505672701103e-05
-1.43667764744825e-05
-1.33870855756706e-05
-1.09032729243365e-05
-2.98030416448807e-05
-3.26537162366322e-05
-2.95881076276294e-05
3.50814220916288e-07
-1.36788121469554e-05
-6.84458783011395e-06
-1.8232046892153e-05
-4.45335421610662e-06
-2.43974173251822e-05
-3.24312129993977e-05
-2.75956758452445e-05
-2.92168875662477e-05
-2.21317637828942e-05
-2.62669291129815e-05
-2.25613780634694e-05
-1.3597010858864e-05
-8.15115176625356e-06
9.90293629184813e-06
7.3524226970296e-06
-3.11521634430974e-05
-1.157630319828e-05
-5.07421947341364e-06
-1.88481549109076e-05
-3.97804193710234e-05
-4.56977877147052e-05
-7.44791488153885e-06
-1.97591214623025e-05
-2.24834587125647e-05
-4.10201216366747e-05
-3.36937468040857e-05
-1.35500093288552e-05
-1.06501330847494e-05
-1.98198769962315e-05
-1.62461716032711e-05
-2.47310448725727e-05
-1.32017326451301e-05
-1.8423854866408e-05
-8.23303876980762e-06
-2.49925719977157e-05
2.94158907018123e-06
-1.95667903513018e-05
-1.10268472085495e-05
-1.74803373197078e-05
2.87051560487413e-06
-1.11577271516262e-05
-1.00587122704712e-06
-1.62387708314682e-05
-4.11755472213389e-05
-2.05808270861902e-05
-1.48206973349529e-05
-2.24686636752259e-05
-8.59972356655185e-06
-2.46516659816941e-05
-4.46154653658995e-05
-1.97677068167037e-05
-1.2400001275179e-05
-1.28511808658879e-05
-2.92639510727462e-05
7.22958704821497e-07
-6.75659619475926e-06
2.11974572291502e-06
-1.73420177266398e-05
-2.57635739480672e-05
-2.01585985832244e-05
-2.56249010597721e-05
-1.59176495960891e-05
-2.57222012829488e-05
-1.20346363901597e-05
-1.93255146447449e-06
-1.36443187295383e-05
-2.04309702679942e-05
-1.64672673141342e-05
-2.48597195897507e-05
-1.97132532476676e-05
-1.53654620235673e-05
-1.04674212823954e-05
-4.58043507547774e-06
-1.23731661407577e-05
-6.42820278855971e-06
-7.81562672811027e-06
-1.77698506682161e-05
-3.47147640209375e-05
-2.0837015385329e-05
-8.2355063460739e-06
-2.06598345428908e-05
-3.65574831290686e-05
-3.44060449512906e-05
-2.04319225118113e-05
-2.30428153768792e-05
-3.64683301585939e-06
-5.83802925286306e-06
-2.38847082090066e-05
-3.1905238351919e-05
-1.32145550567308e-05
-2.02613214386634e-05
-3.06452269872009e-05
-3.19751200140171e-06
-1.7766660002185e-05
-1.00231386969023e-05
-1.86501224080866e-05
-3.44099589954821e-05
-2.88659168660544e-05
-3.88571659577862e-05
2.07053271729637e-06
-1.80173386448719e-05
-3.684772303591e-05
-2.12710407647371e-05
-2.69202892754885e-05
-2.59772502247203e-06
-8.19678848579165e-06
-1.51970038281656e-05
-3.23067100344156e-05
-2.81068248372242e-05
-3.25370051598095e-05
-1.47595997522311e-05
-7.54611914767115e-06
-3.93641075745795e-05
-3.4106139583674e-05
-1.54141527241054e-05
-2.23973555052586e-05
-2.98678810682227e-05
-4.01768792075331e-05
-2.87922686935709e-05
-2.73622276525203e-05
-1.78436794503427e-05
-3.75258535415726e-06
-2.8365689738727e-05
-2.89364420923685e-05
-1.12652765052164e-05
-2.2064072201178e-05
-1.40938241220403e-05
-3.07109444065402e-05
-1.97346184371811e-05
-1.01685116033065e-05
-2.5668012232442e-05
-2.34165677246864e-05
-3.07411984359269e-05
-9.62559814368138e-06
-1.73947603151204e-05
-2.38072832629422e-05
-2.13821334843654e-05
-1.86025735246074e-05
-3.48778455494208e-05
-2.74232906476518e-05
2.00250006775897e-06
-3.95078100258712e-06
-1.8876257833417e-05
-2.35851921499762e-05
-1.73890268571235e-05
-2.76820976281553e-05
-2.38715018903219e-05
-3.0798993407092e-05
-5.48880923260881e-05
-2.78512726850307e-06
-3.84427891234505e-05
-1.07397768376682e-05
-3.06968130807084e-05
-2.22371510102304e-05
-2.56345964946698e-05
-2.5680645700098e-05
-3.50539341497925e-05
-2.7149845063294e-05
-2.55092992573107e-05
-1.96874391697822e-05
-7.39036521093188e-06
-2.13301191255685e-05
-5.16051990002043e-06
-6.40858964603583e-06
-1.25903405814874e-06
-1.41495314007065e-05
-2.94374511205452e-05
-2.58910001509095e-05
-1.89489839311527e-05
-2.55443503777464e-05
-2.27485163177793e-05
-1.71918659413684e-05
-2.80850788725501e-05
-7.31564507385628e-06
-3.59397812522047e-05
-1.61295779380351e-05
-3.09438641170311e-05
-3.31877800171337e-05
1.46213381396648e-06
-3.49266921145796e-05
-3.21016456970004e-05
-1.86880457484625e-05
-2.77839918384419e-05
-3.31193991286251e-05
-6.67682846932855e-06
-1.30899661053724e-05
-3.95129038142775e-05
-3.2113073804929e-05
-1.99622421629187e-05
-1.83155982710815e-05
2.40008568497796e-06
-1.65987562783772e-05
-7.20423620350099e-06
-3.13026935070461e-05
-1.99200708474056e-05
-9.94603935382329e-06
-9.96477116107213e-06
-1.76508241603252e-05
-3.73174528368558e-05
-1.49587284091345e-05
-2.85578589196599e-05
-2.77988061259609e-05
-1.30863485122238e-05
-2.55535273152083e-05
-3.13131643001771e-05
-2.11241817796561e-05
-1.75600372534284e-05
-3.41989418523079e-05
-6.72805035297077e-06
-2.10217884754637e-05
-9.252444306907e-06
-1.36869408641142e-05
-1.77974612899159e-05
-1.22493567695738e-05
-3.35817402913896e-05
-2.83026335402151e-05
-3.34912790260775e-05
-3.55373737902344e-05
-1.61310231712046e-05
-9.3296602984039e-06
-2.51418502378541e-05
-3.28564279688631e-05
-2.94606691092834e-05
-1.23594947412606e-05
1.53645608072702e-05
-1.02877444988329e-05
-2.13771397629703e-05
-1.97317211119088e-05
-1.94091186879956e-05
-2.89109264711544e-05
-1.76676038825035e-05
-1.30793241508241e-05
-1.66023061330216e-05
-3.53706189137592e-06
-2.2799826423592e-05
-3.66027880244979e-05
-6.53957883435902e-06
-1.75274321161816e-06
-1.71656024833967e-05
-3.87861159551678e-06
-2.98899433950622e-05
-3.57069869190084e-05
-2.21472064167134e-05
3.65713070087467e-06
-2.46690083551836e-05
-2.91882039249052e-05
-6.69400448837749e-06
-1.80531838323252e-05
-1.07215718824923e-05
-1.40823271537026e-05
-1.61335458013691e-05
-3.11329609365811e-05
-2.4954907062243e-05
-4.23781953644078e-06
-9.26954930099308e-06
-1.50863673709118e-05
-2.63810627859022e-05
-1.46640723511351e-05
-1.30845418575463e-05
6.75573708252119e-06
-2.19643010314264e-05
-2.50653564292685e-05
-4.06814354584221e-05
-2.5985631511619e-05
-7.23126284160859e-06
-2.68124813314127e-06
-2.56919809969173e-05
-3.11571278782502e-05
-1.42975881981888e-05
-1.76088612938588e-05
9.24975662959623e-06
-1.94494758115414e-05
-1.37252628942362e-05
-6.17728766187596e-06
-1.31203088439875e-05
-4.27509315978138e-05
-3.54906469035256e-05
-4.42560343415289e-05
-2.25855139212987e-05
-9.30772037430313e-06
-4.91687480064381e-06
-1.66421564381781e-05
-3.37894281969359e-05
-8.77113136186314e-06
-2.70017699960119e-05
-1.27670754621649e-05
-1.54195979717969e-05
-1.11763504358598e-05
-4.02745835831257e-05
-2.50918760403863e-05
-3.83812804620008e-05
-4.5346090199843e-05
-1.62322919382793e-05
-2.28072072388146e-05
-4.64773280996519e-05
-3.58946001751273e-05
-3.56221648726483e-05
-1.18100517047013e-05
-3.49271125431719e-05
-2.1970747362015e-05
-1.72513325767687e-05
2.87689416370928e-08
-5.40384708037945e-05
-3.81561582914058e-05
-2.85902386667124e-05
-2.84849938606947e-05
-1.29091297506139e-05
-3.17425438451164e-05
-3.46814850878198e-05
-2.99956998883093e-05
-3.30147006053737e-05
-1.36365641798007e-05
-4.1760662876932e-06
-3.11604117491064e-05
-1.99398034570531e-05
-1.38505080519788e-06
-3.0311299866347e-05
-1.32097236749339e-05
-1.82127598954611e-05
-1.74237982832526e-05
-2.76496682576082e-05
-3.43733062653162e-05
-2.36155517121444e-05
-2.06423502882785e-05
-2.09214059224281e-05
-2.38117883909953e-05
-2.15851624463165e-05
-1.80684923273733e-05
-3.5726522398322e-05
-1.11809224220665e-05
-1.63096210242612e-05
-1.04680615514377e-05
-1.84801070613506e-05
-1.91783740832366e-05
3.52954887604804e-06
-1.49777281273773e-05
-1.60902147262302e-05
-5.81795273460072e-06
-3.67832521876636e-06
-5.46112763939199e-07
-2.56677555042167e-05
-2.92561481574603e-05
-3.49705854518179e-05
-2.09063867167058e-05
-1.26780620977346e-05
-1.21030357800349e-05
-5.45860457913409e-06
-1.66150477689891e-05
-4.68657535772851e-05
-3.58810193570872e-05
-2.20271198883151e-05
-1.3500297566823e-05
-2.04105544820054e-05
-1.77825945628641e-05
-3.5282203431934e-05
-2.07736253225389e-05
-2.73152592495777e-05
-1.04066572633259e-05
-1.23101045592698e-05
-7.37750974234444e-06
-2.71439436820858e-05
-1.57693847718807e-05
-2.01181225721329e-05
5.10949166610855e-08
3.69869282792844e-06
-2.98424032227789e-05
-1.31584448881397e-05
-9.22857652867207e-06
-3.87321660365852e-05
-3.69132976987142e-05
-4.3811399430119e-05
-1.39511940561671e-05
-8.39007504555021e-06
-2.09665308837025e-05
-2.79666467282694e-05
-2.53342808239533e-05
-3.0230558864239e-05
-3.9238107710828e-05
-7.32009063097714e-06
-2.39281927131004e-05
-4.87220117237862e-05
-1.6555535056987e-05
-1.57474145514485e-05
-3.54265141991029e-05
-2.09875793888203e-05
-2.15888669438747e-05
-1.67078798429693e-05
-2.23475413534222e-05
-1.85868386185951e-05
1.94848696272494e-06
-8.1864678193101e-07
-3.76579995482664e-05
-2.48183569341301e-05
-1.45200282293148e-05
-1.96330747089432e-05
-2.4278513875173e-05
-1.42357584103067e-05
-2.29579509957291e-05
-3.30309719519115e-05
6.21546135139073e-06
3.29115693432782e-06
-1.20881364131061e-05
-1.48812864695414e-05
-6.38072009100763e-06
-2.26327131104832e-05
-9.51300708152769e-06
-1.07718142887497e-05
-1.92380475592711e-05
-1.85875638781314e-05
-7.30727155854422e-06
-3.30429690220048e-05
-7.2449345768496e-06
-1.93361883644327e-05
-2.44560287594575e-06
-5.65999619119672e-05
-2.94997759323229e-05
-5.89963025320562e-07
-3.17136270200681e-05
-1.50903013564076e-05
-1.86445788011162e-05
-2.8168221600112e-05
-2.99934021225154e-05
-2.49132210498357e-05
-1.41035566912083e-05
-2.2890524069279e-05
-2.42126689728078e-05
-3.41013744011651e-05
-1.05774107155947e-05
-1.4753741799653e-05
-2.31564424134845e-05
-2.69967042619766e-05
-2.31126428360632e-05
-9.21216438948316e-06
-1.82910651894067e-05
-3.19368789348591e-05
-2.45335439395413e-05
-4.27256651741638e-05
-6.42953049867215e-06
-8.85548330131709e-06
-1.25384703279301e-05
-3.77242434173401e-05
-1.9275080020717e-05
-3.10828057711297e-05
4.50140943260191e-06
-1.92464362672288e-05
2.84244227095392e-06
-1.18862176537466e-05
-2.75588749191953e-05
-2.49309711998539e-05
-1.50087889730413e-05
-1.18576285154979e-05
-3.80732417999262e-05
-2.67408925799244e-05
-3.26222140903337e-05
-1.52246121273111e-05
-2.57281776980748e-05
-4.59245859070962e-06
-1.03468739253202e-06
-1.27048883837072e-05
-3.77451620581068e-05
-1.14063008322562e-05
-4.18506880845315e-06
-3.61467550964873e-05
-1.22663285187168e-05
-2.53856439954804e-05
-2.68420956334437e-05
-8.24802638749234e-06
-3.06627035152937e-05
-1.70560424552121e-05
-3.34481484558832e-05
-3.38493370537824e-05
-4.61140282467e-05
-3.04186078842641e-05
-2.44471685223593e-05
-1.42320622744558e-05
-1.19336397506078e-05
-4.20442043875629e-05
-2.20318242904872e-05
5.56235395514834e-06
-1.1385367837175e-05
-2.19417272977326e-05
-2.5751633615216e-05
-4.51409157949484e-05
-6.39522441481493e-06
-1.64026370978789e-05
-1.96564535550142e-05
-1.16001261806965e-05
-2.62562466034371e-05
-1.8204783057803e-05
-2.46696186249998e-05
-3.52239402148836e-05
-2.58393428999818e-05
-2.8175626117966e-05
-3.20836070477939e-05
-3.16519102306095e-05
-6.03050996013663e-06
-5.08275724578565e-05
-2.69582750184571e-05
-1.23559727160149e-05
-1.37845013008372e-05
-2.86918345078443e-05
-3.53393314710935e-05
-7.8285319383593e-06
-2.8471897899889e-05
-1.54793916616239e-05
-1.61199391951576e-05
-3.49493266855379e-05
-1.10582111319909e-05
-5.11142964083536e-06
-1.81517915430911e-05
3.76156660025128e-06
-1.97664993437346e-05
3.43494097334725e-06
3.84731607701532e-06
1.73338822054909e-05
-1.23308505309627e-05
-1.11752997344499e-05
-4.44636192069405e-05
-1.24315450072501e-05
-3.79971446268944e-05
-2.68933944289322e-05
-3.60658390947045e-05
-1.60276600731899e-05
-5.44874442781699e-05
-3.25710791364847e-05
-3.23741431439508e-05
-7.37198416932501e-06
-3.7252689928183e-05
-2.25620818580122e-05
-1.55135116763446e-05
-7.24625998839465e-06
-2.40066898565477e-05
-3.06371654030449e-05
-1.81695942250414e-05
-3.49523685469095e-05
-1.27817637244628e-05
-1.57071996502746e-05
-1.11717025245513e-05
-6.82043387826816e-06
-1.30392412394139e-05
-1.53604145906377e-05
-2.61664635625765e-05
-1.0238611842364e-05
5.78353865506105e-06
-1.34178333075147e-05
1.19513401681776e-06
-8.67863024864376e-06
-2.4792660921091e-05
6.18912169919554e-06
-1.63599240971922e-05
-1.0036816658383e-05
-8.68979125728465e-06
5.36195130218333e-06
-3.78753323555234e-06
-2.25438997844488e-06
2.77663138685643e-06
-1.98937624398309e-05
-3.6037386928412e-05
-3.91863563532071e-06
8.41220322745226e-06
-1.52220255463716e-05
-1.12238356384986e-05
-4.11624421072025e-06
-2.78349500602067e-05
-1.20104781324285e-05
-1.51963952272656e-05
-1.74861839496793e-05
-7.65689548765681e-06
-1.9957489987285e-05
5.06714955081979e-07
-2.74843432806152e-05
-1.41421971905582e-05
-3.43283637209619e-05
-2.70131659757354e-05
-2.83228147944224e-05
-1.71067317105129e-05
-1.87579342840467e-05
-2.35092596323565e-05
1.5318647963331e-07
-3.25249741298262e-05
-3.03103351099884e-05
-1.92836014083152e-06
-2.70750847455527e-05
1.40761803063581e-06
-3.03228553336337e-05
-1.44981505411154e-05
-9.38759540939426e-06
-8.22015008709631e-06
-1.14298461892131e-05
-3.72599021113877e-06
-2.2248999435739e-05
-2.2477194898259e-05
-8.75308592338459e-06
-4.54287713954171e-05
-2.27384020393051e-05
-3.46977828948659e-05
-3.86506387035238e-05
-4.33572089019397e-05
-1.31461576071843e-05
-4.5367330744995e-06
-9.50361611814234e-06
-3.60070317994054e-05
-7.77940021128348e-06
-2.2938249612597e-05
-1.59723600321736e-05
-1.09645426076675e-05
-1.85978618088033e-05
-1.20490064367165e-05
-1.54896907038493e-05
-2.49005199799309e-05
-2.20230507707889e-06
-2.18454637544789e-05
-1.18216053276994e-05
-2.9221755556984e-05
-3.57627421270208e-05
-4.448958894414e-05
-2.06816555531052e-05
-1.40956894268354e-05
-2.25821662049154e-05
-2.25740078119669e-05
-4.33109969803951e-05
-3.27426575471359e-05
-1.84873950441564e-05
-3.72014347629498e-05
-2.25402655561483e-05
-2.82639124168339e-05
-2.94254961634318e-05
-2.32229743430636e-06
-2.55726390397805e-05
-7.1833055468143e-06
-5.41067695535232e-06
-3.10249141368579e-05
-6.66879013785855e-06
-1.38293533659747e-05
-3.0665353702223e-05
-9.34446159467633e-06
-1.13428371278028e-05
-2.7576711553208e-05
-2.20174311713567e-05
-1.52115618595241e-05
-2.14074468662481e-05
-2.88228359285833e-05
-3.43011619195752e-05
-2.5596030844475e-05
-2.44032461988244e-05
-1.91281600424734e-05
-1.75587116445354e-05
1.34631919368001e-06
-2.19282566060561e-05
-2.35437048406176e-05
-2.55376913649467e-05
-2.27473799781727e-05
-6.11840248852978e-06
-1.70807986858056e-05
-1.11418152655267e-05
-3.8318860604896e-05
-2.01939262188897e-06
6.88964293122754e-06
-1.89623883574681e-05
-2.76176318719376e-06
-1.96052853388814e-05
-1.40631949389702e-05
-1.74149735243837e-05
-2.3717281588592e-05
-3.695968190475e-06
-2.40355175556549e-05
-1.61661309295942e-05
-1.86255150181747e-05
-3.02571559623007e-05
-1.58656674646051e-05
-2.83554794022386e-05
-6.62338957237446e-06
-1.90914801176271e-05
-2.24065647525253e-05
-3.56655825966274e-05
-3.27715375833825e-05
-1.73642857813466e-05
-1.43321659744226e-05
-1.34104808272086e-05
-1.67167325877294e-05
-5.6540901805924e-06
-2.03362644369398e-05
-8.55441884207397e-06
-1.50583256707662e-05
-2.77179138934399e-05
-3.09125945382519e-05
2.18640162392334e-07
-1.74914560472196e-05
-2.55980894664293e-05
-3.22625105169845e-06
-2.07826377242922e-05
-3.23373786485523e-05
-3.17800264610433e-05
-3.55799476861704e-05
-1.89998910461668e-05
-2.16360342898513e-05
-1.27634798231463e-05
-1.44791966486581e-05
-4.19230745948095e-05
-1.60202671968539e-05
-3.57797425135839e-05
-3.14855389949266e-05
-1.94847179403261e-05
-1.14284400575602e-05
-3.38184660480729e-05
-2.23633680378829e-05
-3.12682937663655e-05
-1.36134450329829e-05
-1.87777587671899e-05
-2.39503981008823e-05
-2.28471920103576e-05
-3.80247096901447e-05
-9.19115639560596e-06
-1.17832251167043e-05
-3.48576854755708e-05
-1.95382508759136e-05
9.3660123391012e-07
-2.78763910835498e-05
-1.28936682668676e-05
-1.27286656423541e-05
-7.80708453561999e-06
-4.02872867806256e-05
-1.30125555547916e-05
-2.44466601662083e-05
-2.6754080190064e-05
-1.15230886260178e-05
-3.10909267485703e-06
3.2534701456536e-06
-1.85329899853949e-05
-1.74922707869594e-05
1.14534833739151e-05
4.37023240775324e-06
-3.39012283408655e-05
-1.68901360959157e-05
-2.55198487714878e-07
3.05909987287761e-06
-2.19197496930482e-05
-1.54115352099157e-05
-1.45018868720691e-05
-2.26301235988722e-05
-1.94695658963761e-05
-3.82840508410293e-05
-3.05856326489187e-05
-1.62131019376361e-05
-3.3678580711906e-05
-2.12294469520223e-05
-2.62700021138249e-05
-2.01306751625251e-05
-8.89185925998943e-06
-2.91870703621628e-05
-1.05305666475246e-05
-3.45363154559791e-05
-4.22855510610173e-05
-3.49234143492416e-05
-2.82439748499401e-05
-2.01011282127006e-05
-2.72736244558362e-05
-2.12733178349523e-05
-2.3214898764443e-05
-3.21542981623152e-05
-3.07622644730353e-05
-3.47995975668878e-05
-1.31377627898173e-05
-1.84814182324305e-05
-2.07925919787305e-05
-3.27854413746906e-05
-1.31440541050493e-05
-2.5008243553802e-05
-1.86517321044287e-05
-1.35697855542942e-05
-4.46183679792742e-05
-2.48896772178136e-05
-1.724076754861e-05
-3.84220440441688e-06
-3.29737471908072e-05
-2.30623631458451e-05
-1.56728922469471e-05
-1.11584927889196e-05
-2.7599355086953e-05
-3.92479262233298e-05
-2.47324335704111e-05
-2.49387039104767e-05
-1.6956540599397e-05
-2.76141104417519e-05
-2.10340587350108e-05
-2.42075096438887e-05
-1.03465941146466e-06
-4.93572795473671e-06
-5.97251502985881e-06
-9.83161585167969e-06
-1.84507043138589e-05
-7.80241575638036e-06
-1.34516370466561e-05
-3.15600094818223e-05
-2.00616494743115e-05
-2.52800608410906e-05
-2.79485056954759e-05
-4.22926103570299e-05
-1.7224702697802e-05
-1.2971481916963e-05
-2.27259683162728e-05
-7.28128808459592e-06
-2.29417823331124e-05
-2.87115010501113e-05
-1.80194692150617e-05
-1.20574232612774e-05
-1.89794146776069e-05
-2.7184786580798e-05
-2.38427354816126e-06
-2.40641186023837e-05
-2.40880167571433e-05
-4.18301275299633e-06
-1.23378010079321e-05
-3.39885792766817e-05
-1.57651164451463e-05
-3.88645755462787e-05
-2.92238149887942e-05
-1.04344074831996e-05
-1.54559293835679e-05
-2.59806992545324e-05
-3.43123916227638e-05
-2.32221219555297e-05
-3.01879655835246e-05
-3.18602208353362e-05
-2.14090588188578e-05
-2.64815314225196e-05
-1.29871045455673e-05
9.82153981769915e-06
-4.72445042453461e-06
-7.53264245458099e-06
-1.08076061376705e-05
-2.68716351886369e-05
1.03704951906694e-05
-1.75717183643477e-05
-2.11632830939247e-05
-2.010662500091e-05
-3.14614975806491e-06
-1.13634068380104e-05
-3.27412965914751e-05
-1.52489342221271e-05
-1.41467917517955e-05
-4.72324779597411e-06
-1.48933743234549e-05
-2.58660840356783e-05
-3.16988409789017e-05
-2.44464971594138e-05
-2.23730158095354e-05
-9.79191781029298e-06
-2.86509027296443e-05
-2.19646541981931e-05
-2.11373283789584e-05
1.28962028466219e-06
-2.69368835822869e-05
-1.54500950243808e-05
-9.23849746215332e-06
-3.46665633954239e-06
-2.03041747313373e-05
-3.09956270647937e-05
-1.54056478502289e-05
-7.53744063488689e-06
-3.44427301454709e-05
-3.7355675328998e-05
-3.69720148112866e-05
-6.57731067157708e-06
-2.45218997510747e-05
-2.59037501206917e-05
-2.26816092131861e-05
-2.31761172437579e-05
-5.03982410889351e-05
-2.38774173469108e-05
-2.98014366074558e-05
-1.45378764132038e-05
-1.39888593298077e-05
8.20251946733405e-06
-1.82361638049887e-05
-1.54880775923278e-05
-1.52064909601393e-05
-5.45682096403461e-06
-2.30103813272614e-05
9.29842200913407e-07
-2.01232166819767e-05
2.82038739345095e-06
-4.7740666401466e-06
1.42609202903337e-06
-2.4467828466503e-05
-1.07958094140849e-06
-3.55541005135022e-05
-4.0917664053691e-07
-1.79669498151807e-05
-1.93549106510297e-05
-8.97731897540935e-06
-5.23289867862824e-06
-1.94101141066537e-05
-4.24677453772486e-05
-9.04164586682106e-07
-1.99636792973407e-05
-1.38053570065392e-06
-3.1289715223795e-05
-9.97965151083593e-06
-1.01333342589123e-05
-1.27639103961897e-05
-3.2115729199792e-05
-2.57950520094207e-05
-3.14743248698098e-05
-3.14345693157889e-05
-1.39811101165129e-05
-3.61791047430975e-05
-3.10815767944895e-05
-8.08158230713329e-06
-2.59383501116624e-05
-1.57693189026889e-05
-2.06065016159774e-05
-1.25521821264453e-06
-3.01162183652791e-06
-2.00066343393949e-05
-3.83010341413433e-06
-3.25441426203495e-05
-2.96347755794019e-05
-2.3778117919483e-05
-1.11902834365849e-05
-3.78349888210032e-05
-3.52245978431365e-05
-1.48929886594071e-05
-9.08293452823431e-06
-3.34772147955207e-05
-6.47915348805941e-06
-1.13977331960402e-05
-3.89203174331121e-05
-3.93227592845896e-05
-7.39203244643419e-06
-1.42557769277002e-05
-1.49370664078987e-05
-2.89344023841026e-05
-5.505895415145e-05
-1.62818606502085e-05
-2.01303304086075e-05
-3.36316041655614e-06
-2.4659719563864e-05
-3.57384491455075e-05
-2.01603989163894e-05
-4.36568855791677e-06
-8.45082605247477e-06
-1.00146446207876e-05
-2.32675544119219e-05
-1.48145426240529e-05
-1.52746254722472e-05
-1.03303089380512e-05
-2.90422703563653e-05
-3.39104752689743e-05
-2.49659960773885e-05
-3.26673019727888e-05
-2.75331418461888e-05
-1.14965923997202e-05
5.60906992674569e-06
-6.97817978222069e-06
-1.64898505289264e-05
9.16758072733025e-07
-3.18426540770929e-05
-1.33501537124827e-05
-1.45435885583018e-05
-2.22872309524116e-05
-1.19423376609266e-06
-1.49367129429879e-05
-2.16951148585159e-05
-3.13970304421699e-05
-2.04868513914983e-05
-1.67818816134647e-05
-2.0061171232075e-06
-1.33573830748457e-05
-3.1343303661033e-05
-1.29460248524283e-05
-1.00389844705803e-05
-1.62108601769077e-05
-2.05360750272044e-05
-1.28368614033206e-05
-2.38157215042112e-05
-2.37485484394198e-05
2.56972021605158e-06
-1.30171865799752e-05
-3.1375655598315e-05
-2.32354294170179e-05
-1.24732703609238e-05
-3.8596415310851e-05
-2.18044773798914e-05
-4.95968163225931e-05
4.66633438146542e-06
-2.17015311885234e-05
-1.49040631327286e-05
-2.21641402182256e-05
-4.7973482223373e-06
-4.36708761227379e-05
-1.51816103137468e-05
-2.35239791020059e-05
-1.83296238266011e-05
-2.7962182174393e-05
-4.23922661743442e-05
-1.5306580043007e-05
-2.88154062080245e-05
-7.79967250942689e-06
-4.91694567666572e-05
-2.90580387839434e-05
-2.27425865669751e-05
-4.54182210302892e-05
-6.62095490639791e-06
-8.60634555101895e-06
-2.39903497254475e-05
-5.7783088262372e-06
-1.72724222719447e-05
-1.290110405113e-05
-1.48241964050424e-05
-1.65155515780485e-05
-2.8214948525573e-06
-1.8914586073054e-05
-4.30817352387503e-05
-2.03859364930248e-05
-2.95156390083801e-05
-3.46556974243573e-05
-2.98775744608971e-05
-2.40346725087733e-05
-1.47219631400403e-06
-3.26106779274535e-05
-1.69654574868766e-05
-2.46091042166018e-05
-5.08428709422445e-06
-7.18655325850364e-06
-2.45337153595389e-05
-3.56869356993869e-05
-2.16833500038621e-05
-8.67219159412794e-06
-3.80648795793685e-05
-5.60131039755295e-06
-2.58700849421098e-05
-2.72862973669506e-05
-2.4978337434468e-05
-2.98729982290036e-05
-3.82094720455037e-05
-2.0900665277657e-05
-5.03468775952323e-05
-1.81216436038812e-05
6.71889411659479e-07
-8.86136788854475e-06
-2.36776626268625e-05
-1.76631589956117e-05
-3.02208666962095e-05
-1.28927603354741e-05
-1.63073017634192e-05
-4.1916920786736e-06
-2.25137377964373e-05
-1.80731525250514e-05
-2.73549209286047e-05
-3.41781634870653e-05
-2.70660301822923e-05
-3.0469585288829e-05
-3.02127801679076e-05
-2.05292185967252e-05
-1.21642731990708e-05
-1.83264238071054e-05
-2.2618599718579e-05
-4.50807278109211e-05
-1.51885936109743e-05
-3.18604550926905e-05
-2.6120219815401e-05
-2.16035782000602e-05
-2.17434119482845e-05
-7.45554271898406e-06
-1.69293742506626e-05
-2.87087882495217e-05
-9.3217560695571e-06
-2.22603645819441e-05
-8.31992412754267e-06
-3.09224817335473e-05
-3.63552072951643e-05
-1.94483421238178e-05
-1.72533695845909e-06
-1.16459925667734e-05
-2.72413348200645e-05
-2.76214425547602e-05
-1.44885870424071e-05
-1.99557034592439e-05
-1.54531042028575e-05
-1.98321851416365e-05
-1.03531744108275e-05
-2.41595234075043e-05
-4.17583910553431e-05
-3.57737827394801e-05
-9.74551984334117e-06
-6.00944842564907e-06
-2.83840399258046e-05
-2.83731066067495e-05
-2.13459774833316e-05
-1.52827621723595e-05
-1.19677825831769e-05
-8.25316717883213e-06
-2.23506761517722e-05
-3.3854009957199e-06
-4.35323942542384e-05
-3.50502761896933e-05
6.90377146686096e-07
-2.60790444430839e-05
-5.12145552640995e-07
-1.80794018129287e-05
-4.26334965872512e-05
-1.32122923171813e-05
-1.15107252132545e-05
-2.55341873671443e-05
-1.57379415046697e-05
-3.29654382518292e-05
-2.22468672365155e-05
-2.25821052887597e-05
-1.68813353307897e-05
-9.49410821579806e-07
-1.80993133708451e-05
-1.20001872901438e-05
-1.83641807853059e-05
-2.47344288724374e-05
-2.31490256320412e-05
-8.97377659569695e-06
-3.33435750388102e-05
-1.84169997029361e-06
-2.97046154036598e-06
-1.16680155761864e-05
-2.55518046250934e-05
-2.12052322632982e-05
-1.07612419367916e-05
-1.88793362623442e-05
-1.67460527647547e-05
-1.02034444972033e-05
-5.50374185527882e-06
-2.2174208516417e-05
-4.08354033240172e-05
-2.66600919080593e-05
-2.95522927190855e-05
-6.94233938833023e-06
-3.92925636061424e-05
-3.21366830951021e-05
3.09149128256707e-06
-2.29205046398888e-05
-5.73557703813913e-05
-1.74437460926814e-06
-4.23838884078699e-06
-1.7683532194048e-05
-2.73569701090817e-05
-2.19761428687453e-05
-1.53981795900766e-05
-4.67345281245972e-06
-4.05489972444649e-05
-1.50328784247733e-05
-9.93667011750235e-06
-2.74272983098111e-05
3.79451060022461e-06
-3.1989184680009e-05
-4.98928888559843e-06
-1.83502000050218e-05
-1.52268340359278e-05
-5.5632161157026e-06
-9.54928566432022e-06
-8.35809149392273e-06
-1.95542714949155e-05
-3.98136379867642e-05
-3.14813067317767e-05
-1.25836293653407e-05
-3.90893076737273e-05
-3.76681436914632e-05
-1.87523483188001e-05
-7.70877346143647e-06
-3.26945045100145e-05
-1.34262499920766e-05
-2.0621327376021e-05
-1.18351255234854e-05
-1.40954403293557e-05
-2.81667157384922e-05
-3.84553191396858e-05
-2.75467667456943e-05
-1.83628235375779e-05
-1.90847491616658e-05
-1.88213564476384e-05
-2.61241086417828e-05
-3.51500644480438e-05
-1.86861307603057e-05
-2.40409343150602e-05
-2.10538770218601e-05
-1.7752699433969e-05
-3.35672930056007e-05
-3.18407322016066e-05
-1.44303507057806e-05
-1.17098851706021e-05
-2.23161771796521e-05
-1.70205187916197e-05
-7.09710635208036e-06
-3.92118234687764e-05
-2.18364616187557e-05
-1.88795702602543e-05
-2.23803580247112e-05
-1.76940128269419e-05
-6.45182238138154e-06
1.21584355135261e-05
-4.61387347504085e-06
-2.09749190334382e-05
-1.74470359903196e-05
-4.50608234815146e-06
-1.40324373638992e-05
-4.35550859552087e-06
-2.89388427025212e-05
-2.08733730643892e-05
-4.60680448194744e-06
-1.97409433987641e-05
-9.41939792734615e-06
-5.15042945386673e-06
-3.777769393947e-05
-1.91387027404275e-05
-3.06377186024546e-05
-1.82444274683078e-05
-1.6021770184803e-05
-3.66824013047291e-05
-4.13722316547381e-05
-2.06598934988108e-05
-1.93770711815895e-05
-3.46962638134535e-05
-2.57185917659979e-05
-2.57386540190451e-05
-2.33509694987214e-05
-4.09862407323556e-05
-2.05113340669079e-05
-2.06467661616376e-05
-3.65343046106778e-05
3.22320962597221e-06
-5.78414645271242e-05
-9.33983655858138e-06
-3.22399913300011e-05
-1.06421431695795e-05
-2.86358428555777e-05
-1.9339028142193e-05
-3.98846654171652e-05
9.25003776935148e-06
-2.08556962028894e-05
-7.21433890556353e-06
-1.1889567877443e-05
-2.00569685849678e-05
-8.10364791954457e-06
1.28013145382841e-06
-4.06325273356385e-05
-2.18879934728371e-05
-2.25655779358486e-05
-1.43812798484566e-05
-1.37795875964237e-05
-2.1400872675746e-05
-2.01425343377995e-05
-1.22834839074846e-05
2.01892413335006e-06
-2.82282832921889e-05
-3.06371265003575e-05
-3.08371053926212e-05
-3.51494035240402e-05
-1.7348574560845e-05
-2.4635263496537e-05
-1.62892358908795e-05
-2.33589723100011e-05
-2.06054582188689e-05
-2.08304750053578e-06
-4.25301883777723e-05
-2.82733499440869e-05
-3.36912474148635e-05
-5.59453453627515e-05
-1.34513005497316e-05
-2.11217769488349e-05
-1.37300127375168e-05
-1.67788676143993e-05
-1.07848360002679e-05
4.06541857035181e-06
-2.3148257219174e-05
-8.42480704188377e-06
-3.01061006631348e-05
-3.76076961868927e-05
-4.41003128174553e-07
-2.45757672488198e-05
-3.51654918839103e-05
-2.10582347538368e-05
-1.86958428561779e-05
-4.52981960991194e-05
-3.88203529523808e-05
