# Supplementary material for: Research on computational propagation and identification of mine microseismic signals based on deep learning
Source: PLoS One. 2025 Oct 22;20(10):e0334641. doi: 10.1371/journal.pone.0334641 (PMC12543183; doi:10.1371/journal.pone.0334641)
Supplement: S1 Data — (ZIP) [file pone.0334641.s001.zip › 000100500001057.xlsx_0.txt_24.txt.txt]

-2.09585701327758e-05
-1.38780473544658e-05
-4.72004928040876e-05
-1.49729024378765e-05
5.85998113278742e-06
-9.35158714685964e-06
-3.32439484590083e-05
8.78449211987927e-08
-2.08400650130833e-05
-4.22795529309977e-05
-2.68888728472924e-05
-1.3606696966302e-05
-3.20326437324594e-05
-2.47957648113847e-05
-2.42100588646084e-05
-2.09008603064253e-05
-3.8808068213116e-05
-3.55005560761067e-05
-1.56699233807159e-05
-1.62013479725889e-05
-3.38750180071299e-05
-4.15279465404973e-05
-1.68931353394847e-05
-1.93214996729344e-05
9.83472030924782e-07
-4.02804703274966e-05
-4.86445946241633e-06
-5.19111605776825e-06
1.56931472640264e-06
-3.35975872740126e-05
-1.60996451158949e-05
-8.15393650222243e-06
8.31919457652068e-06
-9.10436217760488e-07
-3.36902744242579e-05
-1.87808890846022e-05
-3.02615323224486e-05
-2.19081619842638e-05
-3.28683216803192e-05
-2.94866662014753e-05
-3.91891014733856e-05
-2.51932054658836e-05
7.91792648636773e-06
-1.06812064960164e-05
-1.70821752028325e-05
-1.75421717686843e-05
-1.38377928977851e-05
-1.00545327263925e-05
-1.3377803875915e-05
-3.55934850492559e-05
-2.14091874522166e-05
-3.51109930220706e-05
-9.90984116005434e-06
-3.90303405928628e-05
-7.03148718162032e-06
-1.56799515412306e-05
-1.48260269086717e-05
7.95359292425505e-07
-3.53626089473333e-05
-3.13480685121019e-05
-3.44981269262628e-05
-2.82418102054607e-05
-1.70491281783167e-05
-1.71636246836373e-05
-3.43892349423656e-05
-3.75106994416142e-05
-7.98639265550658e-06
-2.09086200581545e-05
-2.82911770447201e-05
-3.74704644674038e-05
-2.05362944773162e-05
-4.4476769619061e-05
-7.30984421186611e-06
-2.40645269839984e-05
-2.33839323330621e-06
-2.06108466804686e-05
-2.95760056541701e-06
-3.18653805095038e-05
-2.79393306217071e-05
-3.40944389933001e-05
-2.12126975976162e-05
-3.33411067180141e-05
-3.14140489414404e-05
-5.65455872263997e-06
-3.998191512404e-05
-2.40915325785848e-05
5.04599978639212e-06
-3.16465268592802e-05
-3.29706229593762e-05
-1.69969204824871e-05
-1.44609628047513e-05
-4.01326858456628e-05
-1.76103254978766e-05
-1.04754201759343e-05
-1.28138050085729e-05
-1.37790419671996e-05
6.68574687354204e-06
-9.27439599553332e-06
-1.26137336288379e-05
-3.44485689659443e-05
-1.16520395644124e-05
-1.1316088081129e-05
-2.16545224404643e-05
-2.5415770514259e-05
4.88385614358295e-06
-1.23109092021049e-05
-1.31476372496719e-05
-9.00616178351418e-06
-3.24133879217414e-05
-1.65807561604117e-05
-3.54099333877102e-05
-3.68963684515278e-05
-4.06256361155122e-05
-4.43955733491025e-06
-1.90460024907638e-05
-2.22072967755774e-05
-1.382383062416e-05
-1.81318234958453e-05
-3.84845696046537e-05
1.1487348498841e-05
-1.18206647146983e-05
-1.45704300613777e-06
-4.08748705939244e-05
-8.47666933571485e-06
-4.02891893170388e-05
-2.60024284007779e-05
-2.03158515692946e-05
-2.59593642191995e-06
-7.29376930819803e-06
-2.42461176342669e-05
-4.03399334893545e-06
-1.87260145474431e-05
-1.69078171568789e-05
-1.89064915747045e-05
-1.55326874243813e-05
-1.86316878336397e-05
-8.18780517345056e-06
-1.5196879449565e-05
-3.12017760074978e-05
-3.21353095380615e-05
-1.68772126286818e-05
-3.34340913125201e-05
-3.40310371019952e-05
-2.87619952797185e-05
-1.73510272995859e-05
4.79553247492063e-07
-2.15824613562975e-05
-2.70374860425029e-05
-3.69544315212482e-05
-4.15220653718984e-05
-5.10132128056498e-05
-2.89999641972048e-05
-2.36247389130957e-05
-4.04622588930497e-06
-1.02808880815684e-06
-2.64718221127879e-05
-1.95756073385691e-05
-1.61778413986619e-05
-1.89004678241692e-05
-3.28422078733028e-05
-6.90740884707595e-06
-1.83580243338832e-05
-5.97452323961885e-06
-2.23906020561149e-05
-1.4958069421515e-05
-3.62460112992552e-05
-4.04073580158949e-05
-3.44912250232922e-05
-2.25556737125915e-05
-3.59948740565716e-05
-2.28079398574428e-05
-5.85287572833622e-06
-1.39970418893225e-05
-2.8937587436429e-05
-2.27772821698508e-05
-3.07536471537943e-05
-3.61039264477657e-05
-8.93811364470028e-06
-2.49651931683771e-05
-1.95414994394576e-05
1.56256561119163e-05
-8.99288932575096e-06
-4.48979770174191e-05
-1.82340845631614e-05
-2.61460211359986e-05
-1.7532403412167e-05
-2.8304646251185e-05
-1.81648114771437e-05
-1.57745296581116e-05
-1.36641845455406e-05
-2.21965406406513e-05
-3.27428436270891e-05
-1.55850305937349e-05
-3.29235679866401e-05
-5.01683011249501e-07
-3.02644103051511e-05
-3.23403031511062e-05
-1.98969647836482e-05
-2.75766981354154e-05
-3.28275709212149e-05
-5.85668416786386e-06
-3.40486072615986e-05
-1.66699685579076e-05
-1.48198039691227e-05
9.01427511135548e-06
-2.20166691876017e-05
-3.07314646930127e-05
-4.54652602151613e-05
-2.51724084491568e-05
-2.54843684938368e-05
-3.46406931418583e-05
-1.11623230863503e-05
-9.0203184917632e-06
-1.865128201611e-06
-2.58136364621175e-05
-2.92742537671752e-06
-1.73668358235682e-05
-2.79990320932724e-05
-2.37462245347595e-05
1.46865853420868e-06
-1.64722674504596e-05
-1.74973239233322e-05
-2.5760406896108e-05
-1.24502670864179e-05
-1.91222857994055e-05
-7.09624484778859e-06
-1.13550629243644e-06
-2.26970646854168e-05
-4.57447201483505e-05
-1.67618883123818e-05
-2.05242679626773e-05
-2.01707055289056e-05
-1.62073427366167e-05
-1.46178446456826e-05
-1.98251595089235e-05
-3.06444012242412e-05
-2.95482450319483e-05
-3.34076270799443e-05
-3.38829369317156e-05
-2.85355971169451e-05
-1.85422929799667e-05
-3.18043568741269e-05
-1.4116239177903e-05
-2.32044783020767e-05
-2.03060454514309e-05
-1.64954589316649e-05
-3.31659417560055e-05
5.27271014548652e-06
-1.74255541253119e-05
-2.16121115907302e-05
-1.74022556914026e-05
-1.73661910983661e-05
-4.54774264899441e-08
-3.50335835893429e-05
-3.2855776995777e-05
-8.28795584386407e-06
-2.79033636221323e-05
-9.89333350037314e-06
-3.05317787015233e-05
-7.76177246002611e-06
-3.25277913030749e-05
-4.07603436957628e-05
-2.67355619440708e-05
-3.20590110743003e-05
-1.64010901169634e-05
-2.83598304715972e-05
-2.00236741384207e-05
-2.43354926072248e-05
-5.14724201790251e-06
-7.24333179210154e-06
-1.42640544147756e-05
-3.76582349291709e-06
-1.69409844561562e-05
-1.48163988155042e-05
-1.61564581073713e-05
-2.49489950661991e-05
-2.79469125763218e-05
-1.76633540646372e-05
-9.7837169337292e-06
-2.68790318536999e-05
4.1368282052346e-06
-2.02093064945903e-06
-8.863303729122e-06
-1.89840398336139e-06
-1.0923677450887e-05
-1.81559947623436e-05
-6.26085811094314e-06
-2.36045590485699e-05
-1.91063257118718e-05
-2.77954257011383e-05
-3.09561188157292e-05
-4.29740385327646e-05
-3.42087794594424e-05
-2.22592846113799e-05
-1.67295793769015e-05
-8.57478773243972e-06
-2.62730664840518e-05
-5.35065927420624e-06
-1.09332117292757e-05
-2.85589486358341e-05
-1.27016183464322e-05
-1.3151147588235e-05
-2.79321556501792e-05
-3.55448975553917e-05
-2.48999450941077e-05
-3.5071098200004e-05
-3.39647702078382e-05
-5.33434436431181e-06
-3.21196064989104e-05
2.36916366771083e-06
-4.5491134135782e-05
-4.63995967436029e-05
-2.98092265760842e-05
-1.68985889465431e-05
-3.98469015553727e-05
-2.19728669647949e-05
-2.23006548712054e-05
-2.63764762084712e-05
-2.3937381653796e-05
-2.29075222495756e-05
-3.38824588167882e-05
-2.9639880415279e-05
-2.77063940541733e-05
-3.89847848698188e-05
-3.84092490179084e-05
-1.92368482245064e-05
-3.47162020175317e-05
-8.50218773489333e-06
-3.77220359797973e-05
-1.78406862428875e-05
-1.16795182204347e-05
-3.29349074974448e-05
-1.45377339614319e-05
-1.43226886436159e-05
1.48534265755632e-06
-7.81304856953753e-06
-2.0677291490278e-05
1.22265935003806e-05
-3.20932958053363e-05
-4.74852671869844e-05
-2.81632114252215e-05
-5.94606709070556e-06
-4.32428380002759e-05
-2.8000298379376e-05
-4.2792991431238e-06
-1.59173377218365e-05
-3.450367912934e-05
-3.28865888766307e-05
-4.89863024022753e-06
-1.37879380718921e-05
-7.47727463357603e-06
-1.69492867404726e-05
-2.46752596244377e-05
-3.20376959480155e-05
-2.29660221250755e-05
-1.35080823976499e-05
-2.29726503645093e-05
-1.89301670167935e-05
-1.32651128437146e-05
-2.51614101096298e-05
-1.78713977590648e-05
-2.28852493315725e-05
-3.4519461772802e-05
-2.98683851733108e-05
-1.64396951198812e-05
-3.78142761293849e-05
-2.4394728689835e-05
-3.44209316664203e-05
7.24330092125904e-06
-3.33388557052865e-05
-1.85617020419753e-05
-3.90504035158071e-05
-5.50970856180703e-07
-2.28044405391729e-05
-1.38022374683421e-05
-9.90169120864752e-06
-1.9192688256231e-05
-2.33392445031599e-05
-4.2647044335415e-06
-2.69417283863058e-05
-3.07668903737258e-05
-1.91957240265495e-05
-2.30201280006464e-05
-2.7033169068072e-05
-4.90598506823704e-06
-8.00474773599458e-06
-1.18816739414551e-05
-4.16227014649561e-05
-2.36315894734496e-05
-6.89722103732208e-06
-1.32773253115826e-05
-1.87031899645871e-05
-1.39475241960513e-05
-7.30588715433441e-06
-1.27961093390416e-05
-2.72235061761351e-05
-4.96897875288551e-06
-2.075752646019e-05
-1.1691700869874e-05
-2.06157072000856e-05
-3.71306063041977e-05
-2.89659148086039e-05
-1.10215698023747e-05
-8.09000199586194e-06
-2.00253555374867e-05
-3.65799692939794e-05
-8.52379639849462e-06
-9.07816258388101e-06
-3.46081273975396e-05
-2.77976294533293e-05
-3.89380318050299e-06
-5.46061719423729e-05
8.96928138891332e-06
-9.78068557380299e-06
-6.08460644007497e-06
-2.9360279406211e-05
-2.18851749451978e-05
-9.83784857318019e-06
-1.31839608334162e-05
-3.94566466125521e-05
-2.30201916375541e-05
-3.14315261510867e-05
-6.49437966571015e-06
-7.14130767544678e-06
-1.48165521847251e-05
-1.67751833396614e-05
-1.86661047327589e-05
-2.09214557943713e-05
-2.742055781825e-05
-2.54114438357258e-05
-2.764332726635e-05
-2.46213385051557e-05
-1.04638667228858e-05
-1.04277809809389e-05
-1.81544563376181e-05
-1.86981166725977e-05
-5.44157372343316e-06
-2.83653735831576e-05
-2.0490172438744e-05
-2.70278255301713e-05
-2.95649268812262e-05
-1.95229289929736e-05
-3.28553057031525e-05
-3.15262715179945e-05
-2.41004528895832e-05
-1.22159074678415e-05
1.95732763462269e-05
-9.42537093846812e-06
-1.79632372977094e-05
-2.40898858719502e-05
-2.49789134387932e-05
-4.26589716015761e-05
-6.62379089567469e-07
-1.26324793445039e-05
-2.12173748585921e-05
-2.55613845302922e-05
-2.00710782584919e-05
-1.02197901593179e-05
-3.80132296932001e-05
-1.06550649972562e-05
-1.00232456334892e-05
-9.7093888454732e-06
-2.19187816052487e-05
-5.06364899822183e-05
-1.35153545163908e-05
-8.63199364408275e-06
-5.25510396267873e-05
-1.65620235880718e-05
-2.4422774472725e-05
-1.57911421444895e-05
-9.59849937236854e-06
-4.3259945889791e-05
-2.79809290691663e-05
-3.0304401775256e-05
-6.75937829629697e-06
-1.42196049789607e-05
-5.30703595822858e-06
-3.00555940602693e-05
-3.15028965177907e-05
-2.60290618998258e-05
8.77731822877646e-06
-3.16465657617117e-05
-1.13321120657058e-05
-3.46933968798645e-05
-5.40031027582187e-05
-2.87839331270919e-05
9.55454363845067e-06
-1.53642021573442e-05
-1.27833970698255e-05
-4.1849093327479e-05
-2.15556517563619e-05
4.76532777510105e-06
-3.02569401953774e-07
-2.18321927024352e-05
-1.62972493844389e-05
-2.71571318619123e-05
-2.98286732842102e-05
-4.42062146901854e-05
-1.64060012320417e-05
-2.35565142522164e-05
-1.57375122726842e-05
-3.173047843524e-05
-1.13374916489884e-05
-2.05548923660355e-05
-3.59779522763851e-05
-1.58641584949244e-05
-2.3495541764549e-05
-2.38089651923012e-05
-3.4660304320395e-05
9.08517543682832e-07
-1.09165250794562e-05
-3.7806832738591e-05
-2.59358682951101e-05
-4.05273065780936e-05
-2.35980071532452e-05
-3.42677395116539e-06
2.30813685859e-06
-2.16242130796111e-05
-2.59337009133057e-05
-2.99446668737628e-05
-1.32287938538406e-05
-8.12422669944578e-06
-3.95878865181849e-05
-3.20548506890073e-05
-7.10697576652368e-06
9.90407813132421e-06
9.3276552618861e-07
-1.20973334664097e-05
-2.86115535664712e-05
1.19090457712466e-05
-2.03322418484533e-06
-2.463796007819e-05
-3.64754441999043e-06
-1.40660761622002e-06
-1.9902584087865e-05
5.98559215119639e-06
3.7608197099033e-07
-5.46559526253046e-06
-1.50267472488687e-05
-3.69169201605561e-05
-3.56248776704725e-05
1.77502767888009e-06
-3.74125260379284e-05
-1.86576336691975e-05
-1.78993053536816e-05
-1.90699650173189e-05
-2.23743959506737e-05
-1.95201494006489e-05
-3.13186577398402e-05
-2.63369323212517e-05
-2.99121125490979e-05
-2.45330645128812e-05
-2.41509119250794e-05
-1.76889327720063e-05
-2.31170950096244e-05
-2.57181717081374e-05
-7.87926554194916e-06
-3.01585672823384e-05
-2.34248237640925e-05
-1.97618508384083e-05
-2.90436906717756e-05
-1.25934163133026e-05
-1.2156865535639e-05
-2.8128808738203e-05
-5.68500490071866e-06
-2.5689191716468e-05
-4.55908242078196e-05
-1.14573205441464e-05
-3.41832433977716e-05
-3.63625380828542e-05
-1.60287871760061e-05
-2.94167699469953e-05
-2.03788212043299e-05
-2.34783997414154e-05
-8.43595019138218e-06
-2.52756271233666e-05
-1.73100152245804e-05
-3.69237052381727e-05
-8.05309090786023e-06
-6.26710535561975e-06
-6.16800507897223e-06
-1.18513288810292e-05
-3.41690955759626e-05
-6.44284788553078e-06
-2.34902100537919e-05
-2.16648782406285e-05
-1.16033565328076e-05
-1.72608404993223e-05
-1.53538234774709e-05
-3.35562540278983e-06
-4.68607433413969e-05
-1.84784059694153e-05
-2.28158083589095e-07
3.43625841489292e-06
-2.20117920239199e-05
-5.26573124584815e-05
-1.61101405504246e-05
-1.62854960615188e-05
-2.14384117370594e-05
-1.74368730410445e-05
-1.55270661513106e-06
-7.57178903459332e-06
-2.29622024628458e-05
-3.34363656586255e-05
-3.63050386796553e-05
-1.67761485956244e-05
-1.49426611219754e-05
-1.73738190445892e-05
5.64971732389778e-06
-1.20520361872929e-05
-3.15741784584319e-06
9.79933909910727e-06
-8.81159620936688e-06
-1.94059758256074e-05
-1.22818793163899e-05
-1.6100348095715e-05
-1.79420809546457e-05
-3.22518593703502e-05
-1.09342459143371e-05
-6.69469033305959e-06
8.34064497673084e-08
-1.25989949198834e-05
-3.72222902987886e-05
-9.78097858195234e-07
-3.59041979875627e-05
-3.18548497718666e-05
-2.47099390138289e-06
-2.63790263814985e-05
1.12411346543316e-05
-2.24968579286659e-05
-1.24439431233303e-05
-3.96455996109483e-05
-1.97954501303258e-05
-1.61598047782192e-05
-1.93368244072164e-05
-3.47898707511198e-05
-2.91851781687713e-05
-8.95309235524825e-07
-1.61850577702481e-05
-2.30125391286886e-05
-2.81353620258728e-05
-1.67437791042423e-05
-2.91656150765051e-05
-1.1780919498249e-05
-3.3552770315154e-06
-3.24894839214406e-05
-4.13170026481891e-05
-1.49748044985084e-05
-3.42633564232056e-05
-3.18653767557374e-05
-3.47505480373085e-05
-1.39679207792132e-05
-2.60776853244151e-06
-2.386624333387e-05
-3.05362998278205e-05
-2.04619739090126e-05
-3.10613407160388e-05
-5.08335617623311e-06
-1.02183829074654e-05
1.61531591986065e-05
-2.6622058805332e-05
-1.64255392103612e-05
-3.04773882773459e-05
-3.20167372500901e-05
-2.10086026938959e-05
-3.50866712831445e-05
-1.59127855158683e-05
-4.02506356474448e-05
-2.86519523520127e-05
-3.02569061290236e-05
-2.28789589783427e-05
2.86506855511723e-06
-1.81741114566026e-05
-2.61705966772278e-05
-3.39410614695714e-05
-2.57265522012256e-05
-2.66479653782537e-05
-6.77761999635902e-06
-3.68491022186495e-05
-8.85697191845821e-06
-1.84722002781946e-05
-2.69330786445709e-05
-2.78303327490022e-05
-2.60508909810928e-05
-1.11165731766188e-05
-2.72616487903163e-05
-2.70525846451989e-05
-2.59869262883898e-05
-3.07420899763134e-05
-1.82720634928435e-06
-3.10314158019843e-06
-2.97482877316382e-05
-2.36443267024188e-05
-1.81244504839408e-05
-3.58244101078825e-05
-1.59211162648324e-05
-3.25480214648441e-05
-1.72360068061432e-05
-1.29567171212463e-06
-1.79962334390805e-05
-1.93284981587169e-05
-3.24874005707096e-05
-3.23656482138941e-05
-3.46418262475435e-05
-2.26852281888948e-05
-6.66628990592325e-06
-2.28646625993146e-05
-3.75022422745695e-05
-8.42124038932821e-06
-3.91014505137433e-05
-1.71524265644324e-05
-6.21495503831595e-06
-9.79582961609811e-06
-3.00852107381799e-05
-2.41335856884814e-05
-4.72322861591907e-06
-1.83362727050022e-05
-1.50432066874993e-05
-2.96992340945775e-05
-3.19446910185241e-05
-1.63192541042124e-05
3.56731958077881e-06
-1.18282040282955e-05
-1.79995849483115e-05
-2.04941836745872e-05
-4.11886935949035e-05
-1.52605521848047e-05
-1.33222354017262e-05
-2.27177022036417e-05
-1.98810917731408e-05
-1.6747934719107e-05
-1.02409947427132e-05
-2.43549766440519e-05
1.49112813695605e-07
-2.6961774239243e-05
-2.76925133252014e-05
-2.04590355909809e-05
-1.80080808045608e-05
-2.4267138449752e-05
-1.30283790193798e-05
-1.96456519424577e-05
-3.53088366248436e-05
-3.07642939916465e-05
1.30507867612065e-05
-4.46371570878657e-05
-1.76433158092285e-05
-3.89007684254268e-05
-1.60580777429219e-05
-2.21402891589929e-06
1.50657618400023e-06
-2.30926775983382e-05
-2.37530554854275e-06
-3.55162218205276e-05
-9.51068839528084e-06
-3.49179925216631e-05
-2.17782613302916e-06
-1.34505182642409e-05
-2.09167286276261e-05
-3.27386122920724e-05
-3.98542279194858e-06
-1.28873653369553e-05
-2.01989693152716e-05
-1.63923398064686e-05
-3.28599029128354e-05
-2.74932453904285e-05
-1.78546449864413e-05
-9.00798039002809e-06
-3.71521064260607e-05
-2.62766372126683e-05
-5.75144455774925e-06
-2.95101836034849e-05
-2.57560212007111e-05
-1.45084639034384e-05
-7.4395021320467e-06
-1.29621713258076e-05
-2.52572340261472e-05
-6.60446972549475e-06
-2.17866947437759e-06
-1.99238907452081e-05
-2.55968408879111e-05
-1.36209803680812e-05
-1.76646116223581e-05
-3.04799462721694e-05
-2.65086760027381e-05
-4.2829163307735e-05
9.43095456864476e-06
-2.34671951008617e-05
-1.34057430531346e-05
-2.37806626060856e-05
-7.55539357101829e-06
-1.67973620390609e-05
-2.38548331853752e-05
-3.79751530986239e-05
-3.20997953464515e-05
-1.93911333244916e-05
-2.19030578855192e-05
-1.6752636824852e-05
-3.50654066481665e-05
-6.19609989373592e-06
-4.06838101993174e-05
-4.3519890321454e-05
-8.32623858541601e-06
-3.73762971099804e-05
-2.95851641787357e-05
-5.23401577520541e-06
-1.1297052559644e-05
-1.64493623472145e-05
-1.22576710433143e-05
5.34954318659556e-06
-1.92492902245769e-05
-1.40130410824662e-05
-3.5914789896088e-05
-1.86311048741308e-05
-2.01886507899757e-05
-2.19656364405606e-05
-2.69434997293794e-05
-3.02889271036077e-05
-2.09945691906329e-05
-5.02112244516037e-05
-4.75044533081739e-06
-1.13958346892098e-05
-2.02359476986255e-05
4.01951515810992e-06
-2.67186754320481e-05
-1.45565629671969e-05
-1.64279078255427e-05
-2.40243752840992e-05
-1.00136677514726e-05
4.68811716946304e-06
-2.40895805159203e-05
-2.27761596531649e-05
-1.30215882020428e-05
-1.26241447483508e-05
-3.86752334027957e-05
-1.50176769477641e-06
-1.50606519366567e-05
-4.83013863437077e-05
-1.83367720796188e-05
-2.12917817968753e-05
-1.54869176064598e-05
-3.4831527095658e-05
-2.98090488777798e-05
-4.67320162952513e-07
-3.51617844247162e-05
-2.37523171799586e-05
-1.50001435848838e-05
-2.53341517616467e-05
-3.41542160720356e-05
-2.89725211454301e-05
3.05275352355358e-06
-2.26607557814313e-06
-3.85623199040783e-05
-4.14827713179045e-06
-5.13105778676963e-06
-2.60824293603105e-05
-3.42332170976945e-05
-2.66263675375049e-05
-2.39329548694845e-05
-2.93117419211559e-05
-8.66627448267196e-06
-2.20633429192822e-05
-3.18426464444617e-05
-2.45477602796893e-05
1.50809937078699e-05
-1.02688597630606e-05
-2.06458486796856e-05
-8.34993883213059e-06
8.99475031163681e-06
-1.93495985030749e-05
-2.81127574887496e-05
-6.44836680107501e-06
-2.08552190025045e-05
-1.32999458526975e-05
-2.9978293819798e-05
-2.83972887676636e-05
-1.58065284962426e-06
-2.02743427331319e-05
-8.60019835867406e-06
-3.5768798362363e-05
-2.33306813753902e-05
-3.70144513815466e-05
-3.95514295666296e-05
-2.40900352672963e-05
-4.34380973940224e-05
-1.25182718823426e-05
-1.87617029695921e-05
-8.85116301312463e-06
-6.60362128312235e-06
-2.48260603540176e-05
-3.07681472327195e-05
-1.017528514351e-05
-3.42004957722303e-05
-1.41901414316161e-05
-2.65973915028878e-05
-1.75756084806202e-05
3.08583343255971e-07
-1.81096770215823e-05
-2.61250843093576e-05
-1.70004681409469e-05
-3.50804125549133e-05
-2.3289602012697e-05
-1.69413231492217e-05
-1.66161997874025e-05
-1.6072016688497e-06
-8.80011737481825e-06
3.40801280588212e-06
-2.53682019102514e-05
-1.99750535798312e-05
-4.3821996773803e-05
-2.35733502501579e-05
-2.03211546276732e-05
-3.52281376936888e-05
-1.87487270286969e-05
-3.04002900986117e-05
-2.73690280810154e-05
-2.77723506517759e-05
-1.51321954114663e-05
-2.40553773200886e-05
-9.32789749452552e-06
-3.7075787750078e-05
-2.84080185512359e-06
-1.58569015869951e-05
-6.51184357283831e-05
-2.32603628650065e-05
-3.07508740505251e-05
-2.88701994276738e-05
-2.23169663351239e-05
-1.89996622397134e-05
-3.13597506575633e-05
-1.81568211801079e-05
-2.30941584413295e-05
5.62120450461298e-06
-2.88770911684551e-05
-2.36147787221307e-05
-3.21305248433933e-05
-1.51866472181587e-05
-2.41253029689855e-05
-7.2376332113527e-06
-2.3946327644683e-06
-2.49818690047333e-05
-2.07588269672799e-05
-3.59977764698853e-05
-2.17596977775697e-05
3.7285795907371e-06
-1.94684789487349e-05
-9.86250724123414e-06
-2.57654941076599e-05
-1.59052732857492e-05
-2.83987813156189e-05
-1.18167050314646e-05
-3.35500148566411e-05
-2.9931119704489e-05
-2.62308193747446e-05
-2.11862284503846e-05
-2.71863609925229e-05
6.54903690025311e-06
-9.52730339638503e-06
-1.35286951781982e-05
-7.13518057089598e-06
-4.34636476150778e-05
-2.03419544977847e-05
-1.12221955627374e-05
-1.86780144575367e-05
-1.67975041714021e-05
-1.91665878139774e-05
-4.39242290514411e-05
-3.93142173337528e-05
-4.91392501407521e-05
-2.69011658464548e-05
-2.09948169867366e-05
-3.47861930765007e-05
-2.89054153999335e-05
-4.23919981880375e-06
-1.68577045356916e-05
-1.31223051750147e-05
-1.41255118987064e-05
1.43313563493391e-06
-7.61244263128273e-06
-1.3323558289518e-05
-2.68115509918859e-05
-3.83297339091273e-05
-3.36584582656091e-05
-2.41370113956138e-05
-1.41340720461622e-05
-3.42829664918516e-05
-1.82259936236032e-05
-9.68711683890188e-06
-2.40064070651311e-05
-2.62696163956583e-05
-1.01980537062721e-05
-2.02243347668366e-05
-2.26118390857875e-05
-3.35439182272999e-05
-2.44839989598246e-05
-7.79782449405945e-06
-1.73073768362638e-05
-2.35348392395877e-05
-1.41728888777308e-05
-3.13381727398314e-05
-5.39209881360932e-05
-7.18777968408675e-06
-2.30993321721921e-05
-1.9047046389987e-05
-3.88502127393695e-05
-1.46155237383113e-05
-1.48104081605036e-05
-2.94954824179036e-05
-2.47937030555918e-05
-1.18942272833922e-05
-2.5884847185303e-05
-1.15325745281503e-05
-3.17082557081935e-05
-2.36407357383742e-05
-3.18962572327595e-05
-3.45892674141521e-05
-4.41128484594347e-07
-1.90507776405839e-05
-3.85425908045628e-05
-2.98753571375248e-05
-3.84936642865451e-05
-3.79209398397073e-05
-3.43302548040153e-05
-2.81262206693176e-05
-1.89215058254489e-05
-1.75666796271513e-06
-1.09347379234247e-05
-3.13087547085703e-05
-1.45325661938541e-05
-2.08832207289435e-05
-1.76185085081339e-05
-1.96437067442086e-05
-2.11414922868343e-05
-2.98680714106552e-05
-1.01670491756089e-05
-1.28644900407684e-05
-4.50600489744251e-06
-5.12069288827617e-06
-1.05732515480113e-05
-2.86617563012689e-05
-1.50451807808804e-05
1.18454852313847e-05
-6.93926871090821e-06
-3.21399714892224e-05
-1.00796267884405e-05
-2.56906192163757e-05
-3.44668691970295e-05
-2.99080090706179e-05
-8.41087101622253e-06
-2.58948177452432e-05
-2.03068182789695e-05
-2.64257090065766e-05
-3.83713268062333e-05
-1.35198837216323e-05
-3.47858504341074e-06
-2.13909527108669e-05
-1.13990767483601e-05
-3.28224194793342e-05
-1.07157498126018e-05
3.02857439603575e-06
-2.68688497343075e-05
-2.72908166565556e-05
-1.0453423380773e-05
-3.8948665200178e-05
-4.03154551871855e-05
-2.28189822921092e-05
-1.95794099409104e-07
-2.3872256619856e-05
-2.46528582888059e-05
-3.16511954401602e-05
-1.03426873729332e-05
-2.78903328819298e-05
-3.18381192181021e-05
-2.49624412921423e-05
-3.24431610409661e-05
-1.19619913804161e-05
-2.68205446440917e-05
-5.32396457444703e-06
-1.98829270278482e-06
-1.71974967691205e-05
-2.79183180503241e-05
-8.37655990823724e-06
-2.78926743109673e-05
-9.45240525621726e-06
-2.44966121968259e-05
-2.04220679403599e-05
-1.63445157096028e-06
-2.52674203205644e-05
-3.33738087058166e-05
-3.2325895549389e-05
-3.10127797650795e-05
-2.66456401450615e-05
4.89615688846221e-06
-3.0078944719724e-05
-2.82276855404744e-05
-1.27533839519589e-05
-2.67273618769473e-05
-2.84379632432822e-05
-2.05565122397298e-05
-2.93018210779671e-05
-3.21071896289448e-05
-2.80210077195598e-05
-2.94263050062532e-05
-7.46091951101904e-06
-3.3378258683118e-05
-4.66800996096717e-05
2.69462402691492e-06
-3.40938360770472e-05
-1.25093136131421e-05
-3.46799996140092e-06
-2.26242846938234e-06
-1.1808766364478e-05
-2.51582853844383e-05
-5.83389004259345e-06
-1.38633832148974e-05
-2.54691625465388e-05
-8.99788303374478e-06
-5.08121351444455e-06
-4.50574848340927e-05
-8.41761746075201e-06
-8.87901944433526e-06
-7.12953925058708e-07
-1.88107739795158e-05
-2.43583768047644e-05
-8.40864194973336e-06
-2.63314906726194e-05
-1.74493234111413e-05
-3.25243886559881e-05
-1.57781644397218e-05
-1.85153197377965e-05
-2.74620177426934e-06
-2.33228354317015e-05
-2.78058212853426e-05
-1.59418260691721e-05
-4.44390962500112e-05
-6.44279226170868e-06
-2.72880929919773e-05
-3.09565437668345e-05
-1.35910306103211e-05
-2.29817633646618e-05
-1.5316121546033e-05
-2.14925584306007e-05
-3.36260711679314e-05
-2.0683648318251e-05
-2.53585087687473e-05
-1.66336972458171e-05
-3.46693360542232e-05
-1.75625957550707e-05
-1.22344119000957e-05
-2.00561855235233e-05
-2.8651968658781e-05
-1.53078912767274e-05
-5.58734713518309e-06
-1.06045401480161e-05
-1.71619119490461e-05
-2.70348089320963e-05
-3.96687155046226e-05
-2.37348734407656e-06
-3.82252344602732e-05
-1.14793547869908e-05
-2.08583125031082e-05
-2.03524920158065e-05
-2.99561466977535e-05
-2.98851343186123e-05
-3.24656472119893e-05
-3.51433888265993e-05
-1.01457761452055e-05
-1.23800311029985e-05
-2.69962598514722e-05
-2.66382614330744e-05
-2.26756509258126e-05
-1.12594949459872e-05
-4.10460375611992e-05
-2.40968483787821e-05
-1.42505548869932e-05
-1.89513612191067e-05
-1.35798706840133e-05
-3.68246064723338e-05
-2.19722484835469e-05
-1.78960706144601e-05
-5.57291808892337e-06
-2.06543116815107e-05
-2.40997477746981e-05
-1.81357882140017e-05
-1.7950158836324e-05
-1.1717766049318e-05
-1.84615196555744e-05
-1.14336441340772e-05
-3.7942349100428e-05
-3.74519879514241e-05
-4.03230530366324e-05
-2.94713818377592e-05
-3.06575063771941e-05
-1.09208876447275e-05
-1.89097193823974e-05
3.04113768264923e-06
-1.51980678355159e-05
-1.02454205316368e-05
-6.5563428542968e-06
-5.02965241682104e-05
-4.2453592212373e-06
-1.74642175236124e-05
-2.10362418281981e-05
-2.74676789390335e-06
-2.31434770999152e-05
-7.82293680603853e-06
-1.98667431271147e-05
-1.68014739887844e-05
-4.45439261267746e-05
-1.31520383365869e-05
-3.91527429346861e-05
-2.27519534536188e-05
-3.08373462339476e-05
-1.67900681040332e-05
-1.86147217489917e-05
-3.65062875918445e-05
-2.83099935543829e-05
-2.41447308296048e-05
-1.62233997581199e-05
-1.32887051669843e-05
-4.84182459730672e-05
-4.95627377996436e-06
-3.40457394162868e-05
-1.7830599545498e-05
-2.51794552211074e-05
-2.4975718947492e-06
-6.67633344628802e-06
-2.46487252496238e-05
-5.90654626911217e-06
-5.62473614358882e-06
-8.42244069814713e-06
3.57057032407045e-06
-1.85223705864475e-05
7.38669905535135e-06
-2.82291674385259e-05
2.69420624727541e-06
-9.95832528485112e-06
-1.41934814403849e-06
-4.86066901980161e-05
-2.85780289524287e-05
-2.49016563448685e-05
-2.54625418279866e-05
-1.32692920255476e-05
-1.84522136467523e-05
-1.10798367654593e-05
-2.74791038083911e-05
-7.62954958421533e-06
-1.97641451146266e-05
-2.21867779444063e-05
-1.17819754968397e-05
-1.00972297004261e-05
1.14952938228211e-05
-1.05536407195055e-05
-2.40339104582532e-05
-4.22438308325298e-05
-3.38601915011616e-05
-1.33311915895491e-05
-2.13458534277562e-05
-4.50671924799623e-05
-3.95295466815514e-05
-2.99180248819902e-05
-3.26679791491497e-05
-1.06086347778446e-05
-2.15316259975447e-05
-2.76909803054926e-05
-2.54898266252147e-05
-1.98346919167182e-05
-2.44130172436294e-05
-1.41782418620887e-05
-5.05898897430724e-05
-1.82055340001185e-06
-1.71830479026007e-05
-2.07039840873337e-05
-3.44771267490668e-05
-3.17801890551196e-05
-2.2290368981226e-05
-3.07063775308414e-05
-2.87928289141873e-05
-2.00046003195785e-05
-1.8353740853712e-05
-3.88225448056597e-05
-3.42710720137293e-05
-2.70845445250227e-05
1.183090664644e-05
-2.83331696271756e-05
-2.95789345658532e-05
-3.52893866360619e-05
-2.05507224551091e-05
-2.5238110825993e-05
-2.4031332657054e-05
-4.34521306829433e-05
-3.94306774403757e-06
-2.18068431677695e-05
-2.32008339483886e-06
-3.16371775186462e-05
-3.21553789871319e-05
-2.3596036795687e-05
-4.37753302416436e-05
-3.28068793105351e-05
-2.35646246987817e-05
-1.98799812626415e-05
-4.1316976419408e-05
-2.85039504022968e-05
-3.67611932521657e-05
-3.22867648700377e-05
-1.98577893780835e-05
-2.89276492135886e-05
-1.63901039721062e-05
-3.15967263184256e-05
-1.53164335062327e-05
-4.83266174540749e-05
-3.8956409843215e-05
-3.4237848751774e-05
-1.42562601857214e-05
-2.23140889103106e-05
-7.27435630883e-06
-2.58395832972348e-05
-2.90085689841409e-05
-5.22000493465826e-06
-1.37939801752885e-05
-4.73331355139987e-06
-2.1725061068513e-05
-4.25266987190709e-05
-2.24339335493996e-05
-9.6543117406414e-06
-4.96073157242971e-05
-2.05473407617247e-05
3.06903388977843e-07
-3.43250344612685e-05
-2.68091861484911e-05
-6.63029315610538e-06
-7.47125279628923e-06
-4.21540780268151e-06
-2.28714395850958e-05
-2.23193686007817e-05
6.59846963529433e-06
-3.11486979482759e-05
-1.47998462233385e-05
-2.95117738977329e-05
-1.85875641709963e-05
-2.4936637036558e-05
1.63735932037303e-05
-1.94038892554657e-05
-1.95272909469572e-05
-3.48429117546468e-05
-2.19352963836732e-05
1.65721412395633e-05
-1.93876244219879e-05
-1.29186729092784e-05
-2.42346762794663e-05
-5.70379606594957e-06
-3.37942686165489e-05
2.92956752152294e-06
-3.14847653844418e-05
-3.89633051098753e-05
-2.57749523681876e-05
-1.81544380473203e-05
-2.61015388888798e-05
-5.96090510599271e-06
-2.227377675972e-05
-3.60033644192797e-05
-1.02169335891308e-05
-2.02331729687024e-05
-2.83526942769432e-05
-2.37451126388891e-05
-1.39071189372099e-05
-3.25272727271445e-05
-4.01207324799036e-05
-1.07195858493632e-05
-3.35999677693603e-05
-4.22634162797951e-05
-3.98357759433324e-06
-6.33215117774026e-06
-3.41825855220381e-05
-1.55755836534038e-05
-2.44338747208252e-05
-2.99967026582606e-05
-2.42675505667848e-05
-2.07657193573449e-05
-1.95674935282554e-05
-2.25271004375261e-05
-1.20491742863298e-05
-3.59027052246299e-05
-1.41560935087497e-05
-1.0565545085067e-05
4.94403607859951e-06
6.04572221065592e-07
-5.22242499849278e-05
-1.09114110464241e-06
-6.16632751110271e-06
-2.54457593377366e-05
-2.37317366429009e-05
-1.58763681969989e-05
-5.23348120841684e-05
-1.9295428786765e-05
-1.06815160349342e-05
-1.28979868475467e-05
-2.92769651538737e-05
1.49874983999483e-05
-1.54893184925622e-05
-4.57874783422406e-05
-3.2820633123693e-05
-3.29140453043388e-06
-2.12450486978093e-05
-3.71226201723199e-05
-7.37033470210587e-06
-1.61113230321111e-05
-1.14869989929391e-05
2.69382667606595e-06
-1.93398517617472e-05
-7.99170920747727e-06
-1.82751293310652e-05
-2.78951371850112e-05
-1.16176654849813e-05
-2.7275016248798e-05
-3.25635642704838e-05
-2.39004151584825e-05
-6.11717486857097e-05
-2.52590938226699e-05
-3.4689969802741e-06
-1.65017738568484e-05
-1.06908649934656e-05
-2.24050258561963e-05
-1.66186967454035e-05
-6.07767823343371e-06
-3.67866322794997e-05
-3.3698573113084e-05
-5.6113566135943e-06
-2.08543871751572e-05
-1.94888565733837e-05
-2.12905715659379e-05
-3.30734910483757e-05
-1.68566474925264e-05
-3.42983980651227e-05
-7.46617876312534e-06
-1.97560897537373e-05
-1.85739406585339e-05
-2.59855312668869e-05
-1.86408360708408e-05
-1.00136932976076e-05
-2.3060712303464e-05
-6.11345438352899e-05
-2.61209708831778e-05
-3.86960787629453e-05
-7.75928582729107e-06
-1.89871149119258e-05
-3.17969362446256e-05
1.25428037962714e-05
-2.62968665389824e-05
-3.75618799765562e-05
-4.50399033151398e-05
-2.89095585489992e-05
-1.79450222620733e-05
-3.40340018332467e-05
-1.64103301567177e-05
-2.17759691116129e-05
-9.61423474125588e-06
-1.56603225778945e-05
4.03073761676161e-06
-8.56899886023748e-06
-2.04186284931693e-05
-4.26158282517773e-05
-2.52980354865407e-05
-1.32790451109664e-05
-1.07889960284925e-05
-2.77235470861613e-05
-1.78668331128456e-05
-2.27262855673107e-05
-1.26301714988686e-05
-2.87866282450479e-05
-5.26388466496253e-06
-4.28272184994317e-06
-6.5994472691895e-06
-2.06344377731602e-05
-3.35948930469873e-06
-6.19760145143453e-06
-1.73159416925103e-05
-2.686990317561e-05
-1.67047901447878e-05
-1.30113056972849e-05
-3.59174067759773e-06
-2.21519367540405e-05
-3.64268533337006e-05
-1.22903933152151e-05
-2.49314618875946e-05
-1.52202220614573e-05
-3.01615582248688e-05
-9.70597658928046e-06
-2.61835335550236e-05
-2.71710297887171e-05
1.7032313041869e-05
-4.11641442531001e-05
-2.68992835772917e-05
-1.99028501224305e-05
-1.91740448575095e-05
-5.0512952463131e-05
-2.3530814391379e-05
-7.27154466645044e-06
-4.11254605438807e-05
-7.82467527492426e-06
-1.20533414928978e-05
-2.09696843184507e-05
-2.48892850079503e-05
-2.58922075584656e-05
-3.10214178593705e-05
-3.03911620904943e-06
-1.93252604158867e-05
-1.61923310797402e-05
-1.43596503551789e-05
-3.058233040834e-05
-4.32456455616893e-05
-1.75486428550152e-05
-1.52075628784077e-05
-3.94493414741602e-05
-2.49667513858152e-05
-3.19300704226749e-05
-1.65312143454155e-05
-2.32105296450566e-05
-3.89297868263933e-05
-8.85895481548133e-06
-2.45721151997176e-05
-2.74354792805304e-07
-3.30022238949438e-05
-2.35827610460499e-05
-1.29226329398462e-05
-2.50377749884988e-05
-2.03883977855507e-05
-1.12480184079348e-05
-1.66703202387358e-05
-3.29422946168779e-05
-7.04542830571495e-06
-2.00631352811353e-05
-2.34777375455506e-05
-2.27280797368118e-05
-3.8738683482839e-05
-1.57515755417872e-05
-2.68531648178413e-05
-3.56761484151717e-05
-1.32657033344378e-05
5.26930635561392e-06
-2.55377206718797e-05
-2.88415556187267e-05
-8.29118200416046e-06
-1.59799472407832e-05
-1.62986226917821e-05
-2.00010522743434e-05
2.56011803042732e-06
-1.34861164497404e-05
-1.76978058597476e-05
-3.34202780640082e-05
-7.40589205157285e-06
-2.41996421136107e-05
-9.21868583630991e-06
-2.62108900197904e-05
-1.25869193602638e-05
-1.77481262918737e-05
-1.48437182250695e-05
-1.93435215679778e-05
-1.77860075954326e-05
-5.5899852069836e-06
-2.99747430490138e-05
-3.75696063119739e-05
-3.02414083113466e-05
-1.31554752573871e-05
-1.484968505019e-05
-2.05756707158284e-05
-2.01526660046495e-05
-1.90295539778786e-05
-2.70092306646549e-05
-2.1322570775497e-05
-2.62547508499034e-05
-3.02359467998558e-05
-3.89246991363062e-05
-1.04851380613996e-05
-1.97314745039715e-05
-2.16619120834628e-05
-2.36688309533171e-05
-5.91712612345408e-06
-1.98676599438923e-05
9.58136268826921e-06
-9.61775005932747e-06
-3.81525079803856e-05
-2.84819673076117e-05
-4.57989304014427e-05
-2.19447151332306e-05
-2.54930968517078e-05
-1.86863978176626e-05
-2.2335577860834e-05
1.5441369824331e-05
-2.35993192776536e-05
-3.08617135705579e-05
-1.88199635605742e-05
-3.12934974334869e-05
-2.28064505352809e-05
-1.1680897895365e-05
-3.75703746180437e-05
-3.5606509570757e-05
-1.7866682101854e-05
2.35397061188782e-06
-3.58698208988266e-05
-1.99933445342672e-05
-1.01518487501377e-05
-1.26108478178837e-05
-1.84113017273518e-05
-4.60569095129866e-05
-1.45500370850003e-05
-3.11939951775754e-06
-1.73972614451586e-05
-2.18021048464026e-05
-3.02331792996929e-05
-1.33328657683362e-05
-2.59192832090841e-05
-2.75309387070689e-05
-1.7603439339454e-05
-2.35299295953259e-05
-2.68495968828345e-05
-1.89223986834328e-05
-3.04049396805359e-05
-3.09937990288556e-06
-1.29445477734844e-05
-2.57374803574715e-05
-5.72019545687607e-06
-2.8311238078468e-05
-5.04396472854481e-06
-1.31590908159579e-05
-1.94983662561495e-05
-2.07777875881356e-05
-1.66441762373824e-05
-1.053071251936e-05
-1.79673543145033e-05
-1.52295211487307e-05
-2.99421111548901e-05
-4.71113597251048e-05
-2.52139066899288e-06
-2.38231647257467e-05
-8.94316329405056e-06
-1.17031566750983e-05
-2.96719540485178e-05
-2.85530610453604e-05
-2.76012762583557e-05
-3.061993548308e-05
-4.06616239781088e-06
-2.82984734251034e-05
-3.29345075333398e-05
-4.2162936549899e-05
-2.37800411885238e-05
-2.64568101911161e-06
-3.40332814374631e-05
-2.73531692140851e-05
-2.57315567510485e-05
-1.45813634557863e-05
-1.27751692650015e-05
-1.70970046405313e-05
-8.87238892957923e-06
-2.72419813497964e-05
-2.41646513273677e-05
-9.48101419269742e-06
-3.357761712535e-05
-1.39004475621718e-05
-4.05223087224644e-05
-1.96898645783661e-05
-1.72639975829388e-05
-4.75733582694507e-06
-4.4111274675068e-05
-3.64905394413594e-05
-2.46088335937085e-05
-4.50677550711788e-05
-1.59271707722368e-05
-5.34276627926976e-05
-2.45053775497996e-05
-9.10286973332455e-06
-3.56524216900277e-05
-2.90936374027946e-05
-3.04194457374995e-05
-8.37735129340349e-06
4.0392173355501e-06
-2.88922654252851e-05
-1.0343610553506e-05
-3.53457771680796e-05
-1.15394367693515e-06
-1.75110343262765e-05
-3.33594366428253e-05
1.18143145069207e-06
-4.36214010334186e-05
-2.22349681462517e-05
-2.61651890802351e-05
-1.44737488486484e-05
-3.17560058589339e-05
-4.92617444224258e-05
6.08582056356213e-07
-1.18585079178825e-05
-4.39857530752197e-05
-3.30285565328623e-05
-1.95155556494092e-05
-2.60839328304264e-05
-2.77068757168873e-05
-2.66374517656736e-05
-1.78745286092486e-05
-1.94008222795883e-05
-8.44617481614307e-06
-6.61817277605525e-06
6.71619530929865e-06
-9.36733416142026e-06
-2.06764014652544e-05
-3.06166260051186e-05
-1.80778525462833e-05
-1.77904296059759e-05
1.17908448389891e-05
-1.42513339229405e-05
-3.85952961690943e-06
-1.74772450891745e-05
-1.59333651673307e-05
-3.56124796404693e-05
-4.11006577133515e-05
-5.74810320449182e-06
-3.86701235926988e-05
-1.78274980464999e-05
-2.38302137582713e-05
-8.04766767189191e-06
-2.53878273483451e-05
-1.01517292826317e-05
-3.00764962229363e-05
-1.05352780644023e-05
-2.12989560902325e-05
6.04581277615853e-06
-1.99066238317788e-05
-1.96844399123143e-05
-2.62164863146522e-05
-1.36576169247316e-05
-1.77110522991575e-05
-3.99578462584619e-05
-1.24523984336003e-05
-1.49646029378446e-05
-4.10714832868413e-05
-1.35149268909225e-05
-7.57728307068164e-06
-1.46396360395793e-05
-5.73037080670757e-06
-1.62110628960602e-05
-4.48001665175372e-05
-5.22516535014071e-06
-3.17323349343928e-05
-1.60390297176253e-05
-2.18663717654675e-05
-3.46619016090028e-05
-1.58770663551086e-05
-1.76833318921118e-05
-9.84656527794744e-06
-2.92749109571415e-05
-1.873417866923e-05
-4.04843568265456e-05
-2.2237438868812e-05
-8.8164894433842e-06
-3.17187073931264e-05
-1.89139628622786e-05
-3.14462301046225e-05
-2.04120752090066e-05
-3.60358430675778e-05
-2.34013935718644e-05
-2.90382944455596e-05
-6.57395692442838e-05
-3.50484751602923e-05
-2.72983975499418e-05
-9.81795670639652e-07
-5.24146870193268e-05
-3.2044054176421e-05
-6.12806974902169e-06
-2.92396695637297e-05
-2.30723569769647e-05
-2.22022315299577e-05
-2.99617753877081e-05
-9.33265520220431e-06
-2.95309251831189e-05
2.32251127120973e-05
-3.51683174549165e-05
-2.38087456068009e-05
-1.36826973149585e-05
-2.82687232465596e-05
-1.73972594050273e-05
-2.15076511479371e-05
-3.77022273613906e-05
-2.50158313958186e-05
-3.39939933988716e-05
-1.03215857929003e-05
-2.7320173067495e-05
-3.33651451187788e-05
-8.60702939530743e-06
-1.40150570322299e-05
-2.12230518026093e-05
-4.20942659503744e-05
-3.008802442815e-05
-1.72537087134247e-05
-1.37208848064206e-05
-3.78111752495727e-05
-2.0113868982873e-05
-9.60303823259198e-06
-1.50724651802926e-06
-3.33049141034129e-05
-4.17355876244409e-05
9.091435332622e-06
-2.40403668542976e-05
-2.05966875370252e-05
-4.14077667374652e-05
-1.48219137313208e-05
-2.29602345973691e-05
-2.28792632348734e-05
-8.6612392185812e-06
-3.21976690779052e-05
-2.0835724287184e-05
-2.09513026022487e-05
-2.54434673751803e-05
-1.57254731600588e-05
-4.67506223889524e-05
-3.73544225494576e-05
-1.3416837465374e-05
-2.03629445362637e-05
1.29966073831715e-06
-4.06225810106249e-05
-9.10901203102366e-06
-2.85038705917749e-05
-3.29057267218151e-05
-3.29739342263263e-06
-3.57925681134621e-05
-4.69966955017595e-05
-2.54944119713498e-05
-2.11523628664434e-05
-1.97379496316169e-05
-1.40467634348968e-05
-1.97464255303953e-05
-4.40960001186593e-06
-3.29709348926384e-05
-2.73240662843693e-05
-3.62424485211387e-05
-2.52278732161657e-05
-2.91408184444635e-05
-3.55477618500996e-05
-2.44800464684229e-05
-2.53311786896435e-05
3.51265331903779e-06
-9.00186727590525e-06
-3.15773362989505e-05
-1.8983665175146e-05
-2.34153980105543e-05
-2.78146872968371e-06
-9.96144010474815e-06
-3.48600941959528e-05
-1.76727862017361e-05
-1.6654197866098e-05
-4.79929887129625e-05
-2.07765539030093e-05
-2.25997816634228e-05
-2.47024855697112e-05
-2.54269303550894e-05
-1.41463585774782e-05
-1.65221133097481e-05
-5.95538844729075e-06
-7.01762280113489e-06
-1.23649743129832e-05
-1.85949528975073e-05
-1.66961734479852e-05
-2.34882911255633e-05
-3.13364056094867e-05
7.86375871687889e-06
-1.00524322116065e-05
-1.67881369537108e-05
-2.25931524748811e-05
-2.16744967862102e-05
-2.9414381591853e-05
-1.09665672091724e-05
-1.86034189721049e-05
-2.00949849865209e-05
-3.6331843707006e-05
-3.01551734734812e-05
-3.13623766433612e-05
-1.72180073500095e-05
-2.60616774753552e-06
-2.98098267090484e-05
-3.43286680826313e-05
-4.60236820264204e-05
-1.15291920058993e-05
-3.31057552343284e-05
-1.73322050159537e-05
-1.64836384300345e-05
-1.91190886851568e-05
-2.86057399876607e-05
-2.29856669101314e-05
-2.45380709960239e-05
-1.8309616502203e-05
-1.77415665084119e-05
-1.9187035849488e-05
-1.73662098839532e-05
-3.38267686711556e-05
-3.2831989174104e-05
-4.09826967941263e-05
-6.35391694241379e-06
-9.91263782384236e-06
-1.78355819799999e-05
-1.48722316901651e-05
-2.10167494554536e-05
-2.86804853371427e-05
9.55228640848992e-06
1.15307128419235e-05
-3.81080144281465e-05
-2.98018004430553e-05
-4.44890242296385e-06
-2.42286640383591e-05
-2.89760719135759e-05
-1.70481580686309e-05
-2.71341258093515e-05
-3.16215728271572e-05
-2.2360362268913e-05
-6.92108887870008e-06
-2.4097671343097e-05
1.61032190786135e-05
-1.46262921402923e-06
-3.66335578593361e-05
-6.86939413844496e-06
-1.59846385994115e-05
-4.42788475920417e-05
-1.07779726906805e-05
-3.50943743861967e-05
-3.51351180561454e-05
-1.63062080623573e-05
-1.6639685313852e-05
-1.0592217622884e-05
-1.9719942557853e-05
-1.85958433300349e-05
-2.32460799319716e-05
-2.42616792385918e-05
-3.22330168166878e-05
-3.17845044174042e-05
-3.49622998987075e-05
-1.94331071701299e-06
-3.60943300256561e-05
7.13182201896956e-06
-3.64342533951383e-05
-6.11804854910371e-06
8.17279812197991e-07
-2.20783838675758e-05
-2.4567505864171e-05
-3.47409471132077e-05
-1.70083080407581e-05
-1.39442553980591e-05
-2.66251687215903e-05
-3.43441035600755e-06
-1.55473267064684e-05
8.53830076293929e-08
-8.3199101136874e-06
2.69921640566938e-06
-2.26666837187625e-05
1.87168722367658e-06
-1.07458837847961e-05
-9.54959061076338e-06
-3.6998168176187e-05
-1.74405596863766e-05
-3.0408821364915e-05
-1.64682016816758e-05
-3.15957909700133e-05
-1.80113730985109e-05
-2.89509172582861e-05
-3.62165111919971e-05
-5.15514475213714e-06
-3.55351176928181e-05
-1.33542965149554e-05
-4.64600720589335e-05
-3.32103570366517e-05
-2.70604578570035e-05
-1.78483915210117e-05
-4.07009609535423e-05
-8.36433657160767e-06
-4.51212269981974e-05
-3.81403180734265e-05
-1.28678928089737e-06
-1.02812828391325e-05
-2.11610039403094e-05
-2.66550465651851e-05
-1.04986085238157e-05
-9.0891005829787e-06
-3.5437171948208e-06
-1.5365212340319e-05
-3.71824130478906e-05
-3.68494535810276e-05
-2.90086133760853e-05
-1.1799082021979e-05
-4.41053387016657e-05
-1.52034352124902e-05
-8.37347489234505e-06
-2.54404536728399e-05
-2.98735148113361e-05
-2.7561086261683e-05
-3.79124698225226e-06
-5.48243548556447e-06
-2.8187740263234e-05
-2.3250047655779e-05
-3.99262595637409e-05
-2.36106161114401e-05
-1.11906921037906e-05
-2.2975117323178e-05
-1.46791150865708e-05
-1.7236609142403e-05
-1.27036233769863e-05
-2.83124233707703e-05
-3.26205747024721e-05
-1.79073021093485e-05
-2.61905269050735e-05
-1.27690082968146e-05
-2.7697149879467e-05
-1.48784145328965e-05
-1.84243629482813e-05
-2.39156762010006e-05
-3.61701372157182e-05
-1.53522119090228e-05
-2.04620074032558e-05
-3.60472162870798e-05
-1.42408783253698e-05
-3.33487896765266e-05
-1.09173894150909e-05
6.4805143327506e-07
-1.73040739141906e-05
-1.3700909212817e-06
-3.78929486773375e-05
-1.98434597448769e-05
4.90256275415952e-06
-3.8309887688522e-05
-1.79832032843508e-05
-1.5927649811106e-05
2.68311539150812e-07
-9.28771403821973e-06
-1.40484627933578e-05
-1.52121156453948e-05
-2.30810646128526e-05
-1.44344005439102e-05
-2.43127913587209e-05
-2.80831579633837e-05
-4.05340513897855e-05
-1.88301215576028e-05
-3.79584810061471e-05
-2.75790515327367e-05
-1.05590484812266e-05
-4.53652157537405e-05
-1.1915044885728e-05
-3.09760914757499e-05
-2.89612060024387e-05
-2.53080870825079e-05
-2.90885323393377e-05
-1.03483312667188e-05
-3.31133174958663e-05
-2.67648634148236e-06
-2.58154979014794e-05
-2.83871323891173e-06
-1.5259102170923e-05
-1.57680101875173e-05
-3.49932646587654e-05
-2.22725172865369e-05
-3.80445329920374e-05
-1.18042683885561e-05
-1.92904323218806e-05
-3.63309031455587e-05
-4.02490472337195e-05
-3.9078385915629e-05
-1.64174361737592e-05
-2.49122914855093e-05
-3.62294809401874e-05
-2.88030444467995e-05
-3.40359413510381e-05
-3.63198854567662e-05
-6.39643886611904e-06
-2.51194062858788e-05
-2.35300735956609e-05
-3.67425615344828e-05
-1.30553508832568e-05
-1.93885881989838e-05
-1.8451592023421e-05
-3.56436528172685e-06
-2.25762036793587e-05
-5.17610760052924e-05
-1.10453620749958e-05
-2.70541981846166e-05
-3.01374695359461e-05
-2.55115742799548e-05
-3.62421454284657e-05
-1.85004138612606e-06
-3.90293933410612e-05
-3.66022074096152e-06
-2.54757396618181e-05
-3.23330207075039e-05
-3.39091976226898e-05
-2.05723435963546e-05
-2.61620852212317e-05
-3.82674781833774e-05
-2.51592333662577e-05
-2.63161875471038e-05
-4.30202428439973e-05
-7.50705842899303e-06
-1.24839416605873e-05
-1.30860983612337e-05
-1.08410182153743e-05
-1.50225690567162e-05
-2.94897882148068e-05
-4.26850976478059e-05
6.44663807808624e-06
-3.408853494723e-05
-1.77886269084319e-05
-2.03649869286487e-05
-1.98374117996054e-05
-2.94572868820237e-05
-2.41877309576127e-05
-1.55732824361852e-05
-1.62146558440466e-05
-1.43860364303133e-05
-2.00434358982327e-05
-3.60294130626423e-05
-3.45687902209848e-05
-3.51013126474348e-05
-7.55346331106688e-06
-1.43631534548551e-05
-3.36067409210599e-05
-1.04421850490202e-05
-2.38959715859796e-05
-2.39602014480386e-05
-3.33190073128978e-05
-3.77798959134945e-05
-1.45941511091449e-05
-8.65342118039669e-06
-2.45209341282271e-05
-1.91508542267853e-05
-1.09876411345874e-05
-1.35775023281343e-05
-3.52881373357481e-05
-1.62042768213556e-05
-1.80816951414406e-05
-2.92412382899763e-05
-3.57449720537312e-05
-3.55748960075727e-05
-4.44807989480805e-05
-1.85086785710457e-05
-1.33624276393896e-05
-9.33564502847177e-06
-3.17694632917006e-05
-2.8983959934485e-06
-1.76650338885142e-05
-2.40090339439247e-05
-1.58504317958397e-05
-2.28212048114325e-05
-2.05610200417801e-05
-2.06064399649935e-05
-4.64661075570198e-06
-2.05668524279512e-05
-2.25170948317965e-05
-2.28075729060501e-05
-1.07396631385525e-05
-3.84286933276034e-05
-1.4265656282922e-05
-7.60309226092572e-06
-1.4627334908022e-05
-2.81829711000436e-05
-2.31671836732732e-05
-2.45943320634863e-05
-2.23217516624567e-05
-5.10074920505685e-05
-2.38290883425954e-05
-2.03651158127211e-05
-1.08475792080242e-05
-3.69935288038904e-05
-4.19285686848349e-05
-2.17295642810417e-05
-7.62502770792137e-06
-1.18246749901447e-05
-3.60216213452038e-05
-2.78583015078889e-05
-1.8812716991275e-05
-5.42288227161402e-05
-1.51307391169283e-05
5.26619248719365e-06
-1.468709427863e-05
-3.04084349627504e-05
-5.78611758442691e-06
-4.11223905670703e-05
-3.40603033652768e-05
-1.48952605284426e-05
-4.825485232e-05
-1.48998726770461e-05
-3.32408777975915e-05
-3.30676957591172e-05
-1.41503883343924e-05
-4.30656866327546e-05
-2.21106447165167e-05
-3.5298915492715e-05
-1.65354949175602e-05
-1.29830077410277e-05
-2.91479192202399e-05
-2.03511726001873e-05
-1.53989706658288e-05
-4.59915443261814e-06
-1.79332671869795e-05
-4.3586633860426e-06
-8.56324031742843e-06
-1.86207251179513e-05
-2.51556162138366e-05
-1.5943580826275e-05
-2.92156618743241e-05
-8.08072711133879e-06
-4.08900442876012e-05
-5.1335787248506e-05
-2.72688658221791e-05
-3.71574754569852e-05
-1.9954564535888e-05
-4.02759098396065e-05
-1.95815876560674e-05
-8.96915356154193e-06
-3.63467580304443e-05
-3.28875638655695e-05
-1.68709615814376e-05
-2.47058660966125e-05
-2.41561578999238e-05
-6.93082663466403e-06
-3.60883789907696e-05
-2.73985561808763e-05
-1.45747558771244e-05
-1.73369077375539e-05
-9.0310954020316e-06
-1.19742521502296e-05
-3.24807184660414e-06
-2.23221529987286e-05
-2.56252190564789e-05
-3.51562669620512e-05
-1.51749224543702e-05
-4.10609764071226e-06
-1.96754672318752e-05
-2.48819352593886e-05
-4.90994408471161e-05
-2.71581641974426e-05
-2.02292515595937e-05
-7.43174081784524e-06
-2.46957622886569e-05
-2.85769038356483e-05
-1.78864481077322e-05
-5.80904335024432e-05
-2.24037982172938e-05
-3.01483790720125e-05
-2.00386352500414e-05
-1.02228054184371e-05
-7.31121385844034e-06
-1.16088743822818e-06
-5.25365438489736e-05
-3.17837170002848e-05
-1.55237384931265e-05
-1.1221845548487e-05
-1.07471270206005e-05
3.08849871860182e-06
-2.49582314988628e-05
-3.97830754706287e-05
-1.48198130616882e-05
-2.92028677562771e-05
-3.99378268432023e-05
-2.79370314140493e-05
-2.94074649042484e-05
-1.65973203470233e-05
-1.55782272403272e-05
-1.09816091680671e-05
-4.02777505336131e-05
-6.77451403566747e-06
-4.02055794243534e-05
-1.52420575848682e-05
-2.44283650986714e-05
-2.05779518338423e-05
-3.93679343879229e-05
-2.08285213601841e-05
-2.07935474015914e-05
-2.87137926528832e-05
3.09361238761081e-06
-2.39204872969459e-05
-1.78863878130593e-05
-3.72956495764102e-05
-1.956163003019e-05
-3.14766814556245e-05
-2.49803396636931e-05
-2.83520131265568e-06
6.50821737305306e-06
-2.26424115746856e-05
-1.55893369179266e-05
-2.02463018593179e-05
-1.39370029628519e-05
-2.3126439008555e-05
-2.48014846191623e-05
-1.94429963858816e-05
-3.18907694374355e-05
-3.59865450060885e-05
-1.24446851863363e-05
-3.24286334601345e-05
-1.89506570670309e-05
-5.69146374172889e-06
-7.32562175868663e-06
-2.42437077041633e-05
-2.99381103781442e-05
-1.45298580576087e-05
-1.78658259912934e-05
-4.11449434589009e-05
-2.30477796143247e-05
-3.1671715731787e-06
-2.4550878959028e-05
-3.72967428477655e-05
-9.33622277766024e-06
-4.8937376866535e-05
-5.09457073343104e-05
-2.60747157571233e-05
-2.47792967725119e-05
-4.48090542253043e-05
-4.40852886557658e-05
-2.16962291814098e-05
-1.33637716263357e-05
-1.85762597482212e-05
-4.05575458645632e-05
-3.44909652820226e-05
-2.81336030580292e-05
-2.95381486604311e-05
-1.72358013210812e-05
-3.03840798618511e-05
-2.85577141941835e-05
-2.70903691566499e-05
-1.80846778886962e-05
-1.78868798280269e-05
-2.3278287160057e-05
-1.00750220819742e-05
-4.69988315689935e-05
-5.01452511992802e-05
-1.16762856248859e-05
-2.72067431029645e-05
-2.86869450313859e-05
-3.4844433247477e-05
-2.85688136048985e-05
-2.96788726348593e-05
-1.81650817050629e-05
-3.37600516073998e-05
-3.5908058823332e-05
-3.84198595563868e-05
-1.704811417272e-05
-2.69691569740143e-05
-1.82665308407419e-05
5.88870968934726e-07
-2.07025346891935e-05
-2.57145344159121e-05
-1.18661569519485e-05
-3.79663268701312e-05
-2.43178542249202e-05
-2.38978330443026e-05
-4.63228091632327e-05
-4.47877582268529e-06
4.66384074991027e-06
-1.84278688063028e-05
-3.79132059788011e-05
-2.79302331019373e-05
-3.91393679549911e-05
-3.43423731963295e-05
-3.72624829355075e-06
-1.36972965491699e-05
-1.68848964211752e-06
-2.34959073814477e-05
2.58141706156233e-06
-9.08578520338763e-06
-1.45912724620765e-05
-1.42005415563375e-05
-3.41950056948261e-05
-2.52866261413242e-05
-8.98925906727781e-06
-2.02699284408422e-05
-7.00880139522389e-06
-2.82393090681735e-05
-5.08593500532879e-06
-1.96778459503234e-05
-1.41078971205945e-05
-2.80232784617376e-05
-2.99071707521468e-05
-3.89811929342215e-05
-2.30091618223708e-05
-1.63573831933821e-05
-1.69240593831938e-05
-3.15189965685816e-05
-2.05476514250445e-05
-2.84114572243291e-06
-1.59393603811413e-05
-2.44531489356473e-05
-4.96226582973218e-05
-2.05463774304117e-05
-1.61034063171256e-05
-1.31337680879281e-05
6.99851514868846e-06
-3.51051707908062e-05
-1.61959845855884e-05
-1.69578184486636e-05
-3.31327650497592e-05
-1.34293080884659e-05
-3.9634251813844e-06
-2.60984308787756e-05
-6.65714097379321e-06
-1.11160879475683e-05
-3.18786602555527e-05
-1.76006984785895e-05
-2.83486040869319e-05
-1.67691960709008e-05
-2.96288418148219e-05
-2.36270479896123e-05
-1.17896610788076e-05
-1.04318319026101e-05
-4.31889614042787e-05
-1.77078662340838e-05
-1.12961427122761e-05
-2.18815063868745e-05
-4.21767058516898e-05
-1.73869467398547e-05
-2.63079181279908e-05
-2.87028888091923e-05
-4.07110147449153e-05
-2.22164831348634e-06
-1.17197887731767e-05
3.43461482225477e-06
-6.40227083097182e-06
-5.40801795707329e-06
-2.4694947340307e-05
-3.58430744170944e-05
-1.23100902598686e-05
-2.13704611728337e-05
-1.80117467088061e-05
-2.99709196112039e-05
2.45342450474772e-06
-2.30554135682444e-05
-3.73626457525091e-05
-4.25751578802766e-05
-5.57768851643648e-06
-3.76333250102692e-05
-1.86761932378813e-05
-4.41967932987865e-05
-5.86897778975649e-05
-1.2462460057979e-05
-1.93175595790492e-05
-2.0508583373321e-05
-2.10240697617169e-05
-2.02181858261047e-05
-5.6247714877204e-06
-7.73850296669271e-06
-2.14951914309399e-05
-2.16867289045952e-05
-8.55128481352457e-06
-1.00074931341861e-05
-1.63823111197689e-05
-2.47939557601787e-05
-1.16584180922369e-05
-3.98010246586416e-05
-2.6080448655862e-05
-1.6571837034656e-05
-3.35747294001625e-05
-3.98409046312414e-05
-2.04779365385816e-05
-1.51938480736942e-05
-1.83004287371349e-05
-2.93287420781876e-05
-1.8009408816039e-05
-2.19050774435758e-05
-2.73211724706537e-05
-1.50674283008616e-05
8.76236045350793e-07
-2.2115169605504e-05
-2.15025533708843e-05
-1.46362853035404e-05
-1.25124295519039e-05
-2.61176954634612e-05
-1.4826130361306e-05
-3.32419025154e-05
-1.27017933037131e-05
-1.97318035333024e-05
-3.99005741065018e-05
-1.99670600841579e-05
-2.60351011791117e-05
-1.81591613735412e-05
-1.96043855465014e-05
-2.91149100057479e-05
-1.75981740646969e-05
-5.50178277508747e-05
-2.66825501738802e-05
-4.80212583061685e-05
-3.03398269278916e-05
-2.64984794085606e-05
-4.6813661936381e-05
-3.19776360142387e-05
-3.66085472424986e-05
-2.74079869581952e-05
-1.82204370160351e-06
-3.12361020463925e-05
-3.80444108285994e-05
-1.0512375793922e-05
-9.65689970681535e-06
-1.56345474632749e-05
-1.42470255982784e-05
-1.8064687009029e-05
-1.71597214735351e-05
-1.44147561094619e-05
-3.46491651907178e-05
-3.44488908264739e-05
-3.44309865738568e-05
-3.53735406073986e-05
-3.52549412354771e-05
-3.25946387575806e-05
-3.58356090955813e-06
-2.77517372985684e-05
-2.51078855809504e-05
-2.23025155287835e-05
-3.37281333436299e-05
-1.88114409060859e-05
-3.34174906285165e-05
-1.38082214429124e-05
-3.39645314893106e-06
-2.11749696745972e-05
-1.65958211635524e-05
-1.8465977890568e-05
-2.40959366943186e-05
-6.23973369365468e-06
-2.69571374081042e-06
-3.34441488535562e-05
-2.75588827367531e-05
-2.44972539843687e-06
-2.99084711921869e-05
-9.29012241174727e-06
-1.40392763447161e-05
-2.34205252084599e-05
-1.85994193798751e-05
-5.14664175996599e-06
-2.25163280794294e-05
-3.12623940923685e-05
-5.33631607285219e-05
-3.26855509619027e-05
-1.16165930757732e-05
-1.88294413621162e-05
-4.62719256005999e-05
-2.47409552478535e-05
-2.09657389130333e-05
-1.81389875668319e-05
-2.00456917555467e-05
-3.52658121518072e-06
-7.30415724933308e-06
-2.33116608544755e-05
-3.50446299426058e-05
-2.56477803382704e-05
9.73773471120658e-06
-3.5401992955777e-05
-2.95412628430271e-05
-2.96511103983197e-05
-2.97882414256995e-05
-4.19027406244244e-05
7.03549952159829e-06
-4.01924891705088e-05
-2.96191121748569e-05
-1.89436907416712e-05
-3.8292970985088e-05
-3.46049174648973e-05
-2.05877203272618e-05
-2.59562994303502e-05
-2.95359941820595e-05
-1.16818665652419e-05
-2.20189657354492e-05
-4.12936805799668e-06
-1.05344966819873e-05
-4.09003871187057e-06
-1.00105145685957e-05
-2.50625326944527e-05
-3.47348907753461e-05
-2.52234793139553e-05
-1.3176080624593e-05
-1.77724408788892e-05
-2.98748854867626e-05
-3.9370496835275e-05
-1.98278562276704e-05
-9.70039843240018e-06
-2.04599782983602e-05
-8.63975114472333e-06
-2.96528707859042e-05
-2.51727225058489e-05
-1.5350759776977e-05
-2.54257731631465e-05
-1.3138159528438e-05
-1.63163121898682e-05
-2.34887271528316e-05
-2.49947179768527e-05
-8.4787819036001e-06
-4.01296567161725e-05
-2.18517928100531e-05
-3.16248015458357e-05
-3.24662752065608e-05
-1.96156545512851e-05
-1.20485610151429e-05
-1.70395230329971e-05
-2.2107403386924e-05
-1.25202461776641e-05
-9.97132467280871e-06
-3.05041901537813e-05
-4.47997916448149e-05
-3.83598945733234e-05
-4.0596407964759e-05
-2.1027194581224e-05
-3.10029628098817e-05
-1.56655506650223e-05
-1.22732148799222e-05
-2.6074940624896e-05
-1.87192977988779e-05
-4.15412370673294e-05
3.16655460114772e-07
-1.60723343724101e-05
-3.42855678734859e-05
-1.42442062562535e-05
-1.41241861003595e-05
-1.06702060124705e-05
-2.37264610598459e-05
-2.42581469834517e-05
-2.58934943742947e-06
-2.4399327165793e-05
-1.84067908637171e-05
-1.76281294239995e-05
-8.07487455974607e-08
-1.45315598438212e-05
-3.0826798954627e-05
-2.03667803245986e-05
-1.266845398943e-05
2.92198348066952e-06
-3.10018214928201e-05
-3.15440894538614e-05
-3.53566680966936e-05
-2.00400083180724e-05
-2.67337752554807e-05
-1.33693738569938e-05
-2.09809312086726e-05
-2.69229508671587e-05
-2.9530104132445e-05
-1.93376891341497e-05
-4.82874209480632e-06
-2.93099708809569e-05
1.20901269252666e-06
-1.57720947970784e-05
-9.43999558475077e-07
-2.83512834731128e-05
-2.72632134337905e-06
6.88899658229742e-06
-4.72411405408441e-06
-1.6910062966801e-05
-2.75519229878415e-06
-2.52083967987348e-05
-1.37870233335515e-05
-1.83529097074045e-05
-2.98459943044006e-05
-3.73115668095537e-05
-2.53035463648156e-05
-1.11977397345391e-05
-1.40866883854554e-05
-5.64193538423418e-06
-2.36205213287585e-05
-3.67919209636244e-05
-2.89287461665446e-05
-3.06895245767291e-05
-1.68478226105586e-05
-2.62693569863161e-05
-2.06714796360478e-05
-1.46489167352088e-05
-1.98261184723386e-05
-2.60103534262173e-05
-2.36643139744229e-05
-6.67347662492368e-06
-6.83324111407624e-06
-3.56761947599697e-05
-1.52326423866996e-05
-3.50107948804165e-05
-1.43287568739253e-05
-1.25935907557852e-06
-8.61492355755829e-06
-1.76817112235095e-05
-3.37026917260539e-05
-3.32994509600761e-05
-4.13598868558503e-05
-2.57508354121031e-06
4.41289077494582e-06
-3.05941696384897e-05
-2.75579985296197e-05
-6.77198130030127e-06
-1.77868043685218e-05
-2.13465394276421e-05
-1.47163721036038e-05
-1.3021475860396e-05
-4.07904897452136e-06
-3.36319465129644e-05
4.55793723003622e-06
-8.38015774545015e-06
-1.05333088442242e-05
-2.97694765858543e-05
-1.683769323638e-05
-2.97240425473599e-05
-9.05948111619013e-06
-9.11450785331036e-06
-3.05430424701827e-05
-1.52302010794196e-05
-2.71654547555998e-05
-2.01217873906443e-05
-2.65144072779122e-05
-2.0792739931985e-05
-3.07811063501101e-05
-2.9839719646155e-05
-2.56408005319837e-05
-5.03598853778447e-05
-3.41746830523301e-05
-5.80784766170109e-06
-2.37529074020796e-05
-3.62071830628401e-07
-1.39533426575102e-05
-2.68303950849853e-05
-8.42808396635552e-06
-2.2530435594256e-05
-1.01085118656139e-05
-1.35206030112036e-05
-2.46850587731337e-05
-3.24898714197834e-05
-2.77105790041986e-06
-2.66000030531318e-05
-2.97877319674484e-05
-3.27866043904318e-05
-3.97996791537278e-05
-5.30139682041063e-05
-2.08462624580258e-05
-4.91516582768998e-05
-3.68949975301959e-05
-3.02062014766862e-05
-5.28798138831162e-06
-3.97363841025462e-05
-1.6347010640549e-05
-1.52108888151033e-05
-2.85848740857747e-05
-2.60933008958505e-05
-1.73653478752294e-05
6.74270146485596e-07
-1.90950707978393e-05
-2.28186772428342e-05
-6.75952884837953e-06
-1.73571688689024e-06
-9.26697707407857e-06
-1.98910580679852e-05
-3.27609406315012e-05
-2.83079333330315e-05
-4.17651295190716e-05
-1.40477986221764e-05
-2.19317395331448e-05
-1.73314754026418e-05
-1.21350683118752e-05
-2.51412656022398e-05
-3.96343181408348e-05
-3.06514725895986e-05
-2.62883079397345e-05
-2.10573010476425e-05
-2.04702245994818e-05
-2.2494095484424e-05
-6.28446524681808e-06
-1.99305285078587e-05
-2.33093892538714e-05
-1.08723394361702e-05
5.0217551778018e-07
-2.97922323804064e-05
-2.92807760242312e-05
-5.65399859736658e-06
-3.5564146406044e-05
-2.96820378878909e-05
-2.72863565272014e-05
-2.21414679315503e-05
-2.35784289176968e-06
-4.61502938337493e-05
-1.37147519802876e-05
-2.17151537890915e-05
-2.50021685311881e-05
-1.60567020105622e-05
-1.60215189086265e-05
-2.22774944090364e-05
-2.79602635032003e-06
-2.01488673956341e-05
-4.24779963592571e-05
-1.24681401281595e-05
-1.89648272728429e-05
-3.46939270469251e-05
-3.52731645091397e-05
-2.5462938415654e-05
-2.79155404596288e-05
-3.57756457555225e-05
-2.50835416435822e-05
-3.3757836131398e-05
-2.30880337590718e-05
-1.21441674040638e-05
-3.66520726007084e-05
-1.80584105883435e-05
-3.10823541060059e-05
-3.24064999868966e-05
-7.05850850054588e-06
-2.46737346752709e-05
-4.27488111554702e-05
-8.12121568878465e-06
-3.68577741756119e-05
-7.11815270150259e-06
-2.62314144287044e-05
-4.85402996974066e-06
-2.51122452122114e-06
-2.07354825646322e-05
-2.52540304832112e-05
-2.04817718636493e-05
-2.14425934828144e-05
-3.82903322459857e-06
-2.63656272076415e-05
-1.43718313997286e-05
-2.42237679690042e-05
-2.32321731699574e-05
-3.20648842364079e-05
-3.02613511116236e-05
-1.02383297120266e-05
-3.52774581973332e-05
8.99969814747032e-06
-3.40909588586092e-05
-2.77262588899043e-05
-5.22753567098407e-07
-3.77625637329257e-05
-2.69357188121099e-05
-2.1779525562215e-05
-2.71802336263341e-05
6.21004074044289e-06
-3.170276085174e-05
-2.4655287972224e-05
-2.90857559311037e-05
-1.49330219041546e-05
-2.21677043210049e-05
-1.89125668546478e-05
-3.554676990822e-05
-2.88693546065978e-05
-1.44736086189518e-05
-1.82670969005715e-05
-1.568229174573e-05
-3.09562823988995e-05
-2.89685021275336e-05
-2.15453983070128e-05
-3.17959535963102e-05
-3.14530514310744e-05
-1.72188802036284e-05
-4.44672005382408e-05
-7.53549561844754e-06
-2.50324695084529e-05
-2.38307522780814e-05
1.60527359151323e-06
-4.16151927188864e-05
-1.3949214132786e-05
-1.23313198994765e-05
-2.17355940712948e-05
-1.60754485834468e-05
1.60387392746339e-05
-2.61320868599031e-05
-3.68368018492705e-05
-3.84707072398719e-05
-1.47690218884297e-05
-6.1702049218415e-07
-1.70516263362993e-05
-1.82894107761581e-05
-2.79916336196084e-05
-1.1296593435673e-05
-2.49405455175078e-05
-1.76144683042362e-05
-3.4002910864962e-05
-2.87783764363695e-05
-3.27590321706108e-05
-2.62937466543603e-05
-2.74365216944505e-05
-1.96544243635202e-06
-1.95293899993392e-05
-2.10798753683584e-05
-3.9913006732455e-06
6.64688065458168e-06
6.83873149252387e-06
-1.29081386307125e-05
-3.11789705988531e-05
5.13927679970834e-06
-1.45079959442634e-05
-8.39689392830873e-06
-2.8279390751562e-05
-2.83320150713387e-05
-3.75488386291368e-05
-3.23276281799674e-05
-2.30940969740667e-05
-3.38430603518637e-05
-1.26714911084324e-05
-1.37120032797338e-05
-2.15827182499598e-05
-2.25819505654415e-05
-3.46426258846833e-05
1.11227202563931e-05
-2.39430970456375e-05
-3.37576445003826e-05
-8.26153798492781e-06
-1.55296174427623e-05
-3.66529956828628e-05
-3.3098485102609e-05
-2.23246849873564e-05
-2.11344346610554e-05
-7.81227435205446e-06
-1.49344336437561e-05
-3.37806755757536e-05
-2.7420835836347e-05
-3.49653069338835e-05
-2.29778603887728e-05
-1.17480771952677e-05
-1.83591663930066e-05
-2.25040715642867e-05
-9.52380558687538e-06
-2.02389875993792e-05
-1.36290131861475e-05
-3.42300019506637e-05
-2.53845182221404e-05
-1.78787456118511e-05
-7.65420007631038e-06
-4.86567813361689e-05
-2.65365664472402e-05
-3.62535460059852e-05
-1.97896400189423e-05
-1.23870165188479e-05
-6.80401008324175e-06
-1.3701125712825e-05
-2.11023884298756e-05
-6.41299450991219e-06
-3.36716657197096e-05
-1.94531095781106e-05
-3.73683194350074e-05
-7.82262464047035e-06
-2.23432038519464e-05
4.13482234131856e-06
-2.3823553046524e-06
-3.48911388576649e-06
-3.54757501018244e-05
-3.81348776768601e-05
-2.68696737658051e-05
-3.74213046945647e-05
-3.06135614405603e-06
-1.27557041090173e-05
-1.92627948286382e-05
-1.4936412210554e-05
-1.95757124423219e-05
-6.29567541344977e-05
-3.52668716165986e-05
-1.98021821340379e-05
-1.74928606011517e-05
-2.92107907337524e-05
-2.35962688233023e-05
-2.94537621598349e-05
-3.87439338533137e-05
-2.06107450550204e-05
1.78849213029446e-06
-1.55333184452289e-06
-2.06867721316711e-05
-8.70904906515577e-06
-1.56439533487775e-05
-9.91862689490258e-06
-3.40122901696971e-05
-1.45048396650814e-05
-1.62053557843312e-05
-2.48235874775107e-05
-4.70809788415651e-06
-2.33941479995459e-05
-3.89330158340845e-05
-2.0133599307289e-05
-1.74605996358227e-05
-2.81762828114093e-05
-4.30192743130422e-05
-1.90730477514472e-05
-7.33727447570183e-06
-3.21552079678133e-05
-1.7276381002655e-05
-3.56362228896219e-05
-2.89853243627882e-05
-1.99223431306122e-05
-2.30159767613251e-05
-5.1307172915898e-06
-2.39915926432208e-05
-1.82985286525863e-05
-2.91499205614213e-05
-2.96325772264586e-05
-2.27039333677801e-05
-1.6784826358078e-05
-2.32847492649181e-05
-3.55291511669411e-05
-2.97640808005918e-05
-3.53816052087647e-05
-1.52457708412734e-05
-5.40840219820226e-06
-4.20185635965327e-05
-3.27761709181162e-05
-1.82515498856919e-05
-2.33298799490692e-05
-2.68799083742816e-05
-1.52106353606512e-05
-2.30964590013091e-05
-2.25401377824029e-05
-2.95415172320548e-05
-2.41870486211717e-05
-3.52752483026418e-05
-1.45958442400729e-05
-1.3355496921058e-05
-9.15965030461131e-06
-3.44257862170114e-06
-2.03967792276911e-05
-2.81898324933673e-05
-8.62664419253718e-06
-3.04444808148041e-05
-3.82629570682504e-05
-2.65264874550252e-05
-2.82435448283165e-05
-1.3744261190971e-05
-2.56161630890506e-05
-1.79407554947261e-05
-8.89579356826976e-06
4.94288909118762e-07
-3.61508804806813e-05
-5.06319110530443e-06
-2.34206437528769e-05
-1.25631726279329e-05
-5.03570606273413e-05
-3.25933164765224e-05
-2.9013856443144e-05
-2.20161385373009e-05
-1.27306502360562e-05
-1.94651005829005e-05
-1.74664319858017e-05
-3.10661623427952e-05
-3.68081993922263e-05
7.8062366126325e-06
-3.68277292786837e-05
-6.19451303855039e-06
-3.90539165093191e-05
-3.74641796092896e-05
-2.65080022107729e-05
-2.20978348416592e-05
-1.44553765052965e-05
-2.27996849668082e-05
-5.38363999813339e-06
-2.31517996721326e-05
-2.4704500438441e-05
-2.19489165868232e-05
-3.30078734151006e-05
-3.12824182756424e-05
-2.35660637546553e-05
-2.62880482422783e-05
-1.68598599204648e-05
-1.62615024898056e-05
-2.72987484800294e-05
-3.74483974535128e-05
-2.78943081263898e-05
-4.951400655652e-05
-2.72496828392679e-05
3.44534680464211e-06
-5.52030951548232e-06
-1.5834285371525e-05
-3.53227571255969e-05
-4.52472249083917e-05
-4.62925701412271e-05
-4.06731608243408e-05
-2.60301021293955e-05
-5.44709498791326e-06
-3.98144690026721e-05
-7.09387089105726e-06
-1.69710302251391e-05
-4.89146043947701e-05
-5.19957990392789e-06
-3.89813319775589e-05
-6.86878947347158e-06
-4.4860487603589e-05
-3.58331549425316e-05
-1.92758925094232e-05
-9.47613031661563e-07
-3.25418994103494e-05
-1.01213467816091e-06
-5.61286757633312e-06
-1.06900727512443e-05
-3.67495938296907e-05
-2.99848147220783e-05
-1.75920601564005e-06
-2.31338327895903e-05
-3.90158261161284e-05
-2.36565848869116e-05
-4.16135234093851e-05
-4.22785996445846e-05
-3.41985840646456e-05
-3.11021002605314e-05
-2.55946427626555e-05
-1.78729645515954e-05
-3.26023917264515e-06
-2.17256926631989e-05
-1.08235728495326e-05
-3.04456115466776e-05
-3.66842623987758e-05
-6.62842993108383e-06
-3.2788962507571e-05
-2.41332069831694e-05
-4.03891193804045e-07
-1.3611594528971e-05
-2.03619160244441e-05
-1.11395693708637e-05
-1.78682374488217e-05
-1.96731649745516e-05
-1.46513131422532e-05
-3.12544009568816e-05
-1.16779065102045e-05
4.52812000414781e-06
-3.81736038885892e-05
-1.23732641946669e-05
-3.15081748093611e-05
-2.68429405707935e-05
-1.4238925376053e-05
-3.95877433907146e-05
-4.13074099010334e-05
-3.96689566811046e-05
-2.52311009778298e-05
-6.64052822165353e-06
-3.49314757448525e-05
-3.06880220020854e-05
-1.85383613724067e-05
-4.00525789935145e-05
-4.9046906089505e-05
-3.32112529542712e-05
-1.27473324957477e-05
-1.77327579495472e-05
-1.20555005279595e-05
-2.1115495418657e-05
-1.56303710547739e-05
-3.96257873575087e-05
-1.48867241172241e-05
-3.93106173944693e-05
-4.16150282178783e-05
-2.20621654370243e-05
-1.83542808822215e-05
-3.30270241312369e-05
-3.26346307814276e-05
-1.70415564282483e-05
-2.66540236846372e-05
-1.45181073277145e-05
-2.18116154672733e-05
-3.5445897610576e-05
-9.8494225122352e-06
-3.21917321170608e-06
-1.37051920700449e-05
-3.05629069868835e-05
-2.61097348994867e-05
-2.36858964802518e-05
-1.05672892851409e-05
-2.53556937259497e-05
-2.35994814007943e-05
-3.23895026600757e-05
-1.14131277372382e-05
-2.31917910909174e-05
-3.27834991158473e-05
-4.6211773473924e-05
-1.97340753875144e-05
-4.11375042500509e-06
3.17788524531938e-06
-1.8299852014424e-05
-4.15759248908675e-05
-2.45058252258012e-05
-1.63170260367132e-05
-2.05059788940577e-05
-8.71148636366571e-06
-3.18568626996747e-05
-5.95679248840168e-06
-2.55412222273864e-05
-2.67259344802603e-05
-3.28673928896099e-05
-1.74956993595906e-05
-8.53756954043548e-06
-2.06058772911385e-05
-1.49406429261196e-05
-1.6473861670649e-05
-1.38435787570286e-05
-3.86832111447975e-05
-4.98515374735948e-05
-5.33086319457404e-05
-3.26787791402412e-05
-1.69185605134502e-05
-2.63907715670997e-05
-2.44682916754472e-05
-2.92884958243877e-05
-9.79565859187484e-06
-2.88315249225567e-05
-3.59157571675239e-06
-2.50008784028879e-05
-9.98136553307421e-06
-4.43629495875827e-05
-1.66371344984874e-05
-1.05038693862341e-05
-1.13686992235409e-05
-1.57328409244494e-05
-3.93490793447337e-05
-3.24916550887862e-05
-2.89332524324572e-05
-1.90610798176373e-05
-1.27200449238224e-05
-1.78044218402638e-05
-1.92186682384334e-05
-1.49160666352796e-05
-3.88826030195391e-05
-2.05142987323277e-05
-2.3361331524496e-05
-4.4087643590158e-05
-3.81855602282043e-05
-3.60755560902263e-05
-1.80291232494157e-05
-2.12164657884033e-05
-4.18697877664549e-05
-4.89205125922211e-06
8.030342402037e-06
-2.20749678912223e-05
-2.66882144985116e-05
-1.82025983235546e-05
-1.50640305158124e-05
-2.9552882968477e-05
-1.81015587604607e-05
-1.89229768077949e-05
-6.01609119957648e-05
-3.16592816682746e-05
-4.02792710457669e-05
-2.56316988550644e-05
-1.53159574898141e-05
-1.40119952032044e-05
-2.11123340775235e-05
-1.63269682620467e-05
-3.09113489971164e-05
-2.51146461925562e-05
-1.10479830513571e-05
-1.68582369048905e-05
-2.30664773873379e-05
-1.747160947781e-05
2.71393666974303e-06
-2.28642317658282e-05
-7.20711548782922e-06
-4.79857752519398e-05
-2.08306460488111e-05
-2.05322341295675e-05
-2.73981085198349e-05
-2.41940665133512e-05
-1.33644105315213e-05
-3.39484400912589e-05
-8.31461483877274e-06
-1.92507256010669e-05
-3.3350190607606e-05
-1.06959503491812e-05
-9.25854111524244e-06
-3.51689699685642e-05
-7.50001373538083e-06
-2.82672102717145e-05
-3.49488736563215e-05
-2.07558490401517e-05
-4.24367412619759e-05
-2.82177816019543e-05
-2.58039343412821e-05
-2.81749897912763e-05
-1.94005200693956e-05
-6.13116129714189e-06
-2.13002941277578e-05
-2.02108640543466e-05
-2.81628183184476e-05
-3.18128168488748e-05
-3.68229804556904e-05
-2.82550006397546e-05
-1.86551974749247e-05
-7.76762878501041e-06
-1.83051663872691e-05
-4.03004511362561e-05
-3.09131595856157e-05
-3.34606191804191e-05
-2.24182270859651e-05
-3.5136169572616e-05
-1.90216529905612e-06
-7.03107740889135e-06
-1.64109855630647e-05
-2.09875744022167e-05
-2.29035840684368e-05
-7.29560817140565e-06
-1.28873703156829e-06
-3.0865618018253e-05
-3.35973816533506e-05
-2.66275737446546e-05
-1.81855914460777e-05
-3.16990558880613e-05
-2.40816189222144e-05
-2.56768811016174e-05
-1.60572227425721e-05
3.43725832652187e-06
-4.49433849350986e-05
-2.78046752723678e-05
-1.36432199416701e-05
-1.89412582999326e-05
-3.57208060586833e-05
-3.23046749110097e-06
-3.11043370265809e-05
-3.51919926949609e-05
-2.98734725737783e-05
-2.75623072281339e-05
-2.36734689358777e-05
-1.35437852139891e-05
-1.44215209145993e-05
-1.19102893455887e-05
3.2275083922262e-06
-2.1259573566911e-05
-2.00433631873329e-05
-1.11860048481406e-05
-1.54290769821681e-05
-3.35217221685702e-05
-2.52708040819386e-05
-3.00137663603484e-05
-9.47319867066155e-06
-2.24094387123398e-05
-2.73402941311757e-05
-3.68649714236143e-06
-3.47421212076881e-05
-2.56249294090262e-05
-4.82646528671027e-07
-6.89230426735805e-06
-2.37269946865759e-05
-4.25075654468232e-05
-4.26736370564922e-05
-3.02370830755779e-05
-3.84829931450954e-05
-1.21282713982091e-05
-2.57458289769659e-05
-9.61330598440794e-06
-3.82857433129633e-05
-7.05650944152758e-06
-6.67638136401682e-06
-2.22391767923847e-05
-1.66589575320682e-05
-1.64106894830384e-05
-1.83296596106574e-05
-3.98090156400798e-05
-3.82395356283882e-05
-2.21962208147579e-05
-1.46098545122918e-05
-1.36075200509501e-05
-3.40780452689964e-05
-2.62872768758458e-05
-2.16896155388712e-05
-2.62850234075675e-05
-1.25913608548659e-05
-1.25956088870512e-05
-3.94321565979011e-05
-5.19067932570332e-05
-2.22452166370189e-05
-2.33069774265035e-05
-2.53709992139899e-05
-1.67285883442442e-05
-8.04562469471108e-06
2.46570681985042e-06
-2.3467650663657e-05
9.50291003858596e-07
-1.66922001528198e-05
-1.87260625057532e-05
-2.90488876978189e-05
-7.03830502354486e-07
-3.02084222525378e-05
-2.49281907420011e-05
-2.85493098572145e-05
-3.83782316609789e-05
-3.48583435180896e-05
-1.19342940372475e-05
-2.14305421493691e-05
-3.8360044856893e-06
-2.39914115941543e-05
-1.85024047568597e-05
-2.28109638893659e-05
-2.55869753775258e-05
-2.47571833492386e-05
-4.42062643815326e-05
-2.28760496264162e-05
-1.30693891318095e-06
-1.07781969711127e-05
-8.94661756802955e-06
-6.27602593793012e-06
-2.82195662364432e-05
-2.91907393516309e-05
-1.37157808873881e-05
-1.77057568624214e-05
-2.70296738635651e-05
-2.26717246569294e-05
-5.88867661078285e-05
-3.08212301809913e-05
-1.04087319328982e-05
-2.96942359133527e-05
-3.07743477820541e-05
-3.82379580259325e-05
-3.05686247795771e-05
-2.83399779995772e-05
-2.36369278820192e-05
-1.63032070707529e-05
-1.64349929209799e-05
-1.70555316812642e-05
-1.79463792634875e-05
7.06574686901842e-06
-2.53249023274155e-05
-2.54810203831615e-05
-2.78416651632672e-05
-3.71006366917641e-05
-3.15570883089128e-05
-8.67886143725845e-06
-2.35846821187959e-05
-3.0245091506913e-06
-2.96777079750059e-05
-1.41512075553625e-05
-2.16567018476879e-05
-3.84288754609767e-05
-3.75818897185734e-05
-7.31899029104223e-06
-1.75158088838698e-05
-2.18524320510738e-05
-2.77257521129739e-05
-3.53858268669338e-05
-5.58435279694363e-05
-2.95283633587646e-05
-4.44142143160447e-05
-2.77600752798074e-05
-2.65136482941614e-05
1.5865066692191e-06
-2.51176981557363e-05
-1.96879880491152e-05
-2.2975890960133e-05
-3.6070612586016e-06
-4.75604679529529e-05
-3.3877946979963e-06
-3.72884723416915e-05
-3.37102528968415e-05
-4.6410222681297e-06
-1.47659898350881e-05
-2.55297785007055e-05
-2.56771964332116e-05
-3.88531476014521e-05
-4.87002690969425e-05
-2.7994274700544e-05
-9.42449444690457e-06
-4.28078834519429e-05
-3.2680070315233e-05
-3.14801283848819e-05
-3.50185443620311e-05
-2.47066286375227e-05
-2.31931995211115e-05
-3.45882728340584e-05
-2.97967356175246e-05
7.00512837420916e-07
-3.42704117581032e-05
-3.08682151174903e-05
-3.43410321277772e-05
-1.58635646552538e-05
-1.16493565276673e-05
-3.06848954391632e-05
-1.22748619628373e-06
-4.22384502621725e-06
-2.14183276950802e-05
-3.56371073662337e-05
-1.04360613438213e-05
-4.94798995186781e-07
-3.61767931050548e-05
-9.63418594901181e-06
-2.89956467984787e-05
-2.20416780477322e-05
-1.97106174719998e-05
-1.55261391706212e-05
-9.8497665455453e-07
-1.93521756951613e-05
-2.35996213954647e-05
1.36171448925e-05
-1.41354261241543e-05
-2.43108570927415e-05
-8.47080156024903e-06
-2.63471902538973e-05
-3.83011815615495e-05
-2.27497672043049e-05
9.47136629105415e-06
-6.33750830372147e-07
3.04958503641357e-06
-3.30788802831476e-05
-1.86542436434027e-05
-2.86990253647267e-05
-3.73988612920756e-05
-4.14390503569006e-05
-5.22676729048429e-05
-5.2532321286338e-05
-3.07864730429104e-05
-3.58876038168112e-05
-1.92064372748234e-05
-1.44891414415265e-05
-3.80934764532949e-05
-2.24002236273457e-05
-3.02880390393188e-05
-2.05439123032929e-05
-1.83313798179397e-05
-2.20927161845468e-05
-9.68172073714986e-06
-2.49582653655978e-05
-5.69333870378983e-07
-2.55200630701323e-05
-4.03592222092548e-05
-6.56691739651277e-07
-9.86868814883904e-06
-3.95048735372244e-05
-1.15424745311468e-05
-3.81987978935102e-05
-1.61971120137318e-05
-9.3051310584248e-06
-2.71292376087975e-05
1.07890580199674e-06
-1.24253945735951e-05
-1.90030720727093e-05
1.31836761158396e-05
-4.74226939277032e-05
-3.8362318070186e-05
-3.33669412384157e-05
-2.79996073722613e-05
-2.53500771154763e-05
-2.63601322065513e-05
-3.53796430637969e-05
-4.62109378240034e-05
-3.1220035836975e-05
-2.54048659459364e-05
-1.26204912597503e-05
-1.35654160154033e-05
-2.51466325370139e-05
-3.13437548532027e-05
-2.98440226753791e-05
-2.57716591990525e-06
-6.20810403302664e-06
-2.36089704699525e-06
-3.11597128926125e-05
-1.76109875612623e-05
-2.2474856391964e-05
-2.3921474754404e-05
-1.16510152448788e-05
-1.61414338869654e-05
-4.07647180882402e-05
-2.52602204189127e-05
6.07147253542183e-06
-2.86544315854635e-05
-3.3266868175498e-05
-1.99518403199264e-05
1.73889911072081e-06
-3.05479993320492e-05
-1.27022264590142e-05
2.11042420822367e-07
3.45092863883773e-06
-1.17782737763043e-05
1.19584893124675e-05
-3.08673550574542e-06
-2.21236568510252e-05
-6.74023661879448e-06
-1.27376842190332e-05
1.0780900564751e-05
-1.87015206709663e-05
-2.89931712012398e-05
-1.81318860884854e-05
-6.05740085116408e-06
4.72053793114403e-06
-2.36290388976462e-05
-3.90198064636797e-05
-2.95637673852989e-05
-7.14480022132419e-06
-4.33722274355915e-05
-4.45125359140283e-05
-2.70223687037905e-05
-2.59810453637775e-05
5.28761517698768e-06
-2.01415616097957e-05
-1.92016687617913e-05
-4.8611358342025e-05
-3.02795099118342e-05
-3.05657493394997e-05
-1.95202987110191e-05
2.9959249590028e-06
7.97251719876042e-09
-3.59049429389258e-05
-3.24036560987742e-05
-2.2445643999218e-06
-2.30869311447773e-05
-4.69489949159504e-05
-1.59876496215634e-05
-2.55869073003436e-05
-2.88681777670215e-05
-4.24766708264159e-05
-2.50965519029245e-05
-2.88122199786618e-05
-4.49158873012962e-05
-3.35046763938209e-05
-2.40575339567304e-05
-1.62555958928902e-05
-2.396900127387e-05
-2.56334216571502e-05
-2.68606707607311e-05
-2.94620701741971e-05
-9.13228742604041e-06
-3.0226136592426e-05
-2.52229110301725e-05
-3.02912865082471e-05
-6.85289996953738e-06
1.26371957132751e-05
-3.65814406115454e-05
-3.13767346197552e-05
-3.34491044686319e-05
-2.84994369428878e-05
-2.56230414764202e-05
-1.63653523692714e-05
-1.83175972253704e-05
-4.85411639507423e-05
-3.45222487731446e-05
-2.50316260908372e-05
-6.68537904680006e-06
-2.68490645428243e-05
-4.06260838364304e-05
-4.77531306620275e-06
-3.16663252564618e-05
-4.84262997764853e-05
-4.20113849225636e-05
-2.4598203019697e-05
-1.87813964751006e-05
-3.33847925894112e-05
-2.06769247635058e-05
-5.03014630888018e-05
-5.6445094294028e-06
-1.38059638361569e-05
-5.09733550882289e-05
-1.66422922734791e-05
-2.13036862055511e-05
-6.54438596330207e-06
-1.90128727888418e-05
-2.5371824969813e-05
-1.26838140246429e-05
-1.04724662770118e-05
-3.67707136818379e-05
-3.70344405370678e-05
1.6613085613719e-05
7.70400901454705e-06
-1.61726053890426e-05
-1.15622158433794e-05
-2.45284692787151e-05
-1.16607366501367e-05
-2.8694907915104e-05
-3.63369496472343e-05
-1.3693078291851e-05
-2.7028240454711e-05
-3.406511880973e-05
4.82994002676681e-06
-2.37220064354062e-05
-4.05899024726624e-05
1.96606728486426e-06
-6.02423357952078e-06
-2.96092017088606e-05
-4.53066990498854e-05
-1.13826372471918e-05
-2.41354710881773e-05
-1.7765865581909e-05
-2.94484202250964e-05
-1.57036581113183e-05
-3.69144359551521e-05
-2.36660657221355e-05
-3.70602796977457e-05
-3.03292504897586e-05
-3.06885318473919e-05
-4.41117367905626e-05
-4.19182263790151e-05
-5.13175514619152e-05
-3.09389070981116e-05
-1.65231172576225e-05
-2.33546604887155e-05
-1.32083767746065e-05
-3.75825833540265e-05
-2.97622998572145e-05
-5.00116441796398e-06
-2.19918075261766e-05
-5.32821624229983e-06
-1.29453829394086e-05
-2.37895085637716e-05
-2.13812088103494e-05
-2.53952106591342e-05
-1.82865118017136e-05
-5.00354452107644e-06
-3.70898664137387e-05
-3.03992893125567e-05
-2.245455878293e-05
-4.00062773668184e-05
-5.16023578621944e-05
-3.42719735004733e-05
-1.83956535542109e-05
-2.06220573594317e-05
-4.2430926806113e-05
-4.67207774094957e-05
-3.51495140092326e-05
-1.12647742421611e-05
-9.28289838985564e-06
-1.64702194307228e-05
-6.46475319385499e-06
-2.5455405505674e-05
-5.26006789391163e-05
-1.69875203541909e-05
-3.02346841145026e-05
-1.49865583692307e-05
-1.19334391126295e-05
-3.7622811146893e-05
-2.87837420676301e-05
-2.08010195601184e-05
-4.31937176071452e-06
4.57087717715407e-06
-1.02586274771364e-05
-3.40898459716806e-05
-3.64355158412544e-05
-3.9228592037548e-05
-4.1965642528334e-05
-3.16581925735774e-05
-7.624226791672e-07
-1.84890069190345e-05
-4.5339396698653e-05
-1.29405018354197e-05
-1.43823212159691e-06
-2.86604455982135e-05
-3.35747911622013e-05
-8.37689988593595e-06
-2.93198672232767e-05
-2.52417718512486e-05
6.08917026608683e-06
-2.29042770217242e-05
-1.98937104805622e-05
-1.29132290349358e-06
-2.20773060633591e-05
-3.02663376507116e-05
-2.30666644858836e-05
-1.51290524855907e-05
-1.98159793809793e-05
-1.72403365588275e-05
-1.40679444588832e-05
-3.28083202368062e-05
-2.64706053224998e-05
-2.28497018778504e-05
-3.78413904261426e-05
-2.16302789362172e-05
-1.95290084554708e-05
-3.4926767964109e-05
-8.41000203033709e-06
-1.65253989943352e-05
-1.49557983679068e-05
-2.17656217011985e-05
-3.22195598365691e-05
-3.21813437811926e-05
-8.15889667593597e-06
-2.8922302652459e-05
-1.71793873045045e-06
-4.58203828527247e-06
-1.83748275877807e-05
-1.69945352688081e-05
-1.63103802469407e-05
-2.73889903071328e-05
-1.84207220274883e-05
-1.11390843963237e-06
-2.70557377070414e-05
-3.79098979123286e-05
-2.06980194910356e-05
-2.23641527226669e-05
-2.49948760666364e-05
-3.52722024540621e-05
-1.7314623260949e-05
-2.96448654684713e-05
-2.82696376198675e-05
-4.06709339726272e-06
-1.18650749777703e-05
-6.1141134340718e-06
-2.35690616752319e-06
-1.82675529327762e-05
1.7297308348367e-06
-1.5919998886819e-05
-1.06319005966916e-05
-3.16744661218829e-05
-3.02625424779571e-05
-2.08955562787225e-05
-1.64851255733547e-05
-3.03460792744771e-05
-3.14226481906258e-06
-2.85725999166367e-05
-1.5907419278873e-05
-9.68021011555356e-06
-1.24311388945235e-05
-1.81887628566788e-06
-2.3155165918775e-05
-3.03070883197529e-05
-2.17371087407969e-05
-4.11169386928278e-05
-3.49318145836212e-05
-7.06746422574681e-06
-1.81602679543035e-05
-3.56943334286656e-05
-5.70881272518145e-06
1.0689456045724e-05
-1.84568622190525e-05
-2.26186982511403e-05
8.97081978024571e-06
-4.03744229433875e-05
-1.61005698405461e-05
-1.87396016742173e-05
-3.42776565400636e-05
-2.54698874385718e-05
-3.39897703552106e-06
-1.41835902503863e-05
-3.86192282034131e-05
-1.75199608980652e-05
-3.40457717766871e-05
-2.35291830896962e-05
-1.61212075084725e-05
-3.59159982107549e-05
-2.8348236999037e-05
-2.63164013406236e-05
-3.02473672100601e-05
-1.80618847276844e-05
-1.84171166692213e-05
-2.87464675487599e-05
-2.37348526295604e-05
-3.23936467890142e-05
-2.33632133493165e-05
-3.33369939279969e-05
-3.35208144972863e-05
-7.78098261538335e-06
-3.00984205661324e-05
-3.09322411087924e-05
-3.61674057581784e-05
-9.77937681493471e-06
-1.62789617092353e-05
-1.66759958535551e-05
-1.11863860238848e-05
-1.92917498108257e-05
-3.48875450983907e-05
-2.26236535869323e-06
-5.1893259677142e-05
-2.24794410765682e-05
-3.66798938691935e-05
-3.88509911842308e-05
-1.60466477816799e-05
-3.29509511511414e-05
-2.58133738803261e-05
-3.62985230715152e-05
-1.22126232364568e-05
-2.43760825641649e-05
-1.30801222829741e-05
-2.79290245382097e-06
-2.88038942401778e-06
-1.23839668429142e-05
-2.3513239040659e-05
-2.53700721631095e-05
-1.09170270371326e-05
-1.72842393646304e-05
-2.64612460289183e-05
-5.12422186457401e-05
-1.77722462867059e-05
-2.34735889469676e-05
-1.09146706572871e-05
-2.57996403128643e-05
-5.30694782102251e-06
-3.96179819438262e-05
-1.3566259464288e-05
-3.38257532429215e-05
-2.03397297905198e-05
-9.67288785849142e-06
-8.13246129181057e-06
-2.13141613802156e-05
-5.97312212228154e-06
-2.08220844672321e-06
-3.98881172269337e-05
-1.52911283372794e-05
-2.54640242957693e-05
-1.84775427318734e-05
-3.42781346445002e-05
-2.14411404580308e-05
2.54785460618196e-07
-1.13933907958332e-05
-1.43502671611018e-05
-1.96715808035783e-05
-2.23864821736705e-05
-1.13282619344983e-05
-7.86056996265398e-06
-2.27896619967722e-05
-2.31018723544293e-05
-1.92416579712823e-05
-2.93999622107645e-05
-4.63351240991948e-07
-1.93372026819892e-05
-1.7685773174322e-05
-2.29672287437738e-05
-2.13916414256036e-05
-3.15328215760229e-05
-3.21373338228126e-05
-2.34448569888397e-05
-2.61391813243802e-06
-1.52699311591452e-06
-2.45387090923611e-05
-4.34564528269901e-05
-3.84259941508504e-05
6.09572465813608e-06
-3.0621055117549e-05
-1.85880949409893e-05
1.1533823242675e-05
-2.35463263526749e-05
-2.42215438700234e-05
-5.7348173941749e-06
-1.58600677655205e-05
-4.47458227885567e-06
-3.4067598389678e-05
-2.00016457097087e-05
-1.14246742747074e-05
-2.5465256422714e-05
-1.18588787722926e-05
-3.09096938781475e-05
-1.31753460550918e-05
-2.70900854646835e-05
-1.78682207049035e-05
6.38808270838128e-07
-1.23644416737532e-05
-2.59726251596147e-05
-1.59716432782094e-05
-4.10413122771049e-05
-1.30790542684046e-05
-3.23749219717571e-05
-2.66681621584681e-05
-2.17371866984943e-05
-2.90031549040652e-05
-1.73004191695555e-05
-2.88015888707501e-05
-1.30264145702102e-05
-3.29507184098991e-05
-2.61546270128989e-05
-1.89729992800859e-05
-3.09782889134672e-05
-1.35233556103703e-05
-2.1742209428715e-05
-5.32742254738353e-05
-3.76782667296152e-05
-8.29695723747031e-06
-7.07646308366515e-06
-3.38652265408928e-05
-3.46162368417283e-05
-2.47791654518968e-05
-3.89470455058712e-05
-2.66042005013575e-05
-2.30670642468736e-05
-2.53326250719766e-06
-9.71402397343555e-06
-5.53308570763327e-06
-1.89402750245558e-05
-2.53943993741878e-05
-1.453842691994e-05
-8.97815082201069e-06
-2.40778204455325e-05
-3.16932961494645e-05
-3.87590457992141e-06
-1.85047588925634e-05
-7.55312981949355e-06
-3.04795328361127e-05
-1.28376444197719e-05
2.70620402519659e-06
-4.10362065379815e-05
-1.69428894156781e-05
-2.35141313476323e-05
-2.25884493176432e-05
-1.34246748127875e-05
-2.83074398082701e-06
-2.21642521965317e-05
-1.47749692064625e-05
-2.67606551074621e-05
-2.75322930011405e-05
-3.24366588147962e-06
-1.92541086936399e-05
-1.94998595916397e-05
-9.27301066092034e-06
-4.89396589767204e-05
-1.73949292785997e-05
-1.22889310213661e-05
-1.58294603280878e-05
-1.66297654477375e-06
-3.98135940684459e-06
-1.28847468922385e-05
-2.20233262552033e-05
-2.9653938610551e-05
-1.94515839539484e-05
-7.6071119898032e-06
-2.94979758449117e-06
-1.29621814779081e-05
-9.57143075562854e-06
-3.9139586155103e-05
-1.24417514356041e-05
-1.46453268645112e-05
-3.11490472666457e-05
-3.10573260036699e-05
-4.12986466501435e-05
-2.19802569119396e-06
-7.73500281710248e-06
-1.99590889711577e-05
-1.77449947836331e-05
-9.85143808019536e-06
-1.01370132066114e-05
-2.03507128624151e-05
-1.87676413047247e-05
-5.94806133161367e-06
-5.98422977931062e-05
-4.04616285505993e-05
-2.13035292189394e-05
-2.26829111731838e-05
-3.51908768180485e-05
-4.48690844381679e-05
3.92700154097651e-06
-3.17690746719512e-05
-2.85291270178236e-05
-1.90410941516077e-05
-2.78733236346815e-05
-4.20412438216844e-05
-2.06599836049782e-05
-2.45048149976061e-05
-2.21872788234972e-05
-2.78580043730555e-06
-1.92787403799762e-05
-3.6313841958529e-05
-1.75871005238938e-05
-2.09676236430592e-05
-1.57317768630815e-05
-1.8310202444567e-05
-1.21340642282311e-05
-3.48359934039377e-05
-1.99640955252328e-05
-2.93303710639413e-05
-3.61024410207431e-05
-2.81834781725621e-05
-3.05006683825201e-05
-8.9181143732029e-06
1.29559862569364e-05
-2.59881048961197e-05
-2.68664158446947e-05
-1.36369216664792e-05
-7.43057229176572e-06
-1.00145238105305e-05
-2.66949112651612e-05
-1.24592020313422e-05
-5.37126240564634e-05
-1.54988180581878e-05
-6.46833614190303e-06
2.97796586244414e-06
-2.18741025758479e-05
4.55916183681946e-06
-6.16195365549092e-06
-2.76231007329367e-05
-2.3642828301015e-05
-1.32874393250946e-05
2.83566130591426e-06
8.44613454117762e-07
-4.00036451659784e-05
-2.92894219071473e-05
-3.41058847789796e-05
-3.21538812464724e-05
-2.79828890810412e-05
-3.00457088050763e-05
-1.02034431210797e-05
-3.30167471214477e-05
-4.3211049142248e-05
9.97571813302258e-08
-8.9486928044741e-06
-1.1782625004742e-05
-4.75866850202629e-06
-1.00015428987782e-05
-2.93964822309454e-05
-4.11228534372665e-05
-1.24026584691612e-05
-1.64425877153678e-05
-1.35528609408637e-05
5.91598639505288e-07
-3.58194798038772e-05
-2.26321921124771e-05
6.12072582231157e-06
-1.11698712489487e-05
-2.30636553407856e-05
-1.39267440150339e-05
-4.21955313020725e-05
-2.06857747364143e-05
-1.31566996454899e-05
-1.11419434351829e-05
-1.75843629395743e-05
-7.49955329651144e-06
-4.43670098851878e-05
-5.58809679235212e-05
-1.82214557078727e-05
-2.9981222366506e-05
-4.9762729089572e-05
-3.90349698548934e-05
-1.94373306739415e-05
-4.30985212485579e-05
-3.36623057172511e-05
-2.65449113494924e-05
-2.92478575407053e-05
-1.6226449468417e-05
-4.12855582123063e-05
-9.64299367236416e-06
-9.2295767997477e-07
-2.43065833407936e-05
-2.30525622341834e-05
-2.74762349635985e-05
-9.8824155436928e-06
-2.35186277298298e-05
-3.20241332280934e-06
-2.12283984734246e-05
-2.98706177350245e-05
-2.2094049693543e-05
-1.29783472294554e-05
-1.20327576821933e-05
-2.86896000518428e-05
-2.09845579541392e-05
-3.41275856946614e-05
-8.51072913717068e-06
-1.05473499913652e-05
-2.2779967117861e-05
-3.00668102076665e-05
4.54443598235299e-07
-2.8172958439775e-05
-3.28198870141467e-05
-3.81338586856779e-05
-3.44885857251648e-05
-9.07574987923429e-06
-4.37113862387166e-07
-1.30144122917071e-06
-2.3520148119574e-05
-2.3816837304157e-05
-4.2353743899507e-06
-2.57493908523079e-06
-2.02590766096091e-05
-1.34944183834493e-05
-3.31612007374165e-05
-2.11945794341393e-05
-1.49924161770132e-05
-2.8342580681509e-05
-2.14743063704396e-05
-1.76054283496945e-05
-6.22972560893399e-06
-2.0315087640943e-05
-2.61237216452665e-05
-4.48660337650869e-05
-2.45079413175723e-05
-2.2743054083338e-05
-2.3955937790806e-05
-1.45577923734907e-05
-2.42830589002716e-05
-2.61336674169295e-05
-3.49732638758988e-05
-2.49352013557825e-05
-1.29540471201267e-05
-2.03146094702057e-05
-1.39511950573325e-05
-1.84603498455524e-05
-2.52093057138171e-05
-3.59455491351594e-06
-4.72848723789034e-05
-2.90724826859372e-05
-3.413283341913e-05
-3.68656177839401e-05
-2.21339166073406e-05
-2.93582014346138e-05
-3.55218228502274e-05
-1.47047220960235e-05
-4.00959466409194e-05
-2.06181174635866e-05
-2.9776190056381e-05
-4.69550655688603e-06
-1.60620578036733e-05
-1.27423112985287e-05
-9.71914730577468e-06
-1.68250864604469e-05
9.50659635434423e-06
-2.74516885507488e-05
-1.59227806605457e-05
-8.70645880939305e-06
-3.15953738722091e-05
-3.30009967441881e-05
-6.57985915077495e-06
-3.86272202915916e-05
-3.86482825528582e-05
-2.51939974529537e-05
-1.60308596615967e-05
-2.69537216615599e-05
-1.71724859795601e-05
-4.35849674323028e-05
-4.55716384649242e-05
-2.39559496265581e-05
-2.63136708398092e-05
-4.85351540402254e-05
-3.99148537782959e-05
-2.55081341456709e-05
-2.02470910271498e-05
-1.53377254203735e-05
-2.52972268914514e-05
1.00653104889345e-06
-1.40384676020517e-05
-3.15510769179876e-05
-4.95708540600579e-07
-2.93052672954304e-05
-3.6091774269201e-06
-1.97754023123575e-05
-2.52622213354126e-05
-1.94935575323645e-05
-3.4637379024978e-05
-2.5428487813564e-05
-2.82336726174363e-06
2.13350177926385e-06
-2.13186361154529e-06
-2.73821936129698e-05
-3.84793118596981e-05
-1.53969669230341e-05
-2.20986976139976e-05
-1.15597232915183e-05
-3.3438161461506e-05
-3.82568552377608e-05
-1.44043341079684e-05
-3.63897760128904e-05
-1.67445836515863e-05
-2.28525470744077e-05
-4.63420040790548e-05
-2.10229930818756e-05
-1.54770723140717e-05
2.15928039544738e-06
-9.76578969810015e-06
-1.19218052546368e-05
-3.05181395494282e-05
-1.90916334925102e-05
-9.31008219084901e-06
-1.88653225289768e-05
-2.9081243476624e-05
-1.39128550953529e-05
-3.88019492797811e-06
-3.09904715086638e-05
-1.49699218140916e-06
-2.80558433514263e-05
-3.36616672724445e-05
-3.15859373610851e-05
-3.31104545539401e-05
-3.89293564803034e-05
-1.87019476875267e-05
-3.72273191925586e-05
-1.02188194629967e-05
-6.94046427392524e-06
-1.84783328497294e-05
-1.25227643280446e-05
-1.62191417091122e-05
-1.47876788132286e-05
-3.23118273855345e-05
5.32088152637017e-06
-3.11404660973077e-05
-2.08572733867135e-05
-2.49440452380596e-05
-1.09946689783202e-05
-1.00975904310512e-05
-2.16311116865701e-05
-3.4763557918181e-05
-3.01343227440151e-05
-1.12793124628881e-05
-2.71478555273279e-05
-2.56942313356535e-05
-2.7888670866948e-06
-1.15687743041815e-05
-2.7987084189713e-05
-3.37641947070778e-05
-2.46597557437223e-05
-2.41562682725927e-05
-3.18203553762002e-05
-3.92374742517471e-05
-1.60231565037315e-05
-3.19418394705789e-05
-1.45279873256085e-05
-3.51233975535722e-05
-1.25451828154352e-05
-2.19804167345824e-05
-2.77275558674388e-05
-1.25838275838438e-05
-1.38041933573058e-05
-2.1558127426368e-05
-2.70771995524566e-06
-2.99771612684838e-05
-3.61869940458983e-05
-8.93015847994699e-06
-2.94776021475627e-05
-1.00846894192915e-05
-1.39490785861748e-05
-2.33782831838125e-05
-2.00140026790103e-05
-1.1173470508291e-05
-3.89597170186031e-05
-1.24236061714131e-05
-1.87093255043655e-05
-2.98917267837421e-05
-1.24279474339914e-05
-1.36298856718724e-05
-3.53963166727879e-05
-2.12430371858824e-05
-1.63603226541584e-05
-1.79852259233586e-05
-1.48513386332187e-05
-2.12366450671321e-05
-2.22885150308038e-05
-8.63827728603962e-06
-1.31098542971596e-05
-2.18084911581411e-05
-3.62702359750777e-05
-1.31741423579607e-05
-1.32475741334294e-05
-9.00527940932576e-06
-7.45199073471806e-06
-2.47692617516386e-05
-3.3948586913421e-05
-3.26208378956162e-05
-3.10492499793437e-05
-2.47559952260828e-05
-4.01169914673445e-05
-8.45346145944128e-06
-3.67540532780356e-05
-4.13421784752623e-05
-8.1904878249366e-06
-1.41843910233823e-05
-3.88170870065759e-05
-3.1460399783881e-05
-2.45958210136544e-05
-6.69887979844963e-06
-1.80904286406502e-05
-1.57703458197778e-05
-3.82708134149196e-05
-1.68273297785077e-05
-2.64497599245708e-06
-1.20895507815362e-05
5.20244961559615e-06
-3.1438878896725e-05
-1.26587935588977e-05
-2.12983285344068e-05
-5.16825836758032e-06
-2.94433326500938e-05
-5.55244237805131e-05
-3.41203632195532e-05
-3.09508454743505e-05
-1.95508109207411e-05
-1.39493528706116e-05
-2.76211116329742e-05
-1.27097026244657e-05
-2.39926447898177e-05
1.25640423576953e-06
-6.61286238143006e-06
-1.05771675995237e-05
-1.04657947427374e-05
-3.13462052572372e-05
-1.61890573808379e-05
-1.20161608243847e-05
-2.76161794782568e-05
-3.53625396668435e-06
-4.63663790365969e-05
-3.03544700808611e-05
-3.6569566446981e-06
-9.63734438329217e-06
-1.13324884027168e-05
-2.01013471434071e-05
-2.73880892940135e-05
-1.45706305314885e-05
-2.47281414635946e-05
-1.11617158356809e-05
-2.1973090858278e-05
-3.90148767308697e-05
-2.75556012712947e-05
-2.17605269861763e-05
-1.8666300084003e-05
-1.41188408099413e-05
-1.98613780578287e-05
-3.27003131427233e-05
-2.18918207346522e-05
-3.58587645706005e-05
-3.10519790058369e-05
-3.27681710255022e-05
-9.11910672942417e-06
-2.68800000002074e-05
8.09592467156607e-06
-1.71948365488871e-05
-2.67925674887368e-05
-1.45362493240796e-05
-1.78924262482291e-05
-2.6298998062724e-05
-3.34699452949744e-05
-1.64637874845717e-05
-2.00546184727581e-05
-2.06052813925417e-05
-3.21236583175429e-05
-2.10476106065915e-05
-1.1770383685545e-05
-3.44673437188145e-05
-5.7895944920699e-05
3.1312388135623e-06
-4.25940570163823e-05
-6.75794520186459e-06
-4.20884155251898e-05
-2.51330532084752e-05
-3.89679015131476e-05
-2.3706931785415e-05
-2.7487446413187e-05
-4.98032078131724e-05
-2.62608609108346e-05
-1.1176827276617e-05
-4.30125427659465e-05
-2.14080474251374e-05
-3.00164728989761e-05
-3.0541675334379e-05
-3.57586205105401e-05
-2.11720505947746e-05
-5.35547967163447e-05
-2.28919158026054e-05
-2.12131108981967e-05
-4.790101605729e-05
-1.42702920537018e-05
-3.78765397061951e-05
-5.81145431903099e-06
-1.92298518292336e-05
-2.53513014090594e-05
-2.94166567104962e-05
-3.33114396099244e-05
-3.14785339687103e-06
-3.68615662530486e-05
-1.36848925251539e-05
-3.30267168236127e-05
-4.75076804273034e-06
-5.52274511194265e-06
-1.38682213517431e-05
-2.38289247585824e-05
-4.10541837109165e-05
-3.26730233461436e-05
-4.03907877269174e-05
-3.48164093662833e-05
-2.90395038674845e-05
-2.74857486517257e-05
-5.0082480278164e-05
-5.46965036368971e-05
-3.2061393668191e-05
8.09801751419631e-07
-2.63166017681783e-05
-4.10900130351458e-05
-1.68268111899383e-05
-2.19330807264332e-05
-2.40781359090698e-05
-3.48149580655586e-05
-3.6791534816005e-05
-1.94506595372242e-05
-1.35471864711088e-05
-4.14288745682301e-05
-1.88022271961241e-05
-2.60557027607665e-05
-2.59819758968955e-05
-1.67435581467234e-05
-6.98242247511543e-06
-1.44814490765352e-05
-2.38263032398752e-05
-1.36884859426173e-05
-1.04986683010793e-05
-2.74684129941612e-05
-3.48036977803009e-05
-3.9538809223899e-05
-2.5186237886804e-05
-3.83738745252715e-05
-3.62263582960813e-05
-4.86757387182264e-05
-1.36128575396251e-06
-4.7466965486858e-05
-1.35974881559231e-05
-2.64697371458318e-05
-1.59210614274654e-05
-1.65548249855891e-05
3.43431969387901e-06
-2.18623201838333e-05
-2.61689886150454e-05
-2.41496915952245e-05
-1.3158390699562e-05
-1.43896406975223e-05
-6.0202941108477e-06
-1.58806744647313e-05
-4.12212966989659e-05
-1.20730995654448e-05
-3.2891172092864e-05
-2.35813853853963e-05
-4.9708672870464e-05
-4.23029252789615e-05
-3.40735846276086e-05
-2.8446326664676e-05
-1.65640187904832e-05
-1.6952585396905e-05
-3.53381841164447e-05
-2.51492097766854e-05
-2.63229846952799e-05
-3.94006605876883e-05
-4.89301543129146e-05
-3.48047196572799e-05
-4.13046974232842e-05
5.07782203005603e-06
-2.35953346296296e-05
-1.6114983781664e-05
-1.56277550659754e-05
-2.16750222942762e-05
-2.44461633839837e-05
-2.36275975209857e-05
-1.04139155575839e-05
-2.46003897071147e-05
5.0195693549703e-06
-2.61006600270205e-05
-2.80689691612468e-05
-2.4346318433888e-05
-3.53119598474064e-05
-3.14082297364926e-05
-4.19496256837706e-05
-3.14101666903636e-05
-2.46563129464834e-05
-6.4516961240258e-06
-1.51989036942292e-05
-2.11455243241027e-05
-2.12908283277462e-05
-7.840451635116e-06
3.88321861257427e-06
-1.96567043184368e-05
-2.45747900896196e-05
-2.54462583886388e-05
-2.25232078203987e-05
-3.58546900064976e-05
-1.60448949637805e-05
2.62673999721904e-07
-4.12124504538732e-06
1.80898784069565e-06
-1.14408051313621e-05
-3.76336216314096e-05
-3.58726642787117e-05
-3.40842081358294e-05
-5.27535642463605e-06
-2.91340998529959e-05
-1.64062631920046e-05
-7.29960100167948e-06
-1.14927417294616e-05
-2.99963107551483e-05
-1.55627949402077e-06
-3.39539388537387e-05
-1.45037055296544e-05
-1.67945694002108e-05
1.26160735970406e-05
-2.87157738538852e-06
-3.25755183458897e-05
-2.67214453254779e-05
-2.85205004136793e-05
-3.9174790599854e-05
-3.90421802291485e-05
-2.29092653462319e-05
-6.31769217481872e-06
-3.28132625660317e-05
-1.76424597092663e-05
-2.46773297066705e-05
-3.48171685932993e-05
-3.13814535354759e-05
-1.62042575097241e-05
-2.52040297439422e-05
-4.07023573336574e-05
-1.85947703272673e-05
-2.03376352292612e-05
-3.4953045666328e-05
-2.25042297345373e-05
-1.97505283439442e-05
-1.58942406771703e-05
-3.52766072523424e-05
-2.81246844342205e-05
-4.13839503421365e-06
-2.0686400566976e-05
-4.02067217318888e-05
-1.96275560628523e-05
-4.91813484714133e-06
-1.76925905300089e-05
-1.77093429898176e-05
-3.16084079307683e-05
-1.65991404945806e-05
-1.65207031995048e-05
-1.15668680624633e-05
-8.74831207220452e-06
-2.60154687465757e-05
-6.99542666185624e-06
-2.66546304476158e-05
-2.28365319884535e-05
-3.48691604137082e-05
-1.03998785933399e-05
-2.16527744895343e-05
-1.71838905897897e-05
-3.19969703207438e-05
-1.7736597201338e-05
-2.32632732746534e-05
-5.93332311671668e-06
-3.17879076598328e-05
-2.10161134031623e-05
-2.22670907968171e-05
-3.28694151191372e-05
-2.7944710396691e-05
-1.96158159714843e-05
-3.29596378330503e-05
-4.48510166521388e-05
-3.11326317499957e-05
-2.62444291555736e-05
-3.7878786355759e-05
-1.26267818887064e-05
-2.95068306506523e-05
-1.03879878486836e-05
-1.57932107165431e-05
1.74966419586109e-05
-1.57245998978241e-05
-1.19149044866951e-05
-3.27537913572722e-05
5.43944030590043e-06
-2.18833569712698e-05
-1.967176810667e-05
-1.44792520865722e-05
-3.44057954255368e-05
-3.35447045748949e-05
-1.35783952187083e-05
-4.09815702974764e-06
-3.35439286224978e-05
-3.13578277374519e-05
-4.43069258422135e-06
-1.81050436152435e-05
-2.4875496549338e-05
-4.7965008938447e-05
-7.16175369397061e-06
-2.60730736358847e-05
-3.38944076080105e-05
-2.69858193734408e-05
8.56301142349395e-06
-2.72165376092523e-05
-2.54084050144195e-05
-2.46475237851534e-05
-1.24945578327535e-05
-3.42484552796433e-05
-6.76377241970335e-06
-2.63895559678777e-05
-3.57235052574045e-05
-4.2564744210588e-06
-4.02688233493925e-05
-1.34659752236213e-05
-9.36277941059499e-06
-2.34480761859241e-05
-1.01286760804104e-05
-2.59410070787312e-05
-4.85038613722039e-05
-1.95489620713698e-05
-2.10970090825358e-05
-1.59809211275649e-05
-9.36939663419462e-07
-3.07542181578945e-05
5.36576924578341e-06
-4.51725023726614e-05
-2.01646085516187e-05
-1.40597665227581e-05
-1.99360839547283e-05
-3.01193583519448e-05
-2.7121591294038e-05
-1.32184410398853e-05
-4.03180445017884e-06
-3.14712095689079e-05
-3.66907440350384e-05
-2.01659810140672e-05
6.20779902665218e-06
-1.57723638248323e-05
-2.55129530775421e-05
-2.12835257070478e-05
-2.02941958986268e-06
-2.36024749877965e-05
-1.91419425018896e-05
-3.37937209883635e-05
-4.3560472083201e-05
-2.01690686062993e-05
-2.59192828042414e-05
-7.14808487429973e-06
-2.28255490377196e-05
-2.93917050070384e-05
-3.9267793960522e-05
-2.48352196249855e-05
-1.0812936860307e-05
-5.95428202465412e-06
-2.8349081024406e-05
-2.38496737467586e-05
-1.63284901264691e-05
-2.27144707011735e-05
-2.46330570110076e-06
-1.92770604502127e-05
-1.62896709451496e-05
-3.2424317748478e-05
-3.13010726902e-05
-6.22401106102375e-06
6.01495300614174e-06
-2.97980189084973e-05
-8.93242433829166e-06
-8.16113578562399e-06
-2.1542667896114e-05
-2.33428067501968e-05
-2.1171388087633e-05
-2.44502272008495e-05
-2.70680978414883e-05
-1.50623340492167e-05
-3.18910508204414e-05
-1.6076460578485e-05
-1.46721970367196e-05
-3.16392579766654e-05
-2.53155431848766e-05
-2.82128362076003e-05
-2.14715771284237e-05
-1.12540258451255e-05
-3.13395926410268e-06
-2.72350489912717e-05
-1.06341864810586e-05
-3.13132679289524e-05
-1.29972475595554e-05
-1.52021000321364e-05
-1.98513353719585e-05
-4.08426115912855e-05
-2.67639264874545e-05
-5.60817600777228e-06
-2.34926768578926e-05
-2.30716727487634e-05
-1.40089063879989e-05
-2.53410431685046e-05
-1.58361239052393e-05
-3.26672801739828e-05
-2.96648559207982e-05
-7.32499049652865e-06
-2.70385311351065e-05
-2.26078237809878e-05
-1.70293277948768e-05
-3.70567786785343e-05
-3.74662492987037e-05
-1.99470082900062e-05
-2.23360770455108e-05
-2.2928658554025e-05
-1.50204823810081e-05
-1.78734909626309e-05
-1.99015749572525e-05
-2.33526096704128e-05
-1.55515217823882e-05
-4.18723803728132e-05
-7.49157375164085e-06
-2.27582507096924e-05
-1.5623084922794e-05
-9.6705211501719e-06
-1.47294166687963e-05
-1.83070700638631e-05
-7.5341829499602e-06
-2.32907860409935e-05
-1.98663052806622e-05
-1.45477914822507e-05
-2.55085213513992e-05
5.77560578809988e-06
-2.15295341188518e-05
-8.01423784462405e-06
-3.00768146714099e-05
-4.02737121082606e-05
-6.89146506045065e-06
-3.15916385136368e-05
-3.0044274136986e-05
-4.71750165801139e-06
-4.47062015466523e-05
-2.41221969611027e-05
-1.88085895724216e-05
-3.22737311803909e-05
-3.03860955285024e-05
-2.34621894660177e-05
-1.52623506140855e-05
-9.15968685548774e-06
-1.03917469478713e-05
-9.22820869095819e-06
-2.34355929938311e-06
-3.10677927309627e-05
-2.06185382125093e-05
-3.61766961494588e-05
-3.02442475205157e-05
-1.54768860887906e-05
-2.51366985379456e-05
-5.98775823363324e-06
-9.58623106817595e-06
-1.75633489219596e-05
-1.10389294985835e-05
-3.02477000538529e-05
-3.44372609354107e-05
-2.88517591256931e-05
-3.83510518695836e-05
7.32223366870783e-06
5.81351674044316e-06
-1.06247472363119e-05
-2.20067093560168e-05
-1.4531768064112e-05
-1.85446779012491e-06
-6.49833329882825e-07
-1.04492027793855e-05
-2.10598219572898e-05
-1.53686723568629e-05
-9.57419395988272e-06
-1.62242064012231e-05
-2.17328786202103e-05
-2.86785003651169e-05
-1.37989133792649e-05
-3.27233282210905e-05
4.0310956433728e-06
-2.59783551009007e-05
-1.5340528596423e-05
-1.97205969053374e-05
-1.52749494888182e-05
-1.74538658909117e-05
-3.66039648233534e-05
-1.99228940464462e-05
-3.78982320102582e-05
-1.88394327035941e-05
-2.74523382310521e-05
-1.8668865551555e-05
-2.35897798109691e-05
-4.0486942131322e-05
-1.55991232977886e-05
-1.3575207452336e-05
-3.68718375360486e-05
-2.67958814543039e-05
-3.67897813604528e-05
-9.1902295232402e-06
-1.10620558422241e-05
-1.47393773133403e-05
4.75824928087006e-06
-1.87735876144379e-05
-2.01996954645475e-05
-2.00365070169095e-05
-4.11903971458879e-05
-4.19698185179795e-05
-2.09917222705649e-05
-1.66797720888053e-05
-1.09577715552408e-05
-3.15652432221378e-05
-5.93245206237886e-06
-1.85622251576205e-05
-1.69440929754153e-05
-3.86232619237091e-05
-2.05852501935991e-05
-2.37727094267731e-05
-1.8241654663308e-05
-9.87111871836446e-06
-2.41132261246679e-05
-1.32463267422597e-05
-1.55734636647445e-05
-7.53283965835746e-06
-2.16023578311471e-05
-1.4501469621627e-05
-1.19461459462003e-05
-2.24676330278352e-05
-1.53372362709915e-05
-2.13160219449368e-05
-7.15482102130566e-06
-4.70571618905044e-05
-2.30280464035316e-06
-1.771199288887e-05
-8.39298591686984e-06
-2.92969945934751e-05
-8.49997068939637e-06
-2.70001036331407e-05
-3.37226316365426e-05
-3.49150199021955e-05
-2.07348190021402e-05
-3.78983076884828e-05
-1.52644300014432e-05
-1.34586485140046e-05
-1.22497824358338e-05
-2.9257814898316e-05
-1.66260165532956e-05
-1.8485383149514e-05
-1.9506893025417e-05
-3.33179424176953e-05
-2.48896579950195e-05
-1.49763868473834e-05
7.57375136432164e-06
-5.99448480380146e-06
-4.3270594553425e-05
-2.75488665046842e-05
-1.41895225210442e-05
-1.11402336318735e-05
-2.19750710572977e-05
-2.26107226812547e-05
-6.63713982120812e-06
-1.87551618628901e-05
-2.85096346838343e-05
-8.29602436336974e-06
-2.6089503424153e-05
-6.9874199496609e-06
-2.63621928364225e-05
-2.26004890099034e-05
-1.40041466572956e-05
-2.70870914547596e-05
-2.8614701465765e-05
-2.2515414002215e-05
-1.29236397170229e-05
-1.10113334193781e-05
-1.20884790089989e-05
-2.4465895373419e-05
-3.1503485678315e-05
-6.15248887206632e-06
-3.85925328810778e-05
-3.145017777225e-05
-5.31758588064434e-05
-3.03458942868742e-06
-2.9156525606865e-05
-1.87161428467305e-05
-2.00847441989622e-05
-1.66822701721333e-05
-2.74141682164766e-05
-4.1305946692209e-07
-7.41789689206011e-06
-3.82121696425908e-05
-2.27979534342989e-05
-1.74853995058472e-05
-2.21496699613876e-05
-1.79197903287787e-05
-2.60165807796054e-05
-2.02848048558261e-05
-2.09628150384598e-05
-1.08419792283012e-05
-3.66542591969118e-05
-1.43766347536555e-05
-1.87048791171362e-05
-1.28276815835185e-05
-4.21982286675497e-06
-2.66556377030643e-05
-3.04175150949079e-05
-1.08677335267362e-05
-2.64556003149699e-05
-1.48249807975461e-05
-3.85934350168367e-05
-7.33312418419822e-06
-2.53998658420434e-05
-2.48267095508251e-05
-2.64639101642709e-05
7.53489031058116e-06
-2.05799802360316e-05
-2.9900143965818e-05
-2.63805076570952e-05
-5.35267386879528e-07
-1.194052580406e-05
-1.79456514328489e-05
-2.97873738587637e-05
-2.12910191962834e-06
-2.38017014214774e-05
-6.07348513527203e-05
-3.02151663385271e-05
1.34649199069668e-06
-1.42937680697168e-05
-4.75241606405761e-05
-1.14432245034242e-05
7.19559029960682e-06
-2.43003251072495e-05
-4.30302891548513e-05
-1.44863221462954e-05
-2.13480896751056e-05
-2.07376814320427e-05
-4.66501268354765e-07
-4.02551684805403e-06
-2.25021253875459e-05
-3.51949039633219e-05
-2.73671320077346e-05
-1.04948224750383e-05
-2.13460712293448e-05
-3.40608913236736e-05
7.30976012651457e-06
-1.58507740328165e-05
-4.11465571905229e-05
-4.91674676608373e-06
-9.94058245542985e-06
-2.91369037563145e-05
-7.77389316650762e-06
-4.04833991323129e-05
-6.70106479790176e-06
-2.51091695420063e-05
-2.29157565417339e-05
-2.84715304230527e-05
6.16510789711874e-07
-2.41553403442927e-05
-1.68118852889475e-05
-2.05521373064446e-05
-2.93140875934426e-05
-5.52990134202507e-06
-1.05244533074645e-05
-2.55506458254333e-05
-5.29579878799477e-06
-1.56689840971459e-07
-1.51444967382006e-05
-2.76696852263768e-05
-2.86296367703308e-05
-1.19655990399592e-05
-3.31547189015632e-05
-2.70622038734405e-06
-3.69208416873322e-05
-1.89548621026499e-05
-2.16555885330697e-05
-2.52616472837873e-05
-2.60532350575045e-05
-1.06449565026182e-05
-1.55769081466444e-05
-2.41985038466044e-05
-1.0161322223152e-05
-1.90249424416458e-05
-2.43800976829099e-06
