# Supplementary material for: Research on computational propagation and identification of mine microseismic signals based on deep learning
Source: PLoS One. 2025 Oct 22;20(10):e0334641. doi: 10.1371/journal.pone.0334641 (PMC12543183; doi:10.1371/journal.pone.0334641)
Supplement: S1 Data — (ZIP) [file pone.0334641.s001.zip › 000100500001058.xlsx_0.txt_24.txt.txt]

-8.47167783890481e-06
-3.34001015812668e-05
-2.22548316181435e-05
-2.59340978876124e-05
3.35333985981686e-06
-3.54909518008829e-05
-2.83726645907397e-05
-2.42619129129988e-05
1.60800870383576e-07
-2.59662455105876e-05
-1.61455372323675e-05
-2.47795359995519e-05
-3.80165539855161e-05
-2.15556524813892e-05
-6.36788205405411e-06
-7.30537400925455e-07
-1.90377724321982e-05
-1.21181539107091e-05
-1.71879230506532e-05
-1.18199526119649e-05
-2.8749698032762e-05
5.77841664687061e-06
-5.93697205609252e-06
-1.50222823515973e-05
-2.59700145326228e-05
6.41003239169162e-06
-4.32349536008611e-05
-2.47588556289836e-05
-1.9479819984167e-05
-4.30554881330594e-06
-1.96729478362795e-05
-2.1501075913535e-05
-2.06162677406088e-05
-1.81259786453185e-05
-2.43638698461948e-05
-1.32256104596695e-05
-1.41657739124857e-05
-3.15636960809831e-05
-6.55794063140066e-06
-1.25131459466896e-05
-1.96882269524332e-05
-2.12666947665332e-05
-2.77035667670632e-05
-1.65711848708293e-05
-9.45051489877721e-06
-2.85106416787517e-05
-5.39773878692424e-05
-4.80062370714289e-06
-1.78401200107088e-05
-2.67812919153905e-05
-2.5291278331896e-05
-8.2709775711864e-06
-2.45518623873804e-05
-1.6630695088082e-05
-5.16120787038434e-06
-1.35528700656063e-05
2.28126227447691e-06
-7.86140437869454e-06
-2.05634635776981e-05
-1.37666293993598e-05
-4.2682297839953e-06
-9.44478976956761e-06
-2.78023253835921e-05
-5.18670719378554e-05
-1.03261272856759e-05
-2.47291318924302e-05
-3.18264150907798e-05
-9.166058444142e-06
-2.34087713663183e-05
-2.58228835052737e-05
-1.16564252824828e-05
-2.52454650932247e-05
1.17613076044403e-05
-2.67783705563534e-05
-2.633818132513e-05
-4.29620809306928e-05
-3.15366422848777e-05
-1.29843268205328e-05
-2.05558374702445e-05
-2.03189547800274e-05
-2.97471635708595e-05
-2.03424549201482e-05
-2.9206624636446e-05
-3.61960741068108e-05
-4.04706554548368e-05
-3.08211420050453e-05
-2.66889756197478e-05
-1.2457381818136e-05
-1.47491908362036e-05
1.43594573747073e-05
-1.94736386593265e-05
-1.26601226409041e-05
-2.27711709989938e-05
-7.34515569248425e-06
-2.03428562504247e-05
-3.17159595887052e-05
-3.44411530496567e-05
-2.0167689995784e-05
-1.37993578524669e-05
-2.51669529774314e-05
-3.34824112666144e-05
-1.55151693320203e-05
5.22937717534474e-07
-3.73946225233836e-05
-3.36068580472431e-06
-2.86682983482898e-05
-1.05474434835452e-05
-1.29304594737861e-05
-5.94737828252745e-06
-2.96616437817293e-05
-2.46570778468855e-05
-1.47566684957766e-05
-2.33650190240437e-05
-2.49522214972862e-05
-3.42230013372538e-05
2.53959226399326e-06
-5.17104902104345e-06
1.27459746499924e-06
-3.27121785002736e-05
-9.69982552688811e-06
-7.49610824799053e-06
-4.26015829814929e-07
-1.68120422987986e-05
-3.6906247090888e-05
-1.97156741934592e-05
-9.36852212218185e-06
-1.52010481035507e-05
-2.66560907460342e-05
3.6904184971483e-06
-4.4588495353269e-05
-3.59647214629115e-05
-1.50155229263437e-05
-1.19012180893565e-05
-1.95428187977997e-05
-1.85008473793629e-05
-1.79862115720595e-05
-2.47737752854762e-05
-1.160913055072e-05
-2.92755919430601e-06
-1.27054958576194e-05
-2.72004862585246e-05
-9.55800554509479e-06
-2.48837069987749e-05
-2.57445939263315e-05
-1.04552146731923e-05
-5.32667815920597e-06
-1.95641805754344e-05
-1.81493001382025e-05
-1.90372823622118e-05
-3.31300858796811e-05
-4.55740805443051e-06
-1.94912278057371e-05
-1.17293664194704e-05
3.8593328911474e-06
-2.68006844073744e-05
-2.90426677642325e-05
-2.93067929090048e-05
-3.20276366421989e-05
-2.11418587787469e-05
-2.12334669219017e-05
-2.87147447524037e-05
-2.0652629213474e-05
-5.05343582008059e-05
-3.44209681415159e-05
-1.4138721251504e-06
-1.1344754948263e-05
-1.46807895353916e-05
-1.4877171464527e-05
-2.4130286566387e-06
-2.99522618366384e-05
2.01044292837623e-05
-3.15600684932228e-05
-3.33186829718501e-05
-9.91208285107015e-06
-5.07175721066535e-05
-3.42529204055584e-05
-3.63428904189276e-05
-3.53697328578123e-06
-2.00800906977308e-05
-2.37273486639948e-05
-1.34805887475748e-06
-3.66631735506634e-05
-2.32440374980104e-05
-3.91958359062125e-05
-1.96990066545563e-05
-1.01849108810723e-05
-2.02807782108398e-05
-1.30185243801217e-05
-2.30306004135153e-05
-1.58137840915678e-05
-1.26429340475135e-05
-2.38309819853291e-05
-1.87808481678802e-05
2.45850474480996e-05
-2.95434456408979e-05
-1.50217543628995e-05
-2.90860242544434e-06
5.09710484721683e-06
-8.5828663368655e-06
-1.43497504855e-05
-1.44271231542516e-05
-3.21098815571592e-06
-2.45841579594954e-06
-1.42276304055274e-05
-7.87726859839049e-06
6.02811882615577e-06
-3.17047867433799e-05
-2.13222550399768e-05
-1.59264095945655e-05
-5.40403700070766e-06
-2.76307732662563e-05
-6.1781176782639e-06
-6.82696576773986e-06
-5.66008078258407e-06
-2.45905004952905e-05
-2.1639871308965e-05
-1.70170997342769e-05
-1.98117779034957e-05
-3.03189811233245e-05
-1.86063692267105e-05
-2.17924621579851e-05
-1.67518518112015e-05
-2.91818735525361e-05
-2.06797785824035e-05
-3.05832287147698e-05
-9.81974731080707e-07
4.85209517854911e-06
-2.89387028601016e-05
-2.89068881080793e-05
-8.3270886272112e-06
-2.92286514365377e-05
-2.25296066038522e-05
-4.51929228584748e-05
-4.34903402383146e-05
-4.11593926894801e-05
-1.13333446928424e-05
-3.4351547309027e-05
-5.22622996350509e-05
-9.76805745166551e-06
-3.10607056656505e-05
-2.0069837642886e-05
-5.60857314576141e-05
-3.1210933516362e-05
-2.11427917146228e-05
-1.49402392609796e-05
-1.55645039367791e-05
-2.28616272042926e-05
-2.19147752487368e-05
-2.24439850724682e-05
-2.42523592494869e-05
1.60035082071975e-05
-2.20250353094087e-05
-2.48489087198373e-05
-2.27966458267451e-05
-1.60265341567839e-05
-9.81403786585757e-06
-2.23809300393117e-05
-2.86505973493296e-05
-3.36710228073411e-05
-3.12196130092915e-05
-2.58404872002474e-05
-1.68207768111014e-05
-9.30068331897838e-06
-2.98058337222949e-05
-2.53388522058714e-05
-1.93179838692313e-05
-1.36836007772568e-05
-2.55409728191597e-05
-3.6306628370617e-05
-1.88119555059098e-05
-7.29660298800786e-06
-2.17848653020198e-05
1.60180064284235e-06
-7.46034184828864e-06
-6.93802645535361e-06
-2.39249076890047e-05
-1.5848483393638e-05
-1.33779349181726e-05
-1.95184262398647e-05
1.25672155922999e-05
2.96909718111614e-06
-1.81162202515017e-05
-3.22552837467844e-05
-1.16035153129633e-05
-1.35576414388747e-05
-1.67191483405469e-05
-3.83557221621971e-05
-2.53877250219468e-05
6.20966943289975e-06
-1.71851577487295e-05
-2.803109589744e-05
-1.20767439767666e-05
-4.79344840626205e-06
-2.41427357158851e-05
-2.91728512638617e-05
-2.35918824447887e-05
-3.06234165673054e-05
-1.2766538729845e-05
-2.92575002296095e-05
-4.17425085013034e-05
-8.58049171838784e-06
-1.07575042231481e-05
-6.43098154763858e-06
-5.58829460540367e-06
-2.66847739380957e-05
-3.95717274877198e-05
-1.08149359477835e-05
-1.63694410903307e-05
-3.23575435357062e-05
-1.54856388727109e-05
-3.57608107116421e-05
8.14372576246716e-06
1.80513605016407e-06
-1.88512878774257e-05
-2.70628213819583e-05
-2.46114045461954e-05
-2.63280859860798e-05
-2.5532490975832e-05
-1.24579222421362e-05
-1.85073624594057e-05
-2.01162063883745e-05
-3.25052645621973e-05
-2.71725494514999e-05
1.43396020801537e-06
-3.22715179873416e-05
-1.85964608701114e-05
-1.93174766395957e-05
-1.67732429331014e-06
-1.85345083177637e-05
-2.33655999837085e-05
-2.93432273655927e-05
-2.38014828422882e-05
-2.76376988284275e-06
-2.72361038991888e-05
-2.99930566094599e-05
-2.29689443375072e-05
-1.69061988502784e-05
-2.50064584885545e-05
-2.64090111863801e-05
2.12532185574237e-06
-3.20161664437886e-05
-2.862266177146e-05
-3.91266448724339e-05
-2.17875137514345e-05
-1.29140391829537e-05
-1.8536484578516e-05
-3.22932530887406e-05
-9.20710663445781e-06
-5.73714500800819e-06
-2.3088132034344e-05
-3.99536123007651e-05
-2.61737913085898e-05
-1.54743173889194e-05
-7.14006575013595e-06
2.14137446340755e-07
-1.79833403073172e-05
-1.94879354930433e-05
-2.71408968815137e-05
-9.91090434956657e-06
-3.05589742079993e-05
-1.94513136510214e-05
-2.06825621627756e-06
-4.38326576619895e-06
-2.14496309163502e-05
-3.27386655760986e-05
-2.95105543623065e-05
3.92077527203834e-06
-3.08128111205507e-05
-1.10320193130037e-05
-1.85174430793135e-05
-8.41911895108851e-06
-1.14829722830693e-05
-3.03771796203803e-05
-1.89130125802998e-05
-2.54078620176683e-05
-4.82542455360704e-06
-3.33052160983735e-05
-1.5607499021103e-05
-1.15677492825778e-05
-2.01530003225991e-05
-2.85704516528373e-05
-9.73579579223336e-06
9.18124961255313e-06
-6.88656634527302e-06
-9.63422030849261e-06
-5.65537919909922e-06
-2.89473797901911e-05
-4.09334373552224e-05
-2.83388447422793e-05
-3.92019565343984e-05
-8.84938086964825e-06
-1.37813312804514e-05
-2.99990460960566e-05
-3.50993566978382e-05
-2.48685437776662e-05
-9.11420869568169e-06
-2.69875894107173e-05
6.69507336785443e-07
-2.96924373308941e-05
-2.21126071208218e-05
-8.65524667549421e-06
-7.59469774290372e-06
-1.69724855839214e-05
-1.16239945212129e-05
-2.63644667172375e-05
-2.96972028284333e-05
-1.67132447869982e-05
-2.22008850086068e-05
-3.66540165740245e-05
-3.23056725059261e-05
-2.43145326205513e-05
-1.98244554165566e-05
-2.11391229598864e-05
-3.19648484892974e-05
-4.0099242706037e-05
-9.3799202534605e-06
-2.55868085454485e-05
9.60717691293313e-06
-1.18348887185284e-05
-2.60244101488748e-05
-1.19678628620431e-05
-8.10730867909492e-06
-1.06976119708935e-05
-2.65811196685423e-05
-2.10378697155122e-05
-1.26294867114848e-05
-3.86226096177331e-05
-1.99780458613817e-05
-9.47566160078628e-06
-2.51190927687055e-05
-9.19712171398981e-06
-1.65256282127664e-05
-1.87705536819526e-05
-2.66870334645342e-05
-2.29255961852479e-05
-8.34330262689993e-06
-1.46753642571537e-05
-2.79550224190215e-05
-2.07745432078822e-05
-2.14858254434708e-05
-3.39795651455167e-05
-2.14836734301441e-05
-7.88031580395163e-06
3.23831003808708e-06
-4.02005257671222e-05
-3.51503411582755e-05
-2.52757797499069e-05
-1.4654398919117e-05
-1.24644408880784e-05
-1.50197592315661e-05
-1.78227331623765e-05
-1.42374416053795e-06
-1.42315511314924e-05
-1.9063331419869e-05
-7.44867096127649e-06
-3.63881749548827e-05
-8.68088925106816e-06
-6.92608551684849e-06
-1.08058094247576e-05
-2.54110881681265e-05
-3.6781693089061e-05
-5.50035202499301e-05
-1.88899043347883e-05
-2.44263416257706e-05
-1.70633346778072e-05
-2.94178219196582e-05
-2.71537319978927e-05
-2.06640540027789e-05
-2.64983645487734e-05
-1.61406587304256e-05
-2.85605965803521e-05
-2.74197603535391e-05
-4.23671704758957e-05
-3.10237168591887e-05
-5.48832920336071e-06
-1.16768694852664e-05
-4.03423604882099e-05
-1.6142031887535e-05
-1.95857507496331e-05
-5.91280069359959e-06
-1.11912731624032e-05
-3.46689766347004e-05
-2.90459631848026e-05
-1.36830303552129e-05
-2.58133714997959e-05
-3.31426989479942e-05
-2.09056811707219e-05
-1.47011948893571e-05
-6.43064019268259e-06
-1.22508328363572e-05
-2.70634879897424e-05
-1.64664454112433e-05
-2.45261225640871e-05
-1.27616722943398e-05
-2.40073002801301e-05
-3.31555920402528e-05
-2.49895614567772e-05
-1.11492469769519e-05
-2.10019194302124e-06
-1.51421406647499e-05
-3.41932947088037e-06
-1.64921095358898e-05
-4.17964855579943e-07
-2.57298970585772e-05
-1.98652927501052e-05
-1.23793501999778e-06
-9.92072842603369e-06
-1.6402708800881e-05
-3.90068794963597e-05
-1.80528674241478e-05
-7.42118159144174e-06
-3.36776927005066e-05
-1.19606977723606e-06
-2.7325812559824e-06
-3.13233535129346e-05
-1.40307092610533e-05
-1.46406201997871e-05
-2.59301744617337e-05
-5.41948460465961e-06
-1.5214563856917e-05
-3.43289957116664e-05
-1.16235420645383e-05
-2.76232119834252e-05
-1.41134117097288e-05
-2.04872733985143e-05
-3.37790620527555e-05
-2.32879468158227e-05
-3.5354882484493e-05
-1.85107367896145e-05
-1.95225626348068e-05
-3.79905651960864e-05
-1.49377602060717e-05
-2.11103370403598e-05
-3.5537071614165e-05
-1.76318261037154e-05
-1.69361581233124e-05
-1.61712804420513e-05
-2.51840621981501e-05
-1.03764301182805e-05
-5.66818699797656e-06
-1.43836418822098e-05
-1.7703999372919e-05
-2.79397156664584e-05
-2.29133678259472e-05
-1.9556133497204e-05
-3.35445972544997e-05
-2.3212073250661e-05
-2.30800638880858e-05
-2.70173015466941e-05
-3.5188828743636e-05
1.41979970536362e-05
-2.47212821809884e-05
-3.04463067106158e-05
-1.36936278915504e-05
-2.61584915102573e-05
-1.34870911646538e-05
-1.3762905981625e-05
-3.08161830959765e-05
-1.66275547506826e-06
-2.85226519599618e-05
-3.87744511322382e-05
-3.06112589463206e-05
-1.47387898994308e-05
-2.82182579105435e-05
-2.30305727150912e-05
-1.7554643674021e-05
-1.00678443078946e-05
-3.56727370434342e-05
5.97112153459294e-06
-3.02852358216251e-05
-3.06692857807043e-05
-2.73285516574577e-05
-3.10439036841434e-05
-2.30002422442692e-05
-2.16022127480349e-05
-3.75452330885961e-06
-2.87722656980008e-05
-6.44863166104225e-06
-2.29482798463587e-05
-1.52962248565073e-05
-1.92385436302159e-05
-8.05974560967721e-06
-9.9475990523387e-06
-2.07299118341781e-05
-1.12349973678303e-05
-3.68113906621879e-05
4.08012869257665e-06
-2.32645838618495e-05
8.93433297219991e-06
-1.0218302326508e-06
-2.71177428542884e-05
-2.72246078915791e-05
-3.57760337758893e-06
-4.0234334808022e-05
-2.08326649258679e-05
1.19111635055605e-06
-1.34719351347929e-05
-1.8865087271406e-06
-1.03778662184854e-05
-2.15078174022707e-05
-1.60714151852067e-05
-1.20721266822815e-05
-1.47794766996348e-05
-1.57478451773743e-05
-4.12067718744339e-06
-8.1085109622533e-06
-3.17628118467202e-05
-2.84345883243411e-05
-4.86778229611296e-06
-3.762099520458e-05
-1.86667891408199e-05
-1.49012030944579e-05
-2.46233822121527e-06
1.2940564297646e-05
-1.59888956789352e-05
-2.07418016755869e-05
1.14648013548057e-05
-1.20235160301382e-05
-4.10205040291996e-05
-1.50696480259927e-05
-3.29156539310552e-05
-1.61285250732238e-06
-7.26580958173386e-07
-1.38114772027857e-05
-2.60543659554807e-05
-1.19202752326125e-05
-3.30660828236598e-05
-3.90285955352685e-05
-3.01023231344747e-05
-3.26952098571757e-05
-2.36005475585482e-05
-2.21214886859708e-05
-3.94982705282871e-05
-3.00026324925577e-05
-1.74369637759305e-05
-1.89904985259569e-05
6.61966311090713e-06
-3.88904871337131e-05
-3.45769968235192e-05
-2.28237733616665e-05
-2.78622345398241e-05
-1.63781147001095e-05
-2.53497175333811e-05
-3.56998957218578e-05
-4.24313991801545e-05
-1.95217084607397e-05
-9.9829992602401e-06
-3.07234789077928e-05
-2.10671280610868e-05
-1.20037626257828e-05
-1.86169408770984e-05
-3.18807380566381e-05
-2.67093829390638e-05
-1.49611287908779e-05
-5.53185442140305e-06
-2.33401190656528e-05
-3.3999936046802e-06
-3.98894405915174e-05
-4.00400426723357e-05
-2.40335685349794e-05
-2.35127612943496e-05
-5.42271916889365e-05
-2.35811508194685e-05
-3.05542655051557e-05
-1.32399648089471e-05
-3.05309610149459e-05
-1.46874710502298e-05
-3.68557480976066e-06
-2.81030609901169e-05
-1.71664374368399e-05
-1.49403514492567e-05
-2.28569490532289e-05
-2.30491611650093e-05
-1.02362269377982e-05
-2.39214014438048e-05
-4.39362504994268e-06
-1.5301026951654e-05
-1.009132060198e-05
-1.5273965188015e-05
-1.39104445664019e-05
-3.03556538574939e-05
-1.91595781140901e-05
-2.20440311081661e-05
-2.49261387085422e-05
-2.716653653883e-05
-2.32716896145344e-05
-1.55120443647802e-05
-4.37614736095589e-06
-3.64118686999913e-05
-1.62325706435236e-05
-9.46740452194437e-06
-4.03018116730092e-06
-2.71590584395178e-05
-2.98651081797895e-05
-2.20365398444904e-05
-2.79986687780337e-05
-2.59346043608363e-05
-1.20813806578112e-05
-3.6557151002092e-05
-1.22864841115839e-05
-4.2140397457768e-05
-3.41380048506568e-05
1.96497159868994e-07
-4.26995246954623e-06
-2.00139683499379e-05
-2.19701018429195e-05
-2.42997150345584e-05
-9.97982788507899e-06
-3.30070073692605e-05
-2.77904001370475e-05
-7.17816586702604e-06
-3.31619295498315e-05
-2.78852266295814e-06
-1.38747485659257e-05
-3.31151081247993e-05
-1.36479264386683e-06
-1.77650177856371e-05
-2.45879753216017e-05
-1.18779298923294e-05
1.03530220261312e-06
-2.82051017270157e-05
-1.24013115183692e-05
-1.8678623161948e-05
-1.37341903049595e-05
-2.47919715586859e-05
-2.37742712716321e-05
-2.91952165264124e-05
-2.61880536641243e-05
-2.10206629880956e-05
-2.49877583903119e-05
-2.48675717068891e-05
-1.66770773986848e-05
6.78018686881723e-07
-1.08262086784564e-05
-2.86602626091057e-06
-3.66139446280376e-05
-8.32977336869665e-06
-2.41604160011676e-05
-3.3164021426429e-05
-2.19569432137904e-05
-8.01157646694032e-06
-4.16610341060029e-05
-4.46430810915268e-05
-2.51927489968065e-05
-2.50085169374422e-05
-4.57897613793013e-05
-4.58620692758624e-05
-2.09581232295411e-05
-2.2473362036389e-05
-1.06290530601212e-05
-1.351527896442e-06
-2.36767135529996e-05
-4.22452473638185e-06
-3.46157395916304e-05
-4.49290130563202e-06
-2.85399692885491e-05
-2.71020979325223e-05
-1.61185030960997e-05
-2.14091316653787e-05
-4.12185405932092e-05
-3.27691220875759e-05
-3.15469993383825e-05
-2.69827684584914e-05
-3.48951034300046e-05
-1.22425114227763e-05
-3.18773488699793e-05
-2.67579991180675e-05
-1.92489112081157e-05
-3.01331963587431e-05
-2.27941754297145e-05
-1.49267008988756e-05
-1.77243113431844e-05
-3.43279723240252e-05
-3.38058717003761e-05
-4.88864228650293e-07
-1.78698445505725e-05
-1.89223359240436e-05
-3.82348494407101e-05
1.49117378957782e-06
-2.12467661379739e-05
-3.52518451691506e-05
-2.05121998356222e-05
-1.92373690545679e-05
-2.88141742313509e-05
-2.12443779025896e-05
1.84524665959692e-06
-4.15964618083271e-05
-5.32233162216962e-06
-2.6818838103806e-05
-2.47226506269907e-05
-2.61933940387291e-06
-2.68926202464671e-05
-2.79823282429815e-05
-2.4786846725109e-05
-5.43497981951577e-05
-9.40330564430356e-06
-3.10474490562055e-05
-2.66509506329548e-05
-2.98854562758526e-05
-3.34701827389602e-05
-2.25382379493833e-05
-1.85933949381063e-05
-1.0663465773402e-05
-9.93774376841544e-06
-2.57820757935099e-05
-2.33462430376101e-05
-1.22996827166485e-05
-2.38899746928831e-05
-1.35504722574073e-05
-3.07844863121176e-05
-1.71130306199634e-05
-1.98256084018505e-05
-7.39505398272074e-06
-1.3855860892432e-05
-4.30159042390784e-05
-3.68395596064029e-05
-1.81446367014346e-05
-1.1780532050886e-05
-1.69597570733389e-05
-1.93739968232113e-05
-1.42355574765455e-05
-1.69445686589667e-05
-2.94483241961656e-05
-4.60872118015104e-05
-2.67321600386734e-05
-3.69153870056624e-05
-7.28397330627135e-06
-3.46228349242081e-05
-2.31080931550049e-05
-3.08823050289115e-06
-1.17291486987253e-05
-1.76940888993812e-05
-1.41492978624521e-05
-2.6374119296509e-05
-3.37342101807e-05
-1.89849644117558e-05
-2.04256293158375e-05
9.11186251176613e-07
-3.4606347224149e-05
-2.59128543099328e-05
-2.8806541633101e-05
-8.52701790149387e-06
-1.69774708009407e-05
-2.52697252005162e-05
-1.7101091943627e-05
-1.12466235320353e-05
-1.75737247798232e-05
-8.73007905465651e-06
-3.44550969406351e-05
-1.59308963348484e-05
-3.38192620924041e-05
-1.82036216547816e-05
-1.8910876037546e-05
-4.3250291757136e-05
-2.91964701652061e-05
-7.85898571021034e-06
-2.16995852144167e-05
-4.09725642243508e-05
-1.31516391682869e-05
-1.95183329351464e-05
-1.6373912086548e-05
-1.74585525260607e-05
-2.99907213548138e-05
-2.06861664522906e-05
-4.99905935369114e-06
-2.0030519205526e-05
-7.14730731642599e-06
-2.83848746164119e-05
-1.46455759787512e-05
-2.42310107812007e-05
-5.18119544590302e-06
-1.61031497952404e-05
-3.658843686294e-05
-2.21473722783141e-05
-3.54060396246324e-05
-2.5757446221714e-05
-3.16880308158542e-05
9.00343072637425e-06
-2.5021760709426e-05
-2.30747503987318e-06
-2.08015765128665e-05
-3.16769276234333e-05
-2.78868075379151e-05
-1.99396988098775e-05
-2.46236774639385e-05
3.48949902685096e-06
-3.09155239638356e-05
-2.78429936951323e-05
-1.90033196106441e-05
-3.99440366615394e-05
-1.87185106029553e-05
-2.83135614390548e-06
-3.07582458585841e-05
-1.64914574608979e-05
-3.1892340750436e-05
-3.47546344400838e-05
-2.41085126619451e-05
-2.89427069840708e-05
-3.49329163123926e-05
-7.03917136825505e-06
-2.17184825494447e-05
-1.37501859321238e-05
-9.310649033765e-06
-2.93965837144624e-05
-3.58563054525173e-06
-2.5708871192446e-05
-1.62276549480609e-05
-2.51855111347396e-05
-3.9501800531727e-06
5.82416411668782e-06
-1.73668008446951e-05
-2.12389168739446e-05
-1.41211331877852e-05
-2.5189194387896e-05
-2.92469110048943e-06
-6.01659462785611e-06
-4.59597745148962e-05
-1.85598212706333e-05
-2.35657268676768e-05
-3.75895639445263e-05
-1.7041668635227e-05
-1.16857005827758e-05
-2.69366620103074e-05
-2.65441914827914e-05
-7.72118871239939e-06
-2.67181052322194e-05
-3.80544743533305e-05
-2.55829205833094e-05
-1.34461095419348e-05
-1.54795600336943e-05
-3.6634240407505e-06
-2.01529382603822e-05
-2.58251619305382e-05
-2.24996114195335e-05
-2.62460305616157e-05
-2.86753019664892e-05
-7.95709469580822e-06
-1.65033410536366e-05
-1.84759090548305e-05
-1.27097198022582e-05
-3.77036649804742e-05
-1.56922235282921e-05
-2.01288023341712e-05
-2.68234374837086e-05
-4.19345400214851e-05
-1.38800702970921e-05
-1.72868752517545e-05
-1.95878825134591e-05
-5.01793763949042e-05
-7.77988717966142e-06
-2.16843294792287e-05
-3.74105680120702e-05
-2.42280878147957e-05
-2.89007922213945e-05
-2.05195793517416e-05
-2.32713764587385e-05
-2.75490468212388e-05
-2.87113138486094e-05
-2.02732198399327e-05
-2.82585878267567e-05
-2.24972962330988e-05
-1.55792209567317e-05
-1.4250454442183e-05
-3.02126632446751e-05
-3.85582349807207e-05
-2.15110328685126e-05
-2.18065068539791e-05
-2.77219616523441e-05
-3.93910040386927e-05
1.65504135504085e-06
-4.24659098668734e-07
-2.94089905077801e-05
-2.3406635642014e-05
-1.16148545575746e-05
-8.33418629285193e-06
-1.75788138260843e-05
-2.80752558706994e-05
-9.67566041831132e-06
-1.82895852667064e-05
-1.03891381490967e-05
-9.42206084675821e-06
-9.5334563461031e-06
-2.85621922864929e-05
-3.24831956371488e-06
-2.33607300792471e-05
-2.45591529251571e-05
-6.98156509729045e-06
-4.32594423519319e-06
-2.43174742789836e-05
-1.18230741440922e-05
-2.67550854277861e-05
-2.30907562893206e-05
-4.06302321910862e-05
-2.04990683406279e-05
-2.17362031671924e-05
-2.447528038618e-05
-2.10553851859412e-05
1.86244520631788e-06
-3.1467774899434e-05
-2.77530496982488e-05
-5.99651642269752e-06
-2.15851992072286e-05
-1.54035783794422e-05
-3.54886950948775e-05
-4.56085945678265e-05
-8.96164672382509e-06
-6.55145650167844e-06
-2.25139935753821e-05
-7.4938246988215e-06
-1.27365033113992e-05
-3.78188802671176e-05
-1.89993479151406e-05
-1.41951214510976e-06
-1.06367679936535e-05
-1.04488116517836e-05
-4.13602256283099e-06
-2.32959734962634e-05
-2.14623072780595e-05
-3.53411182942357e-05
-1.58418939079319e-05
-3.0652507321318e-05
-3.14902276792984e-05
-5.27057591608441e-05
8.07773146928381e-06
-2.40496450974322e-05
-3.41042107165295e-05
-1.29469020181395e-05
-2.44734546115149e-05
-4.58868520538905e-06
-6.17671293726351e-06
-1.21440075468765e-05
-1.55267007149665e-05
-4.069395233506e-05
-1.6274159846383e-05
-1.66758921986412e-05
-2.95890416355383e-05
-2.98311154737544e-05
-6.82335419629226e-06
-3.47385146491946e-05
-2.44534705076971e-05
-1.46128345129412e-05
-2.61137363124444e-05
-3.44469211047801e-05
-1.20021341558347e-05
-1.56497346579916e-05
-5.54034323171053e-05
-2.31171058284901e-05
-1.66220063096142e-05
-4.62489250838686e-05
-1.43917552043347e-05
-1.22657956035614e-05
-1.92953783403926e-05
-1.08872017015183e-05
-3.05412263676214e-05
-3.28767336810045e-05
-1.03615285587986e-05
4.91834807846616e-06
-2.46354811035457e-05
-2.66249103407469e-05
-8.26090908697105e-06
-2.31953565359259e-05
-2.35231874298753e-06
-1.17879997608321e-05
-4.02171340036401e-05
-4.61300321181664e-05
-2.44728414014991e-05
-2.28194189102442e-05
-2.27536586511419e-05
-3.52056027341393e-05
-2.04085857324077e-05
-3.28480559627935e-05
-1.66225495085001e-05
-1.75226576773755e-05
-3.06299601894425e-05
-5.52705168221689e-06
-1.16806582033776e-05
-2.31797610271162e-05
-2.14680672250472e-05
-1.37658465085259e-05
-3.52683778084155e-06
-2.08838483851038e-05
-6.43158304892421e-06
-3.26436200961719e-05
-3.43210214872659e-05
-2.11660688866286e-05
-2.06272524959215e-05
-2.60757445214004e-05
-2.01298798598477e-05
-2.95727666144047e-05
-1.98234955092224e-06
-3.75769796080754e-05
-1.87148324702101e-05
-2.24530831177109e-05
-3.03634317184426e-05
-3.23777883039988e-05
-3.47487777922879e-05
3.2082199822339e-06
-3.24554553723019e-06
-4.06187335695767e-05
-2.89112614303883e-05
-1.15914765186481e-05
-2.25352312551453e-05
-1.98249562851377e-05
-1.65470028077438e-05
-7.11170305217374e-06
-2.90094713591661e-07
-1.12912187097891e-05
-2.09196287913384e-05
-4.18611923863488e-06
-6.25510812807727e-06
-4.74329593171043e-05
-2.27220756188106e-05
-2.74500080669086e-05
-3.20050391250613e-05
-3.39798399688929e-05
-3.84771845402878e-05
-5.26791639596728e-06
-3.61336513435328e-05
-1.20991374923486e-05
-2.99554454417687e-05
-2.97804991051044e-05
-2.51260691967941e-05
-1.67878217709913e-05
-3.73199048870039e-06
-1.647392029419e-05
-3.19656359335837e-05
-1.98452486597055e-05
-3.49618640392863e-05
-1.94002509863078e-05
-2.07332032034203e-05
-2.10845206968643e-05
7.91500917640099e-06
-1.01564291116992e-05
-2.15398771608017e-05
-2.46451555939488e-05
-3.94402836311793e-05
-3.70569063061763e-05
-1.10427352006928e-05
-3.87708068515536e-05
-2.14128685254185e-05
-7.77428333997166e-06
-1.66735194537615e-05
-1.40198938029943e-05
-2.90743596257528e-05
-2.55995318174434e-05
-1.241584884104e-05
-3.13623711432538e-05
-1.795505802272e-05
-1.87938864128428e-05
9.59450303343618e-06
-9.00870828143943e-06
-2.6937465902772e-05
-9.60545852394649e-06
-2.67188624933315e-05
-1.62315363203888e-05
-2.68902420442773e-05
-1.11566364480961e-05
-3.63163493323435e-05
-3.18534981153533e-05
-1.15336875090314e-05
-3.25618809282423e-05
-5.24464520010283e-06
-2.46751456856369e-06
-2.40786428724579e-05
-4.47411856843243e-05
-1.36305251048674e-05
-3.77319878427123e-05
-2.83479336884851e-05
-2.03069006246398e-05
-1.1943684274664e-05
-1.6245785948078e-05
-3.72942601645367e-05
-1.94885963093648e-05
-9.76759472525959e-06
-3.09208343607372e-05
-5.15356097361365e-06
1.27731106405061e-05
-3.10738205720119e-05
-3.31071809333257e-05
-4.58940141028768e-06
-5.74254184855963e-06
-2.35752746548391e-05
-1.20305658361604e-05
-2.5595922616365e-05
-3.32832298461127e-05
-1.57061242438199e-05
-1.98045438812497e-05
-3.73743883707091e-06
-2.87690125658693e-05
-2.74490836135617e-05
-4.15465549878025e-05
-1.15285237439171e-05
-2.4729242017934e-05
-3.3011960655307e-05
-7.11778491036942e-06
-2.14642193144893e-05
-2.20747677490159e-05
-3.24127812890811e-05
-1.4219465024148e-05
3.23303657716553e-07
-4.32689279611714e-05
-1.98081126538614e-05
-7.7742067929882e-06
-1.0975508128906e-05
-1.71364426986606e-05
2.32558840913864e-06
-2.27141150095535e-05
-2.37163640544236e-05
-2.98239255100724e-05
-3.09043891225045e-05
-2.71738578826581e-05
-2.13503421414749e-05
-4.30082738710217e-05
-2.34157158293742e-05
-1.99339844038831e-05
-2.27111623489194e-05
-2.0331897626943e-05
-3.59597920423132e-05
-1.27763610986448e-06
-2.28353402956045e-05
-2.56086641610272e-05
-1.73723768436881e-05
-1.83429378670357e-05
-4.74048337242523e-05
-8.71086012525193e-06
-8.30694026294311e-06
1.22240987363633e-06
-3.69940317726158e-05
-2.63801639804878e-05
-2.41671505960125e-05
3.47257889466523e-06
-3.97065207185699e-05
-1.1918293261012e-05
-1.32980048057054e-05
-9.95963142801156e-06
-5.21024668544567e-06
-1.86922433083103e-05
-3.47366776816172e-05
-6.58675501852586e-06
-2.9376477166162e-05
-3.31489666624503e-05
-1.67580466776379e-05
-1.95909116497111e-05
-3.00745071310357e-05
-8.76783328104399e-06
-2.82546615927234e-05
-2.03672155178079e-05
-1.33181862458545e-05
-2.46431392586373e-05
-3.04775707839922e-05
-2.04908577626476e-06
-1.48197982566022e-05
-2.05185886824467e-05
-1.79997639208245e-05
-3.05334865812228e-05
-3.30936657384466e-06
-2.90536698949069e-05
-1.92572975421189e-05
-3.96942032741325e-05
-9.98304190616152e-06
-1.48595975419021e-05
-3.59751649162202e-05
-2.88495271080252e-05
-2.16661493751178e-05
-2.78043512634468e-05
-2.31274470375112e-05
-3.28543393221497e-05
-3.66302204181055e-05
-1.64416130990385e-05
-2.92928947783868e-05
-1.71136989079716e-05
-1.00695748803738e-05
-4.16759493656934e-05
-2.8776810823046e-05
-2.2258722503959e-05
-4.077978428837e-06
-2.14176183504813e-05
-3.12464555681175e-05
-9.62999676940909e-06
-8.64651621143485e-06
-5.50029766176061e-06
-2.48510710525624e-05
-3.96105288505455e-05
-2.73699178721391e-05
-3.95183768869286e-05
-3.43081504584418e-05
-1.34305953306163e-05
-2.80421756294072e-05
-2.0706928466512e-05
-2.29486874838652e-05
4.13169658451406e-06
-4.490713480502e-05
-3.68053049689405e-05
-1.77688085818723e-05
-5.35940092935006e-05
-2.26649447169135e-05
-2.5775742748683e-05
-3.91062510844829e-05
-1.95750586667325e-05
-3.10753203776618e-05
-2.92670448574196e-05
-7.96778071244519e-06
-3.36666082370168e-05
-1.88714477072657e-05
-3.38734849421183e-05
-2.39784861437463e-05
-2.77925601549066e-05
-1.05950359165131e-05
-1.82201666338433e-05
-1.92414842493278e-05
-4.26232763205152e-05
-1.10947105409773e-05
-2.53698375557794e-05
-4.09187147148808e-05
-2.63359658117818e-05
-4.20158132439417e-07
-3.95418097345007e-05
-4.00695117081387e-05
-2.18144017968202e-05
-3.11275833835188e-05
-2.84533324780163e-06
-1.21456908330131e-05
-2.79079965215901e-05
-1.32241896407971e-05
-1.19676824659373e-06
-3.32642465541473e-05
-2.70682914711867e-05
-8.03292578619403e-06
-2.67315574619011e-05
-3.97221079661696e-05
-1.50888436060777e-05
-8.8985086115175e-06
-6.88787112588688e-06
-2.05665373305428e-05
-1.6467345423833e-05
-8.7519746911667e-06
-2.70740393101046e-05
-5.61070780691829e-06
-1.14219373475681e-05
-2.65949837309223e-05
-1.79074651422487e-05
-2.75428649340256e-05
-2.50897733987925e-05
-1.44024822917474e-05
-2.34300171829367e-05
-2.30168376851416e-05
5.25182228290461e-06
2.94271225362896e-08
-1.4120025030437e-05
4.78106530709337e-06
-2.14025346452028e-05
1.24379820431651e-05
8.67560979147287e-06
-3.89556984628181e-05
-1.42923531865274e-05
-2.13373589578254e-05
-1.31981662984116e-05
-1.83381224939659e-05
1.00688615766202e-06
-2.15095599319196e-05
-4.12965926567995e-05
-3.21823000066877e-05
-2.40058158282573e-05
-3.83797631238158e-05
-3.76352974407448e-05
-1.11372998355643e-05
-3.56217409309619e-05
-1.71965775718495e-05
-1.88101101317038e-05
-2.01182694952161e-05
-2.83703022019829e-05
-2.94480151759619e-05
-2.35988321416193e-05
-3.81245677790391e-05
-1.0678101238973e-05
-2.85602265249604e-05
-3.00095283533628e-05
-1.29634350743505e-05
-2.84514795418385e-05
-2.27646226131207e-06
-3.20380485814962e-05
-1.39983552719094e-05
-1.47871040006357e-05
-7.74754788526909e-06
-2.19907075581504e-05
-2.88345006628408e-05
-2.20281734498268e-05
-8.44130765233367e-06
-3.66574783337337e-06
-2.5148258465113e-05
-4.99998938401454e-06
-5.17994493149108e-05
-2.26717425444552e-05
-4.15305324344177e-06
-1.94903829365667e-05
-2.24126716632887e-05
-1.90792646928119e-05
-2.26660052004008e-05
-7.35197072849951e-06
-1.55762940794583e-05
-1.99242140703573e-05
-1.53954368042599e-05
-3.85863502866339e-05
1.92628980476158e-06
-3.2562017864746e-05
-2.62797902061763e-05
-2.6644919281903e-05
-1.72258321563678e-05
-3.29512578316008e-05
-5.8747757641863e-06
-4.62326066988802e-07
-5.21169686960839e-05
-2.69451944890608e-05
-3.87406015644274e-05
-6.66854208679417e-06
-6.25749248941813e-06
-2.13566428020381e-05
-3.29152456178013e-05
-2.34777774611457e-05
-2.42405564290995e-05
-3.30067009555575e-05
1.87099919291944e-05
-1.04239535294748e-05
-1.98351044134837e-05
-1.97337682302663e-05
-1.08605965959096e-05
-1.80452924468513e-05
-1.06376239929213e-05
-1.06055617209091e-05
-2.66746406043343e-05
-2.64492878327304e-05
-2.14101557894665e-05
-1.98234789483465e-05
-6.52023203000263e-06
-2.26789925507354e-05
-1.60091681193027e-05
-3.66560871692958e-05
-8.22902423302087e-06
-1.75529764334039e-06
-8.4968658624879e-06
-2.8050039475487e-05
-2.57173236291929e-05
-2.91182228962604e-05
-1.11769240759772e-05
-1.57090528531744e-05
-2.34398000109714e-05
-2.00054510248237e-05
-1.35285598077858e-05
-4.29871017350084e-06
-2.83576920983175e-05
-3.60590189783997e-05
-3.6926234538761e-05
-3.16189685777961e-05
-1.65911184643704e-05
-1.57237317056791e-05
-3.57843911936237e-05
-1.80072785870242e-05
-9.99915955922977e-06
-1.32209361373742e-05
-2.64884628223116e-06
-4.41554380627508e-06
-1.48824344600736e-05
-3.13510907069811e-05
-2.81906974830318e-05
1.10485310846221e-05
2.52215993158639e-06
-9.0807629120548e-06
-2.45408448095186e-05
-1.4440005820058e-05
-6.21297487083786e-06
-3.42500417189701e-05
-9.06863113258261e-06
-1.49646437982481e-05
-1.80737505478511e-05
-3.3641049584357e-05
-2.62737049028328e-05
-1.35164600465265e-05
-1.6443028411599e-06
-3.34198408680199e-05
-1.3151159966862e-05
3.66705270352427e-06
-2.71235985273561e-05
1.01582179526244e-06
-2.6872896379707e-06
-1.80749649041213e-05
-2.91390504862377e-05
-4.99226524160057e-05
3.46811144652409e-06
-1.2570852958189e-05
-2.63092626751688e-05
-2.13181376516338e-05
-1.99965299306334e-05
-2.12570572823304e-05
-2.10823141871027e-05
-4.00300134625813e-05
-1.69193645227444e-05
-2.47160429529885e-05
-1.85392871452294e-05
-3.86067627731157e-05
-1.91396478954262e-05
-2.36995987363061e-05
-3.62610851885943e-05
-2.77607478120798e-05
-1.02541331098042e-05
8.07593066540817e-06
8.51824627594203e-06
-8.76252636730047e-06
-1.57060139933767e-05
-1.67079278746059e-05
-2.92691905120083e-05
-2.92403781307561e-05
-3.83517706675902e-05
-8.69468276268904e-06
-1.57180650081694e-05
-2.27578707086143e-05
-4.23520969713354e-05
-3.01236640772528e-05
-2.25437154315355e-05
-4.03040506000407e-05
-1.63329373994955e-05
-1.70941958070876e-05
-2.63606975198066e-05
1.0337853806275e-05
-2.4892595278569e-06
-3.14341492557536e-05
-2.54199996104519e-05
-2.93586512201215e-05
-1.86685491561139e-05
-2.82978037553496e-06
-2.17946188770394e-05
-1.1434693106831e-05
-1.13377060835847e-05
-1.93733542825972e-05
-3.32991980019696e-05
-4.00937839547493e-05
-7.87253346075062e-06
-2.05267402190154e-05
-4.57971413715346e-05
-3.80246685721946e-05
-1.17244169446707e-05
-3.63873660321113e-05
-3.7266443467542e-05
-2.69790041984194e-05
-3.05051890744477e-05
-2.38973507311624e-05
-1.49075067652359e-05
-2.17593870252329e-05
-1.40785069548278e-05
5.04353420604025e-07
-1.857000286975e-06
-2.02310547658488e-05
-3.08686212115405e-05
-2.66470651539744e-05
-2.97711028311063e-05
-1.55628086890632e-05
-1.60804607576221e-05
-3.86183031468333e-05
-2.26993545892577e-05
-3.21200482749067e-05
-1.89353436544905e-05
-8.24428169896436e-06
-1.8164700359746e-05
-2.39595161603402e-05
2.21533001974675e-06
-2.34888691324728e-06
-1.21086346945762e-05
-8.92439018686142e-06
-1.67172706245899e-05
-7.32946029920052e-06
-3.32145998835897e-05
-1.18080472347787e-05
-2.7973193614605e-05
-4.19499247105867e-05
-2.19858566961948e-05
-2.48987770215187e-05
-1.69507658001218e-05
-2.97092946734152e-05
-2.01850592406381e-05
-7.14362315833322e-06
-1.56806877178232e-05
-4.49514457598132e-05
-2.30018460513527e-05
-3.01638537855177e-05
-1.23678651687747e-05
-2.73842699865948e-05
-2.32919252183579e-05
-2.01152647369709e-05
-1.88895036624987e-05
-1.64935959932127e-05
-2.43036477555812e-05
-3.00680472083785e-05
-1.97583865596669e-05
-3.89119403718599e-06
1.5295838796034e-05
-3.5649265517063e-06
-2.01094533067614e-05
-2.59955827773723e-05
-3.91422843225753e-05
-3.20615763934533e-05
-1.73653679189768e-05
-3.81514321894195e-05
-2.1499077993985e-05
-2.80374895201107e-05
7.89985713704198e-07
-3.74868187067547e-05
-1.17493434567866e-05
-2.78447901212887e-05
-4.30370022510785e-05
-3.00480959412107e-05
-1.74125878562764e-05
-2.21195564031404e-05
-2.12389482137822e-05
-1.24939036227485e-05
-5.80187582164226e-06
-1.95855890497237e-05
-2.63640849199226e-05
-4.84787382809812e-06
-3.37889427805386e-05
-1.91002560731146e-05
-1.54617338149333e-05
-1.64700060717028e-05
-2.23950386145859e-05
-2.42027608060388e-05
-5.95099143825735e-06
-2.71478961927553e-05
-2.82742545430515e-06
-2.44936693460852e-05
-1.29135861063915e-05
-1.61489016150897e-05
-2.40064230489123e-05
-2.14810118323774e-05
8.45411104390206e-06
-4.95729396137918e-06
-1.66844250486596e-05
-2.50644174614536e-05
-3.73614181907339e-06
-2.33938378194179e-05
-2.09939460626859e-05
-2.60309265855022e-05
-2.2538035387309e-05
-1.7996746893641e-05
-4.09330289046697e-06
-2.05270480362256e-05
-2.4860947243462e-05
-1.28126404603123e-05
-1.50984489963521e-05
-2.41618103087577e-05
-2.58699902293146e-05
-1.29339936150917e-06
-1.07621284850454e-05
-3.124931886531e-05
-1.24137955501273e-05
-1.53229143661037e-05
-1.87159960426864e-05
-7.92892028079976e-06
-1.38004716075626e-05
-1.17495467413168e-05
4.49212608007225e-06
-3.28082647904939e-05
-3.32808721793442e-05
-1.71052839037729e-05
4.43004679081226e-06
-3.35832959632933e-05
-5.54485663101562e-06
-1.5010250339221e-05
-4.28274055372032e-06
-3.4389733203545e-05
-2.70165646716123e-05
-3.28127699327561e-05
-2.39296193079599e-05
-1.35006868650001e-05
-3.85068162341491e-05
-2.09297501620329e-05
-3.12410264361766e-05
-1.96714805416737e-05
-1.90166615805493e-06
-2.81379633399792e-05
-1.24682522840007e-05
-1.86953087039283e-05
-1.24222844052561e-05
-2.2594759321647e-05
-3.15978325687478e-05
-1.48545885293529e-05
-1.36679165515929e-05
-3.1207909246052e-05
-1.47805424501333e-05
-2.3204764005274e-05
-3.19555180365267e-06
-1.6672937800706e-05
-2.06309136630425e-05
-5.56428127204235e-06
-3.89846897863322e-05
-2.52164531867617e-05
-1.81090045129081e-05
-1.76560259664112e-05
-3.21284364644476e-05
-1.2036366117972e-05
-1.46467535084288e-06
-2.00677512328449e-05
-1.6511702422829e-05
-3.3362552430859e-05
-1.55050201548449e-05
-3.79227977946359e-05
-2.21940623884487e-05
-2.23471882468833e-05
-3.89336177117515e-05
-2.10451450228683e-06
-2.10173139128429e-05
-2.6675786256625e-05
-4.21662653613409e-05
-1.95438563956796e-05
-3.72579789843542e-05
-9.28676827205816e-06
-2.63683878638288e-05
-1.91806002776472e-05
-2.51425352206815e-05
-3.01575138970797e-05
-1.16546013746097e-05
-1.90296754527721e-05
-1.56328668329472e-05
-1.73784731091678e-05
-1.4502357210842e-05
-2.28854524867689e-05
-2.53070611863879e-05
-3.29738836932076e-05
-1.26483934691807e-05
-1.03605727654227e-05
-3.84587464804642e-05
-1.31217070328091e-05
-1.32602318517831e-05
-3.82153023016315e-05
-2.81868978299766e-05
-1.93417944416265e-05
-5.89052630946926e-06
-3.9813192763627e-05
-2.89644738840359e-05
-1.51390611940756e-05
-2.12018790244511e-05
-6.47262552445265e-06
-6.89584476749643e-06
-2.23332412300354e-05
-1.12685978387179e-05
-2.1379911865712e-05
-1.38657449215367e-05
5.67751448257121e-06
-2.27755727703354e-05
-1.9508531416116e-05
-3.61749867158362e-05
-1.78451098414738e-05
-4.37262481780248e-05
-2.72613609352162e-05
-4.05943967781254e-05
-1.01073444163098e-05
-1.00721542973849e-05
-3.14236114198094e-05
-3.02326586962735e-05
-5.00078671352785e-06
-5.15159847173228e-05
-1.68161336145512e-05
-3.07037990675701e-05
-2.05251914924229e-05
-3.24798352653945e-05
-4.45146054082527e-05
-1.94666632351881e-05
-2.98246317113459e-05
-2.69297252274105e-05
-5.14920752180579e-05
-4.41868358077127e-06
-1.81407887472955e-05
-1.22928195341686e-05
-1.86066992965807e-05
-1.72038537109016e-05
-3.87323807371796e-06
-1.5438538983207e-06
-3.13476447358348e-05
3.12713922262763e-06
-7.99758420091097e-07
9.5654461020319e-07
-1.98798979895017e-05
-1.34863271750891e-05
-3.4375098853892e-05
-2.1164577911843e-05
-2.09052133182186e-05
-3.57304975188368e-05
-2.34319541311401e-05
-2.91398276967069e-05
-2.20889242247772e-05
6.75983765471872e-06
-1.01665936909159e-05
-1.52983603727331e-05
-1.86900811083066e-05
-4.75245588307326e-06
-2.13490040511754e-05
-2.78374582670235e-05
-2.98394285581456e-05
-1.28111343349369e-06
1.32879111279262e-06
-3.0832395239799e-06
-1.35214034194282e-05
-8.07142411654476e-06
-9.18603582027753e-06
-3.2952185453541e-05
-1.74093715770847e-05
-1.21497057827704e-05
-2.08823805657161e-05
-7.80932937624715e-06
-2.26978361257077e-05
-1.65586266204856e-05
-4.46756064520533e-05
-1.88848996804493e-05
-2.30179946978013e-05
-2.08302191380976e-05
-1.27730217828558e-05
-1.6224270841149e-05
-3.17855067967449e-05
-2.35702086208501e-05
-2.53158771548576e-05
-6.85420371312345e-06
3.1197312336987e-06
-2.69802337789763e-05
1.18739931330005e-05
-2.74605552225501e-05
-1.95889565400862e-05
-1.58116862504499e-06
-5.91623424571232e-06
-2.78889285594783e-05
-1.08787043804892e-05
-4.08201352241433e-05
-1.76081344992476e-05
-1.60096261963346e-05
-2.99331112790178e-05
1.17827522994826e-05
2.83139685853024e-06
-2.59109650450531e-05
-2.85975666891044e-05
-3.09675713611563e-05
-1.34999465368192e-05
-1.46387297275762e-05
-4.59147249531342e-06
-1.40879378340623e-05
-1.86927261915599e-05
-2.49934028461875e-05
-8.82986123855075e-06
-2.1878164942723e-05
-3.24647502600145e-06
-5.24831564552088e-06
-3.37778928900134e-05
-2.69017504658984e-07
-2.31836325355623e-05
-4.43311149555422e-05
-2.7418190206116e-05
-1.19912058005557e-05
-4.20899327058601e-05
-1.202649036972e-05
-2.7221559113697e-05
-6.02243467205833e-07
-2.97169188264969e-05
-2.05999651743167e-05
-4.14237263065501e-05
-2.15322724051734e-06
-3.5525527402412e-06
-1.63136715898175e-05
-1.82694660961733e-05
-2.35019094083068e-05
-3.05746301808256e-05
-1.60697606750876e-05
-3.80392659869931e-05
-3.18652027003621e-05
-1.09481302032753e-05
-1.99283339459984e-05
-9.05578606050881e-06
-7.530730853961e-06
-2.33175870285293e-05
-2.26313231785001e-05
-2.32243120236909e-05
-1.20924384781122e-05
1.67245236872618e-07
-9.54122095009836e-06
-3.58965917891929e-05
-3.88558003779394e-05
-3.06498427280981e-05
-2.99792539067432e-05
-2.88262947897968e-05
-5.81327933459799e-06
-1.30414714830683e-05
-2.59664931779564e-05
-1.37210411306499e-05
-6.40730715593417e-06
-1.72912231065382e-05
-3.62215821886977e-06
-2.30359864973752e-05
2.18261685848016e-06
-4.81793184208814e-06
-2.44820684650704e-05
-2.99819553341148e-05
-1.51731955785318e-05
-2.19840792740965e-05
-4.20179285795228e-05
3.19443249097659e-06
-1.03066524598476e-05
-3.35420883174802e-05
-5.3578624042156e-06
1.194932568881e-06
-2.25035106498505e-05
-2.64418137063156e-05
-1.5472980451112e-05
1.4170672539185e-05
-2.803055961775e-05
-1.45038068422289e-05
-6.71305112945131e-06
-2.10671800090902e-07
-2.64196070392582e-05
-1.02524221671629e-05
-2.14372794750826e-05
-2.03505759001402e-05
-3.10210230314539e-05
9.02726646241668e-06
-2.98323671944855e-05
-3.00865467527808e-05
-1.99593956377507e-05
-2.11255582156549e-05
-2.83307051511288e-05
-1.88842128846675e-05
4.92957886271137e-06
-2.81379025062045e-05
-1.71317920390809e-05
-1.94843634228447e-05
-1.08077522840219e-05
-2.07843004672097e-05
-3.86859527572191e-05
-3.37416979272942e-05
-4.09690737197421e-05
-3.60020334526592e-05
-2.2488003363982e-05
-1.20290194175937e-05
-3.29176901565723e-05
-2.71122025968411e-05
-3.9729544075548e-05
-2.34210792210224e-05
-3.06771390888772e-05
-6.11686788995685e-06
-1.66125845125267e-05
-5.21251479251379e-06
-1.46620739474978e-05
-1.23666093696097e-05
5.23553637839422e-07
-1.33647635887474e-05
-3.63657776338635e-05
-2.1790646652671e-05
1.51946199712596e-05
-3.23945244333849e-05
-1.860118438821e-05
-5.84368289640258e-06
-8.25205450233787e-06
4.49088050683009e-07
-2.27723443051049e-05
-3.49570106650062e-05
5.77035754360117e-07
-1.26071218734134e-05
-4.20151911096913e-05
-1.08701420367809e-05
-2.13943301790129e-05
-6.93161147340416e-06
-3.39491995881444e-05
-3.18415240592702e-07
-3.30154752368733e-06
-1.18630284196339e-05
-7.02174315718845e-06
5.68347453598118e-06
-2.21531108707338e-05
-1.83195976957966e-05
1.29323188233209e-05
-2.29802281340632e-05
-2.99907812230554e-05
-2.73072026315856e-05
-2.52966380447506e-05
-1.9310865550458e-05
-1.31310926525469e-05
-1.42194079315205e-05
-4.19089893461296e-05
-3.51060923879011e-05
-3.09266782430836e-05
-3.8499650503067e-05
-2.43824888692933e-05
-1.4798513904982e-05
1.80905680500666e-06
-2.38303142269242e-05
-9.56860234785362e-06
-3.01192492758929e-05
-2.03602668330041e-05
-3.42103967534434e-05
-1.25611845485929e-05
-4.06511304594815e-05
-6.56597442659949e-06
-1.62995116019651e-05
-2.6309913214762e-05
-3.08845696909633e-05
-2.06823361404578e-05
-1.79886560251437e-05
2.11252996733348e-05
-6.48454487770577e-06
1.80551009145464e-07
-1.51564895156836e-05
-3.26348444117575e-05
-2.02603696923542e-05
-3.1269827706435e-05
-3.39144311265725e-05
-2.54899972931113e-05
-2.72947267020592e-05
-3.70326093013114e-05
-2.17252299238387e-05
-1.55204797919267e-05
-1.82218459805365e-05
-3.73627480570297e-05
-1.93660894471922e-05
-3.49905960091024e-05
-3.7860676743101e-05
-2.78427109768455e-05
-1.2608635833444e-05
-9.90383127627323e-06
-1.26619951583998e-05
-1.36190664775598e-05
-2.48938401657867e-05
-1.79019385798012e-06
-6.93691140769495e-06
-2.19816798243018e-05
-2.70573791235806e-05
-1.61916522353765e-05
-6.72934711132898e-06
-3.2161914119949e-05
-1.98207496688803e-05
-2.81302047223306e-05
-3.98336047962382e-05
-7.73036525023396e-06
-2.73418170613091e-05
-2.92298634884789e-05
-2.74754199870073e-05
-2.54080660075397e-05
-4.35054375491384e-06
-7.99716668954639e-06
-3.21939845451659e-05
-1.20187490856789e-05
-2.27970219746464e-05
-6.16088693971783e-07
-9.07752771647183e-06
-2.67491297243676e-05
-1.41716863913081e-05
-2.56750705552702e-05
-7.59376998712761e-06
-2.34887967940021e-05
-3.42803759661754e-05
-2.60659221120942e-05
-2.4497874352063e-05
-1.98888490524092e-05
-3.33538232211963e-05
-3.03601323680066e-05
-6.51825868040352e-06
-3.18856212315108e-05
-2.8030964373276e-05
-9.37169123253841e-07
-3.6686300336438e-05
1.95753588196952e-06
-1.94024021608822e-05
-3.87374357070821e-05
-4.0143777443472e-05
-3.82578260117652e-05
-6.199426776123e-06
-3.94205518681071e-05
-2.94945728753269e-05
-2.78629743276015e-06
-3.07908873036284e-05
-9.93874049966185e-06
-1.57355860147687e-05
-3.73484773699026e-05
-4.57629688630778e-05
-3.7280364442303e-05
-2.99125228263251e-05
-2.99115542135646e-05
1.46873938967005e-06
-3.6785378355508e-05
-5.84655826645117e-06
-3.7975802030033e-05
-8.14654045800911e-06
-2.71729920647907e-05
-2.46729070778528e-05
-3.51897058230792e-05
-1.64547341497533e-05
-8.2597531314373e-06
-5.3509511600801e-05
-2.24009376589058e-05
-2.76983098362468e-05
-2.23636023292889e-05
-2.58442145831865e-05
-3.47000358434511e-06
-1.97184426490342e-05
-2.59289126773788e-05
-3.69837210620806e-05
-1.02226284381072e-05
-1.54746084878866e-05
-3.77185315284356e-05
-1.85472477714404e-05
-2.1950740439149e-05
-1.71826703562201e-05
-1.68812799744558e-05
-3.72664145166901e-05
-3.72622343168676e-05
-1.2141021523834e-05
-1.30019766352484e-05
-1.80260853229477e-05
-5.44930784771231e-05
-1.60673983666516e-05
-3.52526958585243e-05
-2.42688651759068e-05
-2.48554683696539e-05
-6.12698150148705e-06
-2.74101087410643e-05
7.17213192240112e-06
-3.55909352277232e-05
-2.23830091787155e-05
-3.27457294693535e-07
-8.73291578859774e-06
-2.31798850819266e-05
-6.66945308648796e-06
-2.30847477505639e-05
-1.38691012338963e-05
-1.74137054828555e-05
-2.20640472873818e-05
-2.73969457738765e-05
-1.87952522164712e-05
-3.63144917319906e-05
-1.97988294293612e-05
-1.15783856838486e-05
-1.77069602324424e-05
-7.62251291865787e-06
-2.6649172910603e-05
-1.3164557349703e-05
-2.15709670903454e-05
-7.56354354922519e-06
-3.54922750303726e-05
-2.02943907004755e-05
-4.03949730718286e-05
-2.11302813194014e-05
2.26945004690047e-06
-9.45524303044599e-06
-7.80297873496909e-06
-3.77710604226902e-05
-3.1376330064228e-05
-1.19158004936323e-05
-1.78942493893698e-05
-2.35643139802486e-05
-7.16734294142124e-06
-1.40581228801708e-05
-4.20637151257363e-05
-1.23622000871753e-05
-2.87409972802022e-05
-2.208231520003e-05
-2.59454494754961e-05
-2.03055430751112e-05
-1.16886978798825e-05
-2.32893664795221e-05
-2.79481313981528e-05
-4.09002996561072e-05
-2.54655836574384e-05
-1.33645271961968e-05
-1.13671090696341e-05
-2.24162861818315e-05
-1.79024506120577e-05
-2.02252278855878e-05
-2.76947474682773e-05
-3.12850825196819e-05
-2.32107088783921e-05
-1.71513550609706e-05
-1.84440087307235e-05
-1.93335682482353e-05
-4.28856924477434e-05
-3.56083087707221e-06
-1.74232228541051e-05
1.63685627233009e-06
-2.51924141423623e-05
-2.69494265529776e-05
-1.31816866821626e-05
-3.04216085765981e-05
-3.80603123681381e-05
-2.43076966018312e-05
-3.02198615469002e-05
-1.92174097786516e-05
-1.74805853513443e-05
-1.49741161925726e-05
-1.84784130856851e-05
-2.60329430761401e-05
-3.4102363788125e-05
-1.98751276509323e-05
-1.25916876831403e-05
-1.59763594304226e-05
-4.80191448788879e-06
2.23912424563648e-06
-2.75402294454772e-05
1.76822916921737e-06
-1.73987387234098e-05
-9.79892133531811e-06
-1.08541119186992e-05
-9.05080597111775e-06
-2.61235424330067e-05
-1.12789315854954e-05
-1.91028836762365e-06
-5.67575237468807e-06
-6.23665820401984e-06
-3.39820505454379e-06
-1.96644279350185e-05
-1.96010659958492e-05
-1.71843607858646e-05
-9.60661890330359e-06
-5.11742740619359e-06
-1.48585509282106e-05
-1.29930825872604e-05
-1.62949986244034e-05
-2.97793548821894e-05
-1.91665497145385e-05
-1.93028046299164e-05
-2.80906242852198e-05
-3.46799320662019e-05
-2.16323932727973e-05
-1.35589336033507e-05
-1.3064830997491e-05
-1.84422428618389e-05
-3.12319020161866e-06
-1.49079832484703e-05
-4.41254523718312e-05
-2.0169402401355e-05
-1.42557797826457e-05
-2.12635375121105e-05
-2.15876809007331e-05
-1.07870307704183e-05
-4.10665979656392e-05
-2.50016267367256e-05
-2.67128760835392e-05
-1.3177845451256e-05
-6.36365806291127e-06
-1.36247179816989e-05
-1.66293572108861e-05
-3.26654776318703e-05
-1.71934852095824e-05
-3.34172104688138e-06
-2.34385146730573e-05
-1.36111263168318e-05
-3.39659918451208e-05
-3.23664474806301e-05
-2.80218632280159e-05
-1.65973266023739e-05
-5.61447507751947e-05
-2.33808383123872e-05
-2.15680129429005e-05
-3.27110746195889e-05
-2.49539458749186e-05
-1.32608603538503e-05
-1.18745175902233e-05
-3.52046929672425e-05
-2.75129046298474e-05
-3.84499614567431e-05
1.00632717231452e-05
-8.22340719964727e-06
-9.84866710952851e-06
-3.27532790061609e-05
-2.3568706408604e-05
-9.25358317375101e-06
-5.73586995895087e-06
-4.46546829641794e-05
-1.25873798875725e-05
-3.04544137277435e-05
-1.29736251641689e-05
-1.58460203624539e-05
-3.45811871792273e-05
-3.12800148259933e-05
-1.70865922517337e-05
-2.00582012643665e-05
2.07492273870664e-07
-1.93789652339671e-05
-2.50174421256675e-05
-9.57660838484404e-06
-3.6298295312961e-06
-1.05859113422806e-06
-2.84201535642958e-05
-3.69740395294586e-05
-2.2281068966258e-05
-1.9693558875176e-05
-1.5290194966288e-05
-1.34612768921927e-05
-2.52722554782039e-05
-2.32461183233381e-05
-1.06743644489408e-05
-1.42912360928834e-05
-8.89779223777441e-06
-1.82735848203637e-05
-1.74848372311583e-05
-1.91915876010351e-05
-1.6812794836895e-05
-2.57808482760411e-05
-1.51413546906438e-05
-3.99116557369623e-05
-1.57658951497516e-05
-1.77649426338021e-05
-1.3004798311934e-05
-3.30440696508843e-05
-2.67298203902772e-05
-4.21378140555878e-06
-1.67967088624062e-05
-1.13069230753531e-05
-1.26496010673664e-05
-2.54970626091472e-05
-1.99187562240789e-05
-2.27920304963225e-05
-1.12252619461679e-05
-1.92760334099218e-06
-1.18423548889668e-05
-2.11725677795263e-05
-2.23885467386052e-05
-6.14701227527755e-06
3.46679103653727e-06
-4.102477370491e-05
-2.83750721130052e-05
-3.82357225800417e-05
-2.24099331771166e-05
-1.83796308297162e-05
-1.56923508762007e-05
-2.73992852227805e-05
-3.25540466334332e-05
-2.10146720447454e-05
-9.68175804073348e-06
-3.73156306556118e-05
-2.44532706113534e-05
-3.75705303933154e-05
-3.24408674132031e-05
-6.22698187426873e-06
-2.77726920559386e-05
-1.98084501828809e-05
-4.18086517471078e-05
-2.01504085190424e-05
-3.58176361394943e-05
-1.59736393992346e-05
-1.28062062525746e-05
-3.9232804653449e-05
-1.62080797211457e-05
-1.42291989295879e-05
-1.56879867677082e-05
-1.37500831088455e-05
-1.98629549412507e-05
-1.96542673649936e-05
-2.12257030905004e-05
-1.25239834169794e-05
-1.50145161523127e-05
-2.34348711710846e-05
-1.87109368795497e-05
-1.57103543870861e-05
-3.21713654128747e-05
3.74609224701156e-06
-1.79980724122875e-06
-2.14844419888699e-05
-2.25259422440111e-05
-8.89405668718161e-06
-2.18963406577159e-05
-8.58463540054015e-06
-3.52587930045156e-05
-1.7931862706617e-05
-1.17868507355284e-05
-2.57497099159271e-05
-3.0103715421304e-05
-2.26107356869985e-05
1.1610379954802e-06
-3.21308619590706e-05
9.311747019994e-07
-4.9612060326694e-06
-2.26247223835642e-05
8.45836313541308e-06
-1.64358993650011e-05
-1.84461947595326e-05
-4.48491832299296e-06
-2.31297115838457e-05
-1.87842341889554e-05
-4.33959761367851e-06
-3.51936359026075e-05
-7.53312732342092e-06
-9.48735105628171e-06
-1.8863091740923e-05
-1.90531653314264e-05
-1.30126829270209e-05
-7.70423841444546e-06
-1.51169535251962e-05
-2.48655048058643e-05
-1.88598703603896e-05
-4.60473075623638e-05
-3.43445164481184e-05
-1.72458944124702e-05
-4.63367409466552e-05
-8.48080135560847e-06
-2.61279507595263e-05
6.47033570391176e-06
-3.49504471743796e-05
-2.64321065313324e-05
-1.73370041595041e-05
-2.94220923952033e-06
-2.0058391812779e-05
-2.24044442325414e-05
3.32987194881709e-06
-3.80311815964664e-06
-1.5094311391909e-05
-1.54581856240519e-05
-3.2817952856245e-05
-1.39128890663011e-05
-1.00555821801679e-05
-2.70241450301903e-05
-4.08379289266806e-05
-1.57084975252641e-05
-4.19511344953128e-06
-2.89479704415773e-05
-3.1675389422793e-05
-3.18993316541967e-05
-1.65644499538931e-05
-4.5790041241568e-05
-1.6726366430006e-05
-8.85342778363802e-06
-8.8600528006444e-06
-2.18252226110372e-05
4.00142674656164e-06
-1.47168085325959e-05
-2.29865918145419e-05
-3.05575819674982e-05
-3.3146737914046e-05
-1.76254950080421e-05
-3.61189517370735e-05
-1.83211824058203e-05
-1.80667617275497e-05
-2.83960968277742e-06
-2.14587741634459e-05
-2.1780748689738e-05
-1.64116452090308e-05
-2.3436607715074e-05
-6.24845339563591e-06
-2.07748828258895e-05
-4.44677938125268e-05
-6.80178600047102e-07
2.96736084584309e-06
-5.46415390845553e-06
-3.84733449658045e-07
-1.255016003836e-05
-3.31320821324281e-05
-3.40052395875281e-05
-9.54325648398327e-06
-5.50982716615471e-06
-3.28360762943194e-05
-2.96402313982816e-05
-3.27194425105975e-05
-2.89259174819458e-05
-3.87936303303858e-05
-2.12400363135133e-05
-2.75512292618116e-05
-4.0452045190074e-06
-4.16189303787002e-06
-5.10317671405246e-06
-1.84104506617048e-05
-3.31963130527139e-05
-9.26143131544424e-06
3.96674007323073e-06
-1.75150174926029e-05
-1.58232870366539e-05
-1.4165114865441e-06
6.01318706258493e-06
-1.85019327883814e-05
-4.45096617980232e-06
-3.41558415908118e-05
-1.01529158803957e-05
-2.23353761411696e-05
-3.23131604106495e-05
-2.27441071124704e-05
-3.23584453925739e-05
-5.18808491831069e-05
-1.54642954271394e-05
-1.69102323596258e-06
-2.10423359751171e-05
-2.72089534181666e-05
-1.99917828787641e-05
-5.56689278541366e-06
-3.27687096585513e-05
-1.7575481374128e-05
-1.080082276931e-05
-2.41317358504275e-05
-3.42858228978539e-05
-2.60558403508239e-05
-1.43498514830815e-06
-1.30384037729003e-05
-4.58368972818643e-05
-2.5341837637257e-05
-2.08501621096979e-05
-3.02354441286822e-05
-1.54714291627632e-05
-1.20041226323985e-05
-2.85104471413641e-05
-1.17778136903244e-05
-5.71085597129055e-06
-2.13712411415068e-05
-3.28211370688872e-05
-2.60411382663591e-05
-2.19790727289945e-05
-1.82593070392574e-05
-4.14873525437589e-06
-2.2938815498261e-05
-3.74073001368357e-05
-4.88640526468433e-05
-2.03451901284462e-05
-2.39438778367454e-05
-2.42289241722587e-05
-2.13831391039551e-05
-9.60215964592915e-06
-1.90761598918557e-05
1.04220219130749e-06
-1.19259460139086e-05
-2.1583266252792e-05
6.84044374524192e-07
1.02589745108533e-05
-1.62875300059316e-05
-1.125609528589e-05
-1.67560745139163e-05
-2.84908118181961e-06
-9.90205371001531e-06
-2.72910026071777e-05
-2.65364828749501e-05
-2.686885563674e-05
-1.50967690692404e-05
-1.79543518266754e-05
-2.3425365034789e-05
-4.14022747738084e-05
-7.82844063370993e-06
-2.48438697598992e-05
-8.6189993817811e-06
1.45416994927155e-06
-1.76969036246886e-05
-1.835559905138e-05
-2.44071648977895e-05
-2.06470755347744e-05
-1.80949860342819e-05
-1.34110300574193e-05
-1.43858945566568e-05
-1.48014976936945e-05
-2.71624420690136e-05
-3.93654646080245e-05
-1.52989230656934e-05
-2.06224714817022e-05
-2.08295398638858e-05
-6.74126637563355e-06
-2.30891711053798e-05
-4.57634507962508e-05
-5.57187536941916e-06
-1.59650002905568e-05
-2.17880684033471e-05
-2.20890571243122e-05
-4.73280143373544e-05
-1.88553854536641e-05
-2.73915181370967e-05
-1.59266494943361e-05
-3.31515570470663e-05
-1.97987257292191e-05
-2.44457049033525e-05
-1.62896318507144e-05
-2.18067501611662e-05
-6.02633304574094e-06
-1.78593098319726e-05
-3.54575045417187e-06
-2.33987965508139e-05
-9.06202898823135e-06
-1.46862654318867e-05
-3.02390659844637e-05
-1.17503375750287e-05
-4.95199851412783e-05
-9.81332026554689e-06
-2.8061084631741e-06
-1.96615729966108e-05
-5.83008265257331e-05
-2.45019117580584e-05
-8.33519274186932e-06
-2.09933444073472e-05
-1.68442495939485e-05
-2.90373637632806e-05
-1.55654970451287e-05
-2.12994895855625e-05
7.51770520478107e-07
-2.0565596008426e-05
-2.55062714248452e-05
-2.90911182999033e-05
-2.40519810610202e-05
-1.9038461936546e-05
-1.80558826733953e-05
-1.17107618013984e-05
-1.30759278522713e-05
-5.22718628076732e-06
-2.66317443475627e-06
-3.18453411371895e-05
-1.86946183809814e-05
-2.16637428093323e-05
5.88335500380303e-06
9.98247432449936e-07
-2.6021820392761e-05
-3.43132534616172e-06
-3.53471793881063e-06
-2.07329618824794e-05
-1.81031807600169e-05
-2.31106156327428e-05
-3.42034868211191e-05
-1.50246201533689e-05
-8.71495356686479e-06
-8.16450300783403e-06
-3.11413291792216e-05
-1.94449940006021e-05
-3.91504972343946e-05
-2.97957991490119e-05
-3.98064460335919e-05
-2.26385089378689e-05
-3.52275450430705e-05
-1.37892022898583e-05
-3.30117952339159e-05
-2.09409926512304e-05
-8.9556616244082e-06
-2.85122557244043e-05
-1.56400008635244e-05
-1.79439502921004e-05
-6.56271586104216e-06
-2.03470615982612e-05
-7.33094160479687e-07
-2.26635479238469e-05
-2.85047792891017e-05
-3.72918698697623e-05
-1.56566446340637e-05
-2.2064783623075e-05
-2.33646384964548e-05
-3.27653507390748e-05
-3.6733938225678e-05
-1.54859554122925e-05
-1.93226430072175e-05
-3.07061002236135e-05
1.11139713876768e-05
-1.65889995050845e-05
-2.49192040773045e-05
-3.38974760761568e-05
-2.4900006496976e-06
-3.16169702480429e-05
-1.78590630851779e-05
-2.98959518085513e-05
-5.56403047773266e-06
-2.83886408085704e-05
-2.03593084188487e-05
-2.99049152274701e-05
-6.10638152985935e-06
-1.11699603062827e-05
-2.0794309204139e-05
-2.67746786767263e-05
-2.13410551329137e-05
-1.61853838291452e-05
-4.52953717194643e-05
-2.82078071340713e-05
-2.14261225821115e-05
-2.08638527688317e-05
-9.45820652170398e-06
-1.20205768850377e-05
-1.89378233093164e-05
-7.20846810026403e-06
-1.15269163735932e-06
-2.80804797842467e-05
-3.25896494969147e-05
-2.25840046999058e-05
-2.90802118015956e-05
-3.40648238308096e-05
-1.94364869602951e-05
-1.74980799032717e-05
-2.28955577855288e-05
-2.90187598173998e-05
-3.91768667623505e-06
-3.29771299255846e-05
-2.98332994279222e-05
-2.66951609747288e-05
-2.6544483183213e-05
-2.99574037498717e-06
-2.30747358569038e-05
-2.11647441600114e-05
-9.36927603165901e-06
-5.43970850953854e-06
-2.72431021726934e-05
-8.23077733239743e-06
-1.49441290577005e-05
-4.99577860761433e-06
-1.23439720777759e-05
-1.74963567161448e-05
-1.3051345051623e-05
-1.79123201121987e-05
-1.73899433243669e-05
-1.07322008842788e-05
-4.90752752446997e-05
-2.37915408595619e-05
-2.41855313182396e-06
-1.59967201262887e-05
-1.82258132191645e-05
-3.82816665042588e-05
-2.09856902482088e-05
-1.83432638236798e-05
-2.35385442529758e-05
-2.64548327950155e-05
-2.14421630350922e-05
-2.21356974459997e-05
-2.06392649177386e-05
-1.85625710882718e-05
-2.83935769118455e-05
-3.44696793487133e-05
-1.64085023225405e-05
-2.22600860778916e-05
-1.71254258586016e-05
-2.31247392773995e-05
-1.16598292402459e-05
-2.87303044847512e-05
-2.72675494149688e-05
-2.32760885840961e-05
-1.03397199391388e-05
-3.5223337272333e-05
-2.93589515954418e-05
-3.73998344722546e-05
-3.34755806278299e-06
-2.41781353683578e-05
-3.3880655362211e-05
-2.88495705248097e-05
-5.25327550981815e-06
-1.91231652277803e-05
-6.28344902431518e-06
-4.82632937189781e-06
-3.25408778308733e-05
-1.17211183055451e-05
-3.1639889594557e-05
-3.57510790910503e-05
-9.98534775402574e-06
-3.07190288662519e-05
-2.85143386312927e-05
-2.16754346673806e-05
-1.05299956852178e-05
-3.15861514732275e-05
-7.91994149588439e-06
-1.87724765729687e-05
-5.14638010958171e-06
-1.22270301687823e-05
-3.61121030850537e-05
-2.56914215139965e-05
-9.90085995017613e-06
-2.14997887447493e-05
-1.52820495111534e-05
-2.66601402468822e-05
-2.00923331518378e-05
-3.47004111875904e-05
-2.766169146316e-05
-1.55091978922276e-05
-2.44253164823187e-05
-9.21033361153128e-06
-3.12456408731661e-06
-2.53311229678627e-05
-2.8028023485787e-05
-2.89062921041083e-05
-2.66222448462123e-05
-2.34258705637979e-05
-3.47118992761113e-05
-2.89360545166588e-05
-2.04940852978103e-05
-1.46435792919731e-05
-6.84684084306783e-06
-1.80339637070622e-05
-1.81765461463595e-05
-1.48790345752715e-05
-1.39153039568945e-05
-2.50442885580456e-05
-2.87429818510737e-05
-3.04739042583288e-05
-1.82333989387381e-05
-1.28782319616629e-05
-2.10264676178086e-05
-1.6222263833696e-05
-3.38838129303775e-05
-4.71916167099222e-06
-3.23518074896941e-05
-1.13522787416524e-05
-2.31351342255299e-05
-1.72848482407628e-05
-2.44555019987622e-05
3.45109986852303e-06
-4.00991211405211e-05
-2.36455234750909e-05
-3.75201467717933e-05
-3.74131071917877e-05
-2.28792890777478e-05
-1.49026518359768e-05
-1.56541913197046e-05
-3.05405798182943e-05
-3.94817228734562e-05
-2.34689819592677e-05
-2.71205642033185e-05
-7.69248164347154e-06
-3.27385340176344e-05
-1.17030555383902e-05
-2.06125670130289e-05
-3.38361963999423e-05
-1.44649864848967e-05
-1.07422955118973e-05
-3.52269845386583e-05
-1.39568651420977e-05
-1.85003706304868e-05
-2.71440006127903e-05
-3.05747590934082e-05
-1.39969753736048e-05
-1.35348185179387e-05
-4.06828490584917e-05
-2.6436838986065e-05
-1.84441097822156e-05
-4.3060400456352e-05
-4.13051079485484e-05
-1.71026635635552e-05
-2.43102292992962e-05
-5.16366105961698e-07
-3.87728150513223e-05
-2.60001320041319e-05
-1.53549770819413e-05
-5.24160237005152e-06
-2.47035560797717e-05
-2.41802767291892e-05
-1.49403831797703e-05
-2.01942502406547e-05
-1.85429282267928e-05
-1.37600150087544e-05
-1.20641969549631e-05
-7.74269237350222e-06
-1.70900353823271e-05
-1.49405437759963e-05
-7.67974054136745e-06
-2.35584638566487e-05
-2.04634417307217e-05
-2.47722360266031e-05
-1.16915019060356e-05
-1.03908824280332e-05
-8.51619832811103e-06
-1.76364635950801e-05
-2.58157983007576e-05
-2.07619465485019e-05
-2.460803085882e-05
-1.01450943475277e-05
-3.31322136392733e-05
-1.45993495115219e-05
-1.43795408472039e-05
-3.00021596518135e-05
-2.15893731910829e-05
-3.40422869843759e-05
-1.19948451537968e-05
-2.29706097113541e-05
-1.89314880892319e-05
-2.62322730381184e-05
-3.10106657350054e-05
-6.64498930437453e-06
-1.3291402763237e-05
-7.44181038627648e-06
-2.68071503313515e-05
-1.08682162489064e-05
-1.84869702903589e-05
-2.73740592136167e-06
9.72989609399444e-06
-3.64263965056361e-05
-5.26943946704216e-08
-3.44256182127701e-05
-1.42908581695533e-05
-7.77399179958591e-06
-2.95906208512627e-06
1.13708559325147e-05
-2.51810131675673e-05
-1.93142713323288e-05
-8.27601766263853e-06
2.78317599880087e-06
-2.96023042431042e-05
-1.30917577674289e-05
-1.05588256825018e-05
-2.89873077787366e-05
-3.95473174905053e-05
-1.04898778591948e-05
-3.66097323691136e-05
-1.07354155178121e-05
-5.05809943360779e-07
-1.76506854568879e-05
-2.36862024936245e-05
-1.7565850713623e-05
-2.18894074449324e-05
-1.5342132408131e-05
-2.5185263659324e-05
-1.25593338143171e-05
-1.84506288195978e-05
-3.12349799179452e-05
-2.10739290115459e-05
-4.87540453152707e-06
-1.5259354080153e-05
-1.21312772300893e-05
5.24773108494147e-06
-1.47050038058293e-05
-2.01275322072911e-05
-2.24942659415739e-05
-1.71786685609348e-05
-1.71165466797335e-05
-1.74608735142245e-05
-1.81193509756733e-05
-1.27797454908881e-05
-3.98018658174711e-05
-2.74072802530843e-05
-2.7845380284873e-05
-1.65845046462638e-05
-4.2738450467987e-05
-2.9153988002882e-05
-1.83984154264136e-05
-1.57658930987825e-05
-1.04308322086556e-05
-1.70381159281866e-05
-2.48132992276318e-05
-1.95360530957047e-05
-2.92349574558332e-05
8.4145509929e-06
-1.1098509703528e-05
2.02570830382709e-06
9.93800750406554e-06
-3.54732321579789e-05
-1.98286681586542e-05
-2.47546142761099e-05
-1.62537279281148e-05
-7.5068446500057e-06
-7.41490921229097e-06
-1.83693845363677e-05
-2.81074132962405e-05
2.5589429377797e-06
-3.65280330244697e-05
-2.94395557630081e-05
2.55954775127357e-06
-3.95407818640754e-07
-1.97421416074019e-05
-2.09573596607059e-06
-4.46956761716872e-05
-4.0320800147006e-05
-3.42924636935288e-05
-2.97979545416649e-05
-1.63825799520157e-05
-2.69181098718962e-05
1.6309240219889e-06
7.53259939668134e-06
-5.42913396093939e-06
-1.40572599032491e-05
-1.86805670851452e-05
-2.50915733395604e-05
-2.98298020227659e-05
-2.46669794962638e-05
-7.26525957120509e-06
-3.61741567163863e-05
-1.57181525948552e-05
-1.29165476714685e-05
-2.21608440277404e-05
-2.82153481936572e-05
-1.42834860745913e-05
-2.40404640227523e-05
-1.38615221646909e-07
-5.27169814572335e-06
-2.69182575703143e-05
-5.20129511535471e-05
-2.39868894713928e-05
-1.26039469748769e-05
-1.99059576311347e-05
-3.43226881150743e-05
1.36380815276446e-05
-1.97845568039051e-05
-1.83705713690406e-05
-3.29134012473484e-05
-6.67587935072242e-06
-4.00645913682689e-05
-2.90124415147729e-05
-4.19817034286651e-05
-1.74685634207661e-05
-3.25449699781893e-05
-3.05171303086922e-05
-3.74411641282576e-05
-7.01256797911736e-06
-5.28931187276222e-05
-2.37832027185854e-05
-3.18387794641849e-05
-5.27908862169829e-06
-2.59479935647159e-05
-5.59715991954632e-06
-2.2374415133542e-05
-2.12206762864312e-05
-2.60756297584454e-05
-8.61568669384972e-06
1.49459487698819e-05
-7.57626753918664e-06
-2.10253480798918e-05
-2.02008483292812e-05
-3.1822546386952e-05
-1.81435666962794e-05
-2.11107944888403e-05
-1.49763531077464e-05
-2.51081109641343e-05
-2.30378421224908e-05
-3.71848919250172e-05
-1.52882238451659e-05
-1.44785782558881e-05
-2.43254545783211e-05
-3.23851709835458e-05
-1.15745216280777e-05
-2.785480899558e-05
-1.05410436396527e-05
-2.67613942053362e-05
-2.76442297392708e-05
-4.9988036075978e-06
-2.95679831115447e-05
-2.66783110097136e-05
-2.59339185710246e-05
-1.01327828040131e-05
-2.53810343221524e-05
-2.55544855272111e-05
-2.74162732215066e-05
-8.48472053378594e-06
-1.05826532421615e-05
-1.36945736582361e-05
-2.0824620779308e-05
-2.22957692993917e-05
-2.56731373670068e-05
-2.40996983149032e-05
-2.83083898081932e-05
-2.45512928292011e-05
-1.37189164322687e-05
-3.13262451516269e-05
3.40444013469619e-06
-6.04408253772921e-06
-1.71958449151545e-05
-5.9214792870181e-06
-4.47838233574674e-05
-3.11446162931496e-05
-1.13780166763881e-05
-2.10078543616705e-05
-4.48661315794084e-05
-8.41085459015416e-06
-3.10331165349724e-05
9.60994468743778e-06
-3.76138969862425e-05
-1.90443159755372e-05
-3.43392626950053e-06
-2.28800970219341e-05
-1.80757033081196e-05
-2.24462102761643e-05
-1.25153117031823e-05
-2.38994634149533e-05
-1.77792003103683e-05
-1.61016621574394e-05
-1.45238698708993e-05
-2.94899519142082e-05
-3.49322721619255e-05
-7.82031223577059e-06
-4.20479025616468e-05
-6.83440614635391e-06
-2.13443167774183e-05
-6.47986722175596e-06
-1.32637928532632e-05
-6.56984471905997e-06
-1.18194729267749e-05
-2.82382079409715e-05
-6.75154963750917e-06
-2.63972473864482e-05
-1.13333228440489e-05
-3.00277764185617e-05
-2.67241985184265e-05
-2.27414923936767e-05
-2.38686835661588e-05
-8.16481483757042e-06
-1.87351811280094e-05
-1.90816562503395e-05
-1.30792550714178e-05
-3.31981507234767e-05
-3.20276649633314e-05
-1.3794993457829e-05
1.15775575557226e-07
-3.30942166755097e-05
-5.557173169167e-06
-2.61452098784631e-05
-4.264083831982e-05
-2.23718163701783e-05
-2.55971306067085e-05
-3.36554168455626e-05
-6.62307638102636e-06
-2.3203739084599e-05
-2.07713821382977e-06
-2.60275360669088e-05
-1.60992992763762e-05
-1.51891710744648e-05
-1.81394896498552e-05
-3.8606574516656e-06
-3.0865871338733e-05
-2.89783414829211e-05
-1.3218779181186e-08
-1.28851486158813e-05
-1.29498828911219e-05
-2.00263078750393e-05
-2.71803903834799e-05
-2.47544708472982e-05
-1.72057755843326e-05
2.27841839415343e-07
-2.77022868455622e-05
-3.20721614171395e-05
-2.81601665524985e-05
-1.43532599690736e-05
-2.21823596911919e-05
-3.48584997661429e-06
-2.52342859753327e-05
-2.11588447396675e-05
-2.16791835725833e-05
-5.36154999840294e-07
-1.54882453387433e-05
-1.56163282266273e-05
-3.42106363606797e-05
-2.56787516460327e-05
-2.87909566923817e-05
-1.83326171968901e-05
-2.5864139445587e-06
-2.8289034742507e-05
-1.76726292188037e-05
-3.09704057686953e-05
-1.87011820895942e-05
-1.66643134205814e-05
-2.49667820728966e-05
-3.26655042855463e-06
-2.84861387632001e-05
-2.69627940123856e-05
-2.02604027080071e-05
-1.30545923122836e-05
-1.02927326055147e-05
-2.49663012566718e-05
-4.00427381241478e-05
-4.78542839677984e-05
-2.40801925339371e-05
-2.09972471129608e-05
-8.96848687306086e-06
-1.57718070613844e-05
-1.65161724654543e-05
-6.87897964652147e-06
-1.81592793108898e-05
-1.40796874369905e-05
-2.88030733939829e-05
-2.79892851011253e-05
1.94739421270424e-07
-1.84693925783888e-05
-1.1528660684898e-05
-7.97505082015234e-06
-1.00463830166444e-05
-1.67820334055213e-05
-3.35084924667585e-05
-4.61238622508733e-05
-3.37725330692086e-05
-3.64931911402658e-05
-2.755028468823e-06
-2.67544079737058e-05
-3.01300537789354e-05
-2.93185556518761e-05
-1.80364373432794e-05
-1.82002470187805e-05
-2.52115919363449e-05
-2.26928047132287e-05
-1.94396402900623e-05
-3.46538069150369e-05
-4.16958988445077e-05
-2.9363247873982e-05
-1.40745159752693e-05
-4.27038568958439e-05
-1.1790865372947e-05
-2.53859167054835e-05
-2.20256482917462e-06
-1.98871786020784e-05
-1.92345207493953e-05
-2.16903204669644e-05
-1.51952922166603e-05
-2.01113551437631e-05
-1.7827782642757e-05
-4.44477721488106e-05
-3.64978688872671e-05
-2.2540600063718e-05
-7.91217048981428e-06
-2.67594360280224e-05
-3.83234824255979e-05
-1.77836178578926e-05
-4.01247918453301e-05
-4.17616282582045e-06
-9.38811159180384e-06
-3.52545396412803e-05
-1.87133885895139e-05
-1.13089869223476e-06
-1.04842188059417e-05
-1.67243796734429e-05
-1.7392239919482e-05
-2.26663650699403e-05
-2.20997621623961e-05
-2.59120310051388e-05
-1.92790054200812e-05
-1.76993452845152e-05
-2.53082892353953e-05
-3.74673057379119e-05
-2.14459125334825e-05
-4.50870488886467e-05
-1.49443284365582e-05
-2.9244697146408e-05
-2.54485018889498e-05
-1.24695236589295e-05
-2.02375574402575e-05
-2.78527751884338e-05
-4.1385778446221e-05
-2.76812036891312e-05
-1.47200913761626e-05
-2.81599535912759e-05
-4.30645191856297e-05
-2.55031938197898e-05
-1.71901991233111e-05
-6.99438870828922e-06
-3.1857637891555e-05
-1.1156612601544e-05
-1.92527168564087e-05
-1.61139909988399e-05
-1.76382637058088e-05
-3.0633921503272e-05
-2.86105463661119e-05
-2.24576214338009e-05
-4.13726171118197e-05
-2.04321154509468e-05
-4.26614045830671e-05
-2.71592584722074e-05
-2.15071087463709e-05
1.53589635826033e-06
3.48360769005679e-06
-1.43308657084598e-05
-2.28579455041293e-05
-1.62166167738357e-05
-2.05119292720055e-05
4.70891303301716e-06
-1.36906264653882e-05
1.49598038676224e-05
-2.56927922349576e-06
-2.3335685702419e-05
-2.98468629190456e-05
-3.51931885851466e-06
-2.05460240207992e-05
-2.96085151126229e-05
2.80847020693587e-05
-3.75805872492038e-05
-2.46817011300361e-05
-9.14468236850333e-06
-2.58407703023561e-05
-1.70204631414251e-05
-1.63233504972402e-05
-1.38865249504231e-05
-2.71386559406367e-05
-4.3165309063086e-06
-3.03239917012614e-05
-1.43698117329526e-05
-1.16573237904027e-05
-2.56601156543613e-05
-3.856526004006e-05
-9.58138851092294e-06
-1.73462974962511e-05
-3.19949436578382e-05
-9.04300794813982e-06
-1.15411176194891e-05
-1.33228152421678e-05
-1.00383738750152e-05
-3.84442737469704e-05
-2.58004018091082e-05
-1.41714374465306e-05
-5.62701511096509e-06
-1.8647038667508e-05
-2.90772771149868e-05
-1.54418747899517e-05
-3.5995471980589e-06
1.10128521989038e-05
-2.94434236243173e-05
-3.13605542726994e-05
-1.44182526565469e-05
-3.01656947709371e-05
-2.7750538604665e-05
-2.81565973961653e-05
-2.51831169460195e-05
-3.45200736706959e-05
-3.06845184266498e-05
-2.72690977648088e-05
-1.72556747591727e-05
-2.69010433764372e-05
-1.52080967128667e-05
-4.16627588123459e-06
-1.13966273368058e-06
-2.96283052805943e-05
-2.45294413242714e-05
-2.02000255171904e-05
-7.46107445707101e-06
-1.73027185437152e-05
1.63437657302724e-05
-3.78998929030178e-05
-9.36523440437349e-07
-2.86889359188478e-05
-2.97869785049601e-05
-2.27520190678572e-05
-2.70761511860374e-05
-2.97263362067681e-06
-2.31853209522021e-05
-1.95804741149015e-05
-1.7516371836084e-05
-1.79046794313947e-05
-5.25128511914553e-07
-3.01629568045285e-07
-2.21760226991642e-05
-1.89432625612742e-05
-7.94246197088037e-06
-1.05630785447203e-05
1.36084478979797e-06
-1.4766248296989e-05
-1.25581653705284e-05
-4.1259943421851e-06
-2.16489408093126e-05
-2.44003493268167e-05
-1.05585728551907e-05
-1.18529014884287e-05
-3.45862656940425e-05
-2.69516220404433e-05
-7.24174186729448e-06
-4.4309872497654e-06
-1.39918224781513e-05
-1.30731850129552e-05
7.75887599928253e-06
-3.26494492718448e-05
-9.62393441172146e-06
-2.05443441375042e-05
-2.93112581672136e-05
-2.26225275549456e-05
-2.61119627328624e-05
-6.40431513474049e-06
-2.3211277265902e-05
-2.01674187997042e-05
-3.38369318719507e-05
-2.22442042299073e-05
-1.08796297980419e-05
-2.9854881538867e-05
-2.06738331521182e-05
-3.06617567002186e-05
-4.12229127047554e-06
-5.11461259424815e-06
-2.55338716753958e-05
-1.82490096481125e-05
-1.98860216950148e-05
-2.68626990588089e-05
-2.80512079224573e-05
-2.60395154794439e-05
-1.24100261525751e-05
-3.63199272678336e-05
-3.00252003441623e-05
-2.10814825528149e-05
-3.21333605194082e-05
-2.82295166194315e-05
-3.97509723926692e-05
-1.99155262087492e-05
-2.79766205073656e-06
-2.35870410816764e-05
-3.1098201987924e-05
-4.67227853717236e-05
-3.06372740859605e-05
-4.08693128221204e-05
-1.50227987956516e-05
-2.23323242899716e-05
-3.43966111911601e-05
-2.32140821628327e-05
-3.10352965337679e-05
-2.30812425021808e-05
-1.02549237094162e-05
-2.07183373954722e-05
-1.06775125033581e-05
-2.58278194042273e-05
-1.44407510957071e-05
-2.79041749576718e-05
-1.29864787421457e-06
-2.03440982895649e-05
-2.27106925314339e-05
-1.30230196062294e-05
-2.86075806473141e-06
-1.73976440224412e-05
-3.11862734873678e-05
-2.82894861948258e-05
-2.12160557769104e-05
-2.17486834033821e-05
-2.96635277633788e-05
7.47892967613428e-06
-1.28308969676086e-05
-1.39232525696579e-05
2.175546988193e-06
-2.52258986963997e-05
-1.46679842233699e-05
-5.11631948303169e-06
-9.08173643139104e-06
3.30443298189128e-06
-2.95065126915705e-05
-2.19061357483789e-05
-1.92556664182103e-05
7.1126899574648e-06
-1.02488125589715e-05
-2.39296521740731e-05
-1.87832040204819e-05
-2.6476098047907e-05
-2.59658753015942e-05
-3.22739822975384e-05
-2.9809589576251e-05
-4.1082705740505e-05
-1.55871853651046e-05
-2.5783198112208e-05
-1.23983871638898e-05
-2.9263638972814e-05
-2.92285713345712e-05
-2.02106870735896e-05
-4.29139010702051e-05
7.18919480755794e-06
-2.63040227388186e-05
-2.32506357585394e-05
-1.90136506714238e-05
-2.72034560921788e-05
-8.14595840538282e-06
1.93375457230059e-06
8.7706846139133e-07
-2.10566167473179e-05
-2.73780480914505e-05
-1.84430180365406e-05
-1.01400847963272e-05
-1.62483802406747e-05
-3.67796654727346e-05
-1.85039118142381e-05
-2.64860631670549e-05
-1.65466463983514e-05
-2.85520494436195e-05
-6.66476802405841e-06
-3.73273624789341e-06
-2.38195551332451e-05
-2.17708358241997e-05
-2.77047316287178e-05
-1.02743607004132e-05
-4.39550219685155e-05
-3.49471982312475e-05
4.49185186270895e-06
-3.88833344879245e-06
-1.0916437645059e-05
-2.43124276341522e-05
-2.22327895153018e-06
-1.01284169746197e-05
-2.54900789478181e-05
-1.84776601403544e-05
-8.58437310765041e-06
-3.37983248690235e-05
-2.62856713166047e-05
-1.69034300644212e-05
-2.26561464872567e-05
-1.59161144405805e-05
-2.27761871137274e-05
-4.6849847052241e-08
-1.63893022287429e-05
-2.08972008209562e-05
-2.88952151314067e-05
-2.81986895730968e-05
-6.98130552674672e-06
-2.66265969270836e-05
-1.70238867017946e-05
-4.02559575198661e-05
-6.17676259807739e-06
-1.39705716415777e-05
-1.88021078157382e-05
-1.73357089804537e-05
-6.21346816335922e-06
-9.49415956059341e-06
-2.13451616899789e-05
-3.29028319889352e-05
-1.8902156404403e-05
-1.22913560381691e-05
-1.35099380419366e-05
-2.36458500015081e-05
-3.14797566669624e-05
-1.00010827584457e-05
-3.11694732971603e-05
-1.24340380025849e-05
-2.27303805813375e-05
-8.56765884069125e-06
-1.01891182785449e-05
-1.74509416285314e-05
1.17184877452446e-06
-3.20616700865851e-05
-1.47056246955206e-05
-4.80905559428187e-06
-5.12389398973922e-06
-1.81359376578405e-05
-2.24377879197304e-05
-2.7927091904976e-05
-9.18335376496313e-06
-2.40606475629553e-05
-2.83405418993631e-05
-2.82541463528371e-05
-2.76254592428369e-05
-4.81274402336347e-06
-1.19114711192885e-05
-3.29086161605685e-05
-4.56297956650344e-05
-2.94112680558995e-05
-2.34193881033239e-05
-3.47024562606528e-05
-4.56116449911547e-05
-1.28578708368361e-05
-3.13071778887972e-05
-3.14059613299154e-05
-2.20563432394705e-05
-2.02808371859385e-05
-1.2446501368461e-05
-1.48195651056136e-05
-2.96049459596009e-05
-3.87670081931025e-05
-1.72706724608012e-05
-2.98052520886917e-05
-1.38219224399904e-05
-4.07868403633173e-06
1.56720898152039e-06
-1.40727621921199e-05
-3.97246213240342e-05
1.52246197123035e-06
-1.69134020903175e-05
-1.02238679614569e-05
9.86589876575071e-06
-3.875220202204e-05
-5.14444830239792e-06
-1.68710372576833e-05
-2.66643867114296e-05
-1.20134422128083e-06
-1.36561966644315e-05
-3.27319944084232e-05
-2.17346753430884e-05
-5.36382259580308e-06
-2.41483642166623e-05
-1.29301397700588e-05
-2.83181361306321e-05
-1.4158486930333e-05
-2.51990872738174e-05
-4.40314564186888e-05
-7.30617229850795e-06
-2.70975296998693e-05
-2.71611851182896e-05
-3.52213640818217e-05
-2.00079502355941e-05
-1.85670012415122e-05
-1.59107727315172e-05
2.52526373008946e-06
-1.61104038042204e-05
-1.44469513264827e-05
-1.57165432992205e-06
-7.95143311098479e-06
-1.44045114068388e-05
-1.75728448384182e-05
-2.15741139638069e-05
-8.34611990830557e-06
-9.19973421649746e-06
-2.55289275434519e-05
-1.06423741214025e-05
-2.28710836652389e-05
-2.2466890021027e-05
-1.01710239667828e-05
-2.58195604085523e-05
-1.7589278493995e-05
-2.54851687634203e-05
-1.045022211349e-05
-3.45167036076086e-05
-2.47727303802189e-05
-3.45459258981857e-05
-1.51375024781744e-05
-1.87801439268531e-05
-7.44759268802657e-06
-2.10993892425018e-06
-1.7192089255356e-05
-1.0514633480623e-05
-2.14733180191845e-05
-2.99238266986035e-05
-1.33624551306616e-05
-2.38486730538508e-05
-2.49847453225193e-05
-1.68396866290345e-05
-1.50941285674512e-05
-3.33332932984979e-05
3.9793688111322e-07
-1.0132489266619e-05
-3.85205349548803e-05
-9.55250739971935e-06
-3.72932326285356e-05
-3.00575704658045e-05
4.72459939780723e-06
-1.18301223029609e-05
-2.88388614840696e-05
-1.13374385792785e-05
-1.56919696201304e-05
-1.22920148900432e-05
-2.12285201694528e-05
-1.75027277201091e-05
-2.02471142123692e-05
-7.87275600008016e-06
-1.33518808691986e-05
-3.76295940493599e-05
-3.1927834493382e-05
-2.86065088487035e-05
-2.7155897810746e-05
-1.93082958658889e-05
-3.02742932971302e-05
-1.85645985840393e-05
-1.2309770313353e-05
-2.32685530150129e-05
-3.15379398553294e-05
-1.91640814182504e-05
-1.38647514172673e-05
-3.47124083396755e-05
2.28387354120454e-06
-1.79968276896952e-05
-3.17176244720166e-05
-6.67912310867694e-06
-2.65727469416791e-05
-7.01933702300806e-06
-2.54361526582203e-05
-1.18924197204747e-05
-2.3680469784006e-05
-8.11574813262527e-06
-1.62517341507494e-05
-4.13310927475031e-05
-5.0467032678095e-06
-2.03169703315339e-05
-1.68822801224108e-05
-2.46606162447102e-05
-2.53262112029074e-05
-2.20267104320869e-05
-2.51092870208684e-05
-2.35796963294599e-05
-1.33881098290968e-05
-2.00060375218885e-05
-1.43179356582081e-05
-2.96384890233141e-05
-1.58223621411896e-05
-7.15283192309666e-06
-9.44687504351797e-06
-9.54790736239537e-06
-1.98662932082734e-05
-9.06389882573848e-06
-3.74628544889153e-05
-1.68001959053547e-05
-9.30403985448345e-06
-2.56775765857647e-05
-1.26792910920881e-05
-1.81600525490738e-05
-9.7119911811955e-07
-2.05976464640379e-05
-3.39377557809335e-06
-4.63824517573937e-05
-9.78190292397454e-06
-1.54994577341529e-05
-2.44676245475578e-05
-2.00261675394748e-05
-1.65620444421461e-05
-2.02161188175039e-05
-2.70779161804474e-05
-3.23079035139126e-05
-4.68915053329451e-06
-1.90906235844946e-05
-2.37216975462687e-05
-1.74351466663002e-05
-3.86247180271402e-05
-3.33386058005778e-06
-2.22682353143172e-05
-2.13991345395981e-05
-2.32331637349882e-05
-1.41068564581324e-05
-1.76206203744458e-05
-3.65846794723849e-05
-2.54044510792171e-05
-3.95715658197342e-05
-2.89771237916665e-05
-1.75174667573517e-05
-3.79756488050921e-05
-1.37253223692335e-05
-1.77903840730413e-05
-1.39460522957476e-05
-2.1909937211556e-05
-1.30136457754496e-05
-1.33246144384956e-05
-2.43471963725966e-05
-3.23760946941652e-05
-1.82207361275069e-05
-2.47496915805097e-05
-2.16753410357898e-05
-3.41925778810593e-05
-3.13044125605088e-05
-3.2321224672846e-05
-1.3478902119216e-05
-2.00937358903064e-05
-1.95740699364012e-05
-3.34324217568874e-05
-2.18632521653631e-05
-1.20148955417676e-05
-8.34873012355859e-06
-1.31424643650567e-06
-1.2339616572615e-05
-2.82066757415891e-05
-2.94210108312384e-05
-1.4905261989444e-05
-9.16565581577873e-06
-1.05760454369062e-05
-2.56165728135238e-05
-3.52456233846028e-05
-2.26043896132588e-05
-1.50327945896895e-05
-7.19819898766102e-06
-9.50325946704627e-06
8.43183215416565e-06
-2.18301235149851e-05
-3.11969244033579e-05
-8.57318845329485e-06
-1.74399968755719e-05
-3.40664076649986e-05
-1.17477155326192e-05
-3.74552636789085e-05
-3.75857584820348e-05
-2.58651515327797e-05
-2.2667391919183e-05
-1.93624364092124e-05
-1.50207889591159e-05
-2.76521925060318e-05
-3.50916409963588e-05
-1.21790541238375e-05
-5.55325456176091e-06
-2.35382343340229e-05
-2.93401625979592e-05
-2.07127305649043e-05
-3.22746789920851e-05
-2.12942482971807e-05
-1.90189118887746e-05
-4.17108950106881e-05
-3.22891366989013e-06
-2.1020239643758e-05
-3.13477745569545e-05
-9.85636834755499e-06
-2.70278273626354e-05
-7.71217773172022e-06
-1.9263646836962e-05
-2.06195871653753e-05
-1.83635869679832e-05
-6.10846379069555e-05
-2.30786438856602e-05
-4.3518598312895e-05
-2.56515106801329e-05
-4.12681902800473e-05
-8.38839640513737e-07
-3.28860235496022e-05
-2.82592059335207e-05
-2.59498807109848e-05
-2.64929647707529e-05
-1.8401968133428e-05
-2.32115473955719e-05
-2.20263700607486e-05
-2.22957131136823e-05
-2.28730573549919e-05
-2.06254615861703e-05
-2.17921297344275e-05
-2.92750845312673e-05
-4.65193800940539e-05
-1.85828278098506e-05
-2.08411180589717e-05
-1.00677988756596e-05
-7.15476978653611e-06
-9.17858395888152e-06
-2.07301265653803e-05
-1.38314713128965e-05
-2.90921812717306e-05
-1.37013941485595e-05
-2.50182606994769e-05
-1.10914648579205e-05
-2.10422459288047e-06
-3.31673888112169e-05
-9.84548128911607e-06
-8.38179368138489e-06
2.12262603297253e-06
-1.11083337198032e-05
-3.51103476304434e-05
-3.18038534847088e-05
-1.07382110712726e-05
-3.45278582664823e-05
-3.83738570180129e-05
-1.47528731391023e-05
-1.52600700642613e-06
-3.99549683069297e-05
-4.17214205023529e-05
-2.91656967764682e-05
-4.47874520028984e-05
-9.49517266907341e-07
-2.66217240767005e-05
-1.07915123896077e-06
-2.23776891311343e-05
8.57759867463724e-06
-2.28065820298393e-05
-1.22729978257608e-05
-3.39042271975791e-05
-2.91144773682482e-05
-8.4297255121891e-06
-8.44060231175475e-06
-3.45555522505767e-05
-1.47776553408855e-05
-2.57907085761355e-05
-2.35550232819067e-05
-7.28873199352356e-06
-2.44225829184506e-05
-3.29836380293825e-05
3.5506325729499e-06
-1.3642647825465e-05
-2.96988432623722e-05
-2.51704005069961e-05
-6.49695781944745e-07
-2.56295910492831e-05
-1.74060130893786e-05
-4.76126380458678e-05
-2.15006557172206e-05
-3.69444862192846e-05
-3.4456968731954e-05
-1.87444745638942e-05
-2.92671448021362e-05
-2.67345588112404e-05
-5.19338353920304e-06
-2.71190858431389e-05
-3.03534873164678e-05
-1.71321058319564e-05
-1.4587892270042e-05
-2.52021207511249e-05
5.08695715497106e-07
-2.33958611136914e-05
-6.92750769115079e-06
-2.95075869322924e-05
-2.5245156719752e-05
2.33787391532776e-06
-3.98132751094083e-06
-3.06079819073906e-05
-4.47802810829144e-06
-8.61133269459265e-06
-3.14087333155969e-05
-1.4383354438883e-05
-2.8384258422869e-05
-3.28274099401678e-05
-2.68677553432024e-05
-1.57605913769731e-05
-1.49650296769468e-05
-3.48881387774065e-05
-2.58700942487276e-05
-4.79022358100795e-06
-4.17836628557526e-05
-4.43612681782367e-05
-2.23376656224198e-05
-5.44438847265449e-06
-1.1409239875258e-05
-3.51066125064709e-05
-2.4606317709236e-05
-2.48202689398659e-05
-3.96367433653283e-05
-3.58697836250898e-05
-6.15509508551781e-06
-2.23906217254911e-05
-1.77490187813377e-05
-1.08070076016991e-05
-1.07429084823314e-05
-2.67259669498099e-05
-2.79446527536055e-05
-2.97522029600965e-05
-1.87500548026056e-05
-1.76431544170885e-05
-2.56676409667335e-05
-2.36499374108428e-05
-9.93800982120289e-06
-1.58149605549771e-05
-2.53207421927422e-05
-1.50026758204398e-05
-1.32445872400173e-05
-1.28044540964406e-05
-1.80095324728966e-05
-3.44925986158784e-05
-2.55695934796036e-05
-1.14965211000452e-05
1.67978738906638e-06
-1.78392451234442e-05
-4.93641866019417e-05
-2.51745903208528e-05
-3.59679668748597e-06
-1.52507133714751e-05
-3.19953952646587e-06
1.33383416215462e-05
-2.30074854135826e-05
-2.45828475974362e-06
-4.73044736401155e-06
-3.70697962440927e-05
-4.51209644766462e-05
-1.76080004494797e-05
-2.7762675672014e-05
-2.13199418834576e-05
4.84640201165363e-06
-6.82560989281122e-06
-4.71384029125671e-05
-3.76860082178027e-05
-3.02343015554265e-05
-4.36473189649722e-06
-3.95395905115409e-05
-3.65591311562554e-05
8.00177289677183e-06
-3.47449776879333e-05
-6.00611319997036e-06
-2.37816405092128e-05
-3.07943632812907e-05
1.61148031437754e-05
-1.90739905246006e-05
-2.49810943634685e-05
-1.94070494607794e-05
-2.28330617842612e-05
-3.37723939657329e-05
-2.9185557496305e-05
-3.01923310819756e-05
3.84871256137466e-06
-7.84618853377726e-06
-3.53997765768798e-05
-1.24018145027758e-05
-1.87619377779076e-05
-2.76929995146458e-05
-2.1906166382649e-05
-4.02413796913302e-05
-1.34319689111698e-05
-1.63481271243622e-05
-1.34858219468663e-05
-3.88770594718841e-05
-2.5392846516921e-05
-1.34699672065694e-05
-3.38822835511975e-05
-2.90916122500871e-05
-2.95165292056106e-05
-3.11364562613839e-05
-2.50750113563604e-05
-1.12473313688641e-05
-3.96461763329942e-05
-1.30058055812619e-05
-1.53527705104329e-05
-5.1754542671723e-06
-2.72338721032642e-05
-1.09359811687188e-05
-1.12483538855137e-05
-1.99085241392891e-05
-1.70803182918609e-05
-3.20752371108919e-05
2.74884061646365e-06
-8.26219828578348e-06
-1.83873881979548e-05
-3.09929302624697e-05
-2.66736592080283e-05
-1.43651674514529e-05
-1.78529651552121e-05
-1.98632867138996e-05
-1.14105378058608e-05
-2.24268923051068e-05
-1.06278370393106e-05
-1.52076366820357e-05
-1.10847499699442e-05
-9.98044625790184e-06
-3.69532230952636e-05
-3.13760953883278e-05
-3.50036892517044e-05
-3.02381825134377e-05
-4.55856299770875e-05
-2.62612063167988e-05
-2.51387722924988e-05
-3.62566091887632e-05
9.30165236681675e-06
-2.11272399738233e-05
-1.27110505253155e-05
-1.88895676845183e-05
-2.87624987695037e-05
-6.50653554262355e-06
-2.47456527250066e-05
1.51808270305164e-05
-1.33713842362683e-05
-2.97207755748277e-05
-2.03845730728342e-05
-1.5386559507552e-06
-1.43034898724402e-07
-1.83791663281331e-05
-3.54399340001977e-05
-2.50855900910606e-05
1.06048239201634e-06
-3.04789449015556e-05
-1.11207498511444e-05
-2.92206218630966e-05
-2.64756178008777e-05
-2.62029134636462e-05
-3.58407961051521e-05
-8.63523914773826e-06
-2.47623692123714e-05
-1.68083008827262e-05
-3.09290101884792e-05
-3.07023815901487e-05
-1.92836745799751e-05
-2.66165502098939e-05
-1.42612317931359e-05
-1.93945868878846e-05
-2.70245498685485e-05
-3.76109171311306e-05
-4.78572173945277e-05
-3.21778787835248e-05
-1.7835946911904e-05
-1.9072603765599e-05
-2.50371869014522e-05
-2.12451931450169e-05
-2.93352728957384e-06
-1.6274222395821e-05
-3.28898315166521e-05
-1.57195701673574e-05
-2.69980668641381e-05
-3.26209637468542e-05
-2.867323372379e-05
-4.39175937902557e-05
-2.29772375360169e-05
-2.2409519399478e-05
-2.51044600653885e-05
-2.14447078125166e-05
-3.83174813544542e-05
-1.89534422857718e-05
-7.4882518483441e-06
-2.03412076289406e-05
-4.19469601416335e-05
-7.76401439418041e-06
-2.1232732597582e-05
-5.88898447855678e-06
-7.12701336785572e-06
-4.32478136251754e-05
-1.49707592260366e-05
-1.03096948953962e-05
-2.52105509477383e-05
-1.88901779134784e-05
-1.48491289056806e-05
-1.39166916391493e-05
-4.30822873035522e-05
-2.55976699864778e-05
-3.96531703301885e-05
-1.9296013332938e-05
-2.1325270897286e-05
-3.59513910408238e-05
-9.61515518157086e-06
-1.64190640255842e-05
-1.02715521208086e-05
-2.50879490029756e-05
-2.6349405585853e-05
-2.5767615328531e-05
-3.24428695273472e-05
-3.1292189476594e-05
-2.32913200362518e-07
-4.0377294291949e-05
-2.71942968312231e-05
-2.20825055893962e-05
-1.29851821081197e-05
-2.85638633183589e-05
-3.55174413089466e-05
-3.68398988489463e-05
-1.44466288187452e-05
-1.85735580051882e-05
-2.13781853488249e-05
-2.29590005096663e-05
-3.51248493010575e-05
-3.34644448202751e-05
-1.96610775081721e-05
-7.12291391512386e-06
-2.32636692470679e-05
-2.27721244783077e-05
-9.40320635578058e-06
-3.14077974066274e-05
-2.55729724603201e-05
-2.62447967456209e-05
-2.37933971891917e-05
-1.17088312609701e-05
-5.01700228403421e-05
-2.98403986176219e-05
-2.96121490771506e-05
-3.06486580133316e-05
-2.92217413511542e-05
-3.03736428018123e-06
2.12152552446696e-06
-1.23794074002226e-05
-5.73565835573524e-06
-2.31112814340694e-05
-2.38653660398458e-05
-2.28948433249536e-05
-2.17441936418851e-05
-1.55689631838736e-05
-1.33640016606012e-05
-2.71799762083241e-05
-4.83946893218231e-05
-1.07154600822117e-05
-3.00381977189468e-05
-1.93296021958269e-05
-1.37475080128473e-05
1.10447028136396e-06
-1.54595424755765e-05
-1.138390825146e-05
-3.16039727701098e-05
-2.61834629304392e-05
-2.60933278544703e-05
-1.97880830956009e-05
-7.30476450092142e-06
-1.71771607246047e-05
-1.41779291784231e-05
-2.52663399342855e-05
-9.26984383360763e-06
3.57684347041569e-06
-1.52062132504208e-05
-2.32934450363716e-05
-1.2893915732752e-05
-2.12869949804031e-05
-1.45722439267242e-05
-4.50695970067459e-06
-1.70725253298663e-05
-1.36299920840454e-05
-1.2672152269469e-06
-3.48176340703168e-05
-2.06176898241021e-06
-1.00505908605145e-05
-3.04362356502302e-05
-2.36892632843687e-05
-5.80563903443555e-05
-2.51397897484809e-05
-3.34479980810953e-05
-2.1581094140788e-05
-3.59302362176913e-05
-8.73723605831112e-06
-1.51042997407435e-05
-1.60023012636089e-05
-1.85631208263239e-05
-3.40737612305589e-05
-1.93857602001284e-05
-5.32106780367961e-06
-4.1898328107634e-05
-5.31156157365033e-06
-4.96196521360748e-06
-1.92990400597155e-05
-8.64086883167527e-06
-3.27206628814009e-05
-7.16315225405207e-06
-3.50634881896182e-05
-1.27228232702555e-05
-1.66452370051974e-05
-4.28337780069649e-06
-1.24279423414077e-05
-7.32134131359402e-06
-1.82975660233422e-05
-3.08117842413529e-05
-1.4121901914241e-05
-3.68200542443821e-06
-9.75551142317293e-06
-2.14305128115972e-05
-1.81291393120473e-05
-1.71276974624423e-05
-1.45830946560939e-05
-2.22802450480251e-05
-4.54686441788267e-05
-9.26664345020334e-06
-2.34357425623456e-05
-1.5494148815981e-05
-3.72508020594936e-05
-2.27252137916265e-05
-5.33320178892976e-07
-1.3744432673445e-05
-3.89286300121888e-05
-1.78260783708391e-05
-1.22658227210787e-05
-1.11868911214066e-05
-1.13135018673525e-05
-2.38230551060137e-05
-5.50194175613237e-06
-4.59333306194166e-05
-3.98570784178256e-05
-7.00165603092937e-06
-3.39884631815404e-05
-1.942135637549e-05
-2.78193195211171e-05
-3.88658629569459e-05
-2.35591198953495e-05
-2.59267663838235e-05
-1.11556998700463e-05
-2.06389664212892e-05
-2.59706618414951e-05
-1.53688428880352e-05
-1.73022947490899e-05
-5.31379486146868e-07
-1.32285905657254e-05
-2.52746585613015e-05
-2.02581063695012e-05
-7.11366035647873e-06
-3.5173206696084e-05
-3.55285448061585e-05
-3.24198555988602e-05
-5.03106575219061e-05
-3.65385650432254e-05
-3.85849310566685e-05
-2.06132675334716e-05
-2.60973639148321e-05
-3.82229936699092e-05
-1.97117452024059e-05
-8.5505534067739e-06
-1.81315070230099e-05
-2.74657834303162e-05
-2.31816308739706e-05
-1.7082150573451e-05
-3.27713907018475e-05
-2.28336207775638e-05
-2.33541364298771e-05
-2.7191394134401e-05
-2.09761035557328e-05
1.28302214153666e-05
4.48261088687397e-06
-3.1827710077405e-05
-1.60772871966933e-05
-1.11468437412434e-05
-1.60616550911572e-05
-2.83153357738979e-05
4.12024166880822e-06
-3.06298046359335e-05
-4.51039556152482e-06
-1.63486923935229e-05
1.38686396707702e-07
-3.32263063734722e-05
-2.18927890667766e-05
-1.96820156956966e-05
-8.74433567562502e-06
-2.22696379121548e-05
-3.76173560163095e-06
-3.09270486558359e-05
-3.61292886281941e-05
-2.68500321151295e-05
-4.28830241810628e-05
-4.47856163631451e-05
-1.55243254803841e-05
-1.60140770611532e-05
-2.21208510099027e-05
-1.60313474699899e-05
-1.58377646994597e-05
-2.07767223542719e-05
-3.6178811436917e-05
-1.68943379576172e-05
-2.32510952078645e-05
-3.61607691344286e-05
-2.88516825488931e-05
-1.57669919722372e-05
-4.46818431107202e-05
-2.43919465502455e-05
-3.27941489677547e-05
2.90761010086573e-06
-5.97351503429933e-06
-3.45717381450964e-05
-3.26372537272094e-05
-2.87920545854104e-06
-9.76148000182873e-06
-2.2126590927464e-05
-1.48173198065775e-05
-2.21920222614896e-05
-1.07298582218011e-05
-1.61771694377463e-05
1.01313656898877e-06
-4.06204186061201e-05
-1.11725984742053e-05
-6.99940955777589e-06
-8.77799963173498e-06
-2.1381471368579e-05
-2.36727361489894e-05
-1.30545725554031e-05
-1.05536717506065e-05
-3.06230504287067e-06
-4.30389695868444e-08
-3.01210228167865e-05
-4.26535733707513e-05
-2.02885855523919e-05
-4.3979715445705e-06
-2.00480778382855e-05
-1.98324751376036e-05
-2.567664950647e-05
-3.628354340236e-05
-6.7846145836544e-06
-1.65389278436544e-05
-1.33317994462964e-05
-4.34062006140629e-06
-2.77301238646989e-05
-3.4187296674818e-05
-1.92061348295816e-05
-3.12533498873814e-05
-2.13052787925963e-05
-2.80744960239724e-05
-3.72645206912187e-05
-1.0216675551024e-05
-4.09670100540191e-05
-1.05440192755342e-05
-2.86963686968521e-05
-2.84726801963038e-05
-2.69965517825106e-05
-1.29779310266462e-05
-2.23743577596178e-05
-1.13444450279367e-05
-2.10389646970827e-05
1.26858082740907e-06
-3.27827894474312e-05
-2.19975597427685e-05
-1.90739792039815e-05
-1.89096754919367e-05
-1.76818129918728e-05
-2.38035743196066e-05
-3.47159101013375e-06
-4.10704747822409e-05
-1.81878479366563e-05
-1.50944091577488e-05
-4.82920471904297e-06
-6.76333276428613e-06
5.33591685567668e-06
-2.77747988376915e-05
-3.37038906681885e-05
-2.39742210663131e-05
1.0189558828502e-05
-2.55909627135794e-05
-2.49749258052524e-05
1.38185667570733e-05
-1.74798599204317e-05
-3.48218496510554e-05
-2.21037166806001e-05
-3.3500499807377e-05
-2.90754081321543e-05
-3.67911716020891e-05
-1.08144925986651e-05
-2.081017640348e-05
-1.8034068521339e-06
-2.97173303224363e-05
1.82629360647929e-06
3.73130343574398e-06
-4.95657843217181e-06
-1.46276041916971e-05
-2.12385793346444e-05
1.26859312931107e-05
-1.32391918001206e-05
-2.17478420370483e-05
-2.40399885687309e-06
-1.5031751762026e-05
-2.68667707576439e-05
-2.80078381997581e-05
-3.78537978754684e-05
-3.37687709771891e-05
-2.39279226821611e-06
-1.66696329802377e-05
-1.37335165675929e-05
-2.50909320578014e-05
-2.81379595745525e-05
-2.86871310213887e-05
-1.38022278222241e-05
-2.66906848291822e-05
-4.92228921352551e-05
-2.46877312786876e-05
-1.00984506722719e-05
-1.27668296090549e-05
-1.99881469849833e-06
-2.59527784389572e-05
-2.00750757342153e-05
-1.27176924972693e-05
-6.81192289746115e-06
-1.74658569286487e-05
6.22737942412658e-06
-6.77762854904817e-06
-1.52726126575576e-05
-1.90114420233667e-05
-1.73406081268497e-05
-4.89747584241776e-06
-2.08984863764539e-05
-2.09967170224606e-05
-3.67452522714976e-05
-1.18250668345983e-06
-3.81105196449708e-05
-2.28291624886327e-05
-1.8758428688716e-05
-1.79921757917681e-05
-1.27929079754856e-07
-3.90567150550135e-06
-3.52865193661683e-05
-1.30494489410732e-05
-2.12349817423926e-05
-1.37454502081638e-05
-1.88268526455888e-05
-1.00010364254186e-05
-3.51791671369761e-05
-9.13121504408621e-06
-2.71967977319341e-05
-2.78899271773072e-05
-2.50038665085256e-05
-1.10179658368421e-05
-3.78966636380752e-05
4.73209276513717e-06
-2.96877854686887e-05
-2.72498763803573e-05
2.98202958353711e-06
-1.72236019086212e-05
-2.06956928755329e-05
-4.48496300429203e-05
-1.92909108636994e-05
-1.29332178485778e-05
-1.45414983166817e-05
-5.53879475366603e-06
-6.55847938514181e-06
-2.10535148812468e-05
-4.27325626171236e-07
-2.35840727571901e-05
-3.17699118717101e-05
-7.08522601141097e-06
-3.23564838473035e-05
-1.62874059778131e-05
-2.981304820057e-05
-2.03615087967999e-05
-2.17509305694176e-06
-2.86015468881344e-05
-2.28603784708185e-05
-1.48897078509609e-05
-2.41046647703379e-05
-1.22075234510874e-05
-4.36374644106831e-05
-4.01727562874685e-06
-1.82721618454239e-05
-1.29115768437578e-05
-3.06408459267827e-05
-1.39497970388288e-05
-2.62595434231525e-05
-1.2581758348422e-05
-1.87235558842171e-05
-2.03907963731358e-05
-3.90685992423139e-05
-2.90515308174137e-05
-1.97673245298894e-05
-3.03865376986197e-06
-3.93324021058195e-05
-2.08883698759724e-05
-2.5176636077661e-05
-1.15332846016461e-05
-2.76641280781675e-05
-2.00254301972626e-07
-2.43466272563631e-05
-2.60801487800207e-05
-4.07689102843214e-05
-3.31165137280035e-06
-1.86687904075049e-05
-1.82925166839296e-05
-3.65933459236293e-05
-1.916949024035e-05
-1.44798577532076e-05
-2.45872536846023e-05
-2.65813840242472e-05
-2.06321911029837e-05
-1.86676481849952e-05
-1.43342997812214e-05
4.21671146144671e-06
-1.24345395963339e-05
5.15142263154821e-06
-2.50581801501507e-05
-3.07789442958175e-05
-2.60964741051113e-05
-1.17098375279288e-05
-1.48878691437236e-05
-2.29179089979066e-05
-8.71467307139951e-06
-4.56829843858847e-06
-2.03979149813943e-05
-1.45432691167593e-05
-1.8396540219098e-05
-2.41419970519614e-05
-3.37756454401924e-05
-2.37650407377918e-05
-3.14947257370434e-06
-2.77603741111176e-05
-3.06408380789693e-05
-3.38466553899989e-05
-1.78466963343518e-05
-2.73209419614773e-05
-2.76899484704174e-05
-3.20798088263025e-05
-2.66867284455599e-05
-2.06944706992789e-05
-1.80910722132684e-05
-6.2600813500563e-06
-1.73680043556186e-05
-2.2786526664992e-05
-2.48897028351773e-05
-1.5637677925466e-05
-2.6370723471292e-05
-2.85840018347376e-05
-3.14664272689875e-05
-3.77906912984708e-05
-1.49471663231128e-05
-6.9525289208229e-06
-1.49693002428961e-05
-3.69419576003963e-05
-2.7361572307037e-05
-2.17833058177083e-05
-3.49035727846902e-05
-9.55657229910688e-06
-4.64121526946073e-05
-4.10389450271593e-05
-3.19977296120762e-05
-1.71525680127637e-05
-2.95996046919671e-05
-1.21368880366647e-05
-2.31388486296219e-05
-3.01902827945701e-05
-1.14875463348919e-05
-3.79831528530183e-05
-1.25834102072919e-05
-2.31773827362076e-05
-1.89064807190284e-05
1.26490694045267e-06
-3.03714813411012e-05
-6.87311057852269e-06
-1.57772626784395e-05
-3.07300144437223e-05
-2.72025740794601e-05
-5.37635058152591e-06
-1.42340842733655e-05
-8.1770170897228e-06
-2.51429932512785e-05
-2.87084658769067e-05
-2.2571461208566e-05
-2.60069564851138e-05
-1.67790653711655e-05
6.29554605785476e-06
-2.35454309489025e-05
-2.67288557654876e-05
-2.93000326285741e-05
-2.01450113923625e-05
-1.38501197184318e-05
-2.50472311417608e-05
1.37304577511363e-05
-2.43004197421479e-05
-2.90013316330473e-05
-3.6166651465054e-05
-2.49978355577526e-05
-1.65741529297345e-05
-1.67661538673246e-05
-2.04437671290395e-05
-1.70647900996326e-05
-2.16087763016377e-05
-4.07766772911202e-05
-3.96596651094743e-05
-2.24854361427677e-05
-2.10425949784997e-05
-4.56920001354357e-05
-3.10060328648352e-05
-5.30015048830889e-05
-3.55083492518248e-05
-1.12998381784097e-05
-9.95755119872442e-06
-1.47725166077226e-05
-4.1396457021019e-05
-1.15560197953773e-05
-1.18201892971524e-05
-3.96750932154717e-05
-2.08451312628114e-05
-1.80296633444294e-05
-1.5166617388463e-05
-5.14764167459771e-06
-1.41639111636548e-06
-2.18382445499709e-05
-4.15678720545775e-06
-2.37883857370564e-05
-3.40784138150935e-05
-3.14262154959508e-05
-1.63656102129002e-05
-2.84450844266386e-05
-1.31943688125233e-05
-2.54240353284401e-05
-2.09853480850148e-05
8.54723057381411e-06
-4.31340835475159e-06
-1.23681159606468e-05
-3.55473012836062e-06
-1.33714015211486e-05
-2.16421271080734e-05
-1.76309655162058e-05
-1.36791725900481e-05
-2.357661826989e-05
-1.68425996082725e-05
-1.88372643485836e-05
-2.87872581497765e-05
-1.66187468452521e-05
-5.51805528042627e-06
-1.94524140526979e-05
-3.29365659222707e-06
4.95419012108522e-06
-2.24880130260905e-05
-3.00782937454416e-05
8.43247898885977e-06
-1.04041851663484e-05
-2.95611469496622e-05
-3.16705628000371e-05
-2.71473919977158e-05
-1.85596076738343e-05
-4.15045579149375e-05
-3.16055128193074e-05
-3.18440837631896e-05
-3.18990188781521e-06
-2.60960388428442e-05
-2.12000101848447e-05
-2.22859520901165e-05
1.20049636893652e-05
-4.22715020390598e-05
-1.61127213478002e-05
-1.09257815498531e-05
-2.30190137709401e-05
-1.0529452963473e-05
-3.97448304742713e-05
-1.33788078531907e-05
-3.04094974251464e-05
-2.33517772013292e-05
-3.02845715855542e-05
-3.69698996598104e-05
-1.71840760459899e-05
-1.84071411593982e-05
-1.33570484813016e-05
-6.15902955726435e-06
-1.87188984102107e-05
-1.28389928608888e-06
-2.88238403442902e-05
-7.7716926603937e-06
-2.07837845199974e-05
-1.66300544979153e-05
-3.3864860204225e-05
-1.17426811374996e-05
-2.55627333266478e-05
-4.77939990967164e-06
-1.23037737475721e-05
5.32651058512519e-06
-3.18257230229752e-05
-2.94595516488207e-05
2.00202695364627e-06
-9.00220961353957e-06
-2.37342005655776e-05
-2.50307739734897e-05
-1.45829436865203e-05
-2.12258221148858e-05
-2.93946394124011e-05
-2.64013265509127e-05
-5.45884273945156e-05
-1.75588910205922e-05
-1.41189467635926e-05
-2.2373496026787e-05
-1.9935334430059e-06
-3.48583970852882e-05
-2.18431141531576e-05
-2.52339724782583e-05
-1.75010078693459e-05
-2.13625885598524e-05
-9.65835159302731e-06
-4.37466643380663e-05
5.95055675149586e-06
-2.34863523267129e-05
-1.25743224725441e-05
-2.24634755156061e-05
-2.68262882750181e-05
-9.44603130859343e-06
-1.79114313266812e-05
-1.67532586869575e-05
-1.88790065847668e-05
-1.39400580084209e-05
-1.42451711535417e-05
-3.03912998494144e-05
-1.16949424382702e-05
-2.84677858696035e-05
-1.12344028207263e-05
-1.70363118697287e-05
-1.94710398429915e-05
-5.3786837163752e-06
-2.16927829507909e-05
-3.60112720730976e-06
-1.46403225160756e-05
-2.614227457546e-05
-1.58946251409901e-05
-9.31219492318489e-06
-8.80405023348624e-06
-1.91580456936529e-05
-1.86405056161798e-05
9.42861567107459e-06
9.84771147428982e-06
-2.02997608455427e-05
-2.11655131026719e-05
-1.52574555478357e-05
-1.43595068343693e-05
-9.05037043764592e-06
-6.51670130524603e-06
-3.90961857871013e-05
-2.51456466060241e-05
-1.60821610680845e-05
-1.84890791055841e-05
-3.00653219818004e-05
-3.25508738322986e-05
-3.25110654979422e-05
-3.66410344771552e-05
-2.60782311334608e-05
-2.71946829133112e-05
5.29082826236927e-06
-9.78668101865009e-06
-1.9818198743542e-05
-7.70176261714893e-06
-4.44033616693522e-05
7.5557631938975e-06
-1.37352668327605e-05
-2.42047652715198e-05
-4.0784107551703e-05
-8.69193760640599e-06
-2.27428099573436e-05
-2.59337619308839e-05
-2.35101263231767e-05
-1.8068407191802e-05
-1.08558563152573e-05
-4.42402113898337e-05
-2.97946921027516e-05
-5.47457585962737e-05
-2.39253275226033e-05
-2.87581621350546e-05
-3.60933703142682e-05
-3.91807014377278e-05
-1.47721601322026e-05
-3.12582101868852e-05
-3.98234963921167e-05
-8.31746996998665e-06
-1.9882448049711e-05
-3.7836350158296e-05
-1.85669780421664e-05
-1.78132252026806e-05
-6.27195287139347e-07
-6.55837381446975e-06
-2.00981516476182e-05
-7.76811573951013e-07
-1.2239561895763e-05
1.54441422352451e-05
7.33663855854053e-06
-1.25910200012379e-05
-1.71556067535097e-05
-2.07108248395816e-05
-1.14940538459732e-05
1.49020580395222e-06
-1.79223893157224e-05
-1.69194815128179e-05
-2.89758131345625e-05
-1.55554495659523e-05
-1.33995636789848e-05
-1.29246876731219e-05
2.51326184482414e-06
-7.58076207521354e-07
-1.67236987163981e-05
-4.15904111372755e-06
-2.65888523452508e-06
-5.70408032523644e-06
-1.11292205212699e-05
-1.25323930033916e-05
-3.44132501294204e-05
-9.01703778285063e-06
-1.60510619667479e-05
2.01546055507099e-06
-2.02553632280763e-05
-3.4172254194856e-05
-1.67373959612631e-05
-1.20010060857423e-05
-5.92320420208335e-06
-1.47904963555295e-05
-2.07810479348088e-05
-4.11170067837338e-05
-3.42957702920292e-05
-1.49799190623486e-05
-1.21055971391883e-05
-1.29013854910231e-05
-1.46263771992057e-05
-2.36523556512743e-05
-2.94368805335498e-05
-1.8128640671415e-05
-3.41290402110954e-05
-9.93038130115136e-06
3.14611325083562e-06
-3.48233129340993e-05
-2.03393646801962e-05
-1.83586667691222e-05
-2.62715159213303e-05
-2.08128548468024e-05
-9.29290585094785e-06
-3.42038999730787e-05
-8.13784414191763e-06
-2.83860095217179e-05
-2.40837098031519e-05
-2.39101498777137e-05
6.29912157296775e-07
1.24109346477335e-05
-4.32115600114791e-05
-2.78604963453719e-05
-2.00700906526243e-05
-2.1540572696926e-05
-2.70650680708131e-05
-7.4901830529836e-06
-3.57939395838103e-05
-2.44711592048088e-05
-4.19286154396375e-05
-3.17546516090103e-05
-1.44882592288927e-05
-2.88980531714051e-05
-2.11093636308965e-05
-1.99605457695763e-05
-2.96359972186645e-05
-2.59408168923777e-05
-2.00031950558528e-05
-2.78672215984838e-05
2.99456929847676e-07
-3.64355556932559e-05
-3.29378240842297e-05
-2.85487218826844e-05
-1.20447825784358e-05
-3.69243906851931e-05
-4.85707623151999e-05
-1.35477387354705e-05
-2.19728506396635e-05
-1.66584716363914e-05
-3.60116276429185e-05
-3.3041129526302e-05
-2.08119593978908e-05
-1.66490722606503e-05
-3.91030852061828e-05
-2.64955954236958e-05
-3.6985430220123e-05
-2.66668720236946e-05
-2.40135776957764e-05
-3.19800346824711e-05
-2.91537994900084e-05
-3.35188837220663e-05
-2.30923865759371e-05
-3.75305538692027e-05
-1.07056710707005e-05
1.60035286551835e-05
-7.93106034702412e-06
-2.3990413415946e-05
-1.6144785127558e-05
-2.94538654612466e-05
-2.8981568219903e-06
-2.80135862424613e-05
-3.00230725844549e-05
-1.54914266680366e-05
7.281491796052e-06
-3.61997560758076e-05
-1.47717962475148e-06
-3.33562471883053e-05
-2.65187952776191e-05
-2.7760901946112e-05
-1.32103188116622e-05
-2.39378082177375e-05
-2.30633141527538e-05
-2.16090556152148e-05
-3.87060976510265e-05
2.18234093555775e-06
2.74779044137559e-06
-1.16220142759433e-05
-3.02044560004063e-05
-9.19768841604266e-06
-5.16661199572792e-05
-3.45824121778791e-05
-1.63012144105265e-05
-1.73825702175505e-05
-2.49228489683045e-05
-1.64530591559846e-05
-2.45344157482295e-05
-2.86498472461733e-05
-2.17977662298923e-05
-2.64756040322518e-05
-2.88949222472901e-05
-2.63028658962934e-05
-4.78639036818352e-06
-1.91745632865347e-05
-1.76971608644044e-05
-1.36969717067938e-05
-2.65786436857348e-05
-1.64383164066716e-05
-1.62834303642973e-05
-1.86981936452614e-05
2.04028330227812e-06
-2.84877143803001e-05
-1.79724281314706e-05
2.47050780758788e-06
-1.85878083411317e-05
-2.20434550494633e-05
-6.27111713967386e-06
-6.49264374821826e-07
-1.98544426763225e-05
-1.0882156429539e-05
4.14913841934155e-06
-1.95602633337626e-05
-1.95788074822961e-05
-7.6503899828162e-06
-2.36282097537152e-05
-1.55653108120495e-05
-3.81990467781652e-05
-1.03364081818299e-05
-2.16440276213529e-05
-3.09116059194058e-05
-6.41051750023924e-06
-1.62640503708956e-05
-1.8626612455153e-05
-2.82724285867228e-05
-2.50811124032743e-05
-3.32625023959126e-05
-1.80243018088931e-05
-2.64299620230392e-05
-2.00102844934627e-05
-3.31453041701912e-05
-8.6955844563367e-06
-2.73561714224274e-05
-1.04208273140896e-05
-3.34555112307829e-05
6.90834777576177e-06
-2.21342867417614e-05
-3.27408543180226e-05
-2.46652425833006e-05
-4.74947748931841e-05
-1.13263553195391e-05
-3.03166214947818e-05
-2.99798535224238e-05
-1.60086057992372e-05
-3.79596263718093e-05
-3.02117258032147e-05
-1.54504171414299e-05
2.45340304831876e-07
1.29513077603519e-05
-2.47070590420612e-05
-1.68008102821646e-05
-7.54072667328585e-07
-2.98558225073266e-05
-1.28365737064664e-05
-1.12152261437149e-05
-2.95292007138204e-05
-3.75668155873637e-05
-8.40214166272194e-06
-1.50646748774484e-05
-2.62446616461483e-05
-2.99893591707268e-05
-3.91253881134563e-05
-1.41642704058016e-05
-1.94021583406057e-05
-1.03023573740842e-05
-6.42786196190099e-06
-1.97342798855572e-05
-3.83756856824817e-05
-3.29721572446591e-05
-3.36504739989913e-05
-3.07836541416005e-05
-1.83841902505269e-05
-1.54514178968271e-05
-1.32515474067413e-05
-1.8300404412282e-05
-4.02818409902506e-05
-1.96374266417115e-05
-3.91339100891086e-05
-4.46264335992687e-05
-2.76392715253606e-05
-3.81410666569335e-05
-2.64110973064017e-05
-4.41534462438596e-06
-3.01631520250495e-05
-2.55837609430941e-05
-2.3169701924165e-05
-2.36600681851794e-05
-2.53848757732081e-05
-6.55640291028829e-08
-1.73150282785521e-05
-2.28464046871376e-05
-1.63885640910551e-05
-2.51929023147163e-05
-1.25920804117727e-05
3.99982678034436e-06
-2.79671135761531e-05
-1.38685377123567e-05
-1.83383229724118e-05
-1.46818326765528e-05
-2.54555291968155e-05
-2.09752553905064e-05
-3.10108734277238e-05
-4.10088515470411e-05
-1.0294889282417e-05
-1.83084386868315e-05
4.09633116996684e-06
-2.14858003748216e-05
-6.60279115590843e-06
-2.8371823732966e-05
-1.904854093618e-05
-2.70401590418239e-05
-1.08960591377343e-05
-1.90831966038673e-05
-2.17164299973033e-05
-1.35471198231238e-05
-2.15916606560168e-05
