# Supplementary material for: Research on computational propagation and identification of mine microseismic signals based on deep learning
Source: PLoS One. 2025 Oct 22;20(10):e0334641. doi: 10.1371/journal.pone.0334641 (PMC12543183; doi:10.1371/journal.pone.0334641)
Supplement: S1 Data — (ZIP) [file pone.0334641.s001.zip › 000100500001059.xlsx_0.txt_24.txt.txt]

-9.00397733592314e-06
-2.6138037276321e-05
-1.20277299024533e-05
-3.17170917276937e-05
-2.6520933957556e-05
-1.04427399601077e-05
-3.70884402174932e-06
-1.54517987548478e-05
-2.83050889571744e-05
-4.68110903713077e-05
-2.99203599302686e-05
-1.48198536414861e-05
-3.22416373310303e-05
-2.38752127464165e-06
-1.99263158143533e-05
-9.96362041165478e-06
-3.64515791757119e-05
-2.12284336688871e-05
-8.37133908142775e-06
-3.59756445027435e-05
-1.31762667992033e-05
-1.99063201708339e-05
-1.19319084817309e-05
-1.74727488823484e-05
-2.37030609463567e-05
-2.69016602342141e-05
-3.11440440682753e-05
3.99333501243888e-06
-5.24310019834308e-06
-2.42882469957406e-05
-1.89064309478008e-06
-3.04593095196494e-06
-2.4255974324127e-05
-5.14420815802799e-05
-2.57944221274546e-05
-2.73670602922699e-05
-5.89391160185139e-06
2.74519939986435e-06
-3.35430639642372e-05
-2.74228146445094e-05
-1.24743592555376e-05
-2.23285808936739e-05
-1.68549373714461e-05
-3.67604392558952e-05
-1.63163670950056e-05
-3.60636917295178e-05
-2.65449661740485e-05
-2.59184829511e-05
-5.83005625962602e-06
-2.22807488808666e-05
-8.0002154291039e-06
-1.94285219682524e-05
-1.89735968470518e-05
-2.52200811250975e-05
-2.93861308472195e-05
-2.59495610431305e-05
-7.54347028183882e-06
-1.03070828229008e-05
-4.0392432506629e-05
-1.94921075952462e-05
-8.4419878418566e-06
-3.34822042755471e-05
-1.43091058688369e-05
-2.47178867435868e-05
-1.66097609530723e-05
-1.07153455285428e-05
-6.03851126372272e-06
-1.26211467152575e-05
-2.93341085070374e-05
-2.40655912795202e-05
-2.33802839362671e-05
-2.66750139126002e-05
1.73989438765735e-06
-2.69140307940584e-05
-3.73462482893694e-05
-1.3901608401857e-05
-1.59146316819155e-05
-1.99192088539151e-05
-1.88528917819168e-05
-8.8577487775461e-06
-2.19478166436475e-05
-4.0641423530068e-05
-2.83558826979737e-05
-3.01741937972194e-05
-1.84646391866936e-05
2.99933411494231e-07
-2.39639383585316e-05
-1.41980335950709e-05
-4.75830652016851e-05
-1.71237361975999e-05
-3.56551167953319e-06
-2.4378519837033e-05
-1.01505732872872e-05
-2.65843779433438e-05
-2.54045162979118e-05
-9.23694011989332e-06
-4.25948325716981e-05
-3.44089525791439e-05
-1.11341977464963e-05
-6.85061428983693e-06
-1.59833683480415e-05
-3.810529727055e-05
-1.15249616531606e-05
-2.28312800871045e-05
-1.96924321525159e-06
-9.02303848878929e-06
-1.06620761175397e-05
9.04955309862642e-07
-5.54938459736184e-06
-8.15029788410592e-06
-1.76693916333218e-05
-4.10715667428393e-05
-3.75815405351593e-05
-3.15045418068492e-05
-4.48474606787392e-06
-1.81475332026599e-05
-1.50622466099819e-05
-1.6258638151737e-05
-2.49164265784996e-05
-2.55510846129694e-05
-9.69758187347576e-06
-3.38555762947547e-05
-4.03541510744517e-05
-3.06698220595329e-05
-9.64606345169568e-06
-1.59537223823006e-05
-4.25625456743008e-06
-2.1026099566907e-05
-1.04868995333356e-05
-2.54050477202452e-05
-2.12974082726989e-05
-1.82912796949625e-05
-2.02490784847626e-09
-2.84748383632086e-05
-2.7197557466972e-05
4.34549478375333e-08
-1.09588635946065e-05
-2.24904488277449e-05
-1.38644461096201e-05
-3.86290931448333e-05
-3.48621385758919e-05
-2.8728638582921e-05
-3.31510928625698e-05
-2.17062226103275e-05
-2.1614314226718e-05
-1.38789800160371e-05
-2.56623682497299e-05
-4.3718996677511e-05
-1.79117367641984e-05
-3.75741651059892e-05
-1.04497198235346e-05
-5.16200281877128e-05
-1.61414717703614e-05
-2.76062490370859e-05
-2.61995521575729e-05
-2.11122699411197e-05
-4.11283253778856e-05
-2.06117355377968e-05
-1.79598575305427e-05
-2.83893446433138e-05
-3.12500383556485e-05
-2.45657389270195e-05
-2.6848335176124e-05
-1.9814875415917e-05
-2.3703996313903e-06
-3.42788554911305e-05
-2.11464827122434e-05
-3.46287138824002e-05
1.970066279779e-06
-2.34975964419462e-05
-9.55871076791613e-06
-2.05573906321259e-05
-4.25279372071588e-05
-1.51449193210459e-05
-1.57419067755519e-05
-2.71054564575009e-05
-1.88051293968049e-05
-2.96509927344529e-05
-1.43777978536429e-05
-2.48483060426395e-05
-1.00720729160081e-05
-1.91552096382955e-05
-5.46299384758272e-06
-1.58820595631386e-05
-1.80179435519471e-05
-1.76244772663302e-05
-2.0037238836331e-05
-1.4268097585682e-05
-4.07774436742641e-05
-2.33265503804657e-05
8.42580216530127e-06
-9.65811047803132e-06
-2.28704960894438e-05
-2.69111401644624e-05
-2.35459196735588e-05
-3.17369627512262e-05
-7.8215852684233e-06
-9.33073696585334e-06
-7.93147239647023e-06
-1.93376913124503e-05
-1.61615362334964e-05
-1.76679297509225e-05
-1.93037628225434e-05
-1.27587158290238e-05
-1.12258107178207e-05
-2.14668593819718e-05
-1.32747440680103e-05
-1.26636381976503e-06
-1.61727092225756e-05
-6.40063420994341e-06
-1.84809253713826e-05
-4.39147690251706e-05
-2.23229665169607e-05
-2.87988432451334e-05
-1.7373450973487e-05
-3.72752233944936e-05
-1.37682237732381e-05
-2.4217181463731e-05
-2.53095132190074e-05
-2.691685029208e-05
-1.57285438594543e-05
-1.16810350394704e-05
-2.0801406157155e-05
-2.58134473648028e-05
-3.4221221854294e-05
-1.36349065743897e-05
-2.15695108768175e-05
-2.44025576560727e-05
-1.43540397903762e-05
-7.21261142872115e-06
-2.1069611814691e-05
-3.22904855175335e-05
-3.06451531976369e-05
-8.52864207937785e-06
-2.47444734120124e-05
-2.71133032452019e-05
-4.43595567931104e-05
-1.57388113726149e-05
-2.30227770937769e-05
-3.84473711102523e-05
-1.65463668848438e-05
-2.79587743291486e-05
-2.24901405001864e-05
-2.20833856029111e-05
-1.88544447836364e-05
-2.03867181590523e-05
-4.1131734911516e-05
-1.59375993965852e-05
-1.76819900223508e-05
-2.71811787160596e-05
-1.35639210937456e-05
-2.16371989162772e-05
-2.36783512681963e-05
-2.27949280822266e-05
9.34425914203032e-06
-9.77829726145091e-06
-1.84162695083477e-05
-1.63762042491743e-05
-3.9452210076767e-05
-3.41749807822044e-05
-5.01730673348817e-05
-6.26285504383716e-06
-2.69278634065417e-05
-2.83648318903144e-05
-1.90277821024407e-05
-2.52198555553088e-05
-2.32869901930192e-05
-1.76581438845632e-05
-2.14601294034098e-05
-1.6938894035063e-05
-2.40669977249139e-05
-2.84405590894854e-05
-8.75531220169018e-06
-1.40355094603848e-05
-2.94340707107541e-05
-3.64476838681963e-05
-1.79361235175422e-05
-2.60476087838758e-05
-4.55798891828087e-05
-3.68676976084128e-05
-2.6004990663087e-05
-3.49301396660738e-05
-3.21507541339363e-06
-2.39019126548637e-05
-9.87736057162442e-06
-4.15210994380257e-05
-7.54270994415584e-06
-2.48714373025452e-05
-1.36178072672538e-05
-3.38095102733063e-05
-3.288993540559e-05
-1.28862484598855e-05
-4.43285816491175e-05
3.10968730576566e-06
-3.86222340520504e-05
-3.12647661559231e-05
-4.11638885796977e-06
-2.0058926074181e-05
-1.02033091762263e-06
-1.77499075525097e-05
-3.03525229714599e-05
-3.27967450280272e-05
-2.74379764341507e-05
-2.63130581070348e-05
-1.20364564825968e-05
-1.69459382113424e-05
-1.48989707493941e-05
-3.05245269698113e-05
-2.1643373287707e-05
-1.87309163506818e-05
-7.1391247499349e-06
-1.12653547760231e-05
-2.73106867036638e-05
-1.97632647687701e-05
-2.92290992706621e-05
-3.91321369072081e-05
-2.04196909499681e-05
-3.50275643629772e-05
-6.46521316474648e-06
-1.96079586840871e-07
-1.38394135679955e-05
-9.3590804108339e-06
-2.16002599052072e-05
-2.54561663822546e-05
-2.6595824829275e-05
-1.49525793172365e-05
-9.67410187201178e-06
-1.82313342129532e-05
-3.33742941364808e-05
-3.26102132828538e-06
-3.81743693949105e-05
-2.24056959274397e-06
-3.07723770210027e-05
-9.03081027734162e-06
-2.06365143052363e-05
-1.20909926030804e-05
-3.05609252564404e-05
-1.0512070192216e-05
-1.7051284225749e-05
-4.07378362125155e-06
-2.21333680957915e-05
-3.45446472808525e-05
-1.84365916547611e-05
-3.38748221789343e-05
-3.1251083461896e-05
-7.19516231940652e-06
-2.21690592318727e-05
-2.76782045218883e-05
-3.64277354397486e-05
-4.52393797693016e-06
-3.1538164099702e-05
-3.07292707181526e-05
-9.29394038364272e-06
-1.9714540499129e-05
-1.20028546875258e-05
-2.09390239076559e-06
-1.52106283166766e-05
-1.83466794560143e-05
-2.94150901129488e-05
-1.93268250869982e-05
-3.30507964605837e-05
-3.58046267759861e-05
-1.64081981221262e-05
4.57849236131036e-06
-2.16254206822201e-05
-3.32681142489346e-05
-1.38204422809787e-05
-2.20272705294387e-05
-2.43305153134403e-05
-2.58859021242335e-05
-2.13278831839295e-05
-2.69731546280828e-05
-2.90193768744618e-05
1.85664713211622e-06
-3.21516558543607e-05
-2.37606568829345e-05
-1.31838993046393e-05
-7.84996205733546e-06
-2.59944339307506e-05
-9.98839093589408e-06
-1.7288296990975e-05
-2.44764354716599e-05
-2.00651331380344e-05
-1.11367381243566e-05
-1.39519431404225e-05
-8.20456431181292e-06
-7.88294154339284e-06
-2.1250937440039e-05
-2.57831435310315e-05
-2.46841895809914e-05
-3.64592901153279e-05
-2.27437856929012e-05
-3.54040422186545e-05
-3.20163506604749e-05
-1.35346162113516e-05
-3.09832072695157e-05
-1.03181057726037e-05
-3.05145441076383e-05
-2.15840116223468e-05
-3.47964674893664e-05
-2.51293832425009e-05
-1.44536332131115e-05
-2.65247934278355e-05
-7.5173407089144e-06
-3.55960778269042e-05
-1.52937080117141e-05
-1.06031209177852e-05
-3.56804461287527e-05
-4.17907308883124e-05
-3.70375365152893e-05
-2.37640735550216e-05
-2.88796273684653e-05
-1.46961780158755e-05
-2.19267364179288e-05
-2.03587353044621e-05
-1.80449618879925e-05
-4.80517918842448e-06
-3.11541074246839e-06
-1.38725429715002e-05
-3.51468431764618e-05
-2.77972773623238e-05
-1.66229016219828e-05
-9.56494415588056e-06
-1.93620462842302e-05
-3.38605490767407e-05
-2.94527722078244e-05
-2.14769918593361e-05
-6.05766189071543e-06
-2.7098666167281e-05
-1.36624789822152e-05
-1.1911239026733e-05
1.141268638513e-07
-4.29947699510159e-05
-2.23554560118403e-05
-2.72228922140997e-05
-2.82803636123877e-05
-2.55428928960349e-05
-4.02852588716139e-05
-3.29556523949524e-05
-1.3121835411239e-05
-1.71332581295997e-05
-2.53595100811568e-05
-7.45769198287151e-06
1.26152418033742e-06
-2.51667319234548e-05
-2.57768019288662e-05
-2.08229740357702e-05
-1.74552073238182e-05
-5.17626436387432e-07
2.83533944891844e-06
1.5147974643199e-05
-2.17171161279426e-06
-2.36812572113441e-05
-6.01555722908202e-06
-1.20155827158228e-05
-1.94910199565163e-05
-1.67510015177686e-05
-8.94413873980926e-06
-2.52279500652849e-05
-3.39557595521143e-05
-7.47130910279621e-06
-2.13902957707615e-05
-2.98826355356787e-05
1.05424128629709e-06
-3.63826078646152e-05
-4.50501350969032e-05
-1.06558547590428e-05
-2.21648187257964e-05
-4.69671905463591e-05
-3.28453535744484e-05
-3.28332897529098e-05
-2.89478296740411e-05
-8.13986468161608e-06
-3.62646993413745e-05
-1.45765175381141e-05
-1.99468624716537e-05
-4.05522340386397e-05
-3.97773451541541e-05
-3.84119453947227e-06
-1.3547240903142e-05
-1.96173300919794e-05
-1.49327309409277e-05
-2.20894371905327e-06
-2.13249291836528e-05
-3.3888419674616e-05
-5.23047658535968e-06
-2.86474015859033e-05
-1.64184160865282e-05
-1.51500671335228e-06
-4.02315121698355e-05
-3.03994345656092e-05
-4.22888597235952e-06
-3.2927225011785e-05
-1.75019549987777e-05
-3.14328261124046e-05
-2.03543692865234e-05
-2.50359163022442e-05
-7.59459167086696e-06
-7.20170975611426e-06
-2.08731989433047e-05
-1.20547340159436e-05
-1.15578986015864e-05
-2.48650302935729e-05
-2.46694389618305e-05
-2.73847889958909e-05
-3.42549729312686e-05
-2.09429087404391e-05
-2.82022593595325e-05
-2.67044928321519e-05
-9.72762686376209e-06
-2.82596356230367e-05
-3.10761365687292e-05
1.45508130155047e-05
-2.28291776932683e-05
-4.61850589993573e-06
-1.75697310858036e-05
-1.25196038623963e-05
-3.16779393279364e-05
-1.79175486384062e-05
-2.76144611325175e-06
-1.91744721576396e-05
-3.62630902850767e-05
-1.17184099425515e-05
-3.81240990791651e-06
-1.70092313441853e-05
-1.40751478184673e-05
-1.93279575605913e-05
-3.97295031859299e-05
-2.57632543666036e-06
-1.69141729084322e-05
-1.24824082197103e-05
-1.7113980317303e-05
-2.70079393358909e-05
-1.27700935750049e-05
-3.88018835415762e-05
-2.98665963051637e-05
6.24461642716525e-06
-3.77887533522757e-05
-3.66277322010211e-05
-2.46530420097128e-05
-3.16937856816138e-05
-1.3506769033222e-05
-2.16958146905917e-05
-2.33492273031103e-05
-2.52865541530325e-05
-1.62516569465821e-05
-1.50494440287293e-05
-2.98802776186021e-05
1.10340569312807e-06
-3.73420346133732e-05
-1.65944646389375e-05
-2.08714157920707e-05
-1.0330748014825e-05
-2.13409750793173e-05
-8.52338572944468e-06
-6.18843069360384e-06
-3.03677314985009e-05
-2.93649816974344e-05
-1.43757088845296e-05
-2.5883395229825e-05
-1.17780885685749e-05
-1.95819912654632e-06
-2.53004487148775e-05
-1.31704725703197e-05
-3.40920867355727e-05
-1.38973477233192e-05
-3.03375639540892e-05
-3.19700776512753e-05
-2.30707675471309e-05
-1.27765323063184e-05
-3.9901489143754e-05
-1.95974738937892e-05
-2.4428616260812e-05
-2.59238134260977e-06
-1.85356942177849e-05
-8.43423667227484e-06
-2.70513801460874e-05
-3.36568723924628e-05
2.54398881510205e-06
-1.73173250830042e-05
-2.34204572997064e-05
-2.98587732631594e-05
-2.63962618226695e-05
-2.54519370513759e-05
-2.63004884839226e-05
6.54964633604193e-07
-2.60541047186803e-05
-2.44835875407502e-05
-2.26254989339459e-05
-1.38494582950054e-05
-1.99420421406101e-05
-2.02060226478154e-05
-5.31317741698856e-06
-1.00884261596392e-05
-1.57828330631035e-05
-2.1137116071355e-05
-2.0217894782089e-05
-1.42440343209068e-06
-3.40677161655205e-05
-8.21179000661033e-06
-2.00334892204902e-05
-4.06746902401068e-05
-2.95383488905992e-06
-5.66381971667376e-06
-4.76233016359545e-06
-1.59347476104075e-05
-3.84265426374845e-06
-3.173897784687e-05
-5.34004877693186e-05
-3.98074800952057e-05
-1.06847361446328e-05
-1.79293007055397e-05
-3.54627339707269e-05
-3.6793946182403e-05
-4.21161633471939e-05
-6.6278800720044e-06
-3.18414403018301e-05
-1.89849560927754e-05
-1.70563646759203e-05
-2.08638729601101e-05
-3.06593391870249e-05
-3.70670614342213e-06
-1.05206429404042e-05
-2.29115462121482e-05
-1.36852771125966e-05
-1.93349016138394e-05
-1.67668954953779e-05
-2.23547681996756e-05
-4.55335764480431e-06
-1.93113475701295e-05
-1.23196236424265e-05
-2.64597106140124e-05
-1.22069370172292e-05
-1.32219143243836e-05
-1.64567862313472e-05
-2.34062754677204e-05
-1.68766201632172e-05
-2.12967102223095e-05
6.54110189757825e-07
-1.88437027327926e-05
-6.00066509820217e-05
-7.97527131286712e-06
-1.97651279953074e-05
-3.46445893503306e-05
-1.7194945619401e-05
-2.59745231731893e-05
-1.74039320596092e-05
-1.80624789948327e-05
-2.91352598548376e-05
-3.80188373417918e-05
-1.89034410369316e-05
-1.37378799217484e-05
2.01837840300197e-06
-1.2513113742423e-05
3.52669940643125e-06
-2.61838542014971e-05
-1.41741893495699e-05
-4.55903305062758e-06
-4.35175727401478e-06
-1.18310355319871e-05
-9.11515022498075e-06
-1.45844608517685e-05
-1.94981445499863e-05
-2.35997245704095e-05
-7.33485784653836e-06
-8.76710008805896e-06
-3.81787622303796e-05
-3.94628966832407e-05
-9.86084128825932e-06
-7.92555340085636e-06
-3.12824455310805e-05
-1.45121885601391e-05
-3.20841193106013e-05
-1.43379855827858e-05
-1.59606819296508e-05
-1.1255995422935e-05
-2.75593873866952e-06
-5.67536039884518e-07
-1.54507534308018e-05
-9.62625136478938e-06
-3.32710401865881e-05
-4.98341820802224e-06
-2.46022657502842e-05
-9.74734431215026e-06
6.75697724125921e-06
-2.33557080492025e-05
-3.19487201895863e-05
-2.36929859630263e-05
-3.61335435592856e-05
-1.31657457008268e-05
-1.57960763281975e-05
-2.97092277576265e-05
-2.46555805733017e-05
-4.55385384441484e-05
-1.86204946818326e-05
-2.34850474734679e-05
-3.00318256781706e-05
-1.78096660913608e-05
-1.53572103056584e-05
-2.89915573140979e-05
-1.8722366165426e-05
-1.78731612191234e-05
-2.00123666848364e-05
-7.57499948680567e-06
-5.38170632485202e-06
-2.05293251946918e-06
-2.54965142573617e-05
-4.19383027324468e-05
-2.8071414441905e-05
-1.75967981413644e-05
-8.62632455929757e-06
-3.26028002416846e-05
-2.97557576464082e-05
-2.6474167587e-05
-3.6228805890208e-05
-2.91021423430673e-05
-3.51172164194538e-05
-5.03152983463407e-06
-1.39235752106697e-05
-3.51958682551196e-05
-1.05715343543987e-05
-1.6842994558373e-05
-2.64543589620176e-05
-2.75141429424692e-05
-3.23784023765649e-05
-2.03373402564645e-05
-3.85563741991744e-06
-2.25506716639278e-05
-4.95310178377402e-05
-2.42446016288101e-05
-6.93299532694215e-06
-3.43660150190738e-05
-2.47463869787078e-05
-3.11458550002968e-05
-2.03588553759237e-05
-1.10738690424045e-05
-3.09251975134728e-05
-8.19525423833351e-06
-1.27945558028513e-05
-1.99488181885396e-05
-2.40709383555533e-06
-4.85440018269688e-06
-1.45010649281667e-05
-1.09584724658279e-05
-1.11173881695289e-05
-1.82841423135947e-05
-3.29666941089462e-05
-4.07848061872235e-06
8.45012178731283e-07
-3.85481415337039e-05
-6.15721864824657e-06
-2.59082111003137e-06
5.95812746072005e-08
5.12988998454936e-07
-7.27992601310326e-06
-3.4038357770789e-05
-4.30198148700067e-06
-8.97931615308875e-06
-2.11885642035351e-05
-4.71119964510324e-05
-4.37123489019864e-05
-3.5468955164312e-05
-4.14736250407872e-05
-2.07566456023568e-05
-2.93406857524925e-05
-1.91789369200212e-05
8.68012788886559e-06
-2.61617206743857e-05
-1.64414804150887e-05
1.93791252298081e-06
-2.43797831646602e-05
-2.75579833515546e-05
-2.55859335510332e-05
-1.37472842829481e-05
-7.56919770881327e-06
-1.66192577433623e-05
-8.43793083543115e-06
-2.47574214912864e-05
-4.35807607403589e-05
-2.69313760602965e-05
-2.06496330380905e-05
-1.04614242683776e-05
-4.49767897960303e-05
-9.41656883914749e-06
-1.27262096938714e-05
-2.24701344017791e-05
-1.20903860781003e-05
-1.82418087282179e-05
-3.18310343823453e-06
-1.6240406269551e-05
-3.55752589320029e-05
-1.43867074798502e-05
-5.37650933377939e-05
-7.83290075128042e-06
-1.17732017279793e-05
-8.78239432806215e-06
-2.16336004222746e-05
-1.94292879747396e-05
-2.52169091243147e-05
-2.49152488828842e-06
-4.80964390799654e-06
-8.08870693085558e-06
-1.57458232320287e-05
-1.15058959496689e-05
-2.75697438673497e-05
-3.4249064832643e-05
-1.6498134338802e-05
-1.56418340001967e-05
-2.63603962191594e-05
-2.64411396443586e-05
-2.3606086388274e-05
9.38000866801403e-06
-7.1261809648066e-06
-5.6621192034292e-06
-1.72516099999095e-05
-1.41896468805627e-05
-1.37502662417041e-05
-2.40579464615307e-05
-2.54197571721319e-06
-1.90866191477366e-05
-3.20900138940321e-05
-1.07632932787952e-05
-1.13520004119728e-05
-3.30005524951339e-05
-2.85376317245758e-05
-2.98028051443705e-05
-2.77844534805593e-05
-4.43555916774294e-05
-2.04088091452029e-05
-5.64533910099522e-05
-2.37545046355915e-05
-7.22987967986237e-06
-1.64701534940556e-05
-6.63234573213733e-06
-1.17424645170628e-06
-1.16503750940934e-05
-1.2751604923403e-05
-2.41823321709577e-05
-4.44052581986823e-05
-4.1711524670895e-05
-1.2941578018974e-05
-5.17982685686942e-06
-3.20391174031131e-05
-2.21795788483014e-05
-1.71138017708859e-05
-2.06809882289375e-05
-2.34783845917986e-05
-2.73234990611864e-05
-2.90106876983495e-05
-1.05589261857294e-05
-4.19047336074888e-05
-1.27042343911809e-05
-2.63249368128222e-05
-2.5720673269661e-05
-1.57164724074148e-05
-2.93931857970823e-05
-9.33320687388688e-06
-4.0343468049994e-06
-1.98858197109037e-05
-1.67799714351443e-05
-1.62390766699866e-05
-2.42652310052586e-05
-2.03187186023631e-05
-9.68548070522842e-06
-2.86096226515246e-05
-1.17712806140143e-05
-1.8389644563798e-05
-3.10128776055155e-05
-1.09767279942629e-05
-3.78264183221748e-05
-2.8875734861983e-05
-1.6069052691219e-05
-6.67020342109409e-06
1.30509642979518e-07
-1.2993242376783e-05
-1.14796260421079e-05
-1.62475027755593e-05
-1.17475917919284e-05
-2.17077307744243e-05
-1.36523183003822e-05
-1.37973734961893e-05
-2.36230429838131e-06
-2.44629775261895e-05
-2.6100329230132e-05
-2.53667644669379e-05
-2.45932109290351e-05
-8.56578717266234e-06
-2.61252746724251e-05
-2.96764465915531e-05
-1.8928879255807e-05
-2.69614642771724e-05
-4.09598940747576e-05
-2.35652970657736e-05
-1.88431338447516e-05
-1.53531590485012e-05
-3.28483500426023e-05
-2.81007631158446e-05
-1.91077623827843e-05
-2.57479092241849e-05
-1.69796530678379e-05
-1.21779702935276e-05
-1.30063961891796e-05
-3.06368097606274e-05
-2.44789490918342e-05
-5.92860186940488e-06
-2.42508780391187e-05
-1.45177112407837e-05
-6.51023066312844e-06
-1.86963836792858e-05
-2.64822114017806e-05
-1.29830833773121e-05
-2.61275643334691e-05
-1.6287185098404e-05
-1.56325003957007e-05
-1.83197216838457e-05
-3.65912080684581e-05
-2.49343678240256e-05
-2.98635475164025e-05
-4.40631698592978e-06
-4.10724959360699e-05
-2.69588764139169e-05
-2.70416800399931e-05
-2.54566020633739e-05
-2.3865179263219e-05
-6.36582060611091e-06
-2.25477011460231e-05
-2.14943495424457e-05
5.57585797371115e-06
1.59526531659109e-06
-1.87402605628075e-05
-1.40010894840829e-05
-1.37053547178097e-05
-6.55505901764159e-06
-9.92789517627159e-06
-2.52676516046888e-05
-2.73112637760995e-05
-4.21929711038186e-05
-2.20717601532744e-05
-2.75405426908112e-05
-3.32995458513147e-05
-3.15520930161906e-05
-1.32079137222668e-05
-2.6043027358456e-05
-3.94666173184548e-05
-1.43249335087434e-05
-1.72950207695591e-05
-1.20622465067421e-05
-4.38769291044948e-05
-1.75001780938251e-05
-2.87851333705972e-05
-3.15432865284897e-05
-3.98007549412966e-05
-3.19413103191812e-05
-1.67648563668721e-05
-1.25410921020395e-05
-4.16183741943179e-06
-2.44033635545712e-05
-3.55637505821353e-05
-1.63482522853124e-05
-2.30762140892557e-05
-1.08330280962679e-05
-1.83857729103412e-05
-1.5365880518735e-05
-3.3113075963025e-05
-1.26076170514078e-05
-1.90841428855892e-05
-2.96319168819845e-05
-2.45139926384757e-05
-2.46948347721063e-05
-4.29961512245191e-05
-2.52543773419626e-05
-3.67563765402355e-06
-2.02777805617799e-05
-2.86106473784719e-05
-7.70260996054317e-06
-1.18806846180396e-05
-3.47193788243539e-05
2.53410686534743e-07
-2.78882703105774e-05
-3.31900934378353e-05
-1.47277386573703e-05
-7.22551432437792e-07
-1.5155704283732e-05
-1.25492294691616e-05
2.28867248141013e-06
-3.94026716012632e-05
-1.18086461036949e-05
-3.04893955423933e-05
-2.63406762244719e-05
-1.58102594442307e-05
-4.87783357062296e-07
-1.61677887819399e-05
-1.70939983812259e-05
-5.00707176140199e-06
-2.27206732147415e-05
-8.62815972036831e-06
-3.19231543166193e-05
-1.97859670652594e-05
-1.4366948246489e-05
-2.49535368277019e-05
-3.69018693407525e-05
-2.91141436222254e-05
-9.39850547163412e-06
-1.22210186003852e-05
-1.64223774189164e-05
-9.479239295657e-06
-3.99408701166169e-06
-1.71340269334244e-05
-3.71470514767074e-05
-1.96489724671973e-05
-4.58671906428381e-05
-9.90069770452492e-06
-2.06069831305762e-05
7.85160385152891e-06
-2.40672347742561e-05
-3.17590708906612e-05
-2.98325752289531e-05
-2.55348096631975e-05
-2.89103399354318e-05
-8.30143560959034e-06
-1.92534646184169e-05
-3.31517722875113e-05
-2.61596267401467e-05
-3.3131320696476e-05
-1.01654347953692e-05
-3.11832136465496e-05
-4.47163261169628e-05
-1.41811439580169e-05
-1.18928292108206e-05
-3.67619736640361e-05
-9.07014852237456e-06
-1.18057778964364e-05
4.11965147286679e-07
-2.21469952926835e-05
-2.15603567658779e-05
-2.07155494759529e-05
-3.11698526213567e-06
-3.73193721521461e-05
-3.11621497732966e-06
-3.37174520882346e-05
-1.92846725464181e-05
-3.4337146575604e-07
-1.64630053348282e-05
-3.06421322827155e-05
-3.00870964319797e-05
-3.47390589291634e-06
-1.70960586306562e-05
-2.78583371946896e-05
-1.31162962390856e-05
-1.730047479192e-05
-3.57464519284953e-05
-3.73261710525529e-05
-2.66764066937984e-05
-1.77964064103964e-05
-6.88874162517475e-06
-1.94971119379481e-05
-4.08030674651961e-06
-1.21920920619614e-05
-2.40773327020138e-05
-2.5481434986313e-05
-2.85798285589107e-05
-1.57632628618536e-05
-1.78486904559678e-05
-3.55708915105188e-05
-3.16908765481895e-05
-4.11548023641446e-06
-3.75354346825169e-05
-2.49192183343613e-05
-1.2083329251948e-05
-3.01173716453593e-05
5.85033347187794e-06
-3.26062889469246e-06
-1.22577879429906e-05
-2.76645740996718e-05
-1.78504638655043e-05
-2.23602511614e-05
-2.59520096597855e-05
-2.60343604788807e-05
-1.51624538457014e-05
-1.72815197000664e-05
-1.109571822053e-05
-9.67286887294671e-06
-6.75668305137931e-06
-1.66499463788394e-05
-2.93492322759105e-05
-1.54488283801991e-05
-1.56387798813032e-05
-1.30444739908342e-05
-4.62292074628645e-05
-3.56610406964472e-05
-2.13011038824151e-05
-3.67033691029184e-05
-9.57216283676637e-06
-1.81428042660491e-05
-2.08047548365943e-05
-1.05920865505821e-05
-3.47231899339009e-05
-1.51199535833007e-05
-3.95194613846093e-05
-2.85639382967117e-05
-3.61956459467201e-06
-1.36068993919319e-05
-2.51245672736283e-05
-2.78980753325434e-05
-2.52608542649094e-05
-8.85025071589275e-06
-2.3627348490569e-05
-1.36445465830092e-05
-2.7659274403411e-05
-4.22150627677397e-06
-2.02893703965639e-05
-2.54200069589419e-05
-1.12533367421262e-05
-2.40746872045043e-05
-2.41411758461349e-05
-2.95143799465853e-05
-1.73076456017023e-05
-3.69362378106194e-05
-4.89222995791943e-05
-3.50781670461134e-05
-3.37805063319219e-05
-5.05234153860437e-06
-2.66244465467032e-05
-2.88258090011477e-05
-3.37840310628671e-05
-1.80642904182013e-05
-3.08990883956597e-05
-7.98770951613985e-06
-2.14255569632054e-05
-1.41686409495923e-05
-1.18908590540436e-05
-1.80851482534107e-05
-2.64286464074698e-05
-1.10434836654327e-05
-2.49181136710918e-05
-3.16436877550393e-05
-2.41653473873794e-05
-2.95509079609852e-05
-1.18590292138997e-05
-2.02019678351981e-05
-2.99192934847588e-05
-3.39509729118757e-05
-1.8074253770499e-05
-1.53502843022512e-05
-3.30426001602343e-05
-1.17102977743788e-05
-3.61760351624533e-05
-1.12387540184726e-05
-1.03160231894882e-05
-1.98749771945128e-05
-2.0003719928009e-05
1.04571993853442e-05
-1.497664783844e-05
-2.4475928369566e-05
-1.06627817332792e-06
-6.24961025436001e-07
-2.20501779451516e-05
-2.62028605267455e-05
-6.20425168180952e-06
-4.79516577850945e-06
-1.14262994566238e-05
-3.11921844356838e-06
-2.79992259147175e-05
-3.67447195291542e-05
-3.91114060972476e-05
4.69927915700161e-06
-3.06947641163864e-05
-1.93014806197367e-05
-2.37292800631916e-05
-1.58168374118737e-05
-2.22567277514736e-05
-2.87593170096603e-05
-9.903650972717e-06
3.30095899929752e-06
-4.71404641613839e-06
-1.60135384758744e-05
-2.1571596724832e-05
-1.68325519958529e-05
-8.88017648377881e-06
-1.07547171712997e-05
-1.87066683631582e-05
-9.89700494323151e-07
-1.11305899031731e-05
-1.48187420834815e-05
1.19634092652441e-06
-2.25264438438427e-05
-2.17689588025657e-05
-2.32432960196579e-05
-3.84882786979679e-05
-2.57680718708038e-05
-2.91117491959029e-05
-9.97761161439e-06
-1.63815267153108e-05
-1.68370123482654e-05
-2.70923354785421e-05
5.79857309129776e-06
1.15605626279094e-05
-1.48071570981132e-05
-2.44751823863099e-05
-9.45133945208111e-06
-1.28865408332354e-05
-1.859620844073e-05
-1.11844703379662e-05
-1.55539278889068e-05
-3.24164975645242e-05
-2.59229112886311e-05
-5.16325494732769e-06
-1.26025613062807e-05
-5.80378559478346e-06
-3.71586021867514e-05
-3.11084810604855e-05
-2.26626131974243e-05
-1.95318443356586e-05
-2.77746963127828e-05
-3.63237957495833e-05
-4.01683793614335e-05
-6.45051778701361e-06
-2.84702170872859e-05
-1.19914721329457e-05
-9.55236535276821e-06
-1.60070424879138e-05
-1.63868862106825e-05
-2.01168102203476e-05
-2.59078900239543e-06
-1.90399351286835e-05
-1.87625316370606e-05
-2.92226566333968e-05
-1.06827865039933e-05
-2.90004342233845e-06
-2.78683932516644e-05
-2.991738894264e-05
-3.47249089008447e-05
-2.96823845893974e-05
-2.02645907776155e-05
-3.15572114241192e-05
-1.72505856435973e-05
-1.20991243415303e-05
-2.16640758673937e-05
-1.81147847537025e-05
-2.00000794861597e-05
-1.7637567943572e-05
-3.9737756387588e-05
-2.83035443269212e-05
-1.62512082744101e-05
-2.08469716405782e-05
-1.12107792732309e-05
-2.85292569179093e-05
-1.88096954580954e-05
-6.35819757120002e-06
-3.77543918948197e-05
-9.13953908702587e-06
-2.6188004045017e-05
-3.96566479946655e-05
-3.19072205048033e-05
-1.74231588915268e-05
-6.08244998425318e-06
-3.74700877582165e-05
-3.24901888531888e-05
-1.25467865377879e-05
-4.01631823449553e-06
-2.00678179329975e-05
-7.97883630032471e-06
-1.9489203017226e-05
-2.01649645115609e-05
-2.04666878172458e-05
-2.19848992632279e-05
-4.81540221215572e-05
-4.46930495771686e-05
-1.65876159465273e-05
-4.68591071325542e-06
-4.76490865415208e-05
-1.7435874993072e-05
-3.56522295149737e-05
-3.17469210862269e-07
-3.73378334152679e-05
-1.59225841245179e-05
-1.66361106793946e-05
-4.05421471298455e-05
-2.25219415826801e-05
-8.38942342481162e-06
2.82786711681936e-06
-2.86000277316267e-05
-1.28957734217862e-05
-3.39084410123166e-05
-9.57167456635953e-06
3.76623342202899e-06
-1.38376688783433e-05
-2.25832479032775e-05
-2.75025737244739e-05
-2.94612584757315e-05
-3.35076408752926e-05
-2.27587505028256e-05
-2.94226510982745e-05
-2.54680095504678e-05
-2.47143084955233e-05
-2.27555315620721e-05
1.43371368265572e-07
-2.4587946801994e-05
-1.24364198578516e-05
-2.06511662669116e-05
-2.50975823973458e-05
-3.46188304391128e-05
-6.37372253739375e-06
-1.53936904931939e-05
-3.74819259960904e-05
-2.89229326555653e-05
-2.37394301250753e-05
-1.1360271530088e-05
-8.67094035612995e-06
-1.66078275615113e-05
-1.96716668185091e-05
-2.80946352116919e-05
-7.79793324006141e-07
-1.24755668218225e-05
-1.60384288831346e-05
-9.09152124716597e-06
2.22023665237431e-06
-3.21775196174287e-05
-2.2746401812746e-05
-1.2184666474027e-05
-3.70984750258372e-05
-2.77774225813561e-06
-3.19745919129174e-05
-3.9912815058099e-05
-1.37497725785393e-05
-1.89487523502464e-05
-1.20940893735046e-05
-3.53696672782145e-05
-4.453544028066e-05
-1.51310098225493e-05
-1.4902006958301e-05
1.64176083010905e-05
-1.69615182631519e-05
-5.57727147177996e-06
-2.3829090293614e-05
-2.84367891912574e-05
2.67336936110684e-06
-9.05346916361973e-06
-1.06959645926721e-06
-1.42385285650504e-05
-3.77924100369918e-05
-1.01566235492943e-06
-1.37278543389472e-05
-1.17245268796968e-05
-1.56169918687636e-06
-2.64622869811871e-05
-1.96905864636891e-05
-6.31659688510206e-06
-1.88315003237345e-05
-1.50623720423174e-05
-1.55329266161268e-05
-4.30773783867721e-05
-2.48409055351583e-05
5.13159464490468e-07
-1.51626400502677e-05
-1.18443154072856e-05
-2.85015635809122e-05
-1.68592932282745e-05
-1.3501881962389e-05
-1.68439398151581e-05
-1.88066176987061e-05
-3.75344062760357e-05
-2.0105641415925e-05
-1.62613595129475e-05
4.30699254360946e-06
-1.02786656281552e-05
-6.93219902032777e-06
-2.2408008698523e-05
-1.7583262683233e-05
-2.94313704845026e-05
-2.44949914234698e-05
-2.90943098493936e-05
-1.95161727516483e-05
-3.63456615225885e-05
-1.67528338836623e-05
-2.17026151970988e-05
-3.47224410565747e-05
-3.65050037968547e-05
-1.1175111361736e-05
-1.52225528645335e-05
-3.01343936186736e-05
-2.93685545081978e-05
-3.3972890171594e-05
-3.43415982274335e-05
-3.6595019565083e-05
-2.53976456288901e-05
-2.88304387334485e-05
-2.01969566776614e-05
-1.64311636903234e-05
-1.2421169421415e-05
-1.51424170524444e-05
-2.16760743154639e-06
-9.20466984687147e-06
-1.23428540239735e-05
-3.74949806795062e-05
-1.08451701963677e-06
-1.86783612355696e-05
-2.57511815620622e-05
-1.69900259116007e-05
-3.10896283200382e-05
-1.73054223641473e-05
-2.02196758481641e-05
-6.834374183417e-06
-2.6280396029868e-05
-2.59989972714807e-05
-3.37820376923457e-05
-2.17127592624356e-06
-9.09744576346707e-06
-6.0757194445288e-06
3.26533401271011e-06
-6.35868129585216e-06
-1.16041687099295e-05
2.70488929963931e-06
-3.02501030834453e-05
-3.00342415160393e-05
-1.90355834990913e-05
5.55479222434915e-06
-7.12908619839695e-06
-3.64464458365276e-05
-4.23590011267536e-05
-1.88751150076606e-05
-3.30815007219025e-05
7.97357946947693e-06
-3.55790536010488e-05
-1.29623331508355e-05
1.13830841912877e-06
-2.23524469385607e-05
-3.44066986234255e-05
-1.40139755876383e-05
-3.13756339779695e-05
-3.35855562004209e-05
6.69634425402898e-07
-7.40838689659242e-06
-3.04923694657584e-05
-2.19587837004089e-05
-4.18580353857328e-05
-3.58046652668237e-05
-9.37848481533616e-06
-1.89764462380631e-05
4.66446813103111e-06
-2.08755333604331e-05
-2.77011913724417e-05
-4.05715756124387e-05
-3.33542144941906e-05
-3.28750855709442e-05
-4.32224236292292e-05
-4.87915334222822e-05
-7.57394002025793e-06
-3.10488508060397e-05
-2.33389510796474e-05
-2.66350300216419e-05
1.01842233518024e-05
-3.75934656560475e-05
-3.28784791742565e-05
-2.0911626122603e-05
-1.6422094280664e-05
-2.95897572022874e-05
-4.39120119780087e-05
-9.41255505027535e-06
-3.49572289288986e-05
-3.06067541429704e-05
-2.00879562567947e-05
-1.72234865193301e-05
-2.4414701146729e-05
-2.08578767343908e-05
-4.28504258708429e-05
-1.70654061410803e-05
2.93854914197402e-06
-6.33613688187723e-06
-6.53722240337789e-06
-1.34116627511352e-05
-3.03755457662478e-05
-2.62845067669951e-05
-5.82975758535208e-06
-4.11276363763586e-06
-1.58911830637924e-05
-1.10743362734064e-05
-3.37738941706142e-05
-3.39622615631955e-05
-1.48025821006047e-05
-1.68338486771492e-05
-2.49266784528007e-05
-1.30804866324625e-05
-1.5268540170846e-05
-2.88787359313384e-05
3.01242043163386e-06
-7.94287073497293e-06
-2.21191797699228e-05
-2.42293840985707e-05
-3.0051574666042e-05
-1.39370654924284e-05
-2.48596200766185e-05
-2.64522448969599e-05
-2.40684395442305e-05
-1.87037737889542e-05
-3.00157917681898e-05
-3.76643938672428e-05
-2.08402908419403e-05
-1.60890968809545e-05
-1.32665587283445e-05
-9.53341833915997e-06
-4.32424267106661e-05
-3.51714203798799e-05
-2.34449412941e-05
-1.18616081777534e-05
-7.22748132749514e-06
-1.62609219610983e-05
-3.59638005287044e-05
-2.60903478046081e-05
-1.64861672438314e-05
-1.68520987082513e-05
-1.51032102643086e-05
-1.22616373710964e-05
-2.61003973096884e-05
-1.7153479392515e-05
-3.09301066038534e-05
-1.4374418861794e-05
-1.14093590563755e-05
-3.94277157195337e-07
-1.08877751948439e-05
-2.75318063285163e-05
-1.20458173571932e-05
-2.90626185262036e-05
-4.43128843815399e-05
-1.77773290655397e-05
-4.64343497883972e-05
-2.03385570700933e-05
-3.36433806912789e-05
-8.0612681038651e-06
-2.11213428692044e-05
-3.67957445985092e-05
-9.29927728666651e-06
-2.44916779842728e-05
-3.79042172208501e-05
-1.54245340273196e-05
-2.83842619468584e-05
-2.87903775522586e-05
1.62961238805728e-06
-2.5979006965691e-05
-3.49848718746494e-05
-1.6077421094623e-05
-1.0904311073843e-05
-4.24234895264195e-05
-2.0936732806703e-05
8.0430837065715e-06
-2.57081478932874e-05
-9.86940193237363e-06
-1.01841761729489e-05
-3.69293729080437e-05
-2.09295482360705e-05
-1.89061138522822e-05
-1.27121829745597e-05
-1.54395980877097e-05
-6.41617706323123e-06
-1.34351723434448e-05
-1.38223425398256e-05
-4.47404505344353e-06
-1.55463608708486e-05
-2.58026927410366e-05
-3.43805058203922e-05
-2.14623017321091e-05
-1.30206415927643e-05
-2.46998158764416e-05
-3.07328972046076e-05
-2.24186418844201e-05
-1.70985381840348e-05
-2.75065185775488e-05
-5.28773945973436e-07
-4.20523753426733e-05
-1.42455092311833e-05
-3.26188510704754e-05
-5.61326806720981e-06
-2.62598766111459e-05
-3.1529869318784e-05
-2.45665183177701e-05
-8.41347506406917e-06
-2.83259470543214e-05
-3.89651839573138e-05
-2.21904614400617e-05
-2.95788001632793e-05
-1.31042392498079e-05
-4.25260151279814e-05
-3.24831302292751e-05
-2.93015683718065e-05
-4.807485898031e-05
-3.28945083256663e-05
-2.62750656598954e-05
-1.66893256487384e-05
-1.78405113245537e-05
-2.32241523644878e-05
-1.7448539307623e-05
-1.73166450458258e-05
-4.22056673646946e-06
-1.5864801650458e-05
-3.33750229035822e-05
-1.69865575830758e-05
1.44040958761519e-06
-2.54359264069635e-05
-8.02594300205765e-06
-1.82683777679262e-05
-1.52282174718809e-05
-2.98519181282102e-05
-1.15621398394003e-05
-1.34238929956933e-06
-2.67098100072053e-05
-3.06470765927162e-05
-2.12934297529226e-05
-1.96814722620757e-05
-3.65003579886874e-05
-8.66118737330343e-06
-8.3712058226998e-06
-2.76016231725753e-05
-2.45543034994642e-05
-3.06126740191773e-05
-4.10790448040241e-05
-2.97563516637201e-05
-4.55885382985512e-06
-1.29118949476169e-05
-8.38636855160409e-06
4.56888482580234e-06
-3.35749716402148e-05
-1.65507670332086e-05
-1.33256360652269e-05
-3.82433878715808e-07
-1.68291902908275e-05
-6.57216144904856e-06
-8.9863225829726e-06
-5.03125537347384e-05
-4.34064274728298e-06
1.32394372998378e-05
-2.94057646109091e-05
-1.4417215624624e-05
-1.15856070078664e-05
-1.65231419694924e-05
-1.75242906688062e-05
-1.71629642692381e-05
-3.53600104935211e-05
-2.93804221546534e-05
9.27944309218697e-07
-6.30364498324907e-06
-7.3203580799694e-06
-3.596927507503e-05
2.74945225057072e-06
-2.74287899264386e-05
-3.27974753029745e-05
-1.49125075455784e-05
-3.84778359321405e-05
-3.3853653083407e-05
-1.03216559885326e-05
-7.59802792654218e-06
-1.24187045288038e-05
-2.26280017036896e-05
-1.98747803653418e-05
-7.57865087432027e-06
1.24295336337838e-06
-2.28596447821882e-05
-1.68449514585712e-05
-3.72458245188614e-05
-1.1428231844836e-05
-2.75667148937537e-05
-2.41979710695424e-05
-1.456232306558e-05
-4.0746274209749e-05
-2.18607660970704e-05
-1.31126338052189e-05
-1.4572331970327e-05
-1.87165593776658e-05
-2.82802706468971e-05
-2.62021446916918e-05
-1.55233810917455e-06
-1.24782542730208e-05
-2.30528218851138e-05
-1.93275831369044e-05
-1.74843300936756e-05
-3.15478474132096e-05
-2.30910492640267e-05
-1.40532224792546e-05
-4.61685845534536e-05
-3.37690172453887e-05
-2.52087120010344e-05
-1.91394402619493e-05
-1.4784497463903e-05
-2.31416952650647e-05
-2.2109895798699e-05
-1.89985391487578e-05
-9.85525483141537e-06
-2.37658635935572e-05
-6.30235208505467e-06
-2.62736807181669e-05
-4.6146886277077e-05
-1.71120366310262e-05
-6.87033321758464e-06
-2.97642701941386e-05
-1.62594324727374e-05
-2.31211266515125e-05
-3.049112457378e-05
-1.08506717438135e-05
-2.58827545367302e-05
-8.03748992942188e-06
-3.45619199129384e-05
-1.32981404977284e-05
-2.44903959789286e-05
-3.13230418678889e-05
-1.22333655399988e-06
-3.18429654717454e-05
-2.29172253138048e-05
-1.77388695345983e-05
-3.97126888757992e-05
5.67138259562061e-06
-3.55862046894273e-05
-3.050358860146e-05
-2.16447317290719e-05
-3.24461754328188e-05
-9.03644051636672e-06
-1.88298667154665e-05
-1.24868999745828e-05
-2.11453487010075e-05
-1.2938138086955e-05
-2.43797905346812e-06
-5.27161416145486e-06
-2.66392817458145e-05
-2.13648637037508e-05
-2.67062095516593e-05
-1.93688046593249e-05
4.39554438695633e-06
-2.44504094503508e-05
-1.19044653669875e-05
-8.75544657031181e-06
-2.06972125209219e-05
-2.23204990356658e-06
-3.23627358142096e-05
-1.43447237623095e-05
-3.33989096567782e-05
-9.68817993481478e-06
-2.25049560111866e-05
-1.78374099165851e-05
-3.17751099233025e-05
-1.94358946878695e-05
-1.92332635928609e-05
-5.83442203991095e-06
-2.89229072595556e-05
-2.84394138564218e-05
-1.471568589614e-05
-4.78767826468544e-05
-4.16321708596347e-05
-3.7008794453395e-05
-3.23717737101905e-05
-1.72244454998179e-05
-2.64864016701271e-05
-2.6943074435061e-05
-1.85763947785574e-05
-1.9348709678587e-05
-1.24503897970357e-05
-3.23802676949265e-05
-1.40232892582406e-05
-2.71148849452186e-06
-2.88752217944631e-05
-3.09442288275871e-05
6.41182819713891e-06
-4.47435803671564e-05
-1.78054498262269e-05
-2.75351834558155e-05
-2.77873077606501e-05
-9.33674103841973e-06
-2.60646103569054e-05
-3.04108758758785e-05
-1.67324901529955e-05
-1.03692477201467e-05
-2.66406165273063e-05
-4.81974758394987e-06
-2.62355625017634e-05
-2.06029954906783e-05
-9.98344040478004e-06
-1.44426749709118e-05
-1.91639120715415e-05
-2.32685581142947e-05
-2.90542719463696e-05
-4.26505870877209e-05
-1.29124106802301e-05
-1.63239081698384e-05
-1.79777394764936e-05
-1.02618503372937e-05
-2.23187853481036e-05
-2.79878591475731e-05
-2.25607490208527e-05
-3.38506470911391e-05
-8.42798672902293e-06
-1.31087292482456e-05
-1.76041561653313e-05
-1.01942992611855e-05
-1.05593135849826e-05
-3.04524781350958e-05
-9.0064455838302e-06
-3.52510864689003e-06
-1.86012976572894e-05
-2.36009290698242e-05
-1.01576372993427e-05
-7.23650967995852e-06
-2.14090977085819e-05
-2.6568339959991e-05
-1.58022057571665e-05
-1.95756474022919e-05
-7.38138978676424e-06
-1.68554035665398e-05
-8.10935421612609e-06
-1.62710992024942e-05
-2.26068231290993e-05
-2.3277609238305e-05
-1.54098152706669e-05
-2.29864917299318e-05
2.74054054706801e-07
-2.71243176450428e-05
-2.06608894173666e-05
-1.46312866238916e-05
-2.03828383542552e-05
-9.51201743349589e-06
-2.34915152760812e-05
-2.74582983700115e-05
-7.90267977289705e-06
-1.11071613925891e-05
-3.85878548455138e-05
-8.4670115151803e-06
-2.20510500136326e-05
-1.50734579451419e-05
-1.69597487322643e-05
-2.44336648126708e-05
-2.58365330838837e-05
-1.18990550704783e-05
-1.47702045895394e-05
-1.66682193093008e-05
-2.23599128885724e-05
-3.1654599467604e-05
-3.25639415489695e-05
-1.17288995230302e-05
-1.71445374197197e-05
-3.06923439657792e-05
-2.97036355667262e-05
-2.4678998023374e-05
-3.40677861848793e-05
-1.74847461329376e-05
-1.00185751483295e-05
5.02260155721033e-06
-2.88616327917777e-05
-5.6668483575203e-06
-1.61431695420569e-05
-2.2280120548418e-05
-1.73158766490856e-05
-2.42839329332936e-05
-1.74977060594215e-05
-2.74770551833165e-05
-3.2055185845594e-05
-4.14070705819808e-06
-3.48776021175216e-05
-9.46969230837675e-06
-1.78824116545248e-05
-1.33620143166107e-05
-2.65807810223786e-05
-2.16709681960122e-05
-1.18347871752748e-05
-2.67736949542222e-05
-1.25668889018903e-05
-2.63876768742602e-05
-4.51961667580544e-06
2.91376069353707e-06
-1.73692067550898e-05
-4.16089829674145e-05
-1.96333904878824e-05
-2.84147266357931e-05
-1.44893583854508e-05
-2.41317263030344e-05
-2.63134739943447e-05
-2.07348800516228e-05
-2.19677419375923e-05
-2.02724551730301e-05
-1.30707281902274e-05
-1.86910265801319e-05
-1.56144135742442e-05
-2.26595955811316e-05
3.98335996446149e-06
-1.34853456654174e-05
-1.70575871910011e-05
-3.0461497578707e-05
-3.15557418205921e-06
-3.39015672184178e-05
-4.88704789473337e-06
1.48642673282008e-05
-2.08326633038085e-05
-1.2360104649906e-05
-4.08705062118348e-05
-1.6899369948029e-05
-1.08580613266692e-05
1.4817635545642e-06
-1.19403277200368e-05
-1.20396850047685e-05
-4.88673397967035e-05
-3.17474458459058e-05
-2.28078952290074e-05
-8.7952190514644e-06
-1.42760590579184e-05
-2.27751180986558e-05
-2.88168765905328e-05
-3.87771906806732e-05
-5.1828920044685e-06
-2.2479529990695e-05
-2.27754828479232e-05
-2.18178315724262e-05
-1.02724966754902e-05
-2.05834204387734e-05
7.05230674290056e-06
-4.28036238171633e-05
-2.51034225419466e-05
-1.19779936635559e-05
-1.30325857956649e-05
4.20669024739508e-06
-2.45748984679285e-05
-2.88051091428838e-05
-1.79474067697516e-05
-9.46155314647349e-06
-2.67088640272223e-05
-2.11618078195086e-05
2.00794986074541e-06
-1.69532616322529e-06
-1.89333986592737e-05
-3.34841511419399e-05
-2.69777076367948e-05
-2.4146202061346e-05
-3.59784563796463e-05
7.64984380911302e-07
-1.48536652773982e-05
-9.72152007769137e-06
-1.34483499758718e-05
-3.44183910104461e-05
-2.0763112269967e-05
-1.818597219681e-05
4.29575868404686e-07
-3.31434718389856e-05
-1.16453275717179e-05
-2.37096965987914e-05
-2.10570611643461e-05
-5.97021244028381e-06
-2.51471814580821e-05
-1.71381849511757e-05
-1.62759696280127e-05
-3.58605086312691e-05
-1.26544918654369e-05
-2.95319984394326e-05
-1.84367781300374e-05
-2.74571426448346e-05
-2.21786527468741e-05
-1.43808813283931e-05
-1.28633016878722e-05
-9.04514753945086e-06
-2.08394332194282e-05
-1.29871292306185e-05
-1.56765477819276e-05
-1.56282217656853e-05
-1.82981898141648e-05
1.16695391518737e-05
-1.50532913324754e-05
-1.0287973041805e-05
-2.22058342264583e-05
-3.07608683695812e-05
-2.37443299019613e-05
-2.98020068902529e-05
-7.84392690392399e-06
-1.6178833171527e-05
-1.94443413901539e-05
-3.02691943490086e-05
-2.33185988392864e-05
-1.28030938711553e-05
-1.50593873754981e-05
-2.28601479079396e-05
-3.67334231038424e-05
-1.68368103623984e-05
-1.2653399641411e-05
-1.72705541016929e-05
-1.95727621361564e-05
-9.03066078180681e-06
-3.52584678486378e-05
-3.42283232905142e-05
-2.76393515430524e-05
-1.43227946590244e-05
-3.47960901269766e-05
-8.8428356574752e-06
-1.70704071532617e-05
-8.7172453418266e-06
-1.40521769467714e-05
-8.39387008187038e-06
-1.62547364494781e-05
-1.88904621660005e-05
-2.17551551668199e-05
-2.56184781978386e-05
8.49720367402286e-06
-1.87777617593912e-05
-1.32690853687735e-05
-3.66167019144532e-05
-8.29769389676965e-06
-1.46520801094346e-05
-1.83266196091585e-05
-2.46755966564849e-05
-2.71787685240071e-05
-8.04714113491161e-06
-2.35189514170523e-05
-3.18431659787733e-05
-2.70865094428153e-05
-3.50701330606573e-05
-1.28931332218065e-05
4.62908818777972e-06
-3.23323102721148e-05
-1.84257815314009e-05
-1.57798438010674e-05
-2.5353990053714e-05
-1.16401642539783e-05
-2.44433176162939e-05
-2.25423565513436e-05
-2.94989929703063e-05
-1.89239394645045e-05
-1.66675635039813e-05
2.42303310800505e-06
-1.39272915893859e-05
-2.49158476119399e-05
-2.65361182254414e-05
-3.11482081883599e-05
-8.88713608914119e-06
-2.34958101200116e-05
-5.18843316364797e-05
-2.49769709138225e-05
-2.32446913863151e-05
-1.17630588251616e-05
-2.1010148239327e-05
-2.96634661931226e-05
-2.44468750281062e-06
-5.96257535028452e-06
-2.32340983620535e-05
-9.16622558784238e-06
-3.54872743723122e-05
-4.08755294315565e-06
-1.77709408248742e-05
-1.91608662302117e-05
-1.660573103358e-05
-1.47556291760634e-05
-3.41680956633241e-05
-2.45774095285307e-05
-2.21944722710801e-05
-7.8569339246625e-06
-1.43973287186746e-06
-1.58999024458312e-05
-1.41948891014584e-05
-1.02416843771982e-05
-1.44691814724363e-05
-3.59342569242787e-05
-3.49440312505769e-05
-8.60959642411813e-06
-2.77232756182935e-05
-1.88626134184506e-05
-2.24245709585559e-05
-4.06743504310998e-05
-1.97242663431446e-05
-6.6690418525954e-06
-2.09760087458216e-05
-1.15755038072981e-05
-3.22870367040933e-05
-2.30104069201985e-05
-2.47631627602034e-06
-3.255488291728e-05
-1.77883487394645e-05
-1.70981475752379e-05
-4.15277897334848e-05
-9.33226334815276e-06
-2.88454579334938e-06
-2.01337071631414e-05
-3.83833318602988e-06
-2.15524251639348e-05
-2.95791846438272e-05
-9.8163826321751e-06
5.58692355562023e-06
-1.84525381190981e-05
-3.05534875500435e-05
-2.38495275273207e-05
-3.13751107028368e-05
-1.20544283055396e-05
-2.93346638665214e-05
-1.38797775862457e-05
-2.05848460334197e-05
-1.7251479151128e-05
-7.46529521098425e-06
-1.9600769259769e-05
-1.32961410533088e-05
-2.16945442114204e-05
-1.50474405845908e-05
-9.46512451434606e-06
-3.67964009566109e-05
-3.76614003450097e-05
-3.78074565444662e-05
-2.2575667698828e-05
-1.31100569212141e-05
-3.66922834979311e-05
-1.87944707498601e-05
9.75995487815674e-06
-1.83832553294045e-05
-4.78147404859232e-05
-4.14372814075575e-05
-2.67326603699275e-05
-7.69442975490813e-06
-1.40919300616393e-05
-3.89183692301594e-05
-1.57900730778176e-05
-1.66966535812096e-05
-1.73842638544671e-05
9.01445476203491e-06
-2.32069855525096e-05
-2.10457128077003e-05
-8.51908680882682e-06
-2.65517663109603e-05
-1.75839468677879e-05
-2.31599669380804e-06
-1.85771955017955e-05
-6.1696733115197e-06
-9.27933688240999e-06
-3.31316330658552e-05
1.19143945212146e-05
-1.65513937114292e-05
-1.77917177188045e-05
1.14607424217896e-06
-3.76763324258091e-05
-2.2371859194188e-05
-2.24390363905827e-05
-2.78821393580457e-06
-2.76391425813758e-05
-1.74143483403657e-05
-1.06322845906821e-06
-2.61730352386177e-05
-1.58357169068405e-05
-1.91940244684563e-05
-3.39169573992549e-05
-1.11478639945314e-05
-3.28883115062491e-05
-3.55296607679125e-06
-3.86836780187053e-05
-4.99460492846967e-05
-2.1679827130947e-05
-3.36966638146061e-05
-2.27107868344759e-05
-4.09117820412991e-05
-3.40520302909776e-05
-3.66402461386522e-05
-2.63519679912392e-06
-1.62846144723718e-05
-3.45691102143895e-05
-1.50382549986516e-05
-1.96532796396538e-05
-1.36976993948064e-05
-1.87847322740731e-05
-1.55978522535651e-05
-1.63386498898616e-05
-4.77383460321306e-05
-1.1346122516332e-05
-1.61678278230651e-05
-2.38305774356407e-05
-2.44154262714607e-05
-1.85915695619462e-05
-2.39769003474931e-05
-3.57395023234591e-05
-2.95201871426413e-05
-1.30438375035229e-05
-2.54033365551316e-05
-2.32180547500249e-05
-1.29782631113416e-05
-2.15170400717643e-05
-3.55158347897789e-06
-3.64408536550849e-05
-1.90087617487162e-05
-1.50845791665749e-05
-3.15931494613466e-05
-2.74077979664357e-05
-1.28664709994772e-05
-6.69512503901715e-06
-3.23321847867913e-05
-3.66549736161119e-05
-3.27462012245254e-05
-1.98354683069486e-05
-2.82771376322874e-05
-8.69785069440389e-06
-7.05552206183826e-06
-1.95563758795991e-05
-2.89849317080793e-05
-3.6294604685778e-05
-7.34249908863193e-06
-7.40778884269621e-07
-4.65148207064488e-05
-3.61162191701643e-05
-1.01281929811205e-06
-1.40195277064909e-05
-5.33487713723397e-06
-1.21403014664823e-05
-2.32668892550736e-05
-2.63861607519568e-07
-1.4670895696265e-05
-1.97637008566343e-05
-1.14310162693607e-05
-2.31867154052275e-05
1.28512210041501e-06
-1.42881548557284e-05
-1.87128675037252e-05
-4.56296356476895e-05
-1.37796916194613e-05
-2.73658934882405e-05
-1.19093507695674e-05
-2.2414198053526e-05
-5.94357557422192e-06
-1.92697263312978e-05
-1.27642528159006e-05
4.56187190783325e-06
-2.34726110752277e-05
-2.05265258581558e-05
-3.05280234626667e-05
-1.49531671272493e-07
-1.30581985573919e-05
1.59787275247589e-05
-1.79011819171609e-05
-1.78759830417529e-05
-1.58470225794225e-05
-9.60729646901509e-06
-2.27161405682113e-05
-2.54032733724685e-05
-3.34340651855869e-05
-1.8841228474769e-05
-2.69018268000212e-05
-2.44110137440168e-05
-2.25938256209881e-05
-3.42971651067564e-05
-4.26102916546877e-05
-1.44274124322853e-05
-1.8765464167971e-05
-1.90174936680419e-05
-1.90720918646043e-05
-1.04386661443406e-05
-2.84085471725379e-05
-2.38589358572801e-05
-2.46978432827413e-05
-8.6804852671146e-07
-3.0955566633389e-05
-1.63440674219288e-05
-2.87056875498236e-05
-2.69136392589679e-05
-2.90180286030611e-05
-1.5393804336737e-05
-2.58111194629558e-05
-1.6245357381108e-05
-1.49061285573845e-05
-1.52615229679346e-05
-1.98543336629582e-05
-3.35557188406434e-05
-3.20507861805039e-05
-2.60268358532717e-05
-1.20658439798627e-05
-4.36603038909194e-05
-3.25214604152766e-05
-2.94432988764549e-05
-3.08534083574802e-05
-1.60308710904705e-05
-1.60922975110615e-05
-2.45397431222967e-05
-2.32488494054987e-05
-3.10121095381404e-05
-1.23020855748811e-05
-3.13068548240557e-05
-1.40825649524798e-05
-3.39144972058477e-05
-1.84315246262795e-05
-3.22363837149142e-05
-1.93784087591628e-05
6.19690278917296e-06
6.17139813180195e-06
-3.33599329181009e-05
-4.70274604080521e-06
-1.05632305592341e-05
-1.58362206760916e-05
-1.06801653688621e-05
-6.04807853006715e-06
-9.36696076253855e-06
-3.27131352713745e-05
-1.69759828840702e-05
-2.53846306023795e-05
-1.80287028075638e-05
-2.38710466777502e-05
-2.63407522550714e-05
-3.2391337353824e-05
-2.37436355596641e-05
-1.87046821479456e-05
-8.01703329623115e-06
-2.94854699431001e-05
-2.94515707419536e-05
2.00887184602036e-07
-1.66504607741736e-05
2.68264756609451e-05
-1.07987197612329e-05
-2.28957350192702e-05
-2.57765863151019e-05
-2.53423939096595e-05
-2.53679980123451e-05
7.92057083235537e-06
-3.3928749714202e-05
-2.58355413193176e-05
-2.81087779238806e-05
-3.14390791793533e-05
-1.690155623303e-05
-1.36841007860944e-05
-2.83967231850473e-05
-1.96964175980979e-05
-2.22291000659451e-05
-2.33787137074077e-05
-6.02678941674297e-06
-2.88420617076496e-05
-3.4474634014067e-06
-2.84566477986056e-06
-1.78069032852886e-05
-1.84534700326063e-05
5.24192741410872e-06
-2.80314644812729e-05
-3.11732502991345e-05
-9.67454149348967e-06
-2.43547431027019e-05
-1.06407963950469e-05
-2.43681047537356e-05
-2.6836820518058e-05
-3.83357046944377e-05
-3.00298933632908e-05
-2.18806890354439e-05
-9.99536533458628e-06
-7.642612611757e-06
-1.99852140371099e-05
-3.45620663207258e-05
-2.82624384163208e-05
-2.54591947429852e-05
-1.32369101383965e-05
-2.03173959679435e-05
-1.60383713880899e-05
-1.52378553497174e-05
3.04059886578467e-06
-1.66579706991824e-05
-4.19936470949123e-05
-9.20920942816526e-06
-3.12265833624465e-05
-2.34791454410243e-05
-1.72166580151013e-05
-1.50799133234289e-05
-1.45032797452561e-05
8.72652362738973e-06
-2.50588586477161e-05
-3.29933170937646e-05
-1.43844908749256e-05
-3.33416622305387e-05
-1.85406675859325e-05
-4.32541722548869e-05
-2.23822364380668e-05
-1.70831214657962e-05
-3.68496607838769e-06
-3.06165757360313e-05
-9.98174953993197e-06
-3.14846380564628e-06
-2.7930741994325e-05
-2.17092444403158e-05
-5.34908928470923e-06
-6.40237872561787e-06
-1.04170617116219e-05
-1.3906660670635e-05
-2.12071997632199e-05
-2.90032685808807e-05
-3.82614563501584e-06
-6.13423504665915e-06
-1.16765656214457e-05
-7.65942128899634e-06
-2.4754088063399e-05
-3.15108042431609e-05
-7.28492522669414e-06
-2.60785535421988e-05
-2.12524013663201e-05
-2.88595694851795e-05
-5.77301418526543e-06
-2.67745994636852e-05
-5.04484284907654e-05
-1.46664075173605e-05
-2.04164664906975e-05
-2.74386564406363e-05
-3.23396777233526e-05
-1.55480461613856e-05
-2.74433920199647e-05
-1.95168633718752e-05
-2.27652116715225e-05
-1.54475838894713e-05
-1.43669160595527e-05
-5.03793817721411e-05
-2.3392931280266e-05
-3.42396687502634e-05
-2.55126049107126e-06
-4.81890536471679e-05
-1.67353935091279e-05
-1.50371223117398e-05
-4.10267774838501e-07
-2.3163014981675e-05
-3.00582579434903e-05
-1.27138582470121e-05
-2.52551876564371e-05
-5.39601645986941e-05
-1.866194852993e-05
-1.43969480614082e-05
-3.62927735769388e-05
-7.52727845049571e-06
-1.49806518718089e-05
-7.98738638850446e-06
-1.26472546492379e-05
-1.54888193091438e-05
-3.67221709259726e-05
-2.67286695866362e-05
-2.88308681612505e-05
-1.25458526816317e-05
4.76276553486027e-06
-2.27205253935333e-05
-1.44934206504663e-05
-1.9745531426569e-05
-2.03977581271317e-05
-1.61727344664239e-05
-1.94438226532531e-05
-2.24941606590612e-05
-1.48394189286336e-05
-3.62980330632473e-05
-7.04908133601287e-06
-3.79728037278783e-06
-7.80035368532821e-06
-3.3154820745194e-05
-1.62048603657072e-05
-1.66693316506065e-05
-1.85631490060619e-05
-9.57153738228853e-06
-8.0958648042498e-06
-7.19842889055388e-06
-9.0516373970671e-06
-2.27426584518397e-05
-1.70557588380087e-05
-2.7857496470394e-05
-3.93614740100015e-06
-2.43600655668272e-05
-2.85225559450437e-05
-1.19650824191142e-05
-1.71352157525512e-05
-2.32762324508023e-05
-1.26616942825835e-05
-9.41819453137245e-06
-3.10052791505581e-05
-3.58446545242549e-05
-7.73580301428812e-06
-7.04545365055024e-06
-2.12554307564345e-05
-1.4653727349272e-05
-5.91081620769597e-06
-1.64469906758902e-05
-3.78749336191698e-06
-7.58052620310566e-06
-4.26359825784558e-07
-3.42325900411951e-05
2.87313912624567e-06
-1.98888587575106e-05
-3.42459082477987e-05
-3.38165311592398e-05
-4.05207725558525e-05
-2.22125521398559e-05
-8.37013904167048e-06
-2.59083049417425e-05
-1.81846696319428e-05
-2.62846531516612e-05
-2.1845912085001e-05
-3.2285664554122e-05
-2.38717796126806e-05
-3.50244539081197e-05
-3.27045271103909e-05
-9.45005200118859e-06
-2.70619289743796e-05
-9.52091338093075e-06
-3.61476346882978e-05
-3.11961721658501e-05
-4.07211388620812e-05
-1.72747445886589e-05
-4.08665457538899e-05
-1.71894367839323e-05
-1.41914038976525e-05
2.81268036422533e-06
-3.57851320973712e-05
-5.06892580938928e-05
-2.66003011049079e-05
-1.51873483986576e-05
-2.09835417219192e-05
-1.25351265855812e-05
-3.69267415582393e-05
-2.88335495353392e-05
-2.43634950240578e-06
-2.5542176487466e-05
-6.84842462883671e-06
-2.12707051914271e-05
1.0127343225868e-05
-2.38307611587947e-05
-3.37766044371061e-05
-1.54029244878594e-05
-2.22582729206414e-05
2.15719030172391e-06
-5.35111275403072e-06
-2.75570195369556e-05
-9.96617951890399e-06
-2.7603756400384e-05
-2.39136946595916e-05
-1.99100251335321e-05
-7.34427548305407e-06
-3.06653954424388e-05
-3.68938150214781e-05
-1.91698619155671e-05
-3.16706558882031e-05
-1.65979765826794e-05
-1.06099798441609e-05
-2.30911322841588e-06
-3.24714899474034e-05
-1.24829015770173e-05
-2.37973485044379e-05
-2.80233915494676e-05
-7.95283310927972e-06
-1.38683752052509e-05
-1.63383578731662e-05
-3.49586561543388e-05
-1.09892986368778e-05
-1.74204227931093e-05
-1.47121580431857e-06
-1.78661526416221e-05
-2.85467463214869e-05
-2.32370599847544e-05
-5.97687950946007e-06
-6.52079717170724e-06
-1.73127347037166e-05
1.95193847928753e-06
-1.27459206884899e-05
-2.45147968085553e-05
-5.5168859453835e-06
-2.4213462214092e-05
-8.26075231199479e-06
-2.60973699675792e-05
-8.26901553510966e-06
-9.68180489294885e-06
-3.07701757440878e-05
-2.57036098847729e-05
-9.11911754144745e-06
-1.5217241918823e-05
-3.67783091352222e-06
-9.8471199300427e-06
-1.61055996179798e-05
-1.87560366419746e-05
-2.79151513009108e-05
-1.1261271467428e-05
-3.0783101709722e-05
-1.94920206649267e-05
-1.48811632336961e-06
-1.46648217508733e-05
-3.46450996975075e-05
-2.39451183962582e-05
-1.35455484580602e-05
-2.52955780513749e-05
-4.10619800973927e-05
-2.55650274917247e-05
-2.14623042009219e-05
-3.41635249033809e-05
-3.83331626018666e-05
-2.39700664298425e-05
-1.27183638038993e-05
-7.28793486738117e-06
-3.14808318982856e-05
-1.74239310839228e-05
-1.78269279851465e-05
-3.51359076118762e-05
-1.12621479140455e-05
-1.62684166874588e-05
-1.37497300711282e-05
-2.04393541269998e-05
-3.14749844646034e-05
-3.34239612479871e-05
-1.70341536901725e-05
-1.27381075106771e-05
-5.71199559913539e-06
-3.29499615461906e-05
-2.34794066675282e-05
-1.09490228485321e-06
-3.13903808232263e-05
-1.05767095842842e-05
-1.06431353013412e-05
-7.98672982306711e-06
-1.60895629753665e-05
-1.70057321242985e-05
-3.35370703344541e-05
-1.58502111893517e-05
-3.0100820347011e-05
-2.0397413578339e-05
-1.35328175973092e-05
-2.61549540689101e-05
-1.20396527128212e-05
-2.94706404357654e-06
-1.68354948107887e-05
-4.65201575325855e-05
-2.658006498625e-05
-2.49409115331787e-05
-3.12432974832934e-05
-3.72817923713526e-05
-3.05220674345887e-05
-2.54613874489329e-06
-1.76385098917474e-05
-2.71861420298067e-05
-1.48954501562101e-05
-7.1864039082692e-06
-3.06504393206934e-05
-2.32787530495917e-05
-2.24054282275103e-05
-2.56032427322504e-05
-3.20511695512668e-05
-1.91981851765969e-05
-2.60550140358462e-05
-1.15775100285508e-05
-3.19044556397312e-05
-2.95376186969624e-05
-1.15951185747792e-05
-2.51714551117716e-07
-1.792139075319e-05
-6.06165011105851e-06
-1.33501152659434e-05
-2.96451720388581e-05
-3.42779057561974e-05
-2.11322377969491e-05
-2.87568080275327e-05
-2.41270728654021e-05
-3.50879788033808e-05
-1.53457361586612e-05
-1.65885386873353e-05
-1.59023814514615e-05
-1.82377222619951e-05
-1.07167529043593e-05
-2.78650553925556e-05
-1.36911038462899e-05
-2.74644958210425e-06
-1.94457968018623e-05
-2.11255227007968e-05
-3.21309568540519e-05
-2.88264026266496e-05
-2.0283574266606e-05
-3.05059557110294e-06
-2.11934759107555e-05
-3.52020602535848e-05
-4.67040592180666e-05
-2.39661960070664e-05
-2.89111248329732e-05
1.57167498594456e-06
-2.35113172740854e-05
-1.02481816849583e-05
-1.3565846632707e-05
-2.25921619045181e-05
-2.6725517492015e-05
-1.84801501002798e-05
-2.91786382347542e-05
-2.31786234563802e-05
-1.73663515493648e-05
-2.55076350236562e-05
-2.13109536478697e-05
-1.95143089719038e-05
-2.46591349385861e-05
-1.03983613197097e-05
-3.85679522317735e-05
-9.31393880622681e-06
-1.88850013071165e-05
-3.20011806210562e-06
-3.15940606414084e-05
-2.37955209606441e-05
-4.13574725862175e-05
-2.09589848511838e-05
-2.82500385493337e-05
-1.74161904696717e-05
-4.17558049039672e-06
-1.09813888940056e-05
-1.1706528831616e-05
-2.30325327088398e-06
-1.70468704289448e-05
-1.50660216002574e-05
-1.7227359496697e-05
-3.20885692277692e-06
-1.6105640439959e-05
-1.99783915492514e-05
-1.46125588886165e-05
1.65664650080725e-05
-2.2146686624862e-05
-2.54961829476961e-05
-4.48000887914359e-06
-2.44759108342539e-05
-3.10116338415468e-05
-2.91117363048514e-05
-1.81887693041247e-05
-2.3076626804192e-05
-3.53767577013878e-05
-8.60216880948593e-06
-5.8840658123727e-06
-3.97091762436972e-05
-1.64359533882392e-05
-2.10479699130841e-05
8.84623729299316e-06
-2.93452208538387e-05
-9.61026564250305e-06
-1.51128810396771e-05
-6.62147771262736e-06
-2.28603051005546e-05
-3.05705576227615e-05
-2.16100335675599e-05
-2.77866627085929e-05
-2.11384733871213e-05
-2.18473602903334e-05
-1.86898618865441e-05
-3.86368865917879e-05
-2.89210983305118e-05
-1.20259116203951e-05
-3.17270228517676e-05
-4.59781512229765e-05
-2.65466681582283e-05
-2.52222811109139e-05
-2.21727964219355e-05
-1.70900222046111e-05
-3.88376108845935e-05
-4.19393650450746e-05
-2.14460783166994e-05
-3.67155634743999e-05
7.22355247693834e-06
3.626062541552e-06
-1.03427823287502e-05
-2.04149397385212e-05
-2.2702943250452e-05
-1.556270110118e-05
-3.37253065666277e-05
-2.43134376605034e-05
-1.51472315778451e-05
-1.67994029571762e-05
-1.26082394395618e-05
-2.86347896978737e-05
-1.8992011165908e-05
-3.66674462951576e-05
-2.62779266965407e-05
-2.63929413354736e-05
-2.81107490954316e-05
-1.02789739961776e-05
-3.70817796669235e-05
-1.25031106223755e-05
-1.75135512019114e-05
-4.58399922353011e-06
-3.42845069803228e-05
-2.22378566196375e-05
-1.46016450206008e-05
-1.57194944747203e-05
-1.01545238109605e-05
-1.28241966339341e-05
-2.37396651276983e-05
-2.45766290286254e-05
-2.51267358077705e-06
-1.34682608291578e-05
-7.94896168787888e-06
-3.7801222896153e-05
-2.08179819798105e-05
-4.23071156421024e-05
-2.56033544761813e-05
-1.80289034738824e-05
-2.36343751290778e-05
-7.45073211911113e-06
7.022258143491e-06
-6.41448310173774e-06
-2.1305269542343e-05
-2.18331537775697e-05
-1.02833137003923e-05
-2.62956502211703e-05
-2.45266301148573e-05
-1.29647136636281e-05
-4.3174413027918e-06
-2.20372645759148e-05
-2.74410376069592e-05
-3.0620003570281e-05
-1.58438078481697e-05
-3.6014774270688e-05
-8.67882016928708e-06
-8.37499364424945e-06
-2.64204455502212e-05
-1.48682103457964e-05
-3.62548183910092e-06
-2.19228960624358e-05
-3.79927706762714e-05
-1.8242338424818e-05
-2.96766376272922e-05
-2.40552939739371e-05
-3.68109601543733e-05
-1.82202568428007e-05
-3.40883319481472e-05
-2.59327331976495e-05
-3.23022368083972e-05
-2.43642453523646e-05
-1.82816441157089e-05
-1.41314706022758e-05
-1.14796222716541e-05
-3.23724255090842e-05
-3.23946878160442e-05
-2.48639622398289e-05
-6.83978716629702e-06
-2.33530617933703e-05
-1.8823677032655e-06
-1.52225887220186e-05
-3.16104521187282e-05
-3.89355322236729e-05
-4.13133364276779e-05
-1.46842964151297e-05
-2.77777955927845e-05
-1.53425235365443e-05
-2.3375785632547e-05
-2.18742226577725e-05
-2.03217875699048e-05
-2.5199149665785e-05
-2.6263647019607e-05
-4.55850850928266e-05
-2.66606959461516e-05
-3.46506686306924e-05
-1.59459476173073e-05
-1.1877698937121e-05
-3.35729041212085e-05
-1.84914217695007e-05
-1.5016347916542e-05
-1.92524060745717e-05
-1.33570789577263e-05
-2.33038711311439e-05
-1.8014059275457e-05
-2.28899333296724e-05
-1.03017106933338e-05
-2.14296567115004e-05
-1.40130375737441e-05
-1.70392923622579e-05
-1.96346848485226e-05
-2.88325799505905e-05
-2.09313937308848e-05
-2.32285908686603e-05
-2.51893772104905e-05
-2.81594281502595e-05
-2.64369458601383e-05
-1.27179858532479e-05
-2.02253174565807e-05
-1.56844253429645e-05
-2.92516865099939e-05
-4.37671951902211e-06
-1.36007549131194e-05
-3.87743289759435e-05
-1.08757106602331e-05
-1.46651702882551e-05
-6.62991814073968e-06
-3.54680185814685e-06
-3.94164250522923e-05
-2.37130003364115e-05
-1.36259342722983e-05
-2.37915636580602e-05
-1.90759446331366e-06
-1.89511314774503e-05
-1.75513425214163e-05
-4.54902267646688e-05
-2.31011234838982e-05
-1.72041823049317e-05
-2.55558787441148e-05
-4.31428668308382e-05
-3.57949199479119e-05
-2.17498849216886e-05
-4.37738261364271e-05
-4.96294076631588e-05
-4.20440538439825e-05
-3.22611187270846e-05
-1.41702260766574e-05
-6.1147805901376e-06
-1.4180146173331e-05
-1.46297631839369e-05
-2.48200430084779e-05
-3.72908614233539e-05
-1.20922493230971e-05
-7.09457322991087e-06
4.43894192172763e-07
-1.11084755695848e-05
-6.48804922247187e-06
-8.3656910718364e-06
-3.01102089970145e-05
-1.62195326233807e-05
-1.86085777440138e-05
-1.42831385244544e-05
-1.40870357561594e-05
-3.63252954714272e-05
-1.88943676995269e-05
-4.77342640962122e-05
-3.95223656143729e-05
-3.02869197241437e-05
-3.25785206519481e-05
-3.6539448324532e-05
-1.79223944502777e-05
-1.4238052997122e-05
-2.17626763727952e-05
-1.49154936139011e-05
-1.63018703851649e-05
-1.71512663183782e-05
-2.51217692651508e-05
-1.91569093207643e-05
-1.04787110963439e-05
-2.32761529184296e-05
-4.12177478533447e-06
-2.08372443551993e-05
-2.64985146986805e-05
-2.99191526856043e-05
-1.31629496365258e-05
-2.67882346254225e-05
2.68541324211285e-06
-1.05141439168041e-05
-2.83695745992041e-05
-9.39117457420806e-06
-2.23657539299308e-05
-2.0413701092385e-05
-2.92897350889587e-05
-1.84804013141127e-05
-4.52113616629624e-06
-7.02163658418536e-06
-1.14314837299947e-05
-2.77203801316568e-05
-4.01483731525939e-05
-2.00696569571162e-05
-9.28205797366342e-06
-1.05774934816078e-05
-1.95459087679294e-05
-3.52225506447104e-05
-9.12963860349811e-06
4.67252668749243e-06
-2.06700731575775e-05
-2.80293009725186e-06
-1.25899016615983e-05
-1.06038899995103e-05
-2.2567875075401e-05
2.66611820484663e-06
-3.20844861309915e-05
-4.86383110605478e-05
-2.42590376083972e-05
-2.97037349569619e-05
-1.9700610719931e-05
-2.60627361856627e-05
-2.84068317733049e-05
-1.0811340345179e-05
-3.41064118865069e-06
-1.47471967461358e-05
-3.0763058384385e-05
-3.64126895400263e-05
-3.20693844764647e-05
-2.96812216927462e-05
-2.15003989285909e-05
-1.39554192196397e-05
-1.11671910815385e-05
-1.34642940695524e-05
-1.46775870552146e-05
-1.36594367257676e-05
-1.53673019507776e-05
-2.44514362871978e-05
-2.04480270819785e-05
-2.7644416037979e-05
-1.4978493794422e-05
-3.40732609330477e-05
-3.41925950186537e-05
-2.26062103211535e-05
-2.29274258675802e-05
-1.97951690218633e-05
-1.33388646618161e-05
-4.59564447321256e-05
-2.84346215097507e-05
-2.09172784789504e-05
-2.73001201991823e-05
-1.02739407211841e-05
-2.91929796124901e-05
-2.83093173001792e-05
-3.55656248594082e-05
-2.54111817683108e-06
-2.5777859157997e-05
-4.2747245261697e-06
-1.48829809105053e-05
-3.33391998971756e-05
-2.78454167456627e-05
-2.56316063149861e-05
-2.92129144329607e-05
-1.32140247807069e-05
-1.11663156879184e-05
-6.405647683045e-06
-2.25735779196005e-05
-1.91058530184335e-05
-1.57827878699947e-05
-4.39112841865471e-05
-4.49710990161526e-05
-2.15892801668835e-06
-1.62436188989165e-05
-1.60013582119677e-05
-2.08284970131346e-05
-1.88564690834056e-05
-1.24912663110123e-05
-2.82583284136787e-05
-3.01470623663862e-05
-1.49931997482338e-05
-1.11897687316196e-05
-1.76906439407731e-05
-1.15775555795796e-05
-2.1201758967142e-05
-3.50593333825615e-05
-6.94701022673286e-06
-6.53294749065895e-06
-3.09744013219615e-05
-1.80785861340299e-05
1.59566030952606e-06
-3.80248579949432e-05
-3.37969170888899e-06
-2.60687323117854e-05
-3.7716197378809e-05
-2.62592635466128e-05
-2.12602720885938e-05
-3.54018750912193e-05
-1.45706025916942e-05
-9.04624081486308e-06
-4.25211226657861e-05
-5.37018697855207e-06
-3.10926332935597e-05
-6.03516646362127e-06
-2.1949825241818e-05
-1.10763306583586e-05
-2.64293126968474e-05
-1.73684141310425e-05
-2.35161392224306e-05
-2.88086727018935e-06
-2.34367800149736e-05
-1.21708701567568e-05
-1.85369680711008e-05
-1.47271095958121e-05
-4.74723972858449e-05
-5.47055855043921e-06
-2.88850944139711e-05
1.02875231580359e-05
-1.61627542018029e-05
-4.35017735636119e-05
-4.50990754912203e-05
-2.98553569488475e-05
-2.81187663992832e-05
-1.47255635694128e-05
-2.50084431786067e-05
-2.17466621130335e-05
-1.85745727890783e-05
1.64074452560676e-06
-3.16355658466253e-05
-2.78432866770896e-05
-2.21223975053019e-05
-1.81778774812967e-05
-1.34639020929001e-05
-3.28947039757415e-05
-1.33205167593286e-05
-2.43435236490061e-05
-9.57116231980153e-06
-9.6376200369351e-06
-7.45390964851657e-06
-3.02120652563589e-05
-1.71475995235485e-05
-1.71644741190683e-05
-1.86988852707801e-05
-1.05012368882286e-05
-8.85888267738815e-06
-3.23688750587463e-05
-3.09814255871051e-05
-3.65207955590383e-05
-2.72552990748477e-05
-3.15617873664012e-05
5.64913211688801e-06
-3.69113238299158e-06
-3.07328161577502e-05
-9.03277950176951e-06
-4.9797587761111e-06
1.1354422013832e-06
-3.9178401079299e-05
-4.77677540885942e-06
-2.7689939743577e-05
-1.61709074120337e-05
9.77766876665929e-06
3.33739751198878e-06
-2.18767015934217e-05
1.15313312652731e-06
-3.19298018235642e-06
-2.09414045650942e-05
-1.11160856678022e-05
1.18049692179206e-08
-2.26352893973225e-05
-3.47411830933376e-05
-2.37027796754212e-05
-3.8181324676359e-05
-2.42167892776569e-05
-2.17609257917845e-05
-2.66517768113455e-05
-2.04738614324973e-05
-8.07160476771696e-06
-1.49375493167331e-05
-2.93848015011545e-05
-1.6216970992866e-05
-5.7944756668254e-06
-1.34155154683873e-05
-4.70590109297475e-06
-3.28463108497745e-05
-3.90304738282603e-05
-1.99718585227399e-05
-1.16650489257411e-05
-3.99738898603426e-05
-2.34523782915327e-05
-1.1885162138743e-05
-1.84758411542557e-05
-1.08743164791857e-05
-3.87988187071347e-05
-1.67827660517229e-05
-1.27793863204186e-05
-2.66237140043818e-05
-2.22514348765162e-05
-2.77485440881627e-05
-2.43312281695135e-05
-3.82638713756063e-05
-2.20565795590504e-05
-2.74707263316915e-05
-7.61508449302846e-06
-1.30192952765879e-05
-2.18283853893912e-05
-8.81854877985026e-06
-1.19317840323748e-05
-2.43135908224501e-05
-1.68769382839625e-05
-2.03231697143039e-05
-2.13572806287043e-05
-1.06397403692166e-05
-2.85643525051781e-05
1.78205818809158e-06
-1.36937931160677e-05
-1.36620908419524e-05
-3.86748443033423e-05
-1.64738477600422e-05
-8.58337028782868e-06
-2.75862749151532e-05
-1.21408105040944e-05
-7.17836043626194e-06
-3.96074639155965e-05
-7.51082572251144e-07
-5.98354700215816e-06
-1.7496061088318e-05
-3.06941492036753e-05
-1.98983130668467e-05
-2.90399043401991e-05
-1.8817125628288e-06
-1.6347192604392e-05
-3.67449076289559e-07
3.07416567872686e-06
-1.46375441161327e-05
-3.03351994013306e-05
-2.36608469738757e-05
-1.48299000801828e-05
-2.74497377588159e-05
-1.93341214343403e-06
-1.14954916464322e-05
-2.30223945054616e-05
-4.05306236003838e-05
-2.2587015151791e-05
-5.82175927369903e-07
-2.15002024739389e-05
-5.67557997381819e-05
-3.47669011613276e-06
-2.21894347442282e-05
-3.20370826169404e-05
-2.69383277826749e-05
3.06452347034466e-06
-1.72374799281888e-05
8.8146147867686e-06
-2.63713975874372e-05
-1.04034245838301e-05
-8.14224856832509e-06
-1.74975424789902e-05
-1.45281457006768e-05
-2.86832342726979e-05
-4.15519368701929e-06
-3.70315536734309e-05
-1.34825962643241e-05
-1.73699964992278e-05
-3.31021107451992e-05
-2.30766931766889e-05
-3.95214082126358e-05
7.32903904715656e-06
-2.31171727301322e-05
-4.15286112315464e-05
-3.54314884242701e-05
-1.83643987100982e-05
-1.99370314067999e-05
-6.17549822491366e-07
-2.59938538775704e-05
-1.48453310564687e-05
-6.91589790911209e-07
-1.23404647673736e-05
-2.73433783337884e-05
-1.15556186368899e-05
-2.86893326212615e-05
-3.36292594748982e-05
-1.32540368466321e-05
-2.13580481553022e-05
-1.07212051475924e-05
-1.10548478514188e-05
-3.89207446469454e-06
-3.62566064610218e-06
-6.07454695573215e-06
-2.52721456250681e-05
-9.49829509740427e-06
-3.13484706868529e-05
1.59772462412897e-07
-3.77881527747779e-05
-3.33409984742223e-05
-1.15936465340294e-05
-2.01004693049647e-05
-3.06425616200514e-05
-9.00677459271166e-06
-3.16980802867854e-05
-3.55917294533056e-06
-2.56192409108606e-05
-1.15941546824936e-05
-2.54940712034198e-05
-3.0247160889442e-05
-8.76040775495924e-06
-3.0139316553497e-05
-2.97618923150351e-05
-2.17789444190835e-05
-4.14034075527831e-06
-3.60748627185355e-06
-3.37680230614974e-05
-4.12038514912985e-06
-2.24099075164637e-05
-2.74410253923667e-05
1.2178955259182e-05
-1.41645552375714e-05
-3.88451702377446e-05
-2.40247439460766e-05
-4.79705618241704e-05
-3.55524204023138e-05
-3.46909541221415e-05
-2.60437509697565e-05
-2.54536560512589e-05
-3.27994240495256e-05
-2.85325417218122e-05
-3.74057060784057e-05
-4.12068547716597e-05
-3.77634933942584e-07
-8.49313259603845e-06
-2.54947542701306e-05
-1.29095681068401e-05
-2.43715515358945e-05
-1.46611873019723e-05
8.35464643898596e-06
2.05802042111544e-05
-7.22587136753802e-06
-8.25328398092297e-06
-3.38759998825111e-05
-1.22676716677621e-05
-2.30169995923338e-05
-1.60472485034918e-05
-2.99938130063345e-05
-1.0644904426702e-05
-2.24908453041726e-05
-2.88657234325875e-05
-2.78288508242547e-05
-3.99583506773461e-05
-2.06793575598501e-05
-8.69765933786931e-06
-2.27237079783442e-05
-3.47122232962777e-05
-3.72229132093532e-05
-2.41491243640298e-05
-1.06597932741164e-05
-4.09286377114637e-06
1.64743897049672e-06
-1.9010668834375e-05
-7.38768018880143e-06
8.76997815515353e-06
-3.49773097924288e-05
-1.3384586042811e-05
-9.82041507072891e-06
-3.36576286620596e-05
-2.22652576159904e-05
-1.13298859996774e-05
-1.77224828404513e-05
-1.88717518255299e-05
-2.37311703545129e-05
-3.07016418586033e-05
-3.41837038585774e-05
-3.54994492563184e-05
-2.87120587234133e-06
-1.73519157454666e-05
-1.88791380841144e-05
-2.97857595592319e-05
-1.41271754052896e-05
-1.62380843379196e-05
-1.34081548469936e-05
-8.57566820383767e-06
-3.01602505517441e-05
1.06011543819687e-05
-8.42080177262113e-06
-3.07192668464823e-05
-3.40421315565213e-05
-2.27837578087067e-05
-8.8220886376912e-06
-2.69647793859609e-05
-2.00779273035202e-05
-1.67265822392734e-05
-3.47370172215062e-05
-3.11320828250395e-05
-3.27289559920219e-05
-3.41262273949635e-05
-3.0053619532505e-05
-5.34854807387654e-05
-1.83489784539921e-05
9.62192205747744e-06
-7.16045702803909e-06
-2.97096906782724e-05
-2.76747753800182e-05
-2.11509005388603e-05
-1.33257617608784e-05
-1.99639265771984e-05
-1.4430740815169e-05
-3.38706728829858e-05
-2.39524299553365e-06
-4.77715793965632e-05
-3.04914843186058e-05
-9.48936137154747e-06
-8.45253800408984e-06
-9.41182657085621e-06
-2.14154356682368e-05
-6.28623250879455e-06
-8.57855021612263e-06
-8.51633569939075e-06
-4.27833878237279e-05
-5.72948371507062e-05
-2.48719350531618e-05
-1.06046301811815e-05
-5.17997879981677e-06
-1.7193864727356e-05
-1.28465017231726e-05
-3.28583985388175e-06
-9.18442593200014e-06
-8.63266816046724e-06
-8.67017656173308e-06
-3.68036929906725e-05
-2.54350712579416e-05
-1.25667233138209e-05
-1.62132101927241e-05
-2.91350660491554e-06
-1.24988916032426e-05
-2.25296002847214e-05
-2.78579272456193e-05
-1.21807019349385e-06
4.62278645677309e-06
-4.50946904127697e-05
-8.38654088939851e-06
-3.06999698202319e-05
-1.44595885535884e-05
-2.7789481536109e-05
-1.41558597504809e-05
-3.74017315154808e-05
-3.22691388112953e-05
-4.94011824560342e-05
-3.7162046392142e-05
-1.69840210051818e-05
-1.87459738106354e-05
-2.05229245040268e-05
-2.61452779140966e-05
-1.42031692389735e-05
6.76945588104293e-07
-2.28847880917149e-05
-7.18544398836447e-06
-2.14016545824306e-05
-5.24716648273868e-06
-2.91269083543131e-05
-2.89715522655397e-05
-9.00772751968311e-06
-3.78186967208039e-05
-1.4854482855973e-05
-1.57377902932369e-05
-2.01149918080659e-05
-2.65923564046454e-05
-1.99401067484781e-05
-3.28696876692309e-05
-3.30524581018283e-05
-1.88922859886979e-05
-1.91113684907815e-05
-2.54614811769648e-05
-3.38036639460659e-05
-2.42222669097322e-05
-4.15657568334158e-05
-4.79875098918478e-06
-4.70053138857708e-05
-2.17879960359175e-05
-1.65760381445521e-05
-1.35087980746918e-05
-2.01517134218229e-05
1.32038313220951e-05
-5.37106001081116e-06
4.98098578036551e-07
7.14114222588947e-06
-1.0096076159494e-05
-7.00682240988265e-06
-3.52341723899624e-05
-2.61605912995136e-05
1.36098682039424e-06
-1.99748497717121e-05
-1.22906913254062e-05
-4.88809747021771e-06
6.23370749685224e-06
-2.63477541563655e-05
-4.32348421596815e-05
-1.71588764471199e-05
-8.66096991407201e-06
-2.66508090560245e-05
-1.04474686316324e-06
-1.02408150215172e-06
-3.16712310522153e-05
-2.99520000118939e-05
-2.70148411441353e-05
-5.58315219111343e-06
-1.88227913407431e-05
-2.6894851220785e-05
-3.89287157250357e-05
-1.40909701355862e-05
-9.37920999816521e-06
-2.58837207168866e-07
-3.64872826881877e-05
-2.00579217514018e-05
-1.81835898810853e-05
-1.08508220565155e-05
-1.07207817651574e-05
-3.93309947516779e-05
-4.05227336131551e-05
-1.65591918502183e-05
-2.77420222547626e-05
-2.89225641998497e-05
-1.70638617279951e-05
-5.99459714001248e-06
-1.75470358556532e-05
-4.0841719915064e-05
-3.34896118337795e-05
2.65636405464395e-06
-1.3303761712837e-05
-3.074135968395e-05
-3.32317739490758e-05
-1.60799732639284e-05
-5.70073058254319e-06
-8.30053541222481e-06
-2.10676138945477e-05
-3.80867646723479e-05
-1.06127233515646e-05
-2.34249212207129e-05
-2.0207876209915e-05
-1.25202490984657e-05
-1.93826696415964e-05
-2.11019798735639e-05
-3.14373444826612e-07
-7.82321681425042e-06
-1.61702772453272e-05
-5.8488295522241e-05
-2.66239203386893e-05
-2.2076391533074e-05
-2.48537932183133e-05
-2.61256664490052e-05
-1.68406142217279e-05
7.83398972600549e-06
-2.24024497936563e-05
-2.22852948235126e-05
-8.75263299760698e-06
-2.54621297070366e-05
-2.82253411097959e-05
-8.01374912997694e-06
-3.9586394592328e-05
-9.54967710997224e-06
5.92720637062646e-06
7.95667395632305e-06
4.3918166939334e-06
-1.84749911944077e-05
-1.71635365526622e-05
-1.00732029789219e-05
-6.79198415842456e-06
-1.10967841834045e-05
-1.32722541909667e-05
-1.77057979539299e-05
-3.01200420644158e-05
-2.96274428745683e-05
-2.21273583653922e-05
-1.32708461207714e-05
-1.80755409798277e-05
-3.66110550576792e-05
-1.75610835249279e-05
-1.17135981033053e-05
-1.80605487846021e-05
-3.08251454166884e-05
-3.45629294446322e-05
-1.47051230394921e-05
-1.85148258471135e-05
-3.74903863775025e-05
1.91368748331996e-06
-3.46858411948307e-05
-2.59693807401865e-05
-9.14567775726015e-06
-2.09551662755766e-05
-1.09426750063477e-05
-1.10545474497253e-05
-2.60253192858342e-05
-1.21107219436355e-05
-2.83661258704327e-05
-2.15759170994667e-05
-2.3943105833533e-05
-1.72973347228482e-05
-2.63053963418043e-05
-2.24698035266766e-05
-3.14931353633185e-05
-4.9726030617656e-05
-3.01225135204799e-05
-5.03537544166541e-05
-2.40670730200442e-05
-2.32877257350064e-05
4.94329864168884e-07
-2.14786605461075e-05
-2.15325188044148e-05
-3.2723901381591e-05
-1.85877996449522e-06
-2.70781644382284e-05
-4.22429299870415e-05
-3.7301854779612e-05
-2.61737652638461e-05
-2.17758506202507e-05
-2.67344083075546e-05
-1.9935254547285e-05
-1.73531855229001e-05
-1.36309806335623e-05
-2.26629223150825e-05
-1.14594072174108e-05
-1.15991752214573e-05
-1.67567452736759e-05
-3.10853538452546e-05
-1.40194756913268e-05
-1.44247805264242e-05
-1.11669462149586e-05
7.58005905686659e-06
-1.84204480143611e-05
-1.67625913910136e-05
-3.73616466244327e-05
-4.9866316220229e-06
-9.1921942311438e-06
2.23441417729978e-06
-2.0179689197722e-05
5.29325677545559e-06
-3.78714913323338e-05
-1.40753221805107e-05
-1.40995163519827e-05
-1.46177663256156e-05
-1.30661344458816e-05
-1.75515260058475e-05
3.23125699561281e-06
-8.09658898202883e-06
-6.15766838780456e-06
-8.50566220549919e-06
-1.26890058768959e-05
-3.71396401788454e-06
-3.23314383441127e-06
-4.11918133830503e-05
-5.55927885099036e-05
-3.41570927405008e-05
-1.07622514112645e-05
-1.18560500043475e-05
-2.9886230800884e-05
-1.38547167488314e-05
-1.98611356717608e-05
-1.12639089460048e-05
-2.39365927673707e-05
-4.84527506383812e-05
-3.44986814186365e-06
-1.43894682182323e-05
-1.87249978529915e-05
-2.79904850263243e-05
-3.17169353874802e-05
-3.67510955313926e-05
-3.92906163167993e-05
-2.37741525008005e-05
-9.01283678095373e-06
-2.81374442983892e-05
-2.19109179594194e-05
-3.42265875920488e-05
-8.42649608109945e-06
-1.08586529468892e-05
-2.37642062332547e-06
-3.43497290096129e-05
-1.2313232502833e-05
-2.3360992665211e-05
-8.49965449255015e-06
-4.35048315935674e-05
-1.13140543159292e-05
-2.65363588450369e-06
-3.08495526486678e-05
-1.81559096687107e-05
-4.43569150045245e-05
-3.44374865298172e-05
-3.30868367616e-05
-1.47769530616e-05
-3.02500603572239e-05
-2.13927113919488e-05
-2.72823855789026e-05
-2.65590418945807e-05
-1.38687840048098e-05
-1.19179724321872e-05
-2.99814289415305e-05
-3.249811453124e-05
-2.47805862147922e-05
-7.7821179079999e-06
-2.27175776760213e-05
-2.97508375104892e-05
-2.72247555203919e-05
-1.87372897360576e-05
-2.83872034748075e-05
-2.67853753037044e-05
-2.9092266469998e-05
-4.91105931676041e-06
-2.06559067567003e-05
-1.69031325266423e-06
-1.80215099266013e-05
-3.04122226768139e-05
-2.32331024071402e-05
-2.36720312975008e-05
-1.77924452194456e-05
-2.2976740781379e-05
-5.19626145559633e-05
-2.53993329872879e-05
-1.96071292680727e-05
-2.8559309406677e-05
-8.7087977345533e-06
-1.44051387900956e-05
-4.96092541608741e-06
-2.88585574303949e-05
-1.54534620057658e-05
-1.54617983098566e-05
-2.18226490233465e-05
-3.82834935034687e-05
-8.70735872691752e-06
-2.0906538071043e-05
-3.14452297079657e-05
-1.34688106762177e-05
-1.10371700308237e-05
-3.74941662794302e-05
-1.30562466742741e-05
-9.3997789124464e-06
-8.81629105929162e-06
-1.15874856290334e-05
-1.71474054815673e-05
-4.27875253286017e-05
-1.83936920362603e-05
-2.99326115939966e-07
-2.55638860954335e-06
-1.89682255810536e-05
-4.0371880518725e-05
-3.12690093662135e-05
-4.50968207427231e-05
-1.12919858790462e-05
-1.72090110542816e-05
-3.06525697819152e-05
-1.8526826681945e-05
-2.22703163941101e-05
-1.9741213069927e-05
-3.50636830346801e-05
-1.03011554013408e-05
-3.01163493463452e-05
-2.29406280181972e-05
-1.57181621715183e-05
-2.57263921049613e-05
-2.21980821902646e-05
-3.46629863109832e-05
-4.84783746695957e-05
-1.91645747977154e-05
-1.31244180762516e-05
-1.06900492232806e-05
-2.32130166148511e-07
-1.9721938940169e-05
-2.74418151572606e-05
-3.97273766353707e-05
-2.96340507410631e-06
-1.22019650861956e-05
-2.57324801417446e-05
-2.77449937209879e-05
-1.28218096752734e-05
-2.34129605575395e-05
-3.18267783116665e-05
-3.42794640066028e-05
-2.5224526111229e-05
-2.75690309870271e-05
-2.19636228364971e-05
-1.54640169216267e-05
-2.46863921168027e-05
-3.45844788221841e-05
-3.52405058233573e-05
-7.37149313703017e-07
-1.81126904734138e-05
2.1111904284156e-06
-1.64966435920485e-05
-1.99484548054246e-05
-2.0804926246514e-05
-3.05357414749587e-05
-2.78751477962019e-05
-5.57713250820955e-06
-6.19554897659972e-06
-2.67667690994284e-05
-3.43132935214138e-05
-1.83025838452725e-05
-2.49211045808151e-06
-1.73720058450538e-05
-2.70741768799548e-05
-5.3182420203352e-06
-1.34454470729361e-05
-1.92694330086651e-05
-1.74203080552146e-05
-2.32756466986809e-05
-2.40400023951505e-05
-5.95296778789508e-06
-1.11446720016832e-05
-1.44372675653621e-05
-2.2154376899621e-05
-2.21086798487945e-05
-9.24658246506848e-06
4.31237951179195e-06
-3.32050756790752e-05
-2.64060236809594e-05
-2.84267217938795e-05
-1.69244817794047e-05
-1.48243807652973e-05
-3.11951635714156e-05
-1.53708488845922e-05
-2.97374192440511e-05
-3.49044287763436e-05
-2.27579629229213e-05
-2.87226640932354e-05
-7.56210978233657e-06
-1.44683753622672e-05
-8.54096780749699e-06
-1.43571521484566e-05
-3.30507828788504e-05
-4.52908465218547e-05
-3.46649687572914e-05
-1.92747698606004e-05
-1.51249897039583e-05
-1.20386695167994e-05
-2.29772353189971e-05
-1.90681619949203e-05
-5.25974736303435e-06
-1.93350345974035e-05
-3.58066200402442e-05
-7.98221924195464e-06
-1.69484403429848e-05
-2.50380123147172e-05
-4.16646427227376e-05
-2.54325707204553e-05
-1.5685075402085e-05
-3.1888687766353e-05
-3.36579067341621e-05
-2.47325900212202e-05
-2.25097539985718e-05
-3.00748328060521e-05
-2.81387486922886e-05
-1.92987382494344e-05
-2.45458391221011e-05
-2.59935351154987e-05
-2.45733354467259e-05
-1.67453180977943e-05
-1.75894113539668e-05
-1.85220306334898e-05
-1.72344426369391e-05
-2.91589258656329e-05
-9.61235778763379e-06
-3.14570484120599e-05
-2.90695089308342e-05
-1.18171939441352e-05
-2.66539873362512e-05
-3.77985061665871e-05
-1.37244956450048e-05
-1.94030897155661e-05
-1.3567944672161e-05
-1.68292861748439e-05
-3.37458742391109e-05
-2.50512599735791e-05
-3.01697023331603e-05
-9.31804517876732e-06
-2.71349970026516e-05
-2.17769521660472e-05
-2.03326380955587e-05
-1.2459286517934e-05
-2.42646596981551e-05
-2.13413653577853e-05
-1.14508518561352e-05
-2.29547440760253e-05
-2.48748381142694e-05
-7.92688718528499e-07
-1.53729512259658e-05
-1.45253196823245e-05
-2.40295565014725e-05
-2.37438436875285e-05
-1.73857780983007e-05
-9.04496465068941e-06
-2.5450397263863e-05
-5.3757089149226e-06
-1.87394615844627e-05
-2.36846715869814e-05
5.10440565022372e-06
-3.73750299127064e-05
-4.37233321118034e-05
-2.74981753743682e-05
-3.15302265316581e-05
-2.14867205866287e-05
-1.70049006464098e-05
-3.52105632151429e-05
-1.06844981621045e-05
-2.7905322710613e-05
-3.989109853217e-05
-1.77814112334184e-05
-9.03332706100553e-06
-2.5551626381994e-05
-2.62387959311836e-05
-2.00398171651632e-05
-1.7266834788245e-05
-1.8838519386927e-05
-3.95550647817512e-06
-3.29259287068422e-05
-2.09029015691679e-05
-1.70468776420773e-05
-2.85890176937373e-06
-1.10074317403149e-05
1.53362295004679e-06
-2.34796278320996e-05
-2.66368980256551e-05
8.27409258257318e-06
-2.16921018507862e-05
-1.32427921421894e-05
-2.65402118891486e-05
-2.27512284189617e-05
-4.35588540849219e-05
-2.27158675129252e-05
-4.36727351128405e-05
-1.75821093888437e-05
-1.40044366037346e-05
-2.33715152985311e-05
-3.05323163214699e-05
-3.70594168654131e-06
-5.67628147385712e-06
-1.64148573453351e-05
-1.37844446337981e-05
-3.19034629474613e-05
1.86804651713765e-06
-5.4120990167505e-06
-4.6941623096687e-06
-1.33120688049549e-05
-2.04713549188499e-05
-3.47639242061912e-05
-1.90993327982632e-05
-4.35109355351564e-05
-8.12170265638426e-06
-5.12046390479177e-06
-3.08442912780965e-05
-2.8401335885849e-05
-1.6136308094694e-06
-1.8677561947799e-05
-3.07364163437508e-05
-1.96635270313651e-05
-3.58331381106121e-05
-1.5728162695467e-05
-2.70093023786543e-05
1.10976516012742e-05
4.33872773285423e-06
5.35682887858349e-06
-8.29816133116051e-06
-1.09261094643593e-05
-2.64933108036922e-05
-1.6069693053426e-05
-2.12051951106571e-06
-5.22959988807e-06
-2.11720681885674e-05
-1.50197327293506e-05
-3.2099936229207e-05
-1.74299212939536e-05
3.62506403155845e-06
-4.40554201152014e-05
-6.05255413165967e-06
-1.2224283655067e-05
-1.86620670117864e-05
-2.50541127431741e-05
-6.24660072064787e-06
-6.8599119855529e-06
-1.68378361498296e-05
-3.08785041251861e-05
-3.16689031890958e-05
-3.3714383820547e-05
-3.51167101866147e-05
-3.08668567578378e-05
-1.3554659061985e-05
-2.41431260537897e-05
-2.24315162516484e-05
-1.52316740549055e-05
-2.74573656437932e-05
-3.0004812217851e-05
3.79587793037271e-06
-9.93630633737286e-06
-4.04006224656728e-05
-1.43032622768381e-05
-2.5368387919945e-05
-3.37394888446473e-05
-2.35673436088905e-05
-2.03582964764264e-05
-3.20644211003585e-05
-3.15679773999774e-05
-1.50553854455992e-06
-2.85135919517563e-05
-3.73234030179863e-05
-3.2526475335152e-05
-2.40491817663763e-05
-2.87222957155725e-05
-1.20876358853361e-05
-1.96512035553108e-05
-3.05359710723346e-05
-4.55098656142061e-05
-1.51262825762811e-05
-2.07485397299232e-05
-2.0166630384361e-05
-3.35809136233188e-05
-3.86012066154803e-05
-5.74663697726847e-06
-2.26040715602791e-05
-1.56813987337735e-05
-6.10832287607343e-06
-4.98325360107601e-06
-2.72000835730236e-05
-1.70858178615693e-05
-6.45650824701491e-06
-1.00516898389041e-05
-3.37979927541325e-05
-4.52763177226188e-06
-2.65978819979573e-05
-1.59223790497435e-06
-1.61926390068515e-05
-2.02036177537713e-05
-1.59500046602781e-05
-3.72120947809946e-05
-9.17484947234815e-06
-1.08321652596941e-05
-2.28007213481294e-05
-4.92096953331143e-06
-4.18703768659147e-05
-8.51054661638146e-06
-1.02550801586344e-05
-2.16427355374988e-05
9.94442614251461e-07
-2.00930813676094e-05
-2.72029998851592e-05
-1.74209991899679e-05
-1.23956119014139e-05
-1.42225609746775e-05
-3.12246403417253e-05
-1.18426485504828e-05
-2.34751603311028e-05
-3.84337811742508e-05
-1.76854463108475e-06
5.81852790009897e-06
-9.10204605033379e-07
-9.34476636501944e-06
-1.93615529835685e-05
-1.70006792746255e-05
-3.80269723253166e-05
-2.2354673817487e-05
-2.04803710580236e-05
-3.38020019580478e-05
-1.32741689808928e-05
-3.11583034958489e-06
-2.4554138058369e-05
-1.68408630529107e-05
-4.42609177156217e-05
-3.69069725579434e-05
-1.13135212688914e-05
-1.56334350405107e-05
-2.95960554704893e-05
-1.69163867869953e-05
-1.38565141936741e-05
-6.25440261884777e-06
-3.85719882860587e-05
-7.84588514281404e-06
-3.6214959181789e-05
-3.73925374979308e-05
-3.57535294788679e-05
-1.55633941611889e-05
-9.26289378504091e-07
-2.47270913436609e-05
-3.34945640787009e-05
-1.63796357655471e-05
-2.02529266587547e-05
-4.48586699434506e-05
-5.26682012052968e-06
-2.66977437142015e-05
-3.85099068095542e-05
-1.1134375529931e-05
-1.31599026263437e-05
-2.75645835942547e-05
-1.12853203067238e-05
-6.41805772269502e-06
1.60709731003134e-05
-6.22288855409381e-06
-4.47764487890231e-05
-4.54365997680311e-05
-1.98652232770511e-06
-1.96085671368712e-05
-1.75689018109738e-05
-3.93492967479382e-05
-3.60047880244106e-05
-4.00334364589547e-05
7.51309017986601e-07
-2.94798338414055e-05
-1.88889781891408e-05
-4.63166485557334e-05
-2.67153520411318e-05
-2.62607875731795e-05
-3.43395672500792e-05
-1.87929375764262e-05
-1.91027326516945e-05
1.68965823396534e-06
-2.41534713556462e-05
-2.75091780061693e-05
-2.62212932712705e-05
-1.26140814054324e-05
-1.60500923342865e-05
-2.72078837775175e-05
-8.09076803669923e-06
-1.7865549894188e-05
-5.85818085570279e-06
9.65964716646149e-06
-8.13627137993269e-06
-1.43326253192145e-05
-1.78788692947346e-05
-2.16513847615996e-05
-2.57487763644716e-05
-3.18600806505673e-06
-1.68869842524256e-05
-2.17516432982425e-05
-2.63816889042662e-05
-2.0430197555906e-05
-2.30135507829787e-05
-3.1288219066003e-06
-2.0887157721567e-05
1.88528085118494e-06
-2.87967780166238e-05
-3.75353847258684e-05
-2.6569780128833e-05
-6.9235623211084e-06
5.69625582727992e-06
-1.89683256805702e-05
-1.85453622321737e-05
-1.12176307845018e-05
-2.90805064694049e-05
-2.33685272629876e-05
-1.10841878932035e-05
-2.4388901204409e-07
-1.56895702698419e-05
-1.05564835637389e-05
-2.94137842328926e-05
-2.14381439762656e-05
-3.25593566849126e-05
-1.79610345369135e-05
-8.14277218088083e-06
-3.6503396564793e-05
-9.39374714944935e-06
-1.7687603886894e-05
-3.28890529445462e-05
-2.80389728033647e-05
-1.59386427681675e-05
-9.91330711639921e-06
-7.72989731819634e-06
-2.32842234361587e-05
-9.56793589240244e-06
-2.74693089887004e-05
-9.12002985064105e-06
-3.15715327312391e-05
-2.87088516075827e-06
-3.30593845445411e-05
-3.07764979742496e-05
-1.97309472765027e-05
-3.63365029085472e-05
-2.69954812676404e-05
-4.37436142784551e-06
-7.49804075820146e-06
-8.3548348932501e-06
-2.30520853806213e-05
-1.70971638210304e-05
-2.3290721956631e-05
-1.07485423945386e-05
-3.45505823684851e-05
-2.41318954595195e-05
-2.3896137014823e-05
-1.37461326593041e-05
4.80771992121642e-06
-6.91606233205912e-06
-2.06115664941209e-05
-2.91685336771796e-05
-4.68659495146254e-06
-1.36549487903539e-05
-1.93006273590404e-05
-2.35772500766154e-05
1.67674835603007e-06
-7.03555812178896e-07
-1.77023305738305e-05
-1.13431838405639e-05
-1.46626796282695e-06
8.5099352997568e-06
-1.66636759189836e-05
-1.25825105898172e-05
-9.64745995245291e-06
-1.79150965539083e-05
-1.77146240540584e-05
-3.38476420458823e-05
-3.11756317853842e-05
-6.50442057824073e-06
-5.14278079263866e-05
-2.50065206089174e-05
-3.95918964598552e-05
-2.52759176620332e-05
-2.89910929672069e-05
-5.00925649322885e-05
-2.45579065529864e-05
-2.57216969631142e-05
-2.31191716335808e-05
-2.76454077276517e-05
-2.59613175044207e-05
-1.89211908057657e-05
-2.9346252957777e-05
-1.50546336052509e-05
-5.15021926098947e-06
-1.49820933202368e-05
-7.30339340674376e-06
-1.97746612500142e-05
-1.25982266417589e-05
-1.19715078404665e-05
-2.60196827330751e-05
1.00778374526469e-05
-9.39646670220833e-06
-1.29377778162837e-05
-1.35435298213408e-05
-4.29432723573723e-05
-3.08417162986356e-05
-3.80973310961227e-05
-1.52550995389097e-05
-2.79516746323899e-05
-2.62715236041676e-05
-2.50625362569248e-05
-1.12453789551372e-05
-1.60039877935463e-05
-1.30571170114656e-05
-2.26823672700364e-05
-3.16372672419366e-05
-2.79195580590737e-05
-2.84913229664801e-05
-2.07484230470245e-05
-1.33411544584979e-05
-1.22961588582671e-05
-2.59360961257682e-05
-4.41758988742959e-05
-2.13823956083823e-05
-4.05176218771535e-05
-3.49898082646765e-05
-5.51773586640832e-06
-3.05253842653412e-05
-4.19518603521901e-05
-2.65666937006086e-05
-1.57947098511025e-05
-2.32101882999101e-05
-2.93951885712552e-05
-4.78068570737288e-05
-3.20628092231821e-05
-2.07705383689742e-05
-1.62427924537427e-05
-2.83043161497999e-05
-2.47052375671189e-05
8.17648354675997e-06
-4.74069701703303e-05
-1.2758339812495e-05
-2.37306159441631e-05
-2.82410312611923e-05
-3.92386354744263e-06
-1.96761137977187e-05
-2.78480150730531e-05
-1.55834900941343e-05
-1.1768536599291e-05
2.54528145171549e-06
-4.69421314293219e-05
-2.25133177551473e-05
-2.49823534986167e-05
-3.18201486076364e-05
-1.12323259029495e-05
-2.6326441308166e-05
-1.22621800215967e-05
-2.23419315898676e-05
-2.06895104973404e-05
-1.92358646804617e-05
-2.08342248737738e-05
-4.1530382412717e-05
-1.9017531482496e-05
-1.68765918979882e-05
-3.04044202221375e-05
-3.17860480057723e-05
-1.12396454089242e-05
-2.48541656208622e-05
-1.16323378773109e-05
-1.60973786310879e-05
-1.17324530215619e-05
-1.45258283170207e-05
-1.85678331019042e-05
-4.26564771025721e-05
-1.37618947167674e-05
-2.3101855160124e-05
-3.52094514198613e-05
-1.00266875133105e-05
-2.17196318978565e-05
-3.77938296944515e-05
-1.41178700926568e-05
-2.58101556576568e-05
-1.39640239300538e-05
-2.78166924593423e-05
-2.94473289080849e-05
-1.31029040089793e-05
-2.47502001496264e-05
-7.86553994694286e-06
-2.9002714504549e-05
-2.12525441895528e-05
-5.90668752064037e-06
-1.59076543373879e-05
-1.28098558030355e-05
-4.57543901258621e-06
-2.70010812038015e-06
-8.99449065111863e-06
-4.82016476902473e-06
-1.16292918969686e-05
-2.64545991014823e-05
-3.64253049686174e-07
-2.02069527982826e-05
-2.85783678059811e-05
-3.02555474324882e-06
-3.21344841518305e-05
-3.65794696030554e-05
-3.80273965516902e-05
-3.32166996461012e-05
-3.51688909822051e-05
-7.72577654715246e-06
-1.37642244654983e-05
-2.04688885758863e-05
-1.89232307786765e-05
-3.73957603744826e-05
-2.30121684019507e-05
-1.07480945971404e-05
-1.59838875903614e-05
-1.01405156052449e-05
-1.78006681483245e-05
-2.65014625200096e-05
-1.51128302370279e-05
-2.28878754106072e-05
-1.11927541172163e-05
-1.50604319048592e-05
-2.63549958824751e-05
-2.4199636427576e-05
-1.96255669325231e-05
-2.98749868913326e-06
-4.6505951023276e-05
-9.97558150557633e-06
-2.70304534515888e-06
-1.25723603954863e-05
-1.56280611217726e-05
-1.58764433201703e-05
-4.30378948879792e-06
-2.90391976663939e-05
-3.35194323172529e-05
-1.78224041287301e-05
-3.88267402702951e-05
1.37215190891294e-05
1.39369601634199e-06
-1.40258356266313e-05
-1.53461641879323e-05
-4.10266428399934e-05
-1.25222396300958e-05
-2.28046844109561e-05
-1.96076626123633e-05
-1.63830361469222e-05
-2.62501672327502e-05
-2.25720559827473e-05
-1.16935508685951e-05
-3.28478932307945e-06
-1.32729744901758e-05
-1.0489057524377e-05
-2.77356608968946e-05
-1.98084875543688e-05
-4.35036495914574e-05
-3.31091961666059e-05
-1.38890621002431e-05
-2.34919975503623e-05
-1.24068156415963e-05
-8.37054131337937e-06
-1.71083291281073e-05
-3.72828478511236e-05
-3.25987639472573e-05
-3.06857392824628e-05
-1.18046782117447e-05
-6.61735429048534e-06
-1.31878227022323e-05
-3.49950727827057e-05
-1.73972357503842e-05
-5.38666226502639e-06
-2.40042703538443e-05
-9.14771535433098e-06
-2.96416400800545e-05
-1.60615881652463e-05
-1.01835064419527e-05
-1.81381805073397e-05
-1.30352869997459e-05
-4.08653693533542e-05
-2.1207905925467e-05
-3.27503086693713e-05
-3.84190779076531e-05
-4.36425693730436e-05
-1.37855886083303e-05
-2.61275012854591e-05
-1.87653061842671e-05
-3.21750899312749e-05
-2.34521241109318e-05
-2.98911646048348e-05
-8.94525663818441e-06
6.735038101387e-07
-3.66065559488737e-05
-4.00787928956454e-06
-1.7328902935767e-05
-1.10336654397244e-05
-9.58274850873319e-06
-1.88612715202998e-05
-9.28227050070387e-06
-3.43244619646163e-05
2.07516788000578e-05
-1.97015408291564e-05
-2.12315206219534e-05
-2.05598412526309e-05
1.61585617719404e-06
-5.61124623927773e-06
-1.34723870764655e-05
-2.2429966032748e-05
-2.2889630205186e-05
-2.97117828396144e-05
-2.33292539878589e-05
-2.19768545881482e-05
-2.80215265431643e-05
-1.99942398007403e-05
-2.22623004091197e-05
-7.24353700954815e-06
-2.33235823984598e-05
-3.30261739787998e-06
-1.38310423265573e-05
1.52074666852525e-06
-2.59527134221721e-05
-1.98333944162527e-05
-1.33323056821965e-05
-1.27023931292977e-05
-5.88908601863337e-06
-1.50127511958626e-05
-1.53473465974459e-05
1.54605763848166e-05
9.88406648696206e-06
-3.92975446535094e-06
-2.18903282277818e-05
-2.64112822919185e-05
-2.56874061773915e-05
-9.98408584622062e-06
-2.00804423440548e-06
-1.61317756081092e-05
-1.73581023963551e-05
-3.00890309130203e-05
-2.02729856515066e-05
-3.00416733504618e-05
-1.13391668196306e-05
-1.32629809045932e-05
-8.96877537460924e-06
-2.01988903392e-05
-2.30790686367612e-05
-2.07182662853245e-05
6.33956493209653e-06
-1.39394071598348e-05
-1.58323667377247e-05
-3.86719404832782e-05
-6.29754121418328e-06
-1.89851336328041e-05
-2.12581213767211e-05
-1.03094262175284e-05
7.23090590042869e-06
-3.89646255350325e-05
-2.27389693118513e-05
-2.90716508900718e-05
-4.19362690636712e-05
-4.23362617961509e-05
-3.66919215540429e-05
-3.08661148737626e-05
-3.20896546969103e-05
-3.20525606392373e-05
-3.83479665493046e-05
-1.94694496777956e-05
-3.89969550581703e-05
-3.31373038845007e-05
-1.45657127773291e-06
-2.4709771395413e-05
6.76956138326047e-07
-2.16996802580559e-05
-1.16175209365076e-07
-2.04090777718607e-05
-1.25448478965575e-05
5.55406839504647e-06
-6.27932097882353e-06
-1.53184720321327e-05
-1.77645647944467e-05
-5.29105072443011e-06
-2.76547413491514e-05
-2.36297185905852e-05
-2.99249535704932e-05
-4.30334358209906e-05
-3.80534111941767e-05
-3.08010648141478e-05
-7.68473800648441e-06
-3.26759689820065e-05
-1.50787475713288e-05
-1.49218689896645e-05
-8.52922626273363e-06
-2.53903345613652e-06
9.44436624099301e-06
-2.32804619808935e-05
-1.504678589303e-05
-1.87991961838387e-05
-1.74791138662847e-05
-1.70645552817591e-05
-1.5185935242938e-05
-1.15083905916671e-05
-3.67055600180012e-05
-9.44928696611093e-06
-4.77266355337972e-05
1.8437872675028e-05
-2.51723007165333e-05
-3.39747179713032e-05
-9.29598757018825e-06
-4.10163048322726e-05
-1.66426902785709e-05
-3.23857598584804e-06
-4.63956511079024e-05
-1.98550265478688e-06
-2.01774775555846e-05
-3.15832913664146e-05
-9.98422288393562e-06
-2.43676939999932e-05
-1.88249944523538e-05
-4.01458846315631e-05
-1.90144199340117e-05
-1.84713038272676e-05
-2.2925466896643e-05
6.93473090880002e-06
2.76144748127524e-06
-5.31204959311118e-05
-1.83219498009935e-05
-1.91041522234399e-05
-1.78447137423298e-05
-5.52266794744215e-06
-2.46074919792778e-05
-4.36327224586482e-05
-2.21421458120878e-05
-1.2149065166262e-05
-4.48214054423828e-05
-9.87650105172184e-06
-2.40398503991623e-05
-3.23594025506937e-05
-2.18323422820693e-05
-8.11032837068172e-06
-2.19847519629033e-05
-3.0963161388261e-05
-3.98353282956688e-06
-1.40249235249313e-05
-2.76471562330889e-05
-2.90469663331815e-05
-1.94409469497423e-05
-1.78367286154012e-05
-2.86569688642235e-05
-1.36363447925117e-05
-1.73255483466171e-05
-4.08804799219018e-05
-1.74669525446956e-05
-1.25783136173908e-05
-3.01560700954657e-05
-4.09040839166206e-05
-2.27104620290796e-05
-1.33502271001815e-05
-1.14435573759592e-05
-1.59040365120462e-05
-3.01470701769084e-05
1.14513260050379e-05
-1.10522381867464e-05
-9.89347995472464e-06
-1.99445000255493e-05
-4.57802781408413e-05
-1.26937650796328e-05
8.56517580625591e-06
-1.59789316920902e-05
-3.08954391005672e-05
-1.37830707284314e-05
-3.30012911643632e-05
-1.92732055188378e-05
1.2752702223146e-06
-2.5073221410298e-05
-3.34283369731615e-05
-8.91136382718019e-06
-5.98150642475489e-06
-2.15420500780911e-05
-3.66085135331802e-05
-2.56426545065925e-05
-2.75820838837918e-05
-3.58541545774311e-05
-1.6103455031587e-05
-3.01427236632537e-05
-2.33926499950775e-05
-2.72965645537434e-06
-1.94025949883139e-05
-8.05834558768343e-06
-1.4110065577386e-05
-1.94877507176903e-05
-1.16326509162864e-05
-3.64121439394368e-05
-1.48773425168214e-05
-3.81993204399931e-05
-1.0095978138848e-05
-1.66558450295653e-05
-2.5628283413009e-05
-2.31461974422595e-05
-2.15695270374813e-05
-1.40537786404508e-05
-1.9363883399879e-05
-1.90432884904051e-05
-7.56191801922035e-06
-9.60345736585097e-06
-3.12910742425442e-05
-1.33968762502766e-05
-2.36559830739595e-05
-1.95662285756313e-05
1.90399602446309e-06
-2.71696419029701e-05
-4.00739562635838e-05
-2.23133239237233e-05
-4.24049147378692e-05
-1.51465565053851e-05
-6.80706820789638e-06
-1.4321683481576e-05
-4.34194386156722e-05
-6.35346234006121e-06
-1.86393756886358e-05
-2.17480185813967e-05
-1.87861812439889e-05
-1.64251907209816e-05
-1.34829024812295e-05
-1.56964247131089e-05
-8.39382386116084e-06
-2.67922303281194e-05
-3.3192175419029e-05
-4.25761890647199e-05
-3.89539906794525e-05
-1.65521966546406e-05
-1.09083792974103e-05
-3.68270530309433e-05
-2.52524779357208e-05
1.75061471518615e-06
-3.78948393322835e-05
-2.99625948174688e-05
-3.05096215939644e-05
-2.37273347395632e-05
-1.8475425654499e-05
-2.5509940527986e-05
-2.23860042291397e-05
-3.13284943585983e-06
7.6254967656749e-06
-9.68753548555646e-06
-3.22748270967686e-06
-3.7160268364805e-05
-3.93969758890563e-05
-2.03958245859061e-05
-1.22048394764312e-05
-1.69100153484376e-05
-1.00605879082885e-05
-2.42689250599084e-05
-1.22429666254412e-05
-2.8028536472908e-05
-3.76187226783023e-05
-1.93557832355837e-05
-3.09089867616268e-05
-7.68405109218987e-06
-4.40621134609002e-05
6.56351044140778e-06
-3.36759407177303e-05
-3.32497477305432e-05
-3.58980618742337e-05
-1.4368757631646e-06
-1.66837728450731e-05
-4.41852109978173e-06
-3.21986034597232e-05
-1.65642394767887e-05
-1.12410550670931e-05
-1.36300063581825e-06
2.4719810534123e-06
-2.40659846897859e-05
-1.27954245727277e-05
-1.89120314051698e-05
-2.20540389335002e-05
-1.82466587038558e-05
-1.83794503106726e-05
-4.2460107118665e-05
-2.08592441037345e-05
-1.13489245905658e-05
-5.95695545957537e-06
-3.32530012870185e-05
-2.93545613140603e-05
-1.49064343824605e-05
-5.4232751464731e-06
-2.97286873078263e-05
-1.03868110826382e-05
-2.10952779648738e-05
-2.69107780078291e-05
-9.1735826777488e-06
-1.17056408333379e-05
-1.05410188446505e-05
-2.04534659043183e-05
-3.34126567053276e-05
-2.02280011777649e-05
-3.25208790819496e-06
-3.19866916783251e-05
-1.54162837672055e-05
-1.354982884426e-05
-3.08025285369964e-05
-2.68702636085872e-05
-1.7320883767367e-05
-1.12791169792187e-05
-4.93983796579131e-05
-6.31675675630609e-06
-1.85167233002966e-05
-2.27447654036158e-05
-2.60170569920626e-05
-2.74898272703117e-05
-1.43811035598283e-05
-2.7133782668741e-05
-3.05914217112054e-05
-2.37337690736093e-05
-3.7112994889295e-05
-1.42155113575876e-05
-3.37294945593004e-05
-2.61611393902037e-05
-2.5427093275293e-05
-6.33798267674812e-06
-1.3492742036181e-05
-4.16266557006246e-05
-9.07359435993427e-07
1.43793046801918e-05
-1.07620788810552e-05
-8.0004752315699e-06
5.64498879687223e-06
-3.29618306599987e-05
-1.24615760327444e-05
-1.79479221572099e-05
-2.22357874646979e-05
-3.22241085104335e-05
-2.3517711184267e-05
-1.11822522558871e-05
-3.06409999723671e-05
3.45561478706732e-06
-2.96660808444796e-05
-5.64370296366559e-05
-1.87082662526355e-05
-7.18371250369515e-06
-3.41441387800048e-05
-4.89743433716781e-05
-2.03729620718464e-05
-2.57014287619422e-05
-7.19943169291761e-06
-2.21145477241657e-05
-2.06054441719129e-05
-2.26156365616391e-05
-2.36918739025208e-05
-1.98700455586994e-05
-3.98800879472094e-05
5.15277313435106e-06
-2.03954023250799e-05
-1.63467141679835e-05
-1.50825761782329e-05
4.63204496436208e-06
-1.57974694872858e-05
-3.0238136229084e-05
-1.77238905456678e-05
-1.91900054047846e-05
-1.62241853909347e-05
-1.1054880358573e-05
-2.19704197614596e-05
-2.34876674557692e-05
-2.40133920094956e-05
-2.47646755187834e-05
-3.36758938303513e-05
-2.07174042200224e-05
1.08770532683918e-06
-1.55170368816001e-05
-1.87639727425386e-05
-4.74754024102509e-05
-4.55603902994584e-05
-2.14575362341046e-05
-2.81988028895837e-05
-1.7633008379179e-05
-1.76448065244096e-05
-3.42775926435755e-05
-2.27640081932457e-05
-5.78261982049719e-06
-3.23664188841887e-05
-1.55800673856454e-05
-2.96394325295399e-05
-3.12899176348139e-05
-3.48158101117361e-05
-2.01135057301068e-05
-3.36339414774584e-05
-3.32442106868127e-05
-1.47975260353696e-05
-3.66000459592501e-05
-2.38648226581492e-05
-2.07998354734329e-05
-3.4373704855351e-05
-1.89401627545717e-05
-1.09257238636419e-05
-1.43646902604894e-05
-1.38317338071871e-05
-3.15729230100501e-05
-2.53175794513995e-05
-3.41854656572992e-05
-1.35693785321581e-05
-4.79665501338911e-06
5.36854149430153e-06
-2.0120690073239e-05
-2.98623979616468e-05
-3.53026069610125e-05
-4.67124009215292e-05
-2.42864164459183e-05
-1.89236497412947e-06
-1.22491430641081e-05
-3.19135332875746e-07
-2.09298927140035e-05
-1.64851072442502e-05
-1.91480529959238e-05
-1.2022809786572e-05
-1.30922228860302e-05
-8.97080899706304e-06
-2.94844290933893e-05
-1.06625980937795e-05
1.4581247087943e-05
-3.71208489677227e-05
-8.49234703188423e-06
-2.28866761166806e-05
-2.11570681496468e-05
-3.09907921304673e-05
-3.26880914412282e-05
-1.67787538827743e-05
-3.55596331880212e-05
-1.06265120546957e-05
-5.72509880623423e-06
-1.05092274807779e-05
-3.49997337841296e-05
-3.61315813300295e-05
-1.76881710076179e-05
-1.99415124129092e-05
-2.45122594364088e-05
-2.59126146118048e-05
-3.19736172766899e-05
-2.48980469022774e-05
-1.80812630668306e-05
-1.32101062591832e-05
-2.26780147718124e-05
-2.06051979729078e-05
-1.48799196297592e-05
-1.00627378471875e-05
-3.00406600403526e-05
-3.33940658386326e-05
-3.20377748099693e-05
-1.2616555777187e-05
-1.69241113255639e-06
-1.36195131315006e-05
-8.14956760147446e-06
-4.07307331030127e-05
-3.96088612507698e-06
-2.46393448553878e-05
-4.16924269689114e-05
-3.03971453400018e-05
-5.10670577336143e-06
-2.54587891778649e-05
-4.20872583046826e-05
-1.86832888204087e-05
-2.44572536306587e-05
-2.8047112200288e-05
-2.04682738859017e-05
-1.82910938257414e-05
-2.38083991731959e-05
1.54194686534784e-05
-2.71002453985536e-05
-3.05135568170646e-05
-2.74899497002165e-05
-2.16641193373344e-05
-1.49426607377559e-05
6.82060054304906e-06
-9.39550609300833e-06
-1.68017100151326e-05
-2.59736872619502e-05
-2.3981172327604e-05
-1.07928729687105e-05
-1.92422975016887e-05
-2.677479763821e-05
-2.88258713743279e-05
-1.82032970725908e-05
-2.76754372769219e-05
-3.64583572434222e-05
2.06894065035289e-06
-2.55696830833893e-05
-2.15835020837899e-05
-4.13604430455891e-05
-4.06979387818002e-06
-1.79152220294344e-05
4.22287592223134e-06
-3.2579997487708e-05
-2.15888233757616e-05
-1.94334698911833e-05
-2.03315007373289e-05
-1.06880363499885e-06
-2.99524432990823e-05
-9.27718044785603e-06
-2.34264916862731e-05
-3.16864813472271e-06
-3.72697837536309e-05
-2.16602393062823e-05
-2.60712738936426e-05
-4.14919421840808e-06
-2.85829002533923e-05
-2.88874211958356e-05
-1.0841194104903e-05
-4.13049737328423e-07
-1.78071849822971e-05
-1.88591059750964e-05
-1.24181773590023e-05
-1.34452822505613e-05
-1.53734397689006e-05
-1.3193805721447e-05
-2.35667812317889e-05
-8.47436523684469e-06
-2.96574914487922e-05
-1.39384637087669e-06
-3.24999204364412e-05
-3.39126972150674e-06
5.98810455188805e-06
-2.52075301255285e-05
-3.90884325237487e-05
-3.60320237960343e-06
-3.3430023451756e-05
-1.02936212355543e-05
-2.8141448642372e-05
-3.20585935996988e-05
-3.01487089328936e-05
-4.15897907324961e-05
-2.07817927978065e-05
-1.46733550490739e-05
-5.10064890230119e-05
-1.84153046647058e-05
-1.81244734610144e-05
-3.53269059592318e-05
-1.5121285422873e-05
-2.41456449276327e-05
-1.04612882129037e-05
-7.99210950599194e-06
-1.59730832858685e-05
-3.20142772653678e-05
8.63603210750174e-07
-2.54086767153122e-05
-2.92256190407937e-05
-2.86908857684402e-05
-3.54803813730461e-06
-1.85193118042504e-05
-1.94903289020876e-05
-1.85484528719733e-05
-4.78631861905165e-05
-2.27719212436574e-05
-7.57089140908877e-06
-2.26976306636369e-05
-8.3627627771914e-06
-3.78898899956276e-05
-2.07173210268398e-05
2.29451251328215e-06
5.93546775294626e-07
-1.71933570065756e-05
-2.69708166959923e-05
-2.33757122216611e-05
-1.78830139731119e-05
-1.50349501798293e-05
-3.37157845657481e-06
-7.03358905504557e-06
-3.28754330174841e-05
-2.13763807446732e-05
-3.00128380373956e-07
-1.79042960788643e-05
-1.69547777024257e-06
-1.65571783773603e-05
6.39008195868184e-06
-8.93436315455586e-06
2.17897145408423e-06
-2.79770760339851e-05
-1.77659780661455e-05
-1.2222695457197e-05
-1.53595048799535e-05
-2.41155323138444e-05
-3.56310288370721e-06
-4.55986835892611e-05
-1.67877850063907e-05
-1.09046939825924e-05
3.51704642533389e-06
-3.43148184233203e-05
-2.77223614187748e-05
-1.37779542714529e-05
-9.28216290284203e-06
-1.30172980264829e-05
-2.54814028749296e-07
-5.95914598698936e-06
-2.30818528805189e-05
-1.7775815421703e-05
-2.17133525471089e-05
-7.53357039874037e-06
-3.96912162869462e-06
-2.6791306247577e-05
-1.00431592746141e-05
-4.86608623604811e-05
-1.83385320066023e-05
-1.53369170045067e-05
-9.60663829675797e-06
-1.36930897192913e-05
-2.04727442184348e-05
-3.4387745767359e-05
-2.336918952814e-05
-3.78898799887283e-05
-2.01544674671906e-05
-6.76239315260146e-06
-4.99901825780984e-06
-1.44881650170919e-05
-2.00532590814069e-05
-1.72852910438766e-05
3.90592768066335e-06
-3.60506449295601e-05
-2.6431752524469e-05
-5.32778172663233e-06
-2.80541439439208e-05
-4.08792875576609e-05
-2.95907472659539e-05
-2.61626689642519e-05
-2.72497825805628e-05
3.8259756218478e-06
-1.70312735257502e-05
-3.66705397996415e-05
-2.06203450829194e-05
-1.24678658811187e-06
-3.4279645102276e-05
-3.74825850847713e-05
-3.92948518755745e-05
-1.90661491749591e-05
-2.92864141147533e-05
-3.74401759649525e-05
-2.61821197540201e-05
-1.38041373057339e-05
-1.72980189647486e-05
5.20802909179265e-06
-9.84913959182742e-06
-2.89590119142431e-05
-1.59032536747374e-05
-6.63998412048906e-06
-1.90490298807668e-05
-2.79164542204962e-05
-2.11192207512201e-05
-1.28233684913278e-05
-2.71300915627763e-05
-2.53596530500796e-05
-1.07030860866782e-05
-6.73432010834096e-06
1.26481467780569e-05
-5.68717780228396e-06
-1.26154868107199e-05
-5.06721924556486e-06
-1.77960520539708e-05
1.09735175553044e-05
-1.7717417183739e-05
-1.49850668190492e-05
