# Supplementary material for: Research on computational propagation and identification of mine microseismic signals based on deep learning
Source: PLoS One. 2025 Oct 22;20(10):e0334641. doi: 10.1371/journal.pone.0334641 (PMC12543183; doi:10.1371/journal.pone.0334641)
Supplement: S1 Data — (ZIP) [file pone.0334641.s001.zip › 000100500001060.xlsx_0.txt_24.txt.txt]

-1.67584690036812e-05
3.43326148182466e-07
-2.16004423755528e-05
-1.16625575439116e-05
-1.20972864845412e-05
-2.13077533980593e-05
-2.66919845315798e-05
-2.03471421805086e-05
-2.1126619546074e-05
-1.64529199348368e-05
-1.35115310077619e-05
-3.72451593751037e-05
-3.13101958502556e-05
-2.30830921459898e-05
-1.52558536287739e-05
1.89008407271655e-07
3.97654716185192e-06
-3.61620017996108e-05
-2.83794435019146e-05
-2.20711853854434e-05
3.21188645086932e-06
-2.22320322013366e-05
-1.33665447675669e-05
-2.046298842317e-05
-1.6372293424282e-05
-1.72411986980834e-05
-3.47315818276529e-05
-1.20647691593256e-05
-3.11641860143036e-05
2.79034135135718e-06
-1.14482964707177e-05
-1.75818316555672e-05
-1.69293359293662e-05
-2.5041619631701e-05
-2.09347812665544e-05
-3.63573537830507e-05
-2.97721638964633e-05
-8.775446082712e-06
-4.99007034827904e-06
-3.22872093240306e-05
-1.48590084590057e-05
-3.09935627140609e-05
-1.35432510623538e-05
-1.99584536582188e-05
8.21358678933143e-06
-2.86766429432252e-05
-1.61262822639699e-05
-1.85333557142964e-05
-1.35473360941758e-05
-9.74349985399426e-06
-1.72408851969391e-05
-1.87665588864065e-06
-1.52604665800593e-05
-2.99762912274474e-05
1.4252873168105e-06
-3.58453285391311e-05
-3.66659991343415e-05
-2.4991658236714e-05
-2.65840006340028e-06
-2.0263277346738e-05
-3.25251620482723e-05
-1.46837826823282e-05
-2.85820808299296e-05
-3.00332051465743e-05
-4.08694254566892e-06
-1.61202053669352e-05
-1.73873675626247e-05
-2.57604725750743e-05
-1.06154581620297e-05
-4.83099998914838e-06
-1.9691535482114e-05
-1.50754067794339e-05
-1.51217830157495e-05
-1.2623218394861e-05
3.11214314168183e-06
-1.6484906964475e-05
-3.76189518131806e-05
-1.53089639651903e-05
-3.13085256022177e-05
-3.47475804185403e-05
-3.75661501642047e-05
-2.15265796343954e-05
-3.4729725701543e-05
-3.57934442692291e-05
-1.22710045636803e-05
-3.24233467973519e-05
-8.31039246647626e-06
-3.4000616385677e-05
-2.39006323691424e-05
-1.27601529668629e-05
-2.50713271798961e-05
-2.17774807376089e-05
-7.17833942928744e-06
-1.85957765896551e-05
2.76700854638277e-06
-1.6370835746106e-05
-1.29391496867953e-05
-5.56002868330528e-06
-2.0394944807897e-05
2.75021683857356e-06
-3.68400433532777e-05
-1.00828589607433e-05
-2.58083835887534e-05
-4.23721398499758e-06
-2.35619883574687e-05
-2.13178422504802e-05
-8.30248101326047e-06
-1.82719669531167e-05
-5.91718664568507e-06
-5.03611002830802e-05
-5.61881372953844e-05
-1.98881745915169e-05
-9.31027103835597e-06
9.01585985894618e-06
3.61975466947748e-07
-1.94830743542888e-05
-1.02404255506889e-05
-5.37119211954882e-06
2.05962292832553e-05
-1.92047657880109e-05
-2.95019454124684e-05
-1.72482870622193e-05
-1.55698605079756e-05
-2.12217604601351e-05
-1.50453447461997e-05
-3.00068689113304e-05
-2.13661287418189e-05
-7.8715580248332e-06
-2.96002994643778e-06
-1.91962142378669e-05
-2.57457026741043e-05
-2.26495729763166e-05
-1.67672471732062e-05
-4.17216974547667e-05
-2.89516148198669e-05
-2.42593241979901e-05
-1.58933656475524e-05
-2.3859064720981e-05
-2.40454368367959e-05
-2.79124661716285e-05
-8.33828127846619e-06
-1.17339003644576e-05
-3.92732844270924e-05
-1.92792031053403e-05
-3.44234312211785e-05
-1.02751518818492e-05
1.82170407870729e-06
-2.89285130098483e-05
-2.36047366227334e-05
-1.83796971921897e-05
-2.53259574204542e-05
3.35046953278275e-06
-2.18663662402703e-05
-3.13591213874372e-05
-1.30484992199036e-05
-6.49967587752351e-06
-2.31928701144427e-05
-3.01781614668112e-05
-2.38306828661527e-05
-3.17825972976459e-05
-3.53162854083079e-05
-3.42947931950611e-05
-2.53014005005374e-05
-8.99403055123789e-06
-1.24403424996689e-05
-1.92865428442817e-06
-4.17271072792258e-05
-2.52384102796134e-05
-1.28174515108312e-05
-1.90857949365224e-05
-2.62031211994305e-05
-3.32263577588088e-05
-1.23536639118272e-05
-7.77140738234763e-06
-6.17667519491683e-06
4.85015839215778e-06
-4.94627299731082e-05
-2.64490954295753e-05
-6.64249422655509e-06
-3.66460705891339e-05
-3.34634413915557e-05
-2.11408575375851e-05
-1.71819771505979e-05
-2.8907230566087e-05
-3.44235370759297e-05
-1.81398341652049e-05
1.29984874289258e-07
-1.1709987936319e-05
-9.1600556423208e-06
1.23633918426685e-05
-2.47753269724306e-05
-5.54121678545099e-06
-9.63057175314837e-06
-1.10135828895237e-05
-2.68739424820231e-05
8.21519997022168e-07
-2.14875071356948e-05
-3.06640876030205e-05
-2.54977339548488e-05
4.90144571363667e-06
-2.45249321750114e-05
-3.93254152639772e-05
-3.54173422733858e-05
-2.01963744659712e-05
-4.92336674648725e-05
-3.39723066947164e-05
-3.19104979155887e-05
-2.89821466542703e-05
-1.84857246965201e-05
8.04855763165293e-06
-1.68048270590258e-05
-1.54516809233896e-05
-1.25689038689822e-06
-2.69081208284359e-05
-2.41320224538202e-05
-8.62864137053964e-06
-4.47394585258977e-06
-2.3812713361617e-05
-2.15419464929311e-06
1.27338082696447e-05
-1.49932823721543e-05
-3.34385223323822e-05
-1.58005052186785e-05
-1.62097890721135e-05
-1.53862070906487e-05
-1.26703386858797e-05
-1.13975904627173e-05
-7.25173216822663e-06
-3.2501309650535e-05
-2.59336919611374e-05
-1.7030331434137e-05
-4.31450273820266e-05
-2.49245573565685e-05
-2.8753650826057e-05
-3.22623696567366e-05
-2.70601001630639e-05
-4.08249231165767e-05
-2.56847982985513e-05
-4.56702381018897e-05
-1.84717916138922e-05
-4.88075623161708e-06
-3.26004577306374e-05
-1.25809603405119e-05
-2.75298876572541e-05
-2.22628074277724e-05
-1.28636829463818e-05
-5.33006339832086e-06
-3.36066656857772e-05
-2.5753466715117e-05
-2.73272367283552e-05
-2.06264966483671e-05
-4.83134951774814e-07
-1.56417424949014e-05
-3.28772603471879e-05
-1.19353622794471e-05
-2.80996187798737e-05
-2.36498995161275e-05
-1.30301515509052e-05
-2.78172799128562e-05
-1.25215122947266e-05
-4.17897332386287e-05
-2.29671776681056e-05
-2.14404105819512e-05
-2.28788184049387e-05
-2.68486613357386e-05
-1.55979551559315e-05
-8.76070913438008e-06
-1.74099714862227e-05
-9.94169228959277e-06
-3.06177733200321e-05
-3.50440387623642e-05
-1.36777195555914e-05
-5.27828830518135e-05
-3.17286535992753e-05
-6.51208366118369e-06
-1.57032789648712e-05
-1.75801360886436e-05
-3.03684196802373e-05
-1.77568004401911e-05
7.95094836196493e-06
-2.08886671652704e-05
-6.99553526446172e-06
-2.45450539658399e-05
-1.08030672359871e-05
-3.12718943912174e-06
-1.84173156436234e-05
-2.36065010431112e-05
-3.13675771366806e-05
-1.32802882777459e-05
-1.9307946433821e-05
-2.0238849091358e-05
-1.55515940766828e-05
-2.29031994642782e-05
-1.71229795446723e-05
-3.83272701603658e-05
-9.28151339459287e-07
-1.57224170335122e-05
-2.94133098275076e-05
-2.71179616176127e-05
-4.04829666783629e-05
-4.54930618979348e-05
-2.56207453105843e-05
-1.38503481193991e-05
-1.67394809477587e-05
-9.92326723654679e-06
-1.5596524091684e-05
-6.33671526289513e-06
-9.32674870706181e-06
-1.60603850737636e-05
-1.7056539271846e-05
-1.46891612917039e-05
-3.5809253162153e-05
-2.75025126336834e-05
-1.2027596088137e-05
-1.09569295082013e-05
-2.7198622469478e-05
-1.73619944284942e-05
-1.82846687262178e-05
-1.68867554900144e-05
-1.7853212852601e-05
-1.62513770453547e-05
-2.17940105788712e-05
-1.60514601418595e-06
-1.75361335743831e-05
-2.10757535803545e-05
-1.34190247892476e-05
6.98540244765962e-06
-9.26285261479537e-06
-1.02312471439092e-05
-1.03918120279768e-05
-1.64163603674498e-05
-2.23708198851825e-05
-2.40293733074182e-05
-1.26874788078113e-05
-3.4988340348052e-05
-2.16114075686615e-05
2.00601748524565e-06
-7.57565456434684e-06
-2.61593763299001e-05
-8.23042393903365e-06
-2.53553167352168e-05
-2.4735219251832e-05
-5.0663419286454e-05
-2.1958997668994e-05
-1.61393498624319e-05
3.60702492515228e-06
-1.26873771841635e-05
3.73673108709608e-06
-1.28895473302817e-05
7.30499102795815e-06
-1.26320063136583e-05
-2.75491927226697e-06
-2.24618081913782e-05
-2.47687567507482e-05
-3.13580739791089e-05
-2.59286184664321e-05
-2.89284634865172e-05
-1.08740207546762e-05
4.8125589255646e-06
-5.90550099297678e-06
-9.09304936934875e-06
-2.15122698946239e-05
-3.01932169927934e-05
-2.4089717438827e-05
-2.62742105822302e-05
-1.18268523285777e-05
-3.49043257960519e-05
-4.16137468248414e-05
-1.89922943512319e-06
-3.3550662526901e-05
-3.02817510546535e-05
-2.97230148846549e-06
-2.78440445863655e-05
-1.41885611341038e-05
6.94458237058504e-06
-1.77005240223392e-05
-1.91646343893506e-05
6.19751764961953e-07
-1.86729919041956e-05
2.34086725800107e-06
-9.71448974931406e-06
-2.86762748459669e-05
-3.20779762248753e-05
-2.62785433103154e-05
-1.92443544627329e-05
-1.21931487901546e-05
-1.26847054163056e-05
-1.62906941354534e-05
-1.78364635858709e-05
-2.41939263470077e-05
-2.5150221172653e-05
-1.92579589725083e-05
-2.75657674296636e-05
-1.32320138912469e-05
-3.32885934906021e-05
-1.91328839284991e-05
-2.34281383041379e-05
-3.05436066642524e-05
-3.42468138123304e-05
-2.17455530710028e-05
-1.00008789082498e-05
-1.83595098737436e-05
-3.57174112425826e-05
-3.53000060487263e-05
-1.00972041381591e-05
-4.26017327638872e-05
-2.64760905390702e-05
-3.03911501063288e-05
-3.46522243599486e-05
-7.61122776433135e-06
-3.94783529647991e-05
-6.90505595027959e-06
-1.65954289574014e-05
-2.60943845903893e-05
-9.22883076715199e-07
-2.85906818682583e-06
-1.64742522707865e-06
-3.10770432741926e-05
-1.949707211602e-05
-3.11278880343006e-05
-3.6887787786616e-06
-1.11928076105426e-05
-5.74429093530152e-06
-8.53508212374583e-06
-3.85953357831608e-05
-1.668271114956e-05
-1.34097169497367e-05
-1.23020964910066e-05
-2.79593471641271e-05
6.81717424855349e-07
-1.92758290982302e-05
-2.52335708231412e-05
-2.45756687475588e-06
-2.83524834866512e-05
-1.14337363712432e-07
-1.67412489044412e-05
-2.32472683798385e-05
-1.23708375859211e-05
-1.46321554101768e-05
-5.05981070575179e-05
-3.26815309910954e-05
-2.18164889678942e-06
-3.4192948029267e-05
-9.32225600816803e-06
-1.66656955212915e-05
-6.75613584175202e-06
-2.84698367058367e-05
-2.34919067187815e-05
-3.35153282493686e-05
-3.53698344093369e-05
-2.54697221430866e-05
3.11211836100772e-06
-1.42397088026481e-05
-1.73215805446394e-05
-7.25362301973432e-06
-2.68466312933033e-06
-2.60537719738746e-06
-1.85092413592101e-05
-2.16986582976457e-05
-1.49435688200682e-05
-1.36592839709453e-05
-2.32030750191734e-05
-2.24020409009969e-05
-4.42980191420146e-05
-2.80972725515922e-06
-3.20585981051744e-05
-4.25124026835332e-05
-1.32679726798342e-05
-3.09176514973197e-05
-3.74702086496755e-05
-2.55516284290505e-05
-1.66992782875867e-05
-2.27409779483664e-05
-1.30680971413956e-05
-2.41430757752293e-05
2.48159177540633e-06
-3.7488153529495e-05
-1.75745566292332e-05
5.21765524064282e-07
-1.65749661146459e-06
-3.36560716584662e-05
-1.93822831719225e-05
-1.66962153804495e-05
-2.1863045779191e-05
-1.7081663839227e-05
-2.75952701707211e-05
-1.73338220313945e-05
-1.0271315301722e-05
-1.66111699710683e-05
-5.36543444558159e-05
-1.18911555176969e-05
-1.05853368462673e-06
-1.84048246651742e-05
-8.03701697339405e-06
-3.59247829611194e-05
-7.27374147874748e-06
-1.49871055610895e-05
-1.27511760241212e-05
-2.51188579061979e-05
-1.86254799292159e-05
-1.99893696742589e-05
-1.74261026277243e-05
-2.78368770431477e-05
-4.40814528946939e-05
3.15798273290628e-06
-1.50670643114338e-05
-2.24000205928453e-05
-2.04380259961504e-05
1.57493366365911e-07
1.12779671173935e-05
-2.39567195209765e-06
2.68280389344808e-06
-3.87960133854537e-05
-2.5861425473972e-05
-2.89678066850007e-05
-2.83847891295073e-05
-5.8929422903302e-06
-2.80436297530371e-05
-7.25823064978512e-06
5.20180147743228e-06
7.46740645804182e-06
-1.69370482556534e-05
-3.01468055818203e-05
7.02919795666648e-08
-1.54003644873273e-05
-1.95716930466328e-05
-1.6401809506306e-05
-2.52390319042225e-05
-4.01666075083539e-05
-3.65064098098792e-06
-2.86792391848242e-05
-5.58045255291715e-06
-2.343930911474e-05
2.800630919337e-06
-2.6752398007443e-05
-1.82582240763936e-05
-3.66896112924292e-06
-3.06881481470581e-05
-1.76417695099465e-05
-1.45156634065136e-05
-7.50038310273995e-06
-3.44132013908426e-06
-4.25366580668396e-05
-2.53422490197525e-05
-3.08246474204202e-06
-2.47245871873283e-05
-1.9485340454842e-05
-1.34327043164614e-05
-2.79061262343905e-05
-3.01530671146777e-05
-2.46246946897088e-05
-2.07943150246279e-05
-9.60123868071166e-06
-1.62554620092071e-05
-1.47827733222214e-05
-3.08243019419371e-05
1.59267646717187e-06
2.95620419792514e-06
-3.76662272910225e-05
-8.87517156713815e-06
-2.36265418129147e-05
-3.82956272509574e-05
-2.31455163793543e-05
-3.18785375938398e-05
-1.66609590949909e-05
-9.94606179153305e-06
-2.28905784121669e-05
-1.85185245923087e-05
-2.65542406820717e-05
-2.91977627661713e-05
-2.85224375711422e-05
-2.37502278013682e-05
-2.16848973128338e-06
-1.99877360307204e-05
-2.06289758068189e-06
-9.50806463615863e-06
-1.61394386624962e-05
4.01418487893624e-06
-3.25074509334309e-06
-2.80558551153283e-05
-3.53725189035102e-05
-2.25385990609951e-05
-1.12547089205078e-05
-3.95143403237059e-06
-1.57731910343768e-05
-3.60578515125281e-05
-2.26469736269262e-05
-2.05414704161417e-05
-1.12887233924254e-05
-7.20234211215062e-06
-1.45806056354725e-05
-1.05460306333719e-05
-4.29132691551808e-05
-2.83945657406555e-05
-2.5157951456872e-05
-2.20913057939636e-05
-1.31852571008883e-05
-2.62555625843312e-05
-1.25176895530369e-05
-1.15734462822474e-05
-8.52891681467585e-06
-1.60411805928222e-05
6.93010157390376e-07
-4.46567727487579e-07
-1.38828211734071e-05
-1.00463321355814e-05
-1.06737906865251e-05
-3.067174860333e-05
-1.03013724234648e-05
-2.94071475689017e-05
-2.61250719731314e-05
-3.51227520047115e-05
-3.17173046288261e-05
-1.97270354363182e-05
-6.17669073628281e-06
-1.4024746463916e-05
-3.13364968293802e-05
-2.78444054401226e-05
2.08593580484548e-06
-1.17326015307042e-05
1.34329707423026e-05
-3.39707127971504e-05
-3.1987983995817e-05
-7.43670813403121e-06
-1.88668641090868e-05
-2.70494414048681e-06
-1.66732712432838e-05
-2.43017837925638e-05
-1.69544317660131e-05
-1.509985052439e-05
-2.99882701311905e-05
-9.86140466442151e-06
2.13252285848979e-06
-2.46126857838041e-05
-3.1029258648175e-05
-1.90426369157041e-05
-2.42967154359348e-05
-1.291672774939e-05
-8.38791336764164e-06
-1.80102975444644e-05
-2.3490688891838e-05
-2.04421514842938e-05
-5.05198961042554e-06
-4.99341105645248e-06
-2.26945395728868e-05
-1.50233251315163e-05
-2.9048851275846e-05
-1.76231085212239e-06
-2.64004578493986e-05
-3.32270829107914e-06
-2.13067095879067e-05
-3.93345517366125e-05
-1.38935574540802e-05
-1.67486522185849e-05
-1.2294954262448e-05
-1.50893854775783e-05
-2.33918441453822e-05
-5.18141478834856e-05
-2.64279201650609e-05
-2.14938320369006e-05
-1.01002998261925e-05
-6.89496449124968e-06
-2.38965694018096e-05
-2.69423890986329e-05
-1.0505315885976e-05
-2.65079693589258e-05
-4.56896879307042e-05
-2.53801303627621e-05
-1.04596033153058e-06
8.31757627305219e-06
-1.99837850621772e-05
-9.72020725150766e-06
-1.3237787014345e-05
-4.11464485502868e-06
-3.98786217244651e-06
-3.65183734279952e-05
-2.59134443312551e-05
-1.95500663331222e-05
-1.88177452295328e-05
-2.31381198688314e-05
-8.37496508111099e-06
-9.54077261872177e-06
-2.03668943697722e-05
-1.39259346578328e-05
-2.04845032722348e-05
-2.56929323374921e-05
-1.36427894023399e-05
-1.90042869176452e-05
-1.64020956737315e-05
-2.80010703434204e-05
-3.29329290998405e-05
-2.66229273820203e-05
-7.32227326831437e-06
-1.84149235115553e-05
4.92616921968048e-08
-4.66275374610872e-06
-3.12639339377402e-05
-1.06725411851429e-05
-4.76715806113049e-05
-1.11890314961913e-05
-1.57276782013461e-05
-1.63084886840583e-05
-1.58364128379529e-05
-1.54745182413715e-05
-1.98406520309991e-05
7.81093768953939e-06
-7.92890080541495e-06
-3.40417346023604e-05
-4.98519277603247e-05
8.44290234622801e-07
-3.93819228917403e-05
-2.02655281420084e-05
-3.38962547165169e-05
-2.52358257918148e-05
-1.91788180866522e-05
-1.59431401440845e-05
-2.85261088754904e-05
-2.7940231534079e-05
-3.69936923721123e-05
-2.47408568759462e-05
-2.77110298167274e-05
-2.07680182754536e-05
-1.02870457981703e-05
-2.8540868924196e-05
-2.52604821793066e-05
1.00295977709644e-05
-1.77707781873669e-05
-1.29076446211605e-05
-1.81127141744217e-06
-2.66243217291087e-05
-2.75928589580657e-05
-2.10386893631036e-05
-3.50334082866052e-05
-5.00137914042494e-06
-2.06102354773102e-05
-8.85053966474191e-06
-2.35212821998947e-05
-1.80328948437426e-05
-1.47617278920529e-05
-1.71769094855676e-05
-2.58725142446394e-05
-8.61474788104046e-06
-9.42299677994209e-06
-2.68452494665485e-05
-1.82318598611843e-05
-2.96770206714351e-06
-4.08354077671584e-05
1.07339497685019e-05
-1.09142404297451e-05
-3.73612263416084e-05
-1.50526145315235e-05
-7.67948290256098e-06
-1.51958885807855e-05
9.86065456326351e-07
-6.10341895418672e-06
-1.28356427071617e-05
-3.08677489598403e-05
-1.91415576736109e-06
-2.11473964014027e-05
1.39673621154085e-06
-2.54348479552723e-05
-1.57534886096686e-05
-3.51424613566747e-05
-1.82649036649512e-05
-4.01937706534046e-05
-2.10210050997306e-05
-5.33997627585624e-06
-4.39054205455195e-05
-1.890833878432e-05
-2.90089819754808e-05
-2.26448577279682e-05
-3.92553982136706e-05
-1.56774995290507e-05
-2.05413616292766e-05
-2.38437913875638e-05
-9.44772137128571e-06
-2.04856811175422e-05
-2.94207169944587e-05
-1.68904710287319e-05
-5.7398101102564e-06
-1.89018577389895e-05
-1.13976866870446e-05
-1.65375244116706e-05
2.32526508144527e-06
-1.97697687897999e-05
-1.13330846492807e-05
-2.12244822980058e-05
-1.51519662582056e-05
-3.75720586953761e-05
-2.7519394743155e-05
-2.15141147912109e-05
-1.8676351679374e-05
-6.19968699031823e-06
-2.29684029625895e-05
-4.63472788797882e-05
-5.42330859780699e-05
-1.20627890063906e-05
-1.06442805327196e-05
-3.24664931650845e-05
-2.09250331764204e-05
1.79239014988628e-05
-1.48253699088458e-05
-2.77852680643571e-05
-1.15334185960443e-05
-3.44624254070853e-05
-1.77748712759654e-05
-2.84038371122751e-05
-1.68332697683322e-05
-3.94042031576157e-05
-2.35157252191303e-05
-1.33682800498405e-05
-1.21235195478481e-05
-2.73712443655498e-05
-1.4829469619033e-05
-3.20030208656319e-05
-1.92612187138265e-05
-1.56859585202434e-05
-1.22013968301813e-05
-1.99264468824194e-05
-2.00518728204873e-05
-4.26839174136033e-05
-2.46370826855978e-05
-2.25721452506904e-05
-1.42570583324352e-05
-1.20864186165429e-05
-2.02934765877119e-05
-3.31588306926145e-05
-1.56700488104046e-05
-2.53146189280957e-05
-3.46714838021402e-05
-3.4590977655907e-05
-4.37492997503041e-06
-3.66720403686942e-05
-2.16225122091942e-05
-1.85671960904364e-05
-1.90563607415768e-05
-1.66250569907728e-05
-2.39345803618947e-05
-1.42114855298426e-05
-2.80815027006719e-05
-3.19342331120985e-05
-5.25846708443315e-06
-1.98589098219451e-05
-2.71368585980056e-05
-2.54639418840238e-05
-8.93644629150333e-06
-2.18203342161462e-05
-3.94644918415913e-05
-1.00646316168629e-05
-1.60833052702049e-05
-6.31759934646913e-06
-1.26410508275918e-05
-1.35085687933919e-05
-1.64313803232853e-05
-1.28991491984498e-05
2.84876248421692e-06
-1.6564247683196e-05
-9.2896936641626e-06
-1.89958619129962e-05
-1.97524437208262e-05
-8.29422087548031e-06
-6.75605445570107e-06
-2.75173677771431e-05
-1.33226789467435e-05
-2.73060799739177e-05
-3.82382042649666e-05
-1.55124367440679e-05
-3.03697516338195e-05
-4.34355476255686e-05
-3.07881603923305e-05
4.1018163589459e-06
-2.38853538885958e-05
-1.83950414915798e-05
-3.62918430818919e-05
-7.14428429409946e-06
-1.91588274617672e-05
-1.07484374547531e-05
-1.8413827241318e-05
-3.43035537428191e-05
-7.87732145466701e-06
-1.37904113738116e-05
-1.78974868522966e-05
-5.81151476816116e-06
-2.46040417316448e-05
-2.53404701538464e-05
-2.60806423168263e-05
-1.26050828507848e-05
-2.61463823066343e-05
-8.7371753449557e-06
-3.1399260379728e-05
-3.3403244439757e-05
-2.92730406212161e-05
-3.63008125709638e-05
-1.60663401050977e-05
-1.88946043866652e-05
-9.73737376639475e-06
-2.96174267473517e-05
-2.17812996614063e-05
-4.37918178196144e-05
-4.06713857139803e-06
-1.8969668598705e-05
-2.31600982932923e-05
-1.81802460701229e-05
-1.45964849903244e-05
-2.77315842236637e-05
-2.5059498920994e-05
-1.66442663542868e-05
1.81885020995014e-06
-2.12315296100268e-05
-2.09518359974475e-05
-1.24155481864005e-05
-1.53722241795316e-05
-1.1722744194614e-05
-3.89755451086571e-05
-1.68926459438162e-05
-1.52731971981246e-05
-2.78558463039071e-05
-1.8986848366661e-05
-4.06555688416434e-06
-2.17613739422664e-05
-2.09603123366634e-05
-2.90422466512387e-05
-2.3737530861734e-05
-3.02414916004947e-05
-2.79337722991862e-06
-1.95663885066551e-05
-2.23299810853437e-05
-1.3916534603384e-05
-3.79712701594433e-05
-2.22540475163121e-05
-2.27843585090464e-05
-3.2754822748401e-05
-1.99097938216744e-05
-6.71760973962397e-06
-2.07182191132008e-05
-2.25495097169398e-05
-2.85601928704334e-05
-2.48985768730138e-05
-1.00872934788536e-05
-1.43849565307518e-05
-3.83762017542115e-06
-5.47037523866432e-05
-2.95277193586041e-05
-5.63142483353049e-05
-1.68399984637134e-05
-1.6584858772612e-05
-2.59570524560055e-05
1.98305762649389e-07
-1.45821467620268e-05
-5.68570566159807e-06
-1.41271196432376e-05
-8.87217380256626e-06
-4.76834558587658e-05
-3.07937403033458e-05
-1.49958632963501e-05
-2.51706956708673e-05
-1.72186856696238e-05
-1.00581661505132e-05
-2.86013051612888e-05
-3.16206578557198e-05
-2.11772991079587e-05
-3.28800154653434e-05
-2.92942318886567e-05
-7.58502589202347e-07
-2.88446194132573e-05
-8.5260676382547e-06
-1.6927874024194e-05
-1.81651474943988e-05
-1.3435712451966e-05
-1.63569758638603e-05
-1.04804328977834e-05
-1.81092169267618e-05
-2.54246524817854e-05
-2.11071898073718e-05
-1.17948771804001e-05
4.38477917178985e-06
-3.46932604438878e-05
9.47930290759682e-07
-2.31989434768461e-05
-3.92389903639595e-05
-3.12612509172003e-05
-2.46981331537893e-05
-8.47118095738751e-06
-2.2223970945826e-05
-1.06681871065103e-05
-2.2932411561565e-05
-1.98402449032722e-05
-2.40165572717666e-05
-8.2602213968282e-07
-1.5209545306214e-05
-3.98829291533375e-05
-2.56158683444775e-05
-2.36970972190953e-05
-2.87760754839393e-05
-7.60548165792582e-06
-1.01925890352588e-05
-1.28916709916406e-05
-2.99809043053809e-05
-2.52453321593315e-05
-9.78335896029693e-06
-1.02615524806872e-05
-3.06127218577671e-05
-1.92812673508127e-05
-2.19953541960403e-05
-9.66161319856826e-06
-2.37081432108514e-05
-5.86723703370037e-06
-1.66308192148755e-05
-2.75580850388966e-05
-2.78386637351472e-05
1.21468511763413e-07
-1.68817626993214e-05
-2.50776163237451e-05
-2.12779152994017e-05
-2.80393230566764e-05
-4.27914626333383e-05
-4.03582091588105e-05
-1.4988455932055e-05
-2.26800049597034e-05
-3.11942269227738e-05
-1.31684308603881e-05
-2.91021386924164e-05
-3.99579758769376e-06
-3.43858257519874e-05
-3.4846252788276e-05
-1.26051890938373e-05
-9.14216918123618e-06
-2.15263774531426e-05
-2.31985009625689e-05
-3.28330833398968e-05
-1.37059277422646e-05
-3.58815905166341e-05
-1.56331078393845e-05
-1.47130601194472e-05
-2.22183288906718e-05
-3.0335612992278e-05
-1.20232123037775e-05
-2.56250811965048e-05
4.59665632920081e-06
-4.36860075486657e-06
-1.17028333740483e-05
-2.84917064944829e-05
-2.62234381518301e-05
-9.44263849358693e-06
-2.59428990650523e-05
-2.68102109933106e-05
-9.87046149478413e-06
-2.70614001032914e-05
-2.84460250695003e-05
-3.85006753971721e-05
-3.93623062707226e-05
-2.84048978049721e-05
1.36144131132653e-06
-1.7385415647995e-05
-7.28370046910478e-06
-1.69116687387768e-05
2.04971560691159e-06
-2.82700606406429e-06
-1.47427834346378e-05
-1.84453506074434e-05
6.0378602894697e-06
-2.09782000381704e-06
-1.18360154757107e-05
-4.70655348941158e-05
-1.59203680009486e-05
-8.55768495324952e-06
-1.25620540057234e-05
-3.17562246293832e-05
-4.67256481045097e-05
-2.7511321600964e-06
-1.89785189365893e-05
-1.40511239682891e-05
-9.9250012919397e-06
-2.22567260470413e-05
-2.32673601085043e-05
-2.20701710972367e-05
-2.78458647364315e-05
-2.55751008243255e-05
1.4209763638019e-06
-2.3523411734957e-05
-2.17788093336996e-05
-1.3432716179566e-05
-2.71713125907298e-05
-3.20598753393982e-05
-1.28914327427195e-05
-2.57932100302677e-05
-2.1332279739583e-05
-2.15781458148545e-05
-1.82298237386679e-05
-6.60729468976332e-06
-2.78022743941802e-05
-1.79701397904998e-05
-2.63447718018149e-05
-7.63447636599555e-06
5.44714384008615e-06
-2.23035594949444e-05
-3.70935500791437e-05
-2.13024544556044e-05
-4.00024773487692e-05
-1.66215005393495e-05
-1.34504749359054e-06
-1.04261804663703e-05
-2.25268070255561e-05
-1.4305735943039e-05
-2.31207086439498e-05
-2.51295972872612e-05
-2.83632476683116e-05
-3.2290998481093e-05
1.92952083552834e-05
-3.6182181674029e-05
-2.56560654793976e-05
-2.35692971177663e-05
-1.62245203390957e-05
-2.11443107597726e-05
-2.41967257683011e-05
-3.33515477115202e-05
-2.75524972246542e-05
-5.26907304539869e-05
5.96025394466833e-06
-2.56283545069199e-05
-1.49893054319332e-05
-2.59202653791976e-05
-2.33229784952931e-05
-3.04764271472981e-05
-3.2508059374388e-05
-2.2184946917139e-05
-3.01930413342968e-05
-2.37428792641525e-05
-4.81720406907327e-06
-1.85863193223617e-06
-3.70396561859281e-05
-3.46481773448928e-05
-1.17703689907903e-05
-5.49781443995174e-06
-3.04140967410544e-06
-1.88420723037362e-05
-1.68636243153385e-05
-7.1360766910222e-06
-3.12305335612044e-05
-1.60478450361069e-05
-8.51030354529752e-06
-2.20622042526221e-05
-1.16629426563648e-05
-2.61445865919185e-05
-2.90688734187659e-05
-1.00320720144365e-05
3.55528272674616e-06
-4.15865810735897e-05
-1.82619682873427e-05
-3.48574906892135e-05
-3.15856070190715e-05
-2.03316943817186e-05
-1.06030578542974e-05
-1.10104491373907e-05
-4.5751116989805e-06
-1.8054971157475e-05
-2.15245564241959e-05
-1.64996136443312e-05
-2.08085462899104e-05
-1.99388005554345e-07
-3.12898699446345e-05
4.83073720993267e-07
-4.12741741973067e-05
-1.365760360932e-05
-2.12530342116409e-06
-1.1647585048011e-05
4.33539646047448e-06
-2.89504191012312e-05
-1.16538047196098e-05
-4.0404007581891e-05
-3.57829851037221e-05
-2.21945564560531e-05
-3.6742937319872e-05
-1.35329242553521e-05
1.00618075858355e-06
-4.21789620792673e-05
-1.07700005292394e-05
-1.86923289162594e-05
-1.44124322843844e-05
-2.4969355768353e-05
-1.62047961060622e-05
-3.04611439846729e-05
-3.35109118266564e-05
-2.02452932681785e-05
-3.89363634225321e-05
2.98478002958261e-06
-2.54570211368013e-06
-3.10773378475433e-05
-2.87342002531738e-05
-1.92137430731359e-05
-3.8207068926932e-05
-3.02077409556746e-05
-4.57147221780009e-05
-5.40721908216498e-05
-2.42115284955953e-05
-2.89174335709008e-05
-2.4826065929757e-05
-3.70747008791961e-05
-3.71418095004917e-06
-1.86086902874275e-05
-1.7910160729619e-05
-3.17809286745229e-05
-7.67860307539247e-06
-1.56493480387236e-05
-1.16640010615805e-05
-2.55468454909145e-05
-1.58673471614929e-05
-2.46024904166151e-06
-2.42207301006672e-05
-1.13017645231609e-05
-2.01058809462805e-05
-2.09167442267416e-05
-3.91735936530685e-05
-2.88617045225021e-05
-2.94661238866198e-05
-3.26072826549463e-05
-1.16061800875115e-05
-5.80020004321917e-06
-1.40850943736871e-05
-1.16601637108087e-05
-2.9906081906136e-05
-1.81456064006593e-05
-1.44122674851416e-05
-6.38255097868905e-06
-3.50669791569333e-05
-2.90955739820225e-05
-2.8421294332064e-05
-3.19114885259123e-05
-1.99872722843736e-05
2.19414436491646e-06
-3.18722012954733e-05
-2.93971502649772e-05
-1.90722755857796e-05
-5.62594597432183e-06
-3.19525061501997e-06
-1.81743761652658e-05
-2.22049882183837e-05
-2.19690749834758e-05
-1.07185466578784e-05
-2.14452757094072e-05
3.52942743634866e-06
-2.76985750606667e-05
2.50727863949606e-08
-2.5384736675547e-05
-2.36948706822128e-05
-1.62647911829548e-05
-3.46992436927764e-05
1.08007893540987e-07
-1.12354329390311e-05
-2.65711134142843e-05
-2.94990999664485e-05
-4.81974060437576e-05
-4.41292302835227e-06
-1.08431848093267e-05
-8.51420895008684e-06
-6.9303061452832e-06
-2.51140966661945e-05
-1.47741306274374e-05
-1.78682762689425e-06
-1.40902159750435e-06
3.42013550560346e-06
-2.36966602803165e-05
-1.63039846225094e-05
-2.39662544141123e-05
-2.36967745028906e-05
-3.38434022046589e-05
-1.21744266029251e-05
-3.92722800099455e-05
-1.16392037493968e-05
-1.55392673092084e-05
-1.69104212430067e-05
-2.7258524710717e-05
-3.9676783458378e-05
-3.44472367032497e-05
-2.29697809345446e-05
-2.51210585082647e-05
-2.93575621942917e-05
-2.43899229988741e-05
-2.78129108310421e-05
-1.57665374785759e-05
3.4958893578202e-07
-3.31400191217017e-05
-3.74908648226125e-05
-2.55470839255487e-05
-3.71518245768248e-06
-5.2537635688885e-07
-2.72514555130671e-05
-2.41926273691725e-05
-2.41401110369725e-05
-1.89851418494062e-05
-1.01413270029985e-05
-2.47763946117297e-05
-1.37629124284024e-05
-2.4754857598541e-05
-1.57336317987625e-05
-2.87997725336062e-05
-3.36185224355655e-05
-3.26177557559144e-05
-2.22065953601352e-05
-6.38576284926263e-06
-1.74481284716596e-05
-3.17407511151783e-05
-2.11220563026906e-05
-1.84717674494697e-05
-2.24264955043902e-05
-1.70806745828454e-05
-3.13309409830812e-05
6.57710984440303e-06
-1.10239137952172e-05
-9.00897134963423e-06
-2.53094147215093e-05
-7.14663006068071e-06
-2.33902662726123e-05
-2.1086781081537e-06
-1.08240109814409e-05
-3.29492619024884e-05
6.11656540848686e-06
-1.29913945544204e-05
-1.6887527571212e-05
-2.39134824962885e-05
-1.33428656209058e-05
-1.78154547183277e-05
-2.16791210795352e-05
-1.35871093253161e-05
-1.66072714212986e-05
-1.77612413777861e-05
-1.55345412395798e-05
-3.47812846202236e-06
-1.15422394707225e-05
-1.17539142127919e-06
-1.98893579409473e-05
-2.60027936970386e-05
-2.38034257587369e-05
7.85897200186539e-06
-3.25796946800242e-05
-1.65112168977771e-05
-3.43195419667977e-05
-1.36469735650596e-05
-1.83531043393504e-05
-4.5220260166471e-05
-2.53449591156107e-05
-2.81412040280323e-07
-2.20522474573361e-05
-2.9685635260315e-05
-1.4404082604765e-05
-2.87303704910076e-05
-2.92930235393179e-05
-2.78894689259601e-05
-2.55703321923416e-05
-2.52384705543647e-05
-1.8747081088316e-05
-4.02282433885123e-05
-2.47898262786934e-05
-2.16830385444187e-05
-6.02206449013734e-06
-1.48160052673432e-05
-1.28162439688157e-05
-1.34306798514878e-05
-3.36592154783563e-05
-2.46949576270428e-05
-9.5117972227021e-06
-1.35598851388465e-05
-1.67127301163893e-05
-1.69091190597215e-05
-1.16697337336401e-06
-8.96953513687792e-06
-3.1621285130975e-05
-3.40978388294276e-05
-2.95130088089941e-05
-2.48252890877733e-05
-1.90463694422069e-05
-9.48215260787115e-06
-3.33918795106278e-05
-2.31052762229245e-05
-2.10321780669585e-06
-4.44035247788799e-05
7.02006413124735e-07
-3.62985857198628e-06
-9.01832834834857e-06
-1.76335649152185e-05
-1.20090760350238e-05
-4.22195803372968e-06
-2.2277704419365e-05
3.81736889407386e-06
-1.1150050765822e-05
-1.69204222216594e-05
-2.50324234899565e-05
-1.96240796388142e-05
-7.66221753700635e-06
2.34472273639849e-06
-1.11079927611549e-05
-3.91418401860929e-05
-2.36473868517337e-05
-1.24911211235673e-05
-2.43317182020076e-05
-2.43987171713954e-05
-1.61721985401216e-05
4.90131601103735e-06
-7.20385154232112e-06
-3.87742723537706e-05
-4.72376280152605e-05
-2.0511077379742e-05
-7.09423254557512e-06
-2.49963822841376e-05
-1.62896321381353e-05
-8.46305437670392e-06
-3.40799746934087e-05
-2.18964552505037e-05
-1.51873660465779e-05
-2.65119543835983e-05
-3.41690637777774e-05
-2.18853594363149e-05
-3.14683500221916e-05
-9.73251487315646e-06
-2.2242978624235e-05
5.99528789558075e-07
-3.74902530189964e-06
-1.86766020356642e-05
-1.40828877926632e-05
4.00401398940948e-07
-2.93987045512575e-05
-1.68576310902917e-05
-2.17884170627048e-05
-3.3072259636133e-05
-3.18085196341044e-05
-6.86631583818723e-06
-3.10686697578526e-05
-2.12263048782094e-05
-1.73313928079394e-05
-2.08015588751878e-05
-9.44011508014208e-06
-1.23897235193204e-05
-1.41513906894799e-05
-2.96524976972384e-05
-1.66379889584178e-05
-3.36447189760983e-05
-2.19050519090477e-05
-7.2856997216793e-06
2.06274207673332e-06
-2.63146252895484e-06
-8.37659692972087e-06
-2.14071746860675e-05
-1.56834751347266e-05
-2.85970228125417e-05
-1.8632899324492e-05
-2.12578678592152e-05
-1.9136975271547e-05
-1.77661438652876e-05
-2.28435603351694e-05
-2.49131460329836e-05
-2.39451525109981e-05
-3.29814806639894e-06
-3.62939797639415e-05
-2.21460137912645e-05
-2.49655042598117e-05
-1.10391440637949e-05
3.67629446030547e-06
-1.39858768899157e-05
-2.21332714955249e-05
-1.6721070896552e-06
-2.52912949657547e-06
-2.57281451840018e-05
-1.71075611774235e-05
-2.7741492724366e-05
-8.4297979229026e-06
-1.45729556080397e-05
-3.28832466794588e-05
-2.61004976045354e-05
-3.13981838243429e-05
-2.07752052734004e-05
-1.50887315782362e-05
-4.13808184873622e-05
-4.9134111463171e-06
-2.41450447293361e-05
-2.67183152283056e-05
-1.73852832971826e-05
-4.44098962329293e-06
-3.50836217675134e-05
-2.89033106670626e-05
-1.78762828557633e-06
-1.32488509761481e-05
-1.49799766031479e-05
-2.75772585200153e-05
-1.99048615949023e-05
-2.26132584214332e-05
3.00266458565181e-07
-2.47817129679412e-05
-2.16535528895043e-05
-1.92643200239915e-05
5.428069105108e-06
-2.53110247593999e-05
-2.44462737510749e-05
-1.79210795412116e-05
1.79283770718245e-06
-3.42693471101873e-05
-1.61296508224571e-05
-3.53692840276869e-05
-2.76671808454655e-05
-4.83499735536076e-05
2.45719736754441e-06
-5.43503098007871e-06
-2.54234635295347e-05
-2.28476580441002e-05
-2.37782085057699e-05
-2.01206003526815e-05
-7.75382754877338e-07
-1.14897205430572e-05
-1.37699178325729e-05
-2.11597413708151e-05
-2.72192906988632e-05
-2.23124626551935e-05
-3.82793693321398e-05
-1.49943387958424e-05
-3.19428124440046e-05
-2.39822170419442e-05
-1.43208283620207e-05
-2.15142833213313e-05
-4.38630562845969e-05
-7.47789844548981e-06
-2.13752896156149e-05
-2.38086702819731e-05
-1.73867258056524e-05
4.91725659600164e-07
-3.05582766870215e-05
-3.88355694748525e-05
-2.6513980813649e-05
-1.65342337151187e-05
-2.09276692075482e-05
-2.32254792856136e-05
-8.84341929595761e-06
-2.42036507659919e-05
-1.3854312894849e-05
-1.69563068668154e-05
-1.11233965150332e-05
1.85444528079828e-06
-1.49784450958456e-05
-9.09004598810587e-06
-1.99726767454457e-05
-3.0711468368992e-05
-6.10017071022061e-06
-2.33510600012167e-05
2.88637347480891e-06
-4.57289382414342e-06
-1.51914687470821e-05
-3.22077667733551e-05
-8.70545535604286e-06
-1.40675449171926e-05
-1.005660985615e-05
-1.05901531140737e-05
-1.01612841923585e-05
-4.95939276493079e-06
-4.59750650470772e-05
-1.92127839718989e-05
-4.30833286410242e-06
6.68667783479227e-06
-4.31874706724519e-05
-1.77124136762867e-05
-3.31885444264189e-05
-3.61924447078611e-06
7.36771488236609e-06
-2.2274196004413e-05
-3.52177998935479e-06
-5.28729876619696e-06
-3.12465209559517e-05
-3.08438182891063e-05
-2.31429124430781e-05
-1.24465974415419e-05
-3.07258044916026e-05
-1.10040823973596e-05
1.09824897798506e-05
-1.14829165367004e-05
-1.31694775968629e-05
-3.15355316581558e-05
-1.26163747116305e-05
-1.91111212816281e-05
-3.65596942704342e-05
-1.19287859740008e-05
2.85392206904428e-06
-3.09604006609834e-05
-2.91925792072078e-05
-3.82752191450461e-05
-2.96213893799215e-05
-1.90305579952972e-05
-2.08651008999521e-05
-2.84617240275939e-05
-1.74334033637425e-05
-2.529039948557e-05
-3.44553371121725e-05
-1.32585097116531e-05
-1.75539417878237e-05
-1.30310223231e-05
-2.82890007748367e-05
-2.39542290425136e-05
-3.18286024379397e-05
-2.05414161893127e-05
-2.06186402113946e-05
-1.67417237801101e-05
-7.66046427704769e-06
-1.10790775967592e-05
3.32921126936541e-06
-1.93095430882116e-05
-2.38174249943916e-05
-3.26456557522939e-05
-3.60716345930449e-06
-3.83354086298854e-05
-1.7325442828087e-05
-1.92952850264995e-05
-2.01982166558614e-05
-2.75101914342432e-05
-4.79769821987302e-05
-3.26389231529565e-05
-2.5409563660766e-05
-2.09199781211702e-05
-2.08532578267939e-05
1.15148008367999e-06
-2.10635843998533e-05
-2.41351810124844e-05
-1.44797643207901e-05
-3.00492395493416e-05
-2.03643376973218e-05
-2.58017989260686e-05
-3.34815931295974e-05
-1.56187111574646e-05
-2.36238346853283e-05
-3.86052472267071e-05
-4.48159799259649e-05
-4.44804784604472e-05
-2.66204492937388e-05
-1.15223474546841e-06
-3.69222818197733e-05
-7.83592431297092e-06
-2.00513591913106e-05
-3.24855829150536e-05
1.25418359234181e-05
-2.68481049316824e-05
-3.5229583267413e-05
-2.4855261085725e-05
-1.75971857409369e-05
-1.91345453421232e-05
-2.5828572942451e-05
-3.25221239461549e-05
-1.85681238620717e-05
-1.87329043351039e-05
-1.61801616492058e-05
-1.25195036918544e-05
-3.16275642896855e-05
-2.52821170148249e-05
-1.44888775697338e-05
-3.26827550680645e-05
-9.61606230319351e-06
-3.50899129612153e-06
-3.18703461645508e-05
-2.91640246062997e-05
-3.17095876681887e-05
1.22427984286174e-06
-1.12895561871224e-05
-1.8140920206146e-05
-1.65251801760182e-05
-9.78067309426233e-06
-4.41633926866119e-06
-3.68469934140631e-05
-3.34907995448305e-05
-1.39071421942541e-05
-2.38250553563384e-05
-3.9564593288582e-05
1.16637449000968e-05
-1.81387796369714e-05
-4.46151364450497e-06
-1.7122021654406e-05
-1.75902249606923e-05
-5.71543964494945e-06
-1.55174167239118e-05
-2.513347364892e-05
-1.42267501044001e-05
-1.15430053510165e-05
-3.05741046262358e-05
-1.85069357480189e-05
-2.46347720443983e-05
-1.160199612438e-05
-1.94584662264283e-05
-1.84357270037455e-05
-2.5506587892696e-05
-1.50171830572117e-05
-1.58736860870218e-05
-1.57114790266331e-05
-3.01960311807788e-06
-1.27114879695183e-05
-2.47427808086716e-05
-2.60005235887985e-05
-2.97362301362784e-05
-2.97695184960074e-05
-1.686322923503e-05
-1.94987205827053e-05
-2.62778797706868e-05
-5.93445723501932e-06
-2.15353432984115e-05
-1.29075230519797e-05
-1.28797600142805e-05
-1.38282719689741e-05
-1.16412989476219e-06
-1.71340301928999e-05
-2.8823076629493e-05
-2.66681047285291e-05
-6.50239726714018e-06
-3.49196176133022e-05
-3.01482405081483e-05
-2.07393324964302e-05
-3.42868341990039e-05
-4.02528295034133e-06
-2.81596934540013e-05
-2.11085510844783e-05
-4.0398276873715e-05
-2.07780313846329e-05
-1.66186596497352e-05
-1.64423922343363e-05
-2.48503778677426e-05
-1.2894073421574e-06
1.52017927396442e-05
-5.45616460875679e-06
-1.55742511115594e-05
-2.11103014495929e-05
-1.60199521657249e-05
-2.87417359295737e-05
-5.53708531606448e-06
-3.5215895879094e-05
-3.01235584796993e-05
-1.14348567885458e-05
-1.66932943048567e-05
-3.85017128571316e-05
-2.78785903286328e-05
-2.1844493275482e-05
-1.59296059891247e-05
-1.33519231649176e-05
-2.76336164936096e-05
-2.70318484012661e-05
-1.56200683240791e-05
-3.14058440955286e-06
-2.39100465210851e-05
-3.306793295106e-05
-5.23671518142647e-06
-2.80877811739257e-05
-1.19670979333664e-05
-1.67434719707534e-05
-1.28301387944718e-05
-2.87516013694815e-05
-4.708030634925e-05
-1.27497815343623e-05
-1.07918526009817e-05
-2.15593430753092e-05
-1.49623059895053e-05
-1.12118082853663e-05
-3.09583347033192e-05
-1.45323582312569e-05
1.439210504267e-06
-6.81516448320219e-06
-2.49386900103281e-05
-7.53798113996564e-06
-1.31049155985906e-05
-1.79993395412823e-05
-3.75542581503515e-05
-1.49971121378601e-05
-1.7554034216482e-05
-3.7997813348733e-05
-2.7952348056272e-05
-3.49901903866779e-05
-2.06372706176446e-06
-3.22684265773268e-05
-1.85644272178069e-05
-2.69648458443798e-05
-1.11152863723141e-05
-2.7712378038505e-05
-3.45906675037077e-06
-1.89288164539588e-05
-1.04202623129806e-05
-1.68692234263268e-05
-3.17013537262932e-05
5.84857954913477e-06
1.02431174677582e-05
-2.67319762555429e-06
-2.25429876034798e-05
-3.89803176546263e-05
4.93250657519519e-06
-3.39097017545537e-05
-2.61707270212968e-05
-7.54514156883622e-06
-1.85291969092506e-05
-2.33323166062849e-05
-2.38072275835829e-05
-1.81458997261767e-05
-2.29398320445259e-05
-2.69938304240822e-05
3.69197480718741e-06
-3.12517209487103e-06
-7.41926604390159e-06
-5.1975266728373e-06
-3.52760040410014e-05
-1.20102069366954e-05
-9.1477073657881e-06
-1.50435924538757e-05
-8.92681194952717e-06
-4.45376003068022e-05
-5.09041209034301e-06
-7.67209819287758e-06
-2.88221858217846e-05
-2.06487732275613e-05
-2.65033376792108e-05
-5.22844021773749e-06
-3.05570813547606e-05
-1.25286447312099e-05
-3.8982071287482e-05
-6.5859001114744e-06
6.85449455117337e-06
-9.6165516014486e-06
-3.51602035782322e-05
-1.83006462437371e-05
-1.40844966964975e-05
-1.78571318660737e-05
-1.21551694925565e-05
-1.77470770718992e-05
-3.16490074921089e-05
-2.42666229039546e-05
-2.80757729775078e-06
-2.82891723341954e-05
-2.19663452213747e-05
-2.37620513174806e-05
-2.30431884165831e-05
-3.41859314970257e-05
-9.20792172317063e-06
-1.59131840744732e-07
-1.57759092003618e-05
-7.17393017599791e-06
-8.73838781618549e-06
1.22449514916983e-05
-1.79487717519282e-05
-3.73927834865725e-05
-2.99541697139139e-05
-8.66021290957557e-06
-8.17966976207776e-06
-2.12302044095114e-05
-2.75065134345707e-05
-1.80550555444562e-05
-4.09928769452261e-05
-3.02884550966664e-05
-1.95967051650479e-05
-2.34857548706753e-05
-2.75738124595927e-05
-2.03871678754215e-05
-1.79986021693568e-05
-2.37421494341393e-05
-3.25087549648003e-05
-1.17879064833851e-05
-2.59458231553153e-05
-8.84637650798693e-06
-3.16160051933981e-05
-3.79806674890648e-05
-3.18459568141653e-05
-2.95749904360773e-05
-7.42834734253952e-06
-3.68599568573353e-05
-3.93540786233016e-05
-1.2075356620112e-05
-2.18459819948441e-05
-2.00757419983095e-05
5.56519965772434e-07
-2.11173377263125e-05
-1.70356906514115e-05
-8.72303346209137e-06
-2.13829250168827e-05
-1.0526695535416e-05
-1.65478714139795e-05
-1.71313893125575e-06
-1.1928498089146e-05
-2.62652204229958e-05
-2.59116772327717e-05
-3.01662890171006e-05
-2.70562779677887e-05
-2.03734015641978e-05
-2.12714360871015e-05
-3.13703411529367e-05
-1.90573504344712e-05
-1.46034849380679e-05
-2.90774031320352e-05
-1.57642606291658e-05
-2.65410480903499e-05
-1.76807680381777e-05
-1.1409978639682e-05
-1.62845247906922e-05
-5.22549044364519e-06
-2.15320041674982e-05
-7.51057685461404e-06
-3.53870865274005e-05
-1.9708251171455e-05
-2.29085982125596e-05
-9.75725359413352e-06
-1.61266032226117e-05
2.8913246696888e-06
-1.61727702791746e-05
-2.49746777770239e-05
-2.63379998594192e-05
-6.29942541264416e-07
-2.15716983279219e-05
-1.49223610542199e-05
-2.39139045922784e-05
-4.75456208167291e-05
-1.70621864381251e-05
-2.70127083853644e-05
-2.73731878267086e-05
-2.64522183530952e-05
-3.88792641419568e-05
-1.36085000208043e-05
-2.16925117326221e-05
-3.30955339272964e-05
-1.17045492757102e-05
-1.06032462803468e-05
-7.49050350143936e-06
-3.78537834485367e-05
-2.18955672604987e-05
-2.09705253254895e-05
-4.56764365474118e-05
-1.64553279788662e-05
-1.73719953511894e-05
-3.34467598782542e-05
-2.28415957779142e-05
-1.77092758483029e-05
-2.18257439379211e-05
-1.0346042516155e-05
-2.06677946331537e-05
-1.50589121694549e-05
-2.2514344993339e-05
-3.49435891367745e-05
1.85929851783236e-05
-1.60606424878287e-05
-3.6966716402705e-05
-1.71495742494233e-05
-1.43224006747943e-05
-2.66604680880844e-05
-2.00369971827726e-05
-1.15208919973763e-05
-2.68181045067403e-05
-9.05418029333058e-06
-1.35443893907075e-05
-2.21844372990838e-05
-8.8442640724833e-06
-2.25116260307608e-05
-2.0491301522866e-05
6.52831824004592e-06
-1.10501057553538e-05
-9.40341665118509e-06
-9.99260169661808e-06
-1.63095246343724e-05
-1.73489701922672e-05
-1.80873157118344e-05
-8.05161580609314e-06
-1.72429003936484e-05
-2.37764875121707e-05
-2.68814465610908e-05
-2.63771352373678e-05
-2.64377911568186e-05
-2.44596914243691e-05
-1.95205765838774e-05
2.71537094688167e-07
-2.02319804463491e-05
-3.25851303514606e-05
-1.22100902974164e-05
-2.12321549446064e-05
-2.00988704755119e-06
-1.51550988562487e-05
-2.32357072559093e-05
-1.34881983003866e-05
-2.25100971156383e-05
-2.12786375328892e-05
-2.24416347502928e-05
-1.06969562840669e-05
-2.05970360897977e-05
-3.84946126695869e-05
1.12562124214659e-06
-1.44002984299778e-05
-4.47291440476598e-05
-1.51450536099516e-05
-2.09629164445674e-05
-4.34009433190208e-05
-3.01137404896065e-05
-2.73615448752088e-05
-3.77308692404685e-05
-1.38916845878579e-05
-3.44242260099159e-05
-1.93737572056321e-05
-1.94623041284847e-05
-3.41211370874559e-05
-2.23679479836107e-05
-3.17694296375305e-05
-1.75092563004621e-05
-4.11526603402382e-05
-2.00483684305961e-05
-1.82947659743741e-05
-2.20187699487345e-05
-2.29992968540364e-05
-6.87475552696676e-06
1.53316276388107e-05
-1.13431839982676e-05
5.21560576740851e-06
3.53380900490693e-06
-2.68601000084917e-05
-5.85898830336834e-06
-2.5193756116626e-05
-2.28098481736459e-05
-3.0807745912976e-05
-1.02256204253055e-05
-1.91731407898144e-05
-2.97286944962284e-05
-2.58961479916771e-05
-1.20590489860051e-05
-3.34406769170133e-05
-1.55559966652847e-05
-1.33933539257638e-05
-1.41088415853604e-05
-3.7962870673408e-05
-2.47791743678364e-05
-3.5094356615183e-06
-1.99350108677981e-05
-2.87544619678258e-05
-2.34335957873308e-05
-1.67362111881369e-05
-8.66888502769603e-06
-2.63926854378561e-05
-1.70050724829819e-05
-7.62729531937206e-06
-5.66693254265967e-06
-3.14334871894221e-06
-3.37920838991206e-05
-1.44974361852018e-05
-1.29395944156257e-05
-4.39598793525081e-05
-2.754080552858e-05
-9.71517168099047e-06
-8.25525415049113e-06
1.57266813901962e-05
-1.40096298277752e-05
-2.80245237084518e-05
-3.86026586211945e-06
-2.10200052241664e-05
-4.0180776704302e-05
-9.0377805377882e-06
-2.75661919224756e-05
-2.3242418132327e-05
-1.71473456974908e-05
-2.08711680342858e-05
-7.53650371143485e-06
-1.31012134965308e-05
-2.50329430037022e-05
-1.98862118643028e-05
-2.70444172073181e-05
-2.3436871444155e-05
-3.34795401075476e-05
8.01286314363841e-06
-7.61967112140905e-06
-2.41469842984401e-05
-2.23277641857881e-05
-1.19390497440543e-05
-2.68990239148085e-05
-1.9508976703474e-05
-4.9545190786233e-06
-1.14989955181464e-05
-1.85029036044067e-05
-5.60304194123542e-06
-3.49316793768435e-05
-1.2095525004947e-05
-9.52891632492489e-06
-4.20986729095854e-05
6.39926454016771e-06
-1.6209416898498e-05
-1.37119715707066e-05
-3.0093144660905e-05
-1.79468706911465e-05
-3.46243416155732e-05
-1.86634289443644e-05
-3.3358501339301e-05
-3.32762315469103e-05
6.53225246730745e-06
-3.32068681873401e-05
-3.01097136201104e-05
-2.55933953097734e-05
-1.03079863321995e-05
-3.26501838074929e-05
-3.25738667374798e-05
-2.4937693932232e-05
-1.26965416551825e-05
-3.59133463696816e-05
-2.15478219864816e-05
-3.3030169220393e-05
-1.38943511113943e-05
-4.01470166498934e-06
-2.1873862243603e-05
-2.24124367867625e-05
5.47256688439863e-06
-7.06997399269913e-06
-1.74384255520352e-05
-1.70226732707837e-05
-7.38547836518554e-06
-1.08095998438229e-05
-3.96137060347574e-05
-1.99321882883075e-05
-7.34972061043159e-06
-7.36472426188753e-06
-3.45812572903313e-05
-1.17553628258148e-05
-2.84062674655041e-05
-2.05774264215396e-05
-1.90612953498543e-05
-3.03157549647827e-06
-1.92718429277079e-05
-1.26850946311706e-05
-1.1717576413301e-05
-1.98507127511295e-05
-3.17226773270637e-05
-1.71902972407711e-05
-5.8826352297925e-06
1.39501144969418e-06
-2.91739550192468e-05
-3.30709865847047e-06
-1.41965656446273e-05
-1.02179287883465e-05
-1.14546710625063e-05
-9.85726933075879e-06
-7.04473434158546e-06
-4.02184042209963e-05
-8.86299443635248e-06
-2.21296235554905e-05
-1.39670220426587e-05
-9.32895945716143e-06
-2.24494377727384e-05
-2.28220336828702e-05
-4.72398886172753e-05
-2.11613510831921e-05
-1.90612015973732e-05
-3.81288623816966e-05
-9.82248294877524e-06
-1.97491735946629e-06
4.60269604535431e-06
-1.21719265690791e-05
-8.60790771083588e-06
-4.4376690438878e-05
-2.89838077429595e-05
-2.79103563342147e-05
-3.34080076501238e-05
-1.20626667603806e-05
-4.49648851807639e-07
-8.03610310165307e-06
-1.60377942371167e-05
-1.74427806827799e-05
-2.38082023112779e-05
-1.46095987414484e-05
-2.70547820179756e-05
-3.32270391009832e-05
-8.67491049940854e-06
-4.62340663998182e-05
-6.13669169061583e-06
-2.77823230690487e-05
-2.2112554303592e-05
-2.78947420382802e-05
-2.31320916439566e-05
-3.99462019768e-05
-1.99973864572394e-05
-1.13993498951524e-05
-1.35949539581515e-05
-2.7815467975911e-05
-2.70031716628807e-05
-3.6606066461841e-05
-1.61256469593172e-05
-2.44773174867543e-05
-2.1501732931628e-05
-1.6026081225789e-05
-3.56862677015843e-05
2.23664409374111e-06
-2.98085078214711e-05
5.47125944451383e-06
-3.65579574401248e-06
-2.17616070554993e-05
-1.29138796567706e-05
-5.73865471674629e-05
-3.88921966039076e-05
-1.98133560831742e-05
-5.13558826450166e-05
-1.27431548472713e-05
-2.75246308516883e-05
-2.50396393009048e-05
-2.60543167924971e-05
-1.05150885922378e-05
-1.97784627751187e-05
-2.69631912757609e-05
-2.5394181838384e-05
-4.30559539408953e-05
8.21717668163722e-07
-1.34152336378014e-05
5.53403788611948e-06
-7.34843878949358e-07
-2.41873547825327e-05
-2.91434686424138e-05
-1.92217036009373e-05
-1.40409652765999e-05
7.83756015079098e-07
-6.00449270794068e-06
-3.87802604277756e-05
-3.58094360315535e-05
-2.10557909880231e-05
-2.74737868808316e-05
-1.46802920651867e-05
-2.1319652351722e-05
-5.47316179306329e-05
-2.65932767239456e-05
-3.58728653273444e-05
-3.12357309925561e-05
-2.26644512985532e-05
-1.85569226808417e-05
-2.96188578748649e-05
-3.00839328712225e-05
-1.08212922637145e-05
-9.40309465034204e-06
-1.65997170863588e-05
-9.78912531368852e-06
-3.02798786123912e-05
-1.32871499871212e-05
-2.82838185384792e-06
-9.82112695497569e-06
-2.89610338484582e-05
-2.83271366633964e-05
-2.8640201842317e-05
-2.84034646590517e-05
-2.32258247088358e-05
-2.3371833530893e-05
4.00199668624436e-06
-2.13909584451085e-05
-2.54073341038524e-05
-1.67307500673119e-05
-1.39756535557036e-05
-3.22651303853313e-05
-6.27015311254247e-06
-3.25887489779024e-05
-1.21759224320503e-05
-1.99973943658903e-06
-3.07978223375395e-05
-2.45903121092869e-05
-1.28635316310483e-05
-2.73332145119707e-05
-2.84462280835159e-05
-1.02719134892177e-05
-1.35003567979604e-06
-5.26728432604841e-05
-1.27277621423153e-05
-7.94808368680151e-06
-9.08845719825853e-06
-2.35320891945015e-05
-2.67983738352435e-05
-1.41651145986167e-05
-4.73947493499248e-05
-2.37804720136178e-05
-1.06889667477432e-05
-2.54872305329565e-05
-3.71353428429064e-05
-1.20995508912176e-05
-9.4255968258413e-06
-3.12161723543064e-05
-2.06784546202378e-05
-2.60767622842026e-05
-2.15616852619168e-05
-4.97580291702363e-06
-1.60393356903783e-05
-1.3709645874591e-05
-1.17749144243476e-05
-2.45579545955695e-05
-1.5789754762116e-05
-3.6028259467587e-05
-1.61791030601872e-05
-2.86135829460514e-06
-4.68703402872895e-06
-8.67069789559629e-06
-2.37128356041696e-05
-3.27514227664778e-05
-3.34192551656362e-05
-2.44275550913059e-05
-1.56149007880475e-05
1.12681759289949e-05
-2.09890202363311e-05
-2.83201105437327e-05
-6.62994055831158e-06
-1.51377655019352e-05
-1.46087041447025e-05
-2.10303897276094e-05
-2.34957205662509e-05
-3.85894958782229e-06
-5.32192937581112e-06
-2.28124556666866e-05
-2.48036466706177e-05
1.3172193826582e-05
-3.00821021249481e-05
-2.96465599265893e-05
-1.97113283258398e-05
-5.63582634237575e-06
-2.08856868644061e-05
-4.88574844635297e-05
-1.00787709393831e-05
-2.18105765764317e-05
-2.2161674451048e-05
-2.44516020048152e-05
-2.68679487266198e-05
-2.921128719808e-05
-2.44637777060999e-05
-1.14495433516276e-05
-1.46652194073215e-05
-4.20867311918733e-05
-4.08443847277298e-05
-3.6613679852561e-05
-2.28699538543782e-05
-4.92477796632916e-06
-3.19301854181492e-06
4.50572340216898e-06
-2.09512019591994e-05
-7.00043055500957e-06
-4.35171934151637e-06
-2.39192191171529e-05
-1.43981710882316e-05
-1.1891906738096e-05
-2.876525030796e-05
-2.45513400178032e-05
-1.60430216318005e-05
-2.09337595989465e-05
-2.42693512978574e-05
-3.19756955032249e-05
-3.39667477868029e-05
-2.47538940536242e-05
-2.63993762714404e-05
-3.43960956258572e-05
-1.98430363457229e-05
-3.42794756371036e-05
-1.71948214158454e-05
-3.47091318805779e-05
-3.56667552744482e-05
-1.10955622380044e-05
-1.41354194786052e-05
6.11795640116811e-07
-1.07685234921989e-05
-1.80933117839829e-05
-2.14205271898698e-05
-1.20013873606525e-05
3.86348758842774e-06
-1.41516446537279e-05
-2.38978608393551e-05
-1.73635936834383e-05
-2.070028368166e-05
-1.68465599427382e-05
-3.4945104170211e-05
-3.21926376233864e-05
-4.45669729994863e-05
-2.69927398232924e-05
-1.46664665707464e-05
-3.98096839398385e-05
-4.35617082448312e-06
-1.62995504263386e-05
-7.29422743725363e-06
-1.8435582092244e-05
-6.71086974454673e-06
-9.63498505461888e-06
-2.0291544006183e-06
-6.39485958485866e-06
5.2866449769308e-06
-3.15553813046626e-05
-3.06448527013231e-06
-1.02844439048923e-05
1.85462080149284e-05
-2.41798107452925e-05
-7.89539594873949e-06
-3.30276280726888e-05
-2.31216797650248e-05
-2.4865551536187e-05
-3.92577764116825e-05
-2.28509944787352e-05
-1.80687162746965e-05
-2.40887504108687e-05
-3.39765034282292e-05
-2.41641633549292e-05
-2.29955336777506e-05
-2.66879735917171e-05
-2.73497124293493e-06
-1.77990849606784e-05
-4.55876088651526e-05
-2.22208380158215e-05
-2.27807365881862e-05
-3.18210529716491e-05
-2.59014590564799e-05
-3.07188064879662e-05
-1.48884626793265e-05
-2.82871744148876e-05
-2.345547497039e-05
-3.15558932250721e-06
-3.01785917566045e-05
-1.86213307849022e-05
-1.11269545482248e-05
-1.28372778038863e-05
-4.09415459902575e-05
-1.16624060192984e-05
-2.82414685763844e-05
-4.45919175269416e-05
-1.2165234347941e-05
-3.89912217606706e-05
-3.04717636641032e-05
-4.7357395215578e-05
-2.99284544637433e-05
-1.94407385424486e-05
-1.62003876129596e-05
-3.84648337000067e-05
-3.49616810040694e-06
-1.75790549757571e-06
-2.55256983773249e-05
-3.4249698510497e-05
-2.91641437583965e-05
-3.03227536044825e-05
-1.16756475973448e-05
-1.23276232987408e-05
-1.3618548243267e-05
-1.23885475543456e-05
-2.69149612437444e-05
-1.13314180094164e-05
-1.69417628405099e-05
-1.80520036298239e-05
-3.90747457249424e-05
-2.07795661768349e-05
-2.15888802629324e-05
-1.37819600999646e-05
-3.17731167969799e-05
-1.62408884872245e-05
-2.06906391346386e-05
-4.16748040566533e-05
-2.25867769935771e-05
-3.05297540533673e-05
-1.73365012053705e-05
-1.96133155465022e-06
-2.27455493226292e-05
-3.5762785919334e-05
-1.13586883825976e-05
-2.23630381783034e-05
-2.89864029128762e-05
-3.02115561047274e-05
-1.88312656608391e-05
-1.81872807921708e-05
-5.00433802638274e-06
-2.56894606054093e-05
-2.63290486873374e-05
-2.51156814385343e-05
-7.92079893570314e-06
-1.21201227960353e-05
-1.77774388793846e-06
-3.65823160732324e-05
-1.06752790445439e-05
-2.64373945343914e-05
-1.20696740368726e-05
-1.55416719824761e-05
-3.54404642699218e-05
-4.16939622124426e-05
-2.14874149386107e-05
-1.95405906462875e-05
-2.96870129853527e-05
-1.128345070956e-05
-1.8481515398453e-05
-1.39673688259924e-05
-3.97621084396347e-06
-3.33940825198662e-05
-1.99220863901608e-05
-2.45315141886194e-05
-1.19250204262961e-05
-1.65332086496231e-05
-1.8308062648462e-05
-2.50499636365868e-05
-3.8489158618007e-05
-2.45786153439723e-05
-1.60044224177759e-05
-1.82171434549708e-05
-2.93038327961387e-05
-1.51908923487168e-05
-3.62657467384656e-05
-3.79315938200868e-05
-2.01409451823723e-05
-9.0415184614773e-06
-1.23603888373512e-05
-2.96588921269936e-05
-2.19632014206391e-05
-2.8595842470888e-05
-2.45124935832363e-05
-1.07681718290841e-05
-1.50041340362101e-05
-2.40144227045451e-06
-2.66930161691485e-05
-1.01294085476592e-05
-1.83737230037863e-05
-9.31776200173156e-06
-1.84128894882557e-05
-3.45805682849886e-05
-8.77852048873348e-06
-4.17734546626741e-05
-3.65647608926101e-05
-1.14189924266674e-05
-2.07069220479974e-05
-3.15301673693014e-05
-1.45418401949156e-05
-2.33635651556989e-05
-4.40125406903802e-05
-1.25321663141388e-06
-8.80962314024407e-06
-3.19047254685067e-06
-2.97397600593397e-05
-2.25844288968721e-05
-1.24303007517227e-05
-1.54779379493464e-05
-1.18718136270326e-05
-1.56833490579982e-05
1.95069202127581e-06
-2.54602126223599e-06
-2.69415833618945e-05
-2.27471018797833e-05
-3.35301799101197e-05
-3.21626745109444e-05
-2.32008872660009e-05
-3.63838466457484e-06
-8.19664335136175e-06
-2.32226736912746e-05
-2.44815632304073e-05
-2.76844520057907e-05
-1.5110696423916e-05
-1.90469815325287e-05
4.64456765113177e-06
-1.16683426121424e-05
-2.91668344942249e-05
-1.65167738097627e-05
-5.78432330915378e-06
-3.26427912381023e-05
-2.5528083932025e-05
-2.13147512738257e-05
-6.43907344834594e-06
-2.99696888777299e-05
-3.25293670121575e-05
-4.43382113543893e-05
-6.80048279417627e-06
-1.83175600735504e-05
-2.57399574070379e-05
-2.98370089282327e-05
-2.70362849319928e-05
-1.39239493446491e-06
-1.90789420922717e-05
-2.75715948213964e-05
-4.57058717557566e-05
-3.34155914808003e-05
-2.4019200753077e-05
-9.03667643531614e-06
-1.72665403281293e-05
-1.99940933005333e-05
-1.9230957562034e-05
-2.85077214772027e-05
-2.82220497415659e-05
-2.37568112918546e-05
-3.18016267222461e-05
-1.00695288772703e-05
-3.12022428669886e-05
-1.75177855758034e-05
-1.17270689300409e-05
-1.20680536002462e-05
-2.35318690337686e-05
-2.01830863667465e-05
-3.91089720568633e-05
-1.57743833239863e-05
-7.83786938011034e-06
-1.52186045112599e-05
-2.98730742554868e-05
-1.31143140161645e-05
-1.84839397320044e-05
-2.53492233484803e-05
-2.09279832261829e-05
-2.38002026005066e-05
-4.05915505834618e-05
-4.62307678131493e-06
-7.69486383193536e-06
-4.85019745854116e-06
-2.95989662123166e-05
-2.29970984160946e-05
-1.0209025683015e-05
1.09276708040677e-06
-2.10169232243924e-05
-1.3799171877299e-05
-1.98340645811795e-05
-1.3010047129555e-05
-1.68522582993546e-05
-3.42263471164808e-05
-1.17845572161048e-05
-7.68545290596198e-06
-4.18318656154152e-05
-2.78784132696402e-05
-2.59333420069937e-05
-1.67182163136298e-05
-1.15745625566714e-05
-3.897879598108e-06
-1.36126529205096e-05
3.93250614761542e-06
-3.47114131304998e-05
-2.62472437379795e-05
-1.85495409382485e-05
-2.33706447954284e-05
-2.28309003571555e-05
-2.29426276921408e-05
-8.68912743831488e-06
-3.95152108773189e-05
-3.56266262628265e-05
-1.54244411702768e-05
-3.31937035191995e-05
-2.46885908182974e-05
-6.73853316330992e-06
-8.90071796067383e-06
-1.75675759340132e-05
-5.67510948966984e-06
-4.99848952175687e-06
-1.77551211857271e-07
-1.48673933141066e-05
-2.00069982165169e-05
-2.66463760831666e-05
-3.22018787366231e-05
-2.11776292027644e-05
-2.7500749722984e-05
-3.19111172271892e-05
-2.77561634264062e-05
-2.94030203913043e-05
-3.3584519583598e-05
-4.4703920403004e-05
-3.75396972152557e-07
-1.29583278218279e-05
4.27780625924281e-07
-6.43028857181806e-06
-2.46846109739372e-05
-1.01429448481399e-05
-2.29296592134575e-05
-2.14677447242613e-05
-1.75407711132491e-05
-2.85786059119899e-05
-8.43742614514003e-06
-4.52325869458669e-05
-1.89151350298908e-05
-1.97912403701682e-05
-1.96619366351366e-05
-2.15509382363249e-05
-2.55248601481522e-06
-1.80154554660336e-05
-1.22563460562206e-05
-2.93277140677968e-05
-2.96523845534467e-05
-1.00430354142928e-05
-1.56299794089249e-05
-2.92075352912954e-05
-4.05901353872405e-05
-1.60281572540621e-05
-1.83531988193956e-05
-3.00240599166571e-05
-3.11245110981207e-05
-1.71157535547807e-05
-2.9874876473296e-05
-3.41515066952184e-06
-2.6645718744944e-05
-3.18662694751801e-05
-2.85540244795524e-05
-1.78160255244496e-05
-1.83175368800426e-05
-2.02088988377399e-05
-3.36639038682424e-05
-7.47504180965838e-06
-1.08723468041875e-06
-2.8565621218386e-05
-2.88681973811382e-05
-1.2382043927856e-05
-3.53706794312952e-05
-1.11727385958638e-07
-2.0784252421147e-05
-1.81553509997717e-05
-2.8442588371656e-05
-1.28369502297021e-05
-2.25338962511471e-05
-1.58769143800359e-05
-4.03394057598127e-05
-4.4605253652459e-05
-2.1969108846373e-05
-1.05088021984178e-05
-1.42484777745343e-05
-3.72059920399026e-05
-3.18090192300723e-05
-1.37439378754494e-05
-2.81985502654249e-05
-2.14082639270356e-05
-4.10610659470911e-05
-2.21323593355328e-05
-1.98984569987809e-05
-1.66092453830055e-05
-2.12142392019794e-05
-5.713634424875e-06
-1.34290885745787e-05
-3.36377853982754e-05
-2.44880244184416e-05
-1.59699137988699e-05
-1.95192291905438e-05
-3.17146431756495e-05
-3.66264220940776e-05
-3.5263022305159e-05
-4.69359644078699e-05
-4.37886938187285e-05
-1.76892495259818e-05
-1.12284127172586e-05
-5.88124282395699e-06
-1.87606911823575e-05
4.12906898265216e-06
-2.60289198324677e-05
-2.39113159929918e-05
-2.71505857622713e-05
-3.03147785860255e-05
-3.81424887108114e-05
-9.14912736943396e-06
-5.51109404933377e-06
-1.20726480988763e-05
-3.89330952946376e-05
-2.82180332400669e-05
-1.3249218340497e-05
-2.44924932577681e-05
-3.18198364051842e-05
-2.20067215097628e-05
-1.07121418077423e-05
-3.32806993080955e-05
-1.91861610177753e-05
-3.62143440501943e-05
2.60788856390367e-06
-2.36752667120389e-05
-4.6486808990676e-05
-2.20135803727675e-05
-3.03413996547641e-05
-1.89689971649451e-05
-3.45045605275368e-06
-1.04523526906489e-06
-3.06554140217708e-05
-3.19711132455713e-05
-2.20726045089818e-05
-3.38600579213457e-05
-1.06860775698756e-05
-2.2820208202561e-06
-5.05797945873062e-06
-5.93822065164609e-06
-1.82224247736883e-05
-2.20425957406454e-05
-1.50313976918691e-05
-1.78669393769737e-05
-2.76675151892042e-05
-8.66068496609471e-06
-1.96148097699067e-05
-4.38665446795248e-06
-1.32854643179261e-05
-7.6377586765033e-06
-2.5780179186318e-05
-1.38667082299524e-05
-8.87225448102332e-06
-1.49440945689355e-05
-6.51776498941617e-06
-7.73880337419109e-06
-1.01087571904176e-05
1.19691055441265e-07
-2.55872065632172e-06
-1.30355524653487e-05
-2.02822789710963e-05
-1.45510933318446e-05
-1.24549016995133e-05
-1.1899754753777e-06
-3.80987881660409e-06
-4.61068428160727e-05
-3.05542788431994e-05
-2.20062266615103e-05
-2.34025435625566e-05
-4.89081846634319e-06
-8.15707980520979e-06
-1.81325439424145e-05
-3.01179617022335e-05
-2.73400409396003e-05
-1.52707578269906e-05
-2.65256572730161e-05
-3.18298277815713e-05
-3.3796228635178e-05
-3.74022818357151e-05
-1.47146905951225e-05
-2.58964985451214e-05
-1.05270597092436e-05
-1.45315644968037e-05
-7.28421860014176e-06
-1.89776182015365e-05
-1.53632491978606e-05
-1.72017919730934e-05
-1.03441960073429e-05
-8.01569499095294e-06
-1.53225690238298e-06
-3.12489088940115e-05
-6.12703779464566e-06
-3.72983476816551e-05
-2.00341729176476e-05
-2.71040360078532e-05
-2.41517447457355e-05
-3.52556069009476e-05
-2.24248232212873e-05
-1.07033464805877e-05
-3.48917607102915e-05
-3.90380606378537e-05
-2.04206979099758e-05
-2.33509270661394e-05
-1.00402202085145e-05
-3.02970025014761e-05
-3.28714734177678e-05
-3.06226774611632e-05
-3.29754682564707e-05
-7.90513024430655e-06
-3.33079120811157e-05
-3.69152011743464e-06
-2.58090362768345e-05
-2.58391231997084e-05
-1.99353766159919e-05
-3.88243201379694e-06
-1.207273486652e-05
-3.00059038068153e-06
-9.44782575514302e-06
-2.65597432570237e-05
-2.72643785622821e-05
-1.45683692807168e-05
-3.87795367523772e-05
-1.51402815464871e-05
-2.40051043094291e-05
-3.37721703901981e-05
-4.22774629813051e-05
-1.83336842593858e-05
-2.18394305807761e-05
-1.75293628529253e-05
-2.53899941316997e-05
-3.75506500770646e-05
-1.30368346181734e-05
-2.4741476186667e-05
-1.19073097955319e-05
-6.48690318167642e-06
-3.54471502071264e-05
-3.85326166201049e-05
-2.11728531859333e-05
-3.53214365819988e-05
-1.49666744445264e-05
-2.39580387731134e-05
-2.95563952309583e-05
5.58014011590886e-06
-1.99764843097327e-05
2.80497738891623e-05
-3.53924690773125e-05
-9.67602192198698e-06
-1.48871057874922e-05
-2.05905727101195e-05
-3.1614445326828e-05
-1.71502530128932e-05
-1.26683919808414e-05
-4.01364668078937e-05
-5.3073696294405e-05
-3.17969295445833e-05
-4.52785217447021e-06
-2.09605585188691e-05
-2.5763198934419e-05
-3.14794069672411e-05
-3.41589357634833e-05
-2.01437906900916e-05
-1.62059319972593e-05
-9.48406361411031e-06
-2.18820639283463e-05
-3.0094005333623e-05
-9.01572746020446e-06
-3.35842873351593e-05
-1.93986181347351e-05
-1.5121386197885e-05
-2.91753627668302e-05
-2.67742307616126e-05
-4.01489264676186e-05
-2.20617358717158e-05
-3.00635584422817e-05
-2.37476267209697e-05
-3.41127325162073e-05
-1.57489411152328e-05
-2.01461927424726e-05
-4.79033374545916e-05
-7.88797912499054e-06
-3.24826774522884e-06
-2.34377586136854e-05
-1.13604550189521e-05
-3.562946305056e-06
-1.38882765761351e-05
-1.98451472507515e-05
-9.68507723534919e-06
-7.7530039486193e-06
-1.95323449057511e-05
-1.28469338432337e-05
-1.42456898895138e-05
-2.79684110674123e-05
-1.54957253217786e-05
-1.340519358654e-05
-1.30510250536883e-05
-1.32361010023625e-05
-3.16318274649698e-05
-1.78566855887087e-06
-3.14274443741129e-05
-2.31621021293685e-05
-2.22351596267481e-05
-1.1901836124336e-05
-2.7894585562154e-05
-2.19129860950753e-05
-2.15992659195245e-05
-2.18955003178314e-05
-1.18610979041726e-05
-2.23553866008981e-05
-2.9651689850176e-05
-1.52459666433511e-05
-1.79381632367458e-05
-3.56166972992837e-05
-8.62788502665437e-06
-2.00406057371779e-05
-3.45921886632601e-06
-4.69395468493197e-06
-1.97159215342407e-05
-2.40729505680423e-05
-2.72350044096182e-05
-1.89262670025382e-05
-1.93710291010025e-05
-2.78925799000174e-05
6.85473701699147e-06
-4.9597515889569e-06
-3.74285738280943e-05
-1.56827459814317e-05
-2.66791686422431e-06
-2.76952439104326e-05
-1.77989156063065e-05
-1.95884794138757e-05
-2.99354883523289e-05
-9.99031205722879e-06
-3.38302303159616e-05
-3.87253667568848e-05
-6.74862971927545e-06
-9.94453234737844e-06
-1.12990503074712e-05
-1.85101863666296e-05
-2.15248354929155e-05
2.43942162776099e-06
-6.11116999425713e-06
-9.01105497632773e-06
-1.88064029052654e-05
-9.97868222591944e-06
-3.4650746862931e-05
-2.76486158195111e-05
-1.63660205083057e-05
-2.12967423618254e-05
-3.39903956648885e-05
-1.29631666391072e-05
-1.31295941703069e-05
-3.85785860635333e-05
-1.24793573362233e-05
-1.44477561474567e-05
-1.1083820774104e-05
-1.70806243738417e-05
-4.15624545245163e-05
-3.81547022205359e-05
-2.73971254985398e-05
-2.24467156885523e-05
-4.04209398208007e-07
3.03749848565298e-06
-2.09327407076366e-06
-1.9110575535135e-05
-2.98229798243517e-05
-1.98291380001061e-05
-2.73043769634356e-05
-8.54144717282356e-06
-1.59159393346536e-05
1.87932412651558e-06
-3.18760736381776e-05
-7.66880512817941e-06
-1.18343670756005e-05
-2.68323980616596e-05
-2.76487505044871e-05
-3.21565545182869e-05
-2.0216256956752e-05
-1.73461998522235e-05
3.17695979383067e-06
-3.91533985935813e-05
-2.90555449992921e-05
-3.77431915856381e-05
-1.51074551347726e-05
-2.24953550509594e-05
-6.83569551961937e-06
-9.16824369338703e-06
-1.58252487690834e-05
-2.05023212117921e-05
-1.71577784035418e-05
-2.37293939352721e-05
-2.8980404140253e-05
-1.29240570277265e-05
-1.92859321255287e-05
-1.45870369832626e-05
-2.67088925183593e-05
-1.27095128340658e-05
-2.47671031111684e-05
-1.81834724600873e-05
-3.39127808214078e-05
-2.09276735607183e-05
-2.31651937230548e-05
-2.77562986411139e-05
-2.69280822100694e-06
-1.84641051057682e-05
-2.48667358115106e-05
-3.60763593920991e-05
-2.25552659677899e-05
-2.43702314054815e-05
-2.91863242703668e-05
-3.68254245368489e-05
-6.0024326718672e-06
-1.33609657401716e-05
-3.38280327998585e-05
-2.8293240006274e-05
-2.32833192690709e-05
-3.58343692313678e-05
-2.44101019876791e-05
-1.85480877770648e-05
-2.16316112229128e-05
-2.11109684941119e-05
-2.22813918939194e-05
-1.06451946140181e-05
-8.49314732843608e-06
-2.06947114442365e-05
-2.77737710687375e-05
-1.35449508545596e-05
-2.13505754369926e-05
-2.25817719037197e-05
-3.08939922436362e-05
-4.13151580961654e-06
-2.84069609160767e-05
-1.64784765811177e-05
-3.94229889969362e-05
-1.9222406901817e-05
-2.98955130173623e-05
-6.70855763516723e-06
-2.82612877304203e-06
-4.40561873564191e-05
-2.78368417409948e-05
-2.57312770770434e-05
-4.33524698404776e-05
-2.68833513027241e-05
-3.62142516630103e-05
1.24183362092267e-05
-1.40772245763875e-05
-1.33827675968143e-05
-1.85280925729878e-05
-3.78396872386503e-05
-8.48648131303968e-06
-2.30035521254441e-05
-2.05409085457023e-05
-7.86996783177843e-06
-2.10802654354447e-05
-4.17554841006229e-05
-1.2565156163126e-05
-2.6055559010498e-05
-2.43950193871503e-05
-1.42814806994061e-05
-3.34572028383466e-05
-3.02578618203562e-06
-1.96352838639711e-05
-1.07196844362212e-06
-2.46631541677165e-05
-1.96801267977456e-05
-3.12035357628175e-05
-3.03967654369101e-05
-9.71791036425591e-06
-2.87550888003767e-05
-1.69687585135215e-05
-2.94464748011865e-05
-1.4482364443798e-05
-1.40268569558705e-05
-1.39651796076843e-05
-2.58363760204382e-05
-3.43701864800427e-05
-4.37963116897297e-05
-2.19809363281171e-05
-3.06845310530633e-05
-1.89244802861496e-05
-2.12570704887303e-05
-1.11843778277832e-05
-1.14858813818555e-05
-3.05636261986061e-06
-1.49518534932937e-05
-2.36105519562072e-05
-2.48167651364021e-05
-1.99239217642711e-05
-9.14683163196579e-06
-2.91659578664256e-05
-2.12363271246598e-05
-1.81432700473523e-05
-1.12542528990381e-05
-2.82847827987748e-05
-2.37294147326736e-05
-1.26613550384107e-05
-1.5600525122777e-05
-2.55074794617668e-05
-1.90205656566413e-05
-2.29581549688182e-05
-2.78151714548031e-05
-1.49649756398224e-05
-2.03381336076843e-05
-3.74500452840925e-05
1.17414607755866e-06
-2.40159615093222e-05
-2.84409813210101e-05
-1.95858606958462e-05
-1.65262239645383e-05
-2.75499170935909e-05
-2.14017210472576e-05
-2.75532244631667e-05
-1.8310908158468e-05
2.05485025572723e-06
-2.32594132383354e-05
-1.99070496212851e-05
-2.41621856203288e-05
-4.23783861644529e-05
-8.77376519818438e-06
-4.52887598522185e-05
-8.41345455831672e-06
-3.01481920382917e-05
-1.77525681449891e-05
-2.31567848173397e-05
-3.61894686270758e-05
-2.61717153294323e-06
-2.09028609257985e-06
-3.76087410857351e-05
-3.70129985628567e-05
3.52657350038625e-07
-1.83678186391856e-05
-2.34722982249285e-05
-2.20491028052942e-05
-1.98028507513094e-05
-1.23294236339969e-05
-2.13854788649867e-05
-4.75012599068973e-05
-1.58474242209412e-05
-2.36984254999915e-05
-3.5445532611162e-05
-4.42552377755053e-05
-1.8469977492052e-05
-1.16323366388727e-05
-2.31761722739434e-05
-1.94952968865273e-05
-1.63818713996958e-05
-2.72121127278035e-05
-3.50253386626918e-05
-1.01958031055377e-05
-2.16532410477843e-05
1.17973268594982e-07
-3.12464956102643e-05
-2.5967452854815e-05
-4.5126406158461e-05
-1.86299406569257e-05
-9.52404147495357e-06
-1.90578462248117e-05
-3.91289037753103e-07
1.18322239866334e-05
-7.91393103338413e-06
3.5539845184314e-07
-2.40551899636329e-05
-1.27996144244843e-05
-1.34544714706737e-05
6.91176178710783e-06
-7.61649127170658e-06
-2.00393146276741e-05
-3.44004158459649e-05
-1.4123823437702e-05
-1.82129124300466e-05
-1.66720720092867e-05
-2.24396823459285e-05
-1.60258957631194e-05
-7.70539201461035e-06
-2.34518248422215e-05
-3.73246444528589e-05
-1.76665658966832e-05
-2.1615091408441e-05
-2.40026163466084e-05
-1.84247250522722e-05
-4.27734555344675e-06
-3.44987951796832e-05
-1.60931803688035e-05
-2.0359902380335e-05
-1.13674405417122e-05
-5.58316801089153e-06
-2.20975769462886e-05
-1.11176931659775e-05
-2.42920071651376e-05
-1.57907236565542e-05
-8.44786531540414e-06
-7.69802091157599e-06
-1.98737770237817e-05
-2.54843211000674e-05
-4.61295447150298e-05
-2.16667441205223e-05
-2.41316582202706e-05
-2.71574322958619e-05
-3.9108642225589e-05
-2.70595239450406e-05
-2.10296082400984e-05
-1.51656372189332e-05
-3.09245108637114e-05
-2.81228248936822e-05
-2.74872933784029e-05
-1.62311810285078e-05
-1.91501713414215e-05
-2.7806902534738e-05
-2.56219041202418e-05
-3.17952981455425e-05
-1.63904288245629e-05
-2.46173638689301e-05
-2.37204956174169e-05
-3.46270913861019e-05
-2.90624598827129e-05
-2.19475584504163e-05
-1.24665622957505e-05
-7.43162241609744e-07
-1.82226091545275e-05
-1.66522880681027e-05
-4.9621388250791e-07
-1.14153120816456e-05
-2.23166857800847e-05
-1.66644597984913e-05
-2.16538954734291e-05
-8.75957543931961e-06
-3.75470197573389e-06
-1.78499098418549e-05
-1.56919487937902e-05
-2.74888869923016e-05
-3.68572141556174e-05
-2.81581948730215e-05
-2.24284068353516e-05
-2.8156521786617e-05
-1.79764799711128e-05
-1.78249396360015e-05
-1.11416940617244e-05
-1.38953378826975e-05
-1.5370456836555e-05
5.22156544511513e-06
-1.50142775863502e-05
-3.00154633426493e-05
-1.54950877840816e-05
-2.36830617260194e-05
-1.35725930370282e-05
-7.7810264245068e-06
-1.61253719967376e-05
-9.89714875272336e-06
-2.54500150481711e-05
-2.46909297036928e-05
-1.93024751331605e-05
-1.90737306464725e-05
-4.90052720138335e-06
-2.1105111580269e-05
-1.87285280187592e-05
-3.85624028879607e-05
-3.62221151204699e-05
-1.71297935156401e-05
-4.88255551286539e-05
-1.1946262272584e-05
-1.3891085374654e-05
-4.49492963356299e-06
-2.94460741490933e-05
-4.92139253564175e-05
-7.52875772162834e-06
-1.08516825842458e-05
-2.69354546490087e-05
-1.5707323797466e-05
-2.771618330211e-05
-3.92757767407804e-05
-7.14822193121418e-06
-1.69982880720037e-05
-3.2005100220425e-05
-5.21284211608599e-06
-1.23585360190091e-05
-1.58025236072509e-05
-1.16593431343137e-05
-2.55967391782934e-05
-1.71844171599653e-05
-6.96628747088675e-06
-1.91955430310812e-05
-1.01111649969267e-05
-2.77102585618089e-05
-3.86875513971256e-05
-1.56910502533301e-05
-1.74975072411987e-05
-2.99277156815999e-05
-3.32107442845045e-05
-3.78109950622851e-07
-5.9805377100788e-06
-4.34271127614044e-05
4.30076000830837e-06
-1.28902059520311e-05
-1.91787188343663e-05
-9.62049727991785e-06
1.2789559935067e-07
-1.80371783332761e-05
-4.02164716292778e-05
1.28077607816404e-05
-1.50800514635845e-05
-2.5686859038491e-05
-1.83848870007212e-05
2.96070359428401e-06
-9.94243166938117e-06
-2.25795816040449e-05
-1.73908503013047e-05
-1.45248407658189e-05
-5.32259090386327e-05
-3.68491560810893e-05
-1.04018942535404e-05
-3.15275860109236e-05
-2.43752654575897e-05
-1.36016770771084e-05
-1.40594072692889e-05
-4.04457175120163e-05
-1.76738271819758e-05
-2.18148835801204e-05
-2.35761203839722e-05
-1.16088317750177e-05
-2.21894772823654e-05
-2.69138850987838e-05
-8.75103656268442e-06
-1.80293789834321e-06
-1.83540270154116e-05
-2.54958299917271e-05
-3.7439008942024e-05
-3.75662384057996e-05
-1.72765902759552e-05
-2.67764896969618e-05
-1.83304211830041e-05
-1.6638318573076e-05
-2.43340583752752e-05
-1.86907168311228e-05
-2.42593360257332e-05
-2.61601875101113e-05
-3.05085503289553e-05
-1.29086475164849e-05
-1.9284980524893e-05
-1.76948979137525e-05
-1.08742399032762e-05
-4.33272894422997e-05
-1.07150582433046e-05
-2.15557677254788e-05
-2.75402838831284e-05
-2.01328718257119e-05
-3.07987147461233e-05
-2.30922644776986e-05
-1.78607661832085e-05
-1.34012856115177e-05
-3.24186007860933e-05
-1.74231260223495e-05
-2.5367125361017e-05
-2.76031152906721e-05
-3.17432214347655e-05
-2.0490254221677e-05
-2.01359618449777e-05
-2.93317953284052e-05
-6.76262701955132e-06
-3.70171323074815e-05
-8.1760762604149e-06
-1.0266309369357e-05
-2.77480134909967e-05
-1.47932198116316e-05
-1.76245383436565e-05
-2.17837248090501e-05
-3.11161969746452e-05
-1.80214739952424e-05
-3.18222295353598e-05
-2.15189000155136e-05
-4.76110230999137e-05
-2.87170099315367e-05
-1.5860664520722e-05
-1.14766645029218e-06
-1.48314946118334e-05
-4.39107895969004e-05
-2.69773104478848e-05
-4.88452346820035e-07
-3.25867636786738e-05
-1.87320486487683e-05
-1.25773777782388e-06
-1.71918221887618e-05
-7.44933706618142e-06
-3.59930828479669e-05
-2.90363773852495e-05
-3.35278197060441e-05
-3.46134015326241e-06
-1.71343322402813e-05
-1.30527888920685e-05
-1.06388979300591e-05
-8.23017585838761e-06
-2.02492289212626e-05
-2.91761959843865e-05
-1.92554779969793e-05
-1.88303798270799e-05
-9.73122140960399e-06
-2.23238899015867e-05
-1.67018730991788e-05
-2.97961675605999e-05
-1.05830728731389e-05
-1.85812198246724e-05
-5.99491568478724e-06
-4.86404540537907e-05
-1.14712794451385e-05
-3.3420022822338e-05
-5.6382728814317e-05
-1.09706773365197e-05
-2.63423421142274e-05
-1.10049773950719e-05
-3.94121467665595e-05
-2.31088752288376e-05
1.6280373040168e-08
-3.10859191458148e-05
-2.62399478299684e-05
-1.94810749046056e-05
3.42643822176205e-06
-2.33762488776066e-05
-1.22843796132898e-05
-1.25745171720728e-05
-8.01200601951518e-06
-2.87709664301032e-05
-1.96819636320186e-05
-2.11476698960005e-05
-2.66463009291309e-05
-2.53976006093773e-05
-1.95787047096837e-05
-2.38034672340927e-05
-1.36590358081021e-05
-4.14667829965567e-05
-1.07914159424028e-05
-1.63085374821046e-05
-1.91776164028825e-05
-2.01925370593274e-05
-2.28254321001438e-05
-1.08894326115637e-05
-1.81295048144435e-05
-1.552384146192e-05
-4.89665165574703e-06
-1.27366843989148e-05
-2.0580351869389e-05
-8.73756501536076e-06
-2.96652174392106e-05
-1.22885797026967e-05
-1.13017049960849e-05
1.54584860881666e-05
-3.70223260821017e-05
-1.40221963938137e-05
-3.51584176885524e-05
-2.47875344011334e-05
2.01439108415713e-06
-1.30805635621249e-05
-1.10764194099357e-05
-2.91754072909284e-05
-2.50830309656521e-05
-3.72356247331667e-05
-2.2055858704886e-05
4.37626806914693e-06
-1.87236007947013e-05
-2.11895479050972e-05
-1.71567093643015e-05
-2.64673515484735e-05
-2.08570691160364e-05
-1.8367155667572e-05
-2.04264400014676e-05
-3.42014095641272e-05
-4.29500422317706e-05
-3.56192029289086e-05
-1.11839029278021e-05
-3.39719566075448e-05
-1.89451680220584e-05
-1.17741902452187e-05
-2.71062109031677e-05
-2.37601454663339e-05
-2.13309431314972e-05
-2.62156851373546e-05
-2.90191516351244e-05
-2.94656896196107e-05
-1.03451936564869e-05
-2.88900060638521e-05
-5.27984991184854e-06
-7.7234883819537e-06
-3.2176940179169e-05
-2.20114943183707e-05
-7.08255963930391e-06
-1.50876613677011e-05
-1.36612310657127e-05
-2.79815634028554e-05
-2.8905424812182e-05
-1.12169538990185e-05
-2.27778312114687e-05
-2.75155408278247e-05
-1.83599334956204e-05
-1.82799440926692e-05
-3.91302846353412e-05
-1.90013949862972e-05
-1.48769386201615e-05
-1.33114180213159e-05
-2.56052769221268e-05
-7.15997060783242e-06
-2.32520164487407e-05
-3.27132978107089e-05
-2.36484243405436e-05
-2.34722279748324e-05
-2.40289923629365e-05
-3.20132098043865e-05
-2.53273369985786e-05
7.94725070543346e-07
-2.25718720115379e-05
-3.67421975117581e-05
-1.97000066003483e-05
-2.48608741807413e-05
-3.59643992166341e-05
-1.47646324438862e-05
-1.0021388930571e-05
-2.92846678384696e-05
-2.66927160907204e-05
-2.9148087169061e-05
-2.84757417339523e-05
-1.89413898910903e-05
-1.53504784066403e-05
-2.92877636360813e-05
-1.46054823606471e-05
-2.51364845784203e-05
-2.52023606146941e-05
-3.7596459138763e-05
-3.49041287237644e-05
-2.51356996399872e-05
-2.99957891541409e-05
-2.97162050172527e-05
-2.6507523752618e-05
-3.11282786932175e-05
-2.48328805790331e-05
-1.29528885693405e-05
-3.80070013584118e-05
-6.46268715281236e-06
-1.91624362699668e-05
-2.28683225174436e-05
-1.15929378591232e-05
-3.12899053757301e-05
-3.16716837241663e-05
-3.1686757502908e-05
-3.47788667484964e-05
-1.71767251081924e-05
-3.46761005306833e-05
-1.4139868695886e-05
-4.48031909346855e-05
-2.72745024392146e-05
-2.25091906915252e-05
-1.26633420213996e-05
-3.8353038635332e-05
-2.31272948826613e-05
-3.11183616899067e-05
-2.89934606578144e-05
-6.85528655621067e-07
-2.08188666652847e-05
-2.1832869266293e-05
-2.18517096043291e-05
-1.71881495437487e-05
-2.06597404857413e-05
-2.18300286251728e-05
-1.87064687491523e-05
-2.66656382606305e-05
-4.53115394280229e-05
-3.6984418087153e-05
-1.27457823221387e-05
-1.11344930068884e-05
-3.70935072201066e-05
-3.23728943790896e-05
-2.2099707083506e-05
-7.31570962424218e-06
-1.69923926676222e-05
-2.84529907345997e-05
-2.6715385964316e-05
-1.74608403588149e-05
-3.59423326434259e-05
-9.67545299804142e-06
-1.62499692823233e-05
-1.83828084477311e-05
-1.26758007255104e-05
-3.95568772240862e-05
-2.13322179545885e-05
-2.37481484525822e-05
-1.67310661418228e-05
-1.98476529548526e-05
-4.78247105310367e-05
1.81123258393066e-06
-1.33832410373911e-05
-1.99764049136607e-05
-2.25052640467621e-05
-1.35377618779536e-05
-1.87736683999765e-05
-3.021014889506e-05
-3.98964158326716e-05
-1.21870539224426e-05
-1.82320447159879e-06
-5.34736210482977e-05
-9.73128742672605e-06
5.29132732043154e-06
-2.3467516449238e-05
-1.78749052115536e-05
1.3560440634445e-05
-3.34655873324842e-05
-2.83045895447562e-05
-1.22874791859309e-05
-2.29689736303449e-05
-3.09462717976194e-05
-1.52459372093347e-05
-5.26870944674304e-06
-2.05070509337807e-05
-3.1444648227403e-05
-4.1036987784141e-05
-3.5121138425234e-05
-1.99617755531231e-05
-2.86150558321337e-05
-1.23735974240875e-05
-2.667441652561e-05
-2.45148674625848e-05
-1.89808478442296e-05
-1.81346195067865e-05
-2.25257602051454e-05
-7.03908970588346e-06
-9.13799414289908e-06
-3.24591091028445e-05
-3.68675719879326e-05
-6.0254667312452e-06
-3.43675753019678e-05
-2.89738651822931e-06
-5.96005001790399e-06
-1.67752000611951e-05
-7.66337055710246e-06
-9.72709765466576e-06
-2.16043365312558e-05
-3.61917645348653e-05
-1.27979399131222e-05
-2.73545127624e-05
-2.49564760360601e-05
-1.91943336770219e-05
-2.10320494609562e-05
-2.80521916932263e-05
-5.34616544970769e-05
-1.10533823677297e-06
-1.96445043821143e-05
-2.52374801070242e-05
-2.42518449349837e-05
-1.25880206686186e-05
-2.0016356759298e-05
-1.73979152122378e-05
-1.97670542005144e-05
-3.12378212940926e-06
-1.81190544606616e-05
-2.77774974436064e-05
-8.15345593232523e-06
-2.93022959943591e-05
-3.38002842596389e-05
-1.61974273170712e-05
-1.88805627071743e-05
-1.17603679653418e-06
-2.32480318377226e-05
-2.79233490261964e-05
-2.60689818055364e-05
-2.74050131385421e-05
-2.6036284649645e-05
-2.1792104383456e-05
-1.10405159416469e-05
-2.62572189413627e-05
-2.37740184270827e-05
-2.49566921513233e-05
-2.70152731378595e-05
-1.68789314431281e-05
-2.76983331382625e-05
-3.50630477795857e-05
-2.86433054576751e-05
-1.98939594172887e-05
-7.90640187513402e-06
-3.77374615057628e-05
-2.19756686221374e-05
-3.69740132307465e-05
-3.38579966525786e-05
2.63819669270135e-08
-2.20464972104572e-05
-2.43772082039018e-05
-1.46952781286279e-05
1.15510718756506e-05
-9.49481332252376e-06
-1.94042706758051e-05
-3.42286300635981e-05
-1.12826428229571e-05
-2.23386386371941e-05
-7.27428793917087e-06
-6.30964521643238e-06
-1.28148649075018e-05
-2.41321872411803e-05
-1.38912704024291e-05
-1.54802911047728e-05
-2.73663763419646e-05
-2.61391506435708e-05
4.09914667138619e-06
-3.40540218497526e-05
-3.53729695250811e-05
6.45474400642742e-06
-3.58547108328696e-05
-3.41253615177112e-05
-2.87819750756766e-05
-1.68107883754192e-05
-2.72621479137059e-05
-4.00377643516168e-05
-6.33178914693502e-06
-3.5635080565946e-06
-2.16161236756352e-05
5.5033576813964e-06
-2.51028333490843e-05
-1.62195403660679e-05
8.27422328516445e-07
-1.00076891693518e-05
-2.39099154116813e-05
1.50733907706448e-05
-2.24610734715766e-05
-2.49457599873854e-05
-1.99204466315877e-05
-5.71497132577524e-06
-6.84412852717023e-06
-3.09324113115498e-05
-1.57821539416265e-05
-2.75668966938337e-05
-2.32974461133322e-05
-1.44681664612979e-05
-1.6593338994487e-05
-2.46035941786844e-05
-1.53046449825629e-05
-4.49307372076124e-05
-4.24632881048686e-05
-2.03329058475758e-05
-4.34064342261154e-05
-4.61244665802064e-05
-3.1988145007501e-05
-3.74317191428566e-05
-1.75175940040868e-05
-3.23972582106906e-05
-1.83432837483743e-05
-2.06209870230573e-05
-1.79324835819156e-05
-2.98062488517456e-05
-9.79629845659061e-06
5.81354093557779e-08
-4.34107982715286e-05
-2.99540544808983e-05
-1.3229851990591e-05
-2.06647102061476e-05
-1.47968118249035e-05
-1.71407584705537e-05
-3.88339057477116e-05
-6.18772566719194e-06
-2.13419296304593e-05
-2.15111282643642e-05
-2.44430268070389e-05
-2.53268996975769e-05
-2.0886780511605e-05
-2.22450083937407e-05
-1.0259070960032e-05
-3.25089384226912e-05
-3.68106215152544e-05
-3.16437047639393e-05
-6.4479530038015e-05
-3.21711910029304e-06
-6.01604294014271e-06
-2.14601933523525e-05
-5.8734874709644e-06
-3.61287267392121e-05
8.68052443742989e-06
-7.932038637994e-06
-1.30830504445088e-05
-3.41815675520748e-05
-2.29344487145928e-05
-2.3366543841517e-05
-1.74437258104904e-05
-1.41356911834122e-05
-3.37982044048877e-06
-1.59074919795715e-06
-2.77465452287381e-05
-1.89121823611881e-05
-1.59665448376445e-05
-3.74447865264879e-05
-2.59632917560147e-05
-2.41599519470869e-05
-1.93727492032571e-05
-4.23970987634102e-06
-1.03088855008427e-05
-2.55416667721104e-05
-1.36595420540017e-05
-7.47491273399943e-08
-2.42015366275638e-05
-2.30005432926272e-05
-1.66273992381767e-05
-2.43269413580889e-05
-1.44422311715025e-05
-1.70495434602732e-05
-2.57159490672906e-05
5.66344471018689e-06
-2.42904499217974e-05
-2.83452136456842e-05
-1.03239782730829e-05
-2.64035559548295e-05
-3.53665274768372e-05
-1.84684112044066e-05
-2.34085165745505e-05
-2.65559581873741e-05
-2.05780694350029e-05
-2.66634688849746e-05
-3.5602620210074e-05
-7.04107674705806e-06
-1.99835613807406e-05
-1.45100719046338e-05
-1.7199252986486e-05
-1.85922035494489e-05
-5.17013432120973e-06
-1.42424392308572e-05
-3.91197927523256e-05
-2.34982946867545e-05
-3.22535344585559e-05
-3.79584468376572e-05
1.46586536281969e-05
-1.61348034921692e-05
-1.22222075853218e-05
-1.3240391919599e-05
-1.17766524893353e-05
-1.82294792345325e-05
-2.69563037898112e-05
-4.38631670285531e-05
-2.63335990787971e-05
-2.97939488526364e-05
-2.31036964967515e-05
-1.93254030701931e-05
-1.81683040577699e-05
-4.02567978637482e-05
-2.55562011720414e-05
-1.65699593803714e-05
-3.90527443398344e-05
-1.87525879225643e-05
-2.73255965558875e-05
-8.28596679310015e-06
-1.3571267307854e-05
-1.63841356087629e-05
-2.22256711264244e-05
-1.8262091455215e-05
-3.86085399463138e-05
-2.30101332744501e-05
-1.90421401272207e-05
-2.55499298472147e-05
-6.48618325890398e-06
-1.53014135118849e-05
-1.88654247041207e-05
-3.07699651950768e-05
-2.18173232273186e-05
-3.56447311741299e-05
-2.20178306918848e-05
-1.7543508260685e-05
-2.68054929954911e-05
-3.23360084863269e-05
-1.54242233239732e-05
-3.79045037726628e-05
-2.48264034456295e-05
-2.4594133179898e-05
-3.15152208515506e-06
-2.88488654734358e-05
-1.50821403861035e-05
-6.87181086567246e-06
-2.30129164697474e-05
-1.99706336834447e-05
-2.66467966539381e-05
-2.5230158060602e-05
-2.53196642799753e-06
-2.6503605781493e-05
-1.62904092267318e-05
5.94691131940084e-06
-9.24336066178844e-06
-1.5095841515662e-05
-1.54307103154141e-05
7.96232821185469e-07
-5.0412748097391e-05
-3.48263258292298e-05
-1.15993584319831e-05
-2.57977976800325e-05
-2.62640982568278e-05
-2.6776485954229e-05
-5.09115288959106e-06
-3.48317853277093e-05
-2.17331154463058e-06
-3.26573385548571e-05
-6.46453111920613e-06
-3.33445379131297e-05
-1.35790904467105e-05
-2.85586743357838e-05
-4.32487698765161e-05
-3.49910624829151e-05
-1.64481777708039e-05
-3.23824367535521e-05
-3.32209305913433e-05
-1.34908377617083e-05
-1.00406306253008e-05
-1.56123018844616e-05
-2.67665161479376e-06
-2.60604128024321e-05
-2.92493091369079e-05
-2.62713366564573e-05
-1.40296596923618e-05
-4.765985175591e-06
-1.87589101321111e-05
-1.66059577319677e-05
-2.43229880839207e-05
-1.17583649926807e-05
-3.03227080646052e-05
-1.33662309036418e-05
-1.61925115353744e-05
-3.36271728462687e-05
-1.7023205714493e-05
-2.77368467510472e-05
-3.56688141756218e-05
-2.70363097350329e-05
-2.74184258724614e-05
-1.82165370252548e-05
8.01252918918093e-06
-3.19098243403066e-05
-4.38363044708959e-06
-1.77419235745146e-05
-2.74566966836953e-05
-3.41952232592272e-05
-3.12497539676965e-05
-2.77808403743012e-05
-3.0263299138995e-05
-3.27208492046335e-05
-1.06847401757903e-05
-8.68836495640785e-06
3.27903667130782e-06
-4.51410963840821e-05
-2.08573769488439e-05
-1.7028719052213e-05
-2.09045430678225e-05
-2.31193109314354e-05
-6.29493264884276e-06
-1.48267310444447e-05
-5.23587020440911e-06
-3.04433618697497e-07
-8.54299583035056e-06
2.98589818733676e-06
-2.12084237768922e-05
-3.63935076618493e-06
-9.27457034788332e-06
-1.64169268363389e-05
-2.92176252580894e-05
-2.53952590772297e-05
-1.26361732379323e-05
-2.69091150438252e-06
-6.46809305643845e-06
-3.12627136887615e-05
-1.52566596002941e-05
-1.46573744131996e-05
-2.55688020925876e-05
-1.43379749480464e-05
-3.04739843635642e-05
-1.63817674612764e-05
-3.56399534094153e-05
-1.29488132479765e-05
-1.56319837508394e-05
-3.94913406485881e-05
-2.98282008552712e-05
-2.26626232461924e-05
-2.71104261729342e-05
-3.02604340888375e-05
-2.78228349778603e-05
-1.81421229200196e-05
-2.48473954367173e-05
-8.7671927733839e-06
-2.57442244934772e-05
-1.56574526620942e-05
-1.55545843062815e-05
-2.62863230467039e-05
-3.24197900159438e-05
-1.54120041369016e-05
-4.00337964906505e-05
-1.15790080361952e-05
-8.32843494184961e-06
-4.3091158942128e-05
-4.28289867677092e-05
-3.36544903680658e-05
-2.28292699312308e-05
-2.19137743711995e-05
-4.03215979003209e-05
-1.89802050711646e-05
-2.66116538757961e-05
-2.3282895661165e-05
-2.88864872563587e-05
-2.16925089095808e-05
-7.17312776839408e-06
-3.19591791005144e-05
-2.56193457994364e-05
-1.6690255162954e-05
-2.59822628659679e-05
-3.4833817526058e-05
-1.92482326153258e-05
-1.39160792278522e-05
-2.5723099540353e-05
-6.05743956423632e-06
-3.38103010317602e-05
-2.15641846411174e-05
-1.18703137806907e-05
-3.20412438442394e-05
-2.85727137239734e-05
-1.30328162194636e-05
-3.89175261165213e-05
-1.59643905192064e-05
-2.27812854357805e-05
-2.7642599212745e-05
-1.17856825332535e-05
-2.31252786665702e-05
-2.98199295857891e-05
-1.73102291047474e-05
-3.31652753946262e-05
-3.30961768050264e-05
-1.37567628313902e-05
-1.96727236296715e-05
-3.42008776251148e-05
-4.39997457629412e-06
-2.97586270022727e-05
-1.73858544774397e-05
-2.45606776940684e-05
-2.0290080440718e-05
-1.6315041334361e-05
-1.21154423975164e-05
1.88311999881759e-05
-2.96620288894414e-05
-2.86749665557799e-05
-7.24469244858199e-06
-1.97158022374789e-05
-1.38817058052847e-05
-6.14809502786364e-06
-1.02063028161448e-05
-2.67585501722686e-05
-2.61163349875064e-05
-6.79086038770693e-06
-1.45815038749892e-05
-3.04667742106482e-05
-5.98007841791372e-06
-3.37023468757559e-05
-2.33070735252469e-05
-3.14301720382473e-05
-1.93081494431666e-05
-1.1631505394557e-05
-4.9623530050871e-06
-1.67260372691703e-05
-3.15720098846624e-05
-3.84384563501826e-05
-7.28935641788242e-06
-2.6244639728439e-05
-2.24041543468298e-05
-2.02247507568379e-05
-3.06745117766977e-05
-2.30946545235523e-05
-3.87058184898017e-05
-1.19717526967008e-05
-2.32593018534629e-05
-1.82969229129957e-05
-1.64759816398455e-05
-1.96704851166565e-05
-4.39481586421698e-05
-2.39604002431418e-05
-2.49917822376945e-05
-2.37506763446028e-05
-2.21031270905181e-05
-6.87358871244463e-06
-2.9014041287886e-05
-3.42477764059386e-05
-1.85360762516071e-05
-2.80743270069908e-05
-4.25044636877029e-05
-2.46717413209371e-05
-3.25054859884907e-05
-5.59981893914434e-05
-2.76137372349131e-05
-3.9752535841678e-06
-2.90025029497381e-05
-2.66127661639772e-05
-3.0101158545704e-05
-8.88271508803342e-06
-1.9261108680294e-06
-2.54759441641478e-05
-1.43863180491511e-05
-2.99094192775442e-05
-2.66495890955355e-05
-3.02470196091474e-06
-1.31385441590299e-05
-1.10675361624603e-05
-3.23193982938306e-05
-6.76126893211265e-06
-1.04330364211895e-05
-1.94255605577963e-05
-7.85016320618713e-06
-1.26036251810792e-05
-4.88142799241934e-05
2.56525565958741e-06
-9.98864143053541e-06
-7.94937432115826e-08
-5.11233996328934e-06
-1.07278777559946e-05
-2.80488061334116e-05
-2.14291277706093e-05
-4.30742602362961e-05
-2.04776219929385e-05
-2.35075471508352e-05
-2.3467451965695e-05
-1.47611115992518e-05
-2.42544785958687e-05
-1.13994259741607e-05
-1.92553145909435e-05
-3.08910196800215e-05
-2.31305644588834e-05
-1.58362374432976e-05
-2.78325907740921e-05
-2.49689367258482e-05
-3.020551377285e-05
-2.66532993062347e-05
-2.01971382450949e-05
-1.38730883658931e-06
-3.19813318198138e-05
-3.54897030323953e-05
-3.61613358970874e-06
-1.68034249984185e-05
-1.32429095074205e-05
8.67864508328761e-06
2.34598200267977e-06
-1.51558470081172e-05
-2.35643678166339e-05
-4.52040505394109e-06
-1.80300548449473e-05
-1.05237637092689e-05
-1.48559122397765e-05
-1.04339224804912e-05
-3.45172534798656e-05
1.01395776712073e-05
-2.28710357114497e-06
-1.07872224145915e-05
-4.47075699790818e-05
-3.58723352709244e-05
-3.15757088645312e-05
-2.12762997283957e-05
-1.20158593024446e-05
-1.04269876543984e-05
-1.37455522321186e-05
-1.50476177963474e-05
-2.99543090036643e-06
-2.6070101217822e-05
-1.07901691680382e-05
-2.15928503487601e-06
-1.3687627403804e-05
-5.50479272708244e-06
-1.35519722633913e-05
-2.71400870180138e-05
-3.64971811068312e-05
-3.29837758566639e-05
-5.20298753932696e-05
-3.68280514123335e-05
-1.15695811170141e-05
-1.71867791894617e-05
-8.33434081584068e-06
-3.03066806906471e-05
-3.84625468787692e-05
-2.70428435147017e-05
-3.85688947549037e-05
-1.87895782071257e-05
-8.75678398803332e-06
-1.97142622802142e-05
-2.63413539780975e-05
-1.40024767637533e-05
-2.67742557274241e-05
-3.25813634770664e-05
-2.29904163832033e-05
-3.22450313993969e-05
-3.01335789024232e-05
-2.11508664712348e-05
-1.1162168965662e-05
-7.00672956226026e-06
-3.83870632753534e-05
-2.48720071242027e-05
-4.78533459766553e-05
-1.49141483848682e-05
-1.24726261427198e-05
-2.71448860303585e-05
-7.69943003299768e-07
-2.43883265410015e-05
-3.59846680358654e-05
-2.19911222073528e-05
-7.7410402589664e-06
-8.09224661373277e-06
-2.08194041606441e-05
-1.14865256293792e-05
-1.6502027251123e-05
-1.64577028970801e-05
-2.10141485737045e-05
-3.42859484854631e-05
-3.0968838555144e-05
-9.30449357043508e-06
-4.40381874841034e-06
-3.41476334188842e-05
-1.86664981927927e-05
-3.68520988011566e-05
-2.13135245302053e-05
-1.11800781813304e-05
-2.68111241894184e-05
-7.04131686638093e-06
-2.68962224283107e-05
-2.17563763458318e-05
-3.16789095524292e-05
-2.76340615239416e-05
-2.96026697414259e-05
-2.30287414150825e-05
-3.29568307426539e-05
-2.46129781877347e-05
-2.24341612690103e-05
-1.00753794417914e-05
-2.68675303535436e-05
-2.1375344730997e-05
-1.69774199320088e-05
-7.63961627943537e-06
-2.69192536236508e-05
-9.97729619898019e-06
-5.00461031888172e-06
-1.7727182999852e-05
-3.15740933090077e-05
-2.84241209465256e-05
-2.98518720793645e-05
-5.24543896167902e-06
-1.00100487954986e-05
-1.82759336940451e-05
-1.90728030637973e-05
-1.24306063833578e-05
-2.45030952453969e-05
-2.44436083207915e-05
-6.83485799259181e-06
-2.31425234121655e-05
-1.76459343772809e-05
-2.40243384712885e-05
-3.33758432367243e-05
-1.05706280019244e-05
-2.74564880581112e-05
-4.65796012184654e-05
-2.16524071709992e-05
-2.1547874171277e-05
-1.37393786607887e-05
-2.72329870093516e-05
-2.23010488056107e-05
7.20048667088556e-06
-1.89802549738373e-05
-3.89904088319008e-05
-2.82898514318108e-05
-4.103717315712e-06
-9.38132857726737e-06
-2.17803155468047e-05
-1.80331003382663e-05
-4.56602717754838e-05
-4.42890958969138e-05
-9.56923892186872e-06
1.15548478978545e-05
-6.50439009869676e-06
-3.69438558810393e-06
-1.22482334862839e-05
-2.03127992742673e-05
-1.57684458893874e-05
-2.24526398452085e-05
-3.03416477208127e-06
-3.27961021183414e-05
-3.9675061753348e-05
-2.25706006141542e-06
-4.88524512811806e-05
-1.94901151900741e-05
-2.97784440230398e-05
1.12341237588128e-06
-2.4247003826842e-05
-2.66492060279637e-05
-2.0875976838784e-05
-7.14348664272293e-06
9.34945344447881e-06
5.36387196767534e-06
-2.48079644056774e-05
-1.2689449566158e-05
-1.5902535026738e-05
-1.85523802143032e-05
-2.31481493815535e-05
-1.43380797173225e-05
-1.83770038853374e-05
-2.26894112471018e-05
-1.10945298347486e-05
-1.06182959168326e-05
-2.68254447195705e-05
-8.80716305209833e-06
-3.93318227103407e-05
-2.09374190611602e-05
-1.79288916301162e-05
-1.29691993866657e-06
-6.51762575072493e-07
-4.51612712184622e-05
-3.21751300844528e-05
-7.85697329959117e-06
-1.65434487071473e-05
-2.00902849337016e-05
-1.26406762771738e-05
-1.88026236870682e-05
-1.55869579643486e-05
-2.60427956817885e-05
-9.28968593190272e-06
-1.1266576596127e-05
-2.40787701055115e-05
-2.082120054208e-05
-2.487877649455e-05
-2.53226110724767e-05
-2.24328422541028e-05
-1.60230068785867e-05
-2.43020633464027e-05
-2.705430037014e-05
-3.41335274028084e-05
-3.85399696371294e-05
-4.45648840424462e-05
-9.84347091326202e-06
-2.45484154948967e-05
-2.23226114997573e-05
-3.48211518631315e-05
-2.46484229577896e-05
-1.4409895901705e-05
-2.51028880603748e-05
-1.88034722566968e-05
-1.8770812641778e-05
-3.15334230126706e-05
-2.24817961328036e-05
-4.65286230969162e-05
-3.02930760593964e-05
-9.35107307068833e-06
-1.44920191619273e-05
-9.21263582356369e-06
-1.41722035337748e-05
-3.61367932215329e-05
-3.33346414250374e-06
-1.57663816002495e-05
-5.13674905274857e-05
-8.89062799250645e-06
-2.14124076143453e-05
-1.14821749443148e-05
-3.56617541551818e-05
-9.49900036298217e-06
-3.4327855736518e-06
-7.63976025799251e-06
-1.4758772899727e-05
-1.53434425244905e-05
-1.82851363492149e-05
-7.6868951338275e-06
3.19622937169914e-06
-5.54644974798477e-06
-8.96380510842218e-06
-2.78221063886153e-05
-1.0596811981137e-05
-1.78857924378402e-05
-1.90267894920067e-05
-2.36934557219181e-05
-2.80111733167606e-05
-1.16845737780766e-05
-3.8899408509705e-05
-1.55348233349878e-05
-9.58893368502245e-06
-1.81592979453173e-05
-3.18798233955435e-05
-4.37846056552175e-05
-3.09227612345044e-05
-7.02538479900783e-06
-1.66953253361318e-05
-1.68793191763601e-05
-1.76731151284273e-05
-2.37931352762904e-05
-8.73718923401029e-06
-7.85792321676374e-06
-2.31022636100644e-05
-2.40980057721034e-05
-1.62729837033386e-05
-2.44879859695543e-05
-3.13557510101795e-05
-4.06415904488828e-05
-2.6670750969661e-05
-2.70347561128464e-05
-3.06936488568885e-05
-3.10189197072823e-05
-3.34474480928354e-05
-3.12887583313398e-05
-1.69169817212052e-05
-4.39359004090078e-05
-4.9056101269343e-05
-4.11100209649869e-05
-2.88823386058571e-05
-4.09168739376444e-05
-3.97831707910506e-05
-2.79742144210417e-05
-2.63909529700632e-05
-2.7243650466889e-05
-1.83876556521557e-05
-2.00703504848114e-05
-2.35551439235219e-05
-1.70654360859694e-05
-2.34723978882255e-05
-2.75933294453776e-05
-1.56233946545343e-06
-2.41165022597214e-05
-5.19938359658277e-05
-2.70401219357918e-05
-1.64687323732086e-05
-3.7141568402432e-05
-2.49795058792294e-05
-2.98329632756556e-05
-1.78654092117054e-05
-3.13981199795138e-05
-2.1723156152814e-05
4.69821103489279e-06
-1.00480687315177e-05
1.92461787464373e-06
-1.68172863486934e-05
-2.10955238656649e-05
-3.89958007621969e-05
-4.6585041629591e-05
-2.88666855131604e-05
-7.31594383066259e-06
-2.33141854508756e-05
-5.21469688377103e-07
-3.87773563551673e-05
-3.07569632313802e-05
6.71437878266238e-06
-3.55921467322929e-05
-2.45268718124392e-05
-1.31628341173671e-05
-1.60446282632158e-05
-2.50881010435652e-05
-2.22968977264973e-05
-2.12077652940674e-05
-3.04998550370565e-05
-1.17945108637782e-05
-1.22577420072699e-05
-3.68763619610057e-07
-9.85046763158179e-06
-6.43315520506393e-06
-4.24986544954766e-05
-2.04459056572868e-05
-2.77757894744831e-05
-6.31587933797988e-06
-2.12084022658209e-05
-4.00998055502647e-05
-2.83782368156778e-05
-1.95099495072626e-05
-6.90576568290809e-06
-3.98472945894484e-05
-8.53585378237788e-06
-2.44040382744124e-05
-1.00946245091583e-05
-1.59286334157069e-05
-2.07171512061257e-05
-4.45032556285777e-05
-3.1385387463729e-05
-1.59357276912424e-05
-2.03623850442899e-05
-2.97742221363343e-05
1.54373135346095e-06
-3.6491746831821e-05
-3.62472697907507e-05
-2.00810081653851e-05
-1.79005443469719e-05
-2.9040293217082e-05
-2.39813835732505e-05
-9.63605081793369e-06
-3.42927746320548e-05
-2.12878786956512e-05
-1.9948495002435e-05
5.93521084436641e-06
-9.64711200901302e-06
-1.3966235832659e-05
-1.76737648416306e-05
-1.39931425241135e-05
-2.41848870484569e-05
-4.38047663222864e-05
-3.16688451998281e-05
-2.18032023863106e-05
-9.66402022238842e-06
-3.06914574710909e-05
-2.83668883090666e-05
2.71527282305004e-06
-4.53466101161412e-05
-3.2386923838619e-05
-3.23729616006364e-05
-3.21722844041625e-06
-3.4880514358684e-05
3.24983373962946e-06
-2.54802912664033e-05
-8.07411545728827e-06
-1.51316393689912e-05
-3.18423932074963e-05
-3.17428807672952e-05
-2.41790930494746e-05
-1.82822259613377e-05
-4.13847991946023e-06
-2.54346645990464e-05
-8.48372035092791e-06
-2.43202247381972e-05
-1.8774206261162e-05
-2.41200897532686e-05
-1.59898160057745e-05
8.19128777842712e-07
-2.51457243096704e-05
-1.3849243620319e-05
-1.89334763585679e-05
-2.30456390267441e-05
-7.53607118732581e-06
-1.59883239296998e-05
4.44880683935758e-06
-5.18249398822711e-06
1.19305115826705e-05
-3.2921348481459e-05
-2.5571994388531e-05
-1.20651294063507e-05
7.49257173005785e-06
-1.74031735205567e-05
-2.99778885194802e-05
-1.8280678985809e-05
-2.7004556433865e-05
-2.23579250178002e-05
-3.03762053665835e-05
-2.41029690607994e-05
-2.44149285684246e-05
-4.23915834244797e-05
-5.47611367455626e-05
-2.70729672013156e-05
-2.29828783104297e-05
-1.43921227776697e-05
-1.36506712657205e-05
-2.65388988263893e-05
-3.47419249192394e-05
-2.92457936815935e-05
-2.28970817389371e-05
-2.51955079506336e-05
-2.27093563215118e-05
2.10657320124929e-06
-2.37206395106077e-05
-7.27726104543378e-06
-1.77613844860903e-05
-2.70784697593909e-06
-4.12771449471517e-05
-6.35203978994844e-06
-1.44531408276348e-05
-2.7659033688608e-05
-2.45994090992135e-05
-3.83778104793809e-05
-2.91424062517439e-05
-2.16868761303828e-05
-2.6400232672262e-05
-6.63794206411553e-06
3.39918730712826e-06
-1.47588397125207e-05
-2.31945116327148e-05
2.39798886919629e-07
-1.65485632458028e-05
-1.60130736899612e-05
-1.51210355019585e-05
-1.90054903052083e-05
-2.02287174770353e-05
-1.46854174840391e-05
-2.61160022230791e-05
-1.86141420144678e-05
-1.92963065564246e-05
3.57657470644883e-06
-1.45655229162133e-05
-2.35557577361509e-05
-2.25041321864505e-05
-3.11641431946472e-05
-1.99760780372756e-05
-1.36041865440016e-05
-2.29475103257583e-05
-1.00781408628059e-05
-1.09976065071535e-05
-2.66194578180074e-05
-3.02633274151981e-05
-8.17308365113349e-06
-1.30529435042223e-05
-2.37030653143524e-05
-2.58379704337531e-05
-9.74177431296587e-06
-3.79261611277098e-05
-3.04090623858902e-05
-3.16555195439207e-05
-7.90758640195297e-06
-1.54659464188436e-05
-1.57679326773117e-05
-3.43775972384548e-05
-5.59894913893602e-06
-1.60479431104484e-05
3.93303161899668e-06
-6.10617485301856e-06
-1.70516497516547e-05
-8.1754839342542e-06
-1.25386072486507e-05
-8.44705081793834e-06
-3.04444886146773e-05
-1.6767609144226e-05
-2.36919680048235e-05
-1.68954612619535e-05
-1.89131649417652e-05
-1.21802266880912e-05
-2.54598882271455e-05
-1.89415870458292e-05
-1.85867637791426e-05
-2.44650216442688e-05
-4.57653699720762e-05
-1.99791699809136e-05
-7.06250265267731e-06
2.88463226389395e-06
-3.04443082586576e-05
-2.53220848315956e-05
-2.06710749641899e-05
-2.29911680851046e-05
-5.10630089814961e-05
-2.14166979847039e-05
9.52570748668428e-06
-3.37042325749515e-05
-2.45833522355037e-06
-7.13764518199264e-06
-3.48687186381485e-05
-3.31713347251329e-05
-2.53723821087017e-05
-2.04676538245967e-05
-1.92343365559462e-05
-8.18159958165235e-06
-1.61347488743972e-05
-1.7323563285585e-05
-7.81351586905634e-07
9.61995898942116e-07
-2.75191556430653e-06
-3.5045465113558e-05
-1.6747153636373e-05
-2.42649710518012e-05
-6.26614498937765e-06
-1.26432426197356e-05
-8.9216724313224e-06
-6.66420361494899e-06
-9.06173676545177e-06
-3.13963088008373e-05
-6.37057212318297e-06
-4.60467490464818e-05
-1.65166400892893e-05
-8.79718024721972e-06
-3.1594427908804e-05
-3.07899140010315e-05
-2.37524100543508e-05
-4.77724732070301e-05
-1.30266729421032e-05
-2.23957208507286e-05
-8.76134303955011e-06
-7.13938632326917e-06
-3.94282519841394e-05
-1.54190279553642e-05
-2.184094656595e-05
-1.99333454777408e-05
-3.04810215770493e-05
-2.16105244885927e-05
-1.36682084737761e-05
-2.33126939898546e-06
-1.43156344219918e-05
-2.49926257261936e-05
-5.08705189403096e-06
-1.8812347715296e-05
-2.19403870618467e-05
-3.73074001568733e-05
-2.43687143284494e-05
-3.15468194975372e-05
-9.54129288265319e-06
-2.36831817429391e-05
-2.12149504810081e-05
-3.07363443668309e-05
-2.67573050115985e-05
-1.63684621510965e-05
-2.67105728910922e-05
-3.48442767934831e-05
-2.84892243125547e-05
-1.02226610302913e-05
-3.2275857178278e-05
-1.40143412836055e-05
1.83222288281783e-06
-2.40565713425022e-05
-2.40285888099633e-05
-2.76916928297404e-06
-1.01145864223185e-05
-1.79759120760828e-05
-1.02545129772748e-05
-2.3382600770042e-05
-2.70892737751816e-05
-3.03529258634648e-05
-1.71828071086016e-05
-3.92390962088232e-05
-1.24674069076973e-05
-1.41883550062832e-05
-1.26493401744592e-05
-2.12248077533923e-05
-2.21882736275503e-05
-2.75622908900212e-05
-1.46937985614879e-05
-7.75722758222655e-06
-2.61510407180591e-05
-2.26474618805939e-05
-3.11870084028698e-05
-3.81731917866649e-05
-6.97720907177132e-06
-2.00255395940922e-05
-2.5647121024041e-05
-1.75319775132129e-05
-3.50910774097227e-05
-4.33974740411143e-05
-2.43915962562284e-05
-9.42336998913077e-06
-5.08507798515078e-05
-2.47096321081133e-05
-1.15771576648447e-05
-2.66343063433944e-05
-1.26218007572358e-05
-3.10149998394038e-05
-1.67330235375586e-05
-2.9705926304827e-05
-4.35440759318099e-05
-1.55738174318097e-06
-2.04774782218867e-05
-1.57358480885622e-05
-3.12550453301026e-05
-2.4576194967439e-05
-4.17777577164428e-05
-3.19134456557357e-06
-2.75474241651347e-06
-3.01316599553524e-05
-4.00037158424972e-05
6.74355555657212e-06
-2.01542459145128e-05
-4.83876153835477e-05
-7.48159852081187e-06
-4.75974448051504e-06
-2.42776738474214e-05
-1.13686232186827e-05
-2.24705717958228e-05
-8.51098860820636e-06
-9.96177445886072e-06
-4.8886558827045e-06
-4.67478805909236e-05
-3.35281079849635e-05
-1.53775351962008e-05
-1.17824217314752e-05
-2.63699551244603e-07
-1.25837509144225e-05
-3.00601667696137e-05
-3.23985179704664e-05
-2.08712327538629e-05
-1.01171581283268e-05
-2.47484767466174e-05
-5.59109114407647e-06
-3.37941888481492e-05
-3.09749381852664e-05
-1.48724832725549e-05
-1.79258894670227e-05
-5.46644445620675e-06
-3.53714039146322e-05
-2.77426572064434e-05
-2.42977088745621e-05
-1.47114139057025e-05
-2.21594981060455e-05
1.87574427955278e-06
-2.20592731875833e-05
-2.62131179462245e-05
-1.05274115922058e-05
-1.4306027860385e-05
-3.78507835429813e-06
-3.65820173199127e-05
-1.08464246416765e-05
-2.60447598508213e-05
-2.61947313702421e-05
-1.42163120388055e-05
-2.17919410404419e-05
-1.63527886770322e-05
-2.07204643171707e-05
-1.66095676320061e-05
-2.95304375109665e-05
-5.84393501002526e-06
-1.83788345796816e-05
-1.15982313450153e-05
-2.61973495326936e-06
-1.17266970864762e-05
-7.35921374118447e-06
-3.35008033449697e-05
-3.02631898071277e-05
-9.81082950934165e-06
-6.93243020022519e-06
-3.24268757060277e-05
-4.16720602680837e-05
-2.60779979054693e-05
-2.33161439892327e-05
-2.06599782249018e-05
8.25117649200286e-06
-2.76811349466357e-05
6.94381162729394e-06
-2.71699022425499e-05
-1.67504656679137e-06
-2.07245577602485e-05
-5.71468068830092e-06
-5.69634914177327e-06
-8.95092175725831e-06
-3.05755373813294e-05
-3.45800612822742e-05
-2.21907874252954e-05
-1.75507729422904e-06
-1.72365507417531e-05
-1.05633661584429e-05
-4.15435427839466e-06
-1.8495096290907e-05
-1.01340077266558e-05
-9.67507619497585e-06
-2.57046866945396e-05
-2.20976982256707e-05
-4.50954328840904e-05
-1.54442524707317e-05
-2.10740511652078e-05
-2.63112675112305e-05
-3.64865218826709e-05
-1.91564387426767e-05
-2.16860410610187e-05
-1.83858265004701e-05
-1.12548554738228e-05
-1.03221457849911e-05
-1.7820869703647e-05
-2.08414299269607e-05
-1.79528958076565e-05
-6.1363017072199e-06
-3.39813743264637e-05
-2.87823996347819e-05
-1.01959920845598e-05
-7.56308665019713e-06
1.347941227249e-06
4.35334760781208e-06
-3.28339147235688e-05
-1.10902521217785e-05
-2.685949187916e-05
-1.58121933672091e-05
-7.07218495029205e-06
-2.10523512376283e-05
-1.82083591516331e-05
-2.81507119310229e-05
-3.25236646623274e-06
-6.65730412449659e-07
5.28325634131966e-06
-4.41409199921028e-05
-2.92247319860195e-05
-1.80746852230801e-05
-1.85825274583679e-05
-1.74033370821754e-05
-1.29732394647498e-05
-2.1539187971846e-05
-2.82477441227017e-05
-5.33694457448338e-05
-3.46064743291215e-05
-4.27206049586069e-05
-1.94782920533387e-05
-6.90808553674767e-06
-3.97708990132166e-05
-3.09639330417002e-05
-1.65525001714272e-05
-3.02178794187029e-05
-2.09412103779961e-06
-3.49586777121275e-05
-1.94460038037385e-05
-6.56269500523881e-06
1.85920502929289e-06
-2.84750797634395e-05
3.64746628108677e-06
-4.49332348412608e-05
-2.53728007238016e-05
-2.04296350860275e-05
-2.5900044251366e-05
-2.42769751718041e-05
-1.56992579978039e-05
-3.21292914390412e-05
-1.49388270882865e-05
-2.10368927374918e-05
-1.15011506725481e-05
-2.06928712897084e-05
-9.92945148111515e-06
-1.95187263051223e-05
-3.69162291690387e-05
-2.13095050821739e-05
-2.32430080045179e-05
-2.7073693754185e-05
-2.13569775641498e-06
-7.95874039284871e-06
-1.90209824995109e-05
-1.37198159412161e-05
-3.76889265546186e-06
-2.6233754725452e-05
-1.27051135818719e-05
-6.14265237946828e-06
1.1081238386513e-05
-1.22021999833746e-05
-5.08999683030134e-05
-4.78636761993257e-06
-2.06440895207786e-05
-4.98747013738769e-05
-1.03465342023802e-05
-2.48618231497016e-05
-3.48060339427225e-05
-2.04430003696904e-05
-1.59657397997477e-05
-9.86510479646031e-06
-2.98031760224183e-05
-1.77714223397578e-05
3.21761031737532e-06
-1.45850455950136e-05
1.38116381193123e-05
-5.93905484462429e-06
-5.97733327926233e-06
-1.55893260379838e-05
-3.90676573368701e-06
-2.96917030624868e-05
-1.89569207650989e-05
-2.34067167722433e-05
1.96108388482421e-06
-1.0177207615543e-06
-2.7047105339828e-05
-3.50090138014325e-05
-2.26550408892946e-06
-1.14690516466139e-05
-1.75711697814456e-05
-1.17902368467429e-05
-2.09186585341759e-05
-1.94684607851959e-05
-3.21083656391987e-05
1.98046012333467e-07
-2.71471015308536e-05
1.63248887788617e-05
-2.26494044461892e-05
-2.93553575602849e-05
-4.02786760286966e-05
-1.09936404623262e-05
-9.110279609269e-06
-1.23939907352291e-05
-2.44688835330399e-05
-1.87294709114187e-05
-1.49344879703242e-05
-2.92248165053037e-05
-1.56165602996067e-05
-8.46558516895411e-06
-2.82901422854697e-05
-2.42375840473862e-05
-2.14001862241387e-05
-2.20509737083822e-05
-1.27697135297587e-05
5.18419646839825e-06
-1.99963187956298e-05
-3.30869355659706e-05
-1.1134841176718e-05
-1.76610682904851e-05
-2.34700718083117e-05
-3.22302486769036e-05
-2.2263478689158e-05
-2.90160293202092e-05
-1.07091549794144e-05
-2.53797437424126e-05
-2.93336534648949e-05
-1.84453061740074e-05
-2.36670352891316e-05
-9.05080216071043e-06
-2.52109683355754e-05
-1.02652312247517e-05
-1.67850298498263e-05
-1.86921919334943e-05
-1.24879558540225e-05
-1.50575042831701e-05
6.38768521897132e-08
5.58270531439044e-06
-9.26809037570492e-06
-1.95723181999609e-05
-2.69747641670524e-05
-2.14864919479123e-05
-1.99384728846369e-05
-2.48097651222514e-05
-3.31916505073256e-05
-4.3404790381955e-05
-2.11123847629325e-05
-3.11378840149592e-05
-1.96261497441851e-05
-3.47926699074163e-05
-7.96870578732125e-06
-4.61175234326166e-05
-2.70448115268757e-05
-2.15993274999427e-05
-2.10955396763487e-05
-2.06680111696475e-05
