# Supplementary material for: Research on computational propagation and identification of mine microseismic signals based on deep learning
Source: PLoS One. 2025 Oct 22;20(10):e0334641. doi: 10.1371/journal.pone.0334641 (PMC12543183; doi:10.1371/journal.pone.0334641)
Supplement: S1 Data — (ZIP) [file pone.0334641.s001.zip › 000100500001061.xlsx_0.txt_24.txt.txt]

-4.26062787391123e-05
-2.34339857546104e-05
-1.41776279287452e-05
-3.1291441748979e-05
-3.50942921922515e-05
-1.50442635906069e-05
-2.89850205912941e-06
-1.73611580258218e-05
-1.21842851711973e-05
-1.7708671982425e-05
-2.5029061785076e-05
-7.24975322167145e-06
-2.96444582655548e-05
-7.59923158092904e-06
-4.05369351239216e-07
-2.44335774188846e-05
-3.02943274350453e-05
-1.58562844568413e-05
-1.9862621932311e-05
-2.04426338918125e-05
8.92747699561227e-06
-3.7026744822768e-05
-2.90071634526793e-05
-3.17349572874367e-05
-2.77614714702391e-05
-6.27869771806621e-06
-2.67525406110119e-06
-2.00024348850138e-05
-1.49286671637802e-05
-1.82548465302548e-05
-1.11467932846231e-05
-1.3802058817525e-05
-4.96233979264661e-06
-3.54519419419013e-05
-1.48087977399164e-05
-2.36617320716977e-05
-3.62050436343959e-06
-2.06463447160765e-05
-1.45718397718834e-05
-7.65848939732123e-06
-2.39215087591292e-05
-2.67133862449344e-05
-8.98053654381835e-06
-1.20676297571493e-05
-1.24572839363341e-05
-2.27125893042196e-05
-2.37511644488866e-05
-2.27734730172196e-05
-4.6637086484173e-05
1.24423966775102e-06
-1.67955937506908e-05
-3.98860745496242e-06
-8.85640824862221e-06
-1.23019831598765e-05
-4.14922926928347e-05
-2.06138982372406e-05
-2.72101459488217e-05
-1.59222509015124e-05
-2.30021191057028e-05
-3.09196790707325e-05
-3.51633783392391e-05
1.12920804953501e-05
-1.81315073114542e-05
1.27505224932935e-06
-2.60754427190692e-05
-3.78070404907217e-05
-2.12309108574845e-05
-2.54703619018408e-05
-2.18322259035182e-05
-2.45392340237659e-05
-3.57913873499478e-05
-3.53038801854245e-05
-3.39663693983807e-05
-1.54686528989497e-05
-2.1792848639749e-05
-2.63372281549959e-05
-2.16555890707242e-05
-3.36801287255657e-05
-1.63122893313347e-05
-1.45814995485173e-05
-3.46317762790141e-05
-2.89863338973256e-05
-1.2122263089095e-05
-3.53983992411845e-05
-3.39893450652874e-05
-4.34890775137188e-05
-2.11793935758225e-05
-1.58802742884419e-05
-4.05446057778265e-05
-2.08878348127587e-05
-3.36340192864339e-05
-1.26031896642768e-05
-1.83159863422861e-05
-2.50902585960633e-05
-2.09731198182199e-05
-2.40136476574094e-05
-2.83129783283488e-05
-9.2871339449643e-06
-3.21415474380043e-05
-3.16662925761476e-05
-2.16868337215769e-05
-2.3747659435524e-05
-1.52768298677079e-05
-6.58253410540821e-06
-2.12197694799281e-05
-1.02626354185477e-05
-1.6427478432177e-05
-1.03401253347648e-05
-2.67535574528174e-05
-2.20788535817754e-05
-1.68885242717055e-05
-1.60813753910979e-05
-3.67304524539764e-06
-3.06837066573069e-05
-3.09692245012985e-05
-1.08666948900576e-05
-3.40111662544467e-05
-8.1035502004993e-06
-1.63404914829882e-05
-3.50016221217026e-05
-2.72938845204969e-05
-2.87116144413826e-05
2.35836112250341e-07
-6.29342945500009e-06
-2.75371782107896e-05
-2.88486527496282e-05
-2.70618016281816e-06
-3.51920975677856e-05
-1.93076762305779e-05
-2.48259922985383e-05
-3.73968786435371e-05
-1.58678869886006e-05
-1.33632185646016e-05
-9.01415269521877e-06
-2.7714078272496e-05
-1.59783437234767e-05
-5.52369399119938e-06
-3.20832935305356e-05
-2.29974778876686e-05
-1.77475683493619e-05
-3.13739839278748e-05
-2.96307436687499e-06
-1.13897410872496e-05
-3.22731399624164e-05
-9.1367779795993e-06
-1.23207395033582e-05
-3.13268792955786e-05
-3.95554534178207e-05
-7.3683845469721e-06
-1.28946435112153e-05
-2.74804639543523e-05
-1.98757648184067e-05
-1.84766678598276e-05
-2.88013936648182e-05
-4.30635485894657e-05
-3.65945580559452e-05
-1.1899743639373e-05
-1.91617818566349e-05
1.77539720742581e-07
-1.7570931019541e-05
-3.77586280220136e-05
-3.62193373040932e-05
-1.50711169791369e-05
-1.64964089942486e-05
-3.7727292465862e-05
-5.01070123564939e-05
-3.23847189432113e-05
-3.24749956862108e-05
-1.86070907431501e-05
-2.01900820081161e-05
-2.39257338005316e-05
-1.29684570325281e-05
-2.04034529669104e-05
-1.3491371110556e-05
-9.10041853159752e-06
-2.1516132395365e-05
-2.90771061133063e-05
-7.32726970933714e-06
-2.11694563842176e-05
-1.96887809605123e-05
7.35955069417106e-07
-2.29847719621973e-05
-1.13387728463637e-05
-2.45249931626319e-05
-2.04676306190484e-05
-1.8547344469324e-06
-2.25613477470997e-05
-3.58003343183322e-06
-3.95822604365287e-06
-2.59447696937743e-05
-2.37790695183537e-05
-2.050406448673e-05
-4.56695858517821e-05
5.0400824108406e-06
-2.36229226396232e-05
-2.68870488047231e-05
-2.678297807424e-05
-3.79979769723425e-05
-1.53049226211801e-05
-2.35084391678376e-05
5.76341263380977e-07
-2.14645359390022e-05
-2.0615845189579e-05
-2.38556003815485e-05
-2.56680022815083e-05
-1.37927292021014e-05
-3.47267791090021e-05
-2.70145816403341e-05
-3.41890412726531e-05
-1.28805514520698e-05
-8.75394650510896e-06
-5.10203069381971e-05
-3.41552798583565e-05
-1.12532159185433e-05
-1.66835779198516e-05
-2.51428571208451e-05
-2.05463212024476e-05
-4.77899995817984e-05
-2.43669327615111e-05
-2.68464370655373e-05
-3.24529414005499e-05
-2.47699399945508e-05
-3.39422205743262e-05
-8.27584464058726e-06
-2.04052971561255e-05
-1.19709962966333e-05
-5.19613728340344e-06
-8.99835967288025e-06
-3.86335890410061e-05
-3.08957201386852e-05
-1.27002829541325e-05
-2.10427583743666e-05
-6.99314805343869e-06
-2.09336365297993e-05
1.56616272624596e-06
-1.37785552074137e-05
5.90186553861507e-06
-5.04546954965488e-06
-1.23649115021311e-05
-2.78986029489559e-05
4.73834945481901e-07
-8.49905227724043e-06
-3.77559994537381e-05
-2.33121859737084e-05
-1.50631738977972e-05
-2.48887374966843e-05
-1.60327055997003e-05
8.79952463742824e-07
-1.80262310376036e-05
-2.56718057981843e-05
-4.76289004298322e-05
-8.86932565063737e-06
-6.0296333934192e-06
-2.65361541301468e-05
-1.06361477351534e-05
-2.16304652675558e-05
-1.85264008570655e-05
-1.54235097629467e-05
-1.1184559677599e-05
-2.07966542672388e-05
-3.23124431767817e-05
-1.27469454698124e-05
8.16792938362525e-06
-3.60942962855381e-05
-7.93655784270735e-06
-4.53655526948929e-05
-4.21447365846656e-05
-2.08974925141103e-05
-2.36607343587643e-05
-7.72581912326886e-06
-1.44523359078984e-06
3.14851987407985e-06
-1.94789337549965e-05
-1.28072710258187e-05
-2.9340825652698e-05
-1.52843390680137e-05
-3.31519429714412e-05
-8.25109523090398e-06
-1.24335874698173e-05
9.06892537612849e-06
-1.04050128761172e-06
-1.46259604358989e-05
-2.51801933749556e-05
2.58985150318126e-06
-2.4683751709481e-05
-1.64968483214864e-05
-2.22590204684242e-06
-2.68476245040392e-05
-3.29463188893438e-05
-4.14910790980807e-05
-2.27220527990033e-05
-9.97441320678048e-06
-8.40403451689992e-06
-2.34623410881299e-05
-2.54560721521256e-05
-2.67064595851939e-05
-9.02815253631379e-06
-3.60371636133359e-05
-2.07144255167585e-05
-2.78905889927355e-05
-3.49032331670544e-05
-4.75920027535565e-06
-1.97471669917975e-05
-4.7303323310526e-07
2.88874596809106e-06
-4.16574287180166e-05
-2.99678189152711e-05
-3.50367047370536e-05
-2.31582841215553e-05
-1.47913576603584e-05
-5.01317990875001e-06
-3.7256245179702e-05
-1.60515326427026e-05
-4.32020820658093e-05
-4.39060348466446e-06
-7.36076429480527e-06
-3.9318092572687e-05
-2.20283370006259e-05
-2.91547918381853e-05
-3.45721340621448e-05
-2.63270391270631e-05
-3.31644116749689e-05
-1.62959698531751e-05
-1.55390155793205e-05
-1.42651825727108e-05
-4.42628505608816e-05
-6.11097620965623e-05
-1.78175199030114e-05
-5.1816289369411e-06
-2.26753392816805e-05
-2.95785437323135e-05
-1.75211035191138e-05
-1.89249941734138e-05
-2.74550412515428e-05
-2.65081497693738e-05
-3.7858868443582e-05
-6.55960378520053e-06
-2.30369322193228e-05
-2.35565378640581e-05
-2.63940148373534e-05
-1.04331667132073e-05
-1.72613870753711e-05
-1.81640462190859e-05
-3.55723581721232e-05
-2.18718637768731e-05
-3.88070050970555e-05
-9.80209970035941e-06
-2.17799454350132e-05
-1.70812859364566e-05
-2.200435252702e-06
-2.78159707643895e-06
-1.5871818382025e-05
-2.53195130931157e-05
-1.41101705721046e-05
-3.55661916831431e-05
-4.61641721827195e-06
-1.57757050113826e-05
-2.80621111458244e-05
-1.66887648295737e-05
-1.88512823552812e-05
-3.60939201526853e-05
-3.02342799574093e-05
-7.21673593016636e-06
-2.32325843023388e-05
-8.83514047486998e-06
-2.31747587136358e-05
-2.20383949351798e-05
-1.78772857304542e-05
-3.11731053253418e-05
-3.15758896740648e-05
-2.2928746492864e-05
-1.31305533597823e-05
-2.59434490964534e-05
-6.68523258110188e-06
-4.15181691888736e-05
-1.6812816445295e-05
-1.68093081939386e-05
-3.36712899668088e-06
-1.00998758049204e-05
-1.94042524002054e-05
-3.0035532203069e-05
-1.97907719265483e-05
-4.64566175466231e-06
-5.38539678980997e-06
-3.34432738978057e-05
-3.86760681560688e-05
-2.63616638955744e-05
-2.40203797111595e-05
-2.675293918624e-05
-3.10473933075418e-05
-1.49483257534922e-05
-9.67635968273569e-06
6.64392323968667e-07
-1.41533834804169e-05
-4.33858631341199e-05
-1.66024653472147e-05
-1.28133470678659e-05
-3.18999441744191e-06
-2.84952197592411e-05
-2.19009796364861e-05
-2.81634651251154e-05
-2.74393396597702e-06
-2.60572808553418e-05
-4.54541407253976e-05
-4.08275893984408e-05
-2.97874496837282e-06
-4.08053547409057e-05
-2.92676870785736e-06
-2.40982439512514e-06
-4.29260059459671e-05
-3.55698793244841e-05
-1.97502940758984e-05
-1.99824829816673e-05
-2.04974830112344e-05
-3.80047755981326e-05
-2.2804696276026e-06
-3.44627211677371e-05
1.11991525966206e-06
-1.08905565681679e-05
-1.24238032294472e-05
-3.55956514538222e-06
-3.25075895732169e-05
-3.65195604121438e-05
-2.47744606517797e-05
-2.7123722628155e-05
-3.30252065254256e-05
-1.53170138930247e-05
-3.90441035846201e-05
-1.97093106116306e-05
-3.0675030121566e-05
-6.27088657322666e-06
-8.58406277177083e-06
-9.83239124853539e-06
-2.03187062546002e-05
-9.46903200180243e-06
1.05638130039699e-05
-2.62832769468263e-05
-2.88847603922543e-05
-3.16698441170014e-07
-2.33320737519961e-05
-4.2717831330948e-05
-1.04495406754299e-05
-1.30010628460242e-05
-3.34900731776859e-05
-3.05263977368313e-05
-2.32698572336798e-05
-2.54730597878723e-05
-1.81297589438284e-05
-3.89653620338897e-05
-3.07180284959537e-05
-2.88270271105049e-05
-2.92361977281619e-05
3.35499567576552e-06
-7.45077370700596e-06
-3.70756539933197e-05
-1.68776136892235e-05
-2.84418290292993e-05
-1.36305073525089e-05
-2.30940273840276e-05
-2.70106039010377e-05
-3.76311456324835e-05
-1.13195440543837e-05
-1.74025618969788e-05
-1.32600295782133e-05
-3.16862516132191e-05
-5.40149609150068e-06
-2.88702489241839e-05
-2.39566108123608e-05
1.07075420399339e-05
-1.37590011108707e-05
-3.78906652767525e-05
-2.92924459986311e-05
-1.75002508842743e-05
-3.88008973249849e-06
-2.06595006264746e-05
-1.78340928276986e-05
-1.87667046521066e-05
-1.01167073466958e-05
-3.4739461572694e-05
-2.77926533041138e-05
-3.22566489431787e-05
-1.46444796682679e-05
-1.31408023521509e-05
-3.83720179253579e-05
-2.1977252253259e-06
-2.04226536987896e-05
-2.69620343843983e-05
-3.1277102368879e-05
-1.57749408681277e-05
-1.37387135815319e-05
-1.86245920735107e-05
1.21137874747939e-06
-1.55378985469594e-05
-2.08476649208528e-05
-3.39401246593864e-05
-8.95278369956263e-06
-2.26638577659845e-05
-2.73552718402583e-05
7.82536751651285e-06
-8.81873597055677e-06
-3.83913956117976e-06
-2.11500022884606e-05
-9.33754024196277e-07
-1.31986699976158e-05
-3.46116696782196e-05
-8.00345978400005e-06
-2.98163341946329e-05
-1.99342196805856e-05
8.72941937949478e-06
-3.86131673225877e-05
-1.83054349085649e-05
-1.70374372493063e-05
-1.24766853498511e-05
-2.41263114847212e-05
-1.06467015889062e-05
-1.76278678384905e-05
-2.34075206353882e-05
9.96328110357444e-06
-1.75971144551919e-05
-1.06630997266048e-05
-9.6844972363617e-06
-1.14145003959981e-05
-2.40225013892992e-05
-1.48285228694417e-05
-3.10273136259274e-05
-1.7993799286294e-05
6.04828222832474e-06
-1.54040254940677e-05
-1.34791196923321e-05
-1.86218899024717e-05
-3.23033130529776e-05
-2.41209077208694e-05
-2.39534317185641e-05
-1.8359724244214e-05
-1.75647139571859e-05
-6.53846584823422e-06
-2.10660321302158e-05
-2.54282081266753e-05
-2.46701267643049e-05
-2.09415113700856e-05
-8.52111972929086e-06
-7.45824714102551e-06
-1.98783182969999e-05
-1.8591449829694e-05
-3.57979974673584e-05
-3.04552507955981e-05
-2.86744714341159e-05
-1.30396301644943e-05
-2.27397893251945e-05
-2.89270212064687e-05
-1.87442383023237e-05
-1.31982096463288e-05
-1.50670193687018e-05
-2.16121430746993e-05
-1.90612559133206e-05
-3.3517070112635e-05
-2.98175168584742e-05
-1.41082225149466e-05
-2.08954973061598e-05
-4.36083260122618e-05
-1.49537227992568e-05
-1.56715012466146e-05
-3.0286751089848e-05
-2.02365975127377e-05
-1.4465289435617e-05
-6.55549769700176e-06
-1.88150844968566e-05
-4.21162642699736e-05
-3.80266528587426e-05
-4.13838555588053e-05
-3.08804677757774e-05
-2.16209671497864e-05
-4.22987792312101e-05
-2.29315896492834e-05
-1.90832841953844e-05
-1.83721690111843e-05
-7.9345412158729e-06
-2.06315312256956e-05
-3.87451988663479e-05
-1.33913860986153e-05
-7.52355522957815e-06
-3.68026618495644e-05
-4.97640681294693e-05
-2.21860321010799e-05
-2.56962338512367e-05
-1.56397171034794e-05
-3.824834979272e-05
-2.52219469240375e-05
-1.47196023444918e-05
-1.39985396645502e-05
-2.607171887378e-05
-2.03048427172312e-05
-9.66151138386125e-06
-1.53761535391582e-05
8.08950769690378e-06
-2.5220484418086e-05
-4.68825563178918e-06
3.89369274428538e-06
-2.13590190770231e-05
-1.86121339667748e-05
-1.63688056406933e-05
-1.80763292671149e-05
-3.28821148876183e-05
-1.59393591259374e-05
3.18801491718608e-06
-2.01643928440488e-05
-2.37175064270363e-05
-5.09183534249588e-05
-2.43449874575409e-05
-2.50717676297069e-05
-8.45470282334206e-06
1.17853921374899e-06
-3.81727196419788e-05
-2.25856268483657e-05
-2.77327809478888e-05
-2.37727596244884e-05
-2.68762557360418e-05
-3.94656516212664e-05
-1.34313427829302e-05
-3.22605963127314e-05
-3.7215092913871e-05
5.84972140363808e-06
-7.08920245690803e-06
-1.44162532302164e-05
1.29325025914258e-05
-2.26935363479622e-05
-2.02846437324748e-05
-9.55102113436154e-06
-1.4823662543428e-05
-1.08490191193638e-05
-2.19254345986706e-05
-2.51527365385269e-05
-2.55148231773855e-05
-3.57569063921941e-05
-3.62012908097813e-05
-2.02074294621861e-05
-9.19653193086596e-06
-5.91049571000248e-06
-2.84070938173748e-05
-2.69741771651443e-05
-4.51151551436542e-05
-1.84165691307687e-05
-4.57959917815279e-06
-1.8728329633858e-06
-3.00871237848917e-05
-1.69520117402535e-05
-2.15844013133914e-05
-1.02127719642089e-05
-1.08009836364728e-05
-3.16458612193988e-05
-4.95558426024386e-06
-3.17971250946346e-05
6.64339177809548e-06
-2.08705462793254e-05
-2.09848500033317e-05
-2.62604621922842e-05
-4.16621157238561e-05
-2.50819348684193e-05
-2.3863848893417e-05
-2.24228784841135e-05
-4.77002492111558e-05
-3.33720673897031e-05
-1.84374982711735e-05
-1.52541139218227e-05
-3.82758353141081e-05
-2.04843427593859e-05
-2.81167073479288e-05
-3.24763448198377e-05
-9.6412796477134e-06
-2.46047883716482e-05
-2.33195446599955e-05
-1.32977926708558e-05
-2.85431703819276e-05
-1.16929327482361e-05
-1.19178280059025e-05
-1.23678967353425e-05
-7.76100364377213e-06
-1.76729441987572e-05
-1.19270080340993e-05
-1.43637801266541e-05
-3.56279329482709e-05
-2.50330989390189e-05
-1.71747815918322e-05
-3.16124141682187e-05
-2.58892141003156e-05
-2.8488876791197e-05
-1.88703416966437e-05
2.15266370869e-07
-2.10945005313602e-05
-1.65197777930108e-05
-1.82972482698601e-05
-9.52672289928271e-06
-3.76411608801517e-05
-8.11826342814812e-07
-5.45261117615314e-06
1.61665451350582e-06
-3.17596037275174e-05
-2.03282948060272e-05
-1.7644730693066e-05
-2.02363899345317e-05
-9.0245322339301e-06
-1.82823411939839e-05
1.48088219808536e-05
-3.42974030351696e-05
-4.00788001458535e-05
-2.21268996695558e-05
-2.01186506848024e-05
-6.49772683009983e-06
-2.00231974570413e-05
-1.18576530990667e-05
-3.23146079571419e-05
-2.8194556435222e-05
-3.75116072971598e-06
-2.39573543769017e-05
-1.82246770151481e-05
-9.9066942445726e-06
-3.23275667281714e-05
-2.66607509165566e-05
-1.6517186655226e-05
-4.08711078581001e-05
-2.99076464668833e-05
-2.62887568412169e-05
-2.0373120874518e-05
-2.56472784775888e-05
-1.32422437210459e-05
-2.41141765844337e-05
-1.1391429213111e-05
-1.67964927298682e-05
-2.57925573459678e-05
-1.99659690169436e-05
-2.69336549677594e-05
-2.94631775220695e-07
-1.11133456657342e-05
-8.63661503392251e-06
-1.11828657388815e-05
-2.87838307250546e-05
-1.34277309617077e-05
-3.65297336665028e-05
-3.70256140242433e-06
-1.30997503016486e-05
-1.79923215955247e-05
-2.62939207534644e-05
-2.84862077183714e-05
-3.09152056749648e-05
-2.2488836497783e-05
-7.18102908324023e-06
-3.59793104465767e-05
-3.06303166566251e-05
-2.40047476340829e-05
-1.34544692352202e-05
-1.13419744884306e-05
-3.18401008988476e-05
-2.33998952508661e-06
-3.42281670552002e-05
-2.2325236004896e-05
-1.4852863646964e-05
-2.31415317535034e-06
4.9926594202247e-06
-2.76300458223901e-05
-3.21202625655429e-06
-2.93829195544378e-05
-3.41651485824813e-05
-3.37115782393555e-05
-2.36615584975147e-05
-6.35249197960323e-06
-2.68802122412728e-05
-3.71200850830613e-05
-1.78062542599216e-06
-2.29039705025155e-05
-1.46596822034457e-05
-3.35933328895547e-06
-5.86767036810082e-06
-3.7212320404824e-06
-2.43570585503768e-05
-3.21858425331444e-05
-4.23999278329448e-07
-1.61983147487274e-05
-7.23984563112046e-06
-2.11762613271536e-06
-8.74126576701205e-06
-2.78021727273721e-05
-2.89679847124703e-06
-2.12363784379299e-05
-4.12848708362681e-05
-1.15007488722958e-05
-2.07946782375846e-05
-2.28163548611213e-05
-2.90969539846181e-05
4.00907899828135e-06
-3.91923018557532e-05
-1.7235352718436e-05
-1.46419971306461e-05
-1.86446238811532e-05
-3.31259729893005e-05
-1.58765073470075e-05
-2.26703264410371e-05
-2.41071519717784e-05
-7.87511113884316e-06
-6.69429590674468e-07
-4.30287862158385e-05
-3.25150745900861e-05
-2.1982069857933e-05
-3.62470027477331e-05
-2.35461766217944e-06
-1.3503091270624e-05
-4.67301033422741e-05
-2.49115589986118e-05
-1.61074335541762e-05
-3.09104495064508e-05
-2.23321774507e-05
-1.4054770903331e-05
-2.54200941428155e-05
-3.83373790594196e-05
-1.06031454211331e-05
-1.34104430670176e-05
-1.06381694867438e-05
-2.91553890529565e-05
-3.54251767183294e-06
-2.01726023642445e-05
-1.44659655603686e-05
-2.21743759613119e-05
-2.62182284184847e-05
-1.42315823498948e-05
-1.42334699788786e-05
-7.37241711773197e-06
-1.26917601347367e-05
-3.20458065292625e-05
-1.88253732918254e-05
-1.26425162586385e-05
-3.25110986693568e-05
-1.40590364867825e-05
-2.52683336969414e-06
-1.97070321767499e-05
-1.22226649383007e-05
-1.67622005423294e-05
-1.05948399321101e-05
-1.6629753663932e-05
-3.38248213332366e-06
-1.32744882164079e-05
-1.52108933003287e-05
-1.34310039064483e-05
-3.70219533950396e-06
-2.30964645170635e-05
1.2449731630334e-06
-2.35992450764427e-05
-2.9264095435237e-05
-1.65083355002855e-05
-3.69766061325697e-05
-3.82074748254515e-05
-3.12603950615536e-05
-2.89339082675046e-05
-1.88943328634465e-05
-2.87791711576488e-05
-3.15289595201883e-05
7.81713533205013e-07
-4.03017735116819e-05
-4.98614113765422e-05
-4.10262705975145e-05
-3.30761139441844e-05
-4.35305059957128e-05
-3.10752867187419e-05
-3.77210609486142e-05
-1.41515202770068e-05
-4.24882810212655e-05
-2.11553450976268e-05
-2.74035247010312e-05
-3.01706802792746e-05
-2.80693633973839e-05
-1.90826767444099e-05
-2.36390062885183e-05
-1.54027490515234e-05
-2.38774524130258e-05
-6.6561898715408e-06
-6.08482964813854e-06
-5.27073318696198e-06
-2.09851397903707e-05
-1.5298782324755e-05
-9.62810503635956e-06
-3.62744978152716e-05
-1.8000014679818e-05
-2.18155872127023e-05
-5.25402499649949e-05
-1.64256027833623e-05
-3.13500341244027e-05
-2.57279801589187e-05
-2.25985329677142e-05
-2.86506532299433e-05
-2.58916599078483e-05
-4.0903038015585e-05
-2.27495178160849e-05
-2.15965929832297e-05
-2.4423127091676e-05
-9.0038772830594e-06
-9.26915290717423e-06
-2.65139536204203e-05
-3.3067205785336e-05
-1.93797218134733e-05
-2.59861212662371e-05
-3.21802007973579e-05
-2.08930843208643e-05
-2.95004889214708e-05
-1.80948445377169e-05
-3.30665055473848e-05
-3.09988526518383e-05
-3.16155543976995e-05
-2.75146858011676e-05
-4.21627486238897e-05
-4.17451308825304e-05
-3.43589973831062e-06
1.17097807213376e-05
-2.61566621882922e-05
-2.18394538192543e-05
-8.30298630283221e-06
-2.54856386105487e-05
-1.99378364442613e-05
-3.80308667368798e-06
-3.56938115391518e-06
1.74742278935809e-05
1.21852818180226e-05
-1.67933598941639e-05
-3.67925193613375e-05
-1.98241996138161e-05
-1.34756939780622e-05
-3.29104163220293e-05
-2.77872500028997e-05
7.73843741870565e-06
-9.94835387985324e-06
-1.44208097417501e-05
-2.61917181354684e-05
-2.20716896508168e-05
-1.85474770880293e-05
-7.87248624879818e-06
-1.06501669397295e-05
-2.52146545594153e-05
-2.56122492997334e-05
-1.38470731536545e-05
-1.7972144099449e-05
-1.70391453410153e-05
-1.21011305070989e-06
-8.38847789241967e-06
-3.33119341297034e-05
-2.66788899892413e-05
-2.71333044547286e-05
-1.61440397933598e-05
-3.53090329745995e-05
-2.01710624197977e-05
-1.01247763110423e-05
-1.88587590936859e-05
-5.70917565136953e-05
-1.99759619941871e-05
-1.99255918279493e-05
-1.34611887120872e-05
-2.38359792742046e-05
-3.20509518546825e-05
-3.03996396544982e-05
-5.94223974519497e-06
-1.14782090928545e-05
-5.1283132657222e-06
-2.05963895496987e-05
-2.8418970267175e-05
-2.88647490953767e-05
-1.38293860587586e-05
-3.38062844252008e-05
-4.71154217431113e-05
-3.8613477813898e-05
-5.99274007386944e-06
-1.37746613390343e-06
-1.84429903386746e-05
-1.60477945566233e-06
-2.44535023808136e-05
-6.18848281043678e-05
-3.78397494004151e-05
-2.27724924241167e-05
-1.82781844084758e-05
-2.77384821412571e-05
-4.29098523824818e-05
-1.50148400060225e-05
-3.14528096257612e-05
-2.00448853499433e-05
-4.79681990392395e-05
-1.80858553355495e-05
-2.88693768291535e-05
-1.23165937263774e-05
-1.42052501022395e-05
-1.56569362480806e-05
-1.64631959528376e-05
-1.78598238193027e-05
-3.10753060215487e-05
-8.76326025311415e-06
-1.23632466929912e-05
-1.7148900286534e-05
-1.61789323102709e-05
-1.59029860473133e-05
-6.56557368371813e-06
-1.84873246294718e-06
-1.93961295174041e-05
-3.58040833663286e-05
-1.2223512693333e-05
-1.57701950460266e-05
-1.29345804148284e-05
-3.43575278730252e-06
-3.37558157004771e-05
-2.56105257598865e-05
-3.92859348433418e-05
-1.90431960961786e-05
-1.59556140724861e-05
-2.01572324014281e-05
-1.79366206459619e-05
-3.25117430313643e-06
-1.41010081542158e-05
-2.51740241338598e-05
-1.31884391151921e-05
-1.4892123084652e-05
-4.51176769564961e-05
-1.06237373841017e-05
-1.92275854894264e-05
-1.21955441530303e-05
-3.43604189894353e-05
1.49418690553391e-06
-1.11232440704939e-05
-3.48442749798312e-05
-8.28775723685379e-06
-4.0113195765647e-05
-2.60466386926236e-05
-3.47284597565021e-05
-2.51299240623568e-05
6.38836453670328e-07
-1.86275625501106e-05
-1.07922587474813e-05
-2.98105874447682e-05
-2.69197891683683e-05
-2.83581081468612e-05
-3.58425551142632e-05
-1.28333565154177e-05
-2.07659611496587e-05
-1.00444981643649e-05
-1.81491289252588e-05
-2.23815858556085e-05
-1.0328978233666e-05
-4.16728718086409e-05
-2.80873834660348e-05
-4.0009203668274e-05
-1.30902836024098e-05
-1.17988454522409e-05
-1.6061598391256e-05
-1.81317733142191e-05
-8.36383546850618e-06
-2.10819108338188e-06
-2.5687855044136e-05
-4.56992777366141e-05
-3.55887759732807e-05
-1.88947849956836e-05
-1.03902190918557e-05
-3.78089088310662e-05
-1.18971167268012e-05
4.62714449508646e-06
-3.09219564451061e-05
-1.91771485169821e-05
1.88609866786222e-06
-1.15678627899312e-05
-2.14132825965332e-05
-2.67905569156964e-05
-1.62742399716266e-05
-4.14493941328145e-06
-1.18522875593474e-05
-1.30632763303232e-05
-1.71817384916666e-05
-2.318936700036e-05
-3.86093113927241e-05
-3.10736954921035e-05
-4.37973939617306e-06
-1.58059893359996e-05
-3.67268125764184e-07
-3.94601551263516e-05
-9.08168506201731e-06
-2.36059693289001e-05
-2.71766788322212e-05
-4.43507482990201e-05
-1.25397465116259e-05
-3.90890915611116e-05
-2.52971668313876e-05
-2.27302687461043e-05
-3.66304122669517e-05
-1.69352132016136e-05
-2.65077159538861e-05
-3.83070430238765e-05
-1.14137170261825e-05
-2.17384890967663e-05
-2.69543916740711e-05
-1.23292418010567e-05
-2.54345064451152e-05
-1.89563037892905e-05
-6.53398953093344e-06
-3.23195901645196e-05
-3.53314017322221e-05
-8.72783326590367e-06
-5.35863591264886e-07
-2.74765092144695e-05
-1.44719661792144e-05
-1.54783790488779e-05
-3.62695514000956e-05
-2.23003828721539e-05
-1.57836871964191e-05
-2.21050873743503e-05
-1.20381885041588e-05
-1.55315094737647e-05
-3.29893048468623e-05
-1.88559614569935e-05
2.68896126287586e-06
-1.50415993837137e-05
-1.68244374268765e-05
-3.52371164488539e-05
-3.08842286074739e-05
-3.30791109381252e-05
-1.21615305309876e-05
-4.8491939554652e-06
-3.30588506602167e-05
-2.78493568722708e-05
-3.41474940237793e-05
-4.03414587242334e-05
-2.95117700740176e-05
3.39388892700645e-06
-3.38562887642951e-05
-2.58390312104469e-05
-1.60682119079924e-05
-1.23139054906892e-05
-1.09319593217333e-05
-1.40950805544697e-05
-1.2585568653097e-05
-5.60980598549964e-05
-2.3522724480689e-05
-4.46501181802486e-05
-1.62926109224932e-05
-2.1812758334246e-05
-5.38153900242606e-05
-3.53891355091539e-05
-2.35549318264074e-05
-2.53668147206322e-05
-2.55701604817441e-05
9.00414632426434e-07
-1.71467581829833e-05
-2.74176996560317e-05
1.02307609046474e-05
-3.34625838221521e-05
-3.45710757000561e-05
-2.58826916917674e-05
-1.07401411642521e-05
-1.91126595426509e-05
-1.99282663719083e-05
-1.79174953823737e-05
-1.11609295597796e-05
-3.85798268125016e-05
-2.0290551028845e-05
-3.79088781649324e-05
-4.59590260327435e-05
-3.40896370517957e-05
-4.97804849980079e-05
-1.18448681268399e-05
-4.08164862263937e-06
-4.11520367586032e-05
-1.73216212487535e-05
-5.55040282179864e-06
-2.15411492183086e-05
-1.38857315870929e-05
-3.85959807886563e-05
-2.15892174716798e-05
-2.85123233417014e-05
-3.24594154124994e-05
-2.29339159073068e-05
-1.54189178021529e-05
-1.87159308843933e-06
-1.9555224290133e-06
-2.22632681099928e-05
-1.44215534910105e-05
-2.19975449330864e-05
-1.14676322434094e-05
-1.47755043714635e-05
-1.13288689638892e-05
-1.12582862144477e-05
-3.20245677368723e-05
-4.49277826574879e-05
-3.6615219240089e-05
-2.89490207479934e-05
-1.06170688269207e-05
-1.91375246241969e-05
-3.27615534194302e-05
-6.14341988729122e-06
-4.38889197258681e-05
9.25180262001637e-07
-3.92707645282841e-05
-1.70267838305039e-05
-2.12018332644767e-05
-1.15353394025415e-06
-1.21012806213103e-05
3.78091022286136e-07
-2.29380093191955e-05
-1.51458711506064e-05
-2.90115199478964e-05
-2.19279310691452e-05
-5.15031172836282e-06
-2.71654610176876e-05
-3.49345511049161e-05
-2.89369830355109e-05
-1.06134211508231e-05
-2.79926507589888e-05
-1.59910331227757e-05
-7.05384398723096e-06
-7.2815017927601e-06
-2.15016785768048e-05
-3.64337222964751e-05
-1.37624138810035e-05
-3.11021192606993e-05
-1.43173156740074e-05
-3.08153678219863e-05
-1.50731131591215e-05
-3.28608772824538e-05
-2.27738901738189e-05
-4.14035803719475e-05
-3.85751122686879e-05
-9.29375003938818e-06
-2.25318564140893e-05
-1.2200889544537e-05
5.9530417739049e-07
-5.07305482852605e-06
-9.09935554765142e-06
-1.58616912749969e-05
-3.19888226877522e-05
-1.38469803021305e-05
-2.63370054843912e-05
-2.16625068567002e-05
-3.87300520514963e-05
-7.71092354657834e-06
-3.59711830193722e-05
-2.01810583348161e-05
-2.81098169478654e-05
-3.45562588602717e-05
-2.92862142034686e-05
-1.28541501795069e-05
-6.37155106570504e-06
-8.51515986636704e-06
-1.60857657691174e-05
-3.51289648164253e-05
-1.09913167820403e-05
-2.13612616466291e-05
-1.94728462475373e-05
-4.43839308060059e-05
-2.23358366393668e-05
-3.73962559757145e-05
-1.25505384094806e-05
-2.80397628326438e-05
-2.5262764005712e-05
-3.30025626490413e-06
-1.76671845485872e-05
-2.96169411580607e-05
-2.7352503750872e-05
-1.98826243583629e-06
-1.5860193113931e-05
-2.61525713619773e-05
-2.57676311314643e-05
-1.79338920465677e-05
-1.98409405968014e-05
-1.33296249813402e-05
-3.94787089513681e-05
-3.43817771284794e-05
-1.53301112652655e-05
-2.61509115804205e-05
-3.38261095473881e-05
-2.13946779180919e-05
-2.26631833934058e-05
-1.20682328694748e-05
-3.73399617361553e-06
-2.62310138324506e-05
-4.50402960805002e-05
-1.75026373202973e-05
-1.34654138387602e-05
-1.28391723907872e-05
-2.26187095670465e-05
-2.77825252959905e-05
-3.5792293911963e-05
-3.61763489318227e-05
-2.78765326600422e-05
-2.24419340552958e-05
-2.16707629293869e-05
-2.55641034729265e-05
-1.83258550698142e-05
-2.57408925587318e-05
-4.3915621190893e-05
-3.42083896083731e-05
-2.77234972554464e-05
-7.51781839452765e-06
-3.71178214757317e-07
-1.60173795402284e-05
-2.05027680374154e-05
-2.06815018200663e-05
-1.45849464833665e-05
-1.03352391272211e-05
-3.61229389151293e-05
-1.95314759054671e-05
-9.97239870704207e-06
-1.7074727829195e-05
-2.71959430021265e-05
-2.59742524383273e-05
-3.01902865750427e-05
-1.40444089493665e-05
-1.95397785238857e-05
-1.33722575138144e-05
-1.798951527811e-05
-3.45288800065003e-05
-1.14416781799136e-05
-4.41148416376887e-05
-3.36899666523808e-05
-5.59355327138467e-06
-1.70718015158517e-05
-3.94140388993328e-06
-6.73467408787255e-06
-1.11945569041486e-05
-3.67818992761783e-05
-1.4464161003263e-05
-3.64077963436075e-05
-1.28449358137824e-05
-3.59227206715281e-05
-1.41296088183729e-05
-3.97443198193289e-05
-2.50445665528641e-05
-2.5793600350123e-05
-3.76557364520936e-05
-1.78409120342751e-05
-2.58738124598397e-05
-2.04221762828087e-05
-2.02627088637546e-05
-1.78825181817026e-05
-3.42620216373143e-05
-1.47055667925925e-05
-2.46720476057557e-05
-2.8833006370239e-05
-3.6054824843489e-05
-5.07940683467192e-05
-3.70851716553841e-05
-8.66302897814289e-06
-3.2759034004493e-05
-1.79964084555235e-05
-3.5644501614274e-05
4.99492373635111e-06
-1.48653619460928e-05
7.11681543721158e-06
1.37862817974411e-06
-2.91491700144066e-05
-2.02618457558445e-05
-2.82191873754692e-05
5.36510005880897e-07
-5.73275861286871e-06
-2.88475482595334e-05
-2.34190509900394e-05
-3.11398725877134e-05
-2.67581909569709e-05
-7.00054267482654e-06
-2.86773055506116e-05
-2.80633614288346e-05
-2.97486611473166e-05
-1.35564916649164e-05
-2.95533592231693e-05
-3.10310584466303e-05
-4.96066541487621e-05
-9.65891694642507e-06
-1.57631339785491e-05
-1.42911571548412e-05
-2.66089800189807e-05
-1.67446341681349e-05
-3.49621186033032e-05
-1.38614883377193e-05
-1.20052953560397e-05
-1.51987921414328e-05
-1.20417989296255e-05
-2.21104093773967e-05
-1.41125962944399e-05
-1.92865145433547e-05
-2.01926964776125e-05
-6.33890913086015e-06
-1.94244585273075e-05
-8.80748997505569e-06
-1.94260150031122e-05
-1.16963377589422e-05
-1.95683595430998e-05
-9.32815605844829e-06
-1.13823876574301e-05
-4.00480782507167e-05
-1.82482802039821e-05
-3.18716091150631e-05
4.60132230393681e-06
-5.54334675114963e-06
-1.31159384430237e-05
-2.28631076856107e-05
-1.77218087953673e-05
-1.62990733690503e-05
-1.08313267985782e-05
-2.12901542029971e-06
-2.50924275413793e-05
-1.425499537645e-05
-1.05658151962563e-05
-7.35348696963495e-06
-2.62714668762261e-05
-3.20623341794738e-05
-2.82979281823264e-05
-6.86788545411057e-06
-3.27433021254593e-05
-2.49871462503106e-05
-1.06509306127352e-05
7.98096033827966e-06
-1.39420027321806e-05
-2.07458803633089e-05
-2.19724677170092e-05
-2.25656120054714e-05
-2.31482714475514e-05
-2.08059975070536e-05
-3.33178628385675e-05
-1.27014413686976e-05
-2.35857897509397e-05
-4.21365396297328e-06
-2.60111778100358e-05
-7.21115090280821e-06
-2.2342054754165e-05
-7.8926786193034e-07
-1.40515202135578e-05
-1.53203810161229e-05
-2.44848207230461e-05
-1.86287740977675e-05
-2.42592419110768e-05
-1.864094103212e-05
-7.89084261147353e-07
-2.16308810311762e-05
-3.57713877230175e-05
1.75760463225945e-05
-7.70049968117946e-06
-4.44235794105627e-05
-3.25562424516677e-05
-2.92483162011364e-05
-1.1459614050945e-06
-2.25955791421715e-05
-1.0396028327269e-05
-1.78422129605716e-05
-2.56773423039157e-05
-4.142084795317e-05
-2.71180127219989e-05
-2.06278288301955e-05
-2.42390770538791e-05
-2.49412335702982e-05
-2.87823270985422e-05
-2.40713023962415e-05
-1.1687974174759e-05
-1.47260212657982e-05
-2.22197762527173e-05
-9.04481384162031e-06
-1.93728716227744e-05
-1.30709934829772e-05
-5.55445062286111e-05
-4.07085797768003e-05
2.42668408503117e-06
-9.62426687474085e-06
-2.11184807058245e-05
-1.50304397768641e-05
-2.91753720941339e-05
-3.40959963849998e-05
-3.57829832511583e-05
-2.77212660197056e-05
-1.75927784696575e-05
-8.95475457075203e-06
-2.54942356803819e-05
-2.0057666938974e-05
1.01257053850861e-06
-2.16271290173608e-05
-8.52305806143159e-06
-1.44484835316962e-05
6.78606728655943e-06
-1.55744817143329e-05
-1.16609683403807e-06
-2.59061342089058e-05
-2.49463956011057e-05
-6.22644505039168e-06
-1.73499824288201e-05
-9.15438468080079e-06
-2.64226437046541e-05
-2.04891540272105e-05
7.93578088421686e-06
-1.59630953081357e-05
-5.43543485454719e-06
-2.04432016262247e-05
-1.55985955492061e-05
-1.66986910220528e-05
-7.7553433614673e-06
-3.19325879755999e-05
-1.22240446035991e-06
-2.72675070354584e-05
-3.05007919916402e-05
-2.70871673198313e-05
-4.17079207643077e-05
-3.25951484781621e-05
-1.67271952045076e-05
-1.73548105132622e-05
-2.35096909375532e-05
-1.76316603007367e-05
-8.6839285020548e-06
-3.19602714047084e-05
-9.62023736213627e-06
-1.78632203908986e-05
-3.01066009148299e-05
-3.03612220811727e-05
-2.51052621630557e-05
-2.85897909920533e-05
-3.63277459485826e-05
-1.05260169217378e-05
-3.39726563435118e-05
-1.32971077976467e-05
-4.37931061147817e-05
-1.11333284238443e-05
-3.5689968941263e-05
-3.21041755523215e-05
-2.19992702200239e-05
-2.14897511453437e-05
-1.83008938149462e-05
-1.27031770020593e-05
8.41866648243221e-06
-2.04191834230328e-05
-2.085041821964e-05
-2.30912008767546e-05
-2.39578852798193e-05
-1.64703772221243e-06
-1.116806614874e-05
-3.37113186323523e-05
-1.52948809611636e-05
-1.40797837982597e-05
-6.8832063581188e-06
-1.92546905480457e-05
-1.88631217235965e-05
-2.80113312288443e-05
-1.43026435603353e-06
-1.72955611731853e-05
-3.56720802808253e-05
-3.83983816977096e-05
-1.55471485092902e-05
-4.622578974985e-05
-2.06539807901873e-05
-1.47200280795459e-06
-1.48000170792027e-05
-2.18229082537051e-05
-2.712146348033e-05
-1.55582053195604e-05
-1.61584191063762e-05
-2.43999440143049e-05
-2.32517809727879e-05
-4.4815017750284e-05
-1.33641188185964e-05
-2.5245537134241e-05
-1.62453127567009e-05
-1.00692431379281e-05
-2.22649993268011e-05
-1.22221679848378e-05
1.40810152214764e-06
4.04180858922644e-06
-3.68135743315923e-05
-3.16825617708043e-05
-1.58591184821208e-05
-2.90103703015038e-05
-1.73530023809226e-06
-1.98873509749351e-05
-3.86317762298258e-05
6.57097303533142e-06
-4.35728322160842e-05
-1.70180534944798e-05
-2.98854994448307e-05
-2.81788446468581e-05
-3.56686946392155e-05
-2.89690752591653e-05
-4.85243531723821e-05
-3.22168070207397e-05
-1.53681730271485e-05
-9.62208526285684e-06
-3.34203334559826e-05
-2.21627978318032e-05
-4.46926115053771e-06
-1.75966548173996e-05
-1.82730911024976e-05
-2.56170858179956e-05
-2.25724551561338e-05
-2.19845051997571e-05
-3.50817899466298e-05
-5.10215124839489e-05
-3.55004220624375e-05
-3.02992306615827e-05
-2.08999117195037e-05
-1.50498007819335e-05
1.11200897674883e-05
-7.67968925371993e-06
-1.17055727862804e-05
-1.58955466240879e-05
-3.35701211806968e-05
-1.58045420918964e-05
-2.82341889592687e-05
-2.75199882754833e-05
-1.3823799459648e-05
-3.16680172964397e-05
-2.64548275978354e-05
-1.87287447873088e-05
-1.24164380092512e-05
-2.35266442367072e-05
-2.51832851464108e-05
-4.32921597481243e-06
-1.11606893623463e-05
-2.71509590709899e-05
-2.16039571686433e-05
-1.20527254162509e-05
-1.55382337332196e-05
-2.82894470128222e-05
-2.99326393854855e-05
-2.89955022936261e-05
-2.98234771177026e-05
-2.3673686724141e-05
-2.92497628704726e-05
-3.77266844392862e-05
-2.10534186205495e-05
-2.1274803934054e-05
8.09833600524916e-06
-2.84498658348875e-05
-3.33395888643834e-05
-4.01177683060184e-05
-3.4595644705415e-05
-2.26443520920782e-05
-2.18776906772858e-05
-3.11953613650141e-05
-5.07366150273136e-06
-9.9632165798224e-06
-3.48340814206617e-05
-1.00915022884493e-06
-2.49640301710781e-05
-2.56875029977383e-05
-2.31728087908754e-06
1.01886521097833e-05
-9.56342416638118e-06
1.96806738348273e-06
-2.76589854104715e-05
-2.39778390961596e-05
-1.27058461694341e-05
-1.75344113381841e-05
-2.90070979827783e-05
-7.90254858472926e-06
-1.48570451749301e-05
-4.12561253105162e-05
-2.34877120594323e-05
-1.90271276072626e-05
-2.03599172353423e-05
-1.41468181174744e-05
-8.23322087352691e-06
-3.35082546334597e-05
-1.32639719503881e-05
-1.18046517744661e-05
3.95669774929308e-06
-2.81011023529963e-05
-1.19897129075445e-05
-3.14508788864723e-05
-1.80165980391623e-05
-1.54218056241094e-06
-1.1130252843454e-05
7.63082486738366e-08
-3.50974684744284e-05
-8.79473277260332e-06
-1.4556484537301e-05
-3.02549092277751e-05
-9.02779526477345e-06
-1.33302251827943e-05
-1.66039829397792e-05
-3.02211088733864e-05
-3.14844009241094e-05
-4.247534732743e-05
-2.4556830375624e-05
-2.80307270281916e-05
-2.52563405273985e-05
-3.77841187013525e-05
-4.5321952971333e-05
-2.0633098042764e-05
-1.63122573660485e-05
-1.22772333463936e-05
-2.94947201338441e-05
-1.47867414060533e-05
-7.1810815932405e-06
-1.51512388800839e-05
-1.5541396230906e-05
1.00437437643215e-05
-8.04852418213766e-06
-2.17823135409166e-05
-1.56053893900658e-05
-2.18610616279757e-05
-9.73885444328728e-06
-3.92260825249316e-06
-1.01149826589349e-05
-2.56706012167974e-05
-1.39769565299277e-05
-2.86001149022565e-05
-3.89819408851821e-05
-2.64678379916984e-05
-3.46006748830163e-05
-2.24452535001058e-05
6.83096233978719e-07
-2.53214231655268e-05
1.38921702648514e-06
-2.96773814755317e-05
4.50695212266394e-07
-2.38727107159027e-05
-1.86472090063967e-05
-2.60346129849492e-05
1.36884480157148e-06
-3.581539367692e-05
2.11096804256795e-06
-2.02829704145129e-05
-4.77588083805726e-06
-2.84574478437345e-05
-3.07184207931883e-05
-2.41069449951427e-05
-1.74630315498824e-05
-1.81960428550123e-05
-3.4508199272373e-05
-8.10123713584935e-06
-1.94710840603991e-05
-2.3416876882079e-05
-1.98159583610677e-05
-1.0275046400706e-05
-1.96484702014579e-05
-1.84995150877137e-05
-2.4082992344089e-05
-6.9071768267952e-06
-1.06148713467931e-05
-1.37282015327831e-07
2.84035236291324e-06
-1.67172346469332e-05
2.88574381650972e-06
-8.42228451935086e-06
-2.36733733995969e-05
-2.60754998076036e-05
-1.02121691627744e-05
-2.15705902799558e-05
-3.39746762159545e-05
-3.99871513275633e-05
-2.47622636182758e-05
-3.03408703146066e-05
4.4887401211722e-06
-1.74948331636191e-06
-2.28793013632243e-05
-7.13249919912066e-06
-1.62201546415903e-05
-1.95935319419246e-05
-1.71483852234325e-05
-2.41617193460419e-05
-2.6653408535498e-05
-1.04053310317747e-05
-1.26875522014557e-05
-1.00071164540175e-05
9.57265405890579e-06
-2.01711654007255e-05
-2.67468173942471e-05
-1.4564574627979e-05
-2.09943797584538e-05
-4.86145323225975e-05
-2.41459988540096e-05
-4.88219488727318e-06
-1.8671325341468e-06
-3.26040482661136e-05
-5.54570895422214e-05
-2.75828309560946e-05
-2.49754967709872e-05
-1.9096240791177e-05
-1.33924680946995e-06
-4.33175823589929e-05
-1.86312820034458e-05
-1.17095913103845e-05
-3.58147795046695e-05
-2.1910992889266e-05
-1.60497689969552e-05
-2.16718166460598e-05
-1.92904383602177e-05
-3.45866114740967e-05
-2.41363725996568e-05
-2.8203737415101e-05
-1.17189915553841e-05
-1.59983957793768e-05
-2.54112139862211e-06
-1.70313206646841e-05
-2.38895165999259e-05
-2.45968723446915e-05
-3.44885467084334e-06
-1.34817748052571e-05
-1.20905189651377e-05
-2.34126442205127e-05
-3.11999555814846e-05
-3.24681320520337e-05
-2.0983159129076e-05
-1.05685354364741e-06
-6.69835790599118e-05
-2.97135243725154e-05
-2.48059660167807e-05
-6.39421913636345e-06
-1.87775688231339e-05
-4.82166757091811e-06
-8.13626145155699e-06
-4.92030039641612e-05
-2.96408141326434e-05
-2.23284197827832e-05
-2.21258280363135e-05
4.54063795546561e-06
-3.59496946084999e-05
-1.23255995067955e-05
-1.97892845694038e-05
3.51668643881874e-07
-1.83719166587021e-05
-1.26876479061125e-05
-4.55948015504328e-06
-1.75171613201435e-05
-3.87959905112147e-05
-2.222008711888e-05
-2.794494527648e-05
-1.13204567440439e-05
-3.98565174356848e-05
-1.66104355900668e-05
-3.92842125963034e-05
-2.51896527737306e-05
-3.98706801808754e-05
-9.38050879454671e-06
-3.90851468567132e-05
-2.17077819012931e-05
-2.11339730496716e-05
-1.83066916664665e-05
-3.48203375034523e-05
-9.81222568853582e-06
-9.00146454220465e-06
-2.7795874936818e-05
-1.96559014356628e-05
-2.96324144605838e-05
-1.56355663449828e-05
-3.88128642075576e-05
-1.42147475562259e-06
-2.06807160272863e-05
-2.87304183284734e-05
-1.46968246609521e-06
-2.68260868036778e-05
-1.04697644083642e-05
-1.03387920196955e-05
-1.25266886207076e-05
-1.84950103449395e-05
-4.00280486613308e-05
-2.39395001901836e-05
-3.39134852522083e-05
-9.72420316624088e-06
-1.18707702274884e-05
-1.81243978889941e-05
-1.34254801840786e-05
-1.44566468469637e-06
-3.05136112848714e-05
-2.41060701317608e-05
-2.95647634864939e-05
-9.99967519399867e-06
-6.25057321621809e-06
-1.40078498966165e-05
-3.7288456037635e-05
-8.45617019768196e-06
-1.91474889705562e-05
-2.68265410852387e-05
-1.11085554673804e-05
-1.74345102314654e-05
-2.10685766874322e-05
-2.31767657845754e-05
-2.69073364023767e-05
-2.8002356159964e-05
-2.29290731640856e-05
-1.54029612317881e-05
-2.18908301882524e-05
-2.1614524459462e-05
-3.22724432552517e-05
-4.02839102351182e-05
-2.35812395829089e-05
5.40033276338769e-06
-5.0114944644562e-07
-2.3037825440726e-05
8.07699142802047e-07
-6.1467117705496e-06
-1.64702000458973e-05
-4.27179169713129e-06
1.12511807738812e-05
-1.48206128774189e-05
-2.69599900733344e-05
-1.05330187253108e-05
-8.83273307385863e-06
-2.21030667467096e-05
-1.00189821962726e-05
-3.51380253916795e-05
-8.94784982237972e-06
-5.22721264199742e-06
-2.79215742430639e-05
-4.40385073970649e-06
-2.33173417896485e-05
-3.4505652850592e-05
-1.85558184936334e-05
-1.01252450856158e-05
-2.36982341802858e-05
-2.51207450791762e-05
-3.67760675348806e-05
-3.01349009033863e-05
-2.27669958394487e-05
-5.68378587394567e-06
-2.47446639556878e-05
-3.2929586190679e-05
-3.71175851833497e-05
-3.59911964099335e-05
-3.23306101424775e-05
-1.18618161129325e-05
-3.19877794046073e-05
-2.74902320194617e-05
2.89271981538388e-06
-4.44612053745304e-05
-3.75991555669141e-05
-1.25657732953608e-05
-2.39197015814344e-05
-3.01238915076673e-05
-2.88625617997224e-05
-3.10216407916972e-05
-1.37160767747331e-05
4.40498027577154e-06
-9.61142494796184e-06
-7.23017613908669e-06
-3.89801034741733e-05
-2.20773509113108e-05
9.54329329448835e-08
-2.20039245272784e-05
-2.8951065655014e-05
-2.12596816171626e-05
-2.18434371786849e-05
-1.38546237383721e-05
-4.2236614236299e-06
-1.62822217591678e-05
-2.17668257250929e-05
-2.86771011777205e-05
-2.10571530615159e-05
-1.5744415503455e-05
-2.86742357263823e-05
-4.00921611152118e-05
-5.97415186777241e-06
-9.75524027993511e-06
-2.92511660499131e-05
-1.94208598117677e-05
-3.40224366690755e-05
-1.58006949879521e-05
-1.98443528652982e-05
-2.29969473500418e-05
-1.94803852929383e-05
-8.19818950702804e-06
-1.03750241643388e-05
-2.09857591873602e-06
-1.79497472072332e-05
-1.68366814249421e-05
-2.96821563584459e-05
-1.58428818878478e-05
-3.07020587493814e-05
-4.01137276675697e-05
-1.53678377154178e-05
-2.67251389483739e-05
-1.9347449737748e-06
-1.92748613189126e-05
-2.62215970383715e-05
-1.66815891760175e-05
-2.38309992613431e-05
-2.43662727678191e-05
-2.76131937903296e-05
-1.86908606752904e-05
-2.35845825847609e-05
-3.28233686743463e-05
-1.47808616882391e-05
5.7101601109635e-06
-1.89909487412921e-05
-5.19021183373649e-05
5.2203881886963e-06
-2.25172511361785e-05
1.59650047542832e-05
-1.36135022218917e-05
6.87327645868886e-06
-2.08397119100492e-05
7.01111907995723e-06
-3.23173461365523e-05
-3.10454455520074e-05
-1.97166957413234e-05
-1.4703047110394e-05
-3.68206815885692e-05
-2.99471388513291e-05
-2.96997129705939e-05
-7.69766370669848e-06
1.50769949760321e-05
-3.957323927008e-05
-2.10885392303031e-05
-2.39099070644603e-05
-2.42420025333029e-05
-1.80834979447551e-05
-3.76578216943816e-05
-4.15069461764525e-05
-3.5013709329904e-05
-2.11700850737964e-05
7.11592152064992e-08
-2.45064819250151e-05
-1.0513262296991e-05
-2.6545081953253e-05
-2.17390559483248e-06
-1.68545070892015e-05
-3.20149134581695e-05
-3.71512306505518e-05
-1.28714677037454e-05
-5.52527240817863e-05
-1.07442235364988e-05
-3.93859373240659e-05
-1.88464801723329e-05
-1.52630391580561e-05
-1.56927328384751e-05
-1.73427898406095e-05
-2.39235940785479e-05
-7.7070022059605e-06
-4.27697808792897e-05
2.12000860110907e-06
-2.26360844132676e-05
-1.81849099007651e-05
-2.1741244495066e-06
-1.21743862217184e-05
-2.40365884631572e-05
-2.02528796852538e-05
-2.68156953460162e-05
-2.98224319377883e-05
-1.33010040022159e-05
-2.58414105427594e-05
-4.83753444882813e-06
-2.41698340697838e-05
-4.12887092840615e-05
-3.87946938305508e-05
-1.86000925619686e-05
-3.061071172106e-05
-2.36620419587399e-05
-9.91703588985017e-06
-1.72488666794198e-05
-2.69745874373723e-05
-8.82974318723196e-06
-1.76117713910756e-05
-9.50586538364465e-06
-2.19476978151764e-05
-2.29420031215374e-05
-2.43045607507103e-05
-2.84017172736865e-05
-2.13699071723742e-05
-1.01893716912952e-05
-1.59303315404216e-05
-2.03535071153473e-05
-1.28024627186963e-05
-5.39691610757515e-06
-2.18877204624844e-05
-6.95896054988823e-06
-9.54497064884132e-06
-2.14367328380671e-05
-3.53709661332655e-05
-3.5046734591247e-05
-2.82619953094776e-05
-2.180330826435e-05
-8.94749226817971e-06
-2.34344871244933e-05
-1.44001551643646e-05
-2.74521405152456e-05
-1.23891171660946e-05
-3.42141799876275e-06
-2.3124285818976e-05
-2.9079787458197e-05
-2.11080983770878e-06
-1.31694787976086e-05
-1.33218861480636e-05
-3.26271003967152e-05
-3.4970241539157e-05
-2.28464657432784e-05
-3.84918365936959e-07
-2.55652224854652e-05
-5.24313360794175e-06
-3.069458743441e-07
-5.3704501713853e-06
-2.59131282282728e-05
-1.81591205263187e-05
-4.63436591010136e-05
-1.69642953578581e-05
-1.75815333723666e-05
-1.98166130164097e-05
-1.17791673137702e-05
-2.34658527327071e-05
-3.61879449448038e-05
-4.326584388465e-05
-1.87972989396639e-05
-1.04533021375351e-05
-1.86478284721725e-05
-2.57759632078231e-05
-2.31176347731903e-05
-3.33953588275587e-05
-3.19361991314831e-05
-1.82936005816066e-05
-3.37795598268776e-05
-2.12612924245029e-05
-2.65779046053824e-05
-2.59525933141027e-05
-2.26917615880969e-05
-2.58093367698505e-06
-1.93255096980749e-05
-2.20831542862503e-05
-3.75238950947037e-05
-3.47682273572247e-06
-2.46293944266879e-05
-2.86851691774577e-05
-1.31225297707762e-05
-4.81481577366575e-06
-6.29762571621092e-06
-2.45238286977152e-05
-2.01862807538939e-05
-3.23724352239654e-05
-2.93603684492385e-05
-2.03072863718056e-05
-2.30289475973255e-05
-5.43650402859003e-05
-8.89503984932156e-06
-2.16022272552007e-05
-2.697411320265e-05
-9.18713041733984e-06
5.18954451882313e-06
-1.72170865603818e-05
-1.22278558901223e-05
-1.35625402929705e-05
-1.46785149973528e-05
-1.20339852886993e-05
-8.88310955460442e-06
-3.83172962865679e-05
-3.52887281928021e-05
-2.55459335731159e-05
-1.95333430849023e-05
-3.57569582517273e-05
-3.30621829194021e-05
-2.72665973880457e-05
-4.51049462110904e-06
-1.26279484997665e-05
-2.21290047557848e-05
-3.6540965560783e-05
-2.16726633497139e-05
-3.64892164517705e-05
-2.3277436913523e-05
-3.02076418067509e-05
-1.29568591605016e-05
-2.13847591170367e-05
-6.11718204412997e-06
-2.46866932898614e-05
-2.9324297210591e-05
-3.18403229335988e-05
-1.40571362016648e-05
-1.58874994863809e-05
-1.58458095134137e-05
-1.48824265368445e-05
-3.60966579859927e-05
-2.57553526272404e-05
-4.31260411606646e-05
-3.50957244338838e-05
-1.77964399619684e-05
-2.20180630654109e-06
1.4273495733283e-07
-4.50626370044018e-05
-3.45518123054247e-05
-3.00046226685115e-05
-2.68657107562544e-05
-2.98274271628221e-05
-3.03190281858642e-05
-1.51615235329857e-05
-9.77099360816513e-06
-4.22947638653744e-05
-1.74024977950911e-05
-2.39993836386402e-05
-1.71684141404394e-05
-3.21090655549275e-05
-2.29719798286748e-05
-4.1623377305764e-05
-1.0401318162945e-05
-2.21202203346115e-05
-2.61120408956544e-05
-2.40391123140041e-05
-8.6455957448559e-06
-4.89488730802525e-06
-4.04297706211125e-06
-1.14065780876092e-05
-1.96879170569156e-05
-8.14871726021207e-06
-4.68795304018468e-05
-2.28210687024215e-05
-1.01668123598221e-05
-3.99595973495058e-05
-1.85983700717257e-05
-2.25231072618534e-05
-2.9449313277529e-05
-4.33164283064436e-05
-2.06416944828222e-05
-2.24304550789368e-05
-1.10484905297558e-05
-1.30659824887083e-05
-3.273389121465e-05
-1.8922119113697e-05
-1.13286649103985e-05
-2.45830113075543e-05
-3.656529419991e-05
3.31405548926312e-06
-2.09849036165512e-05
-1.54708428891051e-05
-1.55228978842032e-05
-3.40467026444788e-05
-1.43369407219781e-05
-1.15078424727657e-05
-1.29069491742704e-05
-1.88708485331212e-05
-3.33981948169315e-05
-2.24390711480987e-05
-2.66400801305478e-05
-3.23185770473459e-05
-2.2483195499026e-05
-9.85700678381585e-06
-1.62112163612844e-05
5.09267684396775e-06
-2.02593656839474e-05
-3.36405994889318e-05
-3.20080407870932e-05
3.9790642436557e-06
-2.40143966394899e-05
-3.17261160373287e-05
-1.13741876654981e-05
-2.4566551284121e-05
-8.04674798931861e-06
-2.13168257161892e-05
-1.24198088784026e-05
-2.01349011323189e-05
-3.17003469306443e-05
-2.30423270932373e-05
-9.44051484903447e-06
-2.14877198627809e-05
-2.19224934177756e-05
-3.16444851866317e-05
-2.57741313313376e-05
-7.53248734939115e-06
-1.94786062478022e-05
-1.96611701341181e-05
-4.07304270188511e-05
-2.51758361977402e-05
-1.34172372024945e-05
-1.14493877013182e-05
-3.89400311552669e-05
-4.45775611497658e-05
-1.21750919684035e-05
-1.94236695512054e-05
-2.19333259495716e-05
-1.32224376953011e-05
-7.59718892536742e-06
-1.26797751354027e-05
-2.34611329578024e-05
-2.02461765739313e-05
-1.24890919982888e-05
-1.75728409075728e-05
-2.13778042154995e-05
-3.96222867506968e-05
-3.67973558439211e-06
-2.08708886778992e-05
-3.86455322590164e-06
-5.19404060533804e-05
-2.01691328786166e-05
1.41268536080266e-05
-2.23057387249978e-05
-5.76421256310687e-08
-1.09715809791886e-05
-2.89948412443234e-05
-3.30567824129649e-05
-3.90482081909976e-05
-3.35500138081628e-05
-3.97229033904778e-05
-3.36804804420224e-05
-3.09096423234119e-05
-3.09617996428434e-05
-1.58071897452597e-05
-2.0447341835384e-05
-1.15889637349685e-05
-3.24281153678915e-05
-3.66254175602814e-05
-2.42531207449026e-05
-9.18879223788925e-06
-4.23282819806686e-05
-5.19176855324569e-06
-3.64046473534736e-05
-2.23542378910522e-05
-3.70523624183201e-05
-2.74201104683748e-05
-9.02158599318647e-06
-1.61912438808981e-05
-3.57052050413179e-05
-2.56502830970811e-05
-1.6774463018437e-05
-1.51102985135581e-05
-2.37636123300707e-05
-1.30983847218587e-05
-2.90997921987416e-05
-1.41427356997232e-05
-6.78431451652165e-06
-2.24741973238612e-05
-4.08607363544966e-06
-3.96957282551189e-05
-2.02456641296002e-05
-1.13341754420013e-05
-1.45902485216931e-05
6.02748927230467e-06
-4.25143114010922e-05
6.94629960683958e-06
-2.28093463983462e-05
-1.37099382532728e-05
-2.26335273379758e-06
-3.88606992801053e-05
-1.40844179899534e-05
-4.62204976841477e-05
2.72239032262021e-06
-2.96920514888258e-05
-2.58577960621614e-05
-2.69784575445752e-05
-7.67994468236847e-06
-2.38778499081746e-06
-3.02806833262391e-05
-1.68005958813128e-05
-1.14518529586051e-05
-1.53738737474332e-06
-2.58465445755554e-05
-1.17257925636503e-05
-2.04402273840451e-05
-5.36132836852179e-06
-3.12419742616852e-05
-2.54141380721275e-05
-3.34390368227055e-05
1.03029347228222e-05
-2.42141302580993e-05
-4.50618034915465e-05
-2.03124717774785e-05
-2.82614374397045e-05
-2.84080518911012e-05
-2.01148487223191e-05
2.62137383626237e-06
-2.74455845492488e-05
-1.38287326182921e-05
-1.66302447292384e-05
-2.55008074519536e-05
-1.41016810292322e-05
-3.78403513596596e-05
-4.31157390655718e-05
-4.00407066981335e-05
-2.04370525747325e-05
-3.21134635300579e-05
-3.94126311975836e-05
-5.40771200766689e-06
-7.83823398273575e-06
-3.30551784357861e-05
-2.36383566542851e-05
-7.60411894587459e-06
-1.77665691800647e-05
-2.09718152572827e-05
-1.587430591532e-05
-2.01538288335946e-05
-3.48922671412289e-05
-3.13845247107337e-05
-7.673406493442e-06
-3.55719114029004e-05
-1.69623700279473e-05
-1.54243306563412e-05
-2.91431243371604e-05
-2.34556454314754e-05
-1.04219131850608e-05
-2.08526741894561e-05
-3.0241639429778e-05
-2.07747073248968e-05
-8.40425425772899e-06
-7.91101977603659e-06
-2.69538878336736e-05
-3.2430863826882e-05
-3.34500205605764e-05
-4.88797911154366e-05
-3.34931330762452e-05
-2.83943328260321e-05
-4.97542777875687e-06
-2.65795869241768e-05
8.77989778594719e-06
-1.78738058434005e-06
-2.72007027003769e-05
3.47805088009093e-06
-1.80958670770784e-05
-1.41833569582771e-05
-6.14636743001303e-06
-2.06915072845195e-05
-2.59253780478711e-06
-2.54698639902812e-05
-1.1473673109336e-05
-3.60246570138726e-05
-8.84966741214462e-06
-1.80992352330963e-05
-2.11818756293097e-05
-1.32321375375367e-05
-1.84875123322469e-05
-3.83117809639331e-05
-3.03104427871421e-05
-1.08466387767871e-05
-3.74629419261485e-05
-3.63720757475125e-05
-2.2103754388014e-05
-1.75194125522664e-05
-2.84582127377975e-05
-1.62466134344685e-05
-1.57682805756677e-05
-1.523430369212e-05
-4.74434893182599e-05
-2.69677978957958e-05
-2.60164200485933e-05
-2.66481568426927e-05
-3.62585010830464e-05
-7.00056390852616e-06
-2.35621277462522e-05
-3.09921500205017e-05
-1.98452049805809e-05
-1.67231814265456e-05
-3.0594726642054e-05
-3.19713220742507e-05
-2.4913211765861e-05
-1.70419715923724e-05
-8.48207847955096e-06
-1.66028764203404e-05
-2.06171805077618e-05
-4.70821554701509e-05
-2.67214936550729e-05
-1.56682796507958e-05
-5.78949628261902e-06
-2.45298906772963e-05
-1.57946687775795e-05
-1.11741869888366e-05
-2.45391618193512e-05
-2.84452275661235e-05
-2.10625365980488e-05
-2.65268360296679e-05
-1.86968821404258e-05
-3.34380025625163e-05
-1.54850816076146e-05
-3.28907202801577e-05
-2.22829955248566e-05
-2.1183697122657e-05
-1.48650812836911e-05
-3.136064822054e-05
-3.29046064899469e-05
-2.05834473352327e-05
-3.17864635889465e-05
-1.24577930929094e-05
-2.27108637473735e-05
-2.18192202075497e-05
-4.24437867120298e-05
-2.24212444541513e-05
-2.54587108102484e-05
-2.84738618594739e-05
-1.24984323602237e-05
-2.07119738521029e-05
-1.44369244441938e-05
-3.68688178582242e-05
-1.55822472156711e-05
-1.17686745975618e-05
-2.19241929829388e-05
-1.82923936289248e-05
1.01982349078413e-05
-2.68099705094252e-05
-2.77718121084125e-05
-2.30973290898331e-05
-2.67424710277947e-05
-2.01866306646594e-05
-1.35962400178053e-05
-2.04511694428955e-05
-9.05825855970873e-06
-1.49243219225032e-05
-1.8095948758663e-05
-2.4230803316206e-05
-8.15244751776601e-06
-3.1471821448414e-05
-2.02310351878909e-05
-2.98846567666808e-05
-4.78324456812512e-05
2.79690756274979e-06
-2.28207276064596e-05
-2.71004233345513e-05
-8.45090299571937e-07
-1.50991260311507e-05
-2.18281949848434e-05
1.37399835519773e-06
-4.87073873949893e-06
-1.78521561922134e-05
-4.21081330733039e-05
-2.86991671046436e-05
-2.3166684152286e-05
-2.46122504577885e-05
-2.39160179453608e-05
-2.58566845591818e-05
-5.32245751627145e-06
-2.58623290568328e-05
-2.50188101477539e-05
-6.14976311345389e-06
-1.63121008126599e-05
-1.48265827519718e-05
-1.06937897344482e-06
-2.27006813045142e-05
-7.12135890515358e-06
-3.95323181083408e-05
-2.14604597514441e-05
-2.29503084218396e-05
-1.12997505723805e-05
-3.30505433050229e-06
-2.63126999482367e-05
-2.37416683525691e-05
-2.46223587279194e-05
-1.74010876493193e-05
-2.65625006272447e-05
-2.82661287848536e-05
-3.67566014790586e-05
-1.7983437126906e-05
-6.72276668056922e-06
-3.15525341194466e-05
-2.75896828566732e-05
-7.49334844689374e-06
-2.28993120808233e-05
6.86005617269475e-06
-1.18358454512355e-05
-3.97565501318592e-05
-2.93835996906364e-05
-2.48193219191468e-05
-2.98630934870724e-05
-6.37889095182896e-06
-1.7371339307461e-05
-8.34085941504384e-06
-1.67141791398742e-05
-2.17343874487019e-05
-2.01180605325879e-05
-9.95076056863499e-06
-3.46791023859121e-05
-2.34952732364824e-05
-2.60378543157182e-05
-6.77763192368434e-06
-7.02719325107402e-06
-2.65656543268458e-05
-1.9899449972892e-05
-4.95927878181033e-06
-1.84536386776183e-05
-1.02194402024925e-05
-1.10270355143886e-05
-3.70143169271391e-05
-3.28098926362057e-05
-2.27629587562362e-05
-4.04819699150001e-05
-2.10710179400426e-05
-1.39608166959087e-05
-3.73291006955774e-05
-1.37255318601013e-05
-2.81701695644058e-05
-2.00064502490887e-05
-4.15629017153438e-05
-1.43074968727966e-05
-2.25948024408323e-05
-2.81056004233741e-05
-1.90014087987836e-05
-3.66712567108153e-05
-1.94156787703874e-05
-1.92261129166889e-05
-1.08218647841666e-05
-1.69280201446873e-05
-1.29644760008294e-05
-4.5751805754065e-05
-2.67834721287942e-05
-3.00023673230514e-05
-1.75554675831772e-05
-1.70048307182067e-05
-1.47952588614047e-05
-2.5343388580294e-05
-1.79816189485948e-05
-9.96746817194157e-06
-3.07183241467261e-06
-2.47739637040905e-05
-4.60937271368174e-05
-9.72890061699299e-06
-2.76054513816072e-05
-1.89961188445667e-05
-2.06549401523544e-05
-1.81215206709519e-05
-1.66508108315184e-06
-4.9296489075594e-06
-2.1500257655575e-05
-8.30029198740513e-06
-2.10338555838925e-05
-2.85720378805011e-05
-4.18928437231837e-05
-2.5852450309892e-05
-1.61323060974329e-05
-2.19034471489722e-05
-1.97291104230299e-05
-1.5527269578257e-05
-2.90708924876737e-05
-3.10975502212905e-05
-6.15947928315601e-06
-3.81574745363337e-05
-6.40513057708162e-05
-1.50941886597728e-05
-1.63901681689288e-05
9.49435448468401e-06
-5.63307682294606e-06
-2.06916830639296e-05
-2.00407818018954e-05
3.05744409979068e-07
-4.35426422200574e-06
-3.24977142581265e-05
-4.0079979321872e-05
-1.48621545049137e-05
1.02861966749837e-05
-3.6002057347805e-05
-1.41678041683718e-05
-3.68327342394533e-05
-3.50663979137796e-05
-4.61412797885309e-06
-2.0436218178003e-05
-3.33969578569667e-05
-4.04374868815928e-05
-1.57273374437262e-05
-2.90195146895869e-05
-1.39354826830368e-05
-7.7741573488177e-06
-9.96801245439384e-06
-3.88833113070845e-05
-2.29242962792732e-05
-2.56475327904485e-05
-2.79985839039437e-05
-1.42814433411091e-05
-5.86658583696415e-07
-1.56114312990681e-05
-1.35026338185428e-05
-1.81717073730754e-05
-3.19993915710314e-05
-2.66350751487802e-05
-2.53260021821246e-05
-3.70394563807479e-05
-1.23869342889945e-05
-1.29860077108412e-06
-2.05491123517053e-05
-2.72533153327398e-05
-1.82726935766175e-05
-1.78668720160535e-05
-8.7246377610267e-06
-1.7157635948925e-05
-2.59360300033899e-06
-1.96808577988859e-05
-3.84764839428881e-06
-2.27120053630585e-05
-2.2132581364299e-05
-4.81990332792277e-05
-1.78060197882121e-05
4.05596036369013e-06
7.16375138180443e-06
-3.37694663596351e-05
-1.52614596999972e-05
-2.41554008833907e-05
-1.782145851897e-05
-3.09749918214688e-05
-2.98645721553534e-05
-1.15569648833356e-05
-4.84716113996092e-05
-1.62213534667668e-05
-3.61137302541602e-05
-1.9656918575296e-05
-1.6702975598996e-05
-2.00403431316284e-05
-2.13521651299055e-05
-3.39148571848996e-05
-1.50200952147691e-05
-4.60126319455733e-05
-2.36019395411252e-05
-5.57603211771961e-05
-1.56406042226671e-05
-2.90528985994582e-05
-1.37250461636505e-05
-3.93437375697064e-05
-2.83268425869252e-05
-1.85149749825448e-05
2.06787916314504e-06
-2.33969840328295e-05
-1.3830339177079e-05
-2.04180884754036e-05
-3.30026613341551e-05
-5.60186373374587e-06
-2.79944031821467e-05
-3.66811348679545e-05
-2.51137108206049e-05
-2.16368467839664e-05
-1.72971099583217e-06
-2.19424811263581e-05
-2.1083527312596e-05
-1.31339868712837e-05
-1.99329741653931e-05
-1.0803293702257e-05
-1.30572695047142e-05
-2.75184590399308e-05
-4.79405225243121e-05
-2.16809797391823e-05
-1.34051710823895e-05
-2.18366806922934e-06
-7.64980077645878e-06
-2.77444620141511e-05
-1.81931682797031e-05
-1.09901668154068e-05
-2.82729327385395e-05
-2.13825647613224e-05
-2.59449429930665e-05
-2.38001967157475e-05
-3.16736250370637e-05
-8.70538340654956e-06
-2.8358280537183e-05
-3.98207534800989e-05
-9.06068297472151e-06
-4.25965826633599e-05
-4.07889787818212e-05
-1.31992096011873e-05
-3.01135373346863e-05
-1.88144237960089e-05
-3.32794099557377e-05
-2.54743426107287e-05
-2.44171227688592e-05
-1.22093333093832e-05
-6.64026749077826e-06
-5.86102975281984e-06
-3.54739373040886e-05
-3.00249322024631e-05
-9.57578302884495e-06
-1.57807090213105e-05
-3.31278848141747e-05
-4.81523857921263e-05
-3.7268951492841e-05
-3.06321046633841e-05
-4.51987686892409e-05
-1.60631970130484e-05
-1.33429955115751e-05
-4.82362934536136e-06
2.89537847674217e-06
-3.23606071499689e-05
-2.21880437833983e-05
-2.01258216045562e-05
-2.71421431160459e-05
-2.66612148299502e-05
-2.47341621224634e-05
-3.65379913462527e-05
-1.9585453554715e-05
-3.17513529354675e-05
-1.89724696934194e-05
-1.53733164019161e-05
-2.51610025891552e-05
-2.72974853079723e-05
-1.52559939297032e-05
-2.03538434071375e-05
-2.78192383883741e-05
-4.22860576934785e-05
-2.87985740936537e-05
-1.79783508115035e-05
-2.13099865372721e-05
1.04694587546356e-06
-8.25707760944506e-06
-2.86771850712463e-05
8.64615435771359e-07
-6.75106738544968e-06
-2.42797983107421e-05
-3.5833075664745e-05
-2.95954554921015e-05
-1.39138506127497e-05
-2.93548042663607e-05
-2.53064793410219e-05
2.99421171741297e-07
-2.14993146040645e-05
-4.33739714537279e-05
-1.32167873643959e-05
3.04573391000942e-09
-3.14609416770437e-06
-2.11198216755214e-05
-1.39149725267945e-05
-2.74951391480898e-05
-1.02975102891058e-05
-1.80099650261538e-05
-2.47736565841625e-05
-7.92627676530988e-06
-2.17859695142732e-05
-3.03183807835765e-05
-2.86980327577384e-05
-1.58128130111646e-05
-2.53371506506555e-05
-3.89352235743351e-05
-1.42580732694406e-05
-1.71892017406776e-05
-2.74210812229965e-05
-1.27750714847909e-05
-4.78853476077231e-05
-7.61271807675478e-06
-1.76465302356689e-05
-4.22754261361926e-05
-1.85105370642155e-05
-3.16884101978297e-05
-1.70775912869327e-05
-1.04302712295239e-05
-1.48554006507948e-05
-1.95607041240711e-05
-1.34633845006051e-05
-4.14417412436498e-05
-5.01196483879382e-05
-2.58129568096263e-05
-2.33852037087743e-05
-4.20277148395275e-05
-1.10302540596852e-05
-1.67141920622127e-05
-2.2330092208195e-06
-2.7374290396638e-05
-9.87956960795761e-06
2.77130097604921e-06
-2.73791763349922e-05
-1.72478322559676e-05
-1.52244814516372e-05
-1.69678607508115e-05
-3.13789428367546e-06
-3.01517642246066e-05
-1.34413817909148e-05
-1.94097273679153e-05
1.53925882112672e-06
3.68358846986228e-06
-3.34227073193948e-06
-1.28270598328071e-05
-1.13997632435908e-06
-3.43592939407401e-05
-1.59297528566249e-05
-3.22271344156632e-05
-5.51839255255188e-05
-1.07648015504679e-05
-2.94062392852538e-05
1.45282141403097e-06
-7.09980616560718e-06
-2.91824197491428e-05
-2.35476774057555e-05
-4.99396993976596e-05
-1.71089575861041e-05
-6.08512006211037e-06
-7.42127048339888e-06
-1.18188757871045e-05
-3.39448622099342e-05
-3.6746934499442e-05
-1.72142998427873e-05
-3.4865612411581e-05
-2.93936167972703e-05
-3.90975154052454e-05
-2.30287532542911e-05
-6.92240194748811e-06
-1.50461532161209e-05
-1.38117493126817e-05
-2.19874710294796e-05
-1.26413760900836e-05
-3.00690986431824e-05
-4.35089350058357e-05
-1.15881943787894e-05
-2.71346496183394e-05
-2.09430116857025e-05
-2.83320713066128e-05
-1.77569591030391e-05
-2.57465081193853e-05
-3.74156598402733e-05
-4.297229055894e-05
-3.03220099933271e-05
-1.28819521808442e-05
7.39919715073836e-06
-1.25787286999409e-05
-1.85793137983565e-05
-2.35036252777285e-05
-3.29349633305351e-05
-2.73446704360578e-05
-1.49087431643601e-05
-3.29313768788258e-05
-1.71739683637396e-05
-2.22821688007436e-05
-3.2230692434393e-05
-1.63170101133389e-05
-4.01234727496059e-05
3.49236446321525e-06
-1.86723209778537e-05
-2.05528031972101e-06
-1.96798979190968e-05
-3.16458728911081e-05
-1.86925547881738e-05
-1.3301244665905e-05
-4.37132643888592e-05
-3.34233319070938e-05
-1.35158731409467e-05
-2.98511744551041e-05
-2.2724698265167e-05
-4.48430505247832e-05
-1.93911700278959e-05
-2.40031388143319e-05
-1.76628320539123e-05
-1.9999414407861e-05
-9.18253762506299e-06
-2.28321053117402e-05
-1.01221074974222e-05
-4.16776304329842e-05
-1.41328743862032e-05
-1.5410222146804e-05
-1.24211966070159e-05
-2.02334474032594e-05
-2.63820437698098e-06
-3.93579921555201e-05
-1.28347596779634e-05
-1.2650658934994e-05
-2.09810635061351e-05
-1.56648596342998e-05
-3.34460853960946e-05
-1.65335075416307e-05
-3.84459419674192e-05
-3.40877290305496e-05
-2.23796355389577e-05
3.90307662651e-06
-1.30523886289507e-05
-9.74183104357353e-06
-1.30548985499474e-05
-4.21349372869951e-05
-7.5218212714026e-06
-9.55300269061485e-06
-2.47769249725801e-05
-4.8608702969141e-05
-2.6457930355025e-05
-1.70229266581603e-05
-2.28151600183636e-05
-3.88517141083648e-05
-2.14741758537193e-05
-9.1643394955302e-06
-1.85856865725953e-05
-1.24451487354017e-05
-1.4976771306734e-05
-2.11447902572173e-05
-2.88114610194347e-05
-1.91667994488887e-05
-1.64077001244114e-05
-2.16716360647069e-05
-3.89968528145528e-05
-2.81013726752549e-05
-2.75673539802718e-05
-3.74774271769695e-05
-3.36946623357693e-05
-1.86228588692349e-05
-2.23123598352486e-05
-6.47935835866082e-06
-4.51785042083314e-05
-8.14528973131354e-06
-2.49420429952616e-05
-1.7725836834165e-05
-2.49942637414377e-05
-2.84081042937622e-05
-2.16888482817057e-05
-2.30569494534944e-05
-1.81026315656474e-05
-3.91782524924426e-05
-1.2721555571698e-05
-3.63117777288211e-05
-2.88112363491099e-05
1.44478471268975e-06
-1.93320590461037e-05
-3.01090143793599e-05
-9.27642101520215e-07
-2.20501385749852e-05
-3.73277084987595e-05
-4.23425976204434e-05
-2.98419030526215e-05
-1.63758364835203e-05
-3.36171949387267e-05
-2.5117472247985e-05
-2.03871131296613e-05
-2.44656192236227e-05
5.30298735631947e-06
-3.46258567196169e-05
-7.79029583172679e-06
-1.03511176504105e-05
-1.20977437083196e-05
-2.18663315711148e-05
-1.67573923933465e-05
-1.35115081136948e-05
-1.6591636912826e-05
-3.99242350789112e-05
-3.92857309963839e-05
-2.90739737618646e-05
-3.87333348987775e-05
-1.85405533107593e-05
-1.15773738128596e-05
-2.02921505180033e-05
-1.87813962825398e-05
-2.76289688293121e-05
-3.48171451280737e-05
-2.53397709080363e-05
-8.30612016903401e-06
-2.06418059661102e-05
-8.40082294572839e-06
-9.20754798226956e-06
-2.54723750798367e-05
-2.4506656924226e-05
-1.17685735293663e-05
-2.28991877864574e-06
-1.57070079061697e-05
-3.75547362033856e-05
-1.30425072855243e-05
-1.59556840997378e-05
-2.48159900748578e-05
-5.44458179269604e-05
-2.44426023498486e-05
-2.59550821224414e-05
-1.43230045953978e-05
-3.4676975930329e-05
-3.39734186344462e-06
-3.82473948248909e-05
-3.23828030353991e-05
-2.38851694063965e-05
-1.04390454790571e-05
-1.68036756087008e-05
-4.15257308651548e-05
-6.73533796160737e-06
-2.0294751415642e-05
-3.64376408300744e-05
-1.67708020758633e-05
-2.92829875997954e-05
-2.43097256015888e-05
-1.19773126698776e-05
-2.06166461445041e-05
-2.13612640129767e-06
-3.6782834252392e-05
-2.22019240647535e-05
-1.17948589700409e-05
-2.41960730203181e-06
1.07720897201438e-06
-3.20892579808274e-05
-3.54037838812121e-05
-1.28792108812672e-06
-9.06887634475645e-06
-1.92166765975824e-05
-1.61306451856882e-05
-2.37207172707598e-05
-1.52049469295463e-05
-8.68127176871831e-06
-2.45640469869261e-05
-8.27281598723377e-06
-2.35720902231951e-05
-1.55166183055549e-05
-2.26033604190488e-05
-8.54015696845605e-06
-2.2577826443006e-05
-2.80202821785262e-05
-5.14529386447974e-05
-2.0632332385641e-05
-1.80489941907791e-06
-6.13557846931918e-06
-1.54418958832203e-05
-3.31506768601592e-05
-4.64098509655493e-05
-2.04337164843412e-05
-1.49737288346049e-05
-1.89083207779925e-05
-2.98756540563052e-05
-3.08701584294007e-05
-2.74413474769683e-07
-2.41653433060009e-05
-2.12857183933135e-05
1.80678798633517e-06
5.5546793981206e-06
-2.04511922628897e-05
2.70000845218861e-06
-1.25617237532116e-05
-2.99524820948093e-05
-7.14894119895028e-06
-1.75226826389004e-05
-1.08690564815126e-05
-5.06566007134383e-05
-9.65363887778048e-06
-2.04541594976242e-05
1.80384271743577e-06
-3.51877370171339e-06
-1.71794280894343e-05
-8.26531492986618e-06
-9.23257884272472e-06
-3.42973033139263e-05
-1.33778575858782e-05
-1.3328613208403e-05
-1.71406224847141e-05
-2.80144249138354e-07
-3.01419667343756e-05
-2.22225819391135e-05
-1.56230595681897e-05
-1.85600003577374e-05
-1.2110452126908e-05
-5.36648815668124e-06
-4.39785169171489e-06
-2.56428011816846e-05
-2.18910490883299e-05
-1.02370643611275e-05
-2.735615308984e-05
-1.20199141629229e-05
-3.37135644127548e-05
-2.71577077701408e-05
-5.18944708385454e-05
-1.20362112136975e-05
-2.85117910977627e-05
-1.5323217674551e-05
-2.41305756225434e-05
-3.21141100617897e-06
-3.99698737697464e-05
-2.47634504841053e-05
-3.33573894700196e-05
-2.77503012179721e-05
6.32983947562469e-07
-1.27512429362932e-05
-2.37992964922069e-05
-2.00426280052587e-05
-5.20251323071174e-06
1.31076149703076e-06
-3.58184930528876e-05
-2.10781674596247e-05
-2.26962936982777e-05
2.40525957558171e-07
-1.89932728573352e-05
-6.23526131233981e-06
-3.08854887203919e-05
-1.71236938730216e-05
-7.77318885116036e-06
-2.74323918716309e-05
-1.76143086911399e-05
-2.65218214336831e-05
-3.29918401793496e-05
-1.71172390049462e-05
-8.23510583487618e-06
-1.01280572454373e-05
-1.45018898293487e-05
-2.54381070401926e-05
-6.0567849080281e-06
-1.77877761343429e-05
-2.25480081818469e-06
-1.15268688950406e-05
-2.01653360137458e-05
-1.93398747324554e-05
-4.58008613369066e-05
-3.32046062953495e-05
-1.36745245694231e-05
-2.53533501189042e-05
-2.57105672268558e-05
-2.74789636090796e-05
-5.14782241738508e-06
-4.72070245512483e-05
-1.91294862462203e-05
-3.35090422033697e-05
-3.5459835550127e-05
-1.93219527952498e-06
-1.84996394530605e-05
-1.06426311204365e-05
-2.28457281771098e-05
-1.4570953725631e-06
-2.15445732181769e-05
-2.96550846963506e-05
-1.49486843533919e-05
-1.36149421240695e-05
-1.36397464618424e-05
-5.02517567420172e-06
-2.43948181920841e-05
-2.92151307063215e-05
-2.35285475190008e-05
-2.12563421621507e-05
-1.9393406319236e-05
-1.99343192816447e-05
-1.24992442220605e-05
-2.65765462361406e-05
-1.29708534306157e-05
-2.037948381874e-05
-2.16360052124753e-05
-1.62566230538438e-05
-4.431173940327e-06
-2.12259765713818e-05
-1.26778863054739e-05
-2.23015342743834e-05
-3.61470076579679e-05
-3.52085811199743e-05
-1.84775546856981e-06
-2.5152314889435e-05
-1.83567257155467e-05
-3.11819168577556e-05
-3.43449941098471e-06
-1.7376980679131e-05
-7.17948861776647e-06
-4.49038950653087e-05
-3.23080933503776e-05
-3.53623297422441e-05
-1.4428805930003e-05
-2.78528812138964e-05
-2.98020191414363e-05
-1.07960194026943e-05
-1.04377083408003e-05
-3.65894037817332e-05
-3.35334864168651e-05
-4.72291949936807e-05
-1.35539088301177e-05
-2.65629379319133e-05
-2.84681259003219e-05
-5.11692851718584e-06
-1.86214398491255e-05
-2.22151240507046e-05
-1.42647594202971e-05
-2.20073943628313e-05
-6.39878446612998e-06
-3.00977953191843e-05
-3.91423071903228e-05
-3.28267443415398e-05
-4.38918731949816e-06
-2.50337599074558e-05
2.52827302368149e-07
-3.33787997938408e-05
-2.7426680497325e-05
-1.76383484217687e-05
-1.32291551255136e-05
1.38585170549731e-05
-5.89054381553901e-06
-9.112396904636e-06
-2.24363919473395e-05
-2.50642489132838e-05
1.09594122652852e-05
-1.80851437217571e-05
-1.24073755210339e-05
-2.62292842370584e-05
-2.50864081119003e-05
-2.33801909596008e-05
-2.77532629996206e-05
-2.80105095090663e-05
-8.19194515189424e-07
-5.92875567860095e-06
-3.99827517367807e-06
-5.69115549048267e-05
-4.63198824976856e-05
-1.33614923955947e-05
-1.35133035288237e-05
-6.92590858439262e-06
-1.92525465704524e-05
-2.17954530441932e-05
-1.88887039727152e-05
-2.11925469328301e-05
-1.34116293781172e-05
-1.89446931311851e-05
-3.35173411848497e-05
-3.4142021831868e-05
-1.44612767260589e-05
-6.32818727793999e-06
-3.45730340075985e-05
6.14696305867376e-06
-3.0445808641965e-05
-1.07746603554588e-05
-3.06536400355892e-05
-1.05588900266771e-05
-1.8058637701934e-07
-2.35182756195735e-05
6.08192459284376e-06
-4.24952101262981e-05
2.72891625067929e-06
-1.84048979108715e-05
-7.20953720927361e-06
-3.62157851797511e-06
1.8899697882047e-06
-3.41647436482787e-05
-2.8623286452601e-05
-4.41849286267248e-06
-2.04785796495354e-05
-2.97873506743572e-06
-3.26049913411987e-05
-3.43045394532201e-05
-2.4239695711323e-05
-6.22913685314629e-06
-7.16319468610823e-06
-2.60787230230974e-05
-4.98004085210626e-05
-2.60979730482254e-05
-1.97608578495816e-06
-2.54997130662271e-05
-2.18272820896687e-05
-3.51536494895131e-05
-2.80022139691226e-05
-2.40314039128264e-05
-1.40828384033076e-05
-1.46461965468721e-05
-2.33697471011568e-05
-1.4903073203648e-06
-2.96345212284262e-05
-3.30195323608161e-05
-4.49171947181743e-05
-2.10975226457643e-05
-2.94550094686412e-05
-1.54426279737296e-05
-1.82664140017314e-05
-3.54995950479792e-05
-5.7132983745594e-06
-1.43157907229956e-05
-3.2568882985166e-05
6.50317670914345e-06
-3.0989516322773e-05
-1.49801289983285e-05
-1.93538820799707e-05
-1.89551356513342e-05
-1.45468714903659e-05
-3.20265044046502e-05
2.28569784552459e-06
-2.63821208325973e-05
-1.17857926518033e-05
-2.05545083822519e-05
-3.51395770997899e-05
-8.6964995352726e-06
-2.67151932956388e-05
-3.60867759009446e-06
-1.17958066876202e-05
-3.88771441187431e-05
-2.15830894223194e-05
-2.56019351754382e-05
-6.05411136166059e-05
-2.98081714314841e-05
-2.60208380742324e-05
-1.88845236608298e-05
-1.77436676947436e-05
-3.61814958158235e-05
-1.6655832026469e-05
-2.23443856733427e-05
-2.79703680201289e-05
-2.0224713594996e-05
-1.15993139443845e-05
-4.99064248807096e-05
-2.88654111835336e-05
-3.3536605751347e-05
-3.35620687638336e-05
-1.53966767936113e-05
-2.68724266967002e-05
-1.7123281260224e-05
-2.71271344340719e-05
-1.94803283492323e-05
-2.00940980774811e-05
-1.51042505831162e-05
-1.8680015424382e-05
-4.37737606361616e-05
-2.29625661225277e-05
-1.87068012728402e-05
-1.86427052567301e-06
-8.44406370901952e-06
4.45059131792017e-06
-2.42555864520523e-05
-3.60313009371669e-05
-2.91387618631823e-05
-9.72002850543333e-06
-1.86137803226149e-05
-2.12887550822558e-07
-9.25273821607595e-06
-3.33776045301555e-05
-8.08349629735622e-06
-2.24732079488014e-05
-3.73270050045678e-05
-2.94686354167766e-05
-1.20854626890331e-06
-2.22452230943462e-05
-1.45268993569835e-05
7.11526885745143e-06
-1.59998547033238e-05
-3.44556084118587e-05
6.04374821381855e-06
-1.65557656677424e-05
-9.42481936185928e-06
-2.69139234634611e-05
-2.01445091201112e-05
-3.21232352092006e-05
-1.30967081390993e-05
-3.27567307566224e-05
-2.17596949025006e-05
-5.137137887427e-06
-1.48204948886074e-05
-2.62034561425332e-05
-2.48422609513492e-05
-3.22283448205445e-06
4.49191048667695e-06
-5.7157738403135e-06
-2.32390519219307e-05
-1.15167542924467e-05
-2.78907449746537e-05
-4.07229229533239e-05
-2.14382685448593e-05
-1.51639249483078e-05
-1.167343051985e-05
-4.03017275078887e-05
-2.60336572465381e-05
-1.79054715264257e-05
1.16738322111152e-05
-1.79030329126801e-05
-3.06724275310347e-05
-8.92770297855451e-06
-4.46226303667668e-06
-6.5262466463768e-06
-2.50555167079716e-05
-8.07733537530831e-06
-2.43783640416666e-05
-2.57967214688192e-05
-1.96910253889529e-06
-2.84418308900712e-05
-2.77892680207813e-05
-3.74020491302917e-05
-1.25233267255527e-05
-3.34858588152133e-05
-1.30443202731529e-05
-2.51704510017932e-05
-6.31406182524835e-06
-2.94358127990758e-05
5.82876250461863e-06
-1.78862994434768e-05
-2.08033190176789e-05
4.75533595321354e-06
-3.80282024713775e-05
-3.50538226722902e-05
-5.30598857981965e-05
-1.45245849253192e-05
-2.17331727554606e-05
-2.56313497560733e-05
-2.01484493166356e-05
-1.32406822515354e-06
-2.9372435424906e-05
-2.61723906611841e-05
-4.36047019865951e-06
-1.81400262456968e-05
-7.70192963454309e-06
-1.80263778191987e-05
-2.12353084917611e-05
-2.53382325939342e-05
-1.59451114664086e-05
-2.18949881777178e-05
-2.62206662484086e-05
-1.87620884047256e-05
-3.03412328411798e-05
-2.53427905147e-05
-2.79814812149738e-05
-1.62369917065524e-05
-2.57588014573889e-05
-1.09187532866451e-05
3.23928865059315e-06
-1.82528712552201e-05
-3.09540061708272e-05
-1.93560378280404e-05
-4.29067927112949e-05
-3.32060164432917e-05
-1.99217733739601e-05
-7.97183187581851e-06
-3.75043869069548e-05
-4.12888167137955e-05
-3.86957182825769e-06
-2.23417488356967e-05
-2.46191596703328e-05
-9.70422006045073e-06
-2.42261811169866e-05
-1.1529208685452e-05
-4.27203643949495e-06
-1.16319656339089e-05
-3.780608940302e-05
-2.69496188080367e-05
-1.98297674542616e-05
-1.60533158113857e-05
-2.62291540632681e-05
-1.49686433885413e-05
-1.83135692643949e-05
-2.52262458477122e-05
-6.7192077465688e-06
-1.07481031028368e-05
-3.48710634416012e-05
-1.54738062320567e-05
-1.47970492698579e-05
-2.53855944212513e-05
-1.63343208382591e-05
-2.13174647031816e-05
-3.07215958889023e-05
-1.83747159065506e-05
-7.55577431776907e-06
-2.62152356419225e-05
-2.46568168235669e-05
-1.430307564605e-05
-2.22495627940232e-05
-3.24205262707071e-05
2.8468400857434e-06
-2.63124556491798e-06
-1.7135474220508e-05
-2.97903551127228e-05
-1.05065172301313e-05
-3.44039297676748e-05
-1.07251670193355e-05
-1.86881625712797e-05
-3.31897513886065e-05
-3.86886200728355e-05
-3.43549963427782e-06
-2.90854139098536e-05
-1.71311527229918e-06
-3.58756791908318e-05
-3.10240438290054e-05
-1.23668993015071e-05
-9.24166299972084e-06
-3.12001469423635e-05
-2.77445063734852e-05
-2.75766077990979e-05
-2.75381810813351e-05
-3.45158660834852e-05
-1.82690963302171e-05
-3.8423678564424e-05
-1.2212978543014e-05
-4.12649044746444e-05
-2.34337373541796e-05
1.09956523794479e-05
-1.90556778590158e-05
9.68944346751593e-07
-1.78750315160626e-05
-2.74692269929085e-05
-1.10839759674252e-05
-3.9209119180371e-05
-1.80335549359802e-05
-1.93699372134219e-05
-1.59575855420032e-05
-8.92575102075659e-06
-1.4156655178933e-05
-2.61640584477956e-05
-3.41904147669281e-05
-4.14831692995452e-05
-9.56991761189919e-06
-2.94228783379708e-05
-2.76035119279624e-05
-1.37485667721562e-05
-3.46534568534522e-05
-2.70067933992758e-05
-3.84445689617367e-05
-3.54141108246748e-05
-1.91052683708503e-05
-3.52814566965191e-05
-1.16214918798811e-05
-1.89391948819388e-05
-1.62977099588113e-05
-1.5065602791577e-05
-1.99302717417279e-05
-1.51042704704616e-05
-1.58869302197929e-05
-7.3070775677476e-06
-5.63510320277876e-06
-2.11924065708329e-05
-1.2898058568467e-05
-3.47814235630147e-05
-1.89582089233582e-05
-9.15052058122078e-06
-2.86717466262042e-05
-3.37878730141481e-05
-3.13348641289342e-05
-2.06642954079266e-05
-1.83936101240747e-05
-4.1239377530944e-05
-2.99935906900726e-05
-2.90034535633892e-06
-3.28138739291511e-05
-1.31233841305536e-05
-1.19055752013575e-05
-2.84613945031629e-05
-2.52893021935853e-05
-1.15388145021771e-05
-2.6431611640457e-05
-1.66030988054314e-05
1.93180870947291e-06
-2.76313615369521e-05
-2.46052739682838e-05
-1.28420064782618e-05
-2.22790435210364e-05
-2.8421428167318e-05
-6.52791086156493e-06
-1.67416872758842e-05
-2.44106625312353e-05
-1.32871194003422e-05
-1.81569404922249e-05
-1.1962342699755e-05
-4.28882106262925e-07
-1.48716718345774e-05
-2.3167484515159e-05
-2.80014307863075e-05
-2.23066792686617e-05
-2.76208107437049e-05
-2.45154523813353e-05
-4.76916213951079e-06
-9.49781122056587e-06
1.50620718818382e-06
-2.68147844192319e-05
-1.38392536797823e-05
1.46802242600326e-06
-2.95165490053193e-05
-1.42687084126606e-05
-3.78377444246671e-05
-7.33229809542e-06
-2.27919750254484e-05
-3.46311881049927e-05
3.13260805838018e-06
-3.15172621897849e-05
-3.02164791336001e-05
-1.21866426622231e-05
-4.22382971656642e-05
-3.48598682631296e-05
1.31415340828896e-05
-2.79456478160273e-05
-4.24997484763484e-05
-3.68335654829493e-05
-2.87290540121753e-05
-1.52908001752963e-06
-1.48188265797449e-05
-2.05550341267191e-05
-7.61280495524532e-06
-2.35059033150902e-05
-1.11214141062296e-05
1.0788890326778e-05
-2.02985109783359e-05
3.36490091578396e-06
-9.94088157876385e-06
-2.85701323557356e-05
-2.68590856378013e-05
-1.65594977185418e-05
-9.99214403883915e-06
-3.56294417805509e-05
-1.44666355055848e-05
-2.92245294298487e-05
-3.17389378823949e-05
-1.76152034220828e-05
2.45918263772086e-06
-1.76017598425513e-05
-1.43949000931463e-05
-1.4706726321752e-05
-9.29713424870908e-06
-1.35188974859151e-05
-3.27269851718529e-05
-2.36183682604491e-05
-1.51385421031599e-05
-1.25016226909729e-05
7.36012004816728e-06
-9.45948921073658e-07
-3.40476906067745e-05
-3.53334892012641e-05
-2.80703362518552e-05
-2.7247031844571e-05
-2.28360716647045e-05
-1.25830864836276e-05
-3.24419638823412e-05
-2.60706759234512e-05
-2.95468483097777e-05
-1.56475146846366e-05
-3.7965385059073e-07
-9.00743282902624e-06
-9.32844981182783e-06
4.96832444422972e-06
-1.46354429325271e-05
-1.30349436580785e-05
-2.13761552520762e-05
-1.25881529574024e-05
-1.91908510792533e-05
-2.07725219674921e-05
-2.14616645470242e-06
-2.43301594805466e-05
-8.32387321449394e-06
-9.39666173544913e-06
-1.32175793836438e-05
-1.81141588565149e-05
-3.51684743266006e-05
-1.40713183061788e-05
-1.22844043347863e-05
-3.37389284344598e-05
-3.46729888519046e-05
-7.08253170525347e-06
-2.79610119541733e-05
-3.70698917046789e-05
-2.97788829102523e-05
-2.73930912854621e-05
-3.45262125532864e-05
-1.72383441094276e-05
-2.32954130316437e-05
-2.80225107228011e-05
-2.12572774381454e-05
-1.82406540498644e-05
-1.73590162655058e-05
-3.09541530059769e-05
-3.06597467381656e-05
-1.65111190307173e-05
-1.46991077056192e-05
-2.48734246482341e-05
9.59447164430545e-06
-3.4918763148812e-06
-2.93436505135677e-05
-1.17870552563625e-05
1.53710867465633e-05
-2.83899643814247e-05
-1.25099099925133e-05
-3.06593058483648e-05
-1.28990027578685e-05
-3.05149743264375e-05
-1.4875151398389e-05
-2.82239088958163e-05
-3.90870385664092e-05
-2.07593443019908e-05
-3.41341573031423e-05
-1.64152924633863e-05
-2.49537240096522e-05
-2.00120644142965e-05
-3.01611075097237e-06
-1.9357096051926e-05
-2.78813836445733e-05
1.3466796657019e-05
-1.047652374502e-05
-1.66547008670582e-05
-1.83991359508605e-05
-1.09741344465685e-05
-2.11229797483134e-05
-2.14117360471681e-05
-2.54894004454549e-05
-1.63814871079939e-05
-1.54212511441105e-05
-1.31134947440995e-05
-2.0380178415361e-05
-2.71116723351403e-05
-4.68821347528527e-06
-2.42459519001178e-05
-3.01435834444275e-05
-4.23493171347345e-05
-2.182650574493e-05
-2.633287948998e-05
9.22213686444991e-06
-1.00461716629637e-05
-1.95929549112194e-05
-5.14768300296141e-06
-1.43598183395889e-05
-3.91697064280309e-07
-1.04221993620937e-05
-3.58698632219615e-05
-2.16646952083938e-05
-3.50466388198888e-05
-4.19676809528932e-05
-1.82978380080357e-05
-1.06298298735755e-05
-3.05669329239762e-05
-2.08534965590482e-05
-1.33623532474397e-05
-3.87845086025348e-05
-3.15883279099218e-05
-3.42233535120909e-05
-8.67766221746332e-06
-1.7241712982176e-05
-4.36379183695501e-05
-3.89264374255541e-05
-1.58872964550132e-05
-3.66483058620632e-05
-8.48336855885842e-06
-2.06274752571994e-05
-1.39231437324283e-05
-3.0709121476661e-05
9.61508575457803e-06
-2.62454742932468e-06
-4.75160940898606e-05
-2.33180606308733e-07
-2.54774286114166e-05
-3.72466865121636e-05
-2.39703707283654e-05
-4.7407592173187e-05
-2.29419032543781e-05
-3.35980494019754e-05
-3.2536927317434e-05
-3.24621836629921e-05
-2.55358557433904e-05
-3.80480892935205e-05
-1.18186714828964e-05
-1.58777025809775e-05
-5.29018203949979e-06
6.01251683900572e-06
-4.04784754833651e-05
-3.14278087873669e-05
-3.55250728344919e-05
-2.20692619883978e-05
-3.56860345945375e-05
-7.9496971992902e-06
-2.61313984939831e-05
-1.28824614750035e-05
-2.56579495937917e-05
-1.53561133296436e-05
-1.23379395815793e-05
-1.15579396491408e-05
-2.58800477171668e-05
-2.36970749719983e-05
-2.24967208777126e-05
-2.02219328512725e-05
-3.3544002967567e-05
-9.16281325334039e-06
-1.45893597641473e-05
-2.53178738751935e-05
-2.04365709225402e-05
-2.29799104630118e-06
-3.3591632277216e-05
4.36747251775523e-06
-3.06606008156735e-05
-2.61082282264948e-05
-2.09287880147055e-05
-2.6289280827481e-05
-2.53800250378302e-05
-3.60188243528887e-05
-2.64351696102068e-05
-2.31368113740037e-05
-1.33553376270562e-05
-9.49199104809685e-06
-1.74230976131785e-05
-1.642233562027e-05
-2.70593712549018e-05
-3.63654580045919e-05
-1.393584955976e-05
-2.04521446880774e-05
-3.19127128769767e-05
-3.05233818461728e-05
-1.26693107530053e-05
-3.05334346154582e-05
-2.8466092252211e-05
-8.57454167671377e-06
-4.35806996256177e-05
-1.24264309757689e-05
1.00857794838349e-05
-1.5004091975264e-05
-2.15591879268814e-05
3.14546912949438e-06
1.37313463785189e-06
-1.31173405163874e-05
-1.6580968694835e-05
-4.0596447516466e-05
-1.757625688038e-05
-1.00729485165457e-05
-8.47327232848225e-06
-1.53805810648269e-05
-2.80447927574237e-05
-1.22452649741785e-05
-3.42600447243803e-05
-1.44822706383628e-05
-3.54985709881722e-05
-2.58895144286201e-05
-1.27772569692405e-05
-8.96916245385323e-06
-2.0771042316809e-05
-1.44905641996791e-05
-3.82821869320603e-05
-2.80768804025265e-05
-3.66685385994376e-06
-3.11395172421906e-05
-2.27810700293394e-05
-3.47756953074442e-05
-2.06019633560157e-05
-1.20687606085906e-05
-1.78429549566359e-05
-3.14233607177372e-05
-1.00272419157417e-05
1.10437881463626e-05
-2.1146521956832e-05
-4.69106317571599e-05
-5.85992500105602e-06
9.90655014956516e-06
-1.8207172748394e-05
-2.78907788093126e-05
-2.27417435998434e-05
-2.78430710115405e-05
-3.6192120528728e-05
-2.38775239876665e-05
-5.18404991321471e-06
-2.77921199492658e-06
-7.54338507592703e-06
-7.68061945408741e-06
-1.34270258205705e-05
-6.7551536369144e-06
-1.67481398709686e-05
-2.81136733453135e-05
-2.57176841431677e-05
-8.89151914824168e-06
-1.02123214948724e-05
-2.09900091937556e-05
-6.03684501698485e-06
1.29116977980001e-06
-3.27719646050016e-05
-2.17828677954456e-05
-1.37525133692028e-05
-3.32800835301458e-05
-1.82618113975861e-05
-1.5039490614613e-05
-1.71448567867672e-05
-1.92427557041026e-05
-4.1804577071551e-05
-9.82316053970647e-06
-1.01275765445674e-05
-1.22726587517827e-05
-2.65978904569853e-05
-3.42336965770278e-06
-1.4338909907047e-05
9.25027374360667e-06
-3.15699765504248e-05
-3.81638460436717e-05
-6.51216664251803e-06
-1.47457332939538e-05
-1.23846608344838e-05
-1.54382185762577e-05
-4.21407060195226e-05
4.70158031945383e-06
-1.4958097453463e-05
-3.39429021578275e-05
-2.69055494657213e-05
-1.51578622001299e-05
-4.87302719474472e-05
-2.27637091403453e-05
-2.97062220123997e-05
-6.97071226279138e-06
-1.05825096375244e-05
-1.17436866137612e-05
-1.98454707330037e-05
-2.31697483912414e-05
-2.43951126919672e-05
-4.00481414214186e-05
-2.4987763854815e-05
-2.83045027912042e-05
-2.14692152543328e-05
1.38586297089149e-05
-3.13101654367301e-05
-1.00663060002192e-05
2.45954039421768e-06
-1.04390375465387e-05
-2.06337083574783e-05
-1.39670613964264e-06
-4.01521154678657e-05
-2.20477760705669e-05
-1.5546982473164e-05
-5.14277540607798e-05
-3.43248475015839e-06
-2.57830407618302e-05
9.05587780500501e-06
-1.48825138860668e-05
-2.07197592523046e-05
-1.54261866554291e-05
-2.65356057372894e-05
-1.75832345150609e-05
-1.45450339435384e-05
-2.70801837929263e-05
-5.03928544532977e-06
-2.61035592393012e-05
-1.98738066025347e-05
-2.8458006025215e-05
-1.39961213656203e-05
-2.84590005516485e-05
-1.99952688768368e-05
-2.16702134251107e-05
-9.01532172133642e-06
-1.23549075640804e-05
5.0757449300186e-07
-2.16666518274591e-05
-2.54482020059647e-05
-3.81852213742574e-05
1.48751455215767e-05
-1.91626050163276e-05
-3.52319814830925e-05
-8.50767208356684e-06
-7.08605675371528e-06
-1.23710389458125e-05
-1.24840026300905e-05
-2.67532329854227e-05
-4.15025585264894e-05
-3.2135442906716e-05
-1.55135544442658e-05
-2.8744505655029e-05
-8.04166324713341e-06
-5.49912139460454e-06
-2.13771915486162e-05
-3.24698744128613e-05
8.35023589392735e-06
-3.82234911161835e-05
-2.15022908354862e-05
-1.23157772925573e-05
-5.0385771609437e-05
-4.08895200979986e-05
-3.12140526647886e-05
-2.21813527334611e-05
-3.53405166171084e-05
-1.800185375769e-05
-1.5650201884477e-05
-2.26643021603712e-05
-6.76023226023919e-06
-8.73909238538344e-06
-2.37860566783468e-05
-4.09147056235537e-05
-1.82104276020007e-05
1.48193293571076e-06
-6.37147000312197e-06
-3.0047243882135e-05
-1.94677624309888e-05
-1.53171520932026e-07
-1.11092217573958e-05
-9.04143256939466e-06
-6.45069762775771e-06
-2.15760559790992e-05
-2.78886156236253e-05
-2.83822189748501e-05
-3.06338360640676e-05
-2.48880483232333e-05
-4.096982162686e-05
-3.16221939679707e-05
-1.3710422618446e-05
-2.0460633222188e-05
-2.73310705305275e-05
-3.4987904077086e-05
-2.7899157798031e-05
-1.81588821184638e-05
-1.30157144947258e-05
-2.05223001030503e-05
-2.44853743162293e-05
-2.64014657060556e-05
-2.69520223402196e-05
-2.44737492085054e-05
-4.80340792967698e-06
-3.2867333069479e-05
-1.59571081288282e-05
-4.13721531769837e-06
-3.21205963423985e-05
-2.19308440046903e-05
-2.60232289895378e-05
-4.65937097186906e-05
-2.5906628905417e-05
-3.3051392806391e-06
-2.1640857559706e-05
-4.49436820641766e-05
-2.10956377010019e-05
-9.58736797448396e-06
-2.74478397690405e-06
-3.02633891297565e-05
-1.34166833064543e-05
3.93328533178332e-06
-1.61625217743622e-05
-2.34199932815499e-05
-9.96049304428132e-06
-3.48832166273826e-05
-1.36041369461646e-05
-1.66510280918048e-05
-2.75927298368621e-05
-2.21398178690419e-05
-1.04086347704495e-05
-1.71290158758221e-06
-1.38313227499162e-05
-8.76158342441872e-06
-2.15749735848505e-05
-2.2654099526748e-05
-5.61211150037061e-06
-1.61083533623657e-05
-3.42844873136733e-05
-1.13913438381242e-05
-2.66509268451906e-05
-3.58488994228217e-05
-3.1630542729651e-05
-1.91733599064435e-05
-2.62501484020331e-05
-3.65696686520385e-05
-9.00927210486332e-06
-1.58201797833677e-05
-1.9089843970708e-05
-1.78763360734463e-05
-1.58354957281629e-05
-1.10271602356794e-05
-1.61704569446587e-05
-2.70640650814018e-05
-1.2629593923758e-05
-2.73455784771014e-05
-2.06765801729753e-05
-2.69131874263576e-05
-1.81751742556987e-05
-1.97522293802918e-05
-4.23298518850582e-05
-6.05344819691072e-06
-7.63395694038602e-06
-1.21814524374906e-05
-3.1341332814796e-05
-3.80320989386438e-05
-4.14309911532085e-05
-3.10808430395648e-05
-4.41391139386369e-06
-2.2141494882688e-05
-2.82089391626827e-05
9.85451792422051e-06
-3.44263028484139e-05
-2.38597087461637e-05
-1.65661347785802e-05
-4.13719121571271e-05
-4.75460889167046e-05
-2.11941194179654e-05
-2.61680211269041e-05
-8.79238467876749e-06
-1.7116022921169e-05
-2.0808971886107e-05
-1.01846379296304e-05
-1.29318655288859e-05
-2.76264513596963e-05
-3.40055511320019e-05
-1.34559875436871e-05
-3.53205714326724e-05
-3.12627937893055e-05
-1.58426860447715e-05
-8.8065647493863e-06
-2.93051970368805e-05
-1.2956150018981e-05
-2.21438804311701e-05
-2.73795839240791e-05
-2.6009223763835e-05
-2.72159170230777e-05
-2.19619017532055e-05
-3.64643960469329e-06
-1.66259036297694e-05
-5.46555418742925e-06
-3.00824570152124e-05
-9.43172842219161e-06
-1.9382463106401e-05
1.14992113553133e-06
-3.58150587375609e-05
-2.69451179078764e-05
-3.54828464991098e-05
-1.55000075908976e-05
-2.42804670860458e-05
-2.90650676938094e-05
-7.45622081137433e-06
-2.39885065576735e-05
-8.28547982090188e-06
-1.22620263574432e-05
-4.32830219373771e-05
-1.03333282901488e-05
-7.01790754318872e-06
-2.96760292132203e-05
-2.19294995576548e-05
6.89347572367591e-06
-2.22335011079125e-05
-1.3771376207546e-05
-6.07132762036586e-06
-2.36730592778318e-06
-3.39555411012117e-05
-1.39995853897384e-05
-2.49634010519929e-05
-2.31537701619914e-06
-5.41835281174591e-05
-1.01809275758125e-05
-1.1513380258343e-05
-2.00522527097287e-05
-1.93466863561387e-05
-4.74937888176243e-05
6.06488097034315e-08
-1.95799397287089e-05
-2.31668977697479e-05
-1.27646932352257e-05
-2.44304660655639e-06
-2.00745187931716e-05
-5.43142266019713e-05
-6.01950092928898e-06
-1.40082705426607e-05
-8.88494779495161e-06
-3.88165936240037e-05
-1.16393236824292e-05
-3.04004115718221e-05
-5.04787416592274e-05
-1.81719332277943e-05
-1.43356998010159e-06
-1.79214779731111e-05
-2.42178527466953e-05
-5.29488810372705e-05
-6.6997454909767e-06
-2.4123751790809e-05
-2.28690457900986e-05
-2.86702907521458e-05
-1.76677978369678e-05
-3.58334801352168e-05
-2.30839500344516e-05
-2.26890238694355e-05
-2.09711731982687e-05
-4.15518231416797e-05
-3.3433761577797e-05
-2.0630974296834e-05
-2.40065080862044e-05
-1.98586603500727e-05
-2.48815299831887e-05
-4.31654255387096e-05
-1.09538608913203e-05
-4.48706683589853e-05
-1.38020903461364e-05
-1.31631759891647e-05
-2.68926500068645e-05
-3.76521220085247e-05
-1.06833135037802e-05
4.07843336386519e-06
-1.96078522951638e-05
-4.24634340166416e-05
1.12040000924538e-07
1.63694087585618e-05
-2.29148275009886e-05
-1.44372366579008e-05
-2.32883780054341e-05
-1.83547693697293e-05
-2.92834256063042e-05
-3.20823074004177e-05
-1.11362713955288e-05
-2.85025011254618e-05
-3.707514121827e-05
-1.86610244138007e-05
-1.67442590335483e-05
-1.90041152755113e-05
-3.75185161088179e-06
-1.35694886223108e-05
-3.38521053555303e-05
-3.16397380845679e-07
-5.12969580463987e-05
-5.01195997389968e-05
-1.93838962309667e-05
-1.48014739868121e-05
-1.10412708051428e-05
-2.41229204634527e-05
-2.82334218644775e-05
-2.91878515353948e-05
-4.42093070106585e-06
4.35450301364397e-06
-2.41345347969745e-05
-3.59293568608728e-05
-3.86493409251949e-05
-1.20623705467855e-05
-8.22023109378013e-06
-3.43556922662958e-05
-1.69898603287387e-05
-1.5192507725517e-05
-2.74233405527363e-05
-2.88998057414881e-05
-3.92416617505879e-05
-3.01800063949715e-05
-3.21635283990026e-05
-1.23284854474819e-05
-2.54239079664996e-05
-3.886080429052e-05
-2.66541645024513e-05
-2.30933049161955e-05
-1.57409695375196e-05
-5.62524672649457e-05
-8.03187622497849e-06
-1.77063382900107e-05
-1.42589929214259e-05
-2.38250792112846e-05
-1.0783616498161e-05
-3.93668419133613e-05
-4.86031318932686e-05
-2.14401196373254e-05
-3.20254768061498e-05
-3.60731685473386e-05
-3.35420874438345e-05
-1.46028999315105e-05
-1.46243446712171e-05
-4.12334032971599e-05
-4.47741515989423e-05
-2.10422507054572e-05
-1.84337511667997e-05
-1.54742342436316e-05
-4.01593201482529e-06
-1.86543254549303e-05
-1.33405573798876e-05
-2.48239335670126e-05
-6.72827905043196e-06
-3.60080276881923e-05
-4.01951354461824e-06
-2.08964778320608e-05
-2.43683339484191e-05
-9.18842940109964e-06
-5.21431241295945e-06
-9.18171980549036e-07
-1.80412812548266e-05
-5.72730828782915e-06
-2.23990479325502e-05
-1.92224590535832e-05
-2.68320388668116e-05
-3.09776651605162e-05
-2.62394807401176e-05
7.13716927768462e-06
-1.63734088162411e-05
-9.74416102288444e-06
-2.78101786265052e-05
-3.33242496249028e-05
-1.4612094845571e-05
-2.38431533040658e-05
-1.66272636639215e-05
-2.05280284599396e-05
-8.28226807575211e-06
-2.12047202073693e-05
-3.81147971101946e-08
-2.70101405256059e-05
-1.6159644264964e-05
4.68514509546757e-06
-1.38607752828514e-05
-2.25580394018448e-05
-1.29438229101322e-05
-8.99770332587588e-06
-5.34841170541608e-06
-4.2574023602165e-05
-3.82861963849327e-05
-1.81856250154088e-05
-4.25700982810011e-05
-2.19911801836674e-05
-2.15941157506506e-05
-2.98727046016196e-05
-8.69762225840837e-06
-2.31543973830077e-05
-2.22595984867141e-05
-4.0677404809953e-05
-3.2329746300523e-05
-3.30365949198508e-05
-3.17330037640411e-05
-2.42934245669849e-06
-1.76369298131085e-05
-7.82849391856443e-06
-9.23211053667751e-06
-2.02233435591416e-05
-1.08549632285417e-05
-2.71443258098721e-05
-2.19721123438765e-05
-1.65789296801913e-05
-9.06430763483129e-06
-1.29397791973404e-05
-2.43473148186167e-06
-1.750193527706e-05
-2.30714309126368e-05
-4.06083725107107e-05
-1.4597236542112e-05
-1.98087518803145e-05
-2.5410349422467e-05
-3.76081567270956e-05
-4.47151900916256e-06
-2.48657487315763e-05
-2.24914922103429e-05
-6.47449634978341e-06
-1.91464533325141e-05
-2.15952034774003e-05
-1.98926428142094e-05
2.37374322950915e-06
-1.30790804319503e-05
4.77053835837137e-06
-1.16548446717402e-05
1.3205461871171e-05
-3.78987065234142e-05
-1.8572851219721e-05
-9.94207022946781e-06
-2.31458550892111e-05
-1.9872376078625e-05
-1.70979428607729e-05
6.40670825320095e-06
1.335802904635e-05
-1.71014378253757e-05
-9.65168851207203e-06
3.1631446184296e-06
-1.723826584619e-05
-2.09350504427082e-05
-3.9424342288457e-05
-3.90117410781562e-05
-2.41086376910542e-06
-4.37494108070473e-05
-2.25728457284341e-05
-2.82751372544314e-05
-3.31741661804496e-05
-3.34979744464982e-05
2.86286668925068e-06
-2.44168497383946e-06
-1.67141459000863e-05
-3.81841393084806e-05
-7.78035018106322e-06
-6.46121233352704e-06
-3.19756657652797e-05
-2.5075352949921e-05
-1.78835902003133e-05
-1.16778988871984e-05
-2.69469003914038e-05
-2.2674759342531e-05
-6.80384794447181e-06
-8.42936887492794e-06
-4.15713903722195e-05
-1.5681277916182e-05
-1.22233924686756e-05
-2.85018807221492e-05
-3.42639490662384e-05
-2.09615642811818e-05
-3.88495224413625e-06
-1.68076432364525e-05
-1.47555317953941e-05
-8.18824773813951e-06
-2.80043691747055e-05
-2.41537526850999e-05
-2.72339348618727e-05
-1.94973278045652e-05
-2.43704818857322e-05
-1.87685871089362e-05
-2.23199321565088e-05
-1.74203850154277e-05
5.37863572355348e-06
-2.15193700087455e-05
-2.52075925060835e-05
-3.74600032082333e-05
-2.83872818945925e-05
-2.50680628594574e-07
-1.94654872903074e-05
-3.08534963114989e-05
-2.21852762211419e-05
-1.50834500367038e-05
-1.51582262161375e-05
-1.89509454571453e-05
-9.87188918481619e-06
-2.67236599258576e-05
-4.0174192275579e-06
-3.8937499973403e-06
-3.07332871858939e-05
-8.11094925250058e-06
-1.31812688077746e-05
-6.40509059344123e-06
-3.25743154815288e-05
-1.90435558402829e-05
-2.01764949133216e-06
-2.9939033492353e-05
-2.47036577190054e-05
-8.42798427402824e-06
-1.70906879097787e-05
-2.34275389508553e-05
-2.01238712056578e-05
-3.14487331498359e-05
-1.68123522556405e-05
2.85458733786487e-06
-1.32320495290005e-05
-6.59545757321977e-06
-3.29689911773074e-05
-3.63242071369209e-06
-2.03012591634866e-05
-1.13011052298298e-05
-1.52881313043033e-05
-2.76260893747248e-05
-1.82728325419115e-05
-1.06705107248793e-05
-3.15059154608001e-05
-1.56839437179064e-05
-1.13588199038991e-05
-2.15590809887349e-05
8.44293672206325e-07
-2.54042146194367e-05
-2.75597033837512e-05
1.03531277279761e-05
-1.0784117476567e-07
-3.10090273700521e-06
-1.95782191287796e-05
4.48226826078448e-06
-3.06662205822058e-05
-2.29500793658777e-05
-1.46023409802364e-05
-9.99085792240587e-06
-1.97566438363077e-05
-3.37568283123109e-05
-2.61249996013368e-05
-9.27619379954272e-06
-1.98211708334848e-05
-1.68169698211987e-05
-1.70708894548907e-05
-1.4921179262836e-05
-2.34039308902751e-05
-1.40090223166488e-05
-2.29717513382688e-05
-9.08847001840937e-06
-2.99225709263145e-05
-1.58373843773537e-05
2.98256983704935e-06
-2.43475302643847e-05
-3.35704703284881e-05
-1.65668169378375e-05
-2.49013797035324e-05
-1.88395044122384e-05
-2.11991749385061e-05
-3.25650398607909e-05
-2.61051394401973e-05
-1.07453993157268e-05
-3.75718099842146e-05
-2.66467829271616e-05
-1.8940269683573e-05
-1.83192187715993e-05
-3.00247280290549e-05
-2.51202897893629e-05
3.48070241409908e-06
-5.49031839974836e-06
-3.12851357572357e-05
-2.76783086156434e-05
-2.22607353339719e-05
-3.97311370195879e-05
-3.5802133660449e-05
-2.13044096088139e-05
-1.13461227805872e-05
-2.25337076016431e-05
-1.44336228572274e-05
-1.50875469967807e-05
-1.96506240051482e-07
-6.48729765210905e-06
-3.0052477691961e-05
-2.26868019769895e-06
-1.65501700139974e-05
-1.75634631179308e-05
-2.93985649534303e-05
-3.18190301799268e-06
-2.91318673272037e-05
-3.59245826962648e-05
-2.4339391298824e-05
-2.90153474426077e-05
-4.2704426646885e-05
5.23368371980586e-06
-3.88923235099954e-05
-1.68651770857721e-05
-3.95357137600155e-05
-2.82074352599984e-06
-2.55932275284901e-05
-1.04146451218617e-05
-3.21305418222321e-05
-1.33238283405605e-05
-2.65164123106717e-05
2.20265151706555e-06
-3.67706944811121e-05
-1.52468705855756e-05
-7.66251130401751e-06
-3.22571655412226e-05
-3.29146432489883e-06
-1.29294496539586e-05
-9.66773844302071e-06
-3.22207920137731e-05
-2.82008786616234e-05
-1.45227532840841e-05
-2.01411886468656e-05
-4.25159302582405e-05
-3.80401434483279e-05
-3.58030232437737e-05
-3.17421302547243e-05
-2.30370840436131e-05
-2.96528151921803e-05
-1.43279543094401e-05
-2.57292724182827e-06
-1.2218566654788e-05
-2.36971264248385e-05
-1.86197799974013e-05
-2.81151436197692e-05
5.0325542559845e-06
-3.93260043921699e-06
-1.73575150791529e-05
-1.73750742682401e-05
-3.05610075124608e-05
-3.97999241827656e-06
7.95525840370484e-06
-1.64838440270214e-05
-8.45202434060676e-06
-4.28579841519839e-05
-1.80552206963661e-05
-1.74101742738952e-05
-5.64056079063685e-06
-2.80004843310163e-05
-1.78280064208407e-05
-1.39094721557741e-05
-2.341350952983e-05
-4.44858758502827e-05
-1.34130760481299e-05
-3.19890810808449e-05
-8.58901005076481e-06
-3.91460226100204e-05
-1.87359562038013e-05
-2.10749518910343e-05
-9.93997885992724e-06
-2.79763032209469e-05
-2.71415819408427e-05
-2.74076827626697e-05
-3.91595914959883e-05
-1.67925103915088e-05
-2.77387320624313e-05
-3.90185974843082e-05
-2.54600283390915e-05
-5.23588184216613e-06
-2.24143371796872e-05
1.00171969443388e-05
-1.95749525060763e-05
-1.55331688860989e-05
-3.523373833555e-05
-1.31924254408486e-05
-2.25572825967795e-05
-1.81315806947997e-05
-4.38978235146556e-06
-4.49713344859326e-06
-2.58516093203815e-05
-5.19365047816525e-06
-1.9881981946088e-05
-2.68157265574813e-05
5.68012251831225e-07
-1.22233282183168e-05
-2.77596769964965e-05
-1.59377431170481e-05
-2.43513784817843e-05
-2.37703632250357e-05
-1.64710856414601e-06
-4.71845940981582e-06
-9.78595567846467e-06
-2.42716079907594e-05
-1.96320707083451e-05
-1.3656350462696e-05
-4.78422776446024e-05
-3.34926777521221e-05
-2.9382013594579e-05
-7.54105736650023e-06
-2.34326437634574e-05
-1.70190991707946e-05
-2.19104784065804e-05
-3.40819799934475e-05
-1.46080976486219e-05
-5.75005087905249e-06
-3.33364067836268e-05
-1.25428805041514e-05
-2.19476577350208e-05
-3.7850864783666e-05
-2.10816525433052e-05
-2.07982387890767e-05
-1.1248008080346e-05
-6.87221520264927e-06
-4.95583731327386e-06
-1.80669649144218e-05
-1.04777452876508e-05
-2.18108086338444e-06
-1.78771963702449e-05
-5.51767518766212e-06
-1.7709325328159e-05
-2.96780745423551e-05
-7.24525762023489e-06
-1.33181303367025e-05
-1.57244871128643e-05
-2.59842260035426e-05
-1.45717910547375e-05
-1.31434367286411e-05
-1.08506666422242e-05
-3.2835756774978e-05
-1.98988709758916e-05
-1.15315353529701e-05
-6.56178101681212e-05
-3.86180331301832e-05
-3.38697845513467e-05
-3.27002731030895e-05
-1.43352977010452e-05
-6.69359131251344e-06
-4.84470928647865e-06
-2.71542688319233e-05
-1.72244968769892e-05
-4.28556168384843e-05
-2.36616218453612e-05
-2.41175495339633e-05
-3.89671118665614e-06
-1.08780446243286e-05
-1.23089344067572e-05
-1.71279239949373e-05
-2.02125232493897e-06
-3.48151559094291e-05
-3.41098458475479e-05
-2.3084073566237e-05
4.3163919094326e-07
-2.63605150146131e-05
-9.00423416900972e-06
-1.48191144109723e-05
-3.05186538031428e-05
-3.66796039316261e-05
-4.18792974693642e-05
-3.21384118421178e-05
-4.80592500809412e-05
-3.39518743385484e-05
-2.87566510955256e-05
-1.68199440105279e-05
-1.50697280069489e-05
-1.05719600077215e-05
-2.85123853694619e-05
-1.1570155425585e-05
-1.16053175945544e-05
-6.13493633141954e-06
-1.07436951662219e-05
-9.76912258673563e-06
-2.23908127619146e-06
-3.4657218281673e-05
-1.40129558229755e-05
-3.15138712726047e-05
-2.21961612412555e-06
-3.40801998214818e-05
-3.12098087193843e-05
-2.70718525058811e-05
-1.07218453069201e-05
-3.29555899081891e-05
-2.07709237968033e-05
-2.10472112948819e-05
-2.92858805088122e-05
-3.25692382458851e-05
-1.09738669354893e-05
-2.80138554886351e-05
-2.5902621914337e-05
-3.36148774991024e-05
-2.20563567627431e-05
-4.242151660649e-06
-2.11173812671583e-05
-1.23070621060421e-05
-2.07640686401082e-05
-8.08396701781899e-06
-2.60958457393292e-05
-2.14523458968912e-05
-3.03868492694445e-05
-1.32283093510169e-05
-1.82976364728111e-05
-3.75858902069544e-05
-3.31642947867566e-05
-1.85087846012891e-05
-3.33723452743258e-05
-2.36231952157321e-05
-4.15166644753334e-05
-3.68587596933272e-05
-2.66043011595031e-05
-2.31113080530302e-05
-1.96356752014015e-05
-1.81444620404726e-05
-2.09760606253115e-05
-2.11703883551193e-05
-3.15733221256864e-05
-1.28967092559398e-05
-1.66832342687234e-05
-2.99575093779077e-05
6.14696964045493e-06
-2.28782431409298e-05
-2.03550062951498e-05
-1.96588655419848e-05
-4.00596473131169e-05
-1.82602988838566e-05
-1.45128746377399e-05
-2.51393222593359e-05
-1.32892916670005e-05
-2.60315448338374e-05
-3.56587026820961e-05
-1.65989783018144e-05
-5.01180221043064e-06
-1.87291892144114e-05
-1.76913790495711e-05
-1.3556176573295e-05
-3.71643668369879e-05
-2.02749903072008e-05
3.76176057469809e-07
-3.60426421792615e-05
-2.82447090654032e-05
-1.3741527277161e-08
-2.07642104068712e-05
-1.89268740200022e-05
-1.7043076461044e-05
-2.57319680986552e-05
-3.58665024217258e-05
-3.07462029190583e-05
-1.10613801982934e-05
-3.06436493959974e-05
-2.2884984539422e-05
-1.75102851798891e-05
-1.37975026036978e-05
-1.36830387670523e-05
-9.19439822611464e-06
-5.35045946325503e-05
-3.24388387444573e-05
-1.12688188271932e-05
-1.38419678835933e-05
-1.38106631590339e-06
-1.34425767948707e-05
-2.84287937901813e-05
-3.66128905171081e-05
-3.2247863393061e-06
-2.40372692301722e-05
-2.54091148675244e-05
-6.7116300081964e-06
-2.92011769400062e-05
-2.5332630732843e-07
-1.06815513031139e-05
-9.97256851632554e-07
-1.83541215878696e-05
-1.29986846661236e-05
-1.45835089982881e-05
-2.66685755712234e-05
-4.10019235362107e-05
-2.31457337622992e-05
-2.80531703079458e-06
-1.32706960971775e-05
-4.69727003300116e-06
-2.5475114148419e-05
-5.02816239246085e-06
-3.66530640825775e-05
6.48408585596422e-07
-3.0809689146728e-05
-1.04263319629874e-05
-2.65483627460481e-05
-3.77728719522645e-05
-4.72032884471632e-05
-1.87037768982639e-05
-1.9352277986966e-05
-3.86702062361932e-05
-2.14870912954384e-05
-2.13148716525232e-05
-1.96305804332195e-05
-4.18518334789079e-05
-2.13249425947287e-05
-8.29659213822162e-06
-1.86578853138651e-05
-2.03312011145051e-05
-2.07643682329019e-05
-1.79375925556382e-05
-2.24165856469132e-05
-3.83490330745612e-06
-2.05028090506141e-05
-3.1008224029099e-05
-3.11391100988977e-06
-2.82747769076133e-05
-8.90505629198997e-06
-2.72862147524008e-05
-1.90039271444415e-05
-1.91904632889241e-05
-9.10619687934687e-06
-2.34692618840394e-05
-3.98424749687132e-05
-6.8032490088402e-06
-3.05148828104217e-05
-2.01390885042547e-05
-2.40682095632096e-05
-1.71751554316146e-05
-2.26980244765597e-05
-2.6581765911118e-05
-1.97894548481419e-05
-1.04923076323496e-05
-3.60220796902805e-05
-2.6019339052612e-05
-4.73745086367428e-06
-3.90140341812559e-05
-8.38860654198333e-06
-2.12876782456043e-05
-2.9626004959171e-05
-3.94490331844993e-05
-1.69223492210754e-05
-4.1697483372165e-07
-2.25278623194559e-05
-8.77509252498843e-06
-1.63468898235203e-05
-2.70505062411069e-05
-1.20283486370213e-05
-7.31405360333467e-06
-6.32952293681962e-06
-1.69445297939051e-05
-2.3504556258617e-05
-1.06724754800128e-05
-2.70050220229506e-05
-3.14316947423253e-05
-2.03873953937054e-05
-1.17342962919553e-05
-2.62695975109312e-05
-4.96666690628366e-06
-3.40972725522758e-05
-1.84058901359846e-05
-1.26359950612385e-05
-2.49190758295292e-05
-4.47580073845581e-05
-1.19116125525765e-05
-3.3074389233361e-05
-2.1814055244967e-05
-1.43197772333001e-05
1.02221954641718e-06
-3.99848427856675e-05
-3.06150149359017e-05
-2.09555282361022e-05
-1.90407649742144e-05
-2.04116421658769e-05
-1.99221673646087e-05
-3.3794447047064e-05
-1.75494053105019e-05
-1.70013005514746e-05
-2.64752693742372e-05
-2.14861196301356e-05
-1.90092041094736e-05
-1.81654001136287e-05
-4.19743918133776e-05
-3.11728844815483e-05
-3.16978440088568e-05
-2.15456009075728e-05
-3.13326996303999e-05
-2.16566699594835e-05
-1.28021170163126e-05
-4.19428175783012e-05
-7.62943763485273e-06
-1.18930188515084e-05
-2.90588728169098e-05
-3.83427256478188e-05
-1.332515557797e-05
-3.25757390874651e-05
-2.65958829253645e-05
2.20479909792865e-06
-3.07648300528939e-05
-2.14147768188843e-05
-2.62173345149724e-05
-3.60876213771566e-05
-2.5835599876781e-05
-2.11645587753445e-05
-1.20685213155848e-05
-1.66327301724222e-05
-3.48963915181424e-05
-1.9268453140292e-05
-2.81790538220034e-05
-2.78046223097453e-05
-1.14868031295875e-05
-2.05767009122656e-05
-2.5514596936148e-05
-2.74461794555656e-05
-3.27433513575556e-06
-3.86630895237031e-05
-6.69927461357748e-06
-3.65041455704928e-05
-1.94721489660801e-05
-1.98801641595514e-05
-2.8753844313705e-05
-2.2158385525001e-05
-4.81734582387588e-06
-2.13320438533891e-05
-5.34784063577536e-06
-3.77364060587861e-05
-6.4144733877398e-06
-2.78332673179177e-05
-3.25509261490357e-05
-1.16560130789161e-05
-3.0138607884669e-05
3.82466507153203e-06
-1.14520009049192e-05
-2.20158114079204e-05
-1.8534902343806e-05
-4.65984570959171e-05
-2.46673000872604e-05
-3.42249221334873e-05
-2.23911629418498e-05
-3.73089263105324e-06
-2.06002241433005e-05
-3.02756593619514e-05
-2.27355219371188e-05
-3.56884249503923e-05
-1.1787340012701e-06
-3.62970465197008e-05
-2.97901613813352e-05
-2.93210156954785e-05
-4.7101635929428e-05
-2.41582085371818e-05
-1.98163594766851e-05
-1.15474778303072e-05
-3.50414648242317e-05
-2.57763336563102e-05
-6.35136493360941e-06
-3.76251334530955e-05
-1.93470407768895e-05
3.56506270426441e-06
2.32197149786193e-06
-2.18175888994154e-05
-1.67810604173793e-05
-2.81898192424441e-08
-1.3550210165903e-05
-4.1375210088539e-05
-2.14581082044636e-05
-3.17876600343795e-05
-3.85168832623056e-05
-1.600574264912e-05
-7.97331180242874e-06
-2.05554046919172e-05
-3.43120939378982e-05
-3.66656535983696e-05
-2.28956750618478e-05
-7.89403834645441e-06
-1.51285011939179e-05
-3.77537689290106e-05
-5.76449817153485e-06
-1.51547037226137e-05
-3.19097377787131e-05
-3.08401097410755e-05
-2.96260095840761e-05
-1.5454205678014e-05
-1.60480694277949e-05
-2.75062433651766e-05
-8.96694737726653e-06
-1.87439860231121e-05
-3.16991014511698e-05
-3.08933784047399e-05
-1.46808376003415e-05
-1.64578257896478e-05
-2.8347733591126e-05
-4.64736660476385e-05
-2.14933609448739e-05
-2.10985655915634e-05
-3.14555241440959e-05
-1.82900865430749e-05
-3.21369839234591e-05
-1.20903844536844e-05
-3.31359165241031e-05
-2.75828512666862e-05
-2.25187268762708e-05
-1.74355915440901e-06
-2.52971225680418e-05
