# Supplementary material for: Research on computational propagation and identification of mine microseismic signals based on deep learning
Source: PLoS One. 2025 Oct 22;20(10):e0334641. doi: 10.1371/journal.pone.0334641 (PMC12543183; doi:10.1371/journal.pone.0334641)
Supplement: S1 Data — (ZIP) [file pone.0334641.s001.zip › 000100500001062.xlsx_0.txt_24.txt.txt]

-1.12324648984826e-05
-2.44104995171949e-05
-3.21772245846758e-05
-1.73727706126555e-05
-2.32670842436987e-05
-2.18530379948175e-05
-1.90275491649645e-05
-1.21056071599496e-05
-2.64406545365418e-05
-2.51658681043605e-05
-1.82440095232597e-05
-2.54134242797473e-05
-2.60767348008361e-05
-3.87978355834031e-05
-2.37018575650762e-05
-1.52898923582129e-05
-2.83879678087241e-05
-2.24633953067068e-05
-1.88565169378956e-05
-2.33608145304506e-05
-3.39007353708197e-05
3.21393349201225e-06
-2.90511333139561e-05
-1.47606348460764e-06
-2.11605980648898e-05
-2.12479515173283e-05
-2.96425353816428e-05
-3.37836397350919e-05
-3.63270108128549e-05
-1.23783392416525e-05
3.05120438503011e-06
-1.73981517324709e-05
-2.77032884751939e-05
-2.5116183957039e-05
-3.80606436619514e-05
-2.3159988588412e-05
-1.9168887210578e-05
-3.30564666367777e-05
-2.83851622042456e-05
-1.46274249650107e-05
-7.52682618547876e-06
-1.74551876353165e-05
-3.94056811269409e-05
-2.21189463461203e-05
-1.06431845259011e-05
-3.30646229826514e-05
4.126290775303e-06
-3.89524428593746e-06
-2.31285976586188e-05
-4.68773296261232e-06
7.31837220119589e-06
-2.61787431729163e-05
-2.84216752099685e-05
-2.68114280848017e-05
-2.36397609613122e-05
-4.44602884770523e-05
-5.19272677649401e-05
-3.39240481106321e-05
-1.64358780172215e-05
-1.48137700503276e-05
-2.07032054429237e-05
-3.42651342484939e-06
-1.42019673515661e-05
-1.48856288541383e-05
-2.67192441648643e-05
-3.32061022903361e-05
-2.21023819023303e-05
-9.8944016870777e-06
-1.97653935752649e-05
2.0233902389484e-06
-1.75919127895315e-05
-3.18270409775284e-05
-2.7777657752916e-05
-2.36487031880036e-05
-1.36919457035112e-05
-1.39856518292667e-05
-1.68444983999734e-05
-1.24585104364605e-05
-9.6534666965353e-06
-4.41123421257817e-05
-2.00074054617059e-05
-3.46946013965672e-05
-2.12859565036655e-05
-9.9332896255134e-06
-2.56559773509151e-05
-1.00379183922081e-05
-1.46711886266395e-05
-3.34967634851606e-05
-3.86649422350472e-05
-2.44566768136671e-05
1.12410815505304e-06
-1.34735767013576e-05
-2.23109370521336e-05
-1.87291683283413e-05
-2.32067373728494e-05
-1.4968618748177e-05
-2.81359726345569e-05
-1.40830955748585e-06
-2.38943358143156e-05
-1.21918027609482e-05
-2.92024454673349e-05
-2.47074349538256e-05
3.33871665579625e-06
-4.53599786109771e-05
-9.93014998666215e-06
-8.65862807141941e-06
-2.06631978084289e-05
-2.15489461093165e-05
1.14091329381563e-05
-1.48553047742498e-05
-2.27552756098544e-05
-1.56113427824757e-05
-2.55244058982093e-05
-2.86191765711803e-05
-3.29648224992294e-05
-1.9300704095703e-05
-1.26988071352648e-05
-2.21679901964679e-05
-2.97943362612313e-05
-1.41490499185967e-05
-1.43920616995353e-05
-3.80281942937652e-05
-1.0957540977736e-05
-2.66318223313495e-05
-2.83163837711309e-05
-2.06476188087196e-05
-9.63027791186275e-06
-1.55855422065441e-05
-3.81982273360081e-05
-5.96843651963904e-06
-1.89683096383929e-05
-3.55590198109232e-05
-5.73546125061091e-05
-1.22376563859043e-06
-2.62945226314018e-05
-2.85247665527261e-05
-2.17207136105934e-05
-1.06983291691882e-05
-2.4331921647339e-05
-2.03805791022626e-05
-1.022622624113e-06
-1.37629914091086e-05
-1.26151354746736e-05
-2.0907315306938e-05
-5.77930667360976e-06
-1.1579961030053e-06
-1.55176676655166e-05
-1.18919825402157e-05
-1.80280831013048e-05
-2.8421418958929e-05
-4.1171294765901e-05
-6.20232695999135e-07
-2.70606990969064e-05
-2.10031657183603e-05
-2.86022830499479e-05
-2.09120726855061e-05
-6.03283223592418e-06
-2.2855610024663e-05
-1.93623253278825e-05
-2.11759751667796e-05
-7.96823917858207e-06
-1.78001933727891e-05
-2.35660487024434e-05
-1.89373334300382e-05
-2.2028652645659e-05
-2.6437689349677e-05
-2.95117388809529e-05
-2.31302021523369e-05
-3.70288690869087e-05
-3.49563642679702e-05
-1.32307008081207e-05
-8.10576103564783e-06
-1.43694810619786e-05
-2.45329055328389e-05
-2.04081065511785e-05
-1.81418206426429e-05
-1.5747639572861e-05
5.03798728905607e-06
-2.86757990940622e-05
-1.84975605184608e-05
-2.54623953878445e-05
-3.28945376163734e-05
-2.2644410545224e-05
-2.02215909085792e-05
-2.31534114232426e-05
-1.4304177101742e-05
-2.49059721151867e-05
-2.85588757686816e-05
-2.85816423105994e-05
-1.99629773082811e-05
-1.45306019595325e-05
-1.70653274864402e-05
4.07120665418065e-06
-2.89216021398016e-05
-4.36490248682931e-05
-1.41365818578431e-06
-3.32747081835823e-05
-1.99278084852481e-05
-3.61686754271256e-06
-3.54115366170121e-05
-2.90984034894561e-05
-2.92360075286264e-05
-2.68089137645787e-05
-2.48427585934441e-05
-2.48670974877262e-05
-4.68550303132144e-06
-1.7447487628497e-05
-1.59808724367029e-05
-1.66456745433514e-05
-1.78066270609317e-05
-1.87818053583086e-05
-1.30806378383486e-05
-1.75870718087723e-05
-1.35214751014136e-05
-8.77981885420012e-06
-4.29523607731896e-05
-3.17937707802451e-05
-1.85899780905631e-05
-2.76126984031433e-05
-3.06941446908353e-05
-1.59520613749656e-05
-5.8470173717507e-06
-2.26667253965105e-05
-3.86187513347268e-05
-2.56594550235099e-05
-9.99000426746459e-06
-2.75072005807629e-05
-1.42506607911727e-05
-1.42463697313946e-05
-8.19126673373563e-06
8.75171418310683e-06
-5.36040716958225e-06
-1.1567966166746e-05
-1.35409642226187e-05
-5.70685871903362e-06
-4.78137614560258e-05
-2.37498758850372e-05
-3.23780015164275e-05
-2.31557715183216e-05
-2.90106192276263e-05
-2.25838311994036e-05
-1.33924265714952e-05
-1.16555734739506e-05
-4.9541020553425e-05
-7.23782851246798e-06
-2.22570665247949e-05
-3.11259330209679e-05
-1.80140450316858e-05
-2.07397823076472e-05
-1.92639899250345e-05
-2.00176701857376e-05
-2.04794835065294e-05
-3.6259097087485e-05
-3.45096366022844e-05
-3.37956041085273e-05
-1.22061977480323e-05
-1.25732696924837e-05
-3.77383986533157e-05
-1.24174673714981e-05
-8.59367986934289e-06
-2.78243902556398e-05
-3.27164935417837e-05
-3.13790341448361e-05
-1.98185263901724e-05
-3.88878939184161e-05
-1.92996787065967e-06
-1.32571913480648e-05
-1.13730785692787e-05
-1.18396249432823e-05
3.07593774718557e-07
-3.63022096179473e-05
-1.90028458963427e-05
-1.86247135640093e-05
4.636846369916e-06
-1.07585983999302e-05
-9.3684726077451e-06
-1.46323622497293e-05
-4.18288911198064e-05
-8.64775612036389e-06
-9.51460822439356e-06
-2.23937045874975e-05
1.50054146143023e-05
-2.1738097828207e-05
-2.36110355423449e-05
-1.71681578463727e-06
-1.65400199332828e-05
-7.86005730033574e-06
-1.52270893913778e-05
-3.79055727717252e-06
-8.63380406320298e-06
-5.04463090674709e-05
-3.38478037363845e-05
-1.36975602381469e-05
-3.43879833795824e-06
-2.00144791442394e-05
-2.24672233117767e-05
5.06724525268579e-06
-1.3571670420443e-05
-1.69524207081528e-05
-1.12419817647767e-05
-3.14222169133924e-05
-1.10155230347625e-05
-2.21682068242527e-05
-2.80692369611795e-05
-2.00351321754288e-05
3.08981294971554e-06
-2.71545118449195e-05
-2.91237670870998e-05
-6.30595285970794e-06
-6.18691338747341e-07
-3.31819922014249e-05
-2.5874312222672e-05
-5.71259701912596e-06
-2.34353242430512e-05
-2.52676190367074e-05
-2.36623004643581e-05
-6.3252012012099e-05
-2.33563439690741e-05
-1.69906916427112e-05
-3.1296644812171e-05
-2.16308208634783e-05
-2.3294336142322e-05
-1.34745832670432e-05
-2.30153970975678e-05
-2.13643772526499e-05
-3.13861245926307e-05
-1.72317950893162e-05
-9.65572303959034e-06
-2.41525049285475e-05
-1.54123273878231e-05
-2.71022604808333e-05
-2.24912428876837e-05
-2.35517527024417e-05
-2.98472965797691e-05
-2.54567005794991e-05
-3.35042443607849e-05
-3.89990380847672e-06
-2.88644835936114e-05
-3.16390449634187e-05
-2.32104182308114e-05
-2.28768829824364e-05
-2.82374021210394e-05
-1.75821734878569e-05
-1.81196908388684e-05
-9.31960725209882e-06
-1.09495209048207e-05
-1.26578725984619e-05
-2.96923097169729e-05
-2.14375080717453e-06
-7.2499578057171e-06
-2.79541194141518e-05
-1.40744470463383e-05
-1.51964653207426e-05
-2.7761755883243e-05
-1.62334866092467e-05
-1.26714129084195e-05
-3.27066692049854e-05
-1.53368247302812e-05
-6.54203629740869e-06
-2.20963079319785e-05
-2.90000369589391e-05
-3.8861689451257e-06
-4.42454426989422e-06
-2.6340672271299e-05
-3.71748765989177e-05
-4.13205194002834e-05
-1.79859452446143e-05
-1.98126267858788e-05
-3.12501160508581e-05
-3.10387622011509e-05
-2.47649303927401e-05
-5.05916673160967e-06
4.7348101503656e-06
-3.67870899826968e-05
-2.64010477710855e-05
-1.32356563161317e-05
-4.22451981469693e-05
-2.4745784518583e-05
-2.44216934443636e-05
-1.84053201729889e-05
-2.11165455656897e-05
-7.31398725952086e-06
-2.77581622048628e-05
-9.3883893714222e-06
-3.32074729554804e-05
-3.28564418184963e-05
3.70068511431156e-07
-6.31307551941082e-06
-7.36212974141334e-06
-2.31693266002479e-05
-1.03135496415785e-05
-1.59483991525727e-05
-3.11612232731499e-05
-4.89917471253434e-05
-1.89285726238443e-05
-1.56392877273315e-05
-1.97567699941611e-05
-1.86150814452414e-05
-1.3268489739903e-05
-3.87744141332126e-05
-2.15178387124817e-05
-1.86390494580034e-05
-3.43864121143705e-05
-3.48807306514315e-05
-2.71192967587772e-05
-1.41090012460434e-05
-3.08432262253573e-05
-2.66228354137914e-05
-1.6428530038439e-06
-1.46921589971064e-05
-3.7540605954937e-05
-2.67257013256275e-05
-8.77140100472886e-06
-3.00800488730894e-05
-2.86684701195043e-05
-1.30874521041869e-05
-2.70446318560933e-05
-7.28455490025723e-07
-2.33538657556377e-05
-3.19905752957709e-05
-4.90608041997591e-05
-3.51265781291459e-05
-2.46473538190997e-05
-5.2568071411755e-06
-1.4632488334725e-05
-1.70586608928801e-05
-4.60688824095843e-05
-1.80534633748928e-05
2.83144424373083e-06
-1.11125109374372e-05
-3.38877741925732e-05
-2.35381282079701e-05
-1.2006521878717e-05
-3.38989269146891e-05
-3.02467173931749e-05
-3.3938654124505e-05
-1.49940885904632e-05
-2.59582219909105e-05
-3.02190020448352e-05
-1.97821406033018e-05
-7.08576293072691e-06
-3.55728539595578e-05
-3.15929917151007e-05
-1.66593364147117e-05
-1.6539457788754e-05
-1.45666838458108e-05
-4.12201658866753e-05
-3.31512086040876e-05
-2.94848099127567e-05
-1.45232784383963e-05
-7.51526883904288e-06
-1.2007906976239e-05
-3.52334694276527e-05
-1.7391835070088e-05
-2.98167284062637e-05
-2.92355056886272e-05
-2.2915770364817e-05
-1.77060992816525e-05
4.63158727796049e-06
-1.02382862781326e-05
-2.58737875275101e-05
-2.43079769696662e-05
-3.56021791915493e-05
-3.94117518516575e-05
-1.45739840599e-05
-8.11330667501756e-06
-1.81262794354108e-05
-2.45583530206309e-05
-3.84804032652255e-05
-4.30429020028244e-05
-1.64132820864799e-05
-2.35995370375529e-05
-2.16767862654775e-05
-1.54545731102233e-05
-1.09269445930787e-05
-3.98159904115973e-05
-2.11650358527558e-05
-7.14119445434553e-06
-3.25489910016133e-06
-3.93115036188593e-05
-1.33893880267747e-05
-3.35652393159867e-05
-2.93350166352972e-05
-2.5334830666112e-05
-3.68523050312282e-05
-1.87769006725457e-05
-6.8542814561898e-06
-2.93542061578703e-05
6.29327227544434e-07
-2.91951249553547e-05
-1.62118787130442e-05
-2.74514845698501e-05
-1.94311125800194e-06
1.29631541418961e-05
-1.05101097987899e-05
-3.21995324331989e-05
1.91338944568352e-06
-1.50362039106982e-05
-1.70597982857075e-05
-1.66510538370149e-05
-7.17119930415241e-06
-1.99548841999325e-05
-3.77995070211264e-05
-1.65588108297996e-05
-1.40941571468417e-05
-6.8324443483735e-06
-2.81969116803002e-05
-2.6145691326432e-05
-1.42239288324371e-08
-1.39386129839098e-05
-2.98172338602658e-05
-1.23509385924864e-05
2.53704893702042e-07
-1.09175321296476e-05
-2.88628298444319e-05
-2.80776147630582e-05
-1.72497939670099e-05
-2.01983235783326e-05
-2.6934632375301e-06
-1.90943926928405e-05
-2.33442533441095e-05
-1.48712981169213e-05
-3.74719598895808e-05
-1.6354440453567e-05
-2.16892302725005e-05
-1.47429997854786e-05
-2.76158310380916e-05
-9.53419044323957e-06
7.28822930785174e-06
-2.26077526406442e-05
-2.25107616785243e-05
-1.65889745043891e-05
-5.17060511956356e-05
-4.26128466359505e-05
-8.19198420606928e-06
-2.86491000290758e-05
-2.17615290575472e-05
-1.62399673194303e-05
-1.26969471552228e-05
-1.00021346532937e-05
-9.27774053280678e-06
-3.29718547402176e-05
-3.0993813915681e-05
-2.01249141957959e-05
-8.68486652367588e-06
-1.57186314625648e-05
-2.70407271066828e-05
4.53502715019881e-06
-5.46745840781528e-06
-6.63281439455066e-06
-3.20477287995628e-05
-2.11645546723336e-05
-3.82118417965663e-05
-2.24067973317061e-05
-1.60350590495121e-05
-1.11619103783504e-05
-1.56526909228805e-05
-1.95156341559274e-05
-2.61848534052626e-05
-1.27925393129967e-05
-2.39474969387015e-05
-2.09031387279717e-05
-1.26182478708791e-05
2.91751455856888e-06
-3.12138959859319e-05
-5.050187116133e-05
-2.82792052942692e-05
-2.82897603237867e-05
-1.87404299427544e-05
-1.78163522574482e-05
-1.90058904205572e-05
-4.17969874861023e-05
-3.11615868114996e-05
-2.29459827292652e-05
-3.3289340473145e-05
-1.22990874075118e-05
-2.44364024283631e-05
-2.97420135990824e-05
-1.20535074566658e-05
-2.73444984777609e-05
-3.58363410835335e-05
-3.35456267623961e-06
-2.93251266430041e-05
-2.83796272419951e-05
-2.39321604857885e-05
-2.20521416117529e-05
-1.76586248813333e-05
-2.89021574403669e-05
-3.70563886052217e-05
-2.99127288423725e-05
-4.19892462673604e-06
-1.57841619848764e-05
-4.32317530592699e-05
-1.90025328454599e-05
-8.249666820236e-06
-1.5407526739973e-05
-6.96479597589161e-06
-1.90633273278196e-05
-2.04694674925472e-05
-6.72317689311226e-06
-1.04577674217544e-06
-2.84151066824702e-05
-2.85092731881352e-05
1.01783215897587e-05
-1.69942348321634e-05
-1.8363952244982e-05
-3.18891246339029e-06
-2.02877761047839e-05
-3.67903109974824e-05
-1.25691597872695e-05
-8.02408760884631e-06
-2.06916801816653e-05
-2.43415384488525e-05
-2.82645306562829e-05
-9.40069415415679e-06
-2.12016722188107e-05
-9.49023481342477e-06
-1.62414482087027e-05
-1.24262454366883e-05
-2.58949435736071e-05
-3.3167176594034e-05
-1.69412289386675e-05
-1.66100939719387e-05
3.69932280797307e-06
-6.44309023727908e-06
-8.29248206889177e-06
2.46508736124663e-07
-3.38674080095951e-05
-9.96798712160172e-06
3.07082420636119e-06
-7.0788632785129e-06
-1.94190541866219e-05
3.59787994811284e-06
-1.88354495521597e-05
-2.61131990357349e-07
1.41947050837152e-06
-2.046680173495e-05
-6.52219268502491e-06
-4.21498614504817e-05
3.92493359066616e-06
-2.68280541911044e-05
-9.60015905286643e-06
-2.1625033157248e-05
-2.30892233079985e-05
-2.26994258410494e-05
-1.5861446236572e-05
-7.29490238471129e-06
-1.23249538411537e-05
-7.58504208745171e-06
-2.64751408266893e-05
-9.16513952852417e-06
-2.36155906104958e-05
-3.28762591422521e-05
-1.68568066491065e-05
-3.28503493393105e-05
-3.97547230899632e-05
7.81331019748421e-06
-2.61519255036049e-05
-1.59519539532373e-05
-2.46646813775277e-05
-1.53443035446245e-05
-9.96133209366441e-06
-1.3803355020682e-05
-1.25081929324226e-05
-2.54100645387538e-05
-2.09684780734209e-05
-3.39815760492327e-06
-1.97499311744735e-05
-2.36904138224691e-06
-2.31124097684733e-05
-2.21481614640305e-05
-2.64957385124734e-05
-3.76245909815954e-05
-1.17880495399932e-05
-2.27954698405888e-05
-1.40901381706349e-05
-2.30395612608237e-05
-1.43127069224532e-05
-2.31751174412536e-05
-1.68349871178631e-05
-1.38276653175795e-05
-1.52839390835072e-05
-1.94123939183954e-05
-1.48726863395531e-05
-1.53200453588139e-05
-5.1526440850248e-05
-4.01167185845696e-05
-4.53274748691626e-06
-1.71275655607743e-05
-9.07116411467877e-06
-1.01671514520403e-05
-2.10196258010377e-05
-3.10598631001989e-05
-2.8400712112109e-05
4.84474535367053e-06
-3.28836901169342e-05
-3.6874949229615e-05
-3.5372315270761e-05
-3.29839755389289e-05
-9.34739155819969e-06
-2.52852614183905e-05
-4.11509794318545e-05
-7.37995310695183e-06
-1.3771760399147e-05
-2.30769476287606e-05
-9.74552374646918e-06
-1.1022637425607e-05
-2.69901119208417e-05
-1.4765530084005e-05
-4.36493798055822e-05
-1.83893805373715e-05
-1.19645084924001e-05
-2.11628875086572e-05
-1.20043378875187e-05
-1.93386904985882e-05
-3.51036417346996e-05
-3.34930507399005e-05
-2.5369605022785e-05
-7.42955151701107e-06
-2.13431923770167e-05
-3.29257621678299e-05
-5.15515305623243e-05
-7.62897644130915e-06
-2.78187490274671e-05
-2.58992752522189e-05
-6.87560673463002e-06
-2.71100593133213e-05
-1.94872998140898e-05
-6.45985352637615e-06
-4.16582066710522e-05
-1.02823827141097e-05
-3.0254399798789e-05
-1.60403965782113e-05
-1.25994133349411e-05
-1.38489943607022e-05
-2.08737971938139e-05
-1.98634101158033e-05
-3.36200314655936e-05
-1.59478038892528e-05
-2.03328048380475e-05
-2.90653465456909e-05
1.25648711145505e-05
-2.63628127255508e-05
-4.36770408126532e-05
-1.49082088085782e-05
-1.40238487300988e-05
-2.29685506340239e-05
-7.31649428303071e-07
-1.43633395303793e-05
-2.38145907048801e-05
-3.75860864562307e-05
-2.45181160664721e-05
-3.59939943764233e-05
-4.25222668913662e-05
-1.64737866741717e-05
-2.40617807134693e-05
-1.05974464527527e-05
-2.27407444149265e-05
-1.37558410924557e-05
-3.69930146346609e-05
-2.38538735829009e-05
-2.87299288399345e-05
-3.23759958660065e-05
-2.22444274210308e-05
-2.85024543013942e-05
-7.79528437334159e-06
-2.94023472681788e-05
-1.77414936735883e-05
-2.93982665008622e-05
-1.64296728472804e-05
-4.37048204250284e-05
-1.13949074411851e-05
-8.11584739199446e-06
-2.73771233154032e-05
-4.14653070272966e-06
-1.99964749820688e-06
-2.32358922082202e-05
-2.89649807426512e-05
-1.30271266774595e-05
-2.33795397383534e-05
-1.65053573436722e-05
-1.44762458527955e-05
-1.62140440895093e-05
-3.32559380885353e-05
-2.97919882475903e-05
9.74751507437824e-07
-2.92169022614118e-05
-9.88623447236926e-06
-1.62518481015811e-05
-3.40512051168306e-05
-2.88729864132033e-05
-2.48915873232277e-05
-1.83712688991807e-05
-1.18264098088335e-05
-3.57088269802381e-05
-5.61822825846689e-06
-1.54833719982547e-06
-1.85119828753471e-05
-4.28888096197449e-05
-7.18678103316166e-06
-2.60351891798668e-05
-3.90223360654042e-05
-2.53834985834482e-05
-1.3017225802777e-05
-2.65296248731473e-05
-3.82618377577698e-05
-8.42799243881633e-06
-3.49163709661898e-05
-1.6552828429196e-05
3.1650386939478e-06
-2.97017565290203e-05
-1.98793735062352e-05
-1.2078238291349e-05
-3.36252737103749e-05
-2.09454980076802e-05
-4.18591476130126e-05
-2.96219539050758e-05
-3.44194665533415e-05
-5.89850817356209e-06
-6.53366997411725e-06
-2.36978749545164e-05
-1.40847909174909e-06
-3.16450115511993e-05
-3.7084939615879e-06
-1.40065974391309e-05
-2.32751610480199e-05
-1.3327498710095e-05
-1.49965053097115e-05
-1.22947051415484e-05
-4.9836765392092e-05
4.07130236649343e-06
-1.87206617827405e-05
-2.5184950824747e-05
1.91575113600921e-05
-5.56178324589941e-06
-4.03303710465985e-06
-1.90506913930265e-05
-3.08776591512635e-06
-2.5953456327944e-05
-4.36914443599629e-05
4.03055665563642e-06
-3.89711802671833e-05
8.96741213720077e-06
-3.84335388909604e-05
-2.69629840984167e-05
-3.04486284162959e-05
-2.49716929698526e-05
-1.93907403806294e-05
-1.46178808018309e-06
-1.46691302979977e-06
-3.53774739140591e-05
-3.68816112125798e-05
-8.5342595933946e-06
-1.51525314966092e-05
-1.76863928439408e-05
-1.8935048050412e-05
-1.24851496905762e-05
-2.22920503124099e-05
-2.4558426287634e-05
-2.44818992252752e-05
-2.65770009334037e-05
-1.07845573598836e-05
-9.11801329998893e-06
-7.49109798379937e-06
-7.39379639748999e-06
-1.67033752990253e-05
-2.05202856661299e-05
-2.32338633857816e-05
-6.73886710958151e-06
-1.29837307665944e-05
-2.85262066752705e-05
-2.13036712942626e-05
-3.17384031537082e-05
-1.51747319725373e-05
-2.9452838627016e-05
-3.66277721461062e-05
-2.45705256132219e-05
-1.09941952808135e-05
-2.20097832604817e-05
-2.64983540503174e-05
-4.01362349274395e-05
-2.75465935498957e-05
-8.10648229554513e-06
-4.13319126979116e-05
-4.12480643112102e-05
-6.8055930370572e-06
-2.42671636722462e-05
-1.40408409899393e-05
-1.5141947684794e-05
-1.64189210984235e-05
-2.76462693846333e-05
-4.59761026906856e-05
-1.7307294334217e-05
-1.73980775059268e-05
-1.72238781408157e-05
-2.07342216768891e-05
-1.72513355715246e-05
-2.99903146260863e-05
-3.46236254220048e-05
-2.55822060011275e-05
-3.42053598744781e-05
-9.76298649114523e-06
-3.19743343831533e-05
-2.94910272169747e-05
-1.74138848682967e-05
-2.73173026258064e-05
-2.59292621311202e-05
-2.41874844455674e-05
-4.87019450745595e-06
-2.05823539946546e-05
-1.24790349224912e-05
-3.63938688907779e-05
-9.38285925382841e-07
-9.2207205571896e-06
-3.4451090784838e-05
-3.51078102494789e-06
5.24866186216843e-06
-2.10722243505725e-05
-1.9393060484565e-05
-2.38632040962325e-05
-1.99013297022074e-05
-2.0082312945449e-05
-3.08708697711888e-05
-2.61294296964963e-05
-2.95363813122773e-05
-1.12516656578643e-05
-2.13706500373511e-05
3.95562450922537e-06
-2.08510640752725e-05
1.89901778654431e-07
-2.21259130717916e-05
-2.99651243915631e-05
-2.6385798618192e-05
-1.66892001832951e-05
-2.26607381973916e-06
-1.25661922937503e-05
-1.2720977345163e-05
-9.96340580349094e-06
-3.50672556582676e-05
-3.34648354132108e-05
-2.5924997956278e-05
-4.25472416813309e-05
-4.44496711238616e-05
-9.03046303745228e-06
-2.18692042739369e-05
-1.89544199571359e-05
-3.02390290236807e-05
-6.11680853194944e-07
-3.29998878372341e-05
-2.22017568026387e-05
-1.12222597752898e-05
-2.18194462489517e-05
-2.01010416911705e-05
-2.37676669272778e-05
-3.02707620096707e-05
-7.48937735075598e-06
-3.06455322936459e-05
-2.67698585510725e-05
-3.03525839294199e-06
-6.6765493405814e-06
-9.80475321030351e-06
-2.64891376289033e-05
-2.93298196050555e-05
-2.10602254172032e-05
-3.07490899949061e-06
4.55828663926355e-06
-3.01108203152217e-05
-2.98219970342394e-05
-1.76662349266062e-05
-2.07658881640421e-05
-1.37125488061036e-05
-3.95361041462833e-05
-1.96089294913033e-05
-2.85505421693723e-08
-3.06389780268659e-05
-2.29273785728473e-05
-4.08095440817222e-05
-7.28146087804735e-06
-1.88570918702092e-05
-1.8932850075793e-05
-5.972917785635e-07
-1.98965973992224e-06
-1.45032917292151e-05
-3.32797710755807e-05
-1.37401094164587e-05
-2.49250673658159e-05
-2.63083069852921e-05
-1.6075363297919e-05
-4.88946936615111e-06
-1.45967965314897e-05
-1.98929210448216e-05
-2.52867234085998e-05
-2.64873807557141e-05
-1.74187842264462e-05
-2.30172523372503e-05
-1.58524442578059e-05
-5.44225365279744e-06
-3.24906843276123e-05
-2.52924847624737e-05
-1.71730298277653e-05
-2.16224138859925e-05
-1.71437518197931e-05
-2.67323038884921e-05
-3.06567092546885e-05
-7.65408479008232e-06
-1.71071472410682e-05
1.00069240426092e-06
-2.4919384051182e-05
-3.66725160867472e-05
-2.66060539002074e-05
-2.63771170866492e-05
-2.14740426968537e-05
-3.77849152714855e-05
-1.60810914115767e-05
-2.41794335811984e-08
-2.16381525200131e-05
-3.37943800351796e-05
-1.06044526257435e-05
-2.92380850956926e-05
-1.48894288261975e-05
-2.70805824431422e-05
-4.05614817551359e-05
-1.86767886212144e-05
-1.61858229714867e-05
-2.84795699664711e-05
-1.18150604050276e-05
-1.545924384076e-05
-1.02440186361962e-05
-3.95341660081833e-06
-2.7530971832768e-05
-1.50028175772786e-05
-2.81495585589786e-05
-1.69404872000007e-05
-1.46331545951262e-05
-1.49172043679509e-05
-2.98300727904653e-05
5.75044654928591e-07
-3.70384454403606e-05
-1.81553161971095e-05
-1.96558490571092e-06
5.94307943202779e-08
-2.14746029054666e-05
-2.65637785609115e-05
-2.99099489920276e-05
-2.99022795156452e-05
-1.20839197326454e-05
-2.83507354846891e-05
-2.3176160844306e-05
-2.03783426544903e-05
-2.07677905383935e-05
-2.71449919114725e-05
-3.44710357684982e-05
-2.42600570582918e-05
-2.30022147224086e-05
-6.28491935213007e-06
-4.08798141499991e-07
-2.94568104379113e-05
-3.0436758650195e-05
-1.31067249402201e-05
-1.57022741821508e-05
-2.88446597314929e-05
1.11453270896246e-05
-1.42154049418215e-05
-6.83731919727476e-06
-2.78379917991588e-05
1.76804694939361e-06
-2.13446794951411e-05
-2.70614903058354e-05
-3.56196488703886e-05
-1.89136375617597e-05
-2.80027278561186e-05
-1.14175200432219e-05
-1.80541798198478e-05
-4.92536048244914e-05
-3.08918102103362e-05
1.15500079975591e-06
-1.87558573557466e-05
-9.51853851887181e-06
-3.36125943302937e-05
-1.48628576761838e-05
-5.6732982839751e-06
-3.31462487233114e-05
-1.07724145209731e-05
-5.07672221915411e-06
-1.15880934880202e-05
-6.62284653328846e-06
-2.57017576108766e-05
-5.54532275938047e-06
-3.66702588812626e-05
-5.56303472233059e-06
-2.1297085846167e-05
-3.90202311006955e-06
-2.09393041363906e-05
-5.33285611021799e-05
-2.33123954261615e-05
-3.81308515122342e-05
-6.94407972048264e-06
-3.49665914244414e-05
-3.03385178967436e-05
-3.86823780890725e-05
1.36631762181015e-06
-3.26694338976381e-05
-3.82625984813765e-05
9.08053472675756e-07
-2.16012839856178e-05
-5.90833307028648e-06
-2.64769163101606e-05
-1.58408432603634e-05
-1.54673710480215e-05
-8.98304122621084e-06
-4.86299009606341e-05
-2.25277808946001e-05
-2.16433972982756e-05
-7.34223553723316e-06
-6.54676211180409e-06
-3.25868304980324e-05
-1.87110116971484e-05
-3.38859694452487e-05
-2.49458282270554e-05
-2.22799607275528e-05
-2.24738724997988e-05
-1.91889189092733e-05
-2.5487294735485e-05
-2.71026537675111e-06
-1.56373354044925e-05
-1.57341048502904e-05
-1.27866810001298e-05
-7.01336369843773e-06
-1.29965935088749e-05
-2.70237153014197e-05
-1.35043210832351e-05
-1.8010899050999e-05
-2.45535422313554e-05
-9.78477357548506e-06
-2.0597676018075e-05
-1.92475929719298e-05
-3.00065947775482e-05
-3.95616898405673e-05
-4.12265831929402e-05
-3.79818469267164e-06
-2.76762890402531e-05
-1.12581837644514e-05
-1.32821875065928e-05
-3.92911988679238e-05
-9.34191294776771e-06
-3.6393662388297e-05
-1.83322005524894e-05
-3.39944936488804e-05
-1.77353236992526e-05
-3.29101698377331e-05
-2.24531524269048e-05
-1.13374719642887e-06
-2.53784253344448e-05
1.79534231982617e-05
-1.65346021711375e-05
-2.66980260646203e-05
-9.00830180149873e-06
-2.74991465337212e-05
-7.18087598207519e-06
-4.86280235932937e-06
-3.00136147805605e-05
-2.65645683094902e-05
-3.02807714740179e-05
-1.79844855827197e-05
-1.525534847565e-05
-5.08738504627215e-05
-2.03572839132429e-05
-1.07437927074855e-05
-1.85608843090673e-05
-1.19747180218112e-05
-1.00088353001744e-05
-3.80258868914807e-05
-2.66212957220604e-05
-9.97223688567017e-06
-1.82480473460614e-05
-2.65864782117119e-05
-1.56574784417508e-05
-6.57548032272151e-06
-2.88176140511171e-05
-2.79510946351345e-05
-1.47595349573983e-05
-3.6792904181842e-06
-1.44242510510733e-05
-3.32036758109102e-05
-2.87063682916487e-05
-1.55806231466729e-05
-3.81756584929534e-05
-2.38475964854089e-05
-2.32541698961857e-05
-2.93068098185344e-06
-3.26544343914903e-05
-4.40991559864504e-05
-1.7419657878002e-05
-1.10170622274326e-05
-1.76706759042761e-05
7.58757139357724e-06
-2.01261645976654e-05
-5.0445238254502e-05
-3.79759239300669e-05
-2.46124742185966e-05
-3.32960819873821e-05
-2.58048939592612e-05
-3.37757986296692e-05
-1.53677283999066e-05
-6.57877197695252e-06
-9.50464838204479e-06
-9.30451547973239e-06
-2.42861204079371e-05
-1.32650372519208e-05
-1.87444331725471e-05
-1.79477936257377e-05
-2.04519538183367e-05
-1.07372327718829e-05
-2.40959004519452e-05
-6.47921851781925e-06
-9.07113964772988e-06
-2.46739151033654e-05
-2.51717742480419e-05
-2.51543949499555e-05
-2.78082017379032e-05
-1.35795367778714e-05
-3.0469566299851e-05
-2.7504092157615e-05
-3.69351138199549e-05
-2.62018357818933e-05
-5.48329750569821e-06
-3.06724837493089e-05
-1.45308160509341e-05
-7.44377272846747e-06
-1.91972302441462e-05
4.50644079352346e-06
-2.2238998723536e-05
-4.24383067282433e-06
-2.06208432739921e-05
1.00849291349393e-05
-3.63257161824396e-06
-4.98244611924938e-05
1.41502424005585e-06
-1.21794944057058e-05
-4.05900398080304e-05
-2.72124736775189e-05
-1.3577021882657e-05
-1.56822333267999e-05
-2.43742575172276e-05
-1.51889770481868e-05
-1.97444592137398e-05
-2.97441764096748e-05
-1.6659655434409e-05
-3.76075427017463e-06
-5.04986990829522e-06
-3.26925702102718e-05
-3.61512972578403e-05
-4.01611990562921e-05
-2.02501553973943e-05
-2.03216958614504e-05
-2.25162250253757e-05
-3.0301831695978e-05
-8.44521712640673e-06
-4.08641151693371e-05
-2.19804708159007e-05
-7.07749690608205e-06
-1.89241489355551e-05
-8.70833232756474e-06
-1.09556191138924e-05
-7.91552906077612e-06
-4.51102746038195e-05
-1.06815509562003e-05
-1.83652134218526e-05
-9.63064968399695e-06
3.65836934628878e-06
-1.52199352399556e-05
-2.32711789901343e-05
7.01964936479195e-06
-2.88110791245797e-05
-2.98769702571002e-05
-1.13470123026429e-05
-1.14147527865325e-05
-2.1551482694319e-05
-3.17874658409554e-05
-4.57453825571464e-06
-1.07185402474452e-05
-6.13711179577006e-06
-3.13432701583635e-05
-2.77328152621886e-05
-1.58494073082354e-05
-1.90679512753889e-05
-1.92019710187276e-05
-2.56185267386828e-05
-2.94945803200595e-05
-3.26748022157454e-05
-1.91165720684041e-05
-2.48129796953244e-05
-3.15521615337342e-05
-2.95791027174727e-05
-1.55370320710149e-05
-5.82230385017938e-05
-2.53960731030724e-05
-2.13809651926907e-05
-4.32731580423203e-05
-2.58627311105427e-05
-2.06278694243584e-05
-3.02929071976027e-05
-4.02668826635952e-05
-3.33520905760795e-05
5.63158832323338e-06
-1.65849247994421e-05
-9.53825255764761e-06
-3.6897795525142e-05
-4.38793099467555e-05
-1.18253295972665e-05
-4.24510439554049e-05
3.65100369770883e-06
-9.93571524566827e-08
-1.78435888526148e-05
-4.24535461886652e-05
-4.64829795206388e-05
-2.02601913973919e-05
8.29393121614879e-06
-2.91977583360829e-05
-1.97481598578734e-05
-4.66644767727839e-05
-3.02819433587809e-05
-1.04388356201725e-05
-1.84366638763944e-05
-2.63600081870192e-05
-2.4282842167131e-05
-1.5200037589406e-05
-3.96974101141872e-05
-3.14481059322763e-05
-3.51485484212444e-05
5.43462778946806e-06
-1.97054609204335e-05
-1.9855367829816e-05
-1.9719453917087e-06
3.85210653260992e-06
-1.6221428193676e-06
-3.07564568532264e-05
-4.37833232001933e-05
4.29728278825608e-07
-1.71339477129281e-05
-2.46937283677827e-05
-2.14243077910737e-05
-3.16862179578704e-05
-3.76848031406788e-05
-3.56255150594227e-06
-2.23884904976118e-05
-6.28139438886368e-06
-4.59824440151104e-05
-3.32955943900738e-05
-2.41987066955176e-05
-1.03799839678189e-05
-2.88678537051919e-05
-2.56077429358987e-05
9.91719274246749e-06
-7.53952956712706e-06
-2.76392350664854e-05
-3.71627245058011e-05
-2.64035250033966e-05
-1.33749163120662e-05
-2.82207934620995e-05
-2.18744780107567e-05
-2.75494504872109e-05
-2.5893699811118e-05
-3.40271828763873e-05
-2.93739071731049e-05
-2.76647719517969e-05
-4.28021495810411e-06
-2.71699643407643e-05
-1.91063006339156e-05
-1.87196581092107e-05
-2.42413491247854e-05
-2.90953793469008e-05
-4.84023389226386e-05
-2.05814923111139e-05
-2.30342539602148e-05
-3.20380210101347e-05
-2.13398355465434e-05
-3.30799999634176e-05
-4.48153004449933e-07
-2.66285431257117e-05
-1.77910886211261e-05
-2.53232744495958e-05
-1.12172339903155e-05
-3.14561687718312e-06
-2.65335622946127e-05
-2.52415573467318e-05
-1.35753697852911e-05
-1.63678776712592e-05
-1.16865925764615e-05
-3.26972232599108e-05
-1.87632784355835e-05
-3.09593875090018e-05
-2.36321204662772e-05
-3.54337158934672e-05
-2.94240638905876e-05
-6.23457899254362e-06
-1.40964370711741e-05
-3.02984347795884e-05
-3.97959478544919e-05
-1.74369297633682e-05
-1.13726491088614e-05
-2.92275745949372e-05
-9.14073237901e-06
-1.02395545699294e-05
-1.18036929267128e-05
-2.52420445643917e-05
-1.57385758484728e-05
-2.38520245031416e-05
-2.43034655717114e-05
-1.83728787841011e-05
1.04312606533681e-07
-2.1537417193236e-05
-1.259928681837e-05
-2.28607694911462e-05
-1.00360605211968e-05
-1.77624630296048e-05
-2.22004172045201e-05
-2.90156791031786e-05
-7.86848159780979e-06
-2.71716869672458e-05
-2.42440721247464e-05
-2.21774385457579e-05
-4.20755249347667e-05
-3.55499502400684e-05
-1.98427102886485e-05
-1.58553254974276e-05
-2.57372257045699e-05
-1.59288048470465e-05
-2.48245935070956e-05
-2.06087447773902e-05
-2.24016648492054e-05
-1.74421951021134e-05
-1.71915903160884e-05
-3.33859263921395e-05
-1.44578831673121e-05
-8.55805561428491e-06
-2.70620594811177e-05
1.89432717089982e-06
-1.89958949143813e-05
4.08050016305058e-06
-2.23614545739185e-05
-1.4759829223068e-05
-1.08134072714208e-05
-1.43706115058114e-05
-1.39821704120941e-05
-1.65975101412524e-05
-3.27004124593145e-05
-7.68276262187916e-06
-7.0704555119695e-06
-2.9827478473801e-05
-3.18354128035617e-05
-2.65110825344013e-05
-8.51190971046768e-06
-3.41928856031285e-05
-1.73476150839528e-05
-1.66923130471944e-05
-2.78822320989326e-05
-1.68870982929343e-05
-1.31484011917521e-05
-2.48013888827371e-05
-2.52342989705206e-06
1.16300844375439e-05
-1.0613959185729e-05
-1.9913023410044e-05
-2.13498166598202e-05
-1.30221688400863e-05
-3.88410289389113e-05
-3.12131486727715e-05
-2.94623887489048e-05
-2.92943357141295e-05
-1.82214433657119e-05
-3.73581069032575e-05
-3.59590020359271e-06
-1.37873044351982e-05
-4.85318972196348e-05
-4.00549638729326e-06
-2.57285641951322e-05
-3.67699979849633e-05
-7.71309344869609e-06
-3.05114464313896e-05
-1.96511531386739e-05
-1.82576388535848e-05
-1.32326297682031e-05
-1.9913723243515e-05
2.94189580104607e-06
-2.49529141033845e-05
-2.68428078033e-05
6.53127722557872e-07
-1.98701548411632e-05
-6.18401799295004e-07
-9.54534353628364e-06
-1.41225460401268e-05
-1.18167159075914e-05
-3.64011027502731e-05
-2.59115879409194e-05
-2.52432323625918e-05
-2.07436711516542e-05
-3.37165989136418e-05
-1.45826535957965e-05
-2.53326268418431e-05
-4.1126003820429e-05
-2.40386825659292e-05
-6.99114819461838e-07
-3.3980574073173e-05
-4.47995172062756e-05
-3.2880882508991e-05
-9.67158437826632e-06
-8.93671811650817e-06
-3.02006398225988e-05
-1.05422162228451e-05
-1.64197564096986e-05
-2.95236372532772e-05
-1.14215711730958e-05
-3.38154615515347e-05
-1.40700087910384e-05
-2.72419609801704e-05
-1.18229302818785e-05
-3.05352782778362e-07
-1.20545646159084e-05
-2.38210524107624e-05
-3.06078033742878e-05
-7.87620180394819e-06
-2.27939684882123e-05
-3.50059398219251e-05
-5.05260929870689e-05
-3.1574433561661e-05
-3.12367430672685e-05
-2.25522582733479e-05
-3.04396548425177e-05
-3.51122487772743e-05
-1.01846352128492e-05
9.49969561796315e-07
-2.19749886149415e-05
-4.29817751782491e-05
-3.80363959727257e-05
-1.61009534387016e-06
-1.92133455516212e-05
-2.43712944837646e-05
-9.21272306597591e-06
-1.67326024055425e-05
-1.01696940403811e-05
-1.60095418376936e-05
-1.94810154386802e-05
-1.7651708027193e-05
-6.25149834495758e-05
-1.62436359277296e-05
-3.04980552556017e-05
-1.60888437595e-05
-3.06765793392457e-05
-3.46765852047529e-05
-1.13556762813467e-05
-3.69039799354207e-05
-1.37575579480711e-05
-2.08470544515186e-05
-3.69495952872065e-05
-6.90416617515998e-06
-2.4010981877307e-05
-6.60952132046078e-06
-2.88727334962877e-05
-2.07485326237619e-05
-5.96728719096446e-06
-4.52886299535323e-06
2.00239340380822e-06
-1.87385600989653e-05
-2.33380534553435e-05
2.26032379505016e-06
-2.243072382983e-05
-2.96874300415782e-06
-2.2438304535607e-05
-1.56940681394296e-05
-2.04467902373725e-05
-1.56951421750234e-05
-2.53786857227775e-05
-9.7490987120733e-06
-2.35760174465147e-05
-1.77885629765662e-05
-3.02026791829184e-05
-2.44301764001935e-05
1.57012883044042e-06
-2.72227911243482e-05
-1.99370314569077e-05
-3.97803915087747e-05
-1.64460281445709e-05
-2.98098829399767e-05
-3.18328826666797e-05
-2.76392074624897e-05
-1.38621392945488e-05
-1.73752587413613e-05
-3.91956222896546e-05
-8.00102603586166e-06
-1.13569805391353e-05
-4.04928453590623e-05
-2.68874475327013e-05
-7.67533209110893e-06
-2.75716886559094e-05
-3.31114237672566e-05
-1.7287263475127e-05
-3.77521896178847e-05
-1.39560708201405e-05
-2.59392802864651e-05
-1.67890630089799e-05
-2.18596033040816e-05
-1.05616039301317e-05
-1.7792061692654e-05
-2.47702291666144e-05
-1.70660403680669e-05
-3.85174467039442e-05
-3.57201308339195e-05
6.13454447743603e-06
-2.60375109172846e-05
-1.8882472449859e-05
-3.37593683618315e-05
-2.86646153207811e-05
-4.14108655544746e-05
7.02466490704897e-06
-3.07091297068319e-05
-6.43216955204571e-06
-1.48364624203187e-05
-2.04361042370401e-05
-1.612327261847e-06
-6.19244693845158e-06
-9.12982258822782e-06
-1.35202863819881e-05
-8.41713302832509e-06
-2.30314289777471e-05
-1.87941625624795e-05
-2.99661093332541e-05
-4.80505432015475e-05
-3.36754618322965e-05
-1.29429867224005e-05
-2.20321798529585e-05
-2.74550397053431e-05
-3.77729093653115e-06
-1.3200169332265e-05
-1.26001744557316e-05
-3.1847616175394e-05
-2.82458381868469e-05
-2.43610118026316e-05
-3.36274244156882e-05
-1.81457081085122e-05
-2.71752461438434e-05
-2.24252140257463e-05
-1.5635073985009e-05
-1.58805135383078e-05
-9.93907423499115e-06
-1.08122909362904e-05
-2.60257844277396e-05
-1.11945011506321e-05
-2.71964555726995e-05
-2.56746212050117e-06
-3.56996608018204e-05
-5.27384124002681e-06
5.36638580565104e-06
-3.12091497266626e-05
-4.61840527180615e-05
-1.5066745296063e-05
-4.92475680633798e-05
-1.74488846762745e-05
-3.1471975598765e-05
-1.28614274073201e-05
-2.71215426527578e-05
-3.71880105598233e-06
-1.88985837627428e-05
-2.81254865795595e-05
-1.75386425712198e-05
-2.0938060538424e-05
-9.16677464631724e-06
8.7076473361299e-06
-1.03526838828258e-05
-3.10691480953631e-05
-1.54931231624517e-05
-2.65476491676411e-05
-1.93758141957678e-05
-1.13088604030663e-05
-2.73927092131263e-05
-1.2237151248911e-05
-2.40404877045034e-05
-2.60411096984799e-05
-2.29132716425964e-05
-4.24837233986392e-05
-3.02079779657447e-05
-1.95960022243641e-05
-1.37620576623416e-05
-2.56804184309415e-05
-1.03085200264727e-05
-1.0337180815142e-05
-2.59946299945551e-05
-2.03751483662642e-05
1.01201439361221e-06
-1.0275237522936e-05
-2.47790277445722e-05
-6.79406406885725e-06
-2.63069358801543e-05
-1.94641442290212e-05
-3.02645645959479e-05
-2.50631575635272e-06
-8.96246371916872e-06
-2.12058595467395e-05
-7.97734629608107e-06
-3.65371673578199e-05
-1.17837445046883e-05
-5.44421741403737e-05
-2.23727622268766e-05
-4.57788467786938e-05
-2.77670125169916e-05
-2.35741867057091e-05
-1.99514392843324e-05
-4.70813375263729e-05
-1.2899128877612e-05
-3.03896774933655e-05
-1.37444001433709e-05
-1.52664364491418e-05
-1.21832584007968e-05
-2.09011172235934e-06
-1.89871422892374e-05
-4.43630957183769e-05
3.77675802887167e-06
1.36301069951163e-05
-1.81199680054262e-05
-3.7972533660556e-05
-3.20504157132995e-05
-1.09159272320474e-05
-3.67302067094254e-05
-1.09261153383666e-05
-2.21942688721766e-06
-2.47140712625161e-05
-3.68920987182763e-05
-7.83306383082765e-06
-2.53178307610407e-05
-2.02505611930684e-05
-1.12943418805141e-05
-2.22701995766876e-05
-2.49660370187829e-05
-7.18375223169095e-06
-1.47775602757122e-05
-7.38334541590374e-06
-1.03193954903248e-05
-6.7316272181114e-06
-9.7389426723641e-06
-3.3500838059955e-05
-7.90876371328776e-06
-2.26655560339443e-05
-1.84467468498151e-05
-1.82110353339576e-05
-2.43634674259743e-05
-2.5155992879472e-05
-4.41007118816221e-05
-2.23256591313867e-05
-2.22378931107695e-05
-2.90338057011971e-05
-1.66276700642076e-05
-3.45327665734717e-05
-2.38814008974079e-05
-2.90529464522398e-05
-2.71882810761884e-05
-2.05096272134041e-05
-3.19589241462341e-05
-4.37654905439044e-05
-1.3661945132866e-05
-6.14229149229718e-06
-1.25825948463066e-05
-8.36352993433564e-06
1.30938066404143e-06
-5.22087070213697e-06
-1.22427807478144e-05
-1.91200347054482e-05
-2.27618719332468e-05
-2.52665242789125e-05
-1.00890624822464e-05
-2.90150799568197e-05
-1.12956357308608e-05
-3.43052615502372e-05
-1.6449686111426e-05
8.2932424323466e-07
-5.4356804855752e-06
-5.63456450012518e-05
-3.01875465153201e-05
-5.93439227038289e-06
-1.84291676445483e-05
-1.18855066882436e-05
-6.73778986457944e-06
-3.94907407530873e-05
-2.36569549128798e-05
-1.25850637054264e-05
-6.5268955710743e-06
4.18593029496124e-06
-4.02157645718633e-05
-2.95984608285394e-05
-2.05915398271227e-05
-1.61716477683709e-06
-2.50451003571622e-05
-1.57774871095106e-05
-1.87553432674872e-05
-3.2246974575713e-06
-1.39692912541988e-05
-1.10227327203693e-05
-2.7231581216274e-05
-1.55340971463654e-05
-7.76238799578763e-06
-5.01679909645683e-06
-2.50989792405409e-05
-1.67909812941391e-05
-3.20303282132795e-05
-1.75907863358389e-05
-4.98244104396456e-05
-1.7697735855812e-05
-1.43202539150061e-05
-3.11885937459987e-05
-3.26377154069394e-05
-4.2041324853484e-05
1.46971294690426e-07
-1.26802378410298e-05
-2.90025058668224e-06
-1.09329918498054e-05
-4.36548041634025e-05
-3.80550904379768e-05
-3.81271761344077e-05
-4.21535331767014e-05
-2.58296055738754e-05
-1.15181837608761e-05
-6.32270782998276e-06
-1.63665714329285e-05
-3.98977274265789e-05
-2.07532023872893e-05
-9.09463786405413e-06
-1.23039555131577e-05
-3.41110688334535e-05
-1.12478478120602e-05
-7.38997463578016e-06
-1.47140505052426e-06
-2.69782478033396e-05
-1.31145916334266e-05
-3.29121127193857e-05
-3.64306912272423e-05
-2.58423203486e-05
2.10306580405552e-06
-2.51438348272105e-05
-3.25067403231806e-05
-1.04997479598636e-05
-3.0849650465224e-05
-1.30874772916392e-05
-1.6731053603994e-05
-7.69949020584283e-06
-1.05594785403194e-05
-3.35078710673044e-05
-2.96163805103761e-05
-3.79026242331087e-05
-3.11131565316392e-05
-9.16574294397489e-06
-1.18107931026218e-05
-3.11451323167537e-05
-2.39866409183881e-05
-2.06497287758523e-05
-6.52506177493669e-06
-3.52526339095478e-05
-2.76103334019057e-05
-3.41399341431124e-05
-2.81075482184491e-05
-3.06646462060508e-06
-3.54328900790308e-05
-4.55394091258114e-05
-8.02460781781385e-06
-4.8969490281273e-05
-2.7313209496272e-05
-2.13504146154959e-05
-2.21149453624977e-05
-8.38798469909892e-06
-7.50912369600831e-06
-5.28269625096429e-06
-2.20955851755971e-05
-6.47858348436027e-05
-1.38668668268985e-05
-1.15340332951902e-05
3.92891743113172e-06
-2.28754136505629e-05
-1.95565987952993e-05
-1.28188812068186e-05
-2.35144704637062e-05
-3.60011471588693e-05
-1.10720065312666e-05
-1.95406764710675e-05
3.25754686984779e-06
-1.94023780300811e-05
-1.95261966475163e-05
-2.23846919394525e-05
-4.46668301451064e-05
-4.12235382910022e-05
-1.45050375342547e-05
-2.4591029121637e-05
-1.24191322667936e-05
-3.24378434753749e-05
-7.20749679499166e-06
-3.05655285065616e-05
-1.31138632893871e-05
-2.63358901312536e-05
-3.92545445338761e-06
-2.79832479004171e-05
-4.56276809247311e-05
-3.86660571788538e-06
-3.05511542272324e-06
-1.1677144983047e-05
-1.29154257536717e-05
1.28971620205101e-05
-1.2412143598362e-05
-1.8490179447826e-05
-2.9125024616274e-05
-2.15828760473703e-05
-3.52264536094037e-05
-2.76446774694744e-05
-2.02699216433243e-05
-3.20577833407044e-05
-2.1407707637446e-05
-3.66084703576026e-05
-1.8213080162538e-05
-3.1478778896886e-05
-4.16610104983847e-05
-3.0299722075631e-05
-5.54932945916146e-06
1.46823257367724e-06
-2.18729582909413e-05
9.66446399888243e-07
-2.40614507889603e-06
-2.97829957555742e-05
-1.30736101524844e-05
-3.28431163470799e-05
-3.82544482473976e-06
-3.80967257832422e-05
-8.84268825174758e-06
-3.20144559712694e-05
-2.23384196101257e-05
-2.07284081168515e-06
-1.75158172610799e-05
-3.53382917153977e-05
-2.89945154186244e-05
-1.3429207600133e-05
-2.92711286714173e-05
-2.75768682617174e-05
-1.58102371230243e-05
-7.1280875899098e-06
7.01569169248065e-06
-2.0727701455223e-05
-1.53075066222018e-05
-2.41865357206242e-05
-1.33156923635556e-05
-1.41613005545902e-05
-1.57874111074124e-05
-3.71629849858776e-05
1.18660178960174e-05
-1.79178037930409e-05
-1.66361664097754e-05
-1.56720969918816e-05
-2.4193222538566e-05
-1.36203040929567e-05
-4.03807116004942e-05
-4.87494728326706e-05
-1.04021988967559e-05
-2.59055965429101e-05
-1.63639993720301e-05
-5.73108452739127e-06
-1.32284000586742e-05
-1.72984536421002e-05
-1.29435797305104e-05
-2.9677220650766e-06
-7.71886897959779e-06
-3.13885776899591e-05
-2.48127113766895e-05
-2.05030617400428e-05
-1.72249061051549e-05
-6.63017122609965e-06
-2.31986388791673e-05
-1.41635622527144e-05
-7.53628258509499e-06
-2.56985465290283e-05
-9.50669912447868e-06
-3.14389843328037e-05
-2.45555896272256e-05
-2.20024651334936e-05
-1.43283364000143e-05
-2.52570753676114e-05
-3.12741853064708e-05
-2.8081830317465e-06
-1.748112356537e-05
-2.31311127009296e-05
-4.15671500814396e-05
-1.5377943563468e-05
-9.61025488427598e-06
-2.01134722736152e-05
-2.5838000462418e-05
-3.09037183000874e-05
-3.32389836540569e-05
-1.74626841134166e-05
-8.08197785711245e-06
-4.05207858757132e-05
-8.38105816803395e-06
-6.80425419245993e-06
-2.33474372278696e-05
-1.01519961010401e-05
-2.52457036369816e-05
-3.50938045687138e-05
-1.85365489547098e-05
-3.60038496817381e-05
-1.26278661792926e-05
-2.82188423861631e-05
-3.45288535754988e-05
-4.10921212910854e-05
-2.9196878761513e-05
-1.99412889815636e-05
-2.66960253727981e-05
-1.20307248672747e-05
-1.60352770670849e-05
-3.07221466061353e-06
-1.06563788704311e-05
-1.85777427912122e-05
-2.77915481191844e-05
-2.59550104211627e-05
-3.55465483935713e-05
-3.97593666807324e-05
-4.37913881345835e-05
-2.0752292637294e-06
-1.91891023392538e-05
5.58541240049149e-06
-4.75017337304218e-05
-1.72932223304146e-05
-5.64094561946137e-06
-2.33530481034537e-05
-1.94945616118633e-05
-1.58995742501732e-05
-1.63995884437087e-05
-2.12770314253237e-05
-2.61035884188287e-05
-2.75985044743154e-05
-5.98236781932349e-08
-8.32865679107915e-06
-3.94527013247729e-06
-2.55043881228085e-05
-3.09304810691947e-05
-1.61854432221067e-05
-2.85448554906735e-06
-1.99890788441774e-05
-2.59728942320667e-05
-2.36894761967266e-05
-7.51600876551529e-06
-2.27067289675482e-05
4.63921145326535e-06
-3.99147861845423e-05
-2.52295905182227e-05
-2.26490476164496e-05
-2.64015993061801e-07
-1.64390310557863e-05
-2.42304689427569e-05
-1.82870548696978e-05
-4.63099785799026e-05
-1.90426035350331e-05
-4.65384551339168e-06
-9.76727704792829e-06
-7.388278690308e-06
-3.71767384082312e-05
-4.27244276488363e-05
-4.19504882545494e-05
-9.5433493489799e-06
-6.63593254478911e-06
-1.59146336636471e-05
-1.17902713302326e-05
-9.55066460147697e-06
-1.29659935973671e-05
-2.34688916828145e-05
-1.00059230778993e-05
-2.15633810727229e-05
3.6766082925771e-06
-2.31700996365141e-05
-1.52443974449076e-05
-1.14722193215602e-05
-1.42123466185789e-05
-2.55391779900676e-05
-3.01410805830325e-05
-5.29802980614685e-05
-1.63214293584378e-05
2.06934661647276e-06
-3.88749465032722e-05
-1.09453550186693e-05
-1.76188418623458e-05
-1.96693870959005e-05
-8.93486878797643e-06
-3.25794152789522e-05
-1.47970178957786e-05
-1.85134705343439e-05
-2.23862142138143e-05
-4.31178948850328e-05
-8.79471217441775e-07
-1.80547801508929e-05
-7.81001107094476e-06
-3.5952946741956e-05
-4.53056723926843e-05
-2.03966520790251e-05
-2.04914416841298e-05
-2.9912079488784e-05
-2.49145132814934e-05
-2.59382409317433e-05
-1.21166705719408e-05
-1.15183467967804e-05
-2.22968467695555e-05
-4.93941504882663e-05
-1.52450432636655e-05
-2.48921443875808e-05
-3.00069810621159e-05
-2.49662080008721e-05
-4.07456046929168e-07
-4.02487076501741e-05
-4.16756791065038e-05
-2.87571308354096e-05
-2.63452173497907e-05
-3.38760304077249e-05
-2.38335776318863e-05
-4.39040137734614e-06
-1.48279770825629e-05
-4.05933436957194e-05
-2.23032876117685e-05
-3.56362548495015e-06
-1.65056727287624e-05
-1.95165173092388e-05
-1.77451603787e-05
-2.6142902318844e-06
-1.92785141747091e-05
-1.10031109034107e-05
-3.24056533885758e-06
-2.3799974731865e-05
-2.7066410858381e-05
-1.71618198439616e-05
-2.01449211227055e-05
-1.11039743223306e-05
-4.71137269200529e-06
-6.34527920069841e-06
-8.67198269609314e-06
-1.73741964465277e-05
-2.67268244048173e-05
-1.38504560408543e-05
-2.03254935947256e-05
-3.34320609043574e-05
3.08796145955196e-06
-3.97415179421817e-05
-3.39255602103637e-05
-1.74925339048395e-05
-2.09900125694154e-05
-9.25434614208927e-06
-7.79557988129142e-06
-1.61156088984714e-05
-5.66117931532388e-06
-5.23513714737803e-06
-3.25053569204228e-05
-1.62316207634548e-05
-2.14678699127711e-05
-1.21253557612874e-05
-4.18211876179384e-05
-2.94962941491003e-05
-3.77704448840437e-05
-1.10691773622441e-05
-4.02661559211664e-05
-2.80258496808831e-05
-2.878650719299e-05
-3.81424667793472e-05
-3.06446223790726e-05
-4.35548290631775e-05
-5.01872369274652e-06
-1.15330181571831e-05
-1.82385568825002e-05
-1.8887678631519e-05
-2.24928192123355e-05
-3.08739303607924e-05
-8.64427347916236e-06
-4.03854691809816e-05
-4.36900531605122e-05
-3.32567098025494e-06
-2.72626709078275e-05
-2.71004964991892e-05
-1.34891544337362e-05
-6.1758548386748e-06
-8.23270847864366e-06
-2.50998652810189e-05
-5.21135605828502e-05
-4.10896632486504e-05
-2.16065894124485e-05
-1.24086277521449e-05
-1.68652353231684e-05
-3.35761477752392e-05
-2.42617081518849e-05
-9.83825220798766e-06
-4.19721471628229e-05
-4.17093406570226e-05
-3.58007112480402e-05
-3.60262884550667e-05
-5.33480770256626e-06
-1.34991214606992e-05
-1.52945459090759e-05
-1.02040214467874e-05
-2.02609730006352e-05
-2.25987941762045e-05
-1.29779226311429e-05
-3.26748225098303e-05
3.37118610132139e-06
9.79639866246335e-06
-2.1883689416496e-05
-1.60313919779916e-05
-1.07983323954347e-05
-9.05920549928835e-07
-2.90985619287649e-05
-1.24520875693806e-05
-1.15650107884504e-05
-2.12928429453615e-05
-2.6491134529239e-05
-2.28921521607457e-05
-1.71759073935368e-05
-1.00683508967796e-05
-4.06553309097112e-05
-4.61206695166346e-05
-1.19261009892812e-05
-9.81533075809565e-06
5.41088866713919e-06
-2.1239555495855e-05
-2.8385646605929e-05
-1.72950377703723e-05
-3.09873195900364e-05
-3.26294908638815e-05
-1.89853742393885e-05
-2.5853336286823e-05
-3.63331560833814e-05
-3.36958165751165e-05
-1.967035475825e-05
-3.08458203152145e-05
-2.31310960137627e-05
-1.30534902641276e-05
-2.71170913852397e-05
-1.19563517225144e-05
-1.32536312274314e-05
-1.57324119339822e-05
-1.50127807643363e-05
-1.10579930062825e-05
-1.80006662539268e-05
-2.06575038829523e-05
-1.71695868949039e-05
-5.25467903375065e-05
-5.20127818029793e-05
-5.48488574236001e-06
-1.96876250692616e-05
-2.0809290873526e-05
-1.35934273949842e-05
-3.1911207058303e-05
-2.27133663333437e-05
4.17365387979975e-06
-2.78315790989623e-05
-2.90906836124411e-05
-6.16490712451173e-06
-6.2518487328714e-06
-2.37839574696304e-05
-2.76251090408346e-05
-2.66023454396922e-05
-2.62426285996681e-05
-2.21513243441706e-05
-2.67091654128784e-05
-2.16779334290152e-06
-2.78279449048252e-05
-3.03133462458614e-05
-3.16895000404043e-05
-3.23278682810856e-05
-1.68428132215739e-05
-4.22167880488035e-05
-4.05928657158198e-05
-3.36394728627378e-05
-3.25369991269453e-05
-2.88543354302341e-05
-2.39515924731658e-05
-2.39494448525586e-05
-2.00746725128572e-05
-6.30152234792066e-06
-9.57482763545486e-06
-4.00951207913029e-05
-1.15819190478448e-05
-8.60442315501722e-06
-1.77616755757043e-05
-1.86295499763567e-05
-2.09247896130182e-05
-2.14608540994295e-05
-1.87347015352401e-05
-2.16806093027187e-05
-4.44137012075814e-06
-1.1508085998552e-05
-3.42572266846876e-05
-2.55313130935708e-05
-4.2290558733244e-05
-2.33224522346478e-05
-1.46071248850069e-05
-9.60636444738466e-06
-2.98069530670466e-05
-8.9363285741174e-06
-3.29273426671478e-05
3.1883393159121e-06
-3.88315704269346e-05
-8.57198561402966e-06
-1.255902185689e-05
-2.12168234665179e-05
-1.42754217764766e-05
-2.31181945110542e-05
-6.1485753362661e-06
-2.95858076606279e-05
-1.194883143235e-05
-1.81506430028269e-05
-7.13826036030949e-06
-2.74651903523777e-05
-2.91002194217992e-05
-1.53055766140684e-05
-1.79232909937928e-05
-2.48233878677742e-05
-1.02516929250489e-05
-6.47328418030789e-06
-2.28852114487742e-05
-1.54447827894592e-05
-1.90659491745238e-05
-2.41096275155027e-05
-1.84724511824339e-05
-3.92866472557566e-05
-8.60757346890879e-06
-1.28371170359611e-05
5.6938662843787e-07
-3.13926569938642e-05
-1.40149970978736e-05
3.6141760786505e-06
-2.47565622747849e-05
-3.20365570607552e-05
-3.88988130825853e-05
-3.28772154109066e-06
-2.06968704240888e-05
-1.76903725584198e-05
-3.60808626051307e-05
-2.0122034884117e-05
-1.88398380476431e-05
-1.40077339622874e-05
-7.72557203397024e-06
-1.55131732299532e-05
-2.37294068001292e-05
-8.4019513489099e-06
1.71829541469115e-06
-2.04184560583873e-05
-1.30665502032964e-05
-1.95615819915083e-05
-3.58298564274927e-05
-2.57764858659371e-06
-1.32691303256354e-05
-5.3618528991151e-05
-3.569642951254e-05
-2.44179464961802e-05
-6.56222246228061e-06
-2.61476809706624e-05
-2.64777059878849e-05
-9.27031338602333e-06
-4.69697754690462e-06
-1.56936618178624e-05
-1.15032425137609e-05
-2.674448902196e-05
-6.10240785753601e-06
-2.71273085891496e-06
-2.80658748807942e-05
-4.06961532589402e-07
-2.95765926574866e-06
-2.10946437608347e-05
-3.18542752649565e-05
-7.13366331027678e-06
-2.95302365502577e-05
-1.94180617973804e-05
-1.25573885718299e-05
-2.97837349271512e-05
-1.44398800975605e-05
-1.83120729143883e-05
-1.02956534626168e-05
-8.51658449007038e-06
-2.42904960511826e-05
-2.64730983426111e-05
-2.76297914038327e-05
-7.55208523279649e-06
-3.09971890161404e-05
-3.42924290352979e-05
-3.33787483441865e-05
-1.56721414530376e-05
-3.25083180791327e-05
-7.72698765422593e-06
-1.61871710301398e-05
-1.93685060465272e-05
-1.12149099478415e-05
-1.62135319762518e-05
-2.96184806357194e-05
-2.89081412586285e-05
-1.02628360729534e-05
-2.18142621814764e-05
-1.69463909532412e-05
-2.10752568564449e-05
-2.44223996695456e-05
-1.32758060717197e-05
-4.83911264171249e-05
-2.5909686894596e-05
-1.64304223923816e-05
-7.33392420406995e-06
-3.48678364346134e-06
-2.16208248305004e-05
-2.58669905720854e-05
-1.56639872664093e-06
-2.18710057571584e-05
-1.28443701322158e-05
-3.79485251750126e-05
-1.9556575472197e-05
-3.73548868082153e-05
-3.35630784077454e-05
-1.90243277539745e-05
-1.83208196058864e-05
-2.25798356372606e-05
-2.38411699335896e-05
-1.25964686022611e-05
-1.22008314551705e-05
2.62823283472164e-06
-1.80433901815825e-05
-2.99652004050758e-05
-7.126292202451e-06
-1.30506882109052e-05
-1.6976811312002e-05
-4.00229257330479e-05
-3.33992577709221e-05
-3.23463304247028e-05
4.39839356762789e-06
-1.11316622561404e-05
-2.04357206135342e-05
-2.68867610082202e-05
-5.2579586415767e-06
-2.51661659184488e-05
-4.1583117302577e-05
1.01268546784901e-06
-1.51096516523097e-05
-2.36023190396315e-05
-8.71030327462351e-06
-1.05126451894423e-05
-5.14728530372587e-06
2.11907787413609e-06
-2.03664372267288e-05
-5.60879591830169e-06
-1.52055866907628e-05
-2.72364722084253e-05
-2.81114048321416e-05
-1.52734745793164e-05
-1.03482835807878e-05
-6.66947888355918e-07
-2.01159283608477e-05
-7.75958025782717e-06
-3.11114576483014e-05
-2.97140380299564e-05
-1.56210148933787e-05
-1.22241643829748e-05
-2.92423249096925e-05
-2.31407477695947e-05
-2.26614422564118e-05
-6.97665976285039e-05
-2.60088262103472e-05
-3.63717892483153e-05
6.73144686773623e-06
-1.99497933269652e-05
-2.03906817404733e-05
-2.80060309223446e-05
-2.38525345282056e-05
-4.09687522943048e-05
-4.0700441432945e-05
-1.3107909577916e-05
-2.2568802008886e-05
-2.35680083822699e-05
-6.36511755215536e-06
-1.53434609789476e-05
-1.4364417099453e-05
-2.55508565180962e-05
-2.26718601160545e-05
-2.52440342801223e-05
-3.70824718925967e-05
5.59601577360611e-06
-1.10762679635162e-05
-2.66008140775939e-05
-1.02371931192013e-05
-4.36215530149849e-05
-2.72644715510203e-05
7.21027662927561e-07
-2.48478139381212e-05
-2.97953633717975e-06
-2.98793536341691e-05
-3.27162913507122e-06
-3.66090198122944e-05
-3.54975131804299e-05
-1.85753690857596e-05
-3.331569788243e-05
-2.10169474602586e-05
-2.89732483948142e-05
-2.29519989279682e-05
-3.18365790805075e-05
-1.4152630196593e-05
-2.5639093880828e-05
-2.99109531098728e-05
-1.97286300601747e-05
-7.48739583450061e-06
-3.79196535894841e-05
-3.68998836992576e-05
-2.08302273568825e-05
-3.85554037863695e-05
-2.03184667274866e-05
-3.27268859489026e-05
-1.29852211204823e-05
-2.53940604011736e-05
-2.73278485849048e-05
-1.96438340452933e-05
-1.45502152127168e-05
-1.75562902820176e-06
-1.00821019046519e-05
-6.26234623173218e-06
-2.81781193941556e-05
-6.93837150589477e-06
-3.02797764146415e-06
-2.17723514427919e-05
-2.50367431484929e-05
-1.15358235322153e-05
-2.51225126256737e-05
-9.0863716104752e-06
1.75783318744867e-05
-1.27565063955525e-05
-1.15007311512884e-05
-5.19533873698819e-06
-1.34343992230629e-05
-9.63394931661237e-06
-1.56128816919226e-05
-2.07160936435779e-05
-2.44055157576436e-05
-1.55463310242566e-05
-2.08926628068494e-05
-1.69035446734287e-05
-2.28762562727253e-05
-2.39940810796938e-05
-1.72283651619692e-05
-1.31562793426578e-05
7.65295141205534e-06
-2.706986228332e-05
-2.39018929161092e-05
-3.0223899781019e-05
-3.49217364201762e-05
-1.05893727590341e-05
-2.8093229562844e-06
-6.20306164727185e-06
-7.73219200434693e-06
-2.53590109153703e-05
-4.41837272106292e-05
-2.37279620610998e-05
-3.07064174092792e-05
-2.68982915826971e-05
-7.38363229441065e-06
-1.14465180605975e-05
-9.4523020426678e-06
-2.24140723305098e-05
-2.26550999947573e-05
-2.25319431000483e-05
-1.90855887707919e-05
-6.92363493621277e-06
-4.77298677623989e-06
-1.10233061981242e-05
-2.65863017272345e-05
-1.96189249787876e-05
-2.42272569288749e-05
6.42905390288311e-06
-4.63974589273832e-06
-2.25126780864017e-05
-2.93276592389286e-05
-3.09572816492505e-05
-2.35942741715961e-05
-3.45463688048801e-05
-1.24119059408095e-05
-1.73339635971079e-05
-2.73439533352039e-05
-7.27600469961817e-06
-1.81353152109651e-05
-2.9274764917313e-05
-3.5757378335517e-05
-2.00086530681894e-05
-6.82671839020142e-06
-3.52896900925855e-05
-2.38313181334403e-05
-2.4100010957213e-05
-1.75258971660211e-05
-5.21779885732181e-05
-1.57382915316187e-05
-8.74016358820834e-06
-3.56427689755688e-05
-2.99401526873952e-05
5.10741678781548e-06
-1.48921782667639e-05
-2.25864118117169e-05
-7.96590211911281e-06
-3.1223370320601e-05
-1.79870807958274e-05
-1.9935805397373e-05
-4.48881136196481e-06
-1.20793083480962e-05
-2.77590551420133e-06
9.47977569278093e-06
-3.74582355071498e-06
-1.86262289515764e-05
-2.25942710592083e-05
-1.68885297712494e-05
-2.22961761963153e-05
-1.01777988640244e-05
-1.80856278962811e-05
-1.69514519521093e-05
-3.37832599492468e-05
-2.21453532920657e-05
-3.23339791669226e-05
-5.09577645208182e-06
-3.55687447211274e-06
-1.73831815110236e-05
-2.26173786934578e-05
-2.52487451668708e-05
-2.69123000740616e-06
6.31632875011973e-06
-1.87143738958275e-05
-2.64144726598162e-05
-2.66320812853117e-05
-3.1212183284601e-05
-2.74404040683828e-05
-2.21791443817149e-05
-1.90880816148856e-05
-3.299137028865e-06
-4.18552487550738e-05
-1.6918587963984e-05
-3.27343151501977e-05
-3.27834326310381e-05
-2.70194738910201e-05
-2.39366556272534e-05
-4.11802603966851e-06
-1.60703173914535e-06
-8.78980870800749e-06
-2.47231306464674e-05
-5.1523863759495e-05
-3.22486121307443e-05
-8.55270948440462e-06
-3.59944067236212e-05
-1.32346919363012e-05
-1.84596478393245e-05
-2.36087591873925e-05
-4.46981458287746e-05
-3.62318135634893e-05
-4.21538472038015e-05
-3.91301275394569e-05
-3.47049771730118e-05
-9.41838905158599e-06
-2.58317631532874e-05
-1.22364614916329e-05
-3.48224943123159e-05
-1.3790883636189e-05
-2.99839548782786e-06
-1.97289489961213e-05
-2.81908295154568e-05
-3.2393184898052e-05
-2.06660781882679e-05
-8.98850850568978e-06
-3.56855009157156e-05
-1.65984734434886e-05
-1.03604098430878e-05
-4.50663893698173e-06
-8.08810846814061e-06
-1.7828956107516e-05
-1.14136567264208e-05
2.52686228984589e-06
-1.63850604062263e-05
-1.01416740230337e-05
-3.56518559258785e-05
-2.94814699004929e-05
-3.27642256097547e-05
-2.12991408831181e-05
-2.25501544408203e-05
-3.48445786351939e-05
-9.70086750003174e-06
-1.25138849515782e-05
-2.04753046399695e-05
-4.15692321465534e-05
-1.96745765641784e-05
-7.94641118437679e-06
-3.93662857830632e-05
-1.16070599652907e-05
-2.75052538286041e-05
-3.10288816960772e-05
-2.52547528805932e-05
-3.15290225811415e-05
-1.378432519313e-05
-2.67090279331798e-05
3.98374166015215e-06
-2.76119060493078e-05
-2.55590342575002e-05
-3.8679000905269e-06
-1.39762472808083e-05
-1.03562956485662e-05
-2.86747978968399e-05
-1.21352950044509e-05
-2.19234157220169e-05
-1.6312032183333e-06
-1.8998175581521e-05
-1.70657743707387e-05
-7.45554959394534e-06
4.44613356360678e-06
-2.78376206002532e-05
-1.59586003387768e-05
-3.89691877850704e-05
-6.98693577390646e-06
-4.21604845000984e-05
-3.59023816088593e-05
-7.18423387472377e-06
-2.00041067703633e-05
8.49413036577472e-06
-1.08884033585341e-05
-3.60419018501017e-05
-3.36160382610104e-05
2.28023275192601e-06
1.47004007582951e-05
-1.8197893836556e-05
-1.18408508896533e-05
-1.79827607265174e-05
-2.18646468854848e-05
-3.57885788692575e-05
-9.09323280367779e-06
-3.22087484796144e-05
-1.73611594758667e-05
-9.10155173504773e-06
-2.07261097363648e-05
-2.5666018232802e-05
-1.95806368705605e-05
-2.28921706178868e-05
-2.8113673719764e-05
-6.32190079531845e-06
-9.77664521986103e-06
-3.51539326890366e-05
-3.80236821285092e-06
-1.03095184830941e-05
-4.36013093224085e-06
-8.55378124580694e-06
-1.02181978651358e-05
-1.7352519617817e-05
-3.65359535661004e-05
-1.95856379166607e-05
-2.13815749564266e-05
-2.36855381462145e-05
-3.08975737583581e-06
-1.35501282601792e-05
-2.9023522053823e-05
-3.43170300411939e-05
-2.7011715005771e-05
-1.04001986720124e-05
-2.93224495494555e-05
-4.45716025777404e-05
-1.15497310017576e-05
-3.12535162248142e-05
-2.82481786145048e-05
-3.04071971499085e-05
-6.30383097749303e-06
-2.9978095196174e-06
-3.10214320597715e-05
-2.80646463395955e-05
-1.84408095256472e-05
-1.51482705888284e-05
-1.84058292662181e-05
-1.03033742840731e-05
1.09089191523418e-07
-1.74662640529772e-05
-8.42957897356307e-06
-4.77065758039327e-05
-1.41685060680815e-05
-2.50893907800613e-05
-1.41377862045266e-05
-2.5779317674911e-05
3.71958480856475e-06
-3.28002621166163e-05
-2.11161134328182e-05
-4.13516443471888e-06
1.46026622439078e-05
-3.48163779786221e-05
-2.84813669762407e-05
-1.23379456524949e-05
-2.55335870193092e-05
-2.49763381912845e-05
4.99272822165269e-06
-3.72732697051113e-05
-1.12884957302536e-05
-3.71218715428054e-05
-2.84282599292866e-05
-2.206171617827e-05
-1.69133324866104e-05
-2.31127257449937e-05
-1.7350751778862e-05
-1.73590376411779e-05
-3.23401303979739e-05
-2.2013672399376e-05
-1.71142482479164e-05
5.157788355761e-06
-1.23904926631039e-05
-2.87817358626659e-05
-8.5523939372279e-06
-4.465527427799e-05
-6.97477298457845e-06
-3.6295936943187e-05
-2.41089748711915e-05
-2.42075909198374e-05
-2.55505045545729e-05
-3.10452820648372e-05
-1.62811596068923e-05
-1.87833937625017e-05
-4.01353903172555e-05
-1.71769842311245e-05
-1.67821521529348e-05
-1.89426775998911e-05
-2.36772079405342e-05
-3.39590716110852e-05
-1.32795666487237e-05
-3.91863068943626e-05
-1.5581697112246e-05
-1.61378486079175e-05
-4.25494181612653e-06
-2.43988158754874e-05
-1.73333181539932e-05
-4.37131307378157e-05
-2.01932315139179e-05
9.25771189138666e-06
-2.84666016131016e-05
-4.30180071355994e-05
-2.81979324874657e-05
-2.63666491083665e-05
-1.42106378348859e-05
-2.51264776965275e-05
-1.31420696563409e-05
-1.72439841353123e-05
-4.06806319905626e-05
-2.78382883746395e-05
-2.06923799892847e-05
-8.5846101967523e-06
-3.7495476492497e-05
-2.5010161971042e-05
-2.46568652808601e-05
-2.09215829012101e-05
-2.74665810074652e-05
-2.12755128277569e-05
-2.34942941373595e-05
-3.42461987344412e-05
-2.51269343803779e-05
-2.91625145669217e-05
-2.96474502825625e-05
-3.73446069222576e-05
-2.61551295748962e-05
-2.7012670735123e-05
-2.54396642330432e-05
-3.95483285536644e-06
-3.44105150587741e-05
-2.00780937188507e-05
-2.86329526042958e-05
-2.24909489095576e-05
-2.3638725300314e-05
-7.97146764962292e-06
-1.96131491960824e-05
-1.06961354745554e-05
-2.58716541000187e-05
-1.12301912487769e-05
-2.1592465249526e-05
-1.11870730490419e-05
-2.29908937796785e-05
-4.27797934931396e-05
-2.72119397765074e-05
-1.38821659814897e-05
-2.73304872854853e-05
-2.23938542458285e-05
-8.56094316197935e-06
-2.91342254811828e-05
-2.38855459495703e-05
-1.24634659544864e-05
-2.63533731919214e-05
-2.37384389869784e-05
-3.95885307692554e-05
-5.93478540177561e-06
-2.0581354888216e-05
-3.18948414068281e-05
-3.76958881969744e-07
-2.9532074114436e-05
-4.28479598718412e-05
-2.78775696704532e-05
-2.6443908115514e-05
-1.12044015739485e-05
-4.84555494519226e-05
-7.2447721684709e-06
-2.38032547209693e-05
-6.05492433532095e-06
-2.31175813281166e-05
-4.41259995214812e-06
-1.05578130624021e-05
-1.4374290581628e-05
4.25146888971421e-06
-5.03399709351494e-06
-1.20646575146176e-05
-7.63403769490052e-06
-2.4123180356978e-05
-4.14154503241982e-05
-1.26634178397515e-05
-3.02638332491266e-05
-3.05729458017435e-05
-2.34130706472121e-05
-3.19600563200962e-05
-3.75838556900276e-05
1.47470406607467e-06
-2.95253077375869e-05
-3.1153462070152e-05
9.06726646709261e-06
-3.17946664093952e-05
-6.56490831383507e-06
-2.76695804903794e-05
-4.49109777488332e-06
-2.61682758147885e-05
-1.64865219888655e-05
-2.60500916841187e-05
-2.5086772081782e-05
-1.26889267308894e-05
-5.35763577851112e-06
-2.65221260068578e-05
-1.40385656011315e-05
-1.65871291278756e-05
-2.18675824361158e-05
-1.46844129529737e-05
-1.62835264286201e-05
-2.36526814444395e-05
-1.88413463167808e-05
-7.59518319621125e-06
-8.63519805679335e-06
-1.28996119794216e-05
-1.42445368819981e-05
-2.37916045796094e-05
-2.09125463626102e-05
-3.54187829441049e-05
-2.07500880632328e-05
-3.23833910630653e-05
-1.07169421588557e-05
-1.18778268328256e-05
-1.90478324458039e-05
-3.69374429917886e-05
-2.55645720562437e-05
-2.90490603874402e-05
-2.21158132643845e-05
-1.64390115727193e-05
-2.42125937512235e-05
-2.75976451289641e-05
-9.36607387175513e-06
-3.01507547156051e-05
-2.28273397844317e-05
-2.68047726651838e-05
-2.27289526295847e-05
-2.19287618369947e-05
-1.63261175853976e-05
3.63504870161292e-07
-2.76005924416582e-05
-2.70358042186211e-05
-2.33119712600069e-05
-1.76833805715519e-05
-2.67123056185899e-05
-4.38126282066914e-05
-2.5226146152215e-05
-1.99591985409237e-05
-9.64209830285809e-06
-3.80838536485703e-05
-2.44363309234174e-05
-1.36318887977465e-05
-2.5898126805982e-05
-1.44733885831255e-05
-1.96222281536636e-05
-1.68616134692156e-05
-3.93854687295434e-05
-4.61304782692014e-05
-2.14753515099843e-05
-2.66769725280042e-06
-1.28275633695064e-05
-5.00973361291659e-05
-2.46711576499255e-05
-1.17684064352339e-05
-2.99364898978625e-06
-2.05898467567829e-05
-1.43712997586493e-05
-3.67578729876947e-05
-1.98794688774891e-05
-4.55176702634704e-05
-2.42381699964364e-06
-2.07772386150183e-05
-1.89415553150923e-05
-2.43746752468472e-05
-5.21690493487816e-06
-3.16978216704074e-05
-1.60631535180786e-05
1.25211781799776e-05
-1.61762440340728e-05
-1.54592948606669e-06
-2.77502646257286e-05
-3.08305839485579e-05
-5.48899607758381e-06
-2.04739165177925e-05
-3.48586981246292e-05
-9.75475245828904e-06
-8.23602263871081e-06
-1.4317565226494e-05
-2.46974890280568e-05
-1.71205083021334e-05
-2.72374061708303e-05
-2.8497209649755e-05
-1.25507752264031e-05
-1.7054663123286e-05
-2.01228042514605e-05
-3.21721131198198e-06
-2.33269964867947e-05
-1.81797147854337e-05
-2.11675319604323e-05
-1.5130630044023e-05
-8.82320614822317e-06
-4.35563298573484e-06
-2.22142690784706e-05
-1.41750618423266e-05
-1.40565120876865e-05
-2.40079044276491e-05
-3.46973110633026e-05
-1.79678075380315e-05
-1.52875087542405e-05
-1.36236238554391e-05
-1.85289318290587e-05
-2.58222163731107e-05
-2.23838812651897e-05
-3.62138168932552e-05
-3.64204946009276e-05
-2.94297655500213e-05
-5.2027807706586e-05
-3.57509421624728e-05
-2.85508025376997e-05
-3.00623234955883e-05
-3.39353703248594e-05
-2.92613032052742e-05
-2.62366765327363e-05
-2.00794990032117e-05
-1.71563677810361e-05
-5.48919444181399e-06
-1.82677660473742e-05
5.91473096065941e-06
-2.75592430493017e-05
-2.86074038106733e-05
-1.00259758260782e-05
-9.08829393011299e-06
-1.68167491363911e-05
-1.25011725117296e-05
-3.56186224063424e-05
-1.00328554342723e-05
-2.36286569893392e-05
-1.98422819396222e-05
-1.49331610820884e-05
-1.80023263922029e-05
-1.86199736682821e-05
-2.3495622063286e-05
-7.6798880390253e-06
-6.98478923432644e-06
-3.79024475100485e-05
-1.65149091985112e-05
-3.65670662855401e-05
-3.19391767507425e-05
-3.87218752687523e-05
-4.71976573075774e-05
-3.82448356691754e-05
-1.65540479713558e-05
-2.09939281441291e-05
-1.16308047840344e-05
-3.45306649577966e-05
-9.67923308086409e-07
-9.03657725018498e-06
-1.7568019196379e-05
-1.55789432632545e-05
-2.31927716082025e-05
-2.33069540613743e-05
-4.92903401806469e-06
-2.53627151225428e-05
-2.96415539062219e-05
-2.09430138625778e-05
-2.81412336620275e-06
-3.19112165678651e-05
2.10689802969309e-06
-1.69090623855344e-05
-3.0576986899598e-05
-2.01021310479114e-05
-2.50381473239687e-05
-1.30514402460318e-05
-3.05035862322583e-05
-2.96050762901751e-05
-1.82753471322224e-05
-2.52640899570469e-05
-2.16724618684029e-05
-1.18883643825747e-05
-1.89427256773271e-05
-1.39152176386606e-05
8.86969342121857e-06
-1.51872753217429e-05
-1.67891847650245e-05
-2.5475802511672e-05
-8.55476141524012e-06
-2.98191511931549e-05
-1.6999175084195e-05
-1.67362300607346e-05
-3.45751239783307e-05
-5.86910661401121e-06
-1.34550889483644e-05
-2.37537114919616e-05
-3.84616097912293e-05
-3.39169408896135e-05
-1.68634369027864e-05
3.79317870503029e-07
-4.49145981867997e-05
-3.47687025615937e-05
-2.13374343687823e-05
-2.95736189298345e-05
-3.60268985838329e-05
-2.69732928558034e-05
-3.13153589208845e-05
-3.35803704409679e-05
-3.02651239237396e-06
-2.5882852429936e-05
-3.00116089686897e-05
-2.68379241693332e-05
-1.50489191119644e-05
-1.35725479804587e-05
-5.57979181613776e-05
-3.8476849151535e-06
-2.90551787971643e-05
-2.23696256128549e-05
-5.00765211850211e-05
-1.67162858075795e-05
-6.59197260645265e-06
-1.77462276669739e-05
-1.36538832961265e-05
-1.52451588207126e-05
-2.79443573243986e-05
-4.62088772763577e-05
-3.60106327386273e-05
-3.55515461574818e-05
-3.93316824028085e-05
-4.02186070732295e-05
-1.3170295107262e-05
-2.42899982149932e-05
-1.86381195096159e-05
-4.43397764268251e-06
-1.46927173374801e-05
-7.75022286785715e-06
-2.69971186341939e-05
-1.92998651959888e-05
-2.005288703003e-05
-2.39700222359862e-05
-2.9329423711613e-05
-3.50127137072013e-05
-1.90051763495951e-05
-3.98133446201234e-05
-2.66435149426347e-05
-1.33769747716075e-05
-2.63403878744688e-05
-2.39395498835139e-05
-1.20736074180834e-06
-2.49700975384612e-05
-5.81618144128643e-06
-3.16010029018605e-05
-1.89398322577028e-05
-9.52788456289537e-06
-2.75589163444882e-05
-7.68513773670472e-06
-1.41107656817885e-06
-2.98091370096693e-05
-3.10930704116411e-06
-2.47704393027599e-06
-2.25195013495003e-05
-2.46101276604674e-05
-1.07484355609772e-05
-9.59093821579298e-06
-1.33597600645466e-06
-1.68393976325768e-05
-4.50417450767226e-05
-2.73214623709878e-05
-1.69369748891035e-05
-3.49169782923883e-05
-2.71938446045321e-05
-2.20207239932802e-05
-2.35218559311772e-05
-1.15486511810957e-05
-3.08610908936666e-06
-3.42024910664521e-05
-1.29796753812076e-05
-3.04027599427125e-05
-2.57980655465245e-05
-2.66794674793292e-05
-2.71536817669654e-05
-3.42200266773245e-05
-3.47772438519846e-05
2.06233905587146e-06
-7.75845800699507e-06
-1.51903694651675e-05
1.22567872055624e-06
-1.7422851800893e-05
-2.17431950544437e-05
-2.18042143637501e-05
8.20645750145931e-06
-2.62600765927354e-05
-2.96915118877668e-05
-8.95889226659646e-06
-1.52293813906345e-05
-8.9806676219455e-06
-1.36764157115606e-05
-1.84567223367671e-05
-1.54995936377232e-05
-2.4790313452741e-05
-3.11863772271165e-05
-3.10938972736244e-05
-1.66809684796083e-05
-2.70421746827336e-05
-7.85064919645603e-06
-3.63711524085005e-05
-2.19857112296483e-05
-2.8646793890203e-05
-5.18510117228255e-07
-2.69108284702006e-05
-3.0384760775984e-05
-2.07214885794898e-05
-3.06673544265653e-05
-8.27935800589625e-06
-3.27402065842695e-05
-4.04940152715284e-05
-1.0285037087186e-05
-2.32934117455411e-05
-1.76084810226891e-06
-2.6176881581014e-05
-2.23568446911441e-05
-9.05007431604717e-06
-1.16058826666872e-05
-1.38312083725264e-05
-2.79615977931713e-05
-7.96799769568749e-06
-2.00969567702907e-05
-2.20955454176388e-05
-1.2767702203252e-05
-2.30233048591992e-05
-6.68303881948231e-07
-2.38372536479809e-05
-2.4885711754082e-06
-2.9014291252794e-05
-1.15493337842735e-05
-1.69156015034261e-05
2.32289021227259e-06
-1.81408580693455e-05
-1.63751674187045e-05
-1.77811651352006e-05
-1.26541994958038e-05
-2.30839317870256e-05
-9.32015706470054e-06
-1.50098380355001e-05
-3.71949302211481e-06
-9.26565723566645e-06
-2.3140547207296e-05
-4.28255265958312e-05
-3.08458424056624e-06
-4.54658621672385e-05
-2.25920987733077e-05
-1.83677032170796e-05
-3.73689093529667e-05
-2.21714012458212e-05
-1.09214604749216e-05
-2.34073298162033e-05
-2.46107892255655e-05
-1.60286749473246e-05
-1.1393294496323e-05
-1.92815857519011e-05
-3.6395225071269e-05
-3.46352304927765e-06
-3.84281160415859e-05
-2.64116061689085e-05
-1.65079707971962e-05
-2.91312331382195e-06
-4.52332535338199e-05
-2.68339334896603e-05
-2.98205656784221e-05
-2.63933645707543e-05
-1.89475418074921e-05
-2.56917383844167e-05
-7.16863755248389e-06
-9.63636001058707e-06
-1.85069385234276e-05
-1.2769769944055e-05
-2.37918787743e-05
-2.61458490237118e-05
-7.47587373396921e-06
2.99551059210884e-06
-1.00677764946221e-05
-5.93176977127181e-06
-2.03527099873837e-05
-2.11962081752863e-05
-1.06833722568388e-05
-3.05206378810628e-05
-2.91366238471301e-05
-1.46591451666338e-05
-2.34402899529954e-05
-3.27139587374905e-05
-3.51107697722839e-05
-3.41901458237308e-05
-3.64003897803387e-05
-2.94983372683705e-05
-2.73737376381595e-05
-4.5195502206298e-05
-3.58235468186674e-05
-4.09863202552608e-05
-1.63447988975036e-05
-2.31189632140598e-05
-2.39940433072887e-05
-3.63389692844721e-05
-2.87410556240416e-05
7.28025099413056e-06
-1.32841524148505e-05
-3.98341588643314e-05
-2.46008161597812e-05
-2.72837744806407e-05
-3.95168058168889e-05
-1.33889686236091e-05
-3.21483881930264e-05
-2.12230178814646e-05
4.25500326096273e-06
-1.73349227048725e-05
-2.62231268194051e-05
-2.6986896374256e-05
-3.99646992550423e-05
-1.37551901839557e-05
-1.83318433954826e-05
-3.46500232745386e-05
-4.65115643529608e-06
-2.35077449107673e-05
-6.01967862309539e-06
-1.24285709866802e-05
-2.23134658629822e-05
-8.8277721316613e-06
-1.86548815529418e-05
-1.75561257780227e-05
-2.08939365219484e-05
-1.64748315245199e-05
-1.03056341434236e-05
-7.23889842713303e-06
-3.23373965098814e-06
-1.38960795466267e-05
-2.82140440924771e-05
-2.87896999772856e-05
-1.29781774222546e-05
-2.25579786588844e-05
-2.49540382177871e-05
-3.3987018922388e-05
-1.27573622778444e-05
-3.13659239730191e-06
-3.78085637448516e-06
-4.35253195911827e-05
-4.21192454408139e-06
-1.9947087008906e-05
-1.78611554276278e-05
-1.14541194471809e-05
-4.24923438304806e-05
-4.68551176697812e-05
-1.7353720026436e-05
-1.84432404040635e-05
-2.68239199484784e-05
-3.60674273520277e-05
-4.16634960796751e-05
-2.53614208028402e-05
-2.47149707464468e-05
-3.33167616951445e-05
-1.87256252462574e-06
-1.9345615019373e-05
-2.85227662087803e-05
-2.75447596178477e-05
-1.33535481852877e-05
-2.62776928544185e-05
-3.39094343048214e-05
-1.21433836538301e-05
-2.87494759928542e-05
-1.52336203971266e-05
-4.46255781462358e-06
-2.74914049078424e-05
-4.37877242158403e-05
-2.66687565935776e-05
-1.91880693696569e-05
-1.40667030398643e-05
-2.53380774571073e-05
-3.07808071077682e-05
-1.84938706968739e-05
-1.98956683862503e-05
-1.10576405146992e-05
-5.72779150193448e-06
-5.16001272118861e-06
-9.25479880802989e-06
-1.55595695512632e-05
-2.0064249425879e-05
-1.52333891211522e-05
-2.38958387621126e-05
-3.04373670067616e-05
-2.14661858474617e-05
-1.9361953445409e-05
-1.15428981684837e-05
-3.69708556607248e-05
-1.58033266970856e-05
-3.74233730694789e-05
-1.41193466848525e-05
-2.2739258931262e-05
-8.05536391854312e-06
-4.33315141055845e-05
-2.22240828867082e-05
-6.44342691551888e-06
-5.80550579093675e-06
6.87948731335802e-06
-4.49011271637567e-06
-2.33137265130057e-05
-1.52887937016638e-05
-2.0610251740605e-06
-2.9491119510118e-05
9.47101960490011e-07
-5.241618871983e-06
-2.43619002160687e-05
-1.77679119110073e-05
-3.21773270446315e-05
-2.03811302522381e-05
-3.72469799612995e-05
-3.63841007423342e-05
-1.4524765655118e-05
-6.63818882281253e-06
-1.87217390358867e-05
-1.7779951836652e-05
-1.48229257331377e-05
-2.42063575951685e-05
-4.86507900558347e-05
-1.5837877168812e-05
-1.04376134484516e-05
-2.37596679624874e-05
-1.16641393052283e-05
-1.53102612725438e-05
-2.49456247804204e-05
-1.56281036315402e-05
-2.63826033425065e-05
-2.49560707652943e-05
-2.95057320272858e-05
-1.94754388549139e-05
-7.82238750872858e-06
-1.79706827464797e-05
-3.14715702868175e-05
-3.55010312031829e-05
-1.37778688142933e-05
-2.58835766457322e-05
-1.52071429512733e-05
-2.65753281003296e-05
-3.49765378003841e-05
-2.5901729943329e-05
-2.12404396306498e-05
-3.35600597932804e-05
-3.94320486369432e-05
-4.74800420837176e-05
-1.98062904338913e-05
-1.48709824154832e-05
-2.11858922408875e-05
-1.48760195189206e-05
-3.18649900250331e-05
-2.65886748227333e-05
-2.66715944441522e-05
-3.19143798523005e-05
-2.11953822201271e-05
-1.54634091037627e-05
-1.72128481332578e-05
-1.73453310493606e-05
-2.00098106135726e-05
-4.0595980577741e-06
3.40626654948608e-07
-9.33604116136862e-06
-2.30176054378796e-06
2.69526112826716e-06
-2.33643282072971e-05
-1.54074591768839e-05
-3.57562238706783e-05
-2.15300212332806e-05
-3.08017067833322e-05
-2.25245178322691e-05
-3.43515625078236e-05
-7.1540989903286e-06
-1.86388063680342e-05
-2.84369228605656e-05
-4.107705873114e-05
-1.42283629800893e-05
-1.79762130847943e-05
-7.89396619618061e-06
-2.45290345002926e-05
-1.85692951827802e-05
-2.02531547425304e-05
-4.14973032921307e-05
-2.259820146913e-05
-3.40761472715335e-05
-3.81086141747774e-05
-1.23736987323647e-05
-1.81003068161305e-05
-9.29040782627077e-06
-2.39421459516292e-06
-4.19097944730423e-06
-3.05474165742105e-05
-1.19764252904413e-05
-1.07226396804472e-05
-3.30527559502602e-05
-3.4351258013588e-05
-7.84456020965925e-06
-1.91736276088398e-05
-2.82708183654174e-05
-2.42002445268967e-05
-1.53171069709744e-05
-2.16204850920804e-05
-1.07591300848221e-05
-3.23823352614826e-05
-7.67767534950566e-07
-1.74931071060734e-05
-2.45101268876557e-05
-1.86123010809498e-05
-1.41630906655746e-06
-1.43596777233381e-05
-3.37405806165285e-05
-1.90400898715853e-05
-1.56351938993156e-05
-2.06161190157544e-05
-2.26451048927367e-05
-3.507165390753e-05
-2.39432546574031e-05
-2.77565864513533e-05
-2.32531353725524e-05
-2.50588502115211e-05
-1.21104661423302e-05
-2.77330766771333e-05
-3.02790069294322e-05
-6.59721886475591e-06
-1.98030806906139e-05
-1.82811213913231e-05
-1.59252106873299e-05
-3.44794360669966e-05
-8.90046459586907e-06
-4.28006173948635e-06
-1.45414296982844e-05
-3.8898639259222e-05
-1.58251843734346e-05
-1.05829252533117e-05
-1.16797091845272e-05
-7.03962469463816e-06
-3.40457510112604e-05
-3.34360565701301e-05
9.42958420846992e-06
-1.91005350662571e-05
-3.12310269065777e-05
-1.26644101939238e-05
-2.31520244189527e-05
-1.92229632720142e-05
-2.2657328909071e-05
-5.12270393868925e-05
-2.92202238116329e-05
-3.24320461037366e-05
-3.02521362711599e-05
-2.72891603520307e-05
-2.16152171948011e-06
-3.63411125846624e-05
1.19303864038162e-06
-4.35327478229262e-05
-4.10534215687146e-05
-1.33670096741609e-05
-3.14170264986358e-05
-1.52987497086532e-05
-3.56817623049594e-05
-2.81472730596652e-05
-1.47097807339389e-05
-1.80192702365188e-05
-3.31190375318381e-05
-9.5646836099996e-06
-2.92038876945071e-05
-1.33502727157752e-05
-1.45396536148025e-05
-3.00024360429976e-05
-2.8406601849025e-05
-2.7582660835864e-05
-3.45302642626134e-05
-3.82285171908761e-05
-2.55023716042102e-05
-1.86559370017115e-05
-2.12917133674172e-05
-2.00613159548875e-05
-2.66205579744986e-05
-2.14245086228301e-05
-1.31591090925161e-05
-8.37030904919451e-06
-2.1143307724371e-05
-3.44736907994865e-05
-6.95317534075257e-06
-5.23842204003186e-06
-1.94341967417727e-05
-2.72729746443228e-05
-3.31899363660345e-05
-1.00280518900683e-05
-1.33148472670198e-05
-1.62659727938361e-05
-3.64687681910734e-05
-2.13141174563744e-05
-2.58527042943497e-05
-2.13931650989054e-05
-1.85881099661664e-05
-3.46389324436968e-05
-1.58713986141569e-05
-1.6310714051433e-05
-4.02086466737945e-05
-4.22989409928907e-05
-1.69729357499151e-05
-1.99973661854385e-05
-3.23826328594037e-05
-8.41797801618226e-06
-1.58334689427675e-05
-1.2676203005904e-05
-3.24084494224336e-05
-3.58887137369671e-06
-2.78729697599829e-05
-2.30119992095473e-05
-3.53210739550658e-05
-2.90393380946097e-05
-1.43915779598491e-05
-1.72209224571586e-05
-1.38638755185195e-05
-3.921461418103e-05
-4.98818360038854e-05
-3.71944883483476e-05
-1.13777203783471e-05
5.12379654619076e-06
-1.52414510695833e-05
-1.35663750993621e-05
-1.23854572209274e-05
-3.53563556332497e-06
-2.36228701935768e-05
1.15040684333907e-05
2.52306654651955e-08
-1.85718268265425e-05
1.06005024042004e-05
-4.79221864880518e-06
-3.18930997249022e-05
-2.52674313256506e-05
1.05565984110243e-05
-3.51867487991205e-05
-2.13780628250748e-05
-3.50322745163489e-05
-2.77027895213235e-05
6.25587173131246e-06
-3.94775740184331e-06
-3.99429704263846e-05
-1.7187562750267e-05
-3.45153496016327e-05
-4.61532115090488e-05
-1.99744275567348e-05
-3.09489723897878e-06
-9.06191191936909e-06
-2.07884024834204e-06
-3.63047513430899e-05
-2.22984491017668e-05
-1.28478089552724e-05
-4.14349655717919e-05
-3.54781224929851e-05
-1.49358284169261e-05
-3.62199806158782e-05
-1.15509612181018e-05
-5.31053120623004e-06
-3.52969611991083e-06
-1.69540557401189e-05
-3.02507146732029e-06
-2.04792516821803e-05
-3.73423598426766e-05
-1.6409720562148e-05
-3.54467509404702e-06
-5.91579585077313e-06
-2.81156656186745e-06
1.29660262133432e-05
-4.18057642988384e-05
-1.72008777951558e-05
-9.09246281193796e-06
-1.57136742459077e-05
-2.4778450652744e-05
-3.0178741400724e-05
-3.29117279431126e-05
-1.56170144315091e-05
-2.53996895345456e-05
-8.85467899713249e-06
-1.81395698936124e-05
-6.21237657791877e-06
-2.2674566955379e-05
-1.90236684733038e-05
-2.5628881947868e-05
-1.51156578390067e-05
-3.12017056061224e-05
-2.8654377457926e-05
1.73921173881888e-06
-1.97220541606333e-05
6.54433482062715e-08
-1.29663449165156e-06
-7.79344444144072e-06
-1.59087052650332e-05
-2.67954610371357e-05
-2.27185417027327e-05
-3.13123451638765e-05
-3.03267045778121e-05
-3.7604627397994e-05
-3.89212521822818e-05
-2.15741341493357e-05
-2.48486675464174e-05
-2.94611137010084e-05
-1.74984270267351e-05
-2.73192018986453e-05
-2.37439062122223e-05
-2.23175724909642e-06
-2.81803889160193e-05
3.33134036666233e-06
-2.4285225122516e-05
-1.9826909717653e-05
-1.48182586770527e-05
-2.22735004843131e-07
-2.56523088709656e-05
-3.95031184938918e-05
-1.8785120950063e-05
-3.63138902864321e-05
2.062209392046e-06
-9.5449642971593e-06
-1.64674816199995e-05
-2.17654811455206e-05
-1.76967542431318e-05
-2.23220022793737e-05
-2.84156800693517e-05
-2.14730511468627e-05
-2.00361815158579e-05
-3.19753163316475e-05
-3.17038546369889e-05
-4.21590395978689e-05
-3.60735740982802e-05
-2.42496913190845e-05
-1.72496087062339e-05
-2.49105219641104e-06
-6.14386737388011e-06
-2.62876797939322e-05
-5.1412653044248e-06
-2.47298803079242e-05
-2.11537884436747e-05
-1.74340485826268e-05
-8.00678474010636e-06
-4.62988212384525e-05
-1.83566522035075e-05
-3.15380807501526e-05
-3.23634122780429e-05
-2.42075055912388e-06
-4.38135286912057e-05
-2.26162943081839e-05
1.94282140965345e-06
2.11982790241438e-05
-2.24380381461674e-05
-2.7169995935642e-05
-1.56030485160876e-05
-5.88007876109583e-06
-2.25596641545929e-05
-3.84494395484723e-05
-1.0248041791225e-05
-3.97127835744234e-05
-2.81401597736209e-05
-2.0299304922526e-05
-1.89736958299388e-05
-4.32995843089303e-05
-1.98712750181249e-05
-4.37905955005356e-05
-4.31201804212836e-05
-3.91657055209366e-05
-3.44386197063983e-05
-2.39690711634173e-05
-3.352523656179e-05
-3.16465869197674e-05
-2.34794680319828e-05
-2.15723330982987e-05
-1.57676291534338e-05
-3.75183371393446e-05
-4.05841321788789e-05
-4.88094744046147e-05
-2.4769412959476e-05
-1.84244817006869e-05
-2.24552239792371e-05
-4.82997910794155e-06
-8.56316078261557e-06
-2.46412280293955e-05
-3.38616253119052e-05
-1.37457626826505e-05
-1.16635189972567e-05
-9.81356033272184e-06
-3.74287235625886e-05
-3.80452037859599e-05
5.53899537912662e-06
-1.89079937276202e-05
-1.45218134210441e-05
-9.21886912490047e-06
-2.1725398343617e-05
-3.86356001653518e-06
-1.86020845551826e-05
-2.62047355480386e-05
1.27869631829622e-07
9.70919556378566e-06
-2.66501572342836e-05
-3.08375156046407e-05
-2.18393282418261e-05
-3.62231732507368e-05
-3.07003305891605e-05
-2.00721749773345e-05
-1.85384313036895e-05
-1.72702337827155e-05
-2.725533836684e-05
-1.46786732809754e-05
-1.17324324218521e-05
-1.66502258147245e-05
-1.89239497214252e-06
-1.66455187288244e-05
-1.43999432416817e-05
7.91954129280858e-06
-8.0701224641e-06
-2.16633382427736e-05
-1.41334190183355e-05
-3.18837353986635e-05
-1.01617395462571e-05
-2.33996939871193e-05
-1.86353778014217e-06
-2.22014214170094e-05
7.23809539516406e-06
-2.30986461797394e-05
-1.11037978966611e-05
-1.32760772362535e-05
-2.72710182736956e-05
-4.98046243568889e-06
-4.23306810684205e-06
-3.05717027252135e-05
-2.14279264628645e-05
-1.19381768912989e-05
-8.49511170150906e-06
-2.33581186427161e-05
-1.33636304924932e-05
-2.48717329976225e-05
-3.49412210346082e-05
-3.77772121123335e-05
-2.0121230485885e-05
-1.0896369472173e-05
-1.13335157895048e-05
-3.36317644202708e-05
-3.31190049997308e-05
-1.09829283446695e-05
-4.25562619043228e-05
-9.11434801299004e-06
-1.93566599004501e-05
-1.25795340822679e-05
-1.5348615319273e-05
-2.60341548509673e-05
-6.67435108418278e-06
-2.01389352288763e-05
-4.9919142006069e-05
-2.90875866294157e-05
-3.07530318530926e-05
-2.10145455005098e-05
-1.20823191231869e-05
-1.39978670621353e-05
-2.92749647211457e-05
-8.74419063153706e-06
-8.7419903499843e-06
-1.03991317708803e-05
-3.71601238481264e-05
3.25859800307053e-06
-2.73758167330116e-05
-3.9251692292725e-05
-2.53013246991604e-05
-1.61186355588213e-05
-2.06245865828227e-05
-1.52344064448823e-05
-3.07420686142406e-05
1.06980993158489e-05
-1.63273937870435e-05
-1.31982088123065e-05
-1.33826822977069e-05
-1.20864140960901e-05
-4.41134388311915e-05
-4.03434940113254e-06
-2.2074353669384e-05
-1.81155326701367e-05
-6.40626452970661e-06
-5.89403557392273e-06
-2.00194879808721e-05
-9.80081773231792e-06
-6.89630914686021e-06
-1.34759774021307e-05
-2.96433320507824e-05
-1.69433532312301e-05
-1.33649440313773e-05
-3.05729824893104e-05
-1.19558216973152e-05
-2.70733360587236e-05
-2.23582660918679e-05
-2.98145392210106e-06
-4.16880498313338e-05
4.13645234656645e-06
-1.11025578785932e-06
-3.29740279073916e-05
-3.06272797869428e-05
-1.47808266050913e-05
-1.92871073465016e-05
-1.0405454945063e-05
-4.15579717375188e-06
-2.02796840588184e-05
-8.29953154357547e-06
-2.94651387705081e-05
-1.54394053717599e-05
-3.9521362261659e-05
-1.68313238336543e-05
-2.57328158123359e-05
-8.2513572544294e-06
-2.22736828450279e-06
-1.97374968570523e-05
-3.40407003778321e-06
-1.10897434774266e-05
-2.48704792144063e-05
-2.27741263887819e-05
-2.39419149027869e-05
-2.7280095700836e-06
-2.88193587858515e-05
-1.22073483531923e-05
-2.57629853136994e-05
-3.12403141477548e-05
-2.85349742279868e-05
-2.64748142170609e-05
-2.72848860237346e-05
-3.32891356765579e-05
-2.96026157547153e-05
5.82991038805113e-07
-2.70819756122514e-05
-1.75343537510629e-05
-1.06768613623366e-05
1.05872813895194e-05
-8.15376060607932e-06
-3.48699196132885e-05
-1.10885854724025e-05
-2.52462547504713e-05
-1.42082245109671e-05
-1.2369215335523e-05
-9.53194360748697e-06
-1.09949271752918e-05
-2.40414610760871e-05
-1.75330680060529e-05
-1.55147130238637e-05
-1.07531771441416e-05
-2.48090816145083e-05
-3.85474665515822e-05
-3.25875790394483e-05
-3.61267320732624e-05
-1.54073227593199e-05
-3.18256189645045e-05
-1.79983058465249e-05
-5.44511901971629e-06
-1.20533256277431e-05
-9.65067371961633e-06
1.34655586502979e-05
-1.31076644775432e-05
-2.78154030825835e-06
-3.41073908902334e-05
-2.78589083372274e-05
-3.36615256466556e-05
-1.54362022200998e-05
-3.76704502744823e-05
-1.27926070507711e-05
-2.07669263777325e-05
-3.25492627305559e-05
-3.60091268335006e-05
-2.72278192423279e-05
-1.34035767416469e-05
-1.06005338401417e-05
-3.93215487946147e-05
-2.68391922880411e-05
-9.08810823091605e-07
-2.03603556248359e-05
-1.68475567862105e-05
-2.09949636624185e-05
-1.51890095475474e-05
-1.28501689947147e-05
-1.68168750538707e-05
-2.04779989983962e-05
8.35426392532366e-06
-2.53161888417135e-05
-1.5070776864475e-05
-3.21460217662967e-05
-1.98134965220363e-05
-3.24380900675981e-05
-7.16233261125626e-07
-1.65253315375776e-05
-3.51752036808983e-05
-1.80848032979879e-06
-2.54452696261627e-05
-2.98404027521957e-06
-3.55466025599584e-05
-4.93460667536135e-05
-4.68439419247601e-05
-2.58497010221998e-05
-2.44886270180146e-05
-3.64159820766327e-05
-2.29425252581175e-05
-4.04869521297385e-06
-1.71788069606494e-05
-2.10814073667538e-05
-2.64056957363336e-05
-1.63219272330558e-05
-2.77594025684246e-05
-4.42885950228996e-05
-2.01058996691566e-05
-2.92316119197868e-05
-2.45280079481729e-05
-2.35854400942979e-05
-1.86296954213484e-05
-5.03712521549209e-06
-1.93714922600972e-05
-1.11271383135698e-05
-2.30519209880089e-05
-1.60528945523933e-05
-2.38069967256493e-05
-3.38003105257795e-05
-3.20770514506468e-05
-2.75864885084593e-05
-1.61632129948067e-05
-5.12529757131686e-06
-1.8925415826581e-05
-2.37963688141919e-05
-3.0872638236449e-05
-3.44812815699492e-05
-1.05621090644615e-05
-4.15354822035552e-05
-2.62604511910132e-05
-1.33589982748229e-05
-1.63974993739113e-05
-3.68136226523505e-05
-2.43999916464003e-05
-1.31304000667732e-05
-1.90589377479269e-06
-1.58272778630357e-05
-1.60149848865581e-05
-2.76887723223073e-05
-2.85999453457441e-05
-3.59305562487722e-06
-3.37797002492053e-05
-2.06670279780887e-05
-3.06799334527962e-05
-1.32104176333061e-05
-1.42453270797902e-05
-2.88765765702446e-05
-8.6461484815651e-06
-5.31813292826963e-06
-1.92096327150802e-05
-2.79399261997749e-05
-1.39781541907813e-05
-5.44476863933212e-06
-1.70073802479e-05
-1.69653096071056e-05
-1.76557368204146e-05
-4.83252331985067e-06
-1.30700393741614e-05
-1.09348077110048e-05
-2.51981567688981e-05
-2.67993289556536e-05
-9.83134730574216e-06
-4.62621949163128e-06
-2.06718473316332e-06
-9.23629204179947e-06
-6.21735913706726e-06
-2.61667622827065e-05
-1.77708806041911e-05
-3.06343393095455e-05
-9.00264322565702e-06
-2.17741071548702e-05
-2.55530354719004e-05
-1.99548101178796e-05
-3.30099391586267e-05
-3.422151783582e-05
-5.5627585204715e-06
-2.6803481475121e-05
-2.38360386673011e-05
-1.47520748626461e-05
-2.62536790329268e-05
-2.69599472330896e-05
-2.19337690020445e-05
-2.08881851897289e-05
-2.92212086496762e-05
-4.58594862255966e-06
-1.70404062348766e-05
-5.08376523784045e-06
-4.21427756203799e-05
-9.88947004364404e-08
-1.52017689484432e-05
-1.72594816481164e-05
-4.66725037083693e-05
-2.71071780602117e-05
-2.41289663859757e-05
-2.94472502916619e-05
-2.55602853567289e-05
-1.89566414159841e-05
-9.83319582657973e-06
-3.22074691809181e-05
-1.63217166209496e-05
-2.01883717232395e-05
-1.42471119229604e-05
-1.42517429758626e-05
-4.21921756099321e-05
-1.92560296368849e-05
-1.99235530543074e-05
-2.77206118838392e-05
-1.10769522396566e-05
9.09333436361395e-06
-1.00046712646995e-05
-1.58291703361386e-05
-1.99906809260265e-05
-9.06417382089234e-06
-2.02149454714586e-05
-8.34941883135222e-06
-1.13603691091173e-05
-1.28951088793805e-05
-3.69465190355082e-06
8.22531047018391e-06
-3.70022723622064e-05
-3.49289177582626e-05
-2.06978953319495e-05
-2.59648463637474e-05
-2.55614614535438e-05
-1.69933931161403e-05
-1.47674557056892e-05
1.50870689217534e-06
-1.66158599710154e-05
-1.39034789981677e-05
-2.60879732388367e-05
-3.05246783380909e-05
-2.50914509450585e-05
-6.54358345273971e-06
-1.36650284378362e-05
-1.23498711278855e-05
-1.16906310525029e-05
-5.22963176144195e-07
-1.69110033525659e-05
-3.86495509551654e-05
-5.32387775472327e-06
-2.41651293850834e-05
-3.20723855540216e-05
-2.82719913125959e-05
-2.52501937139938e-06
-1.75765915421007e-05
-3.1647193988477e-06
-2.46972251230411e-05
-2.64815237564526e-05
-1.32997459833177e-05
-3.94081921006187e-05
-1.99260661293646e-05
-6.8696663154169e-05
-1.1881040787675e-05
-2.72889616879471e-05
-3.12500678371813e-05
-1.65209646541237e-05
-4.35983661830839e-05
-2.42791505488859e-05
-3.954555609085e-05
-2.73058201005572e-05
-1.31656877316898e-05
-3.40631343014739e-05
-1.54834057942309e-05
1.93253137073216e-06
-1.43338380811274e-06
-2.63225883223084e-05
-3.76985962278251e-05
-3.84114425310196e-05
-3.27401015936934e-05
-2.35548916912191e-05
-2.10741199418859e-05
-4.04446360899583e-05
-2.21614159037353e-05
-2.88376295880713e-05
-6.14119482083918e-06
-3.3404465048585e-05
-3.4148040841676e-05
-8.3253979889225e-06
-2.6922643655574e-05
-3.85887472554877e-05
-2.23962464028661e-05
-3.03051405721438e-05
-3.50085561125991e-06
6.63457458343352e-07
-1.25442043174408e-05
-5.82760994505598e-06
-1.28436632080654e-05
-1.64773922021294e-05
-1.79255155558842e-06
-1.38252871095137e-05
-1.79041572768843e-05
-6.71050329918836e-06
-2.69516775160703e-05
-3.68032801525091e-05
-4.68854687601599e-06
-1.5585335255919e-05
-5.95181728831224e-06
-3.24594731431098e-05
-9.95387157811432e-06
-2.81836779929552e-05
-5.27221818358338e-05
-1.90529932008763e-05
-2.2761852659343e-05
-3.07191921727588e-05
-3.57342929875275e-05
-7.29949748959265e-06
-2.17517894274547e-06
2.65231496683288e-06
-3.0109764251223e-05
-2.59992307960203e-05
-4.81579294352553e-05
1.0088359190208e-06
-1.71301024046484e-05
-3.33147296771627e-05
-1.53629748720225e-05
-4.47072101747163e-06
-2.73247335115389e-05
-3.23224196360233e-05
-2.1840522583487e-05
-3.3551476306961e-05
-6.34373171397226e-06
-2.28757198572906e-05
-1.84660546794818e-05
-3.23144286910707e-05
-1.59091484168136e-05
-5.65834444866415e-06
-3.49000073175549e-05
-2.98779600928524e-05
-2.06227671768116e-05
-3.10259660029912e-05
1.04868739775585e-05
-1.58373700751339e-05
-1.59498524550373e-05
-2.28165558828724e-05
-1.37433870209027e-05
-2.78563664861655e-05
-2.20342905728688e-05
-4.38019426095057e-05
-3.67176318447216e-05
-1.67788077800479e-05
-1.62045985367011e-06
-1.80678761018068e-05
-2.23105499874616e-05
-1.39692142125478e-05
-2.16271658270949e-05
-1.52772425840546e-05
-3.60284128311375e-05
-2.13368339981114e-05
3.75295864631727e-06
-3.1913077710996e-05
-5.48605966320624e-06
-1.82162702693229e-05
-2.20774141157592e-05
-2.75092723061362e-05
-9.50985992584335e-06
-2.19284533387886e-05
-2.79626000944313e-05
-1.90443797715087e-05
-8.00652934019674e-07
-4.28304948127039e-05
-1.73578553499074e-05
1.03785788014979e-06
-2.7703442464316e-05
-1.67254764560807e-05
-1.54854232351484e-05
7.28542192239478e-06
-3.95558410682835e-05
-1.35987181098958e-05
-2.06584260520247e-05
-4.13780757035153e-05
-4.46590769836505e-05
-1.00277592437833e-05
-1.64078447422836e-06
-2.60564222171098e-05
-3.27938959730055e-06
-1.74476717582212e-05
-1.71121730285863e-05
-1.61627938476914e-05
-1.99514785579094e-05
-8.05335386844114e-06
-8.76723178903319e-06
-2.67734006079478e-05
-2.69923486901267e-06
6.71256220351228e-08
-1.85958135806109e-05
-2.13242700107907e-05
-2.91165350155594e-05
1.1962844369009e-05
3.3158634280281e-07
-3.64032848787525e-05
-2.35214599746679e-05
-4.02736548585836e-05
-3.20969251639375e-05
-3.63730198465109e-05
-2.88109237084046e-05
-2.14186107723049e-05
-6.39742179326539e-06
-2.78528335111432e-05
-1.8116445170062e-05
-1.42994691040568e-05
-2.79597267048725e-06
-4.36837067694933e-05
-1.05851541315577e-05
-3.08083850600468e-05
-2.44237142654197e-05
-4.4258334388172e-05
-2.85780150407678e-05
-4.80126908980141e-06
-1.16730330370374e-05
-2.58674719836263e-05
-1.44149266682345e-05
-2.61490431005449e-05
-1.02009410307915e-05
-2.54549332880365e-05
-4.0297912744592e-05
-2.03903188925022e-05
-1.01183779834796e-05
-1.68142455744276e-05
-1.63214336768107e-05
-2.54150675102259e-05
-2.27363678780657e-05
-3.11481908230641e-05
-4.04887077728243e-06
-7.98481884949556e-06
-2.98709514699576e-05
-2.61838964265502e-05
-2.73790907039324e-05
-2.04039279389949e-05
-1.31431091730757e-05
-7.18981012792076e-06
-2.77228881744083e-05
-1.61122594699268e-05
-2.14955730254413e-05
-3.38742119378666e-05
-1.39390876307629e-05
-1.81490701563213e-05
-2.46196092089605e-05
-2.16853325111204e-05
-5.57752880746658e-06
-3.40979782601286e-05
-2.15762820633971e-05
-1.69841729960287e-06
-2.17117242157988e-05
-2.43690041609877e-05
-1.58555531876407e-05
-1.78180912875988e-05
-1.83596200172063e-05
-7.2877039495499e-06
-2.82275940200816e-05
-2.06481801551738e-05
-1.15470701939259e-05
-3.3461230332119e-05
-2.61169327270319e-05
-1.61920725941835e-05
-1.56844266989046e-05
-1.21450085557722e-05
-1.88723006578386e-05
-1.91766517242661e-05
-2.17809524212982e-06
-1.10299492820458e-05
-2.65508916814104e-05
-2.27091619355481e-05
-1.22883434795503e-05
-2.80837592571158e-05
-3.50184199592984e-05
4.92541615570713e-07
-3.3148246375565e-05
-1.34646957694431e-05
-2.40922712600098e-05
-1.93587584136999e-05
-2.73208621029565e-05
-2.98829711190389e-05
-3.43872051970774e-05
-1.68711827450907e-05
-2.28029764146101e-05
-7.19454263518473e-06
-1.34879739765223e-05
-1.38872668350587e-05
-1.53505726174629e-05
-3.68827642635853e-05
-1.02279001055052e-05
-2.690551812261e-06
-2.15467515537402e-05
-2.5952988571076e-05
-1.46103737823146e-05
-1.57221027021888e-05
4.10954691209874e-06
-1.61964577457243e-05
-3.18755422471136e-05
-3.22505937973678e-05
-2.14989019427517e-05
-1.18815579250073e-05
-2.31220965306084e-05
-3.82604131909913e-05
-1.7762164209638e-05
-2.15290547355825e-05
-5.29469026375091e-05
-1.4414188443652e-05
-1.32286646710772e-05
-5.30157233731386e-06
-3.32827965249117e-05
-1.74061430135591e-05
-2.29972483801546e-05
-3.97111466427595e-05
-7.03653127354357e-06
-4.01797624753414e-05
-1.87657495107736e-05
6.24073867393521e-07
-1.07186812611562e-05
-4.3843248910934e-06
-2.98799359906971e-05
-3.83001267600599e-05
-3.64682900369147e-05
-2.8633681242903e-05
-1.78681967902053e-05
-3.57781945524547e-05
-2.48258975654632e-05
-2.77028763263713e-05
-3.38692201597005e-05
-1.79279071171879e-05
-1.18897414931559e-05
-3.84929227426466e-05
-3.53660304808053e-05
-1.37218927611031e-05
-1.7193909537413e-05
-3.58904699896766e-05
-1.26397067550439e-05
-3.27239748276871e-06
-3.90770817657298e-05
-2.37989778138485e-05
-1.85950009419999e-05
-7.14439876048762e-06
-1.99724630448035e-05
-1.40163834306408e-05
-6.43669191947478e-05
1.35372115849857e-05
-2.48230003513099e-06
-2.30679901094215e-05
-8.92984729302195e-06
-1.78353001901174e-05
-1.44509829067532e-05
-4.67524313506171e-06
-9.03828003000503e-06
-9.68131703781641e-06
-1.29435569454348e-05
-2.11156507279188e-05
1.21104578775291e-07
-6.12679314061584e-06
-2.36325678931303e-05
-1.11533133214183e-05
-4.04639449879132e-05
-3.07755799813404e-05
-4.01117059115448e-06
-4.58113409328916e-07
-2.26386931885558e-05
4.564761053779e-06
6.11711767157852e-09
-2.81189645778503e-05
-1.21892856768084e-05
-1.88984844904034e-05
-1.19286415107633e-05
-1.64918286230211e-05
-1.9800370820092e-05
-3.19870988004433e-05
-5.16888305800274e-05
-2.32833436545073e-05
-1.11151938929401e-05
-2.62756074219215e-05
-1.47232725586486e-05
-1.88891577739309e-05
-1.67629365723324e-05
-1.59855182194249e-05
-1.94028096185608e-05
-2.72764114098723e-05
-4.48634490115671e-06
-2.28392564428662e-05
-2.8984876980846e-05
-3.05319170779069e-05
-3.55221506456343e-05
4.28315304522342e-06
-5.64692402700723e-06
1.95183269411681e-06
-1.87419915801135e-05
-9.90558248455938e-06
-2.64205266621633e-05
-3.29948745217095e-05
-3.4784005302596e-05
-1.95937965729336e-05
-1.49187699808273e-05
-3.35889600010777e-05
-2.4590048189587e-05
-3.15633615275496e-05
-1.58339225430523e-05
-1.62413817983185e-05
-1.52766186642356e-05
-3.42858819177652e-05
-2.17692959055277e-05
-4.64210459259188e-05
1.22045432361984e-07
-1.94433543289247e-05
-5.47499548348551e-06
-3.50929179922109e-05
-1.01328701641215e-05
-2.93811542545505e-05
-3.54311186636247e-05
-2.22320665282322e-05
-3.43554956667554e-06
-2.62937973695321e-05
-4.1466998419074e-05
-1.9677050440082e-05
-1.97976800091287e-05
-5.03101284399117e-05
-1.96869390127596e-05
-2.32745232444308e-05
-6.87152987141227e-06
-4.25092143466344e-05
-5.47910693501626e-05
-9.74664495335826e-06
-1.36085531420959e-05
3.07007141031078e-06
-1.15317082382074e-05
-2.30312901387505e-05
-1.65832293187708e-05
-2.87837738347691e-05
-2.31976658207212e-05
-2.94431519473846e-05
-4.43760546187119e-06
-1.54544581776722e-05
-1.57359193666619e-05
-2.73543623896729e-06
-1.34288269727342e-05
-8.98088221200742e-06
-2.38564697638514e-05
-1.0994198828593e-05
-3.4249785752477e-05
-2.59455173263973e-05
-1.73699407470489e-05
-2.8818076972113e-05
-2.16313555874616e-05
-1.77479879833929e-05
-1.94807291417361e-06
-1.8163178288762e-05
-6.87328073167212e-06
-3.71065056204951e-05
-2.19724009757973e-05
-1.51536698594832e-05
3.99612124310499e-07
-9.97706073744744e-06
-2.60598695475705e-05
-1.47073014214935e-05
-1.79761647131952e-05
-2.30290457053866e-05
-2.41176584992591e-05
-2.15606644188027e-05
-2.50439073001309e-05
-3.37725091444244e-05
-1.34396086134309e-05
-3.2443970521836e-05
-1.49707829478526e-05
-1.68117792490721e-05
-1.67227988693544e-05
-2.87470713508254e-05
-3.29419824260002e-05
-3.02780996932803e-05
-3.36085132021123e-05
-3.16808971057402e-05
-4.47319217183493e-05
-3.07736409481484e-05
-4.02824362205579e-05
-1.01831279478035e-05
-3.60837169913996e-05
-1.23792617589272e-05
-2.66525786318395e-05
-1.65864466537711e-05
-2.27124918572839e-05
-1.57636883970619e-05
-2.44864386036317e-05
-1.75448349612513e-06
-4.28868993348339e-06
-1.30370140209883e-05
-2.62143995264046e-05
-4.48351836983907e-06
-2.55808621450832e-05
-1.98526815863641e-05
-3.02404108273359e-05
-2.41004649381086e-05
-3.25189004998851e-05
-3.03629756547117e-05
-1.23295714971153e-05
3.34111009422731e-06
-1.72069913118895e-05
-2.2852364624177e-05
-2.49784309792352e-05
-1.25110971575637e-05
-1.45832959149227e-05
-3.09245091624883e-05
-4.81768630918666e-06
-2.36697699872253e-05
-2.44499751669686e-05
3.88131544500257e-06
-1.63276082671454e-05
-4.52284686930674e-05
-1.77628576979774e-05
-2.21134756724651e-05
-1.93370311657149e-05
-6.43748051253306e-06
-5.78525108437485e-06
-2.09613023519449e-06
-1.73061656647774e-05
-1.22717277027146e-05
-1.39038669035701e-05
-8.52730676391502e-06
-3.14213221379538e-05
-3.79580165398402e-05
-3.6175982526329e-05
-7.46895587313821e-06
-1.46182254379684e-05
-1.94390399650333e-05
-1.58928427149824e-05
-4.2544826478767e-06
-3.14621712090809e-05
-1.92142283881588e-05
-2.85721718246989e-05
-5.78072777715557e-06
-3.34296846645736e-05
-1.63388286509446e-05
-2.21837915062913e-05
-2.78424493837153e-05
-1.87059772985528e-05
-2.35044001223929e-05
-3.84457026035244e-05
-1.44102673475676e-05
-2.10230894361643e-05
-2.88181377327364e-05
-4.21498766624454e-05
-2.99005948630034e-05
-2.9727327969968e-05
-1.96811384784283e-05
-1.11713490349376e-05
-2.45681585502922e-05
-1.59760419375436e-05
-1.53978452229077e-05
-2.76471379455288e-05
-3.23058682217938e-06
-3.5303979851737e-05
-3.12090517101262e-05
-2.618551853853e-05
-2.73977465024926e-05
-1.405843326019e-05
-3.12841828529013e-05
5.61335527736077e-06
-1.58444383964882e-05
-2.78993160220172e-05
-6.84272343874033e-06
1.65077924349946e-05
-2.71047834513194e-05
-2.26544926645037e-05
-1.45831547440136e-05
-2.275881159813e-05
-4.58201125040658e-05
-9.55737788003343e-06
-2.35179880709529e-06
-4.84926604111284e-05
-6.46870192696367e-06
-1.13372672619731e-05
-1.42131213932349e-05
-2.69216769109304e-05
-2.17745077054145e-05
-4.89711537578432e-06
-3.88053351536697e-05
-2.04827177723261e-05
-2.37517620719004e-05
-1.30375860092489e-05
-3.17700921804286e-05
-2.11757207054017e-05
-1.58780452008977e-05
-3.73956607354866e-05
-1.83899391040156e-05
-3.28451110192862e-05
-2.52368612697489e-05
-1.84887986044688e-05
-3.14783213096768e-05
-1.47099770552924e-05
-4.86162868917053e-05
-4.40989082520578e-06
-2.42412521835041e-05
-1.04452419158498e-05
3.03902401327795e-06
4.02787080905138e-06
-1.85573037437229e-05
-1.05746063009022e-05
-2.60467039516151e-05
-1.39122391985481e-05
-3.28935894040981e-05
-1.50359562440425e-05
-1.13500809705234e-05
-4.07079340692333e-05
-8.49639630478828e-06
-3.11127952244396e-05
-3.03908744634629e-05
-1.06066174792009e-05
-1.55892785414052e-05
-3.23263096326196e-06
-2.81457449765017e-05
-1.63053490870867e-05
-8.33108888279043e-06
-2.5083666618693e-05
-2.00655249071592e-05
2.78301813682159e-06
-3.14951607725768e-05
-2.95625742504177e-05
-3.63480377123365e-05
-1.14430424331401e-05
-2.53080662271528e-05
-1.90604822932411e-05
-1.43170821788636e-05
-1.82601131956158e-05
-2.57913385564986e-05
-9.23018606977413e-06
-3.44182578689772e-05
-4.53098358140916e-05
-1.52503266501654e-06
-1.61689938174937e-05
-1.00318292434273e-05
-3.35380082019193e-05
-2.95883511041406e-05
-3.48685345390865e-05
-2.74440247257235e-05
-1.36859933277482e-05
-1.122290912915e-05
-2.34203577337464e-05
-9.6517757068439e-06
-8.30876195095506e-06
-2.34401614895849e-05
-2.30948341473618e-05
-3.96457648725399e-05
-2.47292730670414e-05
-1.11256725672696e-05
-1.80674823778713e-05
-3.40930597637541e-05
-2.78448889678003e-05
-3.49698044412789e-05
-1.84855848167244e-05
9.35206065497682e-06
-8.45938926039495e-06
-2.17117882597567e-05
-1.1447468837638e-05
-4.42403828709922e-06
-2.70807691007543e-05
-5.21497582955635e-05
-1.32394332245847e-06
-2.18327060292116e-05
-1.46271930198913e-05
-4.47548935491431e-05
-1.0440043794909e-05
2.34201543900298e-06
-1.29415798032885e-05
-4.38736989621378e-05
-4.6733327541585e-05
-3.54123123694037e-05
-5.19849785870597e-06
-7.63962949463494e-08
-2.16314684892855e-05
-1.78511915648987e-06
-2.05499700665264e-05
-3.94742140802598e-05
-2.54401331587774e-05
-9.11045810581022e-07
-6.81647961635086e-06
-8.74360532948439e-06
-2.10839751378269e-05
-7.14052148220817e-06
-1.8779884119162e-05
-3.04414922879436e-05
-1.11257621704303e-05
-3.00668745430659e-05
-2.87211754552773e-05
2.58202952088417e-06
-3.36458001185964e-05
-3.02923416358047e-05
5.55080501893671e-06
-2.05025091398547e-05
-8.80193222090146e-06
-1.7680128196196e-05
-1.81113637960846e-05
-3.27221594628789e-05
-2.33223330560829e-05
-3.86138807341113e-05
-2.21036276258658e-05
-2.61253056678876e-05
-4.88768091872105e-06
-2.09226252414875e-05
-1.91958374306054e-05
-3.84049517087287e-05
9.73177252092673e-06
-1.19378928808344e-05
-1.91640022661741e-05
-2.15292476187853e-05
-1.4111718137426e-05
-2.29838638716621e-05
-4.64093968050918e-05
-9.78386781216069e-06
-2.83767911114225e-05
-2.16643682050988e-05
-4.55289541993881e-05
6.3439600430777e-08
-1.81673770749162e-05
-2.45855532585472e-05
-5.01298404357702e-05
-2.80455154330724e-05
-2.20245058020625e-05
-1.83009318767819e-05
-2.44100561017811e-05
-2.80192895147649e-05
-1.90651437529676e-05
-3.04700493753899e-05
-1.06143821641842e-05
-2.1598566622198e-05
-6.78009609836734e-06
-1.77592046088262e-05
-7.23188168110594e-06
-6.75179637513361e-06
-2.34665475666962e-05
-3.93291003125394e-06
-1.73603300511226e-05
-2.49781516755099e-05
-2.96683792358759e-05
-2.96519759012758e-05
-2.92349820964802e-05
-1.83333207289867e-05
-2.01583127662292e-05
-1.40939294661243e-05
-2.26460318362734e-05
-3.42876518323229e-05
-3.4977829041078e-05
-1.19111070534907e-05
-6.50688387154082e-06
-1.05018677070072e-05
-3.39658840829925e-06
-2.92508703575275e-05
-1.98902315828945e-05
6.69550593105844e-06
-2.17928370003051e-05
-2.15686915962445e-05
-2.02717471162243e-05
-4.8695990550115e-06
-1.72947389450866e-05
-1.02066523909521e-06
-1.39713421035742e-05
-1.02797414302962e-05
-1.49646150073708e-05
-1.79736073203311e-05
-5.89211353974865e-06
-2.75195917099619e-05
-2.62590127509351e-05
-8.69581978804155e-06
-2.65431359143551e-05
-4.49742439671255e-05
-3.99219239737e-05
-1.97181910070436e-05
-1.76896902211256e-05
-1.06065045790474e-05
-2.14524745105693e-05
-2.59715544574125e-05
-3.58114196497325e-05
-1.75687484787011e-05
-1.50025708110874e-05
-3.02512759300681e-05
-3.35841242668483e-05
-2.78773909751289e-05
4.81226248217555e-06
-2.34204193718353e-05
-7.68207200790031e-06
-3.05110527576522e-05
-1.1024617078837e-05
-2.33272160911289e-05
-2.24353083487565e-05
-4.1371675673305e-05
-1.47772171925507e-05
-2.56484701940962e-05
6.43892647817334e-07
-2.14880654425001e-05
-3.77930070408765e-05
-2.11268757585165e-05
-1.31295304988473e-05
-1.17382382163803e-05
-1.69216713294921e-05
8.52766024352773e-07
-4.1717843864227e-06
-2.80382048053855e-05
-8.78449000668809e-07
-1.61659861237935e-05
-1.59476753233468e-05
-1.15473876312634e-06
-3.48778404512092e-05
-6.50167616808191e-06
-3.94937392097108e-05
-2.72834024297885e-05
-4.22853087186499e-06
-2.83595762573391e-05
-3.56858955608098e-05
-1.28646252689216e-05
-2.79228443767141e-05
-3.5671775279017e-05
-1.79646682104576e-06
-3.83770787825503e-05
-2.35265135637303e-05
-2.00428598937347e-05
-1.31013545428537e-05
-3.16472043483691e-05
-4.56017147164169e-06
-4.75328826148891e-06
-4.35304692934166e-05
-1.12612042658164e-05
-3.70778867370842e-05
-2.14372477039024e-05
-2.38160342415472e-05
3.46833951030861e-06
-2.5441944108123e-05
-2.14507189437246e-05
-2.36633881501984e-05
-1.20708515539475e-05
-1.2743739127901e-05
-2.12400578800717e-05
-3.25159582533835e-05
-2.64054409456381e-05
-3.45273505161466e-05
-1.81457359549476e-05
-1.34181544506937e-05
-1.91501963580976e-05
-2.90105469133974e-05
-2.79182293487946e-05
-1.97350552360699e-05
-1.43670346386879e-05
-1.27491896821002e-05
-1.34066914844444e-05
-1.21797690442505e-05
-2.01202838743945e-05
-1.5517033737316e-05
-2.43985373273756e-05
-2.08061420823713e-05
-7.19349516858897e-07
6.46532330679812e-07
-2.12560823635093e-05
-2.15457608355766e-05
-8.96621578558956e-06
-2.48675270209176e-05
-3.40814892464964e-05
-3.4852759927619e-05
-3.51495779189123e-05
-2.64257277654799e-05
-1.00533721457227e-05
-4.82851851550104e-05
-9.68529294860809e-06
-3.00172625328932e-05
-1.8377604021818e-05
-4.46756965413051e-05
-2.65171110354448e-05
-2.68562511317726e-05
-3.40958950753689e-05
-3.64131340956631e-05
-4.23472538278955e-05
-1.87137169818627e-05
-1.58651253556079e-05
-3.75065324718413e-05
-1.54673919012912e-05
-1.56779595877071e-05
-2.14152873808446e-05
-2.20561231592551e-05
-2.21080156103068e-05
-3.40608847720756e-05
-1.23665067832916e-05
-1.48141243551577e-05
-2.74747661728162e-05
-2.03695929961632e-05
-4.17535872043692e-05
-2.46550301070144e-06
5.19716915626141e-07
-5.33580312684306e-06
-1.17430122647877e-05
-8.85632404715893e-06
-1.50582420270323e-05
-1.92173516019578e-05
-1.88749841455077e-05
-2.56477527246938e-05
-2.25740146413663e-05
-1.00870634514329e-05
-2.63714423904105e-05
1.69536302148416e-05
-2.50472607304236e-05
-2.08833862720691e-05
-1.57149670611725e-05
-2.03563302693575e-05
-2.7645987878074e-05
-2.12577907622407e-05
