# Supplementary material for: Research on computational propagation and identification of mine microseismic signals based on deep learning
Source: PLoS One. 2025 Oct 22;20(10):e0334641. doi: 10.1371/journal.pone.0334641 (PMC12543183; doi:10.1371/journal.pone.0334641)
Supplement: S1 Data — (ZIP) [file pone.0334641.s001.zip › 000100500001063.xlsx_0.txt_24.txt.txt]

-1.14377078782564e-05
-1.38329638772612e-05
-3.0386115469715e-05
-1.46121157021345e-05
-1.20932215943354e-05
-2.09092174099045e-05
-2.95645962091708e-05
-2.71409803422107e-05
-3.80706178590931e-05
-2.52441504549711e-05
-2.58750990399875e-05
-3.56349835826808e-05
-1.63275743048284e-06
-1.90225235320234e-05
-2.97249509524006e-05
-3.09646504305162e-05
-2.73137469956748e-05
-2.68134395248239e-05
-2.05812329522748e-05
-4.81231170908608e-05
-4.93894866265939e-06
-3.08360145458031e-05
6.33118703392168e-06
-1.60255779656953e-05
-2.38819829122415e-06
1.01775622490732e-06
-9.36380580727556e-06
-2.56181915643692e-05
-1.58856124864293e-05
-1.21312676217932e-05
-3.57859354739576e-06
-2.35243820102156e-05
-4.1147626895941e-05
-2.14472452238297e-05
-3.14396159509714e-05
-2.55870864294511e-05
-3.84508293064789e-05
-3.7905125690013e-05
-5.85501778056367e-07
-2.13270699450269e-05
-1.39794388473973e-06
-1.61868511423365e-05
-2.58911132200534e-07
-3.9162798933377e-05
-2.53716464241563e-05
-3.67911674996361e-05
3.21464978932901e-06
-2.33543593967706e-05
-2.14842758131997e-05
-1.67559194182082e-05
-3.16939082053233e-05
-1.83516493411066e-05
-2.98302585760974e-05
-1.74152628950626e-05
-2.8099299910415e-05
1.13036284595155e-05
-1.95512174642567e-05
-2.24153254871391e-05
-2.08715189849323e-05
-4.15660924131733e-05
1.92444085093556e-06
-2.95414818587545e-05
-3.02895713283179e-05
-2.856197353863e-05
-1.4312972553339e-05
-3.13131567404845e-05
-3.14924360473883e-05
-2.73019946337045e-05
-2.46431715137548e-05
-1.32596480174534e-05
-2.40310167746741e-05
-2.73843195951469e-05
-1.30170154938813e-05
-6.55754358742354e-06
-1.18987858706455e-05
-1.17705811964592e-05
-2.67961156180954e-05
-5.11189393595521e-06
-1.5290629089576e-05
-2.07070640921585e-05
-1.77678217981053e-05
-1.16262651847847e-05
-3.05048787028886e-05
-1.12734938568379e-05
-1.18724256901424e-05
-2.76166368706436e-05
-1.75434601160234e-05
-1.97526387358923e-05
-2.15534046565307e-05
-2.76698139378009e-05
-1.23765209402145e-05
-2.18835766276441e-05
-1.48357432624072e-05
-2.31683115704376e-05
8.90847215995674e-06
-1.30213131069482e-05
-1.79776980174574e-05
-1.8126080074494e-05
-2.89269813649563e-05
-1.52015911768839e-05
-3.82186526495847e-05
-5.37743763256057e-06
-4.46294802594459e-05
-1.60474262894442e-05
-4.19958399993658e-07
-2.6048725999313e-06
-2.58987648511253e-05
-1.00227301717679e-05
-2.74970121208191e-05
-2.48624007276764e-05
-3.77051730489716e-05
-7.15003945905317e-06
-1.72800920947127e-05
-2.08586919471878e-05
-6.9741278383714e-06
-2.41922060635371e-06
-8.47926700586943e-06
-1.6921077280354e-05
-1.0081758554298e-05
-8.73007555502588e-06
1.73709780510654e-06
-9.26541679329705e-06
-1.36725272505582e-05
-5.17603055368106e-06
-2.19018062347697e-05
-1.11577898467703e-05
-4.66285775715644e-06
-2.34760496409855e-05
-3.07896910332301e-05
-2.18678363577985e-05
7.86665527034096e-07
-1.71510621514501e-05
-2.58759737017597e-05
-3.7828537592633e-05
-1.0541669874068e-05
-2.59543521603293e-05
-3.34025409690917e-06
-1.52190657531218e-05
-2.31696598298254e-05
-2.25173316750458e-05
-6.42984821662487e-06
-6.01855141758875e-06
-3.97253339340568e-05
-3.76911727454023e-05
-9.14625923378202e-06
8.83581190874582e-06
-6.01590010792278e-06
-1.83322546285242e-05
-2.73814158960136e-05
-1.69680415111315e-05
-2.07477218546588e-05
-1.92209640569849e-05
-3.161251746925e-05
-2.38519969705888e-05
-2.2779044532494e-05
3.75153762577013e-06
-2.58802329626226e-05
-3.49197619724323e-05
-1.85295402366883e-05
-3.2662050398418e-05
-3.65786707209406e-05
-1.45165912753067e-05
-2.92016872452628e-05
-3.7420192533847e-05
-2.17071864881433e-05
-1.79822355737836e-05
-2.81397487401998e-05
-1.80845108012926e-05
-2.16037728105476e-05
-2.15426364183411e-05
-7.76828490070342e-06
-2.84116244894303e-05
-1.60060923477732e-05
-2.14349658624438e-05
-2.73130079403156e-05
-3.57372313825967e-05
9.58173181026818e-06
-6.53467567288609e-06
-3.40697315268258e-06
-1.6015288519896e-05
-3.84889006928149e-05
-1.55552187347006e-05
-1.28182148440055e-05
-2.6831572733613e-05
-2.18554137415579e-05
-1.92433532728498e-05
-1.89224371545892e-05
-4.68017746027885e-05
-3.50487500090738e-05
-5.02626601486142e-05
-3.59503188186292e-05
-1.17514799176238e-05
-1.8127258647105e-05
-2.93241278020102e-05
-2.27790936179353e-05
-1.08797938439279e-05
-9.63725400537674e-06
-1.76248488636825e-05
1.15011793322841e-06
-6.94982671632002e-06
-3.73948464764427e-05
-1.75428081919029e-05
-2.84851044949509e-05
-4.50151520299214e-05
-2.32704048063584e-05
-4.51756802420614e-06
-2.2492392990001e-05
-1.49639580721256e-05
-8.08635839440315e-06
-3.76203051760559e-05
-2.25189688324407e-05
-2.96293237577242e-05
-3.49029341381031e-05
-1.56776945273958e-05
-3.99995783621114e-05
-1.38454436368246e-05
-1.91423701634055e-06
-2.10012056883471e-05
-7.4636331155036e-06
-2.60399496625542e-05
-5.07618167198339e-05
-1.86648501899548e-05
-1.8732077175242e-05
-1.6215930487557e-05
-4.34403588556797e-06
-2.6226301351031e-05
-2.29008165162734e-05
-1.82919293852588e-05
-3.32445529712528e-05
-3.26018119997854e-05
-3.23702471046922e-05
-3.14435118408296e-05
-4.44375489368641e-05
-4.34435444728003e-05
-1.87031430851815e-05
-3.60823992240547e-05
-1.79063404467383e-05
1.14266947433104e-06
-2.14428670813328e-05
4.38172952789292e-06
-3.27298471384507e-05
-2.55106157122166e-05
-3.29117611655992e-05
-3.13341289762312e-05
-1.17907233765343e-05
-3.59584170666083e-05
-3.46359637347723e-05
-4.06895675961516e-06
-1.72652775817704e-05
-2.29079803113611e-06
-3.36633149506726e-05
6.86223864676098e-08
-1.52896001268763e-05
-1.77491225671095e-05
-3.89614140246313e-05
-2.62259859772653e-05
-1.29534363915205e-05
-2.07240228548884e-05
-1.30362843326716e-05
-3.79238366355475e-05
-5.76017695192838e-07
-2.47406789981167e-05
-2.48052257165134e-05
-7.00596832229935e-06
-2.6414286414997e-05
-1.76669172238897e-05
-2.76507776215241e-05
-3.44917701282562e-05
-1.25846214587863e-05
-3.42303880456736e-05
-2.84822200169062e-05
4.3178579820319e-06
-3.21811111104386e-05
-7.7396917989805e-06
-1.25731073084208e-05
-4.18241267245851e-06
-2.01333954766995e-05
3.09167208899272e-06
-1.31547031000566e-05
-2.4039502418599e-05
-5.34836701708111e-05
-4.1287675266589e-05
-1.11630318532197e-05
-8.43374688711228e-06
-9.38034431227013e-06
-2.45817492693553e-05
-2.12763251416568e-05
4.24573499820676e-06
-2.43482020568308e-05
-2.39637340661913e-05
-1.20752580684842e-05
-3.8942738773537e-05
-3.69740757960287e-05
-1.01364672607357e-05
-2.69434351166521e-05
-1.80714988998211e-05
-1.8379877826001e-05
-1.69343230258176e-05
-1.52126514118569e-05
-1.35767044100949e-05
-8.43775073367099e-06
-3.74069981095203e-05
-2.37423562674611e-05
-4.77759147392106e-05
1.26976775221661e-06
-2.03393555961796e-05
-2.39724701140453e-05
-3.10881949605357e-05
-1.78864640419472e-05
-8.96846270954186e-06
-3.21536384440545e-05
-2.70187121953587e-05
-6.88461292528227e-06
-3.4970509433429e-05
-1.91990025815078e-05
-2.81047867474574e-05
-2.92021101622823e-05
-1.80211930694626e-05
-3.18422247399476e-05
-1.3112266870696e-05
-2.08215984159686e-05
-2.98726369437709e-05
-1.35848057634333e-05
-2.88964485103204e-05
1.55584185812105e-05
1.06870216318412e-06
1.06269244013617e-05
-3.90943066458981e-05
-1.74813768511353e-05
-1.84733839374488e-05
-3.04664448299381e-05
-2.7685635733767e-05
-1.55587636199316e-05
-1.63871293720487e-05
-2.77770637390374e-05
-5.23273422667914e-06
-4.40127022107675e-05
-1.29657378772592e-05
-3.66501429993292e-05
-1.76064507872151e-05
-4.48497419967328e-06
-1.41219615975049e-05
-3.64803781700621e-05
-2.97597010478429e-05
-2.34890031885336e-05
-3.78176894565762e-05
-3.11184256015506e-05
-2.66486888508091e-05
-2.56168995270955e-05
-2.70770169921621e-05
-3.94689681800969e-05
3.96620398739453e-06
-4.10031085846901e-05
-1.77347057537626e-05
-2.03057450336776e-05
-2.88252708797738e-05
-2.22884484967139e-05
-8.22265284263398e-06
-2.51237495727378e-06
-1.50797098795085e-05
-1.07336975010681e-05
-1.26388397813371e-05
-2.22906041169015e-05
-2.17834207476553e-05
-1.87936691392879e-05
-4.44519841726646e-06
-5.71099568001367e-06
-5.15457844601991e-05
-1.86069450482384e-05
-3.1304815364401e-05
-2.16991431864065e-05
-2.60015864708534e-05
-2.8772176724782e-05
-3.81321166101321e-06
-6.76901780673841e-06
-2.2912463079673e-05
-4.40392129794743e-05
-2.04998264460647e-05
-3.09284454301795e-05
-1.91544800067216e-05
-1.95940395187849e-05
-1.81764836669306e-05
-1.1299150705132e-05
-1.71246513066487e-05
-2.90943529046884e-05
-3.08587374090363e-05
-2.7179819621527e-05
-2.47112315721346e-05
-3.6586687073565e-05
-2.82705333628562e-05
-3.54526397466043e-05
-2.11462491119008e-06
-5.43372405319716e-05
-2.68634029845439e-05
-9.38781443996278e-06
-1.52879550726138e-05
-2.19684374861559e-05
-1.84732771477435e-05
-3.24526147816607e-05
-2.78590697776588e-05
-1.07595159033942e-05
-2.26969172259909e-05
-2.57528136745401e-05
-1.9240972950105e-05
3.85765705581941e-06
-3.33006853764117e-05
4.05009413692743e-07
-5.73917145407616e-06
-9.51323000846889e-06
-2.60229748496862e-05
-2.35505579960677e-05
-2.29098141748139e-05
-3.53713319403667e-05
-8.64818046782735e-06
-7.55049285441005e-06
-1.41954634323992e-05
-8.192498636266e-06
-3.08280804710629e-05
-7.50295466634562e-06
-9.70784746941111e-06
-9.21126412321875e-06
-9.25148249922922e-06
-8.71339103823317e-06
-1.65824320119939e-05
-1.67534874895008e-05
-1.79352594729878e-05
-1.72244391321115e-05
-3.61783090834462e-05
-2.98675034635075e-05
-3.24933649484628e-05
-2.9453729243497e-05
-2.35757611755252e-05
-1.87336159056888e-05
-1.4988352584019e-05
-1.46817702500362e-05
-2.61228460677433e-05
-3.33052997418241e-05
-1.37767813953344e-05
-5.72022823976486e-06
-2.34202395513019e-05
-3.07732736602436e-05
-1.69582996375695e-05
-2.23272015243668e-05
-1.43768203438335e-05
-4.51887263027851e-05
-1.34651674823326e-05
-5.68534846327734e-06
-1.43517279672932e-05
-2.83480635130316e-05
-1.34221185926204e-05
-3.1668189598405e-05
-1.31031208748689e-05
-2.64691023281166e-05
-6.17435760201996e-06
-4.9050123659443e-07
-1.27746593088364e-05
-2.30989310503836e-05
-2.91318630790381e-05
-1.96925332499808e-06
-2.64657500768852e-05
-8.05031812325866e-06
-2.19361139008752e-05
6.05797529554305e-06
-2.29283895910133e-05
-2.63258552270997e-05
-2.52002573138162e-05
-3.39852242020998e-05
-2.61440527429021e-05
-3.04068462280002e-05
-1.89876770119919e-05
-1.32717900820874e-05
-1.43612287114103e-05
-2.19226199186186e-05
-3.00264613365002e-05
-1.42673793113887e-05
-1.44546958665107e-05
-2.2732379789632e-05
-3.48001295629387e-05
-3.2890141246052e-05
-5.02722050475152e-08
-1.11411511938422e-06
-2.37004345498431e-05
-2.46393824774379e-05
-5.64037171091168e-05
-1.3629269493185e-05
-3.91793807788053e-05
-6.70563785962096e-06
-3.16896067918568e-05
-1.63438157552391e-05
-2.42665922029399e-05
-3.79773538494535e-05
-2.05695140997055e-05
-1.81038834659745e-05
-2.89600790147846e-05
-1.87982606789834e-05
-2.95470570520002e-05
-1.57077184508698e-05
-2.8434039822744e-05
-2.40139084465616e-05
-1.94629308300195e-05
-3.276630198395e-05
-1.1512772826311e-05
-6.35383318431341e-06
-1.24839400011012e-05
-4.8690098628187e-05
-3.63835782118613e-05
-4.90488507159645e-06
-2.85775433043485e-05
-2.17535875694544e-05
-2.03811936108443e-05
-2.04157572925588e-05
-3.23116563919066e-05
-2.76570084713003e-05
-1.46986456409485e-05
-3.2814067871113e-05
-2.88401722091985e-05
-1.37662072836503e-05
-2.27350702049265e-05
-1.47082923849717e-05
3.15583291271261e-06
-2.88712902930226e-05
-9.85363036272304e-06
-2.07139837480274e-05
-1.69605970697117e-05
-5.10310706595341e-06
-1.15059484282204e-05
-7.91370721644477e-07
-1.34598467997814e-05
-1.6995796589704e-05
-2.85875022495348e-05
-1.31603483607561e-05
-2.52681530590498e-05
-1.428779311989e-05
-2.8052242687012e-05
-2.14307248375385e-05
-3.60214852730683e-05
-3.50263012137945e-05
-3.40351805904923e-05
-1.33374174912009e-05
-4.75900928571891e-06
-2.7489562396287e-05
-2.58037527458372e-05
-3.32238173542376e-06
-4.99757102407846e-05
-1.63360184993924e-05
-4.52036927063966e-05
-1.86844091085097e-05
-2.01743746374754e-05
-5.38407394638218e-05
-1.97027546906838e-05
-1.43842367539487e-05
-3.94424137526268e-07
-2.13732446306132e-05
-1.48203002708506e-05
-3.48167891480536e-05
-2.99953720427922e-05
-1.07907905170215e-05
-3.28665195010956e-05
-2.92579714280755e-05
-4.03961795198123e-05
-1.01912031807896e-05
-1.15493265135814e-05
-9.30069792642009e-06
-2.12764799893604e-05
-1.9898767313645e-05
-2.77658331215362e-05
-2.02711516160891e-05
-1.63983093847501e-05
-2.06478926847798e-05
-4.37649114774687e-05
-1.15048206428995e-05
-2.95974617277945e-05
-3.94039807938148e-05
-7.50326310852446e-06
-2.10417781722787e-05
-1.04467341104532e-05
-1.18699878626392e-05
-2.40637605813065e-05
-1.29661092597567e-05
-2.64810101540857e-05
-8.67922336987102e-06
-3.07432115270414e-05
-2.46165174477108e-05
5.96816838853311e-06
-5.42699828505647e-06
-7.92393961740768e-06
-1.84550276863519e-06
-2.76019431370303e-05
-1.57167847075355e-05
-1.35592186878705e-05
8.78656739483211e-07
-3.72746608011454e-05
-2.97341444096815e-05
-1.50707296499808e-05
-5.2981495548266e-06
-4.19982673504403e-05
-9.32267437223771e-06
-1.54150584889201e-05
-4.38037434581084e-06
-3.69107992630782e-05
-2.22857317687438e-05
-1.95109625068061e-05
-1.87709083574393e-05
-3.60446253783704e-05
-1.57170442464132e-05
-2.48280888839253e-06
-1.6641006120303e-05
-2.60858963321119e-05
-2.41124050222114e-05
-3.48093788406277e-05
-1.83734314161891e-05
-2.60140159019725e-05
-1.88816181729225e-05
8.41637569853837e-06
-8.77531413184763e-06
-2.94070941962563e-05
-2.74736736474539e-05
-2.79592534162257e-05
-4.82505460281344e-05
-1.03464911758255e-05
-1.61721838230825e-05
-2.37671828925127e-05
-3.37758924674042e-05
-1.77997519694652e-05
-8.26706943636891e-06
-1.79587428818782e-05
-2.24842778840903e-05
-2.27617074822702e-05
-2.17546797882295e-06
-2.60972446804491e-05
-3.83692649984499e-05
-1.80142168623813e-05
-1.59792980262877e-05
-6.68287880505585e-06
-1.97882357780222e-05
-2.95348026355303e-05
-4.3273661661832e-05
-7.46085908379558e-07
-1.96471241234365e-05
-1.70874896733172e-05
-1.96649597659854e-05
-2.57292263242594e-05
-2.75686642584845e-05
-2.49101430354432e-05
-1.49564460866356e-05
-1.50048178333998e-05
-1.36559285371866e-05
-3.1248317895577e-06
-1.4965591518769e-05
3.46974606862897e-06
3.12643144467441e-06
-2.38663109986863e-05
6.02148896242604e-06
-2.6982590004008e-05
-2.02798225218179e-05
-2.41621708182504e-05
-1.2910021447081e-05
-2.47929843417026e-05
-2.43222608639074e-05
-3.4276319346047e-05
-2.29277790920539e-05
-6.48356704973744e-06
-8.04200322457662e-06
-9.38021642569956e-06
-2.09195589915761e-05
-1.49933806168217e-05
-4.69540966847994e-05
-2.52644348755802e-05
-1.19282021403903e-05
-5.65636514011987e-06
-8.87270346640158e-07
-5.43342045962288e-06
-3.56989397260019e-05
-1.98833844173438e-05
-2.00280343399457e-05
-2.2960859986e-05
-1.12130131229907e-05
-1.98741525113756e-05
-1.64362410700887e-05
-1.72008230974246e-06
-2.82695104624421e-05
-2.72137716451743e-05
-2.26425612963053e-05
-2.89815522197404e-05
-2.70681004718018e-05
-1.32034192975923e-05
-4.07502806773325e-05
-2.44292653314157e-05
-3.49945895999575e-05
-2.37105190653135e-05
-2.46183379719767e-05
-2.89572524891327e-05
-1.41244193857942e-05
-2.23238481539944e-05
-3.78448514044035e-05
-6.34164622665445e-06
-9.99551107495629e-06
-2.50591994920779e-05
-3.00727656714196e-05
-6.48716001404415e-06
-1.36875343710701e-05
-1.56092140969182e-05
-2.53443734611115e-05
-1.20284079376796e-05
-2.42530748960853e-05
-2.04122506563871e-05
-2.86457330023969e-05
-3.36361540415575e-05
-2.77317461712106e-06
-4.20699689583222e-05
-1.62443803819614e-05
-2.9496912393304e-05
-1.62332881838194e-05
-3.36787165069165e-05
-1.64916779224074e-05
-2.5310851631777e-05
-1.5421580040387e-05
-2.91134309362361e-05
-2.81624545578649e-05
-2.60423224654613e-05
-4.51581363739671e-05
-3.05998555541421e-05
-1.13268144715937e-05
-2.11387229294927e-05
-6.17848142104047e-06
-1.73768467834654e-06
-2.14100345742313e-05
-3.3375500234432e-05
-1.59098870819845e-05
-7.39183030872393e-06
-2.00732213001348e-05
-2.95435609379238e-05
-4.54444888444576e-05
-2.23681617186183e-05
-1.17375628850948e-05
-2.91947062925043e-05
-3.40189900586993e-05
-1.64073767288592e-05
-2.78811736895464e-05
-2.64596444365054e-05
-2.07034906864876e-05
-7.24971393555332e-06
-3.2680328637748e-05
-2.14012164992028e-05
-2.65997704995779e-05
-2.22155364383017e-05
-1.56374907250281e-05
-2.67806038651188e-05
-2.52801722825005e-05
-3.29656305164168e-05
-1.78070362281704e-05
2.55646871984391e-06
2.3487325229016e-06
-3.65501161367281e-05
-1.91854269385693e-05
-1.31226366828616e-05
-2.9643767051106e-05
-4.44196412701875e-06
-3.31089562682747e-05
-6.73525180585026e-06
-3.47583805753876e-05
-2.35100546714996e-05
-5.23325481567413e-07
-2.08871533749294e-05
-2.26495376374876e-05
-1.02140277624452e-05
-2.46135588557959e-06
-1.94199399311326e-05
-3.23975847028104e-05
-1.47446878558224e-05
-1.89849040174811e-06
-3.72638933793358e-05
-1.15101333567598e-05
-2.00910792503692e-06
-1.80403465990148e-05
-1.35931557462154e-05
-4.25334981088777e-05
-2.79380905436643e-05
-3.29395990801743e-05
-1.54721342456517e-05
-2.48685660105304e-05
-2.13215177588933e-05
-2.57511681512551e-05
-1.70397384175829e-05
-2.565228148452e-05
-2.50095817866609e-05
-2.8574629032002e-05
-2.85437959805352e-05
-2.01619931879283e-05
-3.38305599734081e-05
-3.26819704091495e-05
-1.43545550867917e-06
-1.20019103868106e-05
-1.32921188738697e-05
-7.79742457467177e-06
3.34586208436015e-07
-1.73992986151785e-05
-2.30625909817383e-05
-4.19555791783475e-05
-6.18082345714867e-06
-1.29751884986047e-05
-3.62057194083155e-05
-2.12885565713721e-05
-3.87434544740992e-05
-3.43496023308048e-05
-4.06473628450698e-05
-1.75277304044953e-05
-1.84602218514936e-05
-1.59128072179169e-05
-1.00728260170439e-05
-3.23705871507695e-05
-2.60475680477347e-05
-2.28964187232772e-05
-3.6445412660434e-05
-3.57198315424945e-05
-2.48268987969464e-05
-3.19778880671514e-05
-1.24478571676922e-05
-2.2567527432671e-05
-9.16973830336078e-06
-3.46170563493647e-05
-1.05584066186395e-05
1.24056531467106e-05
-1.72817824179945e-05
-4.83916752319312e-05
-3.46059503674133e-05
-1.43357817170371e-05
-2.30114170320163e-05
-8.7666156489718e-06
-9.38405703450842e-06
-7.79329178820058e-06
-4.9450786047127e-06
-2.3446057390697e-05
-4.23109647109842e-06
-2.9341378062588e-05
-5.42795592077518e-05
-1.34993582657263e-05
-8.65153091128259e-06
-2.4186698846455e-05
-1.71565405829466e-05
-9.5196751240903e-06
-2.50460202450236e-05
-2.3868048975841e-05
-1.76361154557586e-05
6.00286077930669e-06
-4.05104689271643e-05
-2.22134258915898e-05
-3.77259511106796e-05
-1.69072686043664e-05
-2.45941461161788e-05
-1.49093749826811e-05
-4.19574147059341e-05
-3.01810139765403e-05
-3.73732524178601e-05
-3.29748960580072e-05
-2.08876656194557e-05
-2.68043555295408e-05
-3.54915559540865e-05
-3.05394656174097e-05
-1.53226894897945e-05
-9.60463790087675e-06
2.03818552467378e-06
2.53113855914911e-06
-2.75483394039549e-05
-1.79649005282058e-05
-1.46766590221753e-05
-1.5285722487424e-05
-2.1090636368414e-05
-1.4335766194377e-05
-2.18372882607813e-05
-4.50483415448218e-05
-1.84552027813434e-05
6.97561718867772e-06
-2.26915984764051e-05
-1.22948322462038e-05
-2.36652376093282e-05
-2.96256446110616e-05
-1.04223062769506e-05
-3.22263966043483e-05
-2.16753098607215e-05
-3.32728026547847e-05
-1.20926019147648e-05
-2.11688732289373e-05
-2.36277533509286e-05
-3.34635840479472e-05
-1.92080843221774e-05
-3.36289810093208e-05
-2.83840298985257e-05
-2.84501374758847e-05
-5.76887271386198e-06
2.46382672172977e-06
-3.49324452180821e-05
-2.68430858956845e-05
-4.00460595568299e-05
-3.25908121916368e-05
-1.87068465566161e-05
-6.04561032736896e-07
-1.66382667323328e-05
-4.27071845183629e-05
-2.35230601914586e-05
-1.9056444570169e-05
-1.88493515212432e-05
-6.32299467099269e-06
-2.55604078216191e-05
-1.8731062545162e-05
-1.33071443649841e-05
1.01900964033116e-05
-4.29918127860896e-05
-1.96458313916703e-05
-3.86027631914034e-05
-2.8457437457213e-05
-2.85010730336188e-05
-1.7285380784612e-05
-1.896061941346e-05
-6.27633426741492e-06
-4.67113261505076e-05
-1.79689902722899e-05
-3.72735334049492e-05
-1.4858768942552e-05
1.04377833497938e-05
-1.1328750662606e-05
-5.51743477395612e-06
-1.10066186765041e-05
-2.11153494103274e-05
-3.25167618366273e-05
-3.5930108823214e-05
-2.96829468643267e-05
-2.98219092187574e-05
-2.21928864302982e-05
-3.0235621442234e-05
2.86421164726193e-06
-2.21217176698594e-05
-2.78316182731979e-05
-5.92262397913416e-06
-3.86418391000471e-05
-2.50082519094965e-05
-2.5317522596819e-05
-2.47857644706792e-05
-3.53437929989556e-05
-1.71126082844608e-05
-3.18880247539943e-05
-2.66727588109525e-05
-1.97311247999184e-05
-1.48213927858869e-05
-3.14314819711539e-05
-3.18738279190187e-05
-1.79643479671804e-05
-3.23767849180427e-05
1.3211965703226e-06
-1.06614847158057e-05
-3.36904687100877e-05
-4.90267248933511e-05
-7.74156579236378e-06
-3.71697677796297e-05
-1.05189876042675e-05
-2.65485935971908e-05
-3.02759556008093e-05
-4.80551198395662e-05
-3.38140014780323e-05
-3.2434375403147e-05
-3.76018064962636e-05
-3.78212552938401e-05
-1.57312409675499e-06
-2.9192056863289e-05
-1.30052794407881e-05
-2.60589544101603e-05
-2.54698506114265e-05
-3.53740627534865e-05
-9.83912748385211e-06
-1.78136066261102e-05
-2.49172699406672e-05
5.20626600226102e-06
-3.07269054521495e-05
-1.56311398711246e-05
2.12278107857556e-06
-1.16172815048204e-05
-3.19857471066134e-05
-3.83065251801425e-05
-1.17860119824107e-05
-2.11391369954063e-05
-1.59124613988813e-05
-1.49841435098239e-05
-3.82933264737328e-05
-2.88565110185853e-05
-2.54927122462746e-05
-3.59566434204636e-05
-2.19766801016881e-05
-2.11210971832448e-05
-2.58728881408614e-05
-4.2337975601279e-05
-2.91936920769449e-05
-1.74359651948226e-05
-8.99263842277065e-06
-2.1851509445695e-05
-3.37447046779422e-05
-9.53932465564432e-06
-2.30723586237691e-05
5.12147038121515e-06
-1.47022374288505e-06
-1.82919398386433e-05
-2.9212276657048e-05
-2.5852265046912e-05
-2.15234856357279e-05
-1.03058720711013e-05
-4.29108768225582e-05
-2.37676538310518e-05
-1.39886344674328e-05
-2.60941181950568e-05
-1.45815077534054e-05
-3.20925573221112e-05
-1.43621084667473e-05
-1.26659294074223e-05
-1.46275982482273e-05
-2.02471406034887e-05
-1.3630578170004e-05
-6.16141979268703e-06
-7.77479969202942e-06
-2.1192323267538e-05
-1.98655950047936e-05
-2.40068338705357e-05
-2.36695575380495e-05
-6.78012169858324e-06
-1.17109345932555e-05
-2.54853705399319e-05
-2.51698006126968e-05
-8.3128682984003e-06
-2.12899417178823e-05
-8.46094698887307e-06
-8.88674380097978e-06
-4.86358202639924e-06
-9.03578230214026e-06
-4.13988921142318e-06
-2.56306127504433e-05
-1.73782232177409e-05
-2.21885816255057e-05
-3.04629514206363e-05
-1.8236515250578e-05
-1.94684441244754e-05
-4.55160870290383e-05
-1.87453431208846e-05
-3.10774671069055e-06
-2.31967013734773e-05
-2.0685489127992e-05
-2.40796406189299e-05
-3.44128560510497e-05
-3.20842947392464e-05
-2.98939636860299e-06
-3.83358019572206e-05
-3.80209961342874e-05
-3.16356679528447e-05
-2.04412888150058e-05
-1.54982855679023e-05
-1.89670394572771e-05
-3.519857208752e-05
-5.12626142622015e-06
-1.4299910728587e-05
-1.69312106970164e-06
-3.59083503136987e-05
-1.25772280561602e-05
-3.05080908500991e-05
-9.80001513434707e-06
-3.79253352025536e-06
-2.00498198558667e-05
-1.79966103804209e-05
-4.31991081144603e-05
-2.11114802232676e-05
-1.47330984963393e-05
-2.64827481760911e-05
-2.56474268581061e-05
-3.35475788060108e-05
-2.53779803429237e-05
-1.30654495181302e-05
-1.90377811691181e-06
-1.76681200068646e-05
-2.6445235489067e-05
-2.89259006482846e-05
-1.464992732898e-05
-9.43027276051975e-06
-1.94640674570094e-05
-1.51195031668885e-05
1.23747635025165e-05
-2.25997932643125e-05
-2.89394950632686e-05
-1.77178428712442e-05
-2.08122380789644e-05
-1.31605538657827e-05
-2.69458804595012e-05
-1.05811796136072e-05
-4.83130839942675e-05
-3.25793546063715e-05
-1.01465014492215e-05
-1.48026235645195e-05
-1.94103734995143e-05
-2.59144048867282e-05
-1.3065745142586e-05
-3.48606268936734e-05
-3.38316384762723e-05
-1.04982155262064e-05
-1.74712101825144e-05
-3.85184038558419e-05
-2.5094098187171e-05
-2.31859967352825e-05
-1.69237406927908e-05
-4.07720304687795e-05
-1.94429248760899e-05
-3.12216329099931e-05
-4.26201466531039e-05
-2.25614755672918e-05
-2.68162716539175e-05
-1.12954820916477e-05
-2.12327713926801e-05
-3.15106078943947e-05
-1.76931942084927e-05
-3.22236615513822e-05
-2.53989968892871e-05
-1.66482480707126e-05
-3.57915026650752e-05
-2.39726011037455e-05
-3.12599314554932e-05
-1.2884652287118e-05
-5.81978375706056e-06
-1.3562661784672e-05
-1.98358730076231e-05
-3.09918635449113e-05
-6.39402297678435e-06
-2.4966927583061e-05
-5.30452986001937e-05
-1.37394184898828e-05
-1.0425749699156e-05
-3.2750616453698e-05
-1.31997762652344e-05
-2.93318643669067e-05
-1.77110623092489e-05
-1.15182791288114e-05
-3.14377791309906e-05
-2.81798373220439e-05
-4.91598219492964e-05
-7.84142182421105e-06
-6.78621794100905e-06
-1.8093138496372e-05
-1.60661872782368e-05
-3.38783115887718e-05
-1.93330164567329e-05
-2.28343429367191e-05
-6.16019731209194e-05
-1.72679321687446e-05
-2.99094180870995e-05
-3.15106814726603e-05
-1.36266415134639e-05
-1.61122131081521e-05
-3.9441690597012e-05
-1.10670099431347e-05
-1.66839454405136e-05
-1.89658622505797e-05
-7.3904222785564e-06
-8.2861593704287e-06
-3.76228591891162e-07
-2.78031680799528e-05
-3.08910235808948e-05
-2.79696434406072e-05
-2.42745855891755e-05
-2.46063129293259e-06
-2.05830216506212e-05
-1.18135137343877e-05
-2.98491895199606e-05
-1.01101617907852e-05
-1.66725907940415e-05
-2.64774069885921e-05
-2.74270992890506e-05
-1.2733879379147e-05
-1.96885482954834e-05
-2.02517933807563e-05
-3.39115713127774e-05
-4.23423145843929e-05
-1.71864960361607e-05
-4.20512878946503e-05
-1.54741740135927e-05
-2.45930199866189e-05
-2.79064293987453e-05
-3.27342647218e-05
-2.01418047991169e-05
-1.63502912508326e-05
-2.84561252793731e-05
-1.03778130788892e-05
-2.92438934582111e-05
-1.17690126022437e-05
5.68639565964287e-06
-2.01831068312769e-05
-2.84510261714808e-05
-1.14405883107065e-05
-3.68008069918409e-05
-4.07221682206668e-05
-2.94143971958127e-05
-1.68793034194157e-05
-2.4631365038894e-05
-3.04670347704876e-05
-1.31827133087618e-05
-3.9725972250012e-05
-3.93948197763455e-05
-4.93936919554223e-05
-2.62435913164889e-05
-3.86858052474278e-05
1.60262850761493e-06
-3.95804323789351e-06
-2.32919641769677e-05
-7.58143215875724e-06
-2.59280388907005e-05
-1.35795129952582e-05
-2.49944286682949e-05
-1.06897240388946e-05
-3.39465798970661e-05
2.99834678471455e-06
-2.40172871110236e-05
-3.21949608325996e-05
-2.85291184343101e-05
-2.93332638599233e-05
-3.40210003952441e-05
-2.0755413452373e-05
-3.75092781325655e-05
-3.62291787942293e-05
-3.22768734749137e-05
-4.25707702750455e-05
-1.64100545556144e-05
-3.58437612304774e-05
-8.37414849458556e-06
-2.21546740800335e-05
-1.89031035954852e-05
-4.18384076185836e-05
-3.34623011524498e-05
-3.95739564496766e-05
-2.12828236478479e-05
-1.69528242137511e-05
-3.05876959357245e-05
-3.57527255808515e-06
-2.57657883875863e-05
-1.63325004539157e-05
-1.22609472839601e-05
-1.85225206903544e-05
-3.62341260824166e-07
-1.93713458582046e-05
-1.31098866854619e-05
-3.13090389640191e-05
-1.64917800268646e-05
-2.74204926331002e-05
-2.37178644461768e-05
-1.42398441443675e-05
-2.7203745895658e-05
-3.88239300930983e-05
-4.9799824756879e-06
-2.12743427785521e-05
-1.02298860399873e-05
-3.12386123795301e-05
-1.27636484910631e-05
-2.72782484010866e-05
-1.68156704075697e-05
-2.82896319233942e-06
-4.18503043251421e-05
-2.39081219362924e-05
-4.36797117697042e-05
-3.19601214004245e-05
-1.89247757758894e-05
-5.1500149313785e-05
-2.80557565549294e-05
-2.44382046010143e-06
-7.09658879175876e-06
-1.75228471642988e-05
-3.10837408900498e-05
-1.02151730402944e-05
-3.31501723990602e-05
-2.92491827102652e-05
-1.9488236136238e-05
-1.57737142769846e-05
-3.03937736123482e-05
-4.16280077550011e-05
-3.7672785444984e-05
-3.41175456061989e-05
-1.67066379532026e-05
-2.1370735533746e-05
-1.91665921971865e-05
-2.45547815107626e-05
-1.08058820909488e-05
-3.06410952683603e-05
-2.14271175506478e-05
-2.98465577267236e-05
-2.14389606210163e-05
-1.39522338887853e-05
-1.14353154188746e-05
-1.82961686062416e-05
-2.95809730431101e-06
-2.59782423584293e-05
-3.54298861048735e-05
-3.01753773377693e-05
-1.19899148162283e-05
-3.09961224749579e-06
-2.92531098896274e-05
2.27142736860229e-06
-1.48727903970327e-05
-1.60167931386545e-05
5.49187169260806e-06
-2.83037890810901e-05
-1.96879560420152e-05
-4.05289802924507e-05
-4.55172138972463e-05
-5.92885039901315e-07
-1.40695596286722e-05
2.61174730915366e-07
-1.69268037540726e-05
-9.61350288396663e-06
-4.51700665149249e-05
-1.95512955309962e-05
-1.80736679804024e-05
-4.16480324963713e-05
-1.95931469205316e-05
-1.79218608167857e-05
-2.42133362475198e-05
-7.69252641687853e-06
-2.55927828681697e-05
-2.89771599242776e-05
-2.04360496106592e-05
-4.03509759082412e-05
-3.24889967371719e-05
-1.13689516216988e-05
-1.76954298511099e-05
-2.07604616834508e-05
-1.8170879153757e-05
-3.71672058063833e-05
-1.49575333721351e-05
-1.70946312210922e-05
-9.19264386550865e-06
-9.64414410894512e-06
-3.87448899032945e-06
-2.174143044627e-05
-4.43603438009618e-06
-1.5438172265843e-05
-9.93134342002811e-06
-1.8123234780954e-05
-7.38490213725075e-06
-2.10333117498112e-05
-1.93681582349241e-05
-2.99167614747263e-05
-1.08544864911191e-05
-1.98542082767232e-05
-1.43782998447321e-05
-3.16890887074976e-05
-3.67307739615138e-05
-3.35873715159333e-05
-2.89915961301258e-05
-2.15326844953226e-05
-1.00156313197069e-05
-2.55459059016298e-05
-6.06164017182408e-06
-1.25592132123695e-05
-1.71661073885292e-05
-1.23192729662183e-05
3.59886108504681e-07
-8.05947152022506e-07
-2.41986495571953e-05
4.86838528299504e-06
-1.92741747934888e-05
-2.56086869727072e-05
-4.98898777186488e-05
-2.00149487450838e-05
-2.4146245984894e-05
-1.72019380769394e-05
-2.56383565990215e-05
-2.40237991028117e-06
-3.09737573833855e-05
-4.75545642337412e-05
-3.71519441789517e-05
-1.32899950113074e-05
-3.10039039262956e-05
-3.52390143560138e-05
-2.83054367059525e-05
-2.51988963982152e-05
-2.87657898396368e-05
-2.29939190151382e-05
-2.88141458145764e-05
-2.16532235700623e-05
-1.37512719420207e-05
-1.2283754477445e-05
-9.3003303266654e-06
-2.75598864455011e-05
-2.38928966089855e-05
1.58103019822481e-05
-1.16174805914684e-05
-4.21298290070009e-05
1.85876213489871e-06
2.47645720249655e-05
-1.95929722658917e-05
-1.746804660252e-05
-2.23677598881996e-05
-2.81772952359383e-05
-8.06820118685749e-06
-3.72368248769284e-05
-1.42580662089543e-05
-1.74100178783863e-05
-3.96791453445513e-05
-1.90809879556788e-05
-3.90695751983408e-05
-1.65349905694415e-05
-7.68674218137029e-06
-2.1376829359909e-05
-2.25095599194228e-05
-1.67173672013889e-05
-4.2497475754869e-05
-3.4674239993101e-05
-1.66875361881873e-05
-3.93102929233927e-05
-1.40514050640019e-05
1.24480995119332e-05
1.26997777419051e-05
-1.60065232195506e-05
-4.16809176874093e-05
-2.23549034312611e-05
-2.4548324432047e-05
-1.27114455814349e-05
-2.62268894006474e-05
1.09176488837323e-05
-2.39793719430321e-05
-2.5675488816013e-05
-3.24275823072742e-05
-2.70078075792056e-05
-2.71530448290875e-05
-2.38362619803099e-05
-2.39834338602354e-05
-3.18528046839659e-05
-1.24578381470374e-05
-1.94325023080737e-05
-1.10734721911766e-05
-3.97404367458825e-05
-5.41648128374914e-06
-6.37851326198448e-06
-2.67957149418828e-05
-3.5948941328128e-05
-1.80373870899148e-05
-1.74885851442681e-05
-9.806759336928e-06
-3.11825430866433e-05
-2.00919243142897e-05
-3.59074898079498e-05
-2.58177239303817e-05
-2.62680541029108e-05
-1.79183372517991e-05
-7.86145137541921e-06
-3.87191001192639e-05
-1.82263607950611e-05
-2.56937595624312e-05
-3.3814850984247e-05
-2.82975685901876e-05
-2.38361801413723e-05
-2.75713075011776e-05
-3.01114881522294e-05
-2.83623045232638e-05
-3.61672843663487e-05
-1.5265687353681e-05
-3.93376008142688e-06
-3.13921522681426e-05
-1.08210207024041e-05
-1.36615850424935e-05
-1.53256043941604e-05
-1.23035280195147e-05
-2.39794776426245e-05
-8.2354604119502e-06
-3.85654625350373e-05
-2.6320528985264e-05
-1.47816343443448e-05
-2.24520175723129e-05
-1.9920203664463e-05
-4.36463723878265e-05
-9.66167366626777e-06
2.08268777332412e-06
-1.63670976367485e-05
-2.42083345819729e-05
-2.73758040896004e-05
-3.33084006780528e-05
-1.78551697902031e-05
-6.71030483573221e-06
-2.22834023418941e-05
-2.22622935396532e-05
-3.92646397267617e-05
-1.57582739731009e-05
-2.93065072627643e-06
-1.87464960913629e-05
-2.1706202117696e-05
-2.95158126489037e-05
-1.51687501316035e-05
-2.34590952307026e-05
-2.16359875765154e-05
-2.57567978954855e-05
-1.35669097739651e-05
-1.27934478034998e-05
-2.73656501452985e-05
-1.91294731418259e-05
-2.3098967120831e-05
-3.21375880188802e-06
-1.85857919628028e-05
-3.2443742057541e-05
-2.01851753504441e-05
-2.09486009516706e-05
-3.55563377908306e-05
-2.6325441608231e-05
-4.50750345267356e-05
-1.96365034658995e-05
-1.09829992931318e-05
-4.93030099678122e-05
-2.47153911066945e-05
-2.51443999602505e-05
-9.87103912763341e-06
-1.77513061540433e-05
-2.35308465491253e-05
8.7421555521625e-06
-1.08810219960569e-05
-1.18330737281439e-05
-3.68713193156547e-05
-2.69855639822609e-06
9.54661133788269e-06
-1.66899937392623e-06
-1.76073537313637e-05
-9.73743731297212e-06
-3.8047086420077e-05
-4.0523955581342e-06
-2.069344234736e-05
-2.41757609308731e-05
-1.31766364452349e-05
-2.04185364180998e-05
7.39327506558045e-06
-2.06624507579039e-05
-2.42461791197549e-05
-2.06903510559546e-05
-2.44629984838904e-05
-1.08855772728399e-05
-2.81412971219449e-05
-2.63665338045391e-05
-3.18654048932208e-05
-3.27255430530495e-05
-1.41475948681824e-05
-1.91120203204036e-05
6.16261149676224e-06
-3.5673060084145e-05
-2.57182093144369e-05
-1.77481224961951e-05
-2.5843735595973e-05
-5.16529239012417e-06
-1.56198588393879e-05
-1.11768801677068e-05
-3.97926229374009e-06
-1.40460263192815e-05
-1.404981509795e-05
-1.20825804128055e-05
-2.23597454274641e-05
-2.85916035241708e-05
-1.24165552420569e-05
-9.31347021117029e-06
-4.78598605794944e-06
-1.1388337818193e-05
-5.56551616374968e-06
-2.78130619128265e-05
-2.43024929131834e-05
-2.85015553521642e-05
-9.17534083372811e-06
-3.79778606672932e-05
-1.78053686321068e-05
-1.19436806885512e-05
-2.96748100916098e-05
-1.78066803523579e-05
-2.56282193903156e-05
-1.46844030032684e-05
-5.34139868366215e-06
-2.85023678239622e-05
-1.79551431073602e-05
-2.16740668417381e-05
-1.42803358520545e-05
-3.12348609008022e-05
-3.43187780008981e-05
-8.67538197270401e-06
-1.90828439687214e-05
-2.82843339006268e-05
-1.73851071667169e-05
-2.65278264650039e-05
-1.74971256517464e-05
-6.63146568578075e-06
-2.19785903340211e-05
-3.55271824183831e-05
-1.37614034221786e-05
1.66012317343485e-06
-2.86321769987996e-05
-2.21902047804545e-05
-1.73648015809948e-05
-1.72880459372419e-05
-2.28998537212358e-05
-1.21980559543079e-05
-2.87646136813888e-05
2.556899056913e-05
-3.1360864610728e-05
-2.72947576117108e-05
-3.06113493659882e-05
-1.59568509355543e-05
-1.31110617675679e-05
-2.80591397090052e-05
-2.1006091466886e-05
-2.37731937036326e-05
-5.58458517574707e-06
-1.84067234691728e-05
-3.90124026800366e-05
-9.5555784050141e-06
-2.47262931756128e-05
-1.93377588307236e-05
-3.76544584877072e-05
-3.60197452275628e-05
-6.45731545869613e-06
-2.14876901720455e-05
5.51657051130401e-06
-1.57253342614958e-05
2.80648898926284e-06
-3.84523746133206e-05
-1.67841964267173e-06
-2.20657964536179e-06
-3.55018606238385e-05
-1.96988573619259e-05
-2.99376137175137e-05
-1.84668870260214e-05
-3.69760404342506e-06
-3.77230395483829e-05
-2.62717273893579e-05
-2.82556756251679e-05
-2.84662542780444e-05
-5.50907024150713e-06
-8.38691033679358e-06
-1.04609369499566e-05
-2.4478717474028e-05
-2.29304568252118e-05
-4.53319717436881e-05
-1.85281452263547e-05
-2.90271263287827e-05
-1.2614039705556e-05
-1.46812835573165e-05
4.32510496309264e-06
-1.64947135492143e-05
-2.02995168271646e-05
-2.33002243515797e-05
-2.36885793492489e-06
-1.02950654492549e-05
-1.51300834912949e-05
-1.38457028690829e-05
2.46778030192872e-06
-2.4295699970063e-05
-1.75483269532534e-05
-2.36943933784278e-05
-3.55504499701072e-05
-1.98714620280019e-05
-2.64991734068731e-05
-5.43240540104682e-06
-1.8922825325399e-05
-2.21162755405403e-05
-3.41177734472167e-05
-1.22188842444122e-05
-3.23362646695334e-05
-2.59985271351048e-05
-1.69154001609502e-05
-3.28743314240294e-05
-1.89261644662401e-05
-1.98545785738877e-05
-1.39201775999754e-05
-2.2945459922284e-05
-1.31628265746618e-05
-2.64449730406207e-05
-1.75550003302363e-05
-1.17475797342777e-05
-2.04397703886785e-05
-2.04141833194499e-05
-1.99719328456419e-05
-2.55299828084378e-05
-5.56363047672815e-05
-1.94951589719613e-05
-2.44716314624726e-05
-7.94541377363691e-06
-1.14258188987441e-05
-4.88216838585207e-06
-2.09112891600619e-05
-3.72060661369567e-05
-2.19800484983681e-05
-1.71283798178574e-05
-7.26918474906236e-06
-3.04752431939521e-05
-3.21254042052974e-05
4.34319045882556e-06
-2.86262950356856e-05
-4.66362221366103e-05
-1.37913064552749e-05
-1.6463990803313e-05
-3.823150717885e-05
-1.04448639693928e-05
-7.9225988181974e-06
-2.2042144428323e-05
-2.31654819420208e-05
-2.20571515725229e-05
-1.08889847651377e-05
-2.75718004794851e-05
-3.7428153893908e-05
1.72655303148335e-06
-1.74167107831646e-05
-3.06276848323961e-05
-3.86877445449691e-05
-9.52185485475357e-06
-1.1566155626616e-05
-2.08297288075113e-05
-1.95968543461448e-05
1.26369174240614e-05
-3.72099855326186e-05
7.7629965170186e-06
-4.51789852729894e-06
-2.06781233197847e-05
-1.24086173305711e-05
-2.02506720388783e-05
-5.28156697977528e-06
-1.63590876591588e-05
-2.89188816534009e-05
-2.50531860022567e-05
-2.86215573410415e-06
-3.31296323569062e-05
-3.09551466338126e-05
-1.25269067549336e-05
-1.69313594383726e-05
-1.71070360625776e-05
9.24777613960915e-06
-1.26758318480185e-05
-3.30970742517764e-05
-1.28673597900746e-05
-3.75553163267291e-05
-1.81926651634051e-05
-9.41273928684509e-06
-1.53935741808962e-05
-1.73554436908009e-05
-2.55883672248564e-05
-2.7601019202187e-05
-1.43177920063167e-05
-2.75613144134259e-05
-2.45575715253105e-05
-2.01559805091021e-05
-2.17299219279926e-05
-1.15988249286779e-05
-3.61276366472161e-06
1.21055874677664e-06
-1.3141451328123e-05
-1.53140633810691e-05
-3.13339519949978e-05
-1.74514117543526e-05
-1.75668705330319e-05
-2.04517125332941e-05
-2.68415701554257e-05
-9.00331432478695e-06
-1.74421018639797e-05
-4.00473980993443e-05
-1.76432665911671e-05
-4.30953467359314e-05
-2.12645401891325e-05
-3.2758012140552e-05
-2.56896922304045e-05
-1.14228552845937e-05
-5.25577979243075e-06
-2.68219507930361e-05
-6.61686937733765e-06
-1.0993503148141e-05
-2.60614959285753e-05
-2.34591947079528e-05
-3.45513651730362e-05
-2.95652210235762e-05
-2.05263016392567e-05
-3.08761337523954e-05
-1.89638854402722e-05
-4.03709155831693e-05
-2.48654817448605e-05
-1.58627662506453e-05
-1.95265629763144e-05
-3.50954643937948e-05
-2.98143245629302e-05
-2.33583011554514e-05
-2.21459672783549e-05
-1.02019890022079e-05
-1.31032458802056e-05
-3.58699154306371e-05
-5.19383328341406e-05
-2.3300957445686e-05
-2.14952128909032e-05
-1.12516292663363e-05
-3.27096317776661e-05
3.05804671053459e-06
-1.39878122989854e-05
-3.74768122640562e-05
-1.67643678315842e-05
-2.41250430212494e-06
-2.32974778140435e-05
-3.97342787503371e-05
-3.27442574367042e-06
-6.48362295074603e-06
-1.97435269535485e-05
-1.97223567583679e-05
-2.57016103604415e-05
-2.24744990375973e-05
-1.66500301730068e-05
-4.1574489845478e-05
-2.2982669091915e-05
-4.03801959425848e-05
-2.94432059587274e-05
5.9215108943607e-06
-4.62903526755899e-06
-4.74698405579443e-05
-5.96780119072171e-06
-1.44453485529306e-05
-3.71969798458885e-05
-4.51893823707332e-06
-3.06262435726359e-05
-1.90023697394078e-05
5.69057809575043e-06
-3.12804148835136e-05
-3.05874759571976e-05
-1.97425248302459e-05
-1.92905431240657e-05
5.80504221469749e-06
-1.4199564360888e-05
-5.87611684813777e-06
-2.79109994366441e-05
5.60982252210003e-06
-4.06841763132533e-05
-2.66780321151423e-05
-2.23948356107229e-05
-9.14524599030494e-06
-1.05901704737494e-05
-3.28189251200366e-05
-2.72011293782823e-06
-2.60357647575151e-05
-2.56437848467664e-05
-1.76164453510094e-05
-2.07478152423669e-06
1.73366260995072e-06
-1.44556452527039e-05
-2.98722084886312e-05
-1.16174042844602e-05
-1.9701713763408e-05
-1.07642650881184e-05
-1.52118952784842e-05
-2.08180401749899e-05
-1.62722440490099e-05
1.34434120680196e-06
-1.31340862646257e-05
-6.38086451003043e-06
-3.71424046219379e-05
-1.70307646800973e-05
-2.67980689683747e-05
-6.54727817999533e-06
-3.92520890431117e-05
-3.12692269430025e-05
-4.60428898466682e-05
-1.97635211911021e-05
-2.85991907931961e-05
-3.02051256529553e-05
-3.94394672411412e-05
-1.9075335252525e-05
-9.65046045016984e-06
-1.04373209871765e-05
-1.67824057007451e-05
-2.18522747783608e-05
-5.95499124516444e-06
-1.12104498063589e-05
-1.23531807877876e-05
-2.10863602274148e-05
-1.65934384127284e-05
-2.90752889406869e-05
-2.06786283566993e-05
-8.70350674702433e-06
-2.43043245320999e-05
-1.92212422152032e-05
-1.03325257766762e-05
-7.53368934969273e-06
-2.18153123603567e-05
-1.48982840077983e-06
-2.91489839260696e-05
-2.75283635066119e-05
-2.64774460634413e-05
-5.78547216219254e-07
-4.53953730344579e-06
-3.20610644701647e-05
-4.04061202026988e-05
-2.87656635591298e-05
-3.18961207129302e-05
-1.91841468572437e-05
-3.06986000394168e-05
-2.8497963340977e-05
-2.33686906670668e-05
-3.53976137943105e-05
-1.96652258958159e-05
-2.7321400583461e-05
3.33378111906353e-06
8.95964016251451e-06
-2.21197329523333e-05
1.71009793308409e-07
-2.30580947584155e-05
1.26426938510811e-05
-1.61892172229021e-05
-7.61015796974016e-06
-7.22224228703194e-06
-1.38866196439887e-05
-6.55726574169619e-06
-1.93828595211655e-05
-7.44639096639535e-06
-3.20596624779262e-05
-1.0173677040655e-05
-1.06908707546571e-05
-1.6048854343604e-06
-1.55024996789046e-05
-2.53389222849594e-05
-3.24755802528325e-05
-5.66932206325691e-05
-2.77704504473764e-05
-2.84365132568195e-05
-2.91429814688886e-05
3.72804159104883e-06
-1.95683979653034e-05
-3.55356178072532e-05
-2.20211216875811e-05
-2.9289597801901e-05
-1.94678560976391e-05
-1.24146028135658e-05
-1.84346328863711e-05
-3.77145915557635e-05
-3.31324483833611e-05
-2.09395951498479e-05
-2.7979510768023e-05
-1.8674772236206e-06
-8.35648780808852e-06
-2.15867740545045e-05
-2.10710844327438e-05
-3.45760969196087e-05
6.38953104897251e-06
-2.02456990733823e-05
-4.27440013179048e-05
-4.44015224783751e-05
-2.32767986256732e-05
-1.25127081302429e-05
-1.96257197445468e-05
-4.03172062002225e-05
-1.726548851301e-05
-4.09873863669689e-06
-1.24048912496262e-05
-2.7473508800397e-05
-2.58064697039063e-05
-1.47917586223034e-05
-3.04665413330542e-05
-3.55732674825623e-05
-1.68235318326934e-05
-1.2351891397571e-05
-1.86481959634957e-05
-3.50973525190648e-05
-2.57214145659756e-05
-3.41838007462709e-05
-5.82705048198116e-06
-3.48964855126674e-05
-2.42405973075843e-05
-2.7831625385347e-05
2.76792205345998e-06
-3.1215596088646e-05
-4.29822504690008e-05
-2.20694619424102e-05
-2.70114733659011e-05
-2.94214538090752e-05
-2.1836430310056e-05
-1.1764277881119e-05
-1.6313618656824e-05
-3.21410639233634e-05
-1.27562425633595e-05
-9.42851692338143e-06
-8.46153436896758e-06
-2.09066043707542e-05
-4.33140057875097e-06
-1.15510630217114e-05
-1.62112194249667e-05
-2.06332182098501e-05
-5.14521018360458e-06
-2.23698448125532e-05
-5.95511970473561e-07
-2.44423893384277e-05
-1.81860295468787e-05
-1.61128004434305e-05
-1.13435161617411e-05
-2.17286871618929e-05
-3.56599269630564e-05
-4.9600471619875e-05
-4.18212735151849e-05
-9.23931721475123e-06
-8.65727540974123e-06
-3.966825491137e-05
-2.59711243689055e-05
-2.82219371766992e-05
3.02716492725308e-06
-5.72243195665171e-06
-3.74945749803924e-05
-1.75627693101517e-05
-1.79644070887125e-05
-1.52458029536084e-05
-3.52962926335857e-05
-1.7511733794084e-05
-2.67118590048298e-05
-4.61957060406158e-05
-2.72689644473907e-05
-5.09427229283362e-06
-2.50055274093784e-05
-1.60466904741642e-05
-2.74415177831486e-05
-2.70497037908327e-05
-1.09683320561191e-05
-3.70137023737391e-05
-3.42278813909166e-05
-1.34989348470929e-05
-1.78001457412465e-05
-3.5664117676952e-05
-1.60711024608105e-05
-1.75686244962061e-05
-7.69047227246952e-06
-2.40094496995795e-05
-2.27150840239365e-05
-2.85545141276835e-05
-4.24025305960937e-05
-2.26103588469371e-05
-2.2305878318822e-05
-1.75046598823701e-05
-2.19657198273188e-05
-2.18801843755812e-05
-2.82627229559526e-05
-2.51429715261031e-05
-7.32155903178011e-06
-3.73552070529664e-05
-2.15084535531182e-05
-3.3652974965348e-05
-4.86803390959593e-05
-4.36474688779375e-05
-1.18070467820583e-05
-3.01243061631994e-05
-1.44621658751781e-06
-3.19772539639552e-05
-2.53494156040816e-05
-1.36916059457338e-05
-1.89139514239224e-05
-2.21389505073036e-05
-3.07650459500475e-05
-3.01291695656163e-05
-4.64154571216509e-05
-1.92283871785487e-05
1.38646610765941e-05
-1.95111952925899e-05
-1.43107551062045e-05
-2.56104117755036e-05
1.71951676677836e-06
-2.40573828199001e-05
-1.26526568405376e-05
-3.88121403211639e-05
1.04830821938315e-06
-1.43848915651798e-05
-3.34334665449078e-05
-1.33577971297786e-05
-2.0713740368694e-05
-2.83574999864195e-05
-1.28315259774494e-05
-3.79778955158725e-05
-2.83682908384792e-05
-1.83227202224535e-05
-2.70631113310246e-05
-3.19151849370325e-05
-3.60305258306273e-05
-1.45056596570603e-05
-1.10981191387096e-05
-2.16056132865439e-05
-2.93478944306801e-05
-4.59465801542345e-05
-2.72864123451048e-05
-1.75138525539629e-05
-6.67940202286095e-07
1.71359565390152e-06
-8.86633819381935e-06
-2.77934709878827e-05
-1.69896068473412e-05
-2.21549991944196e-05
-3.53563461911776e-05
-1.36304969629351e-05
-2.60165035536189e-05
-2.22435594035195e-05
-2.79954800368481e-05
-2.60384721017347e-05
-3.37361237526693e-06
-3.93736036396091e-06
-2.98529665656992e-05
-1.45654621742673e-05
-1.78951802741537e-05
-2.30210999791302e-05
-1.24377394160045e-05
-2.22636619291549e-05
-3.38852287635673e-05
-4.4288888167763e-05
-2.90595495358532e-05
-2.27855539907224e-05
-2.75186777519442e-05
-2.77275715915876e-05
-2.24691389980544e-05
-6.02535852933491e-06
-1.57458709450152e-05
-7.48704886578512e-06
-3.94778618921244e-05
-2.1587082533487e-05
-1.55684195590633e-05
-3.78608025686404e-05
-2.84144862452942e-05
-6.38066047273722e-06
-3.47149836127219e-05
-2.69481224681454e-05
-9.0599574016981e-06
1.69688840580863e-06
-3.66302016763395e-06
-1.20016589981411e-05
-1.39647454089617e-06
-5.88397402735406e-06
-1.78836910197721e-05
1.0534481608783e-05
-8.09759664088086e-06
-1.83267776316517e-05
-2.1372730869608e-05
-2.62758544245992e-05
-2.76617953646884e-05
-6.07915746123681e-06
-2.06514975887191e-05
-3.32434142695837e-05
-1.18513465806772e-05
-2.39434664354732e-05
-2.84992617041321e-05
2.74596824599495e-07
-1.32516742697517e-05
-2.43344941907736e-05
-1.62506306984756e-05
-4.07506923190867e-05
-1.71033545559564e-05
1.93349268750102e-06
-2.72857410042793e-05
3.44509654366244e-06
-2.2850722733187e-05
-2.45873891043399e-05
-1.2407926977692e-05
-8.70456471931899e-06
-2.46575259257911e-05
-2.95642660157371e-05
-2.90816734298914e-05
8.18227841341569e-06
8.01528556804763e-06
-4.06955963808317e-05
-2.50203032990869e-05
-1.51512808318017e-05
-1.76977301358162e-05
-6.41185212923342e-06
-1.08014494792412e-06
-3.67540840419259e-05
-1.85311477545721e-05
-1.92158376602074e-05
-4.49173810494315e-05
-3.14069748030093e-05
-3.50026616959035e-05
-8.12354261777885e-06
-1.16393148786139e-05
4.78841208781019e-06
-2.47746456870295e-05
-1.95938087120313e-05
-2.31721196450677e-05
-2.55751851381222e-06
-2.24501910007324e-05
-3.04038643975736e-05
-2.58702320911086e-05
-3.08629974142494e-05
1.58728270601248e-06
-1.92824827749127e-05
-7.16382412157348e-07
5.02578913638764e-06
-6.23674194096206e-06
-2.67802000576734e-05
-1.9030370114748e-05
9.80258786708809e-07
1.10952643153958e-06
-4.07570666379645e-05
-2.29473450587016e-05
-1.84008945859876e-05
-1.90911866643907e-05
3.60362555684916e-06
-5.75327176922907e-06
-1.74880594111233e-05
-4.73152794532448e-05
-4.86032133423877e-07
-1.35680750302236e-05
-2.5722472109966e-05
-2.85749044509571e-06
-2.80823807447657e-05
-3.17781257132003e-05
-1.71749438301542e-05
-2.15225301967657e-05
-5.83216334981366e-08
-1.64452523149953e-05
-2.65968405996923e-05
-3.12485915680281e-05
-6.80421948527579e-06
-1.7863893906745e-05
-1.63964075531424e-07
-1.21238941851809e-05
-2.14373181872866e-05
-1.50782620573152e-05
-1.07487616479025e-05
-4.82053832732971e-05
-2.47172442519331e-05
-2.34912294944519e-05
-2.05791663874809e-05
-1.15754913066809e-05
-9.43206336858755e-06
-2.15189672055658e-05
-1.83688196653752e-05
-1.92569379082856e-05
-1.07475842901544e-05
-1.92705926343302e-05
-3.02046934357135e-05
-3.74102513781219e-05
-1.43599493482698e-05
-1.58017699738787e-05
-2.05785154833733e-05
-2.65899404625338e-05
-2.62660085930451e-05
-1.90439385380554e-05
-1.33671381978395e-05
-2.00447732788858e-05
-1.00685932648581e-05
-1.31928840048447e-05
-1.87255422874179e-05
-2.78609773848207e-05
-4.31462029270069e-05
-1.86063084032961e-05
-1.87514452690238e-05
-3.66258074628645e-05
-1.49086857080085e-05
-2.24379355935178e-05
-2.24949821266278e-05
-3.25268565379949e-05
-2.25124636094019e-06
-1.0207896308845e-05
-1.30188534958406e-05
-4.48766290941427e-05
-3.38560716418712e-05
-1.69995534284551e-06
-4.11706368072001e-05
-1.68289161564378e-05
-7.65321827211456e-06
-9.46405488004402e-06
-2.4097487183019e-05
-3.23645147981507e-05
-7.30894462609503e-06
-3.23193301447362e-05
-2.29094406460294e-05
-3.96106108493467e-05
-2.80143142818057e-05
-1.80530186475835e-05
-2.12972789750711e-05
-1.89535920966277e-05
-1.61515708401424e-05
-2.83400585853421e-05
-1.36367601892273e-05
-3.0849015397877e-05
-4.00924622847654e-05
-3.93291226645315e-05
-1.8334046197526e-05
-2.920480323229e-05
-2.47903316680909e-05
-3.741377571813e-05
-1.41985335636851e-05
-8.56355774080579e-07
-1.04153605618275e-05
-1.01085124813241e-05
-1.05329279810718e-05
-4.09301002840764e-06
-2.1709477479693e-05
-1.13705090358095e-05
-1.53456283435218e-05
-1.36362925224102e-05
-8.12406491300011e-06
3.91177159456312e-06
-2.26520141359352e-05
-3.4131947504676e-05
-3.97416770771223e-05
-3.62493046299811e-05
-2.29356354918855e-05
-1.7950961738908e-05
-7.37261263738696e-06
-2.05723455639523e-05
-2.0822225097963e-05
-3.04330194507138e-05
-7.03504594334362e-06
-2.94218796743903e-05
-2.0676550786961e-05
-2.40962902860107e-05
-2.06783872932327e-05
-6.08347138096919e-06
-3.01486686119299e-05
-3.45354035519221e-05
-2.62227101866959e-05
-3.82525980432344e-05
-4.05394984452192e-05
-2.81219711758651e-05
-2.8015638726628e-05
-3.00798455563854e-05
-2.54926612817431e-05
-1.31997957406838e-05
-3.95903689338868e-05
-2.72441035447964e-06
-2.21694417231453e-05
-2.6715386428844e-06
-3.45534309860217e-05
-2.25260074887067e-05
-2.84741960905428e-05
-6.95754872531455e-06
-2.62812233680573e-06
-2.89119681987958e-05
-2.59229174027969e-05
-1.74611032035958e-05
-3.83635434656398e-05
-1.84722066537475e-05
-1.99682071120392e-05
-2.0257008220691e-05
-2.54829826640257e-05
-7.85320734726843e-06
-2.52027128742105e-05
-9.36521353324131e-06
-1.89761001178129e-05
-1.53729300250013e-05
-2.89084545379892e-05
-2.20951606197438e-05
-2.89819119790965e-05
-1.27732095449225e-05
-5.08995005832316e-06
-1.44148332523675e-05
-2.60132611352153e-05
1.57141312459549e-07
-1.93647779627789e-05
-1.63836808056489e-05
-2.01507820462689e-05
-2.35691644498505e-06
-1.29537888061455e-05
-3.37819295283199e-06
-1.45505057727167e-05
-1.15916431264708e-05
-3.38785824391887e-05
-3.45565630496903e-05
-2.81126310042521e-05
-7.15186864496392e-06
3.92922901929752e-06
-1.00594369882473e-05
-3.17549278249222e-05
6.87883356546335e-06
-2.60936468528798e-05
-3.95039968432904e-05
-3.22018103196665e-05
-1.12433089573549e-05
6.83326660579611e-06
-2.4115474586034e-05
-2.51177050227556e-05
-2.6229420876273e-05
-1.41995788846101e-06
-1.54520713695905e-05
-2.95903456739334e-05
-7.93531598944039e-06
-3.49164616552818e-05
-5.27405150344923e-06
-6.77861285839158e-06
-3.95508571946604e-05
-9.81322564871228e-06
-2.9059645393687e-05
-4.34302267712186e-05
5.04225316374397e-06
-1.27162861236591e-05
-3.76632537777431e-05
-2.69681507667782e-06
-5.13299015544577e-06
-7.00120299628793e-06
-7.77055789098506e-06
-4.57879459296571e-05
-1.66708910179037e-05
-1.96401918542106e-05
-1.49801117002204e-05
-1.52581273114769e-05
-1.35628590190401e-05
-3.45869130965462e-05
-1.83827040588332e-05
-3.63084872687871e-06
-3.13460041667948e-05
-3.21473405946377e-05
-2.79785605914695e-05
5.12953446442292e-06
-3.6026584919097e-05
-2.29316841058079e-05
-1.63473052024175e-05
-4.09645230760989e-06
-2.3889770453374e-05
-3.65540228809341e-05
-1.57404801694208e-05
4.09368605823181e-06
-3.8137204773725e-05
-7.86243400705466e-06
-1.74594654795818e-05
-1.98002159167343e-05
-1.0594291410424e-05
-8.01683134358213e-06
-7.96599208255031e-06
-1.16817249341669e-05
-1.71918993237818e-05
-2.62974842028636e-05
-3.00198219866188e-05
1.68139955152113e-05
4.28916659917479e-06
-3.45801072873481e-05
-1.7371288025389e-05
-2.3059087848425e-05
-1.81933932326934e-05
-2.57437803280778e-05
-7.29851760479821e-06
-9.65998231337445e-06
-3.55679774301736e-05
-1.94383858488469e-05
-1.91680176865758e-05
-2.16025794825166e-05
-2.53161708349187e-05
-2.52435161317159e-05
-4.53962663787121e-05
-3.72709777014777e-05
-2.17174656692138e-05
-2.87436499547462e-05
-2.32335299672966e-05
-2.54085672177923e-05
-2.59426923972318e-05
-2.34633823698478e-05
-2.35073547074793e-05
-2.31062107669583e-05
-2.48112415410935e-05
-1.46966124666366e-05
-1.40505248847158e-05
-1.14623922752536e-05
-3.11364583430461e-05
-1.69033361549361e-07
-2.3907710985608e-05
-1.59889279997302e-05
-1.00145723982587e-05
-2.26677609765876e-05
-9.78300841800276e-07
-1.26985317091765e-05
-2.96794961378148e-05
-8.79526082496348e-06
-3.96212081615752e-05
-4.52108467510821e-05
-1.73968803848781e-05
-2.11675262146144e-05
-2.84623234288714e-05
-1.57165369040403e-05
-1.64047351804967e-05
-3.35361186212916e-05
-2.94092086176337e-05
-2.89813576224839e-05
-3.40359348078846e-05
-3.26797626985429e-05
-2.32621494158484e-05
-4.69278652430724e-06
-2.58689413236552e-05
-2.50903058342917e-05
-1.34067574058671e-05
-2.14780734238818e-05
-1.85185901577531e-05
-2.6818090765411e-05
-4.9951144482649e-06
-2.85400629236329e-05
-2.57779786310149e-05
-1.89489508782589e-05
-6.14310836735505e-06
-3.1871169901425e-05
-1.43303771787862e-05
-1.47669773289697e-05
-4.6802710981402e-05
-4.79080981124555e-06
1.34373028051206e-06
-4.16325048557686e-05
-6.16578346554233e-06
-2.74344909867949e-05
-2.33123354739349e-05
-1.48247696581893e-05
-2.18771949032792e-05
-1.98058357622233e-05
-3.63584914400096e-05
-2.49935388952649e-05
-7.21297360397618e-06
-2.48783973770138e-05
-9.12119337630499e-06
-2.77024283045594e-05
-6.96693910421035e-06
-8.10150028314835e-06
-3.5491328890544e-05
-2.90019143984795e-05
-3.69868912814606e-05
-1.42022397385675e-05
-2.68873114457636e-05
-1.90014808864101e-05
-4.18685622490795e-05
-2.49489845925093e-05
-1.91169283602914e-05
-3.49080027783453e-05
-1.28468475691252e-05
-1.23014871276435e-05
-1.62524525917965e-05
-1.17590007324515e-05
-8.42561213594041e-06
-2.81576700091567e-05
-2.29727221210291e-05
-1.12550803936065e-05
-1.23377398760651e-05
-3.85483254694846e-05
-2.98054312775192e-05
-1.18797454432204e-05
-2.12554935881049e-05
-2.4551928514338e-05
-3.63670470256662e-06
-1.66518513727446e-05
-1.18185571167946e-05
-2.11609455736168e-05
-4.36295546645873e-05
-1.34073741838467e-05
-2.95063804999563e-05
-3.19999805874173e-05
-1.08337294927324e-05
-2.65310363866709e-05
-9.75221431353021e-06
-1.32379045417323e-06
-2.95200932294756e-05
-3.36848572095114e-05
-1.7595950927477e-05
-3.73379672234834e-05
-2.68993554297531e-05
-1.48916089261376e-05
-3.65179048333684e-05
-2.74928264482453e-05
-1.758913845652e-05
-2.52500086768218e-05
-3.29528514954631e-05
-1.34338567738356e-05
-1.78392257211066e-05
-7.68855503990234e-06
-1.60805317187024e-05
-3.71940168273876e-05
-2.0305967431113e-05
-2.37833926840998e-05
-1.20237490322061e-06
-1.74219405747317e-05
-1.46991556796287e-05
-3.43916875784448e-05
-4.3374331958486e-05
-1.60793061847924e-05
-1.66301574375737e-05
-2.58565199566219e-05
-1.70081452924238e-05
-4.6467941105941e-05
-1.66742439603126e-05
-3.69459103752988e-05
-3.2901822467555e-05
-1.44116582142604e-05
-3.19382282972643e-05
-1.32195933288481e-05
-1.79451724647887e-05
-4.82387587064713e-05
-3.6419849804665e-05
-3.63027756233021e-05
-2.46204069452561e-05
-2.90066257032161e-05
-2.10585912232226e-05
-1.27684583122671e-05
-2.5397123301429e-05
-1.21643111965373e-05
-2.30491043370419e-05
-1.66545895896669e-05
-3.51966885142558e-06
-8.2146032720312e-06
-1.89649331664447e-05
-8.03977084631183e-07
1.71010305292134e-05
-2.53981561729113e-05
-5.65594836911234e-06
-1.34176187495819e-05
-1.88786663334911e-05
-2.45494253359887e-05
-2.60258352870094e-05
-2.27505444664241e-05
-1.46197241317636e-05
-3.04201424445143e-05
-2.06306208474636e-05
4.7810864742104e-06
-2.30961280651322e-05
-1.698963605915e-05
-4.48254478031777e-05
-3.19951186023341e-05
-9.72023129336951e-06
-2.02147039583646e-05
-4.11725495998317e-05
-3.03423314511401e-05
-9.31679387300018e-06
-1.03220667049606e-05
-1.08926696272465e-05
-7.09299397381476e-07
-4.73040144283941e-05
-3.19110944247299e-05
-1.15632270816823e-05
-1.59651451201519e-05
-4.30049584680728e-06
-2.0597521112284e-05
-1.07101138218625e-06
-7.31780072742674e-06
-1.89095025128569e-05
-2.0882822706474e-05
-3.03549694947186e-05
-3.54556707356276e-05
-2.17190876232238e-05
-2.7220149200197e-05
-8.31938532944836e-06
-2.09487551722083e-05
-2.75486851218885e-05
-2.04711871528803e-05
-5.48376509382659e-05
-1.00050020948864e-05
-2.79329852549132e-05
-3.32198448265818e-05
1.05059058432958e-05
-2.14686764041983e-05
-3.5215592278236e-05
-2.57592443550079e-05
-9.01992359343752e-06
-1.94805011407618e-05
-8.77316475161118e-06
-2.86898510728693e-05
-1.90494820890913e-05
-3.34962650618434e-05
-2.73562257510365e-05
-3.36164003856865e-05
-3.29642722848838e-05
-2.55868468556568e-05
-3.33628725430541e-05
-6.75236562386189e-06
-2.40372800451262e-05
-3.12671961240347e-05
-4.00200885979862e-05
-4.02654326023566e-05
-1.71792266506991e-05
-5.12869826766314e-05
-2.93983553673138e-05
-2.77333944065807e-05
-1.43532505352742e-05
-1.94541172435096e-05
-1.01658043820956e-05
-6.93896501049486e-06
-1.54086636228081e-05
-4.23532374844315e-06
-1.39595115454289e-05
-2.33108208047112e-05
-2.45125062303972e-05
-2.80581058659605e-05
-6.12515103041706e-06
-2.48550679214226e-05
-1.81594984625553e-05
-1.95321860640341e-05
-1.25859293047222e-05
-1.93593956614355e-05
-1.70531897263807e-05
1.29204389571913e-05
8.93299701690487e-06
-2.52526263994273e-05
-3.10198568892845e-05
-1.46260838060475e-05
-2.13706317658211e-05
-1.67073834187756e-05
-2.78627434660291e-05
-4.53440726806125e-05
-3.19153725607875e-05
-4.26226796702126e-05
-3.67726296034844e-05
-2.27223404967095e-05
-3.45504165925033e-05
-4.46746939974115e-05
-8.38299957987046e-06
-1.36921582633709e-05
-1.83017057242187e-05
-5.51331627993422e-06
-2.87694800825002e-05
-3.06129487875894e-05
-3.37109823383791e-05
-1.52743488535781e-05
-3.20558113730341e-07
-3.08027095886847e-05
-2.93865506443624e-05
-2.24123882719282e-05
-5.41236637222322e-06
-2.55730448089823e-05
-1.79176819992255e-05
-2.09463238466984e-05
-1.67726904688445e-05
-2.92787726346548e-05
-2.76352631473543e-05
-2.41699454132117e-05
-3.41111589464889e-05
-3.1876238449935e-05
-7.94936668759854e-07
-2.60647219483122e-05
-3.52427719535382e-05
-3.16133458260976e-05
-3.24834591056147e-05
-1.89083014212703e-05
-5.49531578859393e-05
-6.3834381293898e-06
-3.38961447371872e-05
-3.06700772386358e-05
-2.0169755203372e-05
-2.31530885554014e-05
-1.16615912373482e-05
-2.06432086363362e-05
-1.45724596339976e-05
-3.06471145267634e-05
-9.96654747489874e-06
-2.31501892986226e-06
-2.30410075453704e-05
-4.74130870809897e-05
-1.72793577016725e-05
-1.65428019238995e-05
-3.39888623703892e-05
-5.12872185425804e-06
-2.05500408958085e-05
-2.59196158599588e-05
-2.10281914504204e-05
-3.30552747269435e-05
-2.4238474420753e-05
-3.03232358054813e-05
-1.41182285574511e-05
-1.55710248060336e-05
-7.36188153236408e-06
-1.96696469531315e-05
-3.52668552722676e-05
-1.6948298004392e-05
-1.79472195118772e-05
-3.19162447264502e-05
-1.86666736396118e-05
-1.90058310872514e-05
-1.49148751856176e-05
-8.2623755356415e-06
-2.14107138863388e-05
-2.74368715767777e-05
4.09684689384407e-06
-2.73572429438504e-05
-2.42713952722643e-05
-2.21628148435065e-05
-6.95241221044907e-06
-1.07417205161988e-05
-4.57851841234488e-05
-2.27738581228022e-05
-1.33452880291881e-05
-1.21257309716674e-05
-1.43040494394834e-06
-2.79523654877249e-05
-2.27374199220102e-05
-8.52244515816792e-06
-3.00175570165244e-05
-2.17841569262197e-05
-4.32394448517862e-05
-3.14728946396337e-05
-3.17357347916169e-05
-2.00642253372589e-05
-1.0239268946862e-05
-3.6970824637488e-05
-3.06128661577895e-05
-9.9590745235505e-06
-3.77101013443857e-05
-3.50089572915955e-05
-2.11262028740053e-05
-2.26146179975097e-05
-2.72767455770809e-05
-1.2346691197924e-05
-1.38464137881527e-05
-1.58647883500781e-05
-9.00574116620205e-06
-3.28693433832303e-05
-3.85785445945102e-05
-3.86458727478729e-06
-1.35034666806858e-05
-1.29523066421551e-05
-1.207193869009e-05
-1.82094262795659e-05
-2.06687460162186e-05
-1.15357064048067e-05
-3.18545680368121e-05
-3.05102113675003e-05
-1.68702983841714e-05
-3.95820995798201e-05
-2.86892116619734e-05
-1.22683854582297e-05
-1.58439449301036e-05
-4.15981914448885e-05
-2.09407797549838e-05
-1.3339414213938e-05
-2.67231953359237e-05
-2.1949765074252e-05
-1.92931075860633e-05
-3.06411118059971e-05
-1.59777078380301e-05
-1.77461607202875e-05
-2.45426550697646e-05
-1.64572895121015e-05
-2.99744747448537e-05
-3.11030915448098e-05
-1.07609692556862e-05
-5.68670984366438e-06
-2.35657184683548e-05
-4.0127686489119e-05
-2.41552184615815e-05
-1.40629995550611e-05
-2.59130447300684e-05
-2.55219543363815e-05
-2.14371048337067e-05
-4.0406448650714e-05
-3.14073708372558e-05
-3.52090600515678e-05
-2.64158753374817e-05
-1.54267423413855e-05
-7.39232145668156e-06
-2.52167588230792e-05
-1.7268200269059e-05
-3.38669379948317e-05
-2.33658796754168e-05
-2.05549145497749e-05
-3.71303005503549e-06
-3.9063863450377e-05
-1.14147583643141e-05
-3.04187794742584e-05
-3.2186558917327e-05
1.01943274839596e-06
-1.34488892996343e-05
-3.1593425405465e-05
-2.14498295390133e-05
-4.74518459407705e-06
-2.50365047827347e-05
-2.21382578210427e-05
-1.74845413693294e-05
-1.73814818303852e-05
-3.92340669676356e-06
-3.01782668695477e-05
-2.46630121749611e-05
-3.28428108349371e-05
-2.69031700212258e-05
-8.03125640532528e-06
-6.96279284450386e-06
-7.78074182442436e-06
-2.42262703780533e-05
-3.07660948452084e-05
-1.64553935456768e-05
-1.65840453728644e-05
-1.52033618392895e-05
1.00904655075229e-05
-2.82027132751695e-05
-2.14350290840752e-05
-3.20780594004666e-05
-1.24761656097691e-05
-1.17117988972092e-05
-1.68282442427788e-05
1.49547205288819e-06
2.96335197682316e-06
-8.21207059875467e-06
-3.61283434277698e-05
-2.89728150290165e-06
-2.913778437015e-05
-1.96773363039655e-05
-2.82710603762583e-05
-5.84243976057375e-06
-2.82489819334826e-05
-3.35774446492138e-05
-7.29849901307684e-06
-4.88605462822792e-05
4.80626986632609e-06
-3.46579923399554e-05
-1.10970824678814e-05
-3.19736028801742e-05
-2.71804807502433e-05
-2.96525240487196e-05
-3.7363589300871e-05
-3.89399446866834e-05
-1.37205894090406e-05
-3.19392492363906e-05
-2.54180964722847e-05
-2.83743797412658e-05
3.31384428001124e-06
-4.70182664154099e-05
-5.3245529198418e-06
-2.06254973865578e-05
1.82348028599767e-06
-1.26251574656982e-05
-8.74447035181986e-07
-2.9196882914504e-05
-2.28263647694515e-05
-1.39126494524833e-05
-2.1418167790539e-05
-2.72063994056495e-05
-9.27323910951188e-06
-7.66294548083555e-06
-6.67344386406344e-06
7.55137195770668e-06
-6.70322996352114e-06
-9.71831566904984e-06
-7.60229460797376e-06
-5.59319803333883e-06
-2.59736701084218e-05
-1.26538368063519e-05
-1.94612165131441e-05
-3.08584874640639e-06
4.88357952613393e-06
-6.9401142024766e-06
-3.22810095920356e-05
-3.74551972935822e-05
-4.06216847396282e-05
-2.5044533520881e-05
-2.05038553437006e-05
-1.61473510220262e-05
-1.78733735072628e-05
-2.74360661788637e-05
-2.74173259941116e-05
-2.26704863269519e-06
-6.5992660293139e-06
-4.08009879836381e-06
-2.09919675064613e-05
-1.64945091834255e-05
-3.67598629946038e-05
-2.93455537595315e-05
-2.30918916189449e-05
-3.61561009240099e-05
-1.20632244224926e-05
-3.61750528525497e-05
-1.92027338667284e-05
-3.05411985106642e-05
-1.86299123918683e-05
-4.06930531324075e-05
-5.1928925159504e-05
-2.87551055159416e-05
-1.09550232451413e-05
-1.40935308597331e-05
-1.01036546393931e-05
-3.04045997991368e-05
-1.01753934939335e-05
-2.13090921134006e-05
-5.03286730289442e-06
-1.77348664850654e-05
-8.42015736659831e-06
-3.05996492894968e-05
-2.74044187544742e-05
-7.06263986345103e-06
-1.67142978291485e-05
2.97374860654252e-06
-3.48002750590971e-05
-2.16734644808925e-05
-4.32596402233533e-05
-1.95335760696869e-05
-2.37874868538416e-05
-1.40326168261259e-05
-7.78599445175266e-06
-3.75354363343647e-05
-3.15149587107301e-05
-2.11913270505205e-05
-1.74243069220073e-05
-2.85370884803657e-05
-2.04041041076656e-05
-3.3262552131111e-05
-5.10267311015456e-07
-1.06006643754469e-05
-3.75715659276176e-05
-9.14476601970274e-06
-2.62937155903073e-05
5.37316874437725e-07
-1.34680772452376e-05
-4.07250107218988e-06
-1.71948920647718e-05
-2.66275916194509e-05
-5.88388104246547e-06
-2.80261510626591e-05
-3.398162295964e-05
-3.38116353296309e-05
-2.50092617777442e-05
-1.29847670977303e-05
-1.8963648708731e-05
-9.77779442532131e-06
-8.51389247162748e-06
-6.16235205628152e-06
6.41614886275992e-06
-1.27102857894643e-05
-1.54944954394171e-05
-2.61857996328275e-05
-2.17026040019119e-05
-4.20586515554128e-06
-1.6712827415113e-05
-2.47381879823747e-05
-2.62626085376566e-05
-3.22569311728343e-05
-3.2859630622891e-05
-2.31161843376658e-05
-1.99473882794961e-05
-2.28029510778888e-05
-1.66832756440066e-05
-1.02246010861704e-05
-4.59114947744832e-05
-4.40795352013572e-06
-2.56468888548557e-05
-2.33788729779023e-05
5.77065512139828e-06
-2.28558301412595e-05
-1.4907644455736e-05
-1.10921464433146e-05
-1.2855619057132e-05
-1.32342594549253e-05
-1.64069226685847e-05
-1.83576007676627e-05
-2.84794503387828e-05
-2.56764397765095e-05
-2.71425927136536e-05
-2.57309676220401e-05
-2.3957997913219e-05
-2.05735235976958e-05
-1.32226167328475e-05
-1.12771872251627e-06
-3.09678798758565e-05
-2.39479059469664e-05
-2.76367682466652e-05
-2.50141795851583e-05
-2.137035387358e-05
-1.0824847437547e-05
-1.86588110315155e-05
-1.79364046614321e-05
-3.12831281906865e-05
-2.501750464944e-05
-2.47570133555603e-05
1.67648076347386e-06
-1.48388743021881e-05
-3.32911029115138e-05
-3.2982863281199e-05
-3.42047205524246e-05
-2.59058264095281e-05
-3.40248010568426e-05
-2.43039908310933e-05
-2.57207512673719e-05
-3.24353530895673e-05
-3.30226788843597e-05
-3.27207458802563e-05
-3.26186186588734e-05
-2.10004743929305e-05
-2.43979131596189e-06
-3.24196892970389e-05
-2.49014388156146e-05
-2.68213613263238e-05
-3.05195592611297e-05
-1.36053281844799e-06
-4.34199309281461e-06
-1.77047643487361e-05
-3.90552330219002e-05
-8.24422064369876e-06
-9.4071741974173e-06
-3.43247711638614e-05
-3.28737755486448e-05
-1.86735998486463e-05
-3.19487138868334e-06
-2.76348294309121e-05
-9.63487903296618e-06
-2.08401435155332e-05
-1.87028440625352e-05
-3.1228780780808e-05
-1.09576016333234e-05
-3.389717859645e-05
-2.57153644146037e-05
-3.33943982227211e-06
-1.26825998515202e-05
-1.67137503522612e-05
-6.07269979075864e-06
-2.62594967821094e-05
-2.52099219310194e-05
-2.76653281825337e-05
-3.43815394843048e-05
-1.97956149148286e-05
-1.8410706029594e-05
-2.37472478182338e-05
-1.07113850074497e-05
-1.25067494390483e-05
-9.8732888834458e-06
-3.72223207288057e-05
-8.79549452878244e-06
-1.62221102568647e-05
-1.61871753915405e-05
-4.27131946009756e-05
-7.06126079781694e-06
-2.91604986490857e-05
-3.78390955049287e-06
-2.93450476656847e-05
-1.30582171805918e-05
-1.24176726272937e-05
-3.44391347687959e-05
-3.7576044001343e-05
-2.90291596707302e-05
-1.79864100240822e-05
-4.34756583409016e-05
-1.48862249548674e-05
-2.72506187078482e-05
-1.63578337381743e-05
-1.06917851963708e-05
-2.31711994451961e-05
-2.14364028895084e-05
-2.36518222348729e-05
-2.33755637710464e-05
-1.09153216949232e-05
8.12773019850654e-06
9.37289132785449e-06
-3.05667747687621e-05
-2.47545988117495e-05
-1.4265057024624e-05
-3.25372330293853e-05
-2.90848172991008e-05
-2.25869309210489e-05
-6.30825174740545e-06
-4.13833548098653e-05
-3.09025687124317e-05
-2.40966709627177e-05
-2.06431772124969e-05
-2.48539444833595e-05
-2.02783837030447e-05
-7.59217414129796e-06
-7.55727801641965e-06
-2.47934746719397e-05
-4.10247138417569e-05
-2.53069675800177e-05
-2.62624429124786e-07
-2.49465254184829e-05
-2.35472581803913e-05
-1.67456411981405e-06
1.2300362726971e-05
8.20966211495131e-06
-3.80138932957023e-05
-1.15193037417832e-05
-2.24572908389969e-05
-2.34627932007428e-05
-1.29663221653159e-05
-1.33676975529711e-05
-1.66399067836772e-05
-1.32858322304311e-05
-2.57816598644387e-05
-3.40471100945769e-06
-3.21313906041056e-05
-2.52476906708348e-05
-2.48071384197565e-05
-7.32674457318683e-06
-2.24517976667766e-05
-2.5102744207662e-05
-2.35768860462906e-05
-7.18015426746583e-07
-5.34912070839509e-06
-2.57839222021626e-05
-1.10558487553585e-05
-1.0467782173486e-05
-3.30285150468785e-05
-3.79511614244883e-05
-2.47356210930412e-05
4.69743415544968e-06
-2.86992729228086e-05
-1.06072075527088e-05
-1.77165228301362e-05
-2.24584416105511e-05
-1.76341814792275e-05
-1.45977274026834e-05
-2.09914398328781e-05
1.46557752737959e-06
-2.47312703535186e-05
-1.32156556610711e-05
-1.52707405269674e-05
-1.04628601480094e-05
-1.10635234764275e-05
-2.62105864216121e-05
-1.4387752589594e-05
-1.19383026956445e-05
-3.29043294545472e-05
-1.19864508336612e-05
-2.66898239742557e-05
-1.55928634294393e-05
-1.38319675218414e-05
-6.14647351874006e-06
-6.38031154370794e-06
-3.09616629401245e-05
-3.38477273459881e-05
-2.71382407537546e-05
-3.04896460762143e-05
-3.96394847011296e-05
-2.30245984767705e-05
-2.73229635614769e-05
-2.54087632719427e-05
-1.35046752868407e-05
-2.87022756950099e-05
-2.42714767359036e-05
-2.1446058848092e-05
-2.973984474512e-05
-2.52379370138457e-05
-1.60861560467094e-05
-2.10246626140508e-05
-1.23427457695721e-05
-3.04919693486515e-05
-8.29707213371053e-06
-3.90318878749445e-05
2.12540547943917e-06
-5.03611531835812e-07
-2.67987464447127e-05
-1.10680078266528e-05
-2.51488139430867e-05
-1.1829201466981e-05
-1.68216557340829e-05
-2.13992009521605e-05
-1.60666206387049e-05
-2.21553909699109e-05
-1.44807844845683e-05
1.60824458671695e-06
-8.47222352858895e-06
-2.52205239556461e-05
-1.50888442047281e-05
-6.76920687538407e-06
-3.72358425986728e-05
-3.7293735434024e-05
-2.87316643337773e-05
-1.5515535879282e-05
1.30247809622831e-05
-1.66770975508268e-05
1.30621956407306e-05
-2.80515328534711e-05
-2.24221860739072e-05
-1.58732925996202e-05
-4.11714265387606e-06
-2.06525059852415e-06
-1.07772113266091e-05
-2.32735515280746e-06
-9.70044988039596e-06
-2.74650330856198e-05
-5.30768666166287e-06
1.49237601408407e-05
-1.27963402668938e-05
-1.65837491344479e-05
-3.25777716334962e-05
-2.96848527329596e-05
-2.3499760200131e-05
-1.80064741012704e-05
-1.90107140309641e-05
-2.52577623119555e-05
-2.09572880755287e-05
-1.1170059101124e-05
3.71788310681839e-06
-2.11814972710486e-05
-2.08909537486459e-05
-9.98172631398983e-06
-1.37400019256023e-05
-2.77772332888227e-05
-1.09989967783071e-05
-4.53945556285597e-05
-4.55953898109168e-07
-1.99950243989629e-05
-7.30866183207607e-06
-1.28879152657535e-05
-5.61858495907881e-07
-4.13691696529336e-05
-2.87365870436038e-05
-2.13828603226748e-05
-1.72488404124735e-05
-1.97979603670656e-05
-2.84519112007672e-05
-7.08239372554215e-06
-2.98975551585558e-05
-8.47719237592874e-06
-2.86950716044846e-05
-1.55844725345818e-05
-3.0320180986272e-05
-2.50234631310762e-05
-2.0487576668573e-05
-1.82560933053978e-05
-1.55815548016052e-05
-2.41155668327825e-05
-3.4958464047596e-05
-2.55036488134241e-05
-4.80042952633282e-05
-6.94758418377084e-06
-3.71233753597003e-05
-7.82639545434655e-06
-6.38468912488308e-06
-1.36823631781347e-05
-2.08333108625327e-05
9.05179956342521e-06
-2.0732695575828e-05
-2.99583963666507e-05
6.87147282321985e-06
-2.82027027961041e-05
-1.42074027426805e-05
-8.30521919403442e-06
-8.06863340242807e-06
-3.62501570094362e-05
-3.72162715468459e-05
-2.54151747701429e-05
-3.06971401608338e-05
-8.66621187386776e-06
-3.05204034292603e-05
-3.09090163226525e-05
-2.64174175310426e-05
-1.66493252290452e-05
-3.44188346239934e-05
2.29720135630889e-06
-2.56483716383149e-05
-3.22806850785049e-05
-7.60473290429369e-06
-1.47949206037112e-05
-9.17861760551754e-06
-2.04849710174839e-05
-2.53008703904084e-05
-3.33781876137891e-05
-2.08751323078512e-05
-1.41811109371336e-05
-3.81373674181181e-05
-3.0366276147426e-05
-1.32625073024669e-05
-2.73981618813143e-06
-1.08786993456905e-05
-3.30021671962365e-05
-4.19353559044637e-06
-3.69904768437543e-05
-1.80283931754544e-05
-1.18914510319694e-05
8.09829977745772e-06
-8.3247130526671e-06
-2.16616112411721e-05
-2.9974552582995e-05
-9.64789408926516e-06
-9.40315107266655e-06
-2.57057179429118e-05
-2.3061368122952e-05
-3.10749790098334e-05
-1.30405733928442e-05
-7.34997813480855e-06
-6.8122815846791e-06
-2.00057705223221e-05
-2.73884294768864e-05
-2.7518537407834e-05
-1.40600927737628e-05
-2.84112062243409e-06
-2.52426748289116e-05
-4.46721596934369e-06
-1.89016702570961e-05
-1.73965559533534e-05
-1.25865297586148e-05
-2.04263949591638e-05
-1.69673305683322e-05
-2.8757133444964e-05
-4.41081616668768e-05
-8.5708047649137e-06
-3.95190593366653e-07
-2.50506707824694e-05
-2.28071883977442e-05
-4.71344695299842e-05
-3.55123101759006e-05
-1.49536825743129e-05
-2.70866344835142e-05
5.84706104628012e-06
-6.45668464167804e-06
-3.23523344028695e-05
-3.28837985444367e-05
-1.55437044520322e-05
-3.90117141317973e-05
-2.09471407219154e-05
-3.63850137505997e-05
-4.41052415473065e-05
5.14411721883163e-06
-2.89607425702226e-05
-1.79291498496618e-05
-1.14565336115041e-05
-5.42978392769587e-05
-9.38343408163047e-06
-1.83739606751486e-05
-9.46416552316782e-06
-2.14024371708125e-05
-2.19849655156338e-05
-4.17039247905434e-06
-2.4762029107432e-05
-2.64390952334681e-05
-2.36995044361082e-05
-1.25140073965243e-05
-9.76496021050889e-06
-3.42828036694426e-05
-2.13827674339071e-05
-2.23175373786458e-05
-1.46744342341142e-05
-5.11481049210613e-06
-2.27177376817086e-05
-1.53305691533341e-05
-1.81050786000479e-05
-2.04780790489324e-05
-2.7577604821157e-05
-4.18204808569688e-05
-1.08336521292888e-06
4.08102174618966e-06
-1.80545570140113e-06
-3.32729655196862e-05
-1.55588432959974e-05
-3.1701559353369e-05
-6.0157742060547e-06
-2.57621645094221e-05
-2.20082759107608e-05
-1.90130654196386e-05
-1.27857835816113e-05
-1.74417525707956e-06
-2.53744296997191e-05
-1.68521749822738e-05
-2.4201258853317e-05
-3.15971075676617e-05
-1.85235892999617e-05
-1.36347636967606e-05
-1.92663885378604e-05
-1.80841564825248e-05
-1.35655005509672e-06
-1.25559428533078e-05
-4.37227426498656e-05
-2.85131375241258e-05
-1.62311424924572e-05
-1.51692628576209e-05
-6.94239886594383e-06
-1.09826629853788e-05
-3.57455326037383e-05
-1.9434749248306e-05
-1.45337483240112e-05
-4.40470011951606e-05
-4.39608331181185e-05
-1.31346407949786e-05
-2.28519035519028e-05
-1.39799117645108e-05
-2.80311534885791e-05
-2.78832157287181e-05
-2.40349673383785e-05
-1.86287461778114e-05
-3.03013774371498e-05
-1.31090659338786e-05
-1.37352804310916e-05
-2.29116104362136e-05
-2.44938675386096e-05
-3.22853595470363e-05
-1.377745568313e-05
-2.99350823162071e-05
-3.87921531965959e-05
-4.32694198388708e-05
-2.26244688912731e-05
-3.54195331560761e-05
-3.09894951079748e-05
-2.96425476625534e-05
-1.06605579937491e-05
-2.20870101161159e-05
-1.96349589709862e-05
-1.76200357193632e-05
-2.13641771161695e-06
-1.58135689536154e-05
-3.13451009351125e-05
-2.6501564837593e-05
-2.23832754590272e-05
-5.64433580522058e-06
-3.97840910466633e-05
-1.72262076875267e-05
-2.12706912645555e-05
-9.03242583355365e-06
-1.20137410817311e-05
-3.22304260441388e-05
-2.00761985839412e-06
-1.93402681604696e-05
-2.48696654542394e-05
-3.12587982661656e-05
-3.56865011511241e-05
-3.31029701868755e-05
-2.74057027632281e-05
-3.24870855491237e-05
-1.99413083880346e-05
-7.71302014280029e-06
-8.54623763266869e-06
-2.40739477307569e-05
-5.10103384621665e-06
-8.58872285050031e-06
-1.52109200551872e-05
3.87021940055617e-06
-2.6819674763227e-05
-9.89764581496822e-06
-6.80055231603761e-06
-7.95449483836176e-06
-1.96226747311327e-05
-2.5274443163358e-05
-1.62496259435978e-05
-2.56824080757784e-05
-2.65844687797708e-05
-3.56496635561994e-05
-1.99054964846322e-05
-1.70020403280069e-05
-1.03068607745424e-05
-2.96815842697217e-05
-2.40260326036106e-05
-1.49625554618852e-05
-1.5285249550321e-06
-2.40601413754955e-05
-6.98321667905105e-06
-4.28334809862309e-05
-3.01352749508759e-05
-1.88303043327222e-05
-2.15586098888542e-05
-4.97026101255702e-06
-1.56647507743921e-05
-1.96947227162569e-05
-2.47244225534841e-05
-1.11727659559046e-05
-2.0657533644188e-05
-2.23375203630172e-05
-3.74806744255634e-05
-2.14268029053902e-05
-2.84111911131298e-05
-1.3988086754314e-05
-3.15407095090387e-05
-2.88814227090268e-05
-1.60731598461164e-05
-2.97239606875108e-05
-2.92961460971558e-05
-1.70913809956004e-05
-2.89925289669376e-05
-2.92274649642078e-05
-1.03863867740537e-05
-1.47745445659633e-05
-1.15853562908118e-05
-4.65350082456316e-05
-2.64609792786695e-05
-1.81839157649866e-05
-3.41992893739379e-05
-9.22728981515292e-06
-2.4579877804234e-05
-4.16086372038923e-05
3.83169646947424e-06
-2.38905965738303e-05
-1.67875491192977e-05
-2.80554386081011e-06
-1.82757699134733e-05
-3.18505703659717e-05
-1.85101121483048e-05
-8.89943732935209e-06
-1.72162464471808e-05
-7.53559629158528e-06
-4.69564521792103e-05
-2.14847829564501e-05
-2.58092862358815e-05
-2.17026828008364e-05
-4.63579205236161e-05
-2.15395199747964e-05
-3.60399455472778e-07
-1.30543552095122e-05
-2.41768382570166e-05
3.39064283660506e-06
-7.80245377982218e-06
-4.26186956498263e-05
-6.68422466518743e-06
-1.73479436647301e-05
-1.12191015673593e-05
-2.75065910654586e-05
-2.72485874550765e-05
-3.03794252143631e-05
-3.95819779325694e-05
-2.66972145584772e-05
-1.15890571236989e-05
-5.0547456805833e-05
-1.53997849617112e-05
-7.63652319371063e-06
-2.14051088671649e-05
-2.68495890738341e-05
-2.16193382307574e-05
-1.30060175723403e-05
-1.88006655921338e-05
3.78529253385572e-06
-2.70431422218045e-05
4.48357763443063e-06
-3.21979491590599e-05
-2.17433009362858e-05
-1.4756681195553e-05
-2.93044417147021e-05
-2.19152482681933e-05
-3.13742034411753e-06
-1.61103385293111e-05
-2.84353174725843e-05
-3.4984505911674e-05
6.78349024945075e-06
-1.59076699993719e-05
-1.16101974697874e-05
-2.16529409261657e-05
-1.74904243696408e-05
-2.224898905865e-05
-3.59974415105321e-06
-1.16043698295869e-05
-2.52749896485667e-05
-1.39638128016902e-05
-3.34854504535128e-05
-8.04491472013047e-06
-2.46278731990535e-05
-4.26631234298599e-06
-3.57447266183596e-05
-1.39430731699703e-05
-2.88356358339008e-05
2.92039479294848e-06
-1.03702359417695e-05
-9.04327651524842e-06
-1.03663035997982e-05
5.78823664476326e-06
-1.24691555919859e-05
-3.05586080508696e-05
-4.05857339208949e-05
-2.14667418998256e-05
-1.39661741884869e-05
5.18775646722205e-06
-3.34179234946123e-05
-1.81628221062159e-05
-2.14558106888901e-05
-1.21812192921543e-05
-2.23510840326813e-05
-2.41649916842766e-05
-1.78629090192485e-05
-3.71102102353705e-05
-2.05946389700265e-05
-3.54130216924388e-06
-1.26550364525408e-05
-3.46690496192875e-05
-2.77162505271408e-05
-5.61641651352185e-06
-2.4818569600189e-05
-4.44779798971028e-06
4.55951147509962e-06
-3.36206759110665e-05
-2.69587281584515e-05
-2.09635101276488e-05
-2.13138744266719e-05
-3.75277915623345e-06
-2.39110255389312e-05
-9.82626256629633e-06
-2.10706095996451e-06
-2.33607267226801e-05
-3.0569421744144e-05
-7.74705891594675e-06
-1.04803994041263e-05
-1.47931102467647e-05
-2.2073292815409e-05
-1.67398076063181e-05
-1.70526308317594e-05
-2.56234513386201e-05
-2.1087171106518e-05
-3.04368978688598e-05
-3.18783147244553e-05
-2.05198264364694e-05
-1.13257411605196e-05
-5.08530953580039e-06
-2.19936469242858e-05
-2.41955495103271e-06
7.38111286470175e-06
-1.85279141630383e-05
-1.08920379717339e-05
-8.52018707154323e-06
-2.95870944346708e-05
-1.23450074321843e-05
-3.29707332546976e-05
-3.2290650192911e-05
-2.6153052687504e-05
-2.24160650411004e-05
-2.23711257626284e-05
-1.25744370958541e-05
-1.8802352564487e-05
-1.62965455184389e-05
-3.05868106344304e-06
-4.06838650163942e-06
4.97125503548955e-06
-1.05568880323494e-05
-4.37340425731318e-05
-2.66193164778713e-05
-4.18119774928954e-05
-1.09894883639401e-05
-1.99619591803393e-05
-2.77254117116001e-05
-1.74439685228076e-05
-1.73988483593763e-05
-2.81244640627125e-05
-1.68397077385005e-05
-2.98364223121168e-05
-2.70856302783224e-05
-4.66246431196184e-06
-1.43856407180515e-05
-2.72577275015475e-05
-1.79842827146504e-05
-1.76071088280887e-05
-2.34158406949148e-05
-3.72308574267391e-05
-1.78191518208568e-05
-2.02297072384067e-05
-2.54022773361215e-05
-1.3249135723745e-05
-1.60833307298453e-05
-1.70642820388116e-05
-4.35483252932381e-05
-1.00383800383697e-05
-3.2852920485993e-05
-1.17785063554946e-05
2.59637438159175e-06
-4.35176835681566e-05
-1.18333613887889e-05
-1.55713162982279e-05
-2.54408297670169e-05
-7.93388594273113e-06
-3.51369538977755e-05
-1.26144393214325e-05
-3.13577023184577e-05
-3.119125163709e-05
-3.94580422974043e-05
-2.68552689224881e-05
-2.76156369272385e-05
-2.51893378969672e-05
-2.0073795825019e-05
-3.21697543024935e-05
-4.84655871151967e-07
-9.18386882045603e-06
-2.81624133339961e-05
-7.7880149042259e-06
-1.8226297117397e-05
-1.21371753520527e-05
-2.90283191145237e-05
-1.03803778159242e-05
-1.74384655453114e-06
-7.99672971059e-07
-4.53322666265676e-06
-1.61374868959883e-05
-1.44327295332326e-05
-1.93544782527496e-05
-1.35837033912327e-05
-3.69557922343469e-05
-2.48129561952055e-05
-1.22537891090575e-05
2.62510762794986e-06
-1.60414102893719e-05
-3.42737582100509e-06
-1.49880551826769e-05
-4.2184344131665e-05
-2.61257873516791e-05
1.47178544794816e-06
-2.68162719874755e-05
-1.87172190507013e-05
-1.92506046445729e-05
-2.69324824415006e-05
-2.96008529903763e-05
5.95684285014386e-06
-6.27388848272522e-06
1.22970161874559e-07
-2.67560923220694e-05
-6.25750257210288e-06
-3.49373434583763e-05
-2.16984571564502e-05
-1.52904302604887e-05
-1.87524520570719e-05
-3.08061102712052e-05
-3.40237303646566e-05
-4.45911510635941e-05
-1.42095888179034e-05
-1.57204586194518e-05
-3.36605624365983e-05
-7.9788797886962e-06
-1.78488142394229e-05
-2.76468522091469e-05
-2.99257326456179e-05
-1.87911804553346e-05
-3.72962960166796e-05
-1.50911927604524e-05
-3.44689384839142e-05
-1.85017726899496e-05
-3.45789204891186e-05
-1.52910021030496e-05
-3.70711060936005e-05
-1.07007198609824e-05
4.22906663513211e-06
-1.87315002484372e-05
-1.60299616684013e-05
2.43383010272107e-06
-3.8679289177835e-06
-2.8065047858972e-05
-3.00213023791947e-05
1.67561004066113e-05
3.79792319891269e-06
-1.05021949441415e-06
-1.86542835161497e-05
-8.90740641841184e-06
-1.56947034597947e-05
4.75571620805416e-07
-1.58928075784342e-05
-2.18910044527127e-05
-1.992004484237e-05
-1.71712442792387e-06
-9.07862984403392e-06
-1.900968795019e-05
-2.00986165966206e-05
-1.74897450603175e-05
-1.9359817956052e-05
-1.99692240542088e-05
-1.96773698781876e-05
-2.74889846237184e-05
-3.68752916631389e-05
-1.55181857364487e-05
-3.9658557770336e-05
-2.48312136141495e-05
-1.63961539329173e-05
3.306743727206e-06
-2.38950977183999e-05
3.18030294453467e-06
-3.28917613342168e-05
-2.42749871464932e-05
-2.75559999744866e-05
-2.81973441445656e-05
-3.17223703986536e-05
-7.35323151313418e-06
-1.42832393883018e-05
-3.77499122627421e-05
-1.13726831856913e-05
-4.70101552098644e-06
-4.48566771815925e-05
-3.2879868306727e-05
-2.65954246677676e-05
-1.61518193057429e-05
-1.62661563812312e-05
-2.88759138183034e-05
-1.01904244374552e-05
-1.44173779289457e-05
-1.29959162037769e-05
-3.28105526245769e-06
-8.97854389138491e-06
-2.16062897408093e-05
-1.92712374349348e-05
-9.4411895889621e-06
-8.96357039480406e-06
-2.15721784628548e-05
-3.22575079861355e-05
-4.19540907096079e-06
-1.34575310766164e-05
-4.37206469710811e-05
-2.25332583244632e-05
-2.66248295271286e-05
-1.75474571545574e-05
-1.43868300854085e-05
9.38221176678147e-06
-5.28338927564504e-06
-3.59725189418288e-05
-7.69410946212525e-06
-1.79373801235036e-05
-2.51712228280858e-06
-2.59489403221187e-05
-2.76716134269771e-05
-1.81315209903788e-05
-1.33293251044866e-05
-2.13825642529594e-05
-1.791276169757e-05
-1.68690987225553e-05
-2.38032930263762e-05
-4.21449706544677e-05
-1.62970342189444e-05
-2.54799693980699e-05
-3.22769512715482e-05
-3.31583098180708e-05
-3.4845680299503e-05
-1.41741564585777e-05
-2.91596117573033e-05
-2.03343653293932e-05
-1.40194123393017e-05
-1.20738491486113e-05
-1.91235784451096e-05
-3.86558160358639e-05
-3.60244324288756e-05
-1.56608243408122e-05
-4.5329123651553e-05
-1.97186181822527e-05
-1.72235928422126e-05
-7.60634987565557e-06
-1.09722149719612e-05
-2.50519390300049e-06
-1.72311182900968e-05
-1.16839120814403e-05
-1.21816380017771e-05
-2.89959517355493e-05
-9.89625318263613e-06
-1.91999130920515e-05
-1.63708906340499e-05
-1.4358536753843e-05
-2.42282645795112e-05
-1.19733102408538e-05
-2.34373814156795e-05
-1.33106868916619e-05
1.13104943073305e-05
-1.29061353761322e-05
-4.04149427689815e-05
-3.11977298207958e-05
-2.72459151502961e-05
-2.35272093796432e-05
-2.43519108791108e-05
-2.33188918909753e-05
-2.57381527847784e-06
-1.29964930997513e-05
-1.66784435754442e-05
-1.83647337341631e-05
-1.8221681609423e-05
-1.19240889580611e-05
5.67737467819294e-07
-1.74784539744081e-05
-2.3419828365033e-05
-8.25207287248381e-06
-1.16454185014436e-05
-2.61070044061264e-05
-1.62799721126707e-05
-1.32757797722135e-05
-4.99776338162742e-05
-3.77643502889154e-05
-4.51413922424058e-05
-2.21171237212997e-05
-1.12377882886054e-05
-3.73667325691438e-05
-2.0394746274041e-05
-2.80556347593146e-05
-1.93077243804895e-05
-3.26064986897541e-05
-3.10103592915528e-05
-1.19290651199624e-05
-1.24600788259842e-05
-1.91861272495093e-05
-8.85566906562581e-06
-2.98721361564514e-06
-2.5523587985172e-05
-1.69285883247574e-05
-1.9442910211501e-05
-8.13987532139169e-06
4.92669912330312e-06
-2.82055111082237e-05
-1.76441798165127e-05
-2.6539996476217e-05
-2.75536827692598e-05
-3.44525884169405e-05
-1.20521927857752e-05
-2.22134091132654e-05
-2.41926880155171e-05
-2.1056167514336e-05
-2.85866671137474e-05
-1.70552080872395e-05
-1.16790591845795e-05
-1.73947635563959e-05
-4.79491939479568e-06
-1.09706882035181e-05
-3.59860448544621e-05
-3.23504818278433e-05
-2.55038992653266e-05
-4.02523080498114e-06
-2.70547048664048e-05
-7.00312779028036e-06
-2.25460128554507e-05
-2.36818317949543e-05
-2.9994364371568e-05
-4.07256632878871e-05
-1.64005139635656e-05
-4.79060361677213e-05
5.92889137990097e-06
-3.33619198483188e-05
-1.95876687453473e-05
-1.86548062877009e-05
-3.03276048433708e-05
-5.53780604609782e-05
-2.80226359017323e-06
-1.27080145131904e-05
-2.05547846840937e-05
-1.26101362007581e-05
-1.59383915296886e-05
-2.57741891040251e-05
-3.09032608737398e-05
-1.26961981763712e-05
-1.21718788084512e-05
-2.67784045492347e-05
-2.22041111093785e-05
-1.47701752080356e-05
-3.20539257993192e-05
-2.5543212216652e-05
-8.17859158796226e-06
-1.40924082863685e-05
-2.45415852992614e-05
-1.9652978564815e-05
-2.89745181693342e-05
-4.14368653894442e-05
-1.33816384764223e-05
-2.56148689772737e-05
-3.51224924505822e-05
-1.59033266432431e-05
-1.16534045950249e-05
-1.17573239165565e-05
8.72011670451134e-06
-2.12087588966077e-05
-2.8803096205568e-05
-1.6202567743391e-06
-3.11903626514486e-05
-1.77094553497129e-05
-2.64659881007708e-05
-6.45889666013525e-06
-3.03709624312854e-06
-1.18642156947376e-05
-5.45423022902712e-06
-1.16254101249393e-05
-1.76355822873028e-05
-1.69024320360058e-05
-2.41794252329006e-05
-2.47326245027946e-05
-3.6086587258009e-05
-7.43534877828798e-06
-1.60178842741663e-05
-2.2045919321791e-05
-2.07550681173408e-05
-2.63025282277516e-05
-3.15192303632553e-05
-9.58624598638334e-06
-1.49077300059172e-05
-2.80163613084828e-05
-1.20772906527357e-05
-1.74361373222534e-05
-2.70755101094861e-05
-1.96321158206293e-05
-2.26728838854107e-05
-1.95010004100659e-05
1.3669938768212e-07
-1.63101761589124e-05
-3.22743930004933e-05
-5.1540819992167e-06
-2.35666986210234e-05
-3.38283867986303e-05
-4.02802536382742e-05
-3.67337900062059e-05
-1.22923450385256e-06
-1.00698186496943e-05
-9.92251153689912e-06
-3.78692829621696e-05
-1.76146820465596e-05
-3.98227340518403e-05
-4.01853680371995e-05
-1.94809227749046e-05
-1.02517939840549e-05
-1.94265299971336e-05
-1.96954400312879e-05
-1.65581565353331e-05
-1.75917305830919e-05
-1.33846132896554e-05
-1.12650537224937e-06
-3.51805803117603e-05
-5.4485847711835e-05
-4.02860120146164e-06
-3.0677621918154e-05
-3.15470306070007e-05
-2.20885869597358e-05
-2.81689668751193e-05
-1.35018085666381e-05
-3.43439203986084e-05
-2.43576695951088e-05
-4.24114329015844e-05
-2.72398507724851e-05
-2.76593290197331e-05
-3.15535200440929e-05
-1.80206185682056e-05
-3.63904304776206e-05
-3.39827915446952e-05
-5.0284082803864e-05
-3.75407543728089e-05
-2.357265602926e-05
-2.79210667374998e-05
-4.55156688607688e-06
-1.29137149288101e-05
-2.89726996399963e-05
-5.24333510234264e-06
-1.33906286097932e-05
-9.13657378346169e-06
8.12174308796362e-07
-1.40312805546043e-05
-2.90222688991077e-05
-1.44061853317942e-05
-3.33239174228686e-05
-1.63038352781253e-05
-3.19101491458378e-05
-2.01707033155227e-05
-2.28684811525826e-05
-3.84002882922271e-05
-4.01587243379367e-06
-1.27248975352656e-05
-3.21300092181087e-05
-1.01992456317172e-05
-2.52906374722913e-05
-1.71644107235111e-05
-3.00597562834713e-05
-9.98882979657206e-06
-3.14375553871242e-06
-2.72171241548035e-05
-4.03292876701408e-05
-8.10657265470685e-06
-2.74034540157326e-05
-3.70078649082334e-05
-2.24214799988031e-05
-4.32827199625559e-06
-3.18392143451895e-05
-1.29815364388491e-05
-2.81633035348167e-05
-2.38323741084775e-05
-1.95276010678208e-05
-1.80337641379148e-05
-1.82524916686207e-05
-1.78273740268054e-05
-1.27877149077754e-05
-4.12378072406898e-05
-4.40855267878933e-05
-1.69586149146518e-05
-1.95854689936643e-06
-2.09525282638682e-05
-4.3253371233358e-06
-6.57589785472525e-06
-2.9137863041453e-05
-4.56408706391098e-05
-9.88359800009445e-06
-1.81763612212063e-05
-1.09196529046549e-05
-9.05667539469413e-06
-2.07704127759537e-05
-3.47297798159674e-05
-3.0374460028732e-05
-3.22007387425362e-06
-1.05119904172187e-05
-3.47511856702984e-05
-1.44997253811964e-05
-6.39713229499486e-07
-1.80273895206103e-05
-1.84899578287165e-05
-3.72461283121772e-05
-2.37170618005571e-05
-2.08927083705338e-05
1.08966685201301e-07
-1.12602112370857e-05
-5.43882001173853e-05
-1.58741364301821e-05
-3.52950587278661e-05
-6.31600736994347e-06
-2.31563517897746e-05
-1.7255960748722e-06
-1.49127862119483e-05
-2.35010241880826e-05
-2.3939356699777e-05
-2.89697632511202e-05
-2.93492890115587e-05
-1.88106678202183e-06
-2.30972416746703e-05
-2.00928979044112e-05
-4.38668926765796e-05
-2.52848634920616e-05
-2.38827059449392e-05
-1.66544653816504e-05
-1.83323561763585e-05
-1.48978212746893e-05
-2.17715613493904e-05
-3.13099566383576e-05
3.35742132872617e-06
-2.05966003888613e-05
-4.73665285024609e-06
6.47598685431818e-06
-1.67153797452333e-05
-2.90070349764943e-05
-9.44779250646038e-06
-9.54684774113041e-06
-1.82569353496652e-05
-9.85914875380785e-06
-2.75998486730127e-05
-1.93327027772764e-05
-1.01818605955788e-05
-1.16364087304545e-05
3.61834656048622e-06
-3.1745112305793e-05
-8.2333781853065e-06
-2.0546643250673e-05
-2.77186834246971e-05
-3.16572216799814e-05
-2.15231549454403e-05
-2.48666562141599e-05
-1.28580849274276e-05
-3.02843556566387e-05
3.297386850342e-06
-2.25386208794707e-05
-1.3481159291159e-05
-3.80874908959504e-05
-1.43690168188421e-05
-1.02461034002035e-05
-2.05664008236798e-05
-9.03064668593524e-06
-2.76627577928014e-05
1.49889909375822e-05
-1.50756332126682e-05
-3.25062601146426e-05
-3.19861389791511e-06
-1.18051130049612e-05
-1.96198699201105e-05
-1.93723399902264e-05
-2.61079608561288e-05
-2.4385739896463e-05
-1.48880502006869e-05
-3.25277182955757e-05
-1.82040421582266e-06
-2.58057126086632e-05
-3.39987076179262e-05
-3.17500475541024e-05
-2.66068922477289e-05
-3.81592951032615e-05
-2.65028170141454e-05
-1.36406671509416e-05
-1.51439223745602e-05
-1.23765481439294e-05
-3.15745488955983e-05
-2.1117540739533e-05
-7.82923266494455e-06
9.87479772934438e-06
-2.34119096606353e-05
-4.07235140960905e-05
-2.11536038594966e-05
-2.36397339098474e-05
-3.73635077659065e-05
-1.37115432113373e-05
-2.29473535446464e-05
-3.027732700435e-05
-2.56222429096943e-05
-2.23130877414538e-05
-3.61591267665317e-05
-2.1678820156893e-05
-2.68709962300824e-05
-1.60336147609466e-05
-2.24991093937533e-06
-4.07022584695545e-06
-2.25383037622746e-05
-2.01035934468815e-05
-5.02854308765937e-06
-1.78332065093838e-05
-3.72665758912788e-06
-8.18759026734827e-08
-1.77051418499287e-05
-3.3693291944279e-05
-2.67979757611394e-05
3.29406442342691e-06
-3.87482423519332e-06
-2.51703406207434e-05
-2.22532489317681e-05
-1.37313191141439e-05
-2.74815090456699e-06
-8.86080276930436e-06
-1.48932380793002e-05
-2.91788528429422e-05
-1.03320489658004e-05
-3.12874171103035e-05
-2.60328541714195e-05
-1.77023446009332e-05
-2.36771982521071e-05
-2.3985682076195e-05
2.30063407202513e-06
-2.0095578582185e-05
-2.40404192654669e-05
-1.96201137895595e-05
-1.96062771589521e-05
-2.51136982864003e-05
-1.58967941094114e-05
-1.93284678575534e-05
-1.74839596040792e-05
-9.58591392858673e-06
1.1911764743833e-06
1.17592398742648e-05
7.37584342149943e-06
-9.36293958583618e-06
-1.08804963428052e-05
-1.36110907194164e-05
8.064162702477e-06
-2.6297665419888e-05
-5.00560635244629e-05
-1.46512395872642e-05
-1.82601424552264e-05
-1.0883605823494e-05
-5.30883378310088e-06
-2.71598594642542e-05
-1.0329833001418e-05
-8.50781492737196e-06
-9.75580590800941e-06
-1.98251974318286e-05
-2.21409369446463e-05
-9.92779986206778e-06
-1.6919631797783e-05
-4.00888527242347e-05
-1.63630321130284e-05
-3.46046935880971e-05
-8.33740162948493e-08
-2.70197699774308e-05
-8.38237158026658e-06
-1.15505441267831e-05
-2.0680841595109e-05
-1.47518591943464e-05
-3.03445824155886e-05
-1.61491564471194e-05
-1.6371431925815e-05
-1.12587566667398e-05
-3.38784144465469e-05
-1.46845382950325e-05
-2.81897523817403e-05
-1.92379088235021e-05
-1.46025624494112e-05
-2.25864720872574e-05
-3.08235251140933e-05
-1.12768544003741e-05
-1.54882248167791e-05
-2.30877341232345e-05
-3.45438620132915e-05
-8.59352435740579e-06
-7.10283852464565e-06
-2.79029061774008e-05
-1.88809051446849e-07
-6.39506856605253e-06
-1.62166379018778e-05
-1.9435608910359e-05
2.90278907495061e-06
-4.85440303215409e-06
-2.12033952915186e-05
-3.53599496305794e-06
-9.97383849722387e-06
-5.93780684141374e-05
-6.96427222884395e-06
-9.50740932364437e-06
-3.32206624164911e-05
-3.0119383885597e-05
-2.8507626556725e-05
-3.73791612852622e-05
-4.11079632093547e-05
-1.32147796766666e-05
-1.67007991966135e-05
1.20720876766621e-05
-3.23427669608137e-05
-4.03582711764349e-05
-2.68564054431686e-05
-1.88006679201064e-05
-2.09188670615986e-05
-2.0012573501233e-05
-3.91325417265918e-06
-2.98797774416461e-05
-1.05353015260307e-05
-2.21809939920214e-05
-1.80497491943918e-05
-2.97282081511349e-05
-4.66375041619927e-06
-1.48418212492105e-05
-1.94425169890424e-05
-1.45996348264824e-05
-3.0884886417689e-05
-1.42579719070525e-05
-1.02775443913717e-05
-2.00718448791343e-05
-1.94395172293939e-05
-1.60696307704623e-05
-6.57938713371452e-06
-2.47318603109875e-05
-1.96269105667887e-05
-3.96442943630647e-05
7.47673548452733e-06
-3.08129937750024e-05
-2.23717120707966e-05
-1.00184036572492e-05
-2.90407802751288e-05
-4.16095643781443e-06
4.92472772720425e-06
-2.21361826281315e-07
-2.07166721052702e-05
-6.14810292087154e-06
-1.77796956824477e-05
-4.41630202798392e-06
-2.346870426204e-05
-1.31059814580634e-05
-4.92289356130294e-05
-1.36831284664539e-05
-7.59127634599861e-06
-1.63587316600915e-05
-1.51593601449484e-05
-2.06089352306851e-05
-2.02946266224649e-05
-2.23642231716551e-05
-1.16292134958266e-05
-2.12781735486929e-05
-1.81888063005086e-05
-1.81496910697943e-05
-2.98630878697895e-07
-3.00144225783274e-05
-1.76583542212868e-05
-7.92456040766516e-06
-6.17336773101314e-06
-2.44711945558315e-05
-8.79558566538066e-06
-1.89357259223493e-05
-2.7873156804523e-05
-1.28028773524654e-05
-4.23701692198057e-05
-3.6610371015676e-05
-2.00565502678364e-05
-7.31074429295582e-07
-1.53030847063287e-05
-2.16154072315482e-05
-2.74388995020015e-05
-4.33809969028545e-05
-2.72604091665017e-05
-3.21845680742814e-05
-5.15624012587318e-05
-2.30660958840333e-05
-8.31598486395799e-06
-4.07621291272399e-05
-1.80330248469422e-05
-2.93869475412243e-05
-2.08161190633336e-05
-3.49868008646975e-05
-2.5686915676734e-05
-1.30229187898255e-05
-2.16534163194267e-05
-1.6146112602503e-05
3.79215447593924e-06
-1.90863383984832e-05
-1.94437761506345e-05
-2.81631002357246e-05
-1.99523522072383e-05
-7.79086570603889e-06
-1.16660235937652e-05
-1.69018955233542e-05
-3.28976003733958e-05
-2.57735852178237e-06
-7.80053212083602e-06
-1.68693182629954e-05
-1.89351184499578e-05
-3.15711968260343e-05
-2.21918495834662e-05
-1.25546416721488e-05
-2.55318449712498e-05
8.23937488378356e-06
-2.57788781140281e-06
-3.17580357044798e-06
-2.48680632067335e-06
-3.04465627856019e-05
-7.52305173721372e-06
-1.58585232538073e-05
-2.75316545891935e-05
-2.0224228401449e-05
-2.27296752825563e-05
-2.48534010142646e-05
-2.69568842705073e-05
1.4623527965953e-06
-1.25865524100254e-05
-1.13459563258577e-05
-1.95481396265887e-05
-9.12974830506957e-06
-1.5514820099837e-05
-3.31010103877018e-05
-2.14844390022893e-05
-1.72286608448545e-05
-2.41998779773435e-05
-2.13088766369717e-05
-2.45605295781141e-05
-9.57653477087744e-06
-3.28428711634153e-05
-3.33951312177578e-05
-3.75534406355988e-06
-1.11631936951637e-05
-3.28275498511238e-05
-8.10225063185742e-06
-3.52893919262994e-05
-4.85379316117244e-05
-1.34911891972304e-05
-3.25258710562837e-05
-3.15958005713582e-05
-1.87574662038907e-05
-1.42899723121284e-05
-2.22408902870777e-05
-1.56658684529625e-05
-1.42628014096841e-05
-1.10311453694454e-06
-3.07577132605905e-05
-1.12279294913654e-05
-2.00261761793739e-05
-2.33222095569312e-05
-3.96050393014461e-05
-2.53296841777878e-05
-3.23006094989176e-05
-2.48550865884101e-05
-9.87923636857948e-06
-3.85840986958426e-05
-1.28291795467849e-05
-2.74862256614709e-05
-2.78787177153523e-05
-1.44842337219379e-05
-3.08010771504789e-05
-1.59265229336871e-05
-1.82687600798907e-05
-2.29519159257809e-05
-2.62080319737568e-05
-6.81585257397104e-06
-4.40737704502624e-05
-1.78200284894807e-05
-3.19357174165855e-05
-2.61778352075277e-05
-2.60909379727236e-06
-2.76870385827096e-05
-3.50502804499016e-05
-2.22428449927032e-05
-2.27987843043667e-05
-3.09306116323241e-06
-3.68552845859759e-05
-2.89510057892839e-05
-3.77163053842926e-05
-2.66389030891222e-05
-2.25699677665687e-05
6.55922554015701e-06
-1.12082525786283e-05
-2.57089308982896e-06
-1.61745343446365e-05
-6.95310833915484e-06
-4.76315154204526e-05
-1.32338057360779e-06
-3.87080910237783e-05
-2.91848057854404e-05
-3.03091161398205e-05
-3.22253121232632e-05
-1.92667519024977e-05
-1.19613745467613e-05
-2.44499761032633e-05
2.22953614362374e-06
-2.0763774417735e-05
-2.81055910405172e-05
-2.28449306767165e-05
-3.93085784024022e-06
-1.5967753771338e-05
-2.93191575600291e-05
-1.7162462837436e-05
-1.28902528756473e-05
-3.31295850763445e-05
-6.63109612791185e-06
-1.62855211267933e-05
-2.26212977223242e-05
-2.98787198210397e-05
-3.28576244622416e-05
-2.38975144464135e-05
-1.79117165675662e-05
-1.76607230736223e-05
-9.17569696971522e-06
-2.586299925988e-05
-1.33468530429967e-05
-7.68102774409354e-06
-3.5816010482029e-06
-2.25804281773503e-05
-2.67542589541924e-05
-3.91584925151663e-05
-3.45752221245262e-05
-3.31611576143661e-05
-3.96099245918365e-05
-1.67475641705899e-05
-7.24783436234423e-06
-4.92476802115002e-06
-3.45547984935498e-05
-3.53144063375959e-05
-2.0291313578132e-05
-2.83057125382438e-05
-3.49160607928456e-05
-3.5562966011407e-05
-2.81544256818401e-06
-9.28050098281914e-06
-6.60140942901474e-06
-1.21471107963641e-05
-3.71070439630873e-06
-2.64642948774179e-05
-3.37565862565705e-05
-1.64040750487429e-05
-5.15103137008218e-05
-1.70311937882983e-05
-1.23097389939179e-05
-4.2581359826843e-05
-1.64172077790639e-05
-2.46097671291073e-05
-3.17505222536708e-05
-2.50745077227635e-05
-3.0849352878789e-05
-2.45514493276606e-05
-1.1200203840809e-05
-2.13520715364618e-05
-1.56054524233927e-05
-1.85487671856629e-05
-3.69464734457577e-05
-1.52604610020702e-05
2.22269254147697e-08
-2.73279307854496e-05
-6.57979810822214e-06
-1.90042691369097e-05
-3.21340119126029e-05
-1.09838286822687e-05
-1.44711998723719e-05
-1.39137393410049e-05
-2.2619453297319e-05
-3.04407587571412e-05
-1.72929365070741e-05
-2.61930841560572e-05
-1.39994190000269e-05
-2.49248459660222e-05
-5.51532036671093e-06
-1.20942696231374e-06
-9.20685308561405e-06
-2.35594850122566e-05
-1.6485217758719e-05
-1.4874441666426e-05
-3.27247981883077e-05
-2.26582247233123e-05
-1.74575295642095e-05
-2.95131583609382e-05
-3.25381984271733e-05
-8.74438695763624e-06
-1.86187994150137e-05
-1.92754222872966e-05
-3.79018682104246e-05
-2.94435521195632e-05
-2.53214837624039e-05
-7.24692333300058e-06
-1.10280620243891e-05
-3.33043570860475e-05
-1.61643198920716e-05
-3.31358095593405e-06
3.64732999056118e-07
-1.51638773981721e-05
-1.76136146538834e-05
-2.5772871575499e-05
-5.15369002758907e-06
-2.50602512184898e-05
-3.34927377616234e-05
-9.23796055788238e-07
-5.73311331019181e-05
-1.69164383123451e-05
1.18718267045722e-05
-3.92536145274378e-05
-2.35438445019842e-05
-1.73176848031658e-05
-1.6856918839439e-05
-9.97539137382984e-06
-3.03017576539342e-05
1.45224843136936e-05
-1.99004949883466e-05
-1.86844834436401e-05
-3.64167328848072e-05
-2.5751574234224e-05
1.22614386489107e-05
-2.80794029360134e-05
-1.12890765417955e-05
-3.4003673913342e-05
-2.8724783266038e-05
-3.61948148545431e-05
-2.9883894034466e-05
-1.30010297668489e-05
-1.404944996045e-05
-8.05962487275044e-06
-2.05489574830991e-05
-3.10100118329961e-05
-2.72488400362784e-05
-1.22403142893222e-05
-2.16805636789956e-05
-2.50911907982505e-05
-1.85978063646219e-05
-2.56047155997606e-05
-3.35893396034382e-05
-2.25362023809607e-05
-1.66456601842769e-05
-2.05635951405529e-05
-2.90731030849846e-05
-2.22441999941194e-05
-7.38961171838123e-06
-4.73841126774423e-06
-2.0300038982596e-05
-3.97071076839424e-05
-1.05850149024798e-05
-1.04219359360806e-05
-3.26017188189679e-05
-2.65946768169157e-05
-4.64504796381467e-05
9.41007388528284e-06
-2.06444453340888e-05
-5.38032996519949e-06
1.29737814942131e-05
-2.26480473137009e-05
-3.38188008661213e-05
-1.67003508193451e-05
-3.08072922823086e-05
-6.549174224956e-06
-2.31463353630602e-05
1.29500938010113e-06
-2.21895539179957e-05
-1.26471073641325e-05
-2.71402855767899e-05
-3.68396032109154e-05
-1.89903053275458e-05
-2.72863171154671e-05
-2.87334850922967e-05
-2.2669078005628e-05
-5.32411332309153e-06
-3.33871202599206e-05
-2.29681244204367e-05
-2.33651825914472e-05
-1.75998585944707e-05
-2.83054108351953e-05
-2.23655847914082e-05
-2.95296740810697e-05
-1.47314488754785e-05
-1.93737986765241e-05
-3.16743723571433e-05
-2.52308521364947e-05
-2.35824411334428e-05
-2.58103674570735e-05
-4.29635502121222e-05
-2.18011334459222e-05
-3.69136767203398e-05
-1.83366284059783e-05
1.86770193211817e-06
-1.46904664012239e-07
-2.44977859657193e-05
-1.00980611155941e-06
-2.1763416006048e-05
-3.13639616363226e-05
-1.65049049364517e-05
-9.37384376050794e-06
-2.52222771955341e-05
-2.37138423583106e-05
-3.07514178781009e-06
-2.41193817628927e-06
-2.13121805826467e-05
-2.36224739235944e-06
-6.62829102268356e-06
-2.35408560626058e-05
-2.51032364410745e-05
-3.85185548312872e-06
-6.96853520555641e-06
7.27700342422135e-06
-3.03567076484664e-05
-1.88053095763628e-05
-1.26844391576557e-05
-3.6143394905489e-05
-3.59344419718244e-05
-2.73115430232161e-05
-4.14820222147637e-06
-9.25211576712841e-07
-2.91856029554887e-05
-1.48992449454051e-05
-3.29139619488042e-06
-1.73294333050299e-05
-1.67448747038907e-05
-2.72580361117403e-05
-1.32486783777944e-05
-5.71716037020554e-06
6.6294863162625e-06
-2.95401583132887e-05
-1.52079706245802e-05
-1.46371835682936e-05
-2.87641089364212e-05
-4.07721518279885e-05
-1.95417491990877e-05
-3.30231233480001e-05
-9.71003489743378e-06
3.84411796308133e-06
-1.68909865876464e-05
-2.35876162320163e-05
4.75470343614234e-06
-2.65903053430847e-05
-1.65052981148743e-05
-1.57382349998503e-05
-1.42103062821373e-05
-2.83618184274901e-05
-1.89113362418799e-05
-1.13224384954536e-06
-1.41577073016823e-05
-3.75025384529082e-05
-1.22965829805135e-05
-2.76298760689791e-05
-1.77496123247033e-05
-2.32977324229101e-05
-1.9629287012699e-05
-1.68654637979428e-05
-2.6574734817113e-05
-3.08430746534689e-05
-3.05577876911951e-05
-2.69559919288275e-05
-3.25500352286354e-06
-8.85845387875191e-06
-2.33399940888404e-05
-1.96691202444358e-05
-4.62381054571056e-05
-2.97915340930581e-05
-3.59086371754161e-05
-4.24428123589048e-05
-2.74230540821748e-05
-3.65139353021552e-05
-1.65895477011563e-05
-2.35094591678373e-05
-3.61783527049912e-05
-1.21060347213467e-05
-1.17043045081239e-05
-2.02943413540958e-05
-4.92370096145394e-05
-6.6451267534459e-06
-8.93267765070713e-06
-1.31929850381868e-05
-2.7981242637389e-05
-1.38895061616204e-05
-1.66546596077213e-05
-2.39478178446574e-05
-2.81920511093745e-05
-2.13275884453615e-05
-2.14974755615239e-05
-1.08297810342791e-05
-3.02185876972997e-05
-1.93992887811151e-06
-2.00359190208231e-05
-1.46486357432786e-05
-3.46833086779353e-06
-2.96390960816082e-05
-2.34301014283142e-05
-1.09450592411636e-05
-2.85917042049899e-05
-1.88677607818424e-05
-1.22392034431088e-05
-1.81112967918023e-05
-1.48823334648024e-05
8.35679638503744e-06
-3.50778086711388e-05
-4.56363451362343e-05
-2.99439750997946e-05
-1.75921838090341e-05
-1.91607857736243e-05
-1.06564668656292e-05
-3.94143542975821e-05
-2.14462756769584e-05
-1.84196024040483e-05
-1.13927789316118e-05
-3.04280900324067e-05
-1.48556233438965e-05
-1.25859929490661e-05
-3.25499018399003e-05
-2.72375794872103e-05
-1.35874892508919e-05
-2.97516368986638e-05
-1.52558653676833e-05
-2.65588177646876e-06
-1.33237592105389e-05
9.00441153817125e-06
-2.89654275118715e-05
-2.51974641603161e-05
-2.85991873404269e-05
-2.27894578523658e-05
-2.40529698388303e-05
-2.26849787736826e-05
-1.60690032878043e-05
-2.44998886384986e-05
-2.51123815093311e-05
-1.56090965343962e-05
-4.72041815838642e-05
-9.27619341377643e-06
-2.25253497471908e-05
-3.41346085583598e-05
-2.68190093601428e-05
6.34171243418271e-06
-2.94671239247481e-05
5.77161509523561e-07
-3.99394564635912e-05
-2.5240412855251e-05
-3.39016081809447e-05
-1.13032042918436e-05
-3.34830518918934e-05
-1.55099487475822e-05
-2.99771511818029e-05
1.15473902787533e-05
-1.44188859581583e-05
3.59024429650734e-07
-1.16132842330959e-05
-1.56469723499264e-05
-1.55542089117967e-05
-1.02761577955646e-05
-3.75534609081267e-06
-3.20565343693051e-05
-2.08269526263503e-05
-5.63136131768168e-05
-2.1783936058867e-05
-3.19937888529397e-06
-1.09880502968776e-05
-2.16440553434539e-05
-2.58373196636379e-05
-2.83307659817483e-05
-3.67549264575749e-05
-2.11921807325269e-05
-1.65182284926571e-05
-2.37495194474673e-05
1.23700703861172e-05
-2.54979831730349e-05
-2.9670140386255e-05
4.00146357715067e-08
-2.41984076004486e-05
-1.45716282981256e-05
-3.03510905877533e-05
-1.59686815360829e-05
-3.21928334487086e-05
1.43864998003076e-05
-1.71931513459745e-05
-1.70885659018498e-06
-1.35434390425548e-05
-4.45948724159478e-05
-6.70837911488548e-06
-9.72237743524976e-06
-4.07769548048436e-05
2.53850315166407e-06
-2.30803522946286e-05
-4.3483466891015e-05
-1.35922276893086e-05
-2.46648280725081e-05
-1.26477974875081e-05
-5.84275781339296e-06
-1.01845657009363e-05
-1.33438190724241e-05
-2.81375284723115e-05
-3.20931471837652e-05
-2.75893080182359e-05
-2.92729716205068e-05
-4.57891526679685e-06
-3.32814060384946e-05
-1.6151035873009e-05
-7.48319372568668e-06
-4.14122363731479e-05
-3.6060074257287e-05
-2.48501058707977e-05
-3.60564312118911e-05
-1.01017626054935e-05
-3.44481146528086e-05
-2.18902442966757e-05
-2.18366632280373e-05
-3.73226952535864e-05
-2.61594593688915e-05
-2.27070833105966e-05
-9.33861798416533e-06
-2.08971545368763e-05
-1.3442326536453e-05
-2.01453569399013e-05
-1.3687663322993e-05
-2.10470873314469e-05
-7.94277798180285e-07
-1.78412649562684e-05
-2.77277148252649e-05
1.10980088799752e-05
-2.77330446552967e-05
-2.01528914059438e-05
-3.60499515480354e-05
-1.73382657628701e-05
-1.37168360666145e-05
-1.4054865851249e-05
-1.15388687959222e-05
-3.05057199151626e-05
-1.52568452712192e-05
-2.82690858403868e-05
-2.3907380010698e-05
-2.20422158092454e-09
-1.13366327471302e-05
-2.67051579810759e-05
-1.06087850810949e-05
-2.33672450966205e-05
-3.04377815327898e-05
-3.0403677154698e-05
-2.03038664785731e-05
-4.35572466891177e-05
-2.51070827417561e-05
-3.43694969671572e-05
-2.62382718299696e-05
-3.62253277057087e-07
-2.78511041492982e-05
-3.60570327293983e-06
-2.7718599770858e-05
-3.53183900343437e-05
-2.208691895108e-05
-4.75457715054674e-05
-2.5900476022525e-05
-4.07517167971699e-05
-3.16681724645256e-05
-1.88229293202747e-05
-2.93929146983378e-05
-2.02601639012892e-05
-2.37513817043475e-05
-2.12277364212605e-05
3.2854282235462e-06
-5.89063858547372e-06
-3.23945086357965e-05
-3.11781257951158e-05
