# Supplementary material for: Research on computational propagation and identification of mine microseismic signals based on deep learning
Source: PLoS One. 2025 Oct 22;20(10):e0334641. doi: 10.1371/journal.pone.0334641 (PMC12543183; doi:10.1371/journal.pone.0334641)
Supplement: S1 Data — (ZIP) [file pone.0334641.s001.zip › 000100500001064.xlsx_0.txt_24.txt.txt]

-1.16190736014155e-05
-5.21730522416443e-05
-2.30162988428103e-05
-3.3549707564728e-05
-2.43165036828688e-05
-3.23036634569637e-05
8.62245797060192e-07
-2.6308368934196e-05
-1.89257073509009e-05
-1.92296427597525e-05
-1.60215457151872e-05
-2.76673090844249e-05
-1.71794875650428e-05
-7.26383211053197e-06
-8.87579216393008e-06
-1.80226793562851e-05
-9.75798248214416e-06
-2.94741152846321e-05
-1.74699952701021e-05
-2.28001311910696e-05
-3.24561888848363e-05
-3.08176460195151e-05
-6.84839385214938e-06
-1.3443082058062e-05
-1.8622633182597e-05
5.43181581843499e-06
-5.16309978126334e-05
-4.45770087861003e-07
-1.6615361169643e-05
-4.73402153547199e-06
-3.80536089763612e-05
-3.98045392827301e-05
-1.52573000090526e-05
-1.50454355277495e-05
-7.30829023367125e-06
-3.2801504240333e-05
-1.8708584313646e-05
-4.23317431802529e-06
-2.44805600178439e-07
-6.13589592037973e-06
-2.71383544225025e-05
7.94421671770003e-06
4.53737275589772e-07
-9.52721833659064e-06
-3.85438392672907e-05
-3.5133929357572e-05
6.8529643127691e-06
-6.90864879555883e-06
6.40524026022818e-06
-1.35159041350519e-05
-3.45559918501348e-05
-3.77677158718006e-05
-1.26193057504958e-05
-2.39464227182139e-05
-3.20771380417806e-05
-2.67533420331378e-05
-2.05496576454236e-05
-1.23848412370561e-05
-2.24477113759855e-05
-9.9808209538717e-06
-2.06728321390637e-05
-9.73303646168308e-06
-1.30718012741921e-05
-1.66183980612376e-05
-3.37396851166119e-05
-2.68186400151221e-05
-1.45013199281736e-05
-2.04156694821866e-05
-1.38575542621297e-05
-7.79697514925754e-06
-2.5763069621433e-05
-5.46502074030249e-05
-2.28212119310202e-05
-3.10477444090073e-05
-3.14115021178416e-05
-2.03105096992114e-05
-3.2981731589651e-05
-3.27722383997147e-05
-2.07215798368318e-05
-2.35047492939375e-05
-3.46593178532533e-05
-2.17142026184687e-05
-3.25583925408804e-05
-2.87732928621093e-05
-1.06557348406706e-05
-5.1395724423331e-06
-2.11243173772779e-05
-1.53589038021597e-05
-1.18848611277082e-05
-3.11549889868029e-05
-3.91322798522706e-06
-1.88825591700177e-05
-1.03987785287464e-05
-5.24817735643096e-05
-3.57315346170557e-05
-4.96708793380718e-05
1.4828104088371e-05
-2.76999486388036e-05
-3.11501167782027e-05
-3.70964730386092e-06
-3.30716964651853e-05
-1.92354718139231e-05
-2.05921553251643e-05
-2.4547453762905e-05
-1.82013067634835e-05
-2.15463775223686e-05
-1.65304569880237e-05
-2.10118179357368e-05
-2.7636549298373e-05
-3.9290687261004e-05
-2.61675243814271e-05
-2.66397986613121e-07
-1.74805167507925e-05
2.55569709515258e-06
-2.04565810943298e-05
-3.16290007900977e-05
-1.37444405507803e-05
-2.00105314305927e-05
3.33658665645636e-06
-2.8020233518667e-05
-2.14602593181806e-05
-6.05916873964529e-06
-1.77857376626033e-05
-1.34669362912811e-05
-4.1882255286506e-05
-7.89862400753084e-06
-2.75152038661575e-05
-2.7544089931678e-05
-1.09960409277568e-05
-2.78816593076958e-05
-3.05543982832277e-05
-2.57168396299779e-05
-4.75619063553162e-06
-2.42279596478957e-05
-1.64215251622417e-05
-2.27419884916413e-05
-1.27879827718719e-05
-2.28331625760165e-05
3.6885359177257e-06
-4.63353398147615e-05
-1.9669284299866e-05
-2.5135055554447e-05
-3.06799228173112e-05
4.47398694645197e-06
-2.61755703754838e-05
-3.5902143477742e-05
-3.56986771446011e-05
4.14697350914791e-06
-1.65644318135068e-05
-2.11075609346752e-05
-1.89827979983321e-05
-2.42097937696294e-05
-5.60697569813769e-06
-2.92751017312528e-05
-3.01638922530275e-05
-2.15631672337978e-05
-2.20032591889998e-05
-1.67342601478402e-05
-2.18947472908729e-05
-1.00777782884608e-05
-5.00248179523645e-06
9.01584926765087e-06
-6.32356012859138e-06
-1.84524250902397e-06
-2.85374303436303e-05
-8.40409287122605e-06
-1.51876742815937e-05
-2.10320878210748e-05
-1.1610055947314e-05
-2.66850557094313e-05
-3.37484059618174e-05
-2.50662552582828e-05
-1.7877441515491e-05
-4.71959904067755e-06
-2.20495721125906e-05
-7.22993623793491e-06
-8.62924381832695e-06
-3.0918220547273e-05
-3.07872275234406e-05
-3.57641208942875e-05
-2.2602579028044e-05
-2.40856999093813e-05
-4.07741949373559e-05
-3.07779167121699e-05
-3.1089913598445e-05
-4.47701022062335e-06
-1.07969709585966e-05
-1.36997538477427e-05
-1.20529212732434e-05
-8.45439524787342e-06
-2.75019023418702e-05
-6.00722920336006e-06
-5.25740124765172e-06
-3.20472022642565e-05
-8.23502663288004e-06
-1.32116904876801e-05
-1.15936559731842e-05
-4.19803159985737e-06
-3.39564480108206e-05
-8.11929777712851e-07
-3.63570728922861e-05
-1.47102108021821e-05
-9.75881482536094e-06
4.89232789282108e-06
-5.58510766617863e-05
-3.10732752114857e-05
-1.71855808917875e-05
-3.04941823931331e-05
-3.00362592889156e-05
-3.26498930774082e-05
-4.53342963020065e-06
-4.11375375305875e-05
-5.72445348649619e-05
-2.22333538133324e-05
-2.93595895376968e-05
-5.13951699456069e-06
-3.52334155185197e-05
-4.37781689801457e-05
-2.4619718017229e-05
-1.76346163129517e-05
-1.76145205097005e-05
-4.74198533786475e-05
-1.40241228344697e-05
-1.86166104990784e-05
-2.30422888919394e-05
-2.88518227243097e-05
-1.45936146446274e-05
-1.99469239447346e-05
5.75268179823812e-06
-1.97431175939696e-05
-1.03334512422584e-05
-4.98563156346886e-05
-2.28887450365931e-05
-1.70391959593796e-05
-3.05641614732336e-05
3.26409179845815e-07
-1.98664829852445e-05
-4.11487871479896e-05
-3.89428402931388e-05
-3.33843164647079e-05
-1.73717854869349e-05
-2.35518782261217e-05
-3.96044918943373e-05
-1.00946855504962e-05
-3.75816418017571e-05
-1.69392429231116e-05
-1.57354067332602e-05
-6.9646056611377e-06
-2.71153208987169e-05
-2.628786660144e-05
-4.25722447324039e-05
-3.94306642746479e-05
-1.79640885107613e-05
-4.37412838056199e-05
-1.05114291169547e-05
-3.2013708800388e-05
-2.97421912777689e-05
-3.24003745176457e-05
-1.46294805242298e-05
-2.48122829405582e-05
-9.58266730650631e-06
-2.78344846034724e-05
-1.69668357241511e-06
-3.50508782411917e-05
-4.24234687521369e-05
-3.27773077353154e-05
-2.60611372175942e-05
-1.04378735562933e-05
-3.88987134208292e-05
-3.78327521164724e-05
-1.33565428985593e-05
1.23697461474096e-06
-1.94375269729642e-05
-1.35688014068976e-05
5.93943741221378e-06
-8.80115846452978e-06
-1.85603419414404e-05
-3.33286046840862e-05
-1.68302659652009e-06
-2.30375260164421e-05
-2.60819261235253e-05
-1.39270548356624e-05
-3.26146901526942e-05
-1.37485938848482e-05
-3.80101471285279e-07
-2.88016830694105e-05
-3.63766123179413e-05
-1.59831659988512e-05
-3.76870761002852e-05
-2.24658880725605e-05
-1.86083595211483e-05
4.35706468255283e-06
-1.60840462327873e-05
-2.721826177643e-05
3.67681294122149e-06
-1.5996755558479e-05
-2.78025728269892e-05
-7.96270759655548e-06
-1.2911279103368e-05
-2.55150949260855e-05
-3.34412767888646e-05
5.51756089202511e-06
-3.16888562597809e-05
-2.78414351143616e-05
-1.57912555318712e-05
-2.3873792648861e-05
-8.100188659618e-06
-5.37081950263225e-06
-1.03649857612552e-05
-2.02034468712079e-05
1.84010483967242e-06
-5.6777832906298e-06
-2.8528227086049e-05
-3.28795095181243e-05
-3.67408550242379e-05
-2.84486869025342e-05
-2.86151664948278e-05
-4.39372462285797e-05
-9.07775920382464e-06
-2.30381163603509e-05
-5.26114085013388e-06
2.84810105326584e-06
-1.93272943561093e-05
-1.46929092311726e-05
-2.09299567324231e-05
-1.74366591960943e-05
9.14329737823313e-06
-6.65631483487248e-06
-7.21996705522419e-06
-8.35411427254085e-06
-1.44664181588944e-05
-2.82792620121399e-05
-2.11799707728427e-05
-4.34122672979948e-05
-1.52437473009332e-05
4.74034977037602e-06
3.98274190049234e-06
-1.58597798544689e-05
-1.27943660711636e-05
-2.08829189605296e-05
-3.15757313814664e-05
-2.19095174628544e-05
-1.83683337783612e-05
-1.34608929548969e-05
-1.77789336011723e-05
-5.24186411561559e-06
-3.83554713951097e-05
-1.1078333240984e-05
-5.74666009385626e-06
-2.22839546128355e-05
-7.44159960606632e-06
-1.33673622692377e-05
-1.44064362068906e-05
-8.2314531726516e-06
-2.32761838538559e-05
-2.11678439911851e-05
-2.29692542864225e-05
-2.21731635506553e-05
-2.35641165004253e-05
-2.78273590120756e-05
-2.27223468381011e-05
-1.43457021930101e-06
-1.95578044591335e-05
-2.94560236634668e-05
-2.42315136589724e-05
-3.01459171118313e-05
-1.63513565665392e-05
-2.40538865609371e-05
-1.02053498369759e-05
1.09086698561174e-07
-2.03605838778923e-05
-1.52274450963416e-05
-4.27720968884376e-05
-1.09828491732585e-05
-1.922583312882e-05
-2.87586480663855e-05
-2.92137285358794e-05
-1.91524436499299e-05
-3.33782076342209e-05
-1.06331799316484e-05
-8.8483012881896e-06
-1.85394411875502e-05
-1.69315497739069e-05
-4.1608143879653e-05
-9.09156912414608e-09
-2.573725736749e-05
-1.32940436459904e-05
-1.73271085382174e-05
-2.66969370948463e-05
-2.25371775870663e-05
-3.55424457819622e-05
-3.86142645694408e-05
-7.42381402667245e-06
-1.91864520656696e-05
-3.95188128697832e-05
-7.31619632412397e-06
-2.10413895694969e-05
-2.14679847095337e-05
-2.28189642385175e-05
-2.43748025183138e-05
-5.29033745199005e-05
-2.36341732119729e-05
-3.28653084624944e-05
-3.5835787753833e-05
-1.90443605541977e-05
-2.03013474701772e-05
-2.57841811809623e-05
-1.50089546085446e-05
-1.4746398921941e-05
-1.51697291239912e-05
-4.75579705597862e-06
-2.13755346846979e-05
-1.46645140815822e-05
-1.89792095307227e-05
-2.293718185276e-05
-2.40596139318568e-05
-1.60666447441008e-05
-1.1600743718619e-05
-1.96980023339465e-05
-2.89623766872341e-05
-1.42338209422537e-05
-1.65892268839728e-05
-6.62017321414991e-06
-2.99110587026414e-05
-2.36302006574785e-05
-2.26715944169333e-05
-2.10039672020088e-05
-3.67494728536489e-05
-1.41078590226728e-05
-2.50624746785533e-05
-1.85458364489761e-05
-5.09107093429331e-05
-1.66886373258387e-05
-3.18075343546993e-05
-1.56227255636302e-05
-2.35610464237155e-06
-2.27920520873066e-05
-5.69700375754094e-05
-3.31207262617455e-05
-2.15778476575831e-05
-2.01811303100146e-05
-1.65993558860226e-05
2.39879278167297e-06
-1.63929006080442e-05
-1.4215104182761e-05
-1.37052254628924e-05
-1.04266564608354e-05
-1.36273138463733e-05
-1.61965843777855e-05
-4.86725142280763e-06
-2.15939431571949e-05
-3.40835230331995e-05
-2.21847188115685e-05
-8.16472812320715e-06
-3.43687316620389e-05
-1.8381838475444e-05
-1.46377721984517e-05
-8.34893057482275e-06
-3.24108856930841e-05
-4.02260678055385e-05
-2.84516990322302e-05
-4.62081447660918e-06
1.15314421385342e-06
-2.04460172192549e-05
-5.70233091124106e-06
-8.45755601972398e-06
-8.29147017268572e-06
-4.71139028507859e-05
-2.61597115960148e-05
-2.97606347420641e-05
-1.9289975331908e-05
-2.21665689189756e-05
-5.91247304744309e-05
-1.5667482829648e-05
7.1147165377051e-06
-1.79150035289712e-05
-3.41245595548832e-05
-9.14682482836431e-06
-1.89445757660756e-05
-1.15462966751477e-05
-2.56508088078229e-05
-3.49345072181452e-05
-2.71868122727594e-05
-2.9890792594923e-06
-1.68449781207327e-06
-2.38517260554059e-05
-1.67499101606284e-05
-7.87941336267432e-06
-1.98802010539219e-05
-3.75535546436078e-05
-1.42303806374436e-05
-2.2518776945192e-05
-2.75254259373787e-05
-2.08108664957245e-05
-1.77740301968226e-05
-1.39695456898857e-05
-2.67811469148402e-05
-2.23845418819876e-05
-2.5070433847297e-05
-1.40263863247714e-05
-2.33047162949773e-05
-8.04735386643005e-06
-1.60671547927485e-05
-1.98213544029206e-05
-2.0516790168616e-05
-1.71806718568622e-05
-3.8492350111473e-05
-2.37607524671334e-05
-2.09311500974339e-05
-2.3687746653383e-05
-1.47200225927855e-07
-1.7320497158291e-05
-2.84989020820819e-05
5.28175297524336e-06
-3.49257397296379e-05
-1.48155633138331e-05
-2.49697351923141e-05
-1.89266240358438e-05
-4.22700149446524e-05
-2.53404424608913e-05
-2.60664415196327e-05
-2.32346659661436e-05
-4.32663510150495e-06
-1.44553193431968e-05
-3.11684313137664e-05
-1.1653294286791e-05
-4.68836296719105e-05
-2.74072889105631e-05
-3.46459029988838e-05
-3.14345462415913e-05
-2.42521511717434e-05
-7.34113938066437e-06
-1.08367151224989e-05
-2.25638279158913e-05
-7.92991300126273e-06
-2.18414602195861e-05
-2.24690152800882e-05
-2.08680042933857e-05
-2.66823957555691e-05
-1.50142249073819e-05
-2.82209180124365e-05
-8.23157069428378e-06
-1.36944485415162e-05
5.13054136416359e-06
-1.45031137554362e-05
-2.22231554423879e-05
-1.19338012138336e-05
-5.00559958105052e-05
-1.5718449011124e-05
7.77786178155548e-07
-3.92546376747682e-06
8.20789013708317e-07
-2.39423617361671e-05
-2.66097781956735e-05
-1.37378128258604e-05
5.29321624245913e-06
-1.76096087218736e-05
-1.90776835103362e-05
-1.97666914282586e-05
-3.49120640424689e-05
-1.12025769776942e-05
-4.79644804752494e-05
-1.78519145049581e-05
-2.18866869894547e-05
-2.17504901180037e-05
-3.50892404320348e-05
-1.71904244231268e-05
-8.95259049806629e-06
-2.14766225930508e-05
-2.37239597812403e-05
-3.27394669487355e-05
-2.88496641267521e-05
-2.34539597575089e-06
-3.15142388633282e-05
-2.85126572798806e-05
-3.2074801080192e-05
-6.60963511542129e-06
-3.11113305708699e-05
-3.0832069268035e-05
-2.93333203057084e-05
-1.42669686295031e-05
-1.66500167374543e-05
-9.26925436129903e-06
-2.16515773617065e-05
-2.27579449819549e-05
-5.79099277316661e-06
-1.93439842263047e-05
-3.66279448863064e-05
-4.09474883205124e-05
-2.37882179983281e-05
-1.11708816465217e-05
-2.27471403384311e-05
-2.88524686969518e-05
-3.80022728087135e-05
-8.16465018343624e-06
-1.34043469602921e-05
-2.22566498897697e-05
-2.34792213857342e-05
-2.3032857653605e-05
-3.54500090235392e-05
-8.35944475715553e-06
-1.38054680433495e-05
-2.472540195177e-05
-6.92152050930502e-06
-2.36746963452356e-05
-2.35753723161056e-05
-2.40542545476433e-05
-3.23863884676402e-05
-2.06044166923549e-05
-1.8016276109654e-05
-1.59184391263164e-05
-5.3117103654901e-06
-3.17635029080201e-05
-3.42562156604385e-05
-1.06840792384751e-05
1.98603901799946e-08
-3.37905377942011e-07
-1.89297398783115e-05
-9.77750038845964e-06
-2.54296388090046e-05
-2.13744937932362e-05
-3.10546631646747e-05
-1.87945614059421e-05
-1.34059543450529e-05
-1.5208243392305e-05
-4.66018056820969e-05
-1.85936149647773e-05
-3.8050601757453e-05
-1.51738427154353e-05
-3.16632794780542e-05
-7.03747197910756e-07
-5.68376298966004e-06
-1.41917629251271e-05
-1.84732599879511e-05
-1.83700700824478e-05
-8.56028542249198e-06
-2.13553053648661e-05
-1.25570828924367e-06
-2.78387430003956e-05
-8.48306053935714e-06
-2.35752237637217e-05
-1.64782397473433e-05
-3.13462547414388e-05
-2.88227557407062e-05
-2.45056547055604e-05
-1.14102149790379e-05
-2.44717071991268e-05
-4.73776861270211e-05
-2.55146916300468e-05
-1.64861268792295e-05
-3.22011486294305e-05
-2.86777028409631e-05
-2.56459078786315e-05
-1.99313870559539e-05
-3.73063111207339e-05
-1.51670284518824e-05
-8.05957693221835e-06
-2.38316463649295e-05
-2.47816753542755e-05
-7.18593900717778e-06
-2.75061806208218e-05
-2.9406570614981e-05
-5.37662734531365e-06
-9.99796350815866e-06
-3.88563728687416e-05
-2.66032591475196e-05
-3.56818578248976e-05
-2.65616421912911e-05
-1.51946483349386e-05
-1.73878564625967e-05
-1.85216604271471e-05
4.3478049936146e-06
-2.54440783166191e-05
-3.25647375861349e-05
-3.5435702367031e-05
-1.20606585147144e-05
-3.16442643009796e-06
5.58299652998307e-06
-1.12452001225839e-05
-1.94118073659473e-05
-3.91276202870585e-05
-8.13492750310647e-06
-7.8319492376754e-06
-3.14121755256613e-05
-2.52715528960827e-05
-1.15568361852351e-05
1.50597200705381e-05
-1.98929474301012e-06
-1.47099142930621e-05
-2.60063986305492e-05
-1.68321004730724e-05
1.47032064282848e-05
-5.73847560196046e-06
-2.62970224810342e-05
-1.7179706937219e-05
-4.4942132546629e-05
-2.42162708520897e-05
-2.56040180738865e-05
-2.01708333148366e-05
-3.06371697813749e-05
-1.02731183008171e-05
3.16951424849401e-06
-1.0350198119769e-05
7.31993868339675e-06
-2.11744218206963e-05
-1.11457797719933e-05
-1.52037588832364e-05
-1.46955344776376e-05
-2.43934773329836e-05
-1.44444692342656e-05
-1.40718139962879e-05
-3.07439353625882e-05
-3.46811395684771e-05
-2.47029352397649e-05
-2.87097239707118e-05
-1.30364130960107e-05
-7.9207240105199e-06
-1.60141662422253e-05
-1.33282161361051e-05
-1.72547988954678e-05
-2.25216932904682e-05
-3.14349519736908e-05
-2.15721805204265e-05
-2.42876690057866e-05
-3.7010795721531e-05
-3.02836622122084e-05
-1.87254533221975e-05
-2.13500828441313e-05
-3.75056840427698e-05
-2.90334906662067e-05
-6.58623540881246e-06
-4.07992742118652e-05
-1.78645714098698e-05
-2.34470203343144e-05
-1.51323310203189e-05
-1.84087401478508e-05
-3.22483110819718e-05
-2.21730202460952e-05
-2.80793527635956e-05
-2.19655489367088e-05
-2.36586918892428e-05
-1.2313406409281e-05
-2.34296608357219e-05
-1.87886113754309e-05
-3.01295202982583e-05
-2.71475145129805e-05
-2.38716970375303e-05
-2.58335859252554e-05
-2.04753034918892e-05
-2.28941902825138e-05
-1.48507006114399e-05
-9.28124059538847e-06
-2.41892969421577e-05
-3.00541155831159e-05
-1.25185620641058e-05
-2.68997670870808e-05
-2.59946900124829e-05
4.89271840423952e-07
-3.11180294673487e-05
-2.14179485093371e-05
-2.97694058111077e-06
-1.250050428649e-05
-7.81599384699977e-06
-2.96717847500532e-05
-1.12419623385374e-05
1.3164981490537e-06
-3.20541796107508e-05
-1.82007039595525e-05
-2.83062459256325e-05
-3.50705102023289e-05
-2.34044029865293e-05
-4.24472645736594e-05
-2.05724112329925e-05
-2.04479787492879e-05
-2.03850639170768e-05
-3.38178228486142e-05
1.86427203502748e-06
-2.26889011623182e-05
-1.37839827766587e-05
-3.15489209213742e-05
-2.55591207924261e-05
-1.14865015305715e-05
-3.20430558911566e-05
-1.20666167672047e-05
-1.47964212646443e-05
-2.02782517102938e-05
-4.65418601082189e-06
-9.07540680750592e-06
-4.40277543099367e-05
-2.24961004365753e-05
-2.85021275285134e-05
-1.94537045917843e-05
-1.54407717698099e-05
-2.51777747493354e-05
-2.08646348014129e-05
-1.6502913690545e-05
-2.89665023467324e-05
-1.34658470318457e-05
1.26498786228303e-05
-3.05015330606932e-05
-4.09288363676012e-05
-2.91581769323641e-05
-1.22058908170392e-05
-3.50023641925338e-05
-3.42909457591372e-05
-1.63959396885164e-05
-4.57773599735371e-05
-4.36725635696012e-05
-1.89065065220471e-06
-1.88825021162756e-05
1.12723383070114e-05
-2.01076634224823e-05
-1.07470834705183e-05
-2.53529711003674e-05
-2.2450268204686e-05
-3.00897829394664e-05
-2.07422418697269e-05
-1.18794006473701e-05
-2.79661072324783e-05
3.5295568948835e-06
-1.85025569228373e-05
-2.93523097709037e-05
-4.04869696787232e-05
-2.18622477251361e-06
2.42090787535389e-06
-1.74127711799889e-05
-3.10403582476201e-05
-2.48818246504228e-05
-2.04369744620121e-05
1.71619648660774e-06
6.55851084845468e-06
-1.64760988342685e-05
-2.47784300773289e-05
-3.48970263900935e-05
-1.56781505267519e-05
-4.85540663432909e-05
-1.63498794125488e-05
-1.43424502547284e-05
-1.60661169403849e-05
-3.30222913313018e-05
-4.42145254795544e-06
-1.95492286080057e-05
-7.25378155691965e-06
-1.95005809244277e-05
-9.02316187989997e-06
-1.59491370847116e-05
-4.32161425948216e-05
-2.49528925654474e-06
-3.64024564131418e-06
-1.30231981336309e-05
-4.68481178119372e-05
-2.35614038326905e-05
-1.2827174396336e-05
-2.324969663638e-05
-9.9660233898683e-06
-2.00815676572988e-05
-1.79672081178085e-05
-5.22397766914752e-05
-3.57546183548634e-05
-1.7382095852021e-05
-2.68193092939186e-05
-2.5060873401722e-05
-1.79430081880138e-05
-1.26081776536035e-05
-3.47389164651816e-05
-3.80266166420996e-05
-3.77328445177541e-06
-2.88577448929558e-05
-1.34450672698945e-05
-2.9498662100426e-05
-3.2498110294089e-05
-1.68321415877762e-05
-4.16264013889904e-05
-3.89349773531234e-05
-1.19388140964939e-05
-2.6454502407932e-05
-2.50210328984376e-05
-7.93879169907538e-06
-2.3355732959929e-05
-2.23012952018089e-05
-2.84124406945834e-05
-1.79594747927644e-05
-1.21547146891789e-05
-2.20357085985994e-05
-1.4833132028525e-05
-2.03643219301619e-05
-5.66202614962957e-06
-3.76202117101384e-05
-1.99159189963868e-05
-1.9132606073152e-05
-2.69604886237424e-05
-2.78278286462885e-05
-7.16484235647403e-06
-2.47009451517257e-05
-2.83105436729366e-05
-3.2692763553262e-06
-4.83265337835389e-05
-2.54892473488114e-05
-2.16331312061722e-05
-2.94392376374682e-05
-2.03350690607817e-05
-3.28496670777892e-05
-1.26067304773437e-05
-9.32164610639571e-06
-1.9682675512328e-05
-4.21491368194747e-06
-1.7302056527058e-05
-3.51784195295899e-05
-1.10327525434631e-05
-2.52936950028568e-05
-4.6828231190171e-05
-3.09386435093567e-05
-3.78782035490982e-06
-2.17115889599493e-05
-2.74941216278694e-05
7.68206911281269e-06
-2.32264023042352e-05
-3.69871869546958e-05
-3.88628868708621e-05
-1.13669311782148e-05
-4.86795560867953e-07
-1.14063697027965e-05
-7.60053858286776e-06
-4.77656087684123e-05
-2.22545186485628e-05
-1.14238206806453e-05
-1.79508483806205e-05
-2.30076688527307e-05
-3.50618890823379e-05
-1.5696616273282e-05
-3.68895433905602e-05
-2.81819478626034e-05
-7.83470382646104e-06
-2.8298994844522e-05
-2.71539116284151e-05
-1.19139007327315e-05
-3.3730430343397e-05
-8.24327816548583e-06
-1.96389221780644e-05
-4.17898047959334e-05
-2.91747707389493e-05
-1.63563472107002e-05
-4.48377613353811e-05
-2.62474597633556e-05
-1.10021625395418e-05
-4.31390420243196e-05
-8.75911962923788e-06
-2.04708509731126e-05
-1.86917064045648e-05
-1.23240203686235e-05
-9.68019636640172e-06
-1.62630587588373e-05
-2.7654141881721e-05
-1.76884244547771e-05
-2.59688542083091e-05
-2.24306547214014e-05
-3.87453988330013e-05
-3.60626277821144e-05
-2.94081846882397e-05
-1.78412334743267e-05
-2.46794555876188e-05
-4.46513809473391e-05
-3.56259047482605e-05
-1.71435649379576e-05
-8.68437993302608e-06
-2.50268278805467e-05
-3.74307662210652e-05
-4.32313269504564e-05
-2.44682431178226e-05
3.77383880858078e-06
-2.43507121478175e-05
4.56109665309099e-06
-8.05627034140903e-06
-1.30215452693803e-05
-2.47210339532409e-05
-1.62503712490927e-05
-2.26554762503072e-05
-2.54059415624263e-06
-2.86058006932604e-05
-2.57246973862884e-05
-1.87206463562648e-05
-2.53573878639129e-05
-2.90489477750584e-05
-1.11772783907615e-05
-1.78057720676794e-05
-2.54839490022502e-06
-4.70387490177546e-05
-1.80919193171e-05
-2.37527124002522e-05
-1.28162000713191e-05
-2.10763714739329e-05
-2.1126000411875e-05
-3.66097039981525e-06
-1.85991707974357e-05
-2.71443753758534e-05
-5.54349728470079e-06
-2.54853915419539e-05
-3.27039757117581e-05
-1.48097961885748e-05
-2.55926867557202e-05
-2.53915018012117e-05
-3.27560095611239e-05
-2.85330437573665e-05
-3.53099820660864e-05
-2.05827101185279e-05
-9.09612369060164e-06
-7.29942127253336e-06
-2.15589609871372e-05
-2.59133165150384e-05
-2.97985464496848e-05
-2.33338867903371e-05
-2.64545452410684e-05
-2.4933533796595e-06
-3.28196379167232e-05
3.81767657112511e-06
-2.62598839240851e-05
-3.44364049753823e-05
-1.24498565557565e-05
-2.10003643297005e-05
-1.17737220784526e-05
-5.04719656140215e-05
-1.08012142213483e-05
9.56222673752083e-07
-1.77212441384962e-05
-4.28303108230213e-05
-2.29893039955734e-05
-5.73049694640687e-06
-2.12969820117189e-05
-2.92694036639394e-05
-8.96827035936154e-06
-1.07255779099867e-06
-4.66676677813338e-05
-2.3830880050018e-05
-2.3954402569895e-05
4.4940674559691e-06
-4.09766414994936e-05
-3.46430020996078e-05
-4.08141956536635e-05
-1.84562705165617e-05
-3.14337297832473e-05
-1.49591127631487e-05
-1.42249890322618e-05
-1.94754577448016e-06
-2.55073896632782e-05
-9.41936699375322e-06
-1.25285249847032e-05
-3.18139917275857e-05
-2.1003862057072e-05
-2.36654470331174e-05
-1.89041506525398e-05
-1.58701707331826e-05
-2.35436480051889e-05
-3.14670781390527e-05
-4.35096131674664e-05
-8.0783596646221e-06
-2.6309425479456e-05
-5.29105479696622e-06
-1.16995323432416e-05
-1.06089479230417e-05
-1.08166101808278e-05
-7.29520676542382e-06
1.01213024362976e-05
-2.1508125970993e-05
-1.62162145363942e-06
-1.8590892544444e-05
-9.01763833632609e-07
-1.52964461520087e-05
-3.41464455869408e-05
-3.23696310145742e-05
-4.78271078007695e-05
-2.42852173820458e-05
-1.49101779166928e-05
-1.75936265430282e-05
-4.37825764875723e-05
-1.5952811853146e-05
2.93712505176297e-06
-2.81733239231542e-05
-1.3223680239122e-05
-3.46855633211438e-05
-1.27550983226573e-05
-2.3628201234011e-05
-9.9211104411546e-06
-1.83212981501206e-05
-2.80419470413864e-05
-2.12326856411949e-05
-2.11570676633222e-05
-8.41802834682233e-06
-1.08202552816033e-05
-2.59530065094128e-05
-3.01596371741179e-05
-1.9470305622555e-05
-2.39593739920336e-05
-7.12501124634656e-06
-1.88885641235802e-05
-2.67123872902249e-05
-1.7741214847873e-05
-4.14400132499054e-05
-8.31585939774172e-06
-6.30607617979847e-06
-2.39605573066356e-05
-2.19686818520366e-05
-2.754677744187e-05
-3.10251691610697e-05
-2.90059934649422e-05
-1.62445117068969e-05
-2.66154785135663e-05
1.30307316067558e-06
-1.72537259251837e-05
-1.2797383707012e-05
-2.12680289057279e-05
-1.50786599227433e-05
-7.27254687836713e-06
-3.0981391679078e-05
-3.28124915137102e-05
-2.17779749732867e-05
-3.93516698089386e-05
-2.55131027001126e-05
-2.11741177720901e-05
-3.48345168169295e-05
-1.90901497110449e-05
-2.8264467644221e-05
-7.01512094983876e-06
-2.01707778762285e-05
-2.14482664361313e-05
-9.21213091444688e-06
-2.10137808130209e-05
-1.96266483492055e-05
-4.61764786776177e-06
-1.1511005420965e-05
-1.75169367301903e-05
-4.43487216091305e-07
3.65163726209795e-06
-2.44703025825849e-05
-2.02505360932658e-05
-1.61102468501089e-05
-3.34249107183523e-05
-9.10454773239861e-06
-4.16761559978573e-05
-2.02544920830206e-05
-3.70501831378962e-05
-1.68221833082569e-05
-3.00192923785108e-05
-9.91487624390887e-06
-3.56984150689587e-05
-1.85908628572549e-05
-2.45494985604592e-05
-1.73517080021319e-05
-1.08858688415638e-05
-2.03725201352906e-05
-1.98570399869461e-05
1.47897464105281e-06
-1.18320632558176e-05
-1.24695336538085e-05
-1.14418902312811e-05
-1.94873228769238e-05
-2.41831702116221e-05
-1.381490596671e-05
-7.0551227176764e-06
-2.87954253562481e-05
-4.30376119063247e-05
-2.47898534837073e-05
-8.78977122804488e-06
-1.07012033424502e-05
-1.33976163870325e-05
-2.43655867032013e-05
-1.76504866914857e-05
-1.02426880071336e-05
-1.54944525680934e-05
-2.30459010809233e-05
-5.14037704896409e-06
-1.300147408516e-05
-1.73897615942959e-05
-1.97088012897071e-05
-9.67079694865988e-06
-1.02954980986455e-05
-4.20029190915537e-05
-2.31053770469364e-05
-1.40331598012311e-05
-2.21117598827627e-05
-1.97689746897667e-05
-1.73115434489832e-05
7.1567528560644e-06
-1.97410038180759e-05
-3.15554741337058e-05
-1.77309596861429e-05
-4.82832934149203e-05
-7.92396945684429e-06
-4.14712898713187e-05
-5.46661554444838e-05
-1.55518821440441e-05
-1.61497880902799e-05
-8.54330534598584e-06
-1.64234986034653e-05
-2.16803558925989e-05
-2.9374093989341e-05
-1.49314053880524e-05
-2.57717841327605e-05
-1.6909003976378e-05
-2.13792544386713e-05
-2.16599126528168e-05
-1.89909789083593e-05
-2.11007902873752e-05
-2.74350993228798e-05
-8.81241934892355e-06
-3.60089414176585e-05
-3.01418895361879e-05
-2.05025120991082e-05
-9.83482919521265e-06
-2.03237663519579e-05
-1.99309234689017e-05
-2.06305508369834e-05
-3.80853794812437e-05
-2.82788031888429e-05
-3.22576565922683e-05
-3.93383979838177e-05
-3.23325909052465e-05
-1.50674882786464e-05
-1.25826580767901e-05
-2.38449290059765e-05
-2.36329762092721e-05
-3.90515062215002e-05
-4.31413889257494e-05
1.18195808729856e-05
-1.77832092602488e-05
-1.90631695962398e-05
-2.69629278515971e-05
-2.80814791276583e-05
-2.25769051133195e-05
-1.75492741564202e-05
-1.29763127422288e-05
-2.00739079309514e-05
-1.78721930554852e-05
-4.77374185447134e-05
-2.93099427332899e-05
-2.65535246040493e-05
-1.15493536476919e-05
-2.10986727136801e-05
-1.29326027673164e-05
-2.95551091966739e-05
-9.81818426000005e-07
5.87968928476215e-07
-1.90855530686536e-05
-2.84349116380652e-05
5.27283550998175e-06
-1.11258140671275e-05
-2.12971079799323e-05
-2.2853418297644e-05
2.78164629005551e-06
-1.16603346154921e-05
-2.47498881273246e-05
-1.30983441752662e-05
-1.34992598685467e-05
-6.56920453025327e-06
-3.55214113235736e-05
-8.30190554165193e-06
-1.12573648820722e-05
-2.40026803076565e-05
-1.89759352707756e-05
-1.68631335450403e-05
-1.78586536134613e-05
-1.40658534082304e-05
-1.43238324142748e-05
-1.0762315025178e-05
-4.153427848351e-05
-8.70169095270142e-06
-1.20376138317184e-05
-1.30103657677905e-05
-5.96305250971414e-06
-2.08364497786946e-05
-3.03263775511389e-05
4.82837256443216e-06
-9.56987570623355e-06
-2.07555784191206e-05
-2.33021497898844e-05
-3.33019617415988e-06
-3.47236331256633e-05
4.56669964859727e-06
-4.98221300889073e-05
-1.81019148777828e-05
3.79451811362689e-06
-3.6779902738311e-05
-3.74536828060537e-06
-4.76942715277184e-05
-1.03294441905238e-05
-4.33368811126886e-05
-1.52112345843936e-05
-4.40007497375486e-05
-2.91959558382897e-05
-3.94286975725689e-05
-2.59013452941973e-05
-4.80890648969114e-05
-2.47000538691652e-05
-1.32501130621155e-05
-1.81061530211028e-05
-1.53311288136312e-05
-1.93501404056856e-05
-1.21384750606384e-05
-3.03908430708816e-06
-4.54618390569599e-05
-1.86830030647897e-05
-1.10130022566115e-05
-2.44093472999409e-05
-1.3356507417013e-05
-2.02095181484608e-05
-1.17817928765663e-05
-4.66488925505273e-06
8.09988768761175e-06
-1.01846861882695e-05
-3.69536252488526e-05
2.42593906217804e-06
-2.63892458985597e-05
-3.34832498715909e-05
-3.61800067848779e-05
-1.98898797268818e-05
-4.6563187203917e-06
-9.1771521589904e-06
-8.85487198692059e-06
-2.57812242555311e-05
-2.10561529406316e-05
-9.09293748250229e-06
-9.53849392161223e-06
-1.26295341631876e-05
-1.60529199971127e-05
-1.44425708960304e-05
-2.97471999081644e-05
1.55988418857827e-06
-1.28191980601752e-05
-3.14811811257293e-05
-2.31481966423037e-06
6.90213777340421e-06
-3.52356427375611e-05
-1.47438776296613e-05
-2.07372401266238e-05
-2.22573509413938e-05
-2.66921515252749e-05
-1.34133262669663e-05
-1.68254452111359e-05
-2.60798322953449e-05
-1.12987993806011e-05
-1.14943420621661e-05
-7.0720821504745e-06
-9.39200706963161e-06
-2.64299118358837e-05
-1.59570525449497e-05
-2.89081936784839e-05
-1.12734375711309e-05
-2.40952804591939e-05
-7.78561816733158e-06
-1.60886092563244e-05
-3.25663258758645e-05
-2.99032603525615e-05
-1.06199748554898e-05
-2.51897211770285e-05
-1.81911681355843e-05
-8.83839154515231e-06
-1.89149878546859e-05
-2.09337689451926e-05
-2.44546310626869e-05
-7.12520508549533e-06
-9.14028905633476e-06
-4.14721468907996e-05
-6.60492840893123e-06
-1.64901825146905e-05
-1.94352890968417e-05
-2.59597507424021e-05
-2.73353008630452e-05
-2.94885205685693e-05
-3.49316508195646e-05
-1.13703272049703e-05
-3.10572647771828e-05
-2.99432132785869e-05
-2.9894403228438e-06
-3.62765917194493e-05
-1.84370490424234e-05
-1.05998757041936e-05
-3.54335066584571e-05
-3.19140283849345e-06
-5.12933576284745e-05
-3.21352098869208e-05
-1.64560951212413e-05
-3.27546421960799e-05
-2.03116296195519e-05
-2.69810413086809e-05
-1.76280513942385e-05
-2.05318604076621e-05
-1.80786420350303e-05
-8.81069315203227e-06
-4.63595418180853e-05
-1.85779581743549e-06
-3.46484311114376e-05
-1.48748737898439e-05
-1.75273600828804e-05
-6.7742276013714e-06
-7.58576321370941e-06
-1.95015031657395e-05
-1.92269514865331e-05
-1.65636247770863e-05
-1.19539715947737e-05
-1.55651530140482e-05
-4.74785900129268e-07
-7.44721423103199e-06
-2.01662461463064e-05
-1.27540251908412e-05
3.6192020951519e-06
-8.59051420580386e-06
-3.60216092389613e-05
-1.80050899291406e-05
5.17067063957245e-06
-3.81171900004835e-05
-1.12880843019452e-05
-1.73790704923593e-06
-2.67772884313144e-05
-1.07219762244101e-05
-3.21145350262097e-05
-1.18523711559473e-05
1.24247577876531e-06
-2.99302609964136e-05
-1.56706026462015e-05
-2.35802411581838e-05
-2.70879513367194e-05
-2.14675319034717e-05
-3.99653636168927e-05
-1.78230519357589e-05
-5.16358567537668e-07
-9.4188310761779e-06
-2.2783529884119e-05
-3.30617175005389e-07
-3.06485206985158e-05
-1.39371511366419e-05
-1.60334493453345e-05
-4.37310375412355e-05
-3.30683427475878e-05
-3.27281532306488e-05
-3.1400240153702e-05
-2.45090358946851e-05
-1.84598895543197e-05
-8.91154700124845e-06
-2.45080619737112e-05
-2.63249661121117e-05
-3.3519579767068e-05
-1.57465278372688e-05
-3.49081455176575e-05
-1.33862723369921e-05
-2.65239566814621e-05
-2.00486750020674e-05
-1.43438178075427e-05
-4.01912590756459e-05
-2.36997849713602e-05
-2.60738447491613e-05
-1.84820031848426e-05
-9.66860814566106e-06
-8.56141371486818e-06
-3.86295814943406e-05
-2.41621815165822e-05
-1.94392821636167e-05
9.52844541851905e-07
-2.25752198496682e-05
-2.77221590364055e-05
-2.43589170993724e-05
-3.3066242090433e-05
-2.67910406698713e-05
-4.21895959288925e-06
-2.77810043536327e-05
-2.77876428869677e-05
-1.38289417091019e-05
-1.31648880905432e-05
-3.31806103832522e-05
-2.55510256942978e-05
-2.7131428774983e-06
-2.19253553399988e-05
-1.96650350335113e-05
-4.59957797802797e-06
-2.69808517489012e-05
-1.7817625645155e-05
-1.02766221864689e-05
2.71030293072368e-06
3.6984478336478e-06
-1.4918169024837e-05
-3.14760849350366e-05
-1.39614509723813e-05
-1.91086002536282e-05
-1.7441941056286e-05
-1.2150493973513e-05
-1.65427234300403e-05
-2.07066780282549e-05
-1.85570348781075e-05
-2.27127413666304e-05
-4.87290385968475e-06
-1.07873112787527e-05
-3.40967320446153e-05
-1.67011812699277e-05
-1.92900212966576e-05
-2.40336805335436e-05
-5.11672812156895e-05
-1.98490997781367e-05
4.20522360963794e-06
-2.2446193368723e-06
-1.38491310628514e-05
-4.93976832286298e-05
-1.05046445193689e-05
-1.42342416505094e-05
-3.04105327680361e-05
-2.48412846222843e-06
-3.95198694561996e-06
-2.11404034090622e-05
-2.54461188845542e-05
-2.67689434751435e-05
-2.91015674372382e-05
-9.99525379524303e-06
-2.19149127238005e-05
-1.54865731372864e-05
-1.94847876828625e-05
-1.94574303783017e-05
-3.24318097660816e-05
-2.850232391257e-06
-2.80775968786223e-05
-1.97478460794533e-05
-2.20809924592539e-05
-1.89522039018273e-05
-1.43907524788816e-05
-1.82658457731668e-05
2.61757532533233e-06
-3.49727569996772e-05
-3.66172116245515e-05
-1.49027302208838e-05
-2.39316213072501e-05
-2.97182112957612e-05
-1.8169086043722e-05
-1.31676389998196e-05
-2.25522008255553e-05
-9.35459473178013e-06
-9.31681182236105e-06
-1.19101076121708e-05
-4.9375716296649e-05
-7.53006902267107e-06
-2.20218649518402e-05
-1.44251635907645e-05
-1.17369272077205e-05
-1.66886572833629e-06
-1.50539416856197e-05
-2.85321407471382e-05
-2.03570260901727e-05
-2.70547407093728e-05
-2.31170338198598e-05
-2.97131469389176e-05
5.88885017861173e-07
-3.00437160580163e-05
-2.11298022388595e-05
-2.19778757116637e-05
-3.99984574531797e-05
-1.5726292923182e-05
-1.99869057812454e-05
-2.58205367906819e-05
-2.79629256073168e-05
-1.51131169484178e-05
-3.02804660290978e-05
-2.01912926874161e-05
-2.63841715015338e-05
-2.15494772527131e-05
-3.86670904424237e-05
-8.27933701056573e-06
-3.1586717334872e-05
-3.4964587362843e-05
-3.47138809407296e-05
-3.9730009246396e-05
-1.69105317452499e-05
-3.18345015872577e-05
-3.61158319483878e-05
-9.41414660267758e-06
-1.36352128330869e-05
-6.87989556595308e-06
-4.15680186441423e-05
-1.36532947257973e-05
-3.66222449266669e-05
-2.22063197825373e-05
-2.71459718173907e-05
2.69193647683533e-06
-1.67880022932086e-05
-1.42548544143114e-05
-2.5814701246084e-05
-8.360976841966e-06
-2.87243039548583e-05
-1.18672048308191e-05
-3.79906739670057e-05
-3.07317233142905e-05
-4.81054883990531e-05
-2.6579239931657e-05
-1.26191152178985e-05
-2.37782158653156e-05
-5.74953775301212e-06
-2.49073469361959e-05
-1.7464179933196e-05
-2.617013117259e-05
-2.22955773646292e-05
-2.04878471776716e-05
-1.42369868503199e-05
-2.89308471928474e-05
-1.82465845010747e-05
-4.25469133456834e-05
-4.260896987666e-05
-2.50139008466334e-05
-1.59230932350867e-05
-4.01329674165397e-05
-2.07461799873787e-05
-3.54343727351611e-05
-3.85009353699854e-05
-3.1820488743868e-05
-2.32615015454106e-05
-9.72347326260812e-06
-1.31522903099181e-05
-2.56916617486927e-05
8.5210108552111e-06
-2.63723994476718e-05
-3.09849420333851e-05
-3.61991236912362e-05
-2.64340810432688e-05
-1.08342770237832e-05
-2.95650967998423e-05
-1.41589244920493e-05
-2.64921401013776e-05
-3.79942527444624e-05
-3.28632532040204e-05
-5.33090507782423e-06
-1.92518941202575e-05
-6.8886005855822e-06
-7.61989829190353e-06
-3.63445775726602e-05
-2.10918047767887e-05
-3.14088762572312e-05
-1.52106301407902e-05
-2.22465436574599e-05
-2.70558807758722e-05
-1.67177443755668e-05
-2.2981465131412e-05
-2.13937895126451e-05
-1.22202024514693e-05
-1.83840984425739e-05
-1.48938424758454e-05
-7.84631423882264e-06
-4.25449340615087e-06
-2.52412325015751e-05
-2.1830884253982e-05
-4.03297774117181e-06
-4.33497558740139e-06
-2.17325814364018e-05
-4.01608461313543e-05
-2.76319487534916e-05
-2.67410373557945e-05
-2.71322295235865e-05
-3.66347362738624e-05
-4.36935077093883e-06
-2.69439758683306e-05
-1.65513810621295e-05
-4.45174810926784e-05
-1.95195057885186e-05
-2.10310303602237e-05
1.13658171984825e-05
-2.17281822366759e-05
-2.6462223142872e-05
-3.9057120107192e-05
-3.67540936868262e-05
-3.39431004903091e-06
-1.33546301186702e-05
-5.40079330157706e-06
-3.50914967568309e-05
-2.1034622461435e-05
-4.18950900113929e-05
-1.24542036183093e-05
-4.77075407637206e-06
-2.08020570566207e-05
-2.53703745913497e-05
-2.714232950025e-05
-2.32029515879163e-05
-2.09411245448481e-05
-3.32012007626516e-05
-2.46447272427572e-05
-1.40272405049296e-05
-2.32397198431095e-05
-1.82424693263721e-05
7.86107179218546e-07
-3.23386250053863e-05
-1.75929291992333e-05
-2.04254713499958e-05
6.02460975563668e-06
-2.47604097181012e-05
-1.90131151168397e-05
-3.62487032448313e-05
-1.22165546135884e-05
-3.3997069449594e-05
-6.10676606553769e-06
-5.72377490523641e-06
-1.66282299264314e-05
-2.0205876528446e-05
-3.5254907067806e-05
-8.15845287246029e-06
-3.95484669712068e-05
-1.80885540161275e-05
-2.97234139468649e-05
-2.72162660930784e-05
-2.55601485639868e-05
-2.49639133924596e-05
-2.06344220740269e-05
-1.97290338592766e-05
-1.9100267270803e-05
-3.63169380824008e-06
-2.31589300292212e-05
-3.60901076390959e-05
-1.51775740073307e-05
-1.85028156526193e-05
-2.04460510280324e-05
-8.73258463290943e-06
-2.83752663101892e-05
-1.16462961285814e-05
-3.21382558550434e-05
-1.59929421580133e-05
-1.86314358124408e-05
-1.41570122215466e-05
-2.21560741601915e-05
-1.72501074091261e-05
1.23179540826445e-06
-3.37499351601398e-05
-2.68928251680604e-05
-1.32503336049625e-05
-7.4356135652944e-06
-2.74387854917378e-05
-3.26099021115584e-05
2.85831168062182e-06
-3.18187493236982e-05
4.17125004063717e-07
-1.41868782009445e-05
-2.80195943063722e-05
-7.44628080009515e-06
-1.94179609502636e-05
-2.88300707108261e-05
-2.52400655435872e-05
-3.56816879290377e-05
-1.7140034449353e-05
-1.93876964164374e-05
-4.84120560587502e-06
-3.36171518330795e-05
-2.06792100696988e-05
-3.27973589972454e-05
-1.88162916904362e-05
-1.55443430529553e-05
-4.25716045876072e-05
-1.59295975299768e-05
-3.38447645631183e-05
-5.55658391755787e-06
-1.5969298347088e-05
-1.26534773222907e-05
-2.65525223943548e-05
-1.21316318712254e-05
-1.40546755295365e-06
-5.43538859977212e-05
-3.69404454005328e-05
1.12491527845903e-06
-2.00570573035453e-05
-3.95969085762276e-05
-3.46613960270135e-05
-2.17245002605131e-05
-1.36984584292819e-05
-3.78451443368299e-05
-1.77371228027271e-05
-6.86873421338633e-06
-2.3448742418064e-05
-4.26016771446764e-05
-2.58590662864834e-05
-2.03123685289091e-05
-2.98664439401256e-05
-3.00034427236714e-05
-2.50918894105139e-05
-2.77290277168202e-05
4.91155284080554e-06
-6.50861494780818e-06
-3.73076725585966e-05
-1.50694678031895e-05
-8.07703056582886e-06
-4.22693004426748e-05
-2.49225088818872e-05
-2.54760472560015e-05
2.81462695480064e-06
-2.8234775722061e-05
-2.99355044558892e-05
8.43155727261606e-06
-2.68610347559668e-05
-5.93673409300676e-06
-4.53212062271256e-06
-3.85700748049038e-05
-1.84730988413305e-05
-4.12221174329174e-05
-1.82183139496236e-05
-2.96730272336991e-05
-3.2962053744126e-05
-2.66070538245048e-05
-1.13304354667266e-05
-3.36138188171516e-05
-7.86342770369247e-06
-3.37321417904929e-05
-4.28378968781407e-06
-2.38045721504805e-05
-1.21071241884986e-05
-4.27000531838446e-07
-6.61730640282313e-06
-1.26514337095883e-05
-2.74588198621654e-06
-1.89434024002396e-05
-1.17278962210925e-05
-1.69319074795406e-05
-3.28942331816474e-05
-3.63173849760636e-05
-8.81700050568865e-06
-1.31398735104982e-05
-2.57544191117192e-05
-1.04284771752572e-05
-2.14920250874976e-05
-1.6479141480552e-05
-4.52434836299591e-05
-4.44306917678528e-06
-1.9239267329878e-05
-2.63957542178449e-05
-1.08189878123623e-05
-1.29557457737182e-05
-3.33489434136372e-05
-2.34087564456785e-05
-2.86625241928564e-05
-5.00434751392388e-05
-1.73983239574982e-05
-2.36178255898232e-05
-1.37325185852339e-05
-8.88583672446682e-06
-2.40187040354922e-05
-3.20451098224827e-06
-3.70533464387912e-06
-2.52358464222508e-05
-3.1162347975451e-05
-2.65123475753483e-05
-4.3682819342774e-05
-2.71341113684331e-05
-1.65655059406609e-05
-3.40387136169869e-05
3.91490531491338e-07
-1.64040864542549e-05
-5.46248194868892e-05
-2.47032420674538e-05
-1.81264406394301e-05
-2.81789135891992e-05
-4.16171335964088e-05
-3.64942986952621e-05
-3.0796263580111e-05
-8.28629586409114e-06
-4.75145796217439e-05
-1.34596847897582e-05
-2.23509895998662e-05
-2.74259245057648e-05
-3.26416784785345e-05
-6.88481340903241e-06
-1.894206946294e-05
-2.38066379981454e-05
-1.32063193729229e-05
-3.89938197235511e-05
-2.96889544877955e-05
-1.11604395827789e-05
-3.77358030853371e-05
-1.19960117188741e-05
-2.00110788056638e-05
-2.65609541501896e-05
-3.69027942735613e-05
-3.88007937850694e-05
-1.00873723117585e-06
-4.57383409279229e-07
-2.58529580635317e-05
-3.20100441788087e-05
-2.99993448145856e-06
-3.7876488930824e-05
-1.0358484979706e-05
-4.75053767196054e-06
-2.2005411639872e-05
-2.82902252880256e-05
-2.38271142084833e-06
-5.48418395164999e-05
-1.16584184324902e-05
-4.88352338720705e-06
-1.90985335018747e-08
-2.22849705350487e-05
-6.79344115453901e-06
-7.01757087291838e-06
-2.21274962127202e-05
-1.81190929915849e-05
-1.8967150069503e-05
-2.81991836195841e-05
-3.95245777448079e-05
-1.36005441207413e-05
-4.79372051331181e-05
-2.23020539762738e-05
-4.09888750079297e-05
-1.50778894074018e-06
-2.45427124022943e-05
-5.83857663008575e-06
-1.86429967732505e-06
-2.4647108213004e-05
-2.95091467350365e-06
-1.14152147895333e-05
-6.50560250843419e-06
-1.79391407015943e-05
-1.45221520401191e-05
2.17777092206622e-06
-3.38488229296786e-05
-1.68202622860452e-05
-9.21899633016686e-06
-1.4680544281489e-05
-3.36201905583236e-05
-3.66284868269529e-05
-4.02168262517404e-05
-1.32288795884641e-05
-2.28867174975462e-05
-2.09907568163167e-05
-3.27907942690254e-05
-1.81428883350174e-05
-3.48161518164681e-05
-1.01068055574774e-05
-2.0562201764021e-05
-2.35577945378077e-05
-3.32856989936882e-05
-1.9796417730747e-05
-1.63587600749973e-05
-8.01952337855317e-06
-8.61577789456806e-06
-1.28541829259504e-06
-2.58284280115631e-05
-2.99253197530007e-05
-1.41263325485753e-05
-4.35634510551049e-06
-1.61097065010755e-05
-4.82411208340484e-05
-2.51452735534833e-05
-2.44509019481192e-05
-4.02153868656532e-06
-2.46715924383144e-05
-4.17732347882848e-05
-2.24429941492952e-05
-2.70854568444567e-05
-1.02041877219258e-05
-1.47101515285424e-05
-1.50297073818957e-05
-2.27471568568311e-05
-4.62555488178827e-06
-5.07607480937482e-05
-2.64414786184271e-05
-2.8627833475173e-05
-2.21958475535728e-05
-1.72288740375245e-05
-1.68826828365849e-05
-1.98856637339639e-05
-3.1181313767034e-05
3.171528777938e-06
-2.17092744806833e-05
-7.84095316766959e-06
-1.26166469299166e-05
-2.11637371770397e-05
-4.15864368122125e-05
-3.15341412999349e-05
5.63449371513134e-07
-2.82444485318492e-05
-2.1796789376661e-05
-2.25160674351893e-05
-9.35267348209883e-06
-8.84016771423991e-06
-1.81606094493262e-05
-1.38523510756894e-05
-1.8529772688582e-05
-3.33280687655731e-05
-1.71607530396895e-05
-3.85130282506542e-06
-2.74957489649828e-05
-2.05042090931604e-05
-4.21854324689007e-05
-1.4618043755263e-05
-3.00926728828259e-05
-3.02591050752696e-05
-1.13266691210762e-05
-8.24640908870315e-06
-3.96891717849161e-05
-1.89507109867344e-05
-3.15401721285011e-05
-3.52960385145076e-05
-2.51414697912513e-05
-3.27984944974435e-05
-4.04832272220851e-05
-1.05970075227869e-05
-1.37235986001812e-05
-1.08708312546666e-05
-2.95323102248381e-05
-2.54433601606835e-05
-3.15148183842801e-05
-4.73759721654688e-05
-1.70636952781106e-05
-7.69029185074319e-07
-1.93540649275106e-05
-1.04895365850625e-05
-3.72986049053107e-05
-3.35944952269467e-05
-1.78542050115081e-05
-2.89430228465972e-05
-6.00593418773308e-06
-8.48213699505285e-06
-3.43071623927337e-05
-1.40421755237392e-05
-8.58954686227826e-06
-3.04297281591066e-05
-2.10242406799905e-05
-2.82150661459999e-05
-1.292914076017e-05
-3.14620968853781e-05
-2.2234591747537e-05
-2.6493098043657e-05
-1.79177578753154e-05
-3.74301671240285e-05
-4.1305079886738e-05
-1.23780067454731e-05
-1.16730659340552e-06
-4.51685239849902e-06
-2.59266266053342e-05
-1.45662963503876e-05
-2.16455633708404e-05
6.46518824686816e-07
-3.88932700719558e-05
-2.69387880299262e-05
-2.01331988095026e-05
-2.03027671000918e-05
-3.51082560145242e-05
-2.52499293200761e-05
-1.85909720318944e-05
-2.08709351880332e-05
-1.14911716445088e-05
-2.38354616320111e-05
-3.004107515144e-05
-1.37489783080274e-05
-2.29969215569079e-05
-1.11426302255946e-05
-2.86208175410957e-05
-5.91317585241455e-06
-3.56627579917489e-05
-2.17172755863338e-05
-4.84362356629419e-07
-1.65052951164399e-05
-2.03852562005845e-05
-1.55130996147773e-06
-1.58920064846499e-05
-2.6337153702367e-05
-3.63079201417639e-05
-2.23559532683539e-05
-1.48463778619908e-05
-2.20670641334634e-05
-2.5622084357787e-05
-3.03567508471978e-05
-1.38255638962326e-05
-4.27584425015547e-05
-1.82602124237991e-05
-1.22021025981093e-05
-2.59347440469509e-05
-2.1581442540629e-05
-2.70504534356946e-05
-2.0026858014143e-05
2.39734878647236e-06
-6.79073518281421e-06
-4.34700146012525e-05
-3.1207770283908e-05
-4.36038808659597e-05
-3.98622897428793e-05
-1.40799738257925e-05
-2.92075122389076e-05
-1.41732189999226e-05
-1.94220456375123e-05
-8.96948623431012e-06
-4.33339642401318e-05
-3.38927575592142e-05
-1.44679580928603e-05
-2.37198570560064e-05
-2.28009665107685e-05
-3.56708456462222e-05
-2.40393553919081e-05
-3.67911443614147e-05
-1.7355176869474e-05
-3.24647126444119e-05
-2.25338679564355e-05
-1.99936856871372e-05
-3.17909990233776e-05
-3.42137820976904e-05
-1.99533555369708e-05
-1.89399186900984e-05
-2.83877325439298e-05
-3.67858289887382e-05
-1.43472709267813e-05
-2.59183289522727e-05
-1.08283019841147e-05
-1.91454595103377e-05
-2.87122022280911e-05
-8.32140782297578e-06
-2.10117596941981e-05
-1.12894813990323e-05
-2.49592190896894e-05
-2.82168385393785e-05
-1.41658126941708e-05
-3.48286915474872e-05
-1.01392223500181e-05
-2.51825689170674e-05
-2.47870482251293e-05
-3.59691160373514e-05
-1.96198145184483e-05
-1.68072085813174e-05
-1.36986861931958e-05
-1.22356941340911e-05
-1.6336971914709e-05
-2.3614066060619e-05
-3.04254913383305e-05
-2.41599164104802e-05
-1.8656958489463e-05
-1.48632345044719e-05
1.22870901705574e-05
-2.55127821474217e-05
-2.05451376328593e-05
-1.75167215131005e-05
-4.47897903555599e-05
-1.65348675868535e-05
-2.05621297075676e-05
-2.29177009758422e-05
-1.07782982577699e-05
-2.76541516042603e-05
-5.9818784107974e-06
-2.15096940077762e-06
-4.26581688274372e-05
-2.32278056262783e-05
-1.46226383214534e-05
-1.79319303916491e-05
-1.0839055130998e-05
-2.17275012397312e-05
-3.21536393121603e-05
3.68475063433455e-06
-1.93756705789476e-05
-7.96828397191004e-06
-5.05627044305689e-06
-1.99211119398064e-05
-2.57285204585592e-05
-2.55322971400159e-05
-1.6235729722547e-05
-1.69005307064707e-05
-2.03091531605001e-06
-8.10220719673289e-07
-1.88532763279741e-05
-4.6441453858641e-06
-2.38312757757384e-05
-1.81357590527965e-05
-6.31848671805466e-06
-1.84133536814288e-05
-1.38650185797994e-05
-3.54655314098974e-05
-1.69202649477399e-05
-1.44263975040838e-05
-3.82389802737587e-05
1.57014661048888e-06
-4.3376537739457e-06
-2.87372341716029e-05
-1.91160272208976e-05
-4.25488263352249e-05
-2.09122018032927e-05
-3.18572636996544e-05
-3.55970736168037e-05
-2.47360439697801e-05
-2.61846804066329e-05
-2.93382241344561e-05
-1.14191316110843e-05
-7.08080959151339e-06
-2.06632972828063e-05
-2.6209364000817e-05
-4.02214310231504e-05
-6.44104927252484e-06
-1.86435666195432e-05
-3.69121869445634e-05
-2.4895656386761e-05
-1.16687992828602e-05
-3.01998518793137e-05
-1.54338184370697e-05
-2.30836453252102e-05
-1.39898115398389e-05
-3.37582778255423e-05
-5.48353060611261e-06
-3.66535735210514e-05
-3.67028813029124e-05
-2.70619769882986e-05
-1.72119132046838e-05
-1.21210285319185e-05
-1.35579340623116e-05
-7.99028815154238e-06
-1.59723445466451e-05
-2.76912671972975e-05
-5.92335397069988e-06
-1.99826479518734e-05
-2.01490906440952e-05
-1.04164365241607e-05
-2.60574971634543e-05
-1.33867380820374e-05
-4.33663562519186e-05
-3.25296105503937e-05
-5.93809039488155e-06
-3.04448163117818e-05
-1.53824595564246e-05
-5.92877458462659e-06
-7.91398058972987e-06
-3.02143513921576e-05
-2.86594411238808e-05
-5.89400119290711e-06
-1.71660914121114e-05
-2.15540316871011e-05
-7.41502326863479e-06
-2.77799462782361e-05
-3.25620395397698e-05
-2.60112648373634e-05
-1.27614644992045e-05
-3.21974897012674e-05
-3.39747186379299e-05
-2.06706182407186e-05
-1.35693241918638e-05
-2.65380640574919e-05
-2.63954746863469e-05
4.46012908139704e-06
-6.95112346827271e-06
-2.75319192989165e-05
-2.14793265031334e-05
-4.76806572762383e-05
-3.53596472679044e-05
-4.55076321953969e-05
-3.75404992053255e-05
-3.15234080904147e-05
-2.50811859139878e-05
-4.7043587835429e-06
-1.39633481636767e-05
-3.18275634919632e-05
-2.5485040885745e-05
-2.34063178488515e-05
-3.28961420717648e-05
-2.12793947974026e-05
-1.68106993428401e-05
-2.40380187431554e-05
-1.14285042813068e-05
-3.05057990939467e-05
-2.12942954886882e-05
-2.32150767673233e-05
-2.44620605127816e-05
-1.89816557334647e-05
-3.2681975995421e-05
-2.24051455564868e-05
-9.48846187669462e-06
-4.47645596944575e-05
-1.37989752819537e-05
-1.40437177112251e-05
-1.73557240507289e-05
-1.36797100198187e-05
-2.95216353025983e-05
-3.78204784529625e-05
-2.63466508113115e-05
-2.46138752674388e-05
-1.84801376652553e-05
-3.81592064768194e-05
-1.27591149064514e-05
-7.88460360797432e-06
-1.89679451572548e-05
-2.08382058381799e-05
-8.01656592651866e-06
-1.02173144282471e-05
-1.39659605974987e-05
-1.79711056686422e-05
-1.43371999588407e-05
-1.83200249637655e-05
-1.01896064057594e-05
-8.74158566223821e-06
-2.99938242066481e-05
-4.45919979067573e-05
-1.39232089374574e-05
-1.97834828736643e-05
-4.20004246448338e-05
-2.46985620449897e-05
-3.13102676248774e-05
-4.94837496784793e-05
8.30247814066021e-06
-1.25239605184099e-05
-2.01152821068701e-05
-2.64135461382273e-05
-2.58487070673732e-05
9.25224786716186e-06
-1.28105725303688e-05
-1.10116951147716e-05
-3.30862520700136e-05
-2.13348888198116e-05
-2.93913165027495e-05
-2.15113429908792e-05
1.46310078917004e-05
-1.49035880492735e-05
-2.65294100021143e-05
-3.68695074199499e-06
2.6264912397372e-06
-2.65891134001259e-05
-2.06914763957827e-05
-1.12268726749763e-05
4.97731831405546e-06
-3.56555570631746e-05
-1.32985792011363e-05
-1.23835772715691e-05
-3.59227352010848e-06
-2.46315068454732e-05
-2.56748408519619e-05
-2.08674066813828e-06
-1.67429629197037e-05
-3.5781272678687e-05
-2.72945433558769e-05
-1.26367232017329e-05
-1.94778304255703e-05
-3.32777434772013e-05
-2.25146575377968e-05
-6.75544655416378e-06
-8.66757300704521e-06
1.33386528424979e-06
-5.54716032077619e-05
-1.03337413077216e-05
-1.79759436628924e-05
-1.92400440715781e-05
-2.06521326077362e-05
-2.00826126417324e-05
-2.73949616998065e-05
-1.07939548079322e-05
-2.63931819983048e-05
-3.37836021137259e-05
1.07465740228035e-06
-2.94730504307077e-05
-2.58332099209319e-05
-4.77968214290932e-05
-7.7178816321448e-06
-2.18151394830375e-05
-1.91579601286859e-05
-2.84203406223466e-05
5.39999968369044e-06
-1.89114757676477e-05
-3.09323507804711e-05
-4.83245003769275e-05
-2.56395297546362e-05
-1.22204916709455e-05
-3.14196025040989e-06
-2.36164694061388e-05
-3.10202896950064e-05
-2.52754468011984e-05
-2.73036110069166e-05
-1.39879484194262e-06
-4.4391154245046e-05
-2.02267229983243e-05
-3.33316746325258e-05
-2.3161886553341e-05
-2.43536402402508e-05
-2.68913917677035e-05
-3.01423028909286e-05
-2.5545299556669e-05
-1.4619725311143e-05
1.20493161024793e-07
-1.74160423269968e-05
-4.17059146114756e-05
-2.63842564131116e-05
-7.09476656785469e-06
1.15658815386757e-05
-1.79513951580507e-05
-1.8223177259063e-05
-2.05355027181296e-05
-2.13832392842493e-05
-3.375633305469e-06
-1.74395110793213e-05
-2.3751321340158e-05
-1.99010513258782e-05
-7.74429353917497e-06
1.61453421296572e-05
-2.22399658312071e-05
-1.19672286525773e-05
-2.78518446271737e-05
-3.54643532689135e-05
-1.98982600482666e-05
-1.79570233437345e-05
-3.03925900093589e-05
-2.37171173026784e-05
-2.44849390775284e-05
-1.2439989950431e-05
-2.7827615519999e-05
-1.61032963035018e-05
-2.07249708813327e-05
-1.80906812012939e-05
-2.20544875776697e-05
-3.84609636981095e-05
-1.77635827727813e-05
-1.10951730402434e-05
-1.17263760565025e-05
-1.14823954848433e-05
-1.43380315297965e-05
-1.14334934144662e-05
-1.96084173455001e-05
-1.83772047146785e-05
-3.89424993301423e-05
-2.46106774471333e-05
-3.31050816772272e-05
-2.30980447882887e-05
-2.68639933787799e-05
-1.67363662922142e-05
-2.34619030973414e-05
-2.51176530073234e-05
-3.77614962969576e-05
-1.57376169535647e-06
-3.18288726058911e-05
-1.96014267329416e-05
-1.00701131612506e-05
-1.60190729252234e-05
-2.29118608454887e-05
-2.6331067289541e-05
-1.45882954979462e-05
-9.4192600451746e-06
-1.30776463029853e-05
-1.44007582631988e-05
-2.924164404923e-05
-3.29031750342397e-05
-3.94706113566308e-05
-3.25975835226345e-05
-2.39318600945544e-05
-1.73017570289871e-05
-9.59492640000831e-06
-2.25810232257884e-05
-2.0717412145534e-05
-2.01252803119797e-05
-2.10478992445184e-05
2.91210485202764e-06
-9.72554423192516e-06
-3.98707684241067e-06
-2.66288164901669e-05
-2.75412075751383e-05
-3.13334157890385e-05
-3.24469918403341e-05
3.7365291208393e-06
-2.35758868219338e-05
-2.32541971641323e-05
-2.08955856535697e-05
-1.86781707202928e-05
-1.45593677822324e-05
-2.79992345771305e-05
-2.33559947140145e-05
5.27960646227469e-07
-1.11296453172305e-05
-2.03097206192596e-05
-1.08555763751259e-06
-3.61269975724772e-05
-2.06930696925857e-05
-3.1211137514514e-05
-2.51580766500794e-05
-1.88542721643913e-05
-3.20426258714529e-05
-1.91480683408956e-05
-6.93182061162455e-06
-1.54599934409489e-05
-2.07234280974534e-05
-3.35373563461638e-05
-1.29069734677626e-05
-4.95587750109473e-06
-3.28781368460832e-05
-1.2544704833628e-05
-4.06128201877201e-05
-1.03631646533436e-05
-3.14203914844655e-05
-2.34190149209719e-05
-3.09167331667363e-05
-1.66831071333189e-05
-5.95029136440721e-06
-9.70563307723875e-06
-1.89230326345455e-05
-1.30167172743849e-05
-2.6125031772476e-05
-1.71573717587211e-05
-3.54948933644722e-05
-2.26821456372424e-05
-1.67970074263919e-05
-3.50832834209935e-05
-2.62904949301353e-05
-2.07711455967217e-05
-1.58037220401652e-05
-2.58162135118363e-05
-1.24258488374003e-05
-9.27514795864464e-06
-7.52392290314426e-06
-4.27003099844105e-05
-1.0966657307279e-05
-2.83522297440738e-05
-1.18999300333421e-05
-2.79835429875538e-05
-3.82267826736857e-05
-2.5851758297442e-05
-2.64850559073107e-07
-3.65745467867455e-05
-1.32318452301161e-05
-6.8518833188178e-06
-3.4654526149601e-05
-8.6908551519819e-06
-1.36530573348966e-05
-2.43883950315064e-05
-2.20569677176504e-05
3.90613285496197e-06
3.69180409540344e-06
-1.73571047184692e-05
-7.4423861872721e-07
-2.49382153953027e-05
-6.18684743190322e-07
-3.15394093693079e-05
-2.15074179463823e-05
-1.46068679711355e-05
-1.80551885107658e-05
-3.98948543048506e-05
-4.42121418043125e-05
3.50682410900434e-07
5.70864163442904e-06
-2.84520967693522e-05
-4.2021405092697e-06
-4.4413623861555e-05
-1.74071777982101e-05
-4.09601382605559e-06
-1.89937170138325e-05
-2.47620530802555e-05
-1.85294356062459e-05
-2.35263240570098e-05
-3.03944279542464e-05
-1.57893268284579e-05
-1.7308654608176e-05
-3.56518852840161e-05
-1.22752231348077e-05
-3.40499077435778e-05
-1.76111391191504e-05
-2.70799179477992e-05
-1.53787675545693e-05
-4.17334547470534e-05
-3.63631009840181e-05
-4.05780469887579e-05
-2.6441513627259e-05
-3.62772630521522e-05
-3.53149561997306e-05
-2.4607753384576e-05
-1.26974440250477e-05
5.19189780830065e-07
-1.70671557476605e-05
-1.44316570195691e-05
-3.96505585461532e-05
-3.4467133148007e-05
-4.08606635977246e-06
-1.55064657647808e-05
-3.26845657453247e-05
-4.78894915986082e-05
-2.63947602719434e-05
-2.15009846832504e-05
-1.09758772290675e-05
-3.77677047207289e-05
-2.4884267526873e-06
-3.63963188422817e-05
-9.62853743176075e-06
-2.29259075033217e-05
-2.05355970175515e-05
2.94457876871679e-06
-1.45713759233196e-05
-2.12731275052157e-05
-2.74433312241702e-05
-1.72774575990997e-05
-8.72736220414251e-06
-6.8220919492706e-06
-2.56361412799322e-05
-1.63363855078783e-05
-3.52019096416492e-05
-2.34082324542676e-05
-1.09643055768491e-05
-2.58538754667133e-05
-3.82639245778576e-05
-4.18835551860162e-05
-1.73282811077822e-05
-2.35979148420322e-05
-1.37027638686926e-05
-2.98724556589461e-05
-2.32663009740301e-05
-1.48213737460678e-05
1.12091162091574e-05
-1.19480436053482e-05
-3.58941622467931e-05
-8.78070219033975e-06
-2.47998577369982e-05
-2.61894725397297e-05
-1.87667067394862e-05
-2.89916260920714e-05
-2.14743354843963e-05
-1.91228900102926e-05
-1.45057968944143e-05
-1.87433390160251e-05
-1.67392603081017e-05
-1.81543965530347e-05
-8.91554408120941e-06
-1.12201974369408e-05
-3.73736060731292e-05
-1.35041293896941e-05
-1.2338357265954e-05
-3.07174617964382e-05
-1.2144974398139e-05
-2.24811739856221e-05
-1.76378218569324e-05
-8.00479279198679e-06
-2.77284540847383e-05
-1.05393639905612e-05
-1.62455985065691e-05
-7.3148417821785e-06
3.35985770336107e-06
-2.8113159178021e-05
-2.9262217267898e-05
-3.68152596997707e-05
-2.32950427881568e-05
-2.83289514435953e-05
-2.06704877939002e-05
-3.2322098835257e-05
-1.67543907642487e-05
-5.39442854464089e-05
-2.04301131818007e-05
-1.7659703989615e-05
-1.60283422978272e-05
-2.2801190331956e-05
-4.44020725913718e-05
-2.23512386545132e-05
-3.9732290497736e-06
-2.06125198737627e-05
-2.85413981516596e-05
-2.02655805981318e-05
-1.7138019601107e-05
-1.83950219634514e-05
-3.1781812207194e-05
-2.15268445517602e-05
2.37128442403558e-06
3.35379292648405e-07
-2.69577394709546e-05
-1.55207996210363e-05
-1.05169681583752e-05
-2.89279061345339e-05
-3.90708374452949e-05
-2.84458106578282e-05
-3.80952778389517e-05
-2.32388992759367e-05
-9.6650964586151e-06
-2.41226841108235e-05
-2.57223178683028e-05
-2.47076091406273e-05
-3.35881884939841e-05
-3.61671521571774e-05
-1.03025803765685e-05
-3.27763085027626e-05
6.14379509173714e-06
-1.03515500389014e-05
-2.49246135333184e-05
-4.3972131247116e-05
-3.55951959943292e-05
-1.27760891331673e-05
6.71114428818465e-06
-4.0846021015146e-05
-2.48905823881652e-05
-1.98914298802377e-06
-2.95387579576194e-05
-1.93496110367851e-05
-1.10346191392191e-05
-2.13004467666524e-05
-8.28796108149966e-06
-3.72359840381301e-05
-2.18814140530617e-05
-5.22065749918051e-05
-2.29147095989145e-05
1.49774009239973e-06
-3.16734155895891e-05
-4.978529176888e-06
-2.21689041679933e-05
1.54000587713068e-05
-1.65883158334408e-05
-1.19662773258028e-05
-9.42488263523902e-06
-1.54091914961817e-05
-3.87374637032044e-05
-1.91174274821264e-05
-2.03308259045058e-05
-6.84134840197795e-06
-1.60407465254638e-05
-2.7388681002164e-05
-3.63439780094361e-05
-1.22482590777339e-05
-6.21061763713847e-06
-3.5597705004945e-05
1.12085266083188e-05
-2.31695911857961e-05
-8.98661048317095e-06
-3.4278978905647e-05
1.12170905129697e-06
-1.30571452418684e-05
-3.53780424943015e-05
-3.59617813365218e-05
-3.61974966575636e-05
-1.44346219110472e-05
-2.7011061795109e-05
-2.76183286807428e-05
-4.46284170038441e-05
-3.26023015368872e-05
-9.23258365397806e-06
-1.89269712696858e-05
-1.85873037652545e-05
7.95237504114847e-06
-2.40531823839504e-05
-1.25570697564199e-05
-2.88950672627285e-05
-2.42181690503619e-05
3.48237538907345e-06
-1.11672923529889e-05
-2.24558486193248e-05
-3.33784753339388e-05
4.23568639340087e-06
4.78047212477208e-06
-2.15683707522447e-05
-1.64467841647149e-05
-2.58163054753772e-06
-2.48706984585871e-05
-1.00418402092202e-05
-8.12410186690428e-06
-6.42768638350823e-06
-2.88275323184197e-05
-3.06607089478722e-05
-1.78853765760528e-05
-3.25945730589189e-05
-3.9769645344817e-05
-3.11104774852995e-05
-2.15099764042087e-05
-2.84678904500109e-05
-2.91120069839315e-05
-1.25736163673593e-05
-3.29239969953903e-05
-6.27159109572675e-06
-4.7579428322303e-06
-1.67088832248267e-06
-2.8602571221705e-05
-5.06960954236141e-06
-2.06141310026572e-05
-3.41488421548576e-05
-1.76612959916887e-05
-1.97516790133632e-05
-2.28225934172578e-05
-3.09610933660463e-05
1.2229535836804e-05
-4.33820687018291e-05
-2.87238874411057e-05
-2.02266687337408e-07
-2.25329225877738e-05
-3.02764484953204e-06
-1.76602316486822e-05
3.08151946349646e-06
-4.26692338899413e-06
-2.63339706168858e-05
-1.29128227177541e-05
-1.76272486290099e-05
-1.56501635482283e-05
-1.95514371292454e-05
-3.06832522473791e-05
-2.85411731365353e-05
-1.77522961339921e-05
-3.25010789829812e-05
5.62768548399241e-06
-1.99629665541236e-05
-2.50560424559079e-05
4.90036693631413e-06
-3.05731963766968e-06
-1.99198354872669e-05
-2.79892267110583e-06
-1.61087845412175e-05
-2.24933829015223e-05
6.96587360975461e-07
-7.40948124675419e-06
-3.39388546377709e-05
-2.6742885424286e-05
-6.20472705500011e-06
-2.27545223478802e-05
-3.00304492579004e-05
-1.32602650817527e-05
-1.44224080301943e-05
-1.9315059949052e-05
-7.94004715730749e-07
-1.80429952118099e-05
-1.90830545658583e-07
-3.30995681926727e-05
-3.21776197919535e-05
-1.52962713965388e-05
-3.57586297142752e-05
-4.35094735521929e-06
-1.60528637812948e-05
-3.00684926199631e-05
-1.42991563872531e-05
-1.98520514578946e-05
-1.94280126562927e-05
-8.64845127718424e-06
-3.89001217462584e-05
-2.75263797456294e-05
-4.73325555553345e-05
-2.06999226858647e-05
-3.00581675208214e-05
-3.7591645352227e-05
-3.24840100395387e-05
-2.73268851186423e-05
-3.27530681275859e-06
2.35354232282338e-07
-1.44709465165062e-05
-2.45952402994207e-05
-4.01437360580179e-05
-2.75985191870855e-05
-2.12235613295325e-05
-2.13160326875958e-05
-4.34037762023774e-07
-9.0037707269153e-06
-2.83912996666688e-05
-9.23746547565544e-06
-1.87477860937159e-05
-1.00291763355238e-05
-5.15054700774405e-05
-3.57732171790288e-05
-1.29564492866909e-05
-8.45465610098124e-06
-2.21474561635894e-05
-9.15808496398349e-06
-1.56164975066704e-05
-2.28071952929489e-05
-5.06278312628764e-05
-1.95642706696732e-07
-3.48748415662066e-05
-3.54426564214952e-05
-2.38210519100318e-05
-3.01734566755477e-05
-4.43342000004559e-05
-2.12891474403764e-05
-1.07507412646768e-05
-2.11502157827754e-05
-5.10256500278535e-06
-1.44139247377435e-05
-2.57528718950405e-05
-2.29384483058719e-05
-1.36649592545191e-05
-1.45316332067638e-05
-4.68792281635968e-06
3.73546681437411e-06
3.39507722211632e-06
-1.58947768731358e-05
-1.98889915933149e-05
-1.8849180964302e-05
-1.37991380378948e-05
-4.86851370378855e-06
-2.58848204979056e-05
-2.05219722013927e-05
-1.50517049169409e-05
-1.17855037649336e-05
-1.6429627664256e-05
-1.15963524576344e-05
-1.26872093185852e-05
-2.00225853917423e-05
-1.00183803864364e-05
-1.57529102043086e-05
-2.09031196504304e-05
3.79053702380224e-07
-1.19597805054879e-05
-3.91284388450264e-07
-2.36440972156864e-05
-2.19514020338088e-05
-6.53998166501778e-06
-8.62550923570181e-06
-1.70295572976702e-05
-3.75243928771299e-05
-4.58658306602538e-05
-2.01418135337272e-05
-2.78242958613528e-05
-2.56573350252861e-05
-8.88542872453661e-07
-1.27577272278856e-05
-5.08468476468005e-05
-3.8632648327527e-05
-3.64950075530635e-05
-1.82644412145134e-05
-2.3947915210675e-05
-1.40173658399832e-05
-2.6234437747575e-05
-1.94789766797991e-05
-1.12035012241783e-05
-8.8001682906192e-06
-2.84707143118812e-05
-1.95678654951759e-05
-2.14335988636991e-05
-2.5688995928898e-05
-2.27940098764721e-05
-1.538449535826e-05
-1.40022537961343e-05
1.21796252590328e-05
-1.91660433262572e-05
-1.86054504520478e-05
-2.34051535472491e-05
-1.60278004257022e-06
-1.56400691966542e-05
-1.89939131211758e-05
-7.98674046572983e-06
-3.49900035168923e-05
-1.63834605038985e-05
-3.22306245977833e-05
-1.38039623320783e-05
-6.85702766119165e-06
-2.08628176332538e-05
-2.05004537317173e-05
-4.1574551504622e-05
-3.26256070725599e-05
-1.20586126538335e-05
-2.1706200127085e-05
-2.86610968253601e-05
-1.55894753858554e-05
-3.1723973193033e-05
-2.66418075600176e-05
-2.03313765159166e-05
-2.07832377463248e-05
-2.09694646677014e-05
-9.80505515012559e-06
-9.32863578589363e-06
-7.95487870925622e-06
-1.67011645772512e-05
-2.92461730340064e-05
-3.30599938508075e-05
-3.42436033932525e-05
-1.20406336694083e-05
-2.25539593443013e-05
-3.00135204195768e-05
-2.82999353096269e-05
-2.77627703440351e-05
-1.23608365573532e-05
-3.47541146949004e-05
-3.46173536267023e-05
-6.22021547341035e-06
-9.57064733773277e-06
-3.7708983404326e-05
-3.46519777893827e-05
2.95415305905232e-06
5.318239896869e-06
-2.06607131896028e-05
-1.76297332728451e-05
-2.99311281405149e-06
-3.745509828081e-05
-1.35952763127219e-05
-6.39762675420452e-06
-2.16331535488001e-05
-2.03765146954272e-05
-2.24945006989124e-05
-1.07697576078297e-05
-1.90769655918225e-05
-5.09087289731418e-05
-2.06683045995218e-05
-1.44086937918522e-05
-1.81861182440498e-06
-1.78307146782962e-05
-7.45510108222028e-06
-2.46770165910641e-05
-2.59910324684462e-05
-3.57710177049609e-05
-1.36126765417188e-05
-1.11240008043327e-05
-2.22865208702593e-05
-1.12424547480642e-05
-2.79155446532204e-05
-2.48901538843504e-05
-2.41781434975508e-05
-3.17972399288787e-05
-1.73104941796026e-05
-2.49049867093626e-05
-8.28643803598824e-07
-1.64176783831424e-05
-4.07076938062185e-05
-8.37023275116363e-06
-3.3366202223142e-05
-2.92181068812282e-05
-1.34959204859246e-05
-3.64561249925146e-06
-3.3577237194488e-05
-2.68473408949602e-05
-7.96441682022853e-06
-6.1911778386932e-06
-9.38020166639202e-06
-9.47559131143892e-06
-2.07948322899846e-05
-3.75112934605814e-05
-2.46122443527748e-05
-2.27351955295337e-05
-1.38542723199498e-05
-3.22297286886983e-05
-3.02073557693039e-05
-1.41421420368099e-05
-2.80168563976971e-06
-3.43945782451069e-05
-2.53019475274767e-05
-2.56286166408043e-05
-3.20633544247881e-05
-2.29652785965863e-05
1.82035347827774e-06
-1.44915412092778e-05
-2.66692497125745e-05
-3.28134925420981e-05
-1.20674006318351e-05
-2.42618776428623e-05
-1.53109804052228e-05
-3.01476331771704e-05
-2.46459900762385e-06
-2.11249026466947e-05
-1.54665742059745e-05
-3.54564968518753e-05
-1.52058916434848e-05
-9.35038867394565e-06
-1.62667693593829e-05
-1.23845491411322e-05
-1.84456050988218e-05
-1.42552815955226e-05
-1.43575724308661e-05
-1.66572477528208e-05
-7.06744661497327e-06
-2.05212344554138e-05
-1.29014898053002e-05
-2.5896491612046e-05
-1.50982911947835e-05
-1.75402734771809e-05
-1.80935247275211e-05
2.7995835446947e-06
-2.88844005601192e-05
-3.83336768234567e-06
-1.16379869160203e-05
-1.57585569636388e-05
-1.97826519930264e-05
-2.52199818977592e-05
-2.01954036406835e-05
-4.49231702138068e-05
-1.53742926409281e-06
-1.76399379401147e-05
-3.88283963568588e-05
-3.16601547883253e-05
5.34534338788845e-06
-3.11811693803527e-05
-2.12730819482572e-05
-1.96074753829734e-05
-4.14087187557168e-06
-1.82458753312914e-05
-4.27285228542721e-05
-2.18613646926239e-05
-9.02652240083514e-06
-2.30792936168198e-05
-2.98616364674723e-05
-2.04875433059865e-05
-2.3730204012024e-05
-3.41071320865897e-05
-1.81384671800796e-05
-2.12283867924857e-05
-3.39111596729713e-05
-1.77969032306195e-05
-2.166844094124e-05
-2.26904627808679e-05
-3.31346600849858e-05
-9.69828785228419e-06
-3.39571058922765e-05
-3.25729365344145e-05
-1.58449384316216e-05
-1.62844634154646e-05
-3.99935462415722e-05
-1.11302474461111e-05
-1.23157831450783e-05
-2.70191953924843e-05
-4.59498023409449e-05
-1.58982195555915e-05
-1.18515706948959e-05
-1.37390468950265e-05
-1.51478177216339e-05
-1.63906474688737e-05
-2.73570826120612e-05
-2.83814030425699e-05
-1.16947911507484e-05
-4.63727494667842e-05
-1.84729607256631e-06
-4.24479356771871e-05
2.94330385634816e-06
-2.76657937307418e-06
-7.46006341100907e-06
-1.85830915182129e-05
6.74293185538765e-06
-3.11620105661073e-06
-2.12040912867592e-05
-2.65565637842925e-05
-1.00928917493304e-05
-5.70952817227666e-06
-2.8972315614013e-05
-2.72273084287829e-05
-1.14386630650042e-05
-8.66496452503944e-06
-2.51375407256477e-05
-1.71104248761407e-05
-9.05842764227174e-06
-3.92929135321061e-05
-3.28642709455904e-05
-3.16980306737533e-05
-1.75981127988942e-05
-3.28977189155113e-05
-1.61775803618745e-05
-1.04594095503612e-05
-2.18818313397894e-05
1.59933503625877e-05
-7.47410357334423e-06
-2.45324386772121e-05
-1.6380551548435e-05
-9.18993991883286e-07
-1.3779403658942e-05
-3.19968728538854e-05
-2.17521462353957e-08
-1.71648110363367e-05
-1.12990304404231e-05
-3.07606443768369e-06
-3.6353934753037e-05
-2.41339925142997e-05
-7.31813722063885e-06
-1.69233039930288e-05
-1.81671940939664e-05
-2.72148187462019e-05
-3.43594766343917e-05
-1.61822106872032e-05
-2.25268573344058e-05
-1.3215535907404e-05
-3.17014812982937e-06
-1.09564220017317e-05
-2.45640718367978e-05
-1.86758424617843e-05
-2.22921594627725e-05
-3.18162189916483e-05
-1.08362940131069e-05
-2.39981896891385e-05
-2.16661646286461e-05
-3.01911335415681e-05
-1.79916751974233e-05
-3.81953266631277e-05
-4.09235267225575e-05
-1.45323093833602e-05
-2.72301558628917e-05
-2.21668178134266e-05
-1.13813160829608e-05
-4.82982124039823e-05
-2.40533171446136e-05
-1.53489298420231e-05
-4.42945112816249e-05
-1.86834230193289e-05
-3.2540716345056e-05
-1.85591627205404e-05
2.57571610566176e-06
-2.88101348899189e-05
-4.04566522330907e-05
-1.04448988966322e-05
-1.35948600067565e-05
-3.1777766108938e-05
-2.02442671410656e-05
-6.60203156127154e-06
-1.6494046715164e-05
-6.74976198341745e-06
-4.10877966252806e-06
-3.5331261042171e-05
-3.39276250336438e-05
-1.89784659258029e-05
-4.78835406217139e-05
-1.61611577751618e-05
-1.93802634767548e-05
-9.88405063851486e-06
-7.0632677170294e-06
-2.2299215952651e-05
-1.02807401769344e-05
-3.53979360077799e-05
-4.84539018930697e-05
-2.24996718715925e-05
-1.96593584197261e-05
-2.83802754071808e-05
-1.98306030880132e-05
-4.56456002877818e-06
-1.13952335561089e-05
-2.31045591661471e-05
-1.53159064754242e-05
-2.66425177912011e-05
-1.46767178683789e-05
-1.92798304229257e-05
-2.10127905151802e-05
-3.74537123718834e-05
-2.20005828910672e-05
2.66291745547607e-06
-2.85067741579169e-05
-2.77170508749332e-05
-8.00950268048459e-06
-1.61849602115607e-05
-1.33151788177935e-05
-1.89062670585772e-05
-1.97408088766587e-05
1.37351749026933e-06
-7.15090108423088e-06
-1.63760800623516e-05
-3.08232757110358e-05
-4.97100015237421e-06
-2.85530588948847e-05
-4.48311415797965e-06
-4.50729935874036e-05
-2.4759762038036e-05
-5.11958938935707e-05
-1.93773895241693e-05
-1.82584587424702e-05
-1.32445158788613e-05
-2.94518266792491e-06
-4.21413212356189e-05
-1.33911241442757e-05
-2.74717525612573e-05
-1.40617378000464e-05
-1.98264904348847e-05
-1.69854532639133e-05
-3.53359607329872e-05
-2.1025684060093e-05
-1.87735737039165e-05
7.79824979288497e-07
-1.92158695343602e-05
-5.20827070326527e-06
-1.34124894916109e-05
-9.17679849751645e-06
-1.51973504962141e-05
-8.83614349097606e-06
-8.51839391139775e-06
-2.44679678865284e-05
-2.09765823050681e-06
-2.24149786593374e-05
-1.55045329796844e-05
-2.51341809289486e-05
-2.9338903768286e-05
-8.23967018864313e-06
-2.9521899981117e-05
-3.94131800495715e-05
-1.53865167674271e-05
-2.22768437313429e-05
-3.18083040439863e-05
-2.16608812181095e-05
-1.52337352753641e-05
-2.70303629422496e-05
-3.19926654450842e-05
-2.73212305412291e-05
-1.00162259152354e-05
-1.90036470544501e-05
-1.33732584232328e-05
-7.85007169037526e-06
-2.74330419412043e-05
-6.66547489092214e-06
-3.38212384772413e-05
-4.11569516822118e-05
-1.68734428938342e-05
-2.83852478732551e-05
-1.36344529328457e-05
-1.11355449270318e-05
-2.0380252342952e-05
-1.17944222139588e-05
-3.48094426468799e-05
-2.02728175261588e-05
-2.31161488689548e-05
-3.09386486932307e-05
-2.78501624440937e-05
-8.44148785137384e-06
-1.56972651970572e-05
-7.61896697421097e-06
-3.49181452137167e-05
-2.68618969400747e-05
-9.41292463125185e-06
-1.65505162173909e-05
-3.22187946548179e-06
-3.92468292683187e-05
-1.3647359353642e-05
-1.88907551318382e-05
-2.90544776441355e-05
-7.96472171901694e-06
-1.27411654373429e-05
-1.36683913249341e-05
-3.29799951358068e-05
9.75572461021773e-07
-1.55049772770625e-05
-2.60861537593196e-06
5.91435387255952e-06
-2.98471835793469e-05
-4.42911067457303e-05
-1.96785107519432e-05
-2.66853645554714e-05
-2.76011966510795e-05
-1.91926363062036e-05
-2.1840200301222e-05
-5.66235013756055e-06
-2.1989932742263e-05
-2.65675168054906e-05
-2.48664478555731e-05
-6.87302688096587e-06
-2.03576853994956e-05
-1.99897208401315e-05
3.85270744206896e-06
-2.19942533192373e-05
-3.09281781934346e-05
-1.63081790988571e-05
-2.1795811355756e-05
-4.01564429540461e-07
-1.53161826966133e-05
-1.03440540275051e-05
-9.19034086560978e-06
-1.03353708828546e-05
-4.24892536869515e-06
-2.05022036371579e-05
-5.44490812366877e-06
-4.3537081489867e-05
-2.84506970864108e-05
-1.94178573647934e-05
-2.94132194670348e-05
-1.96863467573283e-05
-1.64462229678389e-05
-1.65009891375545e-05
-2.99163331150624e-05
-4.74142492751138e-05
-2.5680908909009e-05
-3.79027678673252e-05
7.30362221221887e-06
-3.3564092703866e-05
-2.51725377629828e-05
-1.5920957883619e-05
-2.31115744873961e-05
-2.32492135706205e-05
-1.49955869452156e-05
-1.77143111089932e-05
-6.45691676253562e-06
-3.49426723461468e-05
-1.97869970628566e-05
-4.51194800631319e-05
-2.7308783881918e-05
4.3895294297446e-06
-8.74001656620124e-06
-4.67229502066624e-05
-8.35824885959735e-06
-1.8423225753492e-05
-6.0253341971791e-06
-1.12037790389883e-05
-8.81446726247017e-06
-1.1691383123238e-05
-2.31126627523254e-05
-2.9825833664889e-06
-3.0153243631905e-05
-1.76337708627989e-05
-3.13292316181923e-05
-1.20662991847686e-05
-1.18582692529791e-05
-7.99764312289195e-06
-4.48370931245154e-05
-3.46335845473722e-05
-1.99492068203627e-05
-3.28669522258163e-05
-4.01080132161376e-05
-3.38237626567773e-05
-1.91913427044524e-05
-2.76376143830163e-05
-1.26638171385413e-05
8.76720325427988e-06
-2.17618454994289e-06
-1.53901714157098e-05
-2.25005415829587e-05
-4.32158562753396e-05
-4.57792221902444e-05
-1.56451492134809e-05
6.0259956580052e-06
-2.03520553181786e-05
-4.79580550541621e-05
-9.09240625880546e-06
-3.15400651660588e-05
-6.2228409823991e-06
-3.78893908464111e-05
-3.27161213923244e-05
-9.19637552755553e-06
-2.35788211203125e-05
-4.78096264578e-05
-1.895661231501e-05
-1.8793009782833e-05
-2.73177992658681e-05
3.17660428482918e-06
-1.79247520384505e-05
-3.75568278335902e-05
-4.18913545881546e-07
-1.06493386776469e-05
-2.62332326066931e-05
-2.36048841489197e-05
-3.58533078993611e-05
-2.44749724584055e-05
-6.39792466832645e-06
-5.17548353869425e-05
-3.28042949003518e-05
-3.0342370076018e-05
-5.46930945016554e-05
-2.63084100736277e-07
-7.4619780912373e-06
-2.49558982933796e-05
-4.02807394307886e-05
-3.02625262926882e-05
-1.65241183421586e-05
-1.33435264727247e-05
-1.3799396794502e-05
-7.97344145462784e-06
-2.57218840796057e-05
-3.0720967278322e-06
-1.01723583564049e-05
-2.54660759538312e-05
-2.18466271868351e-05
-3.82349449452723e-05
-2.11528756167382e-05
-2.70787726168243e-05
-2.07090911606121e-05
-2.46581732983161e-05
-1.35471961072345e-05
-2.64637374760041e-05
-1.49984186254157e-05
-2.33200699723785e-05
-1.84871779465267e-05
-2.69429863114157e-05
-7.28975376437455e-07
-1.14078331073033e-05
-2.59939381968354e-05
-1.55947676807206e-05
-2.30913929996548e-05
-3.603224508046e-05
-8.85021531619799e-06
-2.38735563776992e-05
-1.45696493034924e-05
-8.37403685276743e-06
-2.56666863292849e-05
-2.72264707076839e-05
-1.77829165807251e-05
-5.49987903873203e-07
-2.97932708024734e-05
-1.82937252594061e-05
-2.64422329036791e-05
-7.86647051078424e-06
-2.21879750542146e-05
-1.90902553140191e-05
-3.98037479597511e-05
-2.37988475255296e-05
-6.33561984120493e-06
-1.7964315509669e-05
-5.35058252090425e-06
-3.31356024259176e-05
-2.55768745081563e-05
-2.21284425755572e-05
-2.17934103297601e-05
-3.24496390198864e-05
-1.61356350903117e-05
-9.79781343404886e-06
-2.20075475371221e-05
-3.70734905657205e-05
-2.20080830593929e-05
-1.31157618841582e-05
-1.93982763277341e-05
-3.07028306819983e-05
-1.51838154017526e-05
-5.38152494037709e-06
-1.31735002494651e-05
-3.69247108171247e-05
-3.68736380800897e-05
-4.39149694881803e-05
-3.38217773921126e-05
-6.21629341307574e-06
-2.63821261845263e-05
-1.4428248664051e-05
-2.08527717201494e-05
-8.80524960807736e-07
-8.2937696996856e-06
-3.59489199172411e-05
-1.2330893020179e-05
1.80698091260528e-05
-2.70724390449148e-05
-2.20628398247471e-05
-6.63497428007644e-06
8.86562942344521e-06
-8.71548073392505e-06
-2.96749339142437e-05
-1.70422959066219e-05
-1.08313837620866e-05
-1.66708814374148e-05
-2.65205061902141e-05
4.90852621185637e-06
-1.57608563938396e-05
-3.74802443355531e-05
-2.48076410072795e-05
-3.08433540103608e-05
-1.56529586888893e-05
-3.09334054407797e-05
-2.53782123835561e-05
-2.44211958561349e-05
-3.07977971095689e-05
-2.20900215600416e-05
-2.45487076425403e-05
-2.60906493639675e-05
-2.32323148355755e-05
-1.3881592057729e-05
-4.09814755871601e-05
-1.62666452052103e-05
-2.43120909153136e-05
-2.73863475939249e-05
1.3936296090485e-05
-1.14257750685901e-05
-2.65721798767778e-05
-1.99713676152144e-05
-1.37915855509743e-05
5.41492951508388e-06
-2.86866291022645e-05
-2.08928648922085e-05
-2.66950558506368e-05
-2.7935341388541e-05
-3.16715014563769e-05
-2.95481116470458e-05
-1.23481197491162e-05
-1.17991258965273e-05
-2.29015301788502e-05
-1.92381400920242e-05
-2.84704430415787e-05
-1.67118245186938e-05
-2.2701967387088e-05
-1.27804470680484e-05
-3.34015400404127e-05
-2.4784261987267e-05
-3.1569151021105e-05
-2.68817852503658e-05
-5.08947682069831e-06
-1.81541643698118e-05
-1.9634966983652e-05
-1.50899905233867e-05
-6.39739506900734e-05
-1.51785681054763e-05
-1.15953159155555e-05
-1.32112508135853e-05
-3.5241077837748e-05
-2.06734591232649e-05
-1.84598892143435e-05
-3.28495836011971e-06
-4.14695576805913e-05
-3.42747385459903e-05
-3.73125490747006e-06
-3.67403021032583e-05
-3.57145349379181e-05
-1.91701394408949e-05
-3.21002307329543e-05
-1.23373072287221e-06
-2.81113595609794e-05
-1.34602040080765e-05
-3.30365791590625e-06
-8.23889139857565e-06
-1.67649982946526e-05
-1.02799331589915e-05
-3.00037467925862e-05
-1.63795562888434e-05
-7.20262751501492e-06
-1.58766845318558e-06
-1.09121046273764e-05
-1.71380599195376e-05
-1.55249549208896e-05
-3.02083719135734e-05
-2.54997779348823e-05
-5.40987516477022e-06
-1.19257644563182e-05
-2.79585176375264e-05
-1.43485869407907e-05
-4.73827786804367e-05
-9.51833780503474e-06
-3.43885978008166e-05
-1.32712188728934e-05
-2.53241033487374e-05
-3.10160136377422e-05
-3.11163368337821e-05
-2.59629473190713e-05
-2.70641277190833e-05
-1.79223291979235e-05
-1.0935705270574e-05
-2.63029881980874e-05
-7.70154754772787e-06
-2.14308281335553e-05
-3.6382838246166e-05
-1.09743511015972e-05
-3.07736415700239e-05
-2.16949721124627e-05
-1.83686582753619e-05
-3.88217490031685e-05
-1.54137426959618e-05
-3.3430434590935e-05
-3.42965871833796e-05
-9.85640222112357e-06
-3.20084025160533e-05
-1.79913952256993e-05
-3.67033932550083e-05
-1.18676672023466e-05
-2.27947998937524e-05
-4.25341207438139e-05
6.1090794844864e-06
-1.16670500320665e-05
-5.89174924591153e-07
-1.48414545005034e-05
-2.16887909756124e-05
-2.40488849217854e-06
-2.97448602243415e-05
-2.07035737785815e-05
-4.45296474035942e-06
-2.1262976125011e-05
-3.09809937293376e-05
-3.88184886809732e-05
-2.76777598872569e-05
-3.08779510029822e-05
-2.3270771712959e-05
-2.77878229084989e-05
-3.08433283404737e-05
-2.51620247096766e-05
-4.04109311827177e-05
-3.88459410663581e-05
-2.01182018047906e-05
-1.95159532721902e-05
-2.65823703616662e-05
-2.08316597637828e-05
-3.37328714716576e-05
-3.14284152158322e-05
-4.21650769157838e-06
-5.05154611091095e-05
5.22502740685821e-06
-2.2188920534501e-05
-3.39368842738133e-06
-1.9304168677148e-05
-2.80312445176463e-05
7.25426806034221e-07
-2.26829893407414e-05
7.90554589691003e-06
-2.29144140426078e-05
-2.22044894056633e-05
-2.82698345979327e-05
-2.49250841840458e-05
-2.71136140287113e-05
-2.66466575695143e-05
-1.55356391315534e-05
-2.32895729803409e-05
-1.66768269979492e-05
-1.84418698128235e-05
-1.7663030337096e-05
-3.47185805461177e-05
-1.92605195264602e-05
-9.08428040790578e-06
-1.13702993259199e-05
-2.16217900531465e-05
-2.80518063509179e-05
-3.22848394756487e-05
-3.73537787161765e-05
-1.77405870058212e-05
-2.98859581154964e-05
-2.06797579350423e-05
-2.59688778883506e-05
-3.67260322723989e-05
-1.53825596206876e-05
-1.57290993187383e-05
-1.74308355914628e-05
-1.44786862500024e-05
-2.26734114458363e-05
-2.904820350702e-05
8.07893867504392e-07
-2.50285054387727e-05
-2.84009560891729e-05
-2.65229961486798e-05
-3.49720757749631e-05
-1.27597106305455e-05
-3.85539091862133e-05
-3.38164094145216e-05
-1.63219656617129e-05
-9.70884940430601e-06
-2.65529651807887e-05
-3.21707468317293e-05
-1.74927862163562e-05
-1.23107036772953e-05
-1.20944094779676e-05
-3.78284691560157e-05
-3.03928832209611e-05
-5.13985193930282e-06
-2.62176371298589e-05
-4.91955960788192e-05
-4.10366691009368e-05
-4.29957287803638e-05
-9.29038694952334e-06
-3.16746760245165e-05
-2.22093921373357e-05
3.33970859529585e-07
-2.82978879726509e-05
1.39034702392306e-06
-3.87187780550094e-05
-3.03097005806108e-05
-1.4281478192551e-05
-1.75691613647549e-05
-3.18509794160665e-05
-2.77084094328693e-05
-5.56341152884892e-06
-3.15500597868558e-05
-1.19888204499488e-05
-3.53638719615245e-05
-1.17528030727825e-05
-2.65738013047684e-05
-3.12376437582834e-06
-2.49774041557291e-05
-3.5742835503063e-05
8.71509551005552e-07
-5.31808446691611e-05
-3.18228135082428e-05
-2.3000076043336e-05
-3.78511981412743e-06
-2.89280213034714e-05
-2.84468669018605e-05
-2.814036218341e-05
-9.93214448977877e-06
-1.02993947753643e-05
-3.40047269117374e-05
-2.76100775539676e-05
-1.3267764143437e-05
-2.99468515610563e-05
-4.27612865360873e-05
-6.70788234502656e-06
-3.40329841142573e-05
-2.82807914893312e-05
-5.29885700300826e-06
-1.29522657268306e-05
-9.00870001015898e-06
1.31920019514222e-05
-9.80760075427065e-06
-2.28026300582861e-05
-4.00307463490638e-05
1.86956888101033e-05
-1.85681477752783e-05
-3.87665991662819e-05
-1.53040179008971e-05
-2.01350816658762e-05
-2.62142748623221e-05
-2.4939686506395e-05
-1.82138820427362e-05
-3.28520672311306e-05
1.06423601784791e-05
-2.55818900639564e-05
-3.11805595816617e-05
-3.59676788201843e-05
-3.95168116268992e-05
-1.55400612109476e-05
-1.82757416081442e-05
-2.67752656993635e-05
-4.45056964364217e-06
-9.54057557410058e-06
-7.97743701670341e-06
-3.51499372395682e-05
-3.77520437729312e-05
-3.13065724924108e-05
-1.53912210532506e-05
-7.40860940778911e-06
-1.19349336846001e-05
-1.4915105542077e-05
-2.83934806027202e-05
-1.84828626035187e-05
-3.49049879534622e-05
-1.29418457193688e-05
-2.69185416605573e-05
-1.25864287131605e-05
-2.41658197396695e-05
-2.82203002344308e-05
-2.5831594553049e-05
-1.4561689252187e-05
-3.47279502722658e-05
-1.97976815877153e-05
-2.13538287301029e-06
-1.58567098088046e-05
-2.12150997917057e-05
-4.57238885128079e-05
-2.54951370419599e-05
-2.42549773940921e-05
-4.23096507291356e-05
-2.85346779259081e-05
-5.4350526935911e-05
-1.22174350449095e-05
-1.6379887942997e-05
-1.85274202297793e-06
-4.62239701859261e-05
-2.41455260288696e-05
-1.06824455230731e-05
-6.97145079792764e-06
-2.37199189900793e-05
-2.56439973964807e-05
-1.62827596310284e-05
-3.20815689107751e-05
-5.81825996268601e-06
-1.35563636803836e-05
-8.19779936208763e-08
-2.50220957335278e-05
-1.47674014191574e-05
-1.98141653173201e-05
-2.01564184391742e-06
-1.74983316959247e-05
-1.22972398906829e-05
-9.28093701123399e-06
-2.01089749810069e-05
-2.9144374559647e-05
8.65450515250591e-06
-2.65989788762338e-05
-2.58536599463396e-05
-1.89420657529562e-05
-2.97584020477403e-05
-1.65706015324452e-05
-2.0925660645252e-05
-1.45225436625648e-05
-2.87255515147703e-05
-2.31237086960457e-06
-3.53176519744595e-06
-1.21097037425984e-05
-2.00468074961188e-05
-2.78488802827867e-05
-2.28350525669343e-05
-1.93498812505078e-05
-3.61954896545161e-05
-2.29834034463661e-05
-1.51501198018236e-05
-1.79222671348594e-05
-7.71006092432907e-06
-7.78995450598775e-06
-2.16702530565119e-05
-1.6221325387782e-05
-4.0248635466354e-05
-3.47451473548215e-05
-3.92036135509583e-05
-2.5526080838637e-05
-2.01044144984436e-05
-2.01314635737004e-05
-5.44467806958734e-05
-1.68493396267495e-05
-1.57469820158164e-05
-1.30062234111189e-06
-1.23924659605213e-05
-4.01160914725051e-05
-2.70555983717597e-05
-3.10795875051278e-05
-7.25220070718071e-06
-1.52500464068341e-05
4.97929481316335e-07
-1.08079532770014e-05
-1.43611380549978e-05
-1.02059488572076e-05
-2.41975024994057e-05
-6.29104184772931e-05
-1.42021619552278e-06
-4.00048768634019e-05
-2.56099821554794e-05
-3.11593959947715e-05
-3.91818126256597e-05
-2.69527712357988e-05
-3.22137759224704e-05
-2.89743491449171e-05
-2.56382709061317e-05
-1.26175775130055e-05
-1.30411913492722e-05
-2.85462720022048e-05
-8.78658196372218e-06
-1.23316511131697e-05
-3.03124425141382e-05
-3.65489017855137e-05
-5.63623028804516e-06
-2.49250612382486e-05
-2.09455813274619e-05
-4.22716117699553e-06
-1.36083172186805e-05
-1.63208936302371e-05
-2.10694708639472e-05
-2.56934650991742e-05
-3.01210660117298e-05
-2.11861054345445e-05
-2.10679257240012e-05
-2.14292906008867e-05
-3.15248535832362e-05
-2.71566758166627e-05
-1.26576176940646e-05
-4.49106880446952e-05
-1.04634538412266e-05
-1.92418548036405e-05
-1.64963657927402e-05
-7.87562373529476e-06
-2.83322448838136e-05
-2.32479022862092e-05
1.41888697648546e-06
-2.0267605477841e-05
-1.39687053618309e-05
-1.81265669715868e-05
-3.51807028048596e-05
-2.04607424404569e-05
-3.78680519727623e-05
-3.92841392971785e-06
-2.31287632718963e-05
-3.09079668747689e-05
-3.02855623891107e-05
-1.66172021511151e-05
-1.32010110638272e-05
-2.24210256994054e-05
-2.46411532170716e-05
-6.71712453659628e-06
-1.77983797139957e-05
-1.4305921717299e-06
-4.22794389009122e-05
-4.49296315883902e-05
-2.12451481289957e-05
-1.35093389550444e-05
-8.21462263132651e-06
-9.45014010671467e-06
2.27577136631927e-06
-2.86260404617915e-05
-2.2322477811357e-05
-2.45458991921866e-05
-2.58201137647015e-05
-2.58716470798575e-05
-8.25263526217962e-06
-2.81923622326229e-06
-1.17676304226623e-05
-2.21861493226059e-05
-2.13552669287102e-05
-1.64826634027135e-06
-1.38511247437001e-05
-4.13874687395709e-05
-2.11632582657596e-05
-1.38872877377202e-05
-3.15748331607137e-05
-3.75734694957059e-05
-2.23805066056587e-05
-1.54302188087044e-05
6.3461438645999e-06
-4.07051063406401e-05
-1.6527987446816e-05
-6.18523172376446e-06
-2.97096213768244e-05
-2.5270149099722e-05
-3.46175710154578e-05
-2.76747901753974e-05
-1.73994684572955e-05
-2.28200051005468e-05
-3.90594521300329e-05
-1.94809872592115e-05
-2.34753134693937e-05
-3.50919699896238e-05
-2.83250319784322e-05
-3.67762719058595e-05
1.55839119626482e-06
-2.08570039467184e-06
-1.96001188545438e-05
-2.07718116819787e-05
-1.25613514399483e-05
-3.82795526462654e-05
-4.17114714797176e-05
-1.87165524045242e-05
-1.51820004457261e-05
-4.61090520650339e-05
-1.3835885662958e-05
-1.1070657204189e-05
-3.24296850395836e-05
-5.00693601591832e-06
4.79887613047452e-06
-2.06978429497537e-05
-1.59685340687002e-05
-8.10870203413788e-06
-3.91352897352594e-05
-3.12654565396577e-05
-1.14494032854019e-05
-2.01265662424795e-05
-1.82643387304642e-06
-2.00799579712307e-05
-1.81885777182952e-05
-1.79800122498323e-05
-2.00099746328924e-05
-1.0673236857996e-05
-3.09007679719695e-05
-1.60814590028613e-05
-2.32122316036532e-05
-1.68712777486595e-05
-1.12075284885136e-05
-9.57209324155363e-06
-8.17076082144776e-06
-2.40152024371217e-05
-2.0467495928507e-05
-9.65308553282783e-07
-3.51356306948174e-05
-2.01643405558707e-05
-1.28368196010033e-05
-2.67032217231855e-05
-1.0244563142166e-05
-3.15585739974642e-05
-2.88619438940383e-05
-6.98273034753921e-06
-3.31870705977928e-05
-6.9670049077494e-06
-2.90213743295591e-05
-1.76835828969336e-05
-2.13590375414493e-05
1.09590840139745e-05
-2.51870196136226e-06
-9.15637809851102e-06
-2.79320231145326e-05
-1.4219292248281e-05
-1.01696382106889e-05
-2.57997970107844e-05
-2.71451566909597e-05
-1.60195113438241e-05
-4.33701239614677e-05
-1.92308786820197e-05
-2.36106075808816e-05
-1.46022810587876e-05
-5.04868307302015e-06
-2.27278999757869e-05
-2.07495424031346e-05
-2.5558846359573e-05
-2.6203386075685e-05
-9.12032150884208e-06
-2.79309176470091e-05
-1.38452054250245e-05
3.78897230317951e-06
-1.5947503256536e-05
-3.02120259500314e-05
-1.36318498202682e-05
-2.8465356035685e-05
-2.57341673931451e-05
-3.89992059386539e-05
-2.11385738739788e-05
-2.10790623535276e-05
-3.59787088557188e-06
-2.05539875173884e-05
-4.11515799045846e-05
-9.65872791127367e-07
-3.38783048601434e-05
-4.54784612954563e-05
-6.91998955922843e-06
-2.97274875008394e-05
-2.57412137308942e-05
-3.50386321091127e-05
-2.19590042369755e-05
-1.62493113155018e-05
-2.48135724999338e-05
-2.230203007615e-05
-2.5321371898671e-05
-2.31724473379827e-05
-9.57946926144013e-06
-5.62210316102724e-06
-3.29120800569231e-06
-1.05559876978448e-05
-2.03962312682583e-05
-1.9643487041666e-05
-2.3638666520826e-05
-2.67464598850163e-05
1.23184988529937e-06
-5.01729532085713e-06
-2.2418510736041e-05
-4.59693735182964e-05
-1.09518961645962e-05
-1.11084510112011e-05
5.15305455468518e-06
-7.76887248715446e-06
7.49244704130391e-07
-2.32754511108169e-05
-6.56341647716264e-08
-1.23981925619671e-05
-2.26635422864922e-05
-2.95973650496142e-05
-3.23964171356783e-05
-1.71282113795647e-05
-1.51746792337727e-05
-1.73768544817793e-05
-1.02973587793253e-05
-3.48674104775094e-05
-4.19930588922008e-05
-3.83002521979037e-05
-1.23312692433743e-06
2.9921213227254e-06
-4.62868559408003e-05
-3.27940600169973e-05
-7.19495411424973e-06
-8.1864051404236e-06
-3.07440203859989e-05
1.18967729206788e-05
-1.1679157414279e-05
-3.15297152018013e-05
-9.30303768897001e-06
3.66269119531283e-06
-2.8656255855944e-05
-2.18005211233261e-05
-2.65554922493389e-05
-3.01227335133967e-05
-7.72633674919502e-06
-2.32178005828757e-05
-3.43285240016271e-06
-1.64559136002201e-05
-3.53918939616109e-05
-1.97356811035416e-06
-2.01564741903596e-05
-2.95074039755842e-05
-1.05543768761162e-05
-3.43587611417128e-05
-9.78984078194062e-06
-3.04465989514468e-05
-5.68140259487376e-06
-1.50440149620671e-05
-2.37760736627193e-05
-2.17886999155445e-07
-2.08667723008289e-05
-1.6790410877255e-05
-2.51932870462594e-05
-1.47164517661382e-05
-1.3504989754606e-05
-1.7242422433824e-05
-2.68578370255654e-05
-2.77760391771484e-05
-1.92943925568508e-05
-1.97103694001791e-06
-2.31807151550674e-05
7.17582723699736e-06
-3.57934438562985e-05
-1.54712947389206e-05
-2.13777660553984e-05
-1.05878685924676e-05
-1.96903085829948e-05
-1.33416332584167e-05
-1.39888548559976e-05
-1.93690133515159e-05
-2.3345783497681e-05
-1.72570189844563e-05
-3.72457583592417e-05
-2.52332639506056e-05
-2.25578118623733e-05
-2.0837048756953e-05
-4.44193286858761e-05
-1.0704664537344e-05
-8.1545164280851e-06
-1.24627878806761e-05
-2.76282229691293e-05
-2.70132696785265e-05
-1.98778669552487e-05
-4.66204516299267e-05
-1.34863700417625e-05
-3.66646933062561e-05
-2.85727519519062e-05
-2.07202009675036e-05
-1.90971945558024e-05
-4.25375393624173e-05
-3.02906685384131e-05
-9.06139547396108e-06
-1.41495113135248e-05
-2.11384337394471e-05
-2.17667143389168e-05
-1.42905754894987e-05
-2.52501125908204e-05
-2.1557969625192e-06
-2.01127819216923e-05
-1.20312828612931e-05
-2.46221250953443e-05
-1.07996458224496e-05
-4.0055324440676e-05
-1.46359833753423e-05
-3.382942179036e-05
-8.90129036996192e-06
-3.01910490213425e-05
-3.72347026802238e-05
-4.72412095044325e-06
-2.49628327497003e-05
-2.72208822052269e-05
-2.46264047707238e-05
-1.35411370566631e-05
-1.87392417552365e-05
-1.646557671145e-05
-4.26366828265189e-05
-1.12002663985279e-05
-3.9001224581084e-05
-2.22913826614521e-05
-1.05098161013576e-05
-2.51033699250514e-05
-3.08513191382211e-05
-8.09506513245058e-06
-2.79120961072617e-05
-1.82173967539726e-05
-2.33776523747807e-05
-1.93557896327206e-06
-2.10115077110163e-05
-2.94518554675606e-05
-3.44130986688495e-05
-1.29657728348234e-05
-1.66577466321254e-05
-1.79339515928176e-05
-3.2709969079258e-05
-2.14856778512357e-06
-1.85776406586641e-05
-2.16332092680893e-06
-3.5211626311566e-05
-2.38091432164268e-05
-3.21925359011864e-05
-1.68996254977229e-05
-4.52109176374243e-05
-3.67393074799556e-05
-3.2270705926432e-05
-8.9184645798016e-06
-1.2422711748446e-05
-2.44791028796483e-05
2.25034462484949e-06
-2.50088366670844e-05
-1.80129980299485e-05
-3.64605181019242e-05
-2.41282891978154e-05
-1.06351125968707e-05
-4.05425941950049e-05
-1.84257001012358e-05
-2.28846323119755e-05
-2.14611915457896e-05
-2.34332673159929e-05
-1.41860066361433e-05
-8.57508140595678e-06
3.14086646546615e-06
-2.34520143278568e-05
-2.58907999049255e-05
-1.68554294814344e-05
-8.50390516530358e-06
-7.20021480744306e-06
-1.98716559008674e-05
-3.59344726839295e-05
-7.39615571107487e-06
-6.04681234592904e-06
-1.90832373365245e-05
-2.28594013509357e-05
-1.05212711722151e-05
-1.80953416824351e-05
-3.19519447475676e-05
-2.95086125011391e-05
-3.29107828899938e-05
-6.01856136735275e-06
-2.69501191564816e-05
-2.44026869966239e-05
-1.57903588680691e-05
-3.49547048853876e-05
-1.48756617874375e-05
-5.4687168420993e-05
-1.18535476752022e-05
-3.30847934182999e-05
-2.63654073775063e-05
-4.42785143897152e-05
-3.19022165423158e-05
-3.0716939813651e-05
-1.14716426608924e-05
-3.22846193612308e-05
-2.22890296147868e-05
-2.68889852803062e-05
-1.54869144427731e-05
-2.1250210982453e-05
-4.22668740815489e-06
-1.5629121109769e-05
-2.49913889981943e-05
-1.95730495574906e-05
-2.41663673848755e-05
-3.3240319315048e-05
-1.07267372310587e-05
-6.39485161570113e-06
-2.501545078693e-05
-2.13051481374557e-05
-1.69748850839002e-05
-1.8765971686137e-05
-5.41096565642409e-06
-3.58339899880429e-05
-1.78311019261459e-05
-4.94862942951798e-05
1.32965810636103e-05
-9.606669154399e-06
-4.52694821893578e-05
-3.2452080473088e-05
-1.49411336386817e-05
-3.10972789177513e-05
-1.78733231227723e-05
-2.40832720642349e-05
-3.34288242545689e-05
-4.35897506790703e-05
-1.90197088063489e-05
-1.63776814655606e-05
-6.54917026742898e-06
-1.895850281656e-05
-2.34918964021061e-05
-3.2525673482274e-05
-2.01075734641863e-05
-1.37470246279051e-05
-2.09476415595506e-05
-7.45006320062984e-06
-1.38679462007647e-05
-1.45851977793405e-05
-2.11712849297931e-05
-1.15039069459141e-05
-3.61459923831069e-05
-3.37236265298678e-05
-1.08099396507816e-05
-1.36452598298748e-05
-2.3587693858652e-05
-3.89072187738743e-05
-1.8034102212649e-05
-1.63564831768679e-05
-2.66846239021066e-05
-2.20311962049924e-06
-1.74225289046863e-05
-1.20094945948677e-05
-3.45988750287115e-05
-3.05762544667484e-05
-2.9356431246239e-05
-1.71916126440915e-05
-2.69955216621977e-05
-3.75480780412363e-05
-5.36158779613962e-06
-1.87603929703529e-05
-3.80688748002947e-05
-1.82856786403486e-05
-4.23975562981518e-05
-2.24368213977706e-05
-7.6822031961906e-06
-2.74364852714722e-06
-3.4042215237306e-05
-4.50865850943921e-05
-3.54166881978814e-06
-2.0605897322574e-05
-2.98963904477541e-05
-2.32301415654572e-05
-2.6653008619782e-05
-2.56879161485984e-05
-1.58193839057625e-05
-1.28126258029489e-05
-2.55788614601263e-05
-2.04123198604749e-05
-1.86194595786726e-05
-2.74390867494862e-05
-2.01014190232992e-05
-3.01915441753998e-05
-1.60238688700865e-05
-3.54297077450476e-05
-1.52937024988855e-05
-1.71901995973456e-05
-3.00084784803877e-05
-1.2524725727267e-05
-1.78908291758709e-05
-2.12996480709966e-05
-1.94585303765936e-05
-3.44120885263437e-05
-2.77101576840729e-05
-3.77624294417726e-05
-3.86302618200298e-05
-2.80441935467508e-05
-3.58458466558557e-06
-2.8425072413714e-05
-1.90266916340796e-05
-3.00950546487338e-05
-1.85009708140788e-05
-1.80646287521372e-08
-2.25390061650658e-05
-2.15164748119952e-05
-1.65014366441143e-05
3.72025377925015e-06
-1.59206302456317e-07
-3.40970602585829e-06
-2.17130726977977e-05
-4.49938427927992e-06
-1.08697438807371e-05
-3.00698483214256e-05
-1.97168778283061e-05
-1.31631520833723e-05
-1.67297330874269e-05
-4.47128301025071e-05
-4.59343589966786e-06
-1.1929570130465e-05
-6.11722206902335e-06
-3.74539251696505e-05
-3.68616016759687e-05
-1.99460428030575e-05
-1.32054772353488e-05
4.0218294368977e-06
-3.6538718844319e-05
-1.14743143352949e-05
-3.53482226377103e-05
-4.98827803357229e-05
-2.64360229399886e-05
-3.2367505029121e-05
-2.96317973247515e-05
-4.64186987657277e-05
-9.47673138271444e-06
-7.35887328527505e-06
-2.50607700161835e-05
-2.76547412609469e-05
-3.46047137698298e-06
-7.02763773653771e-06
-1.33082462685883e-05
-1.70647066870225e-05
-2.4892655626653e-05
-1.18408177814319e-05
-3.51083263032831e-05
-1.52743772387107e-05
-1.52322720745669e-05
-4.41594449988091e-06
-3.76483108207777e-05
-5.06895213436254e-06
-3.32059946676242e-05
-3.20493995358935e-05
-2.4074296786195e-05
-8.87149883064184e-06
-1.28725415160473e-05
-2.51031115182364e-05
-3.0017174151073e-05
-3.17622171222219e-05
-2.5707625256643e-05
-2.44434536448325e-05
-1.22691718197211e-06
-1.98641494423251e-05
-3.77551879710237e-05
-1.38646825975224e-05
-3.57544335824048e-05
7.24728347645359e-06
-1.38111143590366e-05
-2.33034735066767e-05
-3.18777005260703e-05
-2.69087564375749e-05
-2.27554523436526e-05
-1.44697632010352e-05
-2.91014846217468e-05
-1.56483528830789e-05
-6.63270299802696e-06
-3.67679550641535e-05
-3.80771233104434e-05
-6.03294967265506e-06
-1.41442932248519e-05
-4.08184864471398e-05
-1.08887855827154e-05
-2.59270458738471e-05
-3.16901523220334e-05
-3.15309880721866e-05
-2.28465852875043e-05
-1.18832401490463e-05
-9.58355651884775e-06
-2.37548571443041e-05
-1.17168113711578e-05
-2.99224971983509e-06
-1.77661681771568e-05
-3.75811828465799e-05
-1.14717011116784e-05
-2.89768034709194e-05
-1.49136032143345e-05
-2.19556175998156e-05
-2.21209111403221e-05
-3.09344385440206e-05
-3.07391680071424e-05
-3.64784248077758e-05
-3.01986834668433e-05
-4.64782360439554e-05
-3.74898637569978e-05
-3.08145472246139e-06
-3.50359907288561e-05
-2.89929779968611e-05
-6.77251955863613e-06
-1.3219093777034e-07
-2.60174690044801e-05
-3.52362584138385e-05
-2.68574286510508e-05
-1.38145776918269e-05
6.87854588806379e-06
-2.73028143938725e-05
-5.48898366035348e-06
-3.25873334584714e-06
-5.15795930989329e-05
-8.52479753645064e-06
-2.00026187043477e-05
-3.44741118120391e-05
-2.01673747467761e-05
-2.23384075426311e-05
-1.39936933821876e-05
-1.88677426349889e-05
-2.80150677902601e-05
-3.62159855034749e-05
-1.98181310214437e-05
-4.40293869265106e-05
-3.06826161705175e-05
-8.66683476619945e-06
-9.76297558100314e-06
-2.15934118996633e-05
-1.71895408295133e-05
-2.06359669805321e-05
-2.76194064820689e-05
-2.7510247828065e-05
-1.47385912349215e-05
-3.01891828289371e-05
-1.64686984705989e-05
-2.00357069466717e-05
-2.2635772155678e-05
-1.35371358757463e-05
-3.39460666661185e-05
-1.25613671579727e-05
-3.13310247792316e-05
-2.19672914477945e-05
-1.73119329892608e-05
-2.41307818999933e-05
-3.41598309046337e-05
-8.82064715963212e-06
-1.81709653480349e-05
-2.16193110697989e-05
-2.4073426114101e-05
-1.35715183895886e-05
-5.29087694385557e-06
-1.69485323275595e-05
-2.89870703469631e-05
-2.55230474227918e-05
-1.17928605092598e-05
-2.17905162045149e-05
1.22969364785426e-06
-1.77198428074381e-05
-3.05968374990911e-05
-1.5665050650683e-05
-1.28369337120766e-05
-3.58599413263942e-05
-1.80376405938979e-05
-1.8064034114186e-05
-2.24233063786162e-05
-2.29166453319785e-05
-2.97901796665205e-05
-4.05487067623353e-05
-1.99834315033158e-05
-2.51472356087599e-05
-8.8106469615404e-06
-5.63544326035245e-06
-9.58689947136734e-06
-1.75300385670025e-05
-3.17936084798337e-05
-1.26787829823559e-05
-2.77506027258257e-05
-1.79405588803144e-05
3.02501258002872e-06
-1.58412010222186e-05
-4.7020504268409e-05
-3.72791336063823e-05
-2.73101510748708e-05
-3.18932083711686e-05
-3.46205852248884e-05
-2.78036905302292e-05
-2.2709801677724e-05
-3.15393239551964e-05
-1.43637500191947e-05
-7.9372032632516e-06
-1.36909844773447e-05
-2.27011341339893e-05
-2.61191244228275e-05
-3.20598232555828e-05
-3.29536647013656e-05
-1.58036241049763e-05
-3.01212594755686e-05
-2.87779344498823e-05
-1.7887693477806e-05
-2.67844628514437e-05
-2.0937985748535e-05
-9.96831558279142e-06
-1.53327328741159e-05
1.09383158403809e-05
-3.63138584598009e-05
-5.06279576446957e-05
-2.33415896869332e-05
-8.07942537785879e-06
-2.75182555640642e-05
-1.77451406883946e-05
5.72651352173807e-06
-1.20901769178922e-05
-2.91969517560124e-07
-3.76700686894837e-05
-1.74163707130528e-05
-2.87708629675818e-05
-1.19251234602697e-05
-4.24608278486633e-05
-3.37752691702147e-05
6.34326310280738e-07
-1.72299983593207e-05
-2.73208869299011e-05
-2.62714212846861e-05
-2.04913421851201e-05
-1.88327719612444e-05
-4.82157863203301e-06
-7.82345175346617e-06
-6.63910475655966e-06
-2.78579898827652e-05
-2.64769305122361e-05
-2.45140165925912e-05
-1.46875313500163e-05
-2.21456110433433e-05
-2.40485438828e-05
-3.02429131028839e-05
-2.32916002750599e-05
-3.95785081005887e-05
-5.02092043291759e-05
1.86594861816411e-06
-3.41184462649864e-05
-2.75496055942867e-05
-4.84360341979813e-06
-1.78615423565245e-05
-6.31812402872987e-06
-2.90246397581473e-05
-3.74923054706491e-05
-2.17633023904556e-05
-2.68282879754829e-05
-1.60549810895721e-05
-8.79990193674362e-06
-2.06476841205097e-05
-2.20240044581786e-05
4.30092272317493e-06
-1.69424163284548e-05
-3.83863734394921e-06
-2.32370853372064e-05
-1.60557921198126e-05
-3.71075723479008e-05
-1.84635238566218e-05
-2.03081251185582e-05
-2.11923608948388e-05
-3.50981954216099e-07
-1.72219672730647e-05
-4.394706055039e-05
-3.95609441425872e-05
-1.23841588583571e-05
-2.80622303565266e-05
-1.93955057401684e-05
-2.1620686452299e-05
-1.45742114350418e-05
-8.72396253995724e-06
-5.67652556123312e-05
-5.61708946259455e-05
-3.08019963820771e-05
-3.86820178363654e-05
4.02529903068967e-06
-3.17575895155793e-05
-1.75948111793031e-05
-1.24572741106735e-05
-1.58375767660599e-05
-3.04335685835217e-06
-1.58768678246959e-05
-1.0383639752189e-05
-1.11629009377559e-05
1.19439703687563e-05
-2.46268870359672e-05
-2.68474298719754e-05
-1.39604618365269e-05
-1.95879061095806e-05
-2.22452081232184e-05
-2.92384616988078e-05
-1.67834375232591e-05
-1.93741637886239e-05
-3.7824663226931e-05
-2.27792623965515e-05
-1.61032052550121e-05
-4.00510136458047e-05
-5.54395237741574e-05
-2.62998937672958e-05
-1.1528261522279e-05
-2.10837908824997e-05
-1.59463339707724e-06
-2.65782573719386e-05
-1.32195697388653e-05
-1.6774606425475e-05
-1.58015420310213e-05
-2.58406037591343e-05
-1.50903443235552e-05
-2.62441143024787e-05
-2.79835544654805e-05
-1.45068316444175e-05
-1.28172297172632e-05
-4.48750594686888e-05
-3.05040694202011e-05
-1.17058712998237e-05
-4.72807186836763e-06
-2.97166851257144e-05
-3.60655171002801e-05
-3.91384949310864e-05
-4.55029810223022e-05
-3.05966971828015e-05
-2.25301386904677e-06
-2.64017013563609e-05
-3.63377451453649e-05
-3.84999957484175e-05
-2.15793470242248e-05
4.72173526062649e-06
-5.2063589497729e-06
-1.24507985267692e-05
-2.11957003668637e-06
-1.36719954194921e-05
-1.01903290056939e-05
-1.74132308161621e-05
-2.09321809122168e-05
-3.00993687980178e-05
-7.96602682000359e-06
-2.70467867426343e-05
-1.54548884501338e-05
-9.06252937089491e-06
-1.34018436309003e-05
-4.66661877090319e-05
-2.79304036232359e-05
-4.9428720898513e-06
-2.03805709691717e-05
-8.72573857273215e-06
-3.20933560887044e-05
-2.32980271473639e-05
-6.12461398640668e-06
-1.53598335651947e-05
-1.81582103258409e-05
-2.64988845928407e-05
-2.43343581259086e-05
-6.14536360754647e-06
-1.11043493738167e-05
-4.36839019042736e-05
-2.76141654770476e-05
-9.45853931181126e-06
-1.22650191677941e-05
-1.44978012501516e-05
-2.60346757210858e-05
-2.96502776836286e-05
-1.57440395258466e-05
-2.63656484165186e-05
-2.76867027432658e-05
-4.62426738884194e-05
-9.90430537778892e-06
-2.98181676584231e-05
-2.04371097141166e-05
-1.68755232026764e-05
-2.19609928122487e-05
-2.60988496438444e-05
-2.48740252126701e-05
-2.44635646168351e-05
-4.10496133743495e-05
-1.59413855794778e-05
-3.07593050781644e-05
-3.76096360144431e-05
-8.22868108732855e-06
-2.94300611520894e-05
-1.24141453217911e-05
-4.74699773334439e-06
-2.50629636288813e-05
-1.06214061644611e-05
-1.72429505399557e-05
-4.20945672799874e-05
-5.03499444154956e-06
-1.1475552781584e-05
-3.86883408825416e-05
-4.53990841756174e-05
-1.51557621075051e-05
-1.36214932587581e-05
-2.57002251196594e-05
-1.99977318789153e-05
-1.38251275641004e-05
-2.39406415145611e-05
-2.09443586577144e-05
-3.06377077559594e-05
-1.20320638791482e-05
-1.70525011264072e-05
-1.67583033517796e-05
-2.20877564648508e-05
-2.50102844429736e-05
-1.47528101731377e-05
-2.34036654324568e-05
-6.1531622159558e-05
-1.23355077640914e-05
-2.7231684761651e-05
-3.07709577406774e-05
1.03612363451311e-05
-2.26670092714124e-05
-1.01869914419893e-05
-1.91942294066457e-05
-7.29166926902851e-06
-7.21067857234288e-06
8.40332599301486e-06
-2.48822419408909e-05
-1.32763797937104e-05
-1.25186047997798e-05
9.84504979335828e-06
-2.86511673246956e-05
-2.9642356435029e-05
-3.29008577902465e-05
-4.05466395820685e-05
-1.78309458247915e-05
-1.27158504352764e-05
1.59072637117007e-05
-1.3438160907983e-05
-1.25828970071537e-05
-2.55542688220957e-05
-2.68379718731976e-05
-3.67600295288965e-05
-1.32091382904887e-05
-9.50227459303443e-06
-2.59856549829626e-05
3.41114575607182e-06
-3.86248739786476e-05
-3.7001694745787e-05
-2.56412552501284e-05
-2.87655256075875e-05
-9.71516353787627e-06
-4.38001064155338e-05
-1.7647318958526e-05
-3.18776994860891e-05
-3.34905981547439e-05
-1.71546467021292e-05
-3.16620272869338e-05
-2.55670027589441e-05
-3.63112412160979e-05
2.29602899115117e-07
-2.17058570737962e-05
-2.1880494616039e-05
8.86204177081941e-06
-2.7511794516376e-05
-2.48858658240625e-05
-7.72619972247076e-06
-6.41640224391529e-06
-2.10682829136529e-05
-1.94844564195201e-05
-3.65806303957862e-05
-1.56923745331043e-05
-1.61466266169126e-05
-1.06394629570209e-05
-1.9960035420531e-06
-1.68689981425029e-05
-3.63810879798923e-05
-3.27461213762925e-05
-3.36798649577656e-07
-3.47489309761146e-06
-3.5661043203648e-05
-4.29742022309921e-05
-9.57879370232413e-06
-1.39614780623141e-05
-1.72412085184432e-05
-2.99361701803252e-05
-4.15172188910334e-05
-2.20599299294185e-05
-3.67840450417835e-05
3.02447181852159e-06
-2.30897862060551e-05
-2.80148822569417e-05
-3.59168881881803e-06
2.9986726679825e-06
-5.15845309763918e-06
-2.5723342513983e-05
-3.44510788255666e-05
-3.65496282165582e-05
-1.19812580723248e-05
-1.26244382124769e-05
-2.96464154843581e-05
-1.95923757744142e-05
-8.03517425010495e-06
1.22578499427533e-05
9.82198099688724e-06
-1.52008479626301e-05
-3.9319184136859e-06
-6.95270211248099e-06
-1.57008282770739e-05
-1.42713596676696e-05
-2.91985865153657e-05
-2.33103805674343e-05
-1.90823306074401e-05
-2.72944123105452e-05
-4.94462949019751e-06
-2.10250011714416e-05
-9.44016846448531e-06
-4.27156198239167e-05
-3.91951083665998e-05
-1.41163192069095e-06
-3.73388879702158e-05
-2.57263133148389e-05
-9.64138196656325e-06
-3.60743394390035e-05
-2.01322779354439e-05
-6.76754669285315e-06
1.61290927995132e-05
-1.80143513318835e-05
-3.4224369040192e-05
-8.05829376746605e-06
-1.62399413721373e-05
-3.1238712795482e-05
-2.07504414196931e-05
-1.88367940543135e-05
-3.83987627342186e-05
-2.16361574662774e-05
-1.62984978749206e-05
-1.70989402087139e-05
-3.13284584987635e-05
-2.57449484169923e-05
-2.40301259232716e-05
-2.26655143054607e-05
-2.72299788051728e-05
-2.95759446626543e-05
-1.84318638111481e-05
-4.98238086001905e-05
2.86172330032098e-06
-2.54505989477927e-05
-1.09215860806476e-05
-1.12816237155117e-05
-1.93196095717457e-05
-3.77358029702638e-05
-3.90566314389941e-05
8.60748559880709e-06
-2.01657422482386e-05
-1.25158366452291e-05
-2.716762383027e-05
-2.09454222894457e-05
-4.22547550817363e-05
-2.66485202729596e-05
-2.91047193220009e-05
-1.66506364064564e-05
-1.89895594046186e-05
-2.87814840929074e-05
-4.43724575829552e-05
-3.07903018005962e-05
4.83022638415258e-06
-2.13270426787447e-05
-5.08572781549644e-06
-1.68303692586049e-05
-1.00499665737564e-05
-3.2288173280879e-05
-1.14416696249501e-05
-2.8160900272965e-05
-2.58780874352627e-05
-3.05796115568191e-05
-1.6937136092452e-05
-1.84346583245102e-05
-2.35495326651893e-05
-3.13869532960958e-05
-3.13670213695536e-05
1.42889269821617e-06
-3.19552264369812e-05
-2.56838116086533e-05
3.14025842161523e-06
-1.42689614574714e-05
-4.43688831656724e-05
-1.58628349407764e-05
-1.2425163328719e-05
-1.8084564145019e-05
-1.07510638742673e-05
-2.15148859577372e-06
-2.40518834237436e-05
1.54701375384934e-06
-3.86254679888768e-06
-2.95781721747938e-05
-1.59056170100901e-05
-1.76103531800632e-05
-5.29086013537216e-06
-7.62854829278691e-06
-1.92393406543023e-05
-2.22870616439312e-05
-1.5954743448416e-05
-3.10793085700721e-05
-3.04274888825129e-05
-2.4265483569702e-05
-2.71435336465593e-05
-2.30970127129203e-05
-1.96294133792059e-05
-1.13780093799715e-05
-1.25209806465994e-05
-2.52820772431142e-05
-3.37060720030714e-05
-3.97591860816157e-05
-2.32450685443221e-05
-1.1316210697834e-05
-3.88163020956315e-05
-2.20662511544095e-05
-2.64623958045632e-06
5.58928697489857e-06
-4.36136385807401e-05
-2.57410557372157e-05
-3.03139167112718e-05
-2.21990672381231e-05
-2.60952556815448e-05
-2.19795000642565e-05
-4.65535964039683e-05
-2.02473354202241e-05
-1.8508086111749e-05
-2.15171667352828e-05
-6.53954061968529e-06
-1.74959714199904e-05
-3.34614969336218e-05
-2.2440894437201e-05
-1.58733315636238e-05
-2.94098100315584e-05
1.36787727277803e-05
-2.92325553312237e-05
-8.02167808539256e-06
-3.32507019820685e-05
-1.324527934907e-05
-1.47487229576506e-05
-2.47369148462842e-05
-3.68785756243348e-05
-1.25290437340862e-05
-3.29877188884519e-05
-1.88213677948838e-05
-2.04094509409668e-05
-1.27352317276757e-05
-1.02979870328711e-05
-1.62134046363862e-05
-2.13897998116967e-05
-3.31183162108688e-05
-1.94259740246366e-05
-1.68024568494657e-05
5.54777936005435e-06
-3.21363808543753e-05
-2.08115620376837e-05
