# Supplementary material for: Research on computational propagation and identification of mine microseismic signals based on deep learning
Source: PLoS One. 2025 Oct 22;20(10):e0334641. doi: 10.1371/journal.pone.0334641 (PMC12543183; doi:10.1371/journal.pone.0334641)
Supplement: S1 Data — (ZIP) [file pone.0334641.s001.zip › 000100500001065.xlsx_0.txt_24.txt.txt]

-3.24269527765024e-05
-1.72921305016887e-05
-2.01533296436676e-05
-1.79653803599356e-05
-8.08775507001673e-06
-1.97274783907854e-05
-1.99813074558768e-05
-2.39874383986685e-05
-2.352330568435e-05
-1.65841274770851e-05
-3.49048349703221e-05
-5.14159244871464e-05
-2.08980546035346e-05
-2.49544012467707e-05
-2.26621266715154e-05
-2.0679997809946e-05
-3.50737158981316e-05
-2.70596913572013e-05
-8.4171762447807e-06
-3.3973901442539e-05
-3.19465477703074e-05
-4.78732519096762e-05
-1.91198306342024e-05
-2.79047262652855e-05
-2.10250877461287e-05
-3.46979577938144e-05
-2.51237941178165e-05
-9.33143506957151e-06
-2.93860844535687e-05
-5.74905750572923e-06
-1.82598844987933e-05
-2.06806918659095e-05
-3.15136508044352e-05
-1.33275296052876e-05
-1.83045055195385e-05
-1.15842501839397e-05
-2.74122719430584e-05
-1.15248504313506e-05
-9.21372717896819e-06
-1.57396618190148e-05
-1.47652424707843e-05
-2.45774285214404e-06
1.00313978828839e-05
-2.12357650746779e-05
-6.97431739498831e-06
-1.61390444731738e-05
-3.01408835342821e-05
-8.54469680060076e-06
-1.5837264992424e-05
-2.75206965384891e-05
-1.78302177405478e-05
-2.28782807902646e-06
-4.16159825273227e-05
1.13869834414299e-05
-7.01382180653592e-06
-2.43657956809187e-05
-2.56670892994609e-05
-1.2425318589278e-05
-3.08743497118755e-05
-1.63895261905782e-05
-7.97469151232419e-06
-2.80820149209348e-05
-7.38772173375705e-06
-3.24429677367529e-05
-1.69824502943008e-05
-7.60739226208438e-06
-2.66130925680561e-05
-1.36091219004012e-05
-3.50396761705373e-05
-1.8095554162404e-05
-4.49500153074532e-05
-1.68190725553865e-05
-2.94572531205303e-05
-4.93606842758818e-06
-4.85407936014842e-05
-2.11282689352849e-05
-7.31373657389062e-06
-2.62376538596276e-05
-9.57207386100366e-06
-3.35965546317612e-05
-1.72780164546223e-05
-1.64048524194376e-05
-2.22803106309357e-05
-2.84528997998281e-05
-2.81554226311276e-05
3.21810677960059e-06
-2.36300428526573e-05
-2.03731646812011e-05
-3.0232297891615e-06
-2.36300773293881e-05
-4.03568727647953e-05
-2.20949158358753e-05
-1.72424611904868e-06
-3.78247507453176e-05
-1.6236979705593e-05
-1.14490378881194e-05
-2.67283964428514e-05
-1.52205864846992e-05
-2.13004106859522e-05
-2.39221941774486e-05
-4.744393350553e-05
-1.45223131378597e-05
-2.74927515159618e-05
-3.46888297469907e-05
-3.25284819195557e-05
-2.62789039964012e-05
-8.39761266941715e-06
-3.37060417525288e-05
-3.03834240520585e-05
-2.60813155145443e-05
-1.813018957594e-05
-3.91550917098936e-06
-2.41101899060054e-05
-4.7562667925816e-06
-1.56956545318303e-05
-2.39226288411038e-05
-2.69493580642836e-05
-4.18245948527351e-05
-3.18441878426908e-05
-1.74929820324849e-05
-2.26996751202886e-05
-1.84912272017941e-05
-5.53790576342102e-05
-3.0063688153486e-05
-1.20291889972889e-05
-1.20235470126433e-05
-1.93524426295398e-05
-1.15713905602348e-05
-1.34380804848223e-05
-2.38272274378578e-05
-2.33969231135835e-05
-2.5307325948794e-05
-2.47827526232153e-05
-3.7863443439688e-05
-2.27495283002696e-05
-2.35498517836868e-05
-1.08977540355182e-05
-2.72927969493793e-05
-1.83799070617617e-05
-2.16952568491589e-05
-4.00912156545847e-05
-1.17630831967647e-05
-7.89326963907123e-06
-1.91212053677255e-05
-2.47617108396678e-05
-1.61824357374492e-05
-1.97144152358512e-05
-2.34747069936142e-05
-3.29398964522701e-05
-5.00822291914455e-05
-1.54089238279769e-05
-2.27051769681769e-05
-3.02099311939122e-05
-1.04234857860806e-05
-7.09908432851558e-06
-3.38093296176869e-05
-2.56969965586909e-06
-1.86649563517127e-05
-1.91465630838859e-05
-3.62595050540063e-05
-1.30485779174255e-05
-2.36380507282877e-05
-3.00001172566288e-05
-2.18773905621929e-05
-4.77415924901103e-05
-3.12820417265327e-05
-3.3470442892145e-05
-2.20478452800285e-05
-7.90446173972095e-06
-3.34639454550709e-05
-4.79702350173585e-05
-1.21184298174018e-05
-2.66327600711068e-05
-3.88341118466825e-05
-2.76260978278219e-05
-2.26217655263633e-05
-2.89103075505527e-05
-1.74521513938906e-05
-1.96044843940517e-05
-2.72986744372499e-05
-2.90963399232633e-05
-3.12189800564985e-05
-2.28210846030096e-06
-1.69298666257708e-05
-1.61591685838291e-05
-3.5215274851967e-05
-1.34811763214701e-07
-1.26166410445524e-05
-9.02117776091086e-06
-7.65197546185112e-06
-2.30844216346526e-05
-3.57949735002544e-05
-7.92697033332794e-06
-2.62015383864651e-05
-1.00431967316749e-05
-1.12907304566355e-06
-1.72692147934869e-05
-2.06766861076041e-05
-1.87203340610697e-05
-1.98426447190055e-05
-3.13267062175863e-05
-4.05466007094815e-05
-7.16443593429439e-06
2.52322327977608e-05
-7.53889646721296e-06
-1.399476619991e-05
-2.44720664097648e-05
-1.31821609278432e-05
2.23209191455362e-06
8.97076464628304e-06
-2.16744560403877e-05
-3.30723246671779e-05
-1.32216256068444e-05
-2.21890611120841e-05
-3.99606686341176e-05
2.32260154718447e-07
-1.71519676982929e-05
-5.49108584195082e-06
-2.8309678651058e-05
-3.13212807459724e-05
-3.7248061561365e-05
-2.61365833336961e-05
-3.32537700634878e-05
-2.49343019510434e-05
-2.45006571061105e-05
-2.66739301859388e-05
-1.03724979631643e-05
-2.42204881619776e-05
-2.39245207260309e-05
-9.18267977825142e-06
-1.4690033478e-05
-3.04380453612303e-05
-8.16631294143599e-06
-2.06093284265877e-05
-1.93800303552955e-05
-1.16933998044103e-05
-3.60706753927816e-05
-2.66356293245152e-05
-8.7853246353529e-06
-1.48935560019315e-06
-5.17134631861279e-06
-1.00508433077765e-05
-7.08821587380745e-06
-1.8010676038937e-05
-3.5188812886811e-05
-9.29711700482805e-06
-2.57948855369341e-05
-1.64420557968833e-05
-1.99877038630876e-06
-2.63918796333314e-05
-3.51304822319487e-05
-2.37532187395228e-05
-2.35193761111624e-05
-1.28219821626313e-06
-1.1828171516063e-05
-3.88857251307123e-05
-2.90123581518779e-05
-1.20209899684589e-05
-7.60945985065493e-06
-2.15588102934477e-06
-1.087384771708e-05
-1.59691524712345e-05
-4.50396490424667e-05
4.20240178225431e-06
-2.21329634110454e-05
-4.4766199631707e-05
-3.30035502894091e-05
-1.74768693478134e-05
-2.2371145510723e-05
-2.48835144023647e-05
-2.97735419761505e-05
-3.82315441685097e-05
-2.08839088239757e-05
-2.05564206011813e-05
-3.97192174900752e-05
-2.31070404433208e-05
-3.09571450005497e-05
-1.44236763434404e-05
-1.21725684069293e-05
-2.33023092682883e-05
-2.29854085486302e-05
-2.28281725986624e-05
-1.88622295037591e-05
5.51270135110689e-06
-1.97843198850727e-05
-3.13214648673042e-05
-2.69068193276529e-05
-1.20490090146457e-05
-2.39072239797192e-05
-3.6195457879626e-05
8.7082040416238e-06
-1.06237812125651e-05
-3.33268030408288e-06
-2.20959150832912e-06
-4.97748656031678e-06
-2.47526576393654e-05
-2.79323022208388e-06
-2.41564365867108e-05
-2.23505135026087e-05
-2.13963464712519e-05
-1.09200460802191e-05
-2.50497567505751e-05
-1.95486257057526e-05
-2.06229312151302e-05
-6.34870876616958e-06
-3.10652567638675e-05
-3.28767748200943e-05
-6.53647308145981e-06
-9.16291226748966e-06
-1.31091565847652e-05
-5.11548011103273e-05
-1.7541808052671e-05
-2.52889812037962e-05
-1.03577488773494e-05
-2.95277258424248e-05
-1.26482988602573e-05
-2.56040562312684e-05
-2.27925338174099e-05
-1.19395355810884e-06
-2.75000615431839e-05
-4.40547838633054e-05
-3.45167174672534e-05
-2.88264866205436e-05
-2.20500166413785e-05
-3.02853313631629e-05
-2.98290887554902e-05
-5.01983508247739e-06
-2.20599646185597e-05
-3.1328790935241e-05
-1.82186688476492e-05
-1.47969847874381e-05
-1.17524061467036e-05
-2.28345328482116e-05
-3.23404632077719e-05
-3.03788776082563e-05
-4.78526475538308e-05
-2.1252130359916e-05
-3.29183289797155e-05
-1.48145269709151e-05
-1.26357877323698e-05
-3.67020007639424e-05
-3.28042700265004e-05
-1.59393075415501e-05
-1.78839155292913e-05
-2.12449290857325e-05
-8.60384585358531e-06
-4.24490223735457e-05
-3.81154300345266e-05
-3.33049761788214e-05
-3.09292158558105e-05
-4.10994925383958e-05
-5.8439702588976e-06
-3.09295138260486e-05
-2.61167470109374e-05
-9.87039363851643e-06
-1.38099533394105e-05
-3.84937340855317e-05
-2.59135705181132e-05
-1.51854874027023e-05
-2.47985163615042e-05
-2.2635058318785e-05
-3.46101272647022e-05
-2.87252926275756e-05
-1.74097580293196e-05
-2.59413582874736e-05
-1.88236196632855e-05
-2.11743411264068e-05
-3.3335075218006e-05
-1.67780288932023e-05
-1.46546556158259e-05
-1.55974540540763e-05
-1.06485110317775e-05
-2.72063048770594e-05
-2.19347349536136e-05
-1.06462065090389e-05
-2.97209394227207e-05
-2.93663658854141e-05
-1.80588444575731e-05
6.32078214400828e-06
-2.31988754469222e-05
-7.39927618586583e-06
-4.20393687161231e-06
-2.20264251778093e-05
-3.33226929881173e-05
1.70146275284273e-06
-1.13480097563565e-05
-1.76569167388196e-05
-3.13924155403885e-05
-1.23759533211828e-05
-2.46656168578105e-05
-2.22266390051491e-05
-2.9214440882081e-05
-2.08633360938615e-05
-3.36077284632041e-06
-3.32866442391998e-05
-2.21363397527452e-05
-2.57769974653544e-05
-2.14722551714864e-05
-6.19753370998635e-06
-3.36452197939373e-05
-1.53939396669653e-05
-5.96281499949175e-06
-2.75458953388957e-05
-1.22125790006302e-05
6.07860730667709e-07
-2.54069971724557e-05
-1.02825234455992e-05
-1.86594777572114e-05
-4.23183698523144e-05
-4.01424765065034e-06
4.03116338060753e-06
-1.51632129927191e-05
-2.14542710414078e-05
-4.50896673883857e-05
-4.77381658913787e-06
-1.59409212548927e-05
-3.14311412123571e-05
-3.75139201432192e-05
1.02951683185547e-05
-2.6050681653422e-05
-5.75767326036125e-05
-3.91378200769233e-05
-3.42761706518436e-05
-2.23599580565125e-05
-2.48391157038296e-05
2.31126216474283e-05
-1.07184838482338e-05
-3.18033437641357e-05
-4.55370594976545e-06
-2.2379493363967e-05
-6.87196514316832e-07
-4.25144747775425e-05
-3.14247568163297e-05
-6.28137891358145e-06
-1.0953974046433e-05
-1.19966013091273e-07
-1.77875225728027e-05
-1.76303334799363e-05
-1.22737989566044e-05
-2.15613238918213e-05
-1.93742881133288e-05
-2.31444436532133e-05
-4.48358341461078e-05
-1.55931711606681e-05
7.03897217765761e-07
-8.51117237012153e-06
-1.87559359743062e-05
4.9476096766467e-06
-6.06374354164799e-06
-3.2676783176781e-05
-2.31711301116039e-05
-3.15926212965135e-05
-6.94468897804713e-06
-5.66592899719876e-06
-5.29442719783036e-06
-7.28663126249451e-06
-1.63770784793705e-05
-3.76060552376044e-05
-1.70557426712339e-05
-3.46263699811484e-05
-2.95183439239872e-05
-7.99928660413502e-06
-3.4447094038138e-05
-2.46698260527101e-05
-5.17565697479232e-05
-3.14152525763309e-05
-1.24694371830665e-05
-2.71412873930535e-06
-1.46090968891418e-05
-4.19266372759674e-05
-2.36837468415562e-05
-9.37850685192726e-06
-2.60982648780935e-05
-4.48727818424508e-05
-4.23292831086175e-05
-3.17027287694816e-05
-3.30266547567956e-05
-2.4061358924798e-05
-2.47211868107377e-05
-2.18054466451677e-05
-2.59589703796798e-05
-3.11786207150216e-05
-1.15247969628698e-05
-4.19526977800381e-05
-2.03240937292337e-05
-4.32659929915237e-05
-4.06260247284772e-05
-1.71263894833154e-05
-2.18821221472827e-05
-2.74426771093257e-05
-3.97945499716331e-05
-3.57603310126351e-05
-2.23454585897145e-05
-2.05249928533767e-05
-1.84855898133521e-05
-2.48877463006218e-05
-9.93890241216092e-06
-1.07755294862115e-05
-1.11422808920426e-05
-3.57468211534229e-06
-1.6776747627091e-05
-1.9718675951439e-05
-3.73325466352766e-05
-1.20571077202646e-05
-2.70082180699078e-05
-4.59148630649428e-06
-1.70680768835456e-05
-7.14555373590511e-06
-2.73237787509502e-05
-3.05001193571036e-05
-9.28505637218838e-06
-2.82064163791117e-05
-2.55507404396557e-05
-1.27967522334385e-06
-3.42457431621093e-05
-1.55363147120125e-05
-4.87477569400056e-05
-2.53724096926809e-05
-3.51626428845238e-05
-2.11492163474736e-05
-2.53594452463387e-05
-3.3294438387956e-05
-1.48563841194605e-05
-2.90337319816948e-05
-8.43084223611683e-06
-4.00011295420213e-05
-1.71431567744191e-05
-1.84977034868188e-05
-2.11023362027488e-05
-2.66768467448664e-05
-2.64389970360699e-05
-1.09568789890131e-05
-5.41294661665688e-06
4.78899874569738e-06
-1.20863412946612e-05
-2.85185782906648e-05
-1.95531809412385e-05
-3.51596470406225e-05
-1.48259012623244e-05
-4.13952714780326e-05
-3.39242051335169e-05
-6.56762428234869e-06
-2.42645815296805e-05
-5.60668301309468e-06
4.21777168628844e-06
-4.29874502765916e-05
-3.54306182040551e-05
-1.09710242880047e-05
-1.81348006989266e-05
-5.0438445583076e-05
-1.96294538198733e-05
-1.87943530772766e-05
-1.44686735621433e-05
-2.11625167195169e-05
-6.62566140537203e-06
-2.70398753646241e-05
-2.80867160533248e-05
-2.35909050311271e-05
-3.50206473613346e-05
-7.81254801843673e-06
-2.72887863738755e-05
-1.65625119279885e-05
-8.8463746532058e-06
-1.93216728142189e-06
-1.69926427960473e-05
-2.90872646004932e-05
-1.24347643325046e-05
-1.7310453095104e-05
-3.43710076949713e-05
-2.35681362935608e-05
-1.20156290135328e-05
-1.16160749343043e-05
-2.65918967888594e-05
-1.74439958533149e-05
-3.48287595979621e-05
-2.30090380199294e-05
-4.088533638455e-05
-1.35741815703947e-06
-2.5895217036327e-05
-4.33058558992706e-05
-3.52332918519519e-05
-1.58312149528801e-05
-1.98969850719499e-05
-1.29367312546815e-05
-2.83793742048597e-05
-3.60343456318122e-05
-2.97730591885032e-05
-1.44998071581093e-05
-2.57257044215569e-05
-6.60044740639691e-07
-2.74380055169404e-05
-3.63374832414285e-05
1.14454800857532e-05
1.23119676020747e-07
-1.59614871725616e-05
-5.25299465616835e-05
-1.34265694229724e-05
-3.0276147278446e-05
-1.99866004170087e-05
-3.82390524727447e-05
-3.48135819803646e-05
-1.91664373385893e-05
-1.72690599541916e-07
-3.25786093697371e-05
1.31879085109294e-06
-1.99240267183025e-05
-1.76994902973031e-05
-1.75392400000342e-05
-1.94186603293321e-05
1.82894750512846e-06
-1.32376251501943e-05
-1.73832040623234e-05
-2.96716534990805e-05
-1.49512291565918e-05
-1.1758096530314e-05
-1.44038351651982e-05
-2.19036160491499e-05
-9.9549432487139e-07
-1.97095285135004e-05
-7.97556134543344e-07
-2.31219097442665e-05
1.6064846571696e-06
-9.98702171209863e-06
-3.39388164446933e-05
5.78216361202546e-07
-2.86236898819851e-05
-2.51788361327755e-05
-3.30860201128209e-05
-4.22769180907577e-06
-9.98270481206066e-06
-3.33611916013646e-05
-3.11956989339042e-05
-2.24721916206526e-05
-1.66022156340208e-05
-2.29379137858217e-05
-2.4213863509382e-05
-2.89401085330549e-05
-1.09084841461462e-05
-3.03763918259923e-05
-3.02889801844117e-05
-3.06537631829117e-05
-3.55994504114869e-05
-2.51560020156757e-05
-4.76827095943546e-05
-4.56802185539774e-05
-2.81587665728966e-05
-3.49082979171768e-05
-1.85240255026654e-05
2.41911166956437e-05
-1.98745208531558e-05
-9.55082751319355e-06
-4.57223571180814e-05
-1.57695449851959e-05
-1.95988830540829e-05
-3.62584042187091e-05
-1.72012716257632e-05
-1.52393610946007e-05
-2.74100606728986e-05
-3.78705882718092e-05
-1.97791539273098e-05
-2.2143293217332e-05
-3.01861578592064e-05
-1.0398997729207e-05
-3.36363555213992e-05
-2.17818877138109e-05
-3.60026164753048e-05
-1.15018598753613e-05
-4.23299491262744e-05
6.80590301543011e-06
-1.53396210984011e-05
-4.41642465379298e-05
-2.55315795359399e-05
1.89118184293724e-06
-2.01230810283294e-05
-1.59385846729765e-05
-7.5217540467369e-06
-1.58663354034333e-05
-2.12753391498805e-05
-9.88061427263264e-07
-9.65724060437099e-06
-1.77494695160867e-05
-3.12535127192626e-05
-1.93813136821946e-05
-5.8974470203345e-06
-1.55716268500883e-05
4.24764795907656e-07
-1.01543109877219e-05
-9.38073996208306e-06
-4.86652296595251e-05
-2.82968310218275e-05
-2.27207423646244e-05
-3.75681946181349e-05
-1.0958530129485e-05
-2.43777652037096e-05
-2.9014504395831e-05
-2.09923229150563e-06
4.58589967597716e-06
-2.45933324189738e-05
-6.48997546092868e-06
-3.27631889339684e-05
-1.84585992958053e-05
-1.38067850818486e-05
-1.60001912086102e-05
-1.760166208277e-05
-2.39113281829814e-05
-1.66529923820157e-05
-4.2395382171626e-05
-1.27321137647844e-05
-1.78283242556093e-05
-2.44841709765794e-06
-2.64905754319185e-05
-2.92948868717394e-05
-1.73779046032214e-05
-2.08577700216126e-05
-2.54442678309365e-05
-2.26869549724468e-05
-1.93699193483892e-05
-2.97983598576212e-05
-3.77106707503397e-05
-3.90148384441832e-05
-1.67746204207251e-05
-9.08444457529098e-06
-2.5778493077071e-05
-1.46568188503035e-05
-4.08586788139378e-05
-1.65824899163249e-05
-1.30296446393576e-06
-1.7199031137991e-05
-3.89246043933299e-05
-9.69168050752536e-06
-1.06130044018128e-05
-3.50472734718591e-05
-1.52197557865517e-05
-1.89856119708972e-05
-3.06709056696453e-05
-3.60230584688777e-06
6.00067096458384e-06
-2.88958493916029e-05
-3.43640989990416e-05
-2.21098620740075e-05
-4.28673085500287e-05
-7.58652811664557e-06
-1.95400148661729e-05
-5.97506059939675e-06
-3.57979350822215e-05
-3.30628269983749e-05
-3.17679467356881e-05
-2.35940092628373e-05
-4.80754873799652e-06
2.11540093601572e-06
-3.68798110814917e-05
-2.60693866403432e-05
-1.65816966577212e-05
-2.5538854226024e-05
-3.7354570521836e-05
-2.17531215156533e-05
-4.41753678759738e-05
-3.71469353710222e-05
4.62523484985035e-06
-4.04164400476427e-05
-3.04277677355364e-05
-1.24267281725412e-05
-1.41048883244073e-05
-1.71302608861666e-05
-1.95140665830057e-05
-2.38621981908997e-05
-2.74568740464627e-05
-1.83588862303094e-05
-2.02299374158817e-05
-1.05176767488648e-05
-2.90198344032568e-05
-1.75328599187295e-05
-6.35967739155703e-06
-5.01686185547962e-06
-3.83487486174661e-06
-1.371620008456e-05
-1.35052311861213e-05
-1.71612358408452e-05
-2.74179550569852e-05
-9.8284184338415e-06
-7.71606168977005e-06
-2.60983434585899e-05
-3.1739461292695e-05
-1.88981706320805e-06
-2.17392186761064e-05
-2.25471472429399e-05
-8.11451740354056e-06
-1.01709146119234e-05
-2.07772929034884e-05
-3.41515217627712e-05
-3.24891560946441e-05
-9.80884716709425e-06
-1.94379411384116e-05
-4.92240236613087e-05
-2.33258872647842e-05
-2.39427592040789e-05
-2.5616262221821e-05
-5.79575057484729e-06
-2.50382275368487e-05
-2.16363271370449e-05
-1.19127822433496e-05
-1.25314164176034e-05
-1.59291003981391e-05
-2.06881984457646e-05
-1.77679138896695e-05
-1.92101960834866e-05
-5.9970130906565e-06
-5.22836296848173e-06
-4.05929370133002e-06
-1.22213557641193e-05
-4.33477672904364e-05
-6.36265813999239e-06
-2.0138545470474e-06
-3.3497656392013e-05
-3.41427797832774e-05
-5.2993433341487e-06
-2.03845303835182e-05
-1.44268365242722e-05
1.02521829257763e-05
-2.93235474696616e-05
-1.34860884257342e-05
-3.40281212801957e-05
-1.37397410883049e-05
-2.3051530535642e-05
-1.15000592050958e-05
-3.08441298133334e-05
-3.03757130343954e-05
-3.30088204376544e-05
-1.29629099134468e-05
-9.79559260043924e-06
-2.08920492439267e-05
-1.79908685857524e-05
-2.44867677052131e-05
-2.03189803489029e-05
-2.602581249522e-05
-1.4269142125593e-05
-3.79623313315809e-05
-1.03604811694011e-05
-3.55282078172954e-06
-2.1079603678492e-05
-2.83889129602995e-06
-3.50602469871966e-05
-2.64096517490936e-05
-2.98058564880561e-06
-3.40871903085654e-05
-4.72672979602443e-05
-1.50595664431558e-05
-6.0196507054832e-06
-1.06166941961219e-05
-6.94734661971044e-06
-2.47224183039255e-05
7.51779478018969e-07
-2.1909992623954e-05
-1.22559232803791e-05
-1.63396225757001e-05
-1.6744677156567e-05
-1.27249031326238e-05
-2.59182692622482e-05
-8.46400766947884e-06
-4.00713482451244e-05
-2.74726455066961e-05
-1.47314586755292e-06
-3.48912400729429e-05
-2.7417546903831e-05
-2.6251237117359e-05
-7.15920456567067e-06
2.91482680936256e-06
-2.4333181797035e-05
-2.64307242327429e-05
-1.61464572561282e-05
4.24862998209477e-06
-7.62774417592658e-06
-2.82405004132389e-05
-1.94865458380398e-05
-2.60527615425001e-05
-2.47735723487705e-06
-2.72503679301073e-05
-2.90804858658359e-05
-2.8005012562422e-05
-2.73915811934923e-05
-2.05007106232561e-05
-3.60166972252174e-06
-8.73877307541071e-06
-4.31671544128968e-05
-4.61520002854143e-06
-2.93070591086503e-05
-2.30111270693117e-05
-1.90655545118792e-05
-4.34709027939849e-05
-3.31886843019371e-05
-3.6166629865006e-05
-2.73276789201772e-05
-4.5645850041196e-05
-3.29413282769279e-05
-2.93078177875165e-05
-3.58052286157138e-05
-5.41348745298363e-05
-2.3055967518119e-05
-2.56973978581031e-05
-2.55168428739803e-05
-1.92854503995432e-05
-3.54107480672433e-05
-2.66152142168651e-05
-2.18274675736365e-05
-9.77666771745868e-06
-2.26117113675472e-05
-1.61702540424907e-05
-2.12746631479096e-05
-2.60278548683305e-05
-2.38385501363864e-05
-2.51579000850658e-05
-3.35648129843704e-06
-2.0640132357454e-05
-3.49570890746482e-05
-2.95158096134492e-05
-3.49487477708444e-05
-8.90243735228957e-06
-6.83815069357801e-06
-2.55778860878692e-05
-2.53164959442801e-05
-2.2707628333466e-05
-8.81956292881614e-06
-3.98361448558288e-05
-3.93546079862257e-05
-1.91391430991761e-05
-1.05574345922041e-05
-8.74816023334693e-06
-2.91263667097094e-06
-1.35293332506033e-05
-3.14242620799482e-05
-3.31937149610669e-05
-3.57482674779719e-05
-1.26313311584029e-05
-3.57248496490138e-05
-1.65878423029316e-05
-8.39487022691029e-07
-1.53563412606344e-05
-2.070211225912e-05
4.20879462020158e-06
-2.57138917657072e-05
-6.77680908115116e-07
-9.8424716795024e-06
-5.18606735868275e-05
-5.00393139077615e-05
-3.09727452332544e-05
2.72618911432799e-06
-1.90045096664808e-05
-1.0420754795892e-05
-1.80888951127462e-05
-2.56472088151447e-05
-4.87486778531081e-06
-3.95596019156859e-06
-1.59036000033625e-05
-2.22789763818886e-05
-2.54045293088107e-05
-1.44705585635956e-05
-2.82347769288509e-05
-1.48764977678087e-05
-2.17945107651578e-05
-2.32209958639969e-05
-4.05529586169931e-06
-1.89007393085128e-05
-3.00868991742755e-05
-2.32915235086335e-05
-2.33018481872643e-05
-1.75545174973677e-05
-2.42889687605534e-05
-1.70244893424607e-05
-4.58387212631584e-05
-3.46683223702018e-05
-3.51913497648749e-05
-3.04076003545537e-05
-4.06823108981459e-05
-1.17090142973986e-05
-2.70103140526182e-05
-5.4490399783892e-06
1.25118686624544e-06
-4.4557481392674e-05
-1.07612751915497e-05
-2.96824273579167e-05
-1.19453514254413e-05
-2.02583150491867e-05
-2.27490291069368e-05
1.62754328202826e-06
-2.412228563671e-05
-2.36527819013709e-05
-2.61696248201124e-05
-1.77587259728375e-05
-1.89283498312527e-05
-2.4496964299698e-05
-3.21997726824443e-05
-3.04079092641002e-05
-2.94783965834235e-05
-2.92309733126118e-05
-3.01083684322368e-05
-2.56700751647977e-05
-1.80408786402637e-05
-6.33457208503947e-06
-3.09789312074972e-05
-1.78103499409007e-06
-4.92081265547132e-06
-1.85038244532304e-05
-1.79175650174198e-05
-8.83343524929332e-06
-3.71558302863072e-05
-1.89284401184928e-05
-1.05634249451839e-05
-2.78717408048637e-05
-2.35939967370487e-05
-2.98832459088223e-05
-2.22792041731262e-05
-8.23563472300884e-06
-2.27105358852078e-05
-2.29878761699521e-05
-1.24761154905633e-05
-3.89859892770604e-05
1.69816095922839e-06
-1.84828737260747e-05
4.11873340405117e-06
-2.38240483812871e-05
-1.47331740562974e-05
-2.4913659613766e-05
-1.33872836129114e-05
-4.29124054707259e-06
-1.27505674208993e-05
-3.40731618007349e-05
-1.34566164174143e-05
3.57020089237555e-08
-4.23403809942037e-07
-1.04881060953458e-05
-1.02434004280208e-05
-1.85089447082172e-05
-8.46680746626923e-06
-1.27806868054068e-05
-1.39582077796171e-05
-1.0977100123068e-05
-2.14720542565994e-05
-3.44459194046948e-05
-2.58962706373286e-05
-2.00020514402217e-05
-4.36744021016724e-05
-1.16291039179237e-05
-2.1284371643723e-06
-2.33531777764771e-05
-1.53434259902408e-05
-1.79638028718271e-05
-2.74966326968062e-05
4.9976360982044e-06
-2.44398980578885e-05
-1.57002684485419e-05
-1.49508815190061e-05
-3.41525455486911e-05
-3.24896874957766e-05
-3.67261496375562e-05
-1.20945253102054e-07
-2.97928038950062e-05
-2.31640665261535e-05
3.52574954626034e-06
-3.10553665139479e-05
-3.5438865919803e-05
-3.80190789096514e-05
-3.50187797665985e-05
-3.10142279086845e-05
-2.57826813113637e-05
-4.56365072172852e-06
-3.52700754316323e-05
-3.15879711980619e-05
-4.1594319157012e-05
-2.79644679453231e-05
-7.98587416423347e-06
-1.95164583198576e-05
-2.63193086241702e-05
-6.91386169310312e-06
-1.88295702989659e-05
-3.8494703911415e-05
-2.03402168330656e-05
-2.97051566697649e-05
-1.61696250467008e-05
-6.50541455469145e-06
-4.37134735094862e-05
-6.444684024938e-06
-3.30808669602263e-05
1.54834786836498e-06
-1.5093438790506e-05
-4.25819749378977e-07
-5.35178109868973e-06
1.54865026844333e-06
-3.61961960134691e-05
-1.04282889104568e-05
-7.15656369407843e-06
-5.39012345231203e-05
-6.95298027360454e-06
-1.50637845589313e-05
-2.03150730449992e-05
-1.89651654996747e-05
-2.45364933812692e-05
-2.55735911548894e-05
-1.97139248903471e-05
-1.46951154511227e-05
-3.88283644146783e-05
-2.28552123172725e-05
-1.53899089260876e-05
-1.30942782243243e-05
-2.2116422555326e-05
-3.33932187335594e-05
-3.32953655502761e-05
-1.40571640627478e-05
-3.07022357454152e-05
-2.75687088623634e-05
-3.7013709664764e-05
-3.15091980913824e-05
-2.08747058795688e-05
-1.56089761782961e-05
-3.81206475102126e-05
-1.52900001085928e-05
-3.36036407085612e-05
-1.56926355014638e-05
-2.02273064886987e-05
-3.29692703775279e-05
-1.61855276302531e-05
-1.10758461963511e-05
-2.26032544946293e-05
-2.07557940281452e-05
-1.74139499102925e-05
-2.59247358209862e-05
-1.45003730313738e-05
-1.64530894795003e-05
-2.7118363824522e-05
-3.42357420152371e-05
-1.55166293904088e-05
-3.85098441058165e-05
-2.42121267332222e-05
-1.95925806318081e-05
-2.51264527400675e-05
-1.42757798616758e-05
-4.33598258612925e-07
-1.58679134118081e-05
-7.10254391681703e-06
-1.02207225373865e-05
-1.36646301108321e-05
-1.60743464116976e-05
-8.94011807504134e-06
-1.50277608910535e-05
-2.29632112038573e-05
-2.48763593135031e-05
-2.66041569982485e-05
-1.20037486377371e-05
-2.67540624924603e-05
-3.01480691977207e-05
-2.20973940312354e-05
-4.12096124897444e-05
-3.71906735606515e-05
-2.15023122862864e-05
-2.80474933147178e-05
-1.625019711579e-05
-1.46336381956802e-05
3.11254500313532e-06
-3.95728818708311e-05
-2.27891330830852e-05
4.53566427356763e-06
-9.60172384131703e-06
-2.42081265072522e-05
-3.22721309128972e-05
-3.62404122042966e-05
-1.4438517118518e-05
-1.19996863145568e-05
-2.26359944371879e-05
-4.25426543074949e-05
-9.6582249795435e-06
1.71425288719103e-06
-2.51365523812696e-05
-3.05355993014947e-05
-1.27084753270322e-05
-3.66100429708755e-05
-1.51837934975954e-05
-3.97313032616194e-05
-1.58137745916911e-05
-4.10298244374776e-06
-2.24762933474357e-06
-7.37454986289307e-06
-2.48743454387795e-05
-2.49660885951088e-05
-3.04046620630495e-05
-2.1953430314564e-05
-3.48673838783328e-05
-9.53290171265834e-06
-1.43878926718865e-05
-1.31423649529815e-05
-5.54150202235286e-06
-1.0848563011039e-05
-4.20478901696298e-06
-1.4115050649367e-05
-1.26566631100148e-05
-1.51707815285251e-05
-1.53854467629719e-05
-2.67560250264769e-05
-2.58564887537556e-05
-1.41774348522076e-05
-2.28184626332474e-05
7.32958342581195e-07
-2.19305012444554e-05
-3.12841713684439e-05
5.75732147772477e-06
-8.92419157176442e-06
-1.78365325649822e-05
-2.69593834562984e-05
-1.76889958670788e-05
-1.04744765379465e-05
-3.02304354067388e-05
-4.86118546847459e-06
-1.13829847364853e-05
2.56852869713147e-06
1.49852229948511e-06
-4.46071743236476e-05
-3.92233716819321e-05
-1.63269899721521e-05
-3.41514488003865e-05
-1.50786081627436e-05
5.15004278643606e-06
-2.02762329894653e-05
-2.38775827503636e-05
-1.66526168011886e-05
-1.69610513263962e-05
-3.97419375947605e-05
-3.7540292017932e-05
-1.52097879460006e-06
-1.80606785833287e-05
-2.79235581767824e-05
-8.32672797471853e-06
-1.35530962283934e-05
-2.2235319761872e-05
-1.10931391811931e-05
-3.2175309365313e-05
-2.36917349024572e-05
-2.15381354690744e-05
-1.02733011028881e-05
-1.11280875127268e-06
-9.23068367950078e-06
-2.38311025186426e-06
-2.55758692397691e-05
-2.08997698294329e-05
-3.18358220736438e-05
-1.86814444402684e-05
-1.09205895804082e-05
-2.48094381375666e-05
-2.18046889785316e-05
-2.46694281248252e-05
-2.8049365491885e-05
-1.70295189446907e-05
-1.09049318426371e-05
-1.03684436188175e-05
-1.04346715109218e-05
-2.29953816962739e-05
-1.26005683021651e-05
-3.38227400350224e-05
-1.50275418867829e-05
-3.13993387583232e-05
-3.68608080922236e-05
-2.83655699091021e-05
-9.90469287973231e-06
-2.70787983348347e-05
1.19108510070419e-05
-2.24101394643314e-05
-9.77116087152355e-06
-8.23210905449577e-06
-2.95957219979542e-05
-4.74024300103857e-05
-2.12970468653227e-05
-1.96253070825373e-05
-1.32108617863294e-05
-2.29905628092599e-05
-1.82523337968112e-05
-1.79140832300339e-05
-3.59703896280085e-05
-2.68863910697146e-05
-3.93885570882593e-05
-9.1041939212156e-06
-2.75769214417716e-05
-5.35212828277161e-05
-3.00309155870052e-05
-1.27227208339477e-05
-2.01869698896348e-05
-2.87158450385053e-05
-2.39866289336378e-05
-4.26648569418608e-05
-1.27622052703311e-05
-1.14949588392095e-05
-1.73495362181079e-06
-2.97821450773107e-05
-3.63782933889895e-05
-3.52705915090055e-05
-3.54096747266205e-05
-1.13332068179743e-05
-7.7470046730494e-06
-1.44600198811798e-05
-4.42937841910328e-05
-1.864576895792e-05
-1.33246458704868e-05
-2.9156882042775e-05
-5.36016907193184e-05
-2.71415634246291e-05
-5.55088602839316e-06
-1.09369404460871e-05
-2.49124052021146e-05
8.96358340092696e-06
-4.10445606691359e-05
-1.96735406503892e-05
-2.37786415765818e-05
-4.66660967684265e-05
-1.86933260111196e-05
-3.31955616933755e-05
-1.90297116252302e-05
-1.01428427220384e-05
-1.75147776644186e-05
-1.55704260672672e-05
-6.48775347198106e-06
-2.10101890251525e-05
-6.19440015129108e-06
-1.93088971728616e-05
-1.78932092590856e-05
-1.87103544345258e-05
-1.73067600992279e-05
-1.23083841050476e-05
-3.47834100319495e-05
-6.76804759698627e-06
-1.4963676063488e-05
-2.79478733807862e-05
-1.4175081817458e-05
-2.17708203225388e-05
-2.24354417320622e-05
-1.91543886778837e-05
-2.25184053751963e-05
-4.29761669826962e-06
-2.202798692998e-05
-5.1180181563397e-06
-3.23210184571932e-05
-1.99163156849403e-05
-2.34996137654625e-05
-9.36373591678952e-06
-1.73986433063619e-05
-3.96168866133114e-05
3.35213893190282e-07
-1.80627171077192e-05
-4.17412705077404e-05
-1.83849529377566e-05
-3.76727618372488e-05
-1.31472914288454e-05
-1.750813398905e-05
-2.37653499682439e-05
-2.68057678367555e-05
-1.94540016872693e-05
2.92747173093971e-06
-2.56921617355087e-05
-1.26622892602032e-05
-4.24245932655229e-05
-1.87974113334874e-05
-2.18104476883265e-05
-2.26584224886058e-05
-2.48250214683342e-06
-4.35135548205359e-05
-2.17945608052527e-05
-1.33388074666099e-05
-3.3487714764321e-05
-2.46542723275641e-05
-3.04900941330297e-05
1.35866978877707e-05
-1.66408513099918e-05
9.92800191878339e-06
-7.7110262134286e-06
-1.79017500479474e-05
-2.98761828302169e-05
-4.96678800683499e-06
-1.59095837392329e-05
-2.76271483169134e-05
6.82208227253321e-06
-1.22855969723793e-05
-2.37980976235324e-05
-5.92752275734716e-06
-4.61844793341674e-05
-2.3036151710154e-05
1.02006283093849e-05
-1.53369584246737e-05
-2.34381477942393e-05
-2.69999367181279e-05
-2.39857591920201e-05
-1.48840461572978e-06
-3.19012110713231e-05
-5.22660287227959e-06
-2.58530915527512e-05
-1.78061202710641e-05
-3.20273045858178e-05
-1.02215145768536e-05
-2.72417338165941e-05
3.1500590192087e-06
-2.7522168860889e-05
-5.93318556362074e-06
-2.15740606033403e-05
-2.34842486527658e-05
-2.7482591033392e-05
-8.54381181805823e-06
9.46613271920125e-06
-2.11475295756353e-05
-1.53309562213588e-05
-1.07665320829019e-05
-1.99889027794669e-05
4.63675010728227e-06
-3.36670441726806e-05
-1.65994653548427e-05
-1.41409345546374e-05
-1.83081957703734e-05
-1.07822678451183e-05
-2.50938623029068e-05
-2.81313950886947e-05
-1.46727689662553e-05
2.94098466802241e-07
-1.46382918105583e-05
-2.37470599304333e-05
-1.53747889474488e-05
-5.76715605062696e-06
-7.97635361384772e-06
-1.82340084363697e-05
-2.46588926671291e-05
-5.10791923011746e-05
-1.50951821389199e-05
-1.79694268945279e-05
-3.31092735701358e-05
-2.3007948194136e-05
-1.60058711917081e-05
-1.96208317539661e-05
-2.51986901177352e-05
-2.29726487121103e-05
-2.42420606560337e-05
-1.83324236964764e-05
-1.38474656715876e-05
-6.57140928215236e-06
-1.13124567655943e-05
-2.71015544287988e-05
-2.03637461376088e-05
-2.95445731188767e-05
-6.08333811321332e-06
-1.97445695391461e-05
-3.3884246948703e-06
-3.10246537656051e-05
-5.46949571813611e-06
-2.23832117716223e-05
-3.26390248933042e-05
-3.29192213618775e-05
-2.3154478203574e-05
-1.14465339219663e-05
-2.71541354677318e-05
-8.67826490627913e-06
-1.83946771833416e-05
-3.40181225714533e-05
-3.64825177723544e-05
-1.96252887543483e-05
-1.78573477989677e-05
-4.13005285263558e-05
-1.64665562418923e-05
-8.99910250677851e-07
-5.23044089072199e-06
-4.6308717986114e-05
-3.8516012704089e-05
-3.89598332984899e-05
-9.44913977444077e-06
-2.06862481197846e-05
-5.66884694093065e-05
-2.3212394522433e-05
-7.92878331487211e-06
-1.40034958186139e-05
-1.10921231146825e-05
-2.05905712473194e-05
-1.18751355795659e-06
-4.33471188219741e-05
-4.25386580043857e-05
-3.72405575316288e-05
-7.88941701014739e-06
-7.55143855234122e-06
-4.3884366910709e-05
-3.68542253055316e-05
-1.10925876406257e-05
-4.37428445677949e-06
-1.17932963917926e-05
-3.58143353220281e-05
-2.7774960750732e-05
9.91021138460696e-06
-3.3993270423547e-05
-2.43882499378587e-05
-8.31920317846988e-06
-2.39798208245748e-05
-1.33542542349535e-05
-1.80489438335581e-05
-1.26150888476693e-05
-1.71050061531927e-05
-3.31914835800007e-05
-2.95252246627696e-05
-1.60418852902212e-05
-1.59066870647946e-05
-1.13356664101611e-05
-2.02185143787243e-05
-4.00627155103331e-05
-4.3895439135291e-05
-5.02008803007849e-05
-1.84926445464525e-05
-2.45221230703951e-05
3.07131134512352e-06
-1.37424989465153e-05
-1.93765291013212e-05
-2.37774706292715e-05
-1.91356042175656e-05
-4.97363380996732e-05
-1.84298617946827e-06
7.40859252706842e-06
-1.38810850401013e-05
-1.11692972933162e-06
-1.72612119464379e-05
-3.42856994843862e-05
-2.59473350842265e-05
4.37929963748662e-06
-1.56877674454589e-05
-1.03678033042544e-05
-3.60960000638256e-05
-2.95271891910494e-05
-2.07898167669997e-05
-1.13542915435844e-05
-1.50829973582627e-05
-1.84763375760384e-05
-3.77348223523272e-05
9.13001125161448e-06
-3.68421902767115e-05
-8.40992104606015e-06
-2.3154449773946e-06
-1.40499861563542e-05
-1.50059778895287e-05
-3.64352385804253e-05
-3.22539922472718e-05
-1.69684944286366e-05
-2.05820272928781e-05
-1.52622117888686e-05
-3.65407766481994e-06
-1.55336789679263e-05
-1.07903250141329e-05
-2.45694784003399e-05
-1.40798881786906e-05
-2.26852785255721e-05
-1.52809180412588e-05
-2.93503770990899e-05
-2.7098173152356e-05
1.93395322571345e-06
-2.44869832593934e-06
-2.92540111570155e-05
-1.63358075155124e-05
-4.04870607678202e-05
-7.31589562745157e-06
-1.82439929975469e-05
-1.63088967910842e-05
-3.43327898615978e-05
-1.59511452533481e-05
-2.94427232342152e-05
-2.24210262338368e-05
-3.1574794748279e-05
-1.00400058108322e-05
9.91240220750935e-06
2.53126320265737e-05
6.19677786489733e-06
-1.43104084997941e-05
-2.28466230014649e-05
-2.57797528120547e-05
-9.19038605982919e-06
-2.84629168752082e-05
-1.2488851830958e-05
5.20346197973603e-06
-2.97226504980285e-05
-7.21834468363642e-06
-3.77430314801117e-06
-4.26282102675218e-05
-2.42593191807997e-05
-8.47956893560553e-06
-1.39536674496512e-05
-2.53580050454281e-05
-9.69195968232773e-06
-9.84371771458841e-06
-2.47504676348573e-05
-5.67818451581154e-06
-3.02481125384262e-06
1.90974079839234e-05
-7.68773294488225e-06
-2.09907099181118e-05
-3.41346268893777e-05
-1.25150965261502e-05
-3.99938459074879e-05
-8.84238373647649e-06
-4.68058136072447e-06
-2.5800282215729e-05
-2.28367501406644e-05
-1.38129477086508e-05
-2.80458855542343e-05
-3.02491313707125e-05
-9.83410176973438e-06
-3.3487262955182e-05
-2.74477311037954e-05
-4.49058449651346e-05
-1.8019582732938e-05
-1.93908027029703e-05
-1.81157115780081e-05
-2.72977826768862e-05
-5.18508363868878e-05
-1.39568952914445e-05
-3.87887512483459e-05
-3.39291808698496e-05
-2.6620372335563e-05
-2.48684622301348e-05
-1.26342026845242e-05
-2.12796526252068e-05
-1.10482049211474e-05
-8.70137154317283e-06
-1.70261350638105e-05
-2.94156626875342e-05
-3.15425663617843e-05
-2.91488969718842e-05
2.60844246987028e-06
-9.52716518083562e-06
-3.64661685097052e-05
-8.20253655222111e-06
-1.08062137826675e-05
-1.5813185746243e-05
-3.14553851966935e-05
1.00950509914691e-06
-4.00142577186488e-05
-3.36776392088622e-05
-1.64781465915208e-05
-1.75314006499389e-05
-2.7552011068141e-05
-3.49948026188336e-05
-6.2846888296683e-06
7.25031835779287e-06
-1.01377008760171e-05
-8.64141551396466e-07
-1.58306048929209e-05
-2.4909008624766e-05
-1.11309001376666e-05
-3.13707483053304e-05
-1.67120915474689e-05
-3.03773442514026e-05
1.32205176283894e-05
-1.05168210583625e-05
5.2213311242907e-06
-5.35971567479996e-06
-1.51908976984115e-05
-3.09768372964676e-05
-7.08100657631095e-06
-1.44276139411484e-05
-1.91819661356192e-07
-7.33889130494071e-06
-1.32801207067501e-05
-2.23832107785626e-05
-1.00613495519759e-05
-2.65876988167312e-05
-1.51393926087817e-05
-9.08330431394509e-06
-5.34583353798034e-06
-1.33130847500209e-05
-3.68650344169993e-05
-1.57291538051446e-05
-1.94724714609006e-05
-3.12019286388479e-05
-4.47895120106134e-05
-1.72050881639326e-05
-2.66041571481392e-05
-4.32191369961447e-06
-1.6444277601135e-05
-1.88405527049826e-05
-1.90494673037811e-05
-1.84305172244205e-05
-2.04788267344618e-05
-1.02563173309742e-06
-2.51660336545031e-05
-3.39597044528516e-05
-1.87534064815802e-05
-1.12265696088026e-05
-2.70232819695217e-07
-1.03456521972513e-05
-3.33580089595592e-05
-3.81324684988875e-05
-4.6720639174823e-05
-2.7799873403569e-05
-2.99922652445413e-05
-3.48160924669618e-05
-4.37198993466057e-05
-4.39226796475188e-05
-3.35298213928689e-05
-2.08297905958361e-05
-1.42489719309916e-05
-1.23440189357183e-05
-1.42025259202371e-05
-3.36226877953093e-05
-1.72148113497922e-05
-2.18457614331442e-05
-2.82848483903265e-05
-2.51313484848204e-05
-2.7701028790762e-05
-2.23425435655272e-05
-2.94572021685506e-05
7.16495355672645e-06
-3.4127006533993e-05
-1.76533668291197e-05
-3.07069567859805e-05
-4.9106538632055e-07
-3.1597796679294e-05
-1.30338597164691e-05
-2.50384289169778e-06
-1.98848052987246e-05
-1.6016032223427e-05
-1.05800811119932e-05
-3.10575211699876e-06
-2.60965151412661e-05
-1.89143891084211e-05
-1.66308769090775e-05
-1.94806609125489e-05
-2.75137925047523e-05
-3.50963605254215e-05
-1.07819389068908e-05
-2.27331324265237e-05
-2.15725749571728e-05
3.26294369593337e-06
-1.72310463874087e-05
-1.50564964507898e-05
-1.95233930331591e-05
-2.11617556559244e-05
-2.82429576925168e-05
-1.94398299350442e-05
-3.01938133744689e-05
-9.83742145677799e-06
-1.05196779045905e-05
-3.77845863229182e-05
-2.21101467079144e-05
-2.94229293664229e-05
-9.33444212421714e-06
-3.02082962564743e-05
-3.75247687419363e-05
3.80664112487106e-06
-1.33466978974041e-05
-2.89715806934483e-05
-3.41132808219031e-05
1.12644428079501e-05
-9.4249437742876e-06
-4.77177006177505e-06
-3.51841000687539e-05
-1.91769751349369e-05
-1.40322879426199e-06
-1.70472612040275e-05
-3.94295366485383e-05
-1.70672697027543e-05
-2.82233247092618e-05
-4.14924706631037e-05
-3.25667329434074e-05
-1.22113715432196e-05
-2.44473102944349e-05
-1.17117494131778e-05
-1.65235995251635e-05
-1.89638828689147e-05
2.47983379309218e-06
-2.53601384716485e-05
-3.2717542748065e-05
-2.73249140343046e-05
-2.19879487978215e-05
-1.17136104422888e-05
-2.82771668990932e-05
-2.7368468242039e-05
4.58068398706298e-06
-3.25285516919716e-05
-1.24604888859889e-05
-2.69230966537528e-05
-3.35042015005334e-05
-2.07332536250792e-05
-1.89789243600246e-05
-1.5275419753104e-05
-1.50409699839092e-05
-6.21130493345682e-06
-2.02106263387319e-05
5.16748168844638e-06
-7.21886748789339e-06
-3.33631476579052e-05
-2.50195672351923e-05
-1.43019273666594e-05
-5.1143710365541e-05
-2.37574750342438e-05
-1.4705503529815e-06
-3.74377105832517e-05
-1.73373717669862e-05
-1.17005691137271e-05
-3.44569016619948e-05
-1.59356683374803e-05
-2.44870518961423e-05
-1.38598121219409e-05
-1.81633598243056e-05
-2.3663054167744e-05
-1.80477334386947e-05
-1.77393235577413e-05
-3.52017735255075e-05
-1.70716934754493e-05
1.10437870748375e-07
-1.82233363597979e-05
-3.67701749527598e-05
-2.57846039654167e-05
-2.47491278130145e-05
1.26246801568832e-06
-1.27294469548282e-05
-6.12066547030395e-06
-8.56301606996198e-06
-1.36790664046091e-05
-2.53701607384185e-05
7.15876452847878e-06
7.28072533583996e-06
-1.66260471577118e-05
-2.25495327811289e-06
-8.44532747259077e-06
-3.88155768060221e-05
-2.08134230530707e-05
-2.33866310741181e-05
-3.63991871513569e-06
-2.13050521839033e-05
-5.88094885384878e-06
-1.85802106899648e-05
-1.54731168178364e-05
-2.11088536769379e-05
-2.05149955902637e-05
-3.05916903287793e-05
2.75966808753573e-06
-1.7490147429073e-05
-1.49001842924361e-05
-2.50207483212881e-05
-7.32005939022447e-06
-2.97573454242799e-05
-1.39383268133926e-05
-1.94129038537122e-05
-2.32730792289074e-05
-2.0627057786938e-05
-9.34639460573465e-06
-2.95315227624234e-05
-1.06253047886047e-05
-1.75061144902231e-05
7.21581091861932e-06
-1.28653496103811e-05
-2.8665127848118e-05
-8.21086932866871e-06
-3.16129141090411e-05
-1.90073904154926e-05
-3.7190248908333e-05
-3.88004720862733e-05
-5.12212814137788e-06
-3.53781981348464e-05
-1.02524233844744e-05
-2.29392849873488e-05
-2.41461357815284e-05
-2.30906036845866e-05
-1.70369432358906e-05
-3.17430042934714e-05
-8.11019287187182e-06
-2.65786929747436e-05
-1.98463018188269e-05
-2.8695914190613e-05
-1.09657172401532e-05
-4.79595507322531e-06
-1.0629443973912e-05
-3.1912357746049e-05
2.76219173265552e-06
-3.1075164240767e-05
-3.63863171593749e-05
-3.16796745871642e-05
7.61330053001948e-06
-4.1144861869991e-05
-3.23807398143613e-05
-2.31798902240036e-05
-2.25878320515279e-05
-4.20257024278719e-05
-2.13113529664997e-05
-1.3195195356692e-05
-2.20815543933839e-05
-1.72906839924265e-05
-3.30800949823166e-05
-5.94574907182868e-06
-3.48279317660495e-05
-2.34701678308062e-05
-2.67746214085236e-05
-4.53306453598629e-05
-3.97130457973227e-05
-1.31661323165532e-05
-2.90755011198352e-05
-2.84378321548701e-05
-2.65674375914091e-05
-1.23305479540086e-05
-1.1398151952845e-05
-1.42115122600711e-05
-2.15675330414526e-05
-2.03042441376469e-05
-2.24582612881346e-06
-2.77662509963409e-05
7.11862662858933e-07
-2.58346987942676e-05
-4.45148080322013e-05
-4.8856247434983e-05
-1.52635201515167e-05
-3.08075053522764e-05
-2.10600228274235e-05
-3.57873369050136e-05
-3.69588557700342e-05
-1.8415968266527e-05
-3.42511291883561e-05
-4.08153198332764e-05
-2.60442332840937e-05
-2.94350068942808e-05
-2.70176006200634e-05
5.410694851851e-06
-2.97390654689351e-05
-1.56672159737526e-05
-2.69530224066095e-05
-7.61021527997827e-06
-1.48732719923865e-05
-2.95583290830285e-05
-6.4788970259703e-06
-1.07959517777296e-05
-1.26429115845268e-05
-2.6301832669382e-05
-4.46610053172855e-05
-2.24691647106418e-05
-3.28937963014375e-05
-9.30070772205525e-06
-1.77739823173843e-05
-4.78231879690635e-05
-3.58772224318885e-05
-4.41874568042048e-05
-3.45173145239439e-05
8.16045663642766e-06
-1.5150526591171e-05
-5.04176425147804e-06
-2.42942050128157e-05
-3.15302546050501e-05
2.36517426332184e-07
-2.39230232164083e-05
-1.28697585390043e-05
-1.01469887108716e-05
-7.1015861181592e-06
-2.25597399445236e-05
-2.18270456570443e-05
-4.04909909160228e-05
-5.1533150240763e-05
-2.12647339574815e-05
-1.61251938033648e-05
-4.05057288165307e-05
-2.79080463985502e-05
-2.63013308570803e-05
-2.19124024552179e-05
-1.61894467654613e-05
-1.25667707044945e-05
-3.01936502221857e-05
-6.56403610750212e-06
-1.50405733932268e-06
-9.64554498405231e-06
-2.21529888858236e-05
-1.79402797036546e-05
-3.89214629151428e-06
-6.46257940440724e-06
-2.81822100845469e-05
-8.35184420462549e-06
-8.7284570758627e-06
-2.54409360037367e-05
-6.60021950349999e-07
-2.71083404083855e-05
-4.40330766116586e-05
-3.85357981465634e-05
-2.0949080186003e-05
-1.53691210789628e-05
-7.40820018688084e-06
-6.95450782244166e-07
-3.46354633809245e-05
-3.59855207312006e-05
-1.09524806110032e-06
-2.21526213581736e-05
-1.53522077354696e-05
-2.75331465499935e-06
-8.94081138129732e-06
-4.96078471816379e-05
-2.89269671264689e-05
-2.99495072402441e-05
-1.37035786262658e-05
-1.0001224379846e-05
-2.2571871888644e-05
-1.27309146480067e-05
-5.07760889819227e-06
-7.49005458451524e-06
-2.61631258548029e-05
-2.44862412919181e-05
-1.22584815485639e-05
-1.2007305586372e-05
-9.7954667310473e-06
-1.74475569412397e-05
-3.19699698125032e-05
-1.1533917072965e-05
-1.43627922943272e-05
-2.06173685146925e-05
-1.14071060487115e-05
-1.45328858012037e-06
-2.58322953848926e-05
-1.09782244946314e-05
-2.08070366793172e-05
-1.05124482106286e-05
-2.76463876355971e-05
-2.97126191246646e-05
-2.50638207526509e-05
-3.92653276594943e-05
-2.10503696152284e-05
-2.25498724725706e-05
-2.09141165097119e-05
-5.10089379331068e-05
-2.49955170130267e-05
-1.30588101239038e-05
-2.19946476379554e-05
-5.67948954166678e-06
-3.76107132853888e-06
-3.06391214992887e-05
-6.77272701841417e-06
-1.37093644259349e-05
-1.14131215484952e-05
-1.61784596968018e-05
-4.03504356418385e-05
-5.00953394928584e-05
-2.11285629486867e-05
-1.74413465798358e-05
-2.23742249236242e-05
-2.23184768725501e-05
-1.8160800964529e-05
-2.69068787412776e-05
-3.42583649445769e-05
-3.36871463278023e-05
-3.44073049356746e-05
-2.50098045718392e-05
-2.40704251219814e-05
-3.72284767566064e-05
-2.03190246849972e-05
-1.89710490369847e-05
-1.21850349981371e-05
-3.19172682111236e-05
-1.07929019783635e-05
-1.38217636033101e-05
-1.66086658772021e-05
-3.62579113145087e-05
-1.01084425294951e-05
-2.39044072573752e-05
-1.88287008900142e-05
-2.93876523302676e-05
-3.21893171643803e-06
-2.52705695498107e-05
-3.50595068725129e-05
-5.24374795659031e-05
-4.47271437635541e-05
-1.845149811996e-05
-4.60720005595222e-05
-2.14707004055608e-05
-4.1637420357492e-05
-2.44885793756842e-05
-2.26098217870498e-05
-1.53707591980765e-05
-1.73940947632316e-05
-1.22292271765943e-05
-3.22883900355956e-05
-3.13904272685905e-05
6.47040896910991e-06
-1.21190238063424e-05
-1.69435155449841e-05
-1.68317899014904e-05
-2.45926107209482e-05
-1.49807072564406e-05
-1.69362112748328e-05
-4.49699324053142e-06
-1.64291446395213e-05
-3.26347635356528e-05
-1.31330613657421e-05
-3.40727791420241e-05
-3.9336609200044e-05
-1.83983807453495e-05
-2.59889615450598e-05
-8.48061176675594e-06
-3.2533602918974e-05
-2.24513121578954e-05
-1.18929846572237e-05
-1.97255864036729e-06
-2.25279196953633e-05
-2.84198616041687e-05
-1.70116758880355e-05
-2.12993106031931e-05
-2.58254290094849e-05
-1.62225300422206e-05
-2.71782606231224e-05
-1.24899116793818e-05
-1.61625604207399e-05
-2.62311668189494e-05
-3.30128411910599e-05
-2.50899284689098e-05
-2.04715875124691e-05
-3.4405576106234e-05
-1.48105029373728e-05
-1.94966728470716e-05
-3.22946647041731e-05
-2.56466608403947e-05
-3.83754442579315e-06
-1.86676031710328e-05
-1.33187534833793e-05
-1.39952016899954e-05
-4.98778300915787e-05
-1.03232450806332e-05
-2.80142421069663e-05
-4.87050326203365e-06
-4.3975408679407e-07
-2.04806021892628e-06
-1.09235776249405e-05
-3.30894796671763e-05
-3.73945899921132e-06
-1.11570024328847e-05
-3.11750615498333e-05
-2.61514988459806e-05
-9.63968771648505e-06
-1.04285587649039e-05
-1.59020691874544e-05
3.36366379618459e-06
-9.74730817053818e-06
-3.18835871191631e-05
-1.27391521991808e-05
-3.81038008720773e-05
-3.04894387388217e-05
-9.48280450796557e-06
-3.73725400852426e-05
-6.30552711273451e-06
-9.32169495912072e-06
-3.39772109059229e-05
-4.00915069885724e-05
5.09782964493753e-06
-1.81481179793056e-05
-1.86228270632964e-05
-1.42630960473098e-05
-6.06751067892414e-06
-1.38440469882114e-05
-1.10832639569193e-05
-1.22767208260974e-05
-2.1113535704839e-05
-3.58282131054412e-05
-9.80715828911523e-06
-2.44626140644623e-06
-2.03927387989592e-05
-2.58464713406823e-05
-1.48586210726522e-05
-3.33143937136438e-05
-2.83384212715311e-05
-3.04533439532108e-05
-1.83099584383816e-05
-3.66583870326957e-05
-3.24795466872265e-05
-4.02635506857141e-05
-3.22301137443104e-05
-2.23227838157422e-05
-1.06185207467234e-05
-1.94906375792477e-05
-4.320837884518e-05
-2.56253400888611e-05
-1.65436370664463e-05
-1.74801252883566e-05
-4.19615134573551e-06
-6.45973961072551e-06
-2.84856241984305e-05
-3.99470120278704e-05
-1.34393647332222e-05
-1.92525139432436e-06
-3.2575489646186e-05
-1.98829640552757e-05
-2.30785400377007e-05
-3.27810192782495e-05
-1.85363252834373e-05
-1.84567386845318e-05
-2.22430121321566e-05
-4.57715392815358e-05
-2.32342512620829e-05
-3.52038464723873e-05
-4.5529227618875e-05
-3.16441971495306e-05
-5.12824471205751e-06
-4.76265312818139e-06
-2.33832181742046e-05
-1.86679246101919e-05
-3.44676711092471e-05
-4.3356522844945e-05
-2.02106028266697e-05
-2.52240079001978e-05
-2.53193410478881e-05
5.15665062533021e-07
-2.55796186449417e-05
-4.82768573259828e-06
-1.46117749412796e-05
-1.94011110354784e-05
-1.94994431888483e-05
-2.65945291653994e-05
-2.03370145495354e-05
-1.63306354652111e-05
-3.4493495315322e-05
-3.29041920616993e-05
-7.51062123347365e-06
-1.5879465952013e-05
-3.30120009410849e-05
-3.70386692637141e-05
-5.39688371667949e-06
-6.42657972538967e-06
9.62344560330882e-07
-5.59582647547964e-05
-1.86896394801759e-05
-1.16462712833147e-05
-3.36185797272426e-05
-1.09762483139423e-05
-2.32235221488192e-05
-3.16539820294164e-05
-1.17292819694255e-05
-1.00444774918735e-05
-1.01510239431459e-05
-4.52435204090988e-05
-6.06238997724424e-06
-2.59707315034431e-05
-4.64534773600172e-05
-3.75844622228357e-06
-1.48988452520536e-05
-1.8108849066494e-05
-3.36451657679118e-05
-2.02278451594392e-05
-1.26281957913218e-05
-3.20442692453368e-05
-1.45879227515828e-05
-3.15741200309747e-06
-7.71129966435174e-06
-4.12748275535887e-05
-1.58564216755306e-05
-2.54777747732753e-05
-1.36270222245626e-05
-1.44835020960778e-05
1.44607032520661e-05
-2.63406655086379e-05
-2.00282435220085e-05
-1.40926020953453e-05
-3.06173440053969e-05
-1.31508313070007e-05
-1.5467547963832e-06
-2.71320179197693e-05
-2.76651898470095e-05
-1.36664004780689e-05
-7.24485013283944e-06
-2.32524392582472e-05
-3.91666512241964e-05
-2.66551480557056e-05
-1.98265220958358e-05
-1.92532038255146e-05
-3.6039402426734e-05
-9.58239879691029e-06
-7.70704293251611e-06
-8.17402233210201e-06
-2.45288304464454e-05
-2.98558455872224e-05
-2.38301926407212e-05
-1.85095483241564e-05
-3.11302058748063e-05
-9.30055595031789e-06
-1.86447718087101e-05
-1.55157699833077e-05
-5.12661652910566e-05
-3.44487876924235e-05
-4.9426416247635e-06
-3.47320520552575e-05
-3.87459245674847e-05
-2.16931081279516e-05
-3.87019419875997e-05
-3.41535738913725e-05
-3.00098415658188e-06
-2.96723990608246e-05
-3.26014149977912e-05
-3.87048951101355e-05
-3.40403883603803e-05
-1.92366498733479e-05
-3.29273281432392e-05
-1.96516503137271e-05
-1.24969601295818e-05
-2.56552616144447e-05
-3.87578909786077e-05
-2.9055400915896e-05
-1.72410867509512e-05
-2.54072539996804e-05
-1.29788611489357e-05
-1.58554878454675e-05
-1.09266368217733e-05
8.61477795172062e-06
-1.93668192337734e-05
-2.51290298534961e-05
-2.77088145068555e-05
-2.34351546239911e-05
-7.22893085447728e-06
-3.30787663761538e-05
-2.50796643244944e-05
-1.81068972529356e-05
-1.86535068413426e-05
-3.07492438329181e-05
4.16463930772044e-06
-4.55583966914554e-05
-1.50757561275272e-05
-1.02485373047102e-06
-2.45150134861229e-05
-1.68399089737162e-05
-2.20275971770954e-05
-1.68556888425093e-05
-3.24995518990677e-05
-2.06277046784959e-05
-3.4844530859984e-05
-1.0058400099788e-05
-1.03091625163906e-05
-4.01037845900736e-05
-1.74760989960405e-05
-4.12635726097488e-05
-3.06517791815179e-05
-3.58133298333839e-06
-3.06485356040965e-05
-3.53912428707237e-05
-3.78554145698258e-05
-1.60632919854257e-05
-2.4073839489018e-05
-1.74283868641848e-05
-3.70103613418388e-05
-5.41088463261979e-05
-1.95398799974456e-05
-1.62656790177552e-05
-2.67641320418962e-05
-1.48608865128516e-05
-3.06655413493071e-05
-2.93413716942835e-05
-2.98603611712919e-05
-3.48724545319933e-05
-2.24561334305644e-05
-1.12998986112791e-07
-1.01208619806533e-05
-3.04364388130459e-05
-1.84924511496861e-05
-1.47892577842646e-05
-2.97612427432258e-05
-1.86229490197703e-05
-3.46658274236692e-05
-2.73660954578171e-05
3.12083752018243e-06
-1.05632501130138e-05
-8.00588680795942e-06
-1.55529715217366e-05
-3.03211795255951e-05
-1.42206393029561e-05
-2.17636534854625e-05
-2.08980871792866e-05
-6.42353394525926e-06
-1.56560413038699e-05
-1.75656682511266e-05
-3.69631607189478e-05
-1.72258879281461e-05
-4.10879190903715e-05
-2.46754133437878e-05
-2.86527996098961e-05
-1.36456769591832e-05
-1.70493420404081e-05
-1.23180738388462e-05
-2.14244284959074e-05
-1.2058499199243e-05
-1.64418238366933e-05
-1.05725947975845e-05
-1.97987237088494e-05
-1.22815785592634e-05
-2.34377436938043e-05
-2.23010188315975e-05
-2.8667579161162e-05
-2.3147496222354e-05
-2.08263225001872e-05
-3.75268441582926e-07
-3.61712853685482e-05
-2.30423013733508e-05
-1.04257015970492e-05
-2.15256831433295e-05
-8.25662668772822e-06
-5.17959180628446e-05
1.31546481957223e-07
-3.10081257633753e-05
-3.34102744273581e-05
-2.44834353933275e-05
-3.45288640980919e-05
-2.73401756576212e-05
-2.53896887107772e-05
-1.37794568898159e-05
-3.03653130633291e-05
-2.24081046377308e-05
-1.37642885044728e-05
-3.51848797871726e-05
-3.0055169327384e-05
-3.14690474056012e-06
-6.81618048378267e-06
-3.32729129425938e-05
-7.78242493465671e-06
-3.10030261663663e-05
-2.77677074922683e-05
-9.77060758574176e-06
-3.6418536014886e-05
-2.05020814022995e-05
-2.45024904540886e-05
-5.79485412797555e-06
-1.31134565494143e-05
-1.80282433230544e-05
-2.50199722169363e-05
-1.35613729409814e-05
-1.6953357449254e-05
-2.08778653686033e-05
-2.35222304251084e-05
-1.57281003334956e-05
-1.85998170633187e-05
-1.00717714594818e-05
-2.78805113761118e-05
-6.58860978449312e-06
-8.27165397346921e-06
-2.70346408583559e-05
-1.78892883923621e-05
-1.69632198300681e-05
-2.62479750162849e-05
-1.42454720806427e-05
-2.93368684413668e-05
-1.43799980300754e-05
-5.02099038590666e-05
-1.20002903590935e-06
-2.93652123624349e-05
-3.83930139357157e-05
-7.13394247559393e-06
-1.40997092573447e-05
-1.27250354439972e-05
-4.67622038779603e-07
1.13050254390687e-06
-1.15629453531961e-05
-2.31776852208401e-05
-2.42248866719226e-05
-2.22990443895611e-05
4.09835314996572e-06
-5.43418879380822e-06
-1.25310009622289e-05
-1.90971712264777e-05
-2.46179723262682e-06
-3.27493116318266e-05
-3.44551086458066e-06
-1.12735087302754e-05
-2.90061064751037e-05
-1.03465925744798e-05
-8.06838270378128e-06
-1.48135330011427e-05
-2.23276112787331e-05
-3.18177235331391e-05
-1.57570616163518e-05
-9.04163526204717e-06
-2.00019938926658e-05
-3.02575059502641e-05
2.75103097076796e-06
-3.07334997156231e-05
-8.14201221962116e-06
-1.894008224611e-06
-2.88103845210361e-05
-3.18722649930716e-05
3.59844993300755e-06
-3.96082633166433e-05
-1.21378648869504e-05
-4.290819604527e-06
-2.73148130440061e-05
-2.07448107918199e-05
-2.11688902523102e-05
-3.71242759087567e-05
-3.08744260075825e-05
-9.74172449159638e-06
-3.78277732250841e-05
-2.10540420344683e-05
-2.78698954626218e-05
-3.02516046732617e-05
-2.37966971952075e-05
-4.691730077281e-05
-6.36715196361876e-06
-1.88510086113314e-05
-2.16359688069593e-05
-7.28463476750166e-06
-2.23078322042817e-05
7.18326710411984e-06
-1.66480658396857e-05
6.10386803688359e-08
-1.4176207317775e-05
-1.72697384793436e-05
-2.30810498001355e-05
-1.98447459759363e-06
-3.42179145907426e-05
-1.8576912465802e-05
-3.07944376305949e-05
-1.1346083533415e-05
-2.63698669995447e-05
-3.50013333274791e-05
-5.05615839956629e-05
-2.44241562991846e-05
-4.2415738609395e-05
-3.8179561662647e-05
-2.82467027589245e-05
-1.98068121476635e-05
-2.116331112867e-05
-6.13923794392071e-06
-1.49394039196306e-05
-2.32880620657472e-05
-6.9195740997721e-06
-1.80313009993108e-06
-1.86334754330885e-05
-2.90003381526641e-05
-2.19759609270454e-05
-2.6311976955196e-05
-3.45539106589711e-05
-2.19848365318184e-05
-1.73481300396239e-05
-2.58358034383521e-05
-2.17650478340135e-05
-1.6756569663935e-05
-4.05674058274826e-05
-2.24920212700678e-05
-1.13542357811631e-05
-2.21959749161796e-05
5.76044945292664e-06
-1.30270783054138e-05
-1.85043420533828e-05
-1.22007116902327e-05
-1.47306163477506e-05
-3.56476614531412e-05
-1.87734214132225e-05
-2.08508812539127e-05
-8.75875792986946e-07
-2.07444837365968e-05
-9.60011773672004e-06
-1.69960879293798e-05
-2.32557642518002e-05
-1.79761211538539e-05
-3.50549175064313e-05
-2.57224769046592e-05
-1.83382044543866e-05
-1.77788115498111e-05
-9.3699423513924e-06
-6.1137621354668e-06
-1.47601356529705e-05
-1.49726993891409e-05
-2.55905324976107e-05
-2.03178375666253e-05
-4.69706642114904e-05
-1.64566081423028e-05
-2.3887767064163e-05
-9.54374610903678e-06
-1.59000449629075e-05
-3.65311922220365e-05
-3.23011370670726e-05
-2.60358123652294e-05
-3.46954342055174e-05
-4.01763662056847e-05
-6.31746257111548e-06
-8.22071877320464e-06
-2.93703006329844e-05
-2.7819890105381e-05
-2.00973500568453e-05
-2.27396171700832e-05
-2.89246952804247e-05
-2.95884883346619e-05
-3.08489087771501e-05
-1.58818569760556e-05
-1.83435463149568e-05
-2.73100684970832e-05
-3.26765925297731e-05
-3.52239563834027e-05
-3.3116914166892e-05
-1.04418774650124e-05
-1.21730574786272e-05
-3.08198015323353e-05
-1.91027077899126e-05
-4.4880079602592e-05
-3.06314183725968e-05
-2.90539724208243e-05
-1.37503759928123e-05
-9.40805114043099e-06
-2.92950441543015e-05
-5.5551111452245e-06
-1.25135038240688e-05
3.89086131995734e-06
-9.37321748453038e-06
-2.12401301149892e-05
-2.63887135542949e-05
-2.49210240271838e-05
5.19601095823777e-06
-1.69718530167819e-05
-2.58370643029316e-05
-2.47850893285164e-05
-4.1496056151973e-05
-1.92086449687397e-05
-1.39772149241529e-05
-1.78483770898825e-05
-1.46273167079737e-05
-8.30898374025818e-06
-1.96711345817233e-05
-1.87392519467949e-05
-2.80405001897861e-06
-2.95827063079793e-06
-3.49912026795478e-05
-1.26679985083795e-05
-2.00291427757702e-05
-3.28937440282011e-05
-3.16313260357173e-05
1.09897718548486e-05
-2.51186365316201e-05
-1.42958566539078e-05
-1.23209029064082e-06
-2.04201449308687e-05
-2.43977551507898e-05
-2.54794235311703e-05
-2.49071349975473e-05
-1.65065751969268e-05
-1.47657660329702e-05
-2.62251128630302e-05
-2.43650768966156e-05
-1.62937229969847e-05
-2.72966917824802e-05
-1.65136550958407e-05
-3.44948467356135e-05
-2.22075974709477e-05
-3.329372966077e-06
-1.62523054330074e-05
-1.73781911262338e-05
-1.18212203159851e-05
2.91141714889433e-06
-1.54455583527879e-05
-2.48472241689271e-05
-2.58724387306473e-05
-4.28710823185488e-05
-3.05935926570007e-05
-9.25861804616986e-06
-6.45874527180076e-06
5.58579885562658e-06
-3.17898775897389e-05
-1.40335066961936e-05
-2.22859214667555e-05
-1.26416633470931e-05
-2.38025927963896e-05
-4.15258965331286e-05
-2.11833297119577e-05
-6.46865050903799e-05
-3.94983159536707e-05
-2.18541177832468e-05
8.60710716048661e-06
-7.63219005854082e-06
-1.97144631344806e-05
-2.82799277010158e-05
-1.99454168544698e-05
-3.57389359780522e-05
-1.39067557399548e-05
-3.10559371734744e-05
-1.86874015711461e-05
-1.54425947355851e-05
-1.90084722676008e-05
-1.80824856484118e-05
-2.16379700540593e-05
-2.75770206808908e-05
6.82324658826663e-06
-2.76484252950663e-05
-1.73154356724597e-05
-1.27104875566501e-05
-2.63546490657357e-05
-3.71749893360203e-05
-2.37906763845901e-05
-2.85527829142921e-05
3.22699982671592e-06
-1.23019712009141e-05
-2.7740377672286e-05
-2.86640558431554e-05
-3.17410925156313e-05
-2.50160348906029e-05
-3.18543900453715e-05
-2.49773725527079e-05
-2.52369568109107e-05
3.47581141529944e-06
-2.5639042255762e-05
-1.01943137007841e-05
-2.6140072695037e-05
-1.52634428445289e-05
-1.38176970891001e-05
-2.85572069938046e-05
-1.41056733174093e-05
-9.09948689611681e-06
-2.85341593207385e-06
-7.58095548870993e-06
-4.6726557610576e-06
-1.83225979893573e-05
-3.38878868351052e-06
-3.33287893680664e-05
-4.17932923801804e-05
-2.04286749263832e-05
-1.68502070315766e-05
-3.32963431175121e-05
-9.13744759761913e-06
-1.77113556935209e-05
-3.21097288756846e-05
-3.52473327073842e-05
-4.76899770254977e-05
-3.63158109164774e-05
-5.43847974541493e-05
-3.2752579145282e-05
6.15671247208794e-07
-2.42969370933442e-06
-2.32447389547797e-06
-1.81271597423398e-05
-2.25356590765754e-05
-1.52656583086919e-05
-1.26829561260515e-05
-3.30356942977449e-07
-2.29510486429862e-05
-1.40593948519012e-06
-5.81312695059721e-06
-3.426260556493e-05
-2.39798537040227e-05
-1.2357005591575e-05
-9.97359715366644e-06
-2.2273947633099e-05
-4.40864211168062e-05
-8.44984356362816e-06
-2.82535537616658e-05
-1.07923108862466e-05
-2.7591745215389e-05
-2.16982707393897e-05
-1.2482475442278e-05
-1.362784090535e-05
-2.43440307159917e-05
-9.06544582013916e-06
-2.92373533606745e-05
-5.7335707308362e-06
-1.10016897515083e-05
-2.50420779631939e-05
-4.10834578297e-05
-3.36429832475168e-05
-1.81408415144506e-05
-1.64335027628339e-05
-2.23053204428872e-05
-1.56367663240865e-05
-2.54003846779995e-05
-1.77956532449473e-06
-4.1123729020652e-05
-1.1511443255178e-05
-1.68543337294577e-05
-3.05185499621568e-05
-2.18235862080314e-05
-2.98214529379791e-05
-4.02028084952547e-05
-1.53730241065496e-06
-2.61719681112025e-05
-1.69593816490826e-05
1.32388234811995e-05
-1.82669843579492e-07
-3.47488079563714e-05
-3.23732523305467e-05
-1.21333594572946e-05
-2.59277972821742e-05
-2.84218966038449e-05
-2.61443072062428e-05
1.4241348786236e-06
-5.15162815320479e-06
-2.56780065925412e-05
-2.60636741907123e-05
-3.6893730059723e-05
-3.31386360293942e-05
-6.50734629381058e-06
-1.35944614681703e-05
-8.17065114295626e-06
-1.23342399637712e-05
-8.200759846115e-06
-9.34987565566966e-06
-2.47861478929444e-05
-2.70600581166203e-05
-4.03290231490189e-06
7.66916207228399e-07
5.33909844072622e-06
-5.75211374297494e-05
-1.39139752476862e-05
-1.8236562831672e-05
-4.11968415783424e-05
-1.97716239291294e-05
-1.88890581572164e-06
1.2919279042123e-06
-1.02156853120613e-05
-1.89079182610974e-05
-1.63094131429251e-05
-3.48015395182305e-06
-2.99717599701105e-05
-1.28964116031035e-05
-2.93673714799097e-05
-9.02685904753947e-06
-2.97585230617e-05
-1.62513490087248e-05
-1.58153242071639e-05
-2.31498636120697e-05
-1.51422670227886e-05
-2.45889212518636e-05
-1.44765286211009e-05
-2.93816112060392e-05
-5.01010244265755e-05
-4.54806992135457e-05
-3.88401295209449e-05
-3.47728249947204e-05
-1.55086517746275e-05
-2.27262584362258e-05
-1.21130936306319e-05
-3.09820566264239e-05
-3.19132105716718e-05
-1.92238130660102e-05
-3.14402028372254e-05
-1.71402649687403e-05
-2.06461459591014e-05
-1.50116877460991e-05
-1.32119325704082e-05
-1.57606015473184e-05
-1.59360412370928e-05
-3.72924652264563e-05
-1.22358729523983e-05
-3.19986622225147e-05
-1.80144091056911e-05
-9.90424867860483e-06
-3.4517019053916e-05
-8.28276345186127e-06
-2.28915794817965e-05
4.18192231155587e-06
-8.17102131314781e-06
-2.89536265908305e-06
-4.35242400666692e-05
-2.62044311256447e-06
-1.51984150901565e-05
-4.4956277136174e-05
-2.23512774387785e-05
-1.35491076135607e-05
-2.87534250097943e-05
-2.82182875097618e-05
-3.31371792805202e-05
3.29695302974998e-06
-2.53033836562726e-05
-3.11048966920867e-05
-1.23278150887013e-05
-1.55858919909337e-05
-2.50142679091284e-07
-1.14803448646285e-05
-4.75605387868712e-05
-2.70793883401928e-05
-3.53050087953747e-05
-3.57182092297848e-05
-8.15583418589654e-06
-2.60436385048862e-05
-2.1654396229213e-05
-3.6128874503578e-05
-1.04543258046358e-05
-1.85416273522468e-05
-2.2806264444592e-05
-1.52669530726417e-05
-2.00374132298448e-05
-2.27131730616087e-05
-1.54653363473086e-05
-2.27919529768314e-05
-1.68897794845933e-05
-2.42198977141424e-05
-2.58020766521256e-05
-4.77006991782232e-05
-1.58918435643215e-05
9.55294577074102e-06
-2.25243031020427e-05
-2.21094641247141e-05
-2.4916569470287e-05
-2.76479717012057e-05
-1.23530215743475e-05
-1.35720815759854e-05
1.59523093138351e-05
-1.23645627826356e-05
-1.40493229300082e-06
-9.4445469648455e-06
-2.23555674486168e-05
-3.09007908947655e-05
-1.75967878219511e-05
-2.79975127466057e-05
-3.20514574979417e-05
-3.11295014541787e-05
-2.8278051409744e-05
-9.47645627002542e-06
8.09269316532249e-08
-3.17752619582195e-05
1.36154893285551e-05
-1.7259832979049e-05
-2.2379156459603e-05
-2.42999028462192e-05
-1.39169332047362e-05
-1.88702039599179e-05
-1.1031146135874e-05
-2.34012371886021e-06
-1.5244076559418e-05
-1.06912463899412e-05
-2.91279699872245e-05
-6.10419344088739e-06
-3.35927426961559e-05
-8.02838225617087e-06
-3.26891837349278e-05
-1.5198520453032e-05
-3.56806022313492e-05
-2.84017287885132e-06
-2.9980760754504e-05
-2.95222782273906e-05
-2.77797519085936e-05
-2.28733549210874e-05
-4.0075172809357e-05
-7.1230934782863e-07
-3.58922779549979e-05
-1.54044440025737e-05
-3.84592694522322e-06
-4.3668700642874e-05
-1.6114445545822e-05
-2.10147647293364e-05
-2.64188301320733e-05
-8.91934735842897e-06
-2.33997492045717e-05
-2.63265045720588e-05
-7.96883225601124e-06
-3.11323419371601e-05
-6.03928437241915e-06
-4.83423570339123e-06
-1.77228541446402e-05
-8.15354687959151e-06
-1.94181946616163e-05
-3.06287167262911e-05
-1.84712355008714e-05
-2.12309950243925e-05
-7.09526112521603e-06
-3.8904273155403e-05
-3.47777907666676e-05
-2.03707640701872e-05
-2.22027317210709e-06
-2.96171159075787e-05
-3.70144624790357e-05
-5.71224040149809e-06
-3.03772174600475e-05
-3.08342518747265e-05
-3.50257935601613e-05
-1.23734554639576e-05
-3.98846882868639e-05
-1.60925492393798e-05
-3.09287148569433e-05
-8.79327182903975e-07
-4.09698981748477e-05
-2.45612691203117e-06
-9.2356608450044e-06
-2.39243029319756e-05
-4.42574366172191e-05
-2.38911776627526e-05
-2.54566104190653e-05
-1.13459281042461e-05
-3.26078637833242e-05
-2.55505871906439e-05
-1.11331824298159e-05
-4.06527493156967e-05
-1.08190227297742e-06
-3.49083745096961e-05
-2.44474019073739e-05
-1.21786317095358e-05
-5.11279610575055e-06
-1.80633745864191e-05
-1.41985692073442e-05
-2.33279851075226e-05
-3.16408027398548e-05
-4.3728059227846e-05
-1.53157752746833e-05
-2.38730343341889e-05
-2.71310751039476e-05
-7.20702404071135e-06
-2.9118924022816e-05
-2.60000444838329e-05
-1.24894925878272e-05
-1.68857599294314e-05
-3.46163595419366e-05
-2.35312147612982e-05
-1.58842161421714e-06
-2.67297930815345e-05
-2.40990907809149e-05
-3.13855084315086e-05
-2.49413141101655e-05
-2.13010201242803e-05
-8.03382251428339e-06
-2.13179667260642e-05
-3.42707140896785e-05
-1.36997202455268e-05
-1.371765762971e-05
-2.65156586725803e-05
-1.55714591560155e-05
-3.57408101626358e-05
-2.40259434071252e-05
-1.9752841772204e-05
-1.25599241189861e-05
-1.16498433063459e-05
-7.72703550717659e-06
-1.30803418252485e-05
-2.36834002985023e-05
-2.51798513366203e-05
-2.07466651458563e-05
-1.12901319838046e-05
-2.1399233964579e-05
-1.1638091464554e-05
-3.81526909637177e-05
-1.85700007115337e-05
-2.95436581136786e-05
-1.36320593981676e-05
-2.54693491904267e-05
-2.49545661177737e-05
-2.38469954962083e-05
-4.36958872779007e-06
-3.09331020248723e-05
-3.20884487371171e-05
-4.34562068146752e-05
-3.97374179089638e-05
-2.81448547261676e-05
-1.40169257853392e-05
-2.65534976954769e-05
-2.30233049552321e-05
-3.97900632961554e-05
-1.39619596455822e-05
-1.71509245746958e-05
-3.59336428761869e-05
-1.68307601042683e-05
-1.41262197152379e-05
-2.59873893246672e-05
-2.10156279547385e-05
-1.936749863907e-05
-1.68717662605732e-05
-3.10823928848328e-05
-1.37726224881061e-05
-2.75534568634074e-05
-3.73957147005342e-05
-1.94124238232818e-05
-3.97561026181552e-05
-5.01697356349307e-06
-2.36728578336577e-05
-2.8052718030876e-05
-1.02686576973647e-05
-3.1870933898573e-06
-4.09924514348304e-05
-2.18689651002743e-05
1.07597926596845e-05
-3.87556552022891e-05
-3.02078141648421e-05
-1.95516974035397e-05
-2.87880771912524e-05
-1.82891696131941e-05
-5.51787615482968e-05
-4.48150200340852e-06
-7.47231509859759e-06
-2.14964291988192e-05
-1.17443038553219e-05
-1.87290637120711e-05
-3.39746971309243e-05
-7.2419936923215e-06
-2.72404048050529e-05
-2.03626231528468e-05
-3.73716578813218e-05
-2.53868555115008e-05
-2.86803062344781e-05
-2.66102969713895e-05
-1.05670492904002e-05
-2.52591886980837e-05
-9.72853301796789e-06
-2.70014316405748e-05
-2.82180022434455e-05
-3.91059034182644e-05
-1.6254156553024e-05
-1.59114638358479e-05
-2.95800045040097e-05
-2.70492733545225e-05
-2.33116567651454e-05
1.07447901639352e-05
-9.64976711925771e-06
-1.6483587240386e-05
-1.52783015891953e-05
-1.7783303380061e-05
-1.8626665326342e-06
-1.72834437244917e-05
6.35253433044509e-07
-2.03895465172511e-05
-4.08224748834676e-05
-2.1640159283957e-05
-2.28213226498013e-05
-1.51668053931697e-05
-1.27689524069993e-05
-3.03751215284495e-05
-1.18026210599176e-05
-1.36038689578063e-05
-2.67621461006015e-05
-3.05300146732989e-05
-9.53634335662215e-06
-2.71311176208727e-05
-2.54008804752799e-05
-1.06125885273612e-05
-2.31307805782421e-06
1.52858030237944e-05
-4.20929002848914e-05
-6.18705281416869e-07
-3.76378575451309e-05
-1.55628938428144e-05
-1.93413152248412e-05
-8.85449462422672e-06
-2.50784174264268e-05
-2.92631427605053e-05
-3.17698379841337e-05
-2.65823731794109e-05
-1.60872778354272e-05
-2.50073453733493e-05
-2.17404995729454e-05
-1.99003616717838e-05
-3.65554779151974e-06
-4.03097859902478e-05
-4.40228760535054e-05
-2.86859178804302e-05
-2.70391155667542e-05
-1.31883308319268e-05
-1.97020881192027e-05
-3.39917669388047e-06
-2.13788474275664e-05
-2.21435693480119e-05
-1.11063709551639e-05
-1.64718813002927e-05
-3.5317865626442e-05
-2.70017926221291e-05
-1.81920506704993e-05
-2.56045253941871e-05
-4.51031762934371e-06
-3.18202718856047e-05
-1.95487275914271e-06
-1.66006316715107e-05
-1.62340606020706e-05
-1.39512694720919e-05
-3.27544203324247e-05
-1.53861519538521e-05
-3.99994907384924e-05
-3.69172642860944e-05
-2.76620169188251e-05
-7.96734321639375e-06
-1.45851894099025e-05
-1.4998591470421e-05
-2.84009378433048e-05
-1.20195599348846e-05
-1.05891905712319e-05
-1.72907053145949e-05
-1.37882674572706e-05
-1.76608403629376e-05
-2.48117368024813e-05
-9.20455217407899e-06
-6.73983205500497e-06
-2.86845110045612e-05
-1.19723595212703e-05
-6.90583072385577e-06
-3.56741472689362e-05
-5.8737622088483e-06
-8.38067317105405e-06
-1.70115571034938e-05
-3.40422943690796e-05
-2.64140372770005e-05
-4.07743724765284e-05
-2.74301347869775e-05
-2.02738921458069e-05
-1.92509402304174e-05
-3.22863056470416e-05
-2.29560019017855e-05
-1.96545200776117e-05
-1.50343175778645e-05
-2.92084462892977e-05
-1.61928178369876e-05
-2.5780426681683e-05
-1.47129586229665e-05
-1.43713531982719e-05
-2.76745446977273e-05
-2.56260991152909e-05
-3.03408171264449e-05
-1.920297715788e-05
-2.65574060580045e-05
-1.23514400250379e-05
-1.30341376037457e-05
-2.38019027039286e-05
1.12274681401167e-05
-3.64996123373041e-05
-1.94502500418678e-05
-2.8134089270144e-05
-2.00990087549274e-05
-1.5742440454181e-05
-2.77373431262479e-05
3.16920055534038e-06
-2.01402478506355e-05
-2.31822637376916e-05
-1.40612708254262e-05
-2.18972492164162e-05
-2.90552631355634e-05
-3.45094552640245e-05
-2.01740204195213e-05
-4.52662123257646e-06
-2.15708374396644e-05
-3.53365920566015e-05
-3.31937730338506e-05
-1.60364062673572e-05
-2.17292480371043e-05
-2.39209831100972e-05
-3.55118456907177e-05
-1.91106715268237e-05
-1.98645223178278e-05
-2.45912494333769e-05
-4.09464259786854e-06
-2.54935015763268e-05
-1.49393814910225e-05
-3.64939210886362e-05
-6.68345920050798e-06
-2.59023445067978e-05
-2.57905677290947e-05
-3.11910801517468e-05
-2.3195076493025e-05
-4.0610017222314e-05
-3.4095014893234e-05
-3.58336091628838e-05
-4.55939865429958e-05
-1.6517251905638e-05
-2.907046360455e-05
-3.27988564951963e-05
-2.55925013979273e-05
-6.97401907129305e-06
-2.65734787856556e-05
-3.72005016420474e-05
-1.81781499483782e-05
-2.50194345375573e-05
-5.96345666493695e-06
-2.15803163880297e-05
-2.4806071948786e-05
-3.3975349305472e-05
-1.25928596678187e-05
-2.27508690819702e-05
-3.5911697194795e-08
-1.69399926060786e-05
-1.53686520972499e-05
-3.51877878991188e-05
-1.46085367728411e-05
-2.03860175606949e-05
-2.49781148917563e-05
-3.41192975578588e-05
-2.38622980805991e-05
-2.1888518712008e-05
-2.00247808977994e-05
-6.61641257307958e-06
-1.17492662402628e-05
-8.24664197261338e-07
-4.20983122379497e-05
-3.00648663136473e-05
-9.82483737289879e-06
-2.47957657022327e-05
-1.58266255188933e-05
-1.83325005537259e-05
-3.95101066718423e-05
-1.47352946955641e-05
-2.03109843253778e-05
-1.34903640694932e-05
-2.10079821191098e-05
-1.16840260491206e-05
-7.7371242687587e-06
-2.88437320281797e-05
-1.20413631221578e-05
-1.47027530015699e-05
-3.04181078297578e-05
-2.03899547469924e-05
-2.73047527475179e-05
-3.33023095731541e-05
-1.85500549874717e-05
-4.12312839036401e-06
-3.48790800133807e-05
-2.9880530507869e-05
-1.56542270831415e-05
-2.79736096899565e-05
-2.53556903906475e-05
-8.85590843390164e-06
-4.60572511220039e-06
-3.77724265364508e-05
3.30696454416926e-07
-2.55346316407159e-05
-1.10109911627403e-05
-9.01049305490319e-06
-1.18486769762768e-05
-1.8560542534534e-05
-1.00075582635529e-05
-3.18864301341385e-05
-2.9190240443724e-05
-3.20108102793581e-05
-2.47126004308722e-05
-2.73660266081943e-05
-2.22687044623956e-05
-3.69438495449063e-05
-4.27709043200475e-05
-1.65645590539243e-05
-3.32693580107899e-05
-9.17668411770528e-06
-2.44922596286559e-05
-1.80301131282867e-05
-2.35901814509159e-05
-2.28786000840165e-05
-2.39108398905894e-05
-1.99281231815507e-05
-3.84379890112067e-05
-2.41398953661857e-05
7.11286571275633e-06
-1.86657462335139e-05
-1.20804794782979e-05
-1.02329708252962e-05
-1.9107048328147e-05
-1.54927079209449e-05
-1.31764325681774e-05
8.24813312863442e-06
-4.16287508417627e-06
-1.11049869420981e-05
-4.63314205076256e-06
-2.72990152948962e-05
-1.45088001076581e-05
-1.10709103829327e-05
-4.67111153956405e-05
-3.47555402770453e-05
-2.24157571513778e-05
-4.32394152393757e-05
-2.565213084771e-05
-3.34894470809946e-05
-3.52020371705977e-06
-1.07964833308735e-05
-1.57907790746068e-05
-2.60239029095836e-06
-3.41007565375109e-05
-1.61437673756452e-05
-1.97147838534521e-05
-1.7273995479109e-05
-2.28873783935344e-05
-4.24447144093866e-05
-1.92774399013827e-05
-2.76361741684897e-05
-3.66777100091778e-05
-2.94594337904843e-05
-2.07646929732673e-05
-1.28103968654899e-05
-3.59605752096078e-05
-3.38128770221773e-05
-5.7001636187367e-06
-1.65949278746786e-05
-4.18395922325578e-05
-3.06768798117849e-05
-3.74427805090719e-05
-2.08402585272635e-05
-7.52978376722622e-06
-2.99208247063548e-05
-3.52080056554185e-05
-3.50920502247271e-05
-1.16367619468647e-05
-4.02151238727119e-06
-3.89553316434907e-05
-1.87955933168476e-05
-2.4358826243817e-05
-2.62206097694123e-05
-1.5197314955567e-05
-8.58263502801684e-06
-3.54878612452539e-05
-8.38456831069825e-06
-2.01379482271663e-05
-1.99887381408537e-05
-1.82154017619026e-05
-3.02533854331007e-05
-2.27614595201793e-05
-9.62741876299289e-06
-1.24081610729731e-05
-2.84873839379571e-06
-8.94922171201006e-06
-3.10288789396381e-05
-2.0512083859604e-05
-3.22231194028278e-05
-2.69032512986039e-05
-3.68820485752528e-05
-3.11249952493473e-05
-2.43707186876612e-05
-1.69335754035475e-05
-3.73316034483214e-05
-7.45619358459418e-06
-1.05877134205938e-05
-1.57155065604175e-05
4.20483913997317e-06
-3.45115722580035e-05
-2.71102710184276e-05
1.14745169361557e-05
-2.8601530173604e-06
-1.1315212878247e-05
-2.68467055583593e-05
-2.0697041176267e-05
-2.90952670080593e-05
-2.87767402356447e-05
-3.74477021366704e-05
-7.49533425022014e-06
-2.25647215385088e-05
-3.57852419512194e-05
-1.86929689405805e-05
-2.26248852832765e-05
-3.06705982233371e-05
-3.24466485962295e-05
-2.19320059701277e-05
5.34579146094992e-07
-2.80376281270997e-06
-1.28521591189514e-05
-1.56561706982274e-05
5.51060966970286e-07
-2.72582744330331e-05
-4.32677479173642e-06
-2.01454871305841e-05
-3.04308176180049e-05
-1.50319945057815e-05
-2.91836226914767e-05
-1.27373955535875e-05
-1.86038047521965e-05
-2.15251438436472e-05
-6.39870426785554e-06
-3.42387995687631e-05
-5.16378867215945e-06
-2.177576467952e-05
-2.20999671512664e-05
-3.48316643007761e-05
-3.19752059451939e-05
-1.67882966174273e-05
-2.26999909486265e-05
-9.2233250971351e-06
-1.32900089003586e-05
1.02768281316583e-07
-2.8223749269866e-05
1.03492416223679e-07
-3.24066888668311e-05
-2.88852292016746e-05
-4.31950389206768e-06
-2.16602407547189e-05
-5.29232225189335e-06
-1.73075334562593e-05
-3.41605714037802e-05
-3.81150367380899e-05
-3.8761849033817e-05
-4.29867896426137e-05
-3.5266329587306e-06
-3.20462651714081e-05
-1.22350231952383e-05
-1.24437079043991e-05
-2.37929848678309e-05
-1.00287469704068e-05
-8.74499308863499e-06
-2.16485993592344e-06
-9.85975872644746e-06
-2.38411543986193e-05
-2.46430843282897e-05
-1.08449871377315e-05
-2.48802422303049e-05
-2.8085868748816e-05
-2.10176696280336e-05
-1.68264380246989e-05
-2.20682413159191e-05
-2.867127443468e-05
-2.23226549479306e-05
-1.17428519396964e-05
-1.27954934615215e-05
-2.88332353625237e-05
-1.7355760974816e-05
-2.15653724107104e-05
-7.14931270037135e-06
-2.56613996944902e-05
-7.53537825162499e-06
-3.67274645325311e-05
-5.3980441844568e-05
-3.18446530179808e-05
-2.97082952423586e-05
-2.28388132292418e-05
-2.46192839019161e-05
-2.2501158353212e-05
3.26742357937351e-06
-1.72785069326496e-05
-5.57593408208274e-06
-2.13067757123512e-05
-2.01572942316498e-05
-1.93472207253028e-05
-6.09895883960789e-06
6.55615916146276e-06
-1.86928071878821e-05
-1.70594130489644e-05
-1.33025663218918e-05
-7.12306545880249e-06
-2.60393441037822e-05
-3.61601755727789e-05
-1.01539676750392e-05
-8.00970464976717e-06
9.21056648553858e-06
-3.23158885264758e-05
-3.40314029776228e-05
-3.00400940429918e-05
-1.31451555500682e-05
-3.31709945400013e-05
-3.01048160475715e-05
-5.51365273266911e-06
-3.56140517431695e-05
-4.1751865537519e-05
-1.2265478261769e-05
-3.17586385965844e-05
-4.33042586667549e-05
-2.6920459746364e-05
-1.87282006614671e-05
-1.14833285426882e-05
-2.30838444693331e-05
-1.22941629440059e-05
-2.83898379379551e-05
-7.96885322241878e-06
-3.90467858367331e-05
-2.00195084033151e-05
-2.94015111249689e-05
-1.09367861681535e-05
-1.58309995985723e-05
-2.65602740637151e-05
-3.29638949426352e-05
-2.20862739199163e-05
-1.7921130329117e-05
-3.46146411410758e-05
-3.77247556531964e-05
-1.01718284694317e-05
-1.19807076250695e-05
-1.74721469514985e-05
-1.94734842462762e-05
-3.80158864988547e-05
-3.56129413110708e-05
-1.73782277555293e-05
-3.41719794851431e-05
-3.69610810374122e-07
-1.94107915845161e-05
-1.70675149947591e-05
-7.30716920315383e-06
-3.02890090773122e-05
-1.18655387591904e-06
-2.03148766147064e-05
-3.15033220948851e-05
-2.05808708879304e-05
-2.96635014117372e-05
-2.40257251125711e-05
-1.8295723055044e-05
-3.94109243302522e-05
2.02389408219862e-05
-6.60089826298939e-06
-2.21070505167116e-05
-4.78265943733383e-05
-2.42044715688015e-05
-1.56854362821012e-05
-2.0631713934976e-05
-2.92471248605733e-05
-1.42423514557969e-05
-1.26135206347791e-05
-1.24899854971573e-05
-4.3081210115802e-06
-2.46483959715026e-06
-6.42249925897725e-06
-3.27092046298166e-05
-2.82248838905732e-05
-3.30589536063315e-07
-2.18268260921143e-05
-2.45825519642436e-05
-1.27977123247569e-05
-1.3243559557621e-05
8.44025199070802e-06
-1.35003993628313e-05
-3.27285186129268e-06
-2.17592471451499e-05
-2.18573911899742e-05
3.38420087551556e-06
6.33936399668477e-07
-9.79768419089214e-06
6.413202712751e-06
-2.2143804385288e-05
-1.81605427716076e-05
-1.37366366933675e-05
-2.00758820877425e-05
-2.28520104080715e-05
-5.25522677172482e-06
-5.16654496945722e-06
-2.96890147732522e-05
-3.6178850128078e-05
-2.01117228858148e-05
-2.55285390423968e-05
-2.40872770310274e-05
-3.04321955021673e-05
-4.61631289655383e-06
-9.63435724079117e-06
-6.29865836742363e-06
-1.08238956557248e-05
-7.32470377786686e-06
-3.17222961790939e-05
-3.83772174563419e-05
-1.3065107512905e-05
-2.99193993675747e-05
-4.11603788058797e-05
3.60912043004315e-06
-4.42459538941634e-05
-1.98933501743958e-05
-1.65334079999135e-05
-3.37088212224528e-05
-2.27837420930244e-05
-2.09884760115194e-05
-2.26256200899913e-05
-2.42069209664918e-05
-2.02586159280018e-05
-1.65837250671614e-07
-1.71363096867763e-05
-2.04068346932981e-05
-2.50081867463402e-05
-1.36553252837642e-05
-1.75675137672364e-05
-1.47612697744357e-05
-2.0726714528326e-05
-2.92321523937097e-05
-8.89257214402525e-06
-1.34096159660692e-05
-3.1260976947982e-05
-8.29626515920413e-06
-1.7796666381494e-05
-4.04358137411849e-05
-3.21925577695741e-05
-2.72042798766713e-05
-1.85709158670102e-05
-2.7102566768941e-06
8.32138297465143e-07
-1.185320660748e-05
-8.77469347441737e-06
-2.64929018041034e-05
-1.17931721759899e-05
-2.79891921658188e-05
-2.24910128475567e-05
-2.59410097793133e-05
-8.84430893390772e-06
-1.17994259750338e-05
-4.49945872982388e-06
-6.07875746719765e-06
-2.42578152410448e-05
-2.17355785701614e-06
-2.94217814134797e-06
-2.33529033286142e-05
-5.78929814107106e-06
-1.1100514169349e-05
-1.82670473013073e-05
-2.4685702908727e-05
-1.58450277455247e-05
-1.77117847170964e-05
-2.14813993701343e-05
-1.63838978117003e-05
-3.01436756660117e-05
-2.82204621617557e-05
-9.39139624279649e-06
-9.61603906423013e-06
-3.97805517095285e-05
-9.33927381376875e-06
-3.23915102407206e-05
6.23870038411298e-07
-1.10510831319194e-05
-3.0144806073285e-05
-2.24698447000486e-05
-4.09067649222349e-05
-3.59237597896357e-05
-2.19078840490874e-05
-2.42487565520867e-05
-2.70546414793306e-05
-2.51926717831178e-06
-3.23371787197636e-06
-2.08221912290789e-05
-2.43157144086314e-05
-5.16301391152476e-06
-1.3841684690101e-05
-2.06423103698745e-05
-3.42195834546402e-05
-2.52368676119033e-05
-4.68010502998677e-05
-1.29365354279816e-05
-9.72528740685151e-06
-2.34877524466267e-05
-2.88688383672375e-05
-2.83312987196996e-05
-2.392967909115e-05
-6.49626814522734e-06
-1.73269676863974e-05
-1.72982462699007e-05
1.16363447540798e-06
-2.73825783655224e-05
-1.76541831676938e-05
-3.17706447900099e-05
-4.35895137261963e-05
-1.50864257771101e-05
-1.31277802848728e-05
-2.26114300841555e-05
-1.54437034976285e-05
-3.54593941503979e-05
-1.45469263576442e-07
-4.89663853342114e-05
-1.99326040619827e-05
-2.10925585267356e-05
-2.07054064436255e-05
-9.89087256731665e-06
-1.47478478417249e-05
-1.01671542055055e-06
-1.1332027268306e-05
-3.10062246397751e-05
-2.42750562843281e-05
1.94220321240512e-06
-1.48648025410889e-05
-2.96575906176367e-05
-1.57618882618879e-05
-9.72588928093758e-06
-1.52042188496014e-05
-2.07424413723178e-05
-2.86611977662176e-05
-4.99304227173103e-06
-2.70428047936079e-05
-2.73881180388588e-05
-2.52350502264247e-05
-2.16101954636501e-05
-3.64749758210459e-05
-2.14294344045049e-05
-2.09770972564324e-05
8.72950095533373e-06
-5.38634223727663e-06
-9.73354304473357e-06
-1.17663459067196e-05
-1.07590803142613e-05
-3.00376699739702e-05
6.62275297447519e-07
-1.26470267955778e-05
3.76199430933089e-06
-3.28247582745973e-05
-2.16334168934972e-05
-3.02309076079222e-05
-3.95563776859666e-05
-2.53374943670412e-05
-1.77350030937643e-05
-1.11927865845135e-05
-3.62452494996799e-05
-1.36923906713626e-05
-1.57861472270634e-05
-1.99536494353459e-05
-2.94860220547715e-05
-2.13821803790751e-05
-3.35508542517453e-06
-2.60481750993929e-05
-1.96253517852384e-05
-1.10353513374518e-05
-2.46400702660721e-05
-1.82050715134423e-05
-1.23949977741529e-05
-2.08258183942496e-05
-1.72398633546083e-05
-6.62452982444486e-06
-1.69430202903102e-05
-2.91356267218987e-05
-3.89746229518243e-05
-1.69496859943148e-05
-2.44853896019516e-06
-3.23157258459742e-05
-3.35683875395332e-05
-2.62450416689362e-05
-2.16787799195556e-05
-2.10511689022131e-05
-2.06567707665259e-05
-3.13661758885543e-05
-1.55629088508048e-05
-3.71414053334823e-05
-1.58512952922554e-05
-1.1363789780287e-05
-2.81833476934683e-05
-3.63074633205935e-05
-2.52706968028553e-05
-2.47660156031145e-05
-4.22632631950584e-05
-1.52649394284526e-05
-5.38224924133234e-05
-2.69339463221425e-05
-3.23282762341602e-05
-2.405618993301e-05
-5.91786505409251e-06
-3.49817628266253e-05
-2.86111027410765e-05
-1.42407617751992e-05
-1.99063574194876e-05
-2.53916491270284e-05
-2.28788395930707e-05
-3.23615525281487e-05
-2.19942361345463e-05
-2.54376674639421e-05
-1.75026659333995e-05
-8.92405441969813e-06
-3.42459217182046e-05
-3.01369233631253e-05
1.1744122966757e-06
-2.94808986788867e-05
-3.84633186361805e-06
-2.96986277783065e-05
-3.18469094489456e-05
-1.81139056780961e-05
-3.19222921548392e-05
-7.59367042426403e-06
-1.66491126381199e-05
-2.17006260608685e-05
-3.93431963814835e-05
-7.51377067706507e-06
3.52416889904147e-07
-2.12451024606698e-05
-1.29220547779155e-05
-2.55530841868155e-05
-1.55009952112164e-05
-2.99325659140527e-05
-4.06572555914494e-05
-2.00666132636315e-05
-5.70285560515769e-05
-4.49516945879028e-05
-2.34402795894557e-05
-2.01484263692573e-05
-3.0590907181138e-05
-4.15899962801489e-05
-1.65739584803986e-05
-1.60445862311406e-05
-1.52268466082729e-05
-2.74414954347118e-05
-6.01310826262759e-06
-2.56777911571164e-05
4.87273242853033e-06
-1.76011475513041e-05
-1.16209367323462e-05
-6.45882529277899e-07
-1.85552982683916e-06
-2.28308261068084e-05
-3.16134684937512e-05
-2.82938418910421e-05
-2.89091814019808e-05
-1.53515276161707e-05
-2.1949909591024e-05
-1.70633675204376e-05
-3.34330263960898e-05
-3.31286327726557e-05
-4.01223463995413e-05
-3.65049209388815e-05
2.24513972472664e-06
-4.44208501825042e-07
-3.65784233272828e-05
-1.06260572372427e-05
8.20819045100542e-06
-1.3682466416202e-05
-3.00907262832905e-05
-5.28781091884396e-05
-2.68317769543767e-05
3.19452193486925e-06
-1.68399559455974e-06
-7.33912840466753e-06
-2.34085275990357e-05
-4.00785325139274e-05
-2.15949256857494e-05
-3.71827502193379e-05
-3.37101931212229e-05
-2.0487019070986e-05
-2.95984953793114e-05
-1.16970499426818e-06
-2.46796746249952e-05
-3.58133641741377e-05
-2.72646360772919e-05
-1.12687178014856e-05
-3.59144291000869e-05
-1.06023427527395e-05
-1.85470941064094e-05
-1.17310973367681e-05
-2.27118947262921e-05
-1.71463685261261e-05
-2.35019497237576e-05
-2.49980759321996e-06
-5.44336359022367e-06
-1.10096846219089e-05
-8.76012547381085e-06
-9.59822861507828e-06
-1.26041867880916e-05
-1.5876909833365e-05
5.81084026751747e-06
-9.38169988855754e-06
-3.02201343005714e-05
-5.59140153586146e-05
-2.62628375920323e-05
-2.43058239090259e-05
-1.42388395216069e-05
-4.31657764158096e-06
-2.41676913516263e-05
-3.49747043006537e-05
-1.19537136898688e-05
-2.48660395429614e-05
-3.18508106185847e-05
-1.56119177721098e-05
-1.40248901894519e-05
-2.68121757716397e-05
-2.99691934748554e-05
-2.37964665965889e-06
-3.48566648404105e-05
-3.31146529268747e-05
-2.03827256515634e-05
-2.7929081841322e-05
-1.14494142815991e-05
-1.56488318617924e-05
-2.24622524432995e-05
-3.17536787305168e-05
-3.17543667767778e-05
3.76907667490006e-06
-2.09103552919048e-05
-1.96202804884445e-05
-4.67453791518118e-05
-1.47751354461146e-05
-3.52038491733999e-05
-2.14091552846951e-05
-9.85660789653803e-06
-2.76379822319889e-05
-4.04684342756303e-05
-1.9315511670369e-05
-2.74018328916511e-05
-1.00345586437737e-05
-2.50721729644558e-05
-3.87218117337124e-05
-2.17317145912452e-05
-1.84117921120995e-05
-3.4914708018154e-05
-3.64038378046614e-05
-1.71912391863706e-05
-1.4183526252213e-05
-1.32294999963179e-05
-1.77134697713517e-05
-3.37246715241439e-05
-1.56427534095074e-05
-1.44873979599375e-05
-4.16712513181825e-05
-1.50306099570562e-05
-2.58559369210938e-05
1.22174749885514e-05
-7.3151379956031e-06
-2.23957752214947e-05
-1.67652213986538e-05
-1.97555632292647e-05
-1.86511036726019e-05
-2.00374637241504e-05
-4.73196282892164e-06
-1.74375316376903e-05
-1.98063575713343e-05
-2.34092590183066e-05
-2.4993419254292e-05
-3.0775163388176e-05
-9.58524692062512e-06
-1.42935685722725e-05
-2.03722584203737e-05
-1.39969839885779e-05
-4.70569023104693e-06
-1.50717072181085e-05
-9.19242942336255e-06
-3.34088421242448e-05
-2.394123923026e-05
-1.88884613005812e-05
-1.58309422781424e-05
-8.61520844958788e-06
-2.88400551242393e-05
-1.41057165709607e-05
1.54114401885108e-06
-1.9002501818355e-05
5.18924417698268e-06
-2.16667100511099e-05
-1.59995832474205e-05
-3.00611589235833e-05
-9.39673580209282e-06
-2.59832388139256e-05
-1.35714755511792e-05
-2.78853263440826e-05
-2.10666371345294e-05
9.09803021416599e-07
-1.17706031237055e-05
-9.60098093538867e-06
-2.33882510905145e-05
-2.07422803078764e-05
-2.93805992143055e-05
-1.00264692968909e-05
-1.46779535042418e-05
-1.18947257053866e-05
-2.23298791639744e-05
-1.20952074346949e-05
-2.68121237664875e-05
-2.56770065863084e-05
-2.57942320988978e-05
-4.81948670886034e-06
-2.1750435138175e-05
-1.41161805224259e-05
-2.52396636572731e-05
-2.07427379888832e-05
2.78007643954476e-06
-1.54122216720542e-05
-2.56573841984631e-06
-3.03249486080465e-06
-3.75138478304273e-05
-3.50836103370656e-05
-2.27629685286425e-05
-2.88659475650122e-05
-7.79201847785806e-06
-2.44280788061732e-05
-3.87896066515887e-05
-3.31871001935448e-05
-2.08482308073761e-05
-3.60652372309103e-05
-2.03801237847475e-05
3.00440620481945e-07
-2.32035136517616e-05
-1.91450018019273e-05
-2.17903661836809e-05
-2.81050315593538e-05
-1.65796887599405e-05
-4.40494459186287e-05
1.12597997419678e-07
-5.41604755916865e-05
-1.28725866683604e-05
-1.04164163026437e-05
-2.5890607290946e-05
-3.72150201651895e-05
-9.06493671982938e-06
-3.84649767670966e-05
-2.17152945196321e-05
-1.57870736892496e-05
-1.71539385418627e-05
-2.25715846374003e-05
-5.58974333611571e-07
-3.01937754750769e-05
-2.0299693720102e-05
-2.06510166785379e-05
-3.37991258056673e-05
-1.26157191905105e-05
6.72598581683719e-06
-2.11118339441711e-05
6.07837607348268e-06
-3.02440463057368e-05
-9.73901385263596e-06
-9.28777328841292e-06
1.06453399185986e-05
-2.05652298243795e-05
-3.33641786288385e-05
-2.44731331841008e-05
-2.21195412259442e-05
-4.66666229069715e-06
-1.10280525915551e-05
-1.07348467463937e-05
-1.85614219706375e-05
-3.99708852762515e-05
-9.40151143816133e-06
-3.73232759955628e-06
-2.89797139888794e-05
-8.05101585086105e-06
-1.45111514823297e-05
-7.63774546760244e-06
-2.90638290646815e-05
-1.84443941554167e-05
-3.0552258262143e-05
-3.95303034795479e-06
-2.7056356815636e-05
-4.70812888808596e-05
-3.02588803940282e-05
-2.58615908825853e-05
-1.84304652123747e-05
-4.26758009075446e-06
-3.23877537974113e-05
-2.26995259326912e-05
-3.06029361200325e-05
5.2522973684181e-07
-1.64509754716801e-05
-2.44476745713282e-05
-2.8673363605386e-05
-3.05659357425129e-05
-3.63515798334261e-05
-1.78636718522445e-05
-1.76510290344483e-05
-2.78200110924293e-05
-2.71896703098896e-05
5.34961341165926e-07
-1.41720073444724e-05
-1.97703310174084e-05
-4.09433298540765e-05
-1.71281117765806e-05
-2.03170856232722e-05
-8.1177475624735e-06
-3.29178214555731e-05
-3.78209230744871e-05
-1.993019139887e-05
-1.17841416475802e-06
-3.10059204687389e-06
-3.84933158073023e-05
5.43620502868587e-06
-2.9043451966944e-05
-1.9409007141674e-05
-1.02025932147255e-05
-1.0512180851643e-05
-2.79098258071822e-05
-1.46174775840405e-05
-2.65639418202244e-05
-1.3774096337321e-05
-1.29628160885764e-05
-2.37565647403103e-05
-4.53863452189609e-06
-1.75598215755594e-05
-1.02115561436197e-05
-7.07228540967756e-06
-3.03993895511535e-05
1.84576270580829e-06
-1.89221278446797e-05
-1.53734026798351e-05
-3.83593747655757e-05
-1.87162679549999e-05
-1.57931591499037e-05
-3.33223872012088e-05
-1.82813433281994e-05
-1.0786036618626e-05
-1.50758150844846e-05
-2.59682198765713e-05
-3.08630218809079e-06
-2.25793034104212e-05
-8.93782596697349e-06
-1.1324011932678e-05
-2.8973912321238e-05
-2.13733579484347e-05
-2.57458000601595e-05
-2.87874172747673e-05
-6.07216948287458e-06
-1.71141695914664e-05
-2.28162954919373e-05
-2.92929408589694e-05
-1.85868601321684e-05
-2.26240123847272e-05
-1.8757986792191e-05
-2.73483956127967e-05
-1.86798494089739e-05
-2.50078181121656e-05
-1.27973570906954e-05
-1.85363854035427e-05
-2.9395300848454e-05
-3.59715300532153e-05
-1.72954735562069e-05
-1.30511621087545e-05
-1.11608537188464e-05
-2.15520200397127e-05
-3.5647605607471e-06
-2.73053251815435e-05
-3.2250285585799e-05
-3.37874338620068e-05
-3.75460734568727e-05
-1.70340266990214e-05
-2.45662803602743e-05
-5.0812698423405e-05
-2.49873202040665e-05
-1.05016632119449e-05
-3.24490694388699e-05
-2.85166935405452e-05
-1.20996998631957e-05
3.84460678200226e-07
-1.89741222748563e-05
-1.14887195091497e-05
-2.44057900735371e-05
-3.06873856347875e-05
-3.46482214820839e-05
-2.56550580570763e-05
-2.15623436396488e-05
-1.64628526569461e-05
-3.84439186316809e-05
-1.74696653714629e-05
-1.71931871997706e-05
-2.40363913740823e-05
-1.97113890244446e-05
-3.12157236382001e-05
-1.44437373697513e-05
-4.75699370574051e-05
-1.93773380246776e-05
-4.86054546489742e-06
-2.06650876991846e-05
5.38762845369524e-06
-2.51671753201258e-05
-1.3701201434643e-05
-4.07313128393486e-06
-1.10453548654369e-05
-2.11446697389262e-05
-3.41076331642886e-05
-2.3533298805233e-05
-2.93878970491673e-05
-3.16300445885312e-05
-2.48395618636952e-05
-1.35647775282718e-05
-2.49281329043013e-05
-4.98797091614036e-05
-2.5172564335842e-05
-2.34436715475494e-05
-3.53622715666088e-05
-1.95345082263201e-05
-1.14728698973207e-05
-1.9332362689057e-05
-1.80477940418498e-05
-4.87635969323213e-06
-3.22893383253846e-05
-3.77819979676117e-05
-1.7662672171999e-05
-7.61111238842534e-06
-4.6336852176907e-06
-2.23490944211258e-05
-2.01557827402746e-05
-1.13616179174877e-05
-9.34452405796004e-07
-1.93119407196196e-05
-8.38075560934145e-06
-1.3412781356254e-05
-5.59362542139936e-06
-2.95874942131652e-05
-2.40312494587263e-05
-1.02089810588272e-05
-2.08515810381401e-05
-1.87851009817742e-05
-1.22302694739133e-05
-1.15355007958539e-05
-3.69974208538426e-05
-2.26296836897512e-05
-2.84098589944077e-05
-2.18273889748906e-05
-2.89797591047045e-05
-3.50506888935466e-05
-2.04932151846939e-05
-4.81231901684098e-05
-3.86990724939124e-05
-7.2385489532038e-07
-6.51368029259474e-06
-2.35884411974693e-05
-4.16094750372874e-05
-2.50964597007022e-05
-2.39180167271105e-05
2.31886263572837e-08
-4.59872895183288e-05
-4.3756227393456e-05
-3.57349767705555e-05
-2.49545083663947e-05
-3.15636227303735e-05
-4.71539112260263e-05
-1.02392309893715e-05
-1.31283055841809e-05
-2.93456065494481e-05
-2.02644343324593e-05
-2.42137183046517e-05
-2.29477348040552e-05
2.87417429181693e-06
-4.61445598580759e-05
-1.74356722447078e-05
-1.00691550542611e-05
-1.49065242201004e-05
-4.21853594817047e-05
-2.31589891283693e-05
-6.19629169914189e-06
-2.7387855121165e-05
-2.87463285590143e-05
-2.9682067948635e-06
-2.16332095504197e-05
-2.95646792064707e-05
-6.15478834621776e-06
-2.5703494473325e-05
-3.3576919234272e-05
-1.98947967722783e-05
-1.80859444994423e-05
-6.60062002104621e-06
-1.76731139323667e-05
-2.65286763468729e-05
-3.2472651930718e-05
-1.75529828726255e-05
-2.4519729421164e-05
-2.39959276860371e-05
-4.09437715551584e-05
-1.64990294821166e-05
-1.12643604378832e-05
-1.27890570124734e-05
-2.24503569680735e-05
-2.53296389384269e-05
-2.09328525762999e-05
-1.52629629818836e-07
-2.85612838626216e-05
-9.1921153897461e-06
-7.44723036891306e-06
-3.11422984955452e-05
-8.50928787496967e-06
-3.73798501877894e-05
-2.7561427222747e-05
-2.45723559830548e-05
6.54409779634742e-07
-2.64102883612421e-05
-4.99224002575866e-05
-2.05524471310789e-05
-2.33162913726464e-05
2.83736698148527e-07
-1.64252358586556e-05
-9.08756936636805e-06
-2.64271063329811e-06
-8.8778600579149e-06
-1.36655523067598e-05
-4.77683304902486e-05
-2.31319893681197e-05
-1.84993468336896e-05
-2.89885143148647e-05
-3.84295257675735e-05
-2.09805621221766e-05
6.56709391061025e-08
-1.64281886610726e-05
-1.28764072935438e-05
-1.89498524119011e-05
-3.30716471415282e-05
-1.10236065528102e-05
-1.47396895474585e-05
-1.08330413570611e-05
-3.4313183825247e-05
-7.68914055955722e-06
-3.35820466732697e-05
-2.58784218638159e-05
-1.45419424774266e-05
-3.61992784283438e-06
-3.3412071388554e-05
-1.70614246174744e-05
-1.24971923566521e-05
-2.555366892985e-05
-2.25020551354355e-05
-2.79981588914355e-05
-8.22094674960187e-06
-6.23668412154973e-06
-3.7606851410992e-05
-3.03774818391937e-05
-2.06861433467031e-05
-1.97703387881438e-05
-4.19608627781385e-06
-2.9190304885351e-05
-1.10089748322739e-05
-1.61021848208371e-05
-2.77236441412786e-05
-3.16245205037022e-05
-1.96094076594723e-05
-3.24968431533012e-05
-4.14808552890008e-06
-3.28128430341933e-05
-3.59288028433962e-05
-1.71821353191801e-05
-2.76563824551904e-05
-1.9446173102175e-05
-5.9869381558205e-06
-2.47256310136024e-05
-1.75665125437739e-05
-1.88456781811955e-05
-4.28301373468031e-06
-1.28424114748379e-05
-1.13042218035359e-05
-2.23693051736503e-05
-1.74550283063237e-05
-1.63910352195359e-05
-4.63775313290232e-05
-3.33812326045237e-05
-4.20220593194998e-05
1.1455688970913e-05
-3.06685231141388e-05
-1.42572195328724e-05
3.29945155538847e-06
-1.31742012502495e-05
-2.30643286411082e-05
-2.92805988433025e-06
-2.50137422940276e-05
-3.86690023237645e-05
-1.9605051250312e-05
-1.84773861676791e-05
-9.34918482711343e-06
-2.55309503808483e-05
-3.38142098398909e-05
-8.0140190566199e-06
-2.84207621081667e-05
-3.41008731624057e-05
-2.3553949193285e-05
-2.19630176173103e-05
-3.25368956205427e-05
-3.11533403476678e-05
-3.38228867140693e-05
-4.61979958138743e-05
-2.24234791040282e-05
-3.51780124295444e-05
-7.91186641300676e-06
-2.64614584003881e-05
-8.98867467207067e-06
-2.86321134873253e-05
-4.32464106992426e-05
-2.61252645703416e-05
-2.69522387898911e-05
-1.25681828365713e-06
-1.45513571396543e-05
-2.98954126979595e-05
-3.04100790496988e-05
-1.24916938343851e-05
-3.4527178557648e-05
-2.63855093766127e-05
-2.32325337630255e-05
-9.60038147155695e-06
-2.06067551924976e-05
-3.12091997102498e-06
-1.99245414630858e-05
-2.81826596624385e-05
-2.24007842454976e-05
-2.09589642166723e-05
-1.55788997823883e-05
-1.29216060019502e-05
1.98115775125461e-06
-4.3327588364639e-05
-1.53168781256124e-05
-2.60436009532981e-05
-3.3434051271652e-05
-2.09028705093631e-05
-4.75785199720241e-05
-4.18765718419169e-05
-4.9215320648083e-05
-1.00696087023257e-05
-2.77829320781624e-05
-1.14170331898574e-05
-3.37885249474687e-06
-6.75861308378674e-06
-1.38332905465998e-05
-1.90942533053659e-05
-1.97776788961631e-05
-3.64601359749245e-05
-1.47895557745044e-05
-1.13360886353211e-05
3.91542038764218e-07
-1.05344171997855e-05
-3.38258815087548e-05
-1.58683313727952e-07
-9.21336386344886e-06
-8.10818862140768e-06
-3.02282092296728e-05
-1.02142076442122e-05
-2.18773261735675e-05
-1.17955259123388e-05
-1.70631216139005e-05
-3.1440587483063e-05
-1.72770377299445e-05
-1.54530137098004e-05
-1.81851201629036e-05
-2.65833107954588e-05
1.87903784875314e-06
-2.01823178437996e-05
-1.53156277301635e-05
-8.01830414414558e-06
-1.18026536995821e-05
-2.48410317898853e-06
-3.03116355170726e-05
-1.22038244634749e-05
-1.84955789278572e-05
-1.59090378843809e-05
5.1630183004107e-07
-2.96806521053108e-05
-1.36318328279676e-05
-1.85827450837064e-05
-2.31369807737544e-05
-1.78740643086378e-05
1.44230454673278e-06
-3.55088841097269e-05
-2.77788697928074e-05
-2.3359026750593e-05
-3.2804950750966e-05
-2.99403711524086e-05
-1.189556241407e-06
-2.02836550834572e-05
-1.75439606466521e-05
6.43722379916045e-06
-2.2339517296148e-05
5.77952737187074e-06
-2.8960920994953e-05
-2.44687940138268e-05
-2.97883300543595e-05
-2.29327343544897e-05
-1.70919344115875e-05
-4.32521853478767e-05
-3.83957909078773e-05
-2.57246715372491e-05
-1.04552502366852e-05
7.45555796184593e-06
-2.4545731333152e-05
-3.34120695448291e-05
-3.19184665757028e-05
-2.11457672681385e-05
-2.70571289700854e-05
-2.93007745291428e-05
-2.70370152017908e-05
-6.21828461534123e-06
-8.96450102451303e-06
-9.75540668117598e-06
-2.09769620451774e-05
-3.13589546448192e-05
-2.97878861321356e-05
-2.20221742767657e-05
-7.93728052284792e-06
-2.66848433685751e-05
-1.65104691893328e-05
-2.22574118029236e-05
-6.53141551010283e-06
-1.32949140901055e-05
-1.17624658432091e-06
-2.08369496967018e-05
-1.57758696654351e-05
-1.54622735326913e-06
-3.42058409197014e-05
-2.34752865382475e-05
-1.38484111483377e-05
-4.05186194170726e-05
-1.54335042106849e-05
-1.11009171168988e-05
-2.4966300767258e-05
-1.09679559454505e-05
-9.07173777124909e-06
-1.22958606860835e-05
-3.03077904742098e-05
-2.38817974950746e-05
-1.66810166612198e-05
-4.07717995374191e-06
-3.0231528446832e-06
-2.92732191536297e-05
-1.99348308955275e-05
-4.57297039792544e-06
-2.99195046460861e-06
-2.43024540574536e-05
-1.53224426617175e-05
-6.63289782898541e-06
-8.87986846627781e-06
-5.19678554846635e-06
-2.12646704488776e-05
-1.60078500117213e-05
-3.27031010399838e-05
-6.48890170841065e-06
-1.83953914138308e-05
-9.76745681841755e-06
-2.34132211101264e-05
-1.21937437994243e-05
-2.33679945429847e-05
-9.61239700314207e-06
-3.76203418295398e-05
-1.28698896032942e-05
-7.48870929127006e-06
-3.72191363498766e-05
5.89223346813396e-07
-4.49508120902423e-06
-2.19805377995037e-05
-1.33921677984757e-05
-2.41372340010407e-05
-2.61257150809701e-05
-2.98540655993737e-05
-1.93297237133388e-05
-1.98370475608348e-05
-1.38150803858655e-05
-2.89203397333811e-05
-6.6852735570387e-06
-1.08143170107319e-05
-5.16268113149398e-06
4.35674957197155e-06
-4.35367639828816e-05
-1.30089113602924e-05
-2.6698570177702e-05
-3.42073352125098e-05
-2.56287568092722e-05
-1.09019986032507e-05
-2.63977518829949e-05
-1.84295853899475e-05
-2.94179094667893e-05
-4.98001884365689e-05
-3.1089767255251e-05
-2.73972710470724e-05
-1.83033171749172e-05
-3.42333172225044e-05
-4.15718356949885e-05
-2.80887119639933e-05
-1.29686427597851e-05
-2.0821758329811e-05
-9.11651429798692e-06
4.31450218940132e-07
5.38466380089303e-06
-2.87737933683687e-05
-1.37160560021034e-05
3.24820117788278e-07
-1.78262917628522e-05
2.13189371952097e-06
-3.64197119124744e-05
9.57057342937898e-06
1.13778221420793e-06
-2.83995894856763e-05
-3.68512064767856e-05
-4.68674157092693e-05
-4.21705049077235e-05
-2.32111507353014e-05
-8.25167482282271e-06
-1.86072858061457e-05
-2.44436660711805e-05
-1.34231478635872e-05
3.63608066183183e-07
1.87983340578754e-06
4.2350061663363e-06
-2.78982840025051e-05
-2.87048786562131e-05
3.81244533857004e-06
-6.78229418488387e-06
-1.10253498104513e-05
-2.53512600784277e-05
-1.80527576401421e-05
-2.51321091984187e-05
-2.47314274899829e-05
-1.58518125594029e-05
-7.98267315699341e-06
-3.09478340200666e-05
-2.42780040938681e-05
-2.09548471256907e-05
-1.22326401454559e-05
-4.63174781569144e-06
-3.02163472326873e-05
-4.98523395673383e-06
-2.39158420215672e-05
-2.75076299783596e-05
-3.32328201564144e-05
-4.47373456925849e-06
-1.40820784251373e-05
-1.23846557415906e-05
-2.5353686522386e-05
-2.33310936358175e-05
-1.57074907624437e-05
-8.76197615883792e-06
-1.8903712719697e-05
-1.3902985272543e-05
-1.02318264187957e-05
-1.59524888949102e-05
-1.14898287312568e-06
-3.05119943686332e-05
-1.31855368032509e-05
-1.65864816481363e-05
-2.30928449595222e-05
-5.86569459884087e-06
-3.49903376012548e-05
-3.3455204460936e-05
-3.417640811955e-05
-2.17000998665295e-05
-2.00875670585697e-05
-2.53830438544659e-05
-3.22627718994084e-05
-2.31057510001061e-05
-8.71222289015425e-06
-1.61294931970686e-05
-1.40390210025746e-05
-1.4789139977699e-05
-1.635138174516e-05
-1.63738263720998e-06
-1.18657789844565e-05
2.98707140313039e-06
-4.26763125013718e-06
-1.49171446655674e-05
-3.79595114946249e-05
-7.6493929972921e-06
-4.3998866362452e-05
-2.2160603505198e-05
-1.70418042605729e-05
-3.57964518790698e-05
-1.95898779544318e-05
-6.7418168361006e-06
-1.5734596669282e-05
-1.76570770880282e-05
-2.9986071346362e-05
-2.09425204945575e-05
-2.12539741676686e-05
-2.05581197169543e-05
-3.27158217275573e-05
-4.90930385527566e-06
-2.53434010412738e-05
-3.64090469147707e-05
-2.17423618916471e-05
-9.88737775804143e-06
-2.12834976750252e-06
-2.73305244761962e-06
6.73077806965459e-07
-1.93986488257985e-05
-1.15012233652629e-05
9.50728948330231e-06
-1.77316396915503e-05
-1.17507300661701e-05
-1.20547742137327e-05
-1.23123072082009e-05
-1.41031717995893e-05
-1.86458797001988e-05
-1.77938989263462e-05
-2.64967857853727e-05
2.52990724327764e-06
-2.38558551524325e-05
-1.47153877200502e-05
-1.56745852610997e-05
-1.14020643664459e-06
-9.75319479451402e-06
-5.21508563745802e-06
-2.04818626027854e-05
-1.99792610134705e-05
-3.75282797587687e-05
-1.80550851762958e-05
-2.71842028094808e-05
-2.98656369718841e-05
-4.1017169127941e-05
-1.69921444661904e-05
-2.95363126174699e-05
-3.42748129736788e-05
-3.44002345761074e-05
-2.36576951433893e-05
-3.65417859201218e-05
-3.12833385902221e-05
-6.88219848629398e-06
-4.01093023997193e-05
-5.51676661100934e-05
-1.52975046110573e-05
-1.59797183377014e-05
-1.2889575662938e-05
4.12612865942733e-06
-8.42080334252359e-06
-1.46251633735079e-05
-1.81248583384706e-05
-2.33094314712258e-05
-1.6001235182751e-05
-1.82888719475316e-06
-5.12008292629873e-06
-4.24427688156922e-05
-3.31663916041971e-05
-2.67462137972356e-05
-1.51430153754487e-05
-2.86038250701104e-05
-3.98957477969684e-05
-2.63194337648585e-05
-1.33122670098912e-07
-1.71685556255643e-05
-3.09610713349788e-05
-8.6260207317214e-06
-1.27533689055371e-05
-4.22836150872571e-05
-1.8035662254868e-05
-1.3787374672442e-05
-2.12608094415003e-05
-5.55625535727583e-05
-2.65970241475874e-05
-3.39677377432607e-05
-2.5495143621819e-05
-9.26477639866353e-06
-8.65052506893627e-06
-1.7317096328988e-05
-2.78425290674792e-05
-4.17526876424459e-05
-4.42933233352239e-06
-1.5180925414882e-05
-9.2681744528017e-06
-3.28392032036147e-05
-2.39147959919826e-05
-1.14395017821922e-05
-9.64712205896298e-06
-1.18761198258993e-05
-6.87039877180104e-06
-2.25674192946577e-05
-1.58292700050001e-05
-4.88466064058683e-05
-2.94883085539583e-06
-4.69631449047603e-05
-2.01761764960644e-05
-3.5549999523442e-05
-3.53995901609102e-05
-3.06465607409515e-06
-3.0351469063626e-05
-2.05622102912922e-05
-1.30991768043328e-05
-5.75457422771803e-06
-2.38626198025147e-05
-1.08867814362114e-05
4.28665807328139e-06
-1.48822733955162e-05
-4.1801447394463e-06
-2.12984029803866e-05
-7.02614755449642e-06
6.18142192625269e-08
-4.47430487337195e-05
-3.43713442869795e-05
-2.15928690591281e-05
-6.19184025761518e-06
-2.42482660275955e-05
-2.86489612824334e-05
-1.52507505799081e-05
-3.37152234597683e-05
-2.17261125068888e-05
-3.36058142010464e-05
-3.27070857839449e-05
-1.17490050816575e-05
-1.75623162088918e-05
-1.22506554786385e-05
-2.88347196212607e-05
-3.08981947815563e-05
-2.40773144326857e-05
-1.45747267220208e-05
-1.76042240366581e-05
-1.17420047689507e-05
-3.25296007501865e-05
-4.03180685157154e-05
-2.95616639565486e-05
-4.26402001476886e-05
-2.40030091507716e-05
-5.15577089579111e-06
3.76929119599967e-07
-3.90311923323735e-05
-2.52883371943613e-05
-1.2534800709372e-05
-2.56553468575775e-05
-3.67541130190927e-05
-2.58699329023549e-05
-4.76602686532343e-06
5.18093117779947e-06
-1.41953137396127e-05
-1.80184021030811e-05
-1.75120190994841e-05
-5.72106130710942e-06
-8.15776461554483e-06
-1.16968668977277e-05
-1.82700254997773e-05
-2.99139786032389e-05
-2.93819516666222e-05
-5.31004282201049e-05
-4.83903731988275e-06
-1.76705861113591e-05
-2.35137345886319e-05
-1.02547924289882e-05
-3.77567082477633e-05
-2.33875386724156e-05
-2.43622116883114e-05
-6.12591576548809e-06
-1.20890338523562e-05
-2.97959630060041e-05
-3.71185536279066e-05
-2.22601227116105e-05
-1.77310079435239e-05
-2.73297036768563e-05
-3.45891913849472e-05
3.36702319221965e-06
-2.23132317993572e-05
-3.03017473375724e-05
-1.31783379995714e-05
-1.70510511957799e-05
-2.07981882060516e-05
-2.8870376921328e-05
-1.02867329447904e-05
-2.8045968655042e-05
-2.74155588551195e-05
-1.31031586467635e-05
-2.43658417259462e-05
-2.09057202446941e-05
-2.55187891519797e-06
-2.90827357895192e-05
-6.64593269438515e-07
-3.01731811796855e-05
-3.02537481247706e-05
-2.40822292858373e-05
-2.76499142427842e-05
-2.83108934927135e-05
-1.16429547660719e-05
-1.89304917294776e-05
-1.75074160348908e-05
-1.96745332003985e-06
-3.31510391033906e-05
-2.46471220428539e-05
-3.75966262606901e-06
-3.46651614327395e-05
-1.22518727398687e-05
-3.23792137999194e-05
-6.12984455230063e-06
-2.38941499107362e-05
-2.26400604356298e-05
-1.19046143401023e-05
-4.85644610909026e-05
1.45164024204092e-05
-2.61818960820614e-05
-1.90657954300514e-05
-1.88397650151284e-05
-3.02380984506114e-05
-1.10194231026213e-05
-1.0551121925961e-05
-2.26729002800881e-05
-2.28688378275711e-06
-3.13957094832511e-05
-4.01445568118182e-05
-2.20691969757162e-05
-1.39484526466506e-05
-1.10771059750342e-05
-1.94546096155524e-05
-4.21230464334922e-05
-1.8246408563147e-05
-4.02050554675753e-05
-1.93608433200225e-05
-7.54015554692783e-06
-2.99825071862981e-05
-2.16709696984261e-05
-2.62690331414184e-05
-3.4896187297996e-05
-3.15031117077841e-05
-1.11456997655252e-05
-7.30755827133579e-06
5.53937108834697e-06
-3.1667043975113e-05
-2.08363063918402e-05
4.60220987211884e-06
4.99804515243019e-07
-3.17173875649563e-05
-2.6071189196966e-05
-1.86172360389021e-05
-1.5344486117087e-05
-1.97063198065282e-05
-2.71254620622101e-05
-7.4349270638842e-06
-2.90064656595944e-05
-1.93034603176405e-05
-1.67424275933037e-05
-2.64009479361968e-05
-1.3456555591406e-05
-1.87458300633057e-05
-2.30833398523025e-05
-1.04525729916834e-05
5.41401783840682e-07
-3.52576066026379e-06
-3.38250217195778e-05
-2.60557277320561e-05
-1.16045110868516e-05
-2.11387339994034e-05
3.90933184022306e-06
-1.50523802355264e-05
-1.89347671133147e-05
-1.28218220916286e-05
-1.55193400658996e-05
-3.47634050808177e-05
-2.58648414794752e-05
-2.86359479765261e-05
-1.97208152540628e-05
-1.60632383651848e-07
-1.42304683358953e-05
-7.14293894109144e-06
-1.41434560279669e-05
-1.55091816351989e-05
-1.03828787920817e-05
-1.45924543909692e-05
-3.63566430726467e-05
-3.63595671276749e-05
-2.12288458640361e-05
-6.25922486870087e-06
-3.22908107866438e-05
-1.42089102644046e-05
-2.08721852231446e-05
-1.68973285363274e-05
-2.46963867174881e-05
-5.40091173986223e-06
-5.43795558071841e-05
-1.60120619152427e-05
-1.29590915275124e-05
-2.01762605435177e-05
-4.79107026868536e-05
-2.51502308980526e-05
-2.71529860668109e-05
-9.23810300634657e-06
-4.70679577324956e-06
-1.47653395819961e-05
-3.25501259205604e-05
-2.28782352724988e-05
-2.79662411631022e-05
-1.44294449185675e-05
-3.57325372364616e-05
-1.99793424951971e-05
-3.05613339752041e-06
-3.68930978879918e-05
-1.4375602861242e-05
-1.75293857674593e-06
-2.51549246134946e-05
-2.85417784923695e-05
-2.32554118079273e-05
-2.50253025755042e-05
-9.98027738527765e-06
-4.77923437181573e-06
-2.34377538954086e-05
-1.6835011022013e-05
-2.31246059818744e-05
-3.07702273298216e-05
-2.58765633740397e-05
-3.62031647696447e-05
-2.80586196087491e-05
-2.1238386049956e-05
-2.48581701298233e-05
-4.73767033504493e-05
-3.63552600205126e-05
-2.01105034933711e-05
-2.05290844707469e-05
-2.19076651064425e-05
-2.10629707663471e-05
-2.10719125019384e-05
