# Supplementary material for: Research on computational propagation and identification of mine microseismic signals based on deep learning
Source: PLoS One. 2025 Oct 22;20(10):e0334641. doi: 10.1371/journal.pone.0334641 (PMC12543183; doi:10.1371/journal.pone.0334641)
Supplement: S1 Data — (ZIP) [file pone.0334641.s001.zip › 000100500001066.xlsx_0.txt_24.txt.txt]

-1.45580807382696e-05
-9.83391373518562e-06
-2.29583353426786e-05
-2.54047148470507e-05
-1.22461824604189e-05
7.34736342652901e-07
-4.08474581388383e-05
-3.49652683506993e-05
-4.86615053393979e-05
-3.31222232454731e-05
-2.69228571599676e-06
-8.47393485274617e-06
-5.34581134673219e-05
-2.13380557043262e-05
-4.35617486317126e-05
-1.42058628460328e-05
-3.02574485558215e-05
-2.85973003621655e-05
-2.7024658702897e-05
-2.38648753965349e-05
-2.43470863668241e-05
-6.45591636916353e-06
-6.82364898172974e-06
-1.14931906059819e-05
-1.12340787965458e-05
-2.08059215392484e-05
-6.72608569539713e-06
-3.51178465277569e-05
-2.58770345768123e-05
-1.88667329308503e-05
-7.37938994021926e-06
-2.83622845312641e-05
-2.16574832795594e-05
-1.46874070236928e-05
-2.88901884443548e-05
-3.2393989970703e-05
-2.25754028847032e-05
-1.20335644798845e-05
-6.79063184211026e-06
-5.35339266932699e-05
-2.76226139805344e-05
-2.10255756889666e-05
-1.2547597686757e-05
-1.64004991974948e-05
-1.59931303277828e-05
-2.46601222626671e-05
-2.35620149543203e-05
-1.05384241479693e-05
-3.25333271532749e-05
-2.81098045562497e-05
-8.15077970599111e-06
-3.4109177913944e-05
-1.48075923240535e-05
-1.30256952212796e-05
-3.80517159897528e-05
-1.07063676397255e-05
-2.86485931067473e-05
-3.83108435069162e-05
-8.28925556740102e-06
-1.81890432717411e-05
-1.63058529368154e-05
-1.37264776578982e-05
-2.12892966992483e-05
-1.42013985877638e-05
-2.37271658092949e-05
-3.4179942438647e-05
-1.41611913362443e-05
-3.41821003372111e-05
-2.38180647291663e-05
7.41383696872796e-07
-3.07854344831306e-05
-3.3500324524766e-05
-1.10001224607097e-05
-2.13726359098272e-05
-8.78120343318712e-06
-3.39833920845329e-06
-7.20559761939576e-06
-9.59227406322824e-06
-1.67248684820742e-05
-8.42834857260573e-07
-2.24589865807126e-05
-4.15583541791159e-05
-3.15770234279708e-05
-1.45376903361817e-05
-2.93501539955231e-05
-3.95724282815088e-06
-2.38617013044806e-06
-2.85497382565823e-05
-2.5182559839542e-05
-2.43560386296599e-05
-3.29824803924079e-05
-5.27575303249357e-05
-2.43712806757872e-05
-2.67219275838463e-05
-4.87315008880875e-05
-2.55871155346765e-05
-2.12292614942214e-05
-1.72181960564542e-05
-2.37582302516211e-05
-7.27740417363988e-06
-1.36610136544353e-05
-4.9014434917114e-06
9.7130202423463e-07
-1.16328301010942e-05
5.7840160803323e-06
-2.72967420983937e-05
2.52499035734621e-06
-5.72279240219736e-06
-3.0489846710389e-05
-1.87614395954218e-05
-2.35847733896898e-05
-2.68825633188324e-05
-1.0284077554009e-05
-2.39007230603147e-05
-7.39130710562482e-07
-1.51736451011698e-05
-4.02079405647259e-05
-1.84661469985429e-05
1.13110676646317e-05
-3.3293760361708e-05
-3.33282871803702e-05
-1.27981159534748e-05
-1.95624243676084e-05
-1.12078421469604e-05
-2.14778315749e-05
-3.40530471320067e-05
-2.30407546870389e-05
-2.69036863201491e-05
2.80137497649346e-06
-2.54575897684312e-05
-3.1250245397907e-05
-1.36166376961316e-05
-2.22660838644418e-05
-4.86054466553904e-06
-4.108477233186e-05
-2.57346175731751e-05
-2.52336220630872e-05
-2.27470385578465e-05
-1.45992367416177e-05
-2.2148352146457e-05
-3.38944786221738e-05
-1.69155018113255e-05
-2.26064081651213e-05
-1.53641442046567e-05
3.58933871145278e-06
-1.18998373612741e-05
-1.90807732088874e-05
-2.59642748019854e-05
-3.25191149212435e-05
-2.48480231652654e-05
-2.85623921596715e-05
-2.4192551442941e-05
-2.52124515851336e-05
-2.75074522430849e-05
-3.23006871886779e-05
-3.78951868219781e-05
-1.36287581879355e-05
-3.81484302148533e-05
-2.87921980191574e-05
-1.84544784815074e-05
-5.49111069525539e-05
-5.70832785922711e-06
-1.34639673749754e-05
-1.49146529372635e-05
-6.33372325114051e-06
-1.15733664733476e-05
-1.1793634109174e-05
-2.60330176828698e-05
-2.94377518237633e-05
-1.30341585318258e-05
4.68569117047268e-07
-2.76027357396475e-05
-9.18141300799834e-06
-3.64368102676124e-05
-2.59918582468915e-05
-3.48787035134596e-05
-1.04910701943848e-05
-1.93441140193938e-05
-2.25720475250947e-05
-1.94532966811535e-05
-2.15830692365017e-05
-4.55280498876887e-05
-3.32609083314354e-05
-4.33837012011724e-05
-2.93034994417095e-05
-2.84519469001852e-05
-2.1416268748021e-05
-3.62027551894706e-05
-3.99000802180234e-05
-2.94791634927268e-05
-3.11449366085216e-05
-1.68036112404532e-05
-2.48772263880015e-05
-1.58116132044744e-05
-1.99664626704742e-05
-2.72100998355559e-06
-3.55821116586864e-06
-8.64480533104814e-06
-3.4762665975912e-05
-2.88972779712929e-05
-2.87143482492769e-05
-1.31846212248183e-05
-2.61077001182886e-05
-2.65277471711005e-05
-3.27996177629952e-05
-2.60208974334735e-05
-4.53049246178991e-05
-9.21315378563601e-06
-1.51527239162549e-05
-9.87703642537417e-07
-3.14953506574865e-05
8.35246521106901e-07
-2.27338778133051e-05
-5.06678021669265e-06
-2.84598372190342e-05
-1.30657968715457e-05
-8.69936433934392e-06
-1.6989162372504e-05
-2.14626850819423e-05
3.71160820003001e-06
-1.14512028210999e-05
-4.22014023125509e-05
-1.67913338300079e-05
-3.74006680569918e-05
-1.04401800616623e-05
-1.70353016899406e-05
-1.31920510592037e-05
-1.28153713493832e-05
-4.06624589015457e-05
-2.93771557277334e-05
-2.33426588366399e-05
-3.01116341174743e-05
-2.99607910137992e-05
-7.69531129422066e-06
-1.46617038376428e-05
-3.13037598288897e-05
-1.76227691199039e-05
-8.22687706164435e-07
-2.11739840521914e-05
-1.5844682796034e-05
-3.91212682479469e-05
-2.59021351254702e-05
-8.34363406754266e-08
-3.20045756781004e-05
-1.12913160432363e-05
-6.17873823395457e-06
-2.43521178609608e-05
-2.90765088989706e-05
-1.64010440216189e-05
-3.13525651718547e-05
-1.35276051919317e-05
-2.19932702523299e-05
-2.61778685880698e-05
-1.33952416409101e-05
-1.12600291491964e-05
-2.9206787730276e-05
-1.40332416663668e-05
-2.10730414559286e-05
-4.62609325821713e-05
2.86301623750634e-06
-3.89753381522533e-05
-3.55261533651539e-06
-1.8479002410753e-05
-3.01855175962795e-05
-9.26457824533275e-06
-4.00632692379175e-05
-1.77448575643925e-05
-2.92337836209567e-05
-2.43220339091905e-05
-1.21765800738253e-05
-2.55170128706541e-05
-3.6685857112507e-05
-4.18288535248453e-05
-2.41093008999437e-05
-4.64293068860356e-06
2.39552992119595e-06
-1.86184503726286e-05
-2.33675021462846e-05
-3.14456993497375e-05
-2.34298290241788e-05
1.50229815655103e-05
-1.65466304753812e-05
-1.6314618018761e-05
-2.30637551358999e-05
-2.38549888662511e-05
2.63655889905563e-06
-1.37024205688195e-05
-3.51770484259571e-05
-3.73296268009173e-05
-1.29567143037539e-05
-2.41747692370262e-05
-2.48930383144193e-05
-2.69026273800127e-05
-2.28020001782461e-05
-3.12499203516444e-05
-3.44424780908809e-05
-1.76184596963991e-05
-1.07251513244537e-05
-4.09095130437693e-05
-2.27122219857931e-05
-1.99100774697495e-05
-4.01623239474844e-06
-1.29306038067737e-05
-4.52307310951096e-05
-2.15043913182297e-05
-1.38248748195969e-05
-2.45831891846109e-05
-2.15678063239295e-05
-1.12377308454978e-05
-1.53326955059693e-05
-8.94293323053343e-06
-2.19090801148751e-05
-9.6498395604552e-06
-3.44497853092998e-05
-2.49835940898819e-05
-2.26623738602577e-05
4.33663241534227e-06
-1.10714432546889e-05
-7.55751679986342e-06
4.82021993431023e-06
-2.41652702787951e-05
-3.34723927751343e-05
-3.94373992160132e-05
-4.68300615611789e-06
-1.88124642488608e-05
-1.8001624481038e-05
-1.89362389699944e-05
-2.40413017539689e-05
-2.7756050483483e-05
-2.74748001437266e-05
-2.70677837475362e-05
-3.66840358924416e-05
-2.54612247384165e-05
-2.01990215440663e-05
-3.97029484165475e-05
-5.32056639537062e-07
-2.36327694780548e-05
-3.72251311747937e-05
-2.00780049852632e-05
-1.50357605042631e-05
-2.75094730473371e-05
-1.13866910254395e-05
-3.11117298368371e-05
8.8033552250209e-07
-6.79233089908424e-06
-3.13930879117102e-05
2.61167319074807e-06
-3.42516236585155e-05
-2.23200558688346e-05
-2.55058345183225e-05
-2.94860315295595e-05
-4.08403432824089e-05
7.101360682214e-06
-1.87495903726766e-05
-6.46534071280209e-07
-2.39554558386611e-05
-1.75827865400292e-05
-2.56722358986553e-05
5.23042300758817e-06
-1.38438526298638e-05
-4.53409484311024e-05
-1.62687730690213e-05
-1.72587830779672e-05
-4.83213816704051e-05
-1.12801971002862e-05
-5.48662738082068e-06
-3.69620262285501e-06
-2.10878780552872e-05
-3.21455452207898e-05
-2.61655654661897e-05
-3.6104512139664e-05
-4.53736648213678e-05
-1.42019082209019e-05
1.36146829819666e-06
2.10142693801558e-07
-1.97329059842914e-05
-8.97386068942749e-06
-1.97473101332016e-05
-1.49347269882614e-05
-3.47063324025666e-05
-2.23229317748172e-05
-4.23135690104902e-05
-2.40839020564645e-05
-8.25361291947368e-06
-1.54947297175471e-05
-3.56096512539593e-05
-1.25627243530485e-05
-3.9025031201723e-05
7.53993211884014e-06
-1.04366974327763e-05
-1.68925578092647e-05
-4.41921792402915e-05
-3.87725877636729e-05
-4.68423492076875e-05
-3.50659520978583e-05
-3.9424019664587e-05
-7.90592137240057e-06
-2.09978574309938e-05
-1.15046637740502e-05
-1.84425397088938e-05
-5.84198050126603e-06
-1.26126212239329e-05
-1.06996476612684e-05
-2.63572615579375e-05
-1.72793763240934e-05
-3.26497958468106e-05
-1.06131928102089e-05
-2.32268425608802e-05
-1.61443003193334e-05
-2.05491272127452e-05
-4.3403760177379e-05
-2.39699931930022e-05
-2.61186610541084e-05
-2.92109823061614e-05
-2.12866180863886e-05
-5.82431691154038e-06
-3.50518831819525e-05
-4.24212935270193e-05
-2.11082472848148e-05
-3.97797294506816e-05
-5.45959985159917e-07
-2.14772829106778e-05
-4.35212492586336e-05
-2.74651016351288e-05
-3.13363230389686e-05
-2.42643729217615e-05
-1.55544207852149e-05
-3.149830785951e-05
-2.13996747190765e-05
-1.69359284657237e-05
-1.30102729879528e-07
-2.15261068529483e-05
-2.09971668706668e-05
-1.6726760151428e-05
-1.50864786884304e-05
-1.39002010388832e-05
3.62306438860695e-06
-3.63517325575799e-05
-4.99143971094151e-05
-3.19476036883258e-05
-4.90902218368677e-06
-2.84947586967089e-06
-2.80529705268385e-05
-8.09195625020502e-06
-2.0507592816404e-05
-1.74520494218076e-07
-1.0583199757846e-05
-1.84671952275455e-05
-1.47111727016809e-05
-1.56738859736343e-05
-1.91161127904455e-05
-1.94257611023788e-05
-2.79041985428479e-05
-1.46579665456861e-05
-1.96369579647221e-05
-4.65444023779062e-05
-2.62026495369421e-05
-3.09881700358197e-05
-1.289461025199e-05
-4.58398839722447e-05
-1.69162524746807e-05
-3.75244117368358e-05
-3.10485089140239e-05
-3.1289939817605e-05
-6.08604034754952e-07
-2.07403088403271e-05
-7.69735387171261e-06
-1.32325382552491e-05
-3.3783406692366e-05
-2.08253847493171e-05
-2.05762509612242e-05
-2.32327760859114e-06
-1.58497384101387e-05
-1.32245833756359e-05
-2.42162687790517e-05
-1.3579136350142e-05
-6.14958459938288e-06
-5.45412146824286e-06
-1.52276217664141e-05
-2.58670333272195e-05
-1.91435632102654e-05
-2.0242425603576e-05
-2.55890360285803e-05
-1.24331741046738e-05
-3.37825452510734e-05
-2.23936480639264e-05
-4.49629542350964e-05
-2.40391811669312e-05
-3.80864453927366e-05
-1.01389029076464e-05
-1.72274356309708e-05
-3.8640440572251e-05
-2.48708773052481e-05
-3.0490970769658e-05
-2.27636609475647e-05
-4.30098341888258e-05
4.89072439259642e-06
-2.07355990780634e-05
-2.45797013835788e-05
-1.20537263540532e-06
1.05992466903591e-05
5.93524543874139e-06
-2.49529422265202e-05
-2.27047389651342e-05
-3.10659225579431e-05
-1.05510528692075e-05
-1.45961163211014e-05
-2.87556628014343e-05
-1.45554163114847e-05
-2.00159955328896e-05
-2.19978341627786e-05
-3.62631968575245e-05
-5.86047663343547e-06
-3.37717099663262e-05
-1.54136447406652e-05
-1.92126806267933e-05
-7.49611420356814e-06
-1.77050436995813e-05
-1.36994331979637e-05
-2.32364620784565e-05
-1.88589223131905e-05
-3.07453365322495e-05
-1.94321532365725e-05
-2.88811059930456e-05
-2.24426983270864e-05
-2.07361797442342e-05
-1.8335312680949e-05
-1.49940119880301e-05
-1.57440378415369e-05
-3.55767336140356e-05
-3.74066003731092e-05
-1.62171187884593e-05
-1.20354142940581e-05
-2.02744965366692e-05
-1.31494122458778e-05
-2.16168349864769e-05
-1.24328097644032e-05
-1.73866624739889e-05
-3.64664341756603e-05
-1.03596875810432e-05
-1.83019601197336e-05
-2.42511931317594e-05
-7.05804039625902e-06
-2.23567789586846e-05
-2.09426623076207e-05
-3.35107356662807e-06
-2.74216705877738e-05
-3.18481271156087e-05
-2.94150737144001e-05
-1.98448818091619e-05
7.51927981847581e-06
-2.14387490021934e-05
-1.64138272059295e-05
-2.33028019548939e-06
-4.06677879984005e-06
-1.8121005996003e-05
-3.02204538678237e-05
-2.42152092469863e-05
-3.09842391868067e-05
-2.56075640386817e-05
-2.15271534277652e-05
-3.48857289174626e-05
-2.02259309009845e-05
-2.88363136740872e-05
-1.45953793541071e-05
-2.2331431067905e-05
-2.32722068631012e-05
-7.89133086697164e-06
-3.1624293934942e-05
-2.14600426805974e-05
-1.63449877566531e-05
-3.90513860946052e-05
4.77906916842432e-06
-3.20719365891876e-05
-2.271402721574e-05
-2.25044049721613e-05
-1.14204660970193e-05
-2.38294581452501e-05
-2.43903071797534e-05
-2.85115489854955e-05
-3.86646885003613e-05
-3.15098180160913e-05
-1.99335423513521e-05
-2.15401238732786e-05
-2.75252362265204e-05
1.10643369262764e-05
-2.08150995332812e-05
2.906945358069e-06
-2.89583992562804e-05
-1.67168216333893e-05
-2.16972682288604e-05
-3.12312007844813e-05
-8.6988259064689e-07
-2.56613860042736e-05
-2.68223129574492e-05
-2.30946315952927e-05
-1.13823998007828e-05
-3.54866682959786e-05
-1.91631512807374e-05
-3.21936894115727e-05
-3.89055133622155e-05
-7.92176741649745e-06
-1.13303352852395e-05
-1.16555346156075e-05
-2.14447857881956e-05
-2.74739996261675e-06
-9.94225823287404e-06
-2.0323723409943e-05
-1.69885803509349e-05
-1.8834835507377e-05
-3.28775871955223e-05
-1.19368366465516e-05
-3.16677199165034e-05
-2.17541963856017e-05
-1.09256068383979e-05
-2.18297653060362e-05
7.72066187256886e-06
-2.96206515434215e-05
-9.29728692578406e-06
-1.28419049015245e-05
-1.44897807323805e-05
-1.66527421253615e-05
-9.08002416866604e-06
-1.98392730349951e-05
-1.40056771729556e-05
1.16547498507786e-06
-4.04713116334245e-06
-6.64882497501936e-06
-2.22311972960915e-05
-1.55189789076214e-05
-3.51679827331959e-06
-2.71457127966939e-05
6.70512770162023e-07
-2.06020233257541e-05
-1.24466701671768e-05
-1.49235989735333e-05
-2.75111319541245e-05
-4.85640000593106e-06
-8.30639528015929e-06
-2.01084614571216e-05
-2.31950169397805e-05
-3.69611401820881e-05
-2.34853055689539e-05
-2.01045036582529e-05
-1.09423420068989e-05
-3.05459360123863e-05
-1.98043564522814e-05
-1.14678603728287e-05
-2.7616022616641e-05
-2.74844461201753e-05
-2.06321586989036e-05
-2.45374013842654e-05
-2.69723038122798e-05
-2.69520258863082e-05
-4.45576379556239e-05
-2.6086107477182e-05
-2.54285560674049e-05
-3.77585649344641e-05
-2.97925904791629e-05
1.6085631196094e-07
-3.30413258818903e-05
-2.32492333907622e-05
-1.56343038552439e-05
-2.64045803783341e-05
-8.32140922359383e-06
-1.8530836323063e-05
-1.84580951794927e-05
-4.02774937970593e-05
-1.14223815734324e-06
-1.86875883399926e-05
-3.89404134784376e-05
-1.98012121899865e-06
1.43949929279747e-06
-2.51287920234512e-05
-1.17180048504248e-05
-8.48724961658583e-06
-8.33610849266507e-06
-2.24134373841912e-05
8.18963655893315e-06
-3.38229944285352e-05
-1.87585641789014e-05
3.16609674783237e-06
-1.47568166127272e-05
-7.37326595930544e-06
-3.88713450034796e-05
-3.03619340872305e-05
-1.52213445935814e-05
-3.31920660076531e-05
-4.69391332983977e-06
-2.20195725723867e-05
-1.79163175711395e-05
-2.5792760088911e-05
-6.17459820202287e-06
-3.36620953262194e-06
-2.27679651236514e-06
-2.02890504898593e-05
2.00134905756283e-06
-2.46297116067652e-05
-2.46224173857088e-05
-3.00474558993303e-05
1.32591153441623e-06
-2.06402543768777e-05
-1.6304858160864e-05
-8.69521345531445e-06
-1.85821223351542e-05
-2.51685790060436e-05
-2.25754753869512e-05
-3.39540876076748e-05
-1.91513097078199e-05
-2.10984085981095e-05
-2.22518322991153e-05
-2.40042514113732e-05
-1.83461529291173e-05
-3.1852617518493e-05
-1.46569899613177e-05
-3.34531318224272e-05
-2.04210607057395e-05
-1.58883086229659e-05
-2.79579134042651e-05
-3.23014208225192e-05
-8.18943077663428e-06
-2.17540383353192e-05
3.10636746674085e-06
-2.11512597547265e-05
-2.96373090938212e-05
-3.64289094276369e-06
-3.3509454668601e-05
-1.08513263171233e-05
-2.98425883083556e-05
-3.74485394182181e-05
-1.16765122760181e-05
-2.2179733339308e-05
-2.11191688312957e-05
-1.85132272770696e-05
-1.16365968237885e-05
-2.80787198453551e-05
-2.98260931677065e-05
-2.68081252909008e-05
-5.10978384530071e-06
-2.21832237118931e-05
6.92428309278728e-06
-2.3212780348201e-05
-4.1046712431003e-05
-4.17136534326794e-05
-2.90808217874314e-05
-2.52072757686824e-05
-2.21822336729197e-05
-3.75919660163152e-05
-1.3030574626506e-05
-3.04090975671648e-05
-4.73885765432049e-05
-1.62683568080974e-05
2.66210197694795e-10
2.16053752241389e-06
-2.11778908511284e-05
-3.16243745335298e-05
-2.50398922995753e-05
-2.55945766407256e-05
-1.69798167793762e-05
-3.07725576094418e-05
-2.99575856020102e-05
-3.3341823522606e-05
-2.54014361214202e-05
-4.22285383770554e-05
-2.24433963808806e-05
-3.50932871545947e-05
-1.63691640984426e-05
-1.2938306637348e-05
-8.46188564813681e-06
-9.79927446419579e-06
-2.56672591437389e-05
-1.79357325090665e-05
-2.03464832930883e-05
-2.35681250913965e-05
-9.10760428652881e-06
-8.44059524249046e-06
-2.4080577405504e-05
-1.17107648424728e-05
-1.41239809776055e-05
-2.24445362085999e-05
-4.60188378385454e-09
-2.73111738385328e-05
-1.17220082400319e-05
1.47668809430711e-06
-2.39349132118995e-05
-2.73910578007092e-05
-1.49376202829692e-05
-8.50627092165617e-06
-3.35012618921365e-05
-1.64844913578319e-05
-2.06157849260762e-05
-9.46855526170127e-06
-2.63342567024848e-05
-2.95212550985465e-05
-1.88966278803182e-05
-2.91739774430905e-05
-1.71791727051406e-05
-3.61870908125674e-05
-2.0922801646773e-05
-1.14162540680788e-05
-3.13192150254075e-05
-1.56352953128629e-05
-7.62785804911181e-06
-2.43834141219205e-05
-1.13361277541234e-05
-3.54214325849058e-06
-2.32045207979125e-07
-2.39525884515746e-05
-1.63918700128959e-05
-1.59295555469014e-05
-3.64616527477934e-05
-4.12396234459457e-05
-4.00981330359868e-05
-2.09362245981503e-05
-4.34876155169505e-05
-3.80795510941952e-05
-2.4694413271608e-05
-2.81289578663466e-05
-4.25031065207466e-05
-5.79697510031306e-06
-4.2680674525596e-06
-3.52362235342008e-05
-9.12174068839983e-06
-1.54896862738077e-05
-2.68502842841018e-05
-3.05361830233377e-05
1.09692987868663e-05
-1.05325306687557e-05
-1.80767235686129e-05
-9.02474158282869e-06
-1.43490341537957e-05
-1.41034604885478e-05
-1.41746692935865e-06
-2.30220880154941e-05
-4.35177849726955e-05
-3.81987194904366e-05
-1.75173301394915e-05
-4.48342548419235e-05
-7.90984923912688e-06
-1.90557916236347e-05
-1.16154823191166e-05
-9.60615273794136e-06
-1.88959300899421e-05
-6.48990222403601e-07
-7.98111195121878e-06
-1.24299689199196e-05
-2.64160810468894e-05
-3.04284468397478e-05
-6.56714241486099e-06
-4.31944386506707e-06
-1.36812202569342e-05
-1.85897745878803e-05
3.74021246424215e-06
-2.78824917695504e-05
-4.02625242873314e-05
-9.03638603029899e-06
-3.52844221105729e-05
-3.98359674029931e-05
-2.99148496627051e-05
-2.69972962333734e-07
-3.89042511095108e-05
-1.81586413147838e-05
-2.55484144530101e-05
-3.21671789330553e-05
-3.67035946032242e-05
-4.7644069461793e-06
-3.08862760213513e-05
-1.98788542355432e-05
-9.57684234607028e-06
-4.54470685996655e-06
-7.12937229720611e-06
1.62313588905292e-05
-2.50921613984743e-05
-1.59387176546402e-05
-1.94914523985728e-05
-2.06393030563801e-05
-1.10797282236165e-05
-2.57177044384821e-05
-3.09038462249256e-05
-5.40243084670375e-05
-1.44266173378881e-05
-2.25537005671638e-05
-3.85680699403765e-05
-2.67228009729584e-05
-3.80248144935717e-05
-2.60394111496383e-05
-9.67043080172207e-06
-2.76364546212005e-05
-3.0679272886926e-05
-3.5037381043904e-05
-3.84017660614876e-05
-3.33299795661749e-05
-3.16148912388426e-05
-2.34443674723341e-05
-1.47470464574937e-05
-1.20980507815219e-05
-6.39625084534273e-06
-2.36212676967956e-05
-2.30979237291869e-05
-4.00851452198139e-05
-3.41359375123277e-05
-1.75186726356828e-05
-2.49491089598769e-05
-2.81764812299814e-05
-3.33310737318402e-05
-3.71904985002456e-05
-3.13211459139152e-05
-3.7453157590494e-05
-4.15940120387264e-05
-2.19494951384455e-05
-2.33451933808485e-05
-2.15998505801226e-05
2.88882524173931e-06
-3.78368033889702e-05
-3.62796857519632e-05
-1.83389169066912e-05
-2.71716097533352e-05
-2.30315031313018e-05
-3.20825314501263e-05
-2.14681531424878e-05
-2.71404742106643e-05
-2.63970676939921e-06
-1.89993177597054e-05
-2.01566784009424e-05
-3.3281298232155e-05
-2.08966882524738e-05
-2.93349188136025e-05
-1.38396768138825e-05
-1.34142744008498e-05
1.48709122345577e-05
-3.87167057452618e-06
-2.83897175170879e-05
-2.23006818542288e-05
-1.50338218524992e-05
-1.94573758028249e-05
-2.02036739913493e-05
-2.4935681251086e-05
-2.76726417906795e-05
-2.11158899548656e-05
-2.57606633530445e-05
-1.94003103492044e-05
-6.00427799916527e-06
-2.67305168351041e-05
-2.35662033150786e-05
-2.08204148296347e-05
-4.85066767650347e-06
1.89996858040901e-06
-1.31236133154068e-05
-3.18996780649072e-05
-3.83163170592101e-05
-4.13653178091701e-05
-1.12315797409804e-05
-4.0933154845347e-05
-2.25897223807159e-05
-2.62649053030058e-05
-1.79966141762443e-05
-3.24197533142864e-05
-2.46516040527112e-05
-1.13963489600816e-05
-1.22032427292756e-05
-2.28153199144272e-05
-1.5940130179189e-05
-7.38635919384854e-06
-2.60320073918708e-05
-3.23176972397742e-05
-1.4427688632442e-05
-2.4842500214238e-05
-4.98239968522586e-05
-1.64868130872023e-05
-2.6694133612085e-05
-1.95733944804021e-05
-2.76430248465357e-05
-5.02299942126116e-06
-1.38168852752539e-06
-1.3416998499885e-05
-1.64780022603006e-05
-9.49865794382601e-06
-1.30637946322835e-05
-2.84425152521762e-05
-9.46672719629107e-06
-2.14801652797547e-05
-2.42234638453695e-05
-2.01744367702146e-05
-1.57869746523443e-05
-2.82552066296373e-05
-3.23477473648121e-05
-1.74586466798326e-05
-1.60013094771859e-05
-3.08714073190519e-05
-1.75119175139695e-05
-1.17980056113646e-05
-2.32256440762134e-05
-5.54128413959754e-05
-1.7164026721126e-05
-3.79718339845622e-05
-3.02511037680558e-05
-1.20179061143113e-05
-1.13900181109268e-05
-3.42817375747449e-05
-1.66916652737683e-05
-1.09903143951418e-05
-2.08813933875128e-06
8.03348780800298e-07
-1.29015092114846e-05
-1.76973003653133e-05
-1.78594093636004e-05
-2.05745187660527e-07
-2.7109658098061e-05
-3.21953609537095e-05
-2.63336179993796e-05
-3.61824731889629e-05
-3.55139774546746e-05
-5.31938433736509e-05
-2.22973350205615e-05
-2.32998846431585e-05
-1.08829495487532e-05
-2.24592405026239e-05
-3.7727598461601e-05
-2.52002366292012e-05
-1.42637283263425e-05
-3.11807596862644e-05
-2.57044890945229e-05
1.50334458118506e-06
-4.98308597081971e-06
1.03563056796658e-05
-1.31605955279615e-05
-1.64538305938399e-05
-3.22640138029898e-05
-8.25124942365668e-06
-2.87417582657781e-05
-2.76704099911127e-05
-4.43327482519834e-05
-2.38834558419195e-05
-2.21995450500138e-05
-1.76974083386326e-05
-2.4764166134123e-05
-2.65473610354977e-05
-1.68198722965378e-05
-1.43890842294344e-05
-1.17559113492466e-05
-4.4006736534789e-05
-2.10167268399023e-05
-1.56231973865305e-05
-1.76089995660108e-05
-2.23292930753157e-05
-2.2611356341623e-05
-2.72395632602066e-05
-1.25493190861463e-05
-5.87089490820488e-06
6.65496452448877e-06
-2.9296862739643e-05
-1.96336662639021e-05
-1.68805601282532e-05
-1.98393878403538e-05
-4.54387836717051e-06
-1.94746089737107e-05
-1.99184260045501e-05
-2.18854192496126e-05
-1.89383508093969e-05
-2.72147356511558e-05
1.10107874305358e-05
-2.06462910148087e-05
-3.57601775484042e-05
-1.61440508124581e-05
-3.85086034919865e-05
-2.7844626968668e-05
-4.89402455654706e-06
-4.19597853149552e-05
-2.35050319705414e-05
-2.38738180892799e-05
-3.26539064528322e-05
-1.80038958485416e-05
-2.1469964755955e-05
-1.77013798474048e-05
-2.79773285131074e-05
-2.29170118280985e-05
-2.16074924502164e-05
-2.39308375399306e-05
-1.31235960585623e-05
-2.13167663895499e-05
-2.46409961953203e-05
-4.13220180838188e-06
-2.83593137416187e-05
-1.500321465278e-05
-5.32990459006149e-06
-1.11839364618611e-05
-4.06003186353372e-06
-4.09950944742068e-06
-3.11093884714612e-05
-4.61656886240251e-05
-1.75304341484638e-05
-1.50760335608392e-05
-9.14799171708035e-06
-2.28534416381533e-05
-1.97123595493523e-05
-3.22129737698779e-05
-2.74579000764441e-06
-1.91176735786942e-05
-1.25872985341374e-05
-1.75278603057021e-05
-1.71669131398332e-05
-2.17764801779698e-06
-5.23295028195656e-06
-1.0242360303848e-05
-2.58388184239646e-05
-2.57709915901524e-05
-2.29459330215554e-05
-1.74834745827976e-05
-1.94259301495747e-05
-1.7410311430112e-05
-3.19399100770916e-05
-6.05455039420926e-06
-2.25058812676519e-05
-2.29688285754822e-05
-2.6722846912176e-05
-2.7295387172201e-05
-2.62393908902065e-05
-1.03746204894335e-05
-1.99124166009867e-05
-1.52072198315853e-05
-2.92418217219139e-05
-1.48180306953793e-06
-2.78372769509133e-05
7.98694761032863e-06
-1.80975315793269e-05
-2.73824813811883e-06
-6.98885753556075e-06
-3.18865136076145e-05
-3.40923344639508e-05
-3.55816197869417e-05
-3.06395472031754e-05
-4.00225877599741e-05
-8.22797223416941e-06
-3.07950165042368e-05
-3.35973644378347e-05
-2.29255647125079e-05
-3.71261782291829e-05
-3.21601614866177e-05
-1.48842126170869e-05
-3.11485111117755e-05
-3.12524154715303e-05
-2.01868898197904e-05
-2.3563056254535e-05
-3.82207662152299e-05
-4.32653657405053e-05
-4.10714794480966e-05
-1.86384599544227e-05
-9.41472140139981e-06
-1.41376195040692e-05
-7.78515270387469e-06
-1.42886931354583e-05
-2.04046279697378e-05
-4.86822475213859e-06
1.12169952917027e-05
-1.23811258219558e-05
-1.27767527552795e-05
-1.29981753247057e-05
-3.52739217982532e-05
-3.02075482796566e-05
-3.40887036785232e-05
-1.76283254327309e-05
-2.88963613181367e-05
-3.49566104373875e-05
-1.14861201885643e-05
-7.60814314907736e-06
-1.81952455601884e-05
-9.27965594621341e-06
-6.06346609857195e-06
-1.86404741219693e-05
-3.58602803240301e-05
-3.66095134549227e-05
-2.07049374761151e-05
-3.23307203966993e-06
-8.09868217040767e-06
-1.82791981269717e-05
-1.59704460248284e-05
2.56945782395179e-06
-1.09959902149508e-05
-1.25446723907784e-05
-7.04462655883297e-06
-1.01877154916649e-05
-2.07706233374359e-05
-1.94780425521576e-05
-1.62021984130912e-05
-8.50158824800113e-06
-2.07499985029303e-05
-2.37089461758633e-05
-2.23466808530451e-05
-2.56184696749568e-05
-3.39880982639933e-05
-1.00454645838481e-05
-3.73746297348709e-05
-3.08017421875411e-05
-2.44261359835864e-05
-7.04635018435283e-06
-2.55910161837846e-05
-4.38315932553056e-05
-2.31001565369842e-05
-2.50473933748758e-05
-8.31860564541476e-06
-3.06293450349344e-05
-8.85683425659947e-06
-1.72573898193968e-05
-2.10991434691622e-06
-7.20331684365216e-06
-1.64407641383215e-05
-1.54697668747217e-05
-1.40743821302259e-05
-3.02531390079564e-05
-4.60942328356766e-05
-3.18167533589802e-05
-1.94257443903141e-05
-1.21030107655282e-05
-5.0416936644168e-05
-2.26312392441146e-06
-2.62627405344135e-05
-1.65381757295889e-05
-2.17779505690149e-05
-1.31012705362556e-05
-2.94849100325591e-05
-1.07669872655608e-05
-2.12236000880856e-05
1.5456516967764e-06
-1.66109294588229e-05
-4.71929090834467e-05
-4.14693409292379e-06
3.23811465139588e-06
-4.40950040939431e-05
-2.23120138313581e-05
-4.72039239472736e-06
-2.20379389208966e-05
-1.72586927340159e-05
-1.68497138559044e-05
-1.32482093683657e-05
-4.74055579774571e-05
-3.89543150638367e-05
-2.03111833768664e-05
-1.99453905558666e-05
-1.72269649207455e-05
-2.79732447303013e-05
-2.74309383865824e-05
-3.18417854776879e-05
5.82689953072897e-06
-2.58131946401857e-05
-1.75608674778047e-05
-1.72575773163972e-05
-5.66914231661707e-06
-2.63140470639625e-05
-1.49515277346256e-05
-1.72314219964205e-05
-1.86548779864783e-05
-1.8635236814863e-05
-4.26870600416946e-05
-4.1153074245383e-05
-9.74717331932026e-06
-3.06068308708113e-05
-2.86872406951701e-05
-1.3761699316296e-05
-7.9372230321962e-06
3.61879843632233e-06
-2.38213297878176e-05
-3.73161544443037e-05
-2.18460370364503e-05
-8.85401903836302e-06
-3.45054537646481e-05
-2.94029960496319e-05
-2.42598884323411e-05
-1.9730850132504e-05
-1.98421250418867e-05
-2.7914656179018e-05
-2.42963083344865e-05
-2.37328606462919e-05
-1.53690237972895e-05
-2.1879304405502e-06
-6.39308281087896e-06
-3.05377359803435e-05
-2.81142108648086e-05
-2.70956781424165e-05
-3.08997726542681e-05
-2.18650592811336e-05
-3.1366735920842e-05
-1.97665841273767e-05
-1.66106167494617e-05
-1.31822931680967e-05
-3.58756995354805e-05
-3.43241408221645e-05
-3.28017628547526e-05
-2.4669926963114e-05
2.2511648996391e-06
-2.99486591285326e-05
-2.10292464056984e-05
-8.85457957976202e-06
-2.1106216940906e-05
-1.33286917363157e-06
-2.99444732079648e-05
-3.52414688869671e-05
-6.23228023691573e-06
-3.4789727170471e-06
-1.57506031083051e-05
-1.28682563947117e-05
-1.91914180998772e-05
-2.60638821260171e-05
-1.07067131354371e-05
-6.3008471598699e-06
-1.49698847905745e-05
-3.83278879775872e-05
-5.96848892459121e-06
-2.10095855982813e-05
-9.81818169839966e-06
-1.48283596596687e-05
-9.1462970394406e-06
-2.55745791084295e-07
2.86765837642567e-07
-3.59906629694358e-05
-1.94746610702721e-05
-3.3793834072096e-05
-2.4446232058621e-05
-1.70470655828243e-05
8.8729517850882e-06
-5.3596471375455e-05
-4.34213486760942e-05
-2.13910751893826e-05
-1.83537955195821e-05
-1.91085963803948e-05
-2.63798746273186e-05
-3.00667029356474e-05
-1.76720582778719e-05
-2.45054996789708e-05
-7.92310166005774e-06
-2.87505700251368e-05
-1.20317036289977e-05
-1.33271536397693e-05
-4.26259390585778e-05
-2.06038785358045e-05
-1.25442053771546e-05
-9.95303963798955e-06
-1.55057592006706e-05
-2.57255967803026e-05
-2.75375374902342e-05
-3.43165648753859e-05
-4.83569432357897e-06
-4.62260074299303e-06
-2.77480592951274e-05
-1.77855141991411e-05
-1.95127429208049e-05
-2.01031079351091e-05
-2.65149597549798e-05
-2.02037042637826e-05
-1.67803397904328e-05
-1.22498032781399e-05
-1.35266228802246e-05
-2.01139763925726e-05
-1.64385036088621e-05
-2.15298713570533e-05
-2.16172407633385e-05
-2.40558184105369e-05
-1.81681543918126e-05
-1.33508856929262e-05
-3.02929516818542e-05
-2.44364127191994e-05
-2.52733111898629e-05
-2.26799396024345e-05
-2.80409693978265e-05
-2.42646627499258e-05
-1.81272816989044e-05
-4.92084561551775e-05
-2.69742218408314e-05
-3.49904233619462e-05
-4.08775955325445e-05
-2.65041873377967e-05
-5.06254948400734e-06
-3.344547644144e-06
-2.57507899626546e-05
-9.40692858885791e-06
-1.63658826790178e-05
-4.74007807575192e-05
-2.3304919198107e-05
-8.16701903710011e-06
-1.97545641180724e-05
-2.61390954961804e-05
-6.3750895436062e-06
-2.65926634939161e-05
4.46385522910065e-06
-1.40798772678362e-05
-1.16568059606049e-05
-2.58636281254884e-05
-1.89609879277246e-05
-1.8175348512609e-05
-1.71647746392465e-05
-2.57767283221795e-05
-2.93905800871556e-06
-8.48696248961719e-06
-2.71377462459847e-05
-1.49498573099449e-05
-1.99671185368314e-05
-3.48206815012252e-05
-2.32197026881515e-05
-5.00915003444292e-06
-1.78066047314923e-05
-1.67333118997195e-05
-6.01156931163959e-06
-2.08268800090571e-05
1.18730789132359e-05
-4.2358145484839e-05
-2.65119152645727e-06
-1.08354578688716e-05
-3.33552529779819e-05
-1.10945676106837e-05
-2.62306910235243e-05
-2.38842612393597e-05
-1.93316061457421e-05
-8.23408686800272e-06
-3.33224035447377e-05
2.3429444394132e-06
-6.28727761610799e-06
-1.09126897309957e-05
-3.50678120555437e-05
-2.06362276522199e-05
-6.4373332177503e-06
-6.16222434739701e-06
-1.52171034173954e-05
-2.58157541407169e-05
-7.54561459225021e-06
-2.24634381754591e-05
5.74901930125473e-07
-8.74170226256776e-06
1.07714232599761e-06
-1.85816500490848e-05
-2.91210219132845e-05
-3.26426560918542e-05
-4.63082906855996e-05
-2.62714759827505e-05
-3.05094916194471e-05
1.07661067121223e-05
-2.45154352892851e-05
-2.30802446284339e-05
-3.21111698825629e-05
-1.93894989398415e-05
-1.01931669379006e-05
-3.0132876146092e-05
-1.54606800102612e-05
-5.07619726569078e-06
-4.26589234709725e-05
-3.29141877160301e-06
-1.38619899531266e-05
-2.84984600530243e-05
-9.09082482993669e-06
-4.45765863811412e-05
-1.05714836679817e-05
-1.19946280974841e-05
-1.47674655128054e-05
-4.40439556589095e-06
-9.04809501627214e-06
-5.56783548944204e-06
-4.15582948078043e-05
-2.65481943072237e-05
-2.3165131893812e-05
-3.10293296638506e-05
-2.62249916205267e-05
1.01309641822682e-05
-2.2267392033587e-05
-4.0643985299059e-05
-2.99895566776841e-05
-4.41360812214098e-05
-2.1354109695328e-05
-4.15001578480704e-05
-4.9529974935758e-06
-2.74234802382312e-05
-1.26445578163161e-05
-2.41696088078227e-05
-8.74973444669987e-07
-1.24645610615684e-05
-3.74878342017199e-05
-1.2221620712077e-05
-3.14414611350507e-05
-1.2134909124366e-05
-1.98127046109649e-05
-2.14615796818398e-05
-2.23062789731002e-05
-1.89192841634116e-05
-2.87095818337687e-05
-2.2039046684446e-05
-2.83450068831835e-05
-2.36293901904066e-05
-6.48276195365063e-06
-2.50915961762767e-05
-6.16991309637462e-05
-2.69475995816885e-05
-3.49402025568275e-05
-2.41966123535055e-05
-3.47031035751225e-05
-3.61363852700821e-05
-1.40420744889382e-05
-2.39956660956184e-05
-1.54271191126216e-05
-3.45386965585939e-05
-9.56684681088012e-06
-1.68375613774741e-05
-1.93762351924207e-05
-1.99025623190782e-05
-3.42901320510092e-05
-1.73973588297798e-05
-2.18553029376455e-05
-1.00108417568188e-05
-4.61622747295705e-06
-2.37405035582796e-05
-2.83604627239885e-05
-3.47142746150069e-05
-4.39602534765258e-05
9.03949978691996e-06
-1.57009110316041e-05
-1.52984392932354e-05
-4.07035581904403e-05
-1.95627292247739e-05
-3.42970258678349e-05
-2.60050122798612e-05
-2.77220151713723e-05
-2.81829651753694e-05
-2.30832105155049e-05
-1.77897017053756e-05
-1.53865755991368e-05
-1.94877620780803e-05
-7.11236979428703e-06
-4.04142383540058e-05
-3.66023508602115e-05
-6.71390290492372e-06
4.81909128506098e-06
-3.72930669327743e-05
-2.4762363310525e-05
-2.64343283019745e-05
-2.47139649370941e-05
-2.01271862251729e-05
-2.70194002330458e-05
-2.24899952497355e-05
-1.97412816763286e-05
-5.05571811176959e-05
-9.36278295792578e-06
-2.28984250084517e-06
-1.91490930261164e-05
-3.61947290084852e-05
-1.66020361475536e-05
-1.34090459884691e-05
-4.90423236266889e-05
-3.13280327093198e-05
-1.6129248511615e-05
-2.02467905376354e-05
-1.18116901008695e-05
-1.33291335611611e-05
-1.3266534312272e-05
-1.30574351145687e-05
-1.15561345749344e-06
5.42119693110877e-06
-1.93452312081155e-05
-2.49107407623024e-05
-6.89340543800885e-06
-2.53177919319297e-05
-2.94873438936047e-05
-2.17937205501877e-05
-2.85914869421933e-05
-1.80017427034556e-05
-3.70152074193005e-05
-1.59918927272275e-05
-9.48008236345299e-06
-3.37764167707004e-05
-4.13443185786345e-06
-7.43614988206435e-06
-2.30445695623745e-05
-3.78202152135491e-05
-5.19067873118705e-06
-2.96495036510578e-05
-3.9567783983008e-05
-2.24743893075686e-05
-1.54052337597854e-05
-1.03048545985097e-05
-4.74988588684972e-05
-1.28486502748161e-05
-2.45518741281522e-05
-1.3073721217091e-05
-2.44875842331579e-05
-2.73617144256588e-05
-2.78288200460943e-05
-2.24344416983608e-05
-1.39903101297702e-05
-5.41012473455209e-06
-3.2810414754171e-05
-3.09335233529845e-05
-6.30292340525843e-05
-2.72917332320693e-05
-1.90375939845213e-05
-9.10274733759636e-06
-1.94374962242985e-05
-1.4221786968488e-05
-3.42198968528326e-06
9.90154047857741e-07
-1.08556642750739e-05
-2.1710495324021e-05
-2.0542950021108e-05
-3.17763446584835e-05
-1.935236091072e-05
-1.35067002886503e-06
-1.98365630082244e-05
-4.71233783904686e-06
-2.34879831241915e-05
-2.73453649192187e-06
-3.87367225907742e-05
-1.45961898590477e-05
1.02261913537641e-06
-2.47957275493238e-05
-2.5726862409279e-05
-1.51234652458281e-05
-4.38097472734137e-05
-9.3971271178623e-06
-1.5841974211899e-05
-4.41657414968357e-05
-4.0872234044185e-05
-1.32807923711602e-05
-1.47416419708642e-06
-1.09829631597072e-05
-1.04024582845792e-06
-3.07579782125019e-05
-2.60006643872957e-05
-4.2662792343241e-05
-3.96700079916308e-05
-2.68800813704127e-05
-4.06187412953541e-05
-4.05152469310179e-05
-2.60912187441062e-07
-7.93706429791165e-06
-6.98175730775343e-06
-1.92949884142958e-05
-3.49190275033935e-05
-2.13853095415522e-05
-1.81235978694194e-05
-1.57381076092397e-05
-3.42818952677246e-05
-2.99866198211374e-05
-1.08319227851333e-06
-3.1691000136899e-05
-2.63472671121072e-05
-4.04590417951583e-06
-3.7761223562217e-05
4.05248160429324e-06
-2.16553463448949e-05
-3.64086760282838e-05
-1.45640565927695e-05
-3.93084666048952e-05
-6.57735963931041e-06
-2.99037909283089e-06
-8.46165594444178e-07
-5.3957610877244e-05
-2.59467119035331e-06
-1.53494066474691e-05
-2.57633506749415e-05
-2.29625920568765e-05
-1.93283352385726e-05
-6.92278052349684e-06
-2.7525040301358e-05
-1.89169251689627e-05
-7.745411049473e-06
-1.86258457419856e-05
-1.27617507418646e-05
-4.5902623605234e-05
-1.34370693116589e-05
-1.99588349120036e-05
-1.72381209663223e-05
-1.80835740628371e-05
-1.12263674122726e-05
-3.07696301771696e-05
-2.72571773414813e-05
-3.91335758220659e-05
-1.83833496977188e-05
-4.92143681974931e-05
-6.08279838711924e-06
-1.70052006141864e-05
-1.95618940696957e-05
-1.71046332812461e-05
-3.97668502976609e-05
-1.83559703349992e-05
-8.59892773947643e-06
8.83624155860202e-06
-1.53036873803679e-05
-1.91187945719464e-05
-2.27527571135737e-05
-2.08431819199016e-05
-5.67430129505706e-06
1.98114181879083e-06
-3.65661405370429e-05
-2.09557412544323e-05
-1.88060602882458e-05
-3.22111374617101e-05
-1.06793834213765e-05
-3.26131614000051e-05
-2.52466144995415e-05
-1.76085346250215e-05
-8.4058216376298e-06
-3.0584804856905e-05
-2.24884269459231e-05
-5.45545739745755e-06
-6.17860070054216e-06
-6.42501871091529e-06
4.56413692155528e-07
-1.3228746176252e-05
-2.99402500633729e-05
-2.00804256107369e-05
-3.76717817903895e-05
-2.62429055806051e-05
-2.09126552598337e-05
-4.97559187063798e-06
-5.45361628352993e-06
-1.58004257626684e-05
-1.41551732332207e-05
-2.10330331640838e-05
-2.40860061407827e-05
-2.40447909412544e-05
-2.77887527841077e-05
2.29187825987183e-06
-2.25387766850145e-05
-1.60662066522278e-05
-1.28718113626259e-05
-2.86044934784853e-05
-3.99184480050861e-05
-1.51981684446556e-05
-5.45231588527946e-06
-3.49793585436797e-05
-3.91708339440896e-05
-2.43983687850732e-05
-1.81978603671946e-05
-2.56930524646637e-05
-8.35375708736208e-06
-8.16909785818771e-06
-2.57655850019255e-05
-2.46856340899763e-06
-3.15609500905691e-05
4.986489673164e-06
-9.49650520156544e-06
-3.32102266874451e-05
-2.00184222411105e-05
-2.74629782675484e-05
-3.19538309301769e-05
-1.09613036530473e-05
-2.67189823363825e-05
-2.77964171313492e-05
-1.70972966634262e-05
-2.53005926921141e-05
-9.77302274761349e-06
-1.36682694096802e-05
-1.72656272069014e-05
-1.16288861311364e-05
1.1389922665512e-05
-3.35918830663376e-05
-1.81833023717775e-05
-5.48514908788329e-05
-2.68349177761528e-05
-2.3872592128858e-05
-5.15864527241117e-05
-4.67834741112826e-05
-4.67951557355449e-05
-2.71563930562093e-05
-1.07634696655924e-05
-4.58795622376316e-05
-1.52116489110611e-05
-3.85052107900864e-05
-2.06575546575152e-05
-5.22664562638453e-05
-2.13182155556381e-05
-3.49260700833674e-05
-2.21991782088324e-05
-3.0694748440223e-05
-4.67383960482497e-05
-3.19996202653793e-05
-3.27535555953999e-05
-9.21335759703375e-06
-4.67352537805273e-05
-1.9119428439022e-05
-2.43133074778273e-05
-2.33649237194836e-05
-3.02957023596158e-05
-9.03893531326481e-06
-1.14158567098619e-05
-6.17196086134391e-06
-1.9710502984611e-05
-1.66213304532165e-05
-3.12411536630318e-05
-3.42277993220424e-06
-7.8611045923416e-06
-1.31754153952772e-05
-9.70214655212036e-06
-1.29015056319343e-05
-3.27111973880137e-05
-4.0172029046611e-05
-1.97673801761725e-05
-1.08219161786152e-05
-1.99801204490789e-05
-1.7004284647266e-05
-7.033489382988e-06
-2.38497163858369e-05
-4.73217306499418e-05
-3.18476994140513e-05
-9.81604228820528e-06
-1.60276563241883e-05
-1.87226169435511e-05
-1.15339161554435e-05
-2.05926297556722e-05
-4.75706492558332e-07
-1.05049162991358e-05
-2.61704502091935e-05
-2.33145675619329e-05
-2.50829470918785e-05
-2.39649202196531e-05
-5.96651321636544e-06
-1.66262932846718e-05
-3.33409613606096e-05
-4.00232035112593e-06
-2.57635161943181e-05
-1.80326619889033e-05
-3.12298008692484e-05
-3.76876358210918e-05
-3.47326246886843e-05
-2.38874769694008e-05
-2.39750365003934e-05
-1.54072276471925e-05
-2.82298434461942e-05
-2.51562376209898e-05
-4.34498621145127e-05
-2.82884422491367e-05
1.36397385665741e-06
-2.16946660386449e-05
-1.67501156565161e-05
-1.71675328700067e-05
-1.53203510497952e-05
-2.25642565743025e-06
-1.46814524887796e-05
-2.56799799697885e-05
-2.58287337194782e-05
-2.41962496302939e-05
1.04779879817623e-05
-1.19414351483499e-05
-2.29591735361763e-05
-2.21958133569025e-05
-4.96302940179247e-05
-3.23131051966298e-05
-1.88379639882101e-05
-3.94117540683126e-05
-4.07400658307863e-05
-1.29054321192079e-05
-3.09446942526529e-05
-2.14285551495314e-05
-1.11703681139788e-05
-4.25595649304873e-05
-3.28869395962486e-05
-5.92533372705595e-06
-9.64386043894134e-06
-2.88361454972625e-05
-2.42023904822501e-05
-1.71530869462761e-05
-2.29456909483975e-05
-1.41680731056032e-05
-3.30680162957761e-05
-2.60522277024425e-05
-1.01893132409143e-05
-2.99139733583617e-05
-5.2164048965482e-05
-2.92879326473688e-05
-7.46226904645663e-06
-2.83839183563686e-05
-2.59856834594575e-05
-4.49532159041409e-05
-3.27327536936521e-05
-2.15786252488712e-05
-1.60545112904182e-05
-3.40695215082258e-05
-3.19510762773617e-05
-2.40602721674969e-05
-3.91982766417943e-05
-3.70447082281586e-05
-1.3659760402089e-05
-4.28206576225196e-05
-1.88103680270038e-05
4.06780422225834e-06
-2.26417583344643e-05
-3.83320205731052e-06
-1.73603312853276e-05
-1.86780381917632e-05
-1.37692073449577e-05
-3.10798575709045e-05
-1.15621279014425e-05
-1.86057187469932e-05
-5.48888481593134e-06
-9.16845435442166e-06
-3.8611509163245e-05
-2.75063090799694e-05
-2.70151315538078e-05
-2.48905461192812e-05
-1.90992355684373e-05
-1.78740217494845e-05
-2.84558394323659e-06
-1.46485368315613e-05
-2.76430086268047e-05
-3.30817233242371e-05
-2.75989258894236e-05
-4.47440525234207e-06
-1.06196750126154e-05
-2.2415251993534e-05
-2.61391886943522e-05
-2.39131333079087e-06
-1.81598878091501e-05
-1.92679629113488e-05
-2.14920950150398e-05
-8.56234901191133e-06
-3.11378930050499e-05
-3.24724308924586e-05
-2.95665393192424e-05
-2.10155660366124e-05
-2.42583747207927e-05
-1.36452367802419e-05
-3.20008360394863e-05
-1.53952648025136e-05
-2.49146956996472e-05
-1.65483965511857e-05
-4.01458040313828e-05
-2.40601140644644e-05
-2.57490369276001e-05
-1.51466327869716e-05
-6.61414507657347e-06
-1.18764091431567e-05
-1.58198390583075e-05
-1.82283307387739e-05
-4.65832518464199e-05
-8.80357817731843e-06
-3.01272495359746e-05
-3.93575810592335e-05
-1.9274690061381e-06
-3.96866155306213e-05
-1.83416017359994e-05
-2.36248986964453e-05
-8.30638009990655e-06
-7.38226955736345e-06
-1.96337059957211e-05
-2.90154055387618e-05
-1.95142009253665e-05
-1.76913129091757e-05
-2.99844190869813e-05
-3.32902113673359e-05
-1.27599870008046e-05
-4.18541986386354e-05
-1.02833646917322e-05
-1.99488206527067e-05
-2.88394903894854e-05
7.34925571558823e-06
-4.68837379583985e-06
-2.6768738738026e-05
-3.00544108937588e-05
-1.74613542486701e-05
-2.00127902381438e-05
-1.34970043215468e-05
-3.34024245590319e-05
-2.43699504570575e-05
-2.81317400425432e-05
-2.88723877914221e-05
-4.08889371271991e-05
-3.94392237025998e-05
-1.4181561937196e-05
-1.44679758219815e-05
-1.04253750615716e-05
-1.95643383958742e-05
-2.66565363316436e-05
2.77085044542925e-06
-2.36173004466871e-05
-1.57502314104596e-05
-2.03022063832246e-05
-1.06005062107574e-05
-1.94853027246835e-05
-2.08132905105724e-05
-1.19337094667448e-05
-2.7935011055718e-05
-2.84309695582749e-05
-1.6827199979819e-05
-1.54070735684894e-05
-4.77452804409474e-05
-1.38586845083353e-05
-9.42007924443437e-06
-3.07653313410614e-05
-6.10384805655091e-06
-2.89660073150356e-05
4.22541808618011e-07
-2.43644195820857e-05
-2.03718089242443e-05
-1.49730131995191e-05
-1.8038556076351e-05
-1.43154004908647e-05
-1.50240235924931e-05
-3.12399315755432e-05
-2.24403633583564e-05
-4.93561341768122e-06
-3.38450629272129e-05
-2.0516648240653e-06
-2.25101757008288e-05
-1.13810604992154e-05
-1.73172857298883e-05
-1.87823116910756e-05
-1.92853006891887e-05
-1.06927848364602e-05
-3.82909211962332e-05
-3.45421631746088e-05
-3.6546990630632e-05
-1.84436644975542e-05
7.83183085160757e-06
-4.7327114877219e-06
3.09145022235187e-08
-5.1984075433476e-05
1.52090695890072e-05
-3.30307653912306e-05
-3.71270111224552e-05
-3.61447309402381e-05
-1.19857949801525e-05
-2.60592369107272e-05
-2.22959469172497e-05
-8.95701226595929e-06
-1.46452626286795e-05
-8.89141703910973e-06
-7.60379005502797e-06
-4.44174201699701e-05
-1.37465156113472e-05
-2.15473656864467e-05
-2.42194650978716e-05
-2.30681319120281e-05
-2.7869337534905e-05
-1.25462137903555e-05
-2.36609821891348e-05
-3.97986983047646e-05
-2.45054802993602e-05
3.15705381707105e-09
-2.38397590808735e-05
-2.63617371023536e-05
-2.79831116766646e-05
-2.23744997850121e-05
-7.46139620324183e-06
-3.59032940595203e-05
-5.15361007387536e-06
-2.37212795118773e-05
-3.34966414891681e-05
-5.53526747587051e-06
-1.83271224490544e-06
6.40865092263223e-06
-1.3154300144774e-05
-2.23673000833987e-05
-1.15827952770704e-05
-3.26318756429854e-05
-3.89094652771489e-05
-1.94836532017081e-05
-3.47436205694518e-05
-1.87540312998828e-05
-2.34416913800497e-06
-1.75547974831873e-05
-2.22834572996664e-05
3.7833026586799e-07
-2.16552262018427e-05
-4.18584220475396e-05
-3.55408638310947e-05
-4.36899985455494e-05
-7.73355653494371e-06
-2.62855999720699e-05
-5.15713436544606e-06
-2.77376205701978e-05
-1.80074441028985e-05
-3.00732063196322e-05
-2.27569122336146e-05
-1.51996628041702e-05
-3.12001048742902e-05
-7.81698866961867e-06
-3.7946800263926e-05
-8.18923578850345e-06
-3.25612765423142e-05
-2.78579054238329e-05
-1.90547168335748e-05
-3.30343012583685e-05
-2.2605129104507e-05
-2.0136727122815e-05
-1.32175141077606e-05
-2.83391043878407e-05
-1.13187298400782e-05
-1.59049596122321e-05
-8.80830875769668e-06
-1.01640682769641e-05
-3.58671860531719e-05
-2.77095618079229e-05
-2.79189978537727e-05
9.66052697949886e-07
-6.18427618024399e-06
-2.71765632332715e-05
-2.63819219847396e-05
-3.14756724147404e-05
-2.68792307698416e-05
-2.29591841799669e-05
-8.68399174210404e-06
-2.72448444349144e-05
-2.09355932212944e-05
-2.8171556927588e-05
3.20164258609904e-06
-1.760869135924e-05
-3.38362961256126e-05
-3.40451945287059e-05
-2.25300663535952e-05
-1.16530331611533e-05
-3.70007078022529e-05
-2.891030206059e-06
4.01763505563013e-06
-2.58101567312014e-05
-4.19223644113094e-05
-1.86046501465732e-05
-4.96490253187922e-06
-3.78897558837385e-05
-9.42495975052636e-06
-2.06343380024366e-05
-4.00183000899869e-05
-2.56784545467503e-05
-1.08251477173858e-05
-2.61408983142848e-05
-2.54431265036203e-05
-3.99142623729384e-05
-1.12711726597921e-06
-2.75314401686041e-05
-2.00275898399946e-05
-2.07761253148379e-05
-1.07023706254087e-05
-3.74001614461134e-06
-2.12083466434411e-05
-2.16043689337706e-05
-2.50710200843794e-05
-8.63859105268706e-06
-3.17494630115779e-05
-2.9182727660546e-05
-1.93681229373479e-05
-4.75717930673352e-06
-2.64235071333323e-05
-3.15621309796929e-05
-2.65229972636599e-05
-3.08748790928352e-05
-2.22896768370347e-05
-2.18873364607204e-05
-2.83598229910531e-05
-2.46859493652024e-05
-2.03601542834207e-05
-2.61524345498513e-05
-4.6615834595302e-06
-3.29026760621264e-06
-9.87037314851699e-06
-2.21055536706964e-05
-4.5805927487928e-06
-1.32176227752503e-05
-1.82393762453178e-05
-2.43205229505973e-05
-1.85676163647424e-05
-1.54955021819187e-05
-1.61486730805202e-05
-7.31520004146943e-06
-2.37637019667772e-05
-3.72772523676581e-05
-3.80845101188707e-05
-1.81813754435035e-05
-3.02410675335208e-05
-9.17388623725054e-06
-2.47188800229455e-05
-3.29210300651227e-05
-1.4596152162227e-05
-2.47493580043659e-05
-2.46068951078344e-05
-3.39362535939404e-06
-2.75630151790487e-05
-2.49507221979894e-05
-3.25231238212707e-05
-2.77389931564798e-06
-5.20347883120173e-06
-3.7340477087273e-05
-2.53044382001206e-05
-1.84368617159743e-05
-2.00023445489664e-05
-1.00675873468552e-05
-2.43702314206521e-05
-1.11715717791455e-05
-4.70032597175495e-05
-5.09844062329758e-05
-1.32747997199025e-05
6.47802195920214e-07
-2.49252128698787e-06
-3.22401575255721e-05
-9.54083787387463e-06
-1.4764423469501e-05
-1.3210542702184e-05
9.36036083690688e-07
-3.30494363797717e-05
-3.79337961729805e-05
-4.6238104004091e-06
-2.26916313755592e-05
-2.23560858142494e-05
-5.9020214097708e-06
-5.24548856287317e-06
-1.45675055679809e-05
-7.23844505152008e-06
5.95857583913329e-06
-1.66280908294867e-05
-2.18174993302505e-05
-1.28307021279042e-05
-4.51271028142372e-06
-1.88566725870854e-05
-1.6328515977982e-05
-1.91318066392221e-05
-1.17382539076574e-05
-6.82616880015515e-06
-2.56910795599933e-05
-4.6046764781236e-05
-2.20770325161823e-05
-3.46183731862484e-05
-3.76271255004838e-06
-1.75738281670346e-05
-1.3634063343695e-05
-2.26424346868298e-05
-9.25381843102175e-06
-1.06220939389709e-05
-4.1888589823996e-05
-2.87127168111521e-05
-4.02475738416726e-07
-1.5234559155726e-05
-3.0081628174995e-05
-3.84782719439011e-05
1.14697178243926e-06
-2.5867616995187e-05
-2.2035579303871e-05
-1.70071998561971e-05
-2.42290566543489e-05
-4.67579342806019e-06
-2.73552190520399e-05
-2.1977583142731e-05
5.78228373445792e-07
-2.67361122697057e-05
-1.63433423391527e-05
-1.25442327832015e-05
-2.09200926766144e-05
-3.20933434760411e-05
-1.59426887441946e-05
-3.53029932813466e-05
-4.07016225994693e-05
-1.87570659482746e-05
-1.03587854260301e-05
-2.93726357144711e-05
-9.62994335377656e-06
-4.41003653239138e-05
-5.50421416272653e-07
-3.70408529090878e-05
-1.44233666989979e-05
-3.5851450300374e-05
-1.62085781624772e-05
-2.51278248630795e-05
-1.10561869522494e-05
-2.05286859296234e-05
-2.3512585396376e-05
-1.72542809931954e-05
-9.78166837664231e-06
-1.2688372550879e-05
-3.00278780374712e-05
-2.02628956743273e-05
-1.24795725596328e-05
-2.870739535375e-05
1.16226874019545e-06
-2.82140704482724e-05
-4.50208877752013e-05
-4.07374923199856e-05
-1.23963894663611e-05
-3.30830765234462e-05
-2.02978765691585e-05
-2.7068317914181e-05
-1.74919919621673e-05
1.12344075572736e-05
-1.28340422472333e-05
-5.39372285045733e-05
-9.79916213383183e-06
-1.49541086044268e-05
-1.74056381189834e-05
-9.56213649153504e-06
-1.48474421615912e-05
-2.19531039833999e-05
-2.76170633057287e-05
-2.75131869463463e-05
-2.52240879307209e-05
-1.65977108224153e-05
-2.02725479085032e-05
-1.84723346185325e-05
-2.2101430747724e-05
-1.54960429791504e-05
-1.23525883099443e-05
-7.20102775200657e-06
-3.6253906517463e-05
-3.60442405323198e-05
-1.05220790474001e-05
-1.79059233754515e-05
-2.21083045572318e-05
-1.27287911682164e-05
-1.93416423244084e-05
-3.60165880603594e-05
-3.80884684449938e-05
-2.86362262715903e-05
-1.10587306455498e-05
-1.88208443468016e-05
-3.0198542615014e-05
-9.40224339052351e-06
-3.07532044559166e-05
-2.22801004441485e-05
-9.89408787099797e-06
-3.58770398941126e-05
-2.16971241548246e-05
-3.09131863643664e-05
-7.21043398252712e-06
-3.25728099254993e-05
-1.11731644897024e-05
-4.1434778102834e-06
-4.59739433788015e-05
-3.42888631681658e-05
-2.49262459207575e-05
-2.43582835922553e-05
-3.98769105399105e-05
-1.76374778901483e-05
-2.43977538196276e-05
-2.28418976803506e-05
-8.4526614559899e-06
8.57759629425966e-06
-2.23069337110888e-05
-2.25389234964915e-05
-5.38461231059557e-05
-1.95130869370318e-05
-1.46173068299964e-05
-2.44164023011362e-05
-3.77848715785411e-05
-1.58182641479316e-05
-1.6418749484788e-05
-3.35815643143773e-05
-1.35424246578846e-05
-8.25922444356387e-06
-2.71779334679832e-05
-3.17378956243857e-05
-2.35887762871365e-05
-3.45000640966178e-05
-5.20375484733477e-06
-3.50900370088333e-05
-9.28807655607414e-06
-1.08859790283055e-05
-3.90488593925521e-05
-1.30950274113985e-05
-1.37079619638825e-05
-5.65617254467752e-07
-5.11280848069661e-06
1.4755274079062e-06
4.51313369448371e-06
-1.65094101429611e-06
-5.32195979388214e-06
-2.28276666258886e-05
-1.28004157626918e-05
-2.28031376846998e-05
-1.72720754115897e-05
-2.68076168709059e-05
-4.82274807621969e-06
-1.93852506487649e-05
-2.04093411969323e-05
-8.78879010456602e-06
-1.23749127331584e-05
-1.91403803014839e-05
-6.06556273278121e-06
-2.04684852745883e-05
-2.89042085511235e-05
-1.84656566288967e-05
-2.01598951692541e-05
-1.46082904510912e-05
-2.15755620115914e-05
-2.54979417260767e-05
-2.35487718039338e-05
-5.63623474745749e-06
-3.70255116238439e-05
-1.02048904877122e-05
-1.04001834461529e-05
-1.9711335533099e-05
-1.49841710562912e-05
-3.0510211562587e-05
-3.26996260879063e-05
-2.07664211341926e-05
-3.41997744098046e-05
-3.42170920682743e-05
-3.26434822562165e-05
-2.50844697469059e-05
-2.68113653999311e-05
-3.4218563466573e-05
7.12841407646175e-06
-9.84784416179205e-06
-2.88146557852468e-05
-3.56799926879635e-05
-1.38524954155662e-05
8.37937036372923e-06
-2.49933990536321e-05
3.08379447940361e-06
-1.07678722148224e-05
-7.22646608718974e-06
-2.56629192742193e-05
-2.36096889953914e-05
-2.44267765588074e-05
-1.78724261115843e-05
-2.14987787289418e-05
-1.36817442729896e-05
-2.3493529007945e-05
-2.54881628641955e-05
-2.53041460286543e-05
-1.77548948065909e-05
-2.77959356441608e-05
-3.41703905303029e-05
8.56721498845179e-08
-1.33705808022287e-05
-1.98383339802716e-05
-1.16722021609529e-05
-2.60343386244176e-05
-2.20071113507346e-05
-9.56411139218871e-06
-3.33434396332806e-05
-3.83408944927313e-05
9.65767670283718e-06
-5.55934524368787e-06
-2.8175046930331e-05
-1.11437359204829e-05
-2.47029312425657e-05
4.19540453979986e-06
-1.49079283003273e-05
-1.57010682540529e-05
-1.60968819221085e-05
-3.16170991061332e-05
-1.05627007001825e-05
-1.73618146074225e-05
-3.56525027606019e-05
-1.96000255356767e-05
-3.93643645871186e-06
-1.10771529394926e-05
-2.99988029442537e-05
-1.47707610379322e-05
-1.78922294944381e-05
-2.74669648922412e-05
-4.63999965194204e-05
-1.70000386702383e-05
-2.45122657695083e-06
-2.48058967118352e-05
-1.73312032559717e-05
-2.18541033258327e-05
-3.18584696042142e-05
-2.66933851916744e-05
-1.33258175934777e-06
-5.62822940217834e-06
-2.599848077624e-05
-1.94355085448767e-05
-1.41252451808323e-07
-2.13994155744926e-05
-1.02817044516972e-05
-1.36247682125487e-05
-3.88728218206842e-05
-2.78178152454602e-05
-3.72242194064148e-05
-2.73699309632689e-05
-3.36751995868106e-05
-2.7061356328352e-05
-4.49912654539724e-06
-2.51501429432376e-05
-2.37977587554049e-05
-2.05893237513521e-05
-4.08165253847769e-05
-5.83373051349498e-06
-8.53701944118301e-06
-2.43685843754284e-05
-2.51224200717252e-05
-1.93724997362605e-05
-2.23988306702361e-06
-2.30552653697638e-05
-1.06322600649832e-05
-1.58161518737186e-05
-1.17270785281853e-05
-2.61710780977294e-05
-3.77205822471594e-05
-3.99136402378519e-05
-1.52506853625571e-05
-2.61699956653881e-05
-2.28159385920884e-05
-1.17208512141241e-05
-4.24390248079853e-06
-3.2571442795875e-05
-1.58320055137042e-05
-1.48511123298203e-05
-2.43317746636316e-05
-1.88666620857206e-05
-2.46686950618156e-05
-4.57035110284908e-05
-2.92621849351527e-05
-1.46033917218025e-05
-2.56212352374178e-05
-2.60358906672506e-05
-2.26197351772379e-05
-2.25715956672481e-05
-3.32563485058323e-05
-3.52390741618903e-06
-2.79039139797396e-05
-2.15199869321407e-05
-1.20413355659773e-05
-1.73342538198315e-05
-1.57969861305187e-05
-1.51550629664024e-05
-3.15461899063303e-05
-3.24354810595879e-06
-2.71005884559534e-05
1.26497313232452e-06
-2.53213714677564e-05
-1.64330289312367e-05
-1.87848125497099e-05
-1.92814044013005e-06
-7.5564565809698e-07
-2.5961570732009e-05
-3.22718877212583e-05
-9.96204164106782e-06
-2.3303985737416e-05
-2.97946462468105e-05
-2.52143114377415e-05
-1.91890561706283e-05
4.03875077303167e-06
-1.38190625777961e-05
-6.63206286132826e-07
-2.0695330459161e-06
-2.4448013138727e-05
-2.55218358541971e-05
-3.18275943347382e-05
-5.97600535426821e-06
-9.28752566639923e-06
-3.04220507597936e-05
-1.96546683481547e-05
-4.83204482406726e-05
-3.44830464739536e-05
-2.15382775123807e-05
-1.69517852657494e-05
-3.98125103660062e-05
-3.65164140057651e-05
-2.89613481866857e-05
1.08795764846772e-05
-1.51998945415771e-05
-1.47246339669723e-05
-2.08819438611329e-05
-8.80393907531204e-06
-4.34223060656951e-05
-1.19402131841455e-05
-2.15161599276513e-05
-2.27566012408181e-05
-1.58681656242981e-06
2.32388903072736e-06
-1.10056143943528e-05
-9.11287892562162e-06
-2.40048678035504e-05
-7.33246904394029e-06
-1.66314309488728e-05
-3.98491245961605e-05
-1.71584396402077e-05
-2.36948775391319e-05
-2.58881358432817e-05
-1.36757356577132e-05
-4.04495214495105e-05
-1.77194474433691e-05
-3.82473539982806e-05
-3.67310460476843e-05
-4.2292135949766e-06
-3.29625714746627e-05
-3.81888763337352e-05
-5.43175420772606e-06
-1.34389481855974e-05
-1.40277975533557e-05
-2.86459403804809e-05
-7.7584215228688e-07
-1.77038160932935e-06
-1.3775553381346e-05
-1.22701232863097e-05
-6.92662207174239e-06
-3.5878103963466e-05
-2.49957781982049e-05
-1.62612150934853e-05
-2.31527849388132e-05
-1.44540056820536e-05
-1.40688722945486e-05
-1.23552276726011e-05
-1.28012966957568e-06
-2.82773100737088e-05
-2.26240626160893e-05
-3.36057076408159e-05
-2.33858896153353e-05
-1.87245262002578e-05
-1.62140771665123e-06
-1.31854190070774e-05
-1.62214507749192e-05
-1.43775124150042e-05
-4.75742916624443e-05
-9.28997540639758e-06
-1.76958416731846e-05
-2.16676078848038e-05
-1.66301636318967e-05
-2.80748014653828e-05
-5.06665305988219e-06
-2.00669006073226e-05
-2.57904362236832e-05
-3.1446196196693e-05
-5.20014425337198e-06
-2.43288468489062e-05
-4.26709797578899e-05
-1.05655857963335e-05
-3.78914537392343e-05
-2.34657630242488e-05
-2.23160894834218e-05
-1.70155758275285e-05
-1.07190510017826e-05
-3.6986121492732e-05
2.69266569389708e-06
7.89393128971334e-06
3.41413674806352e-06
-2.67906910468286e-05
-3.02424100124144e-05
-2.72553499828576e-05
1.02057660201278e-05
-3.16538761676941e-05
-2.10595628434042e-05
-2.65246130887453e-05
-2.54874135559207e-05
-3.75320697318143e-05
-2.03004346732558e-05
-7.31809417492991e-06
-2.78924061318569e-06
-2.51939297603262e-05
-2.76863321446412e-05
-1.52237323591202e-05
-1.09733812397744e-05
-2.80558777027368e-05
-1.99986459906262e-05
-3.60512802500043e-05
-1.80087405218505e-05
-1.73841359804613e-05
-4.84167237394204e-05
-4.17709051356158e-05
-1.20237518967831e-05
-2.2388603086832e-05
-1.98639262893533e-05
-2.37704120339302e-05
-2.8945316396634e-05
-3.20058541928752e-05
-1.76550071034864e-05
-4.29150618297775e-05
-3.18671599117834e-05
-3.14659725029671e-05
-1.94264160992079e-06
-2.67070882304671e-05
-1.8772526492276e-05
-1.34697252998778e-05
-2.10232600686935e-05
-1.43921590197023e-05
-5.1355822294388e-05
-2.02922725278971e-05
-2.51739729001648e-05
-4.32486900337827e-06
-2.23138263762117e-05
-6.4055122809823e-06
-2.51980989843415e-05
-1.46367879837513e-05
-3.57955247116372e-05
-9.74134312273193e-06
-5.11356811431465e-05
7.08697468298286e-06
-2.54958748358222e-05
-6.50794588919695e-06
-1.51293268377023e-06
1.57586855404991e-05
-2.54500862030447e-05
-1.22779028240714e-05
-2.45365393997645e-05
-1.43983910093477e-05
-1.48278134761406e-05
-1.96255306109336e-05
-3.85520807051414e-05
-5.48169074778312e-06
-1.30490149318039e-05
-2.70903660496852e-05
-2.10406962831863e-05
-2.03183374067196e-05
-1.46174461321404e-05
-1.72788979794585e-05
-2.51441251268517e-05
-1.47214840560383e-05
-1.85657901780131e-05
-1.58085831949688e-05
-1.61416529944836e-05
-8.80017060970835e-06
-2.94371007586087e-05
-9.49029336079066e-06
-1.19821240263262e-05
-1.37841113378177e-05
-2.86172892663397e-05
-1.71655206145286e-05
-7.07855589681109e-06
-5.61338502175277e-05
-6.52933180101924e-06
-1.34574424161841e-05
-5.30388703551397e-06
-3.02061013318864e-05
-1.73625687336574e-05
-3.38293400590134e-05
-2.0292657173307e-05
-1.78101904552421e-06
-2.42641555133828e-06
-1.52993133761417e-05
-2.47684573828885e-05
-1.18832482862689e-07
1.15540102137702e-05
-4.41291997218732e-05
-3.70387458922366e-05
-1.4368285407673e-05
-2.00033712003767e-05
-2.80221456747637e-05
-3.11522326272297e-05
-5.2163635260173e-06
-2.38212758353061e-05
-2.83319069201425e-05
-2.42699687959317e-06
-1.00523772147464e-05
-1.76977438261616e-05
-2.13040854217122e-05
-4.30920115869015e-05
-2.68325045461125e-05
-5.62785726173603e-06
-1.25347912423031e-05
-6.83586575395995e-06
-3.06274330871323e-05
-3.74566453666956e-05
-1.77573112476081e-05
-1.69182217655334e-05
-1.94245089285825e-05
-5.20547137954259e-06
-2.78657075924769e-05
-5.25106022338292e-05
-5.244939240285e-06
-1.805445958157e-05
-4.22192201214881e-05
-3.10212563279174e-05
-4.91051057318103e-06
-3.10405011121976e-05
-1.79786995392231e-05
-3.15446824895685e-05
-8.38120672460008e-06
-1.11732275503429e-05
-1.11635282472315e-05
-1.1692382161587e-05
-2.31218082856725e-05
-3.43875533290309e-06
-1.85553409568037e-05
5.88062813554608e-07
-2.10328598484054e-06
-2.98640381442148e-05
-1.77855608457553e-05
-4.09540086806179e-05
-1.92571046915175e-05
-2.51070353355277e-05
-2.89504342919839e-05
-1.40390970718404e-05
-1.62981766002121e-05
-4.43918870872566e-05
4.25205838633086e-06
-2.67131107127721e-05
-1.63565456925467e-05
-2.45862984369184e-05
-1.68412159437861e-05
-3.40159739742206e-05
-1.47142416116059e-05
3.93345621916334e-06
-1.89775354022839e-05
-2.70884853291197e-05
-2.46759749328499e-05
-2.90600964086196e-05
-2.76056771191424e-05
-1.61277351154977e-05
-1.04622679533934e-05
-1.79198421493826e-05
-2.50703951514329e-05
-1.88235108495636e-05
-2.5600302277788e-05
-4.68237248813246e-05
-3.07769365408885e-05
-2.94178591017316e-05
-1.0240448933298e-05
-5.37091168459379e-05
-2.94441001015028e-05
-4.04980964724393e-05
-2.64018148152213e-05
-1.71874588511599e-05
-7.21478995281127e-06
-2.67340048497186e-05
-3.83287313749754e-05
-5.60475414275517e-06
-7.3967133124027e-06
-1.16766970648021e-05
-4.95252568998974e-06
-4.12952081393659e-05
-1.4153894695039e-05
-1.46903364078053e-05
-9.56995841588763e-06
-4.2158715615287e-05
-1.87938476266759e-05
-1.97919884238348e-05
-2.00748189489428e-05
-2.61181813993805e-05
-3.39759532200799e-05
-2.78530708999338e-05
-3.02150026546883e-05
-4.37590061947908e-05
-2.65172644881108e-05
-3.24907153382925e-05
-4.5622453343703e-05
-4.52879397667286e-05
-3.10822557525805e-05
-1.52329840610188e-05
-1.5104165465886e-05
8.00838641565458e-06
-1.39338425976204e-05
-3.14512576028909e-05
-3.06818780048321e-05
-2.51975431322126e-05
-3.18979192658082e-05
-2.30058606519777e-06
-1.61579850456624e-05
-3.13785846680927e-05
-1.58191508212904e-05
-1.64954835700397e-05
-3.27009852711319e-05
-2.39578521797563e-05
-7.73472490130619e-06
-4.74150861206744e-05
-3.15946341866743e-05
-2.69605009234375e-05
-2.7670510168601e-05
-1.69138121688287e-06
-3.69610483072451e-05
-1.91081543719441e-05
-3.11595600148239e-05
-2.41230450949531e-05
-3.81932433407587e-06
-2.40069222170474e-05
-1.75820746980626e-05
-2.33901879867595e-05
-1.28342146279553e-05
-1.69814753059183e-05
2.34235980608062e-07
-3.89723917532405e-05
-4.96833969253287e-06
-2.91279623243708e-05
3.93212940241251e-06
-3.20286552574719e-05
-8.85675631331972e-06
-2.38946497310432e-05
-1.69915250023859e-05
-4.05265807332047e-05
-3.36667866939431e-05
-3.19410041342273e-05
-3.94415469541904e-05
-4.81731330973024e-05
-1.9387855089992e-05
-1.13406940358009e-05
-3.10541151715297e-05
-3.30039535393641e-06
-6.31762641813308e-06
-3.88580202698152e-05
-1.07696431314276e-05
-1.2786456824173e-06
-3.1333429653455e-05
-3.73169564842291e-05
-1.55128230783616e-05
-2.4317983907021e-05
-3.30222682343476e-05
-2.68046267724534e-05
-2.67399818667339e-05
-3.39142022324389e-05
-2.12275554974406e-05
-1.98043407960685e-05
-4.124106327102e-05
-1.4341177931472e-05
-1.03308799894483e-05
-1.38232625146758e-05
-1.40341945507604e-05
-2.14980427583532e-05
-3.91661780924146e-05
-2.33281328193537e-05
-3.49217836567389e-05
-1.69799516893678e-05
-8.7500780755933e-06
-4.30839777448159e-05
-1.0195183654755e-05
-1.32612702121951e-06
-3.68873074922407e-06
-1.25683013661727e-05
-2.71826795157001e-07
-1.40034122741155e-05
-1.96496580431475e-05
-1.09934948072847e-06
-2.4330320361391e-05
-4.7827635766218e-06
-4.40723249261738e-05
-4.60896513698255e-05
-1.46008735407432e-05
-2.29429388092461e-05
-3.07867710339538e-05
-8.57905372446421e-06
-2.72976944871579e-05
-1.74331512124886e-06
-3.00824203310398e-05
-2.39866123975407e-05
-3.25549138565039e-05
-2.18776165402576e-05
-1.63090108725348e-05
-5.61753899663043e-06
-2.42357945360159e-05
-3.8569784314676e-05
-6.61880790864818e-06
-3.85066345853094e-05
-2.49968312701294e-05
-1.98685750364074e-05
-8.57981475767235e-06
-1.12756095983668e-05
-3.43582041366666e-05
-2.32481001465328e-05
-4.21802384757268e-05
-7.4548946659761e-06
-2.30044758028246e-05
-9.39223811184628e-06
-1.24459363282079e-05
-2.65076982422787e-05
-2.57880364724297e-05
-1.01483118669809e-05
-2.50832091505495e-05
-1.81552315937383e-05
-1.46856044982866e-05
-1.46476594945303e-05
-8.30273018170804e-06
-1.77491493488033e-05
-1.47252957329316e-05
-1.08359353354775e-06
-1.75515011386341e-05
-9.3508865285735e-06
-2.72258024334193e-05
-2.00987503555692e-05
-1.58797119365912e-05
-9.39930677304166e-06
-3.13303053550399e-05
-2.08293276009871e-05
-1.63848867330274e-05
-5.07803595651098e-05
-2.57953161099285e-05
-2.10620295125492e-05
-2.33433275941198e-05
-3.7844629071729e-05
-9.85314996667287e-06
-3.19161462082596e-05
-1.79237810926055e-05
-2.05640116483549e-05
-7.83528892063381e-06
-2.55660226373804e-05
-1.16198313692178e-05
-3.37047132400572e-05
-1.00835805202117e-05
-1.50384749612466e-05
-4.6938829563856e-05
-2.63100397601453e-05
-3.02059905290458e-05
-1.94012497140173e-05
-2.39360967548322e-05
-5.91102300060759e-06
-2.11808038581804e-05
-7.33729800549765e-06
5.14536002955262e-07
-3.17525228725045e-05
-2.25288343188502e-05
-2.32508076911906e-05
-2.71364535457858e-06
-2.75247574168065e-05
-1.86432809105498e-05
-5.37254169668453e-05
-1.063468132824e-05
-9.10952228544906e-06
-2.39917775467792e-05
-3.83828163693508e-05
-2.34417474093926e-05
-1.5116494806075e-05
-2.71116290120446e-05
-3.49056834595864e-05
-3.07464797021308e-05
-1.51528044680762e-05
-3.96215923553802e-05
-2.74339741357632e-05
-2.68646503620886e-05
-1.90237755715888e-05
-1.67950926811639e-05
-9.31283953549397e-06
-1.40949472805226e-05
-2.65221394336533e-05
-1.22863138179908e-05
-1.77607321633444e-05
-1.8629590370557e-05
-2.71532502002989e-06
-2.83281416592607e-05
9.68610999006353e-06
-2.27192012658903e-05
-2.18151623109205e-05
-2.36505187356898e-05
-3.08771367118589e-05
-1.31368959561315e-05
-1.99439644691449e-05
-1.80260851380753e-05
-1.17775328175061e-05
-9.53615992279369e-06
-2.66467574532324e-05
-3.5224044154499e-05
-1.04789312393702e-05
-5.85443072650376e-06
-1.20008836198795e-05
-3.60618195677725e-05
-3.13141614622837e-05
-6.78619087320445e-06
-2.96522292552195e-05
-1.65364386222344e-05
-3.01093210455928e-05
-2.07549728124599e-05
-1.94177477106356e-05
-2.63978844097401e-05
-1.92347039877726e-05
-3.85534343659057e-05
-2.87573213548114e-05
-1.39263440742248e-05
-1.55338488495434e-05
-2.93803786371068e-05
-2.52348988194279e-05
-1.30328627935122e-05
-7.76350882493669e-06
-3.34755924254741e-05
-1.75675460421492e-06
-1.6121338653391e-05
-7.48354822457131e-06
-1.3492997013061e-05
-1.3114110093761e-05
-2.55482315666211e-05
-2.0625707304292e-05
-2.02539050720132e-05
-1.02564759929656e-05
-1.36221040070629e-05
-2.62539395606608e-05
-3.22296848189153e-05
-1.65634975654182e-05
-1.76694797128543e-05
1.11300540476549e-05
-3.13062645460591e-05
-2.67522596683813e-05
-4.10263341077547e-06
-2.28768867290741e-05
-4.61783454726071e-05
-2.44057748952232e-05
-4.07799537154228e-05
-2.75330621501584e-05
-3.15355553301506e-05
-2.78911635906981e-05
-6.71556630347346e-06
-2.03663044153347e-05
-2.26303671013231e-05
-2.79615297234835e-05
-3.04521624245508e-05
-1.4669490592327e-05
-7.95053105428272e-06
-3.1306979377239e-05
-3.08127602139726e-05
-2.572560812692e-05
1.07398997601236e-06
1.94468982049097e-06
-1.86708143976711e-05
-1.09878567397027e-05
-3.22070823303553e-06
-2.27118518053986e-05
-1.5185607083168e-05
-1.48947120278081e-06
-2.6223217130969e-05
-4.09270461058143e-05
-3.29055936387328e-05
-1.71577359993898e-05
-1.29274846943305e-05
-2.80870816480862e-05
-2.51963864754567e-05
-9.25738243291016e-06
-4.40235972013899e-06
-5.03886868818433e-06
-1.42913510097256e-06
-2.31998447012518e-05
-1.18401873548683e-05
-1.18392709153274e-05
-3.10027798114087e-05
-3.94469612898843e-06
-1.7265099160324e-05
-2.35657116087124e-05
-2.68546465610766e-05
-1.85452518883643e-05
-1.64834870516987e-05
-3.26463825652989e-05
-1.58305862255706e-05
-2.39284252282205e-05
-2.73100146060309e-06
-2.59678508589442e-06
-8.81321465323803e-06
4.6869488632989e-06
-1.84935745986073e-05
-3.13893007719834e-05
-1.82436318026205e-05
-1.25924705597779e-05
-2.65329555815094e-05
-3.14050676286678e-05
-4.16510787972792e-05
-1.46196601659073e-05
-3.39874913280347e-05
-2.31067785566837e-05
-1.53209580468862e-05
-8.32912974961629e-06
-2.08649179420751e-05
-8.35566748265991e-06
-3.47502269632112e-05
5.92050996366037e-06
-1.65893643690858e-05
-6.34623127929871e-06
-2.09803710648598e-05
-2.13617893605778e-05
6.10436383561128e-06
-2.64680140586438e-05
-2.51957473269444e-05
-3.44246205363475e-05
-1.74927336701679e-05
-4.61117801585204e-05
-2.4168392255e-05
-3.70829242276462e-05
-3.46879024911203e-05
-3.39781703034864e-05
-2.10615818761548e-05
-3.88669811053695e-05
-4.09862114086514e-05
-2.63306903984497e-05
-2.72889370719667e-05
-4.38545256982924e-06
-3.64710515599352e-05
-2.40338559916921e-05
-3.42556341316944e-05
-1.35320173998552e-05
-6.47661348690812e-06
-1.45374247831526e-05
-9.07769155075347e-06
-2.93962597103603e-05
1.9638671482408e-05
-3.03845636716681e-05
-2.4666985136229e-05
-1.32328549947178e-05
-1.42481383290985e-05
-1.53096029110836e-05
-1.19572352869727e-05
-4.26189321496302e-05
-6.3721342901813e-06
-2.98969435612784e-05
-1.7801874374994e-05
-1.76672855315741e-05
-2.5061502689902e-05
-2.05404987834113e-05
-1.97914287283067e-05
-1.80051603393554e-05
-5.0325497319401e-05
-4.81694736402333e-05
-8.63267387068017e-06
-3.29903725934509e-06
-2.13174934847154e-05
-2.72433291391081e-05
-1.51464815421633e-05
-1.72335985898685e-05
-2.73695335271135e-05
-3.15584384604934e-05
-1.61006450014561e-05
-3.89017348522242e-05
-3.62265081775094e-05
-4.4951149326225e-05
-2.8857094856227e-05
-2.28817896006068e-05
-2.99261760627758e-05
-1.73193373049068e-05
-2.18720017857393e-05
-2.37286747096537e-05
-5.67161988725725e-06
-3.40135118850682e-05
-6.15241123208529e-05
-4.45739332689555e-06
-6.0522256030595e-06
-2.04786649113903e-05
-2.44658536250135e-05
-2.20925384463262e-05
-2.7087753496531e-05
-3.51736269164071e-05
-3.58992749846923e-05
-1.72588020252293e-05
-1.98325903696429e-06
-4.34598438376742e-05
-2.72411491387723e-05
-3.58495709813222e-05
-1.48909033624152e-05
-3.25248028518135e-05
-2.69406297291695e-05
-3.72664243238252e-05
-3.47127119679505e-05
-2.29373363651376e-05
-3.41798285300433e-05
-2.53654908359787e-05
-1.67228033494051e-05
-1.4131369546952e-05
-1.87142041637888e-05
-8.00981085789883e-06
-1.73508443789708e-05
-1.40950461542482e-05
-2.24249280078865e-05
-2.13844135076958e-05
-1.65867265910089e-05
-1.63404819378872e-05
-1.00644627144787e-05
-1.97262524799767e-06
-3.0627417344308e-05
-3.28052471326165e-05
3.97137084935775e-06
-2.57265549263607e-05
-5.52060246659254e-06
2.55161773700284e-07
-2.31138876940668e-05
-3.05188137586231e-05
-2.75526318620756e-05
-2.87206588153366e-05
6.37127940988195e-09
-1.02961984813352e-05
-1.15680149824728e-05
-9.52852136748717e-06
-2.81923846315181e-05
-1.33179029104209e-05
-2.34311022449462e-05
-2.28252124813175e-05
-2.56049327136593e-05
-1.09644822549822e-05
-1.29695679805122e-05
-2.90681069081315e-05
-2.26484816333041e-05
1.54796958968259e-06
-2.62386942366766e-06
-2.80889935862136e-05
-1.95456014438869e-05
-1.73037829125575e-05
-7.20653555733285e-06
-1.49518197492726e-05
-2.21675481752329e-05
-2.49641067394672e-05
-9.1628035334355e-06
-2.173840601454e-05
-2.06377972134382e-05
-2.13070127270999e-05
-2.25064652640121e-05
-3.23175005383993e-05
1.49603598187442e-07
-4.55450830395685e-05
-8.06951563426428e-06
-2.16242701584176e-05
-1.74115479919471e-05
-1.68823014977778e-05
-2.97226155064173e-05
-2.76193835162469e-05
-9.02928439979036e-06
3.21135435990015e-06
-1.81912419743881e-05
-1.74576479520879e-05
-2.23888304609338e-05
-2.53160557830119e-05
-2.08917104600532e-05
2.81991723769618e-06
-7.19971561190448e-06
-3.59803632477309e-05
-1.8790401556959e-05
-7.52697954967299e-06
8.19793752439667e-06
-2.4172547695802e-05
-2.60556948197299e-05
-4.93898301014696e-05
-2.07283561883568e-05
-4.31884075595214e-05
-1.29589037854356e-05
-1.79122999723019e-05
-3.26970893780776e-05
-3.69008711228222e-05
-1.23442985632535e-05
-1.52170374840202e-05
-2.81655215842765e-05
-3.3650506963755e-05
-8.46310698639701e-06
-4.60077548615056e-05
-1.08976935090044e-06
-2.48646310925421e-05
-3.57816263028222e-05
-2.41745169514726e-05
-2.66477929402851e-05
-5.44785995416346e-05
-2.29144244768004e-05
-1.54299952907561e-05
-1.53705627683519e-05
-1.7336193577088e-05
-2.14337894349232e-05
-2.13147649925873e-05
-2.5272862630105e-05
-2.74142871735385e-06
-1.87067813849437e-05
-2.85972918386329e-05
-2.60874303171133e-05
-2.48653664911494e-05
-1.43995608807813e-05
-2.66866120314059e-05
-3.12856167981532e-05
-2.19226793715179e-05
-2.23299188156055e-05
-1.10153174915044e-05
-1.43148687980542e-05
-1.89678439260256e-05
-3.71204601903806e-05
5.90346054454497e-07
-4.03993737253876e-05
-4.43289409339332e-05
-2.63765407869574e-05
-1.53116512726337e-05
-2.027847111647e-05
8.06969658121089e-07
-1.81595710956037e-05
-3.37567692355095e-05
-3.82456795197509e-05
-7.92169028721928e-06
-1.23678864994251e-05
-3.08790194553861e-05
-6.48825539737951e-06
1.26138778081263e-06
-2.00761978115637e-05
-1.23305177615637e-05
-2.36675144495637e-05
-7.13836264195606e-06
3.66795260371363e-07
-2.7449873358291e-05
-1.41159756560018e-05
-1.85111259627378e-05
-3.25679847829067e-05
-3.87461540109208e-06
-1.79555292307739e-05
-2.67160536079436e-05
-5.85785385621578e-06
-1.40294602704932e-05
-1.70141135755157e-05
-2.15899028406144e-05
-3.40443477915904e-05
-3.54065118792215e-05
-2.37068144680445e-05
-2.59266832727164e-05
-2.16040355092953e-05
-8.09450661594973e-06
-2.10679731889087e-05
-1.89636730434555e-05
6.83696303888588e-06
-1.63173052623569e-05
-2.29192377428432e-05
-2.21476014468356e-05
-9.09530723794252e-06
-1.69652152513939e-05
-2.14542852335959e-05
-9.67036031999216e-06
-8.50715470087252e-06
-2.07489965774243e-05
-2.94711885456827e-05
-5.86573017218984e-06
-2.21760545874962e-05
-2.71130795971071e-05
-2.36611115287844e-05
-2.65635760184604e-05
-3.02985901151419e-05
-3.23915763854764e-05
-2.9788964766733e-05
-2.29998957785865e-05
-2.58634433422913e-05
-8.39988516768246e-06
-5.72669071358233e-06
-2.47640008346049e-05
7.12093725452248e-06
1.4397437297469e-06
-4.45903368104449e-06
-2.25547212758854e-05
-3.8927870924152e-05
-1.1667087990065e-06
5.60876650087624e-07
-1.88001319547894e-05
-9.92891182487142e-06
-2.53115233643194e-05
9.16900564204299e-06
-1.23574999247606e-05
-2.01686540182651e-05
-3.35283285462893e-05
-1.197841961266e-05
-1.31605024753128e-05
-4.15430745549844e-05
-5.79061832170162e-06
-2.02723027075128e-05
-2.7429067067502e-05
-3.02796032146883e-06
-2.62424530772692e-05
-2.50673386742881e-05
-3.46752410697977e-05
-1.96515177495934e-05
-1.07620439838537e-06
-1.93807778881079e-05
-1.76698695891901e-05
-2.6183548398154e-05
-2.09069535519376e-05
-1.09938174597188e-05
-2.96213139920088e-05
-3.47985114747241e-07
-2.20726504091431e-05
-2.03498128557456e-05
-2.53179241839629e-05
-1.91406031644635e-05
-1.68610004134535e-05
-1.57327296673507e-05
-2.95852185231341e-05
-2.17863747798214e-05
-2.22263895499993e-05
-1.89250197090589e-05
-1.32939102338073e-05
-1.35233879170354e-05
-8.77465956153122e-06
-1.66113622122902e-05
-2.49160355494833e-05
-2.41257143635448e-05
-2.14882292125242e-05
-1.91797915200562e-05
-3.41156651818626e-05
-1.66063340556513e-05
-9.60236005358304e-06
-4.81556850700616e-06
1.52404417444541e-06
-3.61148332424123e-05
-2.65162211487583e-05
-2.70322859700004e-05
-4.10641747359612e-05
-1.58049339238616e-05
-2.9161273822961e-05
-5.02300547995179e-05
-2.56438395369831e-05
-2.51788685248712e-05
-1.43543075179335e-05
-3.45582094956631e-05
-2.01012314556687e-05
-2.31062360479975e-05
-2.08217472201298e-05
-9.21645491387854e-06
-3.1952666964575e-05
-1.75904549115092e-05
-6.75039769068348e-06
-5.1927855875732e-06
-2.98439306238906e-05
-1.10082028073974e-05
-1.88166587311406e-06
-1.97639550426234e-05
-3.55651392231984e-05
-2.26946660120301e-05
-2.46236447628524e-05
-2.02435870974139e-05
-3.27427293510382e-06
-2.01840350868027e-05
-2.0326298881847e-05
-5.83988805641296e-06
-1.7694309257126e-05
-3.53950426814746e-05
-4.96669912332415e-05
-4.05584331026413e-05
-2.69014996848704e-05
-2.30195217689825e-06
-3.29142712204892e-05
-4.62985427827468e-05
6.67215496793494e-06
-2.41463008518241e-05
-3.44545199516525e-05
-2.38735633352018e-05
-1.34705015248688e-05
-2.30790756333155e-05
-1.4610547374059e-05
-6.90092162909353e-06
-5.13673528197732e-06
-4.82750797437688e-05
-1.63252233396172e-05
-2.41363015342316e-05
-5.3228838972191e-06
-2.88860263847169e-05
-1.12082554476157e-05
-1.24479039448545e-05
-3.15562836455868e-05
-2.69209428216567e-05
-1.49484095492577e-05
-1.76552062232267e-05
-1.46120704540193e-05
-2.69600197641346e-05
-2.00974758468347e-05
-2.84381207789345e-05
-1.62146512233214e-05
-3.13647757091435e-05
-5.94923338135888e-06
-1.69412004280936e-05
-1.18999796686188e-05
1.34834589108008e-06
-2.57268211128679e-05
-7.32592437841547e-06
-2.76592541189195e-05
-1.93862727075863e-05
-5.00519736106914e-05
-1.105237932216e-05
-2.87839872866536e-05
-1.13192456856033e-05
-1.09512150953356e-06
-2.40687029425992e-06
-2.63162779779631e-05
-2.74280774070135e-05
-1.40083153871258e-05
-2.19894264978096e-05
-1.19621311665142e-05
-5.33817294659709e-06
-2.39443442031576e-05
-1.81632840955829e-05
-2.78379440196527e-05
-3.68687482575868e-05
-2.94844227885992e-06
-3.24705674959285e-05
-4.36627608623763e-05
-1.53989515175531e-05
-2.78241137037814e-05
-9.88089543100791e-06
-3.08298046809213e-05
-2.62917898165335e-05
-8.43109569584389e-06
-1.20582293536964e-05
-1.24146044186621e-05
-5.53134043507917e-06
-2.14602291481815e-05
-8.47590739912515e-06
-1.33704992438427e-06
-6.00607519383428e-05
-2.38201339877255e-05
-3.29710956753776e-05
-3.16488322654297e-05
-3.4981960901266e-05
-2.29325269682338e-05
-2.1697072059552e-05
-4.36313405717556e-06
-3.98118770847504e-05
-5.43568315230508e-05
-6.51054475786607e-06
-3.74347351633292e-05
5.11040363565218e-06
-3.71472682088226e-06
-3.7598828953765e-06
-1.32173869069639e-05
-7.8623070199652e-07
-1.0186944513621e-05
-2.10128092367978e-05
-2.528459542194e-05
-1.18483338024929e-05
-2.20263928783335e-05
-1.99768601481078e-05
-2.73640124885991e-05
-2.32580556580276e-05
-2.03957800219044e-05
5.63984720068295e-07
-3.79583820663728e-06
-8.56641634038993e-06
-4.00793990324301e-05
-3.20161746819254e-06
-2.61449424332588e-05
-3.10965453573652e-05
-1.7794936225253e-05
-1.39300579282899e-05
8.80417528242055e-06
-3.63025410871942e-06
-3.98481430569972e-05
-3.04145812069011e-05
-1.80374493021749e-07
-2.11428917084358e-05
-4.22165759209299e-05
-2.47050138325083e-05
-3.52955920891413e-06
-1.86342801834775e-05
-2.25117025101904e-05
-3.22814952173706e-06
-2.33454256248902e-05
-2.17877163126805e-05
-1.1694405044786e-05
-2.45397869981158e-05
-3.22096729711853e-05
-3.76001923013685e-05
-1.93736036521076e-05
-4.55803098254985e-05
-3.94425873348188e-05
-3.03257363039628e-05
-3.26934682554382e-05
-5.85462871997435e-06
-2.00855575515003e-05
-1.53245327124536e-05
-1.9087999424645e-05
-2.63837328238157e-05
-5.27696654214027e-06
6.46991076337488e-06
-3.59281205316255e-05
-3.9838214072182e-05
2.93389358111206e-06
-1.3481017381644e-05
-2.7542223456245e-05
-8.08275045613171e-06
-1.92396921954899e-05
-3.33626271466008e-05
-1.51276447479609e-05
-8.825969993656e-06
-2.28200672282295e-05
7.39943359035228e-06
-7.67981350331256e-06
-5.94907626078335e-06
-2.56860740096791e-05
-2.76438243060808e-05
-3.47637716938431e-05
-1.15288690865848e-05
-3.14355678764422e-05
-3.24477582870954e-05
-4.68224806378746e-06
6.33322459729217e-06
-1.79733520495638e-05
-2.08685037225179e-05
-1.92484443274869e-05
-3.01620559147299e-05
-8.57534465593099e-06
-1.83293349946316e-05
-1.57263323591837e-05
-2.14513047241003e-05
-2.2165404518527e-05
-2.36987960847783e-05
-2.2069950216318e-05
-1.10772623192922e-05
5.87797644399219e-06
-2.50388236061665e-05
-2.82573755847031e-05
-3.64951441409351e-05
-3.3685438385214e-05
-6.71087335992786e-06
-3.40950582891021e-05
-1.23674654700508e-05
-2.57781430980006e-06
-2.44025527875916e-05
-1.62219548623315e-05
-3.18697404702687e-05
-9.40778702098827e-06
-1.90044704828079e-05
-3.38096229457922e-05
-1.86187062325063e-05
-1.05819586884496e-05
-2.77276871480439e-05
-1.27773610856872e-05
-1.09183968440039e-05
-2.71774315070122e-05
4.90703319450236e-06
-2.34800250546758e-05
-8.43788343071361e-06
-2.41632146859223e-05
-4.12711773343946e-05
-1.19019983544271e-05
-4.41821518744501e-05
-3.05363815361361e-05
-2.98998434563303e-05
-2.3485811714456e-05
1.58787639149932e-06
-2.20793336594991e-05
-2.07615681839872e-05
-5.93653966011653e-07
-1.68178739092666e-05
-1.2889361688209e-05
-1.8934665489291e-05
-2.8626461223136e-05
-5.22309147830647e-06
-3.04400627911364e-05
-1.89767205002899e-05
-1.98404550942275e-05
-3.05188584009915e-05
-7.74931753376895e-06
-1.52457056906099e-05
-1.41257713334702e-05
-3.24823745433035e-05
-1.64188147734775e-05
-3.05148547098912e-05
-1.14610021703087e-05
-1.78777527703277e-05
-4.39137038518938e-05
-2.18927963381064e-06
-3.54467883411518e-05
-2.34936980182443e-05
-1.64297855638728e-05
-1.18326669474767e-05
-1.89704600468524e-05
-2.16547122200623e-05
-1.07484946081652e-05
-2.95649368008752e-05
-2.93373340333066e-05
-3.59145104763319e-05
-1.76316559163229e-05
-2.48648798578485e-05
-1.67110956179968e-05
-1.40982803500494e-05
-7.50961739765316e-06
-3.74739137840928e-05
-1.77357361242294e-05
-3.9411916393177e-07
-9.95355211744494e-06
-3.95037297441445e-05
-3.10011230103162e-05
-2.63532942354991e-05
-2.46846738547994e-05
-2.45281521035392e-05
-1.23584016085373e-05
-2.59153389642206e-05
-2.12122143457391e-05
-1.92192026656161e-05
-3.69894098381443e-05
-8.08119904862412e-06
-9.32544743936553e-06
-1.39481569685519e-05
-5.93153185783476e-06
-2.08532263129554e-05
3.60400295916125e-06
-2.5319089656429e-05
-6.62263835282243e-06
-3.72444521950411e-05
-2.16210772922528e-05
-7.44443673858097e-06
-1.08756599384754e-05
1.07208630714287e-05
-7.25885332845359e-06
-1.35125644162708e-05
-3.35056980925995e-05
-2.32212315772904e-05
-3.14952036741967e-05
-1.3404673877035e-05
-2.67864742396594e-05
-1.34525651465432e-05
-1.4089632235341e-05
-3.54678402689685e-06
-1.58139906150208e-05
-2.24559175529904e-05
-2.33163388132786e-05
-3.24351389737798e-05
-1.41606363102954e-05
-1.67157020378528e-05
-2.74129765545153e-05
-9.22700099780241e-06
-4.01851606272871e-05
-1.36498546633536e-05
-3.35958383078282e-05
-2.16860681796737e-05
-2.39980977220563e-05
-1.69042899407025e-05
-2.73265284962183e-05
-9.44736757507681e-06
-2.57382187192726e-06
-3.62047990764179e-05
-4.82836907475777e-05
-2.78542923597008e-05
-3.08626461171986e-05
-1.34966465702282e-05
-3.44366078999032e-05
-3.14915411038708e-05
-3.08644958845599e-05
-2.46853050743688e-05
-1.58409171027473e-05
-2.63434917971327e-05
-3.75395473076185e-05
-2.1952389622756e-05
-1.51196334440354e-05
-3.88432494069136e-05
-3.92862497842999e-06
-1.52924978785577e-05
-1.36401941898752e-05
-2.77526651262437e-05
-1.17087943768111e-05
-1.52814554222538e-05
-4.71253156398671e-06
-3.24408259447518e-05
-1.45972848805829e-05
-2.74079288901582e-05
-1.46473290813543e-05
-2.50611940338969e-05
-1.82430300218699e-05
-3.63335231701521e-05
-2.10850034047506e-05
-1.18963670056884e-05
-2.3023518472473e-05
-3.23739918255772e-05
-9.67431436963763e-06
-3.52866832251655e-05
-1.18586048035221e-05
-1.25051779416197e-05
-3.08253652637888e-05
-1.73639097259641e-05
-1.99533843821017e-05
-2.4101977169694e-06
1.0016113078877e-05
-1.1852118657438e-05
-1.47609712534062e-05
-1.05768968696491e-05
-5.22008548771948e-06
-1.51138251226776e-05
-8.18458386711749e-06
-1.77054045775073e-05
-1.62972973625681e-05
-1.45924128573139e-05
-2.96116119069847e-05
-2.84250734632474e-05
-4.48921433734954e-05
-2.33840186596445e-05
-2.96732014323828e-05
-3.13795856498038e-05
-1.38880178844067e-05
5.75862443183995e-06
-2.50909860389595e-05
-1.42531954152965e-05
-2.08668869813879e-05
-1.60092460153003e-05
-1.04943523208787e-05
-1.40999635733092e-05
-2.48830762150896e-05
-2.49163964198043e-05
-2.6586269031334e-05
2.54561405921692e-06
-4.64285135739285e-05
-3.37893619656253e-05
-4.3756161827065e-05
-1.36113039987405e-05
-1.90022198764475e-05
-2.42623752086698e-05
-1.99494033458939e-05
-3.13576892263209e-05
-2.1642309504169e-05
-1.75337133823248e-05
-2.69903170614636e-05
-3.23199303983457e-05
-4.96276198252195e-05
-2.61491015546862e-05
-2.95297489106932e-05
-3.62204260359742e-05
-1.50675432749229e-05
-1.73050967096304e-05
-1.32610821688819e-05
-1.07096530969694e-05
-2.1381582252443e-05
-6.41855187101326e-06
3.24839724040823e-06
1.17359961708118e-08
-3.70147036052368e-05
-2.08563384265305e-05
-3.12026295558278e-06
-9.50234648258872e-06
-2.4137218149319e-05
-9.17644278949298e-06
9.23346113548518e-06
-2.04173418268995e-05
-4.8538078761522e-05
-2.22328819178e-05
-2.13068217024182e-05
-2.25847103924038e-05
-2.09600652374887e-05
-2.9391311052053e-05
-2.91348789553757e-05
-3.15094394277077e-05
-1.91263769754751e-05
-2.40000953490141e-05
-2.00861437048405e-05
-1.13672094739068e-05
-1.52401066494282e-05
-2.20312019436539e-05
-4.39838509454719e-05
-2.46988160326784e-05
-1.0689066129131e-05
3.27872624007687e-06
4.09797173264311e-06
-3.66918026968708e-06
-1.77535538603605e-05
-1.47471418523917e-05
-1.29745072188675e-05
-1.96960941873939e-05
-2.7009306970812e-05
-4.24931576493112e-05
-3.10416797225751e-05
-3.59901869038314e-05
-2.81276027989212e-05
-3.23902959746105e-05
-3.91559435864977e-05
-9.63806784089903e-06
-2.01337699290429e-05
-1.81659269840515e-05
-2.17176982285233e-05
8.56287477777346e-06
-3.12209717639189e-05
-4.67962182752631e-05
-1.30358402730014e-05
-5.10047656846566e-05
-1.13795775485059e-05
-1.83775274884002e-05
-1.54558953004904e-06
2.77275035447886e-06
-3.46157548793003e-05
-2.0620935819876e-05
-1.74069561712434e-05
-1.93941910920156e-05
-1.1010938594856e-05
-2.31714079059106e-05
-3.66725432998425e-05
-5.24828930980366e-06
-2.37466555941358e-05
-2.33776894252133e-05
-2.34958174220231e-05
-5.50224408780318e-06
-1.8405736981286e-05
-1.77158796937981e-05
-8.18613226119668e-06
2.52604930893322e-06
-2.49840857141781e-05
-1.78257292057645e-05
-1.83026787594403e-05
-2.40190405010211e-05
-8.07674799757537e-06
-1.47197000887007e-05
-7.35680301914665e-06
-5.77174277592907e-06
-4.74073113649142e-06
-9.0789950484149e-06
-1.16923506037244e-06
-1.73614732673759e-05
-1.29326398174107e-05
-7.1703148579745e-05
-3.298824723586e-05
-2.77498057545833e-05
-1.22989417583456e-05
-2.94890824910766e-05
-1.31677249451354e-05
-2.03379792245919e-05
-3.50595247587557e-06
-1.10671125972186e-05
-6.32481700155543e-06
-2.23845360215259e-05
-7.08127964660753e-06
-3.90822758656865e-05
-8.03922409335218e-06
-3.6164195743668e-05
-2.69735126266265e-05
-8.80206813795821e-06
-2.00201294756284e-05
-1.53577915557326e-05
-1.81821814386867e-05
-3.52013683916227e-05
4.5257352233913e-06
-1.14344869816527e-05
-1.3067049564971e-05
-2.59231438304123e-05
-2.60091707483699e-05
-2.98057907363103e-05
-1.56339051527063e-05
-3.17808534226104e-05
-2.31813520183418e-05
-2.52100064074499e-05
-2.28358629615467e-05
-2.43246629937626e-05
-1.13798750043858e-05
-8.82221345839935e-06
-1.01003897104045e-05
-1.74889926106637e-05
-3.57699248218339e-05
-1.04172265463751e-05
-1.37217088098643e-05
-1.63609296591932e-05
-1.04844730247508e-05
1.87829646726382e-06
-8.34131932023206e-06
-1.27827429766204e-05
-2.31439323673388e-05
-3.77743668224971e-05
-5.29096163020346e-05
-2.18458145320649e-05
-3.5907856865453e-05
-1.59489059896541e-05
-1.79054636228109e-05
-2.99935844550464e-05
-4.97435216272631e-05
-2.55186484383645e-05
-1.59541632058567e-05
-2.18045796426411e-05
-3.56677123290045e-05
-1.28407016384318e-05
-3.3868129002646e-05
-5.8111768167033e-06
-5.37709200469494e-06
-2.10582570622727e-05
-2.06393457557969e-05
-2.91999087683173e-05
-8.17579582421595e-06
-1.76941287790198e-05
-2.23792974774809e-05
4.2462824240049e-06
-2.8754214668507e-05
-2.79348127581304e-05
-4.09439612125438e-05
-3.15295009327323e-05
-1.89427489862679e-05
-2.76114638780078e-05
-2.17427552854351e-05
-2.68047864891751e-05
-2.09703192785629e-06
-2.31002600453726e-05
-4.85399171446569e-05
-2.80992000254104e-05
-1.82680572343428e-05
-2.65989407068626e-05
-3.04418246581648e-05
-2.25218045539648e-05
-3.09717382190315e-05
-3.12430371699511e-05
-1.01691460344283e-05
-2.60732591715991e-05
-3.04894672484649e-06
-3.85240056459851e-05
-5.25808747169895e-06
-3.09010363829927e-05
-3.13138758073514e-05
-3.92288811879455e-06
-4.53203932420468e-05
-8.19787507192261e-06
-2.20160099233172e-05
-3.3564906259261e-05
-2.68166876311766e-05
-1.62761272128304e-05
-8.25359508473775e-06
-1.25154261809638e-05
-6.43626584815886e-06
-2.87917636001159e-05
-2.36717628745136e-05
-1.49777485642939e-05
-2.757329933059e-05
-2.43292104316253e-05
-9.03004767069833e-06
-2.91621155308235e-05
-3.38022515225947e-05
-2.01398520586324e-05
-2.04443144784163e-05
-2.9045986384487e-05
-2.14367185123188e-05
-4.67959879339548e-06
-4.76942402212421e-05
-1.86962984195686e-05
-3.42312804382771e-05
-4.06657419583742e-06
-1.08530188702384e-05
-1.58075517643831e-05
-2.03573236455547e-05
-2.16841503881469e-05
3.54034946739963e-06
-3.53833196500869e-05
-1.89803604090597e-05
-1.18141092278162e-05
-1.21072085346449e-05
-1.76423721464407e-05
-2.32593119418478e-05
-2.57147026401586e-05
-6.027891903335e-06
-2.92929452223588e-05
-1.75616161200005e-05
-1.85308411294825e-05
-2.96192934861755e-05
-1.64645983606699e-05
-2.01865716413824e-05
-3.40644264510369e-05
-2.56869006059022e-05
-1.85635203550495e-05
-3.04999244405743e-05
-2.34177223011333e-05
-1.15136614007846e-05
-6.25514027580934e-06
-2.67315552718619e-05
-2.69509399344017e-05
-3.42792282665196e-05
-2.5571675414046e-05
-1.10876769739869e-05
-3.15355264697115e-05
-3.08181086083348e-05
-7.89049415060615e-06
-1.74668694018679e-05
-2.6095483920078e-05
-2.85252825709958e-05
-2.84678935102056e-05
-3.92002301103819e-05
-1.56920222083144e-05
-1.47848303913925e-05
-1.15766763205129e-05
-2.91764533014034e-05
-6.92968644077972e-06
-2.2843160445619e-05
-1.68495228563896e-05
-3.17712890032548e-05
-2.56196825419836e-05
-9.15889305872761e-06
-3.60813177353561e-05
-3.14956809925702e-05
-2.28115213725115e-05
-1.52049474218187e-05
-5.56925268153026e-07
-1.25427179410282e-05
-2.35435199786518e-05
-4.61659707770497e-06
-2.10559712893029e-05
-2.77547244301044e-05
-3.48745249838314e-05
-2.61117054822656e-05
1.38322898160602e-05
-3.86358722333563e-05
-3.53330365084987e-05
-1.05709823744671e-05
-9.06907298929651e-06
-5.24815451090464e-06
-2.6232753192977e-05
-3.17998329046164e-05
-1.82100261852247e-05
-2.00695315881303e-05
-2.88582149488984e-05
-1.76598355627203e-05
-4.7450395900678e-06
-2.87708661722361e-05
-1.71761665464678e-05
-4.02628248130724e-05
-1.17590210645509e-05
-2.3818945439712e-05
-2.28984876437252e-05
-2.62259995034381e-05
-1.25710387205544e-05
-1.45665963529472e-05
-1.08418430443378e-05
-3.81486053674646e-05
-4.80232951158429e-06
-3.1310157071176e-05
-2.23723556666374e-05
-1.72893883441337e-05
-1.85446734277965e-05
5.76262133524964e-06
-2.8247960196129e-05
-3.44103082450145e-05
-2.18232558486001e-05
-2.72085857767416e-05
-1.30124669625189e-05
-7.6519047193142e-06
-2.85612567492806e-05
-2.28309918788484e-05
-1.3320201353993e-05
-2.78169113720399e-05
-1.29421968466921e-05
-1.94109007619081e-05
-3.2325478388837e-05
-1.46375814258555e-05
-2.97924807999221e-05
-1.41903461023404e-05
-2.64527670928438e-05
-3.55388729582905e-05
-2.07719410686353e-05
-4.376605843252e-06
-2.22712369883346e-05
-1.38611649406693e-05
-7.53036598770985e-07
-2.57150039812657e-07
-1.21753921158349e-05
-1.51170011567558e-05
-2.25953822903509e-06
-4.5015834818224e-05
-3.24646960410126e-05
6.34235047486052e-07
-3.46840976205982e-05
-3.64704462996374e-05
-3.74494864488842e-05
-3.38578305080664e-05
-1.85174684207193e-05
-6.65899094010276e-06
-1.06759618375173e-05
-8.74846939851031e-06
-2.42466920384066e-05
-2.7914317488454e-05
-1.86939215326928e-05
-2.07618632521524e-05
-3.17999935328402e-05
-6.92549388315704e-06
-8.62206654603984e-06
-3.28464354813541e-05
-3.20689783580368e-05
-1.61233515269624e-05
-3.59781517058037e-06
-1.60227460206419e-05
-1.16768472851731e-05
-2.21223413376181e-05
-2.24875509436192e-06
-1.69236443908503e-05
-3.23202879733547e-05
-2.05672487923073e-05
-1.47639020064428e-05
-2.62007477797089e-05
-2.14703613161105e-05
-7.67581660937667e-06
-1.58295297636435e-05
-2.95845248512452e-05
-2.42163759118019e-05
-1.30072313824589e-05
-3.42345649602933e-05
-1.71437500555104e-05
-4.06024638750126e-05
-1.90949857665927e-05
-3.35407119682342e-05
-1.00065266341884e-05
-6.13673817379847e-06
-1.57745724020021e-05
-1.09712989810685e-05
2.97180707612489e-06
-1.48326498399289e-05
-2.25934533623196e-05
-1.00229969511051e-05
-1.50551225337794e-05
6.46711539852238e-06
-2.22258016341265e-05
-4.8486860137542e-06
-1.40437423713048e-05
-2.59083995535687e-05
-1.30979962175551e-05
-3.37883143039952e-05
-2.32864450809233e-05
-2.55657719168735e-05
-8.63429482311811e-06
-1.23052055881834e-05
-2.64863101334438e-05
-4.13821934966497e-05
-2.38326779143167e-05
-2.30247557187034e-05
-1.44120347490704e-05
-1.33132619249644e-05
-3.26522628335182e-05
-1.65790555582329e-05
-3.51961045566696e-05
-2.58180030014547e-05
-1.65942147627277e-05
-4.23283548910535e-05
1.11202548388069e-05
-1.80638960300989e-05
-1.30893278939155e-05
-2.53401011628087e-05
-1.04698811241465e-05
-1.01494460163196e-05
-2.32186916889036e-05
-2.25555367140105e-05
-4.12947833855343e-06
-4.39278490028882e-06
-5.4479278029034e-06
-2.32391806952359e-05
-3.57305365572086e-05
-2.98568931920205e-05
-1.45841739596251e-06
7.53297023329402e-06
-2.53826099503881e-05
-2.68056306555441e-05
-1.2221445325716e-05
-2.54525657324185e-05
-4.20728231123862e-05
-2.16833622666208e-05
-1.29448533687439e-05
-3.0645224733283e-05
-7.86821266728207e-06
-1.93787383755163e-05
-2.14074785864557e-05
-2.45089606085415e-05
-2.11002214993961e-05
-1.02602051749848e-05
3.90542285170686e-06
-4.31245010679134e-05
-3.77486811036269e-06
3.80190385606029e-06
-2.67398077399724e-05
-1.78269962563736e-05
-1.7408662504538e-05
-2.05231975781519e-05
1.86494503942231e-06
-2.44332507666159e-05
-1.04567083805764e-05
-2.60456378312011e-06
-1.48235838643118e-05
-1.90344921302682e-05
-2.05595100371304e-05
-4.92985174629338e-06
-2.15351092007074e-05
-1.99535403823782e-05
-2.28283523254979e-05
-1.94388080922148e-06
-2.72696426998112e-05
-3.3103997465583e-05
-1.71811462274477e-05
3.55925212311255e-06
-1.11506151903912e-05
-2.29042403920597e-05
-1.29599083983785e-05
-2.92700584710843e-05
-1.85455537155521e-05
-2.19290012771285e-05
-1.31809510376866e-05
5.2545278946208e-06
-2.11658856036376e-05
-8.13042293895365e-06
2.9552826288659e-08
-1.3019797274944e-05
-1.11549048991829e-05
-1.2352275280915e-05
-3.06990084172043e-05
-3.0349054555974e-05
-3.07046462020487e-05
-6.43300893929718e-06
-2.08784911129871e-05
-1.99869679886897e-05
-1.75253261157941e-05
-1.32266599315268e-05
-3.3288836940858e-05
-3.67661033616538e-05
-2.69099306237733e-05
-8.85094193982191e-06
-1.78134865179348e-05
-1.11289466827006e-05
-4.94579095769685e-06
-9.3751770902431e-07
1.09957884646712e-06
-3.54036852896904e-05
-1.39193680139071e-05
-1.75632552074193e-06
-1.22707261654745e-06
-2.98538331766646e-05
-1.76110493715346e-05
5.33650059294384e-06
-2.75551669590368e-05
-2.31879118831942e-05
-2.25838293774196e-05
3.1517270340875e-07
-2.14842009894486e-05
-1.5665862504057e-05
-3.38451173124335e-05
-1.46707152001137e-05
3.56520731470551e-06
-2.10167281663403e-05
-9.02949643999787e-06
-1.10811880478004e-05
-1.78604925380756e-05
-1.42308593702188e-05
-4.06027855742038e-05
-1.0533636013979e-05
-2.61747112609757e-05
-1.34759422781777e-05
-3.11652742039408e-05
-3.23163832427409e-06
-9.0080023441363e-06
-2.00582298908708e-05
-3.12575872458207e-05
-2.61470674910486e-05
-7.13845710852449e-06
-8.79417066358439e-06
-1.65655854044395e-05
-4.07865450959395e-06
1.03943009629264e-06
-1.58755737510218e-05
-2.06723931358199e-05
-2.35037389710196e-05
-2.29786143680221e-05
-3.05045318160551e-05
-2.00180504660045e-05
-2.30364371984576e-05
-1.88922340268533e-05
-3.4688267266453e-05
-4.33616806332069e-05
-2.35059843973366e-05
-7.12955100168077e-06
-1.94473650282236e-05
-1.68617367441588e-05
-2.95515068445422e-05
-2.15529302003468e-05
-2.85952845382028e-05
-2.07710230651084e-05
-3.00401803144984e-05
-2.77900332422349e-05
-1.62196985415019e-05
-2.0486812911692e-05
-1.40354338811118e-05
-3.45388456228645e-05
-2.45416357135823e-05
-1.47646709513663e-05
-3.42717867769516e-05
-4.70992295024644e-05
-2.35672308574048e-05
-2.06020421112337e-05
-3.25054439747666e-05
2.26830668917732e-09
-1.51188154905962e-05
-1.79477700376279e-05
-3.8369257542732e-05
-1.04966067546755e-05
-2.45759385811334e-05
-3.26437346827292e-05
-9.60133647519929e-06
-2.41870766553637e-05
-9.82214943580274e-06
-5.24808720281993e-05
-3.118635512161e-05
-1.99122568690446e-05
-2.65190234026173e-05
-1.49305005549228e-05
-9.53011353424317e-06
-4.05122376674844e-05
-1.05302589020483e-05
-2.49202818153916e-05
-1.23632408179164e-05
-3.8425075968442e-05
-1.26652615351087e-05
-1.87031216121947e-05
-3.05742893579803e-05
-2.70396601637577e-05
-3.10478167025261e-05
-3.07748433281181e-05
-1.01808922975058e-05
-1.63972478620936e-05
-1.53871771397025e-05
-1.05439991523617e-05
-2.70385613639956e-05
3.93863740558163e-07
-2.01589033047443e-05
-1.29219471896895e-05
-2.93739531641088e-05
-3.24817938998331e-05
-1.19894504354272e-05
-6.20138399353091e-06
-3.9588537321836e-05
-2.05390820800677e-05
-1.4820252337177e-05
-1.75180712875561e-05
-2.94319944147662e-05
-7.33839832224106e-06
-1.36976351166981e-05
-9.78347352757648e-06
5.19288920802738e-07
-2.52861424351756e-05
-2.91766149532647e-05
-2.27637590762248e-05
-2.17157460012246e-05
-3.8161974013913e-05
-2.37988577294044e-05
-2.86298573672349e-05
-9.4394393436874e-08
-2.87200272254492e-05
-1.6307746508587e-05
-6.65335040988136e-06
-3.30896483364019e-06
-1.90456648185919e-05
-3.76303399350348e-05
-7.37770276926301e-06
-1.26456524693005e-05
-3.59364827942665e-05
-2.59951535900859e-05
2.1457772880397e-08
-8.30089012338824e-06
-1.90194225641565e-05
-1.70341688708298e-05
-3.36399216075906e-05
-2.02804159893707e-05
-2.17193371182909e-05
-2.92600839267579e-05
-3.46345419086037e-05
-3.80354543449318e-05
-2.0855094345056e-05
-2.61366140600696e-05
-1.04563050755948e-05
-3.76580877821205e-05
-2.58736109989136e-05
-1.85862399347338e-06
-6.82815926965462e-06
-3.47203778358734e-06
-3.45485326434693e-05
-2.20562604854701e-05
-4.09562677826899e-05
-1.21618659661426e-05
-2.15126678009107e-05
-2.38731466078731e-05
-1.11021008783236e-05
-2.74983573488084e-05
-2.85595297073195e-05
-1.33090964321059e-05
-1.67797032465009e-05
-2.28791482833847e-05
-1.15005791233071e-05
-2.7531748944299e-05
-2.75345986781582e-05
-3.88852976788478e-05
-1.38800443056322e-06
-3.86944200174355e-05
-2.36812322309991e-05
-1.46278820290507e-05
1.54939712690425e-06
-2.02722256771918e-05
-2.01596008723981e-05
-5.11108505671882e-05
-1.63973507428366e-05
-2.97868611380305e-05
-2.64257998765222e-05
-3.13575118075952e-05
-4.09370295059489e-05
-3.13137195127377e-05
-1.02456686798337e-05
-8.94627197866514e-06
-1.07630414338766e-05
-3.20992534215047e-05
-3.97787794896026e-05
-1.72753030045619e-05
-2.20239130325866e-05
-3.14221383709577e-05
-7.55073217429586e-06
-9.04577703954684e-06
-2.70894683737027e-05
-4.43371233431138e-05
-2.80578480887045e-05
-2.9276129642746e-06
-2.97624361227564e-05
5.30789117616168e-06
-1.99292468004776e-05
-3.65969051980963e-05
-1.72014853073053e-05
-3.30467183516081e-05
-8.12949833794616e-06
-2.81233204382598e-05
-2.0570990464178e-05
-3.33919699868989e-05
-2.08297179054814e-05
-1.37077079082744e-05
-1.15623617411993e-05
-1.43317243982083e-05
-2.75704860691262e-05
-3.75038734555109e-05
-2.41247980866076e-05
-2.27034654526705e-05
-2.04282414511446e-05
-2.63863392680625e-05
-4.83969204638916e-05
-2.73310132657719e-05
-1.28541025530267e-05
-1.17368837742561e-05
-8.77367531855032e-06
-8.35029303520318e-06
-3.19051281458112e-05
-1.41475601035156e-05
-2.66147336311585e-05
-6.58057354247331e-07
-1.14915525531913e-06
-3.5047023374627e-05
-3.05998805548015e-05
-2.69950835526088e-06
-3.67891072256674e-05
-1.18292862613147e-05
-2.36993855976204e-05
-1.88148789016111e-05
-3.19108816683306e-05
-2.22618227406808e-05
-2.0933009369235e-05
2.22430493592383e-06
-3.94701444003288e-05
-3.57268549355196e-05
-4.20644131998368e-05
-1.92763363571906e-05
-1.10422693912315e-05
-3.64158303239407e-05
-1.64922838892515e-05
-1.21911575056657e-05
-4.21621630719012e-05
-1.52284909566141e-05
-1.94394506092843e-05
-8.84354811914248e-06
-2.35905979341268e-05
-2.54201592422192e-05
-2.42211392259577e-05
-2.12461928412428e-05
-1.85428810692673e-05
-1.49897992313231e-05
-2.66224783835301e-05
-8.67342898651812e-06
-1.66518186448009e-05
-3.29008733990507e-05
-1.95444455647963e-05
-2.27665230095794e-05
-2.55735565341319e-05
-2.2457778854599e-05
-3.94182899811819e-05
-1.86918496285421e-05
-2.11641381220992e-05
-1.89225864121151e-05
-1.70228131721771e-05
-2.49426565242072e-05
-2.8411075458267e-05
-2.28234822974317e-06
-1.85657991949937e-05
-2.29544996652813e-05
-1.18917989647655e-05
-3.49270052499873e-05
-3.56186241590187e-05
4.85803374008702e-07
-1.42820785767496e-05
-9.20937493973454e-06
-6.5102028834059e-06
-3.93527986770473e-05
-1.14771624531867e-05
-3.34914282542743e-05
-2.11050992404511e-05
-2.95739250108386e-05
-3.25008243438728e-05
-2.7465555517999e-05
-3.36810507496993e-05
-2.34757072790005e-05
-1.76585148419212e-05
-3.70882197763082e-05
-3.26880029218226e-05
-2.15343898796713e-05
-2.32161112396575e-05
-2.12911235956172e-05
-1.40868345786366e-05
-2.63282197661483e-05
-3.59395978893203e-05
-3.90711903805808e-05
-1.35362236729851e-05
-1.50713409115634e-05
1.99246420676481e-06
-2.49108128572249e-05
-3.39538532297816e-05
-2.09574381853978e-05
-6.0431744308281e-06
-2.64139175949787e-05
-1.000750013571e-05
-2.79517416529589e-05
-2.29207126490818e-05
-9.66370519538821e-06
-4.97162745895209e-05
-1.2405621538751e-05
-2.89002304279421e-05
-1.88202733300968e-05
-3.33052004260556e-05
-2.14597148760174e-05
-5.71400196668237e-06
-2.30326199544966e-05
-4.48135986076814e-06
-5.7225662047958e-06
-3.11734861921698e-05
-1.26655021491543e-05
2.1341138071274e-06
-1.5810930862556e-05
1.22706763166622e-05
-1.52927613335181e-05
2.40426781622368e-06
-2.12104143491582e-05
-4.32208814399269e-05
-3.98441671998393e-05
-1.48415890404364e-05
-1.55900730983432e-05
-1.46730587512975e-05
2.7127201828279e-06
-2.61078419898632e-05
-2.36450976800052e-05
-2.19126357001184e-05
-2.12402951181967e-05
5.73734065808491e-06
-2.49209591458395e-05
-7.29854533848927e-07
-1.91494209800754e-05
-1.71907687936428e-05
-5.73458694793803e-06
-1.31293331008535e-05
-3.11559954172809e-05
-2.32328827403302e-05
-3.0675631378148e-05
-9.41683892356502e-06
-2.02531197892676e-05
-2.1881875944934e-05
-2.81147944092967e-05
-2.04488408944903e-05
1.2486328159498e-06
1.42723897095606e-06
-1.70686381657878e-05
-2.21003805034094e-05
-2.94356564729278e-05
-6.00991840655643e-06
-2.48455417813306e-05
-3.44509199601843e-05
-2.49258410881077e-05
-1.74661202265311e-05
-4.27282257588084e-05
-2.63430634246167e-05
-2.82384454341762e-05
-5.48514503783724e-05
-2.18241427311646e-05
-2.03852742250942e-05
-1.55065582140492e-05
-2.58556714995683e-05
-9.7087281418799e-06
-4.60565402059077e-06
-4.66759715258424e-05
-2.80002529574983e-05
-3.47177606346532e-05
-1.99519031035296e-05
-3.4501047252743e-05
-1.15432126424802e-05
-3.19399274342456e-06
-3.8549079221416e-05
-3.80879933438957e-05
-1.89930547010786e-05
-2.86875686005972e-05
-5.06683260547231e-06
-1.96549246876021e-05
-1.79891106251813e-05
-2.70054558363953e-05
-3.36517891329378e-05
-2.84738294662071e-05
-2.03559983865511e-05
-6.16018698726611e-06
-2.85255936476561e-05
-3.59049492173814e-05
-4.49102504293059e-05
-1.51299470270624e-05
-2.34444625404896e-05
-1.90213094232833e-05
-1.97212386292934e-05
-1.54036738623736e-05
-1.58560300740846e-05
-1.38223516805368e-05
-3.13784643537668e-05
-1.15734758387058e-05
-2.35839343847988e-05
-2.80932198985427e-05
-4.6829762345602e-05
-1.24056961283982e-06
-3.02576918278097e-05
-3.82646176036952e-05
-1.99108134536538e-05
-2.83030990545524e-05
-2.89506209813749e-05
-6.59835883719994e-06
-4.58090262519058e-05
3.69463425822791e-06
-1.74133228631269e-05
-2.11565346905458e-05
-2.60040708681111e-06
-2.79626274181065e-05
-1.64094576658348e-05
-1.42450046363845e-05
-2.17674644668639e-05
-3.31892740234644e-05
-1.94811634231781e-05
1.52125093393794e-05
-2.61338111659689e-05
-2.58187273060742e-05
-2.47202619552896e-05
-3.14736104638255e-05
-2.05281534856128e-05
-1.63708179372301e-05
-2.28288397141635e-05
-1.70678614119092e-05
-1.14148903840391e-06
-6.28672359971366e-06
-4.42700769208732e-05
-3.02601157961263e-05
-1.92851738714465e-05
-1.71711547000944e-05
-1.79649029568201e-05
-3.06541505011312e-05
-2.03125329739271e-05
-4.75444383101088e-06
-1.86005886983141e-05
-1.01440492121668e-05
-1.45806212008849e-05
-2.97704628861158e-05
-4.29441102922129e-05
-2.03542798401876e-05
-2.2304127007607e-05
-1.09334516030885e-05
-4.0057866847311e-05
-1.46807614893207e-05
-2.49375537515055e-05
2.33523580964537e-06
-4.73163392394591e-06
-2.06684918133114e-05
-2.52812687939001e-05
-2.87676583006113e-05
-7.41897005363498e-06
-1.73536466373886e-05
-1.88888941762499e-05
-3.36984076320272e-05
-1.25907846017769e-05
-2.90716908663045e-05
-2.59607389643738e-05
-2.09156791897288e-05
-2.62154906150272e-05
-1.5838911351926e-05
-1.85788132410122e-05
-9.97704259027592e-06
-2.43506483502672e-05
-2.61131820315347e-05
-1.84714036295558e-05
-2.40557670590471e-05
-4.10340076888255e-05
-2.88858490893267e-05
-1.31754641730339e-05
-2.05561793421471e-06
-2.15377950454575e-05
-2.43041502048414e-05
-2.19667254456484e-05
-1.72074589568742e-05
-1.56125501004099e-05
-1.59411482167524e-05
-1.58913742218386e-05
-2.10676044408331e-05
-1.10624705178643e-05
-3.1685717123485e-05
-2.67910795202911e-05
-3.31478125889774e-05
-1.27520937580953e-05
-2.17252934464794e-05
-2.80591041215566e-05
-8.3066320151307e-06
-1.45290183615424e-05
-2.86558556764269e-06
-1.47279153922785e-05
-2.10033202675932e-05
-9.03033345108214e-06
-2.51564500106086e-05
-2.10604860910614e-06
-2.05046080656735e-05
-1.03040149202414e-05
-1.6482325912218e-05
-1.23639457545466e-05
-1.34426538674725e-05
-3.33395542265508e-06
7.78879405763402e-06
1.53660249662629e-06
-5.67077266547062e-06
-1.19442097580889e-05
-2.72343247460472e-05
-4.20518689302772e-05
1.15213560995372e-05
-1.31519845894356e-05
-7.99680637875024e-06
-2.10636190014302e-05
-1.65123641779541e-05
-2.35944043371543e-05
-2.57485649009991e-05
-2.67418462282248e-05
-3.87897844668255e-05
-1.09534443085781e-05
-1.82098182173277e-05
-1.32665009822739e-05
-3.83598282512714e-05
-1.55576730920747e-05
-5.13159499827221e-06
-3.41207825954151e-05
-3.28971715475568e-05
1.60233146548029e-05
-1.57424667268518e-05
-2.64862608422938e-05
-2.27859555658767e-05
-3.20527630578509e-05
-4.76368389248067e-06
-1.51631829127631e-05
-1.90647457693982e-05
-1.27232715803236e-05
-2.34863514614425e-05
-2.73998690289134e-05
-4.01311264505883e-05
-9.93135095296727e-06
-1.74875516760352e-05
-4.09804894921311e-05
-2.88226642429121e-05
-1.50014900609799e-05
-3.42022899008315e-05
-5.97058447749664e-05
-3.12041637394082e-05
-9.22763122224712e-06
-2.67872030535892e-05
-2.98380378078462e-05
-2.3963643444049e-05
-2.42727656799922e-06
-9.72142142663212e-06
-5.94501703076583e-06
-3.29073583174642e-05
-2.30751978123017e-05
-1.6976235089975e-05
-1.92175716324999e-05
-2.40943980781406e-05
7.88233751272998e-07
3.98001618068586e-06
-3.09768431744672e-05
-8.61632892239126e-07
-1.68914906564836e-05
-2.97476613039483e-05
-4.18232643374807e-05
-3.54078255235788e-05
-1.09138383966411e-05
-3.5059350860747e-05
-2.76921910895632e-05
-1.66897257450106e-05
-2.38789368904965e-05
-5.00505566704164e-05
-4.61109567510215e-05
-1.77706464820838e-05
-2.64440770338677e-05
-9.73095850266626e-06
-2.35214987153739e-05
-2.26042413372557e-05
-6.97165588223769e-06
4.8052174390895e-07
-1.90662090022226e-05
-1.70017380077347e-05
-1.3272818589316e-05
-2.78325186844547e-06
8.26783597422531e-06
-2.85372158246118e-05
7.35699191454831e-07
-2.53938325607297e-05
-9.42192383558277e-06
-3.99389712122382e-05
-3.68632452507023e-05
-2.69399357969015e-05
-3.98907857672354e-05
-2.13941851747666e-05
-2.17058087949907e-05
-9.46464403025519e-06
2.29279735746137e-06
-1.46820783683466e-05
-2.4310602079965e-05
-2.62837663991104e-05
-2.63264793809879e-05
1.26499233151149e-05
-1.04089599440437e-05
-3.06175832755993e-05
-3.17967821190671e-05
1.7217931104434e-05
-1.602188401793e-05
-9.17963562915986e-06
-3.37043116232451e-05
-8.25165938421443e-06
-2.75446069117895e-05
-3.6356326310964e-05
-1.31515383543307e-05
-1.93285529266968e-05
-2.42825346916212e-05
-1.11873429568631e-05
-2.21617107623088e-05
-2.72420391362918e-05
-2.76090533681252e-05
-2.69632224002374e-05
-3.34742446764719e-05
-2.24198916050206e-05
-1.58287010783572e-05
-6.05002613534805e-06
-1.89013747949937e-05
-1.10990710247242e-05
-2.86272877220775e-05
-1.7740477378046e-05
5.1053290251409e-06
-2.51800605281864e-05
-2.24208876441668e-05
-3.91777793574397e-05
-8.9541796125977e-06
-2.31696824695478e-05
-3.17432355348076e-05
-2.12562451140592e-05
-1.70350226078774e-05
-1.2268480374595e-05
-2.07762872376746e-05
-9.19422639905526e-06
-2.36044236348992e-05
-1.70595997406643e-05
-2.51037715254867e-05
-4.24441864300451e-05
-1.02089855035188e-05
-1.18338387146816e-05
-3.93968889558848e-05
-3.76106196451118e-05
