# Supplementary material for: Research on computational propagation and identification of mine microseismic signals based on deep learning
Source: PLoS One. 2025 Oct 22;20(10):e0334641. doi: 10.1371/journal.pone.0334641 (PMC12543183; doi:10.1371/journal.pone.0334641)
Supplement: S1 Data — (ZIP) [file pone.0334641.s001.zip › 000100500001067.xlsx_0.txt_24.txt.txt]

-1.56287196961279e-05
-1.32710089140597e-05
-4.55881710962065e-05
-1.98348145447819e-05
-3.03662770627085e-05
-3.29080080798453e-05
-3.22505176217065e-05
-1.05542574956688e-05
-3.47627255574291e-05
-2.16712908568899e-05
-5.84466445600104e-07
-1.05847603924467e-05
-1.83938488356603e-05
-2.19364231291464e-05
-1.39658620040892e-05
-3.04957287689052e-05
-2.440448914898e-05
-2.88581325092278e-05
-1.427749086712e-05
-2.41194586723747e-05
-1.57400635942184e-05
-1.70859462454566e-05
-2.91213781228331e-05
-2.75500157365506e-05
-4.16361015998235e-05
-3.50808931128319e-05
-1.56642455695791e-05
-3.36129662209568e-05
-3.94765385769444e-05
-1.89619877629169e-05
-2.04822513987437e-05
-1.78753038098549e-05
-1.10049801072586e-06
-1.38548679356735e-05
-2.32494233021884e-05
-2.56017949507561e-05
-2.8148455826408e-05
-8.38536016647845e-06
-4.47663949743068e-05
-2.72260343925958e-05
-2.51683517331927e-05
-1.8391458165406e-05
-8.54137408990321e-06
-9.20328335591658e-06
-1.04751746354491e-05
-2.35830794469003e-05
-2.09880301588669e-05
5.29790924185946e-06
-3.60850467762731e-06
-1.13585024193236e-05
-1.24391322939506e-05
-2.81983204233957e-05
-2.01680084729126e-05
-1.9401596205743e-05
-1.2717493641002e-05
-1.51958235801455e-05
-5.68658877102425e-05
-3.84155560904327e-05
-2.41127988402089e-05
-9.04580155873178e-06
-2.29038325764095e-05
-2.48544399784005e-05
-4.17027290695561e-05
-1.67962831017871e-05
-3.51163612881768e-05
-1.55854500866778e-05
6.87692878529799e-06
-2.1059143221738e-05
-2.33595705059636e-05
-2.93377075784808e-05
-2.58990852198242e-05
-3.20460235290353e-05
-2.40722985365481e-05
-1.80849717936937e-05
-7.42766466709747e-06
-9.34841446750469e-06
-3.54748082916472e-05
-3.58774854426905e-05
-5.67453254730574e-06
-2.81725605095758e-05
-2.60603495743666e-05
-1.45206770485628e-05
-2.05837022148462e-05
-4.15739302064581e-06
-4.41093033310621e-05
-1.66495456969546e-05
-2.15787265967709e-05
-1.04256486070599e-05
-2.24774470714978e-05
-2.52575908336131e-05
-5.14779925718035e-06
-3.28088329419382e-05
-1.9853304737792e-05
-3.49153793549519e-05
-2.43669846641598e-05
-3.44853972023452e-05
-8.50226908901283e-08
-8.06817706108859e-06
-2.8185661519922e-05
-4.44114944984491e-05
-1.39184508139427e-05
-3.23727786581547e-05
-1.57579665157443e-05
5.03007584312462e-08
-1.53395255188784e-05
-8.41706598688248e-06
-2.0523092519374e-05
2.16901381525341e-07
-1.49199285348706e-05
-2.182881967887e-05
-1.27483191950219e-05
-1.08592033376191e-05
-4.06842068207872e-05
-3.40697225164723e-05
-1.53842746999133e-05
-2.72584491245577e-05
-1.82265658281997e-05
-2.95044506773753e-05
-9.70694750826308e-06
-4.97095631511327e-06
-2.70248138193162e-05
-3.14303894630937e-06
-2.90610814435473e-05
-1.63452434412072e-05
-1.36906906712548e-05
-2.09389782323465e-05
-2.33082431186884e-05
-1.72049904298703e-05
-4.58985470834072e-06
-3.881307669126e-05
-4.00638518771297e-05
-1.58053860725459e-05
2.45651552986066e-06
-2.59831845092351e-05
-1.05494835634601e-05
-2.30001801630202e-05
-1.92096493891088e-05
-3.04410724375551e-05
-2.43908748894458e-05
-3.42940234405189e-05
-3.46879989563027e-05
-2.51746627051334e-05
-3.93823158771696e-06
-1.8426002918447e-05
-2.59571520625254e-05
-2.11129599684673e-05
-8.39445662705491e-06
-9.54873659081587e-06
-3.39717164819539e-05
-3.30513487533875e-05
-1.3254367528449e-05
1.34468446294958e-05
-4.29215325807049e-05
-3.14375297986101e-05
-7.8588344356611e-06
-3.63705912483432e-05
-2.15342945026577e-05
-2.2730076554698e-05
-4.92890263407812e-06
-1.83995768233316e-05
-2.11597316369284e-05
-1.61330082274219e-05
-2.18435589440012e-05
-1.06379117146962e-05
-2.85812368769123e-05
-1.20009058224564e-05
-3.0900232463576e-05
-4.52839067801965e-05
-3.32224253496447e-05
-1.46322904104503e-05
-3.47916388905572e-05
-2.80896319881793e-05
-4.01304327055287e-05
-2.97602726265611e-05
9.91809599548044e-07
1.20845982073703e-06
-4.53132541417472e-05
-3.84372819556701e-05
-8.1687688352162e-06
-2.97214012630827e-05
1.20494267018354e-05
-6.75013563436283e-06
6.07170407649484e-06
-1.53040461188482e-05
-3.75448262509668e-05
-2.02006532490226e-05
-1.10088830089353e-05
-1.46830566839832e-05
-2.71935044142671e-05
-8.66510615111754e-06
-1.90276876103074e-05
-1.72185968981997e-05
-9.64131812078084e-06
-4.90310691443208e-05
-3.10019431550647e-05
4.18734662453212e-06
-2.45158601559994e-05
-2.35357032889589e-05
-2.45308840720239e-05
7.81301331758268e-06
-1.88865335358477e-05
-1.07508552727326e-05
-1.86047573499297e-05
-1.63227019340277e-05
-2.24152259943039e-05
-2.01835247763728e-05
-2.36518076509067e-05
-2.20709539546795e-05
-3.08783879018849e-05
1.24432015307045e-05
-1.44810907659495e-05
4.6021277224192e-06
-1.30331073911294e-05
-2.93755775001625e-05
-2.06774782005156e-05
-2.19342106386735e-05
-2.18818389892722e-06
-3.47071015132729e-05
-2.58763435450186e-05
-1.68091567983189e-05
-2.84973233823387e-05
-2.28112245451686e-05
-1.11787438206992e-05
-1.28013860354841e-05
-2.42447838132957e-05
-2.48601150310401e-05
-2.35697511497638e-05
-3.3022827679008e-05
-1.73294845573004e-05
-3.86309900556931e-06
-1.29665993547608e-05
1.95096428657045e-06
-1.03038943894295e-05
-1.48959445672309e-05
-2.83362586252537e-08
-3.41983734824789e-05
-2.4281800642561e-05
1.96658451465785e-06
-4.16059909538831e-05
-9.02423611383965e-06
-2.67961976841375e-05
-1.5932848687127e-05
-4.38425437747154e-06
-2.77710511504182e-05
-3.14961039410399e-05
-7.29708293760561e-06
-3.04106707972851e-05
-4.1882972145511e-05
-4.66905990583324e-06
-9.15435748694821e-06
-2.30079841115299e-05
-2.70957329517913e-05
-3.30361070515591e-05
-9.4672290328055e-06
-2.16105823652328e-05
-4.19661475304837e-05
-2.88168027813877e-05
-3.31785394661091e-05
-3.36252975232733e-05
-4.84030397539966e-06
-3.13881345896678e-05
3.58823130974395e-06
-1.05835184927764e-05
-3.20739240998614e-05
-3.72068803114956e-05
-2.17852787971086e-06
-1.98027308710926e-05
-3.32342055559189e-05
-3.44055066286188e-05
-4.16902144534842e-05
-2.01254619706039e-05
-2.06219175490797e-06
-2.44721466667104e-05
4.92683980641391e-06
-4.75027534125408e-05
-2.90117830848598e-05
-1.29970363133381e-05
-2.58937854124644e-05
-9.26238454697192e-07
-1.93370905535268e-05
-4.48005918224868e-05
-2.8859917357248e-05
-3.86908120584194e-05
8.68156303715396e-06
-1.15557218319885e-05
-1.99249697767685e-05
-3.58905521051084e-05
-1.31410283481644e-05
-2.09194404084162e-05
-8.60163264725727e-06
-1.34071006680744e-05
-4.16510743637366e-05
-3.28891121467178e-06
-4.85448843911772e-06
-5.61029289929194e-06
-1.84892461791533e-05
-4.61496054897775e-06
-6.63804801143263e-06
-4.23745119474624e-05
-1.44342069806275e-05
-4.83322748407508e-05
-3.77611076926143e-06
-3.62642626391963e-05
-2.03749528355424e-05
1.9073380525858e-06
9.19390243058729e-08
-2.27379186044382e-05
-1.62904532768067e-05
-2.51801217936678e-05
-2.95072727477115e-05
-2.89329685390464e-05
-1.40861347254542e-05
-2.79080852104441e-05
-3.06777022637842e-05
-2.36052147934567e-05
-1.4578642012512e-05
-7.50162641405185e-06
-2.73095987641327e-06
-2.503013020215e-05
-3.01494577531805e-05
-6.4436152010114e-06
-3.05121437519292e-05
-2.11447369272423e-05
-2.07407019787517e-05
-2.1458549485409e-05
-1.30324522598459e-05
-1.40095414557179e-05
-5.48839031037604e-06
-8.28089586875653e-06
-3.53645378580377e-05
-2.96601356805584e-05
-4.10978016896468e-05
-3.73053485020663e-05
-1.00058853598704e-05
-3.277610584123e-05
-1.19327095287195e-05
-2.46021323095317e-05
-2.4638295258534e-05
-5.23280788041105e-05
-4.29311656502065e-06
-3.83597224046586e-05
-1.68589610799623e-05
-2.91577313926744e-05
-1.58209248109992e-05
-1.64869195318049e-05
-2.97991283646891e-05
-6.47533182355761e-06
2.09294955283757e-05
5.66567683829416e-07
-3.65148686294282e-05
3.44087167486152e-07
-3.42427626844618e-05
-3.61708863733993e-05
1.24590420569543e-06
-1.30602324434795e-05
-1.89993150226326e-05
-2.2507493329568e-05
-2.20782862626628e-05
-1.65921355125825e-05
-2.03996113168509e-05
-3.75512426268631e-05
-1.33041014649198e-05
-2.17974726113319e-05
-3.1669910497842e-05
-2.61210182892528e-05
-2.65582930405198e-06
-2.96959713892327e-05
-4.29167802061678e-05
-1.16603476524594e-05
-3.92863119228783e-05
-2.38925458530774e-05
-1.29894536581139e-05
-2.30094916515898e-05
-2.09163439844334e-05
-1.60565219562196e-05
-2.7728971400987e-05
-1.10579475384027e-05
-2.36406377179449e-05
-2.49186811042785e-05
-2.66556448231702e-05
-4.40220113046126e-06
-2.02418509513923e-05
-3.11877438048786e-05
-3.35748786450552e-05
-2.78551403888754e-05
-2.67452460895674e-05
-4.04582816903443e-05
1.00655253145119e-05
-2.56111169271907e-05
4.52617508264522e-07
-6.7839968160984e-06
-4.66788907498444e-06
-8.3167525093634e-06
-4.09167456162252e-05
-4.99981762295354e-05
-2.28075600035523e-05
-3.84881707573367e-05
-2.1847013666077e-05
-2.37232905706301e-05
-1.91833407647838e-05
-2.233780400292e-05
-2.52600696386361e-05
-2.7252306883501e-05
-1.02318658415891e-05
-2.25925157162452e-05
-3.18882764253534e-05
-2.34137842320542e-05
-1.51303208174426e-05
-4.41537020013565e-05
-8.05895957060728e-06
-1.16197960449914e-05
-4.6278636111705e-05
-2.70855933384242e-05
-1.0946487827205e-05
-2.31409867692373e-06
-2.33382025025234e-05
-2.09202560320885e-06
-1.52884600633864e-05
-6.95133503611406e-06
-1.59599376866041e-05
-2.81760027613825e-05
-2.89973937282827e-05
-4.03346734525679e-05
-1.78076075044365e-05
-1.45652648861547e-05
-2.27263464720887e-05
-4.9763676971099e-06
-9.5900038850844e-06
-6.05227215190395e-06
-2.06184231106497e-05
-3.40025576166753e-05
-3.06456927736708e-05
-3.23700058084468e-05
-8.69727038039926e-06
-2.80720621946519e-05
-2.60871829499331e-05
-1.05302759551599e-05
-9.95949731172396e-06
-2.01835611892588e-05
-2.2180707404883e-05
-1.93381710649249e-05
-6.31829907141757e-06
-2.02043621300249e-05
-3.12082902877134e-05
-3.36828392628429e-05
-1.91053154023779e-05
8.01754352812145e-06
-2.28359537659748e-05
-1.94004708549466e-05
-1.20776225479736e-05
-3.48652593704935e-05
-4.32545310957978e-05
-1.72246102981254e-05
-1.93121816342084e-05
-3.84472019157442e-05
-3.92252939559736e-05
-3.37017273844351e-05
-3.61878325706931e-05
-2.35490958439509e-05
-2.41858911420767e-05
-2.5312930113213e-05
-1.65104562808788e-05
-7.7039791669171e-06
-9.29446110731754e-06
-2.73508649271801e-05
-2.87270174581901e-05
-1.39937541396312e-05
-1.6795503143813e-05
-1.09581881005338e-05
-3.18542987293511e-06
-2.13833469363885e-05
-2.14971382708202e-05
-2.09120390420518e-05
-1.93852165122917e-05
-1.31771894857539e-05
-1.44975689582443e-05
-2.03263521632577e-05
-4.07016579819572e-06
-3.95921604320291e-05
-1.63631686700585e-05
-3.11344205019508e-05
-4.42940410959644e-06
-2.33114950113527e-05
-3.02611271752285e-05
1.31699334719605e-05
5.28709636165286e-06
-7.01752628043564e-06
-2.18166777203179e-05
-2.34954970910987e-05
-1.14298776909751e-06
-6.99453283937887e-06
-2.29056532561674e-05
-1.48392993684589e-05
-2.26127361947202e-07
-1.58507546719387e-05
-4.84828105126222e-05
-1.5444852919291e-05
-3.06768816133707e-05
-1.89217278498618e-05
-2.51656282182296e-05
-1.31107620038277e-05
-2.84137123486969e-05
-1.8787575192772e-05
-2.01665309632269e-05
-1.46763575356354e-05
-1.7882564422951e-05
-2.89143035482084e-05
-2.76444994277724e-05
5.68152607485151e-06
-1.53019207111649e-05
-2.30184854981169e-05
-3.65381533230186e-05
-2.31922952643433e-05
-1.78375307482349e-05
-2.57873742140865e-05
-1.09222379281331e-05
-3.32552564664434e-05
-1.48363653895641e-05
-1.1737772429643e-05
-1.629437284451e-05
-3.29451227954249e-05
-3.95924144070556e-05
-1.15835154505942e-05
-8.5838695958735e-06
-1.16976395206036e-05
-1.95103566782515e-05
-2.13162298827692e-05
-4.78382056146736e-06
-1.35795715823872e-05
-4.884209370341e-06
-2.54658519001628e-05
-1.77673020336395e-05
5.38912454288535e-06
-2.25671372666031e-05
-2.8895648840201e-05
-4.02111797664722e-06
-1.26049269330012e-05
-7.24732433824742e-06
-3.80432486270695e-05
-2.52864914170939e-06
-2.87911129514299e-05
-2.76378155848395e-05
-1.95927044254138e-05
-1.05749349711038e-05
-1.32980988669654e-05
-1.59163913611757e-05
-3.72115758359905e-05
-2.03624947813541e-05
-3.63462140608943e-05
-3.57784165373194e-05
-1.64445204014616e-05
-3.2704218424219e-05
-1.93685451217946e-05
5.68392965170225e-06
-5.68731916026708e-06
-1.34690001120489e-05
4.65630850700461e-07
-2.39782367041099e-05
-2.60463154345583e-05
-3.37435728127137e-05
-3.13449231882642e-05
-3.18206818460666e-05
-2.20820362417166e-05
-2.27041910705152e-05
-7.59968110874789e-06
-8.074848174378e-06
-3.1913086417671e-05
-1.84795083819109e-05
-1.88319555608089e-05
-2.64116812171738e-05
-2.42637950656911e-05
-4.12248083094479e-05
-1.6128175159387e-05
-2.2815640439168e-05
-6.18688435669925e-05
-1.9738340122341e-05
3.305254808028e-06
-1.73995714531728e-05
-3.66644363696862e-05
-1.36445851652089e-05
-3.38383559626583e-05
-2.84130387222917e-05
-2.98097076351075e-05
-2.04360462924941e-05
-1.43960142241805e-05
-2.60278779246724e-05
-2.3998245927324e-05
-1.58769911696915e-06
-1.80745466682558e-05
-3.52482704117461e-05
6.5564444446669e-06
-6.10856591835381e-06
-3.23366339842068e-05
-2.33423278418865e-05
-1.39575697149752e-05
-3.37157988999737e-05
-4.25511738933774e-05
-2.09484816829317e-05
-2.14497861089752e-05
-2.7003299162133e-05
-1.48766126119126e-05
-1.28835150732607e-05
-1.62271379033164e-06
-1.95070063362341e-05
-1.00728218101322e-05
-2.95822533449412e-05
-3.74220280354965e-05
-2.28682105666809e-05
-3.92510245557042e-05
-7.17510152444923e-06
-3.50150264780728e-05
-3.42304823749753e-05
-2.73182772601833e-06
-2.5089814511876e-05
-2.89123504755234e-05
-1.70413835400103e-05
-2.45707948161456e-05
-3.41465036956928e-05
-2.23314579369464e-05
-2.4083853355236e-05
-3.86953606056672e-06
-1.14834403647847e-05
-2.79835148791214e-05
-2.46335659043088e-05
-1.4028923632861e-05
6.2992894977614e-06
-2.56721527267879e-05
-2.22512930252317e-05
-3.67048421482364e-05
-1.38421118295104e-05
-1.78568302035676e-05
-9.80147860185229e-06
-1.54305817065605e-05
-2.81282790457418e-05
-3.53535950370646e-05
-2.97078610171141e-05
-2.88517251284056e-05
-4.42820114695863e-05
-3.55777709002398e-05
-1.58730814787946e-05
-2.6074262393898e-05
-2.16606360098145e-05
-1.30768074949179e-05
-3.3556250396412e-05
-2.149030075256e-05
-1.38144151281113e-05
-4.43321725077041e-05
-2.34376480967944e-05
-1.27106093159636e-06
-1.89917013670292e-05
-2.7220519218693e-05
-3.24153172830839e-05
-2.49887049117797e-05
-2.47464848680003e-05
-3.22927486099657e-05
-2.78623590993609e-06
-1.2947266592332e-05
-2.4385080258218e-05
-3.34405565759621e-05
-2.80370981080477e-05
-2.07822057396368e-05
-1.68229121278184e-05
-1.659673413144e-05
-1.55386855033146e-05
-9.88431125968337e-06
-2.83845563862101e-05
-1.18196969206378e-05
-3.8700672020425e-05
-4.83115530651432e-05
-3.58912669612002e-05
-2.58915585085786e-05
-7.60133489143028e-06
-7.27113219348432e-06
-5.96973096057526e-06
-3.65585828663218e-05
-2.6836448700434e-05
-1.5671068607061e-05
-1.88724505815886e-05
-1.51572849190019e-05
-1.35904603307458e-06
-1.98503019494629e-05
-2.4463091648922e-05
9.32999919010604e-06
2.43565090143447e-06
-1.5551246662412e-05
-8.05750910210102e-06
-7.49361479112071e-06
-1.46304993784412e-05
-3.91635835409711e-05
-1.72831008261173e-05
-4.08189876524022e-05
-4.02344935448371e-05
-5.94413823244937e-05
-1.41029424657476e-05
-1.16449680566932e-05
3.60682500912619e-06
-2.17094967445946e-06
-3.03004816714445e-05
-1.1871380551903e-05
-2.45272156238319e-05
-1.71463041149503e-05
-1.30181506975365e-05
-2.3158348658724e-05
-1.36499237185058e-05
-6.5869947591553e-06
-1.76030660841025e-05
-1.18097237563739e-05
-3.04786329738164e-05
-1.71330390372861e-05
-5.17057899723244e-06
-3.61997811254397e-06
-1.34213092546853e-05
-3.0230917987724e-05
-1.73073826087243e-05
-2.60968939965552e-05
-4.52922852648301e-06
-3.23630409707218e-05
-2.6877816186964e-05
-2.12491257517233e-05
-2.4096181522844e-05
-2.39691203170215e-05
-2.76268250242937e-05
-2.77393927916705e-05
-3.52432987021883e-05
-3.64260980902306e-05
-2.15424105168227e-05
-3.6328801772626e-05
-1.29231834291237e-05
-3.79237037119411e-05
-2.07674361361346e-05
-4.52862333016449e-05
-1.38177375914963e-05
-2.42011559369132e-05
-3.39688762240448e-05
-2.32030114449542e-05
-6.74416144320467e-07
-3.34341569542807e-05
-3.32943546117634e-05
-4.20980331991757e-05
-2.55022600156751e-05
-3.7764092642505e-05
-2.61831179321053e-05
-1.00602037996394e-05
-2.2034252665348e-05
-5.22415579515856e-05
-1.16701581777516e-05
-1.58775087319952e-05
-3.86853812527262e-05
-1.96233597659498e-05
-2.03107334068039e-05
-2.76406896816801e-05
-2.42070189101119e-05
-2.39775077789132e-05
-3.00918136425418e-05
-2.74429625239653e-05
-2.98445169629546e-05
-1.78539591213634e-05
-2.91208306276505e-05
-2.69145688137164e-05
5.07661138942427e-06
-2.65984919516648e-05
-2.95906670269812e-05
-2.29608035784337e-05
-2.47501875127306e-05
-2.35228874162234e-05
-2.14061702061423e-05
-3.48795806186211e-05
-9.27745072678257e-07
-2.16992606094442e-05
-3.09271847513305e-05
-2.29029059527973e-05
-3.9658493727562e-05
-2.84451365508693e-05
-1.20650851346788e-05
-1.2530085895954e-05
-3.13055937133591e-06
-2.85426346484809e-05
-1.96129006049726e-05
-2.06307385856401e-05
-3.55873379356182e-06
-4.08861385881489e-05
-2.65264950833743e-05
-1.28825502979893e-05
-7.89257107228037e-06
-4.17199678252744e-06
-2.69662856059631e-05
-1.58898812620197e-05
-2.41754041206483e-05
-4.75569526884123e-05
-3.35314614363583e-05
-6.27733420100491e-06
-4.46607476649903e-05
-8.88521602507773e-06
-3.31761799229763e-05
2.94701737733635e-06
-3.01316881440332e-05
-2.83931920704886e-05
-1.18162511142867e-05
-8.38470173299474e-06
-3.0793219446468e-05
-3.34580434919996e-05
-2.5258873356093e-05
-1.14300162178789e-05
-2.7028735449212e-05
-1.62792412275244e-05
-5.54576859430879e-06
-1.95736552036903e-05
-2.28445087382159e-05
-3.08647158058018e-05
-1.42874214908422e-05
-1.50675951662586e-05
-2.75716382706318e-05
-9.85600607296079e-06
-3.29590333764058e-05
-4.30013487700142e-05
-1.57941469845988e-05
-3.99743609954207e-05
-5.44468025934706e-06
-1.35444874829648e-05
-2.25787960009319e-06
-3.7600205459312e-05
-3.03443148325615e-05
-1.47089293170948e-05
-3.15115929979254e-05
-3.59808582571406e-05
-1.72412494599097e-05
-7.77348540697565e-06
-3.33963378385537e-05
-3.85673820883802e-05
4.22917651975748e-06
-1.33969881724449e-05
-7.93571447522759e-06
-5.68504602903838e-06
-3.2264900232307e-05
-3.08730277918777e-05
-1.10166480458351e-05
-2.06452241376399e-05
-1.06481364199885e-05
-8.43697647085245e-06
-3.55692720635116e-05
-1.64844987833933e-05
-5.1097746179997e-06
-2.34616060076726e-05
-2.56622842293695e-05
-1.36810125729399e-06
-6.57269740438358e-06
-1.09485910458961e-05
-6.22153904824904e-06
-9.97206680975565e-06
-3.39004707184513e-05
-1.03990893870649e-05
-1.20539888817563e-05
-6.20375996829719e-06
-6.91186439938487e-06
-2.70959169967456e-05
-4.56564210608813e-05
-2.09154683158438e-05
-2.83045954006135e-06
-1.48011188256082e-05
-2.00776372679274e-06
-8.01235404548095e-06
-2.66443738931408e-06
-2.86888355254119e-05
-1.01095024830665e-05
-1.47690329138073e-05
-2.06976224317047e-05
-2.04138320170015e-05
-1.01086965807759e-05
-3.23142135109023e-05
-1.12892062246048e-05
-4.14393344435653e-05
-2.05343593465845e-05
-4.14145389270051e-05
-2.0194979408255e-05
-6.13215225796046e-06
-2.59613990320073e-05
-8.35360645237861e-06
-2.78761129963759e-05
-4.2398763217778e-05
-9.79975180655837e-06
-7.32458254898806e-06
-2.31399659552665e-05
-1.62688532640556e-05
-4.02955497770428e-05
-2.70816019860057e-05
-1.36870985316199e-05
-7.17056582531166e-06
-2.50008837210645e-05
-2.46959236703338e-05
-3.31252542296199e-05
-1.05128310478573e-05
-9.11394671536679e-07
-2.60549638020154e-05
-1.28087782655646e-05
-9.71378611072477e-06
-4.70700830891964e-06
-5.56943788550206e-06
-1.65235417358518e-05
-1.60931078323965e-05
-3.46887132463209e-05
-3.15278375472397e-05
-2.26893136582089e-06
-2.19527227903463e-05
-2.75997995487498e-06
-3.05001703383817e-06
-4.39339053803118e-05
-8.98490954271361e-06
-2.33146004845735e-05
-3.33861387884954e-05
-3.59976978290121e-05
-3.21435381900913e-05
-2.43638208604479e-05
-2.12799925643554e-05
-1.9928209163789e-05
-7.1708885074175e-06
-2.08139395591211e-05
-3.1970235960373e-05
-4.933094998197e-05
-1.68677947751167e-05
-1.23960327113407e-05
-1.83034150027392e-05
2.96135451698653e-07
-9.76171872832991e-06
-1.56509602521223e-06
-2.4829664324764e-05
-2.50906329121889e-05
-3.73130123070609e-05
-2.78726986163427e-05
-2.10941009497708e-05
1.23262676354539e-05
-1.90217879740572e-05
-3.14840680516171e-05
-1.33303849705608e-05
-1.71834434383797e-05
-3.23849721072649e-05
-4.18314278225513e-06
-2.57420570072014e-05
-2.55327857154777e-05
-1.82558352877913e-05
-3.00619734065905e-05
-3.07491255704118e-05
-7.84065372493158e-06
-2.33638233796075e-05
-1.66751530289984e-05
-6.5226711877631e-09
-4.0842575619213e-06
-8.29335642031576e-06
-1.64000972660092e-05
-1.40403940702928e-05
3.88226245146682e-06
-2.46781569867875e-05
-1.93094913250642e-05
-3.57681515011647e-05
-2.38182525523897e-05
-6.6253402044198e-06
-3.05333462113692e-05
-1.45211108923527e-05
-2.89407410789586e-05
-2.31559869431717e-05
-1.60063968291561e-05
-4.24414910493662e-05
-2.00091759994792e-05
-1.26058966964331e-05
-4.06790033345687e-06
-2.78690636753252e-05
-3.50003171055239e-05
-2.3012003555372e-05
-7.90462948509922e-06
-3.1660779081026e-05
-3.29201280258537e-05
-2.47174923587155e-06
-1.32113376748157e-05
-9.83506216724096e-06
-2.47255044731932e-05
-4.79587625432085e-05
-5.10550118876989e-06
-1.60977880291751e-05
-3.28288561384529e-05
-2.46461130879163e-05
-2.34843542676814e-05
-2.08757620584127e-05
-3.58904364734592e-05
-1.14861354050766e-06
-2.96737892248503e-05
-1.68649730817308e-05
-4.33110043042906e-05
-3.77725922763559e-05
-4.34217646977906e-05
-3.1384617635348e-05
-1.5793171901304e-05
-8.82153858028626e-06
-1.46166866566431e-07
-3.0054906170681e-05
-1.14541769310532e-05
-1.62273353194393e-05
-2.25855999842024e-05
-2.65820861062992e-05
-1.17027311429336e-05
-1.37215855925892e-05
-2.31606309438246e-05
3.62741622056857e-06
-8.29190111121264e-07
-3.38913643023132e-05
-5.01806492382478e-05
-1.08690654880577e-05
-2.16873756528481e-05
-2.30391277929855e-05
-1.98295155401201e-05
-1.1578385034965e-05
-9.89602356939466e-06
-2.19949883130849e-05
-2.3016026426339e-05
-2.99202550375364e-05
-4.37417177056481e-05
-2.931073898983e-05
-3.89851008526915e-05
-9.4647095480621e-06
-1.6097021335655e-05
-2.94545652600706e-05
-2.45204856676271e-05
-1.25970503190308e-05
-1.90354979733834e-05
-6.12696773115207e-06
-3.46170701350401e-05
-2.6870589146624e-05
-4.66289854500895e-05
-4.24844695073042e-05
-3.45203571003583e-05
-2.61818707926011e-05
-3.68138984765427e-05
-1.24092293564228e-05
-2.46781293069598e-05
-2.13700468204129e-05
-2.68138707876953e-05
-3.30381598100751e-05
-1.75349704220552e-05
-2.64221492694484e-05
-3.90590314445199e-05
-2.1828685735304e-05
-1.96173444803799e-05
-1.83017586851252e-05
-1.54627458600374e-05
-5.41013598749208e-05
-2.88685109887929e-05
-2.42825334171608e-05
-1.9710388364913e-05
1.15190645547718e-05
-4.76821856675523e-05
-2.23900311658703e-05
-2.11654306708205e-05
-2.14708895791859e-05
-3.20227740199798e-05
-3.63621286509971e-05
-4.48436598014349e-05
-1.14569092134534e-05
-1.61918029823086e-05
4.71369325805044e-06
-2.73342780525814e-05
-3.09440578764792e-05
-2.85756877413306e-05
-2.04804529953007e-05
-1.22711222375623e-05
-3.11147041457419e-05
-2.27227771734261e-05
-1.09243062479094e-05
-1.70926148113456e-05
-3.19393431656101e-05
-1.41045584433996e-05
-1.6741120096858e-05
-1.82031518560024e-05
-2.83462287776885e-05
-5.14364452684818e-05
-2.4984078515673e-05
-3.70699326136164e-05
-1.8050485265007e-05
-1.99306473454048e-05
-3.74385062047328e-05
-3.00739728470333e-05
-1.00353700124146e-05
-9.07736199590631e-06
-1.55252420452356e-05
-1.58924467562765e-05
-2.56511293436151e-05
-2.12557804265447e-05
-2.36164980168288e-05
-1.51322012794887e-05
4.29617869536015e-06
-1.96140100679175e-05
-1.60111798611896e-05
9.47910988634463e-07
-2.82961713208773e-05
-2.33151414207659e-05
-3.01060028496293e-05
-3.42840040637172e-05
-9.27882672067118e-06
-1.40394435574943e-05
-1.1145067593112e-05
-2.11070601708361e-05
-3.25700757958906e-05
-2.11142781047465e-05
-1.24127656158589e-05
-5.19280027195311e-05
-4.48509847936596e-05
-2.77556527859289e-05
-2.39904568083383e-07
4.40142627202518e-06
-2.02188340968275e-05
-4.68971627135658e-05
-5.83124342280538e-06
-1.29797856072791e-05
-3.54381395736096e-05
-3.23998408468323e-05
-1.74620709924611e-05
-1.900249113437e-05
-2.58540961595645e-05
-1.47160886511099e-05
-1.17682946636805e-05
-2.15037008648236e-05
-1.26955366400558e-05
-3.14827386137598e-05
-2.27431378948991e-05
-2.67110620950009e-06
-2.4908930122663e-05
-1.47524535092009e-05
-3.68339066803807e-05
-9.73453275619655e-06
-3.4632222691648e-05
-1.30938308293283e-05
5.2311981434039e-07
-1.7448147255488e-05
-2.12522230352416e-05
-4.00118969935482e-05
-2.25097880916333e-05
-2.50904510641854e-05
-3.27998286651432e-05
-4.8019186500773e-05
-3.80306781606047e-05
-2.91801732391712e-05
-1.66491243648202e-05
-4.67151564953688e-05
-2.01569797989402e-05
-1.32226267122364e-05
-3.11688240342804e-05
-1.34607234911118e-05
-1.51022491137498e-05
-2.26668979511748e-05
-1.17330686323701e-05
-2.73585095237254e-05
-4.06044800978058e-07
-1.68722817102273e-05
-1.40532482145805e-05
-7.12071909023613e-06
-1.28708757376652e-05
-1.87033576972165e-05
-2.0956124207316e-05
-1.13629668784206e-05
-1.15798648529767e-05
-7.46290372534843e-06
-1.92785292707822e-05
-3.63300948075368e-05
-1.57990185178641e-05
-6.62368433817596e-06
-1.78646012624343e-05
-4.41958246432095e-05
-1.63186958998684e-05
-1.84177076513686e-05
-1.48575133550609e-05
-9.96697569602653e-06
-1.80202510489409e-05
-3.09188138609676e-05
-1.10511286712338e-05
-1.77333863398146e-05
-2.06850500753427e-05
-1.04669402717578e-05
-2.32500717937841e-05
-1.8112944712992e-05
-2.23515937456889e-05
-3.5713861938109e-05
-2.76817353351134e-05
-4.19304681735811e-05
-2.79853410106908e-05
-1.12985983893356e-05
-1.39920062084012e-06
-5.62889780489718e-06
-2.58682720247385e-05
-2.146035509462e-05
-1.3470559253814e-05
-1.66820152058296e-05
-2.08415230998982e-05
-2.48260463950084e-05
-9.84260844685551e-06
-1.22496598620501e-05
-3.37753782493538e-05
-2.18481576042998e-05
-2.98472737997238e-05
-8.1411100817965e-06
-5.7793436518108e-08
-3.04318121074405e-05
-1.65822869337813e-05
-6.8524994663443e-06
-9.4229036664656e-06
-2.6469549091815e-05
-8.72468961523407e-07
-3.626173923243e-05
-1.98253616986656e-05
-2.97902788937849e-05
-3.51090907183294e-06
-2.17445080134349e-05
-3.20479222949922e-05
-3.53049940364326e-05
-2.98467173051695e-05
-3.02526501106458e-05
-8.7004383221301e-06
-2.38995058038655e-05
-2.84985375062421e-05
-1.99701835152092e-05
5.94786098322722e-06
-1.98530377109538e-05
-2.72502478367416e-05
-5.68008471039747e-06
-1.97507937249499e-05
-1.10881503016778e-05
-1.99055748637567e-05
-6.54979140987833e-07
-3.94072308161454e-05
-1.67083527325036e-05
-1.45299015862628e-05
-3.15437942788809e-05
-3.39643046891356e-05
-3.31682304383781e-05
-3.65995075738995e-06
-1.24619706646327e-05
-2.62538049136e-05
-1.01065968783353e-05
-2.32928527162237e-05
-1.33269594674194e-05
-9.01457057844622e-06
1.51726563087194e-06
-3.5715995393003e-05
-1.31726392847874e-05
-1.50897030854259e-05
-1.28702308925418e-05
-2.54769425181159e-05
-1.51993611685192e-05
-1.8429378990059e-05
-1.50560255283944e-06
-8.46417865058315e-06
-1.43613522361567e-06
-7.03543062199815e-06
-5.2915088018217e-05
-9.77352317142212e-06
-1.0426998341491e-05
-1.61418839825977e-05
-1.90540528098357e-05
-1.59424595047097e-05
-1.29692629173082e-05
-3.96877380735239e-05
-3.22100839945949e-05
-2.3469404662305e-05
-1.66081641964685e-05
-3.23288311238181e-05
-2.34013313832427e-05
-1.51022653822077e-05
-2.73959787456425e-05
-1.22201586649293e-05
-3.0288814199995e-05
-1.7808700500021e-05
-3.03000482893289e-05
-2.61475292488189e-05
-2.21505823542755e-05
-2.08318629573758e-05
-1.08203743608279e-05
2.32177770975093e-06
-1.18031124454807e-05
-7.10464242278829e-06
-3.56823930584975e-05
-2.21825296413118e-05
-1.07359929622198e-05
-1.66074376958694e-05
-1.38055306355445e-05
-3.9986387123774e-05
-1.64708338904898e-05
-2.99554806467496e-05
-1.01859226302899e-05
-2.21198261128805e-05
-1.81634817518997e-05
-2.82370453218625e-05
-2.31172537830691e-05
-4.29304830267709e-05
-3.77033757995017e-05
-1.3923500599059e-05
-3.92410482368808e-05
-1.5864782473712e-05
-2.7582288416722e-05
-3.15777704713805e-05
-2.84385920527534e-05
-1.9813088385838e-05
-2.07085672948501e-05
-1.16560041244575e-05
-1.78077414749569e-05
-1.72141784119845e-05
-2.35671395073203e-05
-4.41287935161869e-05
-2.11343610737515e-05
-2.0945921825794e-06
-2.19966113603129e-05
-3.2336343560662e-05
-1.79207563362073e-05
-1.05621415137547e-05
-8.58266757070335e-06
-2.49499814744215e-05
-2.29947973544209e-05
-1.77969362355507e-05
-8.50433898396668e-06
-2.39290378107442e-05
-3.02092104796281e-05
-2.98334117650497e-05
-3.61544568588105e-05
-1.26368223472429e-05
5.74779220314913e-06
-6.51532605547561e-06
-1.2155745040527e-05
-2.10588494692272e-06
-2.69538255301003e-05
-6.29395456338344e-06
-3.10684405478731e-05
-3.89466974539941e-05
1.19905543866658e-05
-2.41376685883446e-05
-4.04392892466166e-05
-2.04380562025072e-05
-1.07437948683412e-05
-2.14214670794095e-05
-2.55646624784147e-05
-1.46083674842976e-05
-1.24116651502828e-05
-4.52357552729831e-05
-9.79434517505445e-06
-4.57259938015836e-05
-1.11763957830091e-05
-2.35471229771145e-05
-2.0233221447585e-05
-2.97093089726119e-05
-1.43630844286818e-05
-1.48041135836044e-05
-3.21645958173564e-06
-2.09351842623745e-05
-2.39119295452617e-05
-4.58810456433917e-06
-1.86858539326842e-05
-3.34473476514232e-05
-2.24327507150352e-05
-2.67969419076514e-05
-3.07601669260387e-05
-1.2821005043337e-05
-1.33009175886392e-05
-2.9913776536822e-05
-3.38537113559088e-05
-2.7324892310484e-05
-4.1101227221928e-05
-3.04859837760927e-05
-4.20770625701513e-05
-1.05524267559371e-05
-3.50393911308274e-05
-3.9729455274668e-05
-2.6369235996276e-05
-2.51536598200942e-05
-4.2125051961049e-05
-9.09572061764095e-06
-3.82972126078778e-05
-1.94200373035991e-05
1.08511056889696e-05
-2.45743362376704e-05
-1.90718248148002e-05
-2.8873051360832e-05
-2.21172237411328e-05
-4.21084031013408e-05
-5.15423248484759e-06
4.71898839387872e-06
-3.18803346743452e-05
-2.90548285315247e-05
-4.24259731260741e-05
-3.46851854303635e-05
-1.81715507226469e-05
-1.79209395727764e-05
-1.52703620372559e-05
-1.33888182125567e-05
-8.3526118477689e-06
-3.76520695645143e-05
-3.63709988154406e-06
-2.39407362700925e-06
-3.26747918034184e-05
-4.69692235171349e-05
-2.48929600139029e-05
-4.43392051259144e-05
-4.03691796865827e-06
-1.21562562585031e-05
-1.25898227691609e-05
3.55327065799268e-08
-8.84990629082743e-06
-4.13617306443258e-06
-1.49448460686578e-05
-3.20125200649342e-05
-2.35548447569891e-05
-2.51005214433464e-05
-1.48518838784307e-05
-2.46712867658908e-05
-1.84574718919011e-05
-5.44774003736506e-06
-9.40775942288787e-06
-1.00855093067147e-05
-2.32011232879468e-05
-4.37868742519732e-06
-2.46889990795937e-05
-2.08005785034913e-05
-2.21033431412184e-05
-2.57219016577881e-05
-2.2379379869268e-05
-1.63484010584926e-05
-1.66367310071833e-05
-3.24547970765147e-05
-1.88354456314357e-05
3.45479453083251e-06
-9.78992313802147e-06
-2.78371633180067e-05
-3.0906027749744e-05
-5.08362230997142e-06
8.74349657675944e-07
-2.97216514551306e-05
-4.84731190934628e-05
-2.88235434554834e-05
-2.0838123273128e-05
-1.90177669997874e-05
-2.20495124604236e-05
-4.58828317655657e-05
-4.61765678789857e-05
-3.88658326586807e-05
-1.15177356264537e-05
-3.00378312016454e-05
-3.56441493348716e-05
-5.46536649108882e-05
-1.69729004828409e-05
3.05298666648994e-09
2.19990586470916e-07
-2.03959208740967e-05
-2.97134706274876e-05
-1.18214213040051e-05
-7.46546228555623e-06
-3.09669852356178e-05
1.04110228217768e-05
-2.99495493678363e-05
-2.75958454374979e-05
-4.47195115459732e-05
-2.1770490722674e-05
-2.91490242244268e-05
-2.21862695654554e-05
-2.22289733799e-05
-3.55197378375166e-05
-1.74131181095787e-05
-3.05130906434815e-05
-2.54234090915042e-05
-1.53363124693577e-05
-1.83180593572461e-05
-2.58709879371264e-05
-1.75152712857724e-05
-1.17802917191026e-05
-1.81748597683795e-05
-2.62638758593102e-05
-1.23396152368645e-05
-1.92056857898129e-05
-2.73438014624465e-05
-9.19161461046419e-07
-2.32403461019696e-05
-1.92784664092138e-05
-2.24317410525873e-05
-3.70238513977708e-05
-1.02734603131248e-05
-2.53104143569365e-05
-5.791323055262e-07
-1.30789450961907e-05
-1.1544947947359e-05
-3.05822774711343e-05
-1.24946992907239e-05
-2.25982916739226e-05
-3.8694566294172e-05
-2.75826504624739e-05
-1.07682529307704e-05
-1.32281986013482e-05
-2.91336547091842e-06
-4.60920849897831e-05
-2.79809364422373e-05
-2.22490393478771e-05
-3.44892567417206e-06
-4.27295446992301e-05
-3.94047013007778e-06
-7.96768211168634e-06
-1.84950071889661e-05
-1.75389868135132e-05
-3.01353473117729e-05
-1.76847559932013e-05
-4.01290615954027e-06
-1.19757523651425e-05
-1.94801091812638e-05
-3.84273214608479e-06
-2.55202373229635e-05
-2.59316090481581e-05
-2.62841980149565e-05
-3.60626942248445e-05
-1.93249887039816e-05
-2.73919274987705e-05
-2.73960841105752e-05
3.07824944208971e-07
-2.89069980290081e-05
-1.25409585225324e-05
-1.22528888370587e-05
-6.8511148748763e-06
-8.6318011140625e-06
-2.72354736852773e-05
-4.59923383845822e-05
-2.61533638492124e-05
-3.49832348393218e-05
-4.00556476060448e-05
-1.76535163484833e-05
-2.65410484189133e-05
-2.42036237444335e-05
-6.03690917678716e-06
-3.32980857605509e-06
-2.51564352667022e-05
-4.12761780796581e-05
-2.40170296229214e-05
-2.56969547667935e-05
-1.53447460691189e-05
-5.34966849069326e-06
-2.68342579754637e-05
-1.66698987216597e-05
-7.04135192626046e-06
-4.27984234386194e-05
-1.68235088009094e-05
-1.218803893861e-05
-2.26998419223019e-05
-7.07151077202662e-06
-2.69595446741352e-05
-2.30884554557695e-05
-4.26807582136566e-05
-3.29902030405512e-05
-6.77552575718929e-06
-2.93482380727586e-05
-2.30617515611408e-05
-3.17187993540842e-05
1.12012029180717e-06
-2.14694617102359e-06
-3.12387112664789e-05
-2.4133856994644e-05
-3.64670312406831e-05
-1.58459803965558e-05
-1.24386210441537e-05
-2.34166432762987e-05
-3.10515882713599e-05
-2.06690448625789e-05
-3.22912987228613e-05
-4.3342868601309e-05
-2.76462275475773e-05
-2.74935939233312e-05
-8.05334593769727e-09
-1.09679295105766e-05
-2.79201718287189e-05
-8.8227025812349e-06
-1.24902004754673e-05
-1.05146405280585e-05
-1.13858932706713e-05
-7.99108644184825e-06
-1.00336244456342e-05
-2.58108215288486e-05
-2.28449307379611e-05
-2.03085828984872e-05
-9.99528700698371e-06
-6.34944350152082e-06
-4.02144825429626e-06
-2.06963235809863e-05
-2.45439698638691e-05
-1.73755318176642e-05
-2.35050428457541e-05
-3.23007143162648e-05
-1.38735428539305e-05
-2.78861970147245e-05
-2.60893055195166e-05
-9.98713710786756e-06
-3.60840416880904e-05
-1.12502918168916e-05
-2.88077035391302e-05
-2.28302580572961e-05
-3.56839154735314e-05
-2.57778059016283e-05
-2.10385244896173e-05
-8.09283420668388e-06
-2.55505956584229e-05
-2.47894478323468e-05
-9.42721038920393e-06
-2.55118988532856e-05
-1.49359958751295e-05
1.67005527150979e-06
-2.98128710064697e-05
-1.63284593813635e-05
-1.49456301179989e-05
-9.94975001855155e-06
-8.24595915280156e-06
-2.98827424782709e-05
-9.14998756589578e-06
6.94426463750912e-07
-2.77191340091254e-05
-1.73328377935601e-05
-1.50923298483285e-05
-2.5583468431713e-05
-3.31973903683305e-05
-3.8935913446151e-05
-1.36482019693905e-05
-2.32230479386864e-05
-2.91086951355212e-05
-2.54502102887071e-05
-3.89486803356984e-05
-1.66383292765582e-05
-2.27638341968964e-05
-1.72707750155089e-05
5.11597090655007e-06
-2.51136986405504e-06
-6.52710283717579e-06
-1.96114368142534e-05
-9.35785184957121e-06
-1.92963559372934e-05
-1.57035284787053e-05
-2.4520370827695e-05
-3.06894060061758e-05
-3.79130891351771e-05
-4.3738139998145e-05
-1.94201833996329e-05
-1.97724641388645e-05
-2.75407641850401e-05
-3.46458529343831e-05
-5.47714043493075e-05
-1.24673644368243e-05
-2.09439095616485e-05
8.93675526815731e-06
-1.27573226843266e-05
-4.7323187668001e-05
-1.21159033740194e-05
5.01016072713175e-06
-1.57033890331359e-05
3.30287265325427e-06
-1.07208617143777e-05
-9.44098881506301e-06
-1.63710349305849e-06
-1.9847776916251e-05
-2.37935160638074e-05
-2.7295886332486e-05
-5.8528361200623e-05
-1.60830619755261e-05
-2.67774008726513e-05
-4.45832254803129e-06
-2.06437513221708e-05
-3.27907258167903e-05
-9.35058497570371e-06
-2.38198519847961e-05
-2.70335443089427e-05
-3.49492548073123e-05
-1.35163762688711e-05
-5.24091565187947e-05
-1.34931952914627e-05
-3.42029173511389e-05
-2.55208536520892e-05
-3.68428304028662e-05
-4.34119170882847e-05
-1.71629283882266e-05
-2.54478934824601e-05
-3.68094975291654e-06
-9.06492814555655e-07
-6.76195403304268e-06
-2.77810340296614e-05
-2.51253557638391e-05
-2.80443679393909e-05
-4.45432930109389e-06
-1.92192675660398e-05
-3.19749764741469e-05
-1.85102871194414e-05
-1.99229277790868e-05
-2.58526442366423e-05
-4.04683850018582e-05
-3.88858154349297e-05
-6.35911266982441e-05
-2.35969189582362e-05
-1.86026510961763e-06
-4.19733576601869e-05
-3.25962609517737e-05
-1.98701607104177e-05
-8.47892098212214e-06
-2.88995893928493e-05
-1.5990101913892e-05
-2.65957633579753e-05
-1.24205670850412e-05
-1.65865962677336e-05
-2.89487854857338e-05
-1.42297277610322e-05
-1.37097228609348e-05
-3.15103446890224e-05
-2.67544561132698e-05
-3.34482372311898e-05
-1.73810163846559e-05
-2.77656372527556e-05
-5.59341273683454e-05
-6.98629994102761e-06
-7.26869540475158e-06
-1.62414075014377e-05
-4.72529931985245e-05
-1.17454983694518e-05
-3.64566201589822e-05
-1.96468484822486e-05
-2.47412284894159e-05
-9.2394425990965e-06
-2.4735062337867e-05
-2.55230108130666e-05
-6.85090377714087e-07
-3.13167432457899e-05
-3.6115776759088e-06
-2.7373582851265e-05
-2.02581765374716e-05
-1.20018707149493e-05
-2.65442966456426e-05
-2.7139738409782e-05
-4.74555614093886e-06
-2.54792439144243e-05
-2.50839195835029e-05
-3.45319089675047e-05
-9.7752517832274e-08
-2.90302493989392e-05
7.10086419284812e-08
-3.47400812834289e-05
-2.39509642555041e-05
-2.30828894162051e-05
-3.18616639223574e-05
-1.47320848404468e-05
-3.62151357353599e-05
-4.14459691410072e-06
-9.44498138568381e-06
-2.71476302792054e-05
-5.34362247702046e-06
-2.12581092320042e-05
-2.75067329033302e-05
-2.46864698888734e-05
-1.31746754679722e-05
7.60085832690596e-06
-5.3694422361488e-05
-3.2678296236302e-05
-3.07209039091335e-05
-1.58898399665492e-05
-1.37428894818227e-05
-1.87386417197484e-05
-1.8391554034024e-05
-8.68521939605464e-07
-2.06593658382504e-06
-3.05709835846909e-05
-2.32934541218901e-05
-1.51286542941807e-05
-8.67026750546015e-06
5.01069864843075e-07
-4.118987312498e-05
-2.06412868319398e-05
-2.73093784634067e-05
-2.56550566557066e-05
-5.01291589037007e-05
-3.96420250717048e-05
-3.82126788388652e-05
-2.66020582576489e-05
-1.6135909970524e-05
-9.15048859285045e-06
-7.66937753050478e-06
-9.54415162030801e-06
-1.39880137856822e-05
-5.4023004842808e-06
-2.02502496662493e-05
-2.15289850660637e-05
-2.43341536033457e-05
-1.68517199914916e-05
-3.45898984898822e-05
-1.7184320962687e-05
-1.61468657103017e-05
-5.5678818643459e-06
-2.15179563700991e-05
-1.76181644554497e-05
-9.83125938764048e-06
-1.7203912561601e-05
1.0319298672879e-05
-2.7489962762448e-05
-3.90548588867919e-05
-4.04799387196968e-05
-2.23461486064431e-05
3.01520565202757e-06
-3.00791026381227e-05
-1.240392408504e-05
-7.61535612401333e-06
-2.00894616167466e-05
-2.23156910994785e-05
-2.72333658980985e-05
-1.69925452995589e-05
-4.45048582735133e-05
-1.52039802330096e-05
-3.81555184704375e-05
-8.07748536431008e-06
-1.8429465524252e-05
-2.75515475588915e-05
-1.6450146220566e-05
-1.47465432723048e-05
7.94294139465368e-08
-9.29138783383718e-06
4.90539568341352e-06
-2.28274985241932e-05
-2.72225352328968e-05
-2.38819447001722e-05
-3.08096764110179e-05
-1.33157768348947e-05
-2.74550148203756e-05
-4.30816115294779e-05
-2.12218917783997e-05
-3.14966107667883e-05
-3.52734318213822e-05
-8.07572964241578e-06
-3.4667593409655e-05
-1.65794267612156e-05
-9.41316335341971e-06
-7.12059715044531e-06
-2.38678966773897e-05
-2.05158347640249e-05
-4.4081050707785e-06
-2.26757227985268e-05
-1.43911378352919e-05
-2.28982518011674e-05
-8.71682819718547e-06
-3.06380532588787e-06
-1.8139477025172e-05
-4.20320892019266e-06
-3.17480106948972e-05
-3.63558410750971e-05
-1.85149587861913e-05
-1.66290004679316e-05
-3.07853433539831e-05
-2.54989079092245e-05
-2.69814466009057e-05
-2.3833064750888e-05
-3.72179862987713e-05
-1.81284960927129e-05
-3.53916150489007e-05
-1.91669566173219e-05
-1.01355413331822e-05
-2.48044067942697e-06
-2.56656478548823e-05
-1.81281967660461e-05
-5.9673459225725e-05
-2.52525486426922e-06
-2.73511786816677e-05
-3.60611353745055e-05
-1.87241369920901e-05
-2.14223356051833e-05
-4.25909164448789e-05
-1.65893893114132e-05
-1.91787924474368e-05
-1.4483770103019e-05
-3.66689647085283e-05
-3.51070697477522e-05
-3.21982783165102e-05
-1.48570319307354e-05
-4.28093952018366e-05
4.56664636836353e-06
-2.47449210260644e-05
-2.06609351801981e-06
-1.45118731660004e-05
-1.82843105034255e-05
-1.26065129635754e-05
-3.34416385103692e-05
-1.13228485002494e-05
4.55238857411809e-06
1.25666302812247e-07
-9.02934950923641e-06
-5.58936903719661e-06
-2.28785796509844e-05
-3.03855531474084e-05
-5.01805528759597e-05
-2.68335313942636e-05
-1.64977129559025e-05
-1.31027565955204e-05
-6.41799232185767e-06
-1.67059303971277e-05
-1.70588768451987e-05
-1.44887437174819e-05
-2.10662876064523e-05
-3.70981040107338e-05
-2.9795692185638e-05
-8.23591156709398e-06
-4.36283018836944e-05
-5.49176121291383e-05
-1.91385565860379e-05
-1.37426537940284e-06
-2.28910032021229e-05
-2.69122503579177e-05
-2.3212217817787e-05
-3.35752712125171e-05
-3.07493758286632e-05
-1.53571182035495e-05
-1.61520128495445e-05
-2.02675741415049e-05
-1.81533784790357e-05
-1.37849046314023e-05
-2.78214829571014e-05
-3.05263198939794e-05
-3.06090923394165e-05
-1.07032740994221e-05
-1.10523712508873e-05
-6.65055056344082e-06
-1.52861370156308e-05
-1.86737536516996e-05
-9.92543968235424e-06
-1.74665248629476e-05
-3.71536588941825e-05
-2.68287079383247e-05
-3.55293517928354e-05
-7.998911607602e-06
-3.64854478976845e-05
-2.12537771291982e-05
-1.14117704072022e-05
-4.87491088324499e-05
-4.24977256870389e-05
-1.05582642830507e-05
-3.53861050823072e-05
-9.14230255202676e-06
-2.62773524748165e-05
-2.00154457589669e-05
-2.41045636931221e-05
-3.24714263335823e-05
-7.96623529238046e-06
-2.79914555070324e-05
-6.23042292578743e-06
-4.33102368899253e-05
-4.51475182097336e-05
-5.18713159753224e-07
-1.45727842523635e-05
-9.52283455646509e-06
-3.44279228055739e-05
-3.2730298407016e-05
-2.4172767305441e-05
-3.82267722751388e-05
-3.0234419302682e-05
-1.81285210538359e-05
-1.17576236536689e-05
-1.64654666013575e-05
-2.92702611495425e-05
-1.85559076891801e-05
-1.99949086279354e-05
1.01778438143444e-05
-2.04029906047747e-05
-2.71078387646754e-05
-1.00696799220009e-05
-1.35138806193041e-05
-1.40287561980542e-05
-2.24819351474795e-05
-3.39445278564856e-05
-4.89865605333661e-05
5.68563733929836e-07
-5.60937191452325e-06
-2.11036292850677e-05
-2.34727106570512e-05
-2.54757270146892e-05
-3.44380639255411e-05
8.66103289669147e-07
-2.73354817745413e-05
-2.62059955885544e-05
-1.31413385449765e-05
-2.5948643137072e-06
-3.59618822962188e-05
-1.89997121829394e-05
-3.40986439158691e-05
-1.14231296265615e-05
-8.7191488215841e-06
-2.50451132974985e-05
-1.41552962503734e-05
-2.05420801187581e-05
-2.11123476298212e-05
-3.07022029749534e-05
-8.13635952528256e-06
-1.48848491997618e-05
-3.90175644517498e-05
9.89287218294929e-06
-2.61633809754047e-05
-1.95524649756566e-05
-1.90167625381142e-05
-1.70371378568425e-05
-2.46032099592166e-05
-3.81730520996429e-05
-1.01468067038038e-05
8.14901627402292e-07
-8.11327358998295e-06
-1.53049792576495e-05
-4.60389937330599e-05
-4.46451393079925e-05
-1.30991800667256e-05
-2.20149168685023e-06
-2.12618006490352e-05
-1.85191589899757e-05
-4.40991868699399e-05
-1.26249892988271e-05
-6.64750746818555e-06
-2.30518722069233e-05
-1.33091788079881e-05
-3.50458596497403e-05
-2.63289182151817e-05
-2.50634765335683e-05
-9.19260228651937e-06
-1.5698493150011e-05
-3.94554968221773e-05
-4.20498468591838e-05
-3.13340434201491e-05
-1.06292568835206e-05
-9.13671363103612e-06
-3.50243442806989e-05
-2.60991069869978e-05
-2.15753245436625e-05
-3.36371990418474e-06
-4.30327444189341e-05
-1.25384027504774e-05
-2.31042003307824e-05
1.50174762797552e-05
-2.89483861114049e-05
-1.05821057031099e-05
-2.20520850773568e-05
-2.81963174246558e-05
-1.25295617799905e-05
-3.59081518420517e-05
-1.85637756216791e-05
-3.46237076957792e-06
-1.83149302660927e-05
-1.53464832466391e-05
-3.46049184110826e-05
-1.43644401509452e-05
-6.33713960214881e-06
4.7637871665732e-06
-1.68130755277784e-05
-1.6197937490758e-05
-2.35345343484614e-05
-2.1071298554719e-05
-2.02555024677757e-05
1.356850343047e-05
-8.3745743471302e-06
-2.4496429734975e-05
-1.83514827087511e-05
-1.96055333527331e-05
-1.42259545033962e-05
-1.78668614629037e-05
-2.31899274961454e-05
-1.99180131050603e-05
-2.1900834725683e-05
-2.0492648110861e-05
-1.50377852654218e-05
-2.41383225186992e-05
-3.79373998868528e-05
1.59372224510903e-06
-2.80806430399812e-05
-1.79904659264647e-05
-3.01217012299784e-05
-1.07004905322094e-05
-1.01593757383064e-05
-1.79687828867386e-06
6.33641926884019e-07
-2.97472781201792e-05
-3.89311078563766e-05
-2.29115456584143e-05
-1.39361745326707e-05
-2.21625469448986e-05
-2.37420626673714e-05
-8.15968024178574e-06
1.01491382757618e-06
-2.95424515749698e-05
-6.82523105549659e-06
-3.30314541477936e-05
-1.09580921156898e-05
-3.94916639352994e-05
-1.11688502407308e-05
-1.19670398910403e-05
-1.15866446301116e-05
-3.56021545107758e-05
-2.9963943114027e-05
-1.00845369311009e-05
-1.08005984208098e-05
-3.28109671882348e-05
-2.03419565467558e-05
-2.37821579799936e-05
-3.62585474173186e-05
-4.40970089145444e-06
-1.23174157295446e-05
-1.93982967101553e-05
6.69642027479811e-06
-1.75840943069213e-05
-6.92070824968039e-06
-1.70522823775223e-05
-2.33360350272784e-05
-2.79264012812723e-05
-2.33861828034558e-05
-2.53545923104171e-05
-2.78648367247371e-05
-9.85761963005409e-06
-1.81837324853802e-05
8.56753430385819e-06
-3.58618368000088e-05
-2.27091699840009e-05
-2.58711194426902e-05
-1.60105751840511e-05
-1.40628825911314e-05
-4.55450367739666e-06
-2.25454112157976e-05
-2.29671389981324e-05
-1.34324708998511e-05
-2.97598219324679e-05
-1.44623308089879e-05
-2.23582036415401e-05
-9.3404428326552e-06
-1.90289120347546e-05
-1.44164396410108e-05
-2.6244820820983e-05
-1.56203901502353e-05
-1.17724643411101e-05
2.86783615494557e-06
-2.2101566916457e-05
-8.13139591803932e-06
-6.57186426452594e-06
-1.30154334883498e-05
4.87122358305133e-07
-1.8660559087563e-05
-2.05520112200546e-05
-2.94872399102533e-05
-1.67063374785643e-05
-1.91286610031795e-05
-1.13142151611931e-05
-3.67029216019434e-05
-1.6896325366874e-05
-4.77633601294868e-05
-3.36211315249763e-05
-3.04009108850195e-05
-2.40074520895352e-05
-2.31967608112276e-05
-2.47142927323078e-05
-1.85049245821588e-05
-1.22117540930895e-05
-2.27072264875957e-06
-1.45061864886667e-05
-3.34581614219421e-05
-1.19293982011073e-05
-2.97404927162314e-05
-1.44080729751457e-05
-2.23366914500847e-05
-1.54414556227239e-05
-4.03339790923841e-05
-1.94127481576442e-06
-2.90433353728465e-05
-1.94880094858168e-05
-2.2400966973963e-05
-3.16730362722536e-05
-3.71316362599947e-05
-1.80620176794177e-05
-4.70165021444213e-05
-1.68867610752944e-05
-3.40331460765601e-05
-1.96021233500997e-05
-1.79461867397657e-05
-2.75429310104846e-05
-1.58292739500986e-06
-1.46808010364107e-05
-1.87596878482653e-05
-2.12359156677317e-05
-3.62813887780839e-06
-8.80957605392799e-06
-1.94796581720319e-05
-1.20865987908471e-05
-2.86921303388234e-05
-1.71239154743852e-05
-8.50606352742872e-06
-2.1834987207094e-05
-7.634173520144e-06
-2.5326193223425e-05
-1.3686400018678e-05
-1.42112174205233e-06
-3.58489180340784e-05
-1.82865241868053e-05
-1.80384324505149e-05
-1.23827704817773e-05
-1.01922149421452e-05
-3.78892709368917e-05
-2.25040802638382e-05
-1.77527816315869e-05
-1.78612524176732e-05
-1.84422715262718e-05
-4.98983525522669e-06
-3.61687187286906e-05
-2.7517007783452e-05
5.62196585945899e-06
-3.59572886185204e-05
-2.84084530514658e-05
-2.35057554254558e-05
-2.14264777208623e-05
-2.3935121623702e-05
-3.01190591015679e-05
-5.14589689256255e-06
-1.52008389957991e-05
-1.8793393442322e-05
-2.27908712272541e-05
-1.39522102409128e-05
-2.35761735331781e-05
-8.28704807905099e-06
-1.58369581017138e-05
-1.84844341349012e-05
-1.5286915278544e-05
-2.83846085334944e-05
1.30920673624195e-05
-1.44814279484924e-05
-3.16693497927236e-05
-9.62335038244282e-06
-5.80634171644077e-06
6.92490806460574e-07
-1.82001806915295e-05
-2.59052496395121e-05
-2.8057510272875e-05
-1.60296649969689e-05
-7.06755543170711e-06
-8.7881905120303e-06
-1.13617593010988e-05
-1.65991214135192e-05
9.61839159864733e-06
-3.2790406516358e-05
-6.44666659158203e-06
-1.92500468811853e-05
-2.76083430037234e-05
-2.71398911471094e-05
8.86334303879387e-07
-1.28063718220269e-05
-3.50440965902654e-06
-6.00978801894394e-06
-2.20786428329097e-05
-4.54359793354297e-06
-3.17937233049062e-05
-1.90988228274433e-05
-5.8423445771415e-06
-1.37346487230451e-05
-2.29528850553078e-05
-1.76934364758837e-05
-1.69931650320825e-05
1.46562856744157e-05
-1.59438658347122e-05
-3.31535129764292e-05
-1.9935433036347e-05
-2.38463215479077e-05
-1.09793249017498e-05
-1.5852697889385e-05
-3.10711854292093e-05
-4.22569673049601e-05
-1.77899611080907e-05
-2.17040808366871e-05
-3.96206535380967e-05
-2.16349554688784e-05
-3.49554287771026e-05
-1.49806969759012e-05
-4.22537718895635e-05
-3.55263602226331e-05
-3.81293118392119e-05
-2.46150037878442e-05
-4.42804732631675e-05
-8.33552936959422e-06
-3.13720338725532e-05
-1.74580763504864e-05
-1.3111055584147e-05
-3.38397346947474e-05
-1.84623836506362e-05
-1.96906296888766e-05
-2.50112629791031e-05
-2.18158287646694e-05
-4.05272841019265e-05
-4.34693921602376e-06
-1.11082765016081e-05
-1.9962858528943e-05
-5.13716169619162e-06
-3.61004055913438e-05
-2.31659510587137e-06
-3.25342806042921e-05
-1.78836709985154e-05
-2.37320090726783e-05
-1.48722314525376e-05
-1.14009796394541e-05
-2.85973082260538e-05
-1.89294345897377e-05
-2.04486204290036e-05
-2.89766944030351e-05
-5.21610379160306e-06
-1.47777584369237e-05
-2.36883614279127e-05
-3.93184452107501e-05
1.86124395578405e-06
-4.82045806351111e-05
-8.66345476458887e-06
-2.14992381743916e-05
8.21744048687209e-06
-1.88655184940402e-05
-1.19207794619773e-05
-8.47106757690633e-06
-1.40513105127031e-05
-2.7460713873881e-05
-2.05124133696054e-05
-7.37587114327016e-06
-1.57645037901014e-05
-3.02002251989918e-05
-2.72859568665297e-05
-1.17218168719631e-05
-2.77964239116245e-05
-8.6356646844565e-06
-2.88568700596755e-05
-1.70620313914872e-05
-2.89695970823422e-05
-1.50873627984649e-05
-1.24009420373816e-05
-2.84578620871907e-05
-9.14780911817812e-06
-2.10668547430501e-05
-3.29647076205062e-05
-2.06712987516133e-05
-4.10075445994036e-05
-2.39867731699945e-05
-3.35765092382054e-05
-4.87218967503184e-05
-4.38420613914433e-05
-1.35045519802212e-05
-1.07932303390699e-05
-2.98594676669205e-05
-3.27817187057675e-05
-2.29857378530482e-05
-1.11770438516934e-05
-3.81185904722472e-05
-3.42999968206137e-05
-3.21243701144955e-05
-2.58124100268206e-05
-8.9038951125761e-06
-3.47668799046849e-06
-4.50598161573426e-05
-5.2684339565022e-05
-6.42864268215726e-06
-9.32910672326783e-06
-1.26579542118144e-05
-1.92500228284995e-05
-4.28407292856527e-06
-2.58106587438801e-05
7.58815614362429e-06
-4.5687254628327e-05
-1.73832015378563e-05
-2.16886214181884e-05
-1.41821919550371e-05
-2.71965492095814e-05
-2.05807921980423e-05
-3.18369914380846e-05
-1.48952097130202e-05
-2.18913641309943e-05
-4.12413231679237e-05
-3.12701977372021e-05
-3.71003614640781e-05
-1.42683215916692e-05
-3.33183925887847e-05
-9.02831445938622e-06
-9.99045224262088e-06
-3.51197864532346e-05
-1.70656801603001e-05
-6.81136876399277e-06
-2.97719299082916e-05
-2.72409016620298e-05
-2.03034624569022e-05
-1.2522404876167e-05
9.22094889861841e-06
-3.41572256618133e-05
-9.53808173661235e-06
-2.44206346984828e-05
-3.01381926784883e-05
-8.56959976238946e-06
-2.12182336235819e-05
-4.54624833243879e-05
-1.58789764330804e-05
-2.41510766478723e-05
-2.86456042642472e-05
-2.96087312781432e-05
-1.85192507562382e-05
-1.4640710872512e-05
-9.97187086230944e-06
-8.74062459522393e-06
-8.97569523257997e-06
-4.23423261585237e-05
-1.98896513499e-05
-3.36461396779883e-05
-2.76700861166142e-05
-3.57538231946522e-05
-1.746951330195e-05
-1.69236522529624e-05
-2.87492980547865e-05
-9.68706925676512e-06
-2.22569818851979e-05
-2.3573721627367e-05
-1.83561798205297e-05
-8.9711323972795e-06
-3.26803916261299e-05
-1.90736714738191e-05
-2.22722013243045e-05
-1.62475680805651e-05
-3.06180489777472e-05
-2.81568314014561e-05
-9.96522348670595e-06
-1.84415202963981e-05
-2.12024152643662e-05
-3.70433664188667e-05
-1.91225575156611e-05
-1.56806928008963e-05
-1.26671364962984e-05
-4.14787826627962e-05
-1.89579824421096e-05
-4.13180183920003e-05
-3.45953056393489e-05
-1.20870248364819e-05
-3.01831773325079e-05
-2.19913515586258e-05
-3.70751244501557e-05
-2.4751093753451e-05
-2.1711036150389e-05
-2.63671526079864e-05
-1.08232746262306e-05
-2.67870534222971e-05
-1.18372760084894e-05
-8.38516642719887e-06
-3.3315367368182e-05
-1.41616159570218e-05
-1.92565761859257e-05
-2.02628409832962e-05
-3.45291572295391e-05
-2.19217450263652e-05
-2.48805801203431e-05
-3.34355725614754e-06
-2.20925556565361e-05
-9.48103623614138e-06
-9.21136419515055e-06
-3.48832795797273e-06
-5.48650060836682e-06
-3.79916355083788e-06
-2.37709836512386e-05
-8.18455799629066e-06
-2.61993579559065e-05
-4.60468707619373e-05
-4.22488326281484e-05
-2.3095030365787e-05
-3.58138691434296e-05
-3.81774417950347e-06
-4.55615432514654e-06
-1.96743503030045e-05
-1.40734766820788e-05
-1.09805354188079e-05
-3.71149912859187e-05
-2.2099563344122e-05
-1.11168596494643e-05
-4.09921931267512e-05
-3.72323623516524e-05
-6.13485846330779e-06
2.29303344675405e-06
-2.49574542890932e-05
-1.12200538805682e-05
-1.82483882371504e-05
-2.44980528248318e-05
-2.20474248761177e-05
-2.85471587646474e-06
-1.28877656255191e-05
-3.19808172184129e-05
-1.59233169995726e-05
-3.17170241294621e-05
-1.56308602227928e-05
-3.04995454821329e-05
-2.9314824263612e-05
-1.31060267103588e-05
-2.37090643595689e-05
-3.27127570127662e-05
-2.3055324011897e-05
-2.38137563013131e-05
-2.26230190053658e-05
-3.31768786135249e-06
-2.51370522514759e-05
-1.0282224804465e-05
-4.9151085385226e-06
-1.76862093510151e-05
-2.00520083066285e-05
-2.86118849764267e-05
-1.28099344300693e-05
-8.10536094227928e-06
-1.40488108543063e-05
-3.14410753241644e-05
-1.34826537273726e-05
-4.3103222229756e-06
-3.92769109867102e-05
-1.77373785107379e-05
-5.1938413885821e-05
-7.02683666412065e-06
-3.97171549036508e-07
-2.04341212141938e-05
-1.33782754942903e-05
1.3795847880812e-06
-3.40334392285309e-05
-2.19389368401904e-06
-3.35350985352237e-05
4.29898409377635e-06
-2.2189290277019e-05
-1.99716800012767e-05
-4.96040414932097e-06
-1.88299688231322e-05
-3.35404213729983e-05
-3.86097391725699e-05
-5.62855174235626e-05
-3.56859950850414e-05
-3.99649032034884e-05
-2.39496536010183e-05
-5.05176287776557e-06
-3.40451936583363e-05
-6.66246357764503e-06
-2.15049614828856e-06
-2.58577681563097e-05
-1.82728302262131e-05
-9.8090523123317e-06
-2.48833751287241e-05
3.5005852455757e-06
-2.03735228556105e-05
-2.16431873694465e-05
-2.93498811547726e-06
3.29114259979746e-06
-2.26285843286905e-05
-1.33865303170768e-05
-1.5875614412922e-05
-3.08900524337325e-05
-1.07874493064966e-05
-7.69058027712746e-06
-3.33926675436152e-06
-3.190627823824e-05
-1.22196483300913e-06
-2.36453502040236e-05
-4.51537685387026e-05
-1.74451322472626e-05
-1.40123613285194e-05
-1.72481131397328e-05
-2.58903861534267e-05
-3.43657774013201e-05
-1.49700373414662e-05
-2.71078586500304e-05
-2.47738510197132e-05
4.96059383421009e-06
-3.51249184038257e-05
-3.44611149616181e-05
9.91537628212455e-07
-3.65833281075328e-05
-2.59278998058963e-05
-1.05234095783755e-05
-4.74168508943295e-05
5.61422761908069e-06
-4.0824883561961e-05
-1.71242700448465e-05
-8.00683470778404e-06
-1.48779965159642e-05
-4.52689973475682e-05
-2.61280751174655e-05
-2.72012964689285e-05
-1.07086441324319e-05
-3.1797353925326e-05
-3.8561609218566e-05
-1.66333078050983e-05
-2.14835328241887e-05
-1.0982756107013e-05
-1.86840124748627e-05
-2.24498295081369e-05
-2.53015531493882e-05
-3.05543115109133e-05
-2.04263762603e-05
1.94207879716447e-05
-1.94293702886603e-05
-1.04108383395398e-05
-1.66804793895623e-05
-3.07617231426306e-05
-8.35853409676533e-06
-8.26933304270257e-06
-2.93626269183676e-05
-2.14716420067532e-05
-1.87840907908813e-05
-1.92733258310918e-05
-3.13236075680299e-05
-3.60145248821985e-05
-1.05075859419809e-06
-8.63619876792827e-06
-2.18682809064833e-05
-1.69293270588304e-05
-2.88455965897416e-05
-2.54617728254256e-05
-2.45148281925335e-05
-1.57088449885276e-05
-8.04594576997457e-06
-2.029386947244e-05
-1.52389057848698e-05
-2.64121357566989e-05
-2.80878492704389e-06
-2.99575134232661e-05
-2.90494244192794e-05
-1.9619771558538e-05
-7.48544700985724e-06
-1.59478795929993e-06
-1.55435907441951e-05
-2.65047091237052e-05
-1.10861792159365e-05
-1.04165431460679e-05
-1.76381051378431e-05
-3.39429345170395e-05
-1.15502091141407e-05
-6.8618105234845e-06
-1.11462418500298e-05
-1.00288036879038e-05
-3.85279870495151e-05
-2.70095855502488e-05
-2.32941683757229e-05
-1.2408775628232e-06
-4.4031210039023e-05
-3.42863730751431e-05
-2.1931238139176e-05
-2.27343601509313e-05
-2.12804842034267e-05
-3.04214597747706e-08
-2.1875677419733e-05
-1.6398574263861e-05
-1.1553976298477e-05
-2.76071734126163e-05
-5.71123554627378e-06
-1.86376264991e-05
-1.054907967276e-05
-2.14167231828754e-05
-1.72179491029729e-05
-1.47818141963496e-05
-1.20797696943758e-05
-1.12890205084078e-05
-2.2421433891128e-05
-2.6592274516914e-05
-1.00577406496542e-05
-2.79598901015395e-05
-9.48696013421635e-06
-1.99714412936103e-05
-2.26192924445864e-05
-2.81311534681254e-05
-1.41586923586522e-05
-1.29382340540185e-05
-3.23388233256506e-05
-9.60819106265985e-06
-3.14402523213833e-05
-2.40846364650176e-05
-2.94515934624294e-05
-1.47779506392766e-05
-4.15492468530098e-05
1.20216252595951e-05
-8.33519617814018e-06
-2.66274397538405e-05
-2.88055308080805e-05
-1.0416848810106e-05
-2.28480705840579e-05
-1.76312521868182e-05
1.53541080381062e-07
-2.9964307591234e-05
-6.28357718779988e-06
-2.36328905099473e-05
-2.53961344986434e-05
-2.60536207650346e-05
-2.97169077956179e-05
-1.15768473233153e-05
-8.0374472974695e-06
-1.23286617135523e-05
-4.40710648809244e-06
-3.31469349609661e-05
-1.83839094107918e-05
-3.93902681321482e-05
1.58596807484355e-06
-3.27989385929309e-05
-6.96637356410463e-06
-1.46829654778403e-05
-2.60070551590592e-05
-3.22651219558076e-05
-7.85626776575183e-06
3.25716320951275e-06
-1.25121482467872e-05
-9.84303453769836e-07
-2.94865643323338e-05
-1.87263230278875e-05
-1.20919208946538e-05
7.49009567473e-07
-2.67861002517665e-05
-1.24639449620683e-05
-8.18695275871274e-06
-2.2985325336821e-05
-1.23367559496147e-05
-2.91565183484013e-06
1.74381862268662e-07
-3.94339317673509e-06
-2.0730522888823e-05
-4.01260534187041e-05
-8.87077330803809e-06
-1.26219118870827e-05
-8.13271962663137e-06
-3.30463096579298e-06
-8.72539090622183e-06
-2.60242387587992e-05
-1.43448430056836e-05
-2.23882090196347e-05
-3.66953025884716e-05
-3.56168456837098e-05
-1.41987402346079e-05
-2.05753904385334e-05
-1.49534969673455e-05
-3.86286957487116e-05
-2.91129915596952e-05
4.89579413398854e-06
-1.26839616481705e-05
-1.12797999604404e-05
-2.38569201437731e-05
-4.71580919211919e-06
-3.85090399604114e-05
-3.26007638874169e-05
-1.80753968109294e-05
-2.06663120041046e-05
-1.9937713307375e-05
-1.48011082790202e-05
-1.14154325710548e-05
-6.01807939526891e-06
-1.15392013098671e-05
-2.68428464495572e-05
-3.62578169585944e-05
-2.76168977542009e-05
-1.43997094124824e-05
-1.71788824925087e-05
-4.25841051232226e-05
-3.6454179633567e-05
-2.7528486299993e-05
-1.63867735811915e-05
-1.52209591197966e-05
-5.86359887377142e-06
-2.09387755542066e-05
-1.20923874898625e-05
-3.75112583552298e-05
-5.17130031640899e-05
-3.84484204957564e-05
-3.15793074781757e-05
-2.42535063610139e-05
-3.01465720650284e-05
3.80683678693547e-06
-1.71104305515128e-05
1.58209692467072e-06
-2.03683126096277e-05
-2.08870260946178e-05
-1.39067082256749e-05
4.63634007346352e-06
1.0418257996003e-06
-3.13223308078699e-06
-3.97187648026859e-05
-7.90242534636259e-06
-2.56648978833659e-06
-2.48404456118121e-05
-1.65606105104538e-05
-2.4278663530331e-05
-2.43143864545219e-05
-1.23225366567284e-05
-9.94750333174743e-06
-2.31166182230857e-05
-2.69805066492096e-05
-1.5184819409946e-05
3.26473409327259e-06
6.72544334371713e-06
-1.60906415329984e-05
-1.42851568421744e-05
-3.49820385457642e-05
-1.36033447070884e-05
-4.60834476865028e-05
-4.11439074670231e-05
-1.46673194743752e-05
-1.11252607030514e-05
-7.01541137006858e-06
-2.84994423555375e-05
-2.39607803746761e-05
-4.16202368035206e-05
-3.30350444902849e-05
-3.97872369589933e-05
-4.00998801661335e-05
1.2623937164998e-06
-3.99057436497871e-05
-3.32938269229227e-05
-4.46787767896611e-05
-3.81132303623643e-05
-2.13434307961466e-06
-4.72555076897679e-06
-2.67747876866416e-05
-1.7708894671511e-05
-1.52013204963486e-05
-2.80278442545594e-05
-9.56225416382401e-06
-1.27868049568325e-05
-1.10096663871998e-05
-2.59121113486712e-05
-3.66031428629914e-05
-3.18407905980845e-05
-2.1057285777893e-05
-4.11329847171668e-05
-2.5634532308487e-05
5.37710036210558e-06
-6.370998641791e-06
-2.40915957049956e-05
-3.86253288688949e-05
-1.54297808882615e-05
-3.93502363758886e-05
-1.85517506144533e-05
-1.95921563291497e-05
-5.13447558276427e-05
-1.8834345297551e-05
-2.03885093932627e-05
-2.41809525631223e-05
-4.16609392940814e-06
-8.31106860718631e-06
-2.447607373613e-05
1.42956231956261e-06
-3.51396913676299e-06
-1.71787229609197e-05
-2.46974132754384e-05
-1.08456555321324e-05
-7.94294519070146e-06
-1.63963092187239e-05
-2.1381367801806e-05
-4.76099176340803e-05
-3.80898878652787e-05
-2.38473391397697e-05
-2.02013965814868e-05
-1.88081817040837e-05
-4.78223773777203e-05
-1.51699475783498e-05
-3.01699520449519e-05
-2.80510692812637e-05
-2.22573276432523e-05
-2.13953749280091e-05
-1.97341262761843e-05
-3.72334699599636e-05
-1.06670908648201e-05
-6.93541501100672e-06
-2.91851606731168e-05
-1.91610100648548e-06
-1.34249236345553e-05
-1.37371527803451e-05
-5.53056693605548e-06
-1.53147162586854e-05
-8.88731219882183e-06
5.65497081596385e-07
7.74204980539618e-07
-6.38367430065718e-06
1.27456629786045e-06
-2.64418610188745e-05
-2.21587225065326e-05
-1.66862451229601e-05
-4.25918035661815e-05
-2.54724636301044e-05
-2.04875901516236e-05
-2.98820175588172e-05
-2.30399469091145e-05
-2.15790090217352e-05
-1.71901931264525e-05
-1.31543321060171e-05
-1.64468060985732e-05
-2.21016758163164e-05
-1.43240088885094e-05
-1.32917172515186e-05
-2.99876359220803e-05
-2.67564420200951e-05
-3.36490345916442e-05
-3.88153163354725e-05
-6.46959239285993e-06
-1.23469635054652e-05
-2.06471396442425e-05
-2.26550595193218e-05
-3.52545503965974e-05
-1.10844235985412e-05
-2.24573032667432e-05
-5.20214335582225e-06
-3.19681425122498e-05
-2.02873138350634e-05
-3.57096133419087e-05
-2.53069031252125e-05
-2.89816052085194e-05
-1.98045798419117e-05
-2.07250174261131e-05
-4.78221818657839e-05
-3.57077237324246e-05
-2.99830786574291e-05
-4.74310654855364e-05
-8.41227710213079e-06
-1.30522841157631e-05
-9.5722290292095e-06
-2.61864183506789e-05
-3.59577539728454e-06
-1.37611876276576e-05
-2.02550780029788e-06
-7.17479992002731e-06
1.90505390352614e-07
-2.85162888481337e-05
-3.42776308794809e-05
-3.10402638685814e-05
-3.15352341526772e-05
-3.8643252849164e-05
-3.89793530254516e-05
-2.67509520706813e-05
-9.58471662008446e-06
-1.89718058936747e-05
-2.95387126508945e-05
-2.33974681423248e-05
-1.25999136837006e-05
-1.02476542141655e-05
-2.12470671561448e-05
-1.38306858501354e-05
-1.85587647042136e-05
-2.04744796509872e-05
-3.45082814015587e-06
-1.60465662657712e-05
-3.71905416514657e-06
-1.88768408486137e-05
1.91702729972157e-06
4.27024290167517e-06
-1.13202000802279e-05
-1.49668804844147e-05
-2.8593962722798e-05
-2.27567075225301e-05
-4.04976867047188e-05
-8.60174600335595e-06
-1.82805725484361e-05
-3.50968790138969e-05
-9.32429827275623e-06
-1.09293311388148e-05
-2.51600962355339e-06
-5.04903934663312e-05
-2.82420946945388e-05
-4.0154484008577e-05
-3.84070246285577e-05
-1.8630855823811e-05
-3.28431485577157e-06
-2.29824534268518e-05
-3.05284552454852e-05
-2.18761331445757e-05
-2.54383526730221e-05
-2.87952932428924e-05
-2.33620885180071e-05
-1.04355721712777e-05
-1.27973904320913e-05
-7.27452851646522e-06
-2.53691844705769e-06
-2.00333951702648e-05
-3.18990379434595e-05
-2.66798975951595e-05
-1.73584613437018e-05
-1.76393587391113e-05
-4.04791477251089e-05
-4.03072428619232e-05
-3.6639744686139e-05
-3.39674209487283e-05
-2.38957743431327e-05
-2.33568626648424e-05
-1.63645683720022e-05
-1.76124692492722e-05
-2.53137020327478e-05
-3.18397117993793e-05
-1.10877110301588e-05
-8.71584437416277e-06
-2.37080571880531e-06
-1.7066612552471e-05
-3.10376998762504e-05
-1.43882010644106e-05
-1.04802064003878e-05
-4.48976199992677e-06
-2.20695979918888e-05
-3.16604189811876e-05
-6.45787211057325e-06
-3.43604166721213e-05
-1.34194983485934e-05
-2.24474620335555e-05
-1.17161139789842e-05
-3.37844724219918e-05
-2.43161556515088e-05
-2.55443662955958e-05
-1.74680535558878e-05
-2.40544605866365e-05
-3.71249894728031e-05
-1.15290636694701e-05
-2.49754193915812e-05
-1.37905818039921e-05
-1.28393076988361e-05
-3.41870573792673e-05
-2.42458218836658e-05
-8.73763057047886e-06
-2.42743952171523e-05
-2.63489960579808e-05
-2.10155096528956e-05
-2.81600830414438e-05
-1.73194601418175e-05
-2.42898085189227e-05
-2.08916538440838e-05
-1.99514809961138e-05
-2.99053448693117e-05
-2.80899138765723e-05
-2.04316195016359e-05
-2.59241550709273e-05
-1.2406220804382e-05
-2.36496828341381e-05
-5.22285699498018e-06
-1.47163898702661e-05
-3.17156995099455e-05
-2.34953121329253e-05
-4.69112993875468e-05
-3.41725572591822e-05
-1.62295868102763e-05
-2.16463982415244e-05
3.60631733489163e-06
-3.07360542228754e-05
-2.60100913163293e-05
-1.7441676166693e-05
-1.29994595162294e-05
-2.28469476103122e-05
-1.53838122714764e-05
-3.32702677300716e-05
-6.61924732543256e-06
-2.12480391787918e-05
-2.00298234346204e-05
-1.49794127799597e-05
-1.77097249550749e-05
-1.69136038539778e-05
-3.40960873480008e-05
-1.31136385475669e-05
-1.21998339203926e-05
-5.49299519993518e-07
-2.18130871292128e-05
-3.89094131228419e-05
-8.11407599441694e-06
-1.0554224479025e-05
-2.57130755551482e-05
-2.32337451862665e-05
-3.036969985105e-05
-2.06895317212444e-05
-9.75763812458432e-06
6.11018017946986e-06
-2.12610073458364e-05
-2.33060015970538e-05
-2.81582628417855e-05
-2.16632028277708e-05
-2.22913237779592e-06
-5.19851423534275e-06
-2.49041088638006e-05
-1.15561236853733e-05
-1.30329004424642e-05
-2.47258739383443e-05
-1.98937755180244e-05
1.42773219500231e-05
-3.59908040530449e-05
-1.2163022649222e-05
-1.55487970559622e-05
-3.33774320790861e-05
-1.90954000190462e-05
-2.93427706825913e-05
-3.28761369247964e-05
-1.59140551500057e-05
-1.62584032974056e-05
-3.40658821476878e-05
-2.86847137140286e-05
-1.24585932148025e-05
-2.72579429324094e-05
-3.38681687684946e-05
-1.13908493904391e-05
-4.26015755453039e-06
3.38779536283445e-06
-1.38120959585762e-06
-3.91748613010307e-05
-1.11342942869828e-05
-2.58937220346226e-05
-1.31635408592444e-05
-7.01325371905649e-06
-4.04211866117761e-05
-2.42917928283959e-05
-6.33666289017263e-06
-1.12063460662533e-05
-1.75356991819725e-05
-2.95440024487427e-05
-2.08806805539917e-06
-1.75904479883457e-05
-4.97697352962267e-06
-3.79774054158214e-05
-3.03810000852472e-05
-1.87827296768939e-05
-2.49975426790266e-05
-4.3910859742581e-05
-2.08828221202641e-05
-5.12820060829713e-06
-1.87070002883531e-05
-2.48195465211574e-05
-1.69882559227731e-05
-2.09398757535072e-05
-1.80681728232064e-06
-4.05628360562568e-06
-1.4316569402951e-05
6.27465688447622e-06
-5.48863590076189e-06
-2.10126902427776e-06
-1.53446036412487e-05
-3.50492589250519e-05
-2.28564194586337e-05
-2.24902777576668e-05
-4.10055451315711e-05
-2.46995702033053e-05
-1.73131171888255e-05
-2.49694433440626e-05
-1.26999716723512e-05
-3.14807051405414e-05
-3.30959844117109e-05
-2.54800209557125e-05
-2.94715403784184e-05
-2.17144305737667e-05
-1.52652952178812e-05
-4.15762666003669e-05
-1.4613244845754e-05
-3.32867670351386e-05
-3.02643386154454e-05
-1.14309021008087e-05
-7.85712672954187e-06
-1.73952864166511e-05
-2.96617467262431e-05
-6.65773515554959e-06
-1.52618673965428e-05
-1.89741637880844e-05
-9.22937779412795e-08
-1.27657581801171e-05
-2.77559210197287e-05
-2.66412176255481e-05
-2.55824161054663e-05
-2.47527292241147e-05
-1.03867165906717e-05
-4.77372461791458e-05
-3.33337167008284e-05
-1.24799987286924e-05
-3.27972790640939e-05
-2.57070599238668e-05
-2.41211871049375e-05
-3.36105515318311e-05
-8.94473840264611e-06
-2.37131011668775e-05
-1.19936872329548e-05
-5.55882435333857e-06
-1.59841944088733e-05
-2.6419969398855e-05
-1.07171548369633e-05
-2.40352744541653e-05
-3.08165460514429e-05
-1.45554728170918e-05
-2.20036851920438e-05
-2.03719452848822e-05
-1.32602407172296e-06
-4.36214810399493e-06
-1.19105297095059e-05
-1.75478355810969e-06
-2.83545666854e-05
-1.03393002092181e-05
-1.41887424015832e-05
-1.50569879471192e-05
-1.95210110592654e-06
-1.21345454667769e-05
-2.44518178034252e-05
-1.64863956512341e-05
-1.11165115019179e-05
7.85626270961218e-08
-7.62289927106069e-06
-1.44983454020614e-05
-2.49195284510166e-05
-6.11989726899449e-06
1.19341695330035e-05
4.2760280156336e-06
-8.75300414063387e-06
-2.17735603372545e-05
-3.22857981289765e-05
-2.50034588180793e-05
-2.30477121165436e-05
-2.76229426986718e-05
8.26350456815025e-06
-1.43809425351999e-05
-2.62581100018273e-05
-1.47477275500734e-05
-3.86326777390345e-05
-9.98943461252701e-06
-2.19777762451911e-05
-2.30068581361419e-05
-8.74486930313892e-06
-1.71581637578951e-05
-1.54758761718959e-05
-2.65915281621563e-05
-6.23637448146338e-06
-7.83512046429086e-06
-2.02936887269536e-05
-1.34445328684885e-05
-2.28855360919309e-05
-9.96357632318207e-06
-7.3660745770739e-06
-1.66718524927608e-05
-1.66663076183442e-05
-3.28038280850457e-05
-8.80998094562536e-06
-3.77914112251209e-05
-2.24643669250822e-05
-2.17879929769158e-05
-2.29534046245907e-05
-1.4231549193154e-05
-2.08152427457158e-05
-4.39893800663746e-05
-2.41114634496538e-05
-2.63578513655167e-05
2.86951756943948e-06
-1.86629019356698e-05
-2.18241036263856e-05
-1.1358654558747e-05
-1.22904483981952e-05
-2.10032673857782e-05
-1.52974482170131e-05
-2.64695498842998e-05
-4.2170512378954e-05
-3.12719860492791e-06
-1.76162144121665e-05
-9.41605559202831e-06
-1.04373151341539e-05
-1.16402144289106e-05
-4.49684612711722e-05
-3.15352899885513e-05
-6.74700972327899e-06
-2.97787720353504e-05
-3.01529775490141e-05
-2.276241353252e-05
-4.27575946681449e-05
-3.08898072438668e-05
-4.99043873889226e-06
-2.54516936700669e-05
-1.2301856244563e-05
5.14190709091671e-06
1.46914833623961e-05
-2.7010898309292e-05
-4.29361277920206e-05
-3.62035867373656e-05
-5.92246653592625e-06
-1.69570639863243e-05
-5.12120631011106e-06
-2.20718873596127e-05
-3.77324778777042e-05
-1.33030718553459e-05
-3.08470201582245e-05
-1.91969367613196e-05
-2.02218570226522e-05
-1.80613275012166e-05
-2.58075291086623e-05
-1.0340622503269e-05
-1.98157377340629e-05
-1.20238715544839e-05
-3.20746738126742e-05
-2.73334417669702e-05
-3.90636395543355e-05
-4.08052419176824e-05
-2.21585931364046e-05
-2.01952260833114e-05
-1.50037992855814e-05
-3.37892614843027e-05
-3.27568334283451e-05
-2.3186167891908e-05
-1.96714222139885e-05
-1.86700365575891e-05
-7.68561853794158e-06
-1.28890352535032e-05
-2.6466042672063e-05
-2.83845933208468e-05
-1.50071518947463e-05
-1.55101505422938e-05
-9.66682540179582e-06
-8.13252832430815e-06
-6.29029813218743e-06
-4.67426993770374e-06
-3.06413014974068e-05
-2.28007220774097e-05
-3.73411379300239e-05
-2.30945727710438e-05
-2.25988490337067e-05
-3.27801252323136e-05
-1.10852546059554e-05
-3.95867546181242e-05
-1.91045135232819e-05
-2.95256394589334e-05
-4.55102220913946e-05
-3.56758974291747e-05
-2.27850035198597e-05
-3.01658770575617e-05
-1.0830914254203e-05
-2.57752597122511e-05
-2.95039120471481e-05
-1.58379885013128e-05
-3.62266675329355e-05
-8.61035214854263e-06
-4.02904278869907e-05
-1.80496770136732e-05
-1.44638231347118e-05
-1.50129548940245e-05
-8.64395436315798e-06
7.56856808057217e-07
-3.76304699914355e-06
-1.51240170422473e-05
-1.0300406033292e-05
-3.10311188624081e-05
-9.51607846892477e-06
-1.69461695517472e-05
-1.46994081880755e-05
-3.03759745925132e-05
-1.68490236248427e-05
-2.53868163079834e-05
-4.99158695343962e-05
-2.79302008395231e-05
-3.15674056582197e-05
-2.91321600747691e-05
-1.80745971962907e-05
-1.579501839944e-05
-1.70387734711103e-05
-1.63322688302005e-05
-1.30733622252214e-05
-3.00377516435113e-05
-6.44798614526923e-06
-3.73733247795094e-05
-1.91233541146486e-05
-1.31938211940948e-05
-1.3837898487041e-05
-2.34914000969187e-05
-3.65091309481166e-05
-1.92398053549982e-05
-4.10402767939651e-06
-1.15634967776441e-05
-3.0523050584929e-05
-2.75434095341896e-05
-2.25202567934168e-05
5.39320564997011e-06
-1.19837579071967e-05
-1.58137452136843e-05
-3.40119242836705e-05
-3.3635285743007e-05
-2.82724136738102e-05
-1.57526148822294e-05
-2.03224476438649e-05
-2.57717118778632e-05
-2.38631446617966e-05
-2.09788429633508e-05
-2.12118168968992e-05
-4.4897446896778e-06
-1.65061394756305e-05
-2.86347902699725e-05
-4.15293267920876e-05
-2.20273824876115e-05
-2.49216358306702e-05
-1.05905572818728e-05
-2.79099747748159e-05
-1.30768322194447e-05
-3.33462531745728e-05
-2.78189917764766e-05
-1.02003930890504e-05
-2.78162422902446e-05
-3.10102564050186e-05
-3.92024872596712e-05
-1.18927796210297e-05
-5.45075178679552e-05
-7.33877484302323e-06
-1.98004495980532e-05
-2.57890925047287e-05
-9.28159203990265e-06
-2.31810847792779e-05
-3.62886871746501e-05
-1.87129710915628e-05
-3.50749820647795e-06
-3.70954549819661e-06
-1.63743598481815e-05
-7.85264943867188e-06
-3.10019922624895e-05
-3.80956513625547e-05
-3.269492908969e-05
-4.41870292414026e-06
-2.38374542887633e-05
-5.98154007476204e-06
-2.10607447913339e-05
-3.13259301965483e-06
-8.65036072876754e-06
-2.51322751045675e-05
-3.15419789908652e-05
-3.07560225673303e-05
-1.38323149099724e-05
-2.29988455256901e-05
-1.0879880403109e-05
-1.1279115729664e-05
-3.39920741255784e-05
-1.51618012508919e-05
-1.3462911241485e-05
8.23561087048403e-06
-1.59359223125333e-05
-1.04186821017572e-05
-2.81006068198574e-05
-1.04652498497956e-05
2.12663400195119e-05
-6.72129864965129e-06
-5.93388058168056e-06
-9.72241923384965e-06
-1.72319692534927e-05
-2.5412044107011e-07
-2.18688340386318e-05
3.57488213362855e-06
-1.98891812906569e-05
-2.10424967192031e-05
-5.61808703855935e-06
-4.70110330179799e-06
7.4542053106476e-06
-2.07810094790879e-05
-2.38861044851574e-05
-1.24074732272853e-05
-2.60521829040666e-05
-2.89705185865955e-05
-3.3070855970752e-05
-3.86294087297204e-05
-1.55832831545005e-05
-2.02922008665896e-05
3.07273876323074e-06
-4.00277610340813e-05
-2.46975111824939e-05
-1.36972222113834e-06
-2.84307392614491e-05
-1.56956187832067e-05
-7.37411604601671e-06
-3.36242885506605e-05
-1.59331178091669e-05
-2.75249551651038e-05
-3.16132541944138e-05
-1.90948104363377e-05
1.47547826689849e-06
-4.51727028198e-05
-2.93567311993439e-05
-3.37922560550999e-05
-3.51262724391775e-05
-9.00760501737497e-06
-1.64923111506911e-05
-1.19968268419692e-05
-1.45779489307677e-05
-1.09604653708478e-05
-1.61059555337344e-05
-2.49593219891662e-05
-1.39416558677486e-05
-3.66198122207505e-05
-1.44723744858346e-05
-2.70219289168314e-05
-2.1782550909461e-06
-7.49769149898592e-06
-2.87225576233735e-05
-1.78732488876514e-05
-5.15018930012704e-05
-3.4456270463404e-05
-4.91092349590227e-06
-1.70168159188153e-05
-1.83970493756427e-05
-3.7073423630107e-05
-1.26507403987966e-05
-3.28728573667844e-05
-1.06203112241294e-05
-3.08580016726033e-05
-3.11726697928057e-05
-1.31753808564895e-05
-3.59513008549174e-05
-4.28413367995898e-06
-2.1671593412697e-05
-2.02200247765728e-05
-2.9350351292653e-05
-3.27483277126744e-05
-2.10676386493632e-05
-1.00620322786262e-05
-1.38679474319025e-05
-1.75997995669877e-05
-5.57626696065347e-06
-3.0842457138597e-05
-2.72081574339507e-05
-1.09069606391122e-05
3.52399767524822e-06
-2.77001716922561e-05
-1.28453751914103e-05
5.78093441276223e-06
-1.32976192071366e-05
-2.33773327548348e-05
-3.20168158256068e-05
-1.32482735153249e-05
-1.41337153589239e-05
-2.70461796421337e-05
-5.09250238203364e-05
-8.91683741709019e-06
-6.36536491153336e-06
-2.19374913912712e-05
-3.36202968333382e-05
-3.07125166468436e-05
-1.79906556739544e-05
-1.77183591178588e-05
-2.70460991953886e-05
1.02701688705873e-05
-3.86692737126539e-05
-2.24949225248475e-05
-2.60022385835578e-05
-2.21179501899742e-05
-3.0090635338804e-05
-2.42420419739748e-05
-4.18483079987973e-05
-2.12615041606935e-05
7.72049238121164e-06
-2.07130445388145e-05
-2.70519724947705e-05
-6.16075909621588e-06
-1.75949207621532e-05
-1.92754789600961e-05
-2.09911087288966e-05
-3.61972887050272e-05
-2.14769498994629e-05
-1.63070253940363e-05
-2.8925366131829e-05
-4.45812028413741e-05
-2.94432300012696e-05
-3.17923120522752e-05
-1.55439020857557e-05
-3.3840359008721e-05
-5.73493763876753e-06
-4.95349935447861e-06
-4.37504072647676e-07
-4.79422621534063e-06
-3.64781940164329e-05
-3.44910313984235e-06
-2.01691278712393e-05
-3.3647166686982e-05
-3.41883415320914e-05
-4.87674453983741e-05
-2.01843370970643e-05
-3.75947891378824e-05
-3.45145123997051e-05
-1.35505956888152e-05
-1.76244862748494e-05
-2.96426334983616e-05
-1.9215812224565e-06
-1.58183868858096e-05
-3.28032310647826e-05
7.43243739473252e-07
-6.13718483188936e-06
-3.9220154019588e-06
8.64599007232903e-06
-4.78922769285033e-05
-1.33152782020188e-05
-8.25389354007536e-06
-3.29354826110278e-05
-2.24823768376443e-05
-1.200528467413e-05
-1.83109013078651e-05
2.76709443066807e-06
-3.27366391930043e-06
-6.26592850698895e-06
-2.56113405212405e-05
-3.49314095846858e-05
-2.57059439410305e-05
-1.51406967602794e-05
-2.39890157342158e-05
-2.28317853476253e-05
-7.50897388843616e-06
-4.45131414004721e-05
-1.02122166340106e-05
-1.25548315951987e-05
-2.05860076588033e-05
-1.10644347446445e-05
-4.52735518605701e-06
-2.20146142677556e-05
-2.75811813366759e-05
3.81506759231213e-06
-1.70932915588347e-05
-2.32269253344222e-05
-2.54909022136984e-05
-1.04639036654481e-05
-1.39325321053243e-05
-2.31543184242182e-05
-3.99154794625721e-06
-2.059264243286e-05
-2.59345932915939e-05
-1.96610252174947e-05
-4.22268619222448e-05
-2.1163070700702e-05
-2.6178776567795e-05
-2.22332399305656e-05
-3.8293103838644e-05
-1.27278623592897e-05
-1.98611483010218e-05
-5.72980609925475e-06
-1.60140558075389e-05
-2.9816726286958e-05
-1.76846405203088e-05
-1.33350436590545e-05
-2.23538440403849e-05
-4.82780143879824e-05
-1.68727167775125e-05
-7.74525058697724e-06
-1.66452913904906e-05
-1.32922177350868e-05
-1.64314663568262e-05
-2.25239587119709e-05
-2.10350075639783e-05
-2.23260260735463e-05
-2.54831494442316e-05
-1.65852036203009e-05
-5.00143877642181e-05
-4.11244518104403e-05
-2.60516025756281e-05
-3.20688245632619e-05
-4.36724915848371e-05
-1.68805209768623e-05
-1.14665429573508e-05
-9.73467606329801e-06
-7.0582974174734e-06
-2.06504315359629e-05
-4.53246724572318e-05
-1.5056700921904e-06
-2.46502285718794e-05
-3.88020615383363e-05
-2.20605866027838e-05
-1.55233216101435e-05
-1.961636286948e-05
-3.91130676082869e-05
1.37420624775831e-06
-1.42740954715603e-05
-3.16896612686005e-05
-1.21376127753254e-05
-1.66339545884315e-05
-3.85776753625975e-05
-1.88436829726357e-05
-2.86264934984269e-06
-2.96356031180363e-05
-4.39414643834508e-05
-3.84821321095159e-05
-1.6230293268567e-05
-1.58443700577683e-05
-1.45969537534188e-05
-3.48929659644863e-05
-2.10473619198301e-05
-1.15485554229876e-05
-2.61543977139416e-05
2.67292377261847e-07
-1.4939496858602e-05
-3.17748053442666e-05
-6.78196341176173e-07
-2.95850829585756e-05
-2.55176900086906e-05
-2.69992641060507e-05
1.93612215418188e-06
-2.20190712681549e-05
-2.59630264547817e-05
-2.23038793799999e-05
-4.80173870311009e-06
-3.22456848147505e-05
-2.88101420224755e-05
-3.77987856500831e-05
-4.37180822301986e-05
-1.31298187132079e-05
-2.05284278469558e-05
-9.03815169370962e-06
-4.33443438859355e-05
-1.82319479438415e-05
-3.42192293913453e-05
-2.74963027484404e-05
-2.16696883460309e-05
-1.88368242087152e-05
-3.04569853799881e-05
-1.22996585578476e-05
-1.5775956248032e-05
-2.17654179303754e-05
-6.9903900243988e-06
-2.47476622075733e-05
-3.06529878528946e-05
6.70437227471614e-06
-3.77705153415869e-05
-1.14199850830431e-05
-2.84515360903535e-05
-1.26174689946801e-05
-3.10534815892927e-05
-3.4039337626409e-05
-1.95531391800785e-05
-2.44244459308753e-05
-4.11011806468366e-05
-4.59314715410495e-05
-2.47872206938579e-05
-1.66746521572039e-05
-8.860677612977e-07
-6.5146367041713e-06
-3.59152480914538e-05
-2.97168641603131e-05
-3.12610335346001e-05
-7.20722882450223e-06
1.74688571852126e-06
-1.24177449482662e-05
-1.48635672311847e-05
-2.75824500752236e-05
-6.95315335218964e-06
-1.82153761628885e-05
-3.50502448962788e-05
-3.97581554718706e-05
-2.20815405237203e-05
-8.45366417210755e-07
-3.69491015172659e-05
-2.32619028857883e-05
-2.47009358169737e-05
-2.22274436944068e-05
-2.0127794031058e-05
-3.83934349707298e-05
-3.48325835655842e-05
-2.87053225430384e-05
-2.42764032937601e-05
-2.32263317523193e-05
-1.10906041195653e-05
-1.27202548123359e-05
-1.59896810743164e-06
-2.58056999156154e-05
-1.81462190043742e-06
-1.23517742982269e-05
-2.24591389804469e-05
-2.18082092308248e-05
-2.58147152410468e-05
-2.60017659183778e-05
-1.61560379666887e-05
-2.33397075217834e-05
-5.11183009709814e-06
-1.97099284417791e-05
-2.39407460852851e-05
-3.54014841610606e-05
-1.5816701172935e-05
-1.08245007006812e-05
-3.77337638037322e-05
-2.5848612288242e-05
-2.86599564222245e-05
-1.29719985232918e-05
-1.06424551746068e-05
2.4969350105746e-06
-4.17376473233377e-05
-3.37148446245645e-05
-1.41302503713053e-06
-1.24256530004395e-05
2.4593098500106e-06
-1.2058174237745e-05
-1.35459995102611e-05
-2.35266447221241e-05
-1.78268590810982e-05
-7.59127995518458e-06
-1.88285641920158e-05
-3.22800692257924e-05
-2.10673113526431e-05
-1.31657777057281e-05
-1.85219852688694e-05
-1.94146819316582e-05
-2.06945754948264e-05
-3.99422980465483e-05
-3.86889419163023e-05
-1.37835066646004e-05
4.0523987985936e-06
-5.17485404965344e-05
-4.1482980796516e-05
-2.18417192038541e-05
-2.81122601093435e-05
3.4080632215627e-06
-2.68081434959573e-05
-3.66962846036727e-05
-1.61374283957661e-05
-1.37695142168876e-05
-1.33577528583829e-05
-2.74453273770188e-05
-3.10511834932346e-05
-9.66981376505122e-06
-1.29145713666114e-05
-3.11646602605679e-05
-3.46400326052094e-05
-3.75805627350222e-05
-2.19904819269922e-05
-1.29739798950635e-05
-2.0860074531077e-05
-1.9478930293887e-05
-9.95724854988809e-06
-1.51898314607225e-05
-2.14043533797908e-05
-3.82415549029921e-05
-6.64343431852817e-06
-1.99292314594507e-05
-1.46238155557569e-06
-3.08642636577368e-05
-2.37701973635253e-05
-4.08767039964412e-05
-2.30219203487234e-05
-3.28785455754675e-05
-2.06530239632352e-05
-4.43957126290504e-06
-1.18219953749659e-06
-1.76713735696571e-05
-1.18917652819598e-05
-2.18885145716945e-05
-2.65618623044101e-05
2.59128595222886e-06
-3.75592357477533e-05
3.28661530468168e-06
-2.57715508777855e-05
-5.28170814505031e-05
-1.01106184663524e-05
-2.37264486695178e-05
-1.84779886032221e-05
-3.66665176656121e-05
-6.14374265799651e-07
-2.92969877368463e-05
-2.6719474250335e-05
-3.62829268660078e-05
-3.65481843028425e-05
-2.45720765115124e-05
-1.1665236648123e-05
-2.1781235857589e-05
-1.36633432074862e-05
-4.87263823357815e-06
-1.03745237721137e-05
-2.88828375757592e-05
-1.78346847593352e-05
-1.21978860439817e-05
-6.71215421365582e-06
-1.43584106549019e-05
-1.31300192644684e-05
-3.11361088408825e-05
-4.89644674881094e-05
-3.35208090112545e-05
-3.01096351171793e-05
-1.85852324561139e-05
-2.83542313136402e-05
-1.09601814941142e-05
-1.60341688261014e-05
-1.39269309505427e-05
-1.76047139258254e-05
-1.63536518521271e-05
-3.62969489272358e-05
-3.58519128232488e-06
-2.06471487171051e-05
-3.48887464056779e-05
-2.35598707361799e-05
-4.15009496292401e-06
-1.95982002090224e-05
-1.37415782375788e-05
-5.91185999409005e-06
-4.98933399597578e-06
-2.96224135906875e-05
-2.65869415486836e-05
-1.07585909161123e-05
-1.12033561541361e-05
-2.79347771626668e-05
-4.41751903065524e-05
-3.44638845404467e-05
-2.88538002138264e-05
-2.80444926697822e-05
-2.91502377291873e-05
-2.60759878500286e-05
-1.10090004355403e-05
-3.57597173144872e-05
-3.24042383908254e-05
-2.09005562752876e-05
-1.94738265495732e-05
-2.27870526402791e-05
-5.98738492852537e-05
-1.24142600477216e-05
-4.44274395308375e-05
-2.44289934071528e-05
-1.30452044468877e-05
-2.95201163296376e-05
-2.18912678747592e-05
-2.24159222486531e-05
-2.67681212378304e-06
-1.93534071076069e-05
-1.15599682153165e-05
-6.44241869279476e-06
-1.96550450065627e-05
1.41147497750423e-06
-4.13189675803361e-05
-4.66529792095287e-05
-2.36822146464762e-05
-1.71491526155761e-05
-2.4228302653542e-05
-2.0220571681792e-05
-2.73257705984332e-05
-1.51502855392789e-05
-3.97208775792662e-05
-8.30218106869888e-06
-1.67739488869055e-05
-1.09526748609001e-06
-2.45762007615506e-05
1.93873428440035e-06
-9.00815493154105e-06
1.68738666356886e-06
-9.03238452570777e-06
-1.01349170443135e-05
-1.9150340480462e-05
-3.58555647040791e-05
-3.1146503797097e-05
-2.08121567910162e-05
-2.59864176961298e-05
-3.6041608048714e-05
-1.04655757514488e-05
-1.83717869266298e-05
-2.92492643517511e-05
-1.66682344833494e-05
-6.27449936397178e-06
-3.3740990711704e-05
-2.76697395440547e-05
-2.32451592634455e-05
-2.10246929007028e-05
-1.11012447673197e-05
-1.36054905945308e-05
-3.28282006793555e-05
-1.76201059759189e-05
-3.66249069266493e-05
-2.98402482022904e-05
-1.5832609653836e-05
-2.58517628193323e-05
-4.91290399771383e-05
-1.24448650898145e-05
-1.21163828261302e-05
-1.50853112443671e-06
-1.35957843169935e-06
-9.73485266089735e-06
-2.12321965784551e-05
-1.38281293776467e-05
-3.2521304189638e-05
-2.92859557889353e-05
-4.8410696514924e-05
-1.68516135636799e-05
-1.04153146446726e-05
-1.59635095168222e-05
-2.02262432654133e-05
-3.05649744302795e-05
-3.19549222366456e-05
-8.54938088599363e-06
-2.07439939120909e-05
-4.57476159066672e-05
-1.69100065301626e-05
-3.88650716724561e-05
-1.8217946735624e-05
-2.56228467087748e-05
-2.62806268671152e-05
-3.08584642291694e-05
-2.13495034014611e-05
-3.36235880179346e-05
-2.40459926168401e-05
-1.22480947975274e-05
-4.20469364704116e-05
-1.18750834387101e-05
-2.89430234656467e-05
-5.67309193093422e-06
-1.54301624751631e-05
-4.91940973195405e-06
2.77998996796647e-06
-1.44324157762661e-05
-8.85405208626657e-06
-6.11540189900945e-06
-2.4362263447349e-05
-2.71130460301451e-05
-2.50000716004603e-05
-1.85047649402537e-05
-2.34613651941598e-05
-2.45254271324506e-05
-6.68433030785229e-06
-2.91691469570024e-05
-1.9336348861385e-05
-2.55192789193138e-05
-1.34887700227292e-05
5.94970041688761e-07
-1.23760563133235e-05
-3.78895057373679e-06
-1.18450908991826e-05
-3.96490454312347e-07
-1.60635170769064e-05
-2.8815622339478e-05
-2.08861368595226e-05
-3.91624967780454e-05
-1.90334774562896e-05
-3.53567074176835e-05
-2.98307879235742e-05
-2.95831885200869e-05
-9.98425821945877e-06
-5.42685304369262e-05
-3.33282628449037e-05
-1.88602290311205e-05
-2.02678233046055e-05
-4.01224094017386e-05
-3.56732465607098e-05
-2.35772403604307e-05
-1.21751190687427e-05
-9.74261831201235e-06
-3.2225524696058e-05
-2.66953007343225e-05
-2.29103066237466e-05
-3.36024782243481e-05
-1.25946414373298e-05
-4.38515309033616e-06
-3.17404664061371e-05
-8.12033180821212e-06
-1.15881959065879e-05
-1.8550042067987e-05
-3.30306792300597e-05
-2.1698517568597e-05
-1.78252786732465e-05
-2.41718535233836e-05
-1.40874812696052e-05
-2.65629499958769e-06
-3.25282553748893e-05
-2.67205558091937e-05
-2.57354752062831e-05
-5.88709645616198e-06
-2.415828043878e-05
6.96207558821916e-06
2.28637125317163e-06
-4.40538499859152e-06
-1.8432719657224e-05
-2.12411269107649e-05
-1.10492372681215e-05
-1.73089205174134e-05
-2.14458488351965e-05
-2.82775318394816e-05
-1.45017335612819e-06
-3.62757645701805e-05
-1.03536483929412e-05
-1.26861422456249e-05
-7.34087464041026e-06
-2.4417173166663e-06
-5.24895458992831e-06
-3.83231762656306e-05
-2.11046127703933e-05
-2.55126230371678e-05
-1.97016543173461e-05
-2.57589847190203e-05
-2.54732345679516e-05
-1.8344415163071e-05
-2.10755804255328e-05
-1.18287827919277e-05
-2.74083739576655e-05
-2.00213665373833e-05
-2.31728189451417e-05
5.97011089692036e-07
-9.67160465546341e-06
-1.14524636637075e-05
-4.34642643483281e-05
-1.37445720521932e-05
-4.26000835816203e-05
-4.90515122907912e-06
-1.06389005818813e-05
-2.10824756438267e-05
1.21192143364092e-05
-1.41474938675856e-05
-2.15280147672172e-05
-1.60048623586521e-05
-3.5522462483e-05
-2.39351990562311e-05
-2.45906516235636e-05
-3.07188893848571e-05
-3.20859353124365e-05
-3.99506310835442e-05
-2.45150212025743e-05
-3.06925827989227e-05
-1.58205861059388e-05
-1.76450164137097e-05
-3.37287206492489e-05
-3.76545926660976e-05
-2.46395156020565e-05
-1.03849460013787e-05
-1.39010268786747e-05
-6.9492841907726e-06
-2.44924782746954e-05
-6.62945522064462e-06
-1.5263831895222e-05
-4.38218463856061e-06
-4.37800310579989e-05
-7.73619248666244e-06
-2.09436787707287e-05
-1.44070359977586e-05
-3.0556345280816e-05
-4.91954698396612e-06
-3.14595449135005e-05
-1.48402944706545e-05
-1.80042392195144e-05
-4.66627981000015e-05
-1.78392687222392e-05
-1.96942539126237e-05
-1.26014315689599e-05
-3.34720711195811e-05
-3.53643798071937e-05
-2.79675445401445e-05
-2.58155838401631e-05
-1.15402738838941e-05
-3.6754729726256e-06
8.59123510357092e-06
-1.8249444300749e-05
-2.03313418737717e-05
-7.86144063010111e-06
-2.6892865434238e-05
-1.64535182600114e-05
-9.30107156763773e-06
-3.67283177204571e-05
-8.16727183010979e-06
-1.82181259608607e-05
-8.10600408030918e-06
-3.23357503445493e-06
-3.03430280456537e-05
-4.41887591721133e-06
-4.05748928805172e-05
-2.01158291890199e-05
-3.42018102749994e-05
-8.16144340382749e-06
-2.50897656327219e-05
-2.601337400743e-05
-3.16762001425975e-05
-7.17091952398766e-06
5.98783672505283e-07
-1.97495119357146e-05
-1.2903313198618e-05
-6.89215218363186e-06
-3.44426000710504e-06
-1.06316841024538e-05
-3.3173573112385e-05
-1.97765144906939e-05
-8.32140775624616e-06
-1.20354086934896e-05
-2.86672401893075e-05
-1.25641275498766e-05
-8.9057929083531e-06
-1.50026504114467e-06
-4.01213508433039e-05
-3.86603952568267e-05
-1.63938805162028e-05
-2.93857786248171e-05
-2.77539963960398e-06
-9.96878392368584e-06
-7.64850726887632e-06
-1.89783684277928e-05
-1.87822996349446e-05
-6.37909646028695e-06
-1.09948384150647e-05
-2.11990350443875e-05
-3.8577028670859e-05
3.69661644962329e-07
-1.88515639713966e-05
-2.74745468683204e-05
-2.29395155140411e-05
-2.76116602663432e-05
-1.97488472717913e-05
-3.97535356828999e-05
-1.31373470269838e-05
-2.1630626788758e-05
-7.12039821005178e-06
-3.254264115191e-05
-1.77998397243933e-05
-1.21964733772339e-05
-1.84027645319007e-06
-1.33598233440981e-05
-1.03807117518724e-05
-3.06635319751177e-05
-3.88697951833326e-06
-2.94756198015517e-05
-3.16804293659524e-05
-3.59411397082765e-05
-6.77068571485801e-07
-2.01874860926528e-05
-3.26836657766398e-05
-1.01041662480993e-05
-7.51383173996452e-06
-3.34025053948163e-05
-2.25259136647881e-05
-1.86853840393882e-05
-2.93245564769476e-05
2.01701521599662e-05
-3.09888393733416e-05
-1.1913721599341e-05
6.94380081750178e-06
-8.81492018806438e-07
-3.2549376666994e-05
-3.1447736897368e-05
-1.88172825341162e-05
-8.7449160603191e-06
-1.3318832501519e-05
-2.53156513015075e-05
-1.91625605197917e-05
-3.00019998990929e-05
-3.90913363768193e-05
-2.4533904110557e-05
-3.06181039502292e-05
-8.05024777071907e-06
-2.78104899074399e-05
-7.35502148527427e-06
-1.62019502255971e-06
-2.1217500907125e-05
-2.44036394946535e-05
-3.25170027064951e-05
-9.75241667779978e-06
-3.54858454369783e-06
-6.11618150894513e-06
-1.37493587998357e-05
-8.85757939034986e-06
-2.34139163059357e-05
9.41072015552376e-07
-1.42133843146037e-05
-3.90373636744371e-06
-1.67499303697896e-05
-3.01851392105753e-05
-2.95830247340934e-05
-1.03101854429871e-05
-9.96858963093407e-06
-2.60657360521544e-05
-9.21151293244652e-06
-2.36243127840347e-05
-3.43810905379712e-05
-3.4539269488363e-05
-2.12002873928916e-05
1.60853296348838e-06
-1.38449226676702e-05
-4.17259710662429e-05
-1.84691762390897e-05
2.024866264484e-06
-1.49001016633645e-05
-2.94681136147183e-05
-1.53451274252239e-05
1.87342300829924e-06
-1.85625268227445e-05
-2.71940927668032e-05
-1.96162803422909e-05
9.72847665774582e-06
-1.62532976148846e-05
-1.77746596093433e-05
-1.01306433554629e-05
-1.46497081346885e-05
-1.8683736991485e-05
-2.11531498395549e-05
-8.07265114292865e-06
-2.24179854766277e-05
-1.74365660668222e-05
-3.71895288258202e-05
-6.22627905122697e-06
-4.7538068551089e-06
-2.43145192213942e-05
-7.04240616750736e-06
-4.43096937179977e-06
-2.82868980343275e-05
-3.11598046105764e-06
-1.34501886774506e-05
-4.45913329873548e-05
-2.12948621167137e-05
-2.11175942369372e-05
-2.24865603754143e-05
-8.14932071357591e-06
-8.34127478463636e-06
-4.47250333457693e-05
-4.52370429092122e-05
-1.49107361073422e-05
-5.68616811641736e-06
-1.202666228225e-05
-3.50967836730142e-05
-1.91812982932028e-05
-2.28464312504541e-05
-2.54115500493203e-05
-3.57205735037874e-05
-3.48589038825286e-05
-1.62838262311647e-05
-3.14751297507222e-05
-1.98102635327358e-05
-3.9130317814228e-05
-2.53926606851246e-05
-2.28410219409751e-05
-1.34973095565894e-05
-3.58146230905914e-06
-4.85943812566732e-05
-6.0209913371207e-06
-2.76774804152956e-05
-1.88698831460514e-05
-2.95782051347325e-05
-1.64603177180731e-05
-3.44359301573696e-06
-9.48625792312344e-06
-3.57535665216674e-05
-5.84774759382966e-06
-2.76708785359961e-05
-9.58389273800131e-06
-2.5043164862773e-05
-1.53251791371598e-05
-2.56187706141686e-05
-4.40772540081446e-07
-1.48522086676279e-05
-2.27873468256725e-05
-2.09417990725318e-05
-1.02074644588906e-05
-2.4177580843535e-05
-2.06812849284995e-05
-1.84723221756873e-05
-1.46946549699762e-05
-3.38017992629917e-05
-3.7401006116802e-05
-1.95104784222173e-05
-1.860062365795e-05
-1.48787178523424e-05
-1.01630362106798e-05
-2.72644026683734e-05
-3.23965053866691e-05
2.42910147038721e-06
-2.97489459556056e-05
-1.78418888314568e-05
-2.85705319113476e-05
-1.817851354786e-05
-1.01919928195684e-05
-2.00991131986781e-05
-2.40900868003232e-05
-2.75298151529226e-05
-1.97967712043187e-05
-3.34031903025475e-05
-1.38177208405451e-05
-2.2774152124842e-05
-1.35721993960572e-06
-2.27568726189556e-05
-2.38950088686424e-06
-3.55899053853365e-05
-2.48910080501352e-05
-4.41605537625684e-06
-2.64952213350424e-05
-1.44777302427033e-05
-2.03121945752731e-05
-3.63068727792971e-06
9.01260947327736e-06
-9.4610613156985e-06
-3.8899164561725e-05
-2.59305810544369e-05
-1.67606252465154e-05
-2.82025812976551e-05
-2.59767235018462e-05
-1.43441073257986e-05
-3.82407537897704e-05
-3.19972675173012e-05
-2.7697254406393e-05
-1.00560968234166e-05
-2.28660133076485e-05
-3.21107678542135e-05
-2.78363528143993e-05
-1.86068523083881e-05
-3.65609244395306e-05
-3.21763185535153e-05
-3.71953848243812e-05
-1.78110326473767e-05
-3.96129832214965e-05
-3.37833595882829e-05
-1.70298036731779e-05
-2.07328335345423e-05
-3.40561395353698e-05
-3.32017405743791e-05
-1.27011330276184e-05
-2.86483651041244e-06
-2.70783523106041e-05
-1.43032432753878e-05
-1.45220105826945e-05
-2.06997937637226e-05
-7.86219279344522e-06
-1.46535974031473e-05
-2.46448007403959e-06
-5.0207992526773e-05
-2.74875356322628e-05
-2.87890659202246e-05
-1.18711411016299e-05
-2.8480159062295e-05
1.34006531075458e-05
-1.88555785339766e-05
-1.98222393287533e-05
-1.04817139615734e-05
-3.93347116827698e-06
-1.98016194146866e-05
-8.71698588684731e-06
4.34642068154224e-06
-1.41215428859624e-05
-1.48631412887328e-05
-2.15824130222449e-05
-4.71413779388965e-06
-8.75036316437714e-06
-1.73271563437287e-05
-1.08172999350831e-05
-1.45385843568e-05
-1.1437280154322e-05
-3.94635612990921e-05
-1.16936614049975e-05
-2.23551482736481e-05
-2.85524909600531e-05
-1.06991929207122e-05
-4.40180292932475e-05
6.37376727834002e-06
-2.78350715593787e-05
-1.31820207981501e-05
-1.23743302208295e-05
-1.6678798585813e-05
-2.15814431632187e-05
-3.86209460408247e-06
-1.24067944325134e-05
-1.39275638450362e-05
-7.62520087665036e-06
-6.77864752387591e-06
-3.85515313531476e-05
-2.18288769934096e-05
-2.5387439832218e-05
-1.74409859260542e-05
-1.53255114296498e-05
-2.13067027214556e-05
-1.23380432962841e-05
-1.81354131554936e-05
-2.45762044887072e-05
-1.13039599782747e-05
-3.00486606316669e-05
-1.85239718000848e-05
-1.01926528926124e-05
-8.54827540227415e-06
-5.22509799777383e-06
-1.18278891407841e-05
-1.71465148847291e-05
-2.56670753332226e-05
-3.79174185744374e-06
-1.78757988855236e-05
-1.31220839456354e-05
-2.39283718498681e-05
-2.22332046361707e-05
-2.01843223774683e-05
-1.1723951520125e-05
-1.2917363003386e-05
1.54087537677284e-05
-2.15561684401357e-05
-2.7228394277587e-05
-3.99582946521603e-05
-2.66220581652379e-05
-2.34339400099875e-05
-2.34425731771799e-05
-2.82591792546565e-05
-2.64524776948697e-05
-9.56674048582963e-06
-3.57233668656734e-05
-2.5947456891714e-05
-1.73992057901661e-05
-2.78313122022208e-05
-3.46307522103229e-05
-1.8130479157422e-05
-3.73954825832784e-05
-1.31617782791925e-05
-7.800169319632e-06
-2.37999933103392e-05
-2.19393175146001e-05
-2.01419056617497e-05
-2.58561944068139e-05
-2.21724106893907e-05
-2.78466149069719e-05
-2.3762831147638e-05
-1.94372905953813e-05
-7.10671544991776e-06
-2.30698572844222e-05
-2.58432938653542e-05
-1.87662730428424e-05
1.73330114286268e-06
-2.20461253334867e-05
-2.8237419860911e-05
-9.55239403446571e-06
-2.23670944937598e-05
-3.8497761808096e-05
-1.48340774669729e-05
-2.22461543945632e-05
-1.14576809534066e-05
-3.1500633206496e-05
-1.23738751138482e-05
-2.95828924619391e-05
-2.08519576688376e-05
-2.83300842726926e-05
-3.19978557303898e-05
-3.30929270540808e-05
8.7903600877446e-07
-1.48564920170414e-05
-2.58434494715699e-05
-2.41504169178102e-05
-1.07215261760232e-05
-5.56621392056531e-05
-2.89538628632098e-05
-2.7002836147126e-05
-3.39649733322359e-05
-2.9865352707373e-05
-2.718706501203e-05
-3.71370164826068e-05
-2.85369950121171e-05
-3.76832898862155e-06
-1.02867931371991e-05
-1.80508829812165e-05
-2.23624837434435e-05
-1.25380938257329e-05
-2.33970109929257e-05
-8.67801544786059e-06
-2.16750905424274e-05
-1.78839088176106e-05
-4.47785422679845e-05
-2.4707546219636e-05
-3.25827200152059e-05
-3.60006466103836e-05
-3.06841407336045e-05
-3.97522578850183e-05
-5.40085649943181e-06
-1.65092867174066e-06
-2.19414193510814e-05
-4.70455474805538e-05
2.77666049763708e-06
-1.61237584878006e-05
-1.55477646456746e-05
-1.76647826177567e-05
-1.55258948679984e-05
-9.99841394891057e-06
-3.9854947610232e-05
-2.11532640028776e-05
-1.66567373172443e-05
-1.54731146710812e-05
-4.29642054117868e-05
-2.18574811027961e-05
-7.80691084401338e-06
-2.21337108142634e-05
-4.37955101207026e-05
-9.22618680229115e-06
5.23226970391864e-07
-1.43836292806205e-05
-2.68931687101043e-05
-2.27956444145001e-06
-4.18105791068938e-05
-1.99646332682899e-05
-1.0924193440365e-05
-2.05600261203376e-05
-4.47917749984066e-06
-1.80506814300776e-05
-8.73807429695239e-06
-2.0019536389752e-05
-2.14792738369518e-06
-1.36206065621924e-05
-4.45770659996278e-05
-1.02172806459652e-05
-3.20778106122677e-05
-2.67289743424274e-05
-1.75487435413978e-05
-1.96974797012177e-05
-1.940629511673e-05
-3.84272517379432e-05
-2.36670081043746e-05
-2.41177978639291e-05
-2.95605235091401e-05
-1.59510913158244e-05
-7.80632252726706e-07
-2.01430636945884e-05
-3.97239740391845e-05
-1.78974151533329e-05
-3.1396640278979e-06
-1.43394052377812e-05
-2.94453656306818e-05
6.4974601901293e-06
-1.53059859166475e-05
-3.5479986212787e-05
-1.20490111943223e-05
-3.81894130343174e-05
-1.62839431528999e-05
-2.75171018849914e-05
-7.90191930175837e-06
-2.15063147481997e-05
-1.26806653243082e-05
-4.02371229173641e-05
-1.34849135537206e-06
-4.03750785913785e-05
-2.67915532736597e-05
-3.40033057730564e-05
-4.43493685617819e-05
-2.24973601688304e-05
-2.56957855864417e-05
-2.01329689466753e-05
-3.12004836924193e-05
-2.27347036852603e-05
-2.99725195567185e-05
-3.81634547482288e-05
-1.10690650908985e-05
-2.08370638192051e-05
-3.12779515070358e-05
-2.12609154645171e-05
-4.03345295799763e-07
1.85986062746296e-06
-1.30019339091626e-05
-8.93465921209174e-06
-3.19002215926938e-05
-6.92065678700583e-06
-1.6404886767042e-05
1.1412721433782e-06
-2.64061493984652e-05
-3.57041839337686e-05
-2.42191578007697e-05
-2.87902463118292e-05
-2.59999702553629e-05
-2.60445517542324e-06
-1.47623294300495e-05
-4.88853220305936e-05
-1.56042173104865e-05
-1.96571582298539e-05
1.51853857381138e-05
-1.75699195622719e-05
-2.2609222019749e-05
9.27667786920453e-07
-3.40694474844281e-05
-1.53982022533041e-06
-1.17019416821972e-05
-2.44463293438125e-05
-1.46633282234319e-05
-1.40961242471875e-05
-1.81177858695815e-05
-8.45328191830904e-06
-3.83497631590946e-05
-4.87678664395599e-06
-2.01561374936333e-05
-1.69873585141089e-05
-4.05433661830087e-05
-1.49362998883118e-05
-2.66188853888839e-05
-1.55186120228274e-05
-2.98031986552945e-05
-3.9973863539246e-05
-2.83726813590557e-05
-4.26982452949145e-05
-2.63005917048573e-05
-2.68692169374839e-05
-2.00861517221473e-05
-1.0283479056691e-05
-2.3039655586529e-05
-4.72679281577134e-06
-1.52768508201096e-05
-2.10220148809515e-05
-2.67428395938491e-05
-2.39276145351436e-05
-1.40467031111222e-05
-4.75425953210928e-05
2.35146364691366e-06
-3.08374799017862e-05
-2.91090588908216e-05
-2.17192352520323e-05
-3.91542927736653e-05
-1.42853994683818e-05
-4.56910724758061e-05
-3.22209522897287e-05
-2.79384394509058e-05
-3.08326835925099e-05
-2.96137564818379e-05
-2.545629465462e-05
-2.49229789345118e-06
-5.79635659531683e-06
-2.23207762339469e-05
-2.0549801356893e-05
-3.50303380736757e-05
-1.82703069513197e-05
-2.0110392610049e-05
-4.29468762453025e-06
-2.59991156248612e-05
-1.08367266156135e-05
-1.4973086134469e-05
-2.55960531151548e-05
-1.51175589273501e-05
-2.01992942638345e-05
-1.82773953954677e-05
-3.09837462320686e-05
-3.36549191099207e-05
-1.2682822728747e-05
-2.13269249355105e-05
-1.59445196744793e-05
-8.2144836881892e-06
-2.72431499028996e-05
-2.95832624550049e-05
-2.40670796677777e-05
-2.8261228120853e-05
-2.81895605921684e-05
-1.59226707309521e-05
-1.54756546577287e-05
-3.86003621729878e-05
-1.34353893548748e-05
-8.3582379458957e-06
-2.71706627404222e-05
-2.02661719293022e-05
-4.19660350159028e-05
-9.74905599340726e-06
-4.89399260731994e-05
-2.78281163154919e-05
-3.25649020252483e-05
-3.50999200148355e-05
-5.87681050721266e-06
-2.32651616641724e-05
6.21174242087549e-06
-2.28454922313536e-05
-2.44676278998994e-05
-9.62022568178586e-06
1.54190256276424e-05
-1.93478721683259e-05
-2.31539715628334e-05
-2.88717858010742e-05
-4.03737693197479e-05
-4.03900994987819e-05
-1.23303022943008e-05
-1.64380479144012e-05
-1.15508816831227e-05
-2.92846587545236e-05
-3.4731864341834e-05
-2.18214816204335e-05
-3.48776259539701e-05
-2.57340634622956e-05
5.12052022024531e-06
-3.60869775712599e-05
2.33694790901235e-06
-2.17215516793648e-05
-2.08515971140852e-05
-1.44334601660274e-05
-2.28135614643047e-05
-2.56099588961045e-06
-2.37578570842133e-05
-1.93185983909644e-05
-2.52122115462804e-05
-1.93298413152029e-05
-1.50341767273555e-05
-2.19073454966718e-05
-3.60706241317385e-05
-2.34372934546058e-05
-6.22506018042983e-06
-2.36272489108961e-05
-3.94866143069523e-05
-2.97697529869652e-05
-3.79881620452569e-05
-2.34414863749264e-05
-2.94830551414501e-05
-2.5179779809946e-05
-1.84957338371567e-05
-1.59412139834953e-05
-2.44132106823411e-05
-9.37636534760711e-06
-2.85092447538129e-05
-8.64395367741038e-06
-1.37304442505794e-05
-2.46187255637014e-05
-2.94869622049659e-05
-3.60915155573097e-05
-9.22174454042391e-06
-1.43383516183367e-05
-6.78569367607139e-06
-8.42822253034071e-06
-2.54795178483934e-05
-2.88857072864098e-05
-3.25738262574355e-05
-4.24351093049943e-05
1.71386747844721e-06
4.05145141713089e-06
-6.22584860734631e-06
-3.43436832469679e-05
-2.49655429124903e-05
-7.99450653041041e-06
-1.10362557051543e-05
-1.65726629179024e-05
-1.20171933390764e-05
-6.98232565901597e-06
-2.71016175629107e-05
-9.35500434194635e-06
-1.7843252246947e-06
-1.36277006849362e-05
1.50066926137085e-06
-9.64750443679642e-06
-5.8675802395398e-06
-3.16258381948918e-05
-2.00132144782123e-05
-1.02086080580388e-05
-1.20434657426214e-05
-2.45715616779588e-05
-2.55325464447891e-06
-2.20586498477696e-05
-2.34543807745555e-05
-2.19650992345158e-05
-2.25226340080176e-05
-7.88896748426357e-06
-1.20124491430723e-05
-1.82392612592517e-05
-1.57468262622002e-05
-1.68076631192584e-05
5.1120859465872e-06
-3.41113763444896e-05
-4.64261565152438e-05
-1.62650130305885e-05
-1.01116122889299e-05
-9.14351053331227e-06
-1.94171854485862e-05
-7.46249309558826e-06
-3.26698049523475e-05
-2.30372406544722e-05
-3.19993067748805e-05
-2.38339876287951e-05
-3.39497670796042e-05
-2.52582644120431e-05
-2.72977537173742e-05
-2.56946406259868e-05
-4.0313667346659e-05
-3.46619911566313e-05
-3.93469300968222e-05
-1.07856593644774e-05
-1.36986799329823e-05
-2.05737677974716e-05
-2.02890070237047e-05
-9.01401418972141e-06
-3.13812384119857e-05
-2.94383267964636e-05
-5.49617520046568e-05
-1.00956852740827e-05
-1.83121128073378e-05
-3.04926862003396e-05
-1.52595485781115e-05
-4.25611123302757e-05
-2.39453162028298e-05
-7.39368247167318e-06
-2.9796481028702e-05
-1.38439386218148e-05
-1.76442084008636e-05
-1.41778359904961e-05
-1.39604796029435e-05
-2.41956321083968e-05
-3.11552906455996e-05
-3.57380550078229e-05
-1.36553355493452e-06
-3.86246926333687e-05
-1.66602127229806e-05
-1.08751772768607e-05
-2.07169895861843e-05
-7.78053493370993e-06
-2.90472076556846e-05
-2.17654653404923e-05
-4.41784554569626e-05
-2.58192301084932e-05
-3.3902709108619e-05
-1.68490255772003e-05
-2.89812101741154e-05
-2.32714306449842e-05
-3.18395032497906e-06
-2.67572872351027e-05
-2.61349632152402e-06
-1.62403551366976e-05
-5.46626834142848e-06
-2.07950756758775e-05
-2.02306185676988e-05
-1.10279576085288e-05
-1.01317344453662e-05
-2.453838791344e-05
-2.94472687423254e-05
-2.9972453183847e-05
-3.42869029157229e-05
-7.2069413356541e-06
-2.95115042168224e-06
-1.43936161199909e-05
-1.88046476215051e-05
-1.20763554986411e-05
-3.06191544049281e-05
-2.72424361421575e-05
-2.03881296305188e-05
-2.84414645954494e-05
-2.27880933335088e-05
-1.93822993585581e-05
-4.48772299553647e-07
5.96035752384691e-06
-4.09091445473197e-05
-1.84146770146731e-05
-1.76909068293347e-05
-1.67660642035826e-05
-2.83325216476308e-05
-2.31799770078275e-05
2.63531969011554e-06
-2.07818163707392e-05
-3.25886506473777e-05
-1.82283664031298e-05
-6.19694064491246e-06
-2.14810748919594e-06
-2.53873311785715e-05
-1.95093690384489e-05
-4.19515563593252e-07
-2.9354651648194e-05
-1.90188619531657e-05
-1.7680439866261e-05
-2.34324661985427e-05
-2.07604708786142e-05
-4.05677777698219e-05
-1.89302406883687e-05
-1.1525912554592e-05
-2.91028681472279e-05
-3.01306478156016e-05
-2.14276436676055e-05
-3.20610815079391e-05
-1.34119735654639e-05
-2.62967436208117e-05
-1.70610773990295e-05
-6.33686271749217e-06
-2.95399577207508e-05
-7.24218098674527e-06
-3.13580380482266e-05
-3.4303630978862e-05
-3.57772199229933e-05
-3.21220792138418e-05
-1.22939288320449e-05
-2.74496973066805e-05
-1.29305042280101e-05
-2.87238264003629e-05
-4.71195021415281e-06
-3.4875478565028e-05
-3.60316951510265e-05
-1.06409788809525e-05
-1.48410371429725e-05
-8.73494667350157e-06
-2.53985442388427e-05
-1.55455466875177e-05
-1.20760063767967e-05
-4.0194490735553e-05
-1.23197762166274e-05
-1.98187674934405e-05
-2.86220213721968e-05
-1.73950229537429e-05
-1.98525959867053e-05
-5.74304005240592e-06
-1.83971578917783e-05
-3.17952280241323e-05
-2.06845170210397e-05
-3.95248716569556e-05
-1.6493856108379e-05
-2.86444340147433e-05
-2.54516059302995e-05
3.71569180102336e-06
-1.77772310004759e-05
-2.32860120536944e-05
-4.35116092568282e-06
-2.49411506807585e-05
-2.4886934483815e-05
-1.66141017063097e-05
-3.69841106016635e-05
-9.67067320584957e-06
-2.28339036501752e-05
-3.11443179346028e-05
-4.49197900740318e-05
6.85273869280179e-06
-3.00452562154577e-05
-1.51151768807483e-05
-1.02300524806047e-06
-3.81795986420183e-05
1.56366127563502e-06
-1.37430673579224e-05
-1.07549568509627e-05
-1.50342798816211e-05
-2.48180293300284e-05
-2.37031548808258e-05
-3.44246081947637e-05
-2.73083091539541e-05
-2.58437887682922e-05
-2.67786649664272e-05
-8.42908258261211e-06
-3.23849246810506e-05
-3.58427398241924e-05
-2.02172895447101e-05
-1.48866063202347e-05
-2.5487882588556e-05
-7.11198369570012e-06
-3.37779201926651e-05
-1.63941293713219e-05
-3.69081413703372e-05
-3.56482559887797e-05
-2.39936596390668e-05
-2.31549849330274e-05
-1.56847121862587e-05
-2.01125279852909e-05
-1.93280575507574e-05
-1.20768233379735e-05
-1.16504296709831e-05
-2.88216416623555e-05
-2.78718627820339e-05
-1.84039842698476e-05
-3.63251147418405e-05
-1.37094727007768e-05
-1.61736551107654e-05
-1.72404962452404e-05
-2.71051403896735e-05
-7.26249737032874e-06
-1.81087459429201e-05
-1.74105273660309e-05
-3.0787219924522e-05
-2.98930908110597e-05
-5.59331543936143e-06
-1.65901248195507e-05
-1.91393948537747e-05
-3.38896973882521e-05
-1.2472081688401e-05
-3.08998281634205e-05
-3.31681071109259e-05
