# Supplementary material for: Research on computational propagation and identification of mine microseismic signals based on deep learning
Source: PLoS One. 2025 Oct 22;20(10):e0334641. doi: 10.1371/journal.pone.0334641 (PMC12543183; doi:10.1371/journal.pone.0334641)
Supplement: S1 Data — (ZIP) [file pone.0334641.s001.zip › 000100500001068.xlsx_0.txt_24.txt.txt]

-1.68776305458525e-05
-2.16643919987249e-05
-1.65341710311921e-05
-3.18074592949297e-05
-1.95593055111513e-05
-1.56406070346074e-05
-2.48008987976365e-05
-3.23716708303864e-05
-1.79337025728306e-05
-2.8763857609623e-05
-1.66422761668151e-05
-1.96180969741201e-05
-2.38496570782924e-05
-1.32568122613159e-05
-1.79348170650033e-05
-1.91936313490698e-05
-2.255010928491e-05
-3.69829189406915e-05
-4.08877774656171e-06
-1.97601218357589e-05
-2.50392358614867e-05
-1.53690188253933e-05
-4.29197097495615e-05
-4.20858782448713e-05
-1.81439276854071e-05
-1.09286275338597e-05
-2.64797530051508e-05
-7.3914417667692e-06
-3.12782910024166e-05
-1.88008885110948e-05
-9.68205701048749e-06
-1.40061751300355e-06
2.75780600504198e-06
-3.36619832025206e-05
-1.26124613398745e-05
-1.9728601013913e-05
-3.76701902877092e-06
-1.01749195465234e-05
-2.79427924604208e-05
-3.43286324203301e-05
-1.19462151577093e-05
1.09035204288621e-05
7.58806361044284e-06
-2.19854684078506e-05
-4.11356133777586e-05
-2.980750052733e-05
-1.05398549942848e-05
-2.70842435846553e-05
-3.05512066600313e-05
-2.8999652918535e-05
-2.20877419489278e-05
-8.37371311437165e-06
-1.44075443219362e-06
-6.36189423076396e-06
-2.15001883339828e-05
-2.55722712029969e-05
-3.81678632396398e-05
-2.99037148705351e-05
-8.12099736805429e-06
-2.99828330060855e-05
-2.08027715565694e-05
-7.19435340292203e-06
1.06754874387595e-05
-9.79411195751877e-06
-1.65208687471206e-05
-4.94642727890891e-05
-8.9964926086406e-06
-1.48603659631485e-05
-2.21979426348993e-05
-2.04903098695579e-05
-1.45271196747184e-05
-1.84682042969083e-05
-7.70756968511026e-06
-2.05312553236643e-05
-8.98332401342032e-06
-2.42481641459644e-05
-3.35814678680772e-05
-9.1331989489492e-06
-4.5755734137567e-05
-5.5893177626341e-06
-2.03297271023099e-05
-2.23220628990438e-05
-1.88269385569683e-05
-2.20284989805392e-05
-3.07613353605727e-05
-2.13112792325719e-05
-4.41736333869904e-05
-2.72176445854125e-05
-1.05220502764416e-05
-3.25407247131438e-06
-2.57003377723451e-05
-2.40637624895174e-05
-1.61627550006126e-05
-3.04151292767162e-05
-4.45939949692691e-05
-1.46021447689736e-05
-1.0825205989479e-05
-1.18664499915139e-05
-2.31359250050755e-05
4.45909030532517e-06
-3.06303996571971e-05
-5.09990071639901e-05
-1.67940564334835e-05
-1.79178898300261e-05
-4.10250294853678e-05
-2.29291984933169e-05
-1.47004552720959e-05
-1.7984903913732e-05
-2.76585344854717e-05
-7.97966548461193e-06
-2.65262382697077e-05
-2.03456204390147e-05
-1.72215518017537e-05
-2.30384851958462e-05
-3.38726898465918e-05
-2.10024255751277e-05
-1.24855282569206e-05
-2.53889696252318e-05
-7.88497068573508e-06
-2.17046090195941e-05
-2.4957544263226e-05
-1.23488349214413e-05
-3.77711890100762e-05
-1.82258401964058e-05
2.34376127821681e-06
-2.55866339680963e-05
-2.42229549250905e-05
-5.26875917445635e-06
-2.16727508476274e-05
-3.13882624856781e-05
-1.5343489690002e-06
-3.54033144933903e-05
-1.69333387892461e-05
-6.1691161096393e-06
-2.13479061741001e-05
-1.01725085545905e-05
-1.97906911857108e-05
-1.76509769417889e-05
2.65195851524915e-05
-4.6576609574636e-06
-8.21154825597772e-06
-3.12731349436734e-05
-1.7522714505928e-05
-3.44326363785977e-06
-1.84719898291413e-05
-1.1320929621629e-05
-2.60206938667092e-05
-2.55574104791826e-05
-2.43797117380485e-05
-3.39500617041718e-05
-1.16960039994746e-05
-3.34545598232371e-05
-2.0650190050937e-05
-4.87166828270625e-05
-4.57450008992498e-05
-3.04701486446588e-05
-3.08009787951331e-05
-3.03020393287318e-05
-1.86051258335058e-05
-1.67606783494335e-05
-1.71849584695684e-05
-1.50350619093905e-05
-2.80663387784318e-05
-3.20596051236939e-05
-1.9191516319781e-06
-3.50938382858667e-05
-2.4050327319648e-05
-6.04214144393864e-06
-1.13103222840521e-05
-2.26441170848226e-05
2.79942078248246e-06
-1.65866662868941e-05
-2.29014842278899e-05
-2.61574825443852e-05
-1.24567131849318e-05
-2.62983917327646e-05
-1.07002700925548e-05
5.67463617650546e-06
-1.09364867042881e-05
-2.51591677491616e-05
-7.24731182572261e-06
-2.74849864330563e-05
-3.2287764834513e-05
3.19205441019658e-06
-2.36775982267053e-05
-2.76650514147756e-05
-2.71962692196285e-05
4.61518473133049e-06
-5.86585776669093e-06
-1.42564735400523e-05
-3.63897960753241e-05
-2.70403344106451e-05
-2.16714999352656e-05
-1.43221212642695e-06
-1.8512774454537e-05
-1.05634230454491e-05
-2.18876105783362e-05
-1.9734592897293e-05
-2.18354353853574e-05
-2.51868956619102e-05
-1.42218234150748e-05
-1.05919763128799e-05
-8.97762156473502e-06
-2.22560595452865e-05
-2.25401565114749e-05
-2.03174666085964e-05
-1.64678897220925e-05
-3.09873763763903e-05
-2.45968540395556e-05
-2.83939104050079e-05
-1.85341729240559e-05
-3.50678399605126e-05
-1.92258873548973e-05
-1.79279019672718e-05
-3.03670125082906e-05
-1.85511510410891e-05
-2.84228163481581e-05
-3.60836377956345e-05
-1.25108369859798e-05
-1.9792701972962e-05
-1.07167548641201e-05
-2.84247945927598e-06
-2.74341816728487e-05
-2.43307455028636e-05
-1.93169759424143e-05
-8.65385596766183e-06
-7.93907640638909e-06
-1.19769729275862e-05
-1.99787206671732e-05
-1.94695770105186e-05
-1.66059007969068e-05
-2.61763001162631e-05
-1.5978725716867e-05
-1.16216307437893e-05
-3.58502536255713e-05
-6.30362751960827e-08
-2.33564020418384e-05
-2.22519165425495e-05
-2.79608478715756e-05
-1.44167595142695e-05
-1.40901764410697e-05
-3.08398921775898e-05
-2.32401702837098e-05
-3.64610304878291e-05
-4.54523379149696e-05
-2.65890143955001e-05
-2.44317010068162e-05
1.340259101117e-06
-3.11463134638138e-05
3.36395186073132e-06
-3.67991242408625e-05
-2.24491584167526e-05
1.42952136685715e-06
-1.51529076720106e-05
-2.29521939120746e-05
-1.71775560981101e-05
-2.14845695608069e-05
-1.75584711841896e-05
-1.05372522008451e-05
-2.74076748644375e-05
-4.05178858580908e-05
-2.01933401859328e-05
-2.38740393211988e-05
-7.67371412551691e-06
-1.7346686349417e-05
-1.68024106739384e-05
-1.11233247583962e-05
-2.26761101991705e-05
-2.10658640307143e-05
-1.94540852128555e-05
-1.37051032104624e-05
-1.46428288064349e-05
-1.25365262229626e-05
-2.80301763141895e-05
-1.28030838446319e-05
-1.74712697066443e-05
-1.93883286938695e-05
-3.62786115956724e-05
-2.71521431654928e-05
-2.32223056605678e-06
7.74098777324217e-07
-2.04940701517299e-05
-2.30738449323389e-05
-3.77888059959184e-05
-2.3396881432862e-05
-1.3882972950026e-05
-1.8780820152316e-06
-2.92239394606015e-05
-2.90147203832014e-05
-4.53006660895067e-07
6.90702582848522e-06
-2.03538348604316e-05
-1.08632847521812e-05
-4.9135740763577e-06
-1.90286058777095e-05
-1.51971049091464e-05
-6.53447074874406e-06
-3.66426356627184e-05
-1.8525299990125e-05
-1.72566840549711e-05
-3.36538538293584e-05
-3.57311927110894e-05
-2.33869253617817e-05
-5.93970813254011e-06
-1.03170993402053e-05
-1.64606333862551e-05
-3.29500654954721e-05
-1.30971503861568e-05
-1.45354847524284e-05
-2.79139401430261e-05
-2.35413541043931e-05
-8.4495225034397e-06
-3.54025933990562e-05
-3.50105503237693e-05
-1.47578963790664e-05
-7.54334643815583e-06
-7.37178616438416e-06
-9.61607205285211e-06
-2.75781275918016e-05
-2.57284361292072e-05
-2.46307882724158e-05
-4.43119166169516e-06
7.39527536820134e-06
-1.50890417433451e-05
-1.50343039158508e-05
-3.13869365739152e-05
2.44983978958374e-06
-1.4869317135807e-05
-3.62134640009535e-05
-2.25541018183223e-05
-2.94292369949901e-05
-1.75847632808107e-05
-1.04093212879684e-05
-2.18073941242401e-05
-1.5335967010196e-05
-2.52070953362757e-05
-3.43232344996255e-05
-4.20219257492287e-05
-2.76828192013553e-05
-1.30002141625639e-05
-1.09357136039714e-05
-3.22199912157201e-05
-2.39202252918691e-05
-1.32568235095533e-05
-1.70903471506637e-05
-9.3672813143752e-06
-2.53435575057391e-05
-2.51617202453676e-05
-2.62177194683895e-05
-3.72247984525513e-05
-1.33410380983882e-05
-3.79473054039259e-05
-3.31579225554575e-05
-1.15419633373509e-05
-1.15585397290982e-05
-1.03774539160336e-05
-2.96921471413697e-05
-1.59358746036129e-05
-1.95468654047918e-05
-2.21369753505258e-05
-1.66800664236174e-05
-1.9280769679398e-06
9.23219536948107e-06
-9.42572351210432e-06
-9.37993648886556e-06
-2.4953625466545e-05
-2.57195420201062e-05
-3.39718264850334e-06
-1.26261630146137e-05
-2.89503033720563e-05
-1.7586967645436e-05
-1.66338803271736e-05
-1.04208465683467e-05
2.20058402097872e-05
-2.52279598635524e-05
-2.98524030912543e-05
-1.83874396909053e-05
-2.69039796053151e-05
-3.45181300244866e-05
-3.74751659630622e-05
-1.32758644926609e-05
-5.15910752768702e-06
-3.36001923882764e-05
-1.41809471765926e-05
-1.78521180170522e-06
-2.72397096200976e-05
-1.82424853567047e-05
-1.96221250201827e-05
-4.03230841844041e-05
-3.61343230714152e-05
-3.22200513960668e-05
-2.31885861907914e-05
-3.14596403052622e-06
-2.17662303619034e-05
-3.91291327583553e-05
-4.43777137316709e-05
-3.52867856808232e-05
-2.43165349432852e-05
-2.73481196753702e-05
-3.48101257226875e-06
-2.85028728113528e-05
-1.43964857144529e-05
-3.19409303206685e-05
-2.51101532995664e-05
-3.56321717347489e-05
-1.01400901623738e-05
-2.33774944951098e-05
-3.0267284709659e-05
-3.26978452244168e-05
-3.48376984492192e-05
-3.44795916633938e-05
-3.94738435180237e-05
-6.52389729671959e-06
-1.96200890062297e-05
-2.07950594520273e-05
-4.72703555572133e-06
-5.6875553347181e-06
-1.37419733996523e-05
-2.87734958369546e-05
-5.48036627725754e-05
1.35704741056752e-06
-2.88663551591706e-05
-1.15493423852957e-05
-2.26526163756761e-05
-4.42444185152615e-05
-2.77006614105074e-05
-3.7643979054223e-05
-3.25351208494077e-05
-3.98251560305894e-05
5.81675105766533e-06
-3.98972758980214e-05
-6.73677098503914e-06
-3.32168894619519e-05
-2.24927474270277e-05
-2.31596737745579e-05
-2.06349799558829e-05
-3.60604876021431e-05
-2.73482390964634e-05
-1.03940166125173e-05
-2.46363854520467e-05
-8.56965790485099e-06
-2.7330119760223e-05
-1.75613299168296e-05
-2.02219847338155e-05
-3.73545298981642e-05
-1.58843050164692e-05
-2.68819900866377e-05
-2.13797889679771e-05
-2.08344361439396e-05
-4.20247391599439e-06
-9.87517653671383e-06
-2.66612645914744e-05
-1.66609645848031e-05
-1.99834983647762e-05
-1.47697067229772e-05
7.26783513183932e-07
-1.98628221267202e-05
-5.61922895165398e-06
-3.53125017240712e-05
-2.01742122655708e-06
-2.57172859620687e-05
-3.12229277896888e-05
1.22784900281485e-05
-1.37556210209276e-05
-2.12966004266409e-05
2.5212387925478e-06
-2.16692374063031e-05
-1.24122503178095e-05
-1.49507174788291e-05
-5.93462945637151e-05
-3.63412391184088e-05
-3.07074504323909e-05
-1.24832430804694e-05
-3.15434845322404e-05
-3.40241944563153e-05
-2.89350357480671e-05
-2.8433488916389e-05
-9.24441498870836e-06
-3.98621543911871e-05
-2.7859932451429e-05
-3.87830289006881e-06
-2.63321157928398e-05
-2.72987748695776e-05
-1.42577485796108e-05
-9.44142619069461e-06
-4.35811980825441e-06
-2.07049496745748e-05
-3.94572592859806e-05
-2.56276023278394e-05
-3.69399510932862e-05
-9.28511190803028e-06
-2.67319425166413e-05
-2.89489323316643e-05
-1.45266121991992e-06
-1.88139594172819e-05
-1.66832663121479e-05
-4.71563564848255e-05
-2.50937503272418e-05
-1.63538723286405e-05
-6.66785875626815e-06
-1.57199603335775e-05
-3.55066349341777e-05
-3.94236403123635e-05
-3.45120134504978e-05
-4.27098453711933e-05
-8.20750767975069e-06
-2.2931391100209e-05
3.11070618605513e-06
-2.34020330119771e-05
-2.08165424919551e-06
-3.99585692361288e-05
-2.1074880968083e-05
-2.22645774752906e-05
-3.19369615273341e-05
-2.92549049251261e-05
-4.06017104047661e-05
-2.35508475722946e-05
-2.01743163447686e-05
-1.56679575156798e-05
-1.31292918942423e-05
-1.19709376958117e-05
-3.40091075543727e-05
-1.72970195177097e-05
-1.29668487480792e-05
-1.27651765614284e-05
-1.30788897192858e-05
-1.25760707020702e-05
-4.863277310672e-05
-2.26123245251094e-05
-2.01247381382599e-05
-1.22534215736939e-05
-2.54848697865536e-05
-2.51839732810046e-05
8.3049717960921e-06
-8.76357977683936e-06
-2.01272511896129e-05
-1.49926373483465e-05
-1.69030729395083e-05
5.2304819668388e-06
-2.85169254520769e-05
-2.91799833302932e-05
-2.69259512854455e-05
-6.9373287204531e-06
-2.1322396390644e-05
-3.12361670723277e-05
-1.43559957808261e-05
-4.20061657409248e-05
-7.25855807624224e-06
-3.10648848365701e-06
-2.71337847441836e-05
3.26666354979488e-06
-6.56560016247312e-06
-1.30418743020298e-05
-3.28069834185023e-05
-1.82378811995998e-05
-1.52642763329626e-05
-2.68324470662998e-05
-1.52956642580732e-05
-5.7673179660243e-06
-9.79489595605781e-06
-2.43932205581096e-05
-2.92700130536134e-05
2.75766881251412e-06
-1.42323647149773e-05
1.02141315624974e-05
-7.95298443406459e-06
-5.05803702062191e-05
-1.68190041992638e-05
-3.10818206641445e-05
-2.21284651446871e-05
-2.27117119387783e-05
-1.40223062935081e-05
-1.93045534475902e-05
-3.00590925527833e-05
-4.03270553154392e-06
-1.4184787283688e-05
-1.13491110270445e-05
-2.64562928274104e-05
-4.22299461677593e-05
-2.32508221302837e-05
-1.86615341421458e-05
-3.25194288528388e-05
-3.40398140087392e-05
-3.7844670867483e-05
-2.40898754958498e-05
-1.23159198188233e-05
-1.8888522994118e-05
-4.54286075124476e-05
-4.80808103178113e-05
-3.43330474086144e-05
-3.38757972934232e-05
-3.59051362980678e-05
-7.33942062719755e-06
-1.41104018979842e-05
-3.34226342288501e-05
-8.64953086416956e-06
-1.60751261219563e-05
-6.73777598861095e-06
-9.40033402388916e-06
-3.36957554045805e-05
-2.88989505280718e-05
-5.09718298474604e-05
-6.79395888527796e-06
-1.78170316050502e-05
-1.05280496217279e-05
-1.57891162796193e-05
-1.07642064970212e-05
-7.28138389667846e-06
-9.49300514548837e-06
-3.07564371955603e-05
-8.37936318289672e-06
-1.26018977510636e-06
-1.15420875020569e-05
-1.2390608365436e-05
-1.38570109993542e-05
-1.23225772590292e-05
-1.4069515778976e-05
-4.31981853603949e-05
-4.33922928916533e-05
-4.18588625062401e-05
-1.88289217402448e-05
-1.20018868056264e-05
-8.32974462132178e-06
-2.83029695893214e-05
-1.72826923695646e-05
-8.23745267827428e-06
-3.34964753372138e-05
-2.61559333973679e-06
-1.50546944297581e-05
-3.06045887358278e-05
-1.49594390881121e-05
-2.37439865350188e-05
-2.13884303662652e-05
-2.59887779114756e-05
-1.34213797079403e-06
-3.55231341107593e-05
-2.22284205772998e-05
-3.31388998962083e-05
-9.18369208052572e-06
-4.06884829253617e-05
-3.92515781105619e-05
-2.0258705364882e-05
-3.93664611545592e-05
-1.46542206891898e-05
-2.01624187879577e-05
-1.37982102895828e-05
-4.35597528466682e-05
-7.40708326219731e-06
-3.06942309249857e-05
-2.07732891639314e-05
-2.08615441418701e-05
-3.37833223386303e-05
-6.83365201364137e-06
-4.7243603677458e-06
-1.94211348104131e-05
-2.58311575805684e-05
-4.82301584786965e-05
-3.17476464798945e-05
-4.27657484693036e-06
-3.26009721792392e-05
-2.32975483384042e-05
-2.61872034412388e-05
-2.54842092296004e-05
-1.37552700948017e-05
-6.11595752557404e-06
-1.48063884740665e-05
-3.16712441642925e-05
-1.7715696322584e-05
-2.35994203744335e-05
-3.93090698156437e-05
-2.64250398320989e-05
-9.20899730900367e-06
-2.27145861311882e-05
-2.30949669531072e-05
-8.50258323086869e-06
-1.08933444614431e-05
-2.44308216797218e-05
-2.41418960987823e-05
-4.75575512159484e-05
-3.14897583779981e-05
-1.60836297163347e-05
-4.06452878263932e-05
-2.83844659722255e-06
-1.02860705533648e-05
-2.39926808842064e-05
-1.12564087350581e-05
-9.09502927859955e-06
-1.05029296758499e-05
-2.44777283459409e-05
-1.05295974934126e-05
5.39667138800582e-06
-1.09132151724624e-05
-4.01917718580833e-05
-3.15666491746016e-05
-2.97035718413783e-05
-2.15883699879726e-05
-1.70037573891414e-05
5.96989909791164e-07
-3.44827908480964e-05
-4.00877377200289e-05
-2.42476723421506e-05
-1.12521640342625e-05
-1.07633328329456e-05
-3.2076056142339e-05
-1.25777682133566e-05
-2.19459468525699e-05
-2.0451577765519e-05
-7.60637679791999e-06
3.84371253052445e-06
-2.46814264306294e-05
-1.14221349042256e-05
-1.0080731484581e-05
-2.82446270357683e-05
-9.32567518781833e-06
-1.40849015189678e-05
-4.86274734612161e-05
-1.99557663420472e-05
-3.41970773577373e-05
-1.14380596104575e-05
-2.05819376769876e-05
-1.06623139808183e-05
-6.1415980657491e-06
-3.41636112321332e-06
-2.01229603795529e-05
-3.33806448156068e-05
-9.68658687026994e-06
-2.34643017922445e-05
-3.08638837538101e-05
-2.77213003051815e-05
7.72634676745834e-06
-1.35738744487469e-05
-2.51344187839209e-05
-1.33069614134816e-05
-8.58965537247653e-06
-3.89409035116314e-05
-1.93669706020335e-05
6.58659898323162e-06
-4.97849768241764e-06
-1.80669688094767e-05
-2.80710434170043e-05
-1.49422539639472e-05
-2.9651097032938e-05
-5.90930516141843e-06
-2.77082312137034e-05
-1.91907407701761e-05
-3.22932110487792e-05
-2.73080296690875e-05
-2.93555974665471e-05
-6.45753934515604e-06
-3.09527026362226e-05
-1.21272704744385e-05
-6.89750312062519e-06
-9.08956115603257e-06
-1.07998442373932e-05
-1.80947490688437e-05
-1.61110543683128e-05
-2.3982512799812e-05
-5.65704529282833e-06
-1.76509894996317e-05
-9.8963457929214e-06
-1.79145445752459e-05
-3.66234562865821e-05
-2.72404658250897e-05
-1.49950731884449e-05
-2.5668529037234e-05
-1.5161708455693e-05
-2.10610100235574e-05
-2.05115370864356e-05
-4.35177125931773e-05
-2.32733123375857e-05
-1.88496491317758e-05
-1.65851648922766e-05
-2.20748058455933e-05
-3.18251895764814e-06
-1.24645504011524e-05
-3.15929147029803e-05
-1.94866029943134e-05
-2.01932488788715e-05
-3.52575736086438e-05
-9.90612230970467e-06
-1.98544429343236e-05
-2.04018947376265e-05
-1.69370572624354e-05
-2.44653179570303e-05
-6.74415205458606e-06
-2.11352811935831e-05
-4.21073368736068e-06
-2.96210430626869e-05
-1.66550872283637e-06
-1.70090720301287e-05
-1.11695876449249e-06
-3.28206749515586e-05
-3.17828807276577e-05
-4.24889485902607e-05
-3.64311804135828e-05
-4.52159381833351e-05
-2.49786005001035e-05
-3.89500430402943e-05
-1.53686777816273e-05
-5.97395901386775e-07
-1.11070317982011e-05
-3.46809658603424e-05
-4.06478494070317e-07
-6.90723633924501e-06
-2.69257367758732e-05
-3.62815173849427e-05
-1.8363368007346e-05
-4.04416112884262e-05
-2.62832949269105e-05
-2.95750202891886e-05
-2.76301846178486e-05
-1.03301044852306e-05
-1.17352332104275e-05
-1.69957728381559e-05
-2.27755553552899e-05
-2.3589701677947e-05
-3.36238280547027e-05
-1.22952122907304e-05
-4.28847289595959e-06
-3.60216010769167e-05
-2.1788491191012e-05
-2.82549634422745e-05
-3.47602235311946e-05
-2.3524070740427e-05
-3.24829195095917e-05
-2.49706008273046e-05
-2.22408547136102e-05
-1.48140260055526e-05
-1.9398160902618e-05
-3.71923788166251e-05
-7.92297484314007e-06
-3.05522030126195e-05
-1.42408098581493e-05
-1.54573927406405e-05
-1.03240831992014e-06
-2.64052360720172e-05
-2.3161500410406e-05
-2.35400627459128e-05
-6.61453268095817e-06
-1.24144661672362e-05
-2.16500558142072e-05
-2.55205995899264e-05
-2.45920063449199e-05
-2.89371278193674e-05
-3.34413529976973e-05
-1.83801081640193e-05
-1.16089747133896e-05
-2.17754445275036e-06
1.06761073231111e-05
-3.80595756337239e-05
-2.854227904281e-05
-3.62651295896655e-05
-2.08614613154966e-05
-1.00264955408694e-05
-1.72786871514286e-05
-1.67350150688465e-05
-2.4933635234335e-05
-2.10998135420737e-05
1.16064797171607e-06
-6.87435121447919e-06
1.86482857938746e-06
-1.67942347105968e-05
-7.73772352433074e-06
-2.03195732383971e-05
-2.87539890143082e-05
-1.92805114063e-05
-3.24398419457905e-05
-3.99752966488032e-05
-2.70055674436786e-05
-2.89211697069379e-05
-1.72576994712662e-05
-4.28909747132435e-06
-1.72804765298846e-05
-1.34597420290625e-05
-2.63456875070958e-05
-1.0661282263408e-05
-3.11057788381778e-05
-2.66899096194349e-05
-4.49257089487519e-05
-2.24676482986625e-05
-2.71212892434415e-05
-2.28621382804365e-05
-1.39802097457279e-05
4.36757837380257e-06
-6.01198696910869e-06
-3.33256587937544e-05
-3.4011511470865e-05
-1.91414704880975e-05
-1.85752948372355e-05
-2.48435065517853e-05
-3.40309605123933e-05
-3.9870757610811e-06
-3.48513746117169e-05
-2.13201819536647e-05
-2.15550822659053e-05
-2.77390807603998e-05
-1.67188413702158e-05
-5.09229698866978e-05
-4.55397927534012e-05
-1.23136759519786e-05
-1.19291883541322e-05
-1.46966555674369e-05
-1.82876436393546e-05
-1.86202886252913e-05
-1.83681184509432e-05
-3.82741007577821e-05
-2.58609873000574e-05
-1.9288437981186e-05
-1.22280777167676e-05
-2.2651553950337e-05
-2.19054507612614e-05
7.01788637916851e-07
-2.33476693343343e-05
-3.54965389312365e-05
9.37659581738372e-06
-3.03513348302078e-05
-2.72008249408174e-05
-2.01096239302462e-05
-8.76402179715718e-06
-3.94399723902537e-05
-2.91589967681124e-05
-4.12276488724227e-06
-2.20884815610895e-05
-4.11214724443352e-05
-2.12790920861784e-05
-2.13442303022507e-05
-1.50103234829254e-05
-9.07558061277864e-06
-1.46173724092706e-05
-2.59443756559174e-05
-3.23277547760718e-05
-1.24538706395376e-06
-1.09316173595094e-05
-1.47823044888051e-05
3.95505720246383e-06
-1.50773415979369e-05
-1.29133181161229e-05
-9.02082848134455e-06
-1.16801925470258e-05
-3.47639050880582e-05
-1.9732947946869e-05
-2.71740393624392e-05
-1.30723028817801e-05
-2.12313807570842e-05
-4.71703151248004e-05
-2.67665982164778e-05
-1.56214535142904e-05
-1.98964648782087e-05
-5.94003707669534e-06
-3.68852167624407e-05
-3.74388775584146e-05
-1.45479892491016e-05
-2.42030821320887e-05
-2.40160956095167e-05
-4.55013499927617e-05
-1.45243927100422e-05
-1.53930021442235e-05
-1.48367391990614e-05
-6.49834562697749e-07
-1.82337074125748e-05
-1.00376653589506e-05
-3.32389069059472e-05
-3.69245820979816e-06
-2.38620514888446e-05
-3.16719063281243e-05
-1.91598984910561e-05
-1.75808915757721e-05
-3.31148698352858e-05
-8.06655588463299e-06
-2.49615603932745e-05
-5.45889236691948e-06
-4.84765793336629e-05
-1.24536676141833e-05
-1.9864566655446e-05
-2.33563447515609e-05
-3.43457168687749e-05
-1.93270867249788e-05
-2.58937943843452e-05
-4.43568931401405e-06
-2.36667830122169e-05
-3.61758960331586e-05
5.17772672703391e-06
-1.23497675511798e-06
-1.52109210206899e-05
-3.72232988807018e-05
-3.61531854373199e-05
-1.64757162492322e-05
-2.12783101285356e-05
-3.65572229877332e-05
-1.94755105491749e-05
-2.4432327830204e-05
-2.85635452993002e-05
-9.1702239465661e-06
-2.1347331533103e-05
-2.6725587382476e-05
-3.37612543467969e-05
-1.828632911276e-05
-9.1285422451223e-06
-1.51196809347851e-05
-1.91341178928444e-05
-2.48327143576022e-05
-2.75380165000404e-05
-2.15119138987312e-05
-2.60705604567153e-05
-2.79763787282617e-05
-2.62723312280168e-05
-1.04823839732442e-05
-2.31106352576024e-05
-6.13382682350522e-06
-2.26298611206182e-05
-3.48691638457492e-06
-2.48458756979998e-05
-4.73374146243378e-05
-3.3668820553189e-05
-2.58363976537115e-05
-7.05348975661682e-06
-1.00782791839768e-05
-3.17551421749806e-05
-7.3570610770852e-06
-3.77205554140628e-05
-3.22761558755704e-05
-2.05142949491112e-05
-2.77019381898816e-05
-4.24257878521287e-05
-1.30286573608999e-05
-2.14407596074321e-05
-4.54543655293163e-05
-3.0707232318898e-05
-1.47512640949355e-05
-1.98130035439248e-05
-2.06474330372899e-05
-3.26204669946579e-07
-2.69791655267141e-05
-1.89240840698416e-05
-2.41422342491131e-05
-2.13269236137475e-05
-3.55411018272938e-05
-2.93755790700937e-05
-2.30950612365785e-05
-2.02974221784949e-05
-9.48658122666729e-06
-6.96240407681213e-06
-4.3258767365813e-05
-2.19333225739974e-05
-2.28713581933773e-05
-1.39623207677022e-05
-2.60798263811048e-05
-2.35591773729046e-05
9.5735018506366e-07
-4.39963590065539e-05
-3.22125914871463e-05
-4.2706824616432e-05
-4.39665891156514e-05
2.04311256576043e-06
-8.97398493648503e-06
-2.10198918662263e-05
1.52937055141339e-05
-2.6636817855337e-05
-3.59071803310779e-05
-4.1028655259664e-05
-3.36023544365679e-05
-2.36363917852394e-05
-3.64524665342629e-05
-1.00383246086609e-05
-1.33399439362416e-05
-3.19871729836531e-05
-4.06824362798293e-06
-2.27455061217464e-05
-1.5664740567937e-05
-4.05184707884824e-05
4.06621119015859e-07
7.01971423060045e-06
-3.37040410646891e-05
-2.83346024839996e-05
-4.63144002543022e-05
-2.62300153213628e-05
-3.18435413881947e-05
-1.32520869514295e-05
-7.27893351811339e-06
-5.40391505272525e-05
-8.29054615528143e-06
-3.09884404464613e-05
-3.99850006503847e-05
-2.53171191992134e-05
-2.54352802096435e-06
-1.72847121055669e-05
-1.29868994547078e-05
-2.48376554255363e-05
-9.5907915512251e-06
-2.05053090841692e-05
-3.72738817788511e-05
-1.62075981853245e-05
-2.38754719855871e-05
-2.45094231924292e-05
-1.2261100683862e-05
-1.03849182358401e-05
-3.6387309650584e-05
-3.37665013130869e-05
-3.82367621013185e-05
-2.24763631798997e-05
-1.10405628108799e-05
-2.03004458830218e-05
-3.25581022035036e-05
-3.09165231910164e-05
-1.96074632656107e-05
-1.29264305619456e-05
-9.58919149010333e-06
-1.44959210745113e-05
-1.44654353381707e-05
-9.37121065226633e-06
-1.67149950335871e-05
-1.41579849540419e-05
-1.6913822726085e-05
-2.36145956633422e-05
-3.20853133397779e-05
-2.14575591201183e-05
-3.19318261368459e-05
-4.193296004566e-05
-8.84064514006513e-06
-1.04759980065002e-05
-2.353251766901e-05
-1.87911674369724e-05
-1.56277107828341e-05
-1.47760848056091e-05
-2.00098781221967e-05
-4.58663354043591e-05
-1.83158121737998e-05
-7.79866726844759e-06
-1.61632841997009e-05
-2.18995178386196e-05
-2.76438911519268e-05
-1.39202769167551e-05
-1.40952092644096e-05
-2.65157288151562e-05
-2.55155093084077e-05
-1.18711080752774e-05
-1.27512997033046e-05
-1.37520432576334e-05
-3.02655399666175e-05
-1.32347363121343e-05
-2.79790018772112e-06
-2.28387984002882e-05
-3.67340208998795e-05
-3.00974998372106e-05
-2.81904388299948e-05
-5.38882149476921e-06
-2.95496737165167e-05
-2.47866192613175e-05
-3.77638686522888e-06
9.67461099265885e-06
-1.0743074586288e-05
-7.62766638843379e-06
-1.7712669354294e-05
-1.01887629395905e-05
-3.44550400351304e-05
-7.21591750290614e-06
-1.25212833572532e-06
-1.54711633520574e-05
-4.27876564417177e-05
-3.325239069452e-05
-1.41131776357952e-05
-1.38246540761801e-05
-1.60124054972202e-05
-5.19065526281858e-05
-1.92423212789432e-05
-8.66761709630571e-06
-9.61259683371469e-06
-2.79500255512282e-05
-2.62010755295738e-05
1.03528713206664e-05
2.52874615250732e-06
-2.72265795104914e-05
-1.7658115103804e-05
-6.68099533149262e-06
-3.12974339580139e-06
2.06870341496567e-06
-2.64579175823902e-05
-8.76265291166251e-06
-1.56035443380837e-05
-3.9825391307488e-05
8.06894782482767e-06
-6.63465818070991e-06
-1.51218699833369e-05
-4.0249570575954e-06
-2.66098900913716e-05
-2.68648155733189e-05
-6.26758512234121e-06
-1.11641609753003e-05
-2.40032849333562e-05
-2.16730592788552e-05
-2.61058428899471e-05
-2.85535691929693e-05
-3.02323938898642e-05
-2.03529873613476e-05
-2.70293577576957e-05
1.64335781056737e-05
-7.93739208972652e-06
-1.68683840713446e-05
-1.5552626047253e-05
-4.08903208466944e-05
-3.69742149203248e-05
-2.10694918488955e-05
-1.37722802678882e-05
-2.54833228206279e-05
-3.59959855909261e-05
-3.82047980274136e-05
-2.54480707102707e-05
-2.06521151857579e-05
-3.89707568482602e-05
-2.02493416376407e-05
-3.05213768059915e-05
-2.33434271785161e-05
-1.09220151942335e-05
-6.411959454638e-06
-1.76610974117252e-05
-2.10482001624478e-05
-4.91910803745217e-06
-1.71867887098531e-05
-1.89969537772158e-05
-1.46476266116474e-05
-1.78175138873875e-05
-1.4514361843708e-05
-2.40741833757156e-05
-3.91367506023037e-05
-9.00313701437603e-06
-3.11753109588003e-05
-4.31852803803795e-05
-1.13507511248828e-05
-1.62762434211324e-05
-1.94583115808487e-05
-1.60680991473129e-05
-3.57332580581535e-05
-1.07879759323765e-05
-4.09890639669758e-05
-2.56158674948575e-05
-1.41356388864049e-05
-1.30164063920568e-05
-3.04769190722361e-05
-1.42799627467848e-05
-3.19786804364409e-05
-1.12817297355974e-05
-1.98449564579993e-05
-2.22349059792201e-05
-2.78208512625922e-05
-3.15788774076584e-05
-2.54161900591324e-05
-1.88138174352478e-05
-2.11498956702382e-05
-9.40004047976434e-06
-2.46427652780905e-05
-3.42529327815197e-05
-3.82720207675271e-05
-6.15715259653511e-06
-1.6107260514418e-05
-6.29440658607126e-06
-2.67152866639527e-05
-3.26730039819004e-05
-2.36441974795312e-05
-1.97363575279004e-05
-1.11663536572672e-05
-2.03356058578421e-05
-2.07686274522957e-06
-2.98004463926592e-05
2.79671615434079e-06
-1.78274432310501e-05
-2.26205604638463e-05
-7.7990836371257e-06
-4.37610219062894e-06
-1.4701876163301e-05
-1.5018870385784e-05
-2.58505948877206e-05
-3.48447390319582e-05
-1.04187185757369e-05
-3.09088553601449e-05
-1.47280210920759e-05
-1.05620553425773e-05
-3.56226567130244e-05
-3.45741554167428e-05
-3.6001968290961e-05
-4.40565431001713e-05
-1.39877451534344e-05
-1.38530758448774e-05
-3.50514573382279e-05
-2.72708785072377e-05
-2.22309067757612e-05
-4.0816506934494e-05
-1.2229486723683e-05
-2.71594723082426e-05
-2.24294268229675e-05
-1.74437515307703e-06
-2.69791435457083e-05
-3.30928686038266e-05
-8.44985363266624e-06
-2.84851551596716e-05
-8.23311462372412e-06
-1.36656899564746e-05
-1.75750032664265e-05
-1.77831147710112e-05
-2.55767533539455e-05
-2.44412157441502e-05
-1.29219085115225e-05
-3.07345530803599e-05
-2.41400488536684e-05
-1.57537541886816e-05
-1.91391114048592e-05
-2.4465488693954e-05
-1.68925456662672e-05
-2.4051122944275e-05
-2.01254673306077e-05
-4.16399461460879e-06
-6.80592323297421e-06
1.11571373408463e-06
-2.57677101763343e-05
-1.0405576878188e-05
-8.52855231470333e-06
-2.19208517354337e-05
-2.07114809186527e-05
-3.98299967164833e-05
-2.67075241796294e-05
-1.80282431215564e-05
-2.71947417218909e-05
-2.52580089112868e-05
-9.73191137223399e-06
-3.63349533818889e-05
-3.47191030484961e-06
-1.16122490878867e-05
-9.93459009328374e-06
-4.56491059506182e-06
-1.16890357125372e-05
-2.27961867298074e-05
-2.02470903321674e-05
-1.80053451759833e-05
-8.07043302591827e-06
-3.41425173273901e-05
-1.68546954093741e-05
-3.71039720273658e-05
-8.95437076139161e-06
-1.62847754558803e-05
-2.86535403507171e-05
-2.25033500477316e-05
-1.72201763351824e-05
-1.33233570303342e-05
-2.62019769630867e-05
-2.93480042064271e-05
-1.83428645092581e-05
-4.27988477707302e-06
-3.65908326080663e-05
-8.82462766134811e-06
-1.39947064238604e-06
-2.96869429862249e-05
-1.94613847928248e-05
-3.11235768178055e-05
-2.13703200481486e-05
-9.57659032361755e-06
-3.4310041402532e-05
-3.97146454162008e-05
-4.55342267761234e-05
-5.71082604681174e-06
-3.48992845374091e-05
-2.28021309716418e-05
-6.75590205306983e-06
-3.417005160515e-05
-5.97613350187785e-06
-2.02087052153548e-05
-4.19133000697458e-05
-1.19930381325118e-05
-2.15914020520155e-05
-4.41136477586122e-05
-3.3487835337138e-06
-1.72354057340864e-05
-2.58119956771829e-05
-2.39509809322452e-05
-4.86834704239384e-05
-3.27301282986804e-05
-1.36566355891351e-05
-2.65628824423467e-05
-2.98623818871731e-06
-2.11041857000991e-05
-3.3500765706032e-05
-1.22547651598233e-05
-5.12335939446377e-06
-1.52087368841354e-05
2.67476834681502e-06
-1.3362507981751e-05
-4.13213990099546e-06
-2.43511364911964e-05
-2.10112846731882e-05
-1.87748979919084e-05
-3.62973710605409e-06
-2.75126645009024e-05
-2.35503183228264e-05
-1.45395996844573e-05
-9.255721195969e-06
-2.99394746715229e-05
-7.81741709823101e-06
-5.07793419635846e-06
-3.26863217925207e-05
-1.33206766168781e-05
-2.21661159514492e-05
-4.93625932979627e-06
-3.21900632935362e-05
-3.36763052196839e-05
-2.02215283270798e-05
-5.83478287136072e-06
-4.6585168144844e-05
-2.79464068739452e-05
-9.26389989268635e-06
-2.65851829485265e-05
-2.35883980678573e-05
-1.55211067427109e-05
-2.55568486018694e-05
-8.5940288577042e-06
4.07735613137286e-07
-2.96334909053225e-05
-2.73596898446323e-05
-1.83605792379827e-05
-1.92193257344954e-05
-6.33254262470821e-06
-3.54012706641894e-05
-1.3208232453469e-05
-3.28049099605309e-05
-3.26704971376251e-05
-2.31704828256137e-05
-3.07973826075435e-05
-2.24910953270581e-05
-2.03492298117284e-05
-4.92648137625468e-05
-2.92359079163953e-05
-1.96337286114653e-05
-3.0001913139399e-05
-1.37401170515076e-05
-2.9590867489967e-05
-1.60839822701155e-05
-2.95608380256087e-05
-9.31172332188345e-06
-3.83014748533014e-05
-1.41077122360388e-05
-1.46439781029307e-05
-8.4247159834204e-06
1.00015956018159e-07
-9.7841336693105e-06
-5.91427863714739e-06
-3.44376316783309e-05
-2.65562443173928e-05
-1.08762385903091e-05
-9.69749649009328e-06
-1.78390233667525e-06
-1.21467565650432e-05
-2.89772524677891e-05
-1.26913316185174e-05
-4.12070166751999e-05
-2.94274107690996e-05
-1.87680599789775e-05
-1.97954410222584e-05
-9.46221576389316e-06
-1.13634539203145e-05
-1.79392082357226e-05
-2.76252524361208e-05
-2.79986570700135e-05
-9.48737419853374e-06
-1.00177791558239e-05
-2.50783559332741e-05
-3.2412379948985e-05
-4.04011915668789e-06
-2.47298473504809e-05
-2.9554010798304e-05
2.60022883823656e-06
-3.76504678140715e-05
-1.96887190100291e-05
-1.80786777203504e-05
-1.99926468759073e-05
-2.15566397824148e-05
4.98487802423265e-06
-2.88412698078745e-05
-4.29096643323205e-05
-2.47811265486624e-05
-3.28977600166429e-05
-1.89212108328982e-05
-2.97022666692972e-05
-2.2338077737129e-05
-3.05449229516402e-05
-8.61101522558766e-07
-1.1020782816293e-05
2.80013978755469e-06
-4.05004766561534e-05
-1.43568420922837e-05
-3.18005507474484e-05
-1.90879728077439e-05
-2.19128354050967e-05
-2.92643040661003e-05
-2.65134845720531e-06
-1.76746717671923e-05
-9.8919916686459e-06
-2.12094529326119e-05
-4.24399361282918e-05
-2.47512828707873e-05
-2.27031143134854e-05
-1.39238010133689e-05
-3.26329549426175e-05
-8.55856284242896e-06
-4.03038940909956e-05
8.06612285274988e-06
-3.76491538996507e-05
-2.30013267755317e-05
-5.35934422316816e-06
3.69522308557332e-06
-5.91665723948235e-06
-1.82221593882931e-05
-2.36815147928997e-05
-8.29228813194021e-06
-3.13801539075888e-05
1.10707346884565e-06
-9.10352633889122e-06
-4.68772814562952e-05
-2.98277589903177e-05
-9.07106956480989e-06
-3.64931470182157e-05
-3.35847171643566e-05
-1.96981657176205e-05
-4.07054594658158e-05
-3.41604612692065e-05
-1.23379982732621e-05
-1.94587153633025e-05
-4.31249192818878e-05
-2.62061227694418e-05
-2.5023347312892e-05
-1.44672144413641e-05
-3.35113268019658e-05
-1.69186392539527e-05
-2.22257738458543e-05
-3.28396613433526e-05
-2.09168631488928e-05
4.61010765363856e-06
4.98019686653167e-07
-2.12108377492497e-05
4.0308392758788e-06
-6.52225180449054e-06
-2.53924336152955e-05
-2.49368250436085e-05
-2.80693252626502e-05
-1.52173637434865e-05
-2.8430721854886e-05
-3.22556050749494e-05
-1.62993571665146e-05
-1.1304272512938e-05
-2.58649890708081e-05
-2.18571089028519e-05
-3.30891818206183e-05
-3.78169148601514e-05
-4.95996003557655e-05
-7.44957018265078e-06
-1.53882867559599e-05
-2.9104177692773e-05
-3.27412894961151e-05
-4.16739379184758e-06
-2.22341996120123e-05
5.75974417740915e-06
-1.8403826564262e-05
-2.52224165359751e-05
-8.10498550855635e-06
-3.00045634680211e-05
-2.33792316200167e-05
-7.66708165373193e-06
-2.42903459063105e-05
-2.07684258702645e-05
-3.02239255461584e-06
-2.08955000686175e-05
3.60580256197227e-06
-3.09859584509953e-05
-2.85482088230449e-05
-1.77385114944218e-05
-1.4107595811075e-05
-1.63429639151828e-05
-2.36318318955221e-05
-2.13076440935458e-05
-2.2418584233809e-05
-3.85964573566072e-05
-1.56566408627854e-05
-9.27992176760989e-06
7.50001844218181e-06
-2.12708177615367e-05
-1.04459920130411e-05
-2.09002538472724e-05
-1.92377243769727e-05
-6.32711529751462e-06
-3.00060121923506e-05
-1.8131751631148e-05
-1.85450247106154e-05
-3.50033445415255e-05
-4.22517701919869e-05
-4.03124741332736e-05
-3.58155916903184e-05
-2.72658181810227e-05
-1.68625454522065e-05
-1.37110545213049e-05
-1.94389454078097e-05
-2.58639078359005e-05
-3.44048983803605e-06
-3.54578826073794e-05
-1.35689317752148e-05
-4.37856111460434e-06
-2.02928335981064e-05
-1.5782189341096e-05
-3.81701929760238e-05
-3.68044363511582e-05
-4.3392395072721e-06
-3.51060217541409e-05
-5.93837652674015e-06
3.26995223986798e-06
-1.84468192510211e-05
-2.3565709270933e-05
-1.08028770677394e-05
-1.23650295870387e-05
-2.90688018394376e-06
-1.69178757795494e-05
-1.95057219576335e-05
-2.77185228395615e-05
-9.48778241334988e-06
-8.22837225189745e-06
-2.37187548522042e-05
-3.88844475671138e-05
-4.68602818072976e-05
-1.4572756390487e-05
-2.94767280877549e-05
-2.74487342441488e-05
-1.10895617281474e-05
-8.35471217408841e-06
-3.97668511979855e-05
-2.36279441045014e-05
-5.0244992097369e-07
-3.19912956663192e-05
-2.47774180757104e-05
-3.46213870460915e-05
-1.9796123689674e-05
-3.39436725532085e-05
-1.21907249309629e-05
-1.54373382026635e-05
-1.4444325910163e-05
-1.497031237067e-05
-2.47695526886003e-05
2.75306643668299e-05
-1.6971141349101e-05
-2.56206237266573e-05
-2.58121407824719e-05
-3.82278553581512e-05
-1.55447367123047e-05
-2.4067734228041e-05
-3.49527535988302e-05
-2.46831754308167e-05
-7.61090761416606e-06
-3.61590831646149e-05
-8.35145847218375e-06
-2.54503025715262e-05
-3.05555748340323e-05
-1.58133109855515e-05
-3.28040641191544e-05
-8.24233064251978e-06
-1.42360384593998e-05
-2.33337746196977e-05
-5.52436484538328e-06
-3.63067017775164e-05
-1.25885780573841e-05
-2.84459011370066e-05
-8.96578220338349e-06
-4.72003807245792e-05
-1.39908510407496e-05
-2.93432750298146e-05
-4.96492779622192e-05
-1.03773911946618e-05
-2.2873091329472e-05
-2.89122344067394e-05
-3.09222719104426e-05
-6.0383365779363e-06
-2.23572970249983e-05
-3.16529698517728e-05
-3.4262861006235e-05
-4.86825126454984e-05
-3.03972875251995e-05
-1.95686333013031e-05
-3.39211557551208e-05
-3.29357655849878e-05
-4.24715643486714e-05
-3.82380177427951e-05
-4.72520929140444e-05
-2.18241908916077e-05
-2.34719407782844e-05
-1.46263826450967e-05
3.07645396242904e-06
-2.76972469072281e-05
-4.67257639974382e-05
-3.01304230600417e-06
-4.09586033653108e-05
-1.47053211458468e-05
-9.13608619025248e-06
-3.23730266908066e-05
-2.14422070719639e-05
-3.18948006711388e-05
-2.35802068902936e-05
-2.51219944498271e-05
-3.77994348723725e-05
-4.45834496947561e-05
-1.24709534759054e-05
-3.46060696584302e-05
-4.26882964167635e-05
-2.76675412377583e-05
-4.15296095026479e-05
-4.21958002466559e-05
-1.94173003135423e-05
1.10550345399391e-05
-3.04111007731992e-05
-2.594757416588e-05
-1.66702211954641e-05
1.3627077973573e-05
-1.44602322074138e-05
-6.95805235491017e-06
-2.57575428985614e-05
2.49175134414265e-07
-4.47259426927334e-05
-1.89054651597179e-05
-1.43418208693548e-05
-2.02219081611045e-05
-1.22217070707408e-05
-8.4232865693931e-06
-1.85515138269612e-05
4.16309703577915e-06
-3.82301780199036e-05
-1.27165987118207e-05
-9.16594112275147e-06
-2.22320203404238e-05
-1.14183156003892e-05
-2.06872841542696e-05
-3.05466437133435e-05
-2.03827509698366e-05
-7.44065993309638e-06
-2.6422508274572e-06
-1.82266406440691e-05
-3.32958666286011e-06
-2.05681747096814e-05
-1.2179384945137e-05
-7.65808121522816e-06
-8.41206969756591e-06
-3.09380960793496e-05
-4.38233775593523e-05
-1.34250398290152e-05
-2.42124796110988e-05
-7.45838948675331e-06
-2.72782931785122e-05
9.7277130301709e-06
-5.17878478352244e-06
-2.40751318296287e-05
-1.90847087311461e-05
-3.09554720930705e-05
-1.0257407983021e-05
-1.84540308253479e-05
-2.77409901783486e-05
-2.1737472356472e-05
-3.96271752233318e-05
-1.8062391502939e-05
-5.60398488603349e-07
-2.61081071967925e-05
-1.66627631409802e-05
-4.22895049346289e-05
-3.25211608499235e-05
-3.51771182999035e-05
-2.70831997282235e-05
-9.72157480025264e-06
-2.19325236706278e-05
-3.88634526747867e-06
-2.02062252207585e-05
-4.23904971008328e-05
-3.75345293938914e-05
-1.13165215845824e-05
-2.45661725360624e-05
-1.86788094243281e-05
-4.03381026299277e-06
-3.82402605611926e-05
-4.3739088506827e-05
-1.97339235381344e-05
-1.3774316788066e-05
-4.99490210422305e-05
-4.14721221402727e-05
-2.5539337251076e-05
-1.21047086606415e-06
-4.03217539170874e-06
-1.34908399284137e-05
-7.59543429757431e-06
-1.79657529525299e-05
-1.544125595222e-05
-2.40501772489519e-05
-2.41116559895779e-05
-3.2472740135254e-05
-4.7089793618739e-06
-3.99533310531112e-05
-2.58466275752487e-05
-3.5442532687119e-05
-2.10244039055611e-05
-2.55643168128286e-05
-4.23751871173217e-05
-3.18820288550298e-06
-1.80766193740026e-05
-4.07878501792052e-05
-1.26251624081444e-05
-3.74302838319047e-05
-3.14242642506452e-05
-5.00790867684306e-06
-2.38415990717956e-05
-3.29027836443146e-05
-2.00329777400726e-05
-4.57874439077631e-05
-1.24501580842256e-05
-4.50609822872985e-05
-2.96910007968093e-05
2.18894913359386e-06
-2.96636232835549e-05
-1.81845442617166e-05
-4.28210931371777e-05
-4.30237532013672e-05
-1.93335636810389e-05
-1.57044121297408e-05
-1.0686320735822e-05
-3.97537000066109e-06
-2.99906264305721e-05
-8.99272645435649e-06
-3.38741483786427e-05
-2.55062587915257e-05
-4.30638527510232e-05
-3.81230478693717e-05
-3.70730524620535e-05
-2.17888336332261e-05
-3.08104143507914e-05
-2.30503042441366e-05
-2.75403731500287e-05
-3.62798540703789e-05
-8.85661133739006e-06
-2.92680142558846e-05
-8.16170340711955e-06
-1.41868324786938e-05
-3.08200153750865e-05
-1.85014402456198e-05
4.04895415364889e-07
-2.63248280795863e-05
-3.35244492130876e-05
-2.20543604592114e-05
-2.34811258964796e-06
-3.63423122943062e-05
-2.80948059040529e-05
-1.14456121237711e-05
-1.7428196788676e-05
-1.40002640949955e-05
-4.81394817010367e-05
-3.59567317195283e-05
-9.43325847108746e-06
-1.16945419057133e-05
-4.51944386698987e-05
-3.11029539189083e-05
-5.04940716578796e-05
-1.16541252382563e-06
-2.7020068244035e-05
-2.39197623591763e-05
-2.27065134254144e-05
-1.4197343953516e-05
-3.60567506930929e-05
-3.17891953301167e-05
-9.13212416364112e-06
2.48911644348236e-06
-1.13401145570828e-05
-4.35407232899137e-05
-2.32475413374289e-05
-2.61001253654421e-05
-1.2811898046458e-05
-1.25824650741857e-05
-1.76074718443205e-05
-1.94319583920202e-05
-1.35893119489092e-05
-3.31698879395115e-05
-4.42608777340756e-05
-2.66520421192722e-05
-2.79145435595382e-05
-3.51389293458423e-05
-1.73977463137054e-05
-4.01910004358155e-05
-1.14555866767658e-05
-3.57903276884435e-05
-8.72291461108084e-06
-2.76758727965949e-05
-2.39508140808708e-05
-9.71345240441411e-06
-1.3562900285845e-05
-2.43960023409027e-05
-2.49510098706214e-05
-1.04658936813453e-05
-1.70075894291144e-05
-8.69302081272014e-06
-1.01818964847085e-05
-3.13888797118507e-05
-1.27320560857352e-05
-3.34325049259314e-05
-2.75843431848594e-05
-1.78705418958174e-05
-4.93899235093549e-05
1.03211046332108e-05
-3.63779119342375e-05
-2.81592066834623e-05
-1.68072581225534e-05
-2.32436424687355e-05
-1.60079915613752e-05
-4.01289483993977e-05
-2.83713133518861e-05
-1.53367592725786e-05
-2.59758962131648e-05
-2.14966784918953e-05
-9.50960115231687e-06
-9.45942095131259e-06
-2.26540451510898e-05
-2.10730045420968e-05
-1.70002747208278e-05
-1.83476718192585e-05
-2.2986903007227e-05
-4.61799363869809e-05
-1.70529792671523e-05
-2.30952592201966e-05
-8.96300016786943e-07
-4.61198312465282e-05
-1.04904168037063e-05
-4.07773859782139e-05
-2.2687260153671e-08
-1.25025373527026e-05
-1.6683544328736e-05
-2.43240691104605e-05
-2.43012485807884e-05
-2.00042380998002e-05
-3.12748779829803e-06
-4.33959141307596e-06
-4.15093351261993e-05
-2.92036051161521e-05
-3.26401880550732e-05
-1.0676038860783e-05
-3.43532455512512e-05
-2.61411855061176e-05
-1.16261662975741e-05
-1.96948325228893e-05
-4.11733284439854e-05
-2.84228087517523e-05
-2.82858027769297e-05
-1.78107749802017e-05
-3.59060020192747e-05
-2.25489405172405e-05
-5.30906215621103e-06
-3.00163793557001e-05
-2.54309247216839e-05
-2.52576758765201e-05
-3.62895858328685e-05
-4.5322263169478e-05
-2.62638211891567e-05
-2.67624098080833e-05
-1.73699949102507e-05
-3.2852104202428e-05
-2.51513951513574e-05
-4.55858094033818e-06
-1.71092108828782e-05
-2.41217524666458e-05
2.42914544257099e-06
1.54220273198924e-06
-2.04858895990048e-05
-3.65910022377697e-05
2.12969693615575e-06
-8.89037464622349e-06
-1.70678000783979e-05
-8.51993724671266e-06
-3.56673121997746e-05
-1.45794791920884e-05
-1.98112317898159e-05
-3.35145487618885e-05
-5.42625946992118e-05
-1.99136641336885e-05
-2.81621640676661e-05
-1.21494285255684e-05
-1.8156046509518e-05
-4.57853925286171e-05
-8.05859265912677e-06
-2.47507729697873e-05
-3.0451946504376e-05
-2.93588563427954e-05
-1.40299047426674e-05
-1.66042690161073e-05
-3.648025479594e-05
-1.35200930593884e-05
-1.08443898314267e-05
-3.22460516527978e-05
-1.44531822099174e-05
-1.07775911196376e-05
-5.23229867486497e-06
-1.74487445762093e-05
-2.7913887274814e-05
-7.14455511945024e-06
-3.39811173139524e-05
-1.87883354831819e-05
-2.93559890655812e-05
-3.05240847728309e-05
-2.99157094869738e-05
-9.53486733825568e-06
-2.77275248359929e-05
-5.6276236615423e-06
-4.27072430414566e-06
-6.23960221093199e-06
-2.14312147815898e-05
-1.79405767255422e-05
-1.55097731677937e-05
-1.95464243993795e-05
-5.28669741142499e-05
-3.25870617642825e-05
-3.40925774402994e-05
-2.01369508949419e-05
-3.29534719936659e-05
-1.25203252029648e-05
-2.80349442270294e-05
-1.082076564031e-05
-2.40930740931873e-05
-3.5848681967024e-05
-1.86392024998528e-05
-2.06110200883851e-05
-3.38349312826386e-05
-1.44655767410315e-05
-2.68839413154046e-05
4.23437481715743e-06
-6.25329179949041e-06
-2.10209589461915e-05
-2.5393670289225e-05
1.06893191402727e-05
-2.73457491213097e-05
-1.36640340134139e-05
-2.84307060952025e-05
-3.73426109978578e-05
-1.25772267327957e-05
-1.91026652506918e-05
-3.35190056277308e-05
-3.30670750942017e-05
-2.32308421352104e-05
-1.29039908538051e-05
-1.68227002293417e-05
5.03615452179298e-06
-1.80787238789353e-05
-1.77222092859453e-05
-2.3087864240372e-06
5.25125407909894e-06
-2.55435278414205e-05
-2.67873467934911e-06
-2.16906158524613e-05
-8.38489096058099e-06
-5.62922031748606e-06
-2.2223644640463e-05
-3.23674107982979e-05
-2.50793479024036e-05
-2.95050087206547e-06
-6.50848075315657e-06
-2.39896768504478e-05
-1.70147548694337e-05
-3.53895927182338e-05
-4.10917548390802e-06
-3.09555707141933e-05
-4.11682471088641e-05
-8.2192141591889e-06
-4.17913048295678e-05
-2.23696892367548e-05
-5.26509122742685e-06
-1.82436770860197e-05
-5.3753290144801e-05
-2.60824580498823e-05
-2.21715481737364e-05
-2.70252030010048e-06
-2.09617542604769e-05
-3.14618054446926e-06
-2.03564984234524e-05
-2.65874181724132e-05
-2.84747706045383e-05
-1.701444905854e-05
-2.4366173197815e-05
-2.86377566109103e-05
4.60253383127025e-06
-4.64174916937841e-05
-2.34266573353657e-05
-3.88117854388065e-05
-5.4307160785757e-05
-2.01725607850784e-05
-1.60824553260463e-05
-1.15858435840274e-05
-3.0272848787092e-05
-3.5406194486101e-05
-1.79233724973999e-05
-4.18376371800835e-05
-5.49062018564941e-06
-1.48889911582361e-05
-2.29620136047141e-05
-1.65291888455997e-05
-2.99895950056932e-05
-1.71268670371895e-05
1.0607286710289e-06
-3.0972589656168e-05
-1.50359438286818e-05
5.14522630991678e-06
-1.14594488492205e-05
-2.08791874338711e-05
-2.20589191057121e-05
-9.92030887734165e-06
-5.06627983076054e-05
-1.70467706324731e-05
-3.64883447043793e-05
-2.06014633310599e-05
-1.39483672831679e-05
-4.30447382263873e-05
-4.17993415409739e-05
-5.15021795105258e-06
-2.81427834717013e-05
-6.00449075106995e-06
-1.38446997238212e-05
-8.41914627393219e-06
-6.02342765570982e-06
-7.30126551309694e-06
-4.01140462358836e-05
-8.8654238912443e-06
-2.8661675482782e-06
-2.6008052231696e-05
-3.82933783728515e-05
-2.05429918348269e-05
-3.95845693203384e-05
-1.57216556774924e-05
-2.31617935950898e-05
-2.25941239169655e-05
-5.15760959878496e-05
-3.28270186735987e-05
-5.66472622042946e-06
-2.6717619247717e-05
-9.82277073611127e-06
-2.79448215175853e-05
-1.55141219107789e-05
-4.63242605719764e-06
-1.63719374186743e-05
-2.96149308754894e-05
-2.57864132511307e-05
-2.85719706741988e-05
-1.34138063061675e-05
-6.0056212884136e-06
-2.25166019507271e-05
-1.72035022513608e-05
-2.08572397752601e-05
-1.74724868679048e-05
-1.15690960345657e-05
-7.06519925732971e-06
-2.64608221579537e-05
-3.9702809338012e-05
-2.82681475471044e-06
-9.18845471572741e-06
-2.24297806129382e-05
-2.81108007224701e-05
-2.71715681338886e-05
-2.16856819074741e-05
-2.8391324008278e-05
2.69463847359673e-06
-3.03209301324896e-05
-4.2251324717384e-05
-4.76879062703402e-05
-1.99758809386933e-05
-8.19268590815098e-06
-8.94374298543251e-06
-2.52479641139612e-05
-1.28392304663464e-05
-3.09617960900416e-05
-1.87167745544423e-05
-3.48316055923708e-05
-1.36214021615835e-05
-2.47273410998192e-05
-8.53695681856649e-06
-1.73110553331062e-05
-3.2310560678621e-05
-1.60461709643901e-05
-1.62526981977552e-05
-3.31014838246109e-05
-1.74048129660218e-05
-1.10909179791572e-05
-3.14033209359662e-05
-4.13652035410972e-06
-5.68296757981735e-05
-3.22790606952882e-05
-1.71000697479449e-05
-4.85665744548963e-05
-2.01244556588485e-05
-2.43291865871172e-05
-6.74583460567804e-06
-2.64259536672767e-05
-2.65061382895723e-05
-3.4180697036434e-05
-2.22426964473511e-05
-2.95140903600079e-05
-2.44368968957006e-05
-2.65860375899895e-06
-4.00675950290803e-06
-2.08476237953514e-05
-1.56053652031605e-05
-2.15261442724509e-05
-2.03000196117811e-05
-3.3749896683426e-05
-2.74088722108044e-05
-5.23226878774285e-06
-1.16074389222412e-05
-1.92558406625052e-05
-3.41174952157825e-05
-1.27951029739824e-05
-8.01486292419878e-06
-1.85871686704662e-05
-3.07510813515763e-06
-1.07977685162176e-05
-2.04279407031412e-05
-8.42821082877916e-06
-1.94520680876559e-05
-1.62959737933283e-05
-1.22023494014531e-05
-1.4258586250328e-05
-2.48961081078957e-05
-1.43713152165846e-05
-3.46514870340496e-05
-2.7770980277196e-05
-5.30130938214178e-06
-8.00600033550583e-06
-1.92983276844423e-05
-2.49721820111476e-05
-1.49087162130948e-05
-1.22919694618507e-05
-2.6756612532969e-05
-1.76650499407289e-05
-4.07836587697402e-05
-1.8139776006758e-05
-1.28908208763969e-05
-3.00639734558777e-05
-4.66366784313974e-05
-2.73998276555976e-05
-1.69177554368862e-05
-6.04143404282852e-06
-5.51623092159823e-05
-3.4407248128023e-06
-3.77885292775423e-06
-2.16287670446931e-05
-1.34407891719487e-05
-1.70076044223911e-05
-2.13684212358824e-05
-1.96374427655282e-05
-9.81226997421687e-06
-2.84407145240498e-05
-2.72713486824667e-05
-2.18284426460391e-05
-1.46428667706441e-05
-3.39176107350313e-05
-1.06172734332884e-05
-4.52004591876503e-05
-1.47570030848863e-05
-2.94965056148256e-05
-6.93263654357442e-06
-3.82883085250803e-05
1.76671802631092e-06
-2.95045358630796e-05
-2.30836206268163e-05
-2.64547970969448e-05
-2.72816765953193e-05
-2.5423148605405e-05
-1.25180582835183e-05
-2.84991643610557e-05
-2.82291228641071e-05
-3.11885698803778e-05
-6.07223616343788e-06
-2.42346216254995e-05
-4.46665434328347e-05
-3.75812848275855e-05
-1.0056450946655e-05
-6.31980227682607e-06
6.86426230425027e-07
4.43744034553912e-06
-2.6695771073296e-05
-2.19370929588065e-05
-1.44521909194427e-06
-3.16563412349874e-05
-4.30626735995581e-05
-2.11128313743419e-05
-2.39444863195618e-05
-1.45233757877183e-05
-4.75882780701543e-06
-1.11573657793666e-05
-1.97719808738474e-05
-2.04444646627384e-05
-3.73737989082347e-05
-1.24374116792439e-05
-1.49840883354321e-05
-1.38357011292507e-05
-2.25667832283771e-05
-3.08853117599755e-05
-3.88661234547547e-05
-2.1349969506263e-05
-6.75853442810855e-06
-2.15364834753585e-05
-2.75595018044666e-05
-5.83769895527997e-06
-1.09954458798501e-05
-1.90150199991146e-05
6.76851847835551e-07
-6.28923223907544e-06
-1.30560580927612e-05
-1.09232155692764e-05
-2.38539810984445e-05
-2.39546863710782e-05
-1.30248712797666e-05
-2.39654952241318e-05
-3.39713819332882e-05
-1.61682969248142e-05
-1.03319711758754e-05
-1.99283349356221e-05
-3.34619559656078e-05
5.00106584497709e-06
-1.81510677204109e-05
-1.53501391976681e-05
-3.58459757914044e-05
-2.42405739045103e-05
-1.96481350332828e-05
-3.38773664902492e-05
-9.96059252652704e-06
-3.1690984315452e-05
-2.57737797288569e-05
-1.76793502608615e-05
-1.91159112056698e-05
-1.93803012150522e-05
-3.02207827548445e-05
-4.16818357309043e-05
-1.40153849319395e-05
-2.11225180999001e-05
-1.61273533584294e-05
-4.63036719942604e-05
-1.34221436842426e-05
-3.67252126534023e-05
-4.31111515801146e-05
-2.85225156529575e-05
-1.14623877947509e-06
-2.06036333229137e-05
-2.78065202567837e-05
-4.40602290643293e-05
-2.10164632457071e-05
-3.23861631864522e-05
-1.56154040255113e-05
-2.69304055694646e-05
-1.24585401258858e-05
-1.56764596405004e-05
3.1854868651193e-06
-1.31311615810438e-05
-7.89786646660672e-06
-2.94816910963301e-05
-1.82776270885967e-05
-2.44775897132538e-05
1.91932873310826e-06
-2.14105783737544e-05
-2.13183195839671e-05
-7.98565071791018e-06
-1.90728540519056e-05
-4.56038440763847e-05
-3.64608150040725e-05
-3.67194577077592e-05
-3.65869818020994e-05
-3.38449984217236e-06
-2.13319947372042e-05
-1.76442594571178e-05
-2.25246070376557e-05
-4.89065121580878e-06
-1.14842353173202e-05
-2.46684535463466e-05
-1.87908512481365e-05
-1.85145592541016e-05
-3.81372935544547e-06
-9.55503823635842e-06
-4.4337671970082e-06
-2.41740220037784e-05
-2.71089269903886e-05
-8.21753389550187e-06
-2.34160545900352e-05
-3.20917551313508e-05
-9.06117205566601e-06
-6.19946753614287e-06
-2.27115509905989e-05
-2.71371013538025e-05
-1.49362921179772e-05
-2.61933823748581e-05
-2.04447832495117e-05
-1.29989015954992e-05
-1.69034830703704e-05
-1.28356063771909e-06
-1.34842694468778e-05
-2.27664498973117e-05
-9.05012248287014e-06
-2.82137072340362e-05
-4.43742648469442e-05
-1.9513737697217e-05
-1.55721129055311e-05
-2.32942288719401e-05
-2.13428196153129e-06
-1.7371026830041e-05
-2.07466739195091e-05
-2.91903745860096e-05
-2.55067709603111e-05
-2.84662692845094e-05
-3.32939981323529e-05
-1.68303677521224e-05
-1.64080230822953e-05
-1.79464206374186e-05
-1.36045061139352e-05
-2.97728063517523e-06
-1.44387615989534e-05
-2.5310907558207e-05
-3.19014663160256e-05
-2.85121685295727e-05
-2.36348572292824e-05
-3.42351566904238e-06
-2.37638470409666e-05
-6.64268250288407e-06
-2.82075839683585e-05
-2.94265578363007e-05
-2.6512884212537e-05
-1.62535095147985e-05
-1.20594905181113e-05
-6.97008125580424e-06
-2.15580599465151e-05
-4.14964531569667e-05
-2.19934875048254e-05
-9.25571234835059e-06
-2.09989195954856e-05
-3.30861687742535e-05
-5.56539219757537e-05
-2.09511207899158e-05
-1.86530435750191e-05
-1.10378318981583e-05
-1.58994740556525e-05
-2.56275594997363e-05
-3.64988439368136e-05
-1.96467691862742e-05
-2.07797711012719e-05
-4.06234921449203e-05
-1.99907342641714e-05
-2.31525638593711e-05
-2.96178641635188e-05
-2.91583317210332e-05
-2.36695317434203e-05
-2.6201221272552e-05
-2.87579524957893e-05
-1.18653547656627e-05
-7.45762273836524e-07
-2.93433875545748e-05
-2.21575351250369e-05
-9.33067584973524e-07
-2.14897701008481e-05
-3.20983225634213e-05
-3.64506499082923e-05
-5.6622041078388e-06
-1.36123270323629e-05
5.29114865458984e-06
-2.97552490567933e-05
-2.63255366806846e-05
-1.76622902244319e-05
3.98400314534932e-06
-1.01052759620304e-05
-1.71808017579067e-05
1.54161529708516e-05
-1.96543567420684e-05
-2.74750809853564e-05
-3.48287052979151e-05
-1.78006011011464e-05
-2.89455075041597e-05
-3.46792122121826e-05
-1.70955779906849e-05
4.17525574928594e-06
-7.85408454276107e-06
-3.07370065988673e-05
-2.37740131153746e-05
-2.02117095402171e-05
-4.15508618111506e-06
-2.10989864330491e-05
-2.69087292776196e-05
-1.14774592454206e-05
-1.48769707696968e-05
-2.80464252024172e-05
-3.04119654021595e-05
-4.15661847749676e-05
-2.09412626554479e-05
-2.87393679435088e-05
-2.68874015015281e-05
-6.26109790240817e-06
-1.23998160861328e-05
-2.53192170076553e-05
-3.60799528846777e-05
-2.45649394446153e-05
-2.46325294912565e-05
-2.91030401756962e-05
-1.1225583511772e-05
-2.53400141867298e-05
-1.22451943875399e-05
-6.28676830549983e-06
-2.30637457620835e-05
-2.64381078991056e-05
-2.29286799320113e-05
-2.1145345196331e-05
-4.93751988202745e-05
-1.69617580174085e-05
-2.5151945548366e-05
-2.22016867956041e-05
-1.64668758706729e-05
-4.63002388959398e-05
-3.69792379473502e-05
-2.11628298378512e-05
1.43485073351085e-06
-6.32554560678471e-06
-3.23413569472013e-05
-1.55233073507866e-05
-3.18574441133569e-05
-8.67411297874188e-06
-2.3268455337169e-05
-2.40178342693607e-05
-2.39970681506942e-05
-1.35033264375802e-05
-1.65140738360412e-05
-8.6012372949338e-06
-4.47027837351272e-06
-9.44616629654567e-06
-1.32246207260395e-05
-1.77586585901066e-05
-1.67961243821538e-05
-1.98294798756951e-05
-1.99503816131448e-05
-1.78755848445305e-05
-2.85998408519694e-05
-1.12424946574115e-05
-6.44014184184057e-06
-2.82731591023611e-05
-3.00058322183805e-05
-2.81629682363472e-05
-3.08770211535407e-05
-1.58293810957434e-05
-2.43097105492526e-05
-1.69701049402169e-05
-1.30736433882761e-05
-1.47873093484318e-05
-6.81558880669317e-06
-1.15234188606115e-05
-1.08021268233543e-05
-1.35153096531901e-05
-1.45850900443053e-06
-2.73643378850682e-05
-1.00006469351903e-05
-1.54355715600265e-05
-1.11497041780903e-05
-2.92653313400953e-05
-1.29002471447183e-05
-2.98069113583938e-05
-3.37827125433279e-05
-1.86375107532093e-05
-9.38474113052644e-06
-2.12808633778654e-05
-1.26395099300704e-05
-2.33791353537433e-05
-2.52380349201041e-05
-7.10363321267332e-06
-3.13942045799659e-06
-2.59134075626317e-06
-8.29635420241865e-06
1.95953556394028e-06
-4.23049498457962e-05
1.13910225437239e-06
-2.2547560277317e-05
-1.0561231017175e-05
-2.81854298830734e-05
-2.63390750836156e-05
-2.25937192898247e-05
-1.21040025926876e-05
-2.32282511814185e-05
-1.677810314747e-05
-3.597383037429e-05
-8.38603217194786e-06
-1.48284812648321e-05
-3.48880373997699e-05
-2.96025210169314e-05
-2.92867876806514e-05
-1.22807627116892e-05
-2.22740561289072e-05
-3.26766835356389e-05
-3.62013318112294e-05
-3.616094595463e-05
-2.57374866788601e-05
-3.74499948313007e-06
-2.44169212147435e-05
-5.53125737093595e-05
1.5850233974943e-06
-1.70828693992894e-05
-1.71279633866363e-05
-1.85665675886372e-05
-3.33270855321995e-05
-1.1229082078072e-05
4.99946289412465e-06
-3.07148914178554e-05
-3.395551168586e-05
1.24261650397981e-05
7.05477519571048e-06
-3.22422601948408e-05
-3.81743276509351e-05
-2.03890224108132e-05
-2.02101171574085e-05
-1.74661804457547e-05
-2.49452094728953e-05
-1.6238791049276e-05
-2.28372703523403e-05
-3.68923215616378e-05
-3.13728573259185e-05
-3.45069881249834e-05
-1.13939318115007e-05
-7.01349822750674e-06
-3.6135603900117e-05
-2.6498045890004e-06
-2.79565725253411e-05
-1.89425515102326e-05
-1.78813850078597e-05
-2.63220430919216e-05
-1.35295408051227e-05
-2.6604231695259e-05
-2.56945421552785e-05
-4.60460509405488e-06
-3.76052753649066e-06
-3.26164358145813e-05
-3.02489753482516e-05
-1.22574963867416e-05
-2.89853665270456e-05
-1.12137915718085e-05
-2.9136980452105e-05
-1.70829499558752e-05
-1.8586404212197e-05
-1.77642089753608e-05
-3.14153806248258e-05
-2.75907234190509e-05
-2.84524743398818e-05
-1.14924858696129e-05
-1.67739398223402e-05
-1.24532146219112e-05
-8.13239494858069e-06
-1.20570228638323e-05
-1.49257360643452e-05
-3.60309932583805e-05
-2.56541959132882e-05
3.34696277123281e-06
-1.58628444439044e-05
-2.38976699266227e-05
-1.21803941451204e-05
-2.58236928187907e-05
-2.99098174715823e-05
-2.4972267480722e-06
-9.32866522951972e-06
-3.50033379682925e-05
-2.65475298652818e-05
-4.40813299748731e-05
-2.47367457744168e-05
-2.16561880106821e-05
-3.58283132678496e-05
3.55884822998487e-06
-3.03766408377133e-05
-1.94094738868166e-05
-1.68714502367061e-05
-2.90640125978261e-05
-5.60011428361988e-06
-1.65640358502334e-05
-2.99506183768047e-05
-1.96441629960706e-08
-3.75225286810961e-05
-1.99080276292802e-05
-9.85071155985862e-06
-2.61329569616413e-06
-5.4368131587499e-06
-1.69723927746685e-05
-2.47631016207196e-05
-1.35034118351691e-05
-1.4256197153108e-05
-1.93815183355976e-05
-8.09839892585049e-06
-3.14083197636132e-05
-1.84158496707275e-05
-1.83192836600464e-05
-2.9756010219302e-05
-3.38633979143774e-05
-3.20226798854891e-05
-3.14363211171621e-05
-1.97464261512293e-05
-1.83753406343597e-05
-3.64935144187035e-05
-3.57672539964254e-05
-2.16237804734787e-05
-8.70008301651731e-08
-1.15257157787343e-05
-2.91856730332934e-05
-6.38703528410799e-06
-1.56963452364932e-05
-2.68341486890939e-05
-1.91436545123158e-05
-1.78138756499192e-05
2.91079522325661e-06
-2.2199724441817e-05
-1.99990828331097e-05
-1.73848456370073e-05
8.69913217802491e-06
-8.18469701982364e-06
-2.56352617431866e-05
-3.35646978051511e-05
-2.24085336552824e-05
-2.74134922368221e-05
-3.67307704527982e-05
-6.91079059330468e-06
-4.10073759038144e-05
-2.54573127641806e-05
-3.84406558837339e-05
-2.74378562340405e-06
-4.47126526697314e-05
-4.16828877720911e-05
-1.85847409201899e-05
-2.45162592119676e-05
-1.40232275484393e-05
-3.02525384953951e-05
-2.59972056649749e-05
-1.28098572554104e-05
-1.28925682448648e-05
-2.37273811383951e-07
-8.30744430338124e-07
-3.40471912035126e-05
1.58902011074974e-05
-2.81171365491592e-05
-2.79502120174613e-05
-2.37418148689703e-05
-4.75150142553723e-05
-4.59696251665498e-05
-6.13128892984942e-06
-2.29947435419682e-05
-4.41710730477119e-05
-3.36554595425275e-05
-1.96891681785291e-05
-3.54105947699985e-05
-9.78100816250815e-06
-2.9987067019724e-05
-1.51891171271942e-05
-1.14208361649847e-05
-4.27008439994227e-05
-1.90365923013161e-05
-3.00808929287181e-05
-2.33213953299747e-05
1.97412682903695e-05
-3.42537095112588e-05
-4.8278721821015e-06
-2.08401205068663e-05
-2.67427420502602e-05
-4.77875348123281e-05
-2.28444046678895e-05
-2.36486810543518e-05
1.07491646927431e-05
-3.42727633656756e-05
-1.99509900821919e-05
-1.87507088305089e-05
-4.00023499366669e-05
-2.78951316370549e-05
1.75838095106399e-05
-3.43523876945323e-05
-4.74299055996759e-05
-1.34154836487532e-05
-1.63797844308486e-05
-1.69123132122794e-05
-3.82223419752667e-06
-1.05889554230895e-05
-3.96216659268677e-05
2.25134472331463e-06
-4.64256720250308e-05
-1.62787181907042e-05
1.55623482892547e-08
-3.57048897616763e-05
-2.71349291113846e-05
-1.19698373678652e-05
-9.11302778949852e-06
-2.86104715568633e-05
-1.55034327243372e-05
-1.88085399947829e-05
-1.78925795049322e-05
-2.89152558902145e-05
-1.94447058791427e-05
-1.75974610196414e-05
-1.33569430462436e-05
-3.00476773072382e-06
-3.12271519440416e-05
-1.30784971320961e-05
-1.61862831213466e-05
-3.33602258670148e-05
-3.35171467840499e-05
-2.8718432941594e-05
-1.60821201552138e-05
-3.86198342694713e-05
-1.20314015638988e-05
-3.20109462974139e-05
9.84109745431311e-06
1.29744385530332e-05
-1.45568813236675e-05
-3.53565774330578e-05
-4.44909478780688e-06
-2.94231800518313e-05
-2.8727054623702e-05
-2.91801850926856e-05
-2.2774201397678e-05
-2.2317093911491e-05
-1.62514440553544e-05
-1.97749693905448e-06
-3.14574087779253e-05
-2.61257976386698e-05
-2.71332587355862e-05
-1.65449139932842e-05
-2.14088507385249e-05
-5.08534233133698e-05
8.2310103833384e-07
-1.58183973479041e-05
-4.37478666387168e-05
-1.28254846082536e-05
-2.42676468064399e-05
-3.93489951275618e-05
-1.54814788779871e-05
-1.68358577167178e-05
-2.59871633924412e-05
-1.65679889475744e-05
-1.86975103284441e-05
-2.45565825139101e-05
-4.77041043654352e-05
-1.75750010572775e-05
-2.91932482393437e-05
-3.17655814028259e-05
3.0301896050783e-06
-2.84851163980788e-05
-6.77945431005642e-06
-2.6119605646515e-05
-3.63062546169803e-05
-3.95311734589032e-06
-4.49553096101136e-05
-2.84222715984736e-05
-2.76855895170607e-05
3.63461436593169e-06
-1.30139934168732e-05
-1.94883279984855e-05
-4.34385190824155e-06
-9.00882351309468e-06
-8.9101143455234e-06
-2.77167838485318e-06
-9.36707648804549e-06
-4.2663348363309e-06
-3.52984709145815e-05
-2.15761627830308e-05
-2.31552454398706e-05
-1.56992789838059e-05
-2.12090022181431e-05
-2.12279170419932e-05
1.31587412341822e-06
-4.73680133263324e-05
-3.05386977157226e-05
-3.58794299455191e-05
-2.23935356465197e-05
-2.77508450082758e-05
-2.80463303297351e-05
-2.4313748300509e-05
-1.94329808378109e-05
-1.00100607138598e-06
-3.66950463826226e-05
-1.16100045068577e-05
-3.58315591475372e-05
-3.54225425643714e-06
2.52567231696662e-06
-4.64747670649436e-05
-3.95255960263253e-06
-1.88209740037563e-05
-1.71033385707406e-05
-3.31107757294998e-05
-2.88010692653581e-05
-1.67047278346641e-05
-2.1245428818931e-05
-1.99885074195196e-05
-2.56012794717875e-05
-1.55158898006396e-05
-3.71384982160598e-05
-1.27573736835996e-05
-2.94298240717815e-05
-2.25791228225634e-05
-2.62478504513764e-05
-2.50354570207771e-05
-9.97040858341606e-06
-1.87202421573742e-05
-2.1433441076348e-05
-2.75711371712545e-05
-1.58264849595436e-05
-2.29427498781157e-05
-2.13729955052067e-05
-4.29991816138831e-06
-1.56664272711006e-05
-1.99689549110061e-05
-1.90077206034254e-05
-3.3187968398097e-06
-1.69567254938072e-05
-9.54560242021259e-06
-3.04848185770617e-05
-2.20678247263548e-05
-1.9222040980936e-05
-3.08673514786578e-05
-6.19848943120428e-08
-2.0474720666363e-05
-6.45120665002522e-06
-1.9755400874137e-05
-1.54639563011067e-05
-1.13487537128213e-05
-8.71896634659545e-06
-3.01676522616756e-05
-1.01449485254184e-05
8.28411140945614e-06
9.94570786437633e-07
-2.40151278931915e-05
-2.78046656786974e-05
-1.39819737358659e-05
-1.60042310307668e-06
-2.61894798416602e-05
-2.79605965596619e-05
-1.55533520582007e-05
-3.17460772423973e-05
-3.64592097078751e-06
-2.72216216683097e-05
-2.9992711323826e-05
-1.16008124141325e-05
-1.91356536125268e-08
-1.39382810670676e-05
-6.83227499873742e-07
-3.08064131739718e-05
-1.18167836723307e-05
-1.30845361124849e-05
-2.89390772149872e-05
-9.95560275274351e-06
-2.9138762823068e-05
-2.73113217471731e-05
-2.50883765697539e-05
-1.92714597161584e-05
-2.78912174056688e-05
-1.11399733544548e-05
-1.61541251896393e-05
-1.51852192248457e-05
-1.85755953087518e-05
-2.80911322102468e-05
-1.75704995473417e-06
-1.83919591765439e-05
-5.7178498216318e-06
-6.14426638762868e-06
-1.41320449454395e-05
-2.09215292840775e-05
-3.60378100510646e-05
-2.96230706245259e-05
-1.61686252466187e-05
-1.20880736610834e-05
-3.42134144077426e-05
-2.76258616337632e-05
-1.24026444821288e-05
-1.18339462822862e-05
-4.11883815458749e-05
-2.45640984428894e-05
-2.25665248107017e-05
-2.89173320404678e-05
-4.87924588682452e-06
-2.58905344938885e-05
-2.90328787699465e-05
1.13850695473285e-06
-2.88104387254503e-05
-3.16490105042816e-05
-7.82429023475322e-06
-5.48825067793097e-05
-1.81625427690921e-05
-1.58707839663901e-05
-2.01993260370224e-05
-1.00364926174155e-05
-3.4468422189432e-05
-2.00303110703072e-05
-7.79467257400193e-06
-4.13106459721167e-06
-1.39881210920307e-05
-2.75313379576975e-05
1.82817978330665e-07
-1.58384022355058e-05
-1.29542411740858e-05
-3.45188324367217e-05
-5.80059297292177e-06
-2.37875228264884e-05
-1.80361507645987e-05
-1.90915209244315e-05
-3.79083527359189e-05
-1.01616560881002e-05
-2.5911309776056e-05
-4.45487926185171e-05
-2.33058991814392e-05
-9.95514044324388e-06
-4.4536776041427e-05
-3.56974628237995e-05
-1.16887557904955e-06
-1.1965210388769e-05
-3.85533279716519e-05
-4.20340000611565e-05
-9.37898884956432e-06
-3.14644562415699e-05
-1.66121174271647e-05
-1.0336550802466e-05
-1.94101489875779e-05
-1.72005260257477e-05
-1.14003489683484e-05
-8.11303564681088e-06
-3.43149811944273e-05
-2.7622677508592e-05
-3.87192619800712e-05
-5.18178234283426e-05
-1.704341320869e-05
4.79268726853853e-06
-5.47140842334644e-05
-4.1385119451028e-05
-3.37003058157894e-05
-2.79899040476927e-05
-3.41385012769122e-06
-2.27101035565779e-05
-3.75429007313528e-05
-1.97651064120207e-05
-1.66906575160156e-05
-3.82653706667798e-05
-4.17688989852865e-05
-1.40792543179944e-05
-1.56036174065396e-05
-1.80310740770072e-05
-3.26755668949145e-05
-2.55245881695726e-05
-3.61751271524543e-05
-2.7349425874514e-05
-1.15566857457394e-05
-1.85475375626707e-05
-1.41615653128943e-05
-3.32203515373648e-05
-1.21491567398297e-05
-6.01197705807736e-06
-2.33348240396125e-05
-2.2967267986155e-05
-3.79634746229662e-05
-2.18899157096662e-05
-1.32534143486015e-05
-2.78904618586583e-05
-9.57737199064505e-06
-2.29190226658146e-05
-2.60791784140281e-05
-2.56816942924297e-05
-1.8031808258827e-05
-2.29729411151564e-05
-2.23923993331134e-06
-2.30499858583711e-05
-1.94400008013171e-05
-3.19501594054439e-05
2.10050227098867e-06
-2.46047236239809e-05
-2.98917826304517e-06
-2.98506077300628e-05
-3.9956686852913e-05
-1.59473138221073e-05
-2.22649861002412e-05
-1.31603994732808e-05
-3.40943519067147e-05
-2.58060801745445e-05
-1.17267117512296e-05
-2.98847802348408e-05
-2.44076797810373e-05
3.57004595962755e-06
-2.44734071641859e-05
-3.72475202994929e-05
-3.02790860821417e-05
-3.73224851608039e-05
-3.05326349894427e-06
-1.28472547511689e-05
-2.02045236204543e-05
-2.15575124193189e-05
5.81493275486667e-06
-8.28277586205441e-06
-2.24050541138628e-05
-7.88025179630386e-06
-2.69119467503985e-05
-2.06224926445646e-05
-4.23674507221694e-05
-3.99548424203161e-05
-1.43244771815984e-05
-1.35353988127945e-05
-1.73358045408644e-05
-2.27319494712027e-05
-1.10948777317532e-05
-2.84232114805318e-05
-1.16044216236541e-05
-3.28369559206099e-05
-4.54353523985021e-06
-3.15240801010743e-05
-5.75738921747717e-06
-3.7392417061582e-05
-2.30965044268366e-05
-2.56057394647994e-06
-5.79506178706965e-05
-4.45424040184619e-06
-1.42901150831357e-06
5.3318253724709e-06
-1.89119078516728e-05
-1.58748416894675e-05
-1.71111526553793e-05
-1.10489997970906e-05
-2.05093538992373e-05
-1.62959596996931e-05
-4.30493512977159e-07
-3.2943661285607e-05
-1.75781723456648e-05
-2.99345386304181e-05
-1.66760264949037e-05
-3.09208860652103e-05
-2.0583187339034e-05
-2.57706599789242e-05
3.22279262960251e-06
-4.45925911375549e-05
4.31721528389845e-06
-2.68815628325916e-05
-2.81242749451649e-05
-1.88492017437747e-07
-3.11718774648607e-06
-2.64628508254957e-05
-2.49131210898165e-05
-4.8886358205239e-05
-1.8788059156154e-05
-2.30750623158692e-05
-1.61962170832531e-05
-3.96304078400546e-05
-1.6176564157086e-05
-1.046517891759e-05
-2.79363319326348e-05
-7.52421756928106e-06
-1.64713062452452e-05
-2.86742267423171e-05
-4.69460589863476e-05
-2.51552690860281e-05
-3.25197915253833e-05
-1.16893142520769e-05
-7.57773978846596e-06
-1.98655816937504e-05
-8.51264169136559e-06
3.47050116530099e-07
-2.67019766454879e-05
-1.75335011790638e-05
-1.43181297903004e-05
-1.08183869511453e-05
-5.22106770428873e-05
-8.79964487731218e-06
-6.84348684626615e-06
8.38086558978953e-07
-4.52054334789327e-05
-2.14306212000235e-05
-4.1044412701454e-05
5.46698125244741e-06
-1.62704324987129e-05
-1.79452346854722e-05
-2.07980105057271e-05
5.3665482731318e-06
-4.19023426953304e-05
-3.13355126138033e-05
-1.9669329185991e-05
-2.04082337858923e-05
-2.35961353891198e-05
-3.14163673659649e-05
-5.03257707371529e-06
-5.80511877187591e-06
-2.24976411597891e-05
-2.29819278614983e-05
-1.98523740190546e-05
-3.53148767762581e-05
-2.31216814045454e-05
-2.37261281876554e-05
-1.06943741781892e-05
5.2382879851775e-06
-3.57708353437105e-05
-3.21888681561479e-05
8.08453404957506e-06
-7.77181648102748e-06
-4.44394259358947e-06
-2.22822641584443e-05
-2.39865527113561e-05
-1.50192707640266e-05
-4.24625789284035e-05
-1.12441983228364e-05
-2.24065722343543e-05
-9.3203700567147e-06
-2.81891243811158e-05
-2.09623019602463e-05
-3.82003436069261e-05
1.19752095107333e-05
-1.86068910103557e-05
-2.80252973630217e-05
-2.00996998703614e-05
-2.53799291301075e-05
-2.02989247727301e-05
-1.57986725261349e-05
-5.63333391104262e-07
-1.27002709193593e-05
-2.75692515756291e-05
-1.43418032345142e-05
-4.59010127833893e-05
-2.12855170596206e-05
-2.47658482206027e-05
-4.05077603918852e-05
-2.31636379422643e-05
-2.68905713311839e-05
-3.9647026783568e-05
-1.22497427885604e-05
-4.19645821812173e-05
-2.54324818267515e-05
-7.85140329427445e-06
-5.63137489703477e-06
-2.45403454003086e-05
-4.61312969484069e-06
-3.77555374874649e-05
-2.57297033096328e-05
-1.03535386268771e-05
-2.47023667898379e-05
-3.61651460586851e-05
-3.38545233321394e-05
-4.46059613800047e-07
-4.01338505364819e-05
-1.40001181545361e-05
-1.63627717294368e-05
-3.17525077033875e-05
-1.74661188972665e-05
-1.65584472751165e-05
-1.75803530475178e-05
-3.2032639336657e-05
2.94045208528548e-06
-1.92157177419362e-05
-1.70062941566287e-05
-2.12073652277261e-05
-3.61811610131468e-05
-3.17397052407323e-05
-3.81045478840599e-05
-7.07498579827491e-06
-4.5586705422444e-05
-2.11944919452391e-05
-1.06673112129628e-05
-8.88416557385084e-06
-2.35255448434307e-05
-3.35609688530421e-05
-3.89319627040209e-05
-3.21051477273743e-05
-3.36164332846373e-05
-1.53920834841455e-05
-1.96822607462893e-05
-2.8149042844643e-05
-6.57355818534515e-06
-1.1861097356541e-05
-1.67860022934078e-05
-2.3890445369799e-05
-1.1141168146677e-05
-1.4343897225289e-05
-3.51487558037512e-05
-4.64975957651501e-05
-3.34780763903268e-05
-1.01849124380398e-05
-1.93840156193966e-05
-1.97310875777561e-05
-2.19312605780261e-05
-2.20354977785726e-05
-1.25546780416324e-05
-3.22660082914247e-05
-1.04834135784916e-05
-4.36956120808312e-05
-3.75159059174603e-05
-4.51100892087736e-05
-2.70360065666906e-05
-3.08817006831563e-05
-2.3530113478508e-05
-4.26058483255814e-05
-3.39423007721632e-05
-3.88204197096655e-05
-3.93004739559897e-05
-3.60401547168702e-06
-2.56089887786631e-05
-6.36817734519568e-06
-2.98675371291223e-05
-1.6867884491249e-05
-1.23250906950474e-05
-3.310540713255e-05
-1.04342534097189e-05
-1.60739191763482e-05
-2.55289732383777e-05
-1.48242850263669e-05
-1.8987276247489e-05
-3.02873525365271e-05
-3.08818961686946e-05
-2.95068283872054e-05
-2.59401132919763e-05
-3.15654054488905e-05
-6.37468321027189e-06
-3.32392744610855e-05
-2.91139329980366e-05
-4.69835846448323e-05
-1.11007647391269e-05
-9.79486432700628e-06
-2.99589162167838e-05
-3.02141997914577e-05
-1.52224728796892e-05
-1.51760364759344e-05
-8.12231775988412e-06
-1.40704312653951e-05
-6.56633244621407e-06
-2.33129563036537e-05
-3.39619232060746e-05
-2.32519156759579e-05
-6.90372983865614e-06
-2.06461013791712e-05
-4.0616963724218e-05
-2.41275789885367e-05
-8.79788737737337e-06
-4.13271276752162e-05
-5.05338625382347e-05
-3.79940786967525e-05
-1.62244219918207e-05
-2.22766551360781e-05
-2.25280851511465e-05
-1.86718289387397e-05
-2.23441119156329e-05
-3.00880540757122e-05
-3.78353357252092e-05
-2.5492906364133e-05
-7.27246582224361e-06
-5.10250093275299e-05
-2.32481927939294e-05
-2.23860107054134e-05
-1.66601012653353e-05
-1.809987885972e-05
-7.60102090001552e-06
-1.50235252113399e-05
-9.97818192398304e-07
-1.68212090676532e-05
-9.09724785940884e-06
-3.69671072267701e-05
-2.27133100682513e-05
-2.58142250736816e-05
-1.40593781443092e-05
-2.61186172846598e-05
6.82613412553874e-06
-1.99537866955331e-05
-1.86270611771106e-05
-1.10092281258577e-05
-2.21743533310274e-05
-1.35166502058606e-05
-3.09850405682933e-05
-3.14150345119705e-05
-1.15728690298136e-05
-4.04141248930227e-06
-3.9913174742255e-05
-1.96804919229895e-05
-5.29916423151697e-05
-2.42918755255226e-05
-2.19396260773099e-05
-3.04405724487723e-05
-1.44217386304162e-05
-3.2110118499724e-05
-1.37733343701954e-05
-2.18566499998027e-05
-1.0996883458419e-05
-1.90870088092308e-05
-2.59678422995604e-05
-1.32108629422316e-05
-3.34276949370394e-05
-9.57322815913646e-06
-1.30627588707151e-06
-3.76485862859195e-05
-4.47221738422939e-05
-1.00189337954627e-05
-5.16792331061352e-05
-1.3679091515443e-05
-1.57564423852438e-05
-3.27098896814605e-05
-3.56427330380308e-05
3.48168292736638e-06
-1.4160867668592e-05
-1.49030134329222e-05
-2.81392866467483e-05
-4.93799718808319e-05
-2.17391536045539e-05
-2.39580591733793e-05
-2.10135634304808e-05
-3.51146541139809e-05
-2.17535028017987e-05
-3.13894234499024e-05
-5.6206342506117e-06
-2.46280884493127e-05
-2.0727713719871e-05
-1.26711635892576e-05
-2.93955877201365e-05
-1.9911609472674e-05
-2.87848966553216e-05
-8.35709319547813e-06
-5.98194278742813e-07
-4.20271394124864e-05
-1.89677223357903e-05
-1.54368617760391e-05
-2.96749992295178e-05
-1.00674373220934e-05
-4.80656145542475e-05
-3.70568370898723e-05
-2.02390322849378e-05
-6.91422849272623e-06
-7.47283077505362e-06
-1.21343452248516e-05
-2.75831149121253e-05
-3.09174371577281e-05
2.97671873721283e-06
-6.78461938873545e-06
-1.23493480018489e-05
-3.93390372710685e-05
-3.5373255555697e-05
-2.30608639752746e-05
-7.06075100702373e-06
-1.09571613240638e-05
-3.05779349903847e-05
-2.84925804509376e-05
-2.12189863638708e-05
-2.43975297153509e-05
-1.86937074575063e-05
3.46733917694612e-07
-2.48704020090601e-05
1.05999162675297e-05
-1.25003940862075e-05
-3.88421119701242e-05
-1.80089140379681e-05
4.5334061061166e-07
-5.93179185124337e-06
-1.98353805286755e-05
-8.30257714715891e-07
-3.068174102188e-05
-3.48010692067618e-05
1.70221162378125e-05
1.26068184578519e-05
-3.47579128332882e-05
5.7570651723234e-07
-9.5760348741354e-06
-3.75489579770517e-05
-2.18599536394403e-05
-2.2982283650967e-05
-5.1483745016336e-05
-1.26164469132155e-05
-2.24901862158292e-05
-2.57099139695343e-05
-2.77550342828351e-05
-3.23301161240371e-06
-3.30837771511621e-05
-1.1851474625344e-05
-2.46099486550654e-05
-1.62581502075215e-05
7.21463465147116e-06
-3.0271386214375e-05
-3.60231823408445e-05
-2.08868681583889e-05
-2.65777908605796e-05
-6.68118349154867e-06
-1.19172294852602e-05
-3.5197359267323e-05
-1.1912619620316e-05
-2.60329807265109e-05
-4.31491742545351e-05
-1.96470816800192e-05
-5.7517440149314e-06
-1.48944012289516e-05
-2.12361049517211e-05
-3.26140413148499e-05
-2.1968651135874e-05
-3.60524085571988e-05
-2.57471287009682e-05
-1.04161915585175e-05
-2.61144240711601e-05
-3.62398244397699e-05
-2.7157536268525e-05
-2.31244685485407e-05
-1.84915780633878e-05
-2.06828851313699e-05
-1.63675983170864e-05
-1.36547673382398e-06
-2.4100850942184e-05
-3.24666427436402e-05
-3.9462317625862e-05
-2.80544691846936e-05
-1.79066962475023e-05
-1.49081127436161e-07
-1.25527611738231e-05
6.04814715302128e-06
-1.75751365719541e-05
-3.36145737527397e-05
-2.31650063222544e-05
-2.32582051966875e-05
-2.16913877154281e-06
7.89290928411475e-06
-1.73212285627622e-05
1.79158309564121e-06
-1.07239616180079e-05
-1.32206250667486e-05
-1.86817910473929e-05
-9.25907623765342e-06
-2.4413402535125e-05
-3.58300916070227e-05
-3.72088415655823e-05
-3.19912724605019e-05
-4.13038822359756e-05
-1.94422716945898e-05
-4.21752669403746e-05
-1.79730388021988e-05
-1.84496228186783e-05
-1.6548375173311e-05
-7.16675315098992e-07
-3.33662667401657e-05
-1.12335450979651e-05
-2.03830291018275e-05
-2.65558485518385e-05
-4.95448798914932e-06
-1.15380343397032e-05
-2.44142663190545e-05
-2.43471690691806e-05
-1.1092055457729e-05
-1.88389517389653e-05
-3.3361188401659e-05
-9.68395764632273e-06
-1.68363323454205e-05
-2.79185457421224e-05
-5.07741036483923e-05
-2.05026779036216e-05
-2.04298228208221e-05
-1.59723461188671e-05
-2.95742403161178e-05
-2.02849612354778e-05
-1.56175553181356e-05
-1.32284011483408e-05
-1.53095721429031e-05
-1.80552600643359e-05
-1.4038582961364e-05
-1.30658516406139e-05
-3.10977709260189e-05
-1.44102464061988e-05
-1.31340354737001e-05
-1.57965712909719e-05
-1.5575507528902e-05
-3.42040394529266e-06
-4.60452889524419e-05
-4.16665587112457e-05
-1.54803167504701e-05
-6.62915923675143e-06
-2.30228170434219e-05
-7.34280073170255e-06
1.47985452802889e-06
-3.09924144428276e-05
-1.49636382595418e-05
-8.07916450723111e-06
-3.40344814659142e-05
-2.49503106685244e-05
-1.37294264010714e-05
-2.34545135189128e-05
-2.98752938271049e-05
-1.61547194661126e-05
1.37241447173494e-06
-3.14769156590726e-05
-1.53601585491263e-05
-3.13616964333405e-05
-1.80058640608182e-05
-2.73272603741042e-05
-5.53288576302131e-06
-3.10423802553928e-05
-3.61097245756405e-05
-2.9582580322469e-05
-2.32847787161673e-05
-2.10100401526108e-05
-1.37338672418626e-05
-1.56878636679213e-05
-3.05522006359265e-05
-2.14610808233345e-05
-1.79097136196122e-05
-2.82071601647676e-05
-2.39594266228476e-05
-3.23430455860634e-05
-7.40226658259042e-06
-3.32241155348106e-05
-4.4776096873215e-05
-3.14810333911692e-05
-2.45244458468056e-05
7.0193270344867e-06
-9.72876176159841e-06
-1.19572807264034e-05
-2.05033494862014e-05
-2.17059991493374e-05
-1.29564740325589e-05
-1.54483028533391e-05
-4.69021247159147e-05
-2.82847802418756e-05
-2.85072188560735e-05
-1.27081213110845e-05
-2.6061935190472e-05
-2.91729710625217e-05
-2.42136821599046e-05
-2.52074174119471e-05
-2.49471450512109e-05
-1.39504198658978e-05
-1.15035133016211e-05
-3.52479428912001e-05
-8.14335022945868e-06
-1.42328813535842e-05
-2.26580398559401e-05
-4.63583685197781e-06
-9.9060883626031e-06
-2.47972469583749e-05
-1.49842631599466e-05
-1.3649365700875e-05
-2.72433280625203e-05
-1.63395356649701e-05
-1.42875683475946e-05
-2.82966948573048e-05
-2.54052748201303e-05
-7.44183825944516e-06
-4.01088428779525e-05
-1.543924526868e-05
-1.09997155010612e-05
-1.72169832721067e-05
-5.47017207080332e-05
-2.66549735260107e-05
-2.79343456848981e-05
-1.54074890561318e-05
-3.18128887145798e-05
-9.10990913233656e-06
-1.85985697795434e-05
-3.06674988163528e-05
-1.26603932974553e-05
-7.58315224164755e-06
-2.45633926858457e-05
-2.26884004656875e-05
-1.36810678656297e-05
-2.21727496010133e-05
-1.47100792825803e-05
-3.552760976521e-05
-3.03986018893449e-05
-1.87958225575015e-05
7.35765444968294e-06
-3.12969087817495e-06
-3.03753400634436e-05
-2.80443551146085e-05
-3.12692525382624e-05
-2.38810460680463e-05
-8.96359315434516e-06
-1.37034070044138e-05
-1.48069862861218e-05
-2.35060732486183e-05
-2.81486074338312e-05
-1.28935246818217e-05
-1.37062823909605e-05
-1.77805620471836e-05
-1.37106371614316e-05
-1.55559037610647e-05
-1.50097940200552e-05
-1.85184949879978e-05
-3.73833651548359e-05
-2.51697184698385e-05
-4.7819349456876e-06
-4.28686402153612e-06
-5.66330955525565e-05
-1.2275173556025e-05
-3.73232341414365e-06
-1.88678270221703e-05
-1.55006126200635e-05
-1.68600193742054e-05
-3.13934635752911e-05
6.13868029140784e-06
-1.47268426494551e-05
-3.40595848243e-05
-4.14094658593863e-05
-2.0826103196331e-05
-2.59444709433712e-05
-9.24035475435768e-06
-1.97150348034656e-05
-2.08232077216796e-05
-3.51043559928286e-05
-3.56641460673456e-05
-2.88503818116007e-05
-3.13562279123531e-05
-2.21969121564974e-05
-1.68981438948988e-05
-2.35853607303512e-05
-4.59725572189694e-06
-1.22483876915319e-05
-1.04411579855256e-05
-3.82948671924883e-05
-3.09306036991319e-05
-2.65343010824269e-05
-3.62674830275259e-05
-2.715088928122e-05
-2.65491282138585e-05
-2.55215688542578e-05
-2.22205172941881e-05
-5.2302011202732e-06
-2.58020914165272e-05
-4.07603095374797e-05
-3.56172829637487e-05
-3.35917486306092e-05
-2.85219928692747e-05
-7.67803081358134e-06
-3.10179664885155e-05
-2.2174061428196e-05
-2.26343242471572e-05
-2.64712752400725e-05
-1.39766167998219e-05
8.42024840533328e-06
-2.18814464198533e-05
-1.67300564608846e-05
-8.64571501105358e-06
2.31558124134947e-06
1.29361679958741e-05
6.38826293299362e-06
-2.40276235886275e-05
-2.70772704930367e-05
-3.68915859651069e-05
-3.53086049922686e-05
-3.32062164013632e-05
-3.90639267558152e-05
-4.38124352955121e-05
-1.58388312100144e-05
-1.11470689774e-05
-2.49878599929912e-05
-4.43865359177512e-05
-2.87404869960226e-05
6.98345519418236e-06
-1.93344452381982e-05
-2.28848655189055e-05
-2.08520104077908e-05
-3.5082905233733e-05
-1.97741627550905e-05
-2.57785229537083e-05
-1.95515288426258e-05
8.43269630524626e-06
-1.36161371543862e-05
6.32715785923753e-06
-2.27006876721828e-05
-2.61613888119344e-05
-1.7856730596745e-05
6.82782566637292e-06
-3.43585057894805e-05
-3.87422120585365e-05
-4.5847517089483e-05
1.30620282033359e-06
-7.56726418671569e-06
-2.23365460343339e-05
-6.22367338995441e-06
-1.39629781932795e-05
-8.37202879399311e-06
-1.21601925788391e-05
-7.68399424036211e-06
-2.13679921111494e-05
-2.93972594846786e-05
-6.12708962761475e-06
-1.72551069325072e-05
-3.16414355022845e-05
-2.12460254009988e-05
-3.30495928374664e-05
-2.81739945669797e-05
-1.452529814555e-05
-1.40354253797338e-05
-2.97310324127777e-06
-2.04544620307669e-05
-2.38920750074137e-05
-2.88019176114584e-05
-2.18072380008026e-05
6.86954455813869e-06
5.53755353406242e-06
-1.50553005076791e-06
-3.43017138781934e-05
-2.49701868391969e-05
-2.68608871625276e-05
-8.78928755590449e-06
-9.67106137248646e-06
-4.2240971781829e-05
-9.91999286901557e-06
-2.32193949481018e-05
-8.93003701019403e-06
-4.37900717441692e-06
-2.26247493142734e-05
-2.6958302577224e-05
-2.4164745161281e-05
-1.78889324133882e-05
-1.41101911165827e-05
-2.63092897381472e-05
-3.12059888689528e-05
-4.93482988593334e-06
-3.48533208785808e-06
-3.19437248669193e-05
-1.74475148302089e-05
-1.86294536698153e-05
-3.48470825058096e-05
-6.47380979581785e-06
-2.13390173499348e-06
-3.20394966237272e-05
-4.34654800750958e-05
-1.9206398746034e-05
-5.29885996500748e-06
-9.43175808969413e-06
-1.19013256353809e-05
-3.02927436827869e-05
-2.18700753683174e-05
-1.76308561505533e-05
-3.60282430446643e-05
-9.5649437444581e-06
3.43141545671132e-06
-1.31092040312147e-05
-2.15716023903298e-05
-2.12492246225913e-05
-1.3372385565146e-05
-9.78201054906999e-06
-1.02976150561416e-05
-1.31287971654057e-05
3.0034342872918e-06
-1.54888479218263e-05
-2.81472249778416e-05
-1.62742398139971e-05
-1.5843581136202e-05
-3.70342047058562e-05
-2.76239433630683e-05
-1.47982095341493e-05
-2.08040907599345e-05
-2.76653031554741e-05
-2.9490848246495e-05
-1.93648466758958e-05
-2.79567411664445e-05
-3.25996790523272e-05
-1.9893826089127e-05
-2.15475747570109e-05
-9.52048023008373e-06
-3.19984660833689e-05
-1.21366788452601e-05
-2.14867375583477e-05
-4.60151816777971e-05
-1.4261202247119e-05
-2.01506287455782e-05
-1.02746268566868e-05
-2.90639607033027e-05
-2.83918181380362e-05
-2.41069555140673e-05
-1.99361338880197e-05
-1.7647163832861e-05
-2.48201870960181e-05
-9.60544451933367e-06
-1.55041361041347e-05
-2.2334739943852e-05
-3.63820470214013e-05
-3.07295637077582e-05
-1.87796559423435e-05
-5.92158943328843e-06
-1.89986646265878e-05
-2.35174263128815e-05
-1.50822118495995e-05
-1.72680581246797e-05
-2.03916940874034e-05
-2.22450457398954e-05
-4.07994870599963e-05
-1.81229017092228e-05
-2.9978510172025e-05
-2.38612197012333e-05
-2.06270151419189e-05
-1.49963278294351e-05
-3.93494776341994e-05
-2.2222369794945e-05
-2.18126459243623e-05
-1.15106546287286e-05
-7.37784760185012e-06
2.95604676825558e-06
-2.31560586957034e-05
-2.10702369161527e-05
-1.83784257442228e-05
-3.18765569028514e-05
-1.03635748836576e-05
-3.66231189226918e-05
-2.59016676749502e-05
-1.61059999447696e-05
6.96498002889503e-06
-3.26441297202216e-05
-2.76473289504997e-05
-1.27871059062483e-05
-9.5433526104988e-06
-2.77565524250809e-05
-7.87409654356269e-07
-8.25959933299545e-06
-5.57031850394787e-09
-2.18261238084741e-05
-1.39766741827785e-05
-1.66002127970812e-05
-2.19751812008988e-05
-9.39148710521941e-06
-4.72058475246771e-06
-1.3930408984318e-05
-7.78013074179992e-06
-3.60772052877894e-05
-1.63166146715937e-05
-1.25938153266772e-05
-1.95821153819468e-05
3.30282742521746e-07
-1.2976638032337e-05
-3.3982886061237e-05
-4.07127285467861e-05
-3.71277077079143e-05
-4.28077235534741e-05
-2.28210228815251e-05
-2.4003519730268e-05
-1.35264526819724e-05
-1.32363649793293e-05
-1.84658523092739e-05
-7.19706488976093e-06
-2.81121600551513e-06
-4.41103718642875e-05
-1.44843503241754e-05
3.1461104017783e-06
-1.95889160262186e-05
-1.58875873655478e-05
-1.83703386621274e-05
-1.380095890434e-05
-1.91601763727483e-05
-8.97267910437831e-06
-1.30118255851834e-05
-1.84523675536625e-05
-2.99919027333708e-05
-3.1498195945368e-05
-1.95197709212839e-05
-2.17331025956898e-05
-2.88846200050309e-05
-1.55330715017359e-05
-2.46968129530271e-05
-4.01185824121888e-05
-1.96442063027998e-05
-1.883736921798e-05
-2.12016644396625e-05
-1.98930867036903e-05
-3.62960749035418e-05
-3.59495311784185e-05
-1.28175139170157e-05
-8.19419779362997e-06
-1.9381191587072e-05
-6.06327241645988e-06
-1.67922669967743e-05
-1.09323746388773e-05
-1.64635303465496e-05
-8.95543312348532e-06
-1.34677477143087e-05
5.11747876124572e-06
-1.16330674545304e-05
-3.8188159993915e-05
-1.08450646064263e-05
-1.8824845864181e-05
-2.82848484733153e-05
-2.16926893729269e-05
-4.83606547569745e-06
-2.6165489092893e-05
-1.83016809739843e-05
-2.93237651865202e-05
-3.0523804271242e-05
-2.79534752876047e-05
-4.42213835663354e-05
-1.3325805187868e-05
-2.15387589807663e-05
-1.99904056245557e-05
-1.75165388703678e-05
1.30205250732224e-05
2.00493161349073e-05
1.3151249503142e-05
-3.3043733279104e-06
-1.1271319473963e-05
-2.27235706269579e-05
-1.65529476291146e-05
5.83379521102141e-07
-3.14708930321118e-05
-1.1936731106146e-05
-2.1280451996654e-05
-1.42937435841622e-05
-3.18478961780485e-05
-4.89622641412335e-07
-2.46794134343252e-05
-2.75151247890899e-05
-2.20428135079662e-05
-3.33196662835595e-05
4.52860748693776e-06
4.96820800122587e-06
-4.50888348916649e-05
-2.54568413916965e-05
-2.8988291414727e-05
-2.88481983867856e-05
-1.04771132027181e-05
-3.37976204175549e-05
-2.86204194907524e-05
-2.29633847758109e-05
-2.4678470542034e-05
-1.8626944298881e-05
-2.52887023772282e-05
-1.24614851674621e-05
-1.09959229598607e-05
-1.25758292440765e-05
-2.16661215734589e-05
-8.1529135451111e-06
-3.41065162652531e-05
-1.78779476993054e-05
-1.01363924733866e-05
-3.27798683514785e-05
-3.1285478793808e-05
-3.92429203809497e-05
-3.44370619453994e-05
-3.87909359591754e-05
-4.17559703765232e-05
-1.77813256249413e-05
-8.50553001104438e-06
-1.29616373619249e-05
-3.64130279884764e-05
-2.93231753840649e-05
-1.64025566946403e-05
-1.78067387580594e-05
-1.87248060157101e-05
-4.16759845317697e-06
-2.12842178505887e-05
-1.5614191308298e-05
-9.62293107578324e-06
-2.11579479561761e-05
-1.92203770951406e-05
-1.81605422705962e-05
-1.93924510581568e-05
-4.09733802310155e-05
-2.25981234968216e-05
-3.19566775093067e-05
-2.53426327609425e-06
-2.48370324221037e-05
-1.54500106810185e-05
-2.60850535398856e-05
-2.02647412672659e-05
-3.49594368567361e-06
-6.69111744301332e-06
-1.03022441125841e-05
7.42485981305062e-06
-6.814656976907e-06
-2.42100166422532e-05
-2.80641876087763e-06
-3.07857128974362e-05
-2.27999924080549e-05
-1.3139491004883e-05
-1.10182605062776e-05
-4.87393769214104e-05
-7.58880877928864e-06
-7.29099013042794e-06
-2.75657597242246e-05
-1.56331538772664e-05
-1.61451201078296e-05
-2.08703554644725e-05
-1.9857623716701e-05
-3.147231890131e-05
3.71434735821835e-06
-9.801209242649e-06
-8.39347696106224e-06
-2.6032183815299e-05
-1.92583997070457e-05
-1.84179023254877e-05
-3.40843182328157e-05
-3.12613763992681e-05
-7.3285256740704e-06
-3.82837369951054e-05
-1.5688288851211e-06
-2.19589928037484e-05
-2.81457978341592e-05
-1.63444997206363e-05
-2.57419110474559e-05
-2.54446189315349e-05
-4.30458312669515e-05
-2.23686020677511e-05
-9.07625997473026e-06
-1.32269254693898e-05
-2.65780589280736e-05
-3.01000392916035e-05
-3.83075079622574e-05
-2.19119295292457e-05
-6.48093452306499e-06
-1.28176709810422e-05
-2.93242837163742e-05
7.43072103958233e-06
-2.04665982362977e-05
3.5625013247676e-06
-1.88812386411289e-05
1.39529920265258e-06
-1.77439897969383e-05
-4.05956323268496e-05
-1.93958836017867e-05
-2.18285321299558e-05
-6.44479344848498e-06
-3.47190089630645e-05
-1.38019997911925e-05
-4.41885056883407e-05
-2.49383537827385e-05
-3.62653303603561e-07
-1.761511548517e-05
-2.58230681770917e-05
-2.51393071513109e-05
-9.52667573685435e-06
-2.63360517909812e-05
-1.4042497627574e-05
-1.7352981392678e-05
-4.17981259884715e-06
2.56665483074829e-06
-1.2522514488212e-05
-2.17847984088707e-05
-4.3871665704898e-05
-2.87327207439846e-05
-1.38884460969178e-05
-1.53273805196045e-05
-2.74634212516184e-05
-1.98737465617165e-05
-1.70491323340862e-05
-1.90091055629616e-05
-1.28194930690317e-05
-2.50496937325836e-05
-2.10071359312991e-05
-2.61246078877684e-05
-1.89688197093157e-05
-3.18580044611623e-05
-2.56077012675619e-05
-2.25297805392926e-05
-2.18596723664233e-05
-2.38492163118638e-05
-1.88969168602378e-05
-2.55811874725035e-05
-3.38746548813997e-05
-2.84751702505287e-05
-1.233832690074e-05
-1.08612229918415e-05
-1.10230852072856e-05
-1.28616984771591e-05
-4.39802777075724e-05
-5.17029900903867e-06
-2.28647021477245e-05
-2.51096505965385e-05
-4.39305121011703e-05
-1.86335078184054e-05
-3.37478618872947e-05
-3.19982808271806e-05
-1.41178607678226e-05
-3.35093857252581e-05
-1.88178026434351e-05
-4.1082400588145e-07
-2.61514621341643e-05
-2.92105255020864e-05
-1.25221818207813e-05
-3.22153362687253e-05
-3.0558395974575e-05
-2.93859794225464e-05
-8.07321261586144e-06
-3.52227355236349e-05
-2.31611574278234e-05
-1.95422324179837e-05
-1.24806969910785e-05
-1.27312624341573e-05
-3.1323334143897e-05
-1.89911224824236e-05
-4.09465497052716e-06
-4.49987734688118e-05
-4.66347805944633e-05
-1.84678430801216e-05
-1.43097871858126e-05
-2.70003097091841e-05
-2.58405279073528e-05
-2.02698795413608e-05
-1.48012018978022e-05
-2.29759759124214e-05
8.3116872847903e-07
-3.52406391352398e-05
-2.16724136896184e-05
-1.57955579076102e-05
-2.99606185792696e-05
-4.16668758922046e-05
-2.83364959282843e-05
-1.98541624064591e-05
-1.11255632592028e-05
-1.02540068630044e-05
-4.39469927132833e-05
-1.89492816460209e-05
-2.38780423927215e-05
-2.70134218809585e-05
-3.27322247235407e-05
-2.85530711450375e-05
-2.46548553599798e-05
-3.29247094282413e-05
-1.62386523922834e-05
-1.40746537088101e-05
-1.72855883997907e-05
-3.95698636577258e-05
-1.55072101712309e-06
-5.04557502267549e-05
-2.52045551343499e-05
-2.0619341196375e-05
-1.956148448276e-05
-2.8489544909601e-05
-2.26683965179197e-06
1.81115149236431e-06
-1.16379385075059e-05
-6.15906416395144e-05
-2.81242285088377e-05
-3.87614314551621e-05
-1.11928800005947e-05
-1.46052687441765e-05
-9.63700665977993e-06
-1.11973276133788e-05
-3.61215642969978e-06
-2.33296891418631e-07
-2.28174514459948e-05
3.40214719808734e-06
-2.07566549177248e-05
-3.36992593556014e-05
-1.76874118424808e-05
-1.0292617484496e-05
-2.11495821635336e-05
-2.76280632297392e-05
-4.79618370026919e-05
-1.58609768973249e-05
-1.37859230649987e-05
-4.01543810917218e-07
-2.84360040756361e-05
-1.26926781586989e-05
-1.38684331066675e-05
-1.72169171355128e-05
3.67065571367375e-06
-2.98948313394061e-05
-5.14576264011568e-05
-2.55186888031497e-06
-1.56782161806222e-05
-4.62771098437196e-06
-3.81876773084358e-05
-3.80785853567892e-05
-4.1458446761076e-05
-1.11413419837474e-05
-4.12572570869879e-06
-3.80487578266884e-05
-2.76566438908992e-05
-4.24599276341195e-06
-3.58322679279339e-05
-2.96722007179445e-05
-2.92853562973499e-05
-9.14314663160232e-06
-1.22038413462347e-05
-1.03925666729729e-05
-3.18859692452273e-05
-3.23056333011856e-05
-4.91330531542352e-06
-2.12233461766835e-05
-1.42959153573549e-06
-1.20448025176918e-05
-1.63721244015628e-05
-1.94740860529186e-05
-2.18339693703781e-05
-6.63884839403486e-06
-2.46866729424241e-05
-2.17290847068178e-05
-2.70628837166684e-05
-2.7745500496441e-05
-3.72599994794051e-05
-4.35619252693206e-05
-1.15179970442444e-05
-3.0465592627771e-05
-2.85039861209168e-05
-1.72103323315741e-05
-2.46892672096446e-05
-2.01620986692203e-05
-1.10575720551886e-05
-2.81083574850653e-05
-1.27186208520118e-05
-2.84988764917976e-05
-1.62988145091751e-05
-2.19140755116363e-05
-8.56625560628565e-06
-2.31679961748023e-05
-1.70498022125301e-05
-4.41532130401462e-05
-1.68242211070897e-05
-2.93260884915789e-05
-1.6253035394726e-05
-2.05477151424142e-05
-4.52212681967696e-05
-2.03823813817852e-05
-3.90977367530117e-05
-3.10892841775478e-05
-2.14906404102441e-06
-1.90843335226413e-05
-2.29556951960205e-05
-1.24354953810508e-05
-1.26029784367592e-05
-3.05441703431528e-05
-1.61103276888344e-05
-3.39518235452823e-05
-1.87031650490238e-05
-1.25363579138558e-05
-1.77805985769868e-05
-1.15745816304201e-05
-3.35179362605405e-05
-2.90194189788581e-06
-8.39215847587449e-06
5.6702814797221e-06
-2.64199855232813e-06
-8.55547049393764e-06
-2.42089547996591e-05
-3.58583831818887e-05
-2.69126410598785e-05
-2.84908000447593e-05
-4.83094948586463e-05
-2.52459667245048e-05
-2.94345937171252e-05
-1.90937745593378e-05
-3.9318594901025e-05
-2.54629644390666e-05
-1.81680351513733e-05
-4.35655218699922e-05
-4.60963560066557e-05
-2.9071603340778e-05
-2.5946512077901e-05
-3.23954116312369e-05
-1.13884153763324e-05
-1.78145397313366e-05
-2.84368931164191e-05
-3.23804943855138e-05
-1.69573899025456e-05
-2.77956304309677e-05
-5.53457166703432e-05
-3.22075313303329e-05
-1.57759570544573e-05
-4.06545341170812e-05
-1.48125650342881e-05
-1.11191136549471e-05
-7.95205932860753e-06
-1.28625291182378e-05
-1.91005064152854e-05
-3.74298861220778e-05
-3.4726533350592e-05
-2.94616178085681e-05
-2.44417852145807e-05
-2.60849358634039e-05
-2.41360625938455e-05
-1.25825482655379e-05
-2.34573305229802e-05
-3.20175802838092e-05
-1.8396592527754e-05
-1.52434971814929e-05
-9.60484133470714e-06
-1.1338245747004e-05
-3.05421425551374e-05
-3.74857430568591e-05
-2.42239670824534e-05
-8.49567863282827e-06
-2.71443426264289e-05
-1.5451845324478e-05
4.97780990498009e-06
-1.25015582000441e-05
-2.49425038049261e-05
-2.17231434387067e-05
-3.50114398368532e-05
-1.54481802520907e-05
-3.10474021894488e-05
-1.45474268474846e-05
-1.79164517268618e-05
-3.41933997647712e-05
-3.09485684269955e-05
-3.01578703292104e-05
-3.37139977059871e-06
-2.28591619215093e-05
-1.86923212018651e-05
-3.89888473603646e-05
-7.73380734445592e-06
-2.42221728778837e-05
-2.13563473458161e-05
-1.75258252764406e-05
-1.18214644636961e-05
-2.6871587579354e-05
1.71246091215744e-05
-8.52404172774429e-06
-3.93270779026698e-05
-9.39121751394695e-06
-7.11079531923289e-06
-2.41836759610437e-05
-3.11993856073633e-05
-1.45032613130075e-05
-3.35619142202342e-05
-3.71492378877131e-05
-2.62538027154763e-05
-3.53322457942528e-05
-1.85552592034736e-05
-2.68081056930611e-05
-1.73162357456307e-05
-2.43311183532718e-05
-3.07135898469442e-05
-3.14720417180016e-05
-5.09678226612221e-05
-2.72800026975552e-05
-4.01509976394609e-05
-1.11182794375122e-05
-2.91876286957324e-05
-1.63820478857331e-05
-5.95982587705404e-07
-2.02906055713982e-05
-1.7089505569965e-05
-1.86597446767997e-05
-1.68037282687803e-05
-3.64456759740169e-05
-1.61898429967724e-05
-1.45849992838147e-05
-5.64869500166984e-05
-2.86920816147602e-05
-2.52554487666389e-05
-4.48544223273855e-05
-5.53671872871819e-06
-1.1609205901619e-05
-2.81924339108604e-05
-7.68802172675512e-06
-2.96150122267141e-05
-1.78310517784905e-05
-1.43773145499826e-05
-1.71942565594657e-05
6.76701983904786e-06
-3.13487542319767e-05
-2.45811835706306e-05
-1.76594232791013e-05
-2.57980371572239e-05
-9.20154246410342e-06
-2.00703194818407e-05
-1.53767646305089e-05
-9.88300521797489e-06
-3.19565822401259e-05
-2.84037664431626e-05
-1.45346160981206e-05
-2.07741281351138e-05
-2.47244439798796e-05
-2.06283714348129e-05
-2.51367119127863e-05
-3.79632031619601e-05
-8.91805890138998e-06
-1.05805254679718e-05
-1.81021271681618e-05
-1.02123086203199e-05
-2.8322828352342e-05
-2.81243581201777e-05
-2.21702161615961e-05
-1.41389224226107e-05
-2.0606567331436e-05
-2.2393606538028e-05
-1.33997957739268e-05
-1.66292456980135e-05
-5.16679781993452e-06
-1.44989910899312e-05
-2.21983747371818e-05
-2.64859774676312e-05
-1.95004891406788e-05
-1.3670187548715e-05
-3.86380963186336e-05
-1.09915128377058e-05
-3.02170607218686e-05
-7.87523597077374e-06
-4.61784041197331e-05
-2.75981164104689e-05
-3.10489833557824e-05
-2.07968849241174e-05
-1.74960864727468e-05
-8.80805012628538e-06
-1.84330875415954e-05
-1.00216548680417e-05
-2.299017520731e-05
-3.59932334022654e-05
-1.46182264273674e-05
-2.95958236487829e-05
-1.03489156658275e-05
-2.88822513735677e-05
-2.07237086184852e-05
-1.15675167722017e-05
-7.05634475316629e-06
-2.77095855694147e-05
-1.57164452477906e-05
-1.61785592755707e-05
-3.02381322974847e-05
-3.84189660989379e-05
-3.22650406671885e-05
-3.64841998912544e-05
-3.19008432823496e-05
-4.66813197120244e-05
-4.09555291120541e-05
-1.49462250681133e-05
-1.87355930330656e-05
-2.84990951853789e-05
-2.3572142856901e-05
-1.5563485876926e-05
-5.44803597983199e-05
-9.50247393310564e-06
-2.34811504989858e-05
-2.16509439837252e-05
-1.44677658376462e-05
-1.94323623491741e-05
-2.59887103395878e-05
1.44798707649074e-05
-4.85277693324154e-06
-6.90500579173473e-06
-7.83026737563208e-06
-4.20123355918423e-05
-1.84130859338465e-05
-2.77468269438557e-05
-5.1713708473429e-05
-4.70042726028211e-05
-2.01048716146794e-05
-2.4472925539183e-06
-1.92537062967769e-05
-4.4680562218552e-05
-2.60314595334431e-05
-2.28810822536646e-05
-1.69154000122403e-05
-5.54206614772141e-05
-3.41800286745729e-05
-3.75385000664372e-05
-3.09347216199321e-05
-2.30461594167538e-05
-1.56376794044604e-05
-3.62892865049766e-05
-1.95456550790485e-05
-3.49398415218426e-05
-1.69738355036691e-05
-1.59101271352153e-05
-3.14348463504446e-05
-3.00553409675691e-05
-2.09613972214577e-05
-5.74703278052244e-06
-2.3126858517858e-05
-3.53049386064597e-05
-9.64138565042743e-06
-4.06336612511469e-05
-2.38009200341407e-05
-7.3211682122856e-06
-8.87522985591066e-06
-1.66924389395668e-05
-2.63380301835443e-05
-4.1785598861555e-05
-4.274204864378e-05
-3.41769042188763e-05
-1.87401224397865e-05
-2.62333090880534e-05
-2.50116530696994e-05
-1.66090077721657e-05
-1.51463041220319e-05
-2.77437531897434e-05
2.09441990225955e-08
-2.11326742492501e-05
-3.6431596955241e-05
-1.74138064535527e-05
-6.70238534024999e-06
-2.32158924535661e-05
-7.7322166631346e-06
-2.52682601761178e-05
-3.89228278875151e-05
-9.30222494386465e-06
-2.35217533271187e-05
-2.85390582901095e-05
-1.07767632942736e-05
-3.26311976515304e-05
-4.07316867177961e-05
-4.4663853162294e-05
-2.68254746331848e-05
-3.8784635616448e-05
-2.63728554443647e-05
1.42505803800904e-05
-3.77341881364816e-05
-3.02467169572642e-06
-2.12735921404898e-05
-1.28208065375481e-05
2.33531782102409e-07
-3.30822482838956e-05
-1.8301877871094e-05
-1.55828171041423e-05
-3.13024701316361e-05
-1.25627020625222e-05
-3.61683715219733e-05
-1.80705849803925e-05
-2.16553103715395e-05
-8.00070228786742e-06
-4.27535579899256e-05
-2.99051155198361e-05
-2.14641122434702e-05
-5.14890839352575e-06
-5.02054924930044e-06
3.62402228070117e-06
-4.75925700165469e-05
-3.54430647451579e-05
-1.85766466457417e-05
-2.44855757001099e-05
-1.96351696555695e-05
-2.07106737492382e-05
-2.57028035486573e-05
-3.23678043333504e-05
-1.70207431496044e-05
-1.81848018698063e-06
-2.75011733232644e-05
-1.97580085765032e-05
-3.45849058668873e-06
-7.57505554331117e-06
-2.0777050838922e-06
-2.73446618662284e-05
-6.60623460796776e-06
-4.10031257141974e-05
-2.58495314734778e-06
-1.37118690561143e-05
-2.12683408008558e-05
-2.78209416321566e-05
-2.06931008612762e-05
-2.53071164269527e-05
-2.18276386220754e-05
-2.96043131407326e-05
-2.43723212697051e-05
-3.14860395911758e-05
-2.70333830111248e-05
-1.74243683104936e-05
-6.49265030104548e-06
-2.25700450019083e-05
-2.91510783357139e-05
-1.03207076841496e-05
-9.53562814682534e-06
-1.95950183605196e-05
-2.90304397472048e-05
-2.1363897653705e-05
-8.22115477054225e-06
-3.97519121430123e-05
-1.42871169234908e-05
6.84045217594943e-06
-3.29757748645298e-05
-3.5578916676693e-05
-1.78279239366388e-05
-5.50633757155719e-06
-3.04662466785622e-05
-2.66466734685077e-05
-7.19299268066564e-06
-2.67033174411904e-05
-4.16866612204893e-05
-4.71173766686298e-06
-1.32264875734663e-05
-3.59532415191313e-05
-1.29306189394124e-05
-4.28307735877385e-05
-4.05056146789614e-05
-3.06940176393636e-05
-2.42976618006632e-05
-1.84592441262671e-05
-1.00293361010491e-05
-1.11661180995055e-05
-3.11408177321696e-05
-2.20846607898974e-05
-5.90367551028258e-06
-2.84760217822255e-05
-1.37569467457738e-05
-2.53999201002814e-05
-2.45212404880688e-05
-2.07665941630614e-05
-5.65129499914552e-06
-2.9483241986861e-05
-3.88197776373112e-05
-3.0983019764505e-05
-4.08268108715232e-05
-1.80936480243266e-05
-4.00737595440933e-05
-2.37517341493931e-05
-1.72727491735802e-05
-2.27467903719602e-05
-1.49718563065446e-05
-2.47081608326221e-05
-2.68139695909915e-05
-2.17945161678971e-05
-2.05427916338789e-05
-1.16164671664736e-05
-1.36254834285747e-05
-1.27608642872506e-05
-1.10097753119546e-05
-2.88199401013767e-06
-1.87321562135488e-05
-2.42387960278313e-05
1.92523764463417e-06
-5.67773304417296e-06
-1.87166482938739e-05
-9.65576029056694e-06
-1.17248323705015e-05
-3.5572582628459e-05
-3.7164074062745e-05
-4.1113774737737e-05
-2.80604300414537e-05
-2.12532586367969e-05
1.72319524380406e-06
1.06374317202865e-06
-2.65154608666314e-05
-1.30061317116878e-05
-1.00009782234848e-05
-3.85094205788451e-05
-2.0471662198327e-05
-2.11035393182268e-05
-1.12288400468671e-05
-1.52886994414468e-05
-1.96055134911087e-05
-2.00358717709464e-05
-3.35000865066725e-05
-2.15946059815867e-05
-2.84038849855531e-05
-2.36486598646201e-05
-2.28426104706829e-05
-3.13084443592791e-05
-1.34562245513793e-05
-4.98052165695889e-05
-1.71553510437402e-05
4.97048570207389e-06
-2.10687784136173e-05
-1.27204270181583e-05
-8.71237082184547e-06
-2.50335161373085e-05
-1.65244578831865e-05
-1.80548044657765e-05
-1.6515540750056e-05
3.29245611865783e-08
-2.09568867656194e-05
-2.01198117640832e-05
-1.48744254449151e-05
-3.18364244551238e-06
-3.51532632474151e-05
-1.3567637267624e-05
-1.28172973229454e-05
-4.85754624617973e-05
-1.97753564869464e-05
-3.7109924322738e-05
-2.89176839385974e-05
-1.29568030676048e-05
-1.8092683989131e-05
-1.94296873519067e-05
-9.36310371196567e-06
-3.28606413726432e-05
-5.47158703184695e-06
-2.32752675916651e-05
-1.32329371803035e-05
-2.83979180815673e-05
-3.15631095286991e-05
1.37892335853809e-06
-4.25501258660135e-06
-3.52591629116241e-05
3.70619656257859e-07
-2.47868013728944e-05
-2.4321943420539e-05
-5.31728382270123e-05
-3.58416648262364e-05
-2.59030267347388e-05
-1.00697625836444e-05
-1.95974260105871e-05
-1.984098499566e-05
-2.12431869469465e-05
-3.70098714453895e-05
-3.30071784202112e-05
-2.73033004131698e-05
-2.55361430238338e-05
-9.01453157368821e-06
-2.52977905278327e-05
8.04009260394182e-06
-3.40338828161462e-05
-2.15794062901721e-05
-3.10228887537608e-06
-1.07231975327656e-05
-2.3939841263585e-05
-1.86003709630947e-05
-2.40117457423579e-06
-4.07668987149605e-05
-1.57826435188893e-05
5.41485451082443e-06
-2.72224193328985e-05
-1.1885816347012e-05
-6.67804071998826e-06
-5.9559633250485e-06
-1.61271336576971e-05
-3.38953860241891e-05
-2.46184492383673e-05
-6.88502048996389e-06
-7.27395065371852e-06
-8.58802210453779e-06
-3.49749653757899e-05
-2.93516791392135e-05
-1.95872028270855e-05
-4.11971358523111e-05
-3.46444675520235e-05
-1.97795893488589e-05
-3.07994454382014e-05
-2.78718585374963e-05
-7.46857832718408e-06
-1.71222402659488e-06
-2.02713521327169e-05
-2.28869009996191e-05
-1.8580513293158e-05
-1.09191631204955e-05
-9.90148536305477e-06
-1.5298916701531e-05
-2.60278934421696e-05
-4.38788109103027e-05
-2.79337052468657e-06
-2.86837803755117e-05
-1.80295563375456e-05
-2.24515858513569e-05
-7.46441300465202e-06
-4.51250693733736e-05
-1.79399335960151e-05
-1.11143142267135e-05
-9.00213694795452e-06
3.39353413327843e-06
-2.92886408628087e-05
-2.56798895750847e-05
-1.97217848871152e-05
-2.58937368973595e-05
-2.04121927071819e-05
-1.30446337842419e-05
-3.74566379796712e-05
-3.05502831037691e-05
-8.75705900420258e-06
-1.49244877971671e-05
-2.71345269259569e-05
-2.29936453166517e-05
-3.84925420025487e-06
-2.88986308063761e-05
-1.07125624249887e-05
-9.70544737143323e-06
-2.81796146855085e-05
-2.17593153863873e-05
-1.87096603459322e-05
-1.98770520082102e-05
-1.75355227880741e-05
-4.18694880927026e-05
-1.39617612661897e-05
-5.32734900698833e-06
-8.75914819367175e-06
-2.00841958711096e-05
-3.75848738789282e-05
-1.86619663727939e-05
-3.42186411910253e-05
-8.88302057041034e-06
-2.54392644539011e-05
-3.28758086433781e-05
-5.27067922875213e-06
-4.8415817601803e-06
-2.31842727285949e-05
-2.62047711992033e-05
-2.68654973195289e-05
-2.18465198137066e-05
-1.24407228669681e-05
-1.18055529302567e-05
-1.82222975650884e-05
-2.43937299930737e-05
-1.41735838344069e-06
-1.50234942873469e-05
-1.42797004003292e-05
-1.64491305285002e-05
-3.68507039700009e-05
-4.31111473325968e-06
-8.68952006273915e-06
-2.7073225698289e-05
-1.73609124589481e-05
-2.52045800828008e-05
-1.03495229459989e-05
4.08513031965374e-07
-1.21543296099087e-05
-2.23381491466041e-05
-2.92455008834799e-07
-1.94106981406387e-05
-3.32540432895649e-05
-1.80031920616729e-05
-3.18260611051573e-05
7.58184654476374e-06
-5.1519345939144e-06
-8.53573204074596e-06
-2.91268221845697e-05
-1.42586722739215e-05
-2.11803879592854e-05
-2.69579010623857e-05
-1.74963176112155e-05
-2.40121620959111e-05
-9.25470147924145e-06
-1.89479907165537e-05
-1.53545224051473e-05
-1.64395821480059e-05
3.77798505949962e-07
-2.25841573963445e-05
-3.28001343633912e-05
1.96795876103317e-07
-3.65237748966391e-05
-2.45513191245453e-05
-3.4593794525787e-05
-2.51791366844641e-05
-2.05423103181016e-05
-3.25086810630922e-05
-2.2963424555671e-05
-2.74130453064853e-05
-1.33753856664001e-05
-3.60071228547e-05
1.05491509413262e-05
-9.9242301521229e-06
-3.55500735279891e-06
-1.9001206939968e-05
-9.7650937983083e-06
-2.49037898444385e-05
-4.78454070682931e-06
-2.8512494578453e-05
-2.98342657429096e-05
-1.27653609307451e-05
-1.17094147849908e-05
-2.62834609153766e-05
-3.30176806328439e-05
-1.59487128281342e-05
-5.65466164449164e-06
-7.62586751073404e-06
-1.08717208245657e-05
-1.69070254841414e-05
-2.03088569732648e-05
-2.6632569358204e-05
-3.32871294301976e-05
-2.72716831142606e-05
-1.63937680387758e-05
-2.29064275268267e-05
-2.23952376133174e-05
-9.00874508474537e-06
-2.38005412271767e-06
-3.48139614140312e-05
-2.73686621095251e-05
-1.20631864883449e-05
9.60550684492755e-08
4.54187624644587e-07
-1.27226359418153e-05
-1.52219968703787e-05
-1.11114745240864e-05
-2.0966073965633e-05
-1.45426985504828e-05
-3.45986959026722e-05
-1.18756659589894e-05
-2.0713629212781e-05
-4.74523244242996e-05
-9.67491452702419e-06
-1.82931320752154e-05
-8.56307974212902e-06
-3.85739118115247e-05
-2.90528625998234e-05
-3.25486255788929e-05
-3.38904770813493e-05
-2.31152871162615e-05
-2.00852542113746e-05
-3.08651921400068e-05
-1.27564642140154e-05
6.55121504229064e-06
-1.9678524819136e-05
-1.01043751884613e-05
-3.56083339497862e-05
-1.44786300001814e-05
-1.73965775769226e-05
-1.19650969470699e-05
-1.36052444356429e-05
-1.43244882864369e-05
-1.46348166860477e-05
-1.93052035894985e-05
-4.143134927102e-05
-2.88113999439995e-05
-3.98257351551808e-06
-2.297662775155e-05
-1.26591603361696e-05
-3.32419974368075e-05
-1.00549102617061e-05
-3.51630386775101e-05
-3.61482250703007e-05
-1.13753202580221e-05
-1.70094815721752e-05
-2.07019019554717e-05
-4.55461247956974e-05
-2.25025897638467e-05
-3.6132815527352e-05
-3.49200624301099e-05
-1.43521063435685e-05
-2.73019221745387e-05
1.01058663406842e-05
-2.56329414752201e-05
-2.48014301922204e-05
3.60087701874353e-06
-3.60116644162855e-05
-9.17404439464558e-06
-4.05332273936483e-05
-1.92756463057305e-05
-3.74556165967001e-05
-6.00392788268e-06
-4.44418557193621e-06
-4.13436834859757e-05
-1.67212467788048e-05
-2.51916007307297e-05
-4.0850471971188e-05
-3.90968168024848e-05
-2.50170321473437e-05
-3.38388341233839e-05
-1.66482833437527e-05
-3.61199042901083e-05
-1.43076069126028e-05
