# Supplementary material for: Research on computational propagation and identification of mine microseismic signals based on deep learning
Source: PLoS One. 2025 Oct 22;20(10):e0334641. doi: 10.1371/journal.pone.0334641 (PMC12543183; doi:10.1371/journal.pone.0334641)
Supplement: S1 Data — (ZIP) [file pone.0334641.s001.zip › 000100500001069.xlsx_0.txt_24.txt.txt]

-8.20847857198927e-06
-8.19438062010745e-06
-2.70043421522296e-05
-1.77682277617238e-05
-2.14731214850742e-05
-1.2543946575086e-05
1.43040269780012e-05
-2.87392803802163e-05
-1.97230825879294e-05
-1.93560418165093e-05
-1.02790752709571e-05
-2.35500200633213e-05
-1.12979973439377e-05
-2.66935453149929e-05
-1.09335174114647e-05
-2.48344833857833e-05
-4.13943784192231e-05
-8.83603810590714e-06
-1.3589663623139e-05
-2.89055205029897e-05
-1.70709260567729e-05
-2.96724440549381e-05
-3.01840257322644e-05
-9.79166248719583e-06
-3.96003903777519e-05
-2.77462336020512e-05
-2.34308649540775e-05
-2.65380418125925e-05
-1.64101722441024e-05
-9.42361517978245e-06
-1.71719810665896e-05
-1.8890865843328e-05
-1.69359343744077e-05
-2.21804721084144e-05
-3.93210912718134e-05
6.7916437470837e-06
2.90325394222053e-06
-1.43087264783413e-05
-1.17881431901575e-05
-2.16719017382252e-05
-1.44075981251091e-05
-2.32643658042028e-05
-2.00117983164414e-05
-1.74798487157173e-06
-2.38455535003127e-05
-3.01867479864162e-05
-1.73455680671227e-05
-3.31398371803891e-05
-1.65152143879944e-05
-1.96326646894731e-05
-2.32210322777193e-05
-4.56668273019929e-05
-1.76664092415816e-05
-1.80334508675207e-05
-9.4741148626774e-06
-2.45126632908801e-05
-2.06513677527399e-05
-7.29201845226189e-06
4.61423432957459e-06
-4.80360191809864e-06
-2.36820979845957e-05
-1.79608559083085e-05
-1.72829648315655e-05
-1.01358729334834e-05
-2.25844859763365e-05
-1.44660865518742e-05
-3.77951713279775e-05
-8.48366706498666e-06
-1.28005937473779e-05
-3.10928627427851e-05
-1.02159910687924e-05
-3.53313308139986e-05
-6.31495599832542e-06
-4.36161839536543e-05
-2.46578548487264e-05
-1.23256423176992e-05
-3.98159446400267e-05
-3.04590197813024e-05
-3.51064022847255e-05
-1.65596166726656e-05
-9.32548428781237e-06
-2.32840680968234e-05
-2.94651564192886e-05
-2.44016444277529e-05
-1.30323540771271e-05
-9.35869447486259e-06
-1.19394006645781e-05
-1.91229743502893e-06
-4.06892867931934e-05
-1.424825185405e-05
-3.36754176592051e-05
-2.89613038351924e-05
-1.45493777406845e-05
-6.62840222030899e-07
-1.09718269064138e-05
-2.44391991372597e-05
-1.36484131587816e-05
-1.90883298476767e-05
-1.05948609256172e-05
-2.44831348598078e-05
-2.79855867263259e-05
-2.34355853796078e-05
-3.42151238714027e-05
-3.5505503294934e-05
-2.51460865976682e-05
-2.54658312592491e-05
-1.53571169491366e-05
-3.86439565127067e-05
-1.81551585941792e-05
-1.39195102068141e-05
-3.82587971866654e-05
-3.40099032296461e-05
-2.20496859868943e-05
-3.05463348573729e-05
-4.36037737611909e-05
-8.13104570110202e-06
-2.6268156225108e-05
-2.72457447637863e-05
7.45577007477765e-07
-2.64657828152919e-05
-4.70436761168562e-05
-2.07368410824632e-05
-3.80873862015572e-05
-1.05434110132111e-05
-4.44377341793761e-05
-1.37910040813689e-05
-9.68777190993522e-06
-1.2526417863921e-05
-1.55844230223241e-05
-9.05090277942649e-06
-2.3483692142038e-05
-3.45975240348399e-05
-1.79035927823197e-05
-1.98980477319155e-05
-4.27138000008272e-05
-2.31934590620449e-05
-1.25256284431523e-05
-1.59238436608065e-05
-7.02914582876827e-06
-2.47712370210239e-05
-1.60278297636673e-05
-1.26031103616202e-05
-1.71046777795127e-05
-1.02781807435774e-05
-4.37073221046371e-05
-3.25328202035288e-05
-1.15369974130371e-06
-3.13829687042467e-05
-2.09048777398634e-05
-1.86529704444608e-08
-3.0545533196336e-05
-5.04908117621602e-05
-1.11184546298216e-05
-3.36152665755021e-05
-3.52559843944064e-05
-3.06457553884839e-06
-1.92784201064859e-05
-1.47673657831316e-05
-3.4792028819325e-05
-3.03287171919935e-05
-2.01874085629892e-05
-2.2123811503778e-05
-1.14702347330175e-05
-5.25084445713086e-07
-3.01525327242723e-05
-1.95813360146541e-05
-1.82908375296682e-05
-2.37317251272182e-05
-3.16789555133974e-05
-2.28870962558369e-05
-1.82453882921881e-05
-4.16957892346763e-05
-6.0616737580039e-06
-2.63277225663576e-05
-2.33722619238752e-05
-3.09167733849716e-05
-2.34926869918216e-05
-3.25226753041177e-05
-3.01852952791598e-05
-2.70429168480371e-05
-2.29500317656507e-06
-3.25271078513492e-05
-3.22490868578214e-05
-1.48297049633208e-05
-3.18112038942597e-05
-2.46692430134269e-05
-2.63248096370147e-05
-3.48811680884739e-05
-2.643056379587e-05
-1.83547804268205e-05
-2.16434154778113e-05
-3.19733158868683e-05
2.69094898473346e-06
-4.06160148577836e-05
-2.79086710297028e-05
-4.75059467505469e-05
-4.52646568949966e-05
-2.2402346178922e-05
-1.12140527980592e-05
-1.86502316565994e-05
-4.63903060362412e-05
-1.19294448807262e-05
-2.24679253208942e-05
-3.8784842681616e-05
-2.48465535060882e-05
-5.63204796685476e-06
-4.25079943649964e-06
-3.85552538273267e-05
-2.00016130497747e-06
-1.97941289318786e-05
-1.10758557140923e-05
-8.36932112829144e-06
-2.65146813832792e-05
-2.95920125592421e-05
-3.85432220821682e-05
-1.17258444668718e-05
-2.26807884188036e-05
-3.33322404294513e-05
-1.80283165919389e-05
-1.84779867636674e-06
-1.87688703354767e-05
-2.44313104696289e-06
9.93300054359194e-06
-2.28839555239577e-05
-1.17691132341052e-05
2.01250106118237e-06
-2.54792356028821e-05
-8.72745960595419e-06
5.12389651052713e-06
-3.95117006528955e-05
-3.35274744121121e-05
-1.7775868580668e-05
-1.75226626048443e-05
-1.75749672575968e-05
-8.02786346195903e-06
-2.23179383651725e-05
-6.23838873187055e-06
-9.7965585941694e-06
-3.84517361950455e-05
-3.56165655605468e-05
-1.56770903011836e-05
5.45666717543444e-06
-4.87900097009258e-06
-3.21922763009932e-05
-3.3322040034792e-05
-4.44531129063049e-05
-3.70018230436378e-05
-1.14911689824527e-05
-2.65811876166073e-05
-2.8640306585691e-05
-2.26847367652634e-05
-1.93883702117731e-05
-1.44828324475347e-05
-2.02248255358269e-05
-1.40360213920152e-05
-2.10120237831065e-05
-1.89483449527305e-05
-1.32940566044024e-05
-3.83233689436189e-05
-2.43379746092705e-05
-1.16579862803761e-05
-2.01370099111947e-05
-2.25972322348581e-05
-1.06607346340442e-05
-1.27572906176794e-05
-3.6717528545119e-05
-2.82613115621167e-05
-3.49940548409542e-05
-2.17091100096093e-05
-2.41961687020977e-06
-5.55480397129029e-06
-4.40517906980997e-05
-9.16708785837209e-06
-2.52146202541834e-05
-4.71206116625685e-06
-7.60886512596489e-06
-1.2012460811099e-05
-1.02133227798176e-05
-3.4706800451788e-05
-3.33210930667955e-05
-1.41754647509911e-06
1.35943565247783e-05
-4.4799489957758e-05
-3.02739201756199e-05
-2.12591445355042e-05
-3.06386210745782e-05
-2.42364038584868e-05
-2.11811273283672e-05
-4.09094731941352e-05
-2.81417487664587e-05
-5.39472168543968e-06
-1.30594512974346e-05
-2.2161926120486e-05
4.66032138581019e-07
-5.4958339503154e-06
-7.77571500720822e-06
-3.03910008074204e-06
-5.77720540873365e-05
-2.16753232791381e-06
-1.34106424125302e-05
-1.91204021457543e-05
-2.53161483694571e-05
-2.01094828181028e-05
-2.75039291604109e-05
-2.09398853695265e-05
-2.85081337621684e-05
-3.19456449514163e-05
-1.19859530266964e-05
-3.70291841929427e-05
-2.08149892693431e-05
-2.78843673555046e-05
-2.34976655481738e-05
-3.74651900035817e-06
-1.5639905739439e-05
-8.6877083250619e-06
-3.05328976445649e-05
-2.56572096302861e-05
-1.94800925058311e-05
-8.32796454779123e-06
6.30428935979111e-06
-3.68732561495172e-05
-2.38277665643433e-05
-2.72315364407564e-05
-1.57089512230366e-05
-2.22396715042279e-05
-1.10041508197423e-05
-2.64154944062359e-05
-1.56279408096532e-05
-3.57372911892614e-05
-3.9749610483412e-05
-9.54477981302356e-06
-1.26808656248735e-05
-2.63067427981972e-05
-2.37034697443264e-06
-1.24759426853561e-05
-1.88280921421102e-05
-3.82048617606343e-05
-4.09197199116428e-05
-2.85645450330495e-05
-1.47103715845689e-05
-1.167710857333e-05
1.92102332150994e-06
-3.4569191905656e-05
-8.97340612612183e-06
-3.58153990047053e-05
-2.01719733622789e-05
-2.597589204677e-05
-3.72601250231133e-05
-2.44078372786478e-05
-9.07033865512156e-06
-3.54387208979389e-05
-2.06456580690241e-05
-5.39962857039265e-05
-3.14619634003392e-05
-6.10649521661676e-06
-2.36919786478618e-05
-3.06811414174283e-05
-2.36843072176762e-05
-3.03793271323337e-05
-4.4185726769816e-05
-1.12662820078382e-05
-3.23024992000126e-05
-2.8163061159117e-05
-3.23731251499063e-05
-4.23481734509213e-05
-3.47594373181987e-05
-2.72715564444763e-05
-1.40886534422507e-05
-3.41186244305415e-05
-2.45804694440926e-05
-1.32490221492939e-05
-4.80225682303695e-06
-6.49268153751568e-06
-1.58062225646795e-05
-1.53638642038836e-05
-2.75864430619711e-05
-2.69110110222273e-05
-3.96608013454218e-05
-2.086460849403e-05
-3.28090675072262e-05
-2.50753251779971e-06
-1.33596223826753e-05
-1.35532455802257e-05
-2.13495858931006e-05
-3.22987356630481e-05
-1.98488909005679e-05
2.59591250894652e-06
-2.1991174353462e-05
-3.30638942211261e-05
-2.77263336914271e-05
-3.08532446577838e-05
-1.95531197032762e-05
-2.17910586851346e-05
-3.94570696727366e-05
-3.59517130504156e-06
-2.70103023889092e-05
-1.7154446249385e-05
-2.94228175855161e-05
-2.5493325837989e-05
-5.93076497620995e-07
-1.45849185931902e-05
-2.53234271532936e-05
-2.59059160322665e-05
-2.45189110439422e-05
-1.00251159496228e-05
-2.47961821136489e-05
-2.14078802623298e-05
-2.92051827908122e-05
-3.88793935220853e-05
-2.07199231322814e-05
-2.36791544175565e-05
-2.69286629089253e-05
-1.37514439564664e-05
-1.63406681363375e-05
-3.63633472758004e-05
-3.85984276892281e-05
-3.10544058069472e-05
-2.15798071878459e-05
-3.38731642975936e-05
-6.8742899797172e-06
-2.64614033159314e-05
-4.16441402979708e-05
-3.91098558005155e-05
-4.60828388785154e-05
-1.2139626018127e-05
-1.98527565925898e-05
-2.48850479419961e-05
-3.90068098080096e-05
-1.64358118713077e-05
-2.79652790899953e-05
-9.61817143742541e-06
-1.32491260606206e-05
-4.12042812440472e-05
-4.07482225139156e-05
-2.07264066876192e-05
-5.36000089350961e-06
-2.29818723054524e-05
-1.06129427749557e-05
-3.66691056554864e-05
-7.52846021497678e-06
-1.53373548665892e-05
-4.13813723341214e-06
-1.46610618845199e-05
-3.53249607737332e-05
-4.73432835241169e-06
-3.60571401019922e-05
-1.96042680586797e-05
-2.86912132634512e-05
-1.16167106586946e-05
-1.62116416577349e-05
-3.26682607215082e-05
-4.31538725782187e-05
-1.16283594808171e-05
-1.91717766678759e-05
-2.19273150956533e-05
-3.34602450031706e-05
2.39770585682925e-06
-2.19185892963561e-05
-2.13038263654019e-05
-3.84621318136219e-06
-1.90258093852575e-05
1.20657240100356e-05
-2.84019484634641e-05
-7.36739368247498e-06
1.9899922581509e-06
-5.15260549748257e-06
-1.08180294918727e-05
-2.21102680187455e-05
-2.2743149531669e-05
-3.563805938949e-05
-8.78960670290891e-06
-4.86658747851963e-05
-1.3886188306337e-05
-1.58907625810786e-05
-2.79076930361923e-05
-2.65532798625886e-05
-2.75551416122774e-05
-3.87296490966636e-05
-3.17358406373816e-05
-2.42666603225508e-05
-3.36796557451856e-05
-1.36178081842243e-05
5.21969102179018e-06
-2.31168800114331e-05
-2.13521823828239e-05
-1.44235779159871e-05
-2.9042098525982e-05
-4.44375088543037e-06
-1.14963558144693e-05
-2.03858127465686e-05
-2.18323848540653e-05
-3.6412511496477e-05
-2.46928107992449e-05
-3.41347980806148e-05
-2.62251462240571e-05
-1.47561390158182e-05
-4.76216519763186e-05
-3.08192309350489e-05
-4.25005375893359e-05
-2.8443899940455e-05
-1.80587648923585e-05
6.98819695583786e-06
-2.58059990272542e-05
-2.74217057057975e-05
-1.74960586873053e-05
-5.19226183755098e-05
-2.14296839156611e-05
-8.24226062475137e-06
-4.07073745231414e-05
-4.06979439164633e-05
7.88816896373531e-06
-1.06189610844463e-05
-3.7605024816974e-05
-2.02028081771591e-05
-3.51589060306571e-05
-2.70036963474833e-05
-2.21769070631238e-05
-2.59222019326237e-05
-3.36240693601942e-06
-2.08071411347541e-05
-1.93731670619575e-05
-2.56564021861953e-05
-3.20829865029328e-05
-2.2393173531028e-06
-2.342786315913e-05
-3.21570327113231e-05
-2.74803181880619e-05
-7.02230057582597e-06
-6.51587241840222e-06
-1.87784666763949e-05
-1.5700978377145e-05
-1.73555520177045e-05
-2.2739350896556e-05
-3.65176681279431e-05
-1.64741075229496e-05
-3.78856708229e-06
-2.14830376552196e-05
-2.14153234823942e-05
-2.61985515862972e-05
1.11867837163703e-05
-1.98389776015371e-05
-2.68049125876258e-05
-8.71079535478351e-06
-2.62366906013989e-05
-1.25274000454191e-05
-3.24179748019969e-05
-1.21016732483285e-05
-2.04201713339699e-05
-3.85747297157957e-05
-2.64869698303381e-05
-4.63763898240394e-05
-1.97276314214062e-05
-3.80232563538143e-05
-1.3420908100947e-05
-2.23150469356147e-05
-4.96568802815958e-05
-3.83852251282677e-05
-8.31059997751276e-06
-3.89738989691186e-05
-1.37310043372132e-05
-1.12306953385837e-05
-1.5653072687504e-05
-3.800429038209e-05
-1.87566498534723e-05
-1.63889862452694e-05
-2.2405537676512e-05
-1.59234032754139e-05
-2.84786926043013e-05
-2.01314160642457e-05
-1.88359555965521e-05
-2.88978137762438e-05
-2.81540383072714e-05
-2.86778743968674e-05
-5.06202723151898e-05
-2.69372072464303e-05
-4.92268028416249e-06
-2.00158487233303e-05
-2.41367274885713e-05
-2.13632821265877e-05
-1.23942664523184e-05
-3.30509755736169e-05
-1.54403225989523e-05
-3.22468356901224e-05
-1.50454042835172e-05
-1.90367676921817e-05
-2.48414288256255e-05
-2.65871335710866e-05
1.4790994662018e-07
-1.70861786056002e-05
-1.69662492972631e-05
-4.63655342688077e-06
-2.83098193906351e-05
-1.56120498418216e-05
-2.48392344815912e-05
-1.63346699040273e-05
-1.00882842183163e-05
-2.71002599610138e-05
-2.04301446739887e-05
-1.6334878901787e-05
-2.3304610784077e-05
-5.61834508046776e-05
-1.34693462995352e-05
-1.52725208315338e-05
-1.12758367432134e-05
-4.52816018498939e-05
3.27688448716973e-06
-1.80557314487561e-05
-2.02373119840358e-05
-1.76951443908929e-05
-1.82387806615298e-05
-1.54796886516025e-05
-1.44884416479099e-05
-1.44063444911636e-05
-2.09545405261465e-05
-2.89931270565211e-05
-2.10978486603933e-05
-3.52395669257732e-05
-8.36361539564971e-06
-8.35925198101249e-06
-3.81392967796426e-05
-2.41628318006959e-05
-2.1782218325743e-05
-4.08543527141087e-05
-2.85319588616744e-05
-3.31844941033586e-05
-2.9064722566429e-05
-1.88594670271003e-05
-2.82554736894107e-05
-1.72392242771238e-05
2.4838465263573e-06
-1.90349461831898e-05
-5.57452922770759e-06
-5.33698883127943e-06
-5.19224116388355e-05
1.09250026315697e-05
-4.5786975789855e-06
-3.25199936802591e-05
-1.62231089059711e-05
3.91651848177952e-06
-3.61729306777329e-07
-3.76436331969369e-05
-6.72561133853704e-06
-1.53843130939599e-05
-3.65291688806827e-05
-2.05121310223019e-05
-2.54034018494693e-05
-5.86729015251729e-06
-9.32473128676143e-06
-3.80653674983116e-05
-2.16780295088684e-05
-1.59278477556623e-05
-2.18606792252028e-05
-2.47848298922927e-05
-3.84997235288679e-05
-1.37973263650427e-05
-2.04064502141676e-05
-3.36347172703163e-05
-3.98825117229506e-05
-7.89986593536352e-06
-1.06789308949576e-05
-1.58299048289133e-05
-3.31011107999321e-05
-2.35622231747455e-05
-1.24929474330738e-05
-1.23420677814676e-06
-2.07195082742739e-05
-2.70580247233503e-05
-2.86712243504527e-05
-1.28835116564197e-05
-1.74781074460661e-05
-2.19376127784954e-05
1.31172595053391e-06
-3.03133824924723e-05
-7.89407978258272e-06
-4.09370447801623e-05
-3.45191952194825e-05
-1.00384575407978e-05
-1.32642774581537e-05
-2.8648990599087e-05
-3.62349210585441e-05
-7.74295106403721e-06
-1.83327678818043e-05
-3.06315828752678e-05
-9.88483243075043e-06
-2.19819121193102e-05
-2.41506400047041e-05
-5.37462028610413e-06
-1.58698437938145e-05
-5.77710969162317e-06
1.23747650708527e-05
-7.9304807025019e-06
-1.61559814168098e-05
-2.84266133288821e-05
-3.37509025298781e-05
-2.23734738780756e-05
-3.73083394090034e-05
-1.44277199645071e-05
-2.18039726785401e-05
-1.86861059722772e-05
-2.50951914702192e-05
-3.32881345960313e-05
-7.88514270137736e-06
-2.37150342083858e-05
-2.49645139674349e-05
-2.63337261291661e-05
-6.80543584760596e-06
-1.68676414801837e-05
-2.49112480750043e-05
-1.06578481438996e-05
-4.55093086176817e-05
-3.55590315388843e-05
-3.42778733591718e-06
-2.71461939546914e-05
-3.57600877314516e-05
-2.97008134038369e-05
-2.36304882992004e-05
-2.43474486740601e-05
-1.45318439126233e-05
-3.10114818412326e-05
-7.93307099552471e-07
-3.35110986641835e-05
-2.10014339943933e-05
-4.4556514414657e-05
-1.32327323886207e-05
-1.65811887758264e-05
-1.59103655017191e-05
-2.84178808249705e-05
-1.550620059577e-05
-8.30429053248696e-06
-3.0891607090845e-05
-2.91536361314798e-05
-2.24278046832503e-05
-2.00064110577803e-05
-1.74840727680283e-05
-3.64161701041734e-05
-6.30371411732636e-06
-2.33511456801847e-05
-4.46010294803581e-05
-1.47505735396178e-05
-1.87742995840703e-05
3.89651543205225e-06
-1.0685856290102e-05
-1.00880913865961e-05
-7.95898338771019e-06
-4.10016452336352e-06
-1.54030411879927e-05
-2.66052618459669e-05
-2.93759179066702e-05
-3.0193275716397e-05
-1.3971173148008e-05
-3.92217667931256e-05
-1.50190737460693e-05
-2.61370926636694e-05
-6.07959563805028e-06
-2.32411289829438e-05
-4.95123292853435e-06
-3.50596877251491e-05
-3.31000561855192e-05
-1.0671524692457e-05
-3.13982414651693e-05
-6.94156350556593e-06
-1.97031310347177e-05
-2.06480430909728e-05
-2.5340331555672e-05
-1.41902660731395e-05
-1.30429749229416e-05
-1.9129731111092e-05
-1.65652632537185e-05
-6.09833888707055e-06
-6.4353974312302e-06
-4.37779802792517e-05
-1.95516251824274e-05
-4.77938373039564e-06
-2.37388095579334e-05
-2.87091170174004e-05
-2.18806208276548e-05
-2.82778549552401e-05
-2.70220284967206e-05
-1.28467202873216e-05
-1.4219279548026e-05
-3.10051693191561e-05
-2.31919440613728e-05
-4.37279720846072e-05
-2.92572169553661e-05
-1.98407498552392e-05
-3.90243836613454e-05
-1.41152024497559e-05
-1.1585712579969e-05
-2.15002496407801e-05
-2.35932041967743e-05
-2.78656809182925e-05
-5.97682281415638e-06
-1.65793221329768e-05
-1.31272248579354e-05
-1.84691007733998e-05
-1.65988214590144e-05
1.52640337503445e-05
-2.73488327228119e-05
-4.48742624585875e-05
-4.03854220365352e-05
-2.44035717585278e-05
-2.02858434952864e-05
-3.18273194871338e-05
-2.56445970986206e-05
-1.71742201364623e-05
-2.57563205290986e-05
-9.69417393148382e-06
-2.58021656911856e-05
-2.47554140869323e-05
-2.73180489062414e-05
-7.07717986971001e-06
-2.76673966390819e-05
-1.17202853081571e-05
1.94548329184849e-06
-3.78297154812531e-05
7.35224704518214e-06
-2.4293673938556e-05
2.40556699207524e-06
3.39955342253699e-06
-5.47773321888425e-06
-5.68135555803614e-06
-3.51074884376348e-05
-1.92334679990607e-05
-1.62551572196366e-06
-3.4054366938489e-05
-6.88411479701854e-06
-1.2442868032217e-05
-1.39974902388794e-05
-2.80007313475907e-05
-3.43984524546367e-05
-1.5143390069538e-05
-1.51162692695232e-05
-2.84614063676919e-05
-4.37087332918484e-05
-2.75189731276536e-05
-2.09723024993475e-05
-2.53181729354756e-05
-3.73915191489094e-05
-2.32114868827989e-05
-1.96524831202159e-05
-1.6232178865677e-05
-2.61224059410552e-05
1.55345612868278e-05
-3.08201001269148e-05
-3.28341947922827e-05
-4.12112445153067e-05
-3.79406274489538e-05
-2.73713295944473e-05
8.81422842825265e-06
-7.55060429905774e-06
-2.74116682842844e-05
-1.88108433614194e-05
-1.34400221524447e-05
-3.0047640190752e-05
-1.79740747326559e-05
-1.18717185371424e-05
-1.89811973364483e-05
-1.11526073784203e-06
-2.0985912415837e-05
3.77262004240171e-06
-1.91853894590203e-05
-2.10038616744161e-05
-8.10602547788325e-06
-2.20593777361747e-05
-1.87124602844743e-05
-3.71764365238118e-05
-2.72851112988085e-05
-9.74231585417043e-06
-3.91909361901412e-05
3.3853076796689e-08
-3.48491135041513e-05
-1.43673410364147e-05
-2.19196488779642e-05
-1.17765128215923e-05
-1.88198952406948e-05
-3.04948343031188e-05
-1.11469877881958e-06
-2.66462084527367e-05
-2.24831162600714e-05
-3.89038285933093e-05
-2.06676908530093e-05
-2.92381786443818e-05
-3.56990076222552e-05
-3.42319872495023e-05
-1.52629320001969e-05
-2.94366488866606e-05
-3.6069869146682e-05
-3.73917190752054e-05
-3.46908007904528e-05
-4.26988068898058e-06
-1.7157286526033e-05
-3.20284549448949e-05
-1.43898384153899e-05
-1.3832531051026e-05
-4.08033215086674e-05
-2.11741173801462e-05
-3.51485812789825e-05
-2.30525545819703e-05
-2.28415782308508e-05
-1.95004044993245e-05
4.02330626732328e-06
-1.57124831145695e-05
-2.47369965941863e-05
-1.26003213187449e-05
-3.55858395489962e-05
-1.3579532637564e-05
-3.20900557718415e-05
-7.85436644680993e-06
-1.26070794422698e-05
-1.70842596645523e-05
-2.35110795680491e-05
-4.15839537614061e-05
7.27205053800224e-06
-1.53340509644857e-05
-4.07046105713084e-05
-9.03984955316116e-06
-2.30460672169935e-05
-4.03418038526052e-05
-1.79388400158956e-05
-2.33363692813102e-05
-1.98477885440927e-05
-2.48977946354565e-05
-1.77686251777996e-05
-8.71966042850072e-06
1.6063176434713e-05
-1.29800792578444e-05
-2.72167285840176e-05
-1.11860006362924e-05
-2.32460623157206e-05
-1.72763593399881e-05
-2.37982965688163e-05
-1.21384255101023e-05
-8.76765392941882e-06
-1.05117391581944e-05
-1.10168968078791e-05
-2.70755076332674e-05
-2.94875122008455e-05
-1.00858073433162e-05
-3.46375848110035e-05
-4.84487484767501e-06
-2.91662719345262e-05
-3.00840061929756e-05
-1.72157080731637e-05
-2.67046932474478e-05
-1.33707136689288e-05
-2.0144352846008e-05
-2.00078682799205e-05
-1.19717872935548e-05
-4.17403488152402e-06
-1.22395967000497e-05
-2.28878439085163e-05
-2.3152182770276e-05
-2.52314887788543e-05
-5.7076999518997e-05
-1.32955404949075e-05
-6.74966534554575e-06
-4.013289097462e-05
-2.42591136491957e-05
-1.81934293085121e-05
-9.23605361953022e-06
-1.90325256598121e-05
-1.87210572183491e-05
-2.60165003031132e-05
-2.26280161097308e-05
-2.68172266126909e-05
-1.56678886471932e-05
-1.97588023453289e-05
-2.13610090159121e-05
-3.02321724049523e-05
-9.23318939934405e-06
-2.63649382423582e-05
-1.71000325853011e-05
-1.19871595251734e-05
-1.32931172494509e-05
-3.08165674247079e-05
-2.2962622827237e-05
-1.72808715129007e-05
-4.7061085963703e-06
-2.6217342507121e-05
-2.64088641387577e-05
-2.71246646882832e-05
-1.81042020761117e-05
-3.88599898573057e-05
-1.80539426540088e-05
-2.09003846067079e-05
-1.84032927623085e-05
-4.67823006321088e-05
-3.06034370546695e-05
-1.14267353947454e-05
-2.52808166173739e-05
-2.01631805001456e-06
-3.8847607083656e-05
-3.02872702088521e-05
-2.48601261828369e-05
-2.0011575899959e-05
-5.59853895967113e-06
-1.51419650267458e-05
-2.43140700990827e-05
-1.06851579784673e-05
-3.08518918179893e-05
-2.69069041389713e-05
-3.53544089610525e-05
-8.14502571168774e-07
-2.28125057607926e-05
-1.31463095940454e-05
-3.00552458344913e-05
-2.41858136416061e-05
-1.75883868575804e-05
-1.6040451190692e-05
-1.15603470807262e-05
-4.22625888616621e-05
-2.42389301823801e-05
9.53747670037692e-06
-4.43494189969289e-06
-2.63439487100672e-05
-3.37081341113114e-05
1.50543331937509e-06
-4.30641353824873e-05
-2.75220253406441e-05
-1.57716223133268e-05
-1.80353788298137e-05
-1.71008738142684e-05
-2.43546685569742e-06
-8.68835686947227e-06
-1.60534269501534e-05
8.2487949263383e-06
8.35030820958639e-06
-2.186047516699e-05
-2.74827641175975e-05
-8.85862233181852e-06
-2.73095178227547e-05
-1.58521519441201e-05
-7.39451509998775e-06
-1.79558072445338e-05
-2.32359434711158e-05
-1.9838654681364e-05
8.87640317922385e-06
-2.24726497476703e-05
-2.87863132017976e-05
-3.94823845234781e-05
-2.79510939425228e-05
-2.16542306450204e-05
-1.32379740207198e-05
-2.09130111220778e-05
-1.72186701215676e-05
-1.25527885257147e-05
-3.1140494745678e-05
-3.69335358459404e-05
1.42291139685277e-05
-7.87774034587515e-06
-5.43366008341539e-07
-4.26326920606718e-05
-2.23065071757293e-05
-1.48864105102155e-05
-1.56990673212649e-05
-2.14064746046025e-05
-2.49282643946403e-05
-1.83010754942243e-05
-1.9940346528163e-05
-3.71458388387654e-05
-2.92514303007503e-05
-3.64059689668624e-05
-2.73515641622138e-05
-1.19616645232159e-05
-1.04339527853225e-05
-1.74249492770707e-05
-6.38060788163552e-06
-1.78342791075832e-05
-1.55236337348507e-05
-1.80435494351006e-05
-5.06836747089228e-07
-1.56652557700537e-05
-7.32542464400072e-06
2.64809363680927e-07
-1.09085252776102e-05
-1.43225588468306e-05
-3.03863087505049e-05
-3.61368449415784e-05
-1.59933587088728e-05
-3.4309953912448e-05
-7.27183969893724e-06
-1.91350343255428e-05
-1.73149198654949e-05
-3.14951911736567e-05
-1.74694447231583e-05
-1.97654821224516e-05
-3.4311257453334e-05
-1.43815182991666e-05
-2.54064629619294e-05
-4.03949356968529e-07
-2.19574982431397e-05
-2.65178982042768e-05
-3.40466776633612e-05
-1.70916174931988e-05
-1.12030763218887e-05
-6.39762001125702e-06
-2.96436932699887e-05
-2.54729247632291e-05
-2.8660920201026e-05
-2.50274048347725e-05
1.56373588646677e-05
-3.24124679021835e-05
-2.88939359431173e-05
-2.30507773511641e-05
-3.18378509253356e-05
-1.15675562600886e-05
1.51266860552811e-05
-2.0885950181016e-05
-2.06428075920238e-05
-2.77557804960988e-05
-1.88122428642297e-05
-3.25367646500028e-05
-2.5400691751868e-05
-3.03589124386986e-05
-1.92770812623592e-06
-2.43175611856922e-05
-2.54416188896146e-05
5.03109470687993e-06
-9.45997884619331e-06
-3.29028334797105e-05
-1.04774179177625e-05
-1.53488642139439e-05
-2.13273671893088e-05
-2.09827167216647e-05
-1.64301516847218e-05
-9.98962792608919e-06
-1.07985326162458e-05
-1.04603924984732e-05
-2.74613058769328e-05
-2.29331954082422e-05
-4.01117173423579e-05
-3.50880768977563e-05
-2.98709257600933e-05
-6.29497641739887e-05
-9.58293418501672e-06
-1.9300384896011e-05
-3.4306689046554e-05
-3.15981316228876e-05
-1.99031209791693e-05
-2.3142110043294e-05
-1.72496298233185e-05
-2.44778086489825e-05
-1.17520888808004e-05
-2.81353507890774e-05
-1.43707215843696e-05
-1.54189762367991e-05
-6.49739136563271e-06
-3.04076319703224e-05
-2.06781108467481e-05
-4.25002409544954e-05
-3.74630214555778e-05
-2.03899995210561e-05
-1.65352492155282e-05
-2.24662292638924e-05
-1.7736271135996e-05
-1.64534684792137e-05
-2.56027533886104e-05
-2.21753300348217e-05
-5.27349098600723e-06
-8.40953524374952e-06
-1.95073096904992e-05
-3.20202565315099e-05
-1.97246658417285e-05
-1.57999947215874e-05
-8.86775841564958e-06
-5.17316828129379e-06
-2.3229655247683e-05
-2.91233524693856e-05
-2.47665925852777e-05
-9.35098401651948e-06
-2.05256243946027e-05
-4.10869331572841e-05
-5.17364182609367e-06
-2.46953436491068e-05
-1.53908902874545e-05
-1.57633217578772e-05
-3.11465798546438e-05
-2.15896433113992e-05
-1.31341131598047e-05
-3.09771176120877e-05
-2.53664072997885e-05
-4.05872898662734e-05
2.41018923088931e-06
-1.86067712496211e-05
1.02761875040072e-05
-1.31925800190864e-05
-2.58973404323481e-05
-1.1190023378118e-05
-1.81289377711206e-05
-2.7155485176401e-05
-1.58720094314526e-06
-3.25123874721588e-05
-4.71423954566415e-05
-1.9354881161702e-05
-3.71872812638201e-05
-3.20674839224532e-05
-1.58623560086915e-05
-1.97942670233335e-05
-1.96328076862113e-05
-3.02233126802272e-05
-2.77975556108204e-05
-2.18162429774867e-05
-4.47859059571859e-05
-3.57034398522438e-05
-2.0428096884089e-05
-4.57453682279773e-05
-2.87512562671343e-05
-2.35725338440352e-06
-5.10775647034963e-06
-1.28153911352615e-05
-1.67493680597349e-05
-1.32286173916648e-05
-1.6284223784432e-05
-2.22270574166162e-05
-3.81748112242472e-05
-2.3694146716378e-05
-5.28804845477952e-06
-4.57519766670719e-06
-1.62380997852624e-05
-2.65448213342623e-05
-2.57300417724012e-05
-2.4994862692058e-05
-2.361516860106e-05
-1.14735395446887e-05
-2.46396034804735e-05
-2.94231197145664e-05
-2.45763534492219e-05
-1.22554475842729e-05
-3.06357026558043e-05
-3.95905654453914e-06
-3.61590033912516e-05
-2.26275765848956e-05
-2.23210328521371e-05
-1.67265310029864e-05
-4.33953681382207e-05
-1.60403249249186e-05
-2.38604563268037e-05
-2.06187950697599e-05
-3.14494496890934e-05
-1.16583812206409e-05
-1.00398008904389e-05
-2.73510162253211e-05
-2.58627702512741e-05
-1.82581769850886e-05
-2.37044281540096e-05
1.88204159791e-06
-4.29657566760067e-05
-2.24571562022581e-05
-1.73842761159749e-05
-2.45255947304773e-05
-3.86202822217344e-05
-1.59277957779262e-05
-8.63659885252758e-06
-8.33342603974777e-06
-3.11207497993e-05
-1.36199014310953e-05
-4.08421420489044e-06
-1.62054042798875e-05
8.68286140746895e-06
-4.98915664942389e-05
-2.34737948914006e-05
-1.16219398942128e-05
5.61164832267874e-06
-9.0597428916359e-06
-1.07683277783608e-05
-3.30603705217963e-05
-3.44794329772399e-05
-2.84123573628217e-05
-1.07857299082038e-05
-2.55165163763112e-05
-1.28024911166634e-05
-1.31252003953446e-05
-5.02020677140488e-06
-2.83537847133465e-05
-3.222525971899e-05
-3.69050302595839e-05
-1.64867348230353e-05
-1.82462120545861e-05
-3.89602549126659e-05
-1.97010115516799e-05
-2.02833579815145e-05
-2.0657125559239e-05
-1.83613991271117e-05
-1.71104000079344e-05
-2.00999902670367e-05
-6.7576239386342e-06
-1.81250038276223e-05
-1.4967005265886e-05
-2.30752502425097e-05
-1.61292673086356e-05
-2.97043702181764e-05
-1.30537789340677e-05
-3.49406749127251e-05
-1.92735497073862e-05
-3.16539741303534e-05
-1.87325433449259e-05
-1.3131561725962e-05
-1.33125221320979e-05
-5.04314710254762e-06
-2.51040919981927e-05
-1.49101185402869e-05
-2.51593551618684e-05
-1.78312861831248e-05
-1.93459669004668e-05
-1.69530749179322e-05
-2.01924193443006e-06
-2.89556589009204e-05
-4.99544096940311e-05
-1.66797312564079e-05
-3.53106710289985e-06
-8.83769808005151e-06
-2.62887252575115e-05
-3.79482855338277e-05
-2.16542281015324e-05
-2.29587447551951e-05
-2.47583915716787e-05
-1.21955148501764e-05
-3.88023709603662e-05
-7.75331101868583e-06
-3.05223410005305e-05
-1.61940142255111e-05
-2.75962452971127e-05
-3.01124375078259e-05
-4.16293829831689e-06
-3.73312052136027e-05
-2.03871587007486e-05
-3.45438181982211e-05
-1.30558352778138e-05
-2.94915742496956e-06
-1.87964068822764e-05
-1.66891700198319e-05
-1.39806997864081e-05
-1.39976375077487e-05
-8.52745141905466e-06
-9.84820198277181e-06
-8.0778289526944e-06
-1.05706868214621e-05
-2.79918988116992e-05
5.64025592290885e-06
-1.85678971390406e-05
-2.05480249807771e-05
-3.98799470128581e-06
-2.4007157603215e-05
-3.45301231772295e-05
-3.38977138837573e-05
-1.45668445702468e-05
-1.53060981624294e-05
-1.77242331690977e-05
-9.06994492263745e-06
-1.38525052059595e-05
-2.09163376922155e-05
-1.68106729160449e-05
-3.21145388800903e-05
-1.15208708013478e-05
-3.49707830429956e-05
-1.14279811378561e-05
-2.63273630922669e-05
-5.15632139723022e-06
-2.67745940343495e-05
1.16530112182604e-05
-2.25535798624337e-05
-1.91494478511644e-05
3.17363367725585e-07
-2.2291987613831e-05
-1.12835351011674e-05
-3.96757232062353e-05
-1.69878703244253e-05
-2.37809359055338e-05
-3.38314290959643e-06
-2.92879111352202e-05
-2.39430640947052e-05
-3.55051351470871e-05
-3.28669784809174e-05
-3.85579296268266e-05
-1.5997011558057e-05
-1.68288077599343e-05
-3.60693578828564e-05
-2.94065531324018e-05
-4.65827170813027e-05
-3.92485148187387e-05
5.99505596474868e-06
-2.88820310516592e-05
-2.32717849771356e-05
-3.32572968215803e-05
-3.24612409088297e-05
-1.95135204518403e-05
-3.15008451167541e-05
-1.20081121493546e-05
-2.77474134047562e-05
-3.90360446811293e-05
-2.63008661567347e-05
-1.18071132932724e-05
-1.19440652669147e-05
-1.34551114683991e-05
1.73929908423733e-06
-2.90842079498237e-05
-3.09613650538561e-05
-1.20078786020865e-05
-9.82716465201135e-06
-1.17966586887534e-05
-2.06205314102555e-05
-1.0448631250592e-05
-1.85568054702513e-05
-2.70697393488334e-05
-2.60531692504191e-05
-4.23849971866782e-05
-2.86965645230194e-05
-1.08718058526474e-05
-1.72747613843545e-05
-2.75960637829169e-06
-2.04095854784549e-05
-1.52623697200308e-05
4.6735587099531e-06
-1.34764238818488e-05
-9.36038655151823e-06
-1.99286590224886e-05
-1.4670599697419e-05
-3.57758994065079e-05
-5.25542381036027e-06
-3.52227578776492e-05
-2.27306043466097e-05
-3.12252583535545e-05
-1.71712305230009e-05
-2.73209854160497e-05
-3.93086326752854e-06
-1.34833104183965e-05
-2.3757997962448e-05
-1.87778353088077e-05
-3.35951160657582e-05
-2.41809638137047e-05
-1.88778074958246e-05
-6.21256402198752e-06
-4.67439084451049e-06
-1.64374493951674e-05
3.885199910642e-07
-2.82774382049335e-05
-1.01993014633381e-05
-7.5818814174851e-06
1.59669593932126e-05
-6.14130628706796e-06
-8.54899084731722e-06
-2.61853218582892e-05
-1.48278995476395e-05
-2.41109183290038e-05
-3.76070849097827e-05
-1.63351009578173e-05
-2.90621964818219e-07
-1.36787886325232e-05
-2.78046514636926e-05
-3.22026862880182e-05
-5.25993054981023e-06
-2.1107099209299e-05
-2.59310160668892e-05
-2.71156582688629e-05
-2.72018728450516e-05
-4.08062964397197e-05
-3.17928060730748e-05
-3.18558111304552e-05
-2.36628420339767e-05
-1.68162892525376e-05
6.7572386352656e-06
-3.52605586896872e-05
-1.34160850386155e-05
-3.69702312068852e-05
-3.82395771418008e-05
-1.96489604302178e-05
-8.25142253154151e-07
-1.20032538013272e-05
-1.98010953595173e-05
-1.5430294486636e-05
-2.38820858745476e-05
-3.61851854743167e-05
-2.66881340418195e-05
-4.06915778821706e-05
-1.31067934658871e-05
-2.55780267678119e-05
-1.77399810322904e-05
-2.6894097930302e-05
-2.51909093235255e-05
-8.33363347328857e-06
-1.70697014876102e-05
-9.36427869130007e-06
-2.78567590673633e-05
-4.34645853375115e-05
-2.03409647603006e-05
-1.59085777312488e-05
-1.80102718091875e-05
-6.07753319633935e-07
-2.00871558297444e-05
-2.14610609912967e-05
9.17965262684138e-06
-5.61156962883937e-06
-2.04507313701946e-05
-1.11315415804631e-05
7.74584366397273e-06
-4.72104106300836e-05
-1.70654181217392e-05
-4.09158100711857e-05
-1.88576946932144e-05
-3.68151069997966e-05
-1.46152380393104e-05
-3.06203559461604e-06
-1.15307705643418e-05
-2.87088797137746e-05
-2.90558569772945e-05
-2.58078470627141e-05
-3.15586821997571e-05
-2.82460947692486e-07
1.13598822807324e-06
-4.37244016587045e-05
-2.61902709662638e-05
-1.98052971543271e-05
-2.34373454777965e-05
-2.95608663557111e-06
-3.74621192248857e-05
-5.38252390166414e-06
-2.44608017918334e-05
1.40648771128607e-05
2.1855823532419e-06
-1.36328236204667e-05
-1.086358129646e-05
-2.55741055316745e-05
-4.17336047970437e-05
-2.22880351236977e-05
-4.29693948495295e-05
-1.78804904344164e-05
-3.67996410800166e-05
-3.39154897913088e-05
-4.32859452274868e-05
-2.20307730695869e-05
-1.89812493974924e-05
-4.1475635609373e-06
-2.69996739224737e-05
-3.75355890285998e-05
-2.61383371032828e-05
-4.21534224274028e-05
-2.57411633885313e-05
-3.37401916321564e-05
1.72289338753858e-05
-2.15311983705704e-05
-2.20818197349487e-05
-1.557131122919e-05
-6.64052614417253e-06
-1.46534386740122e-05
-2.00197878731753e-05
-2.34881375584277e-05
-4.99148299401742e-05
-3.46456664014738e-05
-3.36965146225701e-05
-3.25644045934164e-05
-2.03666015887111e-05
-4.31707102714746e-05
-2.6590988704842e-05
-2.98054100081531e-05
-2.72013005526257e-05
-2.01210174418326e-05
-8.54081068425491e-06
-1.86650571607066e-05
-2.81106272040285e-05
-2.47309921971542e-05
-4.173442470442e-05
-1.952233843109e-05
-4.50412275841917e-05
-1.57270474494327e-05
-1.42450902539666e-06
3.5971003149561e-06
-3.04927962085337e-06
-6.73172256079529e-06
-2.55966987974193e-05
-2.79076800934263e-05
-1.76373871399021e-05
-2.27677070209434e-05
-1.15017849432867e-05
-9.62565678451521e-06
-1.78052403549807e-05
-4.82762968492298e-06
-3.28447980655317e-05
-2.51174524066838e-05
-3.102730509592e-05
-5.75362983625328e-06
-1.72063663372346e-05
-3.00292376211904e-05
-2.20277563135189e-05
-1.65644738267883e-05
2.17974953317435e-06
-1.79697606325423e-05
-3.2780512984417e-05
-3.52282189958836e-05
-3.48892876105502e-05
-2.22556544121896e-05
-1.30062941009248e-05
-1.47507841831872e-05
-9.73765248930698e-06
-1.1067560700401e-05
-3.77684100072394e-05
-3.326421443295e-05
-1.41970345322368e-05
-2.58752040707784e-05
-3.44269941127089e-05
-2.94730700972082e-05
-1.26659593213109e-05
-1.20356790064281e-05
-3.90253639967173e-05
-2.94893859185485e-05
-2.13913199184306e-05
-1.05076178777178e-05
-2.79174100242215e-05
-6.33669337676032e-06
-2.2281514105723e-05
-2.20488242501558e-05
-1.35202539747434e-05
-3.12759445640823e-05
-7.73194930745064e-06
-3.92188566423229e-05
-1.91780863628466e-05
-7.41613498079462e-06
-1.404335956734e-05
-3.19442140731116e-05
-1.68959077302532e-05
-1.63869323761282e-05
-2.09571849959324e-05
-2.9603413598841e-05
-1.90000653067147e-05
-3.01293543354436e-05
-7.30487963088187e-06
-1.44713078413686e-05
-2.38840652815549e-05
-6.8269018883375e-06
-4.44478088287023e-05
-4.7748147324595e-05
-9.46405201062776e-06
-3.00252135376226e-05
-2.05985459000548e-05
-1.75139725405116e-05
-1.71099265971068e-05
-2.47066536060748e-05
-2.36332225457512e-05
-2.49874684973767e-05
-3.94175771945935e-05
-2.63640800511206e-05
-1.61095937673819e-05
-1.16671804849587e-07
-1.39409109905372e-05
-2.2893867272647e-05
-1.75523076945153e-05
-3.38364676502933e-05
-1.95107616204328e-05
-1.54555268407166e-05
-2.55648324910948e-05
-2.86778657310042e-05
-1.05808423757791e-05
-4.47953132950895e-05
1.57746463755518e-06
-3.29187188380421e-05
-1.48317285377454e-05
-2.15260354319231e-05
-3.82818474476786e-05
-3.18998676974669e-05
-1.16330577115416e-05
-7.54697131717434e-06
-1.69404745199864e-05
-2.7948355336171e-05
-1.25261890216807e-05
-2.59534655186695e-05
-9.5327552502398e-06
-1.70239207970029e-05
-8.62915319644917e-06
-7.33514578710552e-06
-1.18997705884953e-05
-3.02693511783748e-05
-3.47894105648338e-05
-1.49907450717248e-05
-3.83646582256206e-05
-3.44072964801019e-05
-2.16625760328331e-05
-4.95466361333484e-05
9.25289476926632e-06
-3.24539163355615e-05
-2.47404596539468e-05
-1.38741385093788e-05
-1.41525937637565e-05
-1.24761075007919e-05
1.3165543022502e-07
-9.71810974354793e-06
-1.014811529216e-05
-3.42018335022868e-05
-2.03369525368046e-05
6.37539229676677e-06
-1.56830714540579e-05
-2.85054218163573e-05
-2.65614935403989e-05
-5.23989537677561e-05
-2.0125677645835e-05
-3.17847851727502e-05
-1.71907230754737e-05
-3.28020603881326e-05
-3.65424723026596e-05
-2.57085320401535e-06
2.89129666822166e-06
-3.04332767058394e-05
-2.57724610281813e-05
-3.0426386046316e-05
-2.62039335546022e-05
-2.65847495334866e-05
-2.10519433470441e-05
-3.17616575441967e-05
-2.91353144922105e-05
-1.79239759040774e-05
-2.91636737709178e-05
-3.22792586295401e-05
-3.49407884351614e-05
-1.36272096550545e-05
-1.69926442660626e-05
-8.72456624359125e-06
-1.2870554298408e-05
-2.71521852207717e-05
-3.77674062102609e-05
-4.11332246363437e-05
-8.69636564739318e-06
-2.24232710631723e-05
-2.05375576264359e-05
-2.17631748747007e-05
-1.31523748417097e-05
-1.59563957301744e-05
-3.71595149752225e-05
-2.23118447253099e-05
-2.40911625875441e-05
-3.89210313863821e-05
-8.15021827630332e-06
-2.62749871014843e-06
-2.54730364136334e-05
-2.75789819860772e-05
-1.58130765226888e-05
-3.4099733140279e-05
-2.08477898489054e-05
-1.53897335662972e-05
-2.35077721278469e-05
-2.02033951599583e-05
-1.76425338336563e-05
2.7486377755918e-06
1.01032956689714e-07
3.80660110421868e-07
-2.99846732625865e-05
-1.75522367760375e-05
-1.71327872786728e-05
-3.67861172168203e-05
-2.06706631642657e-06
-1.78192140774427e-05
-1.97033844000889e-05
-2.39449165060319e-05
-2.5961407492307e-05
-1.31898066815996e-05
-2.41479116247853e-05
-1.36240046328861e-05
-1.441075930892e-06
-1.18850689957114e-05
-2.32548945740046e-05
-1.2002020065796e-05
-3.65935186618187e-05
-1.10507130308547e-05
-1.6041322838625e-05
-1.43579733638254e-06
-2.37734648557931e-05
8.8916540044942e-06
-3.79525030382203e-05
-1.53595844461835e-05
-2.42402941429044e-05
-3.37684439859818e-05
6.0041648967067e-06
-2.17503928510355e-05
-1.49035423166819e-05
-1.67968404040183e-05
-5.74824259384429e-06
-1.08684100448773e-05
-1.77215952033357e-05
-3.01365655940588e-05
-1.83070550003778e-05
-7.53599055165517e-06
-3.37988403287235e-06
-1.67794793113552e-06
-1.2433699880023e-05
-4.78989765628605e-05
-3.61701670158864e-05
2.57972647479953e-06
-1.1295557701542e-05
-1.95578648317481e-05
-1.93055284800724e-05
-2.2361166536777e-05
-2.88457719431966e-05
-3.49729258503166e-05
-2.03487037812732e-05
-3.57800002330204e-05
-9.61239785712429e-06
-1.32222851420234e-05
-9.2483771446844e-06
-3.21899129151982e-05
-2.29886871994185e-05
-2.11295256627704e-05
-1.53343697848173e-05
-3.87206202673842e-05
-2.32952804023841e-05
-1.1230360436629e-05
-2.77142027338421e-05
-3.19433919239807e-05
-1.04498819213295e-05
-1.09839072983314e-05
-3.7975579742714e-05
-2.48600451697134e-05
-9.40488523702458e-06
-8.79548606679626e-06
-2.90749862511202e-05
-1.38456740630529e-05
-2.35264710714773e-05
-3.91021352749662e-06
-2.4888667457948e-05
-1.16095162890679e-05
-5.03055305326914e-06
-2.08125903011825e-05
-1.27670345592207e-05
-1.67075814829305e-05
-2.93491745363777e-05
-2.7933224111083e-05
-1.75082314155865e-05
-1.69199205166036e-05
3.37471902686544e-06
-2.73532607153882e-05
-2.1615578099858e-05
-9.73830467303306e-06
-2.85278930233417e-05
-2.44586625628145e-07
-1.88384662703849e-05
-2.95997941603052e-05
-2.06254897710047e-05
-2.32488815196549e-05
-2.00348180082082e-05
-1.49608945492161e-05
-2.95832517874298e-05
-1.06531539325923e-05
-3.07356192553447e-05
-3.41828405253693e-05
-3.03381048317934e-06
-4.46074444308884e-05
-2.73391888870891e-05
-1.75792521061871e-05
-4.27200029003091e-05
-1.3172424857595e-05
1.20040787182353e-05
-1.66124545038903e-05
-4.13966690637504e-05
-2.69208453651261e-05
-1.47200032355207e-05
-3.5035552379453e-05
-1.89923368937149e-05
-3.45742893289733e-05
-2.62814691311737e-05
-2.2085997062446e-05
-1.02914797442955e-05
-4.86582729237508e-05
-2.15633777418399e-05
-4.51418491725345e-05
-1.89911702755129e-05
-1.37310927071321e-05
-2.64477102144443e-05
-1.34828934628002e-05
-2.05891001879709e-05
-1.23013126434676e-05
-3.34317194961182e-05
-2.74962142662706e-05
-2.93077833057336e-05
-1.46556763288354e-05
-8.97517288548108e-06
-1.1863898953587e-05
-1.33789639424006e-05
-9.47031681891505e-06
-1.12806157828847e-05
-3.32453498321241e-05
-3.21633018542263e-05
-2.09090210989555e-05
-3.49188297699813e-05
-1.3880576710691e-05
-2.90681230211701e-05
-2.41126420706489e-05
-2.9154349284178e-06
-2.7429313448098e-05
-2.83086442670537e-05
1.78492340640757e-07
3.38699648124913e-07
-2.24650243495571e-05
3.17896378701298e-06
-3.96511949508176e-06
-9.99517097146705e-06
3.87826320989044e-06
-1.64006414754342e-06
-1.75924792846538e-05
-3.99241997303323e-05
5.52096783484702e-06
-2.49281539410223e-05
3.93039496429864e-07
-2.61014287578455e-05
-2.40035633976527e-05
-7.17093282933475e-06
1.42142471809005e-05
-6.96654246857321e-06
-3.79774792988986e-05
-3.21561668622767e-05
-4.03323728949667e-05
-2.53947648978374e-05
-4.43940463534869e-06
-2.76341826292556e-05
-1.62747855124421e-05
-1.4347149037285e-05
-4.44088354184093e-05
-2.86559883658685e-05
-1.36832258480071e-05
-1.29986920719648e-05
-2.1354971633931e-05
-1.47733315687261e-05
-2.60054797543784e-05
-3.27545832778415e-05
-1.02884303357598e-05
-2.09090348972475e-05
-1.34472410200518e-05
-2.03477894110174e-05
-4.56134214366318e-05
-2.34233276933027e-05
-7.1073807337464e-06
-2.87796326943683e-05
-1.86419929678303e-05
-1.05933396203564e-05
-1.65959909717096e-05
-2.72547051693904e-06
-3.42543653239147e-05
-3.0011417668692e-05
7.41759691408884e-06
-2.59626224812694e-05
-3.23875285222314e-05
-3.11970259964469e-05
-1.61831146810141e-05
-1.90248963786924e-05
-2.01853878554884e-05
-2.34474301947158e-05
-2.11309169956718e-05
-1.41777529510088e-06
-2.43948026046135e-05
-1.00870031293952e-05
-8.35418890698271e-06
1.24787742153527e-05
-2.67097298832516e-05
-7.949458592991e-07
-3.8014249781565e-06
-3.8810827866616e-05
-7.02049423055816e-06
-2.69589623626783e-05
-1.94549020618607e-05
-1.62049880401612e-05
-1.29684005879422e-05
-1.52346417642893e-05
-8.59136653605479e-06
-3.03948676894543e-05
-1.60337344803225e-05
-6.09833395989543e-06
4.2810343499534e-06
-2.22247840351889e-05
-9.78151956831896e-06
-1.92230849191899e-05
-1.78098442596736e-05
-2.08875281046955e-05
-2.96128863299023e-05
-1.73018816014091e-05
-1.12614525738593e-05
-2.84827410672123e-05
-4.96029133742644e-06
-3.97403955683284e-05
5.02031242699706e-06
-6.36949273864273e-06
3.26607671883802e-06
-1.77168880639383e-05
-2.16553426141001e-05
-1.82992024200491e-05
-1.51387334688304e-05
-3.51735536258997e-05
-2.09566707645882e-05
-4.81750611975866e-05
1.02133893062125e-05
-3.93013302258173e-05
-2.15894031796959e-05
-2.87069968934062e-05
-3.33343693843717e-05
-2.61529280861511e-05
6.01174808639615e-06
-1.59733580612515e-05
-1.53977238117841e-05
8.46733880704089e-06
-1.40880880058498e-05
-3.09688566133292e-05
-2.34452643757764e-05
-1.85618045379397e-05
-1.33237334335252e-05
-5.38614880066714e-06
-2.36615042776156e-05
-2.7645552337307e-05
-3.64408497121116e-05
-3.69835922076417e-05
-9.78820827269072e-06
-2.07878532960721e-05
-3.77510692372917e-05
-2.53764352144503e-05
-2.353926533548e-05
-3.44515450894764e-05
-1.01751716876902e-05
9.42625070478487e-06
-4.85984025860092e-05
-3.61895249660794e-05
-1.66450860633814e-05
-1.62745530363723e-05
-2.09306698205599e-05
-6.41616258772085e-06
5.93976956882274e-08
-2.71409538964725e-05
-1.53316683886247e-05
-2.75217393810576e-05
-2.25058223062132e-05
-1.29119856661072e-05
-2.24243321265442e-05
-4.81073272187615e-06
-6.38728451020498e-06
-3.6525640504406e-05
-2.17576754429161e-05
-1.15519277847415e-05
-3.54391860453484e-06
-3.49246009789917e-05
-1.97790813126618e-05
-1.06029940374183e-05
-3.67990258284491e-05
-2.33121694843473e-05
-8.98943982993509e-06
-2.01016399159631e-05
8.03874813720116e-06
-1.14629246479554e-05
-8.14473884398826e-06
-3.22375131919386e-05
-1.45754802660068e-05
-2.08708642876667e-05
-3.1401585532714e-05
-3.79098354323576e-05
-1.18852435870128e-05
-2.22633315345045e-05
-1.19396826099885e-05
-1.27664888702555e-05
-1.97741995075025e-05
-3.60546177691783e-05
-1.31465694916802e-05
-1.17491338247494e-05
-4.52551071748849e-05
-2.05132853656312e-05
-6.74227692104265e-05
-1.39722163840595e-05
-2.16493821747789e-05
-1.64830505599438e-05
-5.00729613017944e-06
-3.40918537949182e-05
-5.8577142688656e-06
-2.9549470537038e-05
-6.79969735905875e-06
-2.04893752658408e-06
-1.84276488209542e-05
-2.25928662804876e-05
-1.40121971920069e-05
-2.78449539964932e-05
-1.72248358283378e-05
5.84962680251905e-06
-3.42850630553461e-05
-7.93460321948423e-06
-2.52014355132308e-05
-1.53049775658733e-05
-3.11087224036698e-05
-6.46313366132569e-06
-1.76406423394446e-05
-1.80542546201771e-05
-2.71686998712153e-05
-9.17016301527692e-06
-1.82822796791505e-05
-2.15403956118781e-05
-2.99301207097228e-05
-4.42681789135528e-05
-3.39846423420173e-05
-3.70157257289381e-05
-1.73472803459495e-05
-2.73761166245097e-05
-4.38122799953109e-05
-2.66698557969215e-05
-1.5630000983829e-05
-2.28235101121733e-05
-6.54067425588013e-06
-1.41705341810104e-05
-3.84494054776808e-06
-4.34177898145305e-06
-3.24009420895239e-07
-2.79685840652551e-05
-5.91517746634216e-07
-1.08700483184355e-05
-1.63867556812042e-05
-1.1530463949201e-05
-3.70951022481838e-05
-1.81641160281695e-05
-4.7261638941695e-06
-3.87519801282223e-05
-1.46026352715012e-05
-2.73060958519903e-05
-1.84495922049276e-05
-1.31028498759999e-05
-3.82885005506384e-05
-1.36382186093293e-05
-5.50658618128557e-06
-2.12221625095045e-05
-3.25217541961812e-05
-3.28481963711233e-05
-1.99675521433909e-05
-1.62881206629852e-05
-4.77284756076693e-05
-1.98028301941012e-05
1.01590607464819e-05
-1.91522547037064e-05
-1.77982904644895e-05
-8.32911859537441e-06
-1.59249270934074e-05
-3.37751150783934e-05
-2.62644531037946e-05
-7.94084439839106e-06
-4.41685348119863e-05
-2.18688892019285e-05
-1.18755211668092e-05
-2.21283514537916e-05
-1.11088294280479e-05
-3.25002058283258e-05
-2.27413318822231e-05
-9.25512601444535e-06
-6.56713341022391e-06
-1.84504453587547e-05
-1.98305127402591e-05
-1.26401450154727e-05
-1.33543458232721e-05
-4.18324004989613e-05
-4.41807265212516e-06
-2.13679097459194e-05
-1.36227573296774e-05
-2.4329355086977e-05
-3.66569831966493e-05
-3.40381562522035e-05
-1.50802742996556e-05
-1.73672143502927e-05
-2.53853712610303e-05
-4.1543361715671e-06
-9.13095788117392e-06
-1.54055341995823e-05
-3.86533981899511e-05
-1.06202479462087e-05
-2.11498927308386e-06
-9.48540871632758e-06
-4.28089568527296e-05
-1.91307579603163e-05
-1.19024262665599e-05
-1.92222322511108e-05
-3.20681657445885e-05
-3.77317057382177e-05
-1.35397552089942e-05
-1.53795049405404e-05
-3.54304452464239e-05
-2.63234962954007e-05
-5.21705031755274e-05
-2.90534726489226e-05
-5.97214765353516e-06
-1.90771538513866e-05
-2.31388651350878e-05
-3.15465611743574e-05
-1.73154789197311e-05
-1.80047098673495e-05
-1.44549204757329e-05
-3.17584163274581e-05
-2.9646350011986e-05
-2.91608666428687e-05
-1.84189220209528e-05
-2.69230817198015e-05
-2.33501847507965e-05
-4.00377240366783e-05
-3.13864234374446e-05
-7.09504538086385e-06
-1.84237931518334e-05
-1.53605852324275e-05
-3.50941793200241e-05
-2.95941177350679e-05
-2.33485680488976e-05
-1.79550333400266e-05
-2.28879349630928e-05
-3.36471043524618e-05
-3.14647168869441e-05
5.83539413509089e-06
-1.38226025134078e-05
-4.07732445041352e-05
-3.40679566572606e-05
-1.82296128750587e-05
-3.41097520676561e-05
-1.5033855149672e-05
-9.35032549015144e-06
-2.00244864223268e-05
-2.15472853441617e-05
-7.8898150820185e-06
-3.80224775142236e-05
-4.19791062814612e-05
-1.90772672279698e-05
-2.6813729731842e-05
-3.55712654332815e-05
-1.75323543518735e-05
-2.62324822049281e-05
-1.32550164239e-05
-4.79839565069126e-05
-3.01415234246302e-05
-1.59583831501563e-05
-2.75036705145251e-05
9.4558445703303e-06
-6.78950314717439e-06
-2.27937177088891e-05
-7.34863476844767e-06
-2.05022779204267e-05
-4.21792284883476e-05
-2.52556295740764e-05
-6.65679962507088e-06
-2.786995650021e-05
-1.33881032307957e-05
-1.73620280792964e-05
-2.38922974941642e-05
-9.05727821990496e-06
-1.8975245426393e-05
-3.11483132539281e-05
-1.85144842240627e-05
-4.41723246992155e-05
-1.58345047620659e-05
-4.82716446223578e-05
-8.34751800804199e-06
-4.04337426200962e-05
-2.45212805798583e-05
-2.48944721811454e-05
-1.41020763625777e-05
-2.27420920249529e-05
-1.71211180181524e-05
-3.49604408293363e-05
-1.17670855191577e-05
6.06829623538175e-06
-4.67523557447723e-06
-4.11748370560658e-05
-2.26744525274024e-05
-1.51434074707086e-05
-2.2574797996032e-05
-2.09659202534637e-05
-2.54142543648001e-05
-3.13090514066069e-05
-1.22926874036819e-05
-1.92398459148511e-05
-4.18490961144858e-05
-1.55222891844764e-05
3.26608773637111e-06
-3.12099625236067e-05
-3.27802264972719e-05
-2.82473205696827e-05
-8.13192149405082e-06
-3.87592120347631e-05
-8.33662053483026e-06
-1.35720431149202e-05
-2.28285027609502e-06
-1.94349956106832e-05
-2.24432467028982e-05
-1.9803014335413e-05
-3.96273080222344e-05
-3.2006767263876e-05
-1.30976612759998e-05
-1.37759808580728e-05
-3.01113219000332e-05
-3.81464192655744e-05
-3.97984235136375e-05
-1.07323740237401e-05
-1.47716962565516e-05
-3.62530011779087e-05
-2.26828755366569e-05
-4.36296652974254e-06
-1.09842491109953e-06
-2.07575492190135e-05
1.99675118858349e-08
-1.80122206228799e-05
-3.39927819439067e-06
-1.32509441461674e-05
-1.75530527360788e-05
-2.75326739467241e-05
-6.51013750781246e-06
-1.6060510314861e-06
-6.14222198317685e-06
-1.91132421731068e-05
-2.42381120634258e-05
-8.4452604196393e-06
-2.50987859735973e-05
-1.44168927193803e-05
-2.24744796363457e-05
-2.02667484442128e-05
-1.16082392416531e-05
-9.07743653088046e-06
-3.51595702394422e-05
-1.12735012298925e-05
-2.76795738276068e-05
-3.61388918492277e-06
-2.11569928565624e-05
-4.18298620172812e-05
-3.33674759762181e-05
-2.26557992903028e-05
-1.42024778229398e-05
-1.44435942994986e-05
-3.48240813879189e-05
-3.0423053365545e-05
-3.48205441358551e-05
-1.7174933513588e-05
-1.28061397815484e-05
-8.30864807075322e-06
-1.12628584481097e-05
-1.48448779239725e-05
-2.38952531887714e-05
-6.43186953713923e-06
-2.09941779390854e-05
-3.60231161711921e-05
-2.55681296582415e-05
-9.17965801418864e-06
-2.87895569002571e-05
-9.10579563450426e-06
-4.42319556750583e-05
-4.28646049123494e-05
-3.94858906854473e-05
-9.820115361368e-06
-5.18285630721706e-06
-4.03853967179446e-05
-2.95835454571879e-05
-3.78715094288354e-05
-6.74114900537747e-06
-2.68124270327849e-05
-7.09466053749847e-06
-3.47268441133563e-05
-1.6687875123813e-05
-1.11562869525358e-05
-1.12727408336242e-05
2.98416136524753e-06
-3.33944985843151e-05
-2.01563088602274e-05
-1.50564959555642e-05
-1.89232616183218e-05
-1.7791870564897e-05
-3.84287134020674e-05
-3.68405299005702e-05
-3.88758853027558e-05
-3.17186892461828e-05
-2.15319882706668e-05
-1.57978252730713e-05
-2.88274356531484e-05
-6.90354146556955e-06
-9.74237335681331e-06
-4.17662157543014e-06
-1.95929000907665e-05
-3.14352429375829e-05
-1.27286626439998e-05
-4.27780457442739e-06
9.64818826266834e-06
-1.18562292681348e-05
-2.99889974269403e-05
-1.45025097417324e-05
-2.879564043451e-05
-2.67119287795719e-05
-2.86070556086536e-05
-5.13960114533805e-06
-2.7412978772198e-05
-1.06824784735759e-05
-2.01165273918449e-05
-2.98552596378407e-05
-1.72771427275079e-05
-2.64511378903205e-05
-2.85680586498195e-05
-1.40415197487569e-05
-2.75573088447309e-05
-1.66049526533003e-05
-2.89965013974016e-05
-1.64038304111411e-05
-8.30240514717821e-06
-2.41518682607124e-05
-4.06901255266359e-05
-2.83460110181556e-05
-1.51330174992297e-05
3.80019170838003e-06
-1.35990758188476e-05
-4.34951105470401e-06
-2.38462375063267e-05
-2.78097460933964e-05
-1.81515769445461e-05
-1.6297663770478e-05
-4.04094705597085e-05
-1.52513084343419e-05
-1.14501217439563e-05
-2.70206334479442e-06
-3.10181460889742e-05
-1.36453340996508e-05
-2.37159078143811e-05
-1.9649922964836e-05
-2.26779682055489e-05
-1.76093052164841e-05
-2.09159496622587e-05
-3.85711843120164e-05
-7.33054619012023e-06
-1.31732566522515e-05
-2.51456662200296e-05
-1.64712919646578e-05
-2.34424773780037e-05
-2.81798954677483e-05
-1.98123997604041e-05
-3.9821519113878e-05
-2.11759728627267e-05
-2.76493238062577e-05
-1.63093187120378e-05
-3.47919879105777e-05
-2.91899138348614e-05
-2.62050317492223e-06
-1.66185482984143e-05
-2.61786583563133e-05
-3.62931785133896e-05
-4.27785930814451e-05
-1.4230225093559e-05
-1.61403901909434e-05
-7.95617325782225e-06
-2.76804681828421e-05
6.30431341566927e-06
-3.87220442002559e-05
-7.20942356204382e-06
-1.15841703962874e-05
-5.16571140881278e-06
-3.30957128650758e-05
-1.54473682223994e-05
-1.25402102425726e-05
-9.06060611832449e-06
-2.07694303574542e-05
-3.61148625334767e-06
-1.78618237435279e-05
-1.54618001179642e-08
-5.28555547410186e-06
-1.79504712554289e-05
-1.57516580822211e-05
-1.95802964690903e-05
-1.01588993176132e-05
-1.46224554964592e-05
-3.46238828945478e-05
-1.49598162521774e-05
-2.57204566034902e-05
-2.45826078095545e-05
-1.42553975843239e-05
-2.17384664540154e-05
-9.30439768764043e-06
-1.63219306529601e-05
-2.82566713100727e-05
-2.15473145221138e-05
-2.93657566832356e-05
-2.17827820977424e-05
-1.53008106293124e-05
-1.68451882853658e-05
-1.98754291964908e-05
-3.50545189584516e-05
8.05294821200483e-07
-2.94608364229382e-05
-3.10805075320934e-05
-2.69448014276389e-05
-1.81609212034501e-05
-1.9196746618082e-05
-1.65796949837076e-05
2.37506294704273e-06
-4.68939593509479e-05
-4.87818694932433e-05
-4.34341135588827e-06
-2.10050919400448e-05
-2.13804974528866e-05
-1.2678937901841e-05
-2.21420581480392e-05
-2.04500361323633e-05
-1.25932870321472e-05
-4.29169535544163e-05
-1.99246680664746e-05
-2.05282803783309e-05
-1.52700052768569e-05
-8.52781834949121e-06
-2.28583502173615e-05
-2.35695699635317e-05
-4.05847523438009e-05
-3.41418498223511e-05
-2.1429618652265e-05
-6.0137510810935e-06
-4.78861532692016e-06
-1.50337822559891e-05
-2.85822679727073e-05
-3.06752412678162e-05
-9.11994993298315e-06
-3.239164472815e-05
-6.65226029533835e-06
-2.3884250521188e-05
-3.61926558258823e-05
-4.47952484514469e-07
-1.50183692246469e-05
-9.81879684916838e-06
-2.5390721256246e-05
-2.5375781700923e-05
-1.52564738591129e-05
-3.06945573759363e-05
-1.24589662658919e-05
-7.74636276780885e-06
-1.38178487146815e-05
-1.26034413933926e-06
-3.38810437100659e-05
-2.41131795724117e-05
-1.3753848724288e-05
-6.10370430260489e-06
-1.58195690576389e-05
-3.28014619877271e-05
-1.84347305470127e-05
-3.42411622485286e-05
-1.26172673416858e-05
-2.60300487350056e-05
-2.06084229723683e-05
-7.4119878574732e-06
-3.0039616039253e-05
-1.10087151296033e-05
-3.31154359468202e-05
-3.65685136467805e-05
3.56479639550168e-06
-2.26672734619075e-05
-2.88368358275297e-07
-2.49502675299731e-06
-2.27639348341188e-05
-1.88954127979444e-05
-4.61730598384083e-06
-1.3612838957261e-05
-2.87337136222543e-06
-3.75974292915105e-05
-2.51871878613766e-05
-1.53545010715951e-05
-3.16775985653956e-05
-4.31372157714428e-05
-2.24722456284488e-05
-3.15174179847606e-05
8.98539226264044e-06
-3.28837362130014e-05
-2.17948629929492e-05
-2.22968426005143e-05
-1.77632717210154e-05
-1.54526416909043e-05
-2.69098857024098e-05
-2.44744378128787e-05
-1.93123442922387e-05
-2.28735139975865e-05
-2.14072208490373e-05
-3.93135423636526e-05
-2.53433146489043e-05
-2.03528261673178e-05
-2.71769885691218e-06
-1.14791455873904e-05
-2.98446511108564e-05
-4.05737628481777e-05
-1.98830976947108e-05
-3.33959502133329e-05
-7.19783882023441e-06
-1.81969043221164e-05
-4.0318611599892e-05
-5.53140516974133e-06
-3.67388970872541e-05
-8.48657767313567e-07
-1.593700972694e-05
-1.437238626784e-05
-2.81687226200975e-05
-2.86537370328059e-05
-1.013994775945e-05
-3.71312362715774e-05
-1.42777206091389e-05
-2.72666442933087e-05
-1.94865293722719e-05
-1.44898037476955e-05
-3.48151519884192e-05
-1.1847210518156e-05
-3.21833741289753e-05
-3.03010360447499e-05
-1.84406100911739e-05
-3.39962869737146e-05
-1.39381826497001e-05
-2.14629706955076e-05
-2.06820972817927e-05
-2.89844182365976e-05
-2.77537626101511e-05
7.58310682103432e-06
-2.74781518538012e-05
-3.69409139146226e-05
-1.06414088017419e-05
-9.28087270002261e-06
-1.82330283947494e-05
-1.99354045246634e-05
-8.80845747463604e-06
-2.14798504629776e-05
-2.97730352708929e-05
-1.7391029369706e-05
-2.62367631115036e-05
-1.26964762137457e-05
-3.81226546622469e-05
-2.13453594872299e-06
-2.14232038773672e-05
-3.7274521291945e-05
-2.3720335296366e-05
-2.31943825193201e-05
-5.031707847666e-06
-2.04369430993888e-05
-1.52860483338868e-05
4.69163746767961e-08
-1.59230440880156e-05
-1.32645013662588e-05
-3.64284410171509e-05
-2.0478811218095e-05
-2.24383552488182e-05
-2.57597385389419e-05
1.60792791504687e-05
-6.92453800591047e-06
-1.05127783825888e-05
-1.32240998634233e-05
-8.32754304367353e-06
-1.28376485190167e-05
-3.58861196969045e-05
-4.51605086639029e-05
-4.56142951784016e-06
-3.14976408622927e-05
-2.67981678429293e-05
-6.95429039869295e-06
-7.70541120421478e-06
-1.65834348538116e-05
-2.1411000008342e-05
-1.65169108760072e-05
-2.09139459191828e-05
-3.41231728389831e-05
-4.1462963282296e-05
-3.49354119420201e-06
-1.52548684467791e-05
-3.53713564962034e-05
-2.06365431255216e-05
-1.53833002511517e-05
-5.74446176702658e-06
-3.50675573357091e-05
-1.36976317782e-05
-2.60283187849192e-05
-1.47086227521954e-05
-2.99598556829485e-05
-1.28843422297853e-05
-1.43917125414464e-05
-3.7824954201019e-05
-2.9358179500749e-05
-2.83142897717337e-05
-2.2770980329273e-05
-2.52314594228869e-05
-2.30142925303063e-05
-3.50795916199689e-05
-1.42888235785113e-05
-3.80912303451056e-05
-2.58114916746994e-05
-1.52295411520639e-05
-1.86572432160517e-05
-1.92151043089424e-05
-2.8655770848197e-05
-1.96357254705417e-05
-2.33087903472802e-05
-2.53200764086827e-05
-1.29632142654845e-05
-1.77351339652395e-05
-3.44158727842499e-05
-2.24591969741131e-05
-3.63059643463948e-05
-2.19625638691828e-05
-4.06178125184146e-05
-2.28472254164627e-05
-3.5341504513737e-05
-5.09375148391093e-05
-2.02758508911833e-05
-2.95968190035003e-05
-1.27003930278975e-05
-1.36326077016507e-05
-8.78707126496356e-06
-2.28838414303978e-05
-3.00273846608639e-05
-2.11413225228832e-05
-9.25339439991066e-06
-3.30400180919535e-05
-1.72089249649897e-05
-1.77189676386289e-05
-3.44018110599229e-06
-1.01207202358349e-06
-4.03640855825638e-05
3.02552280223771e-06
-3.65134105742623e-05
-2.91823246552993e-05
-4.502535149892e-06
-3.12374018670683e-05
-3.73040545023941e-06
-3.30287933491294e-05
-1.01896745083764e-05
-1.93929467099598e-05
-3.01057397157974e-05
-1.11316154896351e-05
-1.33621711292161e-05
-2.02894155491888e-05
-3.13945706216116e-05
-2.63333788944739e-05
-1.23739593959468e-05
-2.71950726748624e-05
-1.01338888825098e-05
-2.99178492195181e-06
-2.38623385975269e-05
-1.58182501761741e-05
-6.03315987339106e-06
6.95878251428294e-06
-9.39280994074627e-06
-8.7522084161351e-06
-2.42677221732127e-06
-2.44583084992408e-05
-3.02885652690071e-05
-3.18926661640414e-05
-4.65186629496853e-05
-2.45150511076977e-05
-3.96831074264222e-05
-2.58056872211237e-05
-1.83605565985169e-05
-1.71484230224991e-05
-2.32705333418711e-05
-2.10729737388796e-05
-3.14614916983505e-05
-2.11126082032653e-05
-4.28311657207986e-05
-1.49621893375287e-05
-3.01256702273534e-05
-3.76321507953076e-05
-1.67750692956231e-05
-1.46053945602608e-05
-2.13744500291369e-05
-4.87704489573035e-06
-4.31726933679651e-05
-1.97497373850355e-05
-3.08410273104614e-05
-1.48077733787516e-05
-3.88986628563085e-05
-2.93928748418574e-05
-3.08387542030832e-05
-1.43245447213651e-05
-2.60328478092835e-05
-2.3826190722793e-05
-5.66017073452997e-06
-2.83741362918168e-05
-4.22665772784611e-05
-1.96934128336852e-05
-2.82305914087349e-05
-3.81101250404306e-05
-3.91451929903714e-06
-2.34668605200598e-05
-1.54152978624655e-06
-7.29512510344631e-06
-3.45013845427006e-05
2.9958323669684e-06
-1.9256516214736e-05
-2.29719916304193e-05
-9.18817966818693e-06
-6.53697916960613e-06
-3.94560295206192e-05
-1.75074668889505e-05
-4.66642874218517e-05
-1.7571644483524e-05
-1.59623370610818e-05
-2.75880237375571e-05
-2.37869466333859e-05
-1.35971883837575e-05
-3.27300059664413e-05
-1.75730820065848e-05
-2.81409914903648e-05
-3.33991294912559e-05
-3.72596432489512e-05
-2.46214496221864e-05
-1.10481133915024e-05
-1.67149964765731e-05
-1.67821553157519e-05
-3.71227803744784e-05
-1.39286604874938e-05
-2.4332165185686e-05
-1.48328820844202e-05
-2.5649439378028e-05
-1.01252261983557e-05
-1.99238367009264e-05
-2.65100229761104e-05
-2.6311704655814e-05
-1.36272450253511e-05
-3.22693921225776e-05
-3.5942974377998e-05
-2.21351733926959e-05
-3.11396098818085e-05
-2.36243758337158e-05
-1.73056461769424e-05
3.51031461284465e-06
-2.61392121318399e-05
-3.45777568500917e-05
-1.94564078179476e-05
-2.07899426600651e-05
-3.17333514336182e-05
-3.99400490729469e-05
1.75980525657573e-05
-7.16783252456986e-06
-1.80095127605327e-05
-4.48999092287949e-05
-2.21909629238066e-05
-2.1766434601366e-05
-8.34625178854023e-06
-1.62962004518225e-05
-2.99720407433173e-05
-1.58625448650711e-05
-1.76728806104963e-05
-1.10389913029482e-05
-2.88376360446863e-05
-3.04339854364938e-05
-1.84310571106369e-05
-9.85894462091877e-06
-1.56411940463048e-05
-4.82425235039341e-05
-3.56158591234159e-05
-1.77156405455547e-05
-1.25362829375365e-05
1.13924266534723e-05
-2.22001217982071e-05
1.29830214714248e-06
-4.75662409477233e-06
-1.08448105011022e-05
-1.16252550918423e-05
-8.500117800646e-06
-2.69149225083471e-05
-7.31857122450605e-06
-1.40542772027455e-05
-4.36567474011215e-06
-1.08075524862941e-05
-1.74048839133702e-05
-1.94163082817145e-05
-2.86134600324134e-05
-1.45498231993546e-05
-2.3150447672888e-05
-3.56059972212772e-05
-1.16731799489487e-05
5.65671228913549e-06
-3.58343376227057e-05
-2.82957983995462e-05
-3.42185823904354e-05
-3.26080278557381e-05
-1.45636304538967e-05
-9.50432636860209e-06
-3.16554446375575e-05
-1.77534939120821e-05
-1.60987666470689e-06
-1.50186620259659e-05
-1.05663305086015e-05
-1.801318486352e-05
-2.40240678239217e-05
-1.79686146338737e-05
-1.77029996491669e-05
-2.18305654825207e-05
-1.89162865928125e-06
-1.16660182311765e-05
-1.95615324090867e-05
-8.91145330121925e-06
-1.34019860772885e-05
-2.16043659314634e-05
-1.01175204684887e-05
-2.56057129385572e-05
-2.18082705703738e-05
-1.28479229378441e-06
-2.31029862367833e-05
-3.34607103015268e-05
-1.7496900826045e-05
-1.97890334264378e-05
-2.38752171146882e-05
-3.39083740746664e-05
-1.50274305702075e-05
-2.27357942304063e-05
-8.80825373258312e-06
-1.52932586906575e-05
-1.55074972805047e-05
-2.297844537604e-05
-8.92285200411892e-07
-1.23305704812531e-05
-3.61253884747428e-05
-3.01880315276221e-06
-2.32765227431309e-05
-1.89300392833764e-05
-1.57083324618814e-05
-1.03164685133146e-05
-2.47909981393001e-05
-5.4811821837344e-06
-1.54354534282542e-05
-5.85125843219232e-05
-3.66759335968665e-05
3.53561670881407e-06
-1.87105625655687e-05
-1.94604505860282e-05
-2.94905267489034e-05
-1.91259734877729e-05
-4.25678938921597e-05
-1.51478562163411e-05
-4.94501045579706e-05
-1.57754496172288e-05
-1.21916681681925e-05
-7.64486613361095e-06
-2.23669823239453e-05
-2.16872246021376e-05
-1.51578945910959e-05
-1.72176459100647e-05
-1.97659809015901e-05
-1.98759005156159e-05
-1.50910130607299e-06
-2.73098245858802e-05
-1.26298777796877e-05
-2.28345474025367e-05
-4.87163179535918e-05
-4.90447065573273e-05
-2.70770272544501e-05
-2.06080683814277e-06
-6.4393115716207e-06
-2.81248618607167e-05
-2.50011742974596e-05
-1.32157921286215e-05
-1.92298950579523e-05
-8.91861369450371e-06
-1.54201501788127e-05
1.84087992224085e-06
-2.68280626556217e-05
-2.36492677186243e-06
-1.17060467753698e-05
-3.48106384072951e-05
-1.48342682852742e-05
-1.87767427850562e-05
-1.51730861284135e-05
-2.55441114756208e-05
-2.14404551051352e-05
-1.18538469260027e-05
-2.16827760151562e-05
-3.35680513081404e-05
-1.89396461994963e-05
-2.48125726986014e-05
-1.6299344381367e-05
-5.29774024075255e-06
-1.63099549064089e-05
2.83790830476362e-06
-2.84174855419381e-05
-1.86339137377615e-05
-1.35878374451954e-05
-1.69490395865603e-05
-2.51017589045479e-05
-1.08685296599951e-05
-1.77063077404701e-05
-1.79600876867304e-05
-2.58591518273919e-05
-3.16009940820858e-05
-2.45261224650454e-05
-3.71511894348711e-05
-1.20851929786249e-05
-1.43381328300546e-05
-3.48748112727635e-05
-2.20438132741735e-05
-9.97921073466573e-06
-2.38021400357086e-05
-1.9832315576052e-05
-3.39340630235093e-05
-2.10022050258444e-05
-4.62638219392061e-05
-3.90294657591527e-05
-5.31267564598385e-05
-1.87202352270072e-05
-1.04441079670605e-05
-3.37934549588515e-05
-3.84552163488612e-05
-3.53307307283616e-05
1.01885782144776e-05
-5.13741309659711e-05
-1.37960173632686e-05
-2.36829649618286e-05
-1.85835817967667e-05
-2.332025519762e-05
-4.10414967404569e-05
-2.85217429843812e-05
-1.79406824560431e-05
-1.33477667641821e-05
-5.554477545504e-06
-2.68820657058351e-06
-2.49022376824633e-05
-1.72306912420742e-05
-2.65444021956222e-07
-2.67493700020698e-05
-1.96928264946128e-05
-3.84035838577587e-06
-8.59496181677136e-06
-1.82859797642338e-05
-9.36891646164261e-06
-1.99476077340664e-05
-8.14551658033104e-06
-2.74602426801684e-05
-1.85087043410634e-05
-2.29188891850853e-05
-3.09002928611242e-05
-2.69846318609019e-05
-1.72890955987361e-05
-1.20216740366335e-05
3.65573655983207e-07
-4.69585032263835e-06
-2.18432837200618e-05
-1.42844089413485e-05
-1.32767124463945e-05
-2.64541486323649e-05
-2.15021812792213e-05
-3.0446547119773e-05
-1.85043432843895e-05
-2.83450236082462e-05
-6.53489155613364e-07
-1.24405732117365e-05
-6.46976314221223e-06
-1.7213221808012e-05
-2.86019923926219e-05
-2.90734675599414e-05
-5.25712394103103e-06
-4.54804769679899e-05
4.31488118407953e-07
-1.0623149659453e-05
-4.98950097205713e-05
-2.22734245631361e-05
-2.02521330594397e-05
-2.65646038539935e-05
-1.27796964941083e-05
3.21489398551593e-06
-3.96970742004492e-05
-4.35406290235282e-05
-7.58861128481807e-06
-2.68878723159116e-05
-1.27791163503318e-05
-2.3865983854854e-05
-1.17329167036683e-05
-2.07266580068819e-05
-4.86623924855603e-06
-4.30357242430053e-05
-1.43629719463228e-06
-2.18566128413876e-05
-2.07093149030699e-06
-1.71662098772226e-05
-1.74324725976826e-05
-1.99812525434301e-05
-1.41671470098497e-05
-1.99946462327883e-05
-8.62978433865902e-06
-3.56646029402317e-05
4.20419990280921e-06
-4.46999866409279e-05
-2.81280647571525e-05
-2.37115138178464e-05
-3.36345538793772e-05
-2.10044850023874e-05
-1.05603154844045e-05
-2.15644821571296e-05
-2.79809663335942e-05
-2.82592144654219e-05
-1.07528415908348e-05
-9.99131898397563e-06
-1.27742210125638e-06
-1.50291391410719e-05
-1.41773355608102e-05
-3.20672637528824e-05
-2.7013196331951e-05
-1.80864765807716e-05
-1.97611674620857e-06
-1.47474562933883e-05
-2.2148168392723e-05
-3.06221863537089e-06
-2.24458755263589e-05
-1.85304146193584e-05
-1.91085406395838e-05
-1.01637932510595e-05
-1.1451746432819e-05
-2.10573288836174e-05
-1.65244554724513e-05
-2.71308239243616e-05
-1.30928163999653e-05
-2.84020174002496e-05
-1.42631960515247e-05
-2.2025895977008e-05
-2.24149360273852e-05
-2.49319219939066e-05
-3.2126159816678e-05
-8.49387961129056e-06
-1.03339547731217e-05
-3.83246210521074e-05
-2.8207304445366e-06
-4.99992030832688e-06
-3.61468866402364e-05
-2.40087112406049e-05
3.19371288652144e-06
-1.40232309692165e-05
-1.0958175276371e-05
-1.99850384539504e-05
-3.62131159708757e-05
-1.51371868466165e-05
-2.01064199871247e-05
-2.63943876380387e-05
-8.93246231394228e-06
-1.83849428393058e-06
-3.10067645104749e-05
-9.78537375175739e-06
-1.69994188732044e-05
-4.16443055443161e-05
-2.10900033909467e-05
-1.52934685682582e-05
-2.74722774167185e-05
-2.58316887881368e-05
-3.0844631047416e-05
-1.92205232116955e-05
-3.48161029883813e-05
-6.63074433641657e-06
-2.38495428820113e-05
-2.78697045630363e-05
-6.49466987220492e-06
-2.60396841611599e-05
-2.40500755828007e-05
-3.38202675347995e-05
-2.33377762021021e-05
6.19123306570758e-06
-2.09446701442237e-05
-1.35474030726943e-05
-2.82557874975601e-05
-2.72196362437134e-05
-1.27398016780741e-05
-1.48531040254936e-05
-1.85446116037423e-05
-1.97494955364201e-05
-1.48849301080829e-05
-1.9577874155041e-05
-1.07248651932752e-05
-2.07044709341345e-07
-3.37154585171106e-05
-1.79896805346708e-05
-3.53143768091688e-05
-2.4026728429246e-06
-1.24783816170457e-05
-1.93226811187055e-05
1.00744536462043e-07
-2.94683244424066e-05
-1.48094622149871e-05
-3.4447761250693e-05
9.52154809387644e-06
-3.3280786871822e-05
-1.99217444615144e-05
-2.22302092674777e-05
-2.31897706833927e-05
-3.61480679088821e-05
-2.2019219234149e-05
-2.84580269476981e-05
-3.22527876133352e-05
-9.21905485056084e-06
-1.77310757864788e-05
-6.39913824414354e-06
-2.19050002620011e-05
-1.47772122911841e-05
-2.77408483097237e-05
-1.32546090662881e-05
-7.96377787797597e-06
-1.02877880408086e-05
-1.58432707019988e-05
-1.6629591036373e-05
-1.98807832332335e-05
-2.55641037123028e-05
-1.44287405425878e-05
-3.64592369925726e-06
-2.38450813841846e-05
-2.13060402021339e-05
-3.73821641702968e-05
-2.066623163124e-05
-1.57565773670962e-05
-2.46256410998303e-05
-1.61673181923578e-05
-2.19878127876051e-05
-9.87452631697427e-06
-2.33096868885995e-05
-1.34107220915242e-05
-2.0944186953222e-05
-3.36035367241816e-05
-1.60292092364327e-05
-1.05479179385312e-05
-4.96271845314578e-05
-3.50147921665492e-05
-3.84912151454402e-06
-1.29257208313651e-05
6.05670642382511e-06
-1.19425542051368e-05
-2.5831828528141e-05
3.4345943813049e-06
-1.45351764908567e-05
-1.51535965123499e-05
-1.57378556965646e-05
-3.99640942709173e-06
-1.30109128168875e-05
8.99703624358036e-06
-1.65191408230002e-05
-2.50165918311309e-05
-4.27941258854796e-05
-2.15888164239363e-05
-2.76429003737172e-05
-4.52281461039158e-05
-2.97365590499646e-05
-2.20503116423218e-05
-2.66823475094011e-05
-3.20366090190119e-05
-1.95357369704385e-05
-1.32757521774355e-05
-4.11383700819465e-05
-3.93195899331555e-05
-8.55150335248304e-06
-3.90724065388553e-05
-2.53160839079209e-05
-3.45880467272041e-05
-2.49681479195181e-05
-3.7385152197966e-06
-1.80515794464817e-05
-1.56240699921931e-05
-1.36831659686371e-05
-2.62492122797999e-05
-3.03225312783565e-05
-2.19677957581471e-05
-1.29351825393455e-05
-9.27600146059914e-06
-3.01510559206282e-05
-2.90159841943252e-05
-1.2581726179836e-06
-2.43174277400905e-05
-3.96791753344569e-05
-1.02460547075325e-05
-4.33615228951171e-05
-3.83807766792388e-05
-1.82010946253671e-05
-2.67584585159016e-05
-3.7315228376746e-05
-1.16214088570681e-05
-1.8637987315466e-05
-1.01730626753022e-05
-2.27578448307975e-05
1.36513206898052e-06
-3.42189379800231e-05
-1.78703000139216e-05
-1.79589301237661e-05
-2.15992464780187e-05
3.66706602241829e-06
-2.25592620584939e-05
-3.96929932681442e-05
-8.26156960884251e-06
-3.52430044641037e-05
-1.58162158115984e-05
-4.94866346055565e-06
-3.68014968432576e-05
-1.79334377664886e-05
-2.07874679900976e-05
-1.61501175206196e-05
-1.94976945053405e-05
-1.82650511051111e-05
-1.86413966891741e-05
-2.69978566296299e-05
-1.31198106668412e-05
-2.01860270842341e-05
-5.04165149797804e-06
-2.62467068763398e-05
-1.75494817093819e-05
-1.56378157115564e-05
-9.65722750231013e-07
-1.94203119804578e-05
-7.82180101097007e-06
-1.0690207470437e-05
-1.51487014613165e-05
-1.88369545491314e-05
-2.19398890742066e-05
-2.7382784876715e-05
-6.337332717436e-06
-2.5910113397423e-05
-2.66752067863514e-05
-2.53292684376626e-05
-2.2393827383405e-05
-4.97816909831e-05
-2.73722680239832e-05
-3.33767869662493e-05
-3.35357424444488e-05
-1.75944466006838e-05
-8.71757467414999e-06
-2.0894363686563e-05
-9.00767817217892e-06
1.33003736232712e-05
-3.99539726219783e-05
-1.29311215084185e-05
-2.24791925210601e-05
-3.73204011589872e-05
-2.15206798802949e-05
-2.19567499937644e-05
-2.14125655922977e-05
-1.45683332615651e-05
-2.46646377960025e-05
-3.44837195923339e-05
-1.58077450680418e-05
-3.91458012688035e-05
-1.00528946277687e-05
-2.43179512973863e-05
-2.92540036094481e-05
-1.87678053276485e-05
-2.04593168018485e-05
-7.124457963284e-06
-1.74630341281706e-05
-2.4368379825229e-05
-1.75630377115646e-05
-9.1453663944311e-06
-1.52589556596985e-05
-3.01350765788291e-05
-2.45798574063527e-05
-3.35076697083589e-05
-1.70924533145133e-05
-2.89284794102419e-05
-1.25360275198101e-05
-2.43145523798454e-05
-2.23316811284822e-05
-1.31563700582891e-05
-1.33633352127061e-05
-7.68715013293375e-06
-1.98220449086714e-05
-1.80889374217442e-07
-2.41564347385924e-05
-2.33255111434299e-05
-8.41606456748375e-06
-4.1252054959659e-05
-9.30509448639508e-06
-1.96504441836318e-05
-1.55101409138086e-05
-4.60460909991997e-05
-1.67003163688148e-06
-3.66631968941832e-05
-2.92928651681669e-06
5.95819246042075e-06
-2.79913200798208e-06
-1.37631028488539e-06
1.11058111577762e-05
-3.31983052112125e-05
-3.7613972246315e-05
2.30441462063463e-06
-1.37752813535357e-05
-2.77600376195659e-05
1.98847303905269e-06
-5.24905995186966e-05
-4.29729710703745e-05
-4.22859934320822e-05
-1.50466861608969e-05
-3.00044477384179e-05
-1.04347130127737e-05
-2.47164946203404e-05
-3.69205173469383e-05
-3.13593402100079e-05
-2.58887732974931e-05
-1.75234882268587e-05
-3.48391255036636e-05
-2.99041458004455e-05
-1.0149631680339e-05
-1.19588409557293e-05
-4.13323752875709e-06
-2.8108762550668e-05
-4.81695309721359e-05
-1.99995370901335e-05
-2.6720867997396e-05
-3.25474829133064e-05
-1.37762186352837e-05
-7.79272407542e-06
-2.70075911047258e-05
-2.96661311632577e-05
5.2064597995106e-06
-1.18392771817314e-05
-7.50838596569191e-06
-1.46675731534033e-06
-1.28524586612689e-05
-1.86550468116526e-05
1.12282225979959e-05
-3.36052463892742e-06
-3.7139218159011e-05
-2.14345835722606e-05
-2.46186176080411e-05
-7.81548529060575e-06
-4.26813897226922e-05
-1.27148673516619e-05
-3.80922032761718e-05
-2.431298038583e-05
-1.74042077373379e-05
-9.34754094295635e-06
-1.41133819591241e-05
-3.47924002988469e-05
-3.08803316506701e-05
-4.19679379416353e-06
3.36798263119246e-06
-1.14153193856067e-05
-2.35501332690811e-05
-2.77800379306969e-05
-8.43170068440749e-06
-7.55344424026994e-06
-2.89186081922985e-05
-1.33132422693559e-05
-1.17850965331159e-05
-1.2977567560656e-05
-1.92093798538554e-05
-1.15007639737072e-05
-2.05142068186184e-06
-1.87668595908067e-05
-1.43937968913151e-05
-2.22670261844995e-05
-2.80913394829987e-05
-7.64722794600733e-06
-6.53974266968697e-06
-2.64534364655144e-05
-8.38613733954096e-06
-2.20434650805987e-05
-1.65310735202106e-05
-1.32426446070977e-05
-2.14572206410798e-05
-2.21099736286956e-05
-2.1092905976792e-05
-1.61022867593903e-05
-4.18441799541451e-05
-2.44064060016291e-06
-2.1983097589391e-05
-2.10903431424892e-05
-3.34115252680593e-05
-1.03924402140686e-05
-3.02439952266944e-05
-3.58072765202331e-05
-3.89728721941035e-05
-2.76893860174768e-05
-1.524496097122e-05
-1.99427376847071e-05
-1.54194730246198e-05
-2.51435879366355e-05
-8.50540786899936e-06
-3.99262430067583e-06
-1.32053495481665e-05
-3.7350789853352e-05
-2.84776281017726e-05
-2.18773710609956e-05
-2.6852240625858e-05
-4.04017876680099e-05
-2.78788891445019e-05
-2.98613054630593e-06
-3.56679327298021e-06
-2.2476732150211e-05
9.69832146439936e-06
-1.24038946763898e-05
-1.30670509940811e-06
-2.76447682847919e-05
-4.78679800956068e-05
-2.77532190533149e-05
-2.22649291952257e-05
-9.7408998293159e-06
-1.5033134424572e-05
-1.69798011826567e-05
-9.98253598402547e-06
-4.84254099504629e-05
-2.69902152504455e-05
-2.65531420363606e-05
-2.20639321171994e-05
-4.39719934922907e-05
-1.73631311317887e-05
-1.16825534751567e-05
-2.23153557514684e-05
-1.94473350157239e-05
-2.51126900362784e-05
-1.67656525924078e-05
-3.98025580430372e-06
-2.67850847565944e-05
-1.12995764591849e-05
-1.5924381618923e-05
-1.21201648704882e-05
-2.03792428597541e-05
-1.78222493864739e-05
-4.12556536127514e-05
-6.64274738590111e-06
-3.27035261544443e-05
-1.60913633023579e-05
-1.04093899299948e-05
-1.17909837302537e-05
-2.15230009711822e-05
-2.26192925255007e-05
-8.76433588342689e-06
2.46010828384119e-07
-1.17797283514703e-05
-2.99298172160452e-05
-2.21847204677837e-05
-2.92080669941639e-05
-4.86664809686992e-05
-2.88465750983101e-05
-1.24242651673822e-05
-9.93024528245985e-06
-2.6786849896862e-05
-1.3175585377825e-05
-1.94622796551887e-05
-2.87649696548849e-05
-6.52565177980376e-06
-3.20684433076869e-05
-2.54771576774389e-05
-1.38783397308117e-05
-2.92753264514804e-06
-3.4359273191345e-05
1.51932615615172e-06
-3.58039383777682e-05
-2.64511803720846e-05
-2.64388547258193e-05
-6.77307884356245e-06
-1.87736511265575e-05
-1.25478770287558e-05
-9.58206977078897e-06
-2.10050180879216e-05
-1.50854544017949e-05
-2.61020470475301e-05
-3.42832698877175e-05
-1.38342334393693e-05
-1.50110077232789e-05
-4.64039824819308e-05
1.23542780620251e-06
-2.73395377459372e-05
-3.35397879140171e-05
-1.65250735076506e-05
-2.71352660104481e-05
-3.91525663432475e-05
-9.76309865249288e-06
-2.76894555830363e-06
-1.89705474766694e-05
-3.44111813575168e-05
-1.11713445768435e-05
-2.60961232394019e-05
-2.53474611732447e-05
-4.84877717311608e-05
-2.04587432904277e-05
-2.53193485660978e-05
-4.27133502736512e-06
-2.20533094222607e-05
-1.16673565032732e-05
-7.88801658916297e-06
-2.1223901042941e-05
-4.04911265413378e-05
-7.77198424672129e-07
-1.99556386104633e-05
-6.5891375708009e-06
-3.10031435586576e-06
-2.49617241337873e-05
-2.02750722780212e-05
-2.0738245008455e-05
-2.23999709482724e-05
-3.63710889900832e-05
-3.42612167855141e-05
-2.65336002949846e-05
-2.05340306785766e-05
-1.9497089728719e-05
-4.95386195793413e-05
-2.16692740975277e-05
-1.34843866662789e-05
-2.11334175473111e-05
3.36418968869306e-06
3.88959879199096e-06
-1.88011320953486e-05
-1.10163781098937e-05
-2.0244767432617e-05
-8.56427117193402e-06
-1.95284493842097e-05
2.4788115159952e-06
-2.10714088349366e-05
-3.67817414807276e-06
-1.5383285255697e-05
-1.59341032865196e-05
-1.1740210879708e-05
-1.62431458504038e-05
-1.45361852949662e-05
-4.24129378813728e-05
-3.2405931532771e-05
-3.20208692323085e-05
-1.87616684825687e-05
-6.28650760999762e-06
-3.34378737516604e-05
-3.42210116820627e-05
-1.88830163090295e-05
-5.21898437102897e-05
-2.85373026011725e-05
-3.12042858820969e-05
-8.70024980419695e-06
-1.79457296797534e-05
-1.82932617664546e-05
-1.24518281348958e-05
-2.0655735597182e-05
-1.19772735057073e-05
-3.26843092284691e-05
-3.67742420328011e-05
1.57023682204768e-05
-2.49450098584587e-05
-3.79387909203574e-05
1.95127179455465e-06
-3.39522864787151e-05
-1.26607327234329e-06
-8.59582103276214e-06
-2.76531056024669e-05
-3.35102578876024e-05
-5.20892560538873e-05
-1.55770982444936e-05
-1.53981829305711e-05
-1.55962954618246e-05
-2.89922875280331e-05
-4.61466377613345e-05
-4.34190110849338e-05
-3.02596036132458e-05
-3.70627285023421e-05
-2.65513460485043e-05
-2.01472124829443e-05
-4.78554640413388e-05
-3.40347450802939e-05
-1.00376463003817e-05
-3.11419434754443e-05
-2.61824266732587e-05
-2.51257250363041e-05
-2.68885693700013e-05
-4.34510556938372e-05
6.98112738801406e-06
-1.21621950644328e-05
-2.42840517921508e-05
-3.71934504436623e-05
-2.16469412185174e-05
-8.76783125445297e-07
-1.53443437682367e-05
-2.26894278385482e-05
-4.80364416212742e-05
-3.85866154084698e-05
-3.26066602817796e-05
-3.66626059590637e-05
-1.22776374031137e-05
-4.57329673619778e-05
-2.48235316169255e-05
-2.83856180511361e-06
-2.9754373814673e-05
-1.03034193614841e-05
-7.4679811716581e-06
-1.83943037202101e-05
-2.22832129626437e-05
-1.18406536138999e-05
-2.23466322271959e-05
-1.47556061749133e-05
-2.27780194393445e-05
-7.7243728374903e-06
-2.05114593904264e-05
-2.62706237635183e-05
-3.64421466599421e-05
-1.51978076314454e-05
-1.81881805487881e-05
-2.62378644955156e-05
-1.87892548513935e-05
-2.66983683474468e-05
-3.43273655198999e-05
-3.99274175831868e-05
-4.97940119165272e-05
-3.21838004617832e-05
-4.33652739907877e-05
-4.55010883004721e-06
-1.18248392227675e-05
-2.39256310192674e-05
-1.67601260688841e-05
-9.15571474154856e-06
-2.03740366211632e-05
-1.03664937972437e-05
-3.67627356175203e-05
-3.64799809785221e-05
-2.47754675192741e-05
-9.03250102252631e-06
-2.58029777750783e-05
-1.02217699154671e-05
-1.57739936769325e-05
-4.22661380636192e-05
-2.37168823569756e-05
-2.77802600807846e-05
-3.00179966274333e-05
-1.54262533794995e-05
-3.57869240986373e-06
-2.59866123534123e-05
-4.69109091571018e-05
-3.0084035095704e-05
-2.80946027708524e-05
-3.07059253758837e-05
-2.3212502445346e-05
5.74003509501614e-07
-1.7789838087234e-05
-4.00158063764218e-05
-5.17252883121303e-06
-8.05177337952547e-06
-3.82939248353378e-05
-2.33481971267397e-05
-1.4201270978236e-05
-1.71091862935144e-05
-2.35650333987183e-05
-1.41445499312347e-05
-1.67179728467652e-05
-4.39685942528552e-05
-3.50846178763119e-05
-1.30074124060607e-05
-2.56203340701164e-05
-1.20372035015754e-05
-2.13549534699938e-05
-8.77682042608528e-06
-4.01337861275322e-05
-2.86237347352468e-06
-3.14874109837922e-05
-1.40344403156267e-05
-1.94650980782645e-05
-1.92234036432045e-05
-2.51985397243334e-05
-3.11320461766872e-05
-3.62835063312069e-05
-4.38727507575556e-05
-2.54262303262235e-05
-5.44824253835511e-05
-7.62169013620574e-06
-2.23496686665504e-05
-2.26583632065684e-05
-3.49847411435967e-05
-1.9817701141073e-05
-3.03671870607561e-05
-6.4227404791222e-06
-2.61882424946012e-05
-3.58949703448034e-05
-1.34932727343329e-05
-3.24118410213465e-05
-9.4032578683935e-06
-3.01815420813577e-05
-1.47197561927449e-05
-1.65229889349392e-05
-2.50888884329533e-05
-2.15018263860526e-05
-1.90803029103857e-05
-3.11366117564429e-06
-3.8868323572856e-05
-3.93367967000527e-05
-3.94775112863199e-06
-4.06327743205311e-06
-2.57062055956929e-05
3.52251306075439e-06
-1.4359590183584e-05
-1.0217270800388e-05
-2.87597486578257e-05
-1.15973501179583e-05
-1.64343566382698e-05
-2.87596133140926e-05
-3.78519203657282e-05
-2.2140495042467e-05
-5.30270571101676e-06
-3.20203851464965e-05
-1.22422417092274e-05
-4.94475450203266e-05
-2.75211405036795e-05
8.48407302828263e-06
-2.62916961798133e-05
-2.19596836543354e-05
1.71383548391739e-07
-1.27035757337846e-05
-2.02454708006732e-05
-8.9622370279006e-06
1.00991004955167e-05
-2.62340166279682e-05
-3.76176219455472e-05
-3.17289116455056e-05
-1.45691130232176e-05
-3.45767254113757e-05
-3.27485879744783e-05
-3.88447404839312e-05
-2.39142613931899e-05
-1.50800075040416e-05
-3.44997704307857e-05
-2.97748166129514e-05
-1.29370316654407e-05
-2.46086760107284e-05
-4.48323963888345e-05
-2.00393668972755e-05
-4.35133586869687e-05
-6.12071414089234e-06
-1.62188932264138e-05
-1.87224500489484e-05
-1.74190539232762e-05
-8.23535550588169e-06
-2.43221981708153e-05
-4.18334330480891e-05
-3.3230369534134e-05
-3.54419927500317e-05
-3.66120197550169e-05
-1.44748927137786e-05
-1.10978059431881e-05
-4.22747440673549e-05
-2.41908589361122e-05
-1.78442347636637e-05
-6.56858219616162e-06
6.41795573462052e-07
-1.9893030465755e-05
-1.25035976969578e-06
-3.00902169270219e-05
-1.24718838241658e-06
-5.26610667201616e-06
-2.13465200229711e-05
-2.30508935130571e-05
-1.46692465625316e-06
-1.5201574880215e-05
-2.92700165164174e-06
5.65190380020114e-07
-2.17797380626478e-05
-1.15996382142031e-05
-3.15830104124468e-06
-2.21467013504003e-05
-1.95741519109687e-05
1.24259937117803e-06
-3.45872431607161e-05
-2.52782204410491e-05
-3.37905920259796e-05
-3.08275120904462e-05
-1.6169638293175e-05
-2.33506296447855e-05
-1.72990623993952e-05
-6.69491272797274e-06
-1.26487944776242e-05
-1.88735302563829e-05
-2.83836451334741e-05
-2.91155167460162e-05
-2.62859199084127e-05
7.46624672646728e-06
-1.30935176761673e-05
-2.43397532821972e-05
-2.9301772875725e-05
-1.88252669399156e-05
-8.51032203649005e-06
-3.08642523496876e-05
-1.87844316850247e-05
-1.21478268279735e-05
-2.27297148569065e-05
-2.96676706198355e-05
-3.4924420166871e-05
-1.43294497863419e-05
-1.85625775940723e-05
-1.42156258845315e-05
-1.22801008565581e-05
-1.59645937254447e-05
-2.99954687535329e-05
-1.12157712083442e-05
-2.93884376738676e-05
-1.52881264532088e-05
-2.73595324765565e-05
-6.42201484273677e-06
-1.72050110241899e-06
-2.01013448028696e-05
-3.7357883272006e-05
-2.52793325016612e-05
-6.28625658596112e-06
-1.51426635199164e-05
-3.67098852505883e-05
-3.13848221702973e-05
-2.38514339595324e-05
-2.97043086708605e-05
-3.01596014675789e-05
-2.61505181444848e-05
-3.08945879452972e-05
-4.14042258114341e-05
-2.16455532325394e-05
-3.0064652202174e-05
-1.08419019568412e-05
-1.98403408645838e-05
-1.59790366315686e-05
-2.81298397047699e-05
-3.06751941943678e-05
-2.49568749831789e-05
-2.66732131917371e-05
-2.3198462860867e-05
-2.32758625262487e-05
-3.19541431088857e-05
-1.33297052376038e-05
-2.22357985303937e-05
-3.80568056552415e-05
-8.65038142741354e-06
-8.43549591913479e-06
-3.12882020397385e-05
-1.10726495838173e-05
-2.72461729985785e-05
-5.14475645088122e-05
-2.4244058618426e-06
-2.91486719696453e-05
-1.74925613899008e-05
-1.88363229824658e-05
-6.03321066605033e-06
-1.31628259686325e-05
-1.11677528448915e-05
-2.17824235074481e-05
-1.15149345507279e-05
-4.00907942554045e-06
-2.25770486843027e-05
-3.44314885678098e-05
-7.24046893676847e-06
5.01462598074478e-06
1.44768070944954e-06
-3.75226954743159e-05
-3.03701080766656e-05
-1.21858689708114e-05
1.68515408370851e-06
-1.8902373545242e-05
-2.24169999526542e-05
-3.2586155914368e-05
-3.12283936468071e-06
-1.52880261961924e-05
-2.38791157270206e-05
-4.4601026412969e-05
-9.00105252573382e-06
-1.93820703016987e-05
-3.60180062742998e-05
-7.18662565272555e-06
-2.5179039805878e-05
-2.19827710445319e-05
-3.49981321102116e-05
-6.33404740289893e-06
-6.51232406685675e-06
-1.0040904660848e-05
-1.93937647091551e-05
-1.71971232281145e-05
-1.85064622290351e-05
-2.7091309830296e-05
-1.87733939243549e-06
-3.08015607355212e-05
-1.73846664328535e-05
-3.23246499921051e-05
-1.29620387542036e-05
-5.99229294178892e-06
-3.92317160802789e-05
-3.88171554160286e-05
-3.54124073134821e-05
-3.00383873088844e-05
-3.43644621303603e-05
-1.59175329454607e-05
-4.13548921039876e-05
-3.0821957359846e-05
2.66693931063514e-06
-7.43396375412611e-06
-9.97060281849331e-06
-3.17728395902502e-05
-1.37730084934612e-05
-1.99162802645336e-05
-3.25417315627012e-05
-2.32967242604975e-05
2.9127259665544e-06
-1.20169695757851e-05
-1.57522463948501e-05
-4.43381592177351e-06
-3.36974656605056e-05
-1.75273774799959e-05
-1.55621649417727e-05
-1.28300407560097e-05
-1.67821969691836e-05
-3.00954521856871e-05
-2.05419942237417e-05
-2.27207538864615e-05
-2.49011549584289e-05
-1.04549675501151e-05
-2.14025780887133e-05
-9.88238970651512e-06
-1.41694602022476e-05
-3.54203395040809e-05
-1.34696485281146e-05
-2.48223838768045e-05
-8.65338265793984e-06
-3.83040635788132e-05
-4.24668280330631e-05
-2.15462361136146e-05
-1.13474368700409e-05
1.02869483154301e-06
-3.09687090405366e-05
-9.94802679603183e-06
6.6328975968631e-06
-1.33600926964747e-05
-9.25243881300302e-06
2.8236743921081e-06
-3.06041020066854e-05
-1.09057879418059e-05
-1.48267813080085e-05
-1.54165482307435e-05
-2.25625706694225e-05
-2.83781392507609e-05
-2.80536232253395e-05
-3.63597437595454e-05
3.73243127526217e-07
-2.21188069177109e-05
-5.35221329752209e-05
-3.82054283159538e-05
-3.13916034361346e-05
-1.9183735199451e-05
-3.58898596116953e-05
-3.38436279186784e-05
1.98665231772618e-06
-1.95419049594159e-05
-1.99565352635097e-05
-1.15854577300086e-05
-3.6367156423732e-05
-3.21475026751495e-05
-1.40625491489068e-05
-2.99657678386978e-05
-4.81695856705106e-06
-6.79122329151052e-06
-3.03288481440655e-05
-6.1586545686948e-06
-1.65357574533017e-05
-2.70537004638274e-05
-2.25050738341954e-05
-2.91458118987679e-05
-3.55017087958485e-05
-2.09068991332895e-05
-3.86956347833302e-05
-9.14899963690399e-06
-3.22612852647498e-05
-3.27726562272812e-05
-4.11902358879773e-05
-3.77912583687971e-05
-3.60080239465675e-05
-4.74168441060907e-06
-2.25872455219903e-05
-3.13997631162548e-05
-2.22562149515518e-05
-9.26792308110248e-06
-2.84981389148175e-05
-1.49972878805165e-05
-1.06900608806862e-05
-3.19486117875623e-05
-1.5478871065857e-05
-1.55709268715261e-05
-2.18123960131078e-05
-1.0798131186131e-05
-3.62238572540398e-05
-2.28124966101702e-05
-1.74585940395314e-05
-3.76025597401068e-05
-3.57868247632689e-05
-2.35028845723515e-05
-2.65648839376652e-05
-3.45093106447963e-05
5.41254746782039e-06
-2.10585181321984e-05
-1.67955349835404e-05
-1.09526310840967e-05
-2.86825382772199e-05
4.97103958894502e-06
-8.40071701128186e-06
-2.22115398015595e-05
-1.74753197896453e-05
-3.01248505287919e-05
-1.74705164280049e-05
-2.65703668617471e-05
-1.18880757126374e-05
-2.02696397986949e-05
-2.3778927635755e-05
-2.70239607176912e-05
-3.94300468506413e-06
7.38533826073835e-07
4.87653879175239e-07
-1.94128976053147e-05
-1.97486060507541e-05
-1.85113513358434e-05
-2.00586338865652e-05
-2.09620186081527e-05
-2.12649065321956e-05
-3.92005031657336e-05
-1.58014154069747e-05
-1.5371817803048e-06
-1.15720093139234e-05
-3.39929965348074e-06
-1.57017509680224e-05
-2.67344640048648e-05
-6.49148899685951e-06
-8.44315415765007e-06
-2.28962071726776e-05
-2.59743320689509e-05
-2.69744243820928e-05
-5.28242564077154e-05
-1.8399465266401e-05
-2.25669310880259e-05
-3.6864766342136e-05
-1.83331329964568e-05
-1.57959584699647e-05
-1.35445084763372e-05
-1.39028477397947e-05
-1.81409412092944e-05
-2.2264358014778e-05
-1.2223155621432e-05
-1.77413374058996e-05
-2.89019614926414e-05
-2.18377815291779e-05
-5.35982967507005e-05
-1.12157395406322e-05
-3.69200136460867e-05
-3.21422305792982e-05
-2.49272963199848e-05
-2.63402338088753e-05
4.20481285008539e-06
-1.58838361835348e-05
-9.71150931714577e-06
-2.91007582375841e-05
-2.27461355613235e-05
-3.53309905345202e-05
-2.39198188332057e-05
-6.10031196064695e-06
-2.13631418511793e-05
-1.72254260772013e-05
-3.12626211583222e-05
-3.38198774167014e-05
1.29118056667247e-06
-4.30673864092163e-05
-2.51941838624807e-05
-1.80147451576131e-05
-4.84576416697209e-05
-2.82214422707928e-05
-3.0217092645596e-05
-3.21227349515129e-05
-2.7445017555047e-05
-1.96378196648083e-05
-9.80221257767853e-06
1.54376606092485e-06
9.38610391987665e-06
-2.19451829209744e-05
-2.46823668908225e-05
-2.57861690531126e-05
-1.25486587053922e-05
-3.68823731033374e-05
-1.41015223454016e-05
3.49699287295537e-06
-1.39699719451992e-05
-2.58790751421137e-05
-2.66201408654924e-05
-2.48180177488765e-05
-2.92281018408069e-05
1.01963112865863e-05
-8.57817711534066e-06
-3.10803980701773e-05
-2.41693550749694e-05
-4.52356755422297e-05
-3.08383278821067e-05
-2.05526945831769e-05
-2.91419238648832e-05
-2.59782302560237e-06
-5.28785684602853e-05
-3.7668160661737e-05
-1.64472359098881e-05
-2.10468126918604e-05
-3.93708990276131e-05
-1.38696002490025e-05
-2.29617848607126e-05
-2.44325829598225e-06
-2.12002903901542e-05
-2.51822094661307e-05
-2.97795727509552e-05
-8.95481978891941e-06
-2.31502788091666e-05
-2.16619745989449e-05
-2.45709862970213e-05
-3.80938878271795e-05
-2.92788159161224e-05
-2.02561000421487e-05
-3.03405908167586e-05
-2.781127337829e-05
-1.6737877715444e-05
-3.37495507411894e-05
-1.55220826592534e-05
-2.27266479420987e-05
-2.08032634586015e-05
-4.01456004062675e-05
-2.34103739706208e-05
-2.28955203400481e-06
-1.45591652635342e-05
-1.52048583290664e-05
-1.98941304062539e-05
-1.51424652177156e-05
-6.64485545751855e-06
-1.41722864460361e-05
-3.27750039378737e-05
-3.99448474253011e-05
-5.8274196401671e-06
-4.38934834793806e-05
-3.6642220243538e-05
-9.1383304277691e-06
-3.46152617997365e-06
-1.09424973713825e-05
-1.67372101628224e-05
-1.43264340601241e-05
-3.64454849616515e-05
-1.38756453065245e-05
-9.27043173695205e-06
-2.29191426882948e-05
-1.26830730976863e-05
-9.86757491914484e-06
-1.16041233086239e-05
-2.4867544611535e-05
-1.90163826627116e-05
-2.55366154800878e-05
-1.65792397912877e-05
-2.44222496209038e-05
-1.09314062006204e-05
-1.1382914494531e-05
-2.71722246097241e-05
-2.07177185553772e-05
-2.93774978356235e-05
-3.6363160397565e-05
-1.93945048286191e-05
-3.91860849532885e-06
-2.91715542776189e-05
-3.60055496827894e-06
-2.52306409418558e-05
-6.44941546665889e-06
-1.13734290453765e-05
-1.05639321626688e-05
-2.46919957063995e-05
-2.39138241037356e-05
-1.31315966439661e-05
-2.59501931535848e-06
-6.50909871843641e-06
-1.10773658408036e-05
-1.54913496475325e-05
-4.23936179669256e-05
-2.32541757783788e-05
-1.97032029865019e-05
-2.73612406829424e-05
-2.87301054950807e-05
-2.10617742778812e-05
-1.31929320713171e-05
-2.05956858797735e-05
-1.24057242387552e-05
-1.74037305720748e-05
-4.36050657486718e-05
-2.85260562267946e-05
4.30728070859691e-06
-9.17964376458663e-06
-1.6766355535201e-05
-2.92456774437317e-05
-4.59166847183568e-07
-2.86163840258253e-05
-1.82068404247449e-05
3.17531123353656e-06
-1.9095523155487e-05
-2.17103712699259e-05
-6.5377713139129e-06
-7.9522698937097e-06
-2.09102547482433e-06
-1.04759149887666e-05
-1.94248543066916e-05
-3.57765518909991e-05
-1.44677597230282e-05
-2.95392013801794e-05
-3.68662127936827e-05
-2.19169330433912e-05
-4.31334643289439e-05
-1.27353763835213e-05
-1.23929246379013e-05
-2.05963064914878e-05
2.05460517691718e-06
1.4255580264535e-05
-2.69923114766342e-05
-2.17572602306731e-05
-6.73778618322715e-06
-2.10125967670539e-05
-1.33018115090209e-05
-2.27297137883305e-05
-2.59075752201305e-05
-1.346545728996e-05
-2.87259099330301e-05
-2.27200718706614e-05
-2.45705023852518e-05
-1.56819692411312e-05
-2.65783088848537e-05
-2.99732464908191e-05
-3.25495180070358e-05
-1.58686515979185e-05
-3.70517011238315e-05
-8.47344058666013e-06
-1.66919898811382e-05
-2.560690544408e-05
-3.05065227945128e-05
-3.01668936788428e-06
-3.87165197997017e-06
-1.83369683436261e-05
-1.90958080535778e-05
-2.6395310941248e-05
-1.10722298829899e-05
-1.26573512881862e-05
-1.05158459710049e-05
-1.37934676101123e-05
-2.982162930448e-05
1.35853172684235e-06
-5.8592991007502e-06
-7.89164767827468e-06
-5.6546362491905e-06
-4.28611632462478e-06
-2.05017503684971e-05
-1.29356734584393e-05
-2.35105091197879e-05
-2.3967771301132e-05
1.07558911638569e-05
-1.86021222924945e-05
-1.36686699138307e-05
-1.37445987555101e-05
-2.51714537429157e-05
-2.75571916613395e-05
-5.0958320668953e-05
-1.49125801040854e-05
-2.13160133500666e-05
-1.8235160507825e-05
-2.94367045861859e-06
-7.18387304868416e-06
-8.72803579467807e-07
-1.79712297549247e-05
-7.79349937602907e-06
-2.69565919387454e-05
-3.88701538537849e-05
-1.55309318712285e-05
-3.0963814898179e-05
-2.22863774350084e-05
-8.2325397655006e-06
1.72831933802421e-06
-1.21517652877674e-05
-1.96293250895063e-05
-4.74135363612068e-05
-2.63625516212952e-05
-1.64263879861937e-05
2.76931493466606e-06
-2.80790109427008e-05
-3.3610365027764e-05
-2.08888456356736e-05
-2.10775263608453e-05
-8.28888038938843e-06
-2.74732302266421e-05
-1.84949759350609e-05
-3.03773430846281e-05
-1.91935855866113e-05
-1.86325924645154e-05
-2.100532818662e-05
-1.1149787625857e-05
-3.20507234241831e-05
-3.26984973224222e-05
-2.69695327355552e-05
-5.15848664603447e-05
-1.40153439719519e-05
-3.26191492313256e-05
-2.13145320597508e-05
-1.66474870418912e-05
-2.34056455245439e-05
-4.95737274132707e-05
-3.39219788793726e-05
-2.30241514844478e-05
-2.30358557785791e-05
-4.40984120305271e-05
-2.07009971955265e-05
-2.10473916487218e-05
-2.49337696825521e-05
-2.15720976543841e-05
-1.06228514403436e-05
-1.5920938291601e-05
-8.33166623793683e-06
-1.97565892348745e-05
-7.40255237662103e-06
-2.46562585140342e-05
-2.84569160879757e-05
-1.32049395487614e-05
-1.55100039230045e-05
-2.45370558568026e-05
-8.17141613023691e-06
-2.86918817188602e-05
-1.71486006151899e-05
-1.43438645322056e-05
4.0232143155078e-06
-4.77176481220238e-06
-2.15322642298069e-05
-3.44771122084997e-05
-1.76219861524169e-05
-2.53911242189124e-06
-5.90712670086883e-06
-1.59854355246316e-05
-2.16764616807475e-05
-2.20131427496638e-05
-2.66679792753618e-05
-1.42329753050684e-05
-1.77912067880486e-05
-1.69462135262384e-05
-1.19911847516288e-05
-2.60803450286142e-05
-1.93577254907905e-05
-2.41908442099395e-05
-3.10989566845071e-05
4.64832841157232e-06
-3.46800022024567e-05
-1.66805990021008e-05
-3.20865660798511e-05
-1.44058389222332e-05
-2.47392876280969e-05
-4.08616366770254e-05
-2.70698601643609e-05
-1.73857361614308e-05
-1.99488082357612e-05
-2.6283920352473e-05
-1.1531796288951e-05
-2.6917321394255e-05
-3.87214912687487e-05
-2.54782740221594e-05
-2.29744674954007e-05
-3.523562154073e-05
-2.54595269553912e-05
-2.49431334088052e-05
-1.99747230702207e-06
-2.46391855617876e-05
-3.01607786889877e-06
-2.06451185974653e-05
-1.99908965335249e-05
-2.15419384565855e-05
-2.01965061642994e-05
-2.23011697352608e-05
-3.350474319616e-05
-1.30418293256333e-05
-6.98633937638102e-06
-3.50739061191015e-05
-3.4523782344138e-05
-1.85466180164864e-05
-1.47795395747971e-05
-1.78717668316593e-05
-1.2269934474304e-05
-2.7585119661699e-05
-2.06655734209687e-05
-1.54840612133958e-05
-1.09719347400363e-05
-1.37878075321624e-05
-1.3333566754784e-05
-1.97191172558324e-05
-1.72306961940047e-05
-4.18538798495391e-05
-1.0384674519814e-05
-1.45603131117345e-05
-1.14358500014071e-05
-4.8254572856296e-05
-3.59846594919043e-05
-1.99020315232517e-05
-1.24999314968408e-05
-1.92850349616387e-05
-2.255234020754e-05
-2.40365686879434e-05
-1.91934835278303e-05
-1.66535393240382e-05
-1.35606774157428e-05
-1.91283684989549e-05
-1.90235697317923e-05
-2.82629382014502e-05
-3.40569227834415e-05
-2.0592257253261e-05
-2.04331455166938e-05
-1.06755894755623e-05
-2.54064984393666e-05
-1.5119496917578e-05
-1.33156387938666e-05
-3.69489942126104e-06
8.22496332270634e-06
-1.0468934790913e-05
5.28458188423181e-06
-1.21952566030346e-05
-1.84995360093634e-05
-9.06806070373398e-06
-2.83171993832165e-05
-4.59259792169557e-05
-2.56734910006792e-05
-2.57164074853702e-06
-3.22853647767251e-05
-1.47135270579091e-05
-1.5865851451304e-05
-1.67115940419113e-05
-5.45081025039522e-06
-1.19179893843949e-05
-1.17267768563777e-05
-9.68565683652275e-06
-2.74738337614318e-05
-1.97086004619248e-05
-1.44363192885156e-05
-1.90439556757338e-05
9.69060209454396e-08
-7.75970576851106e-06
-2.35546808320863e-05
1.52678751863249e-06
-9.79323063853745e-06
-5.55215514357368e-06
-4.16835012964444e-05
-2.03008886032354e-05
-1.43647691770016e-05
-3.91004456315897e-05
-2.10751514145186e-05
-2.72423718559143e-05
-4.14955688646311e-05
-5.32883703135002e-05
-7.82358492151409e-06
-3.55241713054447e-05
-4.02316967077867e-05
7.50965618033608e-06
-9.54437815466643e-06
-2.15009885635882e-05
-1.57720606918552e-05
-1.99571079007928e-05
-2.82777214463152e-05
-3.25634873087959e-05
-2.51259149597771e-05
-1.72135448338168e-05
-2.40723762366969e-05
-1.41419433813177e-05
-3.37894623796724e-06
-1.64696324179698e-05
-1.04367758185229e-05
-4.06785723785237e-05
-5.63963316715487e-06
-3.13524038012443e-05
-3.10719943639609e-05
-4.37069042978139e-05
-8.47115764790742e-06
1.33809468874308e-06
-1.90054561716436e-05
-1.28449060121057e-05
-2.19472233284294e-05
-1.61865361898987e-05
-2.74048616942981e-05
-1.09134574609512e-05
-5.25217190371748e-07
2.31834612277941e-06
-3.2012836269591e-07
-4.025592420277e-05
-1.46111882985269e-05
-1.07122209858191e-05
-1.76224954340543e-05
-3.38393328777691e-05
-3.95367965026259e-05
-1.99430392959956e-05
-3.7538127008926e-05
-3.71451871406412e-05
-1.94968638528459e-05
-1.22889413284797e-05
-2.49321162431114e-05
-1.43335552555921e-05
-1.22601320871245e-05
2.62683569414862e-06
-2.88502888425195e-05
-1.15884137695525e-05
-3.4372029474553e-05
-3.57220752158256e-06
-1.8590448345007e-05
-1.6357650425932e-05
-1.42244693068946e-05
-3.38910073955411e-05
-3.59764644105324e-05
-4.13608603358348e-05
-6.4981726317669e-06
-1.69645451091869e-05
-1.29667940568545e-05
-8.47125625949984e-06
-7.78388644280948e-06
-1.02651576784767e-05
-2.69176396428342e-05
-4.33777354383769e-06
-3.49373548281866e-05
-1.67779489953801e-05
-3.0281610074965e-05
-2.15444273897366e-05
-1.26003194805531e-05
-1.76422378695997e-05
-2.46472626969001e-05
-3.46589126650375e-05
-5.9769205129485e-06
-1.50981471477381e-05
-4.13337866759867e-05
-4.17879476070294e-05
-1.61083792356913e-05
-1.62374237699221e-05
-2.69976671868773e-05
-1.95210810701016e-05
-2.9258613180537e-05
-3.72584059272721e-05
-6.00726351549547e-06
-1.03740538161538e-05
-1.94875154415859e-05
-4.25323629386237e-05
-2.83690492507918e-05
-1.5180235289836e-05
-2.73146231570425e-05
-2.00159446526588e-05
-1.93521728457129e-05
-1.75960668477982e-08
-1.61631765624719e-05
-2.40677086011196e-05
-3.70901714344544e-05
-2.17839835425675e-05
-1.03934581203018e-05
-2.07323762538997e-05
-6.20967383114466e-06
-1.45590283035151e-05
-3.65172167901897e-06
-3.76465477837203e-05
-6.97816537260145e-06
-1.37224919914268e-05
-1.5241585280225e-05
-1.4286501852436e-05
-3.74027881282099e-06
-1.33396558894433e-05
-1.11802327111781e-05
-4.64516623062978e-07
-2.08624823779126e-05
-2.26535338734723e-05
-2.52461712669487e-05
-2.33956530495747e-05
-2.22223722280932e-05
-2.53215909092174e-05
-2.07606383176076e-05
-1.31916220011368e-05
2.15158525118469e-06
-2.12636315572353e-05
-3.44703367257058e-05
-1.31791911127661e-05
-1.97252202466082e-05
-9.92791745205782e-06
-9.46782417609678e-06
-4.61099024956988e-06
-1.00480053779029e-05
-2.34995957465685e-05
-2.83164396459655e-05
-1.62505020480823e-05
-2.47895381326121e-05
-2.38509749935555e-05
-4.20810319321242e-05
-2.05155019763351e-05
-1.01607063091843e-05
-2.66860493481505e-05
-8.95614487300806e-06
-3.7756840687445e-06
-1.71121746922462e-05
-3.95908546833957e-05
-3.20011075995924e-05
-1.42428065078154e-05
-1.2451449313634e-05
-2.99610454591385e-05
-1.53709526744896e-05
-2.00301809128029e-05
-1.68234302848261e-05
-2.0202486133743e-05
-3.11533102948444e-06
-3.80353024344529e-06
-2.83043799067819e-05
-3.32313806160682e-05
-1.34949229092401e-05
-2.03616611779747e-07
-3.40501786446338e-05
-1.90125608698713e-05
-2.19848384387895e-05
-4.09538578198872e-05
-3.98647020792047e-05
-5.1035557334603e-05
-2.56504437806395e-05
-2.35877937053346e-05
-8.18060692919194e-07
-1.50004170671007e-05
-2.76760240104528e-05
-7.55675046409249e-06
-1.63254354949534e-05
-4.57277288230807e-05
-6.16345703985843e-06
-1.17723488598841e-05
-1.91905311658631e-06
-2.66756560781971e-05
-3.90609309186345e-06
-2.52262411491417e-05
-2.55948079413664e-05
-3.2695775136992e-05
-2.40290018788199e-05
-2.83645469428095e-05
-1.16573969331485e-05
-1.69281863548516e-05
-1.19800074600879e-05
-3.13036343677919e-05
-1.586658012983e-05
-4.61484013730947e-06
-1.76415862668329e-05
-1.54299951689868e-05
-1.68883949272787e-05
-2.05097710722465e-05
-4.76222320105162e-05
-1.98774116998711e-05
-3.52060963442461e-06
-9.14984657644014e-06
-1.43616198725183e-05
-3.5382420762238e-05
-1.51896846863624e-05
-3.07161044073316e-05
-2.75988705541525e-05
-1.10353970541117e-05
-1.92932824560519e-05
-1.6824975274022e-05
-1.50531438846847e-05
-2.13227537500711e-05
-3.49823476988461e-05
-3.65349463702219e-05
-2.20093969210138e-05
-7.47771002169502e-06
-1.59382158793799e-05
-1.39135341156153e-05
-2.0498514577537e-05
-1.54341804989757e-05
-2.56792050498198e-05
-6.07772311306095e-06
-3.38902501012619e-05
-3.5109379084929e-05
-1.72181058538033e-05
-2.3700616721129e-05
-2.48227204332139e-05
-3.91760086151513e-05
-1.5697626223543e-05
-2.76263978240836e-05
-4.07979461034495e-05
-1.88062824123887e-05
-1.65029098600343e-05
-1.41025161823686e-05
-1.17129305929271e-05
-2.01810815232748e-05
-3.36971286289217e-05
-2.82330256146272e-05
-7.96560384362892e-06
3.85279009002317e-07
-1.24075638946043e-05
-1.94086908278949e-05
-1.00151538278894e-05
-4.42662202851849e-05
-1.49331462162475e-05
-2.81651824387228e-05
-1.75283343977457e-05
-2.61560190333283e-05
-3.25743606894795e-05
-4.76995294501916e-05
-1.88252371667372e-05
-1.51619057583081e-05
-1.84118970939715e-05
-6.67015353946107e-06
-4.49628271980034e-05
-2.71697827205928e-05
-1.49919400488782e-05
-2.30611234951984e-05
-2.65105892715689e-05
-8.06463556018434e-06
-5.44982035419892e-05
-1.93926527718963e-05
-2.32502708555555e-05
-3.10719256931711e-05
-2.5851911673084e-05
-2.87225188388357e-05
-1.47167665584862e-05
-9.22912622787134e-06
-2.51321457169178e-05
-3.50430304245119e-05
-3.50920804127273e-05
-1.90489280893785e-05
-1.99692965874199e-05
-1.43401062979871e-05
-8.78627879491482e-06
-2.70859100939495e-05
-1.21509029636854e-05
-2.59846860787375e-05
-6.87278322147622e-06
-8.66926273438974e-06
-3.35699573502906e-05
-6.13416884965712e-06
-1.35293115410038e-05
-1.31649529373423e-05
-2.6252753233244e-05
-4.49626360353231e-05
-2.97352349393334e-05
-6.24203692493597e-06
-2.95649409976906e-05
6.63586598063146e-06
-7.25477270598755e-06
-1.57997926259594e-05
-1.88248492704645e-05
-8.80926569653044e-06
-3.25684767158606e-05
-3.80912908910449e-05
-1.00241391084544e-05
-2.97466929560227e-05
1.14517977709903e-06
-3.28894024668548e-05
-1.66258908959964e-05
-5.98466683701303e-06
-1.2361798192093e-05
-3.09547204664855e-05
-1.87853151320835e-05
-6.01247278805435e-06
-1.30808528489373e-05
-1.72427342749073e-05
-3.12611683442785e-05
-2.49364481704276e-05
-1.97176259356069e-06
-3.14604243823237e-05
-9.81071147005395e-06
-3.77609814322871e-05
-1.3545018024821e-05
-2.17793590390783e-05
-4.06623212473664e-05
-1.56415641959697e-06
-2.19798821874486e-05
-3.53946138529669e-05
-3.38794337456057e-05
-3.68353999144244e-05
-6.15934009839104e-05
-1.23926071678006e-05
-1.67561860858335e-05
-1.53357383383551e-05
-3.22946543765077e-05
-6.13163119321343e-07
-3.43426075703855e-05
-8.30712118014824e-06
-1.2057848829527e-05
-7.10716533981049e-06
-2.50072246568435e-05
-4.25394529027217e-05
-2.20255503365804e-05
-2.18729827380288e-05
-2.68798627386314e-05
-3.63776741109998e-05
-1.40916404230987e-05
-5.02188076452568e-05
-2.37095931191862e-05
-3.83479442980941e-05
-1.44688186838045e-05
-1.81487033600174e-05
-2.66589096553537e-05
2.09865894568217e-06
-5.68465739437207e-06
-1.77565138920545e-06
-1.70805035454162e-05
-4.17371547247097e-05
-1.44356494716351e-05
-4.50986608165257e-05
-1.73188646791521e-05
-1.80564952212971e-05
-3.30991978450878e-06
-6.94143028517306e-06
3.74324341130264e-07
-1.31587003027035e-05
-3.85701545719248e-05
-2.88191072148094e-05
-1.37195975525393e-05
-2.12084109169335e-05
-3.83755206477259e-05
-2.67300777443278e-05
-4.01325226587157e-05
-3.78236032535905e-05
-5.23730765973635e-06
-2.54578182274784e-05
-2.75312996720107e-05
-4.25166829885243e-05
-3.36430044343554e-05
-1.1979273777971e-05
-2.99610459998679e-05
-1.29023023145153e-05
-2.58021009540398e-05
-3.3115983428073e-05
-3.29437472477833e-05
-2.02875582434619e-05
-3.8227716299548e-05
-2.47948954164441e-05
-2.88079317928443e-05
-1.58483690767583e-05
-1.6797417683489e-05
-1.54070090190373e-05
-2.16852223640154e-05
-1.93686711106049e-05
-1.62620275190543e-05
-3.47603459628072e-05
1.39102467996703e-05
-1.98859507759925e-05
-2.5799086752333e-05
-2.08331827629582e-05
-1.83655391686363e-05
-9.53660284798862e-06
-3.46848735165026e-05
-3.25251594791673e-05
-3.60076477743043e-05
-3.22514127159884e-05
-1.42065225408523e-05
-2.90876905120813e-05
-2.31265342441829e-05
-1.77945134277439e-05
-3.53587516611076e-05
-2.21027853997777e-05
8.59662697947944e-06
-3.3604494824523e-05
-1.03251006106522e-05
-3.27190437920278e-05
-4.45821562965676e-05
5.12984629066312e-06
7.64084419361353e-06
-2.72544892461838e-05
-1.20126940977576e-05
-2.63369438271878e-05
-2.51852071224693e-05
-2.51829657950403e-05
-2.55112044797643e-05
-3.5821809646322e-06
-7.01172494612423e-06
-2.45769652646158e-05
-1.88592624794096e-05
-3.32373761194206e-05
-2.32331375599489e-05
-1.13402701067198e-05
-1.6881731196736e-05
2.10401824604735e-06
-1.16104462348859e-05
-2.04919610011411e-05
-4.23060041227068e-05
-3.21256591614635e-05
-1.92750876627844e-05
-1.99368341385253e-05
-3.90995438628149e-05
-1.82428323128212e-05
-4.7523482959093e-06
-1.33625135526784e-05
-8.08489707543052e-06
-3.92187698547322e-06
-5.34612603821732e-06
-5.5979576736011e-06
-1.00009746892262e-05
-6.89903953456796e-06
-2.8105341662575e-08
-2.3063210330646e-05
-1.29258286122e-05
-2.29628292980558e-05
-2.43455603262666e-05
1.98096815566988e-07
-3.27363646173982e-05
-1.33185618688791e-05
7.42833882599935e-06
-2.48488942653666e-05
5.24223885838597e-06
2.87769049046103e-06
-3.25001200836271e-05
-2.08813410330818e-05
-1.80642791400516e-05
-1.84626240029161e-05
-3.70569424365784e-05
-1.39278648007134e-05
-6.14335772234832e-06
-3.31217621069101e-05
-2.90463264166787e-05
-5.00353734547415e-06
-2.32241383475101e-05
-2.04070332273301e-05
-1.3015720477293e-05
1.97528118308358e-06
-2.6259263240409e-05
-1.7067339851188e-05
-1.26747981028761e-05
-3.71766950995866e-05
-2.11893708124976e-05
4.74452938154e-07
-5.0749082490279e-05
-3.39807581226529e-05
-3.52538387324846e-05
-7.02849835265647e-06
-9.35784778681076e-06
-4.65882162022339e-05
-7.21866064015965e-06
-9.05213637656505e-06
-2.53233370594801e-06
1.86571832725535e-06
-1.4651379364279e-05
-1.57148466286613e-05
-2.92654757468552e-05
-1.99382019600921e-05
-4.02449349270579e-05
-3.35744620899707e-05
-5.69604108420239e-05
-2.8960498635285e-05
-4.57160394007536e-05
-2.648543366542e-06
-2.06396641627053e-05
-3.17421203279415e-05
-2.49377037957319e-05
-3.51166403041033e-05
-1.78735570289523e-05
-9.30994275948751e-06
-4.04554051461428e-05
-1.68247853812934e-05
-3.73832336005818e-05
-3.2312756964546e-05
4.27172176918827e-06
-3.14383461355107e-05
-2.82411596022473e-05
