# Supplementary material for: Research on computational propagation and identification of mine microseismic signals based on deep learning
Source: PLoS One. 2025 Oct 22;20(10):e0334641. doi: 10.1371/journal.pone.0334641 (PMC12543183; doi:10.1371/journal.pone.0334641)
Supplement: S1 Data — (ZIP) [file pone.0334641.s001.zip › 000100500001070.xlsx_0.txt_24.txt.txt]

-2.64597530719199e-05
-1.47726180212565e-05
-4.31003196450841e-05
-1.12725305572158e-05
-3.49623819654871e-05
-2.87137621909817e-05
-2.2445689188407e-05
-3.601223039422e-05
-1.60327482521771e-05
-3.62618547608653e-05
-7.66106443423715e-06
-3.41477747280493e-05
-2.63685750281041e-06
-1.96589634576565e-05
-1.77728562817499e-05
-1.43822000338468e-05
-2.57255359252239e-05
-3.88400225951594e-05
-1.32667905188719e-05
-1.08720099144892e-05
-2.04126382454011e-05
-4.68142518855907e-06
-1.83801835437899e-05
-1.14014259166482e-05
-2.62076661874944e-05
-1.9290793657847e-05
-2.67432851429199e-05
-2.78982219572013e-05
-3.18320583565594e-05
-3.59504542529081e-05
-1.30258433327642e-05
-2.72525220315856e-05
-1.97558677899819e-05
-1.17181175808562e-05
-2.88858301281159e-05
-1.42719086035045e-05
-8.67232388210442e-06
-2.66712474485867e-05
-5.70943133853104e-06
-1.07278297174306e-05
-5.03715979995862e-06
-2.17374554956653e-05
-3.15299831309383e-05
-2.00211130133674e-05
-1.07659050221741e-05
-1.42405794977246e-05
-3.02806639942667e-05
-2.35833787380069e-05
-1.55783586933657e-05
-8.61857655842519e-06
-3.79483441955891e-05
-6.74454631992861e-06
-3.81133499125716e-05
-2.4937768174611e-05
-1.8837335737873e-05
-3.99648149043753e-05
-2.54934910070801e-05
-5.34663451294001e-05
-1.84250164086063e-05
-3.22136169504514e-05
-1.73537793402752e-05
-2.40494415161736e-05
-1.87925742746871e-05
-1.64036786957845e-05
-1.23406449318288e-05
-1.56981822898638e-05
-1.4822454921311e-05
-1.88326326774139e-05
-3.17936038431538e-05
-1.27543080367847e-05
-7.49989373970501e-06
-5.48359287213596e-06
-1.2203919996916e-05
-2.61440277737218e-06
-1.38712863246202e-05
-2.70989186244421e-05
-3.52169553264521e-05
-1.41124014799989e-05
-2.96925354196678e-05
-2.68281182925868e-05
-1.82408160317985e-05
-1.90163026313949e-05
-3.29251384291717e-05
-2.67141401462174e-05
-2.78511786347674e-05
-1.20627497790802e-05
-2.59508054487773e-05
-7.79628983433426e-07
-2.98776220974079e-05
-2.7455865218241e-05
-2.36510807203853e-05
-4.75290303795302e-05
-3.26974972939934e-05
-9.98394528082653e-06
-1.40380525020566e-05
-3.80904058866533e-05
-1.61684078895551e-05
-5.51414262827989e-06
-1.1976924910235e-05
-2.55372143977592e-05
-2.41783695143367e-05
-1.58019478035261e-05
-2.18840778616624e-05
-8.04272501155041e-06
-1.93268792242537e-05
-1.65403825470652e-05
-2.88369946345254e-05
-2.26284678495153e-05
-1.03351733464788e-05
-2.74034988721766e-05
-1.31724975392504e-05
-2.9433894122258e-05
-1.18360538196861e-05
-3.62623288357623e-05
-1.92939192098004e-05
-2.13875105757181e-05
-2.13701752189454e-05
-1.22418764855737e-05
-1.61042113855832e-05
-1.98477828205704e-05
-3.36098500239512e-05
-2.02185454320286e-05
-2.27959707523469e-05
-4.51982591953496e-05
-2.65875817864535e-05
-2.52834509403126e-05
-2.87298548711157e-05
-2.3077795798047e-05
-1.29159693948239e-05
-2.05433385615353e-05
-1.08220257028238e-05
-7.18571102602387e-06
-1.89281966584073e-05
-1.82686471070811e-05
-3.54656526712992e-05
-2.95799556386592e-05
-1.0545644631047e-05
-1.52338472228511e-05
-2.77276204201408e-05
5.37340323325094e-06
-5.27439289570762e-05
-8.15308121127077e-06
-2.38611769125829e-05
-2.74361306070123e-05
-2.8299260518044e-05
-2.65548895932159e-05
-3.81597284658993e-05
1.1526563131567e-06
-2.0040972256618e-05
-3.06367728048471e-05
-1.86027847963795e-05
-5.80923964149324e-06
-2.67502097644959e-05
-1.43143349332594e-05
-2.17767382493626e-05
-6.70927766399359e-06
-1.56299961162698e-05
-3.27961389376041e-05
-1.30338765150796e-05
-1.1684771417756e-05
-3.52756258301089e-05
-2.07512722503421e-05
-2.4635723830128e-05
-8.86391764403863e-06
-1.30100352311736e-05
-2.94267862060213e-05
-1.35641401484564e-05
-1.77763927172747e-05
-1.63859914774494e-05
-1.70545247033724e-05
-2.01785312082059e-05
5.82359224921735e-06
-3.87780066488541e-05
-3.84174520838308e-05
-2.16074725275673e-05
-2.85984735128045e-05
-1.60912068744361e-05
-1.43312424992218e-05
-1.65285326090941e-05
-4.4986455405868e-06
-4.27301788374199e-05
-3.21369445402569e-05
-2.91955853686223e-05
-1.05050628917385e-05
-2.40055242786011e-05
-3.24030817623537e-05
-1.71611849545353e-05
-1.92133180917562e-05
-4.30163204950174e-05
-3.37892412181262e-05
-3.07718193370656e-05
-2.97740123831509e-05
-4.20727881923546e-05
-3.05793639506541e-05
-1.14921501000157e-05
-3.14909253507808e-05
-1.0479021145784e-05
-1.04492571056955e-06
-1.8405359905109e-05
-2.57863852293137e-05
5.27316961416461e-06
-1.28345417646019e-05
-1.15352630950843e-05
-1.24819594115532e-05
-1.99136506314736e-05
-1.06149019906342e-05
-2.74126524439881e-05
-1.68324465525077e-05
-1.23576479728972e-05
-2.87868073012649e-05
4.42487658126283e-08
-2.61546963849413e-05
-1.97020300933211e-05
-4.56643728780232e-05
-1.76547807926093e-05
-2.61256052137341e-05
-1.78637431141151e-05
-2.35681061061067e-05
-3.87556197015335e-05
-2.72338207164454e-05
-1.84026123047187e-05
1.36532229933566e-06
-1.97468870330309e-05
-2.17692019489654e-05
-8.16256820331723e-06
-9.32807555585483e-06
-1.9628246287736e-05
-2.88262585705638e-05
-5.54923647799172e-06
-2.10398466625427e-05
-2.90534019478359e-05
-1.82469497022219e-05
-2.30392279315596e-05
-8.02318082920368e-06
-3.23269680879484e-05
-2.54722966434084e-05
-3.35081359624775e-05
-1.8826157749102e-05
-6.01815191798357e-06
-5.23008907549413e-06
-2.06608375865351e-05
-8.11850886145864e-06
-2.31316931352049e-05
-1.5791016227444e-05
-2.2138270944516e-05
-2.95142651321398e-05
-1.18302474060649e-05
-8.95827719623376e-06
-2.37001543136589e-05
1.97888383726589e-06
-1.0541414999881e-05
-1.4146007863402e-05
4.87061603222832e-06
-1.69639363905565e-05
-1.91168892457048e-05
-1.35345674335948e-05
-2.35251128349725e-05
-2.79975036160839e-05
-2.82214966956956e-05
-2.932675971758e-05
-2.40206120022077e-05
-1.57463348744648e-05
-1.68327248334906e-05
-2.74294604013974e-05
-1.81774157832475e-05
-2.8915160653404e-05
-4.51227884111403e-05
-3.02501311240715e-05
-3.09366172326253e-05
-2.69847004076519e-05
-3.24418467789064e-05
-3.88797635892797e-05
-3.05308940112901e-05
-2.48522170103509e-05
-3.24025342153666e-05
-1.09290855336868e-05
-2.58606258700271e-05
-1.50516744002018e-05
-2.05912585732436e-05
-2.65589704701878e-05
-1.67517578001708e-05
-3.39982200095002e-05
-1.81719560593584e-05
-8.31758773693613e-06
-3.25968306839901e-05
-1.5973033334736e-05
-1.7317935154104e-05
-2.6602423865686e-05
-5.34244024354573e-06
-8.93110310418719e-06
-3.54717467725057e-05
-7.37094764535586e-06
-2.78193568264633e-05
-1.82974746584411e-05
-3.22466486347186e-05
-3.83186971608144e-05
-1.21678360789299e-06
-7.0588183236998e-06
-2.06757173541029e-05
-1.20780486784141e-05
-2.02622868006173e-05
-1.65560275039819e-08
1.97521741304933e-06
-2.39905521496155e-05
-1.72801234106656e-05
-2.18725013515195e-05
-8.66663822705113e-06
-1.76160767727217e-05
3.66646794870352e-06
-1.93915098065098e-05
-2.44374518035163e-05
-1.29993354602371e-05
-1.06542091883399e-05
-3.14554197862327e-05
-4.76108585259811e-06
-4.72763785319704e-05
-4.049208620815e-05
-3.29656336371287e-05
-8.98481077738638e-06
-4.89324214626989e-06
-2.6489418740929e-05
-2.37648575688582e-05
-7.70238370612238e-08
-1.37446845242119e-05
-5.4129175121773e-06
-1.01007298977802e-05
3.66129672522156e-06
-2.65247698606909e-05
-1.22504126447168e-05
-2.34182420603007e-05
-1.77213389452969e-05
-3.69801282221349e-05
-2.64366092424758e-05
-2.13553779558568e-05
-3.02301987499158e-05
1.24237567306871e-06
-2.45699477172526e-05
-2.3059667818054e-05
-3.30668148459428e-05
-2.81292306545254e-08
-1.27641327129281e-05
-4.13553229546323e-05
-4.31936913376796e-05
-2.52158262846686e-05
-2.09119003341239e-05
-4.15714521264096e-05
-2.45773095385909e-05
-1.42672055537569e-05
-1.62859213262345e-05
-1.87614939048487e-05
-2.12397931985555e-05
-1.74919391548775e-05
-2.23397876370836e-05
-2.52933744955532e-05
-4.02903409642203e-05
-2.25087388982408e-05
-5.84269857734966e-06
-9.36399810830598e-06
-3.06451752509332e-05
-3.4153927522606e-05
-3.3380933558178e-05
-2.71351011352847e-05
-2.23557801792098e-05
-2.36487688270291e-05
-2.64701947026664e-05
-2.35585779879017e-05
-1.99552749714357e-05
-2.84974895885937e-05
-4.1295752254046e-05
-1.69157859316611e-05
-1.63471176684134e-05
-2.98812540667674e-05
-2.15668457219442e-05
-4.59814126603866e-05
-9.44910036336765e-06
-1.20641841195684e-05
1.82557851855151e-05
9.7385114854325e-07
-3.45100643601865e-05
-1.41809948695212e-05
8.07918122891269e-06
-6.26558425681059e-06
-3.20175178908257e-05
-2.25985525044823e-05
-2.83130861577823e-05
-1.94127147142864e-05
-3.59915005684573e-05
-3.35209541909267e-05
-2.48586533023902e-05
-2.68219216703008e-05
-2.52264032963163e-05
-3.24553036061939e-05
-4.41443549465056e-05
-4.3011342741299e-05
-3.20363624720501e-05
-8.70335214868498e-06
-1.38155240588132e-05
-5.719369994358e-06
-8.74647282739415e-06
-2.45886200058555e-05
-3.66748822051639e-05
-3.24304282502435e-05
-3.41564586395011e-05
-9.90162614241404e-07
-3.19503164509332e-05
-2.24508185639651e-05
-1.96947777067615e-05
-3.15878121504923e-05
-1.19469492558639e-05
-7.69908457222475e-06
-6.30240915546845e-05
-2.21688010539917e-05
-3.39211820399262e-05
-2.91663647023976e-05
-7.20649046901934e-06
-2.92095840167224e-05
-1.55899122526909e-05
-2.25233553054152e-05
-1.49969825050061e-05
-1.80529347715426e-05
-2.57866096124364e-05
-3.84178573349994e-05
-2.53211264080578e-05
-2.56670639377985e-05
-1.83503549626856e-05
-2.85184372336975e-05
-8.78918932639532e-06
-2.82354470753795e-06
-2.17371340404122e-05
-7.76878567830019e-06
-1.58102705266374e-05
-3.03629335213031e-05
-8.31992327483585e-06
-2.02681779378926e-05
-1.4355620550213e-05
-2.08170142084132e-05
-2.20660709864672e-05
-3.19030296214769e-05
-9.60015960454707e-06
-2.65686574935866e-05
-2.1938110368854e-05
-1.85054368007894e-05
-3.5186705420281e-05
-3.42286196146077e-05
-3.63722636515435e-05
-2.72431806669166e-06
-3.01119155231681e-05
-2.04267039210524e-05
-2.76562237064322e-05
-2.83515871885679e-05
5.49218125173927e-07
-9.30645804333559e-06
-2.63393098226471e-05
-1.27120074915292e-05
-3.2876802027702e-05
-2.1936387394014e-05
-2.80277271342004e-05
-8.41633156761167e-06
-1.38798905412343e-05
-2.35185126481796e-05
-1.89723345204205e-05
-2.43998211203277e-05
-3.7909420525537e-05
-2.61225785898582e-05
3.63959120674694e-06
-2.69042998809452e-05
-4.51277599237929e-06
-3.32750841715048e-05
-3.20992898001636e-05
-1.53742969738295e-05
-1.6530049768601e-05
7.8868377712631e-06
-6.84184798167559e-06
-1.33837465291363e-05
-2.83883574327843e-05
-1.10436975232098e-05
-6.47293024336262e-06
-1.18322266254535e-05
-2.52392029481794e-05
-1.34923327668977e-05
1.21808083657296e-06
-1.48591889441342e-05
-4.17757520293425e-05
3.12737480092865e-06
-2.90755896248163e-05
-4.46918950889715e-05
-2.76620259527373e-05
-1.00244022116443e-05
-2.3111061045247e-07
-7.04350437059555e-06
-2.13647221044926e-05
-1.97908380696717e-05
-2.46897944330005e-05
-3.11829672194234e-05
1.01393427513895e-06
-2.50294949718441e-05
-8.53493774863231e-06
-7.58360694484576e-06
-7.58819321393498e-06
-2.92375564292198e-06
-2.74934517485011e-05
-6.52476143457481e-06
-1.89253911245578e-05
-2.50871997636554e-05
-2.29076563740429e-05
-4.77585328469979e-05
-2.96260668044068e-05
-2.16680148096942e-05
-1.78179303829018e-05
2.72718450521157e-06
-1.12222798265689e-05
-5.17311030186539e-05
-3.11743420207139e-05
-3.57391869828644e-05
-2.43020235754138e-05
-6.3658044607911e-06
-2.21888212508237e-05
-1.5546025933029e-05
-1.18672969933377e-05
-2.1114169558101e-05
-2.13345509743502e-05
-3.10006354673122e-05
-1.99508508315818e-05
-3.56620219304658e-05
-1.52972263317186e-05
-3.15432425179674e-05
-2.58347747093074e-05
-1.70960062404664e-05
-2.2589000254255e-05
-1.15107078704955e-05
1.12060912178123e-05
3.08655312049283e-06
-2.33664834230534e-05
5.52446395200641e-06
-2.06677247201514e-05
-2.03775869901902e-05
-4.32775455791089e-05
-1.8210835570948e-05
-1.51151155883841e-05
-1.60147790290651e-05
-2.82846775422543e-05
-5.03980748087888e-06
-3.3052940085521e-05
-1.63706849794751e-05
-2.89193550037099e-06
-2.6223693794126e-06
1.9499249873273e-06
-1.45096541717849e-05
-1.61327958047069e-05
-1.44056050140133e-05
-1.67408904875616e-05
-9.47093716602027e-06
-2.97693846363418e-05
-3.71124549567762e-05
3.35081620427746e-06
-1.33140359017874e-05
-3.885750376963e-05
-3.26699502463115e-05
-2.5321203373396e-05
-2.72712324238177e-05
-3.36856341690886e-05
6.98807671523509e-07
-3.95285634580511e-05
-4.07724094995457e-05
-2.87405206344567e-05
-3.13108181913218e-05
-3.54193499224459e-05
-4.02946541956883e-05
-4.08328506706529e-05
-3.45780251362942e-05
-6.09715113146642e-06
-4.3810195413857e-06
-1.69714015039969e-05
-1.93738937576019e-05
-1.62412018221049e-05
-3.6826291683489e-05
-2.05927511533952e-05
-2.42542785907009e-05
-2.01668724742823e-05
-1.35702023598959e-05
6.400450338672e-06
-1.78417701510244e-05
-1.16769059644999e-05
-1.26129833822511e-05
-2.0932833754336e-05
1.46139985375057e-05
-2.0668439291793e-05
-2.46918244981866e-05
-3.55083966640146e-05
-8.19469919609875e-06
-1.77737339821263e-05
-1.57224734845428e-05
-3.01493906390011e-05
-3.4079938704064e-05
-2.80411874656828e-05
-4.309819956727e-05
-2.63399409503185e-05
-1.78110391251708e-06
-1.18520784389912e-05
-1.65307240243454e-06
-1.73814046119822e-05
-9.62604262249752e-06
-3.15159096851993e-05
-1.58603528605923e-05
-1.63785657922698e-05
-1.89491831588077e-05
-2.49751037564026e-06
-1.77907769900553e-05
-5.61354787548477e-06
-5.87922322084392e-06
-2.19766638950607e-05
-2.87850883891319e-05
-1.49050495405465e-05
3.44856105836208e-07
-3.48899457727579e-06
-1.83482380895223e-05
-6.4649949274969e-06
-2.93039086703107e-06
-1.58617352082766e-05
-2.34955071557111e-06
-2.24525511799536e-05
-2.06422682751248e-05
-3.53766608981464e-05
-2.56610678310236e-05
-1.34365296712238e-05
-1.95817619762066e-05
-2.6710036210284e-05
-1.75825269883397e-05
-2.35339498139549e-05
-2.25194714563737e-05
-2.11997130820463e-05
-2.58870571953894e-05
-2.16537626182783e-05
-3.0835518031349e-05
-3.23559063789486e-05
-1.84324717394496e-05
-4.05533016300241e-05
-3.18482426308226e-05
-8.88830728140972e-06
-1.21212609660147e-05
-2.27663704622222e-05
-2.73563197208772e-05
-2.75849809980176e-05
-2.9136900431262e-05
-3.06076920882639e-05
2.14240591972821e-06
-8.70628479973829e-06
-3.52213782753044e-05
-1.7620216641127e-05
-4.82238831346255e-06
-4.08678005897085e-05
-1.65552219395106e-05
-1.80225744443934e-05
-4.87183917888023e-05
-1.72010422662138e-05
-3.42541968771686e-05
-3.57108892510968e-05
-2.29727017078988e-06
-1.55260656127594e-05
-3.17895366441961e-05
2.08016395485728e-06
-2.58819721513916e-05
-2.2853602459507e-05
-3.92069853546264e-05
-3.10603556765754e-05
-1.07478459772177e-05
-8.81106902933024e-06
-3.3717614633175e-06
-2.15304390306434e-05
-2.76909962348292e-05
-1.11659651914314e-05
-1.36557964807516e-05
-6.17358178601704e-06
-3.20029602399415e-05
-1.18436729436804e-05
-2.25862540616417e-05
-1.39459268513823e-05
3.32124223314525e-06
-6.02312261524981e-06
-3.27751111410014e-06
-2.52276476608798e-05
-1.24425645870694e-05
-2.46405913176148e-05
-2.13123654412368e-05
-3.91795711354284e-05
-2.55542802617145e-05
-5.28780476096777e-06
-7.07911291684038e-06
-2.70316765584804e-05
-2.46648141053442e-05
-4.90730728069282e-05
-2.87488678017857e-05
-1.53997902461197e-05
-1.855866940534e-05
-2.17468965005627e-05
1.9392101587363e-06
-1.46686762944024e-05
-1.80765043818184e-05
-1.34231592490402e-05
-2.1787534142725e-05
-1.77795790506506e-05
-3.44177671255027e-06
-3.08761343367257e-05
1.16533982343557e-06
-4.8272291284084e-06
-2.81590779412844e-05
-1.25106007698432e-05
-1.68342668822863e-05
-8.37999706806668e-06
-1.82193459305741e-05
-2.606297981145e-05
-1.96244164891484e-05
-2.54258497884709e-05
-2.78781871913192e-05
-1.15804245035659e-06
-2.97227668322636e-05
-4.24386388637776e-05
-3.8218362928027e-05
-2.88093976662944e-05
-1.71079572284665e-05
-2.31195396482675e-05
1.48133741417068e-05
-1.36293471661421e-05
-1.53570643732372e-05
-2.46319073649407e-05
-1.20511092564457e-05
-1.96483027455097e-05
-1.73791218646202e-05
-1.8992985517568e-05
-4.11643021033257e-05
1.30834163530736e-05
-2.44734001415815e-05
-1.42473965007792e-05
1.91648132993483e-06
-2.97031175348472e-05
-2.92019063912873e-05
-2.63399105785489e-05
-2.10680754361437e-05
-1.80868946875309e-05
-1.57185397103999e-05
-2.49663901674231e-05
-9.98531303058948e-06
-4.14990061681041e-05
-4.30594318454193e-05
-3.29574966091582e-05
-4.68983764203026e-05
-2.94649162723918e-05
-2.47463094525494e-05
-3.41851891069987e-05
-1.59941529217017e-05
-2.64471660915445e-05
-2.58515862772502e-05
-1.96570908698433e-05
-1.11026973728274e-05
2.4490108955737e-06
-3.09841390581518e-05
-2.8613562129258e-05
-7.17520325244529e-06
-3.19644236565071e-05
-3.85996358229003e-05
-1.22859717052064e-05
-9.46779966408321e-06
-3.09439300382304e-05
-3.6189758551058e-06
-4.83676733323621e-06
-2.4112891064823e-05
-6.94127858184155e-06
-5.43272918373065e-06
-1.12278584104563e-05
-3.57285403037966e-05
-3.39278442173394e-05
-2.0754967689903e-05
-3.58624624422239e-06
-2.42081072496176e-05
-8.63997058043965e-06
-3.40325508042228e-05
-2.33914548311389e-06
-2.72967955379188e-05
6.42884862167885e-06
-1.18413747921859e-05
-8.3930160208487e-06
-5.97495562082874e-06
-1.89179709337498e-05
-4.08405915502739e-05
8.16824249932795e-06
-2.904933005266e-05
-3.94364462450792e-05
1.9195531495444e-07
-2.85676326027799e-05
-5.01259133172361e-06
-6.76147229417298e-06
-1.95100772648928e-05
-3.56205234267268e-05
-2.76608326910313e-05
-2.23887667955736e-05
-3.98179296740972e-05
-1.2957916234344e-05
-3.16318910659725e-05
-2.29334105927968e-05
-6.76837949751671e-06
-2.37254020890175e-05
-2.31135823055593e-05
-1.08917338645289e-05
-3.52741843114898e-05
-4.12579903803777e-05
-1.62910158527606e-05
-1.80233324510001e-05
-1.58712415925153e-05
-7.10303701823645e-06
-2.17204170464477e-05
3.33181816668767e-06
-5.97912977572866e-06
-3.80573265854143e-06
-1.93894016521863e-05
-3.20195318685123e-05
-1.76424923520743e-05
-4.54123734246468e-05
-2.77211596200806e-05
-2.62985473765318e-05
-1.77488171196688e-05
1.04618128115377e-06
-1.43198357313236e-05
-1.5871200399156e-05
-3.05765388795844e-05
-1.78173262973969e-05
-1.11610159771388e-05
-1.25158750005133e-05
-8.69250429530969e-06
-3.82856731763224e-05
-3.87389841895199e-05
-3.47466217031017e-05
-2.26051368439394e-05
-2.20073347969704e-05
-5.66604374023925e-06
-1.93849794292382e-05
-1.04982404224162e-05
-3.29251926886538e-05
-9.37015475903094e-06
-1.63005786962426e-05
-2.84489717724593e-05
-2.36837715005542e-05
-1.92629110267399e-05
-2.26791636768585e-05
-1.53859898551184e-05
-1.69204690775411e-05
-9.22549769806752e-06
-3.32952205022521e-05
-2.60433642502553e-05
-3.22921928827253e-05
7.65307954427326e-06
-1.20219570723092e-05
-3.34185194025182e-05
-1.19613949192436e-05
-2.93789122081023e-06
-1.91275821500224e-05
-1.14675293841486e-05
-1.38404931504573e-05
-1.52305054809233e-05
-5.76782996322552e-06
-1.43692357807646e-05
-8.62960001703057e-06
-1.65575089696383e-05
-9.32516033628637e-06
-5.14120146363982e-06
-7.98030963676181e-06
-1.09136283851146e-05
-5.71010760676164e-06
-1.53501616011604e-05
-4.08131970964845e-05
-1.370811553659e-05
-4.58020687360443e-05
-1.79496607670786e-05
-2.23528273849937e-05
-2.50589412098964e-05
-2.80189922576262e-05
-1.58198704069006e-05
-3.78672273509223e-05
-3.06650502410967e-05
-3.68829433789704e-05
-3.66230171895316e-05
-5.02080172937549e-05
-6.48283568291105e-06
-3.28825912931785e-05
-1.03293186324718e-06
-2.51883791448513e-05
-6.62778583451627e-06
-1.57057240074847e-05
-2.30889678785332e-05
-1.24126388602927e-05
5.59412557153201e-06
-1.31183700617967e-05
-1.8016637082244e-05
-1.68898374377722e-05
-3.66692907523271e-05
-4.2232936913088e-06
-2.64387727046713e-05
-2.87050444439544e-05
-2.6388485991651e-05
-2.13464751286055e-05
-2.2213601132719e-05
-1.33332503061872e-05
-2.53451066377777e-05
-2.00839176853543e-05
-2.57467871641968e-05
-9.2750111226742e-06
-1.4855403995869e-05
-2.88862933182048e-05
4.26057509990419e-06
-2.75717866220372e-05
-2.14246756412638e-05
-7.11858892487869e-06
-1.61634517866916e-05
-1.34337929185178e-05
-1.5921092621255e-05
-2.6974899713991e-05
-2.67697081632329e-05
-3.13124113965405e-05
-3.09662330152756e-05
-3.92968915935757e-05
-1.67929256139361e-05
-2.14718557254244e-05
-2.07226487839386e-06
-7.52905502667295e-06
-3.39834210254218e-06
-3.17632459738945e-05
-2.57912712632525e-05
-1.92023433406789e-05
-2.46213745124526e-05
-2.84498421249638e-05
-2.40833663500627e-05
-4.00507513987552e-06
-2.08402561148453e-05
-1.87754131541813e-05
-1.29041761246952e-05
-1.43159792880227e-05
-1.3210876054005e-05
-8.48999708153184e-06
-2.78994945248339e-05
-1.2549803934104e-06
-3.5344399851429e-05
-1.23676756964397e-05
-3.69746862134973e-05
-3.86473524391967e-05
-1.328838132481e-05
-1.96610646985335e-05
-2.99557145266525e-05
-7.35062263538219e-06
9.21737225301809e-06
-2.59600457894386e-05
-2.86716637094019e-05
-3.65796953774945e-05
-1.42309672971679e-05
-1.91760790460859e-05
-1.500740664409e-05
-8.24804858438433e-06
-1.84015816703493e-06
-1.79254483589171e-05
-1.4716030909598e-05
-1.7183682340504e-05
-2.52810944335036e-05
-2.48847299176371e-05
-1.97568463016882e-05
-1.79974274704599e-05
-2.57374508338543e-05
-9.98281937111903e-06
-3.94072530550668e-05
-2.3061677509144e-05
-7.14161867068494e-07
-2.20366838171908e-05
-2.14620538658499e-05
-4.18538150687234e-05
-3.21938296235273e-05
-2.5244355104352e-05
-2.84095567742481e-05
-2.32292470508056e-05
-4.08350282255318e-05
-1.22829447545701e-05
-2.55198039378541e-05
-1.01418951624979e-05
-3.89249595507582e-05
-1.59413167068313e-05
-7.0030555467825e-06
-2.03105773582529e-05
-2.28355797830253e-05
-2.87800125204276e-05
-1.97866826011798e-05
-3.39787214594395e-05
-2.00178328859922e-05
4.27512090009165e-06
-2.24505608675972e-05
-2.89986891011786e-05
-4.10837102475031e-05
-1.98533128323131e-05
-8.08385602051642e-06
-2.91456319175712e-05
-3.7771764369095e-05
1.24376306149418e-05
-2.15162159554278e-05
-2.8071917829691e-05
-2.80668712726759e-05
-3.02252224874002e-05
-8.85602151748548e-06
-8.1743255335765e-06
-2.80562442560183e-05
-8.75985034216318e-06
-2.30855410446578e-05
-1.24088319951242e-05
-2.76952926951898e-05
-2.48947682105494e-05
-1.55783041112739e-05
-2.44310439237093e-05
-1.9592529392124e-05
-1.19061549675462e-06
-5.04341323091583e-05
-1.86433400707101e-05
-2.63717902222921e-05
-9.76329677796047e-06
1.38312231466866e-06
-2.09601879899624e-05
-2.36716059175944e-05
-2.08262144813157e-05
-2.80173326463869e-05
-2.31723796014473e-05
-2.82075590849324e-05
-2.06870079659407e-05
7.12625919785236e-07
-2.13782095229504e-05
8.08689009669909e-07
-2.55346674222201e-05
-2.85461945125977e-06
-3.27223287234667e-05
-3.01811217807637e-05
-3.8059843194419e-05
4.01357495457311e-06
-4.35302557107364e-06
-2.16399088486003e-05
-3.23584000510937e-05
-1.65443181700928e-05
-3.59026034596201e-05
-2.34422751674095e-05
-1.96847552879671e-05
-4.54195571137377e-05
-6.13981962003159e-06
-9.38780852681451e-07
-2.22021785050473e-05
-1.18623737601269e-05
-5.80266936028705e-06
-3.45844762215194e-05
-3.17878559969335e-05
-1.76165622577206e-05
-2.64603639873065e-05
-2.52711460505242e-05
-1.40197869220027e-05
-3.10315968285451e-05
2.31357001151507e-06
-2.10153565157497e-05
-1.24853269669199e-05
-3.82496235816094e-05
-2.40429043243258e-05
-2.30090997426225e-05
-1.72294607162102e-05
-8.61333340661284e-06
-2.77118529557298e-05
-6.30071470368609e-06
5.41252418388621e-08
-1.65704824577291e-05
-2.53408584318426e-05
-2.24630037430278e-05
-1.67061778283492e-05
-4.97441145958412e-05
-1.92306364321402e-05
-4.31077446203117e-05
-2.20566748358096e-05
-3.94728422002257e-05
-2.54699968544041e-05
-2.43568094954352e-05
-1.48377786442862e-05
-1.75443030313983e-05
-3.13236087111464e-05
-2.1913281153401e-06
-8.9901033144612e-07
-6.66986413024998e-06
-8.83045287604869e-06
-3.05762686667857e-05
-3.22970343079733e-05
-8.40565312279962e-06
-1.95702864234338e-05
-2.56109497572439e-06
-2.46230508728753e-05
-9.22629758099261e-06
-1.87650406246881e-05
-3.20014724355867e-06
-3.32533280059928e-05
-3.8510562599919e-05
-3.23007163354257e-05
-1.61349239353248e-05
-2.98764853242724e-05
-3.06661522855818e-05
-2.09874448773308e-05
-3.13482898321699e-06
-1.16416740568141e-05
-1.63357369316854e-05
-2.96565760179272e-05
-2.45656498011768e-05
-1.26993930906312e-05
2.27899214967154e-07
-1.47271186993092e-05
-1.9578956562196e-05
-2.10647371833905e-05
-6.89501233261762e-06
-1.20979455816193e-05
-5.53364636381949e-06
-2.97869814451334e-05
-1.71392580235229e-05
-3.97299207124681e-05
-2.16482549247258e-05
-3.31137270954242e-05
-2.72482506421137e-05
-2.54941277736047e-06
-2.43978233893336e-05
-1.94801541664225e-05
-1.31235653948962e-05
-1.48547906189982e-05
-2.79982187823294e-05
-2.83008829659973e-06
-2.02558889777934e-05
-6.74408075461306e-06
-3.8154509508331e-05
-4.01085901078383e-05
-2.45891126937853e-05
-2.2890771129426e-05
-1.55473290988557e-05
-1.70886173443481e-05
-2.16927895723315e-05
-7.71668270074392e-06
-1.60666918453031e-05
-1.56026528327699e-05
-2.90021592664633e-05
-3.31982513543012e-05
-3.15465776418512e-05
-3.03151883356918e-05
-3.20057888928551e-05
-4.68937217824624e-05
-1.08889305123573e-05
-2.23207574319753e-05
-2.94189759180897e-06
-3.88565403683119e-05
-1.76283531961279e-05
-3.81979430991704e-05
-2.5480023579972e-05
-1.95468880101878e-05
-1.13076488846767e-05
-1.71243705011673e-05
-1.86463763648416e-05
-1.89840797665404e-05
-1.90658695104376e-05
-5.31199402621324e-06
-1.37113200599218e-05
-1.81251068412235e-05
-3.03440750601067e-05
-7.14935027874437e-06
-2.49955450484339e-05
-2.21925801057255e-05
-3.77950996499013e-05
-1.52579154597438e-05
-2.77786078565847e-05
-3.42083552293597e-05
-1.98206002742745e-05
-4.04887400125889e-05
-1.05681989406094e-05
-2.59967454005759e-05
-1.74042525990059e-05
-2.79038579057875e-05
-1.08514458657833e-06
-1.84501373669807e-05
-6.19227112333139e-06
-2.38465618051786e-05
-1.36926853589712e-05
-1.34410929268696e-05
-1.59475274381941e-05
-1.56628784530487e-05
-2.74540405045489e-05
-2.4504846810988e-05
-1.48426084268263e-05
-9.88882367839802e-06
-1.74446554575416e-05
-1.29649522997794e-05
-1.53724767883033e-05
-5.58852771919411e-06
-1.82736810416495e-05
-1.35826277845985e-05
-1.57713701673343e-05
-4.55459210649601e-05
-4.28350979966281e-05
-5.10373237473025e-05
-2.18241956987082e-05
-4.41458928973016e-05
-3.08589627076554e-05
-2.54261200182544e-05
-5.4617458745403e-06
-3.08427095107148e-05
-3.41129208159886e-05
-1.99810168171436e-05
-1.72845893954465e-05
-2.80042253467772e-05
-3.48364708923188e-05
-1.99534016284785e-05
-1.08309773724016e-05
-1.92152782819457e-05
-1.86069466625879e-05
-4.44964832838302e-05
-1.43263891308714e-05
-3.23438803321817e-05
-1.48380058036408e-05
-2.72040266387654e-05
-1.20587221371825e-05
5.37658215405252e-06
-4.32561252224496e-05
-1.94308258918296e-05
-2.80371062617324e-05
-3.45296873955219e-05
-2.96641204255949e-05
-1.55469512930633e-05
-2.06032505223787e-05
-7.49410111162208e-06
-2.99004430752559e-05
-2.78961545964195e-05
-2.41154663939107e-05
2.73646278031446e-07
-4.70918313045176e-05
-4.23340929671481e-05
-2.77253625511454e-05
-1.91949394018024e-05
-2.72037469561813e-05
-2.56647453093781e-05
-2.06229960845329e-05
-1.86818391597581e-05
-2.52213539202521e-05
-2.29796526157664e-05
-4.39306009642583e-06
-3.15737856929464e-05
-4.11917563726838e-05
-1.45193227062609e-05
-1.60818210793451e-05
-2.84171689248147e-05
-1.13808450627616e-05
-1.97138627257298e-05
-2.2458363276549e-05
-1.30869776544676e-05
-1.76775995179614e-05
-3.28295305368635e-05
-2.56361970583062e-05
-1.38436166237755e-05
-1.58240187308987e-05
-1.57508803699239e-05
-2.26218442515412e-05
-1.22127405722332e-05
-4.30527532731719e-06
-1.00483957966102e-05
-3.74285192207725e-05
-3.99138150736089e-05
-1.49499680525333e-05
-1.19445881518201e-05
-3.9050727466395e-05
-3.85965438354535e-05
-1.89893125461489e-05
-1.72173553120354e-05
-6.18648515615974e-06
-2.27711875166374e-05
-3.12577537230163e-05
-1.60975084255192e-05
-2.45368540676179e-05
-2.99866652510597e-05
-1.28475099551656e-05
-3.75700462233683e-05
-1.75416630287311e-05
-2.39999811315513e-05
-1.84663862411691e-05
-2.22165282401221e-05
-1.50235165166521e-05
-9.46452396803157e-06
-1.05316062892483e-05
-2.42254194475318e-05
-2.23965222111851e-05
-3.11241416139634e-05
-2.49610194949561e-05
-3.14592613344293e-05
-2.20319760506378e-06
-1.72952453699165e-05
-2.41571002699433e-05
-8.06167004564324e-07
-2.04748124428174e-05
-3.18619867045614e-05
-3.30031521007928e-05
-5.71472506599116e-05
-4.27360836084254e-05
-2.10039745351121e-05
-3.60111206195034e-05
-2.33173552465375e-05
-1.16239717453408e-05
-2.9617493565673e-05
-1.8609013982158e-05
-3.29576449933069e-05
-3.24185056161792e-05
-4.4074515385777e-05
-2.65227757813554e-05
-2.35130155923302e-05
-1.6409433192999e-05
-1.52553396672711e-05
-1.39187934355514e-05
-2.80013803823573e-05
-1.57354484578499e-05
9.63496119820592e-06
-1.61201285608237e-05
-1.34870374542595e-05
-3.32238013450511e-05
3.94364802469833e-06
-4.13891602548476e-05
-1.32108885570466e-05
-3.6450760084845e-05
-1.51473447187258e-05
-2.81319036210498e-05
-2.5640627849617e-05
-1.53313018378326e-05
-3.80143002570327e-06
-1.21224756658627e-05
6.99132526733058e-08
-1.56467567970965e-05
-4.8919040246124e-05
-1.52400011157484e-05
-2.76394467457396e-06
-3.32640631050957e-05
-2.79165046520602e-05
-1.51682218291723e-05
-2.57840103832852e-05
-1.95433269612349e-05
-1.86569957462788e-05
-1.83718710545184e-05
-1.22504263378382e-05
-2.02718580495959e-05
-1.68319963245187e-05
-1.57978866427683e-05
-2.49582876155835e-05
-5.17262762827801e-05
-1.66300561596009e-05
-1.63754406153139e-05
-3.15813074769686e-05
-3.2312629430747e-05
-1.42205785814156e-05
-1.2822609210768e-05
-1.87348989295003e-05
-2.49190002782713e-05
-9.4856453429286e-06
-1.24085724488881e-05
-1.15129714512893e-05
-5.26874745152085e-05
-2.58292449000966e-05
-4.14598145797946e-05
-2.44485567516051e-05
-1.17885550126516e-05
-1.3661955392303e-05
-1.13330777706912e-05
-1.86349785570242e-05
-3.36918799182844e-05
-1.94014834363217e-05
-3.33046633138697e-05
-6.47425247833758e-06
-2.42962971507641e-05
-2.95150006970945e-05
-5.75279141601732e-06
-2.82841808752917e-05
-3.51883549282191e-05
-1.03250896841502e-05
-2.14610692744038e-05
-1.61257370974577e-05
-7.1712661914885e-06
-1.90216682799e-05
-3.18030579487115e-05
-2.20073912243116e-05
-1.88581728005251e-05
-1.70627810487868e-05
-1.05215756661524e-05
-4.49472806712161e-06
-3.05839221751541e-05
-1.20020805687592e-05
-2.36296010315473e-05
-4.5466064847148e-05
-1.9711499703126e-05
-4.67010712126273e-05
-7.57833191739166e-06
-2.21420058143352e-05
-2.88595541723059e-05
-1.9033733696762e-05
-3.73933052048581e-05
-1.32500019079495e-05
-3.21566484720842e-05
-5.78507274383981e-06
-1.10092473894357e-05
-2.63349210783696e-05
2.90094478877794e-06
-1.68858416603596e-05
-1.76811567184236e-05
-4.68790524922632e-05
-3.26944711504433e-05
-5.02300160815613e-05
-2.1856460303685e-06
-2.09917681836465e-05
-1.6807137050927e-05
-9.01750494721549e-06
-3.04287757286325e-05
-2.47705021708721e-05
-2.18425585274022e-05
-1.92146968611462e-05
-1.54340086078764e-05
-1.65757169658261e-05
-2.85934320004961e-06
-1.15671970618384e-05
-2.16372175485686e-05
-1.87396575899522e-06
-6.69593435970193e-07
-5.3565230772959e-05
-1.98327090240064e-05
-1.97719591265628e-05
-3.19533269359624e-05
-2.26142829238811e-05
-2.66255496971829e-05
-3.10495503225829e-05
-1.23366325776893e-05
-3.54013436919899e-05
-2.50304762229164e-05
-1.20471661018954e-05
-8.91307222658713e-06
-1.74307462102185e-06
-1.93530129245013e-06
-2.44041147877545e-05
-1.72145117070594e-05
-2.27271018982073e-05
-2.94035155787759e-05
-2.24263427430982e-05
-3.38352165633222e-05
-4.13629110996734e-06
-6.49483719612874e-07
-3.23438511359963e-06
8.64289895966065e-07
-1.45753359823773e-06
-3.99701870638816e-05
-2.73235692143157e-05
-1.66187007665676e-05
-3.23135967600115e-05
-7.58761790072707e-06
-1.57047286972718e-05
-4.19204949679676e-05
-2.17347499492949e-05
-2.96171566217083e-06
-3.82251272499672e-05
-2.71491292493188e-05
-2.12917327346819e-05
-9.48412172280326e-06
-2.6516053533663e-05
-4.03194611184791e-05
-1.71732268975491e-05
-1.59743062325661e-05
-2.38664699269296e-05
-2.67347388728489e-05
-1.30532465034723e-05
-6.49134279089443e-06
-1.57898875275999e-05
-4.1632653985945e-05
-4.35813190166471e-05
-1.67809191701201e-05
-2.29019589741626e-05
-3.82431751416359e-05
-4.66246619573059e-05
-2.16468160899954e-05
-2.07425207301534e-05
-1.63813869056798e-05
-1.98216167030816e-05
-9.12315348683731e-06
-5.58841618350649e-06
-1.93112488875333e-05
-2.01108643493872e-06
3.09089877702036e-06
-3.62756442304964e-05
-1.79798637990769e-05
-2.63043708449823e-05
8.80163817026266e-07
-1.49389350479596e-05
-9.63723373233429e-06
-3.30158921693228e-05
-2.72128553507427e-05
-1.65877370805283e-07
-6.02556608508754e-06
9.69706916911092e-06
-4.32954902607529e-06
-2.56440791965117e-05
-1.02940527252857e-05
-7.57463034133398e-06
-3.28938095757338e-05
-2.5938131190185e-05
-1.52736770338302e-05
-3.28601914709955e-05
-2.0862049948609e-05
-1.89928446972002e-05
-2.33606201065751e-05
-1.54248827297259e-05
-1.79989529329547e-05
-1.74473098244171e-05
-2.78661988314496e-05
-8.31679989338548e-06
3.2639439492276e-07
-1.70892578157734e-05
-3.6621356195963e-06
-4.44970099983629e-05
-1.72473720349072e-05
-4.18779863588065e-05
-2.03122421896798e-05
-6.14318445390586e-06
-4.04495552284773e-05
-4.00462328578744e-05
-2.85659686277786e-05
-1.27408824786865e-05
-2.9871436469798e-05
-1.04993072264968e-05
-3.33676257539387e-06
-2.82510770834164e-05
-6.29760784651686e-06
-3.24287227204782e-05
-5.87573228292945e-06
-4.10930757167015e-05
-2.42992686527192e-05
-5.5797104825196e-06
-1.46580109148877e-05
-3.65032187561247e-05
-3.4062307560128e-05
-2.92040351046979e-05
-1.55327953642449e-05
-3.35735389235566e-05
-6.02235606216038e-06
-1.36004854024283e-05
-1.29730173350199e-05
-3.01953499576771e-05
-3.74367784535678e-05
-3.13801924335552e-05
-2.26290180301666e-05
-5.4833226477508e-06
-2.50854616598244e-05
-3.91462174554137e-06
-3.9402334342889e-05
-1.64564822325881e-05
-1.35765447807198e-05
-5.07978942019811e-05
-2.95914233174893e-05
-2.34154829503227e-05
-4.16934656896412e-06
-3.31044840208998e-05
-6.07923913997319e-06
-1.42577898345561e-05
-2.80398737208031e-05
-3.90725918119609e-05
-5.65259411653438e-06
-1.24853615705755e-05
-1.50500308464851e-05
-4.38369326497077e-05
-3.54236644975897e-05
-8.02489057798222e-06
-9.85699222972101e-06
-5.37576901180338e-06
-2.90555074748863e-05
-3.63829805984582e-05
-2.31236003752684e-05
-3.45985725732363e-05
-1.35507653428073e-05
-1.3851860041522e-05
-1.79673656103489e-05
-3.08895357527997e-05
-3.97470017422873e-05
-8.46236471549258e-06
-4.70263250042869e-05
-2.90878877015264e-05
-2.12900562825084e-05
-2.42306601732667e-05
-2.27192696397711e-05
-4.27740318697917e-06
3.73112911513158e-06
-5.30698062612295e-06
-4.41667890800087e-05
-2.56182934905186e-05
-3.68672548482571e-05
-2.88033477483297e-05
-1.71620907602936e-06
-2.48599612630661e-05
-7.65218807378945e-06
-2.99156459214146e-05
-2.51702022027978e-05
-2.185365184057e-05
-2.3870409927285e-05
-4.49099018618097e-05
-2.2476703278062e-05
-2.74318101011854e-05
-3.49459263122216e-05
-2.06238000510282e-05
-1.94460717217384e-05
-4.20256792537649e-05
-1.99562415387647e-05
-1.02561522643377e-05
-2.60034201483362e-05
-1.92508830837098e-05
-6.02086130458325e-06
-3.36643455041523e-05
-2.18006238495059e-05
-1.37777267230419e-05
-2.56723016549242e-05
-1.01236926667553e-05
-3.39336275114933e-05
-2.05485217771974e-05
-1.85276307761087e-05
-3.02212940505859e-05
-1.38055255071996e-05
-3.63226310378905e-05
-1.12500701872567e-05
-3.90533127542527e-05
-1.67759361059323e-05
-1.3264560645594e-05
-3.32200221167343e-05
-2.05341321192125e-05
-2.69881044374021e-05
-3.34986283780538e-05
-1.85584188348147e-05
-1.28665142605702e-05
-1.30601731458501e-05
-2.62343661603062e-05
-1.78042140803702e-05
-3.79793490180398e-05
-2.04151279838598e-05
-5.59454185512793e-06
-4.26100185245879e-06
-2.2224163421727e-05
-3.2594380239265e-05
-2.48390778241751e-05
-2.39600508140898e-05
-2.85771771735853e-05
-3.18516008464985e-05
-1.30595705886534e-05
-2.30131891289159e-05
-6.97912931131454e-06
-1.98196437584428e-05
-1.80295023384507e-05
-4.16268144244865e-05
-4.82055260626381e-05
-2.81476840289176e-05
-4.51486819325886e-05
-2.64061228166974e-05
-3.06386600389101e-05
4.17151341852423e-06
-1.7445722957614e-05
-2.12063296873398e-05
8.52797999176352e-06
-1.55093923582436e-05
-2.58794040028435e-05
6.13058913884298e-06
-2.18854688959523e-05
-5.0051537815296e-05
-9.2785882029821e-06
-4.88167085007892e-06
-1.42865268617362e-05
-2.08743492189486e-05
-1.61152657625612e-05
-2.73738803562165e-05
-2.07600671905826e-05
-1.8185559177303e-05
-2.96707703893969e-05
-1.52899035497269e-05
-2.86362022013671e-05
-3.2943200240371e-05
-3.74813804899067e-05
-1.34204514071027e-05
-2.16141957375854e-05
-2.4376608782903e-05
-1.98778231358069e-05
-2.27901594182791e-05
-3.57515949721944e-05
-1.37711584182351e-05
-2.65478434486573e-05
-1.97001992528197e-05
-3.39987909046712e-05
-1.65811851155417e-05
-1.94159591093442e-05
-8.49908972596713e-06
-2.39253955650194e-05
-2.26973592983519e-05
-2.14067501480733e-05
-4.62669708085727e-07
-3.23128990241146e-05
-1.59466834491339e-05
-2.37611718469053e-05
-1.17197499546829e-05
-1.25485006772991e-05
-1.84323573861088e-05
-2.49945388966312e-05
-2.76973760038746e-05
-4.31164348079808e-05
-4.01094153297321e-05
-2.58581262329793e-05
-2.27095091122987e-05
-3.51240632029413e-05
-1.72927906767813e-05
-2.77922422484167e-05
-2.4346888500228e-05
-1.76540816436645e-05
-1.12264421257641e-05
-3.55100049943647e-05
-3.62970322949825e-05
-1.70964727098464e-05
-2.01414043941389e-05
-1.82851597923578e-05
-1.95903539662194e-05
-1.31786722767024e-05
-3.6777883718123e-05
-2.07866614228987e-05
-3.09333425461886e-05
-3.28000901488911e-05
-2.53881122391123e-05
-4.48267008429474e-05
-2.01635028304602e-05
-2.82438852267801e-05
-1.69287545641173e-05
-1.58705350013868e-05
-2.99255966503805e-05
2.77881977046217e-06
-2.54252668540295e-06
-3.27543466000513e-05
-1.4546374177904e-05
-2.49759054984752e-05
-1.5407193451179e-05
-1.84303682546635e-05
-2.23493473160171e-05
4.37463610470922e-07
-1.99676678962849e-05
-1.26980371344108e-05
-1.26599000265574e-05
-1.59292667741598e-05
-2.40139628138953e-05
-2.10627728454988e-05
-3.66812057861053e-06
-2.06470946885259e-05
-2.376000850053e-05
-8.57117644694483e-06
-3.30584540579624e-05
-1.92578805779561e-05
-1.09839491549739e-05
-9.8932785320393e-06
-2.14155059621263e-05
-2.22370268443753e-05
-1.48355300225284e-05
-2.04422813692267e-05
-3.3821182406613e-06
-8.16532823884753e-06
-4.04691563289631e-05
-2.66926377005174e-05
-3.01100753159918e-05
9.03119762787982e-07
-2.72365385995981e-05
-6.75469960832757e-06
-3.49759863200527e-05
-4.06641486185846e-05
4.39662578207596e-06
-3.10478555943274e-05
-1.40942038783027e-05
-2.54186192863155e-05
-6.77417199605364e-06
-1.85146226667094e-05
-5.26808099080591e-05
-2.81076029203271e-05
-2.42436350203935e-05
-1.56073166445247e-05
-1.14558808873347e-05
-2.01821982019792e-05
-2.01263472854419e-06
-1.15729730668705e-05
-3.45024469115467e-05
-3.46193990740104e-05
-1.91458988951961e-05
-4.30791336765714e-06
-3.00368989366319e-05
-5.81032558150484e-06
-5.56655587659061e-05
-3.45681839896503e-05
-5.61083250657499e-06
-1.83871901859429e-05
-3.2268437174119e-05
7.27466995507035e-06
-6.43761059885686e-07
-1.85861108877547e-05
-2.36342591400607e-05
-4.29811038159166e-06
-4.05945726798399e-05
-3.54034082437617e-05
-2.52071215501269e-05
-5.65511968324185e-06
-3.68146720917846e-05
-1.39027056616188e-05
-2.49807836475847e-05
-1.82894921061604e-05
-1.98524114372328e-05
-1.64405061124798e-05
-1.9473410081994e-05
1.36894072142362e-05
-2.8082216216761e-05
-1.74742098424381e-05
2.42681428557261e-06
-2.46429092220351e-05
-3.58192431187918e-05
-2.71601052552751e-05
-1.72612165397978e-05
-2.10563642054401e-05
5.91334461590905e-06
1.29748429179053e-05
-2.29635802284155e-05
2.95783909610117e-08
-3.98296843050188e-05
-3.58156108620835e-05
-3.68542792550877e-05
-3.8671973941151e-05
-2.44758891846993e-05
-2.79935135224552e-05
-4.55750366446182e-06
-1.11037074464871e-05
-2.22634443293868e-05
-3.08626914371214e-05
-7.1720555885741e-05
-1.24986751207744e-05
-3.20504828766861e-05
-1.4287234132839e-05
-4.27211083943521e-05
-1.54048210374395e-05
-1.80847617508773e-05
-3.40665080043364e-05
-2.26076159564783e-05
-2.09763062311638e-05
-2.29430221649413e-05
-2.62302783325634e-05
-2.72994317122754e-05
-2.81351275298686e-05
-4.17810913435079e-05
-1.24064323181599e-05
-1.08090710130286e-05
-1.93851358886543e-05
2.94784191162453e-07
-9.72653982948356e-06
-4.08483893811191e-05
-6.49631554851368e-06
-2.9244088856419e-05
-5.88888966671535e-06
-6.49607036412093e-06
-1.89566224594973e-07
7.87627649055982e-06
-2.20010371136975e-05
-2.2226414453486e-05
-1.10126703186176e-05
-9.13967710187424e-06
-4.03376022934331e-05
-2.78144042443057e-05
-1.73164339006101e-05
9.43128289884261e-07
-1.1010561277514e-05
-3.0242492206776e-05
-9.58689750755525e-06
-3.11539298723128e-05
-2.91960511593161e-05
-2.69533070418854e-05
-1.61723510714052e-05
-4.34247598260197e-05
-2.58715093961931e-05
-1.91190839657e-05
-1.39764549748401e-05
-3.95846524461063e-05
-8.72915363210411e-06
-1.29156652561895e-05
-2.25238085917389e-05
-2.93938033776432e-05
-1.40845211873712e-05
-1.77334116088019e-05
-3.04101018589136e-05
-3.5518374982685e-05
-1.34869864640696e-05
-1.74800802051432e-05
-9.06774402162192e-06
-3.44661324268301e-05
-3.19459297025131e-05
-2.40965561062151e-05
-1.6617216856255e-05
-3.54816037278222e-05
-2.21166504090121e-05
-2.28394931541953e-05
-2.85210074315499e-05
-1.95749763404156e-05
-1.30684629149532e-05
-1.95490639048312e-05
-1.31888913322737e-05
-1.56857509776799e-05
-2.71341877891707e-05
-9.98668864428873e-06
-2.14196682036265e-05
1.06471405537225e-06
-2.05711949845801e-05
-2.68585122682042e-05
-1.81239980471699e-05
-2.35076078313246e-05
-8.62949058051621e-06
-1.33526122652293e-05
-2.80821900988505e-06
-2.1284906505604e-05
-2.09750312757841e-05
-3.25423615414103e-05
-7.17256486023037e-06
-2.87151580732166e-05
-1.22444384422544e-05
-1.01968842884488e-05
-2.74299950755339e-06
-1.52471938575183e-05
-1.12735312167813e-05
-2.90654102432492e-05
-4.36894345914307e-06
-2.15320475171869e-05
-3.56599020278905e-06
-2.37938643812312e-05
-1.12859393726631e-05
-2.82548008143246e-05
-3.04081065318894e-05
-1.84706050104679e-05
-4.22419316151327e-05
-2.5206236232843e-05
-2.00501544066529e-05
-3.60248616018956e-05
-2.9358894329314e-05
-1.62541241581678e-05
-1.52725115023144e-05
-1.15518602820335e-05
-2.15698854018929e-05
-8.52682423802252e-06
-3.45872113450128e-05
-2.79611361290077e-05
-3.03820792043519e-05
-3.71058822417866e-05
-1.03833119141817e-05
-2.22309723000507e-05
-1.20097898849365e-05
-2.72695795469887e-05
2.23531069627026e-06
-1.77030923711075e-05
-1.12805498001789e-05
-1.77093263686777e-05
-2.05745862184941e-06
-3.31307695176002e-06
-4.31777528670055e-05
5.5511515494583e-06
-8.83408922064517e-06
-2.47502992714065e-05
-3.3483445040145e-05
-1.73209466014862e-05
-2.76391043561658e-05
-1.58334283719591e-05
-2.59226384871556e-05
-2.89581279772329e-05
-2.71568251950716e-05
-1.99545742765826e-05
-1.55947761984884e-05
-3.01170075543737e-05
-2.65683636309714e-05
-1.837749415457e-05
-1.24002682034943e-05
-2.6246195097641e-05
-2.45282799004367e-05
-4.33443334603286e-05
-2.07206421827749e-05
-1.52528123238936e-05
-2.42663535133015e-06
-1.11589252775377e-05
-2.48171296589997e-05
-2.24340341468329e-05
-3.53169541519729e-05
-1.9031623297998e-05
-2.0556130166295e-05
-3.42402216754861e-05
-1.3709789149432e-05
-9.8289270153176e-06
-1.10793651342506e-05
6.76654631707525e-06
-1.43873568817002e-05
-1.08493101131385e-05
-3.5925598615236e-05
-9.7588747872746e-06
-1.00076445869735e-06
-2.84828211665542e-05
-2.65270008290854e-05
-2.88588567787458e-05
-2.90359785223504e-05
-7.38275862233294e-06
-2.24960777734068e-05
-9.51645956050297e-06
-3.24896780520223e-05
-2.11101072656249e-05
-8.06035209128463e-06
-2.41036465408583e-05
-2.74509148443739e-05
-2.07121421415704e-05
-1.95649329264993e-05
-2.27931391341606e-05
-3.28119691982594e-05
-3.41615509191881e-05
-1.89007153637559e-05
-3.32785886934972e-05
-1.10478310579617e-05
-3.2372492722156e-05
-3.44273417394927e-05
-7.08477801608033e-06
-1.91975719310544e-05
-1.27300388874745e-05
-7.46927963363661e-06
-1.00302686316742e-05
-9.27120492254737e-06
-5.24196984492109e-06
-2.74434401407938e-05
-1.40747367901573e-05
-1.89224784217913e-05
-3.4231356352107e-05
-3.01117653760982e-05
-2.41314123795274e-05
-1.09015256137206e-05
-1.77563673003637e-05
-1.81105411597146e-05
-1.38251437983193e-05
4.5270973828876e-06
-2.99596863329106e-05
-1.8872123363092e-05
-2.95137885051341e-05
-1.92260003236717e-05
-3.84386853326783e-05
-4.12167068153029e-05
-2.20149801085646e-05
-1.97094357740963e-05
-2.47482972771196e-05
-4.25407843371526e-05
-1.71323524490489e-05
-2.69655230829795e-05
-1.03626728510161e-05
-2.36136502036636e-05
-2.41520836766532e-05
-2.36535345391689e-05
-2.29995688895507e-05
-2.28972458763429e-05
-3.14564427483571e-05
-1.08752510800714e-05
-4.10700523132791e-05
-3.54133319135573e-05
-7.83099474123451e-06
-4.20538872645057e-06
-2.45209868022349e-05
-1.80527166689538e-05
-2.76228674811031e-05
-2.3379098042244e-05
-7.68408186028264e-06
1.19688511092161e-05
-2.29446310947845e-05
-1.67826590677356e-05
-2.90708264604348e-05
-7.46729186953419e-06
-3.2320607888422e-05
-2.85869513936654e-05
-2.48737890319454e-05
-2.80020575333756e-05
-1.70593960746531e-05
-1.98881187613691e-05
-7.24317561451123e-06
-2.08934547121396e-05
-1.23931008572439e-05
-9.42130470742829e-06
9.47793310869809e-06
-9.79347313383693e-06
-2.41888161009373e-05
-2.47113336207073e-05
-2.37867656448364e-05
-2.22050391399192e-05
-4.46262466418904e-05
-1.77719171584598e-05
-1.46655590678401e-05
1.95272249832293e-06
-2.46440025020081e-05
-3.47149777056103e-05
-3.0399811428935e-05
-4.93524896437411e-05
-2.91635855241866e-05
-2.36459023144463e-05
-6.674169058318e-06
-2.94667381174075e-05
-1.65770208996678e-05
-1.12319400496164e-06
-1.70897702601345e-05
-2.825716903652e-05
-3.27239454089693e-05
-2.04081349617953e-05
-3.40277934848405e-05
-2.30264763060976e-05
-1.68296085133214e-05
-2.93082531624946e-05
-1.31875967715287e-05
-1.80144334453236e-05
-2.24996152605196e-05
-3.01880214388759e-05
-2.59963206661845e-05
-2.45022465813404e-05
-1.70959212560521e-05
-2.35084926416451e-05
-2.13634847390748e-05
-2.72030474753312e-05
-1.73214622416717e-05
-1.8656359514193e-05
7.30224483237115e-07
-2.96464579539609e-05
-2.00601446073599e-05
-4.35319554368788e-05
-2.31241224037448e-05
8.04565090066397e-06
-2.82510267541536e-05
-2.6360141931848e-05
-2.3726387788159e-05
-1.9669609316318e-05
8.33127213847555e-07
-2.913656061674e-05
-6.67341262729586e-06
-4.26754114053522e-06
1.04041119542616e-05
-9.35584298482088e-06
4.93168846878784e-08
-3.00190269844241e-05
-1.90352287469951e-05
-1.26019288278231e-05
-9.37749752916134e-06
1.97366737004932e-07
-3.97710155892367e-05
-1.53989056476036e-05
-4.33191405733944e-06
-1.50483099710401e-05
-3.77400846246904e-05
-2.12903492121293e-05
-3.67922244819928e-05
-3.08157481654163e-05
-9.5578843511468e-07
-1.42132105643039e-05
-3.05583452150103e-05
-1.19259563740407e-05
-1.50256037190124e-05
-4.24661677150161e-05
-2.43612262910584e-05
-5.69699694954075e-06
-1.30591244960116e-05
-1.65949771646198e-06
-1.76099504740042e-05
-3.5733653629482e-05
-3.99821121923201e-05
-3.09053411896948e-05
-2.57891589603029e-05
-5.75364074853568e-07
-7.95757150275829e-06
-1.9536863693144e-05
-5.05070098868269e-06
-2.20558715402818e-05
-3.30737810653342e-05
-2.96985662842663e-05
-3.28974622180357e-05
-3.15060351970518e-05
-1.19610152977763e-05
-1.89683236146202e-05
-1.60074888053544e-06
-3.03516334479648e-05
-2.6849131300429e-05
-1.07532333071847e-05
6.7113553641195e-06
-4.29083242629963e-05
-1.34413848442551e-05
-1.72557711461506e-05
-1.77889570002586e-05
-3.47088984470076e-05
-2.11575683856658e-05
-9.59770352800104e-06
-3.86045005417632e-05
-1.26357580257626e-05
-3.78155262738365e-05
-6.90303271700031e-06
-2.19704886758151e-05
-1.33158774975091e-05
-1.31479241045005e-05
-1.376948583786e-05
-3.14532703718062e-05
-2.5413763192004e-05
-2.23472465162571e-05
-4.30584003316776e-05
-2.44460283167092e-05
4.95614248091781e-06
-2.08215938962319e-05
-1.99646695165225e-05
-1.07868406400302e-05
-4.66374615595163e-06
2.10085972586176e-06
-1.2789720178686e-05
-2.44774798998317e-05
4.44221229743101e-06
-2.11247786760862e-05
-2.46631768976411e-05
-7.61765776721914e-06
5.77672688599307e-07
-3.10293344908416e-05
-3.78646473331048e-06
-1.6685286147311e-05
-2.23082759126419e-05
-6.26535670928474e-06
1.76385584961959e-05
-3.35474772982864e-05
-2.79521435919603e-05
1.13770253948531e-05
-1.85464520032003e-05
-1.99570344631153e-05
-6.76334584250648e-06
-3.20284800275556e-05
-1.05485837702502e-05
-2.06136435470201e-05
-2.65106706896839e-05
-2.57196690323535e-05
2.11926835216575e-07
-2.36947716695667e-05
-9.4109872691946e-06
9.81264119897157e-06
-2.87118672741571e-05
-2.26578307610766e-05
-1.15744807890839e-05
-3.95573774654942e-05
-4.7684017718436e-05
-3.48518270342082e-05
-2.3859556786284e-05
-1.61491810490734e-05
-4.03154942069702e-05
-4.24143525190411e-05
-2.01144532940644e-05
-1.94342993331336e-05
-2.06253603802844e-05
-2.26875363213983e-05
-1.15776172631116e-05
-2.04709668236307e-05
-2.72704021250877e-05
-4.74054852760577e-06
-9.70224301549422e-06
-3.30309809230215e-05
-5.09725853750557e-06
-2.9789136389127e-05
-3.63361626252371e-06
-1.1014258691083e-05
-3.79478052208516e-05
-2.31917019493713e-05
-1.66822834661791e-05
-7.76126632534172e-06
-1.2070513185152e-05
2.29337251294916e-06
-2.3516761736024e-05
-3.42349701346829e-05
-2.16663244172898e-05
-1.00110638012928e-05
-6.99794023345137e-06
-1.49636540886776e-05
-3.85647995115392e-05
1.55709109342217e-06
-3.8538180176073e-05
-8.62962296580696e-06
-1.64286046882087e-05
-1.74183265072056e-05
-1.19334986155375e-05
-1.51811821444881e-05
-6.81898662653853e-06
-5.30149653075849e-06
-2.02676245302504e-05
-1.78206681168078e-05
1.12000329489049e-05
-2.26276320706733e-05
-5.93394375194159e-06
1.19079616770788e-05
-3.83349243937207e-05
-2.1940771068289e-05
-2.19679438502229e-05
-2.14989559182547e-05
-2.32494463320288e-05
-1.19816217854667e-05
-1.01300832901416e-05
-1.33165369804711e-05
-1.14869026583762e-05
-1.55651237766334e-05
1.97543712457299e-05
-2.19014527376216e-05
-1.84072148648651e-05
-2.20961636686639e-05
-2.02795280450979e-05
-7.11809875545174e-07
-1.11956183570123e-05
-3.59079838641609e-05
-7.18671693182389e-06
-1.63907307718915e-05
-4.0659662234576e-05
-1.60698243141736e-05
-1.98482452218796e-05
-3.10204065350399e-05
-3.28167041964965e-05
-2.73889699660982e-05
-8.07087635785437e-06
-2.88703815690876e-05
-1.30817129057643e-05
-1.50902872067002e-05
-4.24590467738373e-07
-2.13459807154548e-05
-1.18612036733922e-05
-5.79760321566893e-06
-3.43014565537029e-05
-1.35792018956185e-05
-3.94966188212874e-05
-1.34085210604309e-05
-4.03441602372044e-05
-4.01583772771594e-05
-2.66862558986058e-05
-6.68519134369151e-06
-1.96752161172803e-05
-1.81093175739136e-05
-1.14124376661932e-05
-2.42203819582703e-05
-2.4620369414644e-05
-2.2744314046089e-05
-3.00361796503587e-05
-1.48735275097876e-06
-2.33496753862837e-05
-3.93883447105495e-05
-3.02325447200667e-05
-1.41354617785303e-05
-2.88852368219086e-05
-1.46898484067242e-05
-1.43101444730481e-05
-2.36446733693104e-05
-1.36137953110243e-05
-2.8935377753096e-05
-1.86148712293116e-05
-2.29397786481933e-05
-3.4239389360555e-05
-1.78382903062914e-05
6.94474534302908e-07
-3.26435423512201e-05
-1.98712480453806e-05
-3.50595759084842e-05
-3.11649276801127e-06
-1.86497868210926e-05
-8.23258585079822e-06
-2.1592183706922e-05
-2.51207514164788e-05
-1.67309244369769e-05
-1.52021553255905e-05
-2.41012381385976e-05
-2.83136345684624e-05
-1.16626495737237e-05
-3.57295005753564e-05
-3.78963867092423e-05
-3.62831121398089e-05
-3.03634402078928e-05
-2.85197502585581e-05
-2.47492302170729e-05
-7.7735236537101e-06
-1.40069949171061e-05
-2.21293516792828e-05
-1.58827792739213e-05
-2.4546672857062e-05
-8.21099565543018e-06
-2.56977658421145e-05
-2.14721259143247e-05
3.70035021611847e-06
-1.30540286602555e-05
-1.43703762194532e-05
-1.56512691861086e-05
-2.25252454491599e-05
-6.2514175855031e-06
-2.10967644824807e-05
-1.93712447245613e-05
-9.29481879200676e-06
-1.46412670883652e-05
-1.07953606125046e-05
-3.33552062654608e-05
-2.55695537175541e-05
-1.4306994108284e-05
-1.50099449355889e-05
-2.7542342691131e-05
-9.17228269538029e-06
-8.46498679958793e-06
-3.23323886877611e-06
-9.53456464528805e-06
-2.4343511330747e-05
-1.5690720819974e-05
-9.68910205094006e-06
-2.40036185639135e-05
-3.3886534402074e-05
7.25833514266505e-07
1.80611664630787e-06
-8.95715530570637e-06
-7.35088245622121e-06
-2.15957643436131e-05
-3.98310442445411e-05
-5.72889648422059e-05
-1.24347537303623e-05
-4.7138522853767e-05
-2.11537747100978e-05
-1.34887981183718e-05
-3.81623344237273e-05
-1.25812361832978e-05
-1.59698741514674e-05
-1.09976905618113e-05
-2.94645600771838e-05
-5.47287219105419e-05
-2.37352616097384e-05
-1.82919432609739e-05
-2.01003505798443e-05
-2.23593178355215e-05
-2.0099798606832e-05
-2.35582711683562e-05
-4.73578218895445e-06
-2.80264547880351e-05
-4.13523426779568e-05
-4.46672340626165e-05
-7.59351309676116e-06
-4.10540631690763e-05
-3.61270507919061e-05
-4.41158370336556e-06
-1.62483121731071e-05
-3.33047233248994e-05
-2.541502530015e-05
-3.35544121878984e-05
-2.16773799768588e-05
1.71670653109319e-06
-3.30535282946902e-05
-3.89888023781822e-06
-3.09625656472686e-05
-3.10459514266182e-05
-1.48661248939727e-05
-2.21080569442309e-05
-1.7270027938401e-05
-1.13478727105085e-06
2.66393329087074e-06
-2.63012699274963e-05
-6.06694262067002e-06
-9.74574618611442e-06
-2.47068239145995e-05
-2.27259623231884e-05
-8.23386397150828e-06
-1.37644714866185e-05
-4.79485633553563e-05
-1.68380414383345e-05
-9.02988956566722e-06
-1.06182203670399e-05
-2.77623439800467e-05
-1.06748849384168e-05
-1.36738385741709e-05
-8.63174604568055e-06
-3.90271063585538e-05
4.82102784460327e-06
-1.72721886615631e-05
-2.79014134219745e-05
-1.89200081448352e-05
7.2062467583797e-06
-3.02350185431105e-06
-3.22593883732095e-05
-1.4953845968943e-05
-1.18494116674923e-05
-2.75704164489019e-05
-1.51730189710597e-05
-2.26603084555901e-05
-3.80611140528517e-05
-3.81886977103006e-06
-3.67712093641645e-05
-2.51713516561744e-05
-1.66792808846808e-05
-2.17144317253085e-05
-1.63402715184934e-05
-1.67848838153701e-05
-5.80568586140394e-05
-4.90976525667902e-06
-3.16938283185179e-05
-2.3675449154488e-05
-4.34179551591178e-05
-1.07153985794942e-05
-2.4655854341952e-05
-2.44790658805087e-05
-4.87529537311995e-05
-1.17665391432507e-05
-3.81017704567295e-05
-2.5057695690242e-05
-2.05981669079972e-05
-2.0385163237304e-05
-5.16413180354877e-05
-3.93080169187262e-05
-2.63808099236004e-05
-1.9947196158106e-05
-3.32371672856512e-05
-6.01318881204576e-06
-3.55039570130862e-05
-9.39825759071399e-06
-3.85491817785781e-05
-3.34268716633915e-05
-3.39342334285877e-05
-3.50752608661077e-05
-1.30231344140225e-05
-2.02200279798838e-05
-2.68478676002869e-05
-5.05893099848713e-05
-1.36220878228388e-05
-2.53564762063786e-05
-1.66166173621067e-05
-3.69737018783879e-05
-1.67628886713168e-05
2.10633675556195e-06
-1.10470822454576e-05
-4.02861358011342e-05
-4.34616919986905e-05
-1.57010988536804e-05
-8.17497685828492e-06
-2.38495975405549e-05
-2.63419894771659e-05
-4.5548236114727e-06
-1.78281060034054e-05
-3.18814292302602e-05
-1.21964370294047e-05
-2.34980220315608e-05
-1.41116475976516e-05
-1.85515391012488e-05
-1.68513002481006e-05
-1.88576216683304e-06
-3.27693256472096e-05
-9.58885552858908e-06
7.56611054020437e-06
-3.92228328973635e-05
-1.38728613542453e-05
-3.84095002021522e-05
-2.1446235631054e-05
-1.92457500956391e-05
-2.43893397462767e-06
-3.3590667719037e-05
-2.58658685888431e-05
-7.16693568455824e-06
-6.56681613140714e-06
-3.91114137323887e-05
7.24375506386665e-07
9.67560947932442e-07
-3.94334430541682e-05
-4.58410763682886e-05
-7.84932520476235e-06
-1.85330585638752e-05
-3.90930427791591e-05
-2.20336097206051e-05
-2.31572656126704e-05
-2.05761975888541e-05
-2.39120296150981e-05
-2.67672563825894e-05
2.07085866525357e-06
-3.32123758590909e-05
-2.16812347297245e-05
-3.23052763731409e-05
-2.44205449407934e-05
-1.16261705040488e-05
-4.79793906514075e-05
-3.86199038462513e-05
-1.17540073037393e-05
-1.99788354557427e-05
7.48937801192388e-06
-2.16983881557918e-05
-2.06191163264176e-05
-2.96586791553692e-05
-2.13223381041334e-05
-2.87169939098814e-05
6.32880015772991e-07
-1.81503744486228e-05
-1.03338896983741e-05
-3.16993073677234e-05
-3.27404346109975e-05
-1.01030042235885e-05
-3.71667790510073e-05
-1.82613973883142e-05
-2.35915961656523e-05
-4.07402715134643e-05
-1.93761548034343e-05
-3.95770506454417e-05
-3.97512060028472e-05
-5.98189047230026e-06
-1.45209076573834e-05
-2.19311943640937e-05
-2.90891235670366e-05
-2.5142983274573e-05
-3.88545064894326e-05
-1.74970035916498e-05
-2.46140849450911e-05
-1.25406914672439e-06
-9.89221264732691e-06
-2.80759035634684e-05
-1.37746775996582e-05
7.96579835428922e-07
-2.40253947562792e-05
-1.53998236737591e-06
-1.49892142912504e-05
-2.52904438790531e-05
-1.98943929176432e-06
-2.027013068118e-05
-8.53203742120848e-06
-2.4351848802545e-05
-1.50073194906895e-06
-1.81218813471759e-05
-2.43429386423423e-05
-1.98397080412973e-05
-8.37467788233857e-06
-4.66766576891242e-05
-1.26111377525302e-05
-3.4441106749498e-05
-2.91674330505131e-05
-2.21447618938494e-05
-1.98219525747037e-05
-2.56360281904466e-05
-3.03696603774072e-05
-2.60467263560289e-05
-2.10453518939412e-05
-1.42044543932563e-05
-8.45682732691229e-06
-2.10524162633281e-05
-2.69880712877937e-05
-1.737796819134e-05
-1.22616940304944e-05
-1.45833455519867e-05
-2.33366550681931e-05
-1.77380763472391e-05
1.07916090890262e-06
-4.09366026464971e-05
-4.66339895983858e-05
-1.38105264942889e-05
-3.01203475694515e-05
-1.56114352915927e-05
-1.68663216479297e-05
-9.78401111012871e-06
-1.80679521737583e-05
-3.31704009072195e-05
-4.40436528586374e-05
-3.72161851688884e-05
-4.78209039584393e-05
-2.34963259008111e-05
-1.33675293129431e-05
-3.75675152014479e-05
-2.97714047442007e-05
-2.04438055154746e-05
-2.35699692426344e-05
-1.6919603792047e-05
-2.66166879287367e-05
-2.73280758396197e-05
-2.23622139232803e-05
-1.71305591781716e-05
-1.25160331780387e-05
-2.25873616640327e-05
-1.67810794158527e-05
-3.07785909038734e-05
-1.86710043732014e-05
-2.38205885956644e-05
-1.41046617647131e-05
-3.67955208244922e-05
-3.32949814520492e-05
-3.63113949290666e-05
-1.66542814242414e-05
-1.06715479396802e-05
-1.40099135383094e-05
-1.96668546829111e-05
-4.09825393501446e-05
-2.88812652058909e-05
-6.02394542510211e-06
-1.05971390789484e-05
-2.4771230697656e-05
-1.21157112391455e-05
-1.12788570766639e-05
4.16009746894153e-06
-3.015668124602e-05
-3.27505412209393e-05
-2.31009961408916e-05
-3.28537378488775e-05
-2.34207983389398e-05
1.08730384618069e-05
-2.34964754515769e-05
-4.61698906381855e-05
-2.30393773113558e-05
-7.8288724647759e-06
-1.91503819124925e-05
-1.62491751388573e-05
-1.84672963003382e-05
-3.15492145985622e-05
-4.28982268059486e-05
-1.74475295683508e-05
-2.1521707602627e-05
-1.44735372395861e-05
-2.71754028805028e-05
-3.34144531764115e-05
-9.4865326874887e-06
-1.17192010606089e-05
-3.22837003917347e-05
-1.4077307662375e-05
-4.4607857144098e-05
-1.22550221291187e-05
-1.06315457732897e-05
-1.94288023364985e-05
-7.46454673529082e-06
-1.40356460534441e-05
-1.61025480126843e-05
-3.5225346619844e-05
-1.34446789002229e-05
-2.84149858219045e-05
-3.18889755234532e-05
-3.14317658578018e-05
-3.43621614548121e-05
-2.28231205399023e-05
-1.32708599866092e-05
-2.89990212460104e-05
-2.71866737024943e-05
-2.01284088642175e-05
9.54537199807893e-06
-1.1392555830509e-05
-1.84195339156425e-05
-1.94642723745466e-05
-3.55130390741274e-05
-1.23070794534228e-05
-1.26539301618061e-05
-3.17733600920923e-05
-2.96430847847366e-05
-1.44223321784816e-05
-3.13534384205897e-05
-1.93576238052689e-05
-3.11224737888557e-05
-5.28928418917892e-06
-4.24816794847579e-06
-1.69555509984362e-05
-3.68831140245107e-05
-9.64861305129089e-06
-2.61127528385334e-05
-2.73254933758213e-05
-2.56882641607298e-05
6.82324312754387e-07
-1.98010835397305e-05
-3.15497179350902e-05
-2.52459588537719e-05
-5.30261408572028e-06
-2.70382827909641e-05
-1.91953458574483e-05
-9.93009188298159e-06
-1.69486668706692e-05
-4.51547985887042e-05
-2.27516144994599e-05
-1.99177984687951e-05
-6.91304502067326e-06
-9.31027369906727e-06
-1.77717941686044e-05
1.70549287051235e-05
-2.09330184721323e-05
-1.66351970153128e-05
-3.16280098265143e-05
-1.58445026598589e-05
-3.67390805535842e-05
-4.35135426333323e-07
-2.86060885582732e-05
-2.22609930205534e-05
-1.21686628531199e-05
-1.28712338853318e-05
-3.62710123722396e-05
-3.39923470626833e-05
-1.69784688304751e-05
-1.22507362408917e-05
-1.33525146630081e-05
-8.96680106975445e-06
-3.45701175832678e-05
-2.48069041459155e-05
-6.43235789311923e-06
-2.21907934225528e-05
-1.66845953732584e-06
-3.74042514675263e-05
-3.18403817147339e-05
-3.23566817254826e-05
2.28180911157588e-07
-1.52520181184121e-05
-3.37844471383498e-05
-2.35849629389554e-05
-1.87708909768671e-05
-3.17056041270459e-05
-1.70188884099148e-05
-3.11271616931262e-07
-4.59347968781871e-05
-2.99403100410003e-05
-4.07590244625693e-05
-2.06169349745456e-05
-1.43911527484456e-06
-3.80404568292111e-05
-3.74862617808111e-06
-3.44584549392718e-05
-2.71126707441469e-05
-2.34050698159664e-05
-2.29666293358384e-05
-1.84820614187659e-05
9.98815783778562e-06
-1.08060066611054e-05
-3.22220718692653e-05
-6.50324958363987e-06
-3.37997753161732e-05
-3.31389354266823e-05
-1.11521290517e-05
-2.14377841276774e-05
-4.53398113406261e-05
-4.14613165227486e-05
-4.38569982438524e-05
-3.03131858117638e-06
-3.20803918471604e-05
-1.94455429112005e-05
-3.41797501696847e-05
-1.38345501587469e-05
-3.01120699587192e-05
-3.95603564954805e-05
-2.73165582480054e-05
-4.10472779583118e-05
-3.45978167135921e-05
-1.73646221019331e-05
-2.78555610783578e-05
-6.63950181760922e-06
-2.7505663474618e-06
-1.19415717207517e-05
-1.26037162175863e-05
-1.01031009407202e-05
8.51543369611156e-06
-1.27599038112056e-05
-4.52033713253283e-06
-3.59060650351118e-05
-2.67378803645399e-05
-1.6887270847337e-05
-2.0595955295438e-05
-2.95481775990347e-05
-2.15927449946333e-05
-3.30568715822839e-05
-6.45318136269056e-06
-2.89452151653485e-05
-3.00684614002646e-05
-1.50304598299901e-05
-2.17162036160155e-05
-6.21389621158309e-06
-2.06466259026758e-05
-3.91861886193469e-06
-1.14693787143032e-06
-2.01017998562018e-05
-1.5076669746076e-05
-1.85168548968635e-05
-2.06512712692894e-05
-3.98607127536274e-05
-1.68032041731192e-05
-1.9326111456721e-05
-2.34063725473805e-05
-2.03738391406908e-05
-5.29638984399046e-06
-1.32808018361873e-05
-1.44683268822097e-05
-1.45695066454327e-05
-1.63459873422141e-05
-2.68258433721647e-05
-2.78909185357935e-05
-6.32196575495731e-06
-1.99248143592824e-05
-2.84655681195083e-05
-6.02244222141089e-06
-9.89518550799022e-06
-2.35107254931397e-05
-9.9982117573551e-06
-4.23239774627786e-05
8.22066376305636e-08
-2.8067773177789e-05
2.86252240060429e-06
-1.11703895165159e-05
-7.34124707576109e-06
-9.17271650306774e-06
-1.4545425803959e-05
-8.06934061169604e-06
-3.78805565261686e-05
-1.16014075888583e-05
-1.48946800519504e-05
-2.61329478436601e-05
-1.94124629306339e-05
-3.4119527080649e-05
-1.19590931686702e-05
1.6818226902216e-06
-3.20217127211644e-05
-2.23156145459372e-05
-3.04498252000075e-05
-1.31600806771412e-05
-3.92856274692528e-05
-4.18687217015121e-05
-4.29750931673401e-05
-2.75469709714929e-05
-2.49640627961694e-05
-7.02985819926848e-06
-2.29848956966733e-05
-3.91686549798969e-05
-4.1361764324946e-05
-2.86834374314358e-05
-2.47323771685536e-05
-2.7457823799651e-05
-2.50563036588538e-05
7.31842123766583e-06
-3.57239598837264e-05
1.34710953171644e-06
-2.54359908136164e-05
-9.37647685214747e-06
-2.03710050633027e-05
-7.08174774908987e-06
-1.87009067933111e-05
-1.6432205237904e-05
-3.47614727556861e-05
-8.87298825077629e-06
-1.42011464522444e-05
-2.12766767585597e-05
-3.24170545959069e-05
-1.58088404041841e-05
-2.21576617479887e-05
-1.4601701056898e-05
-2.19797712911291e-05
-2.91611803409436e-05
-2.5792992224123e-05
-3.09627619342118e-06
-9.25111182979692e-06
-4.51953217222083e-05
-3.19260300187508e-06
-3.0789417782675e-05
-2.12278669963297e-05
-2.46566499649108e-05
-3.29044532594366e-05
-2.1739564385756e-05
-1.35507295398324e-05
-2.76083034012562e-05
-1.22559577528228e-05
-2.84517180370581e-05
-1.5975203552661e-05
-1.29909361244326e-05
-1.08227690670712e-05
-4.81298858751859e-06
-1.18579577410896e-05
-4.59508387435305e-05
-2.98267253048831e-05
-2.8859303316402e-05
-2.54255617868921e-05
-2.38955750818102e-05
-9.7949613948678e-06
-2.11028106060052e-05
-2.7871545682379e-05
-2.22954461701694e-05
-1.55126632611469e-05
-2.64196626516906e-05
-1.66738284285988e-05
-3.95543382574493e-05
-1.45291159043292e-05
-1.50422101178618e-05
-2.05632576567965e-05
-2.50505381933625e-05
-1.5049730812181e-05
-1.1407746163529e-05
-1.91282364507347e-05
-1.49337238591481e-05
-1.628108744243e-05
-1.46129468782526e-05
-1.34792521339145e-05
-2.76467700117762e-05
-2.11786148466666e-05
-8.91151365908785e-06
-2.21852478868212e-05
-3.17619682656748e-06
-2.7957211488167e-05
-4.31008186123973e-05
-1.63742605647343e-05
-3.3061379470108e-05
-2.63243547956682e-05
-1.141447977926e-05
4.61600171538264e-06
-1.20122320192112e-06
-7.30788559157626e-07
-1.67230930467289e-05
-2.09452143433592e-08
-1.8240978295271e-05
-2.10325227197861e-05
-3.99014822522414e-05
-5.49969892629404e-06
-2.24202722410758e-05
-2.21758657355473e-05
-3.33941991216024e-05
-8.77363220190075e-06
-2.14504272923613e-05
-3.21776900409127e-05
1.40873419050845e-05
1.71221126950077e-06
-3.13699864163871e-05
-3.61596517204338e-05
-2.05912909183711e-05
-3.09060439956204e-05
-1.34679927949872e-05
-2.40677038413016e-05
-2.45219631855793e-05
-1.73389073371569e-05
5.13831299569807e-07
-3.36805043778234e-05
-2.36420706369898e-05
-2.47242156423349e-05
-1.09074071532957e-05
-2.41165807478808e-05
-1.40468205093582e-07
-7.10637672346514e-08
-1.76749522763293e-05
-2.76246716656513e-05
-2.44181412412775e-06
-1.15309473301393e-05
-4.11080863129361e-05
-2.29141102943613e-05
-2.94747557542182e-05
-2.95276286147202e-05
-2.10571588809633e-05
-2.2916846936374e-05
-4.18072440972055e-06
-1.89139608970583e-05
-2.94876690983155e-05
-3.97129867832431e-06
-2.28567115065396e-05
-1.62001165503088e-05
-1.56335306237331e-05
-5.57790791908191e-06
-1.93903239365473e-05
-2.84104574906132e-05
-2.00373277170101e-05
-1.31810695784616e-06
-1.59788731282434e-05
7.78822084485008e-06
-2.99548216805173e-06
-2.19365611347704e-05
-2.45440426361065e-05
-2.71071262376582e-05
-2.44624082896955e-05
-2.79496601164875e-05
-3.97928135118704e-05
-3.02290589070074e-05
-2.19550945596822e-07
-1.00774829218215e-05
-2.54089812514432e-05
-1.73904323657277e-05
-2.27883120726616e-05
-4.13259999388035e-05
-2.73325108616808e-05
-1.65565288041274e-05
-4.08563357539674e-05
-2.13703028002138e-05
-5.7544720762685e-06
-7.69090134938782e-06
-1.87621178558655e-05
-1.24817857341076e-05
-1.60240480231207e-05
-2.30973312549746e-05
-4.99465769606583e-06
-3.0219712166583e-05
-4.97613310270375e-05
-3.55413465203806e-06
-3.21574608490311e-05
-2.9003926651788e-05
-1.8184292420691e-05
-2.89562356862637e-05
-2.56772970707976e-05
-3.65773046025557e-05
-2.34935599439218e-05
-1.54456120673211e-05
-3.08100849876231e-05
-3.68150104874974e-05
1.67563824525249e-06
-1.81744205530343e-05
-1.8747586874549e-05
-3.32415426001361e-05
-5.77139488229027e-06
-1.51592294193546e-05
-2.41370921439639e-05
-3.2130597992322e-05
-9.35675244352603e-06
-3.34478476119832e-05
-3.23638648514362e-05
-2.25498637656131e-05
-3.00701163916655e-05
-9.89947367569118e-06
-3.33726191545697e-05
-4.48822975979019e-05
-1.58267081187291e-05
-1.24142358384154e-05
-2.76932875768143e-05
-1.27862690532035e-05
-2.45390656892718e-05
-1.65746915655787e-05
-1.50954201350782e-05
-2.00956029959597e-05
-2.58599163667453e-05
-3.13693313812307e-05
-3.49840022683411e-05
-1.19252269718873e-05
-8.99949475723206e-07
-2.17013673239748e-05
-7.36197621648726e-06
-2.16834849182665e-05
7.61729945813344e-06
-2.11881641177277e-05
5.5444798467746e-06
-1.83729767068552e-05
-2.67687553141366e-05
-1.5834511181525e-05
-3.48838421060624e-05
-2.81006034093572e-05
-1.82937843883582e-05
-1.71602395508068e-05
-2.04399179789009e-05
-2.80148235974374e-05
-2.48024590560576e-05
-1.83211773415802e-05
-2.11393535424497e-05
-2.99673377993757e-05
-4.07239366765089e-05
-3.05734271935835e-05
-3.11348875560609e-05
4.58899759697184e-06
-2.2781194494723e-05
-4.37438066603159e-06
-6.67559549935518e-06
-8.40397707010002e-06
-6.72869298546441e-06
-1.81199756228028e-05
-3.43551189786128e-05
-1.73600200776008e-05
-2.32904512474514e-05
-2.28519008054203e-05
-4.48015442794643e-06
-4.54379522599702e-05
-2.67831178674361e-05
-1.53493888437605e-05
-4.04689873280791e-05
-4.38844457203541e-05
-3.63709469636326e-05
-2.31900422883734e-05
-2.10000958478501e-05
-4.02967768580131e-05
-1.76378095812943e-05
-4.37020421263122e-05
-2.36801589230126e-05
1.26097466969289e-05
-1.565441777869e-05
-1.60435762164847e-05
-1.66830863852816e-05
-2.65973187257196e-05
-2.5869254527021e-05
-1.88983700305985e-05
-1.63378062145113e-05
-1.57743873422176e-05
-2.47956740003466e-05
-1.86378796465281e-05
-1.04955574546041e-05
1.88679228594673e-07
-1.97852353743118e-05
-7.20624145851785e-06
2.78472298719983e-06
-1.61547445550346e-05
-4.67928445656248e-06
-2.90510916320397e-06
-9.96138857729084e-06
-1.27435673623572e-05
-3.24846990366406e-05
-2.97590626830411e-05
-3.85442311513648e-05
-3.34671368035004e-05
-3.37145010266145e-05
-2.76101317550952e-05
-2.92422532282748e-05
-2.21308556914816e-05
-3.34252645852789e-05
-1.54419694126055e-05
-5.20652480974533e-06
-2.32303266700636e-05
2.65219712599895e-06
-1.86929930718427e-05
-2.69801752006666e-05
-3.26176618291477e-06
-1.94694165953714e-05
-1.87855218168135e-05
2.82787990901543e-06
-1.2355682583711e-05
-5.7726045323287e-06
7.58985685658662e-06
-2.17818597176695e-05
-2.16851872830711e-05
-4.13855328732908e-06
-1.2035963823661e-05
-2.23962578878264e-05
-2.42341527533353e-05
-1.56976341325175e-05
-3.63723822843261e-05
-8.9046988048796e-06
-1.76450404672415e-05
-2.63323363059626e-06
-1.50370273972237e-05
-2.04089343418734e-05
-2.51186155319335e-05
-2.36743143648671e-05
-9.32381306254214e-06
-1.28008709831744e-05
-1.12741398119323e-05
-2.52737303541897e-05
-3.02907185945967e-05
-2.4699058573477e-05
-1.55248928574411e-05
-1.15800278500054e-05
-2.84700079068851e-05
-1.62550381771259e-05
-2.63044250261557e-05
-1.67939529095781e-05
-2.14276519588925e-05
-2.30749474206037e-05
-1.20028627907274e-05
-1.66512110472776e-05
-2.27731375867921e-05
-1.3853406842025e-05
-3.11497729657319e-05
-3.37256334374181e-05
-4.34641427219055e-05
-2.65880646357017e-05
-9.82421763066236e-06
-5.22730393799847e-06
-1.20416747609324e-05
-3.57336080392289e-05
-1.81733500724111e-05
-9.9381687786105e-06
-2.36137354085401e-05
-7.11113191377481e-06
-2.71762034175162e-05
-3.17906899607736e-05
-2.01380817479209e-05
-3.43076743614303e-05
-2.46304182768706e-06
-2.06709537704796e-05
-1.50701495377144e-05
-1.61049962776383e-05
-1.29745882177803e-05
-1.82761855927397e-05
-2.03212847192537e-05
-2.04160058893146e-05
-3.02184083794048e-05
-3.46263134271938e-05
-1.03946551043516e-05
-1.01507918668259e-05
-2.55163434880859e-05
-1.90804899798579e-05
-2.41733430999317e-05
-1.26877562149153e-05
-2.73910759009233e-05
-3.66080981054834e-05
8.10533670664549e-06
-1.3948400651786e-05
-1.6747219937398e-05
-3.69340674268614e-05
-3.99581615670136e-05
-3.02572376850694e-08
-1.80155527244726e-05
-2.64331416999351e-05
-2.73589547939365e-05
-2.79589794696171e-05
-1.90978869329698e-05
-2.0880909271144e-05
-4.05253067580309e-07
-2.45942865328515e-06
-2.33648377951096e-05
-2.2131398248314e-06
-3.34410271800655e-05
-1.86675231492838e-05
-1.76358455312057e-05
-2.48732481406433e-05
3.902116555788e-06
-1.37961122525091e-05
-1.79038073576017e-05
5.17270800207513e-06
-2.48761738717197e-05
-7.59318662234958e-06
-3.17334933824812e-05
-2.75366387275314e-05
-1.34803763047958e-05
-7.49223531805369e-06
-1.47791168174491e-05
-2.79344784250841e-05
-1.65631851663842e-05
-3.69816754430028e-05
-3.46313504060136e-05
-4.2946151223879e-05
-1.20205794009418e-05
-1.25818534425281e-05
-3.54797968005407e-05
-3.96182275027779e-05
-1.71346610309862e-05
-3.20756814086304e-05
-1.5195066971329e-05
-1.84661218353981e-05
-3.57490022760232e-05
-1.12072278238813e-05
-1.13405271209334e-05
-2.49022923286456e-05
-3.2200903997803e-05
-2.13888755847929e-05
-1.07422147896387e-06
-3.60122255210451e-05
-1.94654200140693e-05
-3.05380909117551e-05
-1.44756705280059e-05
8.29494831849538e-06
-3.06307000397752e-05
-2.33251879791325e-05
-2.63737427194492e-05
-2.65015323304805e-05
-1.58060360720891e-05
-3.41687953735251e-05
-3.95554330325458e-05
-2.33599981475712e-05
-1.90930177585758e-05
-4.3086443761692e-05
-9.48193887758207e-06
-1.90064040821341e-05
6.88880526468127e-06
-2.25692987713501e-05
-1.56721100573794e-05
-1.09112286485959e-05
-3.02011692021202e-05
-2.27010432345463e-05
1.43251241879772e-05
-2.90614829866845e-05
-2.14806928007082e-05
-4.4238310398657e-06
-3.18668113274577e-05
-2.86185531434549e-05
-6.23229583845221e-06
-1.16556559375895e-05
-9.28963804179736e-06
-2.19125100331385e-05
-6.61889187243689e-06
-1.28902444713331e-06
-2.29785046635351e-05
-2.80949201716914e-05
-2.56594623792465e-05
-1.52550538059641e-05
-3.19625899839716e-05
-2.74250604746027e-05
-2.57658941955376e-05
-6.75264480690239e-06
-7.47091955002096e-06
-1.38368674799382e-05
-2.76152377558676e-05
-2.06140291131649e-05
-1.18475653373248e-05
-3.01617981342648e-06
-2.21065580139012e-05
-2.67926098195232e-05
-1.93491429457999e-05
-2.00684503162772e-05
-3.96752826897007e-05
-2.26313564538117e-05
-1.09187504876366e-05
-4.01663519743355e-05
-2.25656289256137e-05
-2.01377527034497e-05
-4.66484238188403e-05
-9.35916168766826e-06
-1.89553784224932e-05
-3.35999068806239e-05
-4.10777465618104e-05
-1.66726200939335e-05
-1.65551796691939e-07
-4.6019865528973e-05
-3.02302612809096e-05
-7.89636327136322e-06
-3.14630867853979e-06
-1.1074825991789e-05
-2.26507399724639e-05
-3.66810111936934e-05
-7.81895468367322e-06
-2.04738028695432e-06
5.01351795179356e-07
-3.15988994926502e-05
-3.15661057188179e-05
-1.21529949141761e-05
-2.992502797233e-05
-1.36298277782158e-05
-2.78015937335623e-05
-3.14422061265169e-05
-2.29985295602969e-05
-3.75227274804127e-05
-1.37448969351989e-05
-1.18095887031729e-05
-2.94390164004902e-05
-1.60122671226184e-05
-2.02229552374605e-05
-8.19892088793579e-06
-3.82244401028535e-05
-2.6540127459758e-05
-9.57454244466687e-06
-2.70562063115612e-05
-1.02812978463277e-05
-1.22716114768077e-05
-3.77032275177964e-05
-4.42198490087775e-06
-2.20632018830683e-05
-3.89347608898178e-05
-1.68881325858926e-05
-2.53377815096709e-05
-2.47202066224836e-05
-2.08665912198263e-05
-2.11270552284262e-05
-2.83780300733988e-05
-1.51806900708615e-05
-2.38556206426431e-05
-8.18119199642101e-06
-2.35712611760475e-05
-2.21564983037471e-05
-1.47802433399014e-05
-2.68206603348706e-05
-2.01198618178917e-05
-2.86368952848355e-05
-2.60135963775017e-06
-4.93212012447108e-06
-2.12348714056785e-05
-2.85862640236759e-05
-2.02582247857539e-05
-3.19693674423684e-05
-1.36242064777178e-05
-4.51273443165972e-05
-4.04850795378499e-05
-4.72465866398548e-05
-1.75731871690571e-05
-6.94443588825514e-06
-4.64071153621712e-07
-9.85347298543412e-06
-1.73137686925406e-05
-1.52425385595018e-05
-2.39561041765559e-05
-2.1086617339433e-05
-3.09973068233056e-05
-2.4577086851209e-05
-6.15958580331698e-06
-2.76802429061525e-05
-3.86327746778854e-05
-2.09514016762692e-05
-3.79165774889555e-05
-2.13194696116666e-05
-1.52829001203042e-05
-1.28696635037759e-05
-2.71603275668812e-05
-1.71360043937191e-06
-1.38346947441497e-05
-3.08365321696343e-05
-3.79005341643372e-05
-2.87365340125925e-05
-3.09211256815836e-05
-3.39389763406212e-05
-1.96821120107619e-05
-2.2574361946742e-05
-2.51872314630614e-05
-2.05637325526698e-05
-2.57598918599102e-05
-3.39934274358622e-05
-3.14927201060846e-05
-2.09272090452418e-05
2.87952777743178e-06
-2.32344083402305e-05
-3.61515177857734e-05
-1.80531651510883e-05
-1.64889468008124e-05
-3.27983208510276e-05
-2.32561338175335e-05
-1.08409638781644e-06
-1.32884571769597e-05
-1.29191744421965e-06
-1.38615705579788e-05
-4.45908819928909e-05
-3.83226866987198e-05
-6.57129981206306e-06
-2.29520901145329e-05
-1.76740502318951e-05
-7.49869063171865e-06
-1.69815057679263e-05
-2.82792818382228e-05
-1.45019639457025e-05
-5.40180130221773e-06
-2.65588767677632e-05
-3.70551887755492e-05
-1.11182753099163e-05
-4.77307517383058e-05
7.08317775010553e-06
-2.74217211198108e-05
-1.12388389865054e-05
-1.14946107194417e-05
-2.23229539304568e-05
-3.95231150278307e-05
-2.79728690096313e-05
2.20085974663632e-06
-1.83453310304415e-05
-1.86400489375379e-06
-1.96875543665308e-05
-1.72721384077342e-05
-2.4495628920078e-05
-2.05763247635375e-05
-2.5982510621755e-05
-2.23375142023692e-07
6.61600415936297e-06
-2.4583278454681e-05
-1.92353418987928e-05
9.16208899959851e-06
-3.65299972034817e-05
-2.49498130900427e-05
-3.23801639507828e-05
-2.60234844827907e-05
3.32995590652231e-06
-2.45818853688748e-05
-1.35303460536498e-05
-3.46423808146907e-05
-3.99235077751869e-05
1.87831709030183e-06
-3.60687889664047e-06
1.20416995726542e-06
-1.06977761337844e-05
-3.28708420054393e-05
-4.65276873898817e-05
-3.19830165321151e-05
-2.22551163253463e-05
-3.83480456564621e-06
-1.73838780562248e-05
-2.03614318357854e-05
-3.60399130182224e-05
-4.37311845491207e-06
-2.17952479363564e-05
-3.7086302899738e-05
-2.44350631673838e-05
-1.81736428880581e-05
-4.06337278116523e-05
-3.73822121920391e-05
-1.68066255497901e-05
-2.30219329145353e-05
-2.00635867175924e-05
-2.29498137878964e-05
-3.88831581259718e-05
-3.34060954191104e-06
-3.20922801877945e-05
-2.93574709238194e-05
-2.11908252518806e-05
-3.05033218820694e-05
-1.80569834443069e-05
-2.19949748151161e-05
-7.2155569030856e-06
-3.02921493649693e-05
-1.36058985778232e-05
-1.47783723271332e-05
7.67724992178655e-07
-4.40507228521546e-05
-4.36182585194447e-05
-4.44990947716076e-05
-5.72208275619996e-06
-2.82753905074079e-05
-4.48864896263569e-05
-4.03776477029281e-05
-1.2935309569829e-05
-2.66015097948242e-05
-1.25648349901232e-05
-2.19002874889146e-05
-1.10520478599126e-05
-2.27109946010724e-05
-1.82784112662521e-05
-5.94970624386819e-06
-1.04661952615413e-05
-5.73629912231845e-07
-2.97075328142325e-05
-1.90789252111948e-05
-2.84229167042646e-05
-1.89506232843185e-05
-1.84187175879642e-05
-1.88107079696535e-05
-1.75308752334261e-05
-1.27033279717611e-05
-1.25141431151927e-05
3.96213157042496e-06
-2.16994645259327e-05
-1.87524603587483e-05
-2.46095650111577e-05
-3.30764455569603e-05
-1.14756640759923e-05
-7.91559218651271e-06
6.39492681696166e-06
-1.20808592087669e-05
-4.38271718017478e-05
-2.05529076127428e-05
-1.16846002597269e-05
-3.93979728510143e-05
-2.2607986507887e-05
-1.13226512820668e-05
-1.90710848286813e-05
-2.39435794738549e-05
-1.47097623603744e-05
2.29365574482559e-07
-1.21115785376982e-05
-3.77179968607653e-05
-6.51970137258232e-06
-2.39602056811097e-05
-3.36723850174303e-05
-3.06124659033701e-05
-5.8752925560669e-07
-3.34836783122383e-06
-3.39564522001176e-05
-3.55150287912253e-05
-3.62342525001288e-05
-2.18947732982723e-05
-3.72329606003002e-05
-2.0426608135036e-05
-2.21701318967777e-05
-1.81054494419295e-05
-2.52373662916869e-05
-3.07078086542162e-05
-2.67113285748012e-05
-5.13576125131275e-06
-5.02557531510771e-06
-2.76892268632204e-05
8.18653036534131e-07
-2.84646400267545e-05
-2.62936120893635e-05
-2.38355556049057e-05
-2.9022317753582e-05
-1.37628278687587e-05
-3.63023711308056e-05
-5.68507254569231e-06
-5.08536010965266e-05
-1.38661006781373e-05
-9.66461649162445e-06
-1.48679406547596e-05
-2.8917687806401e-05
-3.21580509302376e-05
-3.46654967780864e-05
1.04568947256871e-05
-2.68962505975043e-05
-2.68865401345326e-05
-1.7764971947543e-05
-7.48554206881532e-07
-2.22339293619851e-05
-3.49064522066052e-06
-2.0751638823862e-05
-2.15947178600549e-05
-3.90067095606188e-05
-2.51633664270456e-05
-1.3745748392715e-05
-4.46932828847483e-05
-2.76982582270966e-05
-3.23088621747969e-05
-1.66646500628456e-05
-3.11669501915222e-05
2.02658059207262e-06
-2.66693740812417e-05
-1.85886891230144e-05
-8.25444996299954e-06
-4.01697204234927e-05
6.92840225665781e-06
-4.1277179325956e-05
-3.32858850483386e-05
1.75089066842696e-06
4.46971594234303e-06
-1.33835940237355e-05
-2.04998297695344e-05
-1.94390600362746e-05
-3.06799617190855e-05
-2.46885021052431e-05
-1.97502416140268e-05
-2.03775027609331e-05
-1.59353761676494e-05
-2.30323502673948e-05
-1.16100046090105e-05
-2.51610680360689e-05
-3.0685235573496e-05
-4.96202134815653e-05
-4.92013349193088e-06
-1.59363099733203e-05
-3.09450233088858e-05
-2.45042748847101e-05
-1.62208260990528e-05
-1.92857618979181e-05
-1.29074044941069e-05
-5.16936909840125e-06
-3.89045049073503e-05
-2.01134464876747e-05
-2.90128921489853e-05
-1.93135848940971e-05
2.08795158207567e-06
-3.45245458563388e-05
2.75864694618904e-06
-3.37186250559676e-05
-1.8388187554396e-05
-1.79588044622642e-05
-2.73057515169907e-06
-2.66152811892351e-05
-3.12743084008903e-05
-2.30914815210194e-05
-2.36039554874916e-05
-1.89969641591227e-05
-7.39650765231247e-06
-2.18190755799277e-05
-2.19843155451063e-05
-4.30977853010173e-05
-1.85586195554991e-05
-2.75505388164929e-06
-2.33550421507683e-05
-1.22456510625125e-05
-2.67449400897316e-05
-2.49282405345397e-05
-1.02836826604106e-05
-1.59138727971734e-05
-2.24927416103102e-05
-1.46056270596633e-07
-1.55456988512437e-05
-3.18196761072846e-05
3.72038617864526e-06
1.33174819025829e-05
-2.86995058477006e-05
-3.47706572123956e-05
-2.16689887819179e-05
1.58012763826756e-06
-2.66070458788278e-05
-3.49420652410558e-05
-1.75599797165102e-05
-3.00442073755468e-05
-9.660311278897e-06
-3.68046557526283e-05
-9.10011559527996e-06
-9.97166149266065e-07
-2.87051974540354e-05
-6.07867180522051e-07
-1.00702655071501e-06
-1.65383585146187e-05
-2.45948862780595e-05
-1.11225716691652e-05
5.23246455966825e-06
-1.86764922946522e-05
-1.56360617060326e-05
-2.00165385812081e-05
-5.11646206378936e-05
-2.55341891170997e-06
-2.45544865783181e-05
1.46813741182343e-05
-5.07214045806217e-06
-3.9039174316073e-05
-6.47220042469029e-06
-1.04278633788983e-05
-1.55404453405866e-05
-4.62266849874462e-06
-2.54980497074078e-05
-2.458999819652e-05
-2.04213339439441e-05
-2.54193027231821e-05
-3.20241998520665e-05
-4.12609682784907e-05
-3.62192272063364e-05
-2.55972154108736e-05
-3.02142892706579e-05
4.39796256131024e-06
-1.05920141274807e-05
-3.93397107110667e-05
-1.01271050065433e-05
5.48049674595114e-07
-2.73198343271789e-05
1.14748383276439e-06
-1.65597512810113e-05
-2.93421805777181e-05
-2.82213462852006e-05
-2.60533467208868e-05
-2.48890823803178e-05
-2.15653614913813e-05
-1.15360708821353e-05
-3.77082957404652e-05
-1.33900345487594e-05
-2.07396102893055e-05
-1.84581447745757e-05
-1.91256970631714e-05
-1.96078639598461e-05
-2.51465652471105e-05
-2.25243547342746e-05
-7.5001654859974e-06
-4.41890435181105e-05
4.56759495960955e-07
-1.95258445640113e-05
-3.87834907356093e-06
-2.30319620363835e-05
-1.95956321623454e-05
-2.4451653331675e-05
-2.24132834535644e-05
-1.14419485496715e-05
1.40573999623124e-06
-1.90704237963648e-05
-2.36054551538514e-05
-1.32824094468046e-05
-1.03317934911045e-05
-5.61131418354054e-06
-2.6662815672625e-05
-1.73098898155269e-05
-1.21276465153555e-06
-1.87416406204089e-05
1.74096506830803e-05
-1.98157164894379e-05
-1.26466015164449e-05
-2.10133505598002e-06
-1.15411904414099e-06
-4.02366570828544e-06
-1.50783755296687e-05
-2.27990176583128e-05
-1.27787071682883e-05
7.37909933740541e-06
-1.62537536300907e-05
-1.26917954200985e-05
-2.2685374897318e-05
-1.82442910112412e-05
-2.0474475544999e-05
-2.17148370934751e-05
-3.36375387809883e-05
-2.29755690424689e-05
-2.54536476654054e-05
-1.8443911955441e-05
-4.10234426632298e-05
-2.91353573177039e-05
-1.42225475849949e-05
-9.05203459808278e-06
-2.55633904982959e-05
5.9166945074954e-07
-3.03852186123404e-05
-8.01227941553345e-06
-4.36460548775364e-05
-8.77080950112215e-06
-1.63158324066631e-05
-2.02013585440737e-05
-2.9615929194381e-05
-6.77593146050825e-06
-1.98685204731157e-05
-3.75964976833528e-05
-3.2128755613249e-05
-1.70801785859932e-05
-1.74343105307036e-05
-3.16197381537421e-05
-2.99829884475192e-05
-1.28486659323993e-05
-1.57755328259978e-05
-4.0486678471734e-06
-1.53880612290854e-05
-2.2882375653999e-05
-3.11139083708511e-05
-3.68795331257852e-05
-1.16766058720653e-05
-3.22808002544728e-05
-3.70346798081667e-05
-3.55677248954659e-06
-3.1789081160848e-05
-2.96530788708361e-05
-2.2944653127299e-05
-2.09234184435423e-05
-1.67755207683229e-05
-1.27356285904096e-05
-1.45384892126803e-05
-1.06885181803508e-05
-3.73352766056325e-05
-2.15457436429458e-05
-2.78309484224266e-05
-1.27132967779678e-05
-1.52062945908574e-05
-2.11511382262261e-05
-1.90400829155138e-05
-5.26849650153042e-05
-1.78946850198756e-05
-9.86390027650151e-06
-4.32071810524508e-06
-2.38463804955145e-05
-2.08148127736988e-05
-2.50241427891918e-05
-3.83366381481097e-05
4.22235525006436e-06
-2.33919827686111e-05
-3.82722427307331e-06
-1.73327494592075e-05
-1.30448028354555e-05
-3.47550394023338e-05
-2.29940095924438e-05
-1.93370891265738e-05
-3.14661117980039e-05
-1.7179338088767e-05
-7.66554494942597e-06
-3.76586015405309e-05
-1.99102228667677e-05
-2.23352646001083e-05
-3.56673071724577e-05
-2.27080110340223e-05
-2.60932102723575e-05
-1.2122784080521e-05
-1.62543765299368e-05
-3.66023201046323e-05
-1.1926373438757e-05
-2.85977531381089e-05
-2.18660659440109e-05
-3.24034264588929e-05
-8.61465004581742e-06
-3.36352614239481e-05
-3.9198775597306e-05
-2.51211032153824e-05
-2.35816560142578e-05
-1.98518991540924e-05
-9.53899778758316e-06
6.827031481648e-07
-4.06354106022278e-06
-3.4101907313039e-05
-2.54021899650488e-06
-3.37212262868493e-05
-1.93482395875636e-05
-1.70270236907032e-05
-2.2105255122435e-05
-3.26031371563818e-05
-8.80247780415328e-06
-3.95777040335039e-05
6.84437235559469e-06
-1.42312320406497e-05
1.20036845381934e-06
-3.70789446709117e-05
-2.79781690743736e-05
-5.07493582841356e-05
-2.41889426701697e-05
-3.44745131539502e-05
-9.13560587987722e-06
-3.18150607221603e-05
-8.7182767445719e-06
-1.59013355561599e-05
-4.63887682923408e-06
-3.99162305915808e-05
-3.29656900121747e-05
-1.54054793600474e-05
-2.15404748567884e-05
-1.53580528234948e-05
-1.87208915717652e-05
-1.81938716993204e-05
-1.39640967635623e-05
-1.7966268017921e-05
-1.78511439873801e-05
-1.48371325440585e-05
-1.35844538201052e-05
-4.98290450772225e-05
-3.11869630224358e-05
-4.08626370912257e-06
-3.067171669813e-05
-2.80909718790467e-05
-2.12303711654032e-05
-3.2687890982285e-05
-3.74139234608147e-05
-3.44523709906274e-05
-1.94575360344213e-05
1.40571878867228e-05
-1.43855290891521e-05
-3.05248879787348e-05
-1.42851956532184e-05
-2.42688649101796e-05
-1.24531443561477e-05
-7.13774514561234e-06
-1.40133893598805e-05
-2.98187587116379e-05
-5.9466612810453e-06
-1.04578957455888e-05
-2.61217909258423e-05
-3.05524713496423e-05
-2.26671685960849e-05
-1.50040810362446e-05
-2.77824574620822e-05
-1.55788399268378e-05
-4.62164703292532e-06
5.43896198188919e-06
-1.92328273286146e-05
-2.88185410633655e-05
-4.58215706731649e-06
-1.18650184072505e-05
-2.37228289129053e-05
-1.18492872300735e-05
-7.21110891664667e-06
-6.24794064832758e-06
1.49422156777044e-05
-1.92031121753835e-05
-2.4845260587651e-06
3.33802723919376e-06
-2.67635330047573e-05
-1.93469170866125e-05
-3.61269674514209e-05
-1.37775760174564e-05
1.50718587474417e-05
-1.9906119697559e-05
-2.90990229475689e-06
-1.65917873366209e-05
-3.45240618703834e-05
-3.02156090801518e-05
-1.56421584846884e-05
-2.77826075440826e-05
-2.83787334052756e-05
-1.36490565409535e-05
-1.83512615674551e-05
-2.10470983850467e-05
-2.97055911480295e-05
-2.34951697427016e-05
-2.53126622604153e-05
-1.07216805917963e-05
-8.45425111094746e-06
-2.20557283490602e-05
-1.20434742545257e-05
-1.88574137789622e-05
-2.40980280097278e-05
-3.6590603330984e-05
-2.28205382454932e-05
-3.8707986756721e-05
-4.42186445121381e-05
-2.86611231357033e-05
-3.22078420752791e-05
-1.40267203027661e-05
-1.1303425895316e-05
-3.32185710651586e-05
2.7577825941033e-06
-2.09668602665676e-05
-2.76035475771777e-05
-2.42527299085161e-05
-9.80537113884905e-06
-2.23967319958491e-05
-2.19307439027791e-05
-4.18732699448496e-06
-1.68956120659816e-05
-1.61115474902992e-05
-2.03784114289426e-05
-2.28855966476674e-05
-1.53569912161021e-05
-1.10905929157756e-05
-1.2035668353615e-05
-1.38299460693678e-06
-4.96761032346168e-05
-2.98979533003955e-06
-2.18184511545234e-05
-4.33375840269127e-06
-1.59014255914827e-05
-2.06175837668365e-05
-2.88116713112613e-05
-3.53189711212511e-05
-2.37244798196388e-05
-1.79985735505206e-05
-4.45829299471438e-05
1.70785031036113e-06
-1.80015367873581e-05
-1.46388295290716e-05
-2.24300388182889e-05
-3.07237615154063e-05
-8.64475233342253e-06
-1.8614828246531e-05
-2.80780317660748e-05
-3.85972700656925e-05
-3.09821334380147e-05
2.06981400439314e-05
-1.53809559995237e-05
-1.53434866658976e-05
-2.06589080650036e-05
-3.33299973066257e-06
-2.40585337687324e-05
-1.30611801017118e-05
-3.16600631178195e-05
-9.03644105820102e-06
-1.48244282490219e-05
1.13289738625605e-06
-1.14685788440901e-05
-1.4579173242716e-05
-3.52257539758421e-05
-1.37701578607375e-05
-2.17104455930337e-05
-5.67692536804592e-05
-7.94935005191638e-06
-2.35057717111594e-05
-2.69551367465483e-05
-3.25581189213098e-05
-3.79603403254903e-05
-2.13886674025964e-05
-8.78120701806075e-06
-3.85264413818605e-05
-1.240184897301e-05
-3.11219396068169e-05
-7.86207331873323e-06
-3.52237834841985e-05
-1.36417522322003e-05
-2.19314415835594e-05
-4.78682012179077e-06
-8.22389906413226e-06
-1.79711719070423e-05
-1.41533561743021e-05
4.8759485704676e-06
-8.13290613985079e-06
-4.53965111154132e-05
-1.8084216768133e-05
-3.46520296331441e-05
-4.18522195066518e-05
-2.20482004200008e-05
-1.84417060614978e-05
-3.65774872421687e-05
-1.30081902455443e-05
-9.99631614378362e-06
-4.28438098260088e-05
-2.69567619914435e-05
-1.65927882871142e-05
-1.35942144861873e-05
-4.22322530397092e-06
-1.96591090558051e-05
-2.21760146994012e-05
-1.6693026200832e-05
-2.94929023692441e-05
-1.66672978081073e-05
-2.313464521797e-05
-1.28393669173246e-05
-2.61044608893538e-05
-2.89205565344798e-05
2.85235706903375e-07
-3.34920943110882e-05
-2.76132000437561e-05
-1.80755658151573e-06
-1.41085337270647e-05
-1.10077416701032e-05
-3.79682085084288e-05
-8.33909963374609e-06
8.05976608238516e-06
-4.21632563168892e-05
-1.99593526571799e-05
-1.27849628348562e-05
-2.29090096148314e-05
-3.41049054385792e-05
-1.45957949411642e-05
-2.08045198964159e-05
-9.96019726655756e-06
-8.92019705789547e-07
-1.79391228070099e-05
-6.31785095948584e-06
-3.38214897557713e-05
-3.53025496999917e-05
-3.83315153055585e-06
-1.35376096370821e-05
-1.29133748755032e-05
6.07300616283965e-06
-1.78515981520363e-05
-2.66447434410375e-05
-4.64608133928864e-05
-1.74766193836146e-05
-5.17836660831388e-05
-1.91431855365996e-05
-2.38052925694443e-05
4.14171564229168e-06
-2.94181972641123e-05
-2.25797016473911e-05
-4.89429886715741e-05
-1.75890883208465e-05
-3.72481287770019e-05
-1.62092418600466e-05
-2.97011974926175e-05
-8.79684545467389e-06
-9.29121055534153e-06
-3.62738721855785e-05
-1.86305173835013e-05
-5.08465757949251e-06
-1.53529339297521e-05
-3.77647533281416e-05
-6.18452061998129e-06
-2.15800613546391e-05
-2.75039425611152e-05
-2.39860580881374e-05
-2.88463852326938e-05
2.19534523070556e-07
-2.73622626611206e-05
-3.84749363125236e-05
-2.98481595750148e-05
2.38089590626133e-06
-1.73980187763386e-05
-2.40547128554488e-05
-6.90293935804551e-06
-2.96168256551527e-05
1.45766431734798e-06
-5.07464050372946e-06
-7.80264605301171e-06
-1.45953997363856e-06
1.74972947043246e-05
3.53047126476819e-06
-3.88089889804297e-05
-1.96705433436325e-05
-9.68500024458018e-06
-3.36923686115425e-05
-1.09822926291857e-05
-2.82994972599577e-06
-2.72849210013154e-05
-2.59389171406357e-05
-1.37568226913112e-05
-1.87016422369553e-05
-4.57987434748099e-05
-1.89514370021433e-05
-2.54741393216526e-05
1.14796606061814e-05
-1.3959267516153e-05
-1.29125103767426e-05
-6.37113031990103e-06
-1.18358424525296e-05
-1.74563214126435e-05
-1.18341086374096e-05
-5.93302513655286e-06
-4.23521913293557e-06
-1.70796330011671e-05
-2.68132702029969e-05
-2.17212550341103e-05
-2.21414298546037e-05
-1.51741722510029e-05
-7.93263721367638e-06
-2.6855050108315e-05
-2.82232260631919e-05
-1.6720303463423e-05
-1.85218508817248e-05
-3.67944880385467e-06
-1.46012112477281e-05
-4.6710515699831e-05
-2.26801640756552e-05
-1.89565003617529e-05
-1.14390337006214e-06
-3.7042004500174e-05
-3.27953552749724e-05
-7.28360542180049e-06
-2.48266374666229e-05
-2.88823357595236e-05
-1.26821646065239e-05
-1.01365333353269e-06
-1.84453128277066e-05
-3.58748671004064e-05
-2.09197628233687e-05
-2.6446236593391e-05
-1.17662789756691e-05
-7.4370860539877e-06
-3.18505541776205e-05
-4.24762384295419e-05
-2.82447773334487e-06
-1.91039535977115e-05
-1.30482486205098e-05
-6.23794539460983e-06
-2.67522232105879e-05
-3.56983551363476e-05
-2.72907738809461e-05
-4.16101213865972e-05
-4.58986771670646e-05
-2.4960791957977e-05
-2.54743434691077e-05
-2.42873636778048e-05
-2.36884026477717e-05
-1.09791129734006e-05
-1.5724646590056e-05
-3.19066474675711e-05
-1.99710212773483e-05
-4.08352578768629e-05
-2.09310017935891e-05
-1.97012810575037e-05
3.95330404543587e-06
-8.35081167385814e-06
-1.5193475664198e-05
-2.94201017940172e-05
-2.31670926305987e-05
-3.77065881964615e-05
-1.50757235461805e-05
-2.9530997940047e-05
-3.63615492610572e-05
-1.35826851004882e-06
-2.17853052515861e-05
-1.32253937476321e-05
-4.28925061273238e-05
-3.34521594491162e-05
-1.8366190374719e-05
-3.34331130487945e-05
-2.18488758670768e-05
-2.8890231133312e-05
-2.36064057283114e-05
-1.7205268309034e-05
-8.59508756143582e-06
-1.38726243714269e-05
-2.18945329688491e-05
-1.33693720299297e-05
-3.39395949210465e-05
-1.77539652212928e-05
1.31467109452461e-06
-8.89440414787289e-06
-2.48621157746459e-05
-7.52178146666046e-06
-1.33440493922973e-05
-3.44035731831412e-05
-4.88944774333972e-05
-1.74208074545941e-05
-1.77112565552845e-05
-2.48252991720166e-05
-3.40914936925928e-05
-2.37324922125298e-05
-2.14604881627418e-05
5.71454099625889e-06
-4.32994012196438e-05
-2.13649131031799e-05
-3.03479172200643e-05
-1.82259630071365e-05
-1.27677090234257e-05
-1.47777018395533e-05
-1.76577963569632e-05
-9.72082767781744e-06
-1.93747567549649e-06
-2.77024274359698e-05
-4.14077015748436e-05
-1.66103495249818e-05
2.54229398194126e-06
-3.11839053463099e-05
-2.909794037121e-05
-2.65571950584204e-05
-3.32106609453336e-05
-2.81144225945206e-05
-3.22819286249229e-05
-5.34260358977598e-05
-1.41342215741811e-05
-2.20470439644169e-05
-2.54704751658704e-05
-3.40619016778853e-05
-2.82801659207864e-05
-1.38549500755847e-05
-8.15629472821404e-06
-2.41909473207328e-05
-3.74938713588396e-06
-1.15954971123525e-05
-2.03193415076235e-05
-1.41051291507084e-05
-1.5399867313492e-05
2.76219467746574e-06
7.42443029716838e-06
-2.44392847013753e-05
-8.06888275876656e-06
-1.10850216960941e-05
-3.55006044738817e-05
-2.38126497658131e-05
1.16898647920512e-06
-2.36109386752898e-05
-2.79834913895613e-05
-3.53299463832134e-05
-3.30118458710905e-05
-1.67775723804283e-05
-4.66651882975354e-05
-2.20613585011644e-05
-3.19077479526041e-05
-1.82334406109673e-05
-1.64295484721384e-05
-3.54698369381555e-05
-2.40492762756846e-05
-2.43601433180982e-05
-2.94074535767809e-05
-2.12464686640366e-05
-2.83624240177966e-05
-1.35211084993092e-05
-1.28132713073238e-05
-1.38354610235151e-05
-3.0271568951497e-05
-3.43178384059286e-05
-2.34373519440651e-05
-1.94507814425762e-05
1.32756365183686e-05
-2.05752451540213e-05
-6.63762178661968e-06
-9.90697153622924e-06
-2.98760280938259e-05
-3.66485597934456e-05
1.02536073161255e-05
-3.10865559470093e-05
-1.62647117111371e-05
-1.29836448902791e-05
-1.32557914917748e-05
-2.72897587948676e-05
-9.48232631568219e-06
-5.60114796348322e-05
-1.54884100370813e-05
-3.95012641869667e-05
-1.46499401224319e-05
-2.3124735414469e-05
-3.21102655600191e-05
-3.32513155096569e-05
-1.99750455625975e-06
8.10151891034499e-06
1.07490382347879e-06
1.8004095890764e-06
1.264430929395e-05
-7.40913569266793e-06
-2.95214934071438e-05
-1.69537234081294e-05
-1.67860072546895e-05
1.14577487969199e-06
2.8565746931389e-06
-9.88497089253804e-06
-2.67078469508572e-05
-1.73193498530418e-05
-2.62271278929787e-05
-4.79144086106165e-05
-1.87533071029904e-05
-2.48431619795146e-05
-3.33990241250758e-05
-2.93330037620967e-05
-2.33345533966698e-05
-4.24186234871809e-05
-1.89013083206702e-05
-8.48785682252984e-06
-1.55278639182654e-05
-3.12246193842011e-05
-3.34162336452864e-05
-1.65731666837822e-05
-2.00586393558888e-05
-1.42477444098491e-05
-3.9024310540723e-05
-2.64949899820823e-05
1.43930206887949e-05
-2.8598783371554e-05
-2.75575979325685e-05
-2.60435463067971e-05
-2.14158253926002e-05
-2.86853121091255e-05
-1.84978491453648e-05
-5.07717625714063e-05
-1.31925798038514e-05
-3.0229282834936e-05
-7.26668077976805e-06
-2.64799328288179e-05
-3.20135067466482e-05
-1.31856887600567e-05
-1.34953427971548e-05
-1.30279316765179e-05
-1.67674482878971e-05
-2.35095443336392e-05
-6.56920365792687e-06
-1.85848326700113e-05
-6.99745328204978e-06
-6.54798816768674e-06
-2.50405547494682e-05
3.07633558469177e-07
-1.87621993966449e-05
-2.62539732652865e-05
-1.90292194926845e-05
-3.60511119414445e-05
-3.47060100405361e-05
-4.00061167511967e-05
-2.56433290359295e-05
1.45968943602531e-06
-2.19497521864989e-06
-2.31149749421059e-05
-3.46707834127747e-05
-3.71079804842763e-05
-1.70641966065818e-05
-3.42825340449615e-05
-1.27537499860766e-05
-2.92817559475257e-05
-1.93074707014704e-05
-3.9296564206894e-05
-3.15904724170674e-05
1.0514606465603e-08
-2.67609533957914e-05
-2.40196894026776e-05
-1.48211870810606e-05
-1.70295260943679e-05
-2.42426394679448e-05
-1.43212477775281e-05
-2.96181355663429e-05
-4.63614007625418e-05
-2.3453202329005e-05
-8.08760270018087e-07
-1.01780871750789e-05
-3.49906933630501e-05
-2.54283872347786e-05
-1.34330992950752e-05
-2.14637711875771e-05
-3.87747130424691e-05
-1.35909438584833e-05
-2.32779377472043e-05
-2.26226678755009e-05
-1.37090037685626e-05
-4.08251701043941e-05
-3.54467084265225e-05
-3.38492896824256e-05
-2.94725881052129e-05
-1.4272580140734e-05
-1.75934042238349e-05
-2.16049052298136e-06
-1.09876221513505e-05
-5.35117134705889e-06
-3.72576600204949e-05
-1.03190519332869e-05
-7.67931532789615e-06
1.41970047589749e-05
-2.30295179082764e-05
-3.54188984980907e-05
-1.70258134892608e-05
-1.4981118265054e-05
-3.00524623713307e-05
-4.15439290620097e-05
-3.2830805431071e-05
-3.82471622684534e-05
-5.3179540730263e-05
-4.04050766133091e-06
-2.15709094364552e-05
-4.73255106633067e-05
-4.62028505073516e-05
-2.09653470478356e-05
-3.76742952080312e-05
-4.14249089956375e-05
-2.95229862369601e-05
-2.50285856008049e-05
2.89232997320243e-05
-1.92391820348567e-06
-5.80870567177804e-06
-7.99084690112979e-06
-8.83092664248057e-06
6.15277687650327e-06
-1.51013217011097e-05
-3.05676383454815e-05
-2.98062612647278e-05
-5.63298675469082e-06
-2.93854467061078e-05
-1.9739453277869e-05
1.40061743565026e-05
-2.61308644239858e-05
-7.76878281655455e-06
-1.36965763755152e-05
-8.00971280360046e-06
-2.00203039716231e-05
-1.68805038108493e-05
-3.41787852610458e-05
-1.58758083686331e-05
6.91446835814232e-06
-2.63357228861602e-05
-1.65055905795254e-05
-1.92024531300561e-05
-1.76409384109164e-05
-3.79115829681385e-05
-4.31314045059508e-05
-1.02721323829264e-05
1.79887705372301e-06
-2.5811299051193e-05
-3.04507838150533e-05
-2.98292886793755e-05
-8.96434178180238e-06
-2.67482936841911e-05
-2.16538634203804e-05
-2.52200498785674e-05
-1.97413612716367e-05
-1.83147201723115e-05
-3.81448126517515e-05
-7.50347431874795e-06
-1.72197527784959e-05
-3.25284894689717e-05
-1.28091247338701e-06
-1.97077633237346e-05
-1.94408868864382e-05
-2.08411828670573e-05
-8.67187860929903e-06
-1.39819761896456e-05
-3.18219481861826e-05
-3.697652282962e-05
8.40471235850385e-07
-1.13539908347747e-05
-2.17048650684337e-05
2.83337813420771e-06
-1.32788727674909e-05
-3.11630081282194e-05
-2.50266656543261e-05
-3.17783794758194e-05
-1.81057342699901e-05
-1.93729685036476e-05
-2.67382579565003e-05
-1.93717768786859e-05
-9.50540855843874e-06
-1.2319808185739e-05
-1.82047672460541e-05
-1.45694328803272e-05
-1.58007005584988e-05
-2.17662168152885e-05
-1.92121901347869e-05
-4.24000541600952e-05
-1.12349025372289e-05
-2.21784643669549e-05
-8.93771398150718e-06
-1.96921916050939e-05
-9.05388324192386e-06
-1.89521246277588e-05
-5.18341205179972e-06
2.96094853822602e-06
-1.28228418686467e-05
-2.20717693113529e-05
-2.57304478588821e-05
-1.88543038158226e-05
6.26878949209668e-06
-2.9118701259559e-05
-1.47160689318813e-05
-3.32855558648091e-05
-3.66344540313848e-05
-8.48253145250595e-06
-3.86532532542742e-05
-2.91392868708616e-05
-5.86029110471153e-06
-2.74349857969407e-05
-2.85756151369452e-05
-1.85878049918312e-05
-2.36147574639328e-05
-1.27890411009035e-05
-1.16944882734306e-05
-2.14079073310552e-05
-2.06404485561222e-05
-3.94164114838755e-05
-2.40870007967076e-05
-1.09620639030673e-05
-2.48170248727722e-05
-4.53788476756116e-06
-2.5858306746322e-05
-1.85262274772455e-05
-1.2274783205097e-06
-1.62393211480874e-05
-1.48472398483877e-05
-2.82765225446545e-05
-1.48132845212242e-05
-5.36386124941662e-06
-1.51479325005e-05
7.4897246652929e-07
-2.21724550457579e-05
-4.49065506980682e-05
-3.36574148393982e-05
-3.79990101970861e-05
-2.02961027625725e-05
-2.24851846575408e-05
-3.0880850899856e-05
-2.34354707448251e-05
-3.80367278226965e-05
-1.5501520810383e-05
-1.52339224417451e-05
1.25668749963924e-07
-3.03909551323936e-05
-1.04440401154085e-05
-1.81373003532407e-06
-2.53156591814307e-05
1.83353785615329e-06
-1.27151176383489e-05
-4.47774312256282e-06
-2.91249804415157e-05
-2.1976413970831e-05
-1.51415891558793e-05
-9.44473282382761e-06
-1.83304015946426e-05
-1.33597861633299e-05
-7.29730319621116e-06
-4.3971222767359e-05
-3.00303548017995e-05
-5.12435329322299e-06
-1.44183278710172e-05
-3.15431562285027e-05
-2.5735541817483e-05
-6.15756858028448e-06
-2.79516813235866e-05
-2.90645076632061e-05
-1.03121114476425e-05
-1.92237574182499e-05
-3.79218065748304e-05
-2.57821588352623e-06
-2.5948083852124e-05
6.41237324725457e-06
-1.58083565089481e-05
-3.35426326895065e-05
-3.68768816038403e-05
-1.89418316234638e-05
-1.45529087832568e-05
-3.41392067397986e-05
5.46456051299282e-07
-1.21279361006175e-05
-4.01815109151786e-05
-2.75530248509398e-05
-3.24182883211831e-05
-3.01516643114451e-05
-1.60792355310431e-05
-4.14878802714241e-05
-1.83886141707811e-05
-8.32904602963938e-06
-2.8220926043464e-05
-2.19724570245625e-05
-2.92034956082941e-05
-5.56203603787723e-06
-7.85625568463906e-06
-1.17604223282857e-05
-1.93154636555288e-05
5.80851389696532e-06
-2.90884534806307e-05
-1.00356775872016e-05
5.23875256268582e-07
-1.16245571261864e-05
-2.0203237297163e-05
-2.75808513499624e-05
-2.02138569275024e-05
-1.84241429428173e-05
-3.4168815763025e-05
-1.16337396478978e-06
-1.69668726025981e-05
-2.76539891046445e-05
-9.90783384111672e-06
-1.58029591886727e-05
-1.19134853232919e-05
-7.63895942418612e-06
-3.30086691345177e-05
-1.12209753760113e-05
-2.04931085175011e-05
-1.85970444093962e-05
-1.0010094106165e-05
-1.92460134104015e-05
-1.60019882085166e-05
-1.58549285084621e-05
-4.36257170890209e-05
-3.20057825190688e-05
-2.18084768713805e-05
-3.67887762360971e-06
-2.40018929086763e-05
-2.9200245440967e-05
-3.84914372448661e-06
-1.04499262612843e-05
-8.10542309756163e-06
-2.76301687419361e-05
-3.43096288741445e-05
-1.15964346172088e-05
-2.73848135343305e-05
-1.76674232820447e-05
-3.11108662004319e-05
-2.01721772716167e-05
-2.03638615500726e-05
-8.08092222243711e-06
-2.281198527466e-05
-4.00607780867429e-05
-1.86530250906316e-06
-3.26815166668186e-05
3.36149298123824e-06
-2.73132789539119e-05
-2.35829496598856e-05
-9.55005515768851e-06
-4.27250354103541e-06
4.5098685309589e-06
-9.50424299774417e-06
-1.0214160231539e-05
-1.1426732890692e-05
-2.14644278424162e-05
-3.57595754651203e-05
-3.56080112963904e-05
-1.27072061125488e-05
-4.77940522892646e-05
-1.96711205721579e-05
-1.53118720449177e-05
-2.94035326356773e-05
-1.7908326092467e-05
-2.15494701872272e-05
-7.49137585082159e-06
-1.79516798915379e-05
-1.25026453309247e-05
3.04580488109218e-06
1.29866495947339e-07
3.44066008280097e-06
-2.37270663369824e-05
-3.11083867064166e-05
-6.51570139697476e-06
-1.42720971835038e-05
-2.12891563864134e-05
-2.60156803708628e-05
-2.26564725979455e-05
-8.19365867689083e-06
-2.27062739564886e-05
-8.47133049933541e-06
-1.92435121769568e-05
-2.62604873010729e-05
-9.33117166080908e-06
-8.56851717715099e-06
-1.56261389478334e-05
-2.46136371309948e-05
-3.70916632696837e-05
1.49379803428512e-06
-4.97841556420718e-05
-1.61401314958064e-05
-3.559096416559e-05
-2.0193167433037e-05
-3.2202101985956e-06
-1.74019006983723e-05
-4.77465371534863e-06
-1.19082881359958e-05
-2.74398249576787e-05
-5.8888002816303e-06
-3.79630563606355e-05
-3.09701940166915e-05
-1.61578297097056e-05
-1.64253348235689e-05
-2.10447497821465e-05
-2.9143868114183e-05
-2.47751822352295e-05
-3.10716749734981e-05
-3.26083585545795e-05
-2.84169027877211e-05
-3.79814703605031e-06
1.65637256568884e-06
-3.3887649211895e-05
-2.12688166739707e-05
-3.41762142896464e-05
-1.18103583043221e-05
-2.47947565336654e-05
-2.02057601299394e-05
-3.77642206787359e-05
-3.1640428615555e-05
-3.59852156205107e-05
-2.50092808291514e-05
-1.53779930447199e-05
-1.48187400770755e-05
-3.14258967264994e-05
-3.1276474302897e-05
-2.76679139895554e-05
-3.70341106021099e-05
5.89675559912468e-06
-2.31815732592923e-05
-4.97135270491356e-05
-3.17951323677489e-05
-2.91132181624579e-05
-3.74450102890148e-05
-3.78926439494434e-05
-2.00461390406248e-05
-1.57589086983453e-05
-3.55233054297864e-05
-2.47294759970161e-05
-7.18078930688473e-06
-3.07749742098072e-05
-2.1968582151991e-05
-1.82438299771088e-05
-3.65463050239136e-05
-2.42763870412126e-05
-5.99340188131457e-06
-8.28405684681157e-06
-2.35433583015031e-05
-3.19776512804557e-05
3.06511520504177e-06
-1.63871091780015e-05
-1.66066620727888e-05
-2.24427923087001e-05
-1.34831190898955e-05
-1.05828418120692e-05
-3.12606112619515e-05
-1.2666345395541e-05
-2.48317756292952e-05
-3.04716037073181e-05
-3.06944504606268e-05
-2.05424180108914e-05
-5.29608660590818e-06
-2.86523887825353e-05
-1.02588340259607e-05
-2.29656928849375e-05
-8.01962571766781e-06
-2.65890830633713e-05
-1.30337363827577e-05
-2.3474841977962e-05
-2.10313199042844e-05
-2.45025323560214e-05
-6.26781754799918e-06
-2.18544416888072e-06
-2.20564577509193e-05
-1.94062329089509e-05
-2.63548275502066e-05
-2.5105141553988e-05
-2.52381925611091e-05
-1.93148400236654e-05
-1.09279999953708e-05
-1.9831847693779e-05
-2.29575991581874e-05
-2.10497055568445e-05
-3.48710883421312e-05
-2.47330996051209e-05
-5.14467453553635e-05
-3.15210108325857e-05
-2.80593793365687e-05
-5.34474221130578e-06
-3.17739579583056e-05
-2.19145641411896e-05
-1.8863894636233e-05
-2.43411272724802e-05
-2.69671607064221e-05
-3.00722855062221e-05
-5.03418457398429e-06
-3.91711030206421e-05
-2.33849996530584e-05
-1.42700875482136e-05
-1.32639191575307e-05
-2.90505399497732e-05
-1.8774971718017e-05
-1.71898425536543e-05
1.81935257494658e-05
-4.08234892091126e-05
-1.96355391558382e-05
-3.55452734152736e-05
-2.58422286653519e-05
-2.5656503802217e-05
-1.01927123391621e-05
-3.71594256077292e-05
-3.54263055768599e-05
-1.8230585118612e-05
-1.19914106675846e-05
-1.9888639288041e-05
-2.1892518878676e-05
-3.40392745814665e-05
-2.67139975129817e-05
-3.91709468151179e-05
-1.11220937282141e-05
-3.61723428061695e-05
-2.41869020691253e-05
-1.93532347997436e-05
-1.67012491521848e-05
-1.79312287975678e-05
-1.62537548102618e-05
-3.32292557037583e-05
-2.94722695843956e-05
-3.1804766026971e-05
-5.48564667724143e-06
-2.60602815017562e-05
2.9209651973183e-06
2.13529815273176e-06
-8.02162529882736e-06
-1.93024169724513e-05
-2.4894459390671e-05
-1.64870765783946e-05
-1.55105897434316e-05
-2.83156366454685e-05
-2.09055865813556e-05
-3.45779262279826e-05
-1.68216572324172e-05
-1.4997843516685e-05
-2.14677786160484e-05
-2.27086380292763e-05
2.12389480358996e-06
-2.99405286830866e-05
-6.03881672578241e-05
-8.48271570313666e-06
-2.32903312014943e-05
-1.76467896841712e-05
-2.63559180798414e-05
-3.8357505363836e-05
-2.7780572407058e-05
-2.08552219315598e-05
-3.21962919028654e-05
-2.36368069331509e-05
-3.25840485152244e-05
-1.0843349738239e-05
-8.08625419532524e-06
2.40352626415534e-06
-1.66986645931255e-05
-2.21135708184267e-05
-2.3127300906764e-05
-4.767318548741e-05
-4.20074704218907e-05
-5.39368269917519e-06
-2.41153203854628e-05
-1.53048414402115e-05
-2.37099944937112e-05
-7.89474739007196e-06
-2.25210176036959e-05
-2.56813713273415e-05
-3.57125736691133e-05
-2.26120657677242e-05
-1.32601872541561e-05
-2.38713818442494e-05
-1.01800755456368e-05
-3.31960583829783e-05
-5.43639793242356e-07
-2.78018200728641e-05
-4.48010741529758e-05
-9.25874965815432e-06
-1.26757867946026e-05
-2.0866782341828e-05
-2.93180779566554e-05
-1.28880218477204e-05
-4.36481088007912e-05
-1.77721324249567e-05
-3.71884315034907e-05
-2.43981706045253e-05
-2.8218529508547e-05
8.25353438259115e-06
8.49663285353814e-07
1.42998211878791e-05
-3.7623278778012e-05
-1.84469841606397e-05
-1.46106068633463e-05
-1.44053188892067e-05
-2.30367021476465e-05
-2.17362207412502e-05
-5.8079920683087e-05
-1.03702309899049e-05
-2.79326694749114e-05
-4.6041517727419e-05
-2.88816155078626e-05
