# Supplementary material for: Research on computational propagation and identification of mine microseismic signals based on deep learning
Source: PLoS One. 2025 Oct 22;20(10):e0334641. doi: 10.1371/journal.pone.0334641 (PMC12543183; doi:10.1371/journal.pone.0334641)
Supplement: S1 Data — (ZIP) [file pone.0334641.s001.zip › 000100500001071.xlsx_0.txt_24.txt.txt]

-1.18650271468799e-05
-3.41062269356077e-05
-1.66544184159994e-05
-8.42122951081887e-06
-2.27810630812939e-05
-3.39175708854685e-05
-1.60669809584062e-05
-4.75150057526967e-06
-2.7186963053e-05
-1.93394292616132e-05
-1.99158432461374e-05
-2.15841744012753e-05
-1.26902128189741e-05
-1.41690340338079e-05
-2.884137096333e-05
-1.87367497468872e-06
-1.922494602014e-05
-1.24592574916776e-05
-3.96980568788728e-05
-2.34342424324385e-05
-1.54030222444311e-05
-2.71627622266268e-05
-7.79172543628398e-06
-2.96131756656272e-05
-2.02732283116698e-05
-1.39642032778634e-06
-1.73147501926558e-05
-4.12621983613691e-05
-2.74031382788195e-05
-3.00156372742481e-05
-2.71292813832305e-05
-4.45100062291409e-05
-1.46102817155243e-05
-2.78547858487181e-05
-1.41695207706546e-05
-2.22271820159784e-05
-1.93620082325653e-05
-1.75291290342495e-05
-2.41694871708815e-05
-2.00717741139069e-05
-6.94185564911724e-06
-3.19493283536215e-05
-4.15325809692527e-05
-3.28108151180228e-05
-5.87853904435262e-06
-2.52430037207298e-05
-2.32384646914556e-05
-2.79730495747403e-05
-1.93082331358702e-05
-1.05703978496816e-05
-1.01989318434517e-05
-1.97684915819856e-05
-2.64770238995721e-05
-8.30580177710523e-06
-2.61335587267488e-05
-8.2252068681396e-06
-1.34848533266844e-05
-1.78066706096967e-05
-3.82663582006836e-07
-1.07068547623933e-05
-1.17975161331494e-05
-2.04069548106266e-05
-1.3129463370519e-05
-3.35607563274747e-05
-4.57704450265223e-05
-1.31919463661831e-05
-3.60528936589165e-05
-6.5577030793843e-06
-5.77280649689149e-07
-1.40512270633492e-05
4.06242891277806e-06
-2.6408078961961e-05
-3.1205174876814e-05
-3.72429867796417e-05
-2.77145747590789e-05
-5.79767958225903e-06
-3.78154910238082e-05
-1.1855431857326e-05
9.11566748381245e-06
-3.36878559176689e-05
-2.12807693567763e-06
-2.29848055428948e-05
-2.56945729785469e-05
-8.8102855965281e-06
-1.14393349652382e-05
-1.56041851930279e-05
-3.16109928508529e-05
3.85415585171836e-06
-2.30251406454115e-05
-2.07661278879632e-05
-2.68452190134668e-05
-1.6122895126692e-05
-1.56221239617643e-05
-3.40032414426797e-05
-3.74621675317499e-05
-3.39390533300253e-05
-2.11036585556452e-06
-2.76765613668594e-05
-6.26720494032342e-06
-1.62496378975112e-05
-1.18378297721014e-05
-2.48569683723568e-05
-2.96311860712246e-05
-1.71318339544048e-05
-2.76694011268838e-05
-3.19022803451517e-05
-5.27265885040626e-06
-4.35359787458202e-05
-2.93964657959481e-06
-2.18411348790659e-05
-1.27535704599759e-05
-3.57654887787499e-05
-2.16421053929004e-05
-1.98448569897082e-05
-1.76893099695746e-05
-3.15917548887469e-05
-2.99527062710957e-05
-2.39707933455352e-05
-1.89991428589705e-05
-1.2317149894886e-05
-2.98130711123839e-06
-1.71647113542929e-05
-8.84748754461312e-06
-3.57178024521525e-05
-2.96699829070356e-05
-9.2014596468269e-06
-2.43656038785169e-05
-1.6660191349836e-05
-3.56928391952798e-05
-8.00059708254125e-06
6.34829250449178e-06
-2.37294743587259e-05
-1.95536657705501e-05
-1.52295377941698e-05
-1.39197289102202e-05
-3.18363242536739e-05
-1.85393112321995e-05
-1.25778860209826e-05
-1.79247974566737e-05
-2.57338922212393e-05
-2.38523595153992e-05
-1.40351280322263e-05
-3.19206155643277e-05
-2.28501836678265e-05
-7.44283680222704e-06
-1.84601259281056e-05
-1.30922069292808e-05
-3.59661733221449e-05
-2.22097734228751e-05
-1.46113806106528e-05
-4.77812932557012e-06
-1.23082715421443e-05
-1.79292308996311e-05
-2.82043091836508e-05
-3.96694134635909e-05
-8.9546382361304e-06
-1.39320027530966e-05
-1.70047678952877e-05
-2.15651707064997e-05
-7.27367862529478e-06
-1.99331065626853e-05
-5.81246114229213e-06
-1.58226927422265e-05
-2.94981486747495e-05
-2.21742971364049e-05
-2.45014210578013e-05
-3.44625756961037e-05
-4.86057187239336e-06
-2.00953749705536e-05
-3.17794436741186e-05
-4.25030095888199e-05
-2.53729050632294e-05
-4.33152247105082e-05
-3.11033647111877e-05
1.16442197345787e-05
-4.51491123999324e-05
-3.50803614602312e-05
-3.44651693345322e-05
-1.90220563235593e-05
-1.20113529517822e-05
-1.49595763283822e-05
-2.61921831606246e-05
-1.67666374079789e-05
-4.28576152593911e-05
-2.86690565486825e-05
-2.22500669374741e-05
-2.75685543017241e-05
-2.46954578970514e-05
-2.6705398546321e-05
-6.55455580227363e-06
-4.26102875734918e-05
-4.71042379657415e-05
-2.25233922635524e-05
-2.5422490774222e-05
-1.97872776673156e-05
-2.22122447963371e-05
-7.72091881559157e-06
-3.15545881951094e-05
-2.20412657450152e-05
-3.19546632399594e-05
-3.02137116238348e-05
7.84137222407088e-06
-2.95571715219194e-05
-1.94966863107651e-05
6.07266738270224e-06
-1.66091685613448e-05
-6.1612890153104e-06
-8.1554577053671e-07
-1.14795052390778e-05
-2.12327821633824e-06
-2.5930945015601e-05
1.01012408788707e-05
-6.59282029658146e-06
-1.49443971714228e-05
-4.24727289251118e-06
-9.94270082491278e-06
-2.88246362221867e-05
-3.05489975675054e-05
-1.9392018679778e-05
-1.45076517771966e-05
-7.6770205717756e-06
-2.74163464240548e-05
-1.69013354362629e-05
-2.15541699422733e-05
-8.65425750221626e-06
-1.01607419521706e-05
-1.83856819535416e-05
3.12232586615084e-06
-4.00730095047497e-06
-6.94422633912974e-06
2.81490924593776e-06
-1.89785407204809e-05
-4.33147727958027e-05
-3.01212659008616e-05
-1.35974377027473e-05
-1.84105689106596e-05
-4.71988729495297e-05
-3.57213961609986e-05
-3.95088350784469e-06
-3.12436460664511e-05
-3.65900278901245e-05
-1.3229886095507e-05
-2.55843464611384e-05
-3.78221322190631e-05
1.04802743134572e-05
-2.50517355932407e-05
-2.94092334517177e-05
-2.15870700737516e-05
-4.54927532374477e-05
-2.11398209174995e-05
-1.69705622627666e-05
-2.25123307736221e-05
-3.33622077935834e-05
-2.1681426744836e-05
-2.53164570871947e-05
-9.81015965619843e-06
-2.39822355993271e-05
-2.11780630636991e-05
-2.64649070471846e-05
-2.15997296522435e-05
-3.33706364101373e-05
-1.70759957067154e-05
9.4224279431568e-06
-1.36834059543673e-05
-2.28604800032544e-05
-2.12455094005135e-05
-4.37012456619848e-05
-3.72395734233063e-05
-2.10845000456802e-05
-2.91626646259311e-05
-2.79663082518498e-05
-2.20226077056538e-05
-2.00805004570077e-05
-1.84800975089733e-05
-2.90986072935467e-05
-2.5199059560047e-06
-3.22584926144942e-05
-1.51469162681438e-05
-8.70711253692402e-06
-4.20248049996983e-06
-2.1088450033792e-05
-3.6912379508514e-05
-5.70272832972762e-06
-4.92261446268202e-05
-2.95901773535351e-05
-2.69288349737874e-05
-2.11542645019717e-05
-5.55402326673571e-06
-3.23232317100635e-05
-9.01421352876972e-06
-1.80937113217271e-05
-2.59268407795136e-05
-1.31468161278989e-05
-2.19514077090175e-05
-5.0993936251562e-06
-2.07166897835915e-05
-2.82839079986141e-05
-2.16090945068866e-05
-2.3700534650845e-06
-7.60892290765376e-06
-2.01225874544612e-05
-3.51989370118081e-05
-1.17896914371456e-05
-1.50284129924859e-05
-2.33600425162977e-05
-9.91739942607338e-06
-1.04800349925391e-05
-1.29514374012116e-05
-3.20814914951478e-05
-6.7617289302883e-06
-2.64721621327169e-05
-1.40826570925956e-05
-1.42641031509604e-05
-2.73655759541905e-05
-7.18294539972132e-06
-2.27193946478377e-05
-1.54322388140874e-05
-3.20026610176712e-05
-7.40399357003288e-06
-7.86722844445694e-06
-1.56502032798575e-05
-1.48721991237652e-05
-5.24873873796818e-05
-1.60788591847555e-05
-2.38076252087036e-05
-1.60441108576357e-05
-4.26707023703434e-05
-3.60955880396001e-05
-3.13235894163536e-05
-2.07288055479056e-05
-9.33258895266913e-06
-2.80475369735223e-05
-3.57857127861692e-05
-7.33792918857112e-06
-1.40060813396446e-05
-4.5047139404761e-05
-1.8725932454613e-05
-2.43611976186224e-05
-3.38403177895811e-05
2.0653378582971e-09
-3.18831527924522e-05
-3.06040454485086e-05
-2.82279089660269e-05
-1.96229113734936e-05
-1.4219584813576e-05
-1.46077025550542e-05
-1.91070149115855e-05
-3.36565196133387e-05
-4.19977773254639e-06
-2.9154875501107e-05
-2.44694237883214e-05
-1.79990642375593e-05
-1.0880705644463e-05
-1.56330148302077e-05
-8.8252788320445e-06
-2.04862371951438e-05
-3.23660624026163e-05
7.03806826195538e-07
-1.40256215561761e-05
-2.48829538775208e-05
-3.26665621960794e-05
-1.3665007312225e-05
-2.90455569036841e-06
-3.46180860429214e-05
-8.4249744195185e-06
-2.92498965251868e-05
-2.26009308571684e-05
1.18405957143003e-05
-8.77124793549084e-06
-1.10045920065241e-05
-1.96338806478959e-05
-2.86223692152204e-05
-1.55719196789349e-05
-9.91528721974726e-06
-3.03441058292499e-05
7.02530905635953e-06
3.72729302013997e-07
-2.11024422900236e-05
-2.15506181287256e-05
-1.62064282829145e-05
-1.02899994117448e-05
-1.62103286257378e-05
-3.58225609289108e-05
-2.08296686235726e-05
-5.80253335155012e-06
-1.91986578225624e-05
-1.83467180146822e-05
-1.31790863478977e-05
-2.94185389818103e-05
-3.08539830330977e-05
-1.78195184103662e-05
-2.27654596132355e-05
-1.97259504091995e-05
-2.9413409572085e-05
-1.98818840246223e-06
-1.66280842934222e-05
-1.90556956545419e-05
-1.42776890153393e-05
-1.94611974161015e-05
-9.3447180881438e-06
-2.68564452716237e-05
-2.06500804094728e-06
-1.19897194673923e-05
-2.27668694064987e-05
-1.41671778151832e-05
-7.02746412618986e-06
-3.22233576604176e-05
-2.08031996989045e-05
-3.28634765664034e-05
-4.59441202089513e-05
-2.4001640630672e-05
-2.59598571934607e-05
-1.46102530116123e-05
-3.93428621852487e-05
-2.49376794023523e-05
-8.46351910904055e-06
-1.92869296325546e-05
-4.04224622189334e-05
-1.67824252789885e-05
-7.85924473953761e-06
-7.5678173835587e-06
-2.91131215668267e-05
-1.9782402387031e-05
-1.31262697209e-05
-3.14569939074485e-05
-2.59371565518957e-05
-2.50851930202251e-05
-1.24493307778847e-05
-1.39343001995206e-05
-6.42974238612281e-06
-2.18566763680143e-05
-2.1976412279959e-05
-3.26703896720622e-05
-4.18762887520675e-05
-1.71345334202119e-05
-8.14287248870797e-06
-1.71257427759543e-05
-2.386175193574e-05
-2.25713046964766e-06
-4.20555641588506e-05
-4.85445835400083e-06
-1.5047151109178e-05
-1.17602541719427e-05
-2.84338087125141e-05
-2.7025314347958e-05
-1.1966290701574e-05
-1.02462734426812e-05
-2.26268829289206e-05
-2.23500726367653e-05
-2.85456901908213e-05
-3.12645146688845e-05
-3.0295668263885e-05
-3.22013159296069e-05
-1.72750141505458e-06
-2.79065761631654e-05
-2.0240453282593e-05
-2.62081568871817e-05
-1.67890459000626e-05
-2.05823125617894e-05
-1.62930060235024e-05
-1.57205525941226e-05
-1.13213882586856e-05
-1.78702403144235e-05
5.78131582958492e-06
-1.91196670128859e-05
-2.09389350922492e-05
-5.68880323865416e-06
-1.37219844195445e-06
-3.01877482825323e-05
-8.55630523851632e-06
5.54476434723666e-06
-2.90445117115247e-05
-2.04210490093294e-05
-5.24170961275444e-06
-4.150810389777e-05
-1.24284874186241e-06
-1.41809158473304e-05
-3.74415970139794e-05
-1.90958295456527e-05
-1.54565229366185e-05
-1.8711530074139e-05
-1.56312882941397e-05
-5.0737211805201e-07
-7.79689926358798e-06
-3.28183102554084e-05
-1.16541724828103e-05
-3.92848718940524e-05
-2.17022700117835e-05
-2.41196418352722e-05
-1.03212217003219e-05
-2.43406677244766e-05
-7.98006079184685e-06
-1.71434335780119e-06
-3.27698173059699e-05
-2.41073783659573e-05
-3.93665400111149e-05
-4.6812747147573e-05
-5.12242202038844e-06
-2.57143438456776e-05
1.37304990298281e-06
-4.0830066309678e-06
-2.32303700253355e-05
-1.23141803669105e-05
9.3688517435583e-07
-1.46233667737497e-05
-1.5384942356228e-05
-3.42171520905082e-05
-2.4873653443674e-05
6.56283884472795e-06
-1.66110238350296e-05
-2.56944659043081e-05
-2.38866465861585e-05
7.57973604725845e-06
-1.24109923412215e-05
-2.05063193326891e-05
-2.82396340717741e-05
-2.25862000210012e-05
-2.07496000462492e-05
-4.1052690620532e-06
-1.934147185804e-05
-2.19143988723982e-05
-1.35484329556781e-05
-2.27156007257789e-05
-3.47785071900712e-05
-2.45351369267076e-05
-3.71906976942535e-05
-3.35300434562348e-05
-1.92959484855513e-05
-1.89933609949292e-05
-2.06056679857451e-05
-1.57479114749117e-05
4.2191953697986e-06
-1.62852987148386e-05
-5.80612673651642e-06
-1.98998032707215e-05
-9.27183287936602e-06
-2.76874273305146e-05
-3.68311819035218e-05
-4.42098714992702e-05
-1.09041152945139e-05
-2.38982797600333e-05
-2.89561397658268e-05
-1.47759668110305e-05
-1.71708156450127e-05
-1.27342798830764e-05
-8.05950569357638e-06
-4.42903760020185e-06
-2.93685180650276e-05
-3.33060782770301e-06
-2.83886806758893e-05
-8.3085149942005e-06
-4.42997181409311e-05
-1.17046756165981e-05
-1.88061816514305e-05
-2.26944545829321e-05
-2.3056465155602e-05
-1.31359176929214e-05
-2.32334828228265e-05
-1.19866422143204e-05
-2.62914474611492e-05
-2.48771295162091e-06
-1.47476636719466e-05
-2.04853421080827e-05
-3.05625985512338e-05
-1.58293722590393e-05
-3.06494536976256e-05
-2.83834901697617e-05
-5.49839230689747e-06
-4.47403256239859e-05
-3.35525090731551e-05
-2.43397104689081e-05
-4.1915453608008e-05
-1.49735127016029e-06
-1.85146290930481e-05
-1.06171671343474e-05
3.57816498571302e-06
-1.8774510705999e-05
-1.94005258538812e-05
-9.35254697868638e-07
-2.58472592015541e-05
-2.95687861308732e-05
-1.39596810580495e-05
-3.35456965209796e-05
-1.92059149695663e-05
-2.75112101324873e-05
-1.75732854746006e-05
-3.06045625791774e-05
-1.2179268060336e-05
-3.54544716272939e-05
-1.2757190884722e-05
-3.46637497719604e-05
-9.40107817710185e-06
-1.48538867259545e-05
-1.65558543820336e-05
-1.34389590626046e-05
-1.75049141201121e-05
8.65229657455485e-06
-2.88888989192555e-05
-1.63545754659755e-05
-3.41622286687566e-05
-2.07287116061256e-05
-1.98800483777679e-05
-3.11996811558896e-05
-1.77953374519247e-05
-2.3714851643585e-05
-7.66967350597136e-06
-9.60782124286809e-06
-4.0339104950195e-05
-2.61655437503941e-05
-2.34798607925242e-05
-3.02200101288625e-05
-3.51741203286375e-06
-1.5112172297995e-05
-1.9836622119229e-05
-3.75824032770834e-05
-1.53648370401781e-05
-2.41364984194571e-05
-3.1685562423122e-05
5.33701746313549e-06
-1.98734916187039e-05
7.66327603300627e-06
-1.44987441999572e-05
-2.45910908364072e-05
9.72969187466881e-07
-1.7158758432377e-05
-2.71477274957066e-05
-1.75477797442573e-05
-8.22446866151427e-06
-3.4781791398783e-05
-3.0932176761985e-05
-7.00540680679118e-06
3.22927969780219e-06
-2.54136168204662e-05
-6.6532835455416e-06
-1.99224031136165e-05
-1.31108707524565e-05
-3.72828349344216e-05
7.80443105209411e-06
-2.51560890434949e-05
-7.54336090188076e-06
-1.44071421906272e-05
-1.10388114479855e-05
-1.69181881388047e-05
-4.08241765491949e-05
-1.04935273845158e-05
-2.08003673792831e-05
-1.69128828062727e-05
-2.62935727386078e-06
-3.48547900763479e-06
-8.40054494938764e-06
-5.25488667488319e-06
-2.49819779750788e-05
4.36495001224505e-06
-1.60447898114335e-05
-7.59730403241513e-06
-4.791835030461e-05
-2.34615099793398e-05
-4.82834463790331e-06
3.48246096173209e-07
-2.90213082602884e-05
-2.28187517833164e-05
-2.55881880559806e-05
-1.55186287083282e-05
-3.89445070160187e-05
-2.01331231142097e-05
-3.35074482419494e-05
-2.35629958092594e-05
-4.37928512598056e-05
-1.85426982386621e-05
-3.6268598610856e-05
-3.23184966322251e-05
-2.74922497462581e-05
-1.20991791055919e-05
-2.86892696423695e-05
-2.25377997886554e-05
-3.8192786183825e-05
-4.00898763685359e-05
-1.46770402373717e-05
-2.48769088221333e-05
-1.99851726996388e-05
-1.9168460466714e-05
-3.35697280290134e-05
-4.88863421847054e-05
-4.07275806240708e-05
-1.09828272725525e-05
-2.05133611782126e-05
-2.06189402461769e-05
-3.39688396821087e-05
-2.7564786892289e-05
-7.28898183556604e-06
-1.48970911799748e-05
-2.95528798886397e-05
-2.05393548691539e-05
-2.30524363727497e-05
4.56700047046564e-06
-1.29312528894747e-05
-3.94725164938167e-05
-1.26305981176707e-05
-1.96911240056438e-05
-1.57127790808175e-05
-6.30396479676684e-06
3.58353154203732e-06
-3.23871111194382e-05
-1.14686192996906e-05
-3.12479712152432e-05
-6.48146461272705e-06
-2.80839927048436e-05
-1.93792854175776e-05
-3.65769558810156e-05
-7.44194273296878e-06
1.03122498330522e-08
-3.14611923339488e-05
-2.46411105922972e-05
-1.59094819480366e-05
-3.13766432600995e-05
-1.85037054843041e-05
-2.23643761008217e-06
-1.38671803616673e-05
-1.6285332964927e-05
-2.25369681831053e-05
-2.04330032479088e-05
-4.19055995356622e-05
-1.83872840896903e-05
-4.63894080070532e-06
-3.25205377359654e-05
-3.57169704864244e-06
-2.786555607377e-05
-3.22383763418691e-06
-1.90590595999864e-05
-3.21215428785119e-05
-3.61888775498014e-05
-1.20440448522615e-05
-2.70187391767273e-05
-1.03568895678675e-05
-1.48889156454206e-05
-2.67822795228055e-06
-2.28616898832913e-06
-1.0028628117851e-05
-2.29473858179966e-05
-3.54924329816936e-05
-2.40101426963836e-05
-3.29231852449061e-05
-4.0013139454966e-06
-4.52093696309654e-05
-2.71489936088453e-05
-1.54661473592618e-05
-3.53303983277011e-05
-2.60360749512661e-05
-3.51508335901621e-05
-4.08718023947578e-05
-1.74274153856491e-05
2.7138718501935e-06
-2.32281027671177e-05
-3.80769855363375e-05
-9.83389893694155e-06
-1.91723290935819e-05
-2.30248527341399e-05
-2.40937048773296e-05
-3.53760374455732e-05
-1.42790124465331e-05
-2.62840712715111e-05
-2.15408050402207e-05
-2.38566123123945e-05
-1.1810618559259e-05
7.56432809434614e-07
-5.29300001905783e-05
-1.72410599811355e-05
-3.58951824915962e-05
-2.43130661440963e-05
-1.99736136105599e-05
-1.09304451436156e-05
-7.34163687232482e-06
1.1802866899981e-06
-1.95468028085112e-05
-1.08028165586556e-05
-2.33990897414913e-05
-3.18247795685835e-05
8.38886007465016e-06
-2.35073786039565e-05
-1.58580082669428e-06
-2.83975368984339e-05
-3.36832675104723e-06
-4.0302283795284e-05
-5.83299052659904e-06
-3.42980865464466e-05
-1.6127838950441e-05
-2.75314738343835e-05
-1.75986098631373e-05
-3.0564869494877e-05
-2.85996119219462e-05
-2.26627454315263e-05
-2.1631040174432e-05
3.37358479605325e-06
-1.57421664333105e-05
-1.48093402727822e-05
-2.87473104150649e-05
-3.22031954806927e-05
-2.4650453547846e-05
1.64184959465529e-06
-1.42867190456119e-05
-4.38098436175271e-05
-1.67311800646081e-05
-2.65048107798161e-05
-1.39212906687415e-05
-4.04174938276443e-05
-1.88143987179255e-05
-3.03400172172484e-05
-1.67797213873568e-05
5.65576528496526e-06
-1.89752511953963e-05
-1.04061618065294e-05
-1.04178152955765e-05
-2.02766700284286e-05
-2.2353184727607e-05
-3.45371721318188e-05
-2.887227470387e-05
-2.47170328557001e-05
-2.47352809938626e-05
-1.50984053032579e-05
-2.63264545089671e-05
-5.33274339144851e-06
-1.43200778594718e-05
-4.0227428694998e-05
2.60125798985955e-06
-1.33404145166077e-05
-2.40569198604073e-05
-1.63035589452159e-05
8.40995221631016e-08
-4.10442506875021e-05
-3.67856907368592e-05
-2.3118253769757e-05
-2.12094570966611e-05
-2.65455399695829e-05
-3.22167089953735e-05
-2.61780858146895e-05
-2.89548704156962e-05
-6.2624592570634e-06
-4.76404945091818e-06
3.61056850889174e-06
-1.2496741470724e-05
-4.34475028502963e-05
-1.98052837720523e-05
-2.01452158907805e-05
-2.95848583385198e-05
-2.77007306240905e-05
-4.5118651155432e-06
-2.23617784069485e-05
-4.06807429544168e-05
-2.84215770031594e-05
-1.8490087428752e-05
-3.50476175277743e-05
-3.83727817464729e-05
-6.11996155018803e-06
-3.24467626677852e-05
-1.05347693811262e-05
-3.55066630949825e-05
-2.20123927738051e-05
-4.03537510138836e-05
-5.43689257249767e-06
-2.30695739739866e-05
-2.48375388223729e-05
-2.48428392582177e-05
-6.48111075392698e-06
-2.85979650574884e-05
-1.37531739271228e-05
1.80875816612586e-06
4.45557440992801e-06
-6.12983811494164e-06
-1.27475705353838e-05
-2.57597332491602e-06
-1.82767620160199e-05
-1.3517031157263e-05
-3.0305084100247e-05
-1.43570250982831e-05
4.52822124408316e-06
-1.23164914587421e-05
-1.66626463542359e-05
-1.95294135440668e-05
-1.64122048825654e-05
-1.81553881085354e-05
-1.68969685390637e-05
-2.29626387648346e-05
-1.08979245870843e-05
-2.1189778023291e-05
-2.98372236873506e-05
-9.68917635671384e-06
-1.95726477005255e-05
-2.07523318432943e-05
-3.72496102502012e-05
-3.85466097681742e-05
-3.08536833352095e-05
-3.22646545414755e-05
-2.75264938451052e-05
-1.65296406318472e-05
-4.85516272173028e-05
-2.24586500760656e-05
-2.37916649350309e-05
-7.14345546509936e-06
-2.79365465995416e-05
-1.37419893863008e-05
3.67371077995087e-07
-3.05855252229147e-05
-3.21736729056001e-05
-3.30280933089431e-05
-2.13689384402938e-05
-1.16539656310426e-05
-1.92472883829199e-05
-3.87786201751621e-05
-2.97300749557846e-05
-4.12604186493005e-05
-3.03779062696071e-05
-2.42332421914148e-05
-4.22380171433779e-06
-3.72353685800009e-05
-1.8108777675489e-05
-5.95245677017408e-06
-3.14556855765675e-05
-1.96906592450207e-05
-1.95008442020171e-05
-2.58988917899508e-05
-2.9665978258739e-05
-2.99052798658915e-05
-2.53183971407981e-06
-1.38528797208008e-05
-1.07710844538815e-05
-2.2502423986065e-05
-3.83846551482338e-05
-2.15253322416559e-05
-3.35209663045072e-05
-6.68740659912355e-06
3.35948551995701e-07
-3.31429602371278e-06
-2.35391266126759e-06
-2.14951626450378e-05
-2.96525054567987e-05
-1.49052143001223e-05
-4.67516000870629e-06
-1.41521423664744e-05
-2.25337287167784e-05
-2.8936491684252e-05
-1.52355985592523e-05
-5.92794679009736e-06
-3.75944392048053e-05
-2.30299125792781e-05
1.34499241146927e-05
-7.96263527279696e-06
-2.07402473696166e-05
-8.80646102063756e-07
-1.72365392758993e-05
-7.99483785258455e-06
-2.10249800411893e-05
-1.89061914271278e-05
-1.75902121817609e-05
-6.7619560785765e-06
-3.1034633559219e-06
-4.65701651293227e-05
-1.63396201259443e-06
-2.87608614109839e-05
-1.67750381371528e-05
-1.25273941663266e-05
-3.04617731880238e-05
9.20292574237513e-07
-1.69290243568573e-05
-2.19900723229151e-05
-1.58721313093601e-05
-1.723908234901e-05
-7.91072307632851e-06
-1.43298163639956e-05
-2.151442152449e-05
-2.86244907660323e-05
-2.45672070350669e-05
-4.05657839715318e-06
-4.33768787934667e-05
-1.53371815666115e-05
-4.38127448469398e-06
-2.76069765210789e-05
-1.73044111018384e-05
-1.70754184239435e-05
-2.12927080765603e-05
1.1585935159246e-06
-1.7231056755064e-05
1.1298380602717e-05
-1.00876266064222e-05
-2.22907020207442e-05
-1.68128141710425e-05
-1.36278859350617e-05
-1.17385974472081e-05
-1.77960124162722e-05
-3.31844604293366e-05
-1.98786382445227e-05
-1.40269305041273e-05
-1.19047730797807e-05
-3.10146504372872e-06
-2.44989603966418e-05
-2.60075387179635e-05
-2.4162198131727e-05
-2.01247400838139e-05
1.33165583097967e-06
-2.05236891619556e-05
-2.87703951730897e-05
-2.86188217002722e-05
-2.90654653778816e-05
-1.0553531712089e-06
8.35851534838803e-06
-2.36776300655427e-07
-4.92465604296779e-06
-1.84963082731758e-05
-1.62116049212925e-05
-2.6832847039445e-05
-1.66773592525513e-05
3.66160273209804e-06
-1.19490447348972e-05
-4.62820645674193e-05
-1.93120125118e-05
-4.85528773788685e-05
-2.42159277859543e-05
-2.82150058646294e-05
-1.55744056170475e-05
-4.87428130965434e-06
-2.04808890175627e-05
-1.03953343209312e-06
1.99542417461676e-06
-1.94054430309236e-05
-2.09944929037636e-05
-1.13726722685944e-05
-2.24130797396312e-05
-3.73718427626109e-05
-9.44212660968334e-06
-2.51508107376154e-05
-1.48167013413961e-05
-5.10643399492433e-07
-1.94019510940084e-05
-1.00539878985118e-05
-2.90835397119574e-05
-1.8508637110283e-05
-3.32135205873583e-05
-2.91790486063585e-05
-1.86152372238661e-05
-1.06980435854501e-05
-2.15506452975057e-05
-3.10336020319892e-05
-3.19194937788378e-05
-6.19181751706175e-06
-1.43005624129394e-05
-3.78248474633169e-05
-3.80841301626926e-05
-2.89670321316696e-05
-1.97063457856967e-05
-5.82816590428895e-06
-1.11834964503454e-05
-2.7274847687664e-05
2.300954076949e-07
-1.30302680361958e-05
-1.52796335063389e-05
-2.10221682197554e-05
-2.66813157745256e-05
-1.68101101224476e-05
-1.37639800696642e-05
-2.37467515192285e-05
-2.78266147748804e-05
2.133119561225e-05
-1.70860933622316e-05
-1.46589820696735e-05
1.75864056984778e-06
-2.17630928277335e-05
-2.64973891841649e-05
-1.82905787620169e-05
-1.9532130837725e-05
-7.74024342287516e-06
-1.0808261305144e-05
-2.75553222664446e-05
-1.93364487365459e-05
-1.73907723663654e-05
-3.17232745200028e-05
-2.76086001773317e-05
-2.73392782982045e-05
-2.93705802240006e-05
-3.57996716159465e-05
-2.45296556045332e-05
-1.5418922268403e-05
-1.93429424986163e-05
-2.27772408760087e-05
-4.01488603728632e-05
-2.32446506100403e-05
-3.08837446696865e-05
-4.185790785946e-05
-2.54958074848717e-05
-2.49782814699201e-05
-8.76215163955233e-06
-2.77082073514383e-05
-4.03569431922979e-05
2.68500561320861e-06
-1.75782078942578e-05
-1.41357911299426e-05
-4.45218776284252e-05
-1.78357916384972e-05
-2.26896821963563e-05
-1.58807370384515e-05
-4.77354976955475e-05
-1.80206535583646e-05
-3.69924282360215e-05
-2.46074066144078e-05
-3.74559040713119e-06
-1.55551615516767e-06
-4.42423679712238e-06
-2.03499701886681e-05
1.2186510462884e-05
-3.43267062007119e-06
-2.26027141705437e-05
-2.67651283663797e-05
1.52211762546831e-06
-3.28149071390911e-05
-3.04724756418878e-05
-4.12907221232225e-05
-9.60509847640899e-06
-3.2857159367384e-05
-3.15636343300595e-05
-4.26113868815904e-05
-2.30540987885448e-05
-3.17346834615308e-05
-2.76181734056113e-05
-2.88133101773359e-05
5.28068427595962e-06
-1.80903818537912e-05
-3.28721818105845e-05
-2.15837067731014e-05
-3.07067103346517e-05
-2.40415136552088e-05
-2.48618822633465e-05
-1.50864324145763e-05
-2.47275992761829e-05
-1.73587502706551e-05
-3.45796065564145e-05
-3.04831486944266e-05
-1.31498002135228e-05
-5.1946546209485e-05
-2.21696403927776e-05
-1.12286129673171e-05
-9.19652472186927e-06
-2.64867318014278e-05
-1.38576050271591e-05
-2.90131344505204e-05
-3.84650039745588e-05
-5.43103557365652e-05
-1.19234473872778e-05
-1.40803363128602e-05
-4.05822613074166e-06
-2.51506317264081e-05
-1.13342498205069e-05
-2.65039491268072e-06
-2.77429449415245e-05
-2.55194316897611e-05
1.02025778283074e-05
-2.12586032594459e-05
-1.73281649485672e-05
-2.27929918441497e-05
-6.18927103882779e-07
-1.48792668819773e-05
-2.31276946727341e-05
-2.17459178863015e-05
-1.11019233904797e-05
-1.64464143567786e-05
-3.92132009852203e-05
-3.45026920297934e-05
-2.30891999139094e-05
-2.59065530210689e-05
-2.28922094012634e-05
-3.24321053219334e-05
2.76071508319855e-06
-1.77821181717774e-05
-1.96703243773183e-05
-1.95818815454151e-05
-1.32879535791197e-05
-2.52897774588047e-05
-2.79075613657656e-05
-4.23268433237149e-05
-1.09441799157791e-06
-3.19439898027362e-05
-2.22859704243108e-05
-2.03347319820756e-05
-2.10166898273757e-05
-3.20526797982197e-05
-1.74069302830652e-05
1.14690153330321e-05
-5.87047830594808e-06
-3.76807147579577e-05
3.56285840027134e-06
-6.63780944086477e-06
-1.5192684587004e-05
-9.78380651907299e-06
-4.17114652900804e-05
-1.51315659744418e-05
-1.00619702175796e-05
-6.26177818542774e-06
-3.31613640661509e-05
-2.7291572027134e-05
-1.63591286112332e-05
-4.17595830384678e-05
-1.94136833336548e-05
-1.62182383032206e-05
-4.6208399587459e-05
8.30438091727531e-06
7.87640473648213e-06
-1.58124992536495e-05
-1.93720243847849e-05
-7.77584353166476e-06
-1.62526286545546e-05
-2.99286984356291e-05
-3.74885952106767e-05
-1.76765608127615e-05
-1.50806898544822e-05
-1.27027604769212e-05
-2.15510092771782e-05
-2.54739333962349e-05
3.71806740531526e-07
-2.02120245297123e-05
-3.34408362848148e-05
-1.23035218867601e-05
-1.122594927166e-05
-2.76288653940333e-05
-2.88938555559524e-05
-1.62682446868148e-06
-2.0893901273335e-05
-1.51262294072537e-06
-2.40463413997475e-05
-1.55140477231818e-05
-3.85652617989201e-06
-1.90115086350066e-05
-1.74270146057426e-05
-1.65448760685719e-05
-1.68322785873744e-05
-1.26735637252541e-05
-4.37251146972628e-05
-2.02417933880618e-05
3.33595253243962e-07
-3.36291338458421e-05
-1.4751856816567e-05
3.96050672361374e-06
-4.06125605863925e-05
-1.15888123941914e-05
-2.48322488531978e-05
-1.64853108404103e-05
-4.95542614774662e-06
-9.82785143423998e-06
6.61513892122756e-06
-4.9940000313338e-06
-1.80542394280861e-05
-1.58997654526661e-05
-3.88978489930893e-05
-2.29760852940006e-05
-1.05877718309861e-05
-3.13504679688588e-05
-3.24509875647189e-06
-3.75925549850657e-05
-4.06871151675809e-05
-2.49829822884301e-05
-3.38112338758894e-06
-1.19617477650334e-05
-3.55981036597316e-05
-1.5264309695625e-05
-1.27418436539919e-05
-3.50974469833362e-05
-2.37830955445532e-05
-2.7836048695523e-05
-2.10433590764615e-05
-2.97994921527266e-05
-1.50719882029211e-05
-2.35373698532471e-05
5.43331272381506e-07
4.05763099717062e-06
-2.75921317463206e-05
-2.63842653627467e-05
-2.2503295593776e-05
-1.64901379412169e-05
1.10057243834804e-06
-2.3059257405543e-05
-1.13794570917986e-05
-4.33696207593369e-06
-2.98896780629724e-05
-3.1426512903897e-05
-2.38900826633819e-05
-1.81533629491071e-05
-1.34814340293629e-05
-2.45177895406331e-05
-2.25931973616186e-05
-2.50257459758236e-05
-9.60666005240463e-06
-1.32734347969185e-05
-5.68050980528718e-06
-2.50863972472504e-06
-1.99824951976019e-05
-2.49936671773609e-05
-3.89002413722498e-05
-2.24041725478534e-05
1.01001151092903e-07
-2.12308215820481e-05
-4.27762720726614e-05
-1.11781903333847e-05
-2.51324998847374e-06
-1.18605254565896e-05
-2.9031053956059e-05
-1.32832473694856e-05
-1.66010645449208e-05
-2.76071745025059e-05
-4.10257206405513e-05
-7.29366202229283e-06
-2.7588560129e-05
-2.87331934894383e-05
-1.3867146440859e-05
-2.08757412628107e-05
-3.25883634346881e-05
4.5216479852036e-06
-3.9221251567142e-05
6.62146346493066e-06
-2.54173704914107e-05
-2.69387255752828e-05
-1.96717424485884e-05
-8.6661508047969e-06
-1.30707289193404e-05
-2.47101254015432e-05
-1.22719117399926e-05
-1.74815838948758e-05
-1.9376424277994e-05
-1.62868614611521e-05
-4.01485860262559e-05
-2.84455064277043e-05
-1.02258247941235e-05
-4.39625383661763e-05
-1.29185133343189e-06
-3.55310863017103e-05
-3.97223900696461e-05
-3.82792476764483e-05
-5.4954529299792e-05
-2.13343097748498e-05
-1.15692328352143e-05
-1.84057864106412e-05
-2.39009903034155e-05
-3.56411714809542e-05
-5.87596149972557e-07
-3.44851061869689e-05
-2.28742275218345e-05
-1.22868231032791e-05
1.9554629639156e-06
-3.89701898287795e-05
-2.71510447950027e-05
-1.24569821200794e-05
-9.66422153007049e-06
-1.47906450904731e-05
-9.59748938237127e-06
-2.16321688312319e-06
-1.50464120378485e-05
-3.88235108240183e-05
-1.41651546586303e-05
-1.6168231882526e-05
5.43506953335715e-06
-1.098180476968e-05
-1.05201830623293e-05
-3.07590263279294e-05
-4.04314669683715e-05
-4.35520008326674e-05
-2.8899067399469e-06
-1.58606886402008e-05
-4.61117563459812e-05
-1.37645846279719e-05
-2.42785435739494e-06
-1.93929617372632e-05
-1.48348020929692e-05
-7.16701600146787e-06
-2.87689449262847e-05
1.16006796059548e-05
-3.01423906157787e-05
-2.70253689288641e-05
-3.90413392369302e-05
-2.90931603783061e-05
-1.38086604837537e-05
-3.7370068371538e-06
-1.03162440774935e-05
-1.25858987336258e-05
-2.96135207727456e-05
-1.1959481403084e-05
-1.23659387076491e-05
-3.30474713519602e-05
-3.46172356548058e-05
-3.60061977926848e-05
-2.29183059197893e-05
-1.90783861219485e-05
-1.84024828325145e-05
-1.45714857710744e-05
-2.8235165921986e-05
-1.18673908166177e-05
-3.42726653763042e-05
-2.76380192558951e-05
-2.42351549298109e-05
-3.23695151396707e-05
-2.61778746751174e-05
-2.78237036154739e-05
-1.29329900242293e-05
-2.3632063631478e-05
-2.32670706836984e-05
-1.36717579151739e-05
-3.616534905369e-05
-1.04413961796204e-05
-7.37057126327909e-06
-4.48936131347388e-05
-1.53896747314287e-06
-1.19455108186786e-05
-3.04925679151631e-05
-3.19970970421513e-05
-3.15097453327417e-06
8.11644123646143e-06
-3.36497190722239e-05
-2.44411594287059e-05
-2.68228219687174e-05
-1.55015408992944e-05
-2.57792424244412e-05
1.29147713778898e-05
-1.71190387949021e-05
-1.85652878992607e-05
-3.83898818487727e-05
-1.5895470050141e-05
-7.04097651510588e-06
-3.05112165784388e-05
-2.83648364508244e-05
-2.07413467348095e-05
-4.50998935894154e-05
-1.96359360862401e-05
-5.6848599752467e-06
-2.32867692339609e-05
-1.47394629726587e-05
-2.50650854925963e-05
-1.58597701856409e-05
-4.33428142169533e-05
-2.48473374988156e-05
-3.09361468585329e-05
-3.21829323635061e-05
-2.52731349311086e-05
-2.18936444829807e-05
-6.19435218955983e-06
-5.55110581205339e-06
-1.15382479429497e-06
-1.80571774873212e-05
-2.93893991556687e-05
-1.55758479612281e-06
-1.9601990241351e-05
-1.50232810025683e-05
-1.61667071729855e-05
3.2262192854283e-07
-3.22111222741506e-05
-1.33891155511738e-05
-4.52259716793333e-05
-2.08618308395098e-05
-5.30864295545414e-05
7.36881340312642e-08
-5.31842724352133e-06
-3.38203058315883e-05
-9.81706474803391e-06
-3.17539606649983e-05
-3.82985619770927e-05
-1.50434124424575e-05
-2.13504406001362e-05
-3.72324329233413e-05
-1.38904533313741e-05
-3.35764412168958e-05
2.31644975684621e-06
-2.05140338856546e-05
-3.81583497006232e-05
-1.90306856885507e-05
-2.26604676635567e-05
-2.361521584901e-05
-9.63425872973935e-06
-4.67014113496226e-06
-2.77668057812034e-05
-2.04735462231149e-05
-2.45584126307847e-05
-1.2650602587211e-05
-2.23136471929316e-05
3.77494700854726e-06
-3.19629610758964e-05
-1.51374958674304e-05
-2.16113472580613e-05
-2.76526366135589e-05
-7.70114854397305e-06
-2.49049561607252e-05
-7.85642056911289e-06
-2.87286960932262e-05
-3.39319626970121e-05
-7.50790060453631e-06
-1.82799536133995e-05
-2.07869607038574e-05
-1.40984003596244e-05
-1.88729697719975e-05
-6.2807668667376e-06
-2.23402449380908e-05
-4.4972016556193e-05
8.66808303835929e-07
-2.21901850135743e-05
-2.01725645967547e-05
-2.24537868623943e-05
-2.31301180107032e-05
-7.0971935792902e-06
-4.00206285109201e-05
-3.20355506236385e-05
-1.94698629990884e-05
-1.81474812753615e-05
-3.35505013144824e-05
-6.37252550159565e-06
-3.48740690547522e-05
-4.46497622954567e-05
-3.26337196032789e-05
-1.52578380873028e-05
-2.50468203263259e-05
-2.7381917540638e-05
-2.42547537448898e-05
-2.77671894201454e-05
-9.59723471090165e-06
-2.78842533043527e-05
-1.9321091148474e-05
-3.44944977684623e-05
-1.1853588552862e-05
-1.30964735872874e-05
-3.46061032662196e-05
-2.08180474368088e-05
-4.1023099411886e-05
-7.34593346281297e-06
-7.16239583714212e-06
-7.00532571538393e-06
-8.50854977503423e-06
-1.77298807744624e-05
-1.17206445797233e-05
-2.64499870368197e-05
-2.09399858866532e-05
4.29541872877183e-06
-2.12529666852974e-05
-3.99316255135232e-05
-1.19254193354058e-05
-9.89137764967689e-06
-7.78792068779421e-06
-1.61405271016197e-05
-1.80243362810677e-05
-2.09762102891628e-05
-2.52912131141987e-05
-2.34692653079548e-05
7.99713352797231e-06
-1.38589263410653e-05
-2.18391556389943e-05
-6.01162178124256e-06
-3.36278989158403e-05
-1.9636085775538e-05
-1.67508448749156e-05
-7.44250236608308e-06
-2.79978054362699e-05
-3.99296953360369e-05
-2.36085850092473e-05
-1.44485655277149e-05
-3.43395724535862e-05
-1.4619897230359e-05
-2.17561218217761e-05
-2.05418791199906e-05
-1.03440322516722e-05
-1.44316297807338e-05
-1.09211662246892e-05
-2.58624762154035e-05
-3.221339277006e-05
7.52395227569265e-07
-1.80167777252767e-05
3.63818924348499e-06
-1.58645084375766e-05
-3.30475170431303e-05
-2.33218501582929e-06
-2.07011707433351e-05
-1.08162168734953e-05
-1.78715963966843e-05
-1.80723315328768e-05
-2.87613983580377e-05
-9.9802133084466e-06
-2.76494235112395e-05
-2.11311242210417e-05
-4.21532159357734e-05
-4.77758314885045e-05
-1.1684537230864e-05
-2.30158311488318e-05
-2.02112009609595e-05
-2.5082307452321e-05
-1.85897567461424e-05
-2.71830749733936e-05
-3.48695848408006e-05
-2.58013031379649e-05
-1.76777723198171e-05
-4.00666555166708e-05
-1.53744057326266e-05
-9.79909030524643e-06
-1.40712349086796e-05
-1.39115181561258e-06
-3.44261171544574e-05
-8.80640534713309e-06
-3.07974254968466e-05
-4.36208852731117e-05
-3.85713447639884e-05
-1.69328798147561e-05
-2.09630116973545e-05
-1.78107442913621e-05
4.14722419929108e-07
-2.34919926451496e-05
-3.33887076643943e-05
-3.16906685292058e-05
-2.15435947639067e-05
-3.31956420500775e-05
-3.45069208917879e-05
-2.79299971846747e-05
-1.92081107943039e-05
-2.54263305073431e-05
-3.1473371470194e-05
-9.17439031764581e-06
-2.40115662824691e-06
-3.46586746602777e-05
-3.57063342439081e-05
-5.78684631806847e-06
-2.75293875479944e-05
-2.93129099486769e-05
-3.78209010656843e-06
-2.38543612347256e-05
-3.20494184662814e-05
7.95880118543843e-06
-3.36258270531113e-05
-1.06500323650954e-05
-2.0494191959043e-05
-9.78936854057309e-06
-1.99159211970743e-05
-7.95457136473758e-06
-1.63636746815915e-05
4.48044926661789e-06
-3.20552119372497e-05
-5.43117527003337e-05
-2.5727167414152e-05
-3.9901561513419e-05
-2.57266173548154e-05
-1.38048662416024e-05
-6.8230387756588e-06
-1.06696966322239e-05
-1.93819449822195e-05
-3.89785472996808e-05
-3.4844038714705e-05
-9.61584660757608e-06
-2.79718403135538e-05
-6.49332003388757e-07
-4.12745892113463e-05
-3.10634160512873e-05
-3.34139501861914e-05
-1.37202731746671e-05
-3.11129340174792e-05
-2.03451248857207e-05
7.1538987496981e-06
-2.07846327531351e-05
-4.52525853894304e-05
-2.44089398394152e-05
-8.12445542768432e-06
-2.668601099304e-05
-3.46424505721269e-05
-2.36465308916164e-05
-2.47787086836367e-05
-3.20914961575502e-05
-1.61875589407957e-05
4.95988384452328e-06
-1.50027440740237e-05
-2.17305330221088e-05
-2.47602795281262e-05
-2.98223485670776e-05
-2.9747541608246e-05
-2.35560674995449e-05
-2.41215146768198e-05
-2.04864424374431e-06
-1.67362761956788e-05
-2.9322552300591e-05
-1.57281948754742e-05
-1.30397766911243e-05
-1.2665182153982e-05
-2.8407773750547e-05
-1.70524115817834e-05
7.43798773984831e-06
-2.06095218368489e-05
-1.10248253833791e-05
-1.06295266717545e-06
3.8249512968463e-06
-2.03166634582188e-05
-1.45985246448623e-05
-5.41073424620197e-06
-2.29534698456053e-05
-6.15863714410582e-06
-2.16583201351922e-05
-1.03667222109049e-05
-2.2876682084107e-05
9.89473402878936e-06
-2.05396493818812e-05
-1.48285027735325e-05
-2.65284842581687e-05
-2.35815912015684e-05
-1.12265341370287e-05
-2.25282283635041e-05
-1.51405142412132e-05
-3.00250228526224e-05
-3.56111390453791e-05
-3.02584141402862e-06
-3.38234520518803e-05
-1.31439398953286e-05
-2.52626221992859e-05
-4.07788294456034e-05
-3.00703396523718e-05
-2.16301345611002e-05
-4.38091486255135e-06
-2.40137419632845e-05
-2.18561510706981e-05
-3.25254741533346e-05
-1.72561019421753e-05
7.0875524125642e-06
-2.78297667288378e-05
-1.84407993883867e-05
-2.24967796975832e-05
-1.71926416632688e-05
-2.52131032571738e-05
-1.43451605101199e-05
-1.08716816420664e-05
-6.43021765580258e-07
-2.81796970126116e-05
-9.98959708573079e-06
-8.49855587967335e-06
-4.1299479042641e-05
-6.68445125870457e-06
-1.55597512707867e-05
-4.75768135425385e-06
-7.76377609688038e-06
-1.07762830734139e-05
-2.06593386950427e-05
-1.47739941245144e-05
-7.91920862464736e-06
3.98635102617251e-06
-6.03057486862897e-06
-4.30475186169981e-05
-3.23686670902897e-05
-1.54198012784724e-05
-2.45366744834377e-05
-7.01918100319726e-06
-2.62099137149416e-05
-1.73450264139811e-05
-1.98490502599247e-05
-2.2417951539655e-05
-5.57535761418016e-07
-1.74042427256932e-05
-2.65382977234547e-05
-1.89353815790217e-05
-1.93152149080134e-05
-1.33838492535659e-05
-4.83759139674278e-05
-2.82200191764233e-05
-2.72990143067793e-05
-1.67368836652873e-05
-3.08842687000646e-05
-2.00698037598563e-05
-2.64627554808164e-05
-1.88463343983058e-05
-1.71691811255969e-05
-2.08032050665413e-05
-3.28438834569469e-05
-1.99558557857629e-05
-9.25594602442237e-06
-2.83914046919707e-05
-2.42103456442725e-05
-8.44886986727807e-06
-1.31567290462014e-05
-3.4852781783868e-05
-2.49582958299765e-05
-1.06908136117455e-05
-2.36120201003466e-05
-1.17909450138088e-05
-2.58637366577913e-05
-2.07653938251e-05
6.22073683920102e-06
-2.24815507640781e-05
-2.40659697116098e-05
-1.99138814742059e-05
-1.88886274576003e-05
-3.67032870543975e-05
-1.805504228972e-05
-3.41649347995933e-05
1.06513185443067e-06
-6.56243392378369e-06
-4.19273256195678e-05
-2.25010801834384e-05
-4.69225880259844e-06
-2.17300114930975e-05
-2.79482124046727e-05
-2.45383995249351e-05
-2.75039065177846e-05
-1.4360292041757e-05
-3.23489120075679e-05
-4.16508353822187e-05
-1.14490739806018e-05
-9.1254214659184e-06
1.28857832108149e-06
-1.0599679678067e-05
-2.43193910339397e-05
-1.29221521508056e-05
-9.93397634221546e-06
-4.22101107903129e-05
-9.19208401793076e-06
-7.67321893436561e-06
-1.66623529567624e-06
-9.56193812370772e-06
-1.68898484203213e-05
3.41118329170039e-07
-4.97799181007247e-06
-1.76739429121372e-05
-9.32484227452781e-06
-1.2654925335972e-05
-2.4746754443684e-05
-1.12358611255375e-05
-1.98404932812182e-05
-1.57988458075329e-05
-1.39682470901988e-05
-1.14874935680664e-05
-3.91529975886268e-05
-1.45240573809149e-05
-1.63415524790206e-05
-2.0124823482109e-05
-2.93838644163405e-05
-2.585069166572e-05
-1.03014692523808e-05
-8.03176684760665e-06
-5.20592360358974e-07
-1.55826122708702e-05
-3.16899983279879e-05
-3.46392873066508e-05
-1.55504392998763e-05
-3.65925944182199e-05
-4.13633923610737e-05
-1.60849763415861e-05
-1.50329200763614e-05
-3.26327156278002e-05
9.93113480949906e-08
-3.77186113217896e-06
-1.57788275906153e-05
-2.37354979865929e-05
-2.49939212375036e-05
-9.04703887256063e-06
-5.82025802186607e-06
-4.77647138344549e-05
-1.35925542832785e-05
-2.56479279316079e-05
-1.68487541841824e-05
-3.50617230651483e-06
-1.28520842864866e-05
-4.2896325288754e-06
-3.03111087043329e-05
-1.74388963345355e-05
-4.47105202279944e-05
-3.82200663103349e-05
-4.3145512536036e-05
7.36371440580278e-06
-2.49192379572652e-05
-3.68795231172609e-05
-2.82548871249049e-05
-2.39077859632628e-05
-1.03483583033142e-05
-1.60064985305726e-05
-2.57332230152614e-05
-2.59678985597192e-05
-1.5538170381801e-06
-2.49851154213422e-05
-1.88715312192764e-05
7.66597990563825e-06
-2.88394875291649e-05
-2.16944258011321e-05
-4.10792496294187e-06
-3.2316000586359e-05
4.38116459812102e-06
-1.61004776480566e-05
-5.10042275185356e-05
-2.40283378705538e-05
-1.01429375160743e-05
-1.29872910929574e-05
-5.75970740209012e-06
-4.19722381516274e-06
-2.03398001141654e-05
-2.37272930248902e-05
-1.10412586139918e-05
-1.82187248632895e-05
-5.32082686097186e-06
-3.34906948200664e-05
-9.52126073310239e-06
-1.86010456442568e-05
-9.10546482899897e-07
-2.26269748751804e-05
-4.12990505542396e-09
-3.3197043171308e-05
-2.76283586442865e-05
-2.70307199282049e-05
-1.95868868085181e-05
-1.51007881983588e-05
-5.41361118294634e-06
-2.07066800419258e-05
-1.46922594837921e-05
-1.09500718710292e-05
-2.57521149757184e-05
-2.64810602533874e-05
-2.71336932433724e-05
-1.16184026567628e-05
-2.72503704850856e-05
-2.2446301046393e-05
-2.70520820087423e-05
-8.32575295327416e-07
-1.62680114098678e-05
-1.40668510126255e-05
-3.39108179802408e-06
-1.80573124695694e-05
4.42994819359905e-06
-2.81786562008611e-05
-3.17019263580644e-05
-3.91399080919055e-05
-2.4415975298822e-05
-2.67402372704154e-05
-3.05980478268654e-05
-4.23479781906595e-05
-4.72656199605968e-05
-3.96758584832266e-05
-3.44770894027868e-05
2.38813083945602e-06
-2.16580786408857e-05
1.58818555778607e-06
-2.32147417620042e-05
-5.07823155266778e-05
-1.52829478952462e-05
-4.30471595174181e-05
-1.09064132141366e-05
7.13253046148094e-06
-6.79155439907356e-07
-3.94116896400864e-06
-2.48648939810935e-05
-1.53743415137335e-05
-3.51307694619582e-05
-3.41673220311755e-05
-3.29834036997721e-05
-1.36671508475639e-05
-1.15484086732313e-05
-2.84564939033419e-05
-1.57115062902691e-05
-4.44104097233559e-05
-2.79515827371002e-05
-5.88357267078214e-06
-2.28207079568757e-05
-2.16054656357249e-05
-7.17381008556142e-06
-2.43815379906044e-05
-2.73992062634155e-05
-3.10510078023054e-05
-3.87916852245067e-05
2.32135277326245e-06
-9.92250784934059e-06
-1.89675094198693e-05
2.74985184785275e-06
-2.43174454899727e-05
5.10427037713554e-06
-2.13741177855204e-05
-3.18753125382517e-05
-2.97076053918639e-05
-7.8234434465875e-06
-1.18130956291238e-05
-1.20959380943445e-05
-2.54220900058539e-05
-1.34084914830788e-05
-1.53606161674407e-05
-1.34208661456019e-05
-1.58548696135212e-05
2.35750793746551e-06
-1.96832919867556e-05
-2.2079945285662e-06
-1.85985964756033e-05
-3.6292001305312e-05
-5.00453463361652e-05
-1.61472045020779e-05
-1.58718367171633e-05
3.99957742480667e-06
-8.23885180954498e-06
-2.9086577119742e-05
-2.01637292742508e-05
-2.0551656702731e-05
-2.4043007706226e-05
2.22250561844279e-06
-3.2857603317847e-05
-2.76383271795281e-05
-4.71188864634234e-05
-8.85757106613052e-06
-2.26766702632261e-05
-1.94043143714173e-05
-5.86789878898191e-06
-3.85236677013597e-05
-3.16780915838277e-05
-2.96428852091139e-05
-2.40220091402805e-05
-1.30587176622434e-05
-5.90152289739587e-06
-3.18797998489802e-05
-9.86691589319592e-06
-1.20435370657936e-05
-1.20165207685249e-05
-6.07293771550963e-06
-3.68472501727469e-05
-2.0611016616748e-05
-8.24419449699068e-06
-1.24916033542864e-05
-1.65471476492075e-05
-2.13941227269126e-05
-2.82819326277354e-05
-3.16587359556918e-05
-9.70689896735303e-06
-5.37593823130361e-06
-2.19354160875579e-05
-3.30171469181108e-05
-1.44666093084076e-05
-7.5008297517577e-06
-2.30961582070832e-05
-5.09478242176558e-06
-4.13267504462402e-05
-1.88649787692893e-05
-3.47078336145046e-05
-2.25097205277866e-05
-2.24232238864243e-05
-2.93860156021877e-05
-4.09162989743032e-05
-8.64961933603556e-06
-1.9858775326408e-05
-1.47572402280005e-05
-1.8717258143125e-05
-2.62442523967332e-05
-3.0651144742792e-05
-3.42124691691988e-05
-2.60885076295458e-05
-1.9194293395191e-05
-1.81799542673941e-05
-2.73302465434143e-05
-3.47804549646718e-06
-1.2230698889618e-05
-2.71783409716701e-05
-2.60108027744586e-05
-2.69477471905843e-05
-3.42727242499592e-05
-3.53846117071919e-05
-1.04191281571764e-05
-1.46064523238014e-05
-1.86950287795653e-05
-1.64926651472845e-05
-2.80006086926576e-05
-2.83496060342237e-05
-2.10008662432627e-05
-2.13875520434075e-05
-2.95491205458897e-05
-3.04680109727173e-05
-2.07657231432161e-05
2.77197893487956e-06
-2.33886391075084e-05
-7.81256236711624e-06
-1.71837290301902e-05
-1.9047325345473e-05
-3.45227393854364e-05
-1.49741227133649e-05
-1.69243705403413e-05
-5.29450719103959e-05
-4.39321475931242e-06
-1.57469861224238e-05
-2.88897974592971e-05
-2.78094788695051e-05
-2.10963064682669e-05
-2.48545470562588e-05
-2.7253437793321e-05
1.09974592431755e-06
-4.02449560321629e-06
-2.29633087224865e-05
-2.76708317156168e-05
-2.48152926166837e-05
-2.89579775506467e-05
-2.51080944035896e-05
-3.75570157595162e-05
-3.35475932307858e-05
-1.94522586892531e-05
-3.74106219050789e-05
-8.32030549664305e-06
-2.02169858384935e-05
-3.45452489923231e-05
-1.91756633017777e-05
-1.37677504646116e-05
-2.30518119431963e-05
-2.84899566341128e-05
-3.72852968271723e-05
-2.98854734747203e-05
-3.54545260891839e-05
-2.97110364412002e-06
-4.75138679652021e-06
-2.84938617705954e-06
1.29756412472605e-05
-7.37263414564386e-06
-2.29052494662479e-05
-2.52678886635645e-05
-3.31389020704572e-05
-2.95405983634785e-05
-2.31346144313338e-05
-3.77245051684722e-05
-3.43610465405787e-05
-3.19227959746319e-05
-2.943258306812e-05
-2.66096950146722e-05
-9.87596868799666e-06
-2.88495066011746e-05
-1.95603893762725e-05
-1.98835269800513e-05
-1.33603415850047e-05
-2.63673695326368e-05
-1.27221370405755e-05
-1.30468513624123e-05
-2.78584938892806e-05
-1.77658039940055e-05
-3.7014834691739e-06
-3.77030618174026e-05
-2.94145546180021e-05
-2.30659605256924e-05
-1.50222740198852e-05
-1.6714971710578e-05
-1.49046590603689e-05
-2.96312873247746e-05
-7.6489494320416e-06
8.60787341466795e-06
-2.43413570098987e-05
-3.14618298064432e-05
-9.0697892139762e-06
-2.14011015389189e-05
-2.75743726113634e-05
-2.41306820038451e-05
-1.82364474577639e-05
-3.10457813160337e-05
-1.99083253263019e-05
-9.88688284934766e-06
-1.06026913943312e-05
-1.56373605994542e-05
-2.30922076274884e-05
-1.30402467045225e-05
-3.13409633239482e-05
-5.11608311941498e-05
-3.26351196279382e-05
-3.1148684219528e-05
-1.53785472985273e-05
-1.79533639650154e-05
-2.44273854548385e-05
-1.6632081676864e-05
-1.1948683770564e-05
-2.56169835503301e-05
-4.31309031207757e-05
-1.43146664979317e-05
-4.57728608332994e-06
-1.97904425775692e-05
-5.88341707133583e-06
-1.16504634149554e-05
-1.23254059083163e-05
-2.72018431100605e-05
-3.10387514607235e-05
-3.62380811580146e-05
-9.46683497142929e-06
1.00528550163846e-05
-2.00214206706484e-05
-2.81156890764645e-05
-1.49424242792262e-05
-1.58858879352314e-05
-3.8678208268644e-05
-2.84130510046244e-05
-2.85024755399707e-05
-1.76913075461222e-05
-2.15459871186906e-05
-3.03027531316745e-05
-1.84955322531563e-05
-1.73551255889811e-05
-1.37243214651406e-05
-5.8094835680463e-06
-1.57510770425275e-06
-1.62908781912387e-05
-6.6743342108814e-06
-1.96040015437286e-05
-8.12166126312838e-06
-3.19000254021244e-05
-5.68750755167929e-06
-3.98922101031093e-06
-1.96163154036214e-05
-1.66677001514682e-05
-1.35972596325832e-05
-1.40447227398197e-05
-3.63091301977231e-05
-8.35956937515078e-06
-2.61938548700773e-05
-8.96792951811429e-06
-3.16673819172809e-05
-3.13908578400547e-05
-1.46395944132392e-05
-3.11149071466148e-05
-2.29805506950789e-05
-1.69187736601619e-05
-2.82826337787594e-05
-4.4105110492908e-05
-9.70464304346498e-06
-4.29613707045098e-05
1.73578152234598e-06
-2.51408602896026e-05
-3.30577836261978e-05
-4.04422873262267e-05
-3.47876777072739e-05
-3.2318935378872e-05
-2.3786495360385e-05
-3.40899654760193e-05
-3.64636282395712e-05
-3.26865171977923e-05
-2.93740470794669e-05
-8.39745958964498e-06
-4.1441357735832e-05
-2.58393352781242e-05
-3.30294330264177e-06
-1.39221318192708e-06
-1.93381420034989e-05
-1.46420370261614e-05
-3.63173884806763e-06
-3.41772355119159e-05
-3.61056972490289e-05
-4.66607957553953e-05
-3.42973555444198e-05
-2.61337379091709e-05
-3.15601113286126e-05
-6.10307573296906e-06
-4.22637983640807e-05
-5.22740327037329e-06
-2.32921949190602e-05
-2.29346525515285e-05
-8.88405045207467e-06
-1.61898670935121e-05
-2.1734439926434e-05
-3.25058202290316e-05
-1.11399850279111e-05
-7.37570319245394e-06
-3.7239135413022e-05
-1.80326298276876e-05
-1.33586156474582e-05
-2.67318542433702e-05
-9.76098107270989e-06
-1.25895277581321e-05
-5.17282186013739e-05
-2.82917251876246e-05
-3.59296644364785e-05
-3.84708761264226e-05
-1.17203475924585e-05
-2.66211303964286e-05
-1.32423220689053e-05
-5.45413940897531e-06
-3.08565102045588e-05
1.40699276348007e-06
-3.16485690020052e-05
-5.78593992970881e-05
-1.12829561338245e-05
1.33322973303361e-06
-3.89050438932984e-05
-1.16273734515373e-06
-3.91320249396118e-05
8.84004234526054e-06
-2.69179557679038e-05
-3.56395680229756e-05
-4.24825126531954e-05
-2.50349606014516e-05
-2.52479239301543e-05
-8.61957395194513e-06
-2.20511876500071e-05
-8.73824365106878e-06
-2.85857370817215e-05
-5.44060191788523e-05
-4.20755820809076e-05
-2.51636941786605e-05
-3.8099112483776e-05
-3.56579804859098e-05
-3.40308083930381e-05
-2.45808876903561e-05
-1.97644800650051e-05
-1.29885244867785e-05
-2.99612815103452e-05
-1.43839994906651e-05
-3.64202322026689e-06
-2.65492370660867e-05
-1.2492042220229e-05
-1.80815427744972e-05
-1.26788386661769e-05
-2.30149541739619e-05
-2.15894243149039e-05
-2.14536364412679e-05
-4.24926161074698e-06
2.80949783396931e-06
-1.10727275029643e-05
-1.36111801728708e-05
-1.82772229662526e-05
-1.28202937886609e-05
-2.51992359453437e-05
-1.08466623416729e-05
-1.34631621319762e-05
-1.11167488441944e-05
-1.8704399042941e-05
-3.23414557179484e-05
-3.8009965438021e-05
-4.62561524530581e-05
-1.08845051610045e-05
-4.83700621699925e-05
-3.73157528274594e-06
-4.69541876955843e-06
-2.03741743424974e-05
-1.31906323620385e-05
-7.4401172918534e-06
-1.50821923742438e-05
-4.12521784771313e-05
-2.51677829966296e-05
-2.95869757222155e-05
-1.03048773171656e-05
-8.75176880641935e-06
-4.76706438941554e-06
-1.85970326461593e-05
-3.37853390690164e-05
-3.24640458204396e-05
-3.35155736611864e-05
-3.63265523505188e-05
-2.65630388101465e-05
-1.30159380321039e-05
-4.36092826958707e-05
-3.91952603755918e-05
-2.46758479493638e-05
-2.8691925779063e-05
-9.21103334625974e-06
-1.3371562291677e-05
-1.5694328319288e-05
-1.52233189900091e-05
-1.65533910832944e-05
-2.1404413407601e-05
-2.55236731118633e-05
-2.16112972742e-05
-2.09688574354275e-05
-9.39878844087463e-06
-1.77480836518188e-05
-1.98503946829326e-06
-3.42503745205201e-05
-9.85059482485112e-06
-1.84690997807199e-05
-2.83087188567758e-05
-1.75683780355293e-05
-3.05173439913081e-05
-2.64917816419247e-05
-1.47667000842952e-05
-2.48848009536089e-05
-2.75011975528853e-05
-2.33376599772085e-05
-1.61077013948743e-05
-2.398713075393e-06
-2.35043378073816e-05
-2.96231594504377e-06
-1.46371241068243e-05
-3.92363153947497e-05
-3.10377902219371e-05
-1.17015344319675e-05
-1.43932874348213e-05
-1.43506011778478e-05
-3.23460859769868e-05
-1.63999913808049e-05
-3.69216047938291e-05
-9.28434585845306e-06
9.56003631374282e-06
-3.3724056646439e-05
-3.98495330912298e-05
-8.87993774432439e-06
-3.71515075314539e-05
-4.07248686320581e-06
-1.79027128235144e-05
-3.84187305543476e-05
-1.67551198969223e-05
-2.84927602252635e-05
-1.78341995890161e-05
-1.94930394836609e-05
-1.81497955749529e-05
-7.38542457508699e-06
-9.85542612803453e-06
-1.12930683939125e-05
-3.65617029770499e-05
-1.95335135205656e-05
-1.81065644846159e-05
1.10571504504813e-07
-1.99658450281605e-06
-3.4164247639746e-05
-2.512860993228e-05
-5.77428813625799e-06
-1.86458640160269e-05
-1.20116398373559e-05
-3.29745509367803e-05
-2.01161488166985e-05
-2.9538387394611e-05
-2.17096892103247e-05
1.03438344568935e-05
-1.87350001291864e-05
-1.94597859985762e-05
-3.62919865221871e-05
-3.34315363815699e-05
-9.2761987677299e-06
-7.54451423397809e-06
-4.1331765936093e-06
-9.23984116822085e-06
-1.83704727313734e-05
-3.85144705198159e-05
-3.04731936832041e-05
-1.29385671524168e-05
-1.42204080008602e-05
-1.12549938176381e-05
-2.47458242102986e-05
-1.35107840402171e-05
-1.35014433110503e-05
-1.46285102177412e-05
-1.73322406703337e-05
-3.21862473671587e-05
-4.20114021364361e-05
-1.0313963719977e-05
-7.036063282805e-06
-4.70549065970582e-05
-1.02742922895428e-05
-4.04619556716692e-05
-3.6404919631107e-05
-4.59708245611353e-05
-3.0959371823327e-05
-2.99433747895157e-05
-1.34063198334975e-05
-2.21561577649358e-05
-3.74662442805199e-05
-2.83777370322942e-05
-2.06078268241453e-05
-1.08523724726225e-05
-2.27678831291502e-05
-5.70671111504016e-06
-5.77531404435869e-05
-1.25420441972921e-05
-6.49081438223715e-06
-3.91447182252781e-05
-3.30904954924423e-05
-4.20541463238462e-06
-3.2415775046796e-05
-4.80655072299617e-05
-2.34966892713502e-05
-1.11025148910915e-05
-1.10042468398621e-05
-1.40329403202016e-05
-2.06246323815537e-05
-1.38691271942696e-05
-1.5103185553743e-05
-2.37581334867322e-05
-1.86622216546614e-05
-1.03903510893592e-05
-3.7844391529878e-05
-2.72795282001039e-05
-2.99580745048517e-05
-1.54338817296203e-05
-1.00190945290345e-06
1.73305290529531e-06
-2.04746908580802e-05
-1.12279180243611e-05
-3.10982510201184e-05
-2.83698867542585e-05
-1.80911636555933e-05
-3.66440508605075e-05
-1.48332125953029e-05
-3.82635768879744e-05
-3.01410764174463e-06
-1.56204920579721e-05
-1.83718727820647e-05
-5.82867829676159e-05
-7.92932133855733e-06
-2.4403006210503e-05
-4.32126565556308e-05
-4.73133015979227e-05
-4.41561748990473e-05
-2.61465698730277e-05
-1.85468616855714e-05
-3.13787776622785e-05
-1.60569039000213e-05
-3.24491798348792e-05
-2.9948746704312e-06
-2.26567280770264e-06
-2.28430803366569e-05
-8.51230627260134e-07
-2.17282924616126e-05
-1.17075711629068e-05
-1.81493207922704e-05
-1.22220060229902e-05
-1.83870683660774e-05
-4.00154210576976e-06
-1.68658345809121e-05
-3.60216336717565e-05
-1.21718464598723e-05
-2.69201990697929e-05
-4.80832353778568e-06
-7.09636847723207e-06
-3.65480459035373e-05
-2.13826213998159e-05
-1.74275940424831e-05
-1.94253427829281e-05
-1.06449194529063e-05
-9.9128708108766e-06
-2.41456135824635e-05
-2.64570015874674e-05
4.87282717305703e-06
6.21742145765486e-06
-1.95870094073595e-05
-2.3530127470715e-05
-1.51222980805529e-05
-1.31195071139142e-05
5.2282869459469e-06
-3.23190006942732e-05
-4.25789246235123e-05
-2.76520802208614e-05
2.5979455071432e-06
-1.92468989153997e-05
-3.04903054127323e-05
-1.45979252025911e-05
-2.15725997981321e-05
-2.31843532858934e-05
-6.60214069511038e-06
-3.89362848936392e-06
-1.81578720632364e-05
-3.39115548008415e-05
-2.41797057109854e-05
-3.1961506940887e-05
-3.42659832295722e-05
-3.75026447484953e-05
-1.26913804515603e-05
-1.77290242864462e-05
-2.86100474484877e-05
-1.95787655479916e-05
-1.21875420535716e-05
-9.67944482962295e-06
2.4812483976487e-06
-2.03673196277478e-05
-1.77382509187288e-05
-1.81111046450227e-05
-3.13591291070887e-05
-1.52166482709567e-05
-2.10621122888193e-05
-5.88497161474064e-06
-3.2248327554095e-05
-1.94923597565529e-05
-2.56121789971665e-05
-2.70201766634738e-05
-2.50971232577738e-05
-2.10333602862616e-05
-8.34680672158607e-06
-1.84722660567101e-05
-8.68088321625211e-06
-1.41551293173673e-05
-6.30837699814551e-06
-2.59814098756064e-05
-2.73719068319359e-05
-2.18497372031276e-06
-2.20805808712963e-05
-2.45750822421728e-05
-1.52892975423066e-05
3.74992845596237e-07
-2.27092655658686e-05
-9.19625881663794e-06
-2.19906425326456e-05
-2.47556690494691e-05
-3.09102042806025e-05
-1.43361681428449e-05
-1.13194175652222e-05
-1.19296132068418e-05
-1.79860496802227e-05
-4.24849631998285e-05
-3.83261630710271e-05
-4.89872773669177e-05
-1.35920360366798e-05
-3.86380461048404e-05
-1.77662999100004e-05
-2.2798534802651e-05
-4.0523681408682e-06
-3.86850949362684e-06
-1.6837785670931e-05
-8.47345836923649e-06
-9.6335742944454e-06
-7.37184558040908e-06
-1.26623555247279e-05
-1.67848618956992e-05
-9.83423602530074e-06
7.51670196125376e-07
-7.68650420845797e-06
-2.9021716091266e-05
-1.50418091363006e-05
-6.14771005992335e-06
-9.28951995486123e-06
-8.69626876287573e-06
-1.99928465004628e-05
-3.53081175878745e-05
-2.93154679529153e-05
-1.75055168745225e-05
-1.65596415511585e-05
3.48761124665015e-06
-3.18256850896631e-05
-3.38573763611685e-05
-1.9833917209125e-05
-2.25421501900989e-05
-2.45218903615814e-05
-3.34959477619324e-05
5.98101361099368e-06
-1.94307288405722e-05
-2.11245320948433e-05
-2.08744021256821e-05
-2.77101335131415e-05
-3.63538576841866e-06
3.78661454465226e-06
-3.08069478826953e-05
-5.55189830365482e-06
-9.83121602943866e-06
-3.61762955228804e-05
-2.42581402973199e-05
-2.24664839676276e-05
-7.97010098721304e-06
4.27244215877304e-06
-3.29298527251126e-05
-3.60704053028548e-05
-1.71807868159045e-05
-2.75639667932456e-05
-1.02820649669195e-05
-1.26017759079168e-05
-3.31335591782567e-05
-1.78063543263876e-05
-3.2754290838921e-05
-4.04341716339567e-05
-6.14078569372065e-06
-3.43919916596248e-05
-1.38824582303863e-05
-1.48858986877037e-05
-2.49498953759871e-05
-2.82071959785208e-05
-2.42178399928409e-06
-9.20757745279284e-06
-2.11202891977024e-05
2.1553179449879e-06
-2.60205345264305e-05
-1.28212794695247e-05
-2.3689512051674e-05
-7.1899436505624e-06
-3.86274532957123e-05
-2.64846100080858e-05
-2.53105933014338e-05
-2.97279733795292e-05
-1.9942888229637e-05
-1.59242388316538e-05
-9.26486906379623e-06
-2.3726997485786e-05
-3.17942633477945e-05
-2.49611700346035e-05
-2.09488662527077e-05
-1.60026631937767e-05
-1.92510681294391e-05
-2.21628306052013e-06
-3.28709696960282e-05
-1.95442221576534e-05
-6.15105963350294e-05
-2.41225947773129e-05
-2.62254907591373e-05
-1.51624176377055e-05
-3.2084015036202e-06
-2.76458502900812e-06
-1.4355600543191e-05
-2.47519816566449e-05
-2.53261126584233e-05
-1.2856627393186e-05
-1.36232293254271e-05
-3.93533157915347e-06
-1.93611467174544e-05
2.00314055531029e-06
-2.33463199327944e-05
-3.33472820097752e-05
-1.98862719883187e-05
-2.08325112975137e-05
-4.55826422331641e-05
-3.22455184255556e-05
1.15468077021533e-05
-2.68080507161788e-05
-1.36770998133695e-05
-9.02396944728171e-06
-3.551349370944e-05
-2.03051300982906e-05
-2.44982817000844e-05
-1.5547864576973e-05
-2.20404276554504e-05
-3.96232376703704e-05
-1.24370050772661e-05
-1.91037657606572e-06
-1.30300633417175e-05
-2.20881924072912e-05
-1.41176435216251e-05
-2.32018725869687e-05
-2.24970583642985e-05
-5.88892213224863e-06
-3.68882811831491e-05
-1.5973734314756e-05
-1.30629068222554e-06
-1.38251333325906e-05
-2.11698419076522e-05
-3.75876552548612e-05
-4.45858329746517e-05
-3.08890856898672e-05
-2.29683911715131e-05
-2.4718474463263e-05
-2.15075617857359e-05
9.50743791294935e-07
-3.83480167903828e-05
-8.18200257564891e-06
-3.33456228934072e-05
-4.44356463124614e-05
-5.39556304258963e-06
-1.61785169748617e-05
-4.207130294825e-05
-3.58683388662259e-05
-1.49976493015572e-05
-1.70160131559813e-05
-1.01932473286147e-05
-2.17606714294044e-05
-2.1722801280284e-05
-3.20206628419142e-05
-2.32917481935271e-05
-9.42052041782721e-06
-1.48324407213421e-05
-1.24129727729774e-05
-3.77930448537838e-05
-1.68198881834099e-05
-2.95612094984844e-05
-1.96845236214911e-05
-2.84940722829766e-05
-1.26745999841192e-05
-4.10417155758987e-05
-1.90372367282498e-05
-7.56349695846791e-06
-5.98795305791466e-06
-3.14943321928906e-05
2.26957804644009e-07
-3.0967098780871e-05
-2.52382217131206e-05
-2.2686556404115e-05
-2.65604441734017e-05
-2.24214913676224e-05
-3.09745590980942e-05
-3.2341169479874e-05
-1.2049728426454e-05
-2.34384824293931e-05
-2.82861876329924e-05
-2.24574298129412e-05
-2.29836297398921e-05
-7.31954906349409e-06
-2.2685600578398e-05
-4.66314939408772e-06
-6.38865101213464e-06
-2.77809821516026e-05
9.16399506486386e-06
-2.29287522244132e-05
-3.18842186403862e-05
-1.84535792515377e-05
-2.89828014931083e-05
-3.0772371135098e-05
-1.68352714307004e-05
-1.96495240183439e-05
-8.75649492732632e-06
-1.49227558303449e-05
-2.31667590465499e-05
-1.45047675224086e-05
-2.69525461436644e-05
-1.74966148406184e-05
-3.18620877787391e-05
-1.34846312912037e-05
-1.45253178355142e-05
-3.80243381252685e-05
-2.99682151199833e-05
-4.43227477364673e-05
-2.09820558362849e-05
-1.41648353628612e-05
-3.60772628488609e-05
-2.53229533728599e-05
-3.90375018477334e-05
-8.51253219664904e-06
-2.74298288858383e-05
-1.07805869181364e-05
-2.19405492312244e-05
-3.89643674042509e-05
-1.0679992390388e-05
-2.78734042712318e-05
-2.65753675398802e-05
6.3051710632622e-06
1.80694740283741e-06
-1.2643406018561e-05
-2.54870467797334e-05
-2.16175518404313e-05
-3.21434294091487e-05
-3.64913671524895e-05
-1.46623219619422e-05
-2.79139371266714e-05
-1.36760618537314e-05
-1.69208049797931e-05
-5.96787930329631e-05
-2.37882117854312e-05
-4.91123607685543e-05
-2.02403815454383e-05
-2.94344777820267e-05
-1.67282011238229e-05
-3.62229378761014e-05
-2.14833894983685e-05
-3.13688025403963e-05
-2.1937668413738e-05
-2.46600005919555e-05
-1.61535853765547e-05
-2.43808294028009e-05
-1.34341736727757e-05
1.19694643744846e-05
-1.66404072879915e-05
-2.7388812299143e-05
-1.99738749594855e-05
-2.0030664996483e-05
-8.97416023435708e-06
-5.73148869104589e-06
-1.86727544133923e-05
-4.06338397589887e-05
-3.48781568829846e-05
-3.80122113564897e-05
-2.80077010867001e-05
-1.18063256072529e-05
-2.6405761307205e-05
-9.56030832857554e-06
-2.83203423350666e-05
-3.50846470899775e-06
-3.6664438661854e-05
-2.25563837573849e-05
-2.19170597628495e-05
-2.54454589083383e-05
-2.32438032008036e-05
-1.08037505873796e-05
-1.89100929055779e-05
-2.95986987473707e-05
-1.71738159250589e-05
-2.98321138046152e-05
-6.70620366314382e-07
-7.11813545342558e-06
-8.81463201971082e-06
-2.75427983325275e-05
-4.89519233033335e-06
-2.09724093475627e-05
-1.34345997040482e-05
-3.88327749592199e-05
-2.08047568802579e-05
-1.59842248487011e-05
-2.0753737547967e-05
-9.657518530769e-06
-1.68089449579465e-05
-1.33053011043998e-05
-3.44056992595578e-05
-1.8313654106984e-05
-1.17165078889494e-05
-2.84165202395491e-05
-1.760620881185e-05
-1.87775130027859e-06
-1.08059537392441e-05
-1.62794616629603e-05
-1.18158968417547e-05
-4.07027521181071e-06
-2.82618401124179e-06
-1.74492498138014e-05
-5.78077991603831e-06
-1.47475323606328e-05
-2.5825721804944e-05
-1.71827307296698e-05
-1.87404670649688e-05
1.03170136564337e-06
3.84625064789653e-06
-3.08405368290452e-05
-2.72175240127323e-05
-8.37469691024543e-06
-8.37029746181927e-06
-1.43604671744319e-05
-7.504756578486e-06
-2.31975146874271e-05
-2.59844407300791e-05
-1.16844538314118e-05
-1.75084207041242e-05
-8.87420492907186e-06
-4.39787722443114e-05
-1.85733462818355e-05
-1.49323185557873e-05
-3.42554097145741e-05
1.98243044395584e-07
-3.50082136888551e-05
-2.42552926527325e-05
-1.74827821834035e-05
-1.4578111107099e-05
-1.08689791949723e-05
-4.2819034826161e-05
-1.49755659560769e-05
-6.21770675811003e-06
-2.08216021629854e-05
-1.46949908693374e-05
-1.74680030040197e-05
-3.59065138207039e-05
-2.85118269456979e-05
-3.1250065568977e-05
-3.34511930762632e-05
-1.64480696117942e-05
-1.85810446892969e-05
-2.39665752058234e-05
-1.50426627690639e-05
-1.70595396222122e-05
-1.78373583190504e-05
-3.41266742021032e-05
-2.39848769251991e-05
-1.35673383138393e-05
-3.02601702205161e-05
-3.33064367886976e-05
-1.57807098062093e-05
-1.3973490335958e-05
-2.21952003502233e-06
-1.50208125772602e-05
-2.84520354242314e-05
-2.86338917166286e-05
-7.08001896725105e-06
-1.62446805338608e-05
-4.39754543358166e-05
-7.64234558546391e-06
-3.15775681216211e-05
-3.07374594596279e-05
-2.67754388629977e-05
-9.04257669744526e-06
-3.52799894471503e-05
-3.60449223518842e-05
-1.84911523620549e-05
-1.60297402358278e-05
-2.1568391160064e-05
4.16347591680578e-06
-1.9131733559191e-05
-3.72379156581258e-05
-3.47622999963292e-05
-1.46848574811025e-05
-2.6705765589585e-05
-8.11280700550272e-06
-2.65989329013674e-05
-2.10740221687363e-05
-8.03066437354021e-06
-2.541206821275e-05
-1.09936751829349e-05
-2.26583776665227e-05
-2.11465221114743e-05
-6.59071006455062e-06
-2.33760377180151e-05
-2.53726743641752e-05
-3.82755147156052e-05
-2.46598614740719e-05
-1.83373806698994e-05
-1.4108281377898e-05
-1.10039328426689e-06
-2.21844700271119e-05
-9.43574209030204e-06
-1.29023988998946e-05
-1.70447946449695e-05
-3.73526850739161e-05
-2.94970384602936e-05
6.40428657247624e-06
-4.61158211870216e-05
-2.13007938297099e-05
-2.31537896402221e-05
-4.25283736182992e-05
-1.93730615048838e-05
-3.03802936161825e-05
-2.23050520824571e-05
-2.69816301182598e-05
-1.79715729463427e-05
-5.02499104402665e-05
-2.72638713490977e-05
-3.23388828420143e-05
-1.94678007954814e-05
-2.10380948916241e-05
-2.2800110010201e-05
-4.021580474205e-05
-3.49176966105454e-05
-3.68772048846831e-05
-4.74687205978105e-06
-6.10145026714925e-06
-1.93457586325439e-05
-2.97659159313868e-05
-2.46588521974028e-05
-4.93232432788307e-05
-2.78807729171078e-05
-2.26828599139929e-05
-1.3503554667127e-05
-2.35248914012671e-05
-3.46117983776008e-06
-2.49539683865016e-05
-6.33650748861948e-07
-2.75645606376909e-05
-2.5706941235544e-05
4.89310746030131e-06
-3.40536784368768e-05
-8.65064837220289e-06
-2.34494974273171e-05
-4.65724425257271e-06
-1.71403284306503e-05
-1.03156822428651e-05
-2.7476966113996e-05
-3.39106113959776e-05
-1.51316734634797e-05
-1.82980936839255e-05
-1.69885717142033e-05
-3.60791107881134e-05
-3.50734829883912e-05
-3.26164889148967e-05
-2.30974138101867e-05
-2.29608245299556e-06
-1.04285599223665e-05
-2.54688751262453e-06
8.16828790780298e-06
-6.06612605823633e-06
-2.16241430003051e-05
-1.5828742545153e-05
-1.42947071951327e-05
-3.18221260073939e-05
-1.50389483959806e-05
7.80637362357776e-06
-2.08414513270791e-05
-2.90622622601427e-05
-3.17113650831609e-05
-1.15189040269973e-05
-1.25085350652564e-05
-2.44828192079174e-05
-1.01435609667461e-05
5.70384782722828e-07
-2.83599483895562e-05
-2.04783786130261e-05
-3.05236066991312e-05
-1.62686582815632e-05
-4.51490972385965e-05
-2.0087940808839e-05
-1.23455827253412e-05
-1.16922768173499e-05
-2.30846909345414e-05
-2.19286615944496e-05
-2.44147141145683e-05
-1.25012435629833e-06
-2.25207036063838e-05
-7.09432595006348e-06
-2.34320842810083e-06
-2.37679469946762e-05
-1.27187809908266e-05
-2.42682523815628e-05
-6.46755958395743e-06
-2.26468400041601e-05
-5.17534332216809e-05
-2.4110937091695e-05
-3.28473286525812e-05
-4.82401293629831e-05
-2.31183398894496e-05
-1.58177533865469e-05
-2.65845574522133e-05
-2.420457498199e-05
-4.09048140017717e-05
-1.83747628426391e-05
-4.42721751948997e-06
-3.05465891021979e-05
-2.33086311517572e-05
-6.65774403579262e-06
-6.42831295168309e-06
-1.58598806075264e-05
-2.22071233285875e-05
-1.53813773571464e-05
-3.93764487098304e-05
-2.91041188722953e-05
-1.79924641665664e-05
-1.79467888672487e-05
-1.36731816001065e-05
-1.22764730186068e-05
-3.22480088462357e-05
-2.94474189639676e-05
-3.75112611928391e-05
-2.76021569937171e-05
-2.53072591269464e-05
-1.06688803493271e-05
-1.81314735353648e-05
-5.53012446294842e-06
-1.19570432862038e-07
-2.26364002518721e-06
-2.53053237722988e-05
-1.15281453848248e-05
-1.13435494599507e-05
-7.79387551045707e-06
-1.50050184204952e-05
5.57125352804039e-07
-2.55637293275252e-05
-1.69525159381642e-05
-3.046624578152e-05
-1.30296579406805e-05
-1.03349037199497e-06
9.00251460807305e-06
7.63376576379015e-06
-3.82377079472868e-06
-2.04359062383802e-05
-2.36835163301158e-05
-2.17935211857261e-05
-3.37221707037678e-05
-1.3608855080675e-05
-2.76445472126974e-05
-2.47355456141074e-05
-3.09212580237771e-05
-3.35916269619118e-05
5.33412255302642e-07
-3.11161289403494e-05
-3.62619070530831e-05
-2.82567843211128e-05
-3.36606840436585e-05
-2.97994268819929e-05
-9.10943505771992e-06
-4.21846639041631e-05
-7.07607889953944e-06
-9.01657467432046e-06
-2.80910630214101e-05
-1.03168397313912e-05
-1.69720375500973e-05
-2.1152723748552e-05
-2.01818974459892e-05
-1.06766416208478e-05
-1.95949763351889e-05
1.1715660157425e-06
-1.86908027634282e-05
-3.46674297827258e-05
-2.92418200514419e-05
-1.31820240754293e-05
-4.38913758070931e-05
-3.05439102879043e-05
-3.38749101217006e-05
-1.70493184080337e-05
-3.43711070798087e-05
-1.58257466138391e-05
-5.2069630821508e-06
-9.05614832136944e-06
-2.12225558455755e-05
5.95357771281288e-06
-3.31308366393301e-06
-2.26740614912304e-05
-1.00747707781027e-05
-2.35684096087229e-05
-1.11276722087973e-05
-2.03419381358672e-05
-1.62181701384288e-05
-2.70362386480657e-05
-2.27836431930174e-05
-2.41145700140998e-05
-2.4593217224415e-05
-2.83478860250588e-05
-3.72377753977227e-05
-3.34302647954368e-05
-2.8407568288879e-05
-2.97943690312074e-05
-1.08135094094633e-05
-2.6941652086289e-05
-3.3529214423859e-05
-1.88136689638313e-05
-4.9727199778805e-05
-4.11486770477849e-05
-2.36474208434083e-05
-2.17125562760099e-05
-1.30519384466153e-05
-2.1417465988335e-05
-2.66939600117238e-05
-2.34284384952034e-05
-1.76498951634667e-05
-4.66097484554908e-05
-8.22439792121316e-06
-2.71381148884343e-05
-1.38343801501223e-05
-1.63521780160543e-05
-1.5927613361108e-05
-1.41297916191641e-05
-3.65986432038882e-05
-7.44285137830555e-06
-4.83052423240864e-07
4.43587283586259e-07
-4.25746416428775e-05
-1.78291680794671e-05
-2.24504865815333e-05
-1.21695852182003e-06
-1.6130251682249e-05
-2.12373238878394e-05
-7.06466970972548e-06
-2.83848885612118e-05
-2.86677703446588e-05
-2.27999728987963e-05
-3.06248476727631e-05
-1.07123032683856e-05
-5.22496419265053e-06
-8.32697620061046e-06
-9.60274203032261e-06
-6.02082827074922e-06
2.2057153869997e-06
-1.92244076954262e-05
-2.67522778607116e-05
1.81550902501143e-06
-1.60424418023571e-05
-5.0500392258736e-06
-2.26566855018263e-05
-1.60720036307596e-05
-3.07603921477615e-05
-2.68319761083759e-05
-1.93125738539464e-05
-2.77031933890263e-05
-3.64545650637814e-05
7.21233556583086e-07
2.4373996198997e-06
-2.97489372636392e-05
-2.33608100281536e-05
4.84214062302357e-06
-2.29725777127686e-05
-9.53666737967702e-06
-9.63793122091921e-06
-3.24651313458051e-05
-4.21715196903206e-06
-1.46619644499111e-05
-1.95017945278674e-05
-2.50495136765134e-05
-3.73871933393242e-05
-1.07835895044515e-05
-1.84149913208616e-05
-4.33698691034392e-05
-2.83206753120078e-06
-2.69861259261317e-05
-3.56777037001389e-05
-2.92822203060188e-05
-3.41939680411431e-05
-1.69350981281193e-05
-1.71697546670987e-05
-9.34153865987878e-06
-1.47623569123722e-05
-3.03346986815177e-05
-1.54933028139306e-05
-1.16011589681669e-05
-2.28618290934402e-05
6.28821232671498e-06
-1.6922647413365e-05
-6.0134978527475e-06
-1.79909716958666e-06
-2.50751192768289e-05
2.98064681380759e-06
-1.03996877433591e-05
-1.92131212743561e-05
-1.69629348861435e-05
-2.6859000296257e-05
-2.94723161242461e-05
-4.21963319635478e-06
-1.3646895707476e-05
-1.12870944509904e-05
-1.52043802888792e-05
-6.6663413033245e-06
-5.33272522630767e-06
-1.98469777775967e-05
-4.1475321149321e-05
-2.15344462662267e-05
-1.09658911198511e-05
-2.00038678768506e-05
-1.91051141841273e-05
-5.58595465763768e-06
-9.83400053454008e-06
-8.85105989795304e-06
-1.58769236333896e-05
-1.74998394889664e-05
-1.10133221921728e-05
-1.42624054333398e-05
-2.21973394220087e-05
-3.56629325031786e-05
-3.19098370120091e-05
-1.96379692294413e-06
-2.08848288498096e-05
-2.43661323005409e-05
-2.8393421212526e-05
-6.46327835695107e-06
-7.08653496321617e-06
-2.22666388162518e-05
-1.69547661620435e-05
-3.51891885208359e-05
-3.40341266998425e-05
-2.13128015056813e-05
-2.66890938701949e-05
-1.87161443283091e-05
-4.13065304350899e-05
-3.89268135554677e-05
-4.68988594212413e-06
-3.72248027899357e-05
-3.37122136672576e-05
-4.01246436633349e-05
-4.47256417776208e-05
3.04039906488631e-06
-3.11798899331646e-05
-2.82162617155197e-05
-1.36316243348395e-05
-3.36641330717669e-05
-1.43605429852401e-05
-4.53425220854296e-05
-3.07552960790965e-05
-2.38014793186393e-06
-2.91510122164563e-05
-2.92368662448292e-05
-1.18505716090341e-05
-2.73797686587963e-05
-3.37408935736815e-05
9.00233016841981e-06
-4.41942491420965e-05
-3.79390151993315e-05
-2.86825914035118e-05
-2.30278150845027e-05
-2.72722913414278e-05
-4.93714395659956e-05
-7.0914952659031e-06
-2.43381564269312e-05
-1.11544317381613e-05
-2.12654993098476e-05
-3.71807836931964e-05
-1.48198114240795e-05
-3.08809367689399e-05
-3.77169131316398e-05
-1.28156750200985e-05
-2.66049360085756e-05
-8.74647455424505e-06
-1.94308379092557e-05
-2.94174810466134e-05
-1.64704729168643e-05
-1.551916926127e-05
-1.3097783945929e-05
5.76027545702164e-06
-1.45143947774785e-05
-1.85412113495628e-05
-2.39642230044079e-05
-2.30593646449047e-05
-1.36477225440818e-05
-2.96071069310237e-05
-1.59717518504288e-05
-2.86083439196063e-05
-1.79383285269299e-05
-3.47159052774275e-06
-1.37615912068647e-05
-1.12589694253701e-05
1.99173247094744e-06
-2.06858807950268e-05
-1.37428805617839e-05
1.23364180072995e-05
-3.52137153134493e-05
-6.56426524055238e-06
-3.60239721875688e-05
-2.45455281236822e-05
-1.93771555562668e-05
-8.57193245710887e-06
-2.50097548050836e-05
-3.67950779064677e-05
-2.31819494039707e-05
-9.70842744608414e-06
-2.89072175430364e-05
-2.49824398333331e-05
-1.76059350635229e-05
-2.04648197309289e-05
-2.4544455202884e-05
-6.00500010825514e-06
-4.86810543329023e-06
1.03911130471721e-05
-5.32390799848502e-05
-2.98513592799278e-05
-1.81923847375496e-05
-2.87945504714524e-05
-3.31015226854131e-05
-3.28006883919735e-05
-5.78956246697251e-06
-2.5431629379833e-05
-3.93914115554819e-05
-1.97310480047112e-05
-3.34025894772806e-05
-1.47060746171343e-05
-2.50858042336568e-05
-3.42229475109776e-05
-2.86852532096462e-05
-2.19384249324498e-05
-1.84586772455908e-05
-1.21351101281879e-05
-1.25872812628727e-05
-2.6461386917863e-05
-4.45782915622594e-06
-2.44972333102562e-05
-2.71532331416285e-05
-1.81299834717279e-05
-3.29187254289983e-06
-4.67635831062061e-06
-1.90097599551054e-05
-9.60806216828949e-06
-1.18223540194739e-05
-2.0991052343229e-05
-3.401106222864e-05
-2.61012302026368e-05
-1.22214686394624e-05
-2.86763790667464e-05
-3.20801612312291e-05
-2.916690936794e-05
-3.64422747295288e-05
-1.41599746906281e-05
-1.53004647412408e-05
9.95271017045004e-06
-8.82730886652513e-06
-1.89199903372663e-05
-1.04282315248636e-05
-1.46463034622959e-05
-2.7286959997281e-05
-5.22152234592605e-06
-2.26246828314069e-05
-7.45158427578711e-07
-2.57015828864235e-05
-2.14477069111615e-05
-1.1105784842988e-05
-1.60254759077168e-05
-8.97844224079846e-06
-1.35951393317789e-05
-9.54025416272313e-06
-3.79879015749835e-05
-1.70159327096445e-05
-7.07572947779077e-06
-9.49615494750294e-06
-1.45821357863058e-05
-7.76032423712041e-06
-4.17943350420278e-05
-2.96407640464077e-05
-1.41095264964084e-05
-5.64838962666749e-05
-7.00947438361812e-06
-2.00157753171653e-05
-8.87190033464048e-06
-2.82690121994826e-05
-2.45210593530467e-05
1.4417763113446e-05
-1.75935328683253e-05
-3.29596815892316e-05
-7.0934925772547e-06
5.31766885123658e-06
-1.73075698795686e-05
-2.12188611463223e-05
-8.0502376747047e-06
-3.09985082882144e-05
1.43618704293306e-06
-3.38252611864718e-05
-4.21352531151229e-06
-2.00469181224007e-05
-3.51342914338141e-05
-2.57935479830599e-05
-4.07424748611709e-05
-1.67699272885572e-05
-1.87594518162004e-05
-3.52817857812013e-05
-1.95093032612973e-05
-2.9530607361062e-05
-2.8065756109172e-05
-1.98375378617838e-05
-9.44005827201367e-06
-1.97940431664298e-05
-3.71217884548338e-05
1.19057263948753e-05
-1.37109796652953e-05
-3.65876995820651e-05
-2.42547719122749e-05
-2.91681066615242e-05
6.47468468375194e-06
-3.26108115947534e-05
-2.5861837256652e-05
-2.52509977633847e-05
-3.46258305260064e-05
-2.96893654082236e-05
-3.25280330191042e-05
-2.01151313328824e-05
-1.66905466854329e-05
-3.18028518143577e-05
-2.71555080757514e-05
-1.82707854767026e-05
-2.4018380510427e-05
-3.39953557070439e-05
-1.0305092117398e-05
-2.86892368806595e-05
-1.80414441983121e-05
-3.33339912429992e-05
3.74033805662834e-06
-1.0167808133962e-05
-2.65662676795543e-05
-9.59434226378688e-06
-1.86097360895095e-05
-1.37872180429689e-05
-2.17840694349612e-05
5.20703610021914e-06
7.67378088143275e-06
-4.3122474561057e-05
-3.34471957062702e-05
-3.52445304413339e-05
-2.85085045649564e-05
-1.39787472483543e-05
-3.72873615589524e-05
-8.06915141673904e-06
1.72962569620465e-06
-9.38477230322257e-06
-2.88883884087575e-05
-2.93011891533827e-05
-2.65091553005811e-05
2.69763644618744e-06
-1.28255240728122e-05
-2.27280973736718e-05
-2.23784952849149e-05
-1.73166708983967e-05
-3.30595740989501e-05
-1.26145335744731e-05
2.22043520667139e-05
-1.27000752303867e-05
-2.1702519399278e-05
-1.01523074065248e-05
-7.04491238955241e-06
-1.82522381247922e-05
-2.92913737634395e-05
-2.70846614222821e-05
9.98743401158547e-06
-1.1871902136914e-05
-1.40617649754804e-05
-7.54996763814262e-08
-5.34513870776587e-05
-2.31484853448946e-05
-3.0518563336038e-05
-3.79593458502324e-05
8.35059269508407e-07
-2.820540374438e-05
-9.28228737755885e-06
-1.43990662402865e-05
-3.02339075084891e-05
-4.98443983705278e-06
-2.69618097943242e-05
-1.78302424805663e-05
-5.2342112174842e-06
-4.11249473538291e-05
4.64534862859717e-06
-7.33270151383506e-06
-3.96314645579161e-05
-2.73434652456526e-06
-1.11753823508681e-05
-1.59956984856053e-05
-3.53976492499485e-05
-9.89720394667435e-06
-1.35048649422161e-05
-3.04507047768564e-05
-3.262057731183e-05
-3.48595254459634e-05
-2.26746856159416e-05
-4.03615409207551e-05
-4.4140448020409e-05
-1.80572505362171e-05
-4.41406169282382e-05
-1.00704923743989e-05
-1.20979665307017e-05
-1.49603284142744e-05
-2.43492389351332e-05
-3.0822044819239e-05
-3.41170957251333e-05
5.46316242894052e-06
-2.84505588967473e-05
-5.1361433399646e-06
-2.61109400410504e-05
-2.20152535387169e-05
-2.92961569997365e-05
-2.92673390046618e-05
-3.21484901267959e-05
-1.44874285464591e-05
-1.8995398481381e-05
-4.89334137545261e-07
-1.80964253773395e-05
-1.04973577469134e-05
-4.00497126669985e-06
-3.68578042134659e-05
-1.07109643529248e-05
-1.78624203693546e-05
-1.42082687864859e-05
-3.31123803022325e-05
-3.01447454151778e-05
7.80748153354703e-06
-2.79679803690633e-06
-3.18626694610121e-05
-8.28142145832072e-06
-1.81682560829158e-05
-3.21081762482765e-05
-8.03849517091925e-06
-3.04296530856167e-05
-8.70513359691125e-06
-1.99494567325693e-05
-4.55456736764911e-05
-1.48802806298864e-05
-3.65400505230183e-05
-3.19003475484691e-05
-3.29828800710968e-05
-2.95467390717802e-05
-2.39505234227034e-05
-1.1588402810468e-05
-3.30223740820361e-05
-2.06329145132632e-06
-4.64319577144054e-05
9.40389278072924e-06
-2.22778587328708e-05
-2.76186030663293e-05
-1.64418638333633e-05
-2.22497196135155e-05
-2.48730175782802e-05
-2.23731700862383e-05
-2.77595553022517e-05
-3.0390793543577e-05
-3.0607509545166e-05
-2.97715204711182e-05
-2.69278314158757e-05
-2.16612398735022e-05
-7.5805113355201e-06
-3.01928272225194e-05
-2.55415646619171e-05
-2.2801240340569e-05
-3.75404727907166e-05
-3.44933260925012e-05
-2.67866705485791e-05
-2.78953628862021e-05
-2.59901698317737e-05
-3.86060003906859e-05
-3.09839826691069e-05
-1.39798361044602e-05
-2.4553495902057e-05
-2.04622656816872e-05
-2.35635301027355e-05
-1.31178287757688e-05
-3.9166831271822e-05
-2.21726560548258e-05
-1.16694673059728e-05
-3.6335634895435e-06
-1.76190127352667e-06
-3.29678206405599e-05
-1.11399734920305e-05
-2.39749945958716e-05
-2.41508086239126e-05
-6.89175665080718e-06
-1.33043596108419e-05
-1.37104982771426e-05
-2.35006460402075e-05
-2.19076248892593e-05
-3.78118610897377e-05
-2.44087955459972e-05
-1.35898580527083e-05
-1.95544577881106e-05
-2.11124870776443e-05
-9.79825024731038e-06
-1.65296428301408e-05
-2.79480285002302e-05
-3.0116941606169e-05
-1.82551022269226e-05
-2.94663927827488e-05
4.99460993064011e-06
-1.23551163718855e-05
-2.8640269938063e-05
-3.88269455120667e-05
-1.09627311312918e-05
2.20131299657369e-06
-2.07757465785669e-05
-2.01377382218613e-05
-1.90775969104289e-05
-2.99450612996464e-05
6.65066907790258e-06
-2.03090286190723e-06
-2.37851791566172e-05
1.87954219908857e-05
-1.73211641898826e-05
-1.27079157290105e-05
-9.48917134388682e-06
-8.61076345642187e-06
-2.08880025872365e-05
-3.44662856264697e-05
-2.97670816031114e-05
-2.84428387197262e-05
-1.00016204406976e-05
-1.64846429543204e-05
-4.13787116987001e-05
-1.97783793791675e-05
-1.69632425305576e-05
-1.13863958914767e-05
-1.39431182980542e-05
-9.9881567995218e-06
-3.32032795492885e-05
-3.07511496992703e-05
-8.79829497876709e-06
-4.72629062568018e-05
-1.42927038475297e-05
-2.60730740988573e-05
-3.56709054810794e-05
-1.48284553502201e-05
-2.52433730943309e-05
-2.44992400910694e-05
-6.85627806916022e-06
-1.70695360192369e-05
-3.71380216498716e-05
-1.54503994454003e-05
-1.67562111691814e-05
-3.87970744592929e-05
-2.73029974579948e-05
-3.38732154311807e-05
-2.86453362809766e-05
-1.48912406602871e-05
-3.79771850220292e-06
-1.29474378875176e-05
-8.66930764751169e-06
-1.67921066862557e-05
-2.45416384945265e-05
-3.48943037409996e-05
-3.85356640704499e-05
-3.26535038973521e-05
-2.09215681187319e-05
-1.28384550215992e-05
-2.31862189242928e-06
8.49376260694544e-06
-1.1334797408688e-05
2.56695823833161e-06
-1.58573642759705e-05
-3.01313215828267e-05
-3.40012715112619e-05
-1.71360280274233e-05
-1.42094843332448e-05
-2.75558406310501e-05
-2.72288230703793e-05
-1.14656975947837e-05
-2.5338360574287e-05
-2.40021688997852e-05
-1.28240603054351e-05
1.22384351843359e-05
-9.1051192627524e-06
-2.35658015314758e-05
-1.47671366272992e-05
-3.88539188674552e-05
-4.4026684222821e-05
-9.3318382864614e-06
-2.2551798435923e-05
-1.67921364595832e-05
-2.81031263702771e-05
-2.35713715511212e-06
-3.53926489304338e-05
-2.62579697556327e-05
-3.88998584163679e-05
-2.96404270623124e-05
-2.62450502588345e-05
-1.09596892472921e-05
8.9994636725876e-06
-6.22409640784591e-06
-3.33053607248026e-05
-1.0474572442354e-05
-2.69474125769478e-05
-1.78513979798954e-05
-1.07133026513113e-05
-3.39909490507309e-05
-1.76045870961745e-05
-1.16422420697172e-05
-2.56175261047891e-05
-3.34772057421891e-05
-8.71061115479818e-06
-3.86269455812126e-05
-3.08159288288708e-05
-2.36241211904144e-05
-1.08581342449718e-05
-2.40772141306666e-05
-8.68160039779594e-06
-2.78623452482502e-05
8.68155524224244e-06
-3.7717251284311e-05
-2.1537855767573e-05
-9.11612840297584e-06
-2.91981362728686e-05
-3.61792038817459e-05
-3.91380839086853e-05
-1.94055298661219e-05
-1.84898012921923e-05
-4.42720265352206e-05
-3.07785809373766e-05
-2.39488929065391e-06
-1.0904748433153e-05
-2.7768534886746e-05
-3.28015382636872e-05
-3.18649672739679e-05
-4.54561408618662e-05
-1.24140144813137e-05
-6.64613101903137e-06
-2.36954405453839e-05
-4.24052625172318e-06
-2.33861344387905e-05
-3.77120947461086e-05
-3.31337224555425e-05
-6.81482715246314e-06
-3.13044221711297e-06
-2.53225875172512e-05
-2.67672220037191e-05
-3.73696154089716e-05
-3.0892849208651e-05
-2.32393327496791e-05
-2.52473190567064e-05
-2.56368720065108e-05
-2.80752648582629e-07
-2.72396981560641e-05
-2.53896647396698e-05
-3.09846479427053e-05
-3.81245054651599e-05
-3.22055241194625e-05
-2.13437509031842e-05
-1.59155777709667e-05
-4.24373616888224e-05
-2.24535263908335e-05
-5.20742579833973e-06
-2.10369021073705e-05
-6.85153539423123e-07
2.78912490441204e-06
-4.98288453495989e-06
-1.55151024815437e-05
-2.18375356098969e-05
-3.12250592459146e-05
-1.64426060885599e-06
-2.7289866852651e-05
-2.16035589449901e-05
-3.33133793601536e-05
-6.09103459140296e-06
-3.4502513384791e-05
-2.50078429685035e-05
-3.08328861272268e-05
-2.0244485755049e-05
-2.22012912213646e-05
-3.31410045761345e-05
-4.41108142005759e-05
-2.355578312893e-05
-6.91609915021712e-06
-3.56268625296823e-06
-1.26826430074647e-05
-1.70745063356705e-05
-1.80349330512452e-05
-2.42232501775858e-05
-1.92708447299694e-05
-3.20984158944148e-05
-2.65197618182869e-05
-1.67273448441203e-05
-1.95790410148208e-05
-3.48940810627819e-05
-3.42549724162864e-05
-2.34195374245835e-05
-8.44456145859836e-06
-2.05813692233824e-05
-2.06127508983383e-05
-1.705358921529e-05
8.25253321629431e-06
-3.90002435371319e-05
-2.64614151357e-05
-3.24340529927829e-05
-1.58026405080689e-05
-1.2986224263329e-06
-4.61180649065619e-05
-1.85618607267761e-05
-6.56268898653532e-06
-2.43412999128684e-05
-2.68740929444249e-05
-2.02959650706588e-05
-8.17475597644017e-06
-8.66746242098603e-06
-1.04618314795945e-05
-2.11676779515253e-05
-2.2141947304135e-05
-1.58314255213895e-05
-2.51431622272983e-05
-1.16067146650528e-05
1.67419086745517e-05
-1.19852088652883e-05
-3.65230607267719e-05
-4.04843491142765e-05
-1.70601866755523e-05
-1.07066507399235e-05
-1.5705198381018e-05
-2.51210232407235e-05
-2.68563829893275e-05
-1.2941814358671e-05
-1.59657423897239e-05
-2.89725884092663e-05
-7.34803913352359e-06
-1.64564313336635e-05
-3.33972172983142e-05
-2.7313057935678e-05
-2.6806039596068e-05
-3.32663277735684e-05
-1.32598172189812e-05
-1.83942509016377e-05
-4.79014484361777e-06
-3.15668535692597e-05
-9.64167728074214e-06
-3.92644782251954e-05
-1.29239852572199e-05
1.19028204730136e-05
-1.63446184555348e-05
-3.19326184621437e-05
-2.70361338417991e-05
-2.01646841145129e-05
-4.07556673552582e-06
-1.77494771423871e-05
-1.93924945790117e-05
-2.44652348353917e-05
-3.22035883958674e-05
-2.03018309995241e-05
-1.22716728698872e-05
-4.50922626819549e-07
-3.19061900189809e-05
-4.2083217585055e-05
-3.25673306916392e-05
-1.61949552485552e-05
-2.39780953793846e-05
-3.29646846023964e-06
-2.44408300125597e-05
-1.92702425390622e-05
-1.10665464907236e-05
-2.68784559595441e-05
-3.15126618142142e-05
-8.79623866867248e-06
-4.18714742943011e-05
-2.09447968497867e-05
-5.20546331747242e-05
-4.1769590965191e-05
1.33692534465867e-06
-1.38454071927278e-05
-3.02027233434199e-05
-1.94580972990331e-05
-2.63295401664221e-05
-2.31317998650595e-05
-3.17903862735486e-05
-2.32154694447346e-05
-2.62950761514662e-05
-1.85145296679417e-05
-1.50314626152108e-05
-8.00989560710324e-06
-3.794868060652e-05
-2.90865748256318e-05
-2.0359494468281e-05
-1.06958984109999e-05
-2.2619041564371e-05
-3.42209128984363e-05
-2.19345133099192e-05
-4.5794348038681e-05
-2.37678299019108e-05
-2.83915695029524e-05
-1.42288077010874e-05
-3.89172108157475e-05
-1.85357645628668e-05
-3.85471299627851e-05
-3.70226116858425e-05
-3.54631851244384e-06
-1.25559748861515e-05
-5.0488274394629e-06
-9.25908288088976e-06
-2.99677931954968e-05
-1.07931319014344e-05
-1.8886916734513e-05
-2.41631715535724e-05
-8.15340635290723e-06
-2.36760899535319e-05
-4.63083656918008e-05
-2.84233321024346e-06
-7.09323603105439e-06
-2.83939443716816e-05
-3.25855321598745e-05
-3.52187093289082e-05
-1.66894742060873e-05
-2.13778569292864e-05
-2.38825574481965e-05
-4.13163859650345e-05
-1.79806717576291e-05
-6.89915490490754e-06
-6.58388628270437e-06
-2.02605242694736e-05
-1.84665621952145e-05
-1.16641367101809e-05
-4.85597286817661e-07
7.98267148409062e-06
-1.55485340011772e-05
-1.93180800089909e-05
-1.31477145853534e-06
-2.15666873009226e-05
-2.50398314310145e-05
-3.76292722908519e-05
-2.69715822685101e-05
-1.40924536713757e-05
-4.36512766213894e-05
-2.13124880919447e-05
-2.33785900432271e-05
-2.34117537904779e-05
-1.66631989439229e-05
-1.17398084681137e-05
-1.90463618909191e-05
-2.26938079823547e-05
-5.74715365147851e-06
-3.81322047820033e-05
-7.31458979279809e-06
-1.36158025322252e-05
-7.93686210441377e-06
-2.37231862001143e-05
-2.84718373990719e-05
-7.53925725727057e-06
-2.22675607960858e-05
-3.5452326747612e-05
-3.77744497980682e-05
-7.81761018882942e-06
-1.36648797271286e-05
-1.14036860389068e-05
-1.84940791243643e-05
8.29376223814388e-06
-3.10509873136538e-05
-3.76609010900963e-06
7.16717086530486e-07
-4.66604551645066e-05
-2.75944050867661e-05
-8.10025360914727e-06
-1.74370794082172e-05
-3.06309377155766e-05
-1.22821968376633e-05
-3.03657147139041e-05
-3.57979209265082e-05
-1.10620299143415e-05
-1.4868646512899e-05
-2.57934945364788e-05
-2.19847910199955e-05
-3.21479529007243e-05
-1.08658410827543e-06
-7.36251621494727e-06
-4.90593029725429e-05
-2.10554868018762e-05
-2.34083310871659e-05
-2.32930799202246e-05
-7.41958236083188e-06
-1.6763599258933e-05
-2.78680721296526e-06
-1.98511490665503e-05
-3.15409243733103e-05
-3.52664293440762e-05
-1.71913905010976e-05
-1.98505697404978e-05
-1.67280194130265e-05
-2.66806328281098e-05
-2.77158688176942e-05
-7.17198192244075e-06
-1.76552686691446e-05
-4.16476950454596e-06
-2.34578305523446e-05
-2.30347023155702e-05
-2.32487906448581e-06
-2.56110318559705e-05
-1.11446357309418e-05
-1.95137687129836e-06
-1.58812221102833e-05
-6.98025379334466e-06
-4.87432850006491e-06
-1.03501649323963e-05
-3.72427356420553e-05
-2.15448685485991e-05
-3.2175122109403e-05
-1.53426633975426e-05
-2.6846900372927e-05
-1.4922837468689e-05
-2.13991541033889e-05
-1.29128622584897e-05
-1.65482557284746e-05
-2.67302744678594e-05
-1.76722427471153e-05
-1.94599515368624e-05
-7.76769212710422e-06
-1.70558966790601e-05
1.49605489290781e-06
-1.48098206708137e-05
-1.35376576171121e-05
-2.65283774024106e-05
-2.77056927411938e-05
-2.65825019527746e-05
-1.23968961839021e-05
-4.10579688568233e-05
-2.12728458836721e-05
-1.66237601218312e-05
-9.2849661176535e-06
-3.39451516902061e-05
-3.94551852923429e-05
-8.46212713268166e-06
-8.23013971382646e-06
-1.50497453045978e-05
-8.02150691649074e-06
-8.87972811302125e-07
-2.94936905018722e-06
-2.07330918588916e-05
-4.39016192880026e-05
-2.47816744604269e-05
-3.65080050749934e-05
-3.02482068677974e-05
-4.49680751641661e-05
-2.20226150890681e-05
-2.48115806385253e-05
-1.83653258294584e-05
-1.75352070251647e-05
-2.793818432895e-05
-1.34771422892594e-05
-1.16495121092516e-05
-2.86339627760105e-05
-8.9261884511092e-06
-3.90888853371862e-06
-8.34213507856003e-06
-2.36673468778348e-05
-1.89085427491061e-05
-1.74133168645668e-05
-6.92486109608347e-06
-1.41123799315076e-05
-3.18461280923056e-05
-1.79084839457903e-05
-2.55447477577125e-05
-1.80415882733508e-05
-1.74691487911152e-05
-1.90061277545584e-05
-2.18657464953665e-05
-1.02833134053241e-05
-2.62172891064058e-05
-5.06022400783644e-05
-3.23631430503165e-05
-5.44621659587975e-06
-1.58226255649611e-05
-6.11357902688834e-06
-2.70455880496501e-05
-2.61884214384206e-05
-1.39780363685146e-05
-2.02583011987692e-05
-1.79472019627835e-05
-3.22642261437135e-05
-1.94369296452994e-05
-1.92114692874214e-05
-3.43924255725972e-05
-1.73710366295039e-05
-1.70542034518483e-05
5.13367498437915e-06
-1.34065704353581e-05
-1.42438306211259e-05
-4.28657507653783e-05
-1.90446977380734e-05
-1.55137632022305e-05
-2.40029235367702e-05
4.15282008335231e-07
-1.55856078041254e-05
-5.18314017489169e-06
-2.84860574581372e-05
-1.78873524182716e-05
-3.49035573804862e-05
-1.94229175679926e-05
-3.0507240392041e-05
-6.58767592141672e-06
-1.70750154775842e-05
-1.91336451028235e-05
1.00366220628367e-05
-3.36253278132264e-05
-3.47025159110234e-05
-1.80295222383012e-05
-2.33172378160572e-05
-4.76469562459216e-05
-2.30449186322048e-05
-3.04843217343268e-05
-2.99961489659001e-05
-1.48568421332357e-05
-4.08353025184885e-05
-2.53857522587964e-05
-1.0082824669905e-05
-3.02176600615788e-05
-2.57353473200991e-05
-2.25373647812852e-05
-1.79847738533536e-05
-1.29540618790776e-05
-1.9382684567032e-05
-2.82266282496809e-05
-1.34892508406947e-05
-3.90189468322754e-05
6.52007745555931e-06
-9.47742952756012e-06
-2.43326363594292e-05
-1.34840520099402e-05
-1.16860309017202e-05
2.04238128984738e-06
-3.4375786983002e-05
-3.8172012619232e-05
-7.83078624227203e-06
-2.46810449480229e-05
-1.18594440701897e-05
-4.19739657888149e-05
-3.50440920624832e-05
-2.02162098640871e-05
-2.00782365423144e-05
-2.92861160269317e-05
-4.26994434815046e-05
-2.79023582587447e-05
-2.47074171840363e-05
-3.3102824309919e-05
-6.67636290064786e-06
-1.06992402587893e-05
-3.35673698352516e-06
-2.2106048872491e-05
-6.11114946575403e-06
-1.33542599965516e-05
-2.56446775564969e-05
-3.19764047333875e-05
-3.36213175887119e-05
-2.29009512891281e-05
-7.2360839419373e-06
-3.11327547532508e-05
-1.32942609963106e-05
-2.94254822618673e-05
-4.17697709782178e-05
-3.18738360814366e-05
-3.62695563232847e-05
-2.18130838585721e-05
-2.47422222317205e-05
-1.16697289056899e-05
-8.76265811235136e-06
-6.1690642528874e-06
-1.25831090376761e-05
-3.5977728705443e-05
-3.05050076824596e-05
-3.09382724596535e-05
-2.19536693288839e-05
-3.81779100014477e-05
-1.60771421119812e-05
-1.14533854278233e-05
-1.2395811378328e-05
-7.75810553295537e-06
-3.57347802887843e-05
-2.04660391687392e-05
5.45973845473374e-06
-2.10039842433929e-05
-3.90413391127412e-05
-7.49610128612733e-06
-2.18442353099628e-05
-2.44975284933543e-05
-9.63711884583037e-06
-1.49867998951035e-05
-2.09931819925468e-05
-2.58378097341169e-05
-2.71562096298908e-05
-9.24147108882726e-06
-1.09600906526358e-05
-1.67068152675943e-05
-2.80301392385143e-05
-2.46367455740204e-05
-3.02610976463411e-05
-1.79202393561185e-05
-3.17000543349754e-05
-2.45710723651522e-05
-6.97036770079891e-06
-1.43624209586742e-05
-5.18973546968462e-06
-7.13991609023308e-06
7.49821348296117e-06
-3.98945742030749e-05
-3.04064542868042e-05
-5.67850533167672e-06
-3.54431133299739e-05
-8.55317060693392e-06
-3.27344964285401e-05
-1.22798354268473e-05
-2.3884862513458e-05
-7.50915058430621e-06
-1.96194195040323e-05
-2.27453947067021e-05
-3.37676829607253e-05
-3.62631444110607e-05
-1.33297354911121e-05
-2.46018847853945e-05
3.8196360780813e-06
-2.29797471064151e-05
-2.61501473575492e-05
-2.63991970321333e-05
-1.6953648058113e-05
-3.85474126034812e-05
-3.40310884160146e-06
-2.78066358734367e-05
-1.45986743557877e-05
-4.01288461192052e-05
-1.98133991589778e-05
-1.2986103252087e-05
-2.87134879681322e-05
-2.54003054425411e-05
-5.07072380930972e-06
-1.70242031052871e-05
-2.31703412503819e-05
-1.92453217512084e-05
-2.79528568902898e-05
-5.32894627161231e-06
-1.93779612637445e-05
-1.88496602301504e-05
-2.44059894982405e-05
-2.44689194080713e-05
-9.05782148530076e-06
-1.41507211225917e-05
-1.36437624718706e-05
-8.77249021121439e-06
-2.01240705285545e-06
-2.31362561429928e-05
-1.08947272231095e-05
-1.91455078509843e-05
-1.62715631577463e-06
-2.67994947205604e-05
-1.78681471275696e-05
-1.48172964501138e-05
-2.48480762436999e-05
-2.68304699807206e-05
-2.51912158634869e-05
3.18866089082919e-06
-4.12533536255377e-05
-2.16866268952507e-05
-6.87209198148396e-06
-1.73691444175539e-05
-1.52513907674036e-05
-9.21450187453175e-06
-1.34207424883125e-05
-5.57124356083645e-05
-7.73508866532541e-06
-3.6088963656387e-05
-1.14820741348636e-05
-7.16848612544382e-06
-7.97276972042162e-06
-1.59955470093455e-05
-3.51153996093284e-05
-3.76482701246272e-05
-4.01987961994546e-05
-3.02515337304739e-05
-1.91151710351801e-06
-4.35954441669781e-05
-3.07862449150571e-05
-1.43206497879602e-05
-4.71350706813784e-06
-2.89105623453298e-05
-1.57226775982346e-05
-3.01648704592222e-05
-2.0544641614798e-07
-4.12139732278453e-05
-1.74230318194766e-05
-6.21367426235732e-06
-2.04298484722894e-05
-2.99188551976072e-05
-1.86729576679829e-05
-1.82043228618536e-05
5.89202319835029e-07
-1.14393050665756e-05
-3.00339431959781e-05
-2.03752894321653e-05
-7.33738301330591e-06
-4.09363102658862e-06
-9.65249711512405e-06
2.12942793582529e-06
-3.08148170635496e-06
7.57580348770237e-07
-7.65557213904403e-06
-1.09783416624058e-05
-1.8903956252574e-05
-1.05989441251458e-05
-3.47798602720573e-05
-1.54001208510578e-05
-1.95048005119762e-05
-1.79151836461943e-05
-3.5760641531842e-05
-7.76204717215331e-06
-1.39127061636866e-05
-1.79083971308607e-05
-1.83411527024335e-05
-3.39287364822249e-05
-1.87554478172706e-05
-1.51172096798405e-05
-1.25251961538924e-05
-1.05953029632465e-05
-1.97391711970673e-05
-3.58371691858807e-05
-3.84998375523441e-05
-3.20809645504859e-05
-2.56459206063057e-05
-3.64326537869224e-05
9.64975886650527e-06
-4.35050532578977e-06
-2.20222927161316e-05
-1.61075409362999e-05
-2.25773613571327e-05
-3.16435066055974e-05
-1.38853871230743e-05
-1.95620542449849e-05
-2.00375762393805e-05
-9.37638119679598e-06
-1.59073359018468e-05
-2.60492167455271e-05
-9.40521284420851e-07
-2.88585817076932e-05
-1.91961593448126e-05
-9.64060865082559e-07
-2.03608307142553e-05
-3.03694250121602e-05
-2.7835356931448e-06
-1.92858911888445e-05
-1.91217015105646e-06
-1.39377798154724e-05
-3.44684719105322e-05
-3.37920848609888e-05
-3.39109603142659e-05
-1.83475033115851e-05
-1.73512637557073e-05
-2.52044595153957e-05
-2.97945752872645e-05
-1.53175752772265e-05
-2.16756686061325e-05
-3.8690399786688e-05
-2.40920399692712e-05
-2.02931961985311e-05
-2.50664082432942e-05
-3.08440636545584e-06
-3.53907297687766e-05
-1.96224700925684e-05
-1.6778524863147e-05
-3.10069486207518e-05
-7.01656091259455e-06
-3.40801170063724e-05
-2.33364827246814e-05
-3.66197356230951e-05
-3.03791020543416e-05
-2.03032457572186e-05
-1.40158210449122e-05
-2.50030888447522e-05
-2.9726471661349e-05
-1.25909660883812e-05
-2.10327470611475e-05
-9.28196390712723e-06
-3.70487185252035e-05
-2.7188448832202e-05
-8.46006268325326e-06
-1.52415427765407e-05
-2.20286693628997e-05
-3.05833242827758e-05
-1.16093685510143e-05
-2.95584681763196e-05
-2.7206134913825e-05
-1.57682165903829e-05
-3.31787714534544e-05
-2.41851078828022e-05
-1.15241259679673e-05
-9.81143226321339e-06
-1.34012911384865e-06
2.10056840958307e-06
-1.54571374401581e-05
-2.59738490197091e-05
-2.80719008940546e-05
-2.86280976717318e-05
-3.70889528887371e-05
-1.8455141479049e-05
-2.11944274580929e-05
-2.44072260951975e-05
-1.80739711759215e-05
-1.19090234095173e-05
7.28226257117121e-07
-2.37613918096766e-05
-2.20627834546759e-05
-1.98753903976185e-05
-2.50185934998581e-05
-5.82261596893508e-06
-5.45977955312816e-06
-2.57751475060184e-05
-1.75877265238451e-05
-2.32627849722311e-05
-2.89471913552646e-05
-1.73985490437228e-05
-3.4735542341963e-05
-1.37590383593481e-05
-2.26853768176435e-05
-2.37676574542538e-05
-2.44461532590482e-05
-1.74265236981337e-05
-1.64756272868396e-05
-8.63657033495127e-07
-2.24417842238126e-05
-2.02159069834422e-05
-2.048149297755e-05
-1.96779044721405e-05
-1.41272778681009e-05
-2.08860236337184e-05
-3.39512558295833e-05
-2.09854484320725e-05
-9.78493168088568e-06
4.11845740033336e-06
-2.4018002933341e-05
-4.11422257927556e-05
-1.4553002027277e-05
-2.04177726614882e-05
-3.41321764409496e-05
-7.61509301493617e-06
-7.27083879049661e-06
-1.72001199519988e-05
-2.30425418086207e-05
-1.77809718970711e-05
-3.11131701240012e-05
-2.40405669132172e-05
-3.2326577764013e-05
-2.90417792522612e-05
-3.35268440090477e-05
-2.51482803000271e-05
-2.97525785307583e-05
-3.04145303556927e-05
-2.45911960814977e-05
-1.8078412822915e-05
-2.17842870442353e-05
-2.86421867734225e-05
-5.70657245854468e-06
-2.60756301629708e-05
-1.45339561122878e-05
-8.56004082812427e-06
-9.80545768434273e-06
-3.22095762029712e-05
-1.05619308344953e-05
-2.59230891510849e-05
-1.49266818649332e-05
-3.33092265168224e-05
-2.53339965324528e-05
-9.89090000630828e-06
-4.12781099787379e-05
-2.51540774703486e-05
-5.33292381375191e-06
-1.19628749167692e-05
-3.00318610560333e-05
-1.55479870711836e-05
-2.47847844267093e-05
-1.48188576407086e-05
-1.10432685817358e-05
-3.24407445902516e-05
-1.09164297062463e-05
-2.34128739011287e-05
-1.15557864492665e-05
-1.72707513748907e-05
-6.91806894159383e-05
-2.33173541099628e-05
-9.80449013806959e-06
-1.39021212117949e-05
-2.8061547184254e-05
-1.02171340835568e-05
-3.93182976587943e-06
-1.99225885711018e-05
-1.43886039733158e-05
-1.19676435289052e-05
-1.03655451139252e-05
-8.43890135803493e-06
-2.09732554649625e-05
-9.08890107842832e-06
-2.14090634306038e-05
-1.8153876664043e-05
-2.44225936918147e-05
-3.49946904992519e-05
-1.64433453790601e-05
-1.68035868121701e-05
-2.24754527168409e-05
-4.16147987750766e-05
-1.78444630060183e-05
-1.74216336922701e-05
1.74905123360585e-05
-2.21382823294811e-05
-3.10468087373598e-05
-2.34102480175197e-05
-2.0996616147872e-05
-1.98039341909186e-05
-1.63549244288744e-05
-1.51698859251828e-05
-3.19247292893006e-05
-4.74314821441699e-05
-8.17411342030382e-06
-2.70571951531609e-05
-1.55583730466768e-05
-2.75796023782582e-05
-3.01636738917147e-05
-4.54522326069547e-05
-3.33680701440558e-05
-1.0844126871158e-05
-1.76392758872114e-05
-3.44627493291016e-05
-3.38277558760908e-05
-3.36034605858587e-05
-3.12477846803458e-05
-3.82013751517678e-05
-2.46836840523271e-05
-2.38879500696501e-05
-7.43652163958699e-06
-1.16846115180802e-05
-1.19841102349772e-05
-1.92382071999634e-05
-1.7898446090864e-05
-1.22447379880325e-05
-2.46651712409022e-05
-1.36369185044313e-05
-2.05950057175487e-05
-1.82314919049642e-06
-2.40373261137127e-05
-2.07767428388062e-05
-1.56208425661629e-05
-3.27296542084218e-05
-3.81950034058994e-05
-3.01677766507092e-05
-1.99351862737297e-05
-2.6619982786048e-05
-2.07226979345197e-05
-3.16631654127245e-05
-4.41058309150942e-05
-2.40984019402978e-06
-2.20572105513384e-05
-1.87394974961412e-05
-2.61306451250526e-05
-2.67345661712129e-05
-2.25332978739656e-05
-1.37034138348069e-05
-1.9781229264331e-05
-2.25780707322993e-05
-5.2426266512928e-06
3.14053022305289e-06
-3.40730836865648e-05
-1.08364724031012e-05
-8.68920388378918e-06
-5.28652722964807e-06
-1.33892865207221e-05
-2.81085417453226e-05
-1.56022672345206e-05
-3.01464074733071e-05
-9.36301041858626e-06
-7.97768853876493e-06
-1.46503346136426e-05
-1.06099400738304e-05
-2.17093120674642e-05
-2.76128553365008e-05
-9.59641072760193e-06
-1.10359047883364e-05
-3.21271573393279e-06
-2.12771074559862e-05
-2.26659953689339e-05
-3.29515670448503e-05
-3.16699201384537e-05
-1.32481031132054e-05
-1.83218135610859e-05
-1.17500705076532e-05
-3.3869867389583e-05
-1.37981264658461e-05
-2.29069562635864e-05
-2.37586603589339e-05
-9.37698741727011e-06
-2.83827863832589e-05
-1.34495179945442e-05
-2.55354927319223e-05
-1.02372897273807e-05
-2.9982953460404e-05
-2.67832786180774e-05
-1.62260416858423e-05
-2.14752741852739e-05
-4.41567655991113e-05
9.27659988367003e-06
-2.84218978956904e-05
-2.71323780693649e-05
-3.52174400412207e-05
-3.14692575174741e-05
-9.89371302414562e-06
-3.64567055211425e-05
-1.44494361653617e-06
-1.50555573369877e-05
-2.52697082831663e-05
-8.73476791007068e-06
-2.59105862467706e-05
-1.26532803151329e-05
-2.03384600585353e-05
-4.36039599068061e-05
-1.26758046195021e-05
-3.31894787972717e-05
-3.92424677284127e-05
-2.99546890638568e-05
-9.36990862824425e-06
-1.81185658531442e-05
-3.45611851818527e-05
-2.45209353704557e-05
-2.68846495300963e-07
-2.89501582777667e-05
-2.6093738002498e-05
-2.21857287604756e-05
-1.10389494750871e-05
-1.03098916040956e-05
-4.83762805761481e-06
-1.54589922046696e-05
-1.20016543491468e-05
-3.01347659839529e-05
-1.54846929392874e-05
4.78508732894042e-06
-1.30069996089259e-05
-5.0213586507468e-06
-2.40102780220126e-05
-3.59646756560781e-05
-3.4643881541613e-06
-1.66410000077101e-05
-1.0894066366951e-05
-1.1962073218381e-05
8.44923989747878e-06
-4.25451677304263e-06
-5.14970685369424e-05
-3.91341872429807e-05
-1.30554624291173e-05
-5.27526806888887e-05
-1.84908767484044e-06
-1.86527949853017e-05
-3.49441807749791e-05
-1.7663214941531e-05
-4.71969795973752e-06
-2.09663962350373e-05
-1.85604792073971e-05
-3.55500980022108e-05
-3.73428364299011e-05
-4.0372250781284e-05
1.65769392213427e-06
-2.19462212889226e-05
-3.11592972327428e-05
-1.7950803276354e-05
-1.47823551679795e-05
-1.14778584983424e-05
-3.26459399433007e-05
-2.21395299006217e-05
-3.89818554324975e-05
-2.33646341778631e-05
-1.20853009243894e-05
1.03732257752872e-05
-3.25235752997943e-05
-2.1749398228922e-05
-3.24097790224644e-05
-1.93721727529417e-05
-2.19940310478181e-05
-1.5249362291453e-05
-4.31259240120001e-05
-1.20091600022441e-05
-6.10386822538075e-06
-4.72295280415164e-05
-2.21480379152141e-05
-1.9969524044192e-05
-1.65525971986064e-05
-2.05510446048072e-05
-2.68313232819078e-05
-5.27138569771459e-05
-3.12043851200432e-05
-1.85411563281262e-05
-1.45635787989083e-05
-2.19838223105973e-05
-1.33636641693315e-05
-3.14291685831203e-05
-1.68160798993909e-05
-2.82604566913629e-05
-2.43046908050427e-05
-1.15383311183913e-05
4.74839801537219e-06
-1.20674983368539e-05
-3.66611628735162e-05
-2.96566763333333e-05
-3.91692338331722e-05
-3.58082219883307e-05
-2.91158805343401e-06
-9.44659340540824e-06
-8.36343543506765e-06
-3.13733391014281e-05
-1.19591704016504e-05
-3.88865131049606e-05
-1.54342797722323e-05
-2.16402375083559e-05
-1.69000075821509e-05
-1.4172538377894e-05
-2.04061997708917e-05
-2.28729648214673e-05
-3.16985193711006e-05
-2.32551314864975e-05
-1.55229364031331e-05
-1.31612886599667e-05
-6.49170689283441e-06
-1.42241055660201e-05
-2.26603526230814e-05
-3.67119210634943e-05
-1.87787227874134e-05
-5.28138718771473e-06
-7.05094167777684e-06
-3.10885669060462e-05
-2.48455347771346e-05
-3.7004687744429e-05
-3.35102991275024e-05
-7.97044026065177e-06
-3.44468234908414e-06
-1.37526211242671e-05
-1.71702340738363e-05
-3.48013610721083e-06
-1.32621608216304e-05
-3.10966418486455e-05
-4.38072528472828e-05
-3.33866936151818e-05
-3.3473753117982e-05
-1.91728411656273e-05
-3.29082895347135e-05
-2.51239251779136e-05
-1.36730532305447e-05
-1.78523352470725e-05
-2.35477475478186e-05
-4.13522695429483e-05
-1.83494301101787e-05
-8.72887043846579e-06
-3.02132519844566e-05
-2.46673241734461e-05
-3.09906747998841e-05
-3.46488466685242e-05
-1.41905244737052e-05
-3.22470079131843e-05
-2.96309783031218e-05
-1.62760532121649e-05
-2.59214080564439e-05
-1.10815060171111e-05
-1.9781625145883e-05
-3.50806314651593e-05
-3.86980448381665e-05
-7.64156935962446e-06
-5.83305293715262e-06
-3.46757834710744e-05
-1.80120447118974e-05
-2.28301915873014e-05
-2.67283208884119e-05
-4.38423351765917e-05
-2.83739019778853e-05
-2.95517222986715e-05
-2.22471642004975e-05
-2.33784173363944e-05
-2.63068466063285e-05
-2.76088825459897e-05
-3.01958607891993e-05
-1.61644844604673e-05
-3.05498810921084e-05
-2.28664146623812e-05
6.87620343971871e-06
-7.98188497691183e-06
-4.14103116778314e-05
-1.57076059154873e-06
-3.17929461850621e-05
-9.66279317222258e-06
-1.85672949983568e-05
-1.28879256686125e-05
-5.13009495363561e-05
-3.70407880711734e-05
-4.77750540982835e-06
-2.71856102880574e-05
-4.32480455407357e-05
-1.81384550027721e-07
-2.000334050175e-05
-2.62175901493898e-05
-3.29464451361e-06
-2.27173025987569e-05
-2.60668011252711e-05
-2.21329127322903e-05
-3.82253103332267e-05
-1.15237616105634e-05
-1.89662782637886e-05
-2.80480980110967e-05
-1.44811890234666e-05
-2.0801440221502e-05
-2.04659360135995e-05
-2.92862050811403e-05
-1.19879184837309e-05
-2.28761993426133e-05
-2.48946824059537e-05
-3.21459200364429e-05
-2.13824804926531e-05
-1.28816167188209e-05
-2.00251806767855e-05
-3.37093383900237e-05
-3.83524279150154e-05
-2.71502604580059e-05
-2.59179301346599e-05
-1.34153700173993e-05
-2.1956220049906e-05
-1.41036362093752e-05
-3.01305510156834e-05
-3.87602322596313e-05
-2.07540609995127e-05
-2.17046449292953e-05
-1.38265165972412e-05
-2.4542234966438e-05
-3.3180131290864e-05
-2.9340619633444e-05
-1.48829717845277e-05
-1.30767764077551e-05
-2.73005811913147e-05
-2.25390417943622e-05
-1.80712915627192e-05
-9.71724423816083e-06
-2.09219784056438e-05
-3.1685558790306e-05
-3.12865079059805e-05
-1.97793547430556e-05
-3.29835559802016e-05
-2.0257808525506e-05
-3.33889578010275e-05
-3.04419306978809e-05
-1.34423848842932e-05
-2.78693400853256e-05
-2.4255377653519e-05
-1.84688693522079e-05
-9.99626380793901e-06
-3.18193573960263e-06
-3.71814425954587e-05
-1.64797628966598e-05
-1.87089869672064e-05
-2.78919466677169e-05
-2.29577086649789e-05
-1.16696912749505e-05
-1.88886578589584e-06
-3.39664778731028e-05
-3.16360737137688e-05
-1.12196259752462e-05
-2.32762496051541e-05
-3.044490593319e-05
-2.20198098282962e-05
-3.2656903740469e-05
-5.32869191648901e-06
-1.06490153948012e-05
-3.13666760200908e-05
-4.12891154061264e-06
-8.47082549682091e-06
-1.50616817966936e-05
-1.55448246190101e-05
-1.27154418638382e-05
-3.68583147307724e-05
-2.98568642388124e-07
-3.9957505656914e-05
-1.45119196777725e-05
-1.04168570038571e-05
-8.97729979792673e-06
-2.48151500551763e-05
-3.13335721556625e-06
8.35433730362279e-07
-6.59519453754914e-06
-1.02270250693742e-05
-1.08524488969966e-05
3.92298223343768e-06
-2.73541508939501e-05
-1.0563868177112e-07
-4.4568447629122e-06
-2.54091561997677e-05
-1.23366408548578e-05
-2.84364498859124e-05
-1.97657726507127e-06
-1.56563632593382e-05
-3.82161286757828e-05
-2.61443691969035e-05
-1.98993967535547e-05
-2.1416645530059e-05
-2.45647789194252e-05
-2.29636529739833e-05
-2.20916048289086e-05
-1.1060773434734e-05
-1.96141038351579e-05
-2.19187960723714e-05
-8.16528900321377e-06
-2.16349421902902e-05
-2.24610079673017e-05
-1.52638524291812e-05
-3.39469053203524e-05
-1.32873549537175e-05
-5.32511014608422e-06
-1.90098072772802e-05
-1.19672206681882e-05
-2.02926504711704e-05
-3.00444862517611e-05
-7.19570158740897e-06
-2.84308960191846e-05
-2.13725178415504e-05
-3.26787753642435e-05
-2.56318615864665e-05
-3.2405606604193e-05
-1.91983246935477e-05
-3.18866973965645e-05
-1.66774692372105e-05
4.8198635053615e-06
-4.06772886964743e-05
-4.000276934993e-05
-4.55050382815549e-05
-3.20362310498454e-05
-1.28556646928969e-05
-6.38215638612636e-06
-2.68544822627968e-05
-4.25062635541899e-05
-3.0323745694986e-05
-2.1200683233967e-05
-1.46478711650062e-05
-2.17729923992752e-05
1.56660117955255e-06
-1.68658982011886e-05
-1.98561333569996e-05
-9.18221264745017e-06
2.28609643076647e-06
-2.54589753645625e-05
-2.19018351232313e-05
