# Supplementary material for: Research on computational propagation and identification of mine microseismic signals based on deep learning
Source: PLoS One. 2025 Oct 22;20(10):e0334641. doi: 10.1371/journal.pone.0334641 (PMC12543183; doi:10.1371/journal.pone.0334641)
Supplement: S1 Data — (ZIP) [file pone.0334641.s001.zip › 000100500001072.xlsx_0.txt_24.txt.txt]

-3.06325043678459e-05
-2.30048482195943e-05
-9.75602786012361e-06
-1.45522029538413e-05
-4.86497857398952e-05
-2.09599949240862e-05
-2.45089008182008e-05
-2.93524918564664e-05
-4.2625302380674e-05
-3.77920215794817e-05
-1.13473490777007e-05
-1.76561021871287e-05
-1.2376267533256e-05
-8.06048422488781e-06
-1.53133532170347e-05
-3.02794383883218e-05
-2.32728130263845e-05
-2.62706688981927e-05
-1.54105039699403e-05
-2.47922336376488e-05
-1.78687591274366e-05
-2.81314776336247e-05
-2.57376954668737e-05
-1.09725739795301e-05
-2.18160478528653e-05
-2.89749259634976e-05
-2.89656623890923e-05
-4.84401234051076e-05
-2.51534082527812e-05
-1.02102530965749e-05
-1.74318740252524e-05
-4.2372595440575e-05
-2.50148038728626e-05
-9.70776217600342e-06
-2.3657382964922e-05
-3.83469994701541e-05
-9.41991889645158e-06
-2.43760549669086e-05
-2.62148357584757e-05
-1.22538848057423e-05
-8.17712333051518e-06
-2.16381332880226e-05
1.29346783648768e-06
-3.82308865766244e-06
-2.78371268242353e-05
-1.10662190480486e-05
-3.96273884880872e-05
-1.1525110487532e-05
-3.29375251100814e-05
-2.79746871143306e-05
-2.68370506155351e-05
-2.76949998794229e-05
-1.71761157972787e-05
-2.85842517440486e-05
-2.09756708988385e-05
-5.08060319698044e-07
-3.41713213032948e-05
-2.54229875134113e-05
-1.24750792261578e-05
-3.7197928240207e-06
-2.53884526749799e-05
-5.25891909595139e-07
-1.80522111893428e-05
-1.80417398199525e-05
-1.10422927028029e-05
-3.04782149522193e-05
-6.07522477066289e-06
-1.09251858718131e-05
-1.13566755754086e-05
-2.4781771548686e-05
-2.01356228989538e-05
-2.35461009840289e-06
-2.1364948199945e-05
-2.82489785669836e-05
-9.58350657637585e-06
-1.54828356937956e-05
-2.56157768727635e-05
-2.30937503198326e-05
-2.13660567749414e-05
-3.24257913739987e-05
-2.14035495938814e-05
-4.81222519069657e-05
-2.57652741673262e-05
-3.28000983435859e-05
-2.69531801108064e-05
-3.51304960382612e-05
-1.6228673075344e-05
-2.0155614477546e-05
-1.72679571255981e-05
-6.12017808631554e-06
-1.12347400354226e-05
-4.02725661883847e-06
-1.0213856583317e-05
-1.51629439270974e-05
-2.82599923513562e-05
-2.03850683206296e-05
-1.88941096533683e-05
-7.84361311034989e-06
-3.25300341218013e-05
8.5734805475695e-06
-7.48300530449923e-06
-2.42119132671212e-05
-1.78171461190395e-05
-3.09082809875812e-05
-1.30260490445529e-07
-2.85972015815518e-05
-2.55022058224809e-05
-1.24709073619657e-05
-2.40228117713781e-05
-4.85922538654027e-05
3.19978141841666e-06
-2.00343874264092e-05
1.64093563770953e-06
-2.71013917690672e-05
-1.66765420437755e-05
-1.54687263914401e-05
-1.96545296878123e-05
-2.9658318304798e-05
-1.6325433151933e-05
-5.04343059653792e-06
-3.07357371601773e-05
4.3425110674198e-06
-4.25165150265862e-05
-3.14027304505569e-05
-2.55080150931593e-05
-1.9403455777772e-05
-2.34506310524706e-05
-9.79400433479717e-06
-1.39535477551956e-05
-3.23168825652463e-05
-1.70743061449562e-05
-2.75855689489925e-05
-3.00180736889712e-05
-1.26331681259667e-05
-6.89569146472892e-06
-2.07967957021924e-05
-3.18601396271087e-05
-1.03099106132601e-05
-1.23927328472285e-05
-3.76361880933076e-05
-2.18585432084438e-06
-1.33019750296726e-05
-2.1997028172899e-05
-1.01080946099513e-05
-2.03134783944588e-05
-1.79340594971648e-05
-3.21394928890375e-05
-2.13364677550823e-05
-4.18857534619771e-05
-2.31435150157221e-05
-2.9723395494103e-05
-6.28923335869858e-06
-1.7771561767303e-05
-1.58029453761599e-05
-2.73393274850184e-05
-2.44948908181983e-05
-1.80952098455681e-05
-2.41484548040982e-05
-1.51879138909529e-05
-2.47309430329568e-05
-8.68992066511259e-06
7.09402684880472e-06
-6.30546665605277e-06
-1.17977940355442e-05
-3.59343278571321e-05
-5.04877129831871e-06
-1.28385520899822e-05
-2.43904650429487e-05
-1.77389836642206e-06
-5.9825238904344e-06
4.17106581590862e-06
-2.27818498518082e-05
-3.79212561294426e-05
-1.5766445767546e-05
-3.25756505805088e-05
-2.82434344019348e-05
-1.9573397404119e-05
-1.55365129796672e-05
-7.85769529001986e-06
-3.63719756918612e-05
-3.75338562751004e-05
-1.97833162255995e-05
-2.05856173713378e-06
-1.1440113885102e-05
-2.99040519841142e-05
-1.29643802163857e-05
-1.69311240583379e-05
-1.73368232791231e-05
-2.71137624565802e-05
-2.62184698833973e-05
-8.42299742347607e-06
-2.4396369175413e-05
-2.00473975335583e-05
-3.87280046155592e-06
-2.03383787998926e-05
1.03510732585098e-05
-3.13383536477382e-05
-3.22912746372143e-05
-1.20808338834737e-05
-1.28417057999051e-05
-2.02963886906159e-05
-1.13683706587709e-05
-1.61022257299549e-05
-1.0632680716079e-05
-1.96768542583256e-05
-1.22637137447275e-05
-2.99665803132051e-05
-9.19650500883817e-06
-2.3359090497762e-06
-2.43769487946501e-05
-3.90135548216359e-05
-9.87341609248846e-06
-8.79230493257734e-06
-2.84379251210787e-05
-1.95347431288228e-05
-9.71504311159919e-06
-2.73150499408973e-05
-1.81193344795459e-05
-8.1565436432511e-06
-2.97436285839804e-05
-1.37117345026632e-05
-1.73355181587232e-05
-1.58181398141261e-05
-1.30999150621925e-05
-3.90413281257839e-05
-1.26225493781578e-05
-6.12388714555326e-05
-3.50569200984128e-05
-1.75991314023993e-05
-1.95083021154558e-05
-4.09690261112184e-05
-1.4819858083514e-05
-2.77213216399782e-05
-4.02221525309299e-05
-2.15458698640039e-05
-3.08030816172412e-05
5.89748842379266e-06
-1.85198184406941e-05
-2.90743688201926e-05
-1.61729544529619e-05
-3.2397944587546e-05
-1.33086767627614e-05
-6.38001482108972e-06
-6.85756148335752e-06
-2.52615791850689e-05
-2.25318335170239e-05
-4.82836152010213e-07
-1.92741283863595e-05
-1.5868780035384e-05
-2.86915864225593e-05
-6.02873455821591e-06
-1.94074578500113e-05
-4.90862086181792e-05
-1.20378680253403e-05
-2.62871623153291e-05
-4.03789609507836e-05
-2.29934923276907e-05
-2.85867728367238e-05
-1.82057582223831e-05
-1.55597789894609e-05
-3.25774816336009e-05
-5.52589312384453e-05
-2.38025292114272e-05
-3.52327810941754e-05
-1.10706069296494e-05
-1.19596783982259e-05
-2.5093767201053e-05
-2.86809285614922e-05
-2.45127544469801e-05
-3.20242663208222e-05
-2.13395815686749e-05
-1.37944366467765e-05
-2.15847076466524e-05
-3.39026001786368e-05
1.15958411609094e-06
-1.74990428261103e-05
-2.88352684421941e-05
-1.29650820830634e-05
-1.69504488102667e-05
-7.87888239752799e-06
-2.09922312859064e-05
-1.64729050354317e-05
-3.69197722597859e-05
-1.65866878431758e-05
7.27354188568749e-06
-4.40405873878143e-05
-1.58915219904817e-05
-3.58713171956401e-05
-3.28897311463574e-07
-2.10647615504911e-05
-6.7912253455181e-06
-2.31311962681467e-05
-2.19316004566554e-05
-1.3046485033145e-05
-7.08639635744946e-06
-6.17378601362138e-06
-1.82109133654179e-05
-2.62870772812059e-05
-2.87756563425941e-05
-4.69016980572846e-06
-4.93986819807608e-06
-1.31309210244428e-05
-1.91334125654907e-05
-2.7267088564472e-05
-1.33296125336525e-05
-9.95575926306476e-06
7.56168409039881e-07
-2.70276973558243e-05
-2.58980851567926e-05
-2.11499948056687e-05
-2.47387794585104e-05
-2.09995650297671e-05
-1.45031273876994e-05
-2.11199030455906e-05
-2.09168621113804e-05
-1.05639459660717e-05
-9.91800286935394e-06
-1.31531964714768e-05
-1.61788670711296e-05
-2.0138809221841e-05
-2.17376864946047e-05
-1.22191834751778e-06
-8.05195330879398e-06
-2.6636829220715e-05
-1.58792290807117e-05
-1.03033441260168e-05
-3.07737604370939e-05
-1.78552475941408e-05
-2.81046454590111e-05
-2.46205386663333e-05
-1.30671157765698e-05
-1.34908456624274e-05
-1.1198436558536e-05
-2.51260355645038e-05
-3.68445525745602e-05
-2.37343697073331e-05
-2.25361197180773e-05
-2.64529927898271e-05
-3.69932902899421e-05
-3.36476043368101e-05
-2.5592468474777e-05
-1.22399061710063e-05
-6.69663813728736e-06
-6.1642825210994e-06
-4.53851164350592e-05
-6.14520009946379e-06
-5.59893420906813e-06
-3.76046096374152e-05
-2.85012946664932e-05
-2.58837175282149e-05
-1.77141484820242e-05
-2.58686218911107e-05
-3.61145809779911e-05
-1.55980300585518e-05
-3.95238862470866e-05
-3.34220910183599e-05
-4.00420879804474e-05
-2.98632605663567e-05
-2.08721416095128e-05
-2.97775125570601e-05
-2.19245405942117e-05
1.11306019287593e-05
-3.75419188646843e-07
-3.73914316101073e-05
-2.98736566895969e-05
-3.34658527733222e-05
-1.16297285450133e-05
-1.38108949563786e-05
-2.88009204371052e-05
-3.10892915416583e-05
-1.68554456203159e-05
-1.65888323590287e-05
-8.53551533805115e-06
-1.61313260551766e-06
6.08067803129361e-07
-1.69000849789449e-05
-2.83378480754957e-06
-2.99654703681002e-05
-2.50459112182068e-05
-2.22435979853598e-05
-2.47327798813286e-05
-1.56138414097595e-07
7.67850763498411e-06
-2.18622559782558e-05
-1.13384086501813e-06
-3.2989541840822e-05
-1.30450475273786e-05
-1.51487391890624e-05
-2.28278641314953e-05
-2.8429891917928e-06
-8.76662196800371e-06
-2.58984811791582e-05
-6.61046107443644e-06
-2.12197751672536e-05
-4.86859074150734e-06
-1.46815575266924e-05
-2.35993050858232e-05
-2.36993730532359e-05
-2.87332128090902e-05
-1.9068246798223e-05
-2.14136975581591e-05
-3.01533767607113e-05
-2.51628458888433e-05
-1.39107584800917e-05
-2.14412972818562e-05
-3.12994652666422e-05
-1.4624964277772e-05
-2.862737087907e-05
-2.54379136618561e-05
-2.0709441286817e-05
-3.74369188100576e-05
3.61053494466057e-06
-8.95756437089674e-06
-2.1890435444871e-05
-1.3923019668897e-05
-1.13029538949616e-06
-1.38513166584962e-05
-3.38560274838735e-05
-5.12233350585868e-06
-3.86352841329744e-05
-3.39600419093334e-05
-3.35203605666818e-05
-2.32577127573133e-05
-3.39324779062139e-05
-1.31456682119891e-05
-2.71463786447272e-05
-6.62677884832649e-06
-3.05197276650372e-05
-2.76517556245188e-05
-3.36750166447302e-05
-2.65786257415022e-05
-1.842623403112e-05
-3.92727037393336e-05
-5.10068700002921e-05
-2.07401205274262e-05
-2.54427404096787e-06
-1.48350253793682e-05
-1.32980832366497e-05
-1.15199649228121e-05
-1.07893604235759e-05
-3.01867945252258e-05
-3.31687998176642e-05
-3.80449372858969e-05
-1.9343436215013e-05
-2.26805922767301e-06
-3.3080358916992e-06
-3.12120834846414e-05
-2.84187115576045e-05
-2.5343123715215e-05
-3.6219183062925e-05
-1.74103447752918e-05
-3.34589683565515e-05
-6.85516180137779e-06
-1.7665626360115e-05
-1.71341262294706e-05
-1.87743019942012e-05
-1.1327829088361e-05
1.32261802310663e-06
-1.59136522926939e-05
-2.25081002777959e-05
2.18518124625802e-06
-1.73576855924195e-05
-6.15155898245909e-06
-1.31943927979154e-05
-1.10656887925074e-06
8.25766344563716e-06
-3.28301573004615e-05
-1.7706510956234e-05
-1.9064280166602e-05
-6.85536631316164e-06
-3.1310080304829e-05
-1.53577222278055e-05
-2.18117759308593e-05
-1.40814886180448e-05
-4.26686514100871e-05
-2.38918864654702e-05
-3.2922697291433e-05
-2.22357505988045e-05
-1.36802291446873e-05
-1.27828128041701e-05
-2.58838263070211e-05
-4.11551666378122e-05
-2.47606898951822e-05
-3.18416505718338e-05
-1.7348111078374e-06
-1.07516793311313e-05
-2.62785080188554e-05
-5.72968792841089e-06
-4.44517675842407e-06
-2.4722586412584e-05
-1.73329577585616e-05
-1.52619967280391e-05
-1.10805016349212e-05
-3.41135458351301e-05
-2.80070507554135e-05
-3.0033491812822e-05
-2.09873324057083e-05
-6.17034641762779e-06
-1.87619792335224e-05
-2.89372847964775e-05
-1.68009137134845e-05
-1.48962016185283e-05
-2.33561864591189e-05
-9.39159350948403e-06
-7.39458014173908e-06
-1.72806688545228e-05
-1.35131399067694e-05
-2.97661961491685e-05
-3.12066798554543e-05
-2.0252958386146e-05
-1.11553944229186e-05
-2.28327114622555e-05
-2.35014009418392e-05
-2.85974749053376e-05
-1.18804351778721e-05
-3.12074438298054e-05
-7.71050298617695e-06
-1.95096473820877e-05
-3.89082935462615e-05
-1.49538763991004e-05
-1.25656908732461e-05
-3.46072930537954e-05
-3.76501932378509e-05
-2.21071401882899e-05
-5.83556749782566e-06
-1.36876096989547e-05
-1.35668971953628e-05
-5.19367921190045e-06
-3.09342824752746e-05
-1.15299899045901e-05
-2.18315612945772e-05
-1.31356863478043e-05
-2.27421994026829e-05
-2.26905159981112e-05
-1.63531107190204e-05
8.67559282433073e-07
-1.19733728048063e-05
-1.98494295610012e-05
-3.23158307491042e-05
-8.46793892224371e-06
-9.92715221058259e-06
-1.48767775675498e-06
-1.23369542124301e-05
-1.09855994537578e-05
-3.12026513289774e-05
-6.99021562031259e-06
-3.05912196899275e-05
2.36864640754893e-06
-2.46707998546317e-05
-4.79654493177944e-06
-2.1104282278295e-05
-1.34051358963518e-05
-4.87198845129779e-06
-7.26528707328922e-06
-2.60657493533665e-05
-1.61023529665505e-05
-2.78527095167405e-05
-2.93643318355962e-05
-7.67219536400657e-06
-2.990285000437e-05
-9.00144374194214e-06
-1.37180178112248e-05
-1.15529100419828e-05
-3.95755537583565e-06
-2.13675138937676e-05
-1.21818761569288e-05
-2.48372838600712e-05
-8.57690361523273e-06
-4.35828436303563e-06
-7.03828573907132e-06
-6.6827487681774e-06
-4.02465183789114e-05
-1.63517090270003e-05
-1.26403833589741e-05
-2.62003502314181e-05
-1.304337343058e-05
-1.97449649915794e-05
-2.36212396905938e-05
-1.86910246328301e-05
-2.36239329655609e-05
-3.37713250313915e-05
-1.96742807774016e-05
-2.24551097075455e-05
-2.21923129702857e-05
-2.13911542894539e-05
-1.26053113268904e-05
-8.8943843974538e-06
6.02078601501117e-07
1.23481542606817e-05
-2.59237359657677e-05
-5.05278385919707e-06
-7.99836266698731e-06
-4.079817234384e-06
-8.69328506033503e-06
5.20737984261183e-06
-2.75676858976266e-05
-3.66339627799131e-05
-1.25415974490453e-05
-7.54252774782201e-06
-4.82452237702104e-05
-6.24139486534109e-06
-3.01213033214415e-05
-1.45471041031375e-05
-7.19883103325172e-06
-4.44773916259299e-05
-2.85730574984148e-05
-2.23479691237423e-05
-1.03056783726931e-05
5.75641054795758e-06
-2.12885009725275e-05
-1.43744751305192e-05
4.19202316723353e-06
-1.96339182603772e-05
-1.37806504031645e-05
-9.1721925011175e-06
-2.18348531922137e-06
-2.427497108744e-05
-5.28299586806776e-06
-2.38136899125589e-06
-1.60208261205579e-05
-1.64045981966077e-05
-1.65044964489706e-05
-1.72317981973522e-05
-1.297509289381e-05
3.46459738091756e-07
-2.1860977871646e-05
-7.13483534765865e-06
-8.38674805401967e-06
-3.28375232814218e-05
-2.36848587065517e-05
-3.62931808194556e-05
-3.5683297824173e-05
-2.21914897297082e-05
-3.83342748293823e-05
-1.87653831293991e-05
-1.36766949245619e-05
-1.982827689824e-05
-2.67078177385343e-05
-2.42799449885396e-05
-8.61329455887624e-06
-2.13814349066656e-05
-3.4019022856472e-05
-2.16494586795898e-06
-5.91426526239093e-06
-2.70074930524023e-05
-7.29539364868808e-06
-9.73109357371251e-06
-1.48257588645295e-05
-1.76300050323532e-05
-1.59358474667778e-05
8.81122099790989e-06
-1.90518959418246e-05
-2.81208252513763e-05
-9.00032019154846e-06
-2.85077400916876e-05
-2.81955088968208e-05
-4.1677035416437e-05
-1.65521158259463e-05
-1.74258688763926e-05
5.73847171239396e-06
-2.67109713304333e-05
-2.54553854702798e-05
-2.04159950109536e-05
-3.716048923747e-05
-2.6225292490665e-05
-4.47019845904542e-05
-9.37268257529478e-06
-1.18335068811956e-06
-9.67747963816964e-07
-3.15897946106436e-05
-4.45143543495316e-06
-5.40926854567765e-06
-1.97448943145971e-05
-1.65262120428343e-05
-2.12469274784114e-05
-2.72045733304032e-05
-2.04874158903844e-05
-1.84057013316212e-05
-1.88086943961838e-05
-2.01579989614977e-05
-6.24697368824352e-06
-7.62367045710241e-06
-3.15397773284443e-06
1.30608458418022e-05
-3.77902841513382e-06
-8.65704045984667e-06
-1.35875142433241e-05
-3.31939659587294e-05
-7.5845349756089e-06
-1.0983360788677e-06
-1.19943499676535e-05
-1.22611346696971e-05
-8.00848681632228e-06
-1.58530490502665e-05
-9.02217251716847e-06
-3.12480338171285e-05
-3.22612880292045e-05
-2.58747382153611e-05
-1.0732928423814e-05
-8.98072018058399e-06
-3.27046984548136e-05
-2.3266155447903e-05
-1.83354512240199e-05
-3.03014596746898e-05
-1.73446135713566e-05
-3.55343037501419e-05
-2.13746918159517e-05
-1.04924274928797e-05
-9.31408433415624e-06
-2.2975496565867e-05
-3.21371138548288e-05
7.65470746319088e-06
-2.31568994006755e-05
-5.16498773703387e-06
-2.53185529328667e-05
-1.2684564519358e-05
-1.29077899838863e-05
-3.06951851129928e-06
-3.51498864960298e-05
-2.31884802513696e-05
-1.91923026759544e-05
-2.08758902487158e-05
-4.49798581112019e-06
-1.59433945687442e-05
-4.52391189048462e-05
-1.03991930074048e-05
-2.37199167800099e-05
-7.17474940831664e-05
-2.10175627865742e-05
5.28175430608707e-06
-3.93418904428999e-05
-9.29504386825782e-06
-8.83157532827151e-06
-7.40322363205677e-06
-2.55848507081702e-05
-1.03340075743644e-05
-2.74289052804266e-05
-1.84933685679135e-05
-2.61910695342873e-05
-7.08404580296073e-06
-3.66639967834862e-05
5.37448533929107e-06
-5.13315890072673e-05
-3.2605253750693e-05
-3.27310233433915e-05
-2.43691890194078e-05
-1.92296490582407e-05
-2.03320984535836e-05
-2.61709838045108e-05
-2.95154952111365e-05
-4.02079871566711e-05
-1.27285367319845e-05
-1.4578613932964e-05
-1.82023023230521e-05
-1.64546530584771e-05
-3.68070390703581e-05
-2.55657309564596e-05
-1.4153861988887e-05
-2.2642477321855e-05
-1.32387641862301e-05
-1.088442468761e-05
-7.4216939281055e-06
-5.48342067216276e-05
-1.66329076208994e-06
-6.25547127516184e-06
-2.08856399892614e-05
4.71337168056369e-06
-2.81501241907725e-05
-1.27548620148763e-05
-5.30672128852999e-06
-2.86187680084163e-05
-1.68477538333639e-05
6.4044224058144e-06
-1.2175689075975e-05
-1.50693281117071e-05
-2.90028315778347e-05
-3.49306152013801e-05
-4.79300779416174e-06
2.49958707989434e-06
-2.47534163367529e-05
-9.70384282420186e-06
-2.40582844851279e-05
-2.4683212660539e-05
-1.03918484227612e-05
-2.88672788268118e-05
-4.21863966973351e-05
-1.55364428587519e-05
-2.23333083746453e-05
-3.06927106358473e-05
-1.55405300150204e-05
-2.79182671559563e-05
-2.74348509501798e-05
-2.01998763790659e-05
-1.07331093975632e-05
-2.88242470238163e-05
-2.1915515044344e-05
-4.64967544088525e-06
-1.04616670408024e-05
-4.3666347911771e-06
-4.42433743751317e-05
-3.29093727110195e-05
-3.74600843412826e-05
-1.70870317571858e-05
4.37661109513773e-06
-4.05863696757858e-05
-3.24239454035698e-05
-5.31583781604828e-06
-2.95820023664668e-05
-3.29074425546858e-05
-1.29939037757007e-05
-3.55928559019599e-05
-2.68145068818873e-05
-1.21547272259433e-05
-1.48886257767958e-05
-4.60890169171006e-05
-2.30847099360928e-05
-7.75748964766185e-06
-2.8235804573702e-05
-1.49244612596075e-05
-2.07450323104413e-05
-1.54518714077965e-05
-2.30633053228639e-05
-2.27977392584905e-05
-2.42907905658508e-05
-3.75523291428716e-05
-2.76013964028127e-05
-1.50826670109029e-05
1.17199352538689e-06
-1.76883421139434e-05
-3.23772394182837e-05
-3.92804368887147e-06
-1.41454282167183e-05
-2.98262564497312e-06
-2.38076695107166e-05
-2.60668438605621e-05
-3.72855568790452e-05
-2.63068672919675e-05
-2.10286976194784e-05
-2.62870828743386e-05
-2.01424971149839e-05
-1.84837869492347e-05
-3.31278197120708e-05
-1.52298342498719e-05
-9.12872754372808e-06
-2.21043444550476e-05
-4.23666308437403e-06
2.54173398395724e-06
-5.28720895959681e-06
-2.97747153936311e-05
-8.59502166332564e-06
-2.86356786709102e-05
-1.9011413729568e-05
-2.83458160732254e-05
-6.37831419734642e-06
-1.03183441306583e-06
-3.54982872320685e-05
-8.13129904392697e-06
-2.57135198644168e-05
-3.28794643555155e-05
-1.97507709939121e-05
-2.29475036167746e-05
-2.10706727840942e-05
-1.63634069237316e-05
-1.77320256547717e-05
-2.16597426157018e-06
-2.13194638920996e-05
-2.48035678452447e-05
-1.30157131761141e-05
-1.78088645862574e-05
-6.80337624652974e-06
-2.00638635893133e-05
-3.56924330027637e-05
-4.87074613731221e-06
-1.05651967492602e-05
-9.32154750479918e-07
-3.08326325806658e-05
-2.30091978053827e-05
-2.33039463653868e-05
-2.17211033906279e-05
-1.89775563826795e-05
-2.4714752347565e-05
-2.84977041743351e-05
-2.79282760644022e-05
-4.05313267973853e-05
-2.42517342326131e-05
-2.06939584330161e-05
-1.64559379871842e-05
-2.85544829824424e-06
-3.08838485674345e-05
-9.16983018877205e-06
-3.24443230836743e-05
-1.183205936617e-05
2.56175506015882e-06
-1.18295170141031e-05
-2.92100532016904e-05
-6.43912067452674e-06
-3.71132697025449e-05
-4.24385724299561e-05
-5.35181777502528e-05
-1.49419636807661e-05
-2.38011203208523e-05
-5.79545313307353e-05
-1.4596282934586e-05
-3.35698506574447e-05
-2.56211009079464e-05
-7.58309355524245e-06
-2.11347184890768e-05
-6.51072951225891e-06
-2.87155013881917e-05
-2.22016134143895e-05
-3.99828506856344e-05
-2.1033471613871e-05
-1.41864581321112e-05
-2.02303677786702e-05
-6.91798051835748e-06
-2.5744624380232e-05
-2.00383589466028e-05
-2.96671625069353e-05
-3.0221152944137e-05
4.25932878123368e-06
8.02315245131424e-06
-1.07057880122503e-05
-2.15014224712016e-05
-3.05220191629188e-05
-3.2853228210603e-05
-1.7227322933418e-05
-6.92449324983555e-06
-8.87119304135821e-06
1.04768274993006e-05
-7.24518200426644e-06
-3.33923870181137e-05
-4.11147740650991e-05
-4.13321350598583e-05
-4.16084527162773e-06
-2.8164947665593e-05
-1.46010623908444e-06
-1.53371115022448e-05
-1.49764487006736e-06
-2.45671415038488e-05
1.05054449818212e-05
-1.03755062598776e-05
-5.31520929051464e-06
-1.71238945104917e-05
-1.14203304661793e-05
-5.26222527979384e-06
-3.05424459346787e-05
-7.23117084448448e-06
-3.47454689482902e-06
-1.06476593438208e-05
-2.59671812013358e-05
-1.48570326846466e-05
-2.68807479780274e-05
2.57745108638503e-06
-4.29569248237851e-06
-2.92479599412725e-05
-2.14858176535685e-05
-8.66858018036224e-06
-4.36070819434336e-05
-2.67059977925765e-05
-3.16144725993658e-05
-2.47914295094223e-05
-4.55492213655795e-05
-1.82814722512328e-05
-3.27945342007165e-05
-2.77629058426431e-05
-7.66939087185358e-06
-4.28093161045715e-05
-4.27628306736139e-05
-1.07035490661445e-05
-1.48060473851993e-05
-1.14426633873594e-05
-3.06554338550803e-05
-2.74431269736538e-05
-3.4095186549912e-05
-2.15342274041655e-05
-2.07319539629438e-05
6.16322615610836e-06
-1.44615521611439e-05
-1.17567602576916e-05
-1.31646873201463e-05
-2.42503332815283e-05
-2.13939590115213e-05
-1.52760959961713e-05
-1.34703208362523e-05
-3.66607203774945e-05
-2.68401430406135e-05
-1.11788691593174e-05
-8.61727111415968e-06
-3.56198726402761e-05
-2.15035581832268e-05
-2.51677860674152e-06
5.58216482182381e-06
-2.19383590175413e-05
-4.03234283745439e-06
-4.51404592409286e-05
-1.3195389526917e-05
-8.97209501406071e-06
-2.36319264038414e-05
-1.69939426243749e-05
-3.78726762725182e-05
-1.30000348517502e-05
-2.81798474927553e-05
-1.14269530439392e-05
-2.31191470704187e-05
-6.18154839913448e-06
-7.70099428912908e-06
-8.89979155850634e-06
-2.54692449999893e-05
-7.82426604597918e-06
-3.29123092620794e-05
-1.52581452915379e-05
-1.36439712609356e-05
-1.17729425849916e-05
-2.56779967260571e-05
5.92763796244298e-06
-1.96824373604936e-05
4.62428414668065e-06
-2.54170605097103e-05
-1.49587823652415e-05
-2.28775103604258e-05
-2.39608570901519e-05
-1.2026659352704e-05
6.09389509183769e-06
-1.9474488384939e-05
-4.0566051305612e-05
1.62448056657166e-06
4.04448264427386e-06
-2.80945310120776e-05
-1.51960744319652e-05
-1.69848937215058e-05
-3.75532017364122e-05
-2.42351360219968e-05
-3.69106789475566e-05
2.97103312503549e-06
-1.8415432411623e-05
-2.1644866269651e-05
-1.05335993223461e-05
-3.94194842831781e-06
-2.57017402835296e-05
-1.63744474143536e-05
-2.36750552148463e-05
-4.05453935163421e-05
-3.76532079466591e-05
-2.24916532762381e-05
-1.98365888222613e-05
-5.37773173216284e-06
-8.48259581904152e-06
-2.69549150913447e-05
-1.86134358907031e-05
-1.11445551647418e-05
-2.72139821901676e-06
-9.79913095875266e-06
-6.37887424609445e-06
-4.5467650414137e-05
-2.91567280854261e-05
-1.78523583058607e-05
-2.96425372466893e-05
-3.34374697990283e-05
6.69791265524905e-07
-2.56867800054996e-05
-2.3440425165699e-05
-8.61769031671007e-06
-2.86988926952588e-05
-3.16805441543519e-05
-2.66369440226593e-05
-1.27672666885351e-05
-7.17235372303294e-06
-1.62079209481428e-05
4.84183316670862e-06
-1.57103865244625e-05
-3.51957611261928e-05
-1.08492603129412e-05
-1.71028714004886e-05
-2.93383478066307e-05
-9.22424179631934e-07
-2.10726103880578e-05
1.68647966286479e-06
-1.05391518016064e-05
-6.83346061757331e-06
1.3539069459104e-06
-2.28567735360594e-05
-1.49147581408223e-05
-3.80731469501084e-06
-8.67536427277052e-06
-8.00552926091388e-06
-1.16043970678164e-05
-2.45229645708002e-05
9.11286583126405e-06
-2.81947920877367e-05
-3.43113486925406e-05
-3.48384793285593e-05
-2.52150165832684e-05
-2.11184097152498e-05
-1.36957512712034e-05
-3.24143852557994e-05
-2.55010756272552e-05
-4.88740845757601e-05
-2.94966339397272e-05
-1.93321485824799e-05
-1.80171924633845e-05
-3.40038953326022e-05
-3.56196263128516e-05
-2.10725006181665e-05
-1.71096504406578e-05
-7.57564008907017e-06
-2.14409434068585e-05
-3.51546574959539e-05
-2.06997824342934e-05
-1.28464399021907e-05
-2.08357987108877e-05
-2.94151560778834e-05
-3.46210884077594e-05
-1.58505359199888e-05
-2.10508966865093e-05
-1.79446260777889e-05
-1.5857280347542e-05
-3.01632024659482e-05
8.60321563189629e-06
-1.58542872708024e-05
-1.90364149950691e-05
-3.93853369706095e-06
-2.96549779660229e-05
-1.31747695214748e-05
-3.758490471711e-05
-4.75935505523507e-05
-2.56392756863644e-05
-1.83117082019477e-05
-1.84631444095335e-05
-7.73287629683988e-06
-4.06224764273814e-06
-1.85522609718911e-05
-2.68130287934859e-05
-1.4227088063319e-05
-2.79291644431625e-05
-2.90596578292075e-05
-1.64562084615783e-05
-9.6083101374981e-06
-1.95376131408277e-05
-1.23256631117747e-05
-3.03449088643599e-05
-2.08632636240308e-05
-1.21388207030434e-05
-1.70088307929085e-05
-3.06681155283643e-05
-1.69043936571113e-05
-1.23998981288542e-05
-9.03371636313796e-06
-2.50460159818912e-05
-2.38522956018556e-05
-3.00084573052247e-05
-1.34336916558797e-05
-1.03616648068308e-05
-1.6120875033799e-05
1.83544748188993e-06
-1.48333710438821e-05
-1.55689336328472e-05
-2.95085820841435e-05
-2.30077066594418e-05
-1.99428397752533e-05
1.01106580593641e-05
-2.3118318377417e-05
-2.64833460315366e-05
-1.68047963499798e-05
-8.19395057881757e-06
-1.46781812279367e-05
-3.03398555917757e-05
-3.11013543645421e-05
-1.63290403240882e-05
-3.06584040132437e-05
-3.03891780681385e-05
-3.53517169286204e-05
-1.0644621690017e-05
-1.00119363514808e-05
-1.81507883454733e-05
-2.04728180309508e-05
-3.13604625062769e-06
-6.98688089675691e-06
-1.50538895164268e-05
-3.05120517739739e-05
-3.29940599070521e-05
-1.84123197386596e-05
-2.34609299885815e-05
-6.0826252256977e-06
-4.44694830002471e-05
-1.92021565585978e-05
-1.16338791498316e-05
-5.23604457385143e-05
-8.03754622160852e-06
-3.19911957589952e-05
-2.94903103548764e-05
-2.53550785327756e-05
-1.8812962525627e-05
-2.3865612579032e-05
-8.62136018644709e-06
-2.91792146917961e-05
-2.51260794046345e-05
-2.60981130571833e-05
-9.20430574158403e-06
-2.11993661509688e-05
-7.67061043578028e-06
-9.40003276259339e-06
-2.99448461410979e-05
-8.70972311790207e-06
-1.00625773607261e-05
-1.53708634178237e-05
-1.1462034884463e-05
-2.29744397921482e-05
-1.4436167328035e-05
-4.85410909695244e-05
-1.91655355898547e-05
-1.02976437685919e-05
1.83072308445141e-06
-6.26062833667625e-06
-8.92043258270861e-06
-1.84868796446044e-05
-5.33300756712533e-06
-1.64824360658139e-06
-2.63594257597556e-05
-2.97409537221614e-05
-3.38632498841929e-05
-1.52951247196339e-05
-8.75722729482147e-06
-2.49226667249734e-05
-1.80363553638254e-05
-9.24571356258077e-06
-1.397158814414e-05
-9.81734958731139e-06
-1.4184853317222e-05
-7.92772101396393e-07
-2.33316986225072e-05
-2.42545584168053e-05
-1.6323727328305e-05
-1.62544944706624e-05
-2.14282518483573e-05
-7.27889659632163e-06
-2.86877631925269e-05
-1.61402239720675e-05
-1.55624178241697e-05
-2.15760864415569e-05
1.61173490415246e-06
-1.00120041650349e-05
-1.20878114801445e-05
-2.43479660292531e-05
-2.67116645086283e-05
-2.32532349145433e-05
-9.53242417866203e-06
-2.67748078347845e-06
-2.51965293839331e-05
-2.11689527939806e-06
-1.34714538527464e-05
-1.30348957311012e-05
-1.55296373665989e-05
-1.06108194701724e-05
-1.84095094955002e-05
-2.08976163236192e-05
-8.14690015414947e-06
-1.30383441912366e-05
-2.70295012862921e-05
-1.74009900152555e-05
-4.79940077157429e-06
2.18885624140178e-06
-1.25322439340712e-05
2.24151784791319e-07
1.21583393519855e-05
-1.4627962027028e-05
-2.6185069991269e-05
-8.29486641276661e-06
6.66127374996693e-06
-4.29489572220492e-05
-1.62034361080261e-05
-2.12034994747838e-05
-2.00757310336842e-05
-2.7114102967284e-05
-2.29282608837972e-05
-1.34617139046395e-06
-3.70755423786486e-05
-2.62732156606399e-05
-3.4693146091853e-05
-7.11227067573579e-07
-2.69286111936439e-05
-3.43024863172653e-05
-3.94793574205415e-06
-3.49716872283486e-05
-1.04029346584922e-05
-3.42790394507316e-05
-3.52494578037118e-06
-2.42867427670168e-05
-2.4082736760116e-05
-1.51450984585358e-05
-4.11353229736195e-05
-2.91880187603544e-05
-3.27981419529128e-05
-2.753822693187e-05
-2.53405730048419e-05
-2.93914253998478e-05
-9.48057695981684e-06
-3.33334356781369e-05
-1.66831292592381e-05
-2.28730321824976e-06
-3.00347964285414e-05
-1.84775844380007e-05
-1.74613811788758e-05
-1.56251434046082e-05
-2.54668986167294e-05
-2.77039247061497e-05
-1.77740049667307e-05
-2.75620245581949e-05
-1.18693368614686e-05
-2.04293308827201e-05
-1.91533048885428e-05
-1.25496285373899e-05
-2.49860716379784e-05
-2.79436350044435e-05
-2.21742810483666e-05
-9.94327549580933e-06
-4.87349705516808e-06
-2.00296816232882e-05
-2.0265849003693e-05
-1.7582242293131e-05
-2.06673620525947e-05
-1.13398884399737e-05
-2.18982595333179e-05
-2.21463122942633e-05
-2.2572257022816e-05
-1.32620845456976e-05
-3.13170559392439e-05
1.16207471282947e-06
-2.95133735764361e-05
-6.96953719631709e-07
1.00212266359859e-06
-1.97717408564093e-06
-2.11805228611888e-05
-2.51157732543304e-05
-1.94474456627758e-05
5.32840525752348e-06
-4.5021189512285e-06
-2.43987100935053e-05
-2.30474164792983e-05
-1.74405726730271e-05
-1.54845121849677e-05
-1.88843550181984e-05
-9.78067851964894e-06
-1.88851330057623e-05
-2.55196379398692e-05
-2.23995467165623e-05
-3.23051261549912e-05
-2.96556305265981e-05
-1.01540997053077e-05
-2.16924050189918e-06
-4.49463349237016e-07
-1.4197633607848e-05
-2.26953739113324e-05
-7.46769711913645e-06
-1.70924642823205e-05
-2.08711675077595e-05
-4.98706909051731e-05
-2.66456484938466e-05
-9.13397332573357e-07
-1.78322450647284e-05
-5.71226922602793e-06
-1.77869004756748e-05
-3.66556934588723e-05
-1.64659995510666e-05
-3.26469068015147e-05
-1.305601569925e-05
-2.03753651023402e-05
-2.1144315247014e-05
-1.85462659053336e-05
-2.74995311348847e-05
-5.183750965202e-05
-1.23797220593599e-05
-1.44647432698713e-05
3.23616131027153e-06
-6.66465363829324e-06
-2.7881860047166e-05
-8.62171169129381e-06
-1.52520708763106e-05
-1.31184036660497e-05
-1.58377379675211e-05
-1.86084953062189e-05
-1.36315732083759e-05
-2.9704370576017e-05
-4.61383302378253e-05
-1.22787847744581e-05
-1.45661219255577e-05
-8.00992820875113e-06
-8.22614385917983e-06
-2.60407753214302e-05
-3.87315104218748e-05
-2.29339483571961e-05
-4.60490377302558e-06
-1.79808676822525e-05
-1.37184647096978e-05
-3.42054112309494e-05
-1.84736221635312e-05
-1.83940612452124e-05
-8.43057730484766e-06
-1.99738044920922e-05
-1.68005531425175e-05
-1.27056622883274e-06
-1.35843106372069e-05
-1.25071662607368e-06
-2.03615460124596e-05
-2.28173642391377e-05
-1.64737418059482e-05
-4.78746974252426e-07
-2.23057285588845e-05
-8.12774702927341e-06
-5.50870009834976e-06
-1.17822843820864e-05
-3.04432382223364e-05
-7.29381236385174e-06
-2.69561809070105e-05
-1.96746847190649e-05
-3.11124056204406e-05
-2.63630627588185e-05
-3.4997787942998e-05
-3.05809036546782e-05
-3.44083845631776e-05
-1.41060273383043e-05
-2.74380895862617e-05
6.99884838427957e-06
-1.5168372944183e-05
-2.41091651638341e-05
-3.03377689486832e-05
-8.55263420851903e-06
-7.31112155383847e-06
-1.57175418237472e-05
-2.21085585706324e-05
-1.51003007306317e-05
-2.45763107635936e-05
-1.6165472132161e-05
-2.91656459991873e-05
-1.80706989184728e-05
-2.53816144740837e-05
-1.20900171642896e-05
-2.23005609947705e-05
-2.76226613014991e-05
-1.81192867457779e-05
-2.12008238353322e-05
-1.99301252083278e-05
-1.5879463433801e-05
-1.9151557705464e-06
-2.08533855291281e-05
-8.99573457817674e-06
-1.37426232550597e-05
-4.06656224317673e-05
-2.22908971884065e-05
-2.34032810614959e-05
-3.9063803793304e-06
-9.87650095096814e-06
-1.28461499286955e-05
-6.28311100760634e-06
-5.21737793653507e-07
-1.22817645111518e-05
-6.51709807729074e-06
-8.1474406417332e-06
-1.85195891853365e-05
-3.56838599333216e-07
-1.61739807499856e-05
-1.17839381766046e-05
-9.86145888987567e-06
-3.0024792148192e-05
-1.06296687834896e-05
-1.14710835499475e-05
-8.32212385257897e-06
-1.17667150239158e-05
-5.18767021188646e-05
-1.60617072237881e-05
-3.62574277009048e-05
-3.94887095864036e-05
-1.37684123843911e-05
-3.64265072699965e-05
-3.18460070287147e-05
-2.43560269522979e-05
-2.64713332344184e-05
-1.54468963049829e-05
-4.43500062374156e-05
-1.3843459852328e-05
-7.66061388803351e-06
-2.95159013919911e-05
-1.53517838686835e-05
-8.35283884604707e-06
-1.09894602695032e-05
-5.61448220618128e-06
-2.25485698068136e-05
-3.94159080871136e-06
-1.39798550868374e-05
-6.30541816913771e-06
-1.06764310400019e-05
-7.39800324947847e-06
-4.12357391914741e-05
-1.36715823886496e-05
-1.28250662458844e-05
2.33741524048039e-06
-6.41871335888052e-06
-3.12775419778905e-05
-1.55462501969329e-05
-9.62176944021713e-06
-2.73825025817177e-05
-1.34111977995482e-05
-1.78997373397383e-05
-1.59186173979869e-05
-1.66961427436855e-05
-1.94895020759263e-05
-2.37256405101317e-05
-1.91054851971512e-05
-2.24494086144845e-05
-1.6048279982002e-05
-1.94488147437494e-05
-3.72622223546969e-05
-2.48144838401412e-05
-1.40732962390617e-05
-1.46670431624947e-06
-4.64757373677163e-05
-3.30178391600497e-05
-1.27097101680938e-05
-1.07654718417333e-05
-1.55233705048137e-05
-2.21570425927758e-05
-3.02169570704204e-05
-2.43830925343663e-05
-2.04028184377932e-05
-1.68153775128713e-05
-3.01442743927476e-05
-1.45337085807834e-05
-1.20804673411406e-05
-2.47402355359328e-05
-1.57281971106135e-05
-2.08681268939087e-05
-2.00100638695456e-05
-2.56578335929068e-05
-6.18975776253173e-06
-1.71052941949718e-05
-1.16081962524571e-05
-1.14805406831228e-05
-2.66092175763939e-05
-1.47454753719714e-05
-3.06615437983471e-05
-2.69076833761548e-05
-1.75861506420638e-05
-4.09177012043248e-05
-1.74191513147568e-05
-1.54583864805406e-05
-1.70953113669219e-05
2.9801222103111e-06
-2.21912191035711e-05
-2.18540029242241e-05
-1.1448054917887e-05
-3.05500487393829e-05
-2.07753925155775e-05
-2.31806188180972e-05
-1.01090413144367e-05
-9.84054174285192e-06
-1.76309570830466e-05
-1.0967358079805e-05
-7.11689633577553e-06
4.43338140723294e-06
-2.38756272225312e-05
-1.89422933474726e-05
-3.66543069351732e-06
-2.5546917670818e-05
-4.47759178700203e-06
-3.43631400332419e-05
-8.26820275274081e-06
-1.39430578346217e-05
-3.71634051112829e-05
-2.84571187547609e-05
-3.16268980582204e-05
-2.88313420029264e-05
-1.61473582335992e-05
-2.01386605854997e-05
-1.43239595570782e-05
-3.33868061960243e-05
-1.6542240151651e-05
2.21166718741406e-06
-1.20624101987376e-05
-1.38408167064588e-05
-7.07345912147097e-06
-3.5307813595713e-06
-5.11731925270314e-06
-3.62864376127195e-06
-1.69066991126813e-05
-2.07466461217489e-05
-2.35105123179777e-05
-2.19508253159434e-05
-1.71525648914726e-05
-1.25734636410327e-05
-5.0353375418674e-06
-1.56879647758822e-05
-4.22741288896917e-05
-3.35929092429269e-05
-9.51449774036849e-06
-1.52780217254516e-05
-1.88154640528106e-05
-1.96229398971808e-05
-1.20127553302692e-05
-4.76575997260919e-05
-2.60290458973212e-05
-6.3281101453886e-06
-2.20222218927294e-05
-3.85032645363534e-05
-1.88651271114876e-05
-6.95821738169834e-07
-1.58880985030026e-05
-4.13061720707698e-06
-2.16477265085443e-05
-1.07135835111204e-05
-1.88599258070327e-05
-2.8660580430337e-05
-1.56282028180517e-05
-1.25344040164911e-05
-2.4259768376843e-05
-2.19239695565052e-05
-1.80713989739014e-05
-5.38932115681026e-05
-1.61556322438257e-05
-2.07853738279938e-05
-2.23288859631531e-05
-5.9548387518553e-05
-3.36183562373348e-05
-2.2381217439971e-05
-2.82359751683193e-05
-3.09648077879861e-05
-2.47517726771943e-05
-2.59817334417627e-05
-2.50984721919139e-05
-2.72551911830278e-05
-6.90367939633653e-06
-3.8286220739491e-05
-1.54369581612845e-05
9.27318503397978e-06
-3.2944183414864e-05
-1.73586896393767e-05
-2.61695758125999e-05
1.03212046376852e-05
-2.48927290052836e-05
-2.93793180225725e-05
-4.03631501169607e-06
-1.42195183076964e-05
-3.22882963066479e-05
-3.2260829744995e-05
-2.93268051087033e-05
-9.33308455257559e-06
-1.25610674656017e-05
-2.79240818736185e-06
-2.6429783383858e-05
-2.08358625750082e-05
-3.48304430291129e-05
-2.02475869172141e-05
-3.14592422718883e-05
-3.5521279404802e-05
-2.54051448608674e-05
-1.4534412228267e-05
-2.53512629647202e-05
-1.18365607873097e-05
-1.05853883173014e-05
-1.55280737397797e-05
-7.94710818491934e-06
-2.30126507306992e-05
-9.94323792967956e-06
1.9437239735501e-08
-2.44941111283463e-05
-2.98799970670981e-05
-4.33624367469298e-06
-1.76064576175738e-05
-3.92916982172809e-05
-2.56070108044435e-05
-2.32418384046573e-05
-3.41995171313897e-05
-2.20815804068417e-05
-3.04450918995535e-05
-5.2205370244463e-06
-1.99116918692243e-05
-3.22016775843906e-05
-2.53763792388559e-05
-4.27979162718009e-06
-1.13886560941377e-05
-2.06079015125719e-05
-6.2980776693999e-06
3.09851826981632e-06
2.86021307112e-06
-8.96790731224571e-06
-3.61085396516144e-05
-1.59438492155085e-05
-2.00930944924561e-05
-2.19083748854396e-05
1.77445931334897e-06
-1.39716010850902e-05
-3.17379151086544e-05
-1.62938352652481e-05
-4.7116779293256e-05
-2.38953163189214e-05
-1.66566648570949e-05
-8.36729511699897e-06
-4.31894832662354e-05
-2.72718601105234e-05
-4.27551090781219e-05
-2.4789761876994e-05
-3.13037055812984e-05
-3.07949743797563e-05
-2.14114762905297e-05
-1.24994070177764e-05
-2.04893331661017e-05
-1.14396804418777e-05
-2.20580393044281e-05
-1.8249042482537e-05
-1.65543029739278e-05
-7.235386226645e-06
-1.62440664458771e-05
6.64122132353265e-06
-1.41762124959293e-05
-2.9863323811616e-05
-1.85424388156453e-05
-8.43906950198571e-06
-1.77568026614571e-05
-2.81550618843297e-05
-3.80385823893394e-05
-2.18435862714384e-05
-2.85326856996491e-05
-2.84823033192553e-05
-8.46401990555343e-06
-1.20877553575793e-05
-2.9413594358177e-06
-4.35380874413211e-05
5.88745828977853e-06
-2.23741141277542e-05
-2.04953760598811e-05
-6.92694766109042e-06
-2.191324090835e-05
-1.53481010347966e-05
-1.21228797219742e-05
-1.75317916498235e-05
-1.2676046737304e-05
-1.2007396778815e-05
-1.61531300247614e-05
-2.42438586335925e-05
-2.10370121015489e-05
-2.90529363006169e-05
-2.62780812892648e-05
-1.4580899233767e-05
-2.05971234522995e-05
-3.12324436757524e-05
-1.19883975849415e-05
1.04100104603078e-08
-2.02141631552491e-05
-4.34634445803127e-05
-2.13591818210622e-05
-1.04687855723549e-05
-1.41822517997842e-05
-3.57256040918354e-05
-1.2941929349053e-05
-3.7235452770952e-06
-1.63496394735203e-05
-3.8976318146268e-05
-3.59539731831288e-06
-3.06924741040543e-05
-2.01854222915746e-05
-1.37524329974375e-05
-3.25788415996071e-05
-2.18615529874486e-05
-2.35414587907851e-05
-5.04595790247669e-06
-2.82032536463328e-05
-3.54236988267077e-06
-3.91025460589025e-05
-3.75445903391448e-05
-1.98010894269992e-05
-2.94409124370691e-05
-5.33163801197771e-06
-1.73997738706371e-05
-3.05694011296445e-05
-2.63527332585479e-05
-1.20554797786836e-05
-5.14830855510794e-06
-3.2844253442693e-05
-2.93558995285034e-05
-2.99818235418216e-05
-1.43906713710384e-05
-3.27283923638012e-05
-3.63288392273743e-05
-2.60874643310351e-05
-2.4535762560164e-05
-3.23643164656678e-05
-1.96121833854679e-05
-2.59106369813871e-05
-1.33324886362584e-05
-1.023964352167e-05
-2.26507379703534e-05
-1.99879771415357e-05
-1.81312095811732e-05
-1.46470434408143e-05
-1.80018294469577e-05
-3.00091778034621e-05
-1.61717618912346e-05
-1.42551544406337e-05
-7.95604160102022e-06
-1.24655253497832e-05
-9.81559463716798e-06
-4.32863662720177e-05
-1.89024558236956e-05
-1.78824889291978e-05
-2.51018579975383e-05
-1.91114587228064e-05
-3.56713947553477e-05
-3.81425879415726e-06
4.08694319992524e-06
-1.68917286438293e-05
-6.5461202213783e-06
-3.39739808374733e-05
-2.5302106880146e-05
-1.79059784557337e-05
-1.36969060455766e-05
-4.10593401177539e-06
-3.23428981945708e-06
-1.76370552785804e-05
-1.45416212250982e-06
-6.58904209245598e-06
-4.21486489184133e-06
-9.53431906871845e-06
-1.10345239351052e-05
-3.51924212948228e-05
-2.38790650077237e-05
-5.09643439303074e-06
-3.31715573505877e-05
-1.46365496450715e-05
-3.38732571874236e-05
-1.53229886137337e-05
-2.55639469878925e-05
-1.48195565244669e-05
-1.87504658522393e-05
-5.05745006454495e-06
-3.33125435634597e-05
-3.0986710984178e-06
-1.35163496346865e-05
-2.46546149647727e-05
-8.8556157200708e-06
-2.63673468947378e-05
-1.34847948198778e-05
-1.40802599255052e-05
-2.73782421785278e-05
-1.18011792803364e-05
-3.29345261501353e-05
-1.87410265974849e-05
-4.06794962605073e-06
-1.37884865752398e-05
-1.4098770554532e-05
-3.84539488823621e-05
-2.78009428512742e-05
-1.38065461894382e-05
-2.80066879042806e-05
-3.7879334461212e-05
-1.7044417657714e-05
-3.46376372266427e-05
-2.58442868407273e-05
-9.51224190273601e-06
-2.63842947328267e-05
-3.50309470182322e-05
-2.52716532831211e-05
-2.72464452731747e-05
2.98977328795569e-06
-5.5360769647261e-06
2.36375801830295e-06
-1.17667525416996e-05
-1.84939287006073e-05
-2.39079440886192e-05
-2.44610667720847e-05
-1.84700756482865e-05
-2.89313594187849e-05
-1.83569107079134e-05
-3.2378520971148e-05
-2.05599460106092e-05
-7.058309956815e-06
-1.79130641870993e-05
-2.80597088522392e-05
-3.10283863396726e-05
-3.50859528252727e-05
-1.93862056506271e-05
-1.9485406406188e-05
-1.13053682750689e-05
-3.7315614108689e-05
-3.05797067132165e-05
-1.7558148440589e-05
-9.40251437461979e-06
-9.13090406146885e-06
-1.6622875181563e-05
-3.848107525241e-05
-1.12281273366295e-05
3.21323794231851e-06
-3.1523633215202e-05
-1.74652446980099e-05
-2.40449712004283e-05
-1.88639117120265e-05
2.41669228417355e-06
-3.64916980303411e-06
-3.28384993067797e-05
-1.35562596789211e-05
-8.96800083397253e-06
-3.6508135993516e-05
-1.24526150562038e-05
-2.58757667544092e-05
-3.37944251274689e-05
-7.92520273191627e-06
-2.18128811193549e-05
-2.0257900039971e-05
-1.55072517649182e-05
2.82277539525965e-06
-2.42088272335393e-05
-3.81103777758562e-05
-1.72522776607137e-05
-2.04077174388309e-05
-2.72580667199639e-05
-1.98834344015978e-05
-2.37969545362282e-05
-1.60216748709725e-05
-3.29480314441199e-05
-2.60570432939922e-05
-2.75338541398378e-05
-1.02928702054861e-05
-9.60271778933581e-06
-2.07171772710062e-05
-3.03726059415279e-05
-2.48851604367892e-05
-3.20664293843961e-05
-1.40872357852772e-05
-1.04954178950399e-05
-1.21959107553771e-05
-1.23743924180332e-05
-2.44220500507484e-05
-3.78880546760406e-05
-7.31787690750296e-06
-8.70004249603395e-06
-7.98371949202829e-06
-1.57619377637737e-05
-2.24765589426899e-05
-2.42766157073801e-05
-1.84872503050943e-05
-8.51663808122295e-06
-2.91011562424611e-05
1.49276773882601e-05
-1.24701727320085e-05
-7.35691826388102e-06
-2.20493677609461e-05
-1.83094733872865e-05
-1.01656906781849e-05
-2.95509172082683e-05
-1.46561700935159e-05
2.35025596468767e-07
-3.68898172008632e-05
-4.20333107777826e-05
-2.87902772066279e-05
-2.24672732848917e-05
-1.84592352994352e-05
-2.04323345647914e-05
-3.93378350427226e-05
-2.55172983674939e-05
-2.68174965575796e-05
-9.58376680476754e-06
-2.11049463369676e-06
-3.75426799030969e-05
-4.63796425445113e-05
-1.21104442979466e-05
-6.89421569893523e-06
-2.58011880740066e-05
-3.25655621069095e-05
-2.56831301376271e-05
-5.56691886966639e-05
-7.01201204856636e-06
-1.67705953705516e-05
-4.09391177780793e-05
-1.76475711155191e-05
5.15230597471403e-06
-1.79429775913616e-05
-3.11811863816465e-05
-2.15896819086271e-05
3.59079031851163e-07
-4.12916336266086e-05
-2.85250709310627e-05
-3.22307885292399e-05
-2.62477734536711e-06
3.78529972598664e-06
-1.81683809270348e-05
6.49744544842867e-06
-2.31127796141705e-05
-1.4850922369049e-05
-4.0469948163717e-05
5.59795745349205e-06
-2.33850888701444e-05
-4.43418754046064e-06
-9.76560317366426e-06
-2.60305010010843e-05
1.19133627290006e-05
-9.71336580479656e-06
-1.05695770503656e-05
-1.67370965714668e-05
-2.56779579286864e-05
-2.83547823983114e-05
-1.43246605692742e-05
-1.4487480162945e-05
-7.49847602975012e-06
-1.95701573840026e-05
-1.09051602869035e-05
-3.1284444230295e-05
-7.04688848762746e-06
-2.16347075889724e-05
-9.92957401254567e-06
-2.04756606027713e-05
-1.10466554013333e-05
1.69567444768814e-07
-1.84222627573989e-06
-2.77769128262032e-05
-3.1698479183832e-05
-1.21178427474021e-05
-3.09681764697426e-05
-4.12338789491592e-05
-3.50170373000787e-05
-2.63005294312645e-05
-4.35738131961621e-05
-3.5880738925305e-05
-2.86986113837598e-05
-3.33298747643148e-05
-9.42442930440299e-06
-2.70859773404346e-05
-3.2580240108981e-05
-1.35453691893728e-05
-1.40737038362431e-05
-2.84139185056597e-05
-2.08645603282862e-05
-2.073834742742e-05
1.03449950982296e-05
-4.71482564806073e-05
-2.62855561100911e-05
-1.26755155261298e-05
-2.39351974225264e-05
-6.10276659893755e-06
-2.8245479142719e-05
-1.83108311869104e-05
-9.149522059004e-06
-6.80684041154411e-06
-1.92489771570401e-05
-2.202592869942e-05
-2.30995881351377e-05
-4.12155900654766e-05
-3.80238042758212e-05
-1.77333986894671e-05
-2.11278635227361e-05
-2.06903273272e-05
3.30936966581222e-06
-1.63847775344551e-05
-2.25774361388462e-05
-5.88097231074535e-06
-1.40348768527701e-05
-1.05478484720452e-05
-4.08187030264827e-05
-1.79245559330054e-05
-1.73240088279639e-05
-1.90984465146231e-05
-1.88910743240718e-05
-9.43664782318759e-06
-7.11705350031874e-06
-3.19274806488789e-05
7.08292092039779e-07
-1.70945711683983e-05
-2.3074460093234e-05
-1.50034698195968e-05
-1.37773788104488e-05
-6.52352816565176e-06
-1.37587508121101e-05
-1.63105370437585e-05
-1.52223215621297e-05
-1.49055375443514e-05
-6.9697769825694e-06
-1.40127427993976e-05
-3.99560347264578e-06
-3.11692046073958e-06
-7.21294762459657e-06
-3.23083065744537e-05
-2.14335945393888e-05
-2.42950152486725e-05
-2.88390950629004e-05
-2.22896157284114e-05
-2.75653234456062e-05
-1.54389997691874e-05
4.3603391611251e-07
-2.97575076995105e-05
-5.01402161311127e-07
-2.36023340363556e-05
-4.03424555859092e-05
-2.0472348035648e-05
-2.47006422936667e-05
-3.60490648307259e-06
-3.81209356685786e-06
-5.94445713173175e-07
-9.40235981141433e-06
-3.35634720116443e-06
-3.18303403724022e-05
-2.49047987726187e-05
-1.18361071437274e-05
-1.34019768125725e-05
-7.3751883964163e-06
-8.29965274523442e-06
-6.14057428378484e-05
-1.06384450180594e-05
-2.30411672248402e-05
-2.32188578632449e-05
-1.15389813639394e-05
-3.87010124921019e-05
-1.32610175862901e-05
-3.14014855006971e-05
-3.03996421123528e-05
-2.72159839274376e-05
-3.26236035513784e-05
-6.05230070426261e-06
-2.28164155187062e-05
-1.41083625100245e-05
-5.92139007902372e-06
-2.51715889117927e-05
-1.41198535284924e-05
-2.65282153580503e-05
-2.67721839694476e-05
-5.67842750139486e-06
-4.84807610968448e-05
1.80474005962662e-05
-9.440517461089e-06
-2.27288841937022e-05
-1.67986522151087e-05
-2.78178545067258e-05
-1.10337214387832e-05
-3.15939957536865e-05
-3.60531513798714e-05
-2.20896407137509e-05
-3.41629036513565e-05
-1.91386216993175e-05
-2.03097113200513e-05
-3.16375248619263e-06
2.63824789617288e-06
-2.55231005283481e-05
-2.45095356592847e-05
-1.67425193424381e-05
-2.86640126356261e-05
-2.15188367348931e-05
-7.5445346279207e-06
-8.91053919192855e-06
-3.4992863222384e-05
-2.09569365332956e-05
-2.52653424111888e-05
-3.2910416341776e-05
6.71700914593289e-06
-2.31905304167257e-05
-3.219490819876e-05
-7.9045446105168e-06
-3.39425659477095e-05
-1.96359512553921e-05
-1.17992382281695e-05
-2.4943088361036e-05
-4.83408105126331e-05
-3.60856402622757e-05
-2.17012751415297e-05
-2.0920440690435e-05
-2.94171713645519e-05
-9.87597028115019e-06
2.39374777917003e-06
-3.23670779207849e-05
-2.2105388757935e-05
-4.02604318992081e-05
-1.2471942715674e-05
-2.83326568654208e-05
-2.71400678183137e-05
-2.62851990394442e-05
-2.50304796988325e-05
-1.92810717274562e-05
-1.95159103074671e-05
-2.45129469172885e-05
-2.26377203006592e-05
-2.93154391841134e-05
-7.98191374314751e-06
-1.73125909718365e-05
-2.83564645372889e-05
-1.68906326010952e-05
-2.75404828333543e-05
-8.66555047645254e-06
-1.31615271942732e-05
-2.51927635277141e-05
-2.27161242850805e-05
-2.24766183970675e-05
-2.45090438020624e-05
-1.31417419138625e-05
-2.59369377769614e-05
3.72415101659542e-06
-1.1059737352572e-06
-4.85454046057791e-06
-2.89852368474753e-05
-1.17260983926207e-05
-1.68463964216234e-05
-4.17112937232191e-07
-7.45289550988024e-06
-1.38746355116185e-05
-4.69938719452766e-05
-3.91904448884002e-05
-9.50381199753226e-06
-2.22949899499694e-05
-1.81963945709131e-05
-3.70725047500352e-05
-1.01746261958948e-05
-1.92648519999669e-05
-1.19783015767284e-05
-4.3678642096188e-06
-1.83969885302218e-05
-3.25801524825069e-05
-1.1330090374335e-05
-1.78206367497126e-05
-9.55412406823303e-06
-3.27330725598708e-06
-2.18248151538351e-05
-7.78641361901077e-06
-2.47911588511074e-05
-8.72831977956463e-06
-1.78087112955124e-05
-1.58142424398466e-05
-1.40475306080568e-05
-1.8709962924854e-05
-5.54911978796238e-06
-2.07093908808271e-05
-2.52608711106323e-05
-2.11108399105073e-05
-2.15345350034268e-05
-2.38048376100189e-06
-1.54307281920876e-05
-2.4598459237612e-05
-1.51495181811396e-05
-1.09570239840669e-05
-1.6565192380127e-05
-3.66600040985985e-05
-1.78179596405054e-05
-1.81822989102129e-05
-2.12919336097091e-05
-1.81407494610202e-05
-1.8637714667288e-05
-9.37518159794573e-06
-4.19802492018682e-05
-2.21479428292285e-05
-3.5374093845718e-06
-1.92656607840313e-05
-1.22791766756491e-05
-3.06732576655762e-05
-2.55858063295445e-06
-1.57862872804142e-05
-4.67640306099123e-06
-1.65912574836052e-05
-1.44872337063179e-05
-6.30783110596209e-06
-2.10930884097327e-07
-1.7226573176183e-05
9.12898821647848e-06
-3.07905043104015e-06
-2.81832471358894e-05
-1.39875853708894e-05
-1.7226860874496e-05
-1.74037494234851e-05
-4.02915811535333e-05
-1.36482337744113e-05
-2.49210668074433e-05
1.58066358241937e-06
-3.07023770419515e-05
-3.77969655510447e-07
2.57300168971283e-06
-4.89239442284893e-06
-4.20061879169404e-05
-2.03354346036421e-05
-3.14582029479768e-05
-1.71272687963629e-05
-1.78960546045939e-05
-2.34458538618437e-05
-1.83025206145151e-05
5.71743684317529e-06
1.93627665711395e-05
-2.28843107849096e-05
-2.30273380074869e-05
-3.06145867164225e-05
-1.21773680496787e-05
-5.71489374487872e-06
-7.70528245506053e-06
-4.08080393113619e-05
-2.65379753830757e-05
-2.77023578107002e-05
-3.52894186608719e-05
-2.04636768754949e-05
-1.13942715004192e-05
-1.04759741095875e-06
-2.76192704296572e-05
-1.6544697244276e-05
-3.29589569331978e-05
-1.85244041433213e-05
-3.03842737099666e-06
-6.55223897965173e-06
-3.32243421632754e-05
-1.46114128595795e-06
-2.62280642021354e-05
-4.07927866211108e-05
-1.61425713345231e-05
-1.30721406985154e-05
-2.42623715957789e-05
-4.88769108318408e-06
-7.42802466595881e-06
-1.80041867753869e-05
-2.51872036345404e-05
-2.46200647642293e-05
-8.09092879402328e-06
-2.75543684481786e-05
-2.61233772848564e-06
-1.44718034617962e-05
-2.60212228881492e-06
-3.05637228052971e-05
-3.02191455339425e-05
-2.16750231195639e-05
-8.18699805469988e-06
-2.64853671512308e-06
-2.74043176407597e-05
-4.65478272769855e-05
-2.43995011202806e-05
-2.38230037190877e-05
-2.12532904059594e-05
-3.0043966614069e-05
-1.64597437836199e-05
-2.26827194755311e-06
-4.40325357666127e-05
-1.77604043087282e-05
-2.21731041178688e-05
-1.13692388709553e-05
-3.25424106762089e-05
-3.87755950366674e-05
-5.9366670710821e-06
-1.93571039232646e-05
-9.38873120469025e-06
-8.56384600922151e-06
-2.03852919412293e-05
-1.70376096439588e-05
-3.34008578215238e-05
-6.8304805299649e-06
-2.92090198380996e-05
-1.31388727293647e-05
-1.80877005796425e-05
-2.90035244891528e-05
-2.49822330439568e-05
-3.84113239699552e-05
-1.87995628793958e-06
-1.9240451869579e-05
9.71603776846152e-06
-2.2254847840913e-05
-1.64606056701983e-05
-1.64861776913854e-05
-1.34558638378406e-05
-5.91242934458513e-06
-6.95354815926774e-06
-1.57985693066246e-05
-1.49345832942456e-05
-4.35073045732885e-05
-7.93090649928402e-06
-4.15849978082216e-05
-3.64952018167419e-05
-1.40369237341407e-05
-1.36339430861019e-05
-9.14900555850912e-06
-1.13437391205143e-05
-1.23720927604965e-05
-3.57307607655313e-05
-3.98940966737619e-05
-2.73715293873247e-05
-7.36354581536166e-06
-1.7684122278596e-05
-7.68346697544647e-06
-1.37270344507127e-05
-2.61390389941872e-05
-3.70782561072309e-05
-2.16424789784053e-05
-3.48651217391132e-05
-2.7346192073547e-05
2.80670850416163e-06
-2.36557698581519e-05
-1.57952766814547e-05
-1.94270220079629e-05
-1.41223128338399e-05
-1.22377690580453e-05
-8.21447362011871e-06
-1.41246725570059e-05
-2.25440365453809e-05
-2.2171844149993e-05
-1.04802378508967e-05
-1.85206157369816e-05
-3.11445447623881e-05
-1.23071303798398e-05
-7.19093922993018e-06
-1.37893864772737e-05
-2.5522037428464e-05
-2.4301270391253e-05
-3.10482429798414e-05
-3.39505642940023e-05
-1.08037326661092e-05
-1.09313878928419e-05
2.49644834486897e-06
-1.45374390256142e-05
-4.72580700426435e-05
-3.44273088780393e-05
-1.61358852371934e-05
-1.79438794291665e-05
-3.10141558794334e-05
-2.10284986336589e-05
-4.21244491061537e-06
-3.05074321183513e-05
-1.38930675847357e-05
-1.81170888153539e-05
-2.02829184402835e-05
-2.44980621290861e-05
-2.13577509252264e-05
-1.55118891145898e-05
-9.74586654596633e-06
-2.74336997880239e-05
-1.87980414617963e-05
1.10854186019802e-05
-2.42481527052006e-05
-2.95772816445172e-05
-1.77405634248102e-05
-2.08195206800805e-05
-2.36711369547252e-05
-1.82973579724001e-05
-2.36966176749903e-05
-3.14689039792428e-05
-2.02019859248514e-05
-1.2036302641935e-05
-2.48868876903277e-05
-4.32875322441551e-05
-1.66638686373819e-05
-2.78423387280879e-05
-6.05642421386757e-06
-2.40379234101314e-05
-3.28956234272415e-05
-1.05251898106519e-05
-3.54381905116243e-06
-9.30428108222784e-06
-2.38012533664617e-05
-1.93958748124444e-05
-3.02504271897645e-05
-1.70119184190684e-05
9.33558189039294e-07
-2.12058199282363e-05
-3.81762443282443e-05
-1.75673683305089e-05
-9.98346238715528e-06
-6.85153847832731e-06
-1.37165784890551e-05
7.10693524347361e-07
-4.63174487352115e-06
7.81931918011886e-06
-9.31780343147926e-06
-2.22062548215496e-05
-2.85072182114384e-05
-4.56266251592414e-06
-3.47253871481018e-05
-1.01400360654188e-05
-1.04442667314028e-05
-2.96457836026846e-05
-2.27073094883861e-05
-1.88151845295545e-05
-2.30007336003056e-05
-2.11540375342526e-05
-2.12896632085134e-05
-2.8527432499696e-05
-2.55368528754318e-06
-2.49363421179551e-06
-3.24387381136544e-05
-2.06864256110949e-05
-7.18318632472632e-06
-1.23544507723318e-05
-1.899253774384e-05
-5.00931607209394e-05
-5.46748721185881e-06
-7.52869284903805e-06
-2.10658178327486e-05
-3.98363152890929e-05
-9.25924919251751e-06
1.59794972745616e-06
5.04295468493944e-07
-3.15131345142592e-05
-2.2521167937784e-05
-3.1568149310701e-05
4.64162914969138e-06
-2.71449934689464e-05
-1.78137958220074e-05
-5.82933991040605e-06
3.89605318119677e-06
-8.03559742076709e-06
-2.76371350067261e-05
-2.1373653759815e-05
-2.87297199161113e-05
-1.5489647980613e-05
-3.78812175749884e-05
-4.32372709785374e-05
-8.30993694400547e-06
-2.29153780770272e-05
-3.33611249041629e-05
-2.86913410796752e-05
-1.83323128798191e-05
-2.59643876615043e-05
-8.34738208596554e-07
3.60055529448168e-06
-1.44777423168883e-05
-9.62857083810591e-06
-3.10171568942807e-05
-2.541826814167e-05
-1.02399508269633e-05
-2.11381172043388e-05
-3.11439436250466e-05
-1.02985272270452e-05
-4.18409982956287e-06
-9.90299733004132e-06
-1.25705425480048e-05
-2.46935121725591e-05
-2.11789137272843e-05
-1.98712428634866e-05
-3.13419671878536e-05
-2.03276060011544e-05
-2.68291268301502e-05
-3.79017237618758e-05
-3.0070470176709e-05
-2.17397532634921e-05
-1.85649099484076e-05
-2.15347008637779e-05
-3.16156319935061e-05
-8.29140107908216e-06
-2.35527920067968e-05
-1.00300156892218e-05
2.48890214815801e-06
-1.03574469175344e-05
-2.44667301350288e-05
-1.7703196962072e-05
-1.91176995304365e-05
-2.39207142170158e-05
-2.03915270089834e-05
-2.61055575780095e-05
-1.30135867326478e-05
-1.93450757948809e-05
-7.3467467017961e-06
-3.35313906482469e-05
-2.48298272303518e-05
-1.42052175880205e-05
-2.57657735123555e-05
-1.09353298977866e-05
-1.86135364346488e-05
-2.13182216925816e-05
-1.34119811480575e-05
-8.86299411226107e-06
-3.9447761273841e-05
-2.9783174264492e-05
-2.29939037471705e-05
-8.96360641026498e-06
-1.90770617428611e-05
-2.40868038207011e-05
-2.88489405149851e-05
-3.53127566306297e-05
-1.99044881788058e-05
-2.99991864688568e-05
3.62478906238346e-06
-1.16276209960247e-05
4.26102939958079e-06
-2.20273935610535e-05
-4.96516221569413e-05
-1.48702922867414e-05
-3.66869166000574e-05
-2.28635974021731e-05
-1.64870030197415e-06
-9.66203448365077e-06
-1.66254593011603e-05
-2.01733833731383e-05
-7.97698529017815e-06
-1.46435897786733e-05
-1.01899653629978e-05
-9.10606027327536e-06
-2.14429175607953e-05
-3.12728905874625e-05
-2.75464390439999e-05
-7.14671605880853e-06
-2.41848390339466e-05
2.58177627986636e-07
-1.11402592763965e-05
-1.81431608352811e-05
-3.23902659666005e-06
-2.85178199362227e-05
3.73099146677927e-06
-2.91660776438862e-05
-1.45402478569808e-05
-2.13924479690974e-05
-1.65769672487451e-05
-1.38733519241227e-05
-2.67079674625581e-05
-3.03612346834987e-05
-2.3530328510533e-05
-1.03694858877241e-05
-9.87242069430324e-06
-2.44926608766848e-05
-3.81451070274036e-05
-1.84512273569672e-05
-3.21912123695038e-05
-3.64649070045137e-05
-1.89479563839626e-05
-1.90578621462629e-05
-1.78445601082212e-05
2.42716595006249e-06
-2.39646928130111e-05
-2.026133552334e-05
-1.40103315199689e-05
-1.96240211838615e-05
-2.17265427765898e-05
-1.20135256618477e-05
-1.66380222723166e-05
-7.32443018539049e-06
-2.69395063505943e-05
3.22472952359161e-06
-8.21915656210695e-06
-9.49342890665675e-06
-1.45638767679753e-05
-1.26999004644206e-05
-1.32699727597964e-05
4.73857865442238e-06
-3.02415670434582e-05
2.33831826435021e-06
-3.45666839862782e-05
-2.61155948921514e-05
-1.00533154265842e-05
-3.25826740024051e-05
-2.95553784379842e-05
-3.02520832809561e-05
-2.87149976932715e-05
-1.01791289649603e-05
-1.34548145276214e-05
-2.24084906432632e-05
-9.13827887325537e-06
-4.06029500914693e-05
-2.73105804638802e-05
-2.94302577932251e-05
-1.72963506445902e-05
-1.67991763440949e-05
-2.64668571659747e-05
-6.2972238200179e-06
-1.89736766009939e-05
-2.42088312726698e-05
2.05050662872914e-06
-1.656035456694e-05
-2.77953634802263e-05
-4.62074718495014e-05
-2.9478594586504e-05
-2.71518112098505e-05
-2.77189372884303e-05
-2.79032497801313e-05
-3.0002935473491e-05
-1.49272854593985e-05
-2.89931158300366e-05
-3.20197907028217e-05
-9.1284727373103e-06
-1.34385358075417e-05
-1.6016193022679e-05
-2.17236317223006e-05
-2.05083308002755e-05
-3.94205003171657e-05
-8.53385109287128e-06
-6.44981377067689e-06
-3.08918047412246e-05
-7.29940544967763e-06
-9.61641492531832e-06
-1.91255186619954e-05
-2.62371940165665e-05
-1.38326933817367e-05
-1.94726335936379e-05
-2.19742116153711e-05
-2.15646416816014e-05
-2.95549270444491e-05
9.32960532044969e-07
-4.02431255366068e-05
-3.80850264749614e-05
-3.19993844667093e-05
-4.14468835370375e-05
-2.21165208525334e-05
-2.09170938118077e-05
-1.01099885437908e-05
-2.85245569567265e-05
-2.71993644913538e-05
-6.7013344502228e-06
-6.95850748484443e-06
-2.73683674096911e-05
-1.56840595770859e-05
-4.81091292554553e-07
7.76165547059837e-06
-2.25518155374222e-05
-1.51751187706541e-05
-1.16507758699305e-05
-1.61380265442301e-05
-1.52746802105156e-05
-4.13835076623412e-05
6.72188458742521e-06
-2.94485029509338e-05
-2.17788421090157e-05
-3.00867656420497e-05
-2.77976536343868e-05
-1.55793182452987e-05
-3.57989390998353e-05
-1.893795047443e-05
-4.13324661519825e-06
-3.37028167465608e-05
-2.40512400991255e-05
-1.10876274634983e-05
-1.41236949070532e-05
-2.37829745978906e-06
-2.14765863263002e-05
-1.14517722505397e-05
-3.54832080052079e-05
-1.80142058174797e-05
-1.47157961200462e-06
-1.43455751407422e-05
-1.01197736671142e-05
-3.71406439403453e-05
-2.40408374606818e-05
-3.6856952368426e-05
-6.60449029840692e-07
-4.05656506720266e-05
-2.99691680659792e-05
-2.39240825153248e-05
-2.08210159912643e-05
-2.1113945564422e-05
-3.48539689545812e-05
-1.90422944630747e-05
-3.1604650620721e-05
-3.33124229549154e-05
3.7607723633206e-06
-1.78685259129828e-05
-3.38882620282957e-05
-1.44502557823647e-05
-4.01200017962681e-06
-2.1438955599881e-05
-3.64540044015124e-06
-1.42127214235479e-05
1.33272114619464e-05
-3.90123665932301e-05
-9.10828725563703e-06
-2.17616178521361e-05
-7.4479385052084e-06
-2.34582346867566e-05
-2.10432837298893e-05
-4.42050283313274e-05
-2.78779568385353e-05
-3.3551872174404e-05
-2.56550189396398e-05
-3.38021270710674e-05
-3.4869889808549e-05
-3.60130332499927e-05
-3.25647414283237e-05
-2.18585923750011e-05
-1.84818607482078e-05
-1.97787748254173e-05
-2.02416302587675e-05
-1.77727243137345e-05
-3.18486363844956e-05
-1.05429280940503e-05
-1.756551076405e-05
-2.03087023010856e-05
-3.7246384668375e-05
-1.12842327835299e-05
-4.33302626787731e-05
-4.18189056339873e-05
7.61527142613591e-06
-2.07265355968411e-05
-5.09863435837675e-06
-2.89128871523342e-05
-4.82174212993899e-05
-2.76700908198633e-05
-1.68759591236223e-05
-1.69803243130695e-05
-7.87187267116348e-06
-1.42607114344531e-05
-3.01694084421055e-05
-7.65563754722081e-06
-2.71110863346937e-05
-1.7573225632536e-05
-2.76268407577788e-05
-9.9107522779452e-06
5.9350413304554e-06
-3.56876598199519e-05
-1.44163742762473e-05
-7.65961655168222e-06
-2.27342542251384e-05
-2.65936834883449e-05
-2.78188300798611e-05
-2.89352252510893e-05
-3.34641479348966e-05
-6.46932064122159e-06
-2.49495043412491e-05
-2.01829705423604e-05
-4.04417074379032e-05
-1.1818917109691e-06
-1.39125405467031e-05
-1.13483012032932e-05
-9.55089402916687e-06
-2.41722416261666e-05
-4.78537202606523e-05
-1.8503331369902e-05
-9.78829336292717e-06
-1.82871046218068e-05
-1.5076338129569e-06
-2.57705454902993e-05
-3.65001085385175e-05
-1.45053289360255e-05
-2.99126320848477e-05
-3.05906096266594e-05
-2.18209778901837e-06
-1.86466630531732e-05
-2.40752013015332e-05
-1.27195981007592e-05
-9.263405229522e-06
-1.96008331490204e-05
-1.11913574159764e-05
-1.18946752662538e-05
-2.77573954816741e-05
-4.25655117772667e-05
-3.33045558967594e-05
-2.58985870161873e-05
-2.32186139791259e-05
-4.94269312521829e-05
-2.55748085583849e-05
3.81208326414039e-06
-2.153868482625e-05
-4.7590361814876e-05
-5.82938761780221e-06
-3.87013319213623e-06
-1.08988762646057e-05
-3.78469432521617e-05
-4.10884755298663e-05
-1.47031112984324e-05
-3.804688244335e-05
-2.75575425025665e-05
-3.45584248108152e-05
-2.25715372937954e-05
-2.47147163404075e-05
-6.88150145584176e-06
-1.51035002311243e-05
-2.8615440043398e-05
3.31305654986385e-06
-3.76253391885063e-06
6.01621349119444e-08
-2.99125798425256e-05
-6.26767075210668e-06
-2.79263267042666e-05
-1.17803031786865e-05
-2.64493100881054e-05
-1.55028668171039e-05
-1.01039955801239e-05
-1.21319379059862e-05
-5.6795812824713e-05
-2.82867744112275e-05
-2.61501837273417e-05
-3.42473169613208e-05
-1.24758821699402e-05
3.08090821685402e-06
-3.82301038799941e-05
-3.39337943489048e-06
-5.43037949979942e-06
-1.17036973405629e-05
-1.46089378355945e-05
9.15744719165484e-06
-7.88918758370022e-06
-2.77499011559022e-05
-1.42542217261414e-05
-1.92355856514619e-06
-1.23021545326735e-05
-2.05300462335525e-05
-1.04306754955681e-05
-1.51805457303868e-05
-1.81663086318757e-05
-3.23041877677954e-05
-3.42834303001538e-06
-3.11643908977972e-06
-8.82364946806119e-06
-3.17782001019056e-05
-4.17188501965689e-05
-3.22691615847103e-05
-4.17723377150328e-05
-2.02536864797983e-05
-2.05258658613581e-05
-1.49542609069102e-05
-3.49479432613855e-05
-3.38284949037236e-05
-1.16993097256764e-05
-1.7287870389013e-05
-7.81654063515151e-06
-3.4364043973128e-05
-5.52531267269306e-06
-1.98061411069411e-05
-1.26119470595566e-05
-1.52637582512303e-05
-2.32683297040065e-05
-1.81430913771704e-05
-6.14115735563803e-05
-2.43185306382409e-05
-2.29241362225995e-05
-5.08648259723668e-06
-4.358272246622e-05
-2.16378422122509e-05
-4.72690459345626e-05
-1.54698742657702e-05
-3.35940374178289e-06
-3.63962616882534e-05
5.34223630679361e-06
-2.83812662346884e-05
-1.94990475128657e-05
-9.33908640288074e-06
-6.48050552910802e-06
-3.99036257268407e-05
-1.97058118159269e-05
-2.64421957099813e-05
-1.51936829743098e-05
-1.97146234212844e-05
-3.22795737607655e-05
-1.53969312738137e-05
-1.59139038458646e-05
-1.92922435641585e-05
-1.92455761809776e-05
-2.89047618269095e-05
3.58979212660983e-06
-2.62948537331348e-05
-4.66470719973775e-06
-1.03884698960031e-05
-2.62329576660964e-05
-2.93232379369261e-05
-2.30865541452948e-06
-4.74875883146811e-05
-2.92058279494374e-05
-5.7320909605568e-06
-2.08398774293945e-05
-9.94528394206387e-06
-1.93238930708606e-05
-5.95602919258738e-06
-6.46668465360101e-06
-9.05755238386492e-06
-1.66537383824687e-06
-8.43780465250644e-06
-3.13620065275398e-05
-1.21484429637835e-05
-1.81398273822085e-05
-3.23722801878433e-05
1.18342129689024e-05
-2.08497465070958e-05
-2.62882420856555e-05
-1.47756362111354e-05
-1.52429965201347e-05
-2.87836447645026e-05
-2.0081407522383e-05
-2.95888024257063e-05
-1.55062653372477e-05
-3.81487228241225e-05
-2.30566744907333e-05
-1.87487382321658e-05
-1.76829416606538e-05
-2.01753074325987e-06
-2.10436199901509e-05
-1.88022476133736e-05
-4.53404611863058e-06
-4.93552100966301e-06
-4.47939754951325e-05
-1.98241291200907e-05
-2.14177988207754e-05
-2.92033582140471e-05
-1.00564186261313e-05
-2.65909311666923e-05
-3.12995637551092e-06
-2.93561158302438e-05
-2.40053035285286e-05
-1.75313467606159e-05
-2.18910700111314e-05
-3.22423083848454e-05
-4.62167531100871e-06
-2.08259392264533e-05
-2.37841576441118e-05
-8.74923877771265e-06
8.6477027688074e-06
-1.53105628240423e-05
-2.46760288056422e-05
-2.17016443919347e-05
-1.28538122440842e-05
-2.47046798959129e-05
-8.28756563916012e-06
-3.92166756489759e-06
-8.35313907872512e-06
-2.28812052593328e-05
-3.99420940857276e-05
1.44857810566024e-06
-2.82857647228603e-05
-1.92848629366216e-05
-2.48655088802477e-05
-1.17637814521602e-05
-1.80465405229039e-05
-1.60345567607139e-05
-1.92898839915224e-05
-2.07780700481108e-05
-2.35757860144631e-05
-8.33108405313424e-06
-1.65214357558189e-05
-3.7337449707866e-05
-1.27716619957225e-05
-2.4945434871501e-06
-3.91895906258459e-05
-2.04238752290607e-06
-3.66821887017092e-05
-3.68641091355174e-05
-1.42438063236573e-05
-3.26017676484537e-05
-2.75673802330237e-05
-4.33491016800259e-05
-2.47168371639537e-05
-2.54492820972451e-05
-1.15370799533992e-05
-1.35698053512841e-05
-1.73238929855562e-05
-1.74757912356103e-05
-4.09588556859275e-05
8.80391739170906e-09
-6.74392184120339e-06
-1.72251743745137e-05
-3.09535387520966e-05
-5.35801448714351e-07
-2.8836364728937e-05
-4.21987703461391e-05
-2.38319988778959e-05
-5.66167305923387e-05
-7.98998060641074e-06
-1.97900420069039e-05
-2.23762689725251e-05
-3.84494075545023e-05
-2.26817342111697e-05
-1.98140419901869e-05
-3.02058203311027e-05
-2.25722690856042e-05
-1.27970807491701e-05
2.49841791109988e-06
-1.97255014364132e-05
-1.82710383412209e-05
-1.20869822851493e-05
-5.83251772115471e-07
-3.88138907323054e-07
-8.26665739180935e-06
-2.43108764976051e-07
-2.24848694558248e-05
-3.58956011983529e-05
-9.70931437247477e-06
-2.61850253646915e-05
-2.21142835404502e-05
-2.79360631377614e-05
-3.66530990778627e-05
-3.15275430245125e-05
-3.65030111946225e-05
-2.62814195599419e-05
-3.54802195050232e-05
-4.73009492722338e-05
-3.75111060066933e-05
-1.5479719153128e-05
-2.30045485668684e-05
-1.61688541514804e-05
-3.20749345537424e-05
-1.81156563380181e-05
-1.38710869027051e-05
-1.4537313135523e-05
-2.10760163529002e-05
-1.44873313268453e-05
-2.74882509945991e-05
-2.39254591071621e-05
-2.60383973965146e-05
-2.95862247048293e-05
-1.18664409548548e-05
-2.5658753019043e-05
-1.06758118253277e-05
-2.16312380049883e-05
-2.52699352384941e-05
-3.41095406481503e-05
-6.2225700945505e-05
-1.78563672201282e-05
-3.25109604780018e-05
-2.73081773589826e-05
-1.57637829111553e-05
-1.75268693506115e-05
-9.39983566658456e-06
-1.8268698808227e-05
-2.69953326923612e-05
-4.47350647629723e-05
-3.79088115794671e-05
-2.5391643126746e-06
1.67293322007717e-06
-2.4207901888471e-06
-1.7477509977935e-05
-3.21362963501887e-05
-9.43849477684307e-06
-2.36184240413404e-05
-4.13789683148184e-05
-1.47361461955102e-05
-3.53147106996143e-05
-5.80650084746362e-06
-1.30644070446801e-05
-2.03968032464128e-05
-1.57262140209056e-05
-3.68353891933441e-05
-9.25957730278867e-06
-5.34535597351108e-05
-3.20148923620782e-05
-9.56093920551004e-06
-2.70213231369766e-05
-1.39596807804061e-05
-3.38252614900467e-05
-1.11611745553326e-05
1.21063664470863e-06
-7.48192450474172e-06
-1.72279502312891e-05
1.26510277773869e-06
-2.80403665465037e-05
-1.3269845571448e-05
-1.55081184506858e-05
-6.9992329381908e-06
-2.77232989929616e-06
-1.50736673993199e-05
-3.50761309860346e-05
-1.78272729954499e-05
-2.44744680178555e-05
-2.84479594583854e-05
-2.49187609365292e-05
-1.463985403824e-05
-4.48620250973716e-05
-2.17130304719724e-05
-2.48688155821652e-05
-3.18473006942492e-05
-1.62325969478082e-05
-4.64812247993817e-05
-2.88126536254731e-06
-2.97343485877725e-05
-4.23085484648698e-05
-1.47474032663704e-05
-3.33130114672665e-05
-2.45703818664904e-05
1.06385113443306e-06
-1.72677644192929e-05
-2.16672358542607e-05
-2.5224873459844e-05
-8.97376820016655e-06
-2.15692993613379e-05
-2.01316449331191e-05
-1.18740348659061e-05
-2.0476023154705e-05
-2.30072495089788e-05
-2.79561634895553e-05
-2.49730802237682e-05
-3.70856858654973e-05
-1.45548258772895e-05
-2.75133492561876e-05
-2.22142961274618e-05
-3.18067132231849e-05
-1.92696882080715e-05
-1.95349405230611e-05
-1.69966647226121e-05
-8.59852485245585e-06
2.90873990255221e-06
-4.87870704655027e-06
-2.02011759544191e-05
-2.07337300447099e-05
-2.89002460832905e-05
-5.28642385786689e-05
-1.2959756907444e-05
-2.33939099402565e-05
7.41744976960255e-06
-1.53003485866696e-05
-5.64045551568617e-06
-2.50083136603092e-05
-2.30344236686715e-05
-3.95853094546401e-05
-1.7180812178513e-05
-9.45492790749143e-06
-1.32470019083273e-05
-4.83115502028113e-05
-5.11416164326959e-05
-3.19762325514981e-05
-1.6576247624613e-05
-2.92527117046524e-05
-2.87355773070542e-05
-3.02893357336743e-05
-2.47777142561697e-05
-8.31860907130971e-06
-4.42496371006558e-06
-1.4115980354826e-05
-8.38610070239435e-06
-8.21875909749082e-06
-6.76964883625498e-06
-1.11920262371617e-05
-1.15237684356865e-06
7.3643575194204e-06
-2.20251865661186e-05
-1.85476936625554e-05
-3.57715961781189e-05
-2.22864128548376e-05
-2.4181354897319e-05
-1.10041537282843e-05
-1.96719907406759e-05
-2.24439434117513e-05
-1.35476589728721e-05
-2.28917265541711e-05
-3.83488686271714e-05
-3.56420145843558e-05
-1.68286702929775e-05
-3.76006628799685e-05
-2.07006174520789e-05
-9.74591142377466e-06
-4.07473876685094e-05
-9.7089178149152e-06
-2.27995034866209e-05
-2.24163781786455e-05
-3.66335152126205e-05
-1.81778885968836e-05
-1.03113889364881e-05
-2.76232800074394e-05
-2.86846243649659e-05
-2.98303363416924e-05
-3.60479768124235e-05
-2.4749698001256e-05
-1.87554195381737e-05
-2.41767036224929e-05
-1.17843648912741e-05
-2.44324116787566e-05
-3.18398763213187e-05
-3.44081336368688e-05
-3.28955243432793e-05
-2.57352083328625e-05
-2.38100508720823e-05
-3.2951111519706e-05
-3.42625883871416e-05
-9.0461022990311e-06
-1.88737183902869e-05
-8.02548561003078e-06
1.34329471563668e-06
-8.6994502831591e-06
-1.76661783480399e-05
-2.82811389364765e-05
-3.08634840712347e-05
-1.57256797215312e-05
-2.92026981949245e-05
8.18978265064622e-07
-2.26008685383387e-05
-2.89534809751073e-05
-2.169195433769e-05
-2.01764252259806e-05
-9.4939560638784e-06
-2.00937694372865e-05
-3.16819863445069e-05
-1.76549715817515e-05
-2.07864344015332e-06
-2.21573673175399e-05
7.54521775927898e-06
-1.24493579877432e-05
-1.02799345321458e-05
-2.25256784274618e-05
-1.5148552015141e-05
-1.38522366011076e-05
-2.18023700469156e-05
-3.52410078929147e-05
-2.11735671906113e-05
-2.78912098727575e-05
1.35234978337997e-06
-1.64839534568278e-05
-9.58967295655462e-06
6.58845725739599e-06
-1.2567971634541e-05
-9.56399060327569e-06
-2.31957947128853e-05
-2.42059654443078e-05
-1.50629046223972e-05
-4.14736114631848e-05
-1.76771474964868e-05
-2.51273495204977e-05
-3.35167573731961e-05
-1.66132050035616e-05
-5.10763361389147e-05
-3.0847257444518e-05
-1.69447791720696e-05
-2.67429317320697e-05
-2.01584278303602e-05
-2.1581811024372e-05
-2.55578557812527e-05
-9.47020476632541e-06
-2.04742313895231e-05
-7.87474963015426e-06
-1.20761003418396e-05
-1.00977092229125e-05
-1.15109226522899e-05
-8.97159310623587e-06
-2.65928019955265e-05
-3.98584408659465e-05
-1.9425930476861e-05
-3.32484627307957e-05
-2.28796095811824e-05
-1.73765911339627e-05
-1.69038414310592e-05
-5.22835732121993e-06
-1.64350917040822e-05
-1.70104532198567e-05
-3.90969153873111e-05
-3.02315934402646e-05
-1.69694073667184e-05
-1.73637000251533e-05
-4.25542981631601e-05
-2.4269317204579e-05
-3.54539673078014e-05
-2.78542132957341e-05
-5.50279516389958e-06
-1.34700396689233e-05
-4.74903248548254e-05
-1.97956025503563e-05
-2.87601136804991e-05
-2.13690909108713e-05
7.34148687856486e-06
-3.23733382401539e-05
-5.15488939888827e-06
-1.41008511402121e-05
-3.83490205554144e-05
-1.34258341108039e-05
-4.13943615937889e-05
-1.19535454161596e-05
-3.60789308575404e-05
-5.31195559176169e-06
-1.44507381583454e-05
-1.82109320837929e-05
-9.48496131498629e-06
-1.33008826821105e-05
-1.537999370696e-05
-1.88711349503641e-05
-3.44001488009423e-05
-2.83105957023177e-05
7.87080999059908e-07
-3.35213274480987e-05
-1.40213112736617e-05
-8.4657493010206e-06
-2.10446437951833e-05
-7.84791942695173e-06
-1.20941200020472e-05
-2.00486281322126e-05
-1.85173933054741e-05
-1.01854408667538e-05
-5.58884956799094e-06
2.10593789458199e-06
-6.32740862260409e-06
-1.47537908682995e-05
-2.3137068996867e-05
1.7071428789777e-06
-1.63750717909783e-05
-4.14143142328052e-05
-2.2492737518331e-05
-2.45888353344292e-05
-2.65432701667271e-05
-4.40742882336266e-05
-2.16064194854187e-05
-3.72808607025342e-05
1.08384851872806e-06
-4.49314377246446e-05
-2.76022046513345e-05
-2.59373522407163e-05
-2.78312751262064e-05
-3.54504851174043e-05
-7.89137194208398e-06
-1.12545583260849e-05
-1.66082902849359e-05
-8.84107060119025e-06
-4.07629768199001e-05
-1.99682829264875e-05
-2.7541836363227e-05
-3.05149701692141e-06
-1.86202971338921e-05
-4.6647186417639e-05
-3.95413848266918e-05
-2.88718503399365e-05
-1.68804493665635e-05
-3.39767401781583e-05
-3.7239355127202e-05
-4.38532505495511e-05
-3.06158670499898e-05
-2.35084695859695e-05
-3.14011504603731e-05
-2.24237217559074e-05
3.1448978692346e-06
-2.55508797822107e-05
-1.6044731204552e-05
-4.69695410579338e-06
-3.81255792987737e-05
-3.17501105342197e-05
-1.17642063608962e-05
7.85086301228566e-06
-1.75249467815312e-05
-1.26495285015894e-05
-2.04702487745669e-05
-1.36856122738833e-05
-1.65843696536299e-05
-1.80619938182724e-05
-5.64333908425986e-06
-2.5064166556012e-05
-2.50678616073455e-05
-3.33911186306418e-05
-2.34673799206296e-05
-2.96909057974304e-05
2.13609351947393e-06
-7.83594756778191e-06
-2.29718278882471e-05
-3.93140541915923e-05
-1.61048905291847e-05
-2.7983707969063e-05
-2.66907792525553e-05
4.68273324557666e-06
-1.67973897193579e-05
-2.29513616581881e-05
-1.93240589617336e-05
-2.27978423766053e-05
-2.01572557270366e-05
-1.98845435212415e-05
-1.13654673654946e-05
-1.67295946461844e-05
-3.5646929911256e-05
-2.86363663100166e-05
-2.63012546203769e-06
-2.28851248254352e-05
-1.27452520915762e-05
-4.77415026919916e-06
-4.0862393189341e-05
-2.32746384404383e-05
-2.97480398105216e-05
2.58690769169898e-07
-2.49926806573919e-05
-3.28267300271832e-05
4.0176608243665e-06
-3.61736487570307e-06
-1.64144529341207e-05
5.70583567239099e-06
-1.02741735405935e-05
-2.91795502443179e-05
-7.16886347723573e-06
-2.48038832255783e-05
-2.59357883351529e-05
-4.53913300285798e-06
-2.15885333815437e-05
-3.75623481199282e-05
-2.96977227749034e-05
-2.63729038939569e-05
-2.83450616929878e-05
-1.09596540577514e-05
-1.27743174051609e-05
9.2290078108665e-06
-2.2281683151714e-05
-9.72220320062567e-06
-2.74323494915216e-05
-3.64100662305794e-05
-4.26131920536102e-05
-2.96521886240518e-05
-3.7908790427204e-05
-2.40818085986639e-05
-3.21728077278475e-05
-2.68032057075315e-05
-2.96454747117221e-05
-2.88061008953114e-05
-1.81636319854407e-05
-2.19537032599117e-05
-1.48680583691081e-05
-1.27835617208179e-05
-1.61445363599974e-05
-4.48732767248512e-06
-3.63285618006338e-05
-4.01761074332976e-06
-1.57624979468868e-05
-1.79227974521785e-05
-2.16442115939883e-05
-3.2358979039743e-05
-1.42687389853225e-05
-2.45097617309597e-05
-2.05066652182037e-05
-2.31977546530766e-06
-3.46763452817804e-05
-2.52217455957553e-05
-4.54950446864148e-05
-2.67714066492735e-05
-1.01055299487413e-05
-4.65620609105246e-05
2.01613791289498e-06
-1.46371535264301e-05
-3.42650824974213e-05
-1.87940893973297e-05
-3.40187141531329e-05
-1.57447478080374e-05
-9.63338723447966e-06
-3.27269920702435e-05
-9.168769937132e-06
-2.41796516208163e-05
-2.03212594573749e-05
-1.09786096429817e-05
-3.16434274041444e-05
-5.99728071367041e-07
-1.19116767504397e-05
-3.40038995590771e-05
-2.50283218810463e-05
-2.03652464608068e-05
-3.59316050301388e-05
-4.22555794100524e-06
-4.64950737202074e-05
-1.39272114208638e-05
-2.35900918335853e-06
-4.83598170000904e-05
-5.54194284734139e-07
-2.14620436496297e-05
-4.16603264101479e-05
-2.6129791720157e-05
-7.78325328164044e-07
-1.40218572008125e-05
-3.91361756245628e-05
-1.57828021745599e-05
-1.68790871780117e-05
-1.48510136707777e-05
-8.45721271463406e-06
-2.37438086241049e-05
-1.23163454649381e-05
-2.51476318159131e-05
-1.41195822601783e-05
-4.04103539794483e-05
-2.80769267220322e-05
-1.78939698685404e-05
-4.14692447082582e-05
-2.20627051423849e-05
-1.5196393205873e-05
-3.20854090672423e-05
-1.19334661997433e-05
-2.12263929098547e-05
-1.90997878689381e-05
-1.91017514953068e-05
-2.95507013080718e-05
-2.12123076976136e-05
-2.87370632262581e-05
-2.4728134801887e-05
-2.02433265033813e-05
-4.96010328280675e-05
-1.33417615759306e-05
-8.02676960708386e-06
-2.77175460901737e-05
-1.09473668641088e-05
-2.82388758557035e-05
-1.52250819211413e-05
-5.89035129015842e-06
-1.9897369403919e-05
-2.2275001284168e-05
-2.07327181468189e-05
-2.17160128398653e-05
-2.35927056927828e-05
-1.65669774773156e-05
-1.7623147020996e-05
-1.33521977522593e-05
-2.28812564529578e-05
-3.46375918178911e-05
-2.98705246834667e-05
-2.84476584741098e-06
-2.56157546397526e-05
-1.2964652964887e-05
-2.06818093791626e-05
-5.73012258388708e-06
-3.65056036653865e-05
-2.12873504342711e-06
-3.84161243424088e-05
-1.41431978462509e-05
-1.38085137382224e-05
-3.11252369565629e-06
-1.90837752456812e-05
-2.14207052324635e-05
-1.13793032811304e-05
-7.8652289484168e-06
-2.94998806949131e-05
4.94698685867977e-06
-3.64433178376923e-05
-1.75030103224686e-05
-2.24826434429909e-05
-7.5455555930085e-06
-1.04568089548887e-05
-1.66184413239877e-05
-5.03619428154469e-05
-1.40858943435732e-05
-1.1332531777666e-05
-2.7095920395936e-05
-2.74298141823662e-05
-4.44152724965434e-05
-7.86511450918482e-06
-2.71721754157469e-05
-1.00457878563536e-05
-1.66340452341879e-05
-1.94897011122577e-05
4.2889893648428e-06
-2.25045730514191e-05
-1.76895418597661e-05
-2.99328682828434e-05
-2.39006288538645e-07
-1.86680232757801e-05
-1.05318598891101e-05
-1.33378303606772e-05
-2.72784816877147e-05
-3.23426400299236e-05
-3.42267752604977e-05
-9.33457844327896e-06
-1.61275176922849e-05
-2.62154512314465e-05
-3.46998952144197e-05
-2.92749672975219e-05
-2.2582474296639e-05
-1.37495317384878e-05
-1.24619633842086e-05
-2.5851438496355e-05
-2.6903952274494e-05
-1.8560755799354e-05
5.68439007743928e-06
-4.50211425759731e-05
-2.13121346847613e-05
-2.24047586272997e-05
-4.77185169487248e-06
-2.13813287838755e-05
-2.77945048390961e-05
-1.18704753302722e-05
-3.76901971594786e-05
1.76311001099359e-06
-2.24935211734954e-05
-5.9122906261071e-06
-3.76787674153249e-05
-2.61879576520633e-05
-3.3182993142704e-05
-2.7392854618516e-05
-2.53383315845545e-05
-2.43871621098324e-05
-1.43704509499683e-05
-2.55803605373279e-05
-8.40867053296042e-06
-2.56525501911528e-05
-2.38562078757969e-05
-3.86904142544908e-05
-7.9560033087568e-06
-2.51459691207912e-05
-8.04399594373809e-06
-2.91511942164486e-05
-2.65106414724956e-05
-3.76731457613365e-05
-2.12161255373254e-05
-3.61531892428427e-05
-1.09459028356712e-05
-1.65204800987367e-05
-3.49590038179408e-05
-2.04309432415656e-05
4.98008276281993e-06
-1.10813062463898e-05
-1.46354357365011e-05
-4.55018199519313e-06
-1.99217196345222e-05
-9.18154031697917e-06
-2.2176754337081e-05
-1.91033787518294e-05
-1.96655866240987e-05
-8.80615938481533e-06
1.11813308542592e-05
-1.08615227778717e-05
3.99559638193306e-06
-3.03864783023173e-05
-2.27930157833139e-05
-3.56537460115895e-05
8.72060555785004e-07
-1.80036544089812e-05
-9.62923523863009e-06
-2.72373064476539e-05
-1.96569753917559e-05
-1.68789857953933e-05
-2.41080370742428e-05
-1.1702663864916e-05
-2.35173557497844e-05
-2.93171576222428e-05
-1.90790788056049e-05
-1.3793879219197e-05
-1.06082417021481e-05
-1.34405891431328e-05
-1.77943762855265e-05
-3.74534798801575e-05
-2.36013517992598e-05
-1.16277897784435e-05
-2.84623173029054e-05
-3.54294497250289e-05
1.10887071386043e-07
-1.64562942186567e-05
-6.86265540014774e-06
-1.3793928296307e-05
-2.51939352675846e-05
-1.4794536156078e-05
-3.91790080562232e-05
-3.20183562681349e-05
-2.46301313317176e-05
-5.15291107111249e-05
5.94676010557775e-07
-2.72093571392682e-05
-1.68152946248985e-05
-6.17785906111441e-06
-1.83202545891234e-05
-7.80014919581244e-06
-1.34209427546391e-05
-2.90073976356524e-05
-2.3180677163755e-05
-2.35809568696166e-05
-6.29353781348232e-06
-9.28353400567277e-06
-3.54087053585075e-06
-1.3681825956657e-05
-4.14428682336776e-05
-2.43819799699612e-05
-3.83936882708458e-05
-1.98233751165126e-05
-1.87945088000993e-05
-1.83260700348405e-05
-2.14504977692651e-05
-3.30008163752161e-05
-7.55510953906472e-06
-3.97655005916961e-05
-1.06394098583484e-05
-2.0124704247185e-05
-2.55161807368247e-05
-4.0025813406055e-05
9.62375641971357e-07
-1.10757698639836e-05
-3.3958918347932e-05
-1.36210691454224e-06
-2.0927438346695e-06
-2.24054806159813e-05
-1.71895319316773e-05
-1.5291811138218e-05
-2.71955738671394e-05
-4.35858497398735e-05
-1.779911295578e-06
-3.12423034267781e-05
-1.61981714176481e-05
-2.24681543902288e-05
-3.28495425050355e-05
-4.20953941440513e-05
-8.78373596328599e-06
-1.62782398383111e-05
-1.43877421426026e-05
-1.79243920010006e-05
-2.4965885501093e-05
-1.00723612861029e-05
-1.91495158366918e-05
-2.86406798667258e-05
-2.21173028736434e-05
-9.35619101928479e-06
-8.98127551218229e-06
-1.1527732504753e-05
-4.09057174847839e-05
-2.5461351395517e-05
-1.59298532095062e-05
-1.79905890281303e-05
-1.29360517786888e-05
-1.42004207645814e-05
-1.41097580694883e-05
-2.13020207175858e-05
-1.99468501584315e-05
-3.13612366768901e-05
-2.11533085117783e-05
1.01608383393085e-06
-9.6327789342953e-06
-1.90593835129535e-05
-1.61930415703291e-05
-1.49589001588244e-05
2.46698040658789e-06
-1.54652302982708e-05
-2.62013466083822e-06
-2.59910903106831e-05
-2.59824671720045e-05
-3.72208390370924e-05
-3.51002332068367e-05
-1.47154550744064e-05
-2.37127911293019e-05
-3.37056671247653e-05
-4.8277781713471e-06
-2.68863562201598e-05
-6.53257054594003e-06
-2.21229561953834e-05
-2.34602916921727e-05
-2.38933013469054e-05
-2.24513432896776e-05
-1.70288453341941e-05
-2.00734479062175e-05
-8.23189097121288e-06
-1.76419351645732e-06
-3.38304816960133e-05
-5.34171250070791e-06
-2.11554246126913e-05
-2.45862885347992e-05
-1.58004576595268e-05
-7.61416203178268e-06
-1.24667818290269e-05
-2.15539187025123e-05
6.73626212376092e-06
-2.12690477755627e-05
-1.05492158565971e-05
-1.94596392950975e-05
-3.39272701290154e-05
-2.09226737472409e-05
5.59665280742919e-07
-1.22134816999136e-05
-5.19759373278337e-06
-1.81529176943068e-05
-1.03848812957528e-05
-3.8021165697706e-05
-3.73039208921762e-05
-6.76845499542974e-06
-2.7915096238629e-05
-2.57162686175067e-05
-1.09611004877534e-06
-1.73558830108648e-05
-1.10486484671734e-05
-2.30201260132726e-05
-9.83234528018452e-06
-1.16351162585664e-05
-2.47623422549987e-05
-2.38575079090524e-06
-1.73802188526454e-05
-1.76244944556175e-05
-1.85984520633593e-05
-2.13996358321467e-05
-2.19327515615676e-05
-2.9639999601087e-05
-4.33229456763278e-05
-2.38373278631202e-05
-3.31427526699898e-05
-7.7679398158567e-06
-1.71337964080842e-05
-1.86004126343292e-05
-2.83140964419467e-05
-2.7974910151492e-05
-1.94753299771774e-05
-4.80962634504846e-05
-1.97077139997013e-05
-2.0983574607334e-05
1.06354715463878e-06
-1.84876214388298e-05
-5.21859669165201e-05
-3.49297648373866e-05
-2.82988590665248e-05
-2.81806307978589e-05
-1.89656013848532e-05
-1.81825457777523e-05
-5.73339476048638e-06
-1.50458452856623e-05
-1.91138898975341e-05
-2.62543691712925e-05
-2.62786685192271e-05
-1.46759748574565e-05
-7.96123481064654e-06
-2.1400059840204e-05
-1.94766781651436e-05
-3.87973484935088e-05
-1.7458684315692e-05
-2.60773056883159e-05
-2.51129800459736e-05
-4.81381437900694e-05
-2.89429333851827e-05
-1.17474077569143e-06
-1.13141155479444e-05
-2.78621900675045e-05
-3.3895283700805e-05
-4.18738865698047e-05
-2.25943858032752e-05
-2.28148354890391e-05
-3.24056265786358e-05
-5.65011887424253e-06
-9.10083873160021e-06
-2.10202400216526e-05
-7.75809148240824e-06
-4.01626415463524e-05
-2.35496701623555e-05
-5.7076672857695e-06
-2.28436364507991e-05
-1.34131153954485e-05
-2.7083066776748e-05
-8.34188441548395e-06
-3.80620975894673e-05
-1.45104420504714e-05
-3.54739056325962e-05
-8.06359252310075e-06
-1.0581846827982e-05
-2.28988299196166e-05
-9.2163078233763e-06
-2.78547208666995e-05
-1.94498084057907e-05
-3.35383953172327e-05
-1.87001223345715e-05
3.80182428047128e-07
-1.95283797920341e-05
-2.28224628382193e-05
-1.35477486728481e-05
-1.35503509066331e-05
-3.05657961856744e-05
-1.14416599083903e-05
-1.8907992015025e-05
-6.80814928334281e-06
-3.29720554641505e-05
-1.42989974244254e-05
-2.63340136321817e-05
-1.8968144106962e-05
-5.98565214649442e-06
-6.12712633270313e-06
-1.69655524038382e-05
-3.62834349831669e-05
-7.92600924433696e-06
-1.28416022013969e-05
-3.21646778975564e-05
-1.43143025605944e-05
-1.88617916960032e-05
-2.26242293089417e-05
-3.53010575692839e-05
-9.15674685746442e-06
-6.17384641250901e-06
-7.09454981921202e-06
-2.48531490341925e-05
-2.35430240858454e-05
-1.10675141826527e-05
-4.09894991518338e-05
-1.99963026373303e-05
-2.14692181399774e-05
-3.56115071376762e-05
-1.27149810442774e-05
-2.77773928051524e-05
-9.96220725678945e-06
-2.82544189154492e-05
-1.94772678069043e-05
-1.34237989450761e-05
-3.4087283174348e-05
-1.77950913476319e-05
-1.52369680779999e-05
-3.57053960213681e-08
-2.3631627523057e-05
-3.41820281832762e-05
-3.31203158570307e-05
-2.27805563929734e-05
-2.18511085401086e-05
-4.1260522852446e-05
-1.93924093119552e-05
-2.77505858790334e-05
-5.88497980336326e-06
-2.56469276626843e-05
-1.23559634790762e-05
-3.2819909410504e-05
-1.99504271950749e-05
-1.23609143808191e-05
-1.43202513286859e-05
-2.69433380978171e-05
-2.73467713075563e-05
-2.54242708695989e-05
-3.53849569285353e-05
-3.24068474785659e-05
-1.87730455161332e-05
-2.87557950923025e-06
-3.37690846094675e-07
-2.58795870450581e-05
-9.14853300903276e-06
-2.20101558791663e-05
-1.41139713132835e-05
-2.42636647375466e-05
-1.77170683680469e-05
-2.01664113691543e-05
-1.06840690130318e-05
-1.54236733553945e-05
-1.55418241240028e-05
-1.90760321066712e-05
-1.81000643591655e-05
-2.53817897923133e-05
-1.81021876437126e-05
-2.12651595614014e-05
-2.65609288020833e-05
-2.28588988608179e-05
-1.00086187924851e-05
-3.11605450445721e-05
-4.24749865785687e-05
-1.43889922774773e-05
-2.92830072982922e-05
-1.09216380411315e-05
-2.48380297073571e-05
1.48443371862709e-06
-2.22448465743462e-05
-2.96727838762168e-05
-2.99239432218031e-05
-1.83236190809071e-05
-1.13532416699147e-05
-1.74155603117956e-05
-1.95317281818627e-05
-1.78890675814246e-05
-1.26778276264951e-05
-3.53955570382254e-05
-3.17152885441778e-05
-2.84264565106651e-05
-4.76945878515443e-05
-3.90947533941148e-05
-2.0794254032317e-05
-2.68431680517596e-05
-1.22647812766075e-05
-3.82467014753659e-05
1.99105062615805e-06
-2.52143719111705e-05
-2.0938506655491e-05
-1.50876316663287e-06
-2.47126885975874e-05
-1.39207498455927e-05
-3.60552633015733e-05
-1.51191790128873e-05
-4.63630039282624e-06
-5.16567489421508e-06
-3.25494458412388e-05
-6.55283873392953e-06
-2.60808463938055e-05
-1.67839077920595e-05
-2.84637585234385e-05
-1.82475448956949e-05
-4.53105543439056e-05
-1.4095569382949e-05
-2.88041608808464e-05
-1.75215036627956e-05
-3.80382588215221e-05
-2.32946262489839e-05
-4.67704172996713e-05
-3.52937108386548e-05
-1.29929772844679e-05
-3.98104909810472e-05
-4.67839274764284e-05
-3.87291546894104e-05
-2.78501033131252e-05
-2.52331797386078e-05
-2.38762797357847e-05
-1.08202153406138e-05
-3.39852503087302e-05
-5.022571853615e-06
1.46593498059202e-06
-1.99015498044889e-05
-3.55146112819712e-05
-8.14190340819645e-06
-2.03306554978201e-06
-6.99341818904954e-06
-2.59283774114659e-06
-2.23275074068615e-05
-3.49048610992915e-05
-6.47950161751625e-06
-1.19052685324875e-05
-2.25020118324756e-05
-1.60075274753602e-05
-4.75798856376093e-05
-3.83423601309003e-05
-2.74919170260214e-05
-3.57738795354592e-05
-3.72533892635279e-05
-3.83590417811905e-05
-8.02564841534099e-06
-3.75859301089762e-05
-1.99366100167837e-05
-1.31323933202988e-05
-2.03145451971734e-05
-1.22761234460091e-05
-1.07236821335538e-05
-4.70531207642262e-06
-2.44553243923958e-05
-1.4421977432389e-05
-2.67557327505808e-05
-1.11363872548376e-05
-1.9698998110413e-05
-2.06567593682613e-05
-1.76085579857212e-05
-1.55171251860038e-05
-2.10149823651566e-05
-3.26665452197609e-05
-3.29410266480184e-05
1.57046887691791e-06
-2.16026470197941e-05
-3.13994049732683e-05
-2.70086312588418e-05
-3.11318257848956e-05
-2.09546137922293e-05
-5.38487957878614e-05
-2.93598039200655e-05
-3.5336463837542e-05
-1.91921216040575e-05
-1.17205512172e-05
-9.95084681264475e-06
-1.66817390978932e-05
1.28519177763015e-05
9.82958005799629e-06
-1.34508690634594e-05
-1.32199466860143e-05
-4.1498325101271e-05
-4.47861607762811e-05
-6.59930585285241e-06
-3.23249149063219e-05
-1.17625250779839e-05
-2.54119389565809e-05
-6.36996972714415e-07
-1.32679372125115e-05
-3.99348958415291e-05
-2.07551497781421e-05
-1.03519050899016e-05
-3.64921709595529e-05
-3.64994626798848e-05
-3.98987174066542e-05
3.71696802319002e-06
-3.56724026174809e-05
-2.29325394788523e-05
-1.98069195055178e-05
-3.81718733873172e-06
-2.18649868732631e-05
-3.17141758564448e-05
-3.35667363000005e-05
-2.72352320361976e-05
-2.24835801496713e-05
-2.42148142517522e-05
-3.54962175332266e-05
-6.13528496506722e-06
-4.88828659217689e-06
-2.10029311704293e-05
1.33381036052121e-05
-3.77603245895952e-05
-1.75940872698278e-05
-4.10934869894216e-05
-3.13632033615823e-05
-8.51502394826318e-06
-4.3622603637416e-05
-2.03700700932526e-05
-3.87757475986347e-05
-1.04432961290294e-05
-1.2527858092193e-05
-8.72460008152243e-06
-2.6455311055683e-05
-2.07406048583665e-05
-2.42887792368282e-05
-4.09028134076265e-06
-3.4527805409866e-05
-2.45787124770747e-05
-7.98889629744917e-07
-1.20433689114709e-05
-2.87877567944376e-05
-2.00489098777228e-05
-2.03812920226794e-05
4.75597043396021e-06
-6.67039818837854e-06
-1.28702711564632e-05
-2.54029279604209e-06
-4.08520351627785e-06
-2.27634891166023e-05
-3.05554373332497e-05
-3.11469555171165e-06
-3.2778149243019e-05
-8.70255313667499e-06
1.06433302265277e-06
-9.65414909024684e-06
-1.30111271935178e-05
-6.7459791456967e-06
-2.29825941972769e-05
-3.74694308399372e-05
-3.10037115978089e-05
-1.75307300867653e-05
-4.20011890534884e-05
-5.62548596940604e-06
-6.15213837531039e-06
-1.05642651336253e-05
-1.13047268958798e-05
-1.9181637949676e-05
-4.18601833872169e-06
-2.8707202830954e-05
-1.63497290553075e-05
-2.04732175619731e-05
-2.0638321043466e-05
-1.39252372963521e-05
-4.03330492064224e-05
-3.27933715089994e-05
-1.86998266343438e-05
-1.99863335102457e-05
-3.29398398127702e-05
-5.53116532329949e-06
-2.21615001242316e-05
-3.8126657394822e-05
-3.00327162644334e-05
-2.6274786788524e-05
-4.02554424153907e-05
-2.20882489915317e-05
-2.18174567590255e-05
-2.52187374686847e-05
-1.50540733276947e-05
-1.78129065453075e-05
-5.49093443333725e-06
-1.54360823241159e-06
-2.85603661181691e-05
-1.41756419032082e-05
-2.03287043833095e-05
-9.87989247183421e-06
-2.83293381006553e-05
-1.79685161502736e-05
-1.46400226341615e-05
-3.24943973343737e-05
-1.81570175933041e-05
-2.70251409301444e-05
-3.5200719356021e-05
-3.50097811441984e-06
-5.06707099619953e-05
-3.47130308410915e-05
-2.29424122983458e-05
-1.65094158417762e-06
-1.01111359532688e-05
-2.54524130836896e-05
-2.1538536386236e-05
-2.23590430402367e-05
5.11092043469998e-06
-3.25415012241108e-05
-1.19024877061414e-05
-1.05420404509606e-05
-8.4867620362652e-06
1.30464236260028e-05
-2.64231453381409e-05
-1.50454763345108e-05
2.42951099905597e-06
-4.36392401069814e-06
-1.33013927128984e-05
-2.46093588453806e-05
-9.66221610757302e-06
-2.16681573189266e-05
-2.33236558101065e-05
-1.87605574312144e-05
-4.71717466171353e-06
-1.74348580064888e-05
-8.09037749689507e-06
-1.97496953542755e-05
-2.05351587196042e-05
-1.32737538932228e-05
-2.0704372349698e-05
-5.27506634855192e-05
-6.04423110246054e-06
-2.76409142653129e-05
-2.10733793305818e-05
-2.54779064387389e-05
-3.89473491173212e-05
-3.39274064023081e-05
-1.79877952443517e-05
-1.19679878011678e-05
-1.50098893277615e-05
-1.49863009718409e-05
-5.77632315862571e-06
-1.83997404510268e-05
-2.27059395714111e-05
-3.4856811739525e-05
-1.19844429059538e-05
-1.12912872299149e-05
-2.00889968202998e-05
-2.77655909543445e-05
-1.68527672529088e-05
-2.9223538221086e-05
-2.67224923101018e-05
-4.68501360884644e-05
-3.31480473924661e-05
-1.96719911299737e-05
-1.72183467486921e-05
-3.92322220173985e-05
-3.38908822580401e-05
-1.70834153057446e-05
-4.04445996763086e-05
-2.72188106900369e-05
-1.18162841912673e-05
-8.7630300549542e-06
-2.35678444331648e-05
-2.76850335627182e-05
-2.17692780158485e-05
-1.51766220312622e-05
-6.38150865346076e-06
-2.90377180874292e-05
1.48880183846984e-06
-2.55144548644677e-05
-1.44849697027839e-05
-5.1852314424867e-06
-2.27708775633175e-05
-1.39264527933429e-05
-1.88926336535904e-05
-2.2227680412118e-05
-3.85884433556429e-05
-3.39766295602052e-05
-2.41869039343507e-05
-3.20180781029266e-06
-2.22916200868301e-05
-1.95901960563728e-05
-3.52941417066045e-06
-1.33052073298583e-05
-1.21110626618148e-05
-1.4966540581595e-05
-2.48741619053819e-05
-1.17076337461769e-05
-5.64256835745053e-05
-1.42202909001923e-05
-2.57119560292357e-05
-4.30987430551016e-05
9.6948365093826e-07
-8.78173295076883e-06
-2.53662927500815e-05
-2.07375922886895e-05
-2.99797401185256e-05
-1.81740584509172e-05
-3.70990677357992e-05
-8.10044883831265e-09
-1.56394879558106e-05
-4.46887634398852e-05
-9.42826434784801e-06
-1.35452530997912e-05
-5.56785667484262e-06
-1.90905052336645e-05
-2.20808927036481e-05
-2.00495288877628e-05
-3.69718596732925e-05
-1.9775797581717e-05
-2.82432775879338e-05
-2.38680219414887e-05
-2.78722075683459e-06
-2.84748163546029e-05
-5.48217549337495e-05
-2.45660025205084e-05
-2.7440736095077e-05
-2.30665208697569e-05
-3.49108367754586e-05
-1.97300967053724e-05
-1.60057917000728e-05
-3.05882688683878e-05
-9.15687411746044e-06
-2.24724034177221e-05
-1.46519817506516e-06
-1.78951503104894e-05
-4.1473055258715e-05
-2.41400847915507e-05
-3.22848204866686e-05
-1.60992077157745e-05
-4.36841811876864e-05
-3.54618046517574e-05
-2.71643571768643e-05
-2.2953243993046e-05
-1.6635780497874e-05
-1.17418540862612e-05
-1.26378481533852e-05
-1.41656555618475e-05
-1.10382505002607e-05
-1.58006720748328e-05
-2.63891122797069e-05
-3.36701588862236e-05
-1.53568686753197e-05
-4.2847402883545e-05
-9.3882454806973e-06
-3.43578524409525e-05
-1.6796916885678e-05
-3.99064538812558e-05
-9.49104141723036e-06
-1.99511721343388e-05
-2.70081685932293e-05
-1.60836058818354e-05
-2.02126839567285e-05
-5.39725207744295e-06
-1.39115349900536e-05
-3.54473669180289e-05
-2.26985633295354e-05
-2.49893092579097e-05
-2.98451470060369e-05
-8.55873974499211e-06
-1.36447592709e-05
-1.89591004392295e-05
-2.30999715709389e-05
-5.71289396015407e-05
-3.02161683094662e-05
-5.89345046764104e-06
-3.1723780070405e-05
-1.4524166781909e-05
6.44776846859211e-06
-1.75391198206621e-05
-1.05326493557092e-05
-5.32004165619479e-06
-3.90140625666922e-05
-3.28170831794672e-05
-1.55437899644371e-05
-3.20473275664078e-05
-9.97006016480489e-06
-3.18050177252594e-05
-1.25298236290274e-05
-2.15300453714732e-05
-7.33534166988716e-06
-1.46756722392455e-05
-1.89562608616474e-05
-3.41061696371655e-05
-2.28895666021398e-06
-3.51738395896685e-05
-1.14131673360375e-05
8.07124157543296e-06
-2.02712606556512e-05
-8.69606118910459e-06
-1.97964868472685e-05
-6.07809308642517e-06
-2.04001799230089e-05
-3.85352094068491e-05
-2.80294882711398e-05
-2.41910272853743e-05
-2.70065298783667e-05
-1.23305250722955e-05
-1.47402918287083e-05
-1.71464234676495e-05
2.34681154532627e-06
-2.8630715262954e-05
-3.59376889021408e-05
-1.46137629709273e-05
-2.3992505957334e-05
-1.49354984346986e-05
-2.9344728995333e-05
-1.44955877437697e-05
-2.29894177983443e-05
-2.92203116732894e-05
-6.32803848008234e-06
-2.80518693581972e-05
-4.04400643375272e-05
-1.82946913697374e-05
-1.64586038210468e-05
-1.29262180588886e-05
-2.24570466286624e-05
-3.24739430753645e-05
-2.86602869562286e-05
-6.26779577399211e-06
-2.83383396779859e-05
-9.91875516929817e-06
-9.1803901615813e-07
-1.37408434429401e-05
-1.66836397443337e-05
-3.86823689492631e-05
-2.42091915163202e-05
-3.4553249909747e-06
-2.94821223866902e-05
-2.74175502701e-05
-7.64158261643404e-06
-2.34014357590437e-05
-5.46524359710353e-06
-2.06057252125631e-05
-1.65710950564546e-05
-2.59577132176326e-05
-2.07107808722459e-05
-1.65147852481992e-05
1.77660199553381e-05
1.58775707689222e-05
-4.0080010838551e-05
-2.14291902409562e-05
-9.46495721277352e-06
-1.08715541349946e-05
-2.97249475281165e-05
-1.36493952199454e-05
-3.37591414411667e-05
-2.22891894046175e-05
-3.17773114001016e-05
-3.04723815607292e-05
-1.35918090467891e-05
-6.63720156916165e-06
-2.17378741885668e-05
-1.77322812557724e-06
-5.52552146120096e-06
-2.23180776350004e-05
1.27908261557179e-05
-4.34546364790509e-05
-3.19463562001378e-05
-3.13640404892674e-05
-2.02905998625921e-05
-1.41219007305104e-05
-2.38043878991431e-05
-8.12025355793627e-06
-1.54956633792809e-05
-1.49393106605083e-05
-3.32175287271992e-06
-7.40121424126056e-06
-3.13521818490442e-06
-3.46628755561304e-05
-6.07277057498507e-06
-6.33753520949398e-06
-7.68311070680292e-06
-2.16425549333784e-05
-2.32033237361061e-05
-1.21777642036081e-05
-2.85468515272242e-05
1.0159699462108e-06
-1.13667118907582e-05
-1.55196484355145e-05
-1.0289195353246e-05
-2.46942938507371e-05
-1.75098517960926e-05
-2.61182495729291e-05
-3.18412415364802e-05
-1.81590466722805e-05
-7.53893291745017e-06
-1.61373679237785e-05
-1.13500631746339e-05
-2.89136651803393e-05
-1.68075030034453e-05
-1.6538020120818e-05
-6.41525560057521e-06
-6.65354447341753e-06
-5.43136013523805e-06
-4.05732160119407e-05
-2.01350821300003e-05
-5.32828875690512e-06
-2.55377044023327e-05
-5.37831694052831e-06
-1.34262312460366e-05
-2.10906988791607e-05
-1.00186998232265e-05
-5.42970529038362e-06
-4.92858557052339e-05
-2.12578521363562e-05
-7.0103949453548e-06
-3.78190060823481e-05
-2.64289315535999e-05
-2.93859877079736e-05
-4.34187213613559e-06
-2.08258490780889e-05
-2.42620073425015e-05
-2.82604625314299e-05
-9.4757287650916e-06
-2.71076077462996e-05
-3.2778044321548e-05
-1.93692228591081e-05
-3.78405959773733e-05
-2.49444759180243e-05
-1.25079407146381e-06
-1.80226081684333e-05
-1.62418153197892e-05
-1.8863736776764e-05
-4.27985475403622e-05
-3.4352800598929e-05
-1.20692036966477e-05
-1.23051970068356e-05
-8.89428203055084e-06
-1.26349700243559e-05
-1.99829907748915e-05
-1.84222229714218e-05
-1.53991161969092e-05
-3.77031483819144e-05
-3.27794824863843e-05
-2.63306884711417e-05
-4.31642618554151e-06
-5.87275024423177e-06
-1.86304373447336e-05
-1.71370914491136e-05
-1.93168869065868e-05
-4.8278654017121e-07
-1.82839004311912e-05
-1.97737298864435e-05
-5.82310619247735e-06
-1.80717009295219e-05
-6.14722963810681e-06
-4.20540068118368e-05
-3.40242528110171e-05
-1.35976674740997e-05
-2.65177019439148e-05
-2.25066552346979e-05
-2.06067205047163e-05
-2.74613613023752e-05
-3.70135189226048e-05
-2.19981354566788e-05
-3.07037957209711e-05
-2.55173037052335e-05
-2.86865840659772e-05
-2.77206124780482e-05
-2.24697634256759e-05
-1.42896469701331e-05
-2.97276952678264e-06
-4.42980358272718e-05
-2.37778811821676e-05
-3.92833156397693e-05
1.05681550680372e-06
-9.74594111656939e-06
-3.16509792433965e-05
-2.90352430657645e-05
-1.56712949972785e-05
-3.19686570062268e-05
-1.669841876256e-05
-2.48532456259227e-05
-3.07648316986822e-05
-2.7596205615769e-05
-2.82873334532476e-06
-1.60801337846131e-05
-1.39727432890893e-05
-3.87844277521176e-05
-1.6193438770582e-05
-3.12746648206185e-05
-2.96268451027632e-05
-2.5364009823653e-05
-1.60211893387455e-05
-1.94824638010617e-05
-9.44222965658651e-06
-3.21201248667571e-06
-9.65561350967942e-07
-2.70576725137756e-05
-2.00902489949189e-05
-2.25773473876745e-05
-2.3677480348887e-05
-3.51327054239989e-05
-1.8600346128133e-05
9.69333270524758e-06
-5.07105034334119e-06
-2.18832207390725e-05
-2.59568484699272e-05
-2.61618894394393e-06
-2.8200678157942e-05
-2.50772976902789e-05
-1.51822533771257e-05
-1.73201837090641e-05
-1.2656281510805e-05
-2.13451080083333e-05
-3.16735661689559e-06
-2.50503977499213e-05
-2.17881577909265e-05
-4.32145542017894e-06
-1.67900494985461e-05
-3.09837549602796e-05
-2.32445409070216e-05
5.89201763625899e-06
-2.36739398767635e-05
1.30233623811747e-05
-2.34095620256032e-05
-2.50011831990692e-05
-2.23130093976061e-05
-1.49944989440052e-05
-3.95538130402385e-06
-2.23307844175711e-05
-2.84612538024e-05
-1.66399614130178e-05
-1.85023631426898e-05
-3.38412498222958e-05
-3.48924618951922e-05
-4.10737281891424e-05
-2.71827082935754e-05
-2.17492443226134e-05
-3.19668574789317e-05
-4.1694663495456e-05
-4.52871996654524e-05
-3.69259086410159e-05
-2.09722261660608e-05
-2.07336541127731e-05
-1.14742324009685e-05
-8.32441854425413e-06
-9.57749933775291e-06
-3.2512802541841e-05
-2.16898406061185e-05
-1.87987966877733e-05
-2.30295526381517e-05
-2.44015055792609e-05
-3.33370638930322e-05
-5.52052651913738e-06
-3.3548090310139e-05
-1.97816705092984e-05
-3.73413982454779e-06
-2.34771147975414e-05
-2.06625083454524e-05
-3.40589648898707e-05
-2.60314415268027e-05
-2.65901700276977e-05
-4.09114810381923e-05
-1.24672634846617e-05
-1.86807515853738e-05
-2.77737929875895e-05
-6.99490637594735e-06
-2.18361254768025e-05
-1.99534734646551e-05
-2.40799835024649e-05
-4.05092237414547e-05
-2.26288744635215e-05
-2.52643723309718e-05
-1.85839282886618e-05
-1.51968950635766e-05
-7.77289536997301e-06
-2.30633946287603e-05
-1.34200041461317e-05
-1.67355847463705e-05
3.09308951456387e-06
-1.95222763250792e-05
-1.55650924949697e-05
-5.61203925974708e-06
-4.0853036623131e-05
-2.47830656144329e-05
-3.16575083865982e-05
-1.75485856347631e-05
-1.55266999998455e-05
-2.93751554381028e-05
-2.7967774650765e-05
-3.72733877723056e-05
-7.65409610761993e-06
-2.57937275772966e-05
-2.46143782013983e-05
-1.78363505851669e-05
2.11967835075466e-06
-3.93924018716141e-06
-3.00716772191872e-05
1.14700177266908e-05
-3.25865303752176e-05
-1.38201572887901e-06
-1.76617671272052e-05
-9.42795504068355e-06
-3.41739575736939e-05
-1.79649544011198e-05
-1.68554473155107e-05
-3.13672081675632e-05
-5.1378346629034e-05
-1.91723591769867e-05
-8.72161309260221e-06
-3.71970564300572e-05
-1.1997108755932e-05
-2.99416941477601e-05
-2.16120407172548e-05
-1.0582414871289e-05
-3.55823538720255e-05
-2.13979522344356e-05
-2.73880057340777e-05
-7.41752023512524e-06
-9.14142370564724e-06
-1.56738333411939e-05
-3.45540692500121e-05
-3.03908555686068e-05
-3.60421659255052e-05
-5.08467087360629e-05
-2.29549669155877e-05
3.37541413995185e-06
-4.65927355910096e-05
-9.01862983113843e-06
-3.33179127174297e-05
-4.07791243025768e-05
-2.21037299266412e-05
-1.75234997389209e-05
-1.42260682350958e-05
-1.762132353807e-05
-2.02791787172828e-05
-3.38231947106558e-05
-2.20346089815947e-05
-3.68924883302979e-05
-5.28707210929422e-05
-2.75057996438078e-05
-1.47555729314906e-05
-2.11039747366925e-05
-2.25279357237273e-06
-3.15474719581848e-05
-2.85543505076198e-05
-3.37391023916074e-05
-2.0844358201318e-05
-1.54071358212742e-05
-2.98131060146612e-05
-3.0103390810172e-05
-1.27589467413597e-05
-2.64577188487097e-05
-3.38308882959481e-05
-2.67840703394738e-05
-2.07211460333544e-05
-1.62796810618407e-05
-2.93818133787404e-05
-1.61875443267924e-05
-1.17673048942237e-05
-2.21133152627999e-05
-8.6728295341741e-06
-2.79110845321084e-05
-2.06427236823365e-05
-2.0399835889045e-05
-2.62425220766416e-05
-2.54982752875155e-05
-2.48764361429924e-05
-2.29102761191007e-05
-7.37200692850622e-06
-1.66560493258565e-05
-2.5969414340023e-05
-1.67139386369578e-05
-9.64006016764872e-06
-2.60678885829003e-06
-6.68640857932839e-06
-6.22128112064632e-06
-1.5441057651848e-05
-2.46447191177283e-05
-3.17216650376964e-05
-4.97151045336181e-06
-2.02465128034159e-05
-2.02602628117842e-05
-3.051269741705e-05
-3.25688651506832e-05
-2.58594406215563e-05
-2.33561718160675e-05
-3.7071124174827e-05
-7.55000018234076e-06
-2.34936825534067e-05
-6.63371056894794e-06
-4.50871164608495e-05
-1.54939823143699e-05
-8.47226543309272e-06
-1.11623973960295e-05
-4.36505811947544e-05
-4.89388118392401e-05
-1.34505711331731e-05
-1.34849249168264e-05
-6.65249831454097e-06
-1.57139803388974e-05
-2.49473177433964e-05
3.04966512529187e-06
-1.22185018669753e-05
-1.66122758759303e-05
-1.44379753789285e-05
1.10179453524943e-05
-2.4033407273968e-05
-2.25778213998071e-05
-1.39965412210231e-05
-5.2592595616689e-06
-2.0717079772388e-05
-2.23474904740534e-05
-2.04945592391772e-05
-3.60112187027871e-05
-4.82268961929081e-06
-6.89374200583991e-06
-1.36395833812833e-05
-4.21306861314541e-05
-2.38474885178818e-05
-2.44133517595142e-05
-2.9774380577615e-05
-1.67318476903172e-05
-3.44730898800456e-05
-3.06692164701805e-05
-1.69654562124952e-05
-5.19255138813918e-06
-3.96663892823465e-05
-3.36938607770137e-05
-1.66414198373984e-05
-4.34839889355882e-06
-2.0604962834553e-05
-2.84269704847488e-05
-4.56480680880045e-05
-8.83085060513277e-06
-1.21415928410999e-05
-1.5356297987568e-05
-2.29552301450649e-05
-8.61484821156115e-06
-3.48116506808064e-05
-2.14817036489444e-05
-1.6261601686812e-05
-3.16349077119568e-05
-2.38560107830075e-05
-2.44963841503407e-06
-1.47378579938838e-05
-2.01131291536186e-05
4.48571438207467e-06
-3.01214625514002e-05
-2.50658970290924e-05
-7.11753432841926e-06
-1.36500836255858e-05
-1.31015407891601e-05
-1.33385425769778e-05
-8.99234589697978e-06
-4.11307622260009e-05
-2.72197388396376e-05
1.76949816623816e-06
-2.1615737475835e-05
-2.04558157308879e-06
-1.36463052466233e-05
-2.00445660116858e-05
-8.94431174900528e-06
-2.39512530709837e-05
-1.29147628050111e-05
-2.97252397769873e-05
-3.32482177016498e-05
-2.46723454722439e-05
-2.19759135812113e-05
-2.4424589044673e-05
-1.20145104874379e-05
-1.66777577208835e-05
-3.44997380748234e-05
-1.54918373837644e-05
-2.77619285247568e-05
-2.82849746958062e-06
-3.4906473937552e-06
-2.90601738493118e-05
-1.07128685148488e-05
-1.88460390863614e-05
-2.21684444072242e-05
-2.0781854237167e-05
-5.55095481808014e-05
-1.60834257390321e-05
-3.3311236055356e-05
-2.30254427084518e-05
-1.48528947381248e-05
-2.8413283537991e-05
-3.13792168119263e-05
-1.73226934864751e-05
-3.85354272258682e-05
-4.06613865159452e-05
-1.77185803411532e-05
-1.43705887081491e-05
2.27857227407703e-07
-1.90179464161232e-05
-1.61179207563121e-05
-1.20206661210116e-06
3.68246306204236e-06
-1.85315510276253e-05
-2.15666872027161e-05
-2.98221488646953e-05
-3.46693843523158e-05
-3.25955140194345e-05
-4.15375200295025e-05
-1.58602479488989e-05
-1.7400413575305e-05
-2.90329565529551e-05
-1.28558828928181e-05
-2.83514534549319e-05
-2.69100045769373e-05
-5.71077880939376e-05
-2.69203299292453e-05
-3.48724737915916e-05
-1.57699044229226e-05
-2.25801597866864e-05
-1.80905834646798e-05
-3.88919173579529e-05
-2.44299826730763e-05
-3.50012107367303e-05
-3.39925391290608e-05
-1.23017813615496e-05
1.13106486069605e-05
-1.85597262300099e-05
-1.27874520558401e-05
-1.5448699649123e-05
-3.51642074243053e-05
-2.43614572528633e-05
-7.45805942196262e-06
-2.07515806138704e-05
-1.50107677938413e-05
2.2622972081874e-06
-3.87423235856658e-05
-1.4900978997833e-05
-2.44859066090857e-05
-2.90197134942292e-05
-5.88474038424673e-06
-2.44360284128021e-05
-4.67391985048617e-05
-1.8567471362438e-05
-1.55469479030022e-05
-9.42040678698428e-06
-1.17633778283369e-05
-2.68282969949954e-05
-1.3161742606268e-05
-1.52462668448556e-06
-2.0672112884522e-05
-2.7049936287449e-05
-1.97734469168292e-05
-3.70202468434617e-05
-2.06467827667441e-05
-2.7635642276253e-05
-4.1309708292896e-05
-6.51644500382052e-06
-2.55781184561557e-05
-4.73098758216077e-06
-7.98204567103801e-06
-2.28088679843853e-05
-1.6301323219626e-05
-2.76848138376479e-05
-1.50882784529952e-05
-4.27330108094868e-06
-4.57751887486165e-05
-2.87407086202436e-05
-1.35010955711381e-05
-2.78849524223682e-05
-2.67718537033669e-05
-2.0005705985753e-05
-9.60427566497821e-06
-1.59295614522714e-05
-8.67992172348576e-06
-3.26652147599732e-05
-1.9721442527271e-05
-9.32085659675142e-06
-1.42373711893896e-05
-2.50969581361735e-05
-2.95862103480131e-05
-3.28176698272679e-05
-1.24060625959283e-05
-1.36552075997429e-05
-2.33115288569482e-05
-2.25624614877765e-05
1.47600312654835e-05
-2.11887347143496e-05
-2.34113408902364e-05
-1.79186063274931e-05
1.11837299595453e-06
-1.41416531485394e-05
-3.87641962836074e-05
-1.40957577974888e-05
-2.49584770930436e-05
-2.05707132671408e-05
-1.84201904843016e-05
-2.64798501351883e-05
-7.07313866704513e-06
-1.43118850141388e-05
-3.43614193031395e-05
-1.23948922584957e-05
-3.19486738236542e-05
-6.06928122610673e-06
-1.97469308386086e-05
