# Supplementary material for: Research on computational propagation and identification of mine microseismic signals based on deep learning
Source: PLoS One. 2025 Oct 22;20(10):e0334641. doi: 10.1371/journal.pone.0334641 (PMC12543183; doi:10.1371/journal.pone.0334641)
Supplement: S1 Data — (ZIP) [file pone.0334641.s001.zip › 000100500001073.xlsx_0.txt_24.txt.txt]

-1.92567765926271e-05
-1.06973424733496e-05
-2.16376956859372e-05
-3.47572657491173e-05
-1.84145648138987e-05
-2.05740889222325e-05
-2.73118434512158e-05
6.92861966043972e-06
-3.7393973138244e-06
-3.85170519508213e-05
-1.57035950656681e-06
-8.67011684706662e-06
-1.65186472571706e-05
-1.67555094192134e-05
-2.95144228975352e-05
-1.19807717295567e-05
-9.00036709747764e-06
-2.58564237030563e-05
-4.36819788380906e-06
-2.84100542841365e-05
-3.60826874280482e-05
-1.89086267532589e-05
2.9840745581145e-06
-1.69755764101476e-05
-1.59073327836912e-05
-4.03469666613982e-05
-3.27355195970926e-05
-1.42015278866446e-05
-2.08201841889393e-05
-1.67551449197375e-05
-3.73585346022181e-05
-2.02497308167129e-06
-3.35077582333647e-05
-1.62590278355648e-05
-1.14327165796922e-05
-3.05923561353456e-05
-6.71122603444373e-06
-2.10196708907366e-05
-3.00457500342273e-05
-2.15474598484657e-05
-1.75093291978853e-05
-2.22334640040531e-05
-2.7677361651597e-05
4.46248608237064e-06
-1.03847756821162e-05
-7.43219540653205e-06
-1.55973565546107e-06
1.80224728167558e-07
-2.19539263340669e-05
-6.00359435693294e-06
-3.08697176634362e-06
-2.98345231945116e-05
-1.7809633980543e-05
-2.68779342125308e-05
-2.81034665120009e-05
-4.02594326127702e-05
-3.72358559735159e-05
-1.34306913632397e-05
-2.52845348005567e-05
-1.62137206128103e-05
-1.17459247453726e-05
-2.58751805803837e-05
-1.36242787421318e-05
4.64502835930367e-06
-3.27370039840251e-05
-2.14604829547269e-05
-6.22604045091301e-06
-2.03295559950486e-05
-3.67623557020985e-05
-1.5243639109072e-05
-5.07196268436313e-06
-9.05367345899366e-06
-2.74357509014669e-05
-1.28155362605578e-05
-3.72867152897861e-05
-3.43473866119581e-05
-2.90911808973498e-05
-6.91602813550837e-06
-1.8633726453686e-05
-3.36325690505948e-05
-2.65511728438594e-05
-8.90528852666911e-06
-2.99232149709693e-05
-3.04196059688583e-05
-3.55334470359033e-06
-3.90454737515957e-05
-2.01137380247609e-05
-1.91550121689944e-05
-2.56164880633755e-05
-1.58007598697828e-05
-2.62576928888746e-05
-1.82635978757207e-05
-1.30073460307173e-05
-1.98147351890497e-05
-2.33192185695188e-05
-4.66398742013252e-05
-6.50110516876907e-06
-3.11025745964164e-05
-4.51819852089947e-05
-2.95553092416929e-05
-3.84432516096943e-05
-1.82147381309807e-05
-1.93276328255692e-05
-2.48693738877885e-05
-3.21350378473206e-05
-2.66014277194799e-05
-1.48591352980167e-05
-2.86261107347378e-05
-2.88354222867572e-05
-1.60335664856892e-05
-3.26445935162202e-05
-3.47991164652052e-05
-3.65540597484069e-05
-2.75296760814896e-05
-3.49584051564099e-05
-3.7189831573075e-05
-3.09522268796704e-05
-3.93216706726293e-05
-2.23355798671928e-05
5.71797536827601e-06
-1.02527987202217e-05
-2.18978278917949e-05
-2.98426174104947e-05
-9.35562353914727e-06
-9.73776539792029e-06
-2.45259105261434e-05
-2.10894046070337e-05
-1.01220888228746e-05
-7.99963448275489e-06
-2.32845554794772e-05
-2.58216655787961e-05
-4.04753112850773e-05
-8.96879272607275e-06
-1.46534464402211e-05
-1.11112560018763e-05
-4.15343253274286e-05
-2.11481113377533e-05
-3.13027675524399e-05
-5.89673852083852e-06
-3.10758729705587e-05
1.23072924192732e-06
-1.38535521500828e-05
-2.87652665803612e-05
-2.25825279274394e-05
-1.53106174848781e-05
-1.87747887810315e-05
3.8548927995642e-07
-3.68188433738929e-05
-1.72903375771349e-05
-5.14629776156066e-05
-2.7299004955621e-05
-3.06552293402489e-05
-4.97375045935138e-05
-2.63032460411832e-05
-1.49695111862151e-05
-3.92628069200569e-05
-2.05840801627272e-05
-2.05629878848749e-05
-2.24437226842016e-05
-2.77337560166884e-05
-8.15168582246963e-06
-2.93249842473837e-05
-3.62560326314451e-05
-3.07382572547832e-05
-1.46065135826679e-05
-2.02529287984156e-05
-4.75259109948097e-05
-2.59785916411368e-05
-2.25624698838078e-05
-2.25947659366285e-05
-6.47432832622221e-06
-1.24154716303922e-05
-3.18330637832597e-05
-2.71471435999289e-05
-2.19614835987833e-05
-2.87695298220128e-05
-1.3972876405527e-05
-2.40928439018505e-05
-3.02725670276627e-05
1.46325185019772e-06
-1.83531499512078e-05
-2.84615390966503e-05
-3.00860710379916e-05
-2.75263101428719e-05
-1.41345558189276e-05
-3.64092378761962e-05
-3.62718500869605e-06
-2.4040801378328e-05
-1.93857876183571e-05
-1.51388702152718e-05
-6.74238617298794e-06
-1.10682089412825e-05
-2.76462531985832e-05
-1.85912878169604e-05
-1.10486708875019e-05
1.07058256976032e-05
-2.33296314514341e-05
-3.71191074674995e-05
-2.01086381892111e-05
-1.37820539229915e-05
-2.09388998754069e-05
-1.16137220936714e-05
-3.37594456633569e-05
-2.22871661982182e-05
-3.16427908541742e-05
-1.51405699146698e-05
7.35780259045843e-07
-1.24018638412251e-05
-1.08393999382312e-05
-3.71127384308476e-05
-3.84897534417484e-05
2.17430453144091e-07
-2.48838496239341e-05
-3.84839389253432e-05
-2.64762577620302e-05
5.07426786311598e-06
-4.35395171933244e-06
-5.62495945191728e-06
-8.83607022098955e-06
-3.85957736423454e-05
-1.33746794504648e-05
-2.43002481875546e-05
-1.77617655798605e-05
3.82045373643586e-06
7.68017050333306e-06
-1.66404065870855e-05
-1.56592443033598e-05
-1.12533170173499e-05
-2.6474991910836e-05
-1.99547874208794e-05
-1.75951527217181e-05
-1.92936581628707e-05
-1.25927762282042e-05
-7.73716040037088e-06
-2.19776714050708e-05
-1.92403604607249e-05
-1.1594246902786e-05
-3.31146946960192e-05
-3.26193139947939e-05
-8.77974994665099e-06
-3.53287442083985e-05
-3.59181616033168e-05
-1.54532819268394e-05
-3.68317931131811e-05
-2.9223247578343e-05
-1.92771505274909e-05
-2.00192491698411e-06
-1.6322464867352e-05
-2.15966530132964e-06
-2.60610474615924e-05
-1.76754742632416e-05
-1.67122389432917e-05
-3.62571876808984e-05
-2.18496306875322e-05
-2.32446194775027e-05
-3.50741348939922e-05
-3.06078530738163e-06
-3.15680587425497e-05
-1.46783292921261e-05
-1.53944477225341e-05
-2.53589350277624e-05
-4.82739574926981e-05
-1.75038717035222e-05
1.77879413911941e-05
-2.18992538029188e-05
-2.7334933383808e-05
5.67781999694534e-06
-1.12410489576252e-05
-1.92254996107507e-05
-3.49666318311548e-05
-3.48836540712829e-05
-2.95468662093232e-05
-3.56451919632846e-05
-2.27430702437102e-05
3.43464339031836e-06
-2.19986497481071e-05
-2.74300530304115e-05
-3.85938349285797e-05
-3.06505501249719e-05
-2.27059560241821e-05
-4.13638100239526e-05
-3.1802151283788e-05
-2.40521602308935e-05
-2.31366183977477e-05
-1.96577248211564e-05
-1.71576831959421e-05
-1.18017794577419e-05
-1.48745985107884e-05
-1.4822205703201e-05
-2.71633634729805e-05
-2.20737646774729e-05
9.27940184261727e-06
-8.50984196905142e-06
-2.54843536188045e-05
-1.79007302430226e-05
-1.03414656504382e-05
-1.58059985850653e-05
-2.43374893620581e-05
-2.96286897227422e-05
-2.58204717962152e-05
-3.77880300622115e-05
-4.82339160709883e-06
-1.49528769559697e-05
-1.75361903238989e-05
-2.69478794577186e-05
-1.86936885599203e-05
-2.97036556155351e-06
-1.53935444040933e-05
-1.62828820679457e-05
-8.92963647891887e-06
-8.54951854787806e-06
-1.26343882374101e-05
-2.48309236688608e-05
1.66304426078786e-05
-1.57364459627305e-05
-4.8008597191656e-06
-7.90414762731044e-06
-3.64522792059542e-05
-2.61679392551206e-05
-2.3498148616279e-05
-3.02415973670061e-05
-2.62676233552896e-05
-1.49051950631109e-05
5.62958648496505e-07
-2.14708907027321e-05
-3.01647423644692e-05
-1.08590553257225e-05
-3.06458073197414e-05
-3.30169440213714e-05
-1.13719459941684e-05
-3.67307242440036e-05
-2.57148116049833e-05
-1.74328303954608e-05
-2.06648609310169e-05
-3.55511930456078e-05
-4.3604526252834e-05
-2.68876035448185e-05
-3.00866612512671e-05
-1.66935205753746e-05
-3.2307378603963e-05
-2.91340094801592e-05
-4.50685273425076e-06
-1.50572129222018e-05
-3.67085099743405e-06
-2.21904620870882e-05
5.21826857941276e-06
-9.15509435147488e-06
-1.99926126688808e-05
-1.98644771500347e-05
-2.46313494203685e-05
-1.81378393489201e-05
-1.18804701463866e-05
-1.35682526392919e-05
-5.46996188729195e-06
-6.06876402995771e-06
-3.28186934132063e-06
-3.69053225349797e-05
-1.04450885381348e-05
-2.19935176271437e-05
-4.43406934814987e-06
-2.20949843181005e-05
-3.32374359065156e-06
-4.08927535097234e-05
-1.27745405527912e-05
-1.64492183224888e-05
-3.96313375573815e-05
-3.94950305536579e-05
-7.03973667304001e-06
-2.22917212152719e-05
-1.656513044527e-05
-3.76307224505605e-05
-7.48893039834309e-06
-9.87691515605851e-06
-3.29130624442579e-05
-1.48938427670236e-05
-3.74135930565804e-05
-5.26332628766194e-06
-1.16095725028472e-05
8.66467788213674e-07
-1.35138032146938e-05
-1.20311453811137e-05
-1.73392442242039e-05
-2.82168441486535e-05
-2.11969235311365e-05
-3.69485537290317e-06
-1.73880929474743e-05
-4.08132210271511e-05
-1.48400702677187e-05
-8.91134956902614e-06
-1.50346250462689e-05
6.22505927843635e-06
-3.12826822739514e-05
-2.90225291353295e-05
-2.91826551659637e-05
-6.71108775198049e-06
-2.08872039752119e-05
-1.73303699601089e-05
4.04893775762651e-07
-2.08849087544874e-05
-6.22280513061761e-06
-4.80950486790704e-05
-5.16496327710197e-06
-7.54969980406631e-06
-3.22319293957547e-05
1.4480756838762e-06
-1.17688885373487e-05
-1.82341724477524e-05
-1.06893348267253e-05
-9.5798523807651e-06
-2.4401762025691e-06
-2.927054353292e-05
6.16326782367954e-06
-1.37803031653522e-05
-8.66718841819294e-06
-1.89691400445294e-05
-2.3002520123794e-05
-2.94562115771615e-05
-4.52083874223986e-05
-1.5142059309292e-05
-1.58357704544537e-05
-2.85706388228689e-06
-2.78719513023749e-05
-2.78492551908592e-05
-1.41417979603808e-05
-3.66146889330932e-05
-2.24237876520722e-05
-2.53177651588167e-05
-4.02033236680128e-05
-1.87465137523609e-05
-1.56197849215632e-05
-2.14717346892929e-05
-1.76966961530288e-05
-1.35222689097252e-06
-2.71249926948819e-05
-1.4789732692553e-05
-5.04405083914694e-06
2.94272542326253e-06
-2.12884813205716e-05
-9.86145120445425e-06
-3.52496979755993e-05
-9.67862061396029e-06
-3.3205291299386e-05
-2.12108760472866e-05
-2.08239124851395e-05
-4.40602238316708e-05
-3.17861045392985e-05
-2.81537760908418e-05
-1.86143105123508e-05
-3.02511116986891e-05
-2.26670886275152e-05
-3.00185428482625e-05
-4.67473238595793e-05
-1.78548908052279e-05
-2.11474816191791e-05
-2.77390415187106e-05
-2.34516121131592e-05
-1.47151390577265e-05
-5.06234453228564e-06
4.62441023160037e-06
7.56195693303722e-06
-2.07643816260446e-05
-8.46328254053771e-06
-4.00719152667419e-05
-1.78805879796209e-05
-1.22855968081399e-05
-2.72006290092991e-05
-2.67915100811564e-05
-3.45789108031126e-05
-2.65438960155459e-05
-1.34219620089289e-05
-2.23670658881555e-05
-3.02758005574808e-05
-1.48500519679781e-05
-2.56646995850531e-05
-1.72159854431657e-05
1.17648038211769e-05
-2.18120702419953e-05
-3.73529895284616e-05
-3.32387936041256e-05
-2.42724988870382e-06
-1.28430598079658e-05
3.46298862990143e-06
-2.7702800386025e-05
3.01782734175778e-06
-3.09924652865125e-05
-1.22660116001119e-05
-1.78236477305403e-05
-2.37251669539754e-05
-2.7431903666583e-05
-3.1847433563065e-05
-2.76020436396483e-05
-2.19014634217962e-05
-1.0847907679924e-05
-1.6929360936488e-05
-1.28385723032386e-05
-3.45857518623635e-05
-2.44359228457112e-05
-1.40671137187161e-05
-3.29701748818445e-05
-2.25720413260099e-05
-1.50454913988677e-05
-2.88139455281354e-05
-2.5217826288968e-05
-3.87038421354751e-05
1.68052530649095e-05
-1.49145922082812e-05
-2.9070373287854e-05
-2.89460235026162e-05
-1.40911593523857e-05
-3.18037381114964e-05
-1.88868975366898e-05
-1.31042718929567e-05
-1.7184833048051e-05
-9.75757855980808e-07
-1.63391224700366e-05
-2.62266662496069e-06
-3.07598045977203e-05
-1.81767263201225e-05
-3.39390125535412e-05
-1.12247420999844e-05
-9.54978884838396e-06
-2.20147508172452e-05
4.05731516871852e-06
-2.50376553215888e-05
-1.94317341614462e-05
-1.66466942406959e-05
-1.32476737675619e-05
-8.49420151554411e-06
-1.73426430817341e-05
-3.99986166549585e-05
-1.74108915492509e-05
-1.27814707461304e-05
-3.42656093246862e-05
-2.60770927157282e-05
-1.85371936321289e-05
-5.12412622257322e-06
-1.50588994503187e-05
-2.45406649846669e-05
-5.18655675980744e-06
5.99898437890401e-06
-1.6538957715578e-05
-5.08439335438916e-06
-2.27615413735626e-05
-3.37227152523104e-05
-3.35023821829095e-05
-2.16523005133134e-05
-1.30546508956416e-05
-2.26904157694083e-05
-1.60935039954883e-05
-1.68185050541025e-05
1.23815164750317e-05
-1.39568655080114e-05
-2.48165593563901e-05
-9.63127302782445e-06
-2.63459959785464e-05
-1.18451752248264e-05
-1.56341505140278e-05
-2.71351589891454e-05
-3.07344571909655e-05
-9.89874528095074e-06
-1.72716724285272e-05
-1.00242733510898e-05
-1.59681862738983e-05
-1.65675472834085e-05
-2.36391163712433e-05
1.41904413565373e-05
-1.56248893665817e-05
-2.39113916781073e-05
-1.74170501640809e-05
-4.50682159164649e-05
-2.65319044876821e-05
-9.59234910778407e-06
-2.4992389291679e-05
-4.11535384476319e-05
-2.39167253729012e-05
-2.79991385610683e-05
-2.18003786860289e-05
-2.40132946615085e-05
-2.58434020041276e-05
-3.05596785829151e-05
-3.59263436145583e-05
-6.08992008974929e-06
-3.10153180238909e-05
-1.01856108209923e-05
-8.73790912705278e-06
-1.02630180827178e-05
-2.51939580659089e-06
-1.81763619634282e-05
-1.57555290866014e-05
-2.78856451860586e-05
-1.81137256027471e-05
-1.15329755611469e-05
-4.67545337662175e-05
-1.48407233466312e-05
-1.91939124471293e-05
-2.05568214623534e-05
-2.28899112919732e-05
-2.21164491969089e-05
-3.22056408824327e-05
-5.3355295448661e-06
-2.67640812412074e-05
-3.76683238997133e-05
-9.77123554838655e-06
-3.89402197861622e-06
-1.95393706115901e-05
-2.17215716744059e-05
-1.1163785111958e-05
-9.10590836592521e-06
-3.36330144162866e-06
-1.90173947546248e-05
-2.94240106485768e-05
-4.28572992294786e-06
-1.7885686386819e-05
-5.99650822672909e-06
-1.06077029049868e-05
-2.2114837893359e-05
-8.60841672778566e-06
-3.42655213130876e-05
-1.3652873721914e-05
-3.51537742054167e-05
-4.15920630317943e-05
-3.34378248808172e-05
-2.54321444554228e-05
-7.87829194331059e-06
-1.31577644468366e-05
-1.78316791238123e-05
-1.62721316162796e-05
-1.82198682022155e-05
-1.59989115341751e-05
-2.2252429108898e-05
-3.15616036518554e-05
-4.14823335104798e-05
-1.47228296895462e-05
-1.25113622743575e-05
-1.12338743577005e-05
-2.71851085500452e-05
-2.88031333448102e-05
-4.07310690222394e-05
-4.91961978038814e-06
-3.28427242964428e-05
5.36432795132703e-06
-5.44172807868884e-05
-3.59626037600209e-05
-1.5007781624189e-05
-3.87519446610072e-05
-2.36002012998282e-05
-3.23430495246456e-05
-3.90331556828091e-05
-9.24957883482932e-06
-2.72613542868949e-05
-2.93101638440782e-05
-1.41131456016171e-05
-2.58219439482077e-05
-2.85766744390304e-05
-3.81146184003492e-05
-1.93767191801929e-05
-7.66351575569668e-06
-5.28757414163183e-05
-4.08990234725356e-05
-1.4917158088913e-05
-2.20035039043438e-05
-2.72491879553338e-05
-2.83719460414486e-05
-2.58799845749e-05
-1.85190927738356e-05
-2.66942243007142e-05
-4.20014153394661e-05
-1.27730603631192e-05
-4.0373590331132e-05
-5.42422150723939e-06
-2.17751433737152e-05
-5.68836131532786e-06
-1.08532975798871e-05
-2.98213926477794e-05
-2.07962884302393e-06
-3.13713096168401e-05
8.61783401539658e-06
-1.67276703192714e-05
-8.86874008162808e-06
-2.79524311201345e-05
-2.18588583672503e-05
-1.17523714036202e-05
-2.32087222545634e-05
-1.79160743070938e-05
-3.43827246741206e-06
-1.68923953724638e-05
-5.20686203593593e-05
-4.2066781408791e-05
-1.29994570770988e-05
-3.55472348096393e-05
2.040946192113e-06
-1.69811808942735e-05
-2.48197767382672e-06
-2.59526700432453e-05
-3.24876485812124e-05
-2.51442230584327e-05
-3.90419499014029e-05
-1.88138947300097e-05
-9.94989917854106e-06
-1.48589427325732e-05
-1.24482534775499e-05
-4.06711869756669e-05
-1.08743105376967e-05
4.43999736054558e-06
-2.95776710337162e-05
-4.95995812100402e-05
-3.74140506992101e-05
-1.65378803971154e-05
-6.88242086974702e-06
-2.36893567406473e-05
2.3153067091653e-07
-1.72325622490945e-05
-2.24549867843409e-05
-3.01261790410169e-05
-2.04443528165645e-05
-1.0020502921023e-05
-3.01949986447761e-05
-3.15882483535714e-05
1.51868315897896e-06
-2.64051040214189e-05
-2.4556119334697e-05
-2.33997764806783e-05
-2.91234394649309e-05
-2.65602784070634e-05
-3.37191076396844e-05
-1.14041549545905e-05
-8.74274065279596e-06
-4.29742047304632e-05
-6.63325471249772e-06
-4.06620912658994e-05
-2.79450740168264e-05
-2.51126589756415e-05
-2.57750797097315e-05
-2.77168987509967e-05
-5.43202907188452e-06
-1.46522998298584e-05
-2.67695894791445e-05
-1.55405924213203e-05
-3.7531063947064e-05
-1.52583539081846e-05
-3.23635872421221e-05
-1.76048674219269e-05
-3.30877904794682e-05
-3.27936267956843e-05
-1.29964842484409e-05
-1.70895506168503e-05
-3.17693119155235e-05
-2.78300645300836e-05
-2.32533457678545e-05
-4.39998701737155e-05
-1.97220601654362e-05
-2.49234147640408e-05
-2.62255727580301e-05
-1.72568191344511e-05
-3.32430246580452e-05
-2.01344665281796e-05
6.5666049188238e-07
-6.51998476891103e-06
-1.64757007141497e-05
-1.60488049883188e-05
-2.42847116240438e-05
-2.17028021294484e-06
-2.43494060453148e-05
-2.97077651452477e-05
-1.34973387768898e-05
-2.12919233480942e-05
-1.29443449300026e-05
-9.62152253108106e-06
-2.82226011040704e-05
-3.44133336993314e-05
-1.56432486333753e-05
-3.38719830530757e-05
-2.4551224302757e-05
-1.31171446980037e-05
-3.89610079760584e-05
-7.32126826371784e-06
-1.45596313188954e-05
-1.21947389754215e-05
-2.18693224171396e-05
-1.77228570191679e-05
-8.85283494814107e-06
1.07022427956414e-05
-2.04355464197055e-05
9.71385665073877e-06
7.19370257502869e-06
-3.64287714699311e-05
-7.16075933516985e-06
-1.95376851550827e-05
-2.99525075871754e-05
-3.20789246623873e-05
-2.88390967864722e-05
-1.45004865012061e-05
-2.11956372382661e-05
-1.17354661391092e-05
2.42035225342347e-06
-2.54580169011819e-05
-4.56096530611125e-05
-1.97052301071581e-05
-3.78083629670809e-05
-1.99800818332566e-05
-1.0884723650232e-05
-2.95281380264187e-05
-2.7059424976339e-05
-2.72269995399001e-05
-3.4310264180829e-05
-1.84641572265231e-05
-1.93821321225158e-05
-2.45576848347267e-05
-2.16314539293635e-05
-1.21316144132557e-05
-2.98694344672817e-05
-3.6267827970437e-05
-2.90971248781079e-05
-2.62630334945177e-05
-2.76729428291636e-05
-1.7204486086609e-05
-4.69430474896683e-05
-1.41692110716825e-05
-2.57988018784165e-05
-3.37255254788706e-05
1.03463610439124e-09
-3.77995890082767e-05
-1.72804981314146e-05
-3.38847811976535e-05
-2.28326769812761e-05
-1.90414830720275e-05
-1.61583596311905e-05
-2.03913305757732e-05
-3.22846288891471e-05
-3.66337496965061e-05
-1.84944271086348e-05
2.13805789982333e-05
-1.23584134203203e-05
-3.93632911602637e-05
-3.07223405982392e-06
-2.27232207802717e-05
-1.30336622267236e-05
-2.27439152869892e-05
-3.89826403409185e-05
-6.89859918334902e-06
-2.0447525475262e-05
-2.19431202897353e-05
-4.44881887624762e-05
-3.69436938828317e-05
-4.06323602144676e-05
-3.00663678864869e-05
2.67012600466966e-06
-3.30608676620389e-05
2.68917483925072e-06
-3.55780110592397e-05
-1.00556832078649e-05
-1.47772700624623e-05
2.29191455067917e-06
1.39576078767302e-06
-2.33140135817121e-05
-2.55546789087823e-05
-1.10921805870923e-05
-1.56678852418276e-05
-6.98725737042426e-06
-3.32317626264954e-05
-3.05356370678356e-05
-9.44617445586987e-06
-2.02364370751784e-05
-1.44636953947194e-06
-3.03136828734161e-05
-1.28978181125374e-05
2.89825248399123e-06
-3.13344588018754e-05
-2.66713451706336e-05
-1.21639017953724e-05
-5.25129912848015e-06
-3.01403427588251e-05
-1.94151495345539e-05
-2.29951695498464e-05
-3.92814633740452e-05
-1.3801003927533e-07
-3.64960032342754e-05
-1.52683145376954e-05
-1.65784947388033e-05
-2.11574747142049e-05
-4.00445062064653e-05
8.77443588379003e-06
-1.58807091840779e-05
-1.86654895732132e-05
-1.11844075941994e-05
-2.51493250810906e-05
-2.02548989723616e-05
-1.90523414769115e-05
-1.51907478737561e-05
1.51155303840489e-07
-2.83428853909875e-05
-3.06263126976522e-05
-1.64400099541933e-05
-2.23319749993255e-06
-2.68240441503713e-05
-4.65603923887187e-05
-1.75485340755699e-05
-3.55262131674173e-05
-4.16689812329122e-05
-4.17387441586906e-05
-1.7030405816278e-05
-1.85850305637298e-05
-2.56511345425163e-05
-2.25117680886476e-05
-3.6153384791048e-05
-4.78498205508316e-05
-2.8006153140531e-05
-3.00939586362242e-06
-1.67972882648935e-05
-7.22086282029629e-06
-2.0967774813818e-05
-2.09319638632874e-05
-3.26434417749985e-05
-1.4136825119014e-05
-3.56636477874729e-05
-9.99698029641281e-06
-2.96827177119933e-06
-2.32825814098307e-06
-2.56588114182116e-05
-2.29841647120888e-05
-1.18519588331885e-05
-2.35472870423699e-05
-1.92983923462456e-05
-6.79554876545291e-06
-1.14175004135674e-05
-2.39972039543075e-05
-1.26964022044738e-05
-5.84469582225186e-05
-1.34914136413533e-05
-1.81030277688017e-05
-3.26442580930254e-05
-8.61314113793683e-06
1.12128422259898e-05
-2.71699238067626e-05
-2.96024329201105e-05
-4.69863918475004e-06
-1.88743381941232e-05
-1.01950691738713e-05
-5.33188340173655e-05
-7.14960414873594e-06
-1.98380260449775e-05
-1.53705898928615e-05
-4.0059603517829e-05
-2.37988105907134e-05
-1.20580507496955e-05
-4.0900638096809e-05
1.32324613536491e-05
-7.31368178744555e-06
-2.4868666086968e-05
-4.28398381543397e-05
-2.52043617643386e-06
-7.40566151291851e-06
-4.15493627348223e-05
-1.45990281167427e-05
-3.16028415495973e-05
-1.16715896375417e-05
-1.77892114951436e-05
-2.55454668342897e-05
-2.69997728331716e-05
9.37612510117185e-06
-3.66078973037403e-05
-1.72756014585159e-05
-3.60209628210141e-05
-2.36325355540255e-05
-2.09966504583021e-05
-2.05718028770977e-05
-2.27099643680838e-05
-3.8016851995708e-05
-4.46862983122551e-05
6.97016451230742e-08
-1.04649221768044e-05
-2.09058251280075e-05
-8.27309173614441e-06
-2.0371425747708e-05
-1.40963684518966e-05
-3.11183154473486e-05
-2.35416316885718e-05
-2.38907787948788e-05
-3.11915408501444e-05
-2.5847080715137e-05
-3.82775960713025e-05
-3.90257672986441e-05
9.52157802828493e-07
-3.49951089336688e-06
-1.68143061405701e-05
1.18515580828719e-06
-4.89539113421106e-06
-1.31012872783641e-05
-2.06476014537115e-05
-1.8834520067218e-05
-3.05147761777867e-05
-3.03444928603736e-05
-7.19196700346721e-06
-3.58217007496703e-05
-1.76415133359662e-05
-3.77769314252401e-05
-2.48005159288924e-05
-1.807847272819e-05
-1.1781595939163e-05
-7.35468755132424e-06
-3.49521533815385e-05
-1.2748927889456e-05
4.34428783101233e-06
-2.00317152589041e-05
-3.87278601134057e-06
-2.20573393163868e-05
-1.25909474182986e-05
-6.46045502786528e-06
-2.25854153348461e-05
-2.22439939953904e-05
-2.0006348491158e-05
-3.62469394935363e-05
-2.85840112936771e-05
-2.01124210140282e-05
-2.35103776125688e-05
-2.21780648756568e-05
-1.07910153842025e-05
6.00698164581203e-06
-2.8835639555886e-05
-2.29701698651885e-05
-1.80991571265275e-05
-3.21047446186321e-05
-2.49480425513075e-05
-5.35971527302284e-06
-7.55414846775144e-06
-2.31997141875575e-05
-2.87451199829145e-05
-2.59001579218222e-05
-1.89084965302205e-05
-2.17080041667899e-05
-2.52506851820546e-05
-3.79615519962619e-05
-1.73391389889073e-05
-1.50611302175298e-05
-2.16722600112909e-05
-1.72071767120413e-05
-1.05971945070543e-05
-4.65737939489706e-06
-1.86855106453197e-05
-2.51740899695313e-05
-1.80290986843824e-05
-1.34137223629094e-05
-2.74820450286104e-05
-3.09922816848192e-05
-3.38605130618776e-05
-1.77045280817314e-05
-1.34169297006459e-06
-2.75817036239802e-05
-1.41031398321696e-05
-2.21178033954508e-05
-1.18105663400076e-05
-1.15198681644939e-07
-8.6391189186322e-06
-9.77340561272112e-06
-3.0707913458742e-05
-5.1682357409407e-05
-1.7775079240754e-05
-3.43900653624785e-05
-1.84760897545154e-05
-2.01865305338733e-05
-6.11056403382455e-06
-2.07785982303165e-05
-1.65761610953749e-05
-2.34911234193669e-05
-3.19129441376185e-05
-2.32379456727283e-05
-2.99870265902468e-06
-2.03029428167189e-05
-1.71235640750984e-05
-3.28468166271215e-05
4.29839834508395e-06
-2.60989519357934e-05
-3.15055018282076e-05
-1.22993793637433e-05
-1.91864654905539e-05
-2.88662056386257e-05
-2.78479464030907e-05
1.11207146916193e-07
-3.29130722705996e-05
-4.747453501272e-05
-3.65761336576174e-05
-1.87374654205278e-05
-3.9483831094676e-05
-3.93509736580811e-05
-1.39844759450035e-05
1.0694587554025e-05
-9.25562802744314e-06
-2.3945661596525e-05
-3.28133590491036e-05
-1.97882114269672e-05
-4.07066512975234e-06
-1.78642595945729e-05
-2.99052212651882e-05
-2.72149843049195e-05
-2.43393424588616e-05
-1.13770247704341e-06
-2.64926946195581e-05
5.88268375667951e-06
-3.30679203637072e-05
-1.09326128733112e-05
-2.20689087572006e-05
-2.03129184952992e-05
-1.25940353421564e-05
-1.74347912620281e-05
-3.94588918721946e-05
-6.31857511256327e-06
-2.40194489975271e-05
-2.93462953073378e-05
-3.3196551601781e-05
-2.47206152103362e-05
-1.87542131592333e-05
-2.41244918628547e-05
-2.00239481251972e-05
-3.21166530867265e-05
-1.8780395331686e-05
-3.38606817338498e-05
-1.1800959190575e-05
-2.79693330908199e-05
-2.26359734936352e-06
-9.03954633816116e-06
-3.47115539057172e-05
-2.71860886182863e-05
-2.332228560241e-06
-2.8269121201662e-05
-3.15496072928337e-05
-1.9329513207655e-05
-1.88998635320061e-06
-2.43287225302341e-05
-2.15919542579639e-05
-2.08245809576238e-05
-3.21094636749991e-05
-4.2618345515029e-05
-4.0749876445906e-05
-1.07827951309743e-05
8.9955756823997e-07
-1.72979098108749e-05
-2.82078644001465e-05
1.25515800037326e-05
-1.96062242115877e-05
-1.98500079988605e-05
-5.64622756928347e-06
-1.11044171958406e-05
-1.70111645768418e-05
-2.36611613842732e-05
-1.58044356109406e-05
-2.09630221541379e-05
-8.80653477388597e-07
-1.5979204426965e-05
-3.239133544865e-06
-2.41025522157014e-05
-4.07949754673292e-05
-2.46270991226863e-05
-1.9731242235746e-05
-3.00839441613049e-05
-2.1948782280155e-05
-1.05643509125546e-05
-1.09729527245496e-05
-7.90172167460285e-06
-2.86126943896649e-05
-1.77807011468027e-05
-5.84383057609689e-06
-1.44563992053973e-05
-3.54292248701425e-05
-4.30413251077534e-05
-1.79194746385251e-05
-3.23941076235342e-05
-3.06692673330906e-05
-1.54121412287896e-05
-2.88462198581914e-05
-2.91511985061896e-05
-1.90510910132925e-05
-3.17980768303574e-05
-3.2168751713085e-05
-1.57266354581457e-05
-3.37372580643526e-05
-2.84040843578135e-05
-4.1545037670222e-05
-2.26535744730535e-05
-2.89436999506644e-05
-2.63171309630129e-05
-2.85697625528004e-05
-2.76966692648713e-05
-2.90796375108397e-05
-2.05754594618397e-05
-1.2957687914265e-05
-1.60176814353985e-05
-1.56740308696637e-05
-3.06082912078307e-05
-2.59046135320395e-05
3.55747878591622e-06
-2.61962719571235e-06
-2.9496870093074e-05
-2.30234594004009e-05
1.00522809252446e-05
-2.26197166076957e-05
-1.53973878127121e-05
-2.0680219327475e-05
-2.33995566671439e-05
-6.16272315235684e-07
-1.30628868593724e-05
-4.0768254234325e-05
-3.19949289261644e-05
-3.2870212328642e-05
-4.55195323840026e-05
-4.92494085962327e-06
-3.09293704263744e-05
-2.77730213718705e-05
-1.07911504010201e-05
-2.79878180580067e-05
-3.13993158529955e-05
-3.17589597858837e-05
-1.49004349984894e-05
-2.62760418671789e-05
-7.65901862609432e-06
-1.89844340899097e-05
-1.32841094664047e-05
-1.36876202976276e-06
-3.33476420470297e-05
-1.71300955747244e-05
-3.46791587904346e-05
-3.24208642434541e-05
-8.47413113537006e-06
-4.54001311641033e-05
-3.61827933670029e-05
-2.63953422939055e-05
-2.10041627261046e-05
-1.4878541510411e-05
-4.20164839137106e-05
-5.14858299162306e-05
-2.55537198144629e-05
-3.09105780905844e-05
-1.63440912032573e-05
-2.69721219290773e-05
-2.97640441743457e-05
-1.31606429746976e-05
-3.90289131231615e-05
-1.53826931432162e-05
-1.49640552927753e-05
-4.27792063348094e-07
-2.59549932873421e-05
-2.24136871856704e-05
-3.41417728802266e-05
4.8576174501833e-06
-2.03557491169381e-05
-1.54120790175331e-05
-1.89789294414102e-05
-2.61754441554536e-05
-2.95912190967269e-05
-1.26347523261291e-05
-3.44659251983373e-05
-2.62842596225275e-05
2.4050379274027e-06
-2.0067501142056e-05
-3.21003947808122e-05
-8.47904485423683e-06
-3.86994885269403e-05
-1.52418871492697e-05
-2.21647381057234e-05
-2.84815720774118e-05
-2.10167350344416e-05
-1.91318363785436e-05
-2.25767322531613e-05
-1.78477531052343e-05
-1.09327745681753e-05
-4.00731452882816e-05
-3.57106316397286e-05
-1.80267318757903e-05
-2.71739295562784e-05
9.15615351657808e-07
-2.20617081109765e-05
-1.13311758544483e-05
-6.39004425955265e-06
-1.41589834420105e-05
-2.47668476731761e-05
-4.10291348841879e-05
-2.51587989429095e-05
-1.85779432922665e-05
-2.11000946137239e-05
-2.09606037047383e-05
-1.6343849795262e-05
-2.06073249202976e-05
-1.22802993353917e-05
-1.41317614470224e-05
-2.3510680806948e-05
-3.43498057345162e-05
-4.20094812944642e-06
-1.13725097876506e-05
-1.18855767631084e-05
-6.45535522673526e-06
-2.77865806321783e-05
-1.65051159843651e-05
-1.66245175364639e-06
-4.23089246056735e-07
-2.11141050014506e-05
-1.16334369166462e-05
-1.44725079995816e-05
-3.542503671482e-05
-3.51237824058623e-05
-2.09622553086074e-05
-2.36785832317477e-05
-4.79555906386924e-05
-2.44639214293241e-05
-3.58411237172643e-05
-4.51923560250876e-05
-1.7696334902692e-05
-3.82368724186873e-05
-2.36888656426279e-05
-1.2727235786509e-05
-3.48586305054396e-05
-2.58545140583549e-05
-2.00397067747793e-05
-1.32338001111715e-05
-3.18587442182972e-05
-1.74003862727754e-05
-1.03575430246327e-05
-1.7057179306493e-05
-2.52183346448862e-05
-1.4455122808512e-05
-1.06521701649898e-05
-2.71423595188048e-05
5.00396859474502e-06
-3.18129538836111e-05
-1.55303075426352e-05
-2.01596780337307e-05
-3.07859112095895e-05
-3.38461276793044e-05
-8.95343709486488e-06
-2.52708940710694e-05
-9.64917683085532e-06
-8.33362387842776e-06
-1.46794577434551e-05
-1.49862126599175e-05
-1.68514325225026e-05
-3.04402578501167e-05
-3.69498817585378e-05
-2.14657497618204e-05
-3.71771709182008e-06
-2.72122794315999e-05
-4.27771213200343e-05
-1.45858854088664e-05
-4.01453563596681e-05
-1.72750145029158e-05
-4.55553023294289e-05
-3.41474450405107e-06
-5.58549554189242e-06
-2.60125898208048e-05
-2.05688958477068e-05
-2.39289044608306e-05
-1.19903939387202e-05
-2.0772544966595e-05
-1.60613320461943e-05
-2.66143526181377e-05
-2.2261388582976e-05
-2.62013345394663e-05
-2.17241224486652e-05
-8.75543731117133e-06
-1.05240733053499e-05
-1.63287166091074e-05
-1.78042081329773e-05
-1.80350632607392e-05
-5.53091604673942e-06
-2.80106949392555e-05
-7.96228516423754e-06
-2.81526130580671e-05
-2.01856787603194e-05
-9.31454150927614e-06
-1.65451120572771e-05
-2.41392018550388e-05
-1.9156784087031e-05
-2.64275990847715e-05
-9.11961441066154e-06
-3.80357833232524e-05
-1.28663288532573e-05
-2.07523117378231e-05
-2.16750256483354e-05
-8.20716088285258e-06
-2.77162637388594e-05
-3.2514075573908e-05
-3.71036438847269e-05
-1.47365127862781e-05
-3.30261456058388e-05
-1.83695943148106e-05
-3.44114281116769e-05
-3.86821651381837e-05
-4.51250153621055e-05
-2.55098861617399e-05
-3.76302973970858e-06
-1.22089099914912e-05
-4.29594508482011e-05
-1.4197351631137e-05
-2.25340051365897e-06
-1.92260436087799e-05
-2.17783883807943e-05
-4.22383679598521e-05
-2.90481691719598e-05
-1.51541277668818e-05
-2.71510841693166e-05
-2.44244788885652e-06
-4.23549396304224e-05
-2.96070027719748e-05
-1.81274713786602e-05
1.70672046005457e-06
-2.78456097095728e-05
-4.37755450732589e-05
-5.28207081172485e-05
-3.34816400438873e-05
-4.40696926586788e-05
-2.09000927240364e-05
-1.93181270729424e-05
-1.93191999385065e-06
-4.4823835957496e-06
-1.07069145339618e-05
-1.26429066645116e-05
-3.40712500378982e-05
3.56120320431482e-06
-1.20179568941258e-05
-2.59790224680666e-05
-8.06170384667798e-07
2.47136183309313e-06
-3.67771016004746e-07
-3.93232589226949e-05
-1.16266568035384e-05
-2.02027211699352e-05
-3.81045197606786e-06
-2.47215378343423e-05
-3.27226117072112e-05
1.02555156317043e-06
-1.72265263198257e-06
-1.67602199739936e-05
-2.38843200241853e-05
-3.83318511289047e-05
-2.24702012641468e-05
-3.42125863004308e-05
-5.28763459326024e-05
-3.4693762716652e-05
-1.55014232128803e-05
-1.71456311694299e-05
-3.20178027723907e-05
-6.60844263873951e-07
-5.10720960198134e-06
-1.7864186332403e-05
-2.02070695832295e-05
-2.77353870007612e-05
7.00102428397351e-06
-9.13854360246277e-06
-2.9830083314881e-05
-2.45707490216895e-05
-7.82600727289911e-06
-2.6395491537573e-05
-2.75092507174233e-05
-2.54954600321838e-05
-2.32840063917404e-05
-1.92126668582516e-05
-2.96942609084427e-05
-2.66395391054705e-05
-1.38827395716767e-05
-2.29416069127587e-05
-2.36315155617328e-05
-3.22622587170239e-05
-3.71198112025786e-05
-3.03092550012518e-05
-2.45827215218754e-05
-2.98508257190177e-05
3.09077679336158e-06
-5.61561111077815e-06
-2.69377770512475e-05
-1.21314827285121e-05
-2.15911470149458e-05
-1.40206747335181e-05
6.92483422863826e-06
-2.12916716215805e-05
-5.82735181837737e-06
-1.84705987897881e-05
-3.0422505437942e-05
-1.26410744081015e-05
-2.2134981667348e-05
-2.34481060314943e-05
-1.66038789607468e-05
-4.17395423959341e-05
-2.90258181348453e-05
-2.03542017849745e-05
-4.73238498522615e-05
-2.61431233876918e-05
-5.79933790831617e-05
-3.28532981182714e-05
-3.99579786083535e-05
-1.37210766678065e-05
-6.80067495103384e-06
-5.68407054532614e-06
-2.58976920345503e-05
-2.10251805984862e-05
-2.87753242174263e-05
-1.69795224604054e-05
-2.44442119964837e-05
-1.31784341339881e-05
-2.52938442556872e-05
-2.40487730005355e-05
-1.9478247095182e-05
-1.00123681997864e-05
-2.72416080814477e-05
-3.69113633746787e-05
-1.54155565129701e-05
-1.59044792285318e-05
-1.67645086837071e-05
-1.48151082668446e-05
-2.50297245690314e-05
-1.94366502392075e-05
-3.18407693267545e-05
-2.68129774256128e-05
-2.42558415766237e-05
-3.14048144680721e-05
-3.62683672169668e-05
-5.23195401263535e-05
-4.01727436350508e-06
-1.26599153775027e-05
-2.2249952579441e-05
-2.52550123476439e-05
-1.53586692330873e-05
-4.97454181070946e-06
-3.68185169000085e-05
-1.3321002615708e-05
-3.8741323910928e-05
-2.06504213529204e-05
-1.56413499592966e-05
-1.40530630902257e-05
-4.35002826175472e-06
-1.76273618698582e-05
-4.34514870077983e-05
-3.29350681988007e-05
-2.34910047646135e-06
-4.42223365447809e-05
-2.06085943798888e-05
-9.03663599909386e-06
-2.2670666639308e-05
-3.3107751863859e-05
3.60124501259242e-06
-1.60355107811072e-05
2.7168635421237e-06
-2.77083249244137e-05
-6.99912575610814e-07
-2.23167319640957e-05
-1.34227740605646e-05
-3.13062150950022e-05
-1.71470854632773e-05
-3.08675631967884e-05
-6.8391495399939e-06
-3.65209827712737e-05
-1.14807568024978e-05
-2.83948391950787e-05
-4.8575358432021e-05
-2.68462057170104e-05
-1.58488516581472e-05
-3.23144836729251e-05
-2.04356296139561e-05
-3.27659161506112e-05
-7.5346223950302e-06
-2.7296906068301e-05
-2.96302272051777e-05
-2.66381740256748e-05
-3.03923978009564e-05
-2.11736833185372e-05
-2.25290896049944e-05
-4.46213090228427e-06
-2.18490129449671e-05
-2.19188042126848e-05
-3.16192954161494e-05
-7.39060670647746e-06
-3.74847214117359e-06
9.67918941468709e-06
-1.58064381153038e-05
-3.33048441199422e-05
-1.83491860622375e-05
8.71822704078417e-06
-1.23821904349792e-05
-4.28217617050651e-05
-1.79856028540478e-05
-2.61491184988464e-05
-3.26088183986103e-05
-3.56187434595809e-05
-4.98114461839054e-05
-2.34453814282003e-05
-2.55163292438921e-05
-1.68368812485838e-05
-2.43776748676039e-05
-1.60274941505922e-05
-3.420816465413e-05
4.3494154879998e-06
-2.73181186629312e-05
-3.64215421845804e-05
-1.51160644253716e-05
-1.72291031988647e-05
-2.76648134488043e-05
-2.53872395483935e-05
-1.08104686529295e-05
-1.69229414972012e-05
-3.60851550504436e-05
-3.80802837136694e-06
-3.68650774727972e-06
-1.48967457387759e-05
-4.90242278851894e-05
-2.41406855767152e-05
-3.6230768149665e-05
-4.48131673617754e-05
-2.80877241896018e-05
-4.26630260517554e-05
-3.05777278964414e-05
-6.31430796243587e-05
-4.88436409775552e-07
-1.64321746583196e-05
-3.18226180426513e-05
-1.68868676248984e-05
-1.58785758674579e-05
-3.81299430577231e-05
-3.01146957945156e-06
-1.9609643467477e-05
8.49623658622471e-08
-1.59619402583286e-05
-1.77820494876149e-05
-1.05729393451642e-05
-3.10959766234162e-05
-2.17967850362337e-05
-1.42125834549029e-05
2.60362134885413e-06
1.09655440821387e-05
-2.02531537738803e-05
-2.23779225651525e-05
-3.10525069634027e-05
-5.07676885342578e-05
-1.66445028499969e-05
-2.81894489311619e-05
-3.13078681543978e-05
-3.35239836429924e-05
-2.7372956767726e-05
-1.74421053338797e-05
-2.97315220224232e-05
-3.35278706984033e-05
-1.98992860653726e-05
-1.50761908437634e-05
6.95367016672883e-06
-1.93638443657179e-05
-2.82263336830059e-05
-1.49388816372229e-05
-1.66611612976328e-05
-2.5957535346979e-05
-2.19431956599928e-05
1.1561242787377e-06
2.82163960050547e-06
-3.91842690828422e-06
-1.19367397016074e-05
-3.49444764052832e-06
-2.39547881104325e-05
-1.92375197671608e-05
-3.84635499763907e-05
-1.54893314154093e-05
-2.92795715262872e-05
-8.50418393494577e-06
6.50913900277024e-06
-1.4895697129204e-05
-7.49609090858358e-06
-1.74701452184099e-05
-3.37527601571564e-05
1.14174453555187e-05
3.17640828895171e-06
-1.75688471930318e-05
-2.91765025427029e-05
-1.67989640404011e-05
-3.31887503904418e-05
-2.6546147598507e-05
-8.07019351040654e-06
-4.41089055064382e-05
-1.15560217104026e-05
-3.62265816187593e-05
-2.31082215431631e-05
-3.69795171267311e-05
-2.59391747469535e-05
-3.07682372725923e-05
-8.42554216834318e-06
-2.44844081025187e-05
-3.37264460496851e-06
-1.06542872223181e-05
-3.48287639117219e-05
-2.25603769456916e-05
-2.5113053915979e-05
-6.39607049909771e-06
-1.66962448485294e-05
-2.34850253226355e-05
-2.10648819471883e-05
-1.38848168042897e-05
-1.96138386301916e-05
-2.32213751092275e-05
-4.35945458906382e-05
-9.999245775109e-06
-2.34607795948853e-05
-2.20623322979025e-05
-3.40184955279485e-05
-1.59555643804156e-05
-4.39897775770167e-05
-3.50169607639234e-05
-2.2797991488435e-05
-3.46322962908721e-05
-4.54446742650426e-05
-2.20806964111491e-05
-3.66032993472212e-05
-3.72945564441849e-05
-2.8291926028265e-05
-5.27009225248999e-05
-1.77076580357821e-05
-4.3514068157716e-05
-1.88324669550199e-05
-3.98766570936377e-05
-3.82554877974338e-05
-1.29853296132548e-05
-7.74937484398252e-06
-1.24528780222642e-05
-4.61563147882541e-07
-2.05667574024638e-06
-2.50551629509956e-05
-1.91823302126493e-05
-1.52644205637408e-05
-3.9639192370235e-05
-3.39034516212879e-05
-4.21924472211634e-05
-3.27890623447129e-05
-3.31634453165604e-05
-2.19931400258309e-05
-1.46374635268319e-05
-3.75214385619477e-05
-1.48035693870141e-05
-1.74825015001887e-05
-3.0829642557843e-05
-2.80607529650201e-05
-4.16517298494827e-05
1.31121815593603e-06
-2.25330540031584e-05
-1.66934545341354e-05
-2.00806500388188e-05
-3.17089175936209e-05
1.03177850107694e-05
-2.68018973611617e-05
-2.0044813332541e-05
-1.70514375760607e-05
-2.84039702612691e-05
-2.24869975554914e-05
-3.09402646630075e-05
-4.08672711182229e-05
-2.63380268049986e-05
-1.82014358807978e-05
-4.85227572301256e-06
-1.51675214262409e-06
-3.29251446135415e-05
-7.99914299541565e-06
-3.67651223815061e-05
-2.06903761522759e-05
-3.02869191856474e-05
-9.06407729907369e-06
3.25296261106962e-06
-4.54974283336119e-05
-2.2325262702496e-05
-1.97852603654435e-05
-2.87484076744375e-05
-4.22822553707673e-06
-1.46485792246756e-05
-6.85145823052485e-06
-3.14011413786727e-05
-2.60697233330022e-05
-1.58694349753163e-05
-3.12485643345131e-05
-1.11155382761668e-05
-3.02398760468757e-05
-2.14299419777955e-05
-1.59266867982844e-05
1.98034620116108e-06
-2.02381499065208e-05
-4.46216581326462e-05
-2.05769712956041e-05
-4.82144003720367e-05
-3.48179537564659e-06
-2.48005434763386e-05
-1.44706529763579e-05
-1.85726119981451e-05
-2.00605143408295e-05
-3.1276649644152e-05
-1.38937647779589e-05
-2.12718019545403e-05
-3.32017576669646e-05
-2.95739544206585e-05
-2.8187428972892e-05
-3.58402778933624e-05
-2.95440116611639e-05
-1.42455448931724e-05
-1.10703169313078e-05
-2.81105885472092e-05
-3.43732103890421e-06
-1.18348054950485e-05
-1.51390739432714e-05
-6.55914744512461e-06
-3.41279472514604e-05
-4.27350587397763e-05
-4.92411475163029e-06
-2.77212011731028e-05
-4.71307664988559e-05
-2.22870646179411e-05
-2.46180279344425e-05
-4.39297860869056e-05
-2.27268937108124e-05
-7.23903627131823e-06
-1.66706564361422e-05
-1.43394581480005e-05
-1.05342688731631e-05
-1.26353208727224e-05
-4.69809520413063e-06
-3.67010839175311e-05
-1.80833040277204e-05
-2.54370553542129e-05
-1.86548595641701e-05
-4.32385378631004e-05
-2.61608230014893e-06
3.04527613658633e-06
-4.38840960178736e-05
-2.68770602247869e-05
-9.06073019184427e-06
-1.91238057768993e-05
3.34431769125845e-06
-2.5392347876227e-05
-3.10680547199584e-05
-1.84924948278644e-05
-2.23566457494616e-05
-1.18680524472411e-05
-2.88899040095337e-05
-1.88525387374754e-05
-3.5996830375442e-05
-1.85407375344229e-05
-1.02743343045818e-05
-1.00961925213023e-05
-1.81933232179375e-05
-2.52398523127565e-05
-4.50747337709594e-05
-1.54766059386335e-05
1.28080308873742e-05
-1.79490653741619e-05
-3.23853670652095e-05
-3.67595779666009e-05
-2.78073148817453e-05
-3.38094530051368e-05
-1.75453764233715e-05
-1.76559630632597e-05
-2.48410949143717e-05
-8.14081088876697e-06
-2.10878980636404e-05
-3.01990320879431e-06
-2.3505672466048e-05
-2.98070728320385e-05
-4.06122300678761e-05
-1.63656812587378e-05
-1.99924936269766e-05
-1.50739278270575e-05
-1.83825874447418e-05
-2.90902400289663e-05
-3.97391955884778e-05
-2.49109533940032e-05
-2.6349391299654e-05
-2.76203648811821e-05
-3.01054396121515e-05
-1.76213630652994e-05
-1.57595736003792e-05
-2.08291521448622e-05
-3.99059640668288e-05
-2.60282790941662e-05
-1.70197588081086e-05
-1.72942939451704e-05
-1.77039216016188e-05
-6.16752105553732e-06
-3.44157746935853e-05
-3.90388323368923e-05
-2.10189755077697e-05
-2.42332540530885e-05
-1.66152849261714e-05
-2.93758520990236e-05
-1.4989997188089e-05
-1.43669807108509e-05
-3.29831864392369e-05
-2.36217848086196e-05
-2.18048046803189e-05
-2.36408979325219e-05
-2.23579451783332e-05
-4.67362550819861e-05
-1.33472505955636e-05
5.31116085214264e-06
-4.51680153266581e-05
-2.75220296636529e-05
-2.06243234698214e-05
-1.49806281425845e-05
8.57268342352044e-07
-3.05422610907469e-05
-1.89729390368454e-05
-2.46919088793656e-05
-1.54955236864811e-05
-1.62942710286091e-05
-3.36510791111456e-05
-2.43811571945749e-05
-3.27422107527974e-05
-9.00847388344109e-06
-3.29924885300994e-05
-1.95073945673308e-05
-1.20934454521124e-05
-1.36232234622103e-05
-1.6392912997035e-05
1.27184903712743e-05
1.07557226389977e-06
-6.95914417329798e-06
-1.83443518169812e-05
-4.16887202593744e-05
-1.65174198661717e-07
-3.52113659124531e-05
-4.73820138094471e-06
2.57566347943631e-07
-2.41031806983993e-05
-3.47831363277959e-05
-2.56620471215347e-05
-1.45860696319838e-05
-2.51755881006401e-05
-5.2196161670338e-05
-1.26675539511521e-05
-3.83567049631714e-05
-9.51476713605706e-06
-2.24332969199417e-05
-7.57476189431441e-06
-3.6516119623876e-05
-1.1943952760365e-05
-1.93222277897937e-05
-2.30936356528208e-05
-3.02137698348909e-05
-4.29401755848735e-05
-2.70805758569343e-05
-2.74589815842512e-05
-2.34116462039882e-05
-1.5132408918818e-05
-2.32885210213024e-05
-3.0998305523696e-05
-5.89820171317454e-06
-7.39080468943716e-06
-9.74361239270566e-06
-2.12307176651261e-05
-1.61560830332524e-05
-1.57700688981328e-05
-1.29627464217524e-05
-2.45592059562343e-05
-1.7699685052125e-05
-4.67675563908251e-05
-2.00705906780544e-05
-2.51774520997034e-05
-1.60850569574295e-05
-1.79996656736749e-05
-2.54177944503512e-05
-3.88775045490159e-05
-6.64418253855162e-06
-3.05777317326075e-05
-4.30189037386533e-05
-4.44840804756307e-05
-3.77308043023856e-05
-1.43862263487727e-06
-1.59767380114861e-05
-1.93603079826836e-06
-1.90681479986451e-05
-2.89678224370427e-05
-4.39013233961495e-06
-2.93904079634389e-05
-1.79768313591456e-05
-2.52788942733138e-05
-3.66952354516606e-06
-2.13732079283758e-05
-4.42227448688348e-05
-2.47509545846456e-05
-3.16441297143464e-05
5.86782745452155e-07
-2.2889190719742e-05
-1.36042059847777e-05
-1.64681055801883e-05
-1.55352249644433e-05
-2.88127055974724e-05
-3.54188313844286e-05
-2.00365082100907e-05
-1.73494218596962e-05
-3.43269521596804e-05
-7.32995190865882e-06
-2.12706250212945e-05
-1.59341016280534e-05
-3.77470762149338e-05
-2.09274809782375e-05
1.42525184491619e-05
-2.36595731447491e-05
-2.7381212606012e-05
-1.04471088789243e-05
-1.86000138780986e-05
-1.51542742294711e-05
-3.89451784434976e-06
-2.38931524909706e-05
-1.76253935138585e-05
-1.22382292246246e-05
-5.85620926553042e-07
-2.02842284195332e-05
-1.92064494807457e-05
-2.12670361096867e-05
-1.87219482845831e-05
-2.73510052554815e-05
-2.00737414925006e-05
-4.39552367475163e-05
-2.24528658586699e-05
-3.55345171548683e-05
-1.60661095662905e-05
-3.40904405428487e-05
-1.34768456077464e-05
-4.85461923452289e-06
-4.62439225340193e-05
-2.1651132574496e-05
4.4744865701069e-06
-2.29706808144829e-05
-1.97730426230578e-05
-2.80093022940566e-05
-1.94790074387157e-05
7.8144761269648e-06
-2.35519974984668e-05
-5.01312899631558e-06
-2.06977772091674e-05
-2.32440254030171e-05
-1.45430840242652e-05
-4.08120704398083e-05
-1.70478678398113e-05
-2.47985931636813e-05
-2.50947009798642e-05
-2.76921243278343e-05
-1.43885630947795e-06
-6.88100454290586e-06
-3.27667949449167e-05
-8.4028306790982e-06
-1.28351177813834e-05
-3.79851314621468e-06
-1.3079301276393e-05
-1.25642140592625e-05
-4.40496015549804e-06
-5.68769818128235e-06
-2.22171732309849e-06
-1.48982032895358e-05
-3.36656844351865e-05
-1.80057408388787e-06
-2.68294624922301e-05
-2.11470262620656e-05
-1.9736702109456e-05
-2.59541590579501e-05
-5.07387432182631e-05
-4.65440899958114e-05
-7.93896416069312e-06
-2.07072579429451e-05
-3.02767960685882e-05
-4.2394500967682e-05
-9.55817801527219e-06
-2.00235040275879e-05
-2.23135677675488e-05
-4.08903597544134e-05
-1.94696420034643e-05
-2.1713937105052e-05
-1.26586509715757e-05
-2.39252792645774e-05
-3.95473519349702e-05
-1.33042544479503e-05
-1.69795732146912e-05
-1.54279750890824e-05
-3.38690330874357e-05
-1.95828138072779e-05
-2.36376548557491e-05
-1.89361488271854e-05
-2.66023675987034e-05
-1.58438902438823e-05
-2.75658021261513e-05
-1.01746044888463e-05
-2.02736021790393e-05
-1.9282518385032e-05
-1.1358346949424e-05
-4.26809836495495e-06
-3.98298399063604e-05
-3.55113222908391e-05
-2.7297345251168e-05
-2.42155692302823e-05
-3.40010620531366e-05
-5.41850084000478e-05
-3.24785737097038e-05
-4.15668610880541e-05
-1.98174559815254e-05
-4.21555480796722e-05
-4.64743667501986e-05
-2.84559141652984e-05
1.57331738651292e-05
-3.26351690741837e-05
-2.47617508617659e-05
-6.10742888501545e-06
-1.86653956874409e-05
-3.51965078260731e-06
-7.81363574586104e-06
-2.36903988369999e-05
-2.61217518569396e-05
-1.81249734872857e-05
-6.63729406109272e-06
-2.83944455269553e-05
-2.0063501449237e-05
-2.55370961253535e-05
-8.63171835973218e-06
-1.98682188074526e-05
-2.96219946935153e-05
-2.48123161296182e-05
-2.05373821542271e-05
-2.77203651913958e-05
-3.03966695837034e-05
-3.2382786603058e-05
9.092226213897e-06
-4.50872988454044e-05
-2.98960172983161e-05
-2.35932814179754e-06
-1.72516049738459e-06
-1.8633869465671e-05
-1.57918964579407e-05
-1.77147885612936e-05
-2.29079023612321e-05
-8.59171787234997e-06
2.66053991834712e-06
-2.10959035003353e-05
-1.82524085731148e-05
-1.59483035622916e-05
-2.89444842414522e-05
-1.18322694405075e-05
-2.92038433824812e-05
-4.0012996626208e-05
-4.61305607418762e-05
-2.95779393828834e-05
-1.18033842775492e-05
-3.82777316211942e-05
-1.28576902760645e-05
-3.53745458734658e-05
-2.50151347184309e-05
6.56997813238234e-06
-1.16824529530029e-05
-9.09633825426983e-06
-6.77280881241708e-06
-2.09894574806834e-05
-8.60669579273127e-06
-2.18068144912866e-05
-2.01160041678759e-05
-1.90901918143181e-05
-3.64703817912217e-05
-1.01553908101909e-05
-2.74548278031046e-05
-3.22479223628265e-05
-7.10921348490108e-06
-4.96617473425566e-05
-1.7038632931392e-05
-2.67696586419489e-05
-1.96456882981884e-05
-3.45199709095327e-05
-2.58696895986691e-05
-4.44433224957836e-05
-3.13256864450576e-05
-3.8925096913828e-05
-4.07913195550022e-05
-3.8335820989788e-05
-3.32103327503431e-05
1.12317051791196e-05
-8.06566957734893e-06
-1.78445552957363e-05
-3.80905406993051e-05
-1.61902449035582e-05
-2.06689382748195e-05
5.08348184550311e-06
-2.14808309763199e-05
-2.38135959754421e-05
-1.75795972588886e-05
-1.02775493522542e-05
-1.50947846566449e-05
-2.07238935541815e-05
-5.04746672047882e-05
-3.79751218071165e-05
-1.15993502502419e-05
-1.58904341663949e-05
-3.93737658015507e-05
-2.26509024131805e-05
-4.08722727167576e-05
-2.67210937240431e-05
-2.13874859919174e-05
-1.99704533870442e-05
-2.38985700268569e-05
-9.67772802155556e-06
1.43712117527115e-06
-2.14603761730174e-05
-3.94981423813969e-07
-8.9665451086984e-06
-1.31200562855452e-05
-3.01192450713226e-05
-8.89879659218583e-06
-1.16707893393434e-05
-9.10985445287159e-06
-1.59813296489602e-05
-2.90116016140949e-05
-1.73064979038736e-05
-1.15958525789367e-06
-4.02125763694816e-06
-3.10527192988778e-05
-1.75276974616457e-05
-1.06532897342806e-05
-5.39435552835696e-06
-2.83491295310024e-05
-4.00198280070344e-05
-1.4483217470122e-05
-3.90310567127903e-05
-2.89489477844328e-05
-1.28104934161994e-05
-1.21820733745364e-05
-1.95750810769881e-05
-3.14713689482613e-05
-2.08454795787906e-06
-2.30180875152243e-05
-2.6045272307499e-05
-2.09950011545304e-05
-2.89064799532116e-06
-2.17682221652846e-05
-1.97945085120994e-05
-2.10865348034264e-05
-1.35657348246263e-05
-1.42577720550946e-05
-1.7121100530323e-05
-6.66214624374666e-06
-2.20891889462368e-05
-4.14485373890983e-05
-1.18319764336445e-05
-2.78343286909832e-05
-5.6021830810949e-05
-1.17958806531151e-05
-2.51215415176077e-05
5.09323577908196e-06
-3.69254473441911e-05
-1.70068699258054e-05
-4.06793737085482e-05
-1.98741427733239e-05
-2.05631028801667e-05
1.08506241497033e-06
-1.2611948335375e-05
-3.69695413708658e-05
-1.3904529138708e-05
-2.32025886402639e-05
-5.02500257274333e-06
3.79108981205991e-06
-2.96648930680621e-05
-1.43721636026909e-05
-8.96402469609976e-06
-4.53892372361636e-05
-1.47486429960398e-05
-2.35127709295083e-05
-1.27455857685015e-05
-3.61752267524154e-05
-4.23709850540926e-05
-1.49126614632223e-05
-3.35379302276726e-05
-1.83564861475188e-05
-2.97275741784438e-05
-1.94542718928605e-05
-5.08482810490132e-06
1.5335341894776e-06
-4.62367108818488e-05
-6.10515176463699e-05
-9.43384412302573e-06
-1.69484905957645e-05
-3.83495716663886e-05
-1.82754078154092e-05
-1.193164766806e-05
-1.7777655191919e-05
-2.59632326909939e-05
-2.3153203100111e-05
-3.37393500543377e-05
-3.13754016273967e-05
-2.82777872914656e-05
-7.12538315179888e-06
-3.38893030900676e-05
-2.97376868370108e-05
-8.35617408538606e-06
-5.29337594045943e-06
-2.27619697666102e-05
-1.5513716397504e-05
-2.66748669752821e-05
-3.76898206638929e-05
-1.40589361736403e-05
-2.05050340049753e-05
-2.39298160641678e-05
5.46302949993662e-07
-2.94092722696748e-05
-9.95403611767451e-06
-4.13446644196705e-05
-1.1074450292342e-05
-2.10626540037547e-05
-3.13363012379791e-05
4.22985211119335e-06
-1.93480229479941e-06
-2.06809464886944e-05
-2.35449300150084e-05
-8.602508282887e-06
-4.00478666234473e-05
-2.11790155268825e-05
-5.06242496864128e-06
-2.49500005851873e-05
-1.71055936995071e-05
-2.38041033544488e-05
-2.7594039029741e-06
-1.92024741179691e-06
-6.06559943326826e-06
-1.68089214725149e-05
-3.97422298114911e-06
-1.12402844444452e-05
-1.22481179162057e-05
6.74085228539814e-06
-7.08214671015841e-06
-1.36185231741562e-05
-2.0037020042884e-05
-2.29235377178982e-05
-5.7838061893883e-06
-1.33859591576378e-05
-3.27320715780908e-05
-3.05588541884701e-05
-6.58270526564507e-06
-2.56089691480969e-05
-1.06739952498782e-05
-1.55599102003904e-06
-1.40953527604171e-05
9.22902251166434e-06
-2.4838644191239e-05
-2.95287663354486e-05
-2.07793295648488e-05
-2.1317225794203e-05
-3.90577539765686e-05
-3.73248116393589e-06
3.25389231171214e-07
-5.81407832687774e-06
-2.58275555686882e-05
-2.81666969015385e-05
-3.00614130540076e-05
-3.69464048610455e-05
-4.19404370272636e-06
-4.31041078574754e-05
-3.17120957326473e-05
-1.43041344518088e-05
-3.91758886836037e-05
-3.87830239124059e-05
-8.29905285707466e-06
-3.99698570008074e-05
-3.4831723876542e-05
-3.72711837974107e-05
-1.63012791662888e-05
-3.43600264800419e-05
-2.9431211304418e-05
-1.20064060637508e-05
-2.19495570021514e-05
-2.24235268259214e-05
-1.45015061936564e-05
-1.92765852401584e-05
-2.46020847603635e-05
-2.86657527803783e-05
-2.15773486679367e-05
-9.99493147126555e-06
-1.59005730425608e-05
-2.29836433422041e-05
-3.3506253573445e-06
-1.99520924788114e-05
-2.55662311347598e-05
-2.61511125022021e-05
-1.98116171648262e-05
-1.27523333372104e-05
-7.93091799401868e-06
-1.09970895940367e-05
-2.61975662619327e-06
-4.59423307918433e-06
-9.69568250822856e-06
-4.5799895181576e-06
-6.02398837734059e-06
-4.14786632935546e-06
-1.82068725465596e-05
-6.09612291098567e-06
-4.77882491530075e-05
-3.97177988449199e-05
1.21746180319899e-06
-2.23782041201738e-06
-6.91390038747286e-06
-1.00336727927059e-05
2.52165690879873e-06
-2.05709712001227e-05
-2.65404231733333e-05
-3.09795059596295e-05
-2.50007866393815e-05
-2.0984391174851e-05
-1.56699333358698e-05
-1.32883946589135e-05
-2.1606524228853e-05
-1.41533802370298e-05
-3.75462657092747e-05
-4.89852308075026e-05
-3.77761795255942e-05
-2.0129905502177e-05
-1.9153325461031e-05
-2.54902298058214e-05
-3.13096738603158e-05
-1.843470871126e-05
4.29204058087259e-06
-3.72101080235522e-05
-2.16499672692196e-05
-3.00942093988383e-05
-6.61225100873889e-06
-2.32134470903174e-06
-4.34971529923941e-05
-3.92862533350883e-05
-1.68620267255801e-05
-2.27867299248924e-05
-9.5748751721936e-06
-2.30464446481004e-05
-4.5025227889686e-05
-3.47335247005661e-05
-4.20892284385781e-06
-1.99737336571913e-05
-1.02274048729782e-05
-2.53485761142761e-05
-5.14747979632563e-05
-1.47986434010681e-05
7.14526053199593e-06
-3.28857798349491e-05
-2.58390297783696e-05
-2.56738807686786e-05
-1.09902318181867e-05
3.75391049851615e-06
-2.3705177900039e-05
-3.15492553717388e-05
-1.51493559191897e-05
-2.51835827228897e-05
-2.42860840642898e-05
-3.50197371069389e-05
-2.54184452594071e-05
-1.48404516135106e-05
-3.9552881941443e-05
9.5020690795075e-07
-2.47108871236139e-05
-1.43015508622969e-05
-1.73632535953521e-05
-1.7680248813741e-05
-2.56072612648176e-05
-1.05728520607993e-05
-2.79916516035866e-05
-2.75208558382772e-05
-3.50560198411704e-05
-3.88030128429415e-05
2.21867603713158e-06
-1.31545309284223e-05
-8.66424229734907e-06
-3.76165573916145e-05
-2.52413793515507e-05
-4.77036038329717e-06
-1.73799326569112e-05
-1.98258001944547e-05
-6.07020742819824e-06
-1.81059039125566e-05
-1.06800419167743e-05
-8.65470410875061e-06
-5.35040717073023e-06
-3.33384242068854e-06
-5.33937212065984e-06
-2.62302988550625e-05
3.36105382537865e-07
-1.4767358393347e-05
-6.22963101394222e-06
-2.94392949968756e-05
-8.06499616911572e-06
-5.71492440198426e-06
-1.55854823725891e-05
-1.14064617055881e-05
-1.36663852173807e-05
-1.8493611706249e-05
-1.19511278809616e-05
-1.99404920366079e-05
-2.20431032899441e-05
-1.97869407459558e-05
-1.25596551142381e-05
-9.15283767746496e-06
-1.05324847587206e-05
-2.86431443452753e-05
-5.43568651629368e-06
2.09637574197806e-06
-4.86038661868632e-06
-4.15167628273697e-05
-6.71774827414855e-06
-2.86215837993216e-05
-2.43640013067059e-05
-2.21166223778286e-05
-4.01046578150848e-06
-1.75179900542875e-05
-4.44702984060201e-05
-2.94028116306047e-05
-2.34071954320829e-05
-1.26153805041485e-05
-1.7233360579197e-05
-3.41258550849919e-05
-3.77120578807222e-05
-9.13594425405253e-06
-1.8742750987916e-05
-2.91201244882284e-05
-1.57952331337256e-05
-2.37739179809917e-05
-1.92825418401793e-05
-2.15478097388901e-05
-2.6499817602432e-05
-1.71911407844118e-05
-3.04076995404871e-06
-4.4846749157598e-05
-8.4108530180893e-06
-3.67292595450234e-05
-2.90389099919116e-05
-1.91940271070159e-05
-5.41164275126357e-05
-4.36148663908443e-06
-1.80714769364594e-05
-2.57502195400216e-05
-1.96299200848265e-06
-2.50448814135893e-05
-2.24440907497085e-05
-4.00428855218983e-05
-1.16750442885512e-06
-2.84598493931346e-05
-1.52876311818411e-05
-3.25913937920406e-05
1.06608177929707e-05
-3.25618893180541e-05
-3.32649369428162e-06
-3.11065833603119e-05
-1.30151550486677e-05
2.23948877350562e-05
-5.92656641466995e-06
-2.13454583468289e-05
-2.80683105479228e-05
-3.39161609955249e-06
-7.5054565465932e-06
-3.75057785972127e-05
-3.34689297008343e-05
-3.86209673015325e-05
-1.66711523472025e-05
-3.12149269183776e-05
-2.42510001583757e-05
-1.490063625828e-05
-8.12904430752117e-06
-2.292493099161e-05
-9.42796267594765e-06
-2.31979518093093e-05
-1.44275434529369e-05
-1.23663704535945e-05
1.4487018820094e-05
-5.00262293458558e-06
-1.95063375986136e-05
1.50181438516559e-05
-1.8967166049461e-05
-1.41230086746563e-05
-9.85203668834054e-07
-1.86345354169813e-05
-2.49426060469504e-05
-1.66655771489281e-05
4.46798084891638e-06
-2.67180208985974e-05
-1.46115968710611e-05
-3.90752186196612e-05
-1.86755672371307e-05
-6.65958221498996e-06
-4.3279896430714e-06
-2.50358292120872e-05
-3.68671687066746e-05
-2.40999345344716e-05
-2.53333649233114e-05
-1.50665312883388e-05
-1.69929271055049e-05
-3.48818009519413e-05
-3.25339555425995e-05
-2.32272336446432e-05
-1.5020319825412e-05
-1.27803424489464e-05
-2.53625360848463e-05
-5.1678495901482e-06
-2.93995717218771e-06
-1.98786254047782e-06
-1.19273022796863e-05
-1.18367643706825e-05
-1.08989034506095e-05
-3.79857283855439e-05
-3.51521587500738e-05
-3.05023622004174e-05
-1.60791274607695e-05
-1.11237873273704e-05
-2.34525896596739e-05
-1.74195959629551e-05
-3.28908427277644e-05
-1.23424552608167e-05
-1.74260353254911e-05
-3.29100154569586e-05
-2.46043405673319e-05
-5.58847954665249e-06
-3.59274479536081e-05
-1.42708390322458e-05
-2.02956595324573e-05
-3.58049238617771e-05
-1.53002236339774e-05
-1.6897959774114e-05
-3.73997297901629e-05
-4.17099822632112e-05
-3.29892093207881e-05
-5.45754975719354e-06
-2.33074150775142e-05
-1.81429897657507e-05
-2.53542716842554e-05
-1.44800254270165e-05
2.8060708111501e-06
-1.13717074686643e-05
-3.23179777253011e-05
-1.37363401418751e-05
-1.63122804534808e-05
-1.18537792099697e-05
-2.5880022309536e-05
-1.83727654398694e-05
-1.86001459104495e-05
-3.50581477770075e-05
-3.10704795388133e-05
-1.1988285911342e-05
-1.8174015832783e-05
-1.34379154060133e-05
-1.55625009867211e-05
-2.64000467381835e-05
-1.98586739726474e-05
-2.48868113451978e-05
-9.48218259783897e-06
-4.65365458931007e-05
5.36901530525498e-06
-3.34255912946477e-05
-1.79616392004112e-05
-3.31826938311939e-05
-4.63537468241124e-05
-2.53105744334363e-05
-3.12099366299752e-05
-3.29820550173699e-05
-2.65058915156968e-05
-2.01356840403702e-05
-1.75284222615506e-05
-2.36508535770682e-05
-2.9715858835127e-05
-3.57639412455957e-06
-1.35985498302305e-05
-1.97814669794201e-05
-2.63160118954762e-05
-3.38963576940772e-05
-3.65009516159555e-05
-3.21153228642099e-05
-1.46214911604183e-05
-2.50938619154713e-05
-2.70980452321311e-05
-1.32471907218453e-05
-3.63950864024888e-05
-2.97716196214293e-06
-3.18619325170632e-05
-1.67852754034931e-05
-9.0335143308957e-06
-1.64900846753967e-05
-1.84373879557769e-05
-3.78338545680001e-05
-1.65236191895149e-05
-3.05942830425756e-05
-1.24004520306903e-05
-3.07382274567951e-05
-4.31079130843076e-05
-2.89189795947096e-05
-2.84559310410922e-05
-1.92809749513822e-05
-6.78963932307508e-06
-3.54218376778731e-05
-2.12522822486549e-05
-4.07393881123246e-05
9.18856252451801e-06
4.57236722886091e-07
-2.5460015689713e-05
-1.23097003416339e-05
-1.93999153659887e-05
-2.6877684429154e-05
-1.82944472305356e-05
9.73159474005535e-07
-2.07150970119459e-05
-6.48979866814765e-06
-9.1538983777083e-06
-3.85831319949805e-05
-4.15155956171744e-05
-3.1648642858552e-05
-2.53068664239918e-05
-4.09728646865699e-05
-2.99812937098399e-05
-1.88697602880663e-05
-1.49984068933439e-05
-1.88083606543526e-05
-9.56766018171172e-06
-2.19168610870919e-05
-3.51381379909112e-05
-3.57854001913671e-05
-1.43516944544217e-05
-2.3872159917534e-05
-8.68509654984463e-06
-1.72935152131919e-05
-1.257777873881e-05
-8.76516664458141e-06
-2.65577878904548e-05
-3.05663687752155e-05
-1.76030564215665e-05
-4.39981444821201e-05
-4.19680104089234e-05
-1.84199708120009e-05
-1.21256695917654e-05
-2.50126001060381e-05
-1.30976470122341e-05
-3.05311828873533e-05
-2.32540361083338e-05
-5.06356484270835e-05
-1.08237537036856e-05
-1.96422242986358e-05
-2.44800964615667e-05
-3.88598236107217e-05
-3.02457682947283e-05
-1.38770158332918e-05
-1.8891940338404e-05
-3.66864416883857e-05
-3.05250916860835e-05
3.36858287917855e-06
-1.13907308229333e-06
-3.89682687704036e-05
-4.00310204247004e-05
-2.32450861574655e-05
-2.22479502791094e-05
-2.75135477442532e-05
-2.36230799408129e-05
-1.01551371237845e-05
-2.4796549838288e-05
-7.70324799737616e-06
-2.70198856289203e-05
-2.61129029904914e-05
-4.69354633445416e-05
-1.65352985842711e-05
-4.06611495951379e-05
-4.00030597518415e-05
-3.2641284365774e-05
-5.45566501645014e-05
-4.06612082368246e-05
-2.454220427902e-05
-1.83742265402597e-05
-1.9392002094052e-05
-2.89661016617225e-05
-1.26774617223443e-05
-3.14316221862404e-05
-4.03461805356421e-05
-2.28156751731652e-05
-2.1899992216e-05
-9.95251379367717e-06
-4.58239812190524e-05
-2.56522969329484e-05
-1.27387101469399e-05
-4.20609633339769e-05
2.72885154591794e-06
-1.11987498615294e-05
-4.12997859303425e-06
-2.53756565220655e-05
-1.85902970338831e-05
-2.91294643059727e-05
-4.12439818973601e-05
-1.59607561895003e-05
-2.32415433960434e-05
-7.42708865108092e-06
-1.21357473147422e-05
-3.51503950923186e-05
-2.55867105390449e-05
-1.19338728415693e-05
-1.30371125310729e-05
-2.73012370886449e-05
-3.92916847219494e-05
-1.5719172290361e-05
-2.3609682449632e-05
-2.83931435308484e-05
-2.64889015282808e-05
-3.02554672080904e-05
5.8245118066953e-06
-3.10840766476183e-05
-3.34058874629342e-05
9.77873700744921e-06
1.02200383809755e-07
-2.53591751674798e-05
-2.05798247589416e-05
-1.93274287643297e-05
-1.64372976124691e-05
-3.15318509711047e-05
-4.62091782190053e-05
-3.67324481848797e-05
-2.57947359670081e-05
-1.23058703386831e-05
-2.24842884188761e-05
-2.22241518104907e-05
-2.72336915545974e-05
-1.20430879017791e-05
1.29920981181093e-06
-3.46443306894345e-05
-2.41677182418586e-05
-1.3221578446243e-06
-2.81386059190252e-05
-2.37287256683733e-05
-1.45131175133778e-05
-1.14069957009865e-05
-3.00990107504627e-05
-2.20999517183759e-05
-1.48079151388257e-05
-1.78932557390257e-05
-2.3907206863785e-05
-1.02175846815869e-05
-4.00845615295183e-05
-1.10854674756527e-05
-3.60048193324374e-05
-3.36583454970606e-05
-2.70709364463138e-05
-2.67531745258918e-05
-2.18230107724915e-05
-1.85245271454641e-05
-3.97843673999595e-06
-2.16776967985235e-05
-3.12339169553017e-05
-4.64645433271886e-05
-1.03582072766289e-06
-3.74332323626693e-05
1.20921419080683e-05
-1.33074867669771e-05
-6.55370408656941e-06
-1.16653736147735e-05
-2.05881735035277e-05
1.23371519737689e-06
-2.66356350730677e-05
-3.57573888155481e-05
1.06027564013918e-06
2.32628322684313e-06
-2.14514061682392e-05
9.58638323668005e-07
-4.58393054752183e-06
-1.14288815057947e-05
-1.9844814178947e-05
-3.13832460549882e-05
-2.15011519938141e-05
-2.37867008279565e-05
-4.05636233393372e-06
-1.63015624874172e-05
-4.68546512938491e-05
-2.36031440423599e-05
-3.3154357213828e-05
-2.07946068236594e-06
-4.11452116165327e-05
-7.54377304490583e-06
-3.09428759951143e-05
-1.58792097262259e-05
-2.23789645636649e-05
-1.43239766002749e-05
-1.80308865362303e-05
-8.46498442889695e-06
-1.81260935183907e-05
-3.57193645973543e-05
-1.97180116073672e-05
-3.30778133941727e-05
-1.41638568425248e-05
-1.72024695234006e-05
-3.2238879356989e-05
-3.01673007143595e-05
1.57853190854874e-06
-1.27182469167655e-05
-1.19713378191625e-05
-3.2938037041179e-05
-5.646611477597e-05
-8.24927441266649e-06
-1.09823981771345e-05
-1.41037123443462e-05
-2.51763986701481e-05
-2.19300632454251e-05
-3.18987437268245e-05
-8.68940265796466e-06
-1.28880156471767e-06
-2.33466677949652e-05
-2.26491007888384e-05
-7.22347958789366e-06
-3.73227691240551e-05
-1.09016054448556e-05
-3.64854357915855e-05
1.31248712015171e-06
-1.89662261975948e-05
-1.20449040137766e-05
-2.17453452449349e-05
-3.06800406268055e-05
-3.85496172369305e-05
-3.07008983355219e-05
-1.61453124120146e-05
-3.37864449950232e-05
-2.67976269681421e-05
-3.72304122129764e-05
-3.20236244152782e-05
-3.23121128632376e-05
-2.07508219087792e-05
-6.06418580882212e-06
-1.8163760644865e-05
-2.66932297776327e-05
-3.01855472837238e-05
-1.70834900291945e-05
5.95090274513657e-07
-3.16578795382102e-05
-5.0518343101933e-05
-1.50371823054234e-05
-3.15437078613057e-05
-2.15559348033197e-05
-2.39684603359664e-05
-7.69622066406316e-06
-3.47000897325916e-05
-2.89165825908402e-05
-2.17035534339445e-05
-2.03389631142743e-05
-4.26771386338296e-05
-1.34094930038431e-05
-2.45072785485671e-05
-8.00480520149079e-06
-2.06901741201833e-05
-2.2390270573887e-05
-1.03673598314103e-05
-4.58238277465573e-05
-1.78546605738534e-05
-1.44414256523962e-05
-8.70485632942843e-06
-1.92594980151772e-06
-8.48181167246821e-06
-2.2037058790083e-05
-1.22327878175343e-05
-8.42904733826497e-06
3.42930123756991e-06
-8.38714540697205e-07
-1.66374066189096e-05
-1.6821769835529e-05
-1.95067346135608e-05
-1.77687136940582e-06
-3.750235879738e-05
-1.32100962193836e-05
-2.86228330442386e-05
-3.4742559354412e-05
-2.36705875249588e-05
-1.89157607764853e-05
-1.89840681621855e-06
-1.35133556941363e-05
-4.10663623325273e-05
-6.87917474302372e-06
-4.37975375044037e-05
-1.91760205233389e-05
-3.53909938757905e-05
-3.43172853376096e-05
7.11425667719535e-06
-2.16514348342386e-05
-1.30397937820885e-05
7.92015242965559e-06
-3.59253876022059e-05
-2.81181546498413e-05
-4.47508807251829e-05
-1.41692907530741e-05
-1.19105722862134e-05
-1.93659886788989e-05
-2.53813168680629e-05
-1.26785735564436e-05
-1.38186912058426e-05
-1.49540297015559e-05
-1.82107338865121e-05
-2.29313109738816e-05
-2.16348779863324e-05
-1.68890305780481e-05
-3.61852889833624e-05
-1.30654517186964e-05
-2.03238096179428e-05
-2.11922469333172e-05
-4.22260419618662e-05
-1.05603393919546e-05
-2.2719468220908e-05
-1.27216990941862e-05
-8.57604043184096e-06
-2.31466114507127e-05
-3.84976882763017e-05
-4.16827963953834e-05
-2.47568903947755e-05
-8.65478664742392e-06
-2.49125621479993e-05
-2.03503231355184e-05
-1.93664305345974e-05
-6.77651510233302e-06
-3.18337788171399e-05
-1.44798143900481e-05
-7.77945020289681e-06
-2.03058156790113e-05
6.2142391547235e-06
-3.06850072238377e-05
-3.92630957331246e-05
-9.46214183228716e-06
-6.88300634747653e-06
-1.1096577749352e-05
-4.41286680772071e-05
-7.36314597732117e-06
-4.31494595381986e-05
-2.60398118285234e-05
-7.5655800240178e-06
-8.0571710307039e-06
-1.44172421643357e-05
-3.08958742276544e-05
-3.67107997030589e-05
1.10936917886184e-06
-8.27625510023415e-06
-1.80485535136459e-05
6.45758640464757e-08
-2.21956133873575e-05
-1.40456937133074e-05
-1.86004344438463e-05
-1.43314180165223e-05
-2.68380577334959e-05
-1.1034536713646e-05
-1.36471146678019e-05
7.17227451250431e-06
-2.80542798379272e-06
-1.18007370763123e-05
-3.38464380792498e-06
-1.34406583070767e-05
-3.14761930089161e-05
-3.25999569002655e-05
-1.83317442707794e-05
-2.32033986260274e-05
-3.13508224804264e-05
-2.9437412418424e-05
-2.28167117877742e-05
-2.20180849202914e-05
-3.54860145376043e-06
-1.96253342308998e-05
-1.31963611394857e-05
8.39424897190555e-06
-2.12454826542188e-05
-2.99408429587212e-05
-2.33117002322349e-06
-9.58567112554504e-06
-1.4175136305328e-05
-2.16441516778045e-05
-1.01714615630931e-05
-1.46497526305628e-05
-3.76250725754269e-05
-3.08764668298261e-05
-2.0728420995263e-05
-2.31188141939315e-05
-3.97459653763267e-05
-1.36187994909511e-05
-3.98558734853465e-05
-3.09523006556129e-05
-8.07392935800905e-06
-2.35614885258065e-05
-2.42771264959244e-05
-6.51922713014424e-06
-2.11497839976589e-05
6.7675972341442e-06
-1.71263982345065e-05
-2.01347521068937e-05
-4.01867912423117e-05
-3.22799664713868e-05
-2.93691764214313e-05
-4.71322912671691e-05
-1.96416359759261e-05
-2.67055601460507e-05
-3.79575197577117e-05
-3.21113081126588e-05
-1.95579360873979e-05
-1.98755791754019e-05
-1.79883939888137e-05
-2.79214335552872e-05
-1.47254123857729e-05
-1.03457171157229e-05
-4.32913856358679e-06
-1.15908062126592e-05
-2.80441468728898e-05
-2.77212182431165e-05
-1.83726039371722e-05
-2.68076381430762e-05
-2.26772874693993e-05
-3.35859585465228e-05
-9.5884008430633e-06
-4.05886068184703e-05
-2.77278449510748e-05
-2.22377182389005e-05
-1.92081544410527e-05
-2.26051300152887e-05
-9.1515838196151e-06
-1.60106920436295e-05
-7.01422407323447e-06
-1.5992987207072e-05
1.35834451284872e-06
1.24980591922385e-06
-9.40910192567644e-06
-2.69805249870661e-05
-3.72818027841892e-05
-2.68759873636443e-05
-2.02339318249922e-05
-5.76921466662012e-06
-2.11043145036675e-05
-3.290592276098e-05
-3.42137166440516e-05
-3.02513387002146e-05
-7.02251045232373e-06
-3.45659773491173e-05
4.12661146104906e-06
2.30383725996461e-06
-2.34585271002772e-05
-2.63730363670899e-05
-2.96108054942079e-05
-4.73728542585493e-05
-3.32417676042369e-05
4.75076053431569e-06
-2.94077704742241e-05
-2.46104640665891e-05
-1.7922926957917e-05
-2.11403598371268e-05
-1.65157626844422e-05
-7.47158399647441e-06
-3.29126888973639e-05
-2.04936351574375e-05
-2.63410798362796e-05
-2.73419120978428e-05
-1.2940900743073e-05
-8.13110474320198e-06
-4.05112653638281e-05
-1.58912658477071e-05
-1.95076541060072e-05
-2.80430050651947e-05
-2.96868509542568e-05
-4.70971865052219e-06
-1.50976528320344e-05
-1.08287736642493e-05
-1.43289172082833e-05
-9.99646427768125e-06
-4.0849452514172e-05
-7.00732959860889e-06
-2.12110854209962e-05
-1.61616795715361e-05
-2.65566567700188e-06
-2.71436355010377e-05
-2.34398785982844e-05
-8.61858857959531e-06
-1.40581526586088e-05
-2.78321359447958e-05
-1.27393443132897e-05
-1.67000766463395e-05
-1.3142190490832e-05
-3.07018943826324e-05
-2.2846561977498e-05
9.25238296465777e-07
-4.04153538505546e-05
-2.10449998774004e-05
-1.84774879561245e-05
-7.16222472630222e-06
-3.17708783507649e-05
-1.38760976018314e-05
-4.21859668493012e-06
-5.95171635138951e-06
-2.55617840199091e-05
-2.62806819480624e-05
-4.53949857614091e-05
-2.99571129339359e-05
-9.82131165764632e-06
-1.86183118937285e-05
-2.4793614292533e-05
-8.33814240823284e-06
-2.65763566545347e-05
-4.22107199371879e-06
-2.3424570473752e-05
-1.2754569568968e-05
-5.12085505036911e-06
-4.17414428831149e-05
-3.669676640197e-05
-2.28149398643608e-05
-8.79763800164024e-06
-2.44203258473435e-05
-1.9630536826311e-05
-7.96021941532843e-06
-3.17222397866581e-05
-2.56894548151031e-05
-2.07938910225565e-05
-1.71915715304631e-05
-1.82775819957449e-05
-1.83267315267149e-05
-1.77309795866379e-05
-2.22258728219542e-05
-1.87400696628244e-05
-4.29719442069046e-05
-2.30511522106322e-05
-4.22672920479068e-05
-4.36636283079655e-05
-2.38961244563191e-05
-1.9109321360696e-05
-1.2726780997208e-05
-3.33702496976906e-05
-2.88544487177699e-05
-3.30674379737291e-05
-3.36582584012228e-05
-3.45223496762979e-05
-1.82600443881994e-05
-2.67580299855382e-05
-3.09636134837628e-05
-1.43111579943058e-05
-3.61958494209828e-06
-9.35964617891501e-06
-1.59259480019048e-05
-2.32740196934765e-05
-7.86162032469444e-06
-1.6039335849563e-05
-1.79189330222144e-05
-1.20598366722672e-05
-2.44434208247264e-05
-5.69623803919458e-06
-1.79582189495097e-05
-2.76148931259081e-06
-1.12734346484071e-05
-1.07241328404248e-05
-3.52666348339835e-05
-3.87614113912672e-05
-3.31809787946821e-05
-1.21662149543144e-05
-1.76791193071561e-05
-2.20420838158678e-05
-3.07914289620352e-05
-6.9878643905031e-06
-5.26878774519895e-05
-2.09372568133708e-05
-4.22296341670736e-05
-3.47125084722656e-05
-2.35783220257961e-05
-3.97131765112459e-05
-2.01378812264951e-05
-2.01352224823838e-05
-3.99144415400455e-05
-1.65123767232658e-05
-1.08528089550629e-05
-1.9400196372814e-05
-2.38512177125107e-05
-2.00461047361764e-05
-2.59328761208138e-05
-1.75513545784899e-05
-2.45035825562543e-05
-2.07577133689331e-05
-9.47779311413581e-06
-1.26678153006401e-05
-1.93932665132963e-05
-2.72476835436498e-05
-4.03639416782974e-05
-2.60877271307276e-05
-1.07056651852077e-05
-2.21654318866156e-06
-3.22484464244535e-05
-1.86886587658263e-05
-2.9769221056501e-05
-2.33788457597287e-05
-1.92883709870493e-05
-3.27681847479969e-05
-1.63903258069823e-05
-1.09573142959832e-05
-5.28072684639227e-06
-1.84024460360568e-05
-9.6205496894633e-06
-3.17634657696714e-05
-1.25222641184516e-05
-4.03945366591436e-07
-4.32535403611686e-05
-2.4601142669499e-05
-1.38938037199944e-06
-2.97906375828002e-05
-2.26716565479591e-05
-2.12304554578398e-05
-1.49150492012264e-05
-1.67088952929827e-05
-2.39762137072847e-05
-2.30038596066301e-05
-1.03282132243489e-06
-2.94299006682641e-05
-2.36312529864695e-05
4.12247092421873e-07
-2.75856160263906e-05
-1.09507439121823e-07
-2.52591180171314e-05
-2.36151854659476e-05
-2.48541638647163e-05
9.16231974103533e-06
-4.56508030179063e-05
-1.44290457647158e-05
-1.56638837809651e-05
-8.66272618237499e-06
-3.05013805312817e-05
-1.72063857702229e-05
-2.92721017919928e-05
-1.33670767983865e-05
-3.24685093411311e-05
-1.69825536610674e-05
-1.97709402730197e-05
-2.54438718995874e-05
5.27679748695255e-06
-2.12601642549371e-05
-3.30866838876685e-05
-3.30874879066284e-05
-1.16088843942776e-05
-2.20358915121587e-05
-3.65899421663246e-05
-2.70333425877542e-05
-5.5143851359317e-05
8.95096756175441e-06
3.82969888431116e-06
-1.44097167870907e-05
-3.8980318986579e-05
-4.30006500563882e-05
1.13244129639028e-05
-2.21163290607746e-06
-3.87442235641346e-05
5.57670616674403e-07
-7.37863533721714e-06
-2.11430576679299e-05
-4.37197111142277e-05
-3.76941938947902e-06
-1.33394266296357e-05
-1.54912626186323e-05
-2.58699013173302e-05
-2.72307669297438e-05
-1.17548193137347e-05
-2.49626898431031e-05
-3.07998715380352e-05
-8.08356802612107e-06
-1.46070772194833e-05
-3.58963251943235e-05
-3.76333769231625e-06
-9.45423050015001e-06
-1.27627499311476e-05
-1.18648764443355e-05
-2.44791544353952e-05
-3.10331646523418e-05
-5.22822451387294e-05
1.72492617942521e-05
-1.92396084895095e-06
-1.30376432347898e-05
-1.5560525560005e-05
-2.9672802170696e-05
-2.67389822752663e-05
-1.71218351839871e-05
-2.52818116642125e-05
-2.19637413599361e-05
-3.89364402552085e-05
-1.70492428541839e-05
-2.03139003700445e-06
-1.34899626492575e-05
-7.84746203857737e-06
-1.33374912456946e-05
-2.14358360836887e-05
-1.15663928855131e-05
-1.10149033241429e-05
3.51432121927752e-07
-8.15341863989309e-06
-9.94715927807299e-06
-1.5461849885699e-05
-4.64367191663836e-05
-3.20638901351068e-05
-2.9989729532347e-05
-3.86085974146881e-05
-2.88311993438068e-05
-1.9119796832423e-05
-3.8955038661732e-05
-2.08507476791317e-05
-3.57575876297885e-05
-3.11667271616738e-05
-2.16513450186841e-05
3.23425912647988e-06
-3.09940432293071e-05
-3.36465319948645e-05
-2.98209143025323e-05
-2.6106126449771e-05
-1.62115987861896e-05
-3.228739554305e-05
-1.09594962953533e-05
-1.88455903011358e-05
-4.08186972162301e-05
-1.06436517786427e-06
-1.67324945822343e-06
-2.36779227982816e-05
3.55920788256364e-06
-4.2937687079223e-05
-1.07426339327939e-05
-3.11312467320837e-05
-2.2088930592092e-05
-7.99016651880708e-06
-5.55422328357569e-05
-2.26864299086046e-05
2.53215140886537e-07
-8.41672573591167e-06
-1.4080652668854e-05
-3.98639719526254e-05
5.66955280226063e-06
-2.11984672086163e-05
-1.64667327164651e-05
-2.90363727650401e-05
-1.92021353246876e-05
-1.58427733823366e-05
-1.30335159611402e-05
-2.69393912032733e-05
-2.34872055991607e-06
-4.54141349831481e-05
-2.60580522024752e-05
-2.8636389308543e-05
-2.6381668277641e-05
-2.4663360967349e-05
-3.71584569799279e-05
-2.32196228764475e-05
6.07510417070805e-06
-1.82241972980155e-05
-4.52310537740468e-06
-1.87522583444926e-05
-8.69652358858602e-06
-2.99215057772759e-05
-2.4902398751413e-05
-1.28069178397332e-05
-3.10372605420271e-05
-3.88594200625356e-05
-2.29422545327536e-05
4.11677532044215e-06
-1.46469898506336e-05
-3.23224275425753e-05
-3.2489934614189e-05
-1.7212607154823e-05
-2.41459425777345e-05
-3.26782562872508e-05
-1.64515542129605e-05
-2.912288799272e-05
-4.11578186446979e-05
-1.92632691135908e-05
-8.50720462232929e-06
-1.98360523932358e-05
-1.42299253891729e-05
-3.12556251387659e-05
-3.55052752719397e-05
-3.81907562448146e-05
-2.6092530907607e-05
-3.36227634842337e-05
-1.55890414006245e-05
-2.55069917065105e-05
-2.64702887246054e-05
-2.72473313356051e-05
-3.0257651916144e-05
-1.66327813502151e-05
-1.38532067171453e-05
-1.08477921144345e-05
-4.8355438369037e-06
-3.73824243554071e-05
-9.16945797352187e-06
-1.36693007838816e-05
-1.75903927330997e-05
-5.86413358987515e-06
-2.50812503825232e-05
-4.99093211562748e-06
-3.50287716851976e-05
1.3897762597162e-05
-1.48579717128085e-05
-1.47378199642877e-05
-3.79094113399755e-05
-4.24238055120493e-05
-1.2312455145508e-05
-2.77690833488715e-05
-1.93491232050513e-05
-4.52126694143436e-05
-3.62330632212386e-05
-3.64317864939793e-05
-2.27533871144183e-05
-1.39338664879983e-05
-1.09570181856501e-05
-1.15018238870181e-05
-1.21861544619896e-05
-2.26314002478816e-05
5.58514218265926e-06
-2.50028073957093e-05
-1.12173104855236e-05
-3.07520561282571e-05
-2.0225355281737e-05
-1.65126551036518e-05
1.03432027890851e-06
-1.81777790962635e-05
-2.60075357540016e-05
-1.29243161746856e-05
-3.24985708509663e-05
-1.91802140868378e-05
-2.02827582192415e-05
-1.36895950885137e-05
-1.66357105208384e-05
-4.87546217055291e-06
-9.24416626964448e-06
-1.70695509626909e-05
-2.26792452766311e-05
-1.102324699061e-05
-1.63201254387298e-05
-2.9195834121295e-05
-3.08038508385667e-05
-1.31078208666094e-05
-2.86461737721157e-05
-3.16823488713304e-05
-1.91190796228574e-06
-2.96209404729646e-05
-1.91831136223119e-05
-7.27486950816211e-06
-1.70524253717464e-05
-2.52875136057646e-05
-3.44587861061821e-05
-3.31775001489671e-05
-3.35639638477389e-05
-2.16642963877936e-05
5.56635716316016e-06
-3.79897932732035e-05
-1.04270599164942e-05
-2.75621203657785e-05
-2.69405887720763e-05
-2.67387872198988e-05
3.72974532974579e-06
-2.6697067527267e-05
-3.10888243627407e-05
-7.71179390950088e-06
-4.01086179444223e-05
-1.39473787858639e-05
-2.46620595240541e-05
-2.94354780892593e-05
-2.70602081279204e-05
-2.47986003704051e-05
-1.31958473411121e-05
-1.27377084145442e-05
-4.19880124933072e-05
-3.28845569862161e-05
-3.90777256366539e-05
-2.62152851252961e-05
-1.91999341796413e-05
-2.30472877917721e-05
-3.40578641936953e-05
-3.18338336857579e-05
-1.01308827071137e-05
-6.88224960854814e-06
-1.29682390074949e-05
-2.18890896700643e-05
-2.87259323844648e-05
-3.13650800066707e-05
-2.55219246178885e-05
-8.55265490885596e-06
-3.79673796973546e-05
-1.09371865602583e-05
-1.93619441056731e-05
-1.46041601260295e-05
-5.61612086812295e-06
-4.16623115596997e-05
-3.91860639175234e-05
-3.17559167514501e-05
-1.91160441997693e-05
-1.41560914127191e-05
-2.59903667577137e-05
-1.84023533961715e-05
-2.73336532592841e-05
-1.2414995026574e-05
-2.66149853105691e-05
-5.0751497719665e-05
-1.30954718095268e-05
-2.28654577230672e-06
3.94072069443769e-06
-1.02836143651167e-05
-1.85614580897573e-06
-1.97736305523397e-05
-2.87134540000372e-05
-1.50480990225228e-05
-1.32085173559133e-05
-1.58475175963041e-05
-3.74964802328631e-05
-2.84485173280233e-05
-2.06895568406611e-05
-4.36332385060794e-06
-2.84701917453991e-05
-2.50558698070346e-05
-3.22423291963306e-05
-2.24418401322766e-05
-6.10222116324533e-06
-9.44034252048533e-06
-1.80594050427122e-05
-1.87326438970606e-05
-1.67418151729113e-05
-4.16524206607568e-05
-1.3169481975503e-05
-3.07549722516417e-05
-3.66909416163778e-05
-3.50655726885117e-05
-2.62247852148863e-05
-5.7103352341207e-05
-2.38524393151708e-05
-3.19500383064775e-06
-5.86835205220054e-06
-7.16573152005295e-06
-2.52221352135023e-05
-3.21616098093653e-05
-3.2392375981182e-05
-3.1515691716518e-05
-2.19776796255034e-05
-1.13205034386153e-05
-9.62710323380396e-06
-1.80858880491089e-05
-2.22140569104596e-05
-1.85606570405249e-05
-1.19127815726819e-05
-1.69617700890888e-05
-1.09679599558237e-05
-3.36933288198371e-05
-1.30401156983255e-06
-9.62992272486053e-06
-4.29350179843656e-05
-1.75430677621741e-05
-1.63070225187086e-05
4.68139375220779e-07
-3.09734319131655e-05
-9.6838530416541e-06
-1.57857903411353e-05
-1.98890768951654e-05
-1.37701086599003e-05
-3.71797989222486e-05
-7.3792321425486e-06
-1.80688913485774e-05
-3.51757010280954e-05
-2.63187374355151e-05
-2.45559731018453e-05
-1.15170351719819e-05
-2.26482135394252e-05
-1.38132403581942e-05
-3.8602449862233e-05
-3.22531946991737e-05
-1.9148504011274e-05
-2.7026018466277e-05
-3.27585329253216e-05
-1.88885249688545e-05
-2.55534629608199e-05
-3.22942965494012e-05
-4.45361096020309e-05
-2.6208775770387e-05
-3.17586786754419e-05
-1.86892166925649e-05
-3.08807065481848e-05
-3.1866810415212e-05
-3.1206708844633e-05
-3.30055022839058e-05
-2.47653640956453e-05
-3.41429593038906e-05
3.36868914245884e-06
-2.06552570465682e-05
-2.62544957121426e-05
-2.50977440939893e-05
-2.07993140426603e-05
-1.8452451440145e-05
-2.13213157511929e-05
-3.1478462491367e-05
-3.28268411130104e-05
-6.33380480327113e-06
-1.86099590419386e-05
-2.28532991912987e-05
-2.26675741353621e-05
-2.72807835903847e-05
-3.83712185284004e-05
2.82284699187939e-06
-3.09992226308133e-05
-4.62606045815055e-05
-1.01279232499543e-05
-9.41363700616004e-06
-2.50946907117538e-05
-2.85715168930881e-06
-1.16298863865347e-05
-6.14384871432211e-06
-2.03718000243154e-05
-1.75008881181302e-05
-1.18925166061476e-05
-1.74526879966292e-05
-1.75086019602866e-05
7.55766446532791e-07
-3.02974145280078e-05
-2.19011930133833e-05
-3.76561298040534e-05
-4.86728502002094e-05
-3.60989858250805e-05
-4.13190710509364e-05
-3.67656135219812e-05
-2.87299660370056e-05
-5.59054894930081e-06
-1.22458787916187e-05
-3.91176507470274e-05
-5.40157474036952e-05
-1.64140427416827e-05
-2.47700067191481e-05
-2.24423482945496e-05
-7.5477434198779e-06
-2.86708646807834e-05
-2.21004588449209e-05
6.25385729647002e-06
-1.38287754908288e-05
-2.39912114571595e-05
-5.68087738027279e-06
-4.6809039509626e-05
-2.89226822316214e-05
-7.80817156843728e-06
-1.07232707823541e-05
-3.78614662144333e-05
-2.80265014285268e-05
-9.89974090065984e-06
1.12864924174972e-05
-3.58216593718111e-05
-3.58643152482581e-05
-1.92542704407039e-05
-1.20728377339079e-05
-2.064827532388e-05
-3.68236060780426e-05
-1.47764848082067e-05
-1.73479478295052e-06
-2.4810977815191e-05
-2.22298249139323e-05
-3.57731433179194e-05
-1.18226857786144e-05
-2.22987065315266e-05
-1.0327055389774e-05
-1.56695876500475e-05
-3.01563091875346e-05
-1.37472900024239e-05
-3.70343476049327e-05
-1.20527529729607e-05
7.54541183359076e-06
-1.29763068883573e-05
-1.67960295139601e-05
-1.45750146708241e-06
-2.72145343801792e-05
-3.41263579778712e-05
-2.69072425147561e-05
-1.41861365639575e-05
-3.23074508090218e-05
-2.19852434664569e-05
-1.60690085138203e-05
-2.7969487299024e-05
-4.27565745042336e-05
-3.14485904974278e-05
-2.70741548437215e-05
-1.75386535213523e-05
-2.51890659581676e-05
-3.83908223113432e-05
-3.08517629740718e-05
-1.36919495587077e-05
-1.2145790258244e-05
-3.11202719612511e-05
-2.93141854765083e-05
-2.65130864865012e-05
-3.21014881456456e-05
-3.41623374623404e-05
-2.56977091051505e-05
-5.04341084771566e-06
-5.49964200918387e-05
-4.92589152197713e-05
-1.05015319222721e-07
-9.15638941046608e-06
-6.42634530321305e-06
-6.84448141613453e-06
-3.80233453391847e-05
-3.14463242824702e-05
-1.25260119239797e-05
-3.25538230901081e-05
-3.86753214552537e-05
-2.67668461710025e-05
-6.01611937525067e-06
-1.17566492337852e-05
-2.47220367471161e-05
-7.37397868564138e-06
-3.68729905654365e-05
-4.25229588634426e-05
-7.99361124836768e-06
-6.64012237000847e-06
-4.24715409481158e-05
-1.56403918942736e-05
-3.54954009460478e-05
-1.61012563640149e-05
-9.7984311766079e-06
-1.63461395061282e-05
-8.28278012943246e-06
-1.59998256077935e-05
-1.17073049865083e-05
-3.53870499877259e-05
3.343117901284e-06
1.01957907055273e-05
-3.47721379458262e-05
-2.40803884702333e-05
-1.29740167793328e-05
-3.46932664086904e-05
-2.43264852092683e-05
-1.00284731709764e-05
-1.09596203255607e-05
-5.50398555237396e-06
-1.64184555049982e-05
9.13225962109415e-07
-3.22155323117532e-05
-2.70700218709902e-05
-6.43368391484622e-06
-3.33805323478829e-05
-2.22663142459386e-05
-3.47455025887334e-05
5.2121922846319e-07
-5.77686108704094e-06
-1.18449976870841e-05
-2.3318226672476e-05
-2.21623927550281e-05
9.89304027601085e-06
-2.76392874019307e-05
-3.31657842708259e-05
-8.96711422837619e-06
-7.32721271161054e-06
-1.84889852834497e-05
-2.32620510766576e-05
-2.00588582528445e-05
-2.36981609354312e-05
-1.70520357471309e-05
-4.18043676337154e-05
-3.14217991584947e-06
-5.26907756980592e-06
-6.70002392752805e-06
-4.08184179506503e-05
-2.65119462230871e-05
-2.47393928841142e-05
-3.44713233706264e-05
-1.68640306107707e-05
4.48534158630928e-06
-2.89042531704168e-05
-2.07597001347858e-05
-2.31779050902624e-06
-4.26196518545189e-05
-2.54185851583623e-05
-2.88890418951217e-05
-3.75809289092565e-05
-3.09809038366221e-05
-2.45632912897451e-05
-3.82973328365901e-05
-1.83133323575516e-05
-1.89902626446092e-05
-3.21818947100173e-05
-2.41802522650492e-05
-2.93722723200929e-05
-6.93177552257673e-06
-1.43039012466659e-05
-1.88155203611486e-05
-2.36835482901252e-05
-1.76142509409929e-05
-2.39566935164322e-05
-2.35726754946856e-05
-2.77991647481089e-05
-1.99489749305487e-05
-2.58436279016473e-05
-1.68375196502332e-05
-2.28626359063885e-05
-2.54093994653532e-05
-2.52987547385413e-05
-2.93649045527482e-05
4.32619257979612e-06
-2.79997049348865e-05
-3.359544718388e-05
-2.09618928782609e-05
-4.02756982815785e-05
-2.11997924767862e-05
-1.13409857601983e-05
-2.87244647352087e-05
-2.83579928367608e-05
-2.73607389044992e-05
-7.32595501629506e-06
-9.234076976929e-06
-2.15267170171296e-05
-2.87321588463908e-05
-1.49210144451408e-05
-1.4180930149617e-05
-2.5846935805638e-06
-3.68459673821161e-05
-1.47620941669948e-05
-4.43026236113298e-06
-1.49663346172215e-05
-2.12160064366973e-05
-2.2092903736045e-05
-7.95465232890418e-06
-2.00232826016854e-05
-2.9448830340165e-05
-4.23118220748263e-05
-3.10178639805122e-06
-1.72309579645887e-05
-1.66799382466106e-05
-1.86482249726641e-05
-1.39662739002043e-05
-1.51263570321019e-05
-1.72468252064854e-05
-1.26425083261951e-05
-5.9205982886074e-06
-1.06645425303475e-05
-1.84913715054921e-05
-3.09167605955028e-05
-2.12924123393229e-05
-1.73797646436057e-05
-2.57130919954898e-05
-1.94094149784417e-05
-8.66921280709616e-06
-2.29216537010252e-05
-9.78530321427831e-06
-3.57277649251563e-05
-1.27647126519762e-05
1.64719956108049e-06
-5.30834238286181e-06
-1.89024414603787e-05
-1.78805557165045e-06
-2.95273155253593e-05
-2.99341292340803e-05
-1.60871064169952e-06
-6.18919060221833e-06
-4.62507712829619e-05
-1.16759459083749e-05
-3.7621946965355e-06
2.68960819774693e-07
-3.56331384894389e-06
-3.18307288577182e-05
-3.72549452973187e-07
-1.46056882428907e-05
-1.97709311533773e-05
-1.94561918616723e-05
-2.25408952556535e-05
-2.48226203936178e-05
-2.01497063665792e-05
-6.85055410438991e-06
-1.80833696116836e-05
-5.38839991820749e-06
-2.21857977109366e-05
-2.32607584644354e-05
-2.98284824350564e-05
-8.12438265931872e-06
-4.22781385110747e-05
-4.71464187595406e-05
-1.56559137637022e-05
-2.9644752587598e-05
-1.39933794186388e-05
-1.15575395125016e-05
-2.31634591078224e-05
-2.61201796497204e-05
-3.10119608578397e-05
-2.60035537835445e-05
-1.65517272878629e-05
-1.24728972701446e-05
-2.97570339125906e-05
-2.97537593219809e-05
-1.42473672963198e-05
-3.05478585424513e-05
-2.16955726340588e-05
-3.72820532147032e-05
-3.53367907503593e-05
-2.92748622866077e-05
-2.97938608733787e-05
-1.93681583535271e-05
-3.56352999522687e-05
-1.6645457807161e-05
-4.09466667664187e-06
-1.10854388688382e-05
-1.06338636866092e-05
-2.44377602906372e-05
-2.38413879649413e-05
-1.20634428591583e-05
-2.08635643589094e-05
-2.15369648013013e-05
-2.14696798086593e-05
-2.82447359339585e-05
-3.59654270503843e-05
-2.73475392384924e-07
-3.07412030915074e-05
-4.66958058524728e-05
-2.31662438983215e-05
-3.34002897892588e-05
-1.6479738058875e-05
-3.7065967401915e-05
-1.94699971528859e-05
-1.68821331672894e-05
-1.21367640489593e-05
-1.7110611341725e-05
-1.56135042658516e-05
-2.55678834017013e-05
-2.06509386049391e-05
-2.05125900296238e-05
-8.55906857177243e-06
1.08823181586391e-06
-1.15606130999793e-05
-9.77270990586438e-06
-1.23623615809304e-05
-2.5082474553543e-05
-3.53638076141912e-05
-1.48174304280243e-05
-3.05756895566494e-06
-2.0130736172118e-05
-2.34950157641642e-05
-1.99350417371188e-05
-1.00534994957827e-05
-1.97807225483787e-05
-3.67201578017279e-05
-3.94113723926295e-05
-1.78772143272528e-06
-1.43081635593986e-05
-6.44053117837058e-06
-3.66979096326722e-05
-1.66324560022259e-05
-2.20297971675699e-05
-2.31294036797681e-06
-1.78703335853705e-05
-2.72542592826029e-05
-2.05184824901997e-05
-3.40618927589932e-05
-4.79729383533232e-06
-9.48488096373295e-06
-3.27509498872708e-05
-3.78985123313652e-05
-3.03043337709019e-05
-7.26699297462226e-06
-3.16954376553368e-05
-4.41955477506552e-05
-1.26330327511755e-05
-1.15914233133092e-05
-1.4428774149427e-05
-3.23976327251029e-06
-3.50944881118548e-05
-1.16272639242168e-05
-2.04989979007321e-05
-1.88127177105163e-05
-1.41477148519551e-05
-7.39044609165575e-06
-9.96294117124544e-06
-1.29050566830418e-05
-2.40010704229527e-05
-2.66950152052322e-05
-1.8247769125458e-05
-1.64332770626126e-05
-1.42344134146053e-05
-3.79497069423163e-05
-3.29032383999517e-05
-2.87483550136589e-05
-2.34728804488928e-05
-2.36422277657699e-05
2.91503606601124e-06
-6.03435189398766e-06
-1.60412649251609e-05
-2.26054376604442e-05
-1.20001572258072e-05
-1.49469061971065e-06
-1.09560818857528e-05
-2.84508561613109e-05
-2.28119226432889e-06
-2.11143673900961e-05
-1.19506157573027e-05
-1.2279108777357e-05
-1.88827758506669e-05
-3.70481267392113e-05
-1.00898724795258e-05
-4.34457617226483e-05
-2.95657767180385e-06
-1.35000057508873e-06
-6.31532651502582e-06
-1.72165515526487e-05
-2.46691063869121e-05
-2.52443263599691e-05
-3.01159433638164e-05
-2.11872766022116e-05
-2.33186896967299e-05
-1.38191364102643e-05
-1.74542395090129e-05
-2.75001425619111e-05
-3.68268965777049e-05
-2.4557679265045e-05
-1.41271750314939e-05
-1.27634062445779e-05
-2.15970439518908e-05
1.43280222409057e-06
-4.14537257213763e-05
-3.14665757605552e-05
-3.24966306378683e-05
-4.79672674396614e-05
2.47232896494952e-06
-9.50806900109753e-06
-1.8155599143537e-05
-2.90985105693272e-05
-1.49145732470577e-05
-3.27784475320659e-05
-1.28684431766211e-05
-1.74222941791669e-05
-2.22867733062811e-05
-2.2253183399898e-05
-5.51385252525528e-07
-1.04276969385168e-05
-1.85771432534569e-05
-2.61877915521409e-05
-1.58591566236966e-07
-3.962570657999e-05
-2.95740340697009e-05
-4.55676272350851e-06
6.33993114097496e-06
-3.59247240208915e-05
-4.62636057742716e-05
-2.33466328997153e-05
-2.54272993372515e-05
-2.27061848055937e-05
-3.7060474820367e-05
-2.20822381686107e-05
-2.74562544937206e-05
-1.01621928042924e-05
-1.87486613124645e-05
-2.77318594734347e-05
-2.37501380355584e-05
-3.00807156854349e-05
-5.28690036922592e-06
-2.45978298931094e-05
-1.82227789145017e-05
-8.77826199139918e-06
-2.56942037807138e-05
-3.75446477306246e-05
-7.65271428995887e-06
-1.30772699233235e-05
-3.18263311939876e-05
-7.32247143623509e-06
-2.87992889656435e-05
-1.28265021000951e-05
-1.85428861712468e-05
-2.89644572024188e-05
-1.65309216751063e-05
-1.42960987052793e-05
-1.11600868330868e-05
-2.30502549595446e-05
-3.07457546980734e-05
-8.03345987034376e-06
-1.83362925429126e-05
-2.49796149648373e-05
-2.63688170629611e-05
-9.38212884379265e-06
-2.68468187694693e-05
-1.84318728703611e-05
4.72594784428803e-07
-2.62769487360274e-05
-4.24238492810444e-05
-2.06490779795281e-05
-2.98832787159993e-05
-3.28236543546461e-05
-2.86371694803333e-05
-2.44766615978449e-05
-1.67936443703721e-05
7.8923270374306e-06
-3.43293595566851e-05
-4.29193979126086e-05
-2.26236001703492e-05
-3.45968396376036e-05
-6.86743228588442e-06
-7.10975853621537e-06
-2.23634123992761e-05
-6.5139068262238e-06
-3.77229343146115e-05
-4.55984850394301e-06
-7.91068604734597e-06
-5.48632538852913e-06
-3.50568896255685e-05
-4.07221872865042e-05
-3.02042801893612e-05
-2.57108893270232e-05
-2.968666405194e-05
-3.10177031496087e-05
-2.23414453469477e-05
-3.15821208062456e-05
-4.00284457810035e-05
-1.6371672831813e-05
-1.21454230502733e-05
2.5569353745524e-06
-1.51386250623379e-05
-2.31765381471095e-05
-3.86477196483448e-05
-2.1676201328143e-05
-1.82413994273534e-05
-2.11459683694748e-05
-8.86972147008583e-06
-2.98476821704755e-05
-1.06713649300334e-05
-1.73704716645083e-05
-2.7367127960219e-05
-1.81804153735962e-05
-1.46219648602974e-05
-1.07610093348729e-05
-2.66995278420202e-05
-4.41449822614574e-05
-4.76226818463078e-05
5.66337100697657e-06
-2.31189849837304e-05
-1.19315364360957e-05
-1.21726097660522e-05
-2.82482499394388e-05
-1.96074258026531e-05
-4.14272238000001e-05
-7.525717040037e-06
-2.76581828119472e-05
1.24908813820032e-06
-1.00623547775858e-05
-4.34390408819677e-05
-9.52473626339072e-06
-1.58439940524623e-05
-2.30895388961576e-05
-2.99474172046329e-05
-2.61696032574702e-05
-2.62971792787958e-05
-2.33824251829103e-05
-2.23748591550858e-05
-2.72604954035208e-05
-2.04441986149818e-05
-6.33189616268496e-06
-1.03206571040952e-05
-8.30844246235385e-06
-1.28523533875607e-05
-1.24179423883567e-05
-1.26411515142626e-05
-2.67107883653812e-05
-1.68708473324112e-05
-2.53326827965658e-05
-1.07985699542388e-05
-4.87336039391482e-06
-2.37898712231532e-05
-7.45978672907465e-06
-2.13664789566136e-05
-2.52347734626427e-05
-1.39234786792131e-05
1.72686591964952e-06
-2.38238029820566e-05
-3.27634135206431e-05
-2.75978118370293e-05
-1.10075234765838e-05
-2.27888077573582e-05
-3.11046459633467e-05
-2.75969290785771e-05
-1.78694730750738e-05
-3.36644627771523e-05
-1.59384856346742e-05
-7.28046231644252e-06
-1.09232312142495e-05
-2.10214677837663e-05
-3.36910313763171e-05
-2.39981871781665e-05
-2.10293005429337e-05
-1.44819360357296e-05
-1.41820119874043e-05
-2.53823958554929e-05
-1.17403613758145e-05
-1.22087151434192e-05
-5.05953776018814e-06
-2.31223874037826e-05
-3.05631344830739e-05
-1.69818598631719e-05
-1.53899446133838e-05
-3.02149046706912e-05
-2.60402239895786e-05
-7.45654581111753e-06
7.17160980671165e-06
-1.81387103505392e-05
-1.45399893750923e-05
7.06363323545879e-06
-1.80706136627327e-05
-8.16782197500023e-06
-1.07402071642916e-05
-2.10931373103602e-05
-4.31097975726255e-05
-7.03499503157613e-07
-1.22312024452342e-05
-1.43618581366377e-05
-3.21118654660933e-05
-2.07648497490924e-05
-3.55942638846983e-05
-1.9784095211096e-05
-2.98423913852641e-05
-3.34482751731139e-05
-1.21092139623555e-05
-2.99975149012141e-05
-1.43383286123045e-05
-1.8211134024109e-05
-1.83494910598043e-05
-3.71210961584038e-05
-3.65399427069761e-05
-1.33928058429887e-05
-3.15436271834886e-06
-1.96620034548975e-05
-2.12192617553071e-05
-2.05379477100395e-05
-5.27081734820623e-07
-1.93791222326146e-05
-4.44977717018259e-06
-1.21170229273942e-05
-7.7502113258307e-06
-1.78615739799263e-06
6.05132951974635e-06
-1.05760736087927e-05
-1.3727914800382e-05
-2.20829138776012e-05
-2.49681645522219e-05
-2.98318499674599e-05
-1.91090633305057e-05
-1.49279778471772e-05
-3.40552291822518e-05
-1.96918424245078e-05
5.46625124677384e-06
6.72466281374892e-06
-5.16364274073279e-05
-1.91581507052866e-05
-4.30453348549628e-05
-2.64551252518897e-05
-1.59460549449712e-05
-2.73859141644656e-05
-4.71390912321523e-05
-3.92247379525822e-05
-2.4863125068385e-05
-9.95591527397262e-06
-2.18345032172923e-05
-2.96057764535714e-07
-2.04319680560031e-05
-3.51410168586815e-05
-2.18866875117281e-05
-1.78051290762119e-05
-2.66387766933409e-05
-3.5729227327932e-05
-2.69444871221538e-05
-2.6715833619656e-05
-2.98165682539011e-05
-1.63125783841096e-06
-2.12646367563127e-05
-1.37752901094023e-05
4.51129471939235e-06
-1.65823317493932e-05
-2.3288270246557e-05
-1.08189547510317e-05
-1.10879934114235e-05
-1.1195154135254e-05
-5.67436436971319e-06
-1.55773783843149e-05
-1.51185262592414e-05
-2.67080158870505e-05
-3.17940565118639e-05
-3.72051699492902e-06
-1.16350850434547e-05
-1.6324391638199e-05
-3.61813855683273e-05
-3.59988569974127e-06
-3.78916530163702e-05
-2.59939710219527e-05
-1.52011588402375e-05
-2.25722287683469e-05
-1.03338336389523e-05
-2.31480031304328e-05
-2.87177772498284e-05
-2.6216887943335e-05
-5.46540359861646e-06
-7.81667717222903e-06
-4.10564840941261e-05
-2.2798376138137e-05
-2.92990073596159e-05
-2.71131867494535e-05
-2.40896061647607e-06
-1.46176558905387e-05
-2.33400752673705e-05
-2.87652493120366e-05
-2.09642823053953e-05
-4.1600161321534e-05
-1.09567274343039e-05
-3.09835248605494e-05
-1.70037856068418e-05
-4.21828251043092e-05
-7.51487896113018e-06
-1.62697617588397e-05
-2.6786766970017e-05
-2.24491122242745e-05
-1.68558226915758e-05
-5.64432014759581e-06
-1.80453550126532e-05
-1.78898314496825e-05
-1.90291188132557e-05
-4.41025687261635e-05
-2.84431039296253e-05
-1.40313954525729e-05
-2.80715672155034e-05
-3.2062808916671e-05
3.64945433303757e-07
-3.64790660687504e-05
-1.34543624560086e-05
-7.98448441179089e-06
-3.01608717727767e-05
-2.08942904034138e-05
-3.66907870191742e-05
-8.77222822409191e-06
-1.71532562131074e-05
-3.23903555480373e-05
-3.15545256874845e-05
1.36307140152165e-07
-1.26656552519412e-05
-2.20820525964559e-05
-2.28650644425577e-05
-2.71490901472938e-06
-9.3199965454245e-06
-1.08025591090176e-05
-1.05043944379435e-05
-3.63691570848659e-05
-2.37913226223014e-05
-2.27196255357022e-05
-1.25324533096586e-05
-1.68632956421788e-05
-4.82370798397971e-05
-3.50682052980124e-06
-3.4193609336534e-05
-1.913830294166e-05
-7.72675464657769e-06
-3.04861114638145e-05
-1.70785380957184e-05
-5.06223931048486e-05
-2.85621060622678e-05
-2.76038397633502e-05
-2.48050311521678e-05
-1.60681621936917e-05
-2.35291731296647e-05
-2.03129661317965e-05
-2.14488377489473e-05
-3.46284987009209e-05
-1.59135227904981e-05
-1.80097797865613e-05
-3.09339482211319e-05
-2.25218269293179e-05
-1.99259107945062e-05
-7.71537792446081e-06
-2.63631388974217e-05
-1.65388764388374e-05
-8.94942059069791e-06
-1.2055478980118e-05
-2.54277289839063e-05
-9.53312082136505e-06
-7.4560494994672e-06
-8.55414612065213e-06
-2.18048625845185e-05
-1.30053698063219e-05
-9.34465680777587e-06
-1.99580331159952e-05
-5.31178142275156e-06
-3.24462118900021e-05
-2.73984016322838e-05
-2.17332844628403e-05
-2.34894570876301e-05
-2.77871167171635e-05
-2.30861787836906e-05
-3.49590257797866e-05
-1.92116663399657e-06
9.05912016239412e-06
-2.7188128340496e-05
-1.97357326799697e-05
1.53018933735515e-07
-2.11124434058971e-05
-3.38815673266675e-05
-2.47938135971242e-05
-2.58058567138087e-05
-1.0458118484217e-05
1.44482976863742e-06
-9.46338406982893e-06
-3.0491458165376e-05
8.43375381300778e-06
-4.03796632353058e-05
2.68195950601003e-06
1.0136555821677e-05
-2.45804429514e-05
-2.29093553530421e-05
-2.09818775812097e-05
-2.47411580746106e-05
-3.0446897305646e-05
-2.68643278533943e-05
-2.1058543699742e-05
-4.7237170176848e-05
8.33367142714081e-06
-2.54260597976185e-06
-1.38889559613714e-05
-3.05730784277603e-05
-1.8541912832398e-05
-1.78570144866443e-05
-3.02380364679121e-05
-1.87187315860759e-05
-9.39703805371612e-06
-1.98570916100064e-05
-3.31928068219164e-05
-2.12319031822608e-05
-1.8431161965618e-05
-2.90488418859883e-05
-1.14245968997061e-06
1.32797107700354e-06
-3.94398524480556e-05
-8.48518027552856e-06
-3.858675479581e-05
-7.56962550971766e-06
-2.13988268210001e-05
-1.63481156933785e-05
-7.60693836732627e-06
-2.20846109260863e-05
-5.31232684561953e-06
4.64185961990981e-06
-1.36395021864884e-05
-4.61665175966069e-05
-3.23899481364271e-05
-3.30571628163874e-05
-1.2961914753529e-05
-4.80885175087361e-05
-2.21711995150254e-05
-2.19371782656572e-05
-2.21427003471291e-05
-2.11387919199314e-05
-6.39312847914511e-06
-1.66085080022083e-05
-9.79201268061432e-06
-1.4222180950612e-05
-3.38127400568911e-05
-2.04970435211017e-05
-2.18873016620174e-05
-1.23730612189459e-05
-1.1492756576367e-05
-2.14641702841529e-05
-3.93179338111576e-06
-3.24103039917218e-05
-3.29537125708325e-05
-1.52378751000906e-05
1.18735740937686e-06
-2.97687811802347e-05
-2.98717812941745e-05
-1.17640893106307e-05
-2.32457668099354e-05
-1.48980576487754e-05
-3.17806445367356e-05
-4.31414348842581e-05
-2.38618909378197e-05
-2.07895218160333e-05
-3.48572337646162e-05
-1.27128063599697e-05
3.1858344731747e-07
-2.98387275935245e-05
-2.93048761182238e-05
3.57727671917646e-06
-9.01509733556964e-06
-1.04370594169407e-05
-4.01909673194072e-06
-1.13300476877608e-05
-2.32489858457439e-05
-8.94784882396046e-06
-2.91945676128638e-05
3.76189013376021e-07
-2.93275886326203e-05
-1.8012763529678e-05
-3.02050775620826e-05
-4.8935788558278e-05
-1.05902991647139e-05
-3.73972000089625e-05
-2.48416817640669e-05
-5.45367141313107e-05
-2.2589966343577e-05
-3.71683198437758e-06
-4.20958765434733e-05
-1.0267069232858e-05
-4.22711014788576e-05
-1.2739292818098e-05
-2.90954531675854e-05
-2.30723175357004e-05
-3.00860775284331e-05
-3.59779143641929e-05
-2.75240741022502e-05
-2.07275541049568e-05
-2.87161734580769e-05
-2.49940719413913e-05
-4.36385707811941e-05
-2.53743052781954e-05
-6.8326044171389e-06
-2.51476985721659e-05
-1.06235755699051e-05
-3.30307258444258e-05
-2.87926051199765e-05
-4.0147329424738e-05
-4.14461992446316e-05
-1.83248028377944e-05
-2.48815491607541e-05
-1.58687847282851e-05
-7.1632215726496e-06
-2.41134957388917e-05
-1.32824889850798e-05
-2.61837891974913e-05
-1.16226762591378e-05
-2.27717169528912e-05
-4.13007000107037e-05
-2.99590732390497e-05
-4.65395564164859e-06
-3.10119871863084e-05
-4.61798667598869e-06
-1.15724728032803e-05
-3.62354375029343e-05
-1.40104059974473e-05
-2.3316262092179e-05
-3.2066704681257e-06
-3.32448573370068e-05
-2.97863900193695e-05
-2.92272747313751e-05
-4.03410568790225e-06
-1.56830632405039e-05
-1.84716348732872e-05
-9.86533075199262e-06
-1.48337943369246e-05
-2.05784022291845e-05
-3.45474689803295e-06
-7.97684846993229e-06
-1.32427833822916e-05
-1.72141008375834e-05
-2.41036415039316e-05
-3.6949854960304e-05
-1.90334316507074e-05
-1.97946366461549e-05
9.87901763747817e-07
-3.74767451379283e-05
-6.53946212600622e-06
-1.22678822212644e-05
-1.8650793446835e-05
-1.63424543778197e-05
-3.44133203531033e-05
-1.00932392608823e-05
-1.98008165421176e-05
-1.46838207300049e-05
-5.44277435030543e-06
-3.19762591985217e-05
-5.0195292755569e-05
-2.32706780359809e-05
-3.03358102550936e-05
-2.51215506369416e-05
-1.46695454954378e-05
-1.97023263736433e-05
-3.27060386175021e-05
-3.08563749544215e-05
-8.50585832648029e-06
-2.5717957953755e-05
-3.52621372440688e-05
-1.02901895332238e-05
-4.74974331814961e-05
-1.62061472923254e-05
-3.54501248510844e-05
-1.65490999424122e-05
-1.23790066083326e-05
-1.93827107546218e-05
-4.0145024124162e-06
-1.4758075385941e-05
-1.82688152026986e-05
-2.13837393567847e-05
-2.61089560220898e-05
1.48433517354287e-07
-2.557129362153e-05
-3.94814309848385e-06
-3.54087312862545e-05
-2.22605072639079e-05
-2.38645089706749e-05
-2.1707548549482e-05
-2.5922102046603e-05
-1.18529197832899e-05
-8.97300647415742e-06
-3.91211565226469e-05
-3.53779154051851e-05
-2.76627403611688e-05
-3.35240431185581e-05
-7.00430434225626e-06
-2.28057282935262e-05
-2.18017940291717e-05
-2.27062650770673e-05
-1.69021078342297e-05
-6.42294708378911e-06
-1.13855723426137e-05
-3.1248295108966e-05
-2.17887647071043e-05
-1.7737251679979e-05
-1.35006203698933e-05
-1.59144611489419e-06
-1.75728265875858e-05
-8.33177697165505e-06
-2.6224036151457e-05
-1.1938541585898e-05
-2.5616557787365e-05
-1.31714827857587e-05
-1.33908972530001e-05
-2.31693947550294e-05
-5.02953608158031e-06
1.10595981439664e-05
-3.14472338156907e-05
-1.39737489957888e-06
-4.504793770595e-05
-4.66532464148482e-05
-2.95782536613111e-05
-2.73454900954566e-05
-1.85378006694662e-05
-3.32701703516579e-05
-3.62612599125819e-05
-1.37591622909349e-05
-2.06252811833842e-05
-3.09241023037605e-05
-2.13054916477331e-05
-1.08727238606582e-05
-4.62543234669026e-06
-4.91684188163766e-05
-3.0763584283443e-05
-2.63093968829202e-05
-1.47974000832584e-05
-1.23100209176087e-05
-1.13221319673719e-05
-2.53755728617917e-05
-1.03944676875858e-05
-2.25911310890233e-05
-3.79447378646771e-05
-6.43204400927882e-06
9.6974686790927e-06
-2.79286920747591e-05
-1.14167824892006e-05
-1.49345164359426e-05
-1.13549459658266e-05
-1.00819832165129e-05
4.8979109364545e-06
-1.3548787919167e-05
-2.91564047026047e-05
-2.48134172908196e-05
-4.14489725268156e-05
-1.33665760233539e-05
-1.52088656312477e-05
-3.72996292855907e-06
-4.73517226156665e-05
-4.12017673317781e-05
-3.27503077822167e-05
-3.00026605366563e-05
-1.90275446854612e-05
-1.88891702775417e-05
-1.55579859971744e-05
-2.78233307399096e-05
-2.05593178940278e-05
-6.90219039613386e-06
-7.09071865496464e-06
-1.16598808834989e-05
-1.42071083740933e-05
-1.01884489536062e-05
-3.36584482397366e-05
-1.67789294739561e-05
1.31106618262983e-06
-1.29978737587914e-05
-7.25343333513638e-06
-3.36225328497526e-05
-1.38278043297852e-05
-2.36570444015238e-05
-2.00850364711815e-05
-2.38268238908395e-05
-3.51210965393357e-05
-2.03134844976919e-05
-4.15384100543674e-07
-2.61223768079121e-05
-3.04565824992431e-05
-3.76549560851093e-06
-2.34463247492537e-05
-2.33182763658018e-05
-3.20862417998476e-05
-2.13286698288051e-05
-8.82107994537639e-06
-2.85593006625423e-05
-1.16510751238933e-05
6.65891700584918e-06
1.39532236515527e-05
-1.90194190317427e-05
-3.34339937610655e-05
-8.96403416715751e-06
-1.0975886696494e-05
-2.38170387877972e-05
-2.80519349327107e-05
-1.69563254841598e-05
-1.24435186594434e-05
-2.04300485084918e-05
-1.08079212506792e-05
-2.75634405551863e-05
-3.24296375450101e-05
-1.42840597816607e-05
-8.04603418368266e-06
-1.42722118299169e-05
-2.31135878591365e-05
-2.30798100922198e-05
-2.38943580786224e-05
-1.1700741734769e-05
-1.71869703525338e-05
-3.05409511988051e-05
-2.02532487469153e-05
-2.29071295293155e-05
-2.33148350999504e-05
-3.08950307810339e-05
-7.59172506899751e-06
-2.18916968748287e-05
-2.03407020599442e-05
6.97862236062173e-07
-2.52775537669811e-05
-9.43194363967606e-06
-2.83332786212136e-05
-3.02316045983219e-05
-1.30617681401926e-05
-1.6212512077101e-05
-1.4163546037052e-05
-2.47400467453935e-05
-2.90890061593188e-05
-1.60509210016925e-05
-3.11662276801667e-05
-1.55276906106892e-05
-1.88209598346675e-05
-3.24009500795867e-05
-5.14945684509013e-06
-9.44985216878117e-06
-8.2702658264286e-06
-6.63684802251399e-06
-1.06726465169712e-05
-1.06251654261291e-05
-2.1411015711951e-05
-7.93466601967564e-06
-2.47571003127097e-05
-1.45503771555569e-05
-9.7488723161512e-06
-3.18832421262662e-05
-9.6101843905216e-06
1.64642457234078e-05
-2.06647484846822e-05
-2.28064243906062e-05
-3.81901058367854e-05
-3.48120592272941e-05
-4.31141182969768e-05
-4.02093487851411e-05
-1.76347302325801e-05
-1.31965562958695e-05
-2.38977197782146e-05
-2.26451951861224e-05
-3.46613796819775e-05
-2.26453721110964e-05
-1.50648539186666e-05
-5.35899254435728e-06
-1.37595240064742e-05
-2.20983193739692e-05
-1.07017869156853e-05
-3.15355522499397e-05
-1.55429558282574e-05
-1.12185777588492e-05
-2.05131973896239e-05
-1.42365543836984e-05
-4.63892825461244e-05
-4.71077936592536e-05
-2.80074192107956e-05
-3.58701954524454e-05
-1.84881251780557e-05
-2.13878686422561e-05
-2.38477339638396e-05
-1.97050363097346e-05
-6.38698601314606e-06
-2.42860062093515e-05
-2.0083908965095e-05
-3.69695250128039e-05
-2.03861143431557e-05
-4.33205509071499e-05
-2.62119626532683e-05
-2.14165965894185e-05
-2.70435073344014e-05
-2.03062195919732e-05
-2.25129814529109e-05
-2.60735439660279e-05
1.10868809018103e-05
-2.9465227677234e-05
-1.51495290853705e-05
-2.09713136563614e-05
-2.38903533568863e-05
-2.32795095165509e-05
-2.50359495844241e-05
-2.6524680814442e-05
-1.1174371400859e-05
-9.34168662482411e-06
-1.52316541503849e-05
-2.44567259602913e-05
-3.84028452901214e-05
-2.61695376682998e-05
-3.65148246319797e-05
-1.35639277901617e-05
-3.19790853417379e-05
-2.14263189174229e-05
-1.56082812837286e-05
-3.15776183320348e-05
-2.31133829180997e-05
-2.43272416539968e-05
-2.73000296401607e-05
-4.92955699623787e-06
-1.73668221883401e-05
-3.95859706364285e-05
-2.21604622433445e-05
-2.32990785127062e-05
-3.9568149499818e-05
-2.81010384347451e-05
-3.3430314214152e-05
1.58343095900788e-06
-3.9984733781106e-05
-1.34454575624882e-05
-5.52544447752125e-06
-4.54627309617413e-05
-2.37803692105648e-06
-2.5444822073655e-05
-2.70123358069215e-05
-1.92996005614182e-05
-1.7610575571172e-05
-2.15977509020041e-05
-4.35024832782038e-05
-1.66769114477982e-05
-3.81228557790922e-05
-2.6118114698047e-05
-2.10272508732586e-05
-1.01527220996114e-05
1.42812515430855e-06
-3.34709914961267e-05
-1.79339655134879e-05
-1.88233006084902e-05
-1.95228064406904e-05
-1.88137897368046e-05
-2.21669779316009e-05
-3.56396795943889e-05
-3.98437724395846e-05
-6.66413130265138e-06
-1.88055348052404e-05
-3.4763620548822e-05
-1.53347404460316e-05
-5.2342556424361e-06
-2.43990418844595e-05
-2.92063060777015e-05
-1.42992809740663e-05
-2.7728701229417e-05
-1.94637454763635e-05
-3.71501807027095e-05
-3.68452513564977e-06
-1.61807086332242e-05
-3.39487857190012e-05
-1.86670232661264e-05
-1.46146752913046e-05
-1.02028626073852e-05
-3.130583452722e-05
-2.35729887348998e-05
-1.06898438111607e-05
-3.08948086172843e-05
-2.60337781441178e-05
-1.72999664490437e-05
-9.26947742621075e-06
-3.12153210420193e-05
-2.10222876902081e-05
-2.34823237353268e-05
-2.26954031539832e-05
-3.73070559331922e-05
-2.02189835238378e-05
-3.33180748246996e-05
-2.02106510651038e-05
-2.06253250031549e-05
-1.7901297323844e-05
-2.90358487347531e-05
-1.62632370520305e-05
-2.76172834045793e-05
-1.87883833241356e-05
-2.7027470946474e-05
-1.08132670244945e-05
-4.25731693314487e-06
-3.35797657587199e-05
-2.5853955586383e-05
-2.30227186083413e-05
4.72069759707005e-06
1.597943241378e-05
-2.13690161322522e-05
-3.61138319500529e-05
-5.54036906070891e-06
-7.13003471273068e-06
-1.28408867072639e-05
-3.04898744469823e-05
-4.22171283955153e-05
-2.36147313455047e-05
-1.65032192442646e-05
-1.63861874143618e-05
-1.24217815779473e-05
-1.69391690673613e-05
1.29528432375841e-07
-3.0622872153689e-05
-3.28264017359994e-06
-1.44702249669815e-05
-1.58463574890676e-05
-2.03308888635441e-05
-2.28475922430256e-05
-2.95977094510758e-05
-1.45055161008011e-05
-2.89530284982522e-05
-1.7006210820546e-05
-2.0908824627124e-05
-3.92092353345805e-05
-1.54661116636581e-05
-4.08672434921782e-05
-2.38068015911733e-05
-7.64729789518006e-06
