# Supplementary material for: Research on computational propagation and identification of mine microseismic signals based on deep learning
Source: PLoS One. 2025 Oct 22;20(10):e0334641. doi: 10.1371/journal.pone.0334641 (PMC12543183; doi:10.1371/journal.pone.0334641)
Supplement: S1 Data — (ZIP) [file pone.0334641.s001.zip › 000100500001074.xlsx_0.txt_24.txt.txt]

-4.74866155561892e-06
-3.80926764974029e-05
-2.54451819512456e-06
-2.09853532960777e-05
-1.55217073008173e-05
-1.57647111379492e-05
-1.61153682373889e-05
-2.56329937288813e-05
-1.58682136660857e-05
-1.7027729364165e-05
-3.27669943269921e-05
-1.4739829177494e-05
-1.99848844009162e-05
-1.06537688121318e-05
7.62577130245766e-06
-3.77590460805506e-05
-2.31456159186135e-05
-2.85857273626502e-05
-7.0506125454599e-06
-1.39365244986418e-05
-3.51822596821504e-05
-3.73067163738248e-05
-2.41030305852218e-05
-3.8603678153367e-05
-3.15513756216375e-06
-1.81067259041797e-05
-1.2124314223599e-05
-3.02276853543502e-05
-9.34013736795408e-07
-2.98853958801312e-05
-2.75882090655251e-05
-2.04316768739469e-05
-1.19264746803786e-05
-8.5865947445198e-06
-2.98417110812122e-05
-1.63618212305572e-05
-2.06918715720873e-05
-2.15014048431094e-05
-1.99073261671275e-05
4.8745743384191e-06
-1.82893884433329e-05
-1.2180258426883e-05
-2.60196052729453e-05
-2.95812919399676e-05
-1.48516916036032e-05
1.21380352154977e-05
-3.97535892494269e-05
-2.50198509787988e-06
-3.15898072932817e-05
-2.61009882084903e-05
-1.54935132227048e-05
-1.47238419526929e-05
-1.11839699610364e-05
-2.64640791506636e-06
-2.41574353598363e-05
4.27420107148379e-06
-4.76937505116155e-08
-2.44821454634151e-05
-3.34455446761342e-05
-1.76538141749345e-05
-2.41499647545943e-05
-3.73064104713205e-05
-1.96789240347167e-05
-6.12707626034493e-06
-2.40035947652256e-05
-1.98769114652192e-05
-7.17069278102733e-06
-1.60271574705028e-05
-3.30170226538255e-05
8.00520883913576e-06
1.07457239498665e-06
-1.13135629864582e-05
-2.46144614743425e-05
-3.32009680955962e-06
-2.71029463535658e-05
-1.82414576023345e-05
-2.38518388919946e-05
-1.85472543062803e-05
-3.39045322183062e-05
-9.58345388173747e-06
-3.48535716037734e-05
-2.70322677972873e-05
-1.61729502879736e-05
-1.38178754589617e-05
-9.45936349552033e-06
-9.56029485803328e-06
-1.55746535420906e-05
-1.74248919050777e-05
-3.17099150389166e-05
-9.66519039938887e-06
-1.68531805443997e-05
-2.9845238835474e-05
-2.02940503786095e-05
-1.53891740989954e-05
-1.95239065184285e-05
-4.24568762235169e-05
3.86914706973958e-06
-1.270544446561e-05
-2.25920572405001e-05
-5.36289461344806e-05
-1.33361452697585e-05
-2.51938517064259e-05
-1.93404906629255e-05
8.93975980788916e-07
-3.20913374071094e-05
-3.00948934474224e-05
-1.86724659653534e-05
-3.17046155372066e-05
-2.28758560616907e-05
-2.37824816115648e-05
-4.22090250003807e-06
-5.81216043750294e-07
-1.2612112082099e-05
-2.46446746614718e-05
-4.16407544978372e-05
-2.56203179659073e-05
-6.29119548836587e-06
-2.89822471924056e-05
-2.79114976116528e-05
-3.8109199165211e-05
-1.25615032565656e-05
-1.96209147505316e-05
-4.24730073667816e-06
-2.05793099209886e-05
-1.90246483473496e-05
-1.42136302333695e-05
-1.17016943709021e-05
-8.58846955195354e-06
-1.05476580516078e-05
-3.12911024125012e-05
-1.57130483017503e-05
-4.22658728335409e-05
-2.62438316350785e-05
2.29434341138559e-05
-1.73833353940551e-05
-1.60905781300451e-05
-2.72951096861159e-05
-1.30924799967166e-05
-2.35193678504801e-05
-1.71275954129473e-05
-1.91396131643787e-05
-2.63489648688282e-05
-2.49709203025484e-05
-2.41203018997841e-05
-6.77783755358956e-06
-4.87829015233881e-06
-4.69432982846225e-06
-3.04236879750685e-05
-2.97080859575872e-05
-2.14482192839169e-05
2.24328435540831e-06
-3.33068695923774e-05
-2.81106216540427e-05
-1.9209767919082e-05
-1.94871294062432e-05
-2.14194535573846e-05
-2.0717433709043e-05
-1.74863453515926e-05
-3.60169046017983e-05
9.90694852089045e-06
2.49154688216414e-06
-1.23806122090433e-05
-2.58567473978938e-05
-2.66915138285738e-05
-3.7053319509986e-05
-1.34399835670086e-05
-3.36472683702834e-05
-2.3762971288727e-05
-1.80993879102923e-05
-1.61987438426209e-05
-1.65421899063088e-05
-7.04676627458065e-06
-1.65005493857586e-05
-3.91932748021424e-06
-9.17767221069304e-06
-2.10917452048329e-05
-1.08678712070338e-05
-2.70288989763017e-05
-4.03658224920951e-05
-1.45107345934771e-05
-2.52821253469162e-05
-1.98052830312084e-05
-2.58445416765802e-05
-4.543327125477e-06
-4.55907977438097e-05
-1.65195694118385e-05
-3.0486532508243e-05
-1.98013441647405e-05
-4.00214960836066e-05
-3.47609798349557e-05
-3.36376391035302e-05
-4.2196689349467e-05
-2.144428645256e-05
-2.07252589938085e-05
-3.63955097025851e-05
-1.82055980744763e-05
1.62461232245886e-05
-1.86621902391731e-05
-3.29111458512803e-05
-2.10369320821812e-05
-3.23102727636967e-05
-3.77642481499462e-05
-3.67351485659338e-05
-4.08849286005962e-05
-2.30612350586767e-05
-1.33834213620944e-05
-1.76738355354785e-05
-2.10661255273934e-05
-4.34595489286883e-05
-1.93608137398664e-05
-1.3654757456114e-05
-7.20994044182237e-06
-1.20488337861097e-06
-2.765701806714e-05
-2.49060686203299e-05
-8.28168155646488e-06
-2.10215904101498e-05
-1.19845140335437e-05
-2.04534032228712e-05
-8.20353502343489e-07
-1.81794050251725e-05
7.10006640163533e-06
-3.4919627736842e-05
-1.668844621764e-05
-2.34907396687883e-05
-1.80255350043785e-05
-1.39313538530447e-05
-3.16809593093548e-05
-1.5631143870754e-05
-8.45284733702941e-06
-1.78336437563817e-05
-2.01042856486471e-05
-2.42355858662673e-05
-2.08526286716466e-05
-2.536552178949e-05
-1.74479187328007e-05
-1.86586587665358e-05
-3.13570446722791e-05
-2.85641485958014e-05
-2.66482832457312e-05
-2.50304006175489e-05
-2.76694752268757e-05
-4.88484248572645e-05
-6.96501090586354e-06
-2.44495250046269e-05
-8.03917739552502e-06
-2.27149435189155e-05
2.4569526090922e-06
-4.34643119549471e-06
-1.52042222342243e-05
-4.23547906166496e-05
-1.85658038641702e-05
-1.8303702219242e-05
-1.93651092620329e-05
-9.33078737998204e-06
-1.13288238040494e-05
2.704172456058e-06
-2.42582028185399e-05
-3.43928670635632e-05
-2.76216995246012e-05
-3.33480918062682e-05
-1.58193729423024e-05
-2.30612700669869e-05
-3.84634268179516e-06
5.25475272996266e-06
-3.23819060570794e-05
-1.37267497029722e-05
-1.7194549529573e-05
-3.66088800990054e-06
-1.67919339077638e-05
-1.44324240754197e-05
-1.70018235493215e-05
-2.11641245668342e-05
-1.73915098326429e-05
-3.05611581053695e-05
-1.0638253565117e-05
-2.17658872667154e-05
-5.3971462355381e-06
-2.33383939927809e-05
-3.30304992487995e-05
-1.83596723465498e-05
-1.87101469775572e-05
-4.07639913796097e-05
-8.90518341758318e-06
-6.10562794954878e-06
-4.3996934624047e-05
-2.12248561017804e-05
-4.71483489269605e-06
-1.27363957757331e-05
-3.2233283967984e-05
-3.08959306408552e-05
-1.15149719506825e-05
-2.69819964669241e-05
1.78138852508173e-06
-1.18694953889401e-05
-2.47654371932866e-06
-1.41953709547997e-05
-1.74712122163422e-05
-2.49093912310809e-05
-5.8943091854531e-06
-2.74686227487763e-05
-4.4652596633137e-05
-2.19436664579865e-05
-2.3901349444235e-05
-3.30443329574874e-05
-2.11573174817729e-05
-2.01373119090746e-05
-2.42502633689355e-05
4.50125836953516e-06
-9.49166108633189e-06
-6.86958537464053e-06
-2.42922186874044e-05
-8.115736044924e-06
-3.84378779450126e-05
-1.85658354310914e-05
-2.80920705572825e-05
-2.24772593806664e-05
-2.41016201802387e-06
-2.39075196662092e-05
-3.29336108180517e-05
-1.49919146598446e-05
-3.20215116157064e-06
-2.03713511328752e-05
-8.36849290293983e-06
-2.72106514793805e-05
-3.12999178101208e-05
-2.11815108017454e-05
-1.54736469773162e-05
-2.97468963224404e-05
-1.55118841923587e-05
-3.23161921358547e-05
-8.53387487183691e-06
-2.68229802139932e-05
-1.63365955547222e-05
-2.9902221371656e-05
-3.66890456235001e-05
-4.83829921385073e-05
-3.40666640135425e-05
-3.74846958310164e-05
-6.38838496439786e-06
-3.14515364644322e-05
-1.12003171686195e-05
-3.78107558044801e-05
-9.643797702822e-06
-2.49190716257847e-05
-7.22012067419785e-06
-1.2740953942441e-05
7.66740866063623e-07
-2.09608592554197e-05
-3.54677276027315e-05
-3.25489563289402e-05
-3.79326724329506e-05
-1.85366057935152e-05
-2.9384985079165e-05
-1.24631543095907e-05
-5.91821624252418e-06
-1.82984746213215e-05
-1.99188961678352e-05
-2.2067262022092e-05
-1.82859579932386e-05
-1.51114413023842e-05
-2.75360995305581e-05
-2.71866396297814e-05
-4.36575420289037e-05
-1.93894294337644e-05
-2.85837702874566e-06
-1.27160794318757e-05
-1.91024369350991e-05
-1.03914927284266e-05
-7.26282718317651e-06
5.91773182598583e-06
-1.16684018672021e-05
-2.02351600243347e-05
-1.38678505530257e-05
-1.37883547374612e-06
-2.0006723804728e-05
-1.31329190277294e-05
-1.97278196105884e-05
-2.4156296298413e-05
-2.40720137119763e-05
-2.13806082031293e-05
-1.53632446777025e-05
-9.61140271920728e-06
-1.11188511864261e-05
-3.04363366938542e-05
-1.62206940681803e-05
-2.87691279021338e-05
-3.36784727737661e-05
-1.73942941474448e-05
-1.76272702514625e-05
-8.64024234417462e-06
-1.08273370595995e-05
-6.21431959970137e-06
-8.07351312338628e-06
-9.49946142100156e-06
-1.70123446686501e-05
-1.58447671437795e-05
-3.72802472233243e-05
-3.4161672262518e-05
-2.58246748353053e-05
-2.69034931790709e-05
-2.92922076199421e-05
-1.90345035049368e-05
-2.41949476931362e-05
-1.1325892244725e-05
-3.0342582268239e-05
-3.69455520056307e-05
-1.38464844931917e-05
-1.90414132572287e-05
-5.47464981182662e-06
-2.91462715402927e-05
-1.75205846308573e-05
-2.56154897762859e-06
-1.25925672812751e-05
7.93875493892037e-06
-1.54136170029675e-05
-2.52661825427369e-05
-3.00279434568055e-05
-3.7985148135213e-05
-2.47849898445372e-05
-3.57964773183412e-05
-3.85845764635852e-05
-2.41156851278853e-05
-3.66753533505634e-05
-3.32195365087923e-05
-4.8620948300133e-06
-2.45742476793682e-05
-2.81591281220592e-05
-2.47194435226357e-05
-2.87788915721034e-05
-3.76997195884737e-05
-3.30396462169766e-06
-1.68368792797767e-05
-7.1115064979578e-06
-3.06708119633735e-05
-3.14840024333975e-05
-1.59842426518284e-05
-3.22515966674789e-06
5.34205031602026e-06
-5.27480763352351e-06
-2.47046073136862e-05
-1.97000975244935e-05
-6.0498321473556e-06
-4.74353673209841e-05
-8.55748665737865e-06
-1.70131304890814e-05
-3.75770643437552e-06
-9.69787573376585e-06
-3.34762582706377e-05
-7.71045522236507e-06
-2.82966901237222e-05
-2.20798292254361e-05
-1.50303051561378e-05
-3.47642910622846e-05
-3.58786093454033e-05
-4.3101164858918e-05
-3.8135034623146e-06
-1.26990095382693e-05
-8.24699055364663e-06
-1.83029872936464e-05
1.30083155287097e-05
-3.39937618707145e-05
-3.84020258699922e-05
-1.60688580965917e-05
5.58888483767215e-06
-2.58190511178659e-05
-1.86812871955631e-05
-1.14922770157471e-05
-1.44594564872382e-05
-3.57196474303148e-05
-2.01936415145561e-05
-2.8216236455798e-05
-3.25133713861076e-05
-1.50452145264031e-05
-9.02496743470178e-06
-1.36380860892051e-05
-2.85543118469072e-05
-2.79507711779203e-05
-2.7358428457806e-05
-1.42272084861119e-05
-6.31377290705605e-06
-2.62878880355309e-05
-3.14622467782377e-05
-5.18949423430043e-06
-1.32607205999436e-05
-1.29778608745465e-05
3.88041890432745e-06
-2.78836189714681e-05
-5.15461227544654e-06
-1.94101386676232e-05
-2.35195475601288e-05
-1.63787321957558e-05
-9.2906261696849e-06
-1.3086459811396e-05
-2.91262076855105e-05
-1.29801828652445e-05
-5.23411661902673e-06
-3.22519128561119e-05
-3.33669366711326e-05
-1.83667400188784e-05
-4.57108419171817e-05
-2.59174175677148e-05
-2.4018249945926e-05
-1.49028116563108e-05
-4.92246616322588e-05
-2.64606404614314e-05
-2.60250402798737e-05
-2.6240475523424e-05
-1.83124493367071e-05
-1.31899447907903e-05
-1.76095304739101e-05
-1.60791682314478e-05
-3.07420647442059e-06
-2.61604343922326e-05
-2.4774177621054e-05
-1.98028136972503e-05
-3.63610020758015e-05
-1.20681694026767e-05
-2.37789691629076e-05
-3.79988502931336e-05
-2.84801455623859e-05
-5.13486766278603e-05
-1.04144602429705e-05
-1.87029127331285e-05
-1.80200247299367e-05
-1.98805129477671e-05
-3.02880291698552e-05
4.17045301279974e-06
-2.86791231013511e-05
-1.03509353545262e-05
-3.82331624089077e-06
-2.99888044362264e-05
1.36782692454582e-05
-2.79593934565538e-05
-8.94410292495747e-06
-1.29886812887279e-05
6.87726808465545e-06
-7.63479924603976e-06
-1.2256073684166e-05
-1.65550816126088e-05
-1.42101135237898e-05
-1.32875451278981e-05
-2.62890547606064e-05
-1.16801421776807e-05
-3.70401126269338e-05
-1.67396632086207e-05
-1.96019742434484e-05
-8.88464031865179e-06
-1.39193298514863e-05
-2.82275883210318e-05
-9.59010983709318e-06
-1.1718766662165e-05
-2.58389188316683e-05
-1.4979957418686e-06
-2.74410067863196e-05
-4.82673645765002e-06
-1.35458136850423e-05
-3.25911811954756e-05
-7.90246001751521e-06
-3.73812991379575e-05
-2.76083785327722e-05
-1.60960240831691e-05
-1.82640453252351e-05
-1.01909824580258e-05
-3.30128823063461e-05
-1.60782660307889e-05
-6.04099981295856e-06
-2.51422386308059e-05
-3.49457712227252e-05
-1.10598337777754e-05
-1.81333161542162e-05
-3.63567307501842e-05
-2.89254273820903e-05
-1.90261853786919e-05
-3.83205137105259e-05
-3.67132173323575e-05
9.19282987111816e-06
-2.6884111496069e-05
-1.32712166199298e-05
-7.75162232018877e-07
-4.09422281537295e-05
-1.29878822893707e-05
-2.65438801358472e-05
8.99908312850128e-07
-2.52892568943662e-05
-1.49758505940169e-05
-2.00599826147621e-05
-9.10139476862659e-07
-2.18182804351835e-05
-3.27778972418009e-05
-2.94752927050568e-05
-3.56511564676452e-05
-1.12327543516063e-05
-1.92696041705793e-05
-2.24256922718764e-05
-3.1021288445486e-05
-1.26940319798723e-05
-2.57637147168168e-05
-2.06338752745524e-05
-2.86243561690224e-05
-2.68701418158274e-05
-4.31550212701928e-05
-1.99467657147422e-05
-1.49471637918806e-06
-4.45674066756999e-06
-3.00235967895548e-05
-3.5668711799762e-05
-3.06169530079192e-05
-2.76993302094696e-05
-2.67918907884009e-06
-1.08734212823064e-05
-2.24718318607422e-05
-3.49898996598784e-05
3.09711210913686e-06
-9.21843736357475e-06
-2.28028476828553e-05
3.3450187020773e-06
-3.62140376071154e-05
-7.0414795051303e-06
-5.83683332177334e-06
-2.4612407704485e-05
-1.39485406321153e-05
-1.53309599771162e-05
-1.92818303952402e-05
-2.70273089531081e-05
-2.19250969407323e-05
-7.43690343904646e-06
-2.51745473894e-05
-1.14470427083589e-05
-2.06927767427984e-05
-3.25088070045916e-05
-1.28030216867804e-05
-1.82371683568719e-05
-1.21138610850675e-05
-2.07021667211864e-05
5.62302974486719e-06
-3.33915933354128e-05
-9.52355729542027e-06
-3.38102735623077e-06
-2.13283445577176e-05
-3.45918628162168e-05
-3.31077581905849e-05
-1.53048894809084e-05
-2.54079325302117e-05
-2.01853076523418e-05
-9.73695756089355e-06
-4.04160889407499e-05
-3.16505285784951e-05
-7.25683988623037e-06
-2.71445048357956e-05
-3.89609531067289e-05
-1.85512884520425e-05
-2.26205005294395e-05
-2.53704099984256e-05
-4.19916792513794e-05
-1.31940815623768e-05
-4.01766910006758e-05
-3.48591005255129e-05
4.23218186780656e-06
-2.07292927695122e-05
-2.16946020497999e-05
-8.32474407260582e-06
-4.66311211990186e-05
-1.36227011757344e-05
-5.02213665343607e-06
-3.67822332044575e-05
-1.53110474229559e-05
-1.91033447231149e-05
-1.96112324848664e-05
-2.55175363599707e-05
-2.76268401135724e-05
-2.22583817981309e-05
-2.38283607089469e-05
-1.62035432192473e-05
-1.305974979821e-05
-1.66442524302497e-05
-2.114676160699e-05
-2.42275689202873e-05
-3.3160065578286e-05
-1.24187270521136e-05
-2.38272001124107e-05
-4.21372540569124e-05
-3.9982591931025e-06
-1.34123597002054e-05
-7.99691211785436e-06
-1.75128239547764e-05
-2.37773165729949e-05
-1.66067296315403e-05
-3.7515795136967e-07
6.03608692332401e-06
-1.00941835742651e-05
-1.48108208334944e-05
-5.61006636430936e-06
-1.14471967980278e-05
-4.32126629037374e-06
-3.64923238157275e-05
-1.03850946640566e-05
-2.36705307711307e-05
-3.92636532095721e-05
-3.16554572830263e-05
-2.3443506775925e-05
-1.4998456129007e-05
-2.38736093987524e-05
3.75426395827524e-06
-2.48584087922389e-05
-1.69023760055867e-05
-1.09951519518329e-05
-1.25003543332543e-05
-8.90857783896123e-06
-7.44486642620547e-06
-1.78527391210532e-05
5.52151080235131e-06
-1.67530898031303e-05
3.04433718585847e-06
-2.79598578154362e-05
-2.04308069859462e-05
-2.44990732057633e-05
-2.09529045603132e-05
-2.04463545032305e-05
-1.62452303146079e-05
-2.8533064336299e-05
-1.59244747626555e-05
-2.8525210072106e-05
-3.12886084128484e-05
-8.08907129156936e-06
-1.80247321762142e-05
-3.34898959762955e-05
-1.87732884721482e-05
-5.26409206955885e-05
-2.49598769882974e-05
-3.44261756099687e-05
-2.57519049024062e-05
-1.85322737497741e-05
-1.19125404996019e-05
-1.62176213103677e-05
-1.51279877373351e-05
-1.42002613921455e-05
-3.35855353057141e-05
-7.67383754076231e-06
-5.02061689722379e-06
-1.43855861086505e-06
-2.07381683594782e-05
-1.86874556356311e-05
-3.81625000490626e-05
-1.10626459076444e-05
-1.28473995337614e-06
-2.28112994645298e-05
-1.52421338448409e-05
-1.31933010875972e-05
-1.76430823682125e-05
-1.68289921162991e-05
-3.0833385728721e-05
-3.07620131616693e-05
-2.5616879791389e-05
-3.93995867714846e-05
-4.3933706924076e-05
-2.36967332141769e-05
-2.78085374826166e-05
-1.7421824318154e-05
-2.03488629097861e-05
-1.10982059808148e-05
-5.18248258181766e-06
-2.09261390109035e-05
-1.25650051344366e-06
-1.58292170985033e-05
6.26752611670772e-06
-1.17420096549763e-06
-2.70674815955138e-05
-1.5470683710117e-05
1.85032934957215e-06
-9.47364647860308e-06
-3.89214422495137e-05
-2.24801055917379e-05
-4.03030286191333e-06
-1.87672412895702e-05
-9.31384766496324e-06
-6.68317939375632e-06
-2.71554200137319e-05
-2.99762084806185e-05
-3.2992980380702e-05
-5.95808605275256e-06
-3.0940449880479e-05
-2.05473234718675e-05
-8.61411353571883e-07
-2.87558067135186e-05
-1.84993581069786e-05
-1.05207049617992e-05
-1.06594148244912e-05
-1.26018942987261e-05
-1.25280527467504e-05
-6.00685144708999e-06
-1.6000025178737e-05
-1.22803864027155e-05
-2.76587358797413e-05
-2.7180661294995e-05
-2.73110431350428e-05
-1.25671516800099e-05
-1.25490677351052e-05
-4.41070238502741e-06
-4.01373019125159e-05
-9.04324212275207e-06
-2.69650215013008e-05
-2.31235085989324e-05
-2.39931279078679e-05
-2.57090307014445e-05
-2.70243838590292e-06
-2.36992782974271e-05
-3.03642327666636e-05
-4.57015090447771e-05
-1.62152818388732e-05
-1.6320622365648e-05
-3.89873705519211e-05
-1.6194042658165e-05
-1.3563980419669e-05
-1.0829907285596e-05
-1.32413329114567e-05
-1.0879865508808e-05
-1.00138119101381e-05
-1.80883040699654e-05
-2.76207271111861e-05
-1.63746575544397e-05
-2.77763504394034e-05
-7.26075936797939e-06
-1.86839247959026e-05
-1.18291301335113e-05
-2.83646456431981e-05
-2.09737814505437e-05
-1.42650390013038e-05
-3.74769531327509e-05
-1.489605917883e-05
-2.54212654579412e-05
-2.29079372137151e-05
-1.96126712034587e-05
-6.68225198128799e-07
-8.10852658981478e-06
-1.67815962582788e-05
-2.34082542142251e-05
-1.71864513078969e-05
-8.33172652454835e-06
-3.30414412981147e-05
-2.49093460030882e-05
-2.76172332364079e-05
-2.53647658605796e-05
-1.95948453246845e-05
-2.672029202661e-05
-3.3686920698728e-06
-3.15195677719622e-05
-4.52631361545133e-05
-2.35994235308127e-05
-4.1235457898271e-05
-3.06545628302983e-05
2.82369253941411e-06
-2.96000471538217e-05
-1.08454019063885e-05
-1.02656754898803e-05
-3.47827531297167e-05
-1.64867506763679e-05
-2.46202947376942e-05
-2.23234517741792e-05
-2.52751063065173e-05
-1.47903094935633e-05
-7.8756300438894e-06
-9.27785636827868e-06
-1.97217216948877e-05
1.37706336136257e-06
-2.76656992980644e-05
-2.8421715420048e-05
-1.01010197913434e-05
9.22929175010249e-06
-6.30129270419322e-06
-8.42138652459287e-06
-1.19785893773125e-05
-2.35331079474692e-05
-2.91389950389531e-05
-1.6640916356874e-05
-3.23565711367038e-05
-3.32611853385065e-05
-2.08531402449067e-05
-1.98468370532861e-05
-2.5835961666996e-06
-2.18296289593132e-05
5.60803944730796e-06
-2.08144432444883e-05
-2.32790423639385e-05
-2.21288308525863e-05
-2.90641197921737e-05
-2.44239552681186e-05
-1.10938571244847e-05
-1.11725807406261e-05
-1.23682870240841e-05
-1.34462931213355e-05
1.0209543090096e-05
-2.41906536720925e-05
1.25470675518073e-06
-3.18416117614985e-05
-4.01120707948499e-05
-2.95030431456545e-05
-1.17512861104836e-05
-4.25171404198343e-05
-3.22138175002561e-05
-2.22799272799239e-05
-3.60724482168835e-05
-3.75939024589965e-05
-2.20146440039143e-05
-3.74893055226005e-05
-3.32758486197415e-05
-2.42162636926163e-05
-1.73649873278245e-05
-1.49153852552108e-05
-3.61197141686513e-05
-3.26657125904511e-06
3.04530237163417e-07
-1.13948927112463e-05
-2.93284990112142e-05
-2.88253054552392e-05
1.64072051313192e-06
-3.58292749701853e-05
-3.26728647279086e-05
5.73652684576619e-07
-3.44340255527333e-05
-2.8220579281586e-05
-1.65790760747384e-06
-2.20411330914659e-05
-2.36775278649716e-05
-2.96349987693276e-05
-2.19420913749717e-05
-2.59677621817825e-05
-3.13756170644522e-05
-1.86456079347803e-05
-7.22071564486525e-06
-8.50829915641199e-06
-9.10788016200968e-06
-1.78036055102951e-05
-1.33248311357539e-05
-2.66521953838621e-05
-1.76896216274011e-05
-2.30097004681846e-05
-3.03353282544763e-05
-2.72081249382991e-05
-3.46988594004192e-05
-1.61071033861872e-05
-6.88597695284062e-06
2.09542366402972e-06
-1.87591026732111e-05
-2.52707378348542e-05
-2.30970735853979e-05
-1.13871580396027e-05
-3.08785223692437e-05
-1.71355869303557e-05
-1.2739083400303e-05
-2.29417259673692e-05
-1.48067493780105e-05
-2.86641701105424e-05
-1.02589413812574e-05
-2.2217894767896e-05
-1.99618537097477e-05
-1.88629533024301e-06
-2.02542330292341e-05
-3.33908564509274e-05
-1.2955528063999e-05
-2.00948688540775e-05
-2.45055004205162e-05
-2.79667020728504e-05
-3.28341920586082e-05
-2.25354780737118e-05
-1.50947823481537e-05
-1.71597422092371e-05
-2.77511586539518e-05
-3.02461666270654e-05
-3.62849009767188e-05
-1.4541797197898e-05
-3.17708082479635e-05
-5.74137469961282e-07
-2.34677733136958e-05
-2.31018376868617e-05
-3.80678279569824e-05
3.55925274244675e-06
-1.84664943805776e-05
-2.05829874166037e-05
-6.59955394780317e-06
-1.2250315084457e-05
-2.40817850390981e-05
-2.82627539628088e-05
-6.0701818474811e-06
-2.62733766701748e-05
-2.71080129547079e-05
-4.61658582915255e-05
-2.35873210713261e-05
-1.17853158604074e-05
-9.30048813258556e-06
-2.56553646149262e-05
-1.21702344965687e-05
-3.06108394402282e-05
-1.09683729616251e-05
-1.87581549643553e-05
-2.90361503436143e-05
-4.1273223874623e-05
-2.49180899872717e-05
-3.06666588914915e-05
-4.10804221164829e-05
-1.86025157341756e-05
-2.74968058584594e-05
-1.01452810620955e-05
-4.13896968868371e-05
-4.67232628939725e-05
-1.76663708009882e-05
-3.43488241718851e-05
-1.83303085457281e-05
-1.70461322028335e-05
-3.21811780120507e-05
-3.9221519774515e-05
-3.28386264363307e-06
-4.08347020074238e-05
-2.42447735867979e-05
9.13515152422187e-06
-2.10925708779444e-05
-3.05682891526088e-05
-2.9539795705114e-05
-3.13872829936991e-05
-1.50588095861422e-05
-8.82471796431097e-06
-3.71243174905204e-07
-2.00567808234217e-05
-2.38171465019213e-05
-1.6477941201536e-05
-2.26596268777046e-05
-7.22027150161064e-06
-1.41008923366672e-05
-2.94492119251847e-05
-2.40806976622124e-06
-8.99298184865498e-06
-3.1893684406604e-05
1.58485652164726e-06
-4.56738636119689e-06
-2.4639065978471e-05
-4.95629953220356e-06
-2.45120990436694e-05
-3.20053225196615e-05
-2.36513719463334e-05
-8.96837011595986e-06
-3.7274368063714e-05
-2.462775976406e-05
-2.77945719293753e-05
-1.53123088850513e-05
-1.7589268663763e-05
-1.48780192900981e-05
-1.50538005736475e-05
-2.42056211516648e-05
-1.22424321770323e-05
-9.6928238874361e-06
-1.74381355450355e-05
-1.00383771785975e-05
-2.57003267354612e-05
-1.73879542142838e-05
-2.02465821082004e-05
-1.56929311652328e-05
-3.70622362622443e-05
-1.55328580826046e-05
-1.44454682176102e-05
-2.49715528997093e-05
-9.60677022046324e-06
-1.73885510483694e-05
-2.99839573179688e-05
6.59713749516807e-07
-2.24216742192512e-05
-3.08807278838385e-05
-2.00116291460304e-05
-1.15536697403467e-05
-3.03634261333272e-05
-4.04691160886855e-05
-1.43940445700304e-05
-1.90818890600914e-05
-1.61628557092673e-05
-1.46602403211919e-05
-1.28340958798377e-05
-2.66469865836599e-05
-1.9143488410461e-05
-3.07345985317692e-05
-2.52222905151437e-05
-2.92792201005395e-06
-2.80359889771194e-05
-1.70506330291616e-05
-7.97231876602159e-06
-1.05653645679401e-05
-1.30986067008021e-05
-2.4670038480921e-05
-4.8399778142059e-06
-8.20573187327085e-06
-6.8097964314647e-06
-2.87735254852123e-05
-1.09161109811003e-05
-1.19913276508165e-05
-1.00166254700089e-05
-1.42650513544409e-05
-1.29434380576104e-05
-2.25287515457599e-05
-3.67800473474757e-05
-2.04950394063747e-05
-3.70917593353616e-05
-2.88783829375388e-05
1.40991543966291e-06
-1.27862959407318e-05
-2.17918084964793e-05
-2.04663490057209e-05
-2.87658700681224e-05
-5.41963850556878e-06
-3.23326180829016e-05
-1.88514674915966e-05
-4.65015850211411e-05
-1.60237707520722e-05
-3.60402110546092e-06
-3.69931100714237e-06
4.20126251424928e-06
-2.04217027239413e-05
-2.16314142104647e-05
-2.4701555954328e-05
-6.8876210371435e-06
-1.05468585448948e-05
-1.47158714923123e-05
-2.83414754128855e-05
-2.55392389247988e-05
-1.61043449105659e-05
-1.86690295828709e-05
-2.64768311069941e-05
-3.01488000261569e-05
-1.3742553838747e-05
-2.61060072861027e-05
-1.47401979688647e-05
-8.84313758936065e-06
-3.37638963324963e-05
-4.44095480679801e-06
-4.05763308718482e-05
-1.78812846735427e-05
-8.96110860317772e-06
-2.12507837459162e-05
-2.16209254246828e-05
-2.57145962251477e-05
-1.80882167698347e-05
-4.40935993963074e-05
-2.47594091254119e-05
-1.52657116530836e-05
-1.21650667832948e-05
-2.94882330090483e-05
-2.48959034313228e-05
-9.92672035693933e-06
-2.1701122103112e-05
-3.65681461020508e-05
-1.283197205148e-05
-1.01775340124509e-05
-2.72013169329454e-05
-2.60463443092045e-05
-2.64901496031882e-05
-3.52991469197505e-05
-2.54757423253662e-05
-1.90413060834679e-05
-1.09479257055234e-06
-3.01424730637561e-05
-1.20496211877966e-05
-1.67346658199343e-05
-3.07517253046006e-05
-2.41620669788836e-05
-9.02985472398896e-06
-1.73323815039004e-05
-1.93520759778375e-05
-1.35488447489408e-05
-1.94204834358652e-05
-2.25961253965871e-05
-2.78710406044803e-05
-1.76531458998091e-05
-2.41066332092995e-05
-1.09924459664441e-05
-2.60466820198385e-05
-2.26281840969003e-05
-2.93615302993325e-05
-3.44275823606581e-05
-1.55061447588501e-05
-2.64100498280057e-05
-3.99385442749172e-05
-1.77333377077788e-05
-2.01710215817528e-05
-2.5281720879895e-05
-3.84771600942032e-06
-2.16764178374228e-05
-1.41050618067746e-05
-8.32862621999865e-06
-3.11299305484246e-06
-1.88966863447386e-05
-9.08431587814085e-06
-4.0627945011275e-06
-2.9405549785949e-05
-1.63680449806181e-05
-2.82912931533179e-05
-9.55335233796565e-06
-1.76766269394947e-05
-2.11123117683573e-05
-1.1343604324242e-05
-2.33089302390481e-05
-1.61282069745938e-05
1.57077146181999e-06
-2.09016519703473e-05
-2.41090554422366e-05
-2.27725737601626e-05
-2.48521125101706e-05
-1.24574375737607e-05
-1.92138775561846e-05
-4.9875136205801e-05
-1.79697334284121e-05
-1.76629674406631e-05
-1.20567643236396e-05
-1.34203070548413e-05
-1.65763218421347e-05
-2.71590527749094e-05
-4.37839104157985e-05
-3.79428255305137e-05
-7.06000717678535e-06
-1.9855587050475e-05
-1.120306633065e-05
-3.22923043453507e-05
-2.15588279454689e-05
-1.25209173867956e-05
-3.67792188894494e-05
4.97749457193862e-06
-2.72165680113448e-05
-5.83959423392722e-06
-2.02984125842853e-05
-3.76775248070745e-05
-1.67320011491221e-05
-2.12831413645693e-05
-3.44508740681201e-05
-2.8012433749864e-05
-1.44513639373196e-05
-6.27522629237374e-06
1.76461996751466e-06
-1.29730799673886e-05
-2.05758672769058e-05
-2.69384972652125e-05
-1.93329716606891e-05
-3.17626403289296e-05
-1.82059849478963e-05
-2.98061100968944e-05
-6.4151687583122e-06
-2.32223237025626e-05
-2.00864456526985e-05
-4.10911560132938e-05
-2.22282263531856e-05
-1.90355491533842e-05
-2.48214450237374e-05
-2.2277668992441e-05
-8.30485341484714e-06
-2.10530504162718e-05
-2.7112759082154e-05
-2.44573085406111e-05
-3.08917728945533e-05
-1.72960523870551e-05
-3.02075002580547e-05
-6.93946090196501e-06
-2.03376192898254e-05
-1.33781718894795e-05
-1.96029979962759e-05
-3.05646135103431e-05
-2.04256300523854e-05
-1.5770768060642e-05
-1.52935467920146e-05
-2.51267136640032e-05
-1.52720703946604e-05
-3.16170782251026e-05
-1.937697900567e-05
2.1228056226911e-06
-2.56829077862945e-05
-5.53870912187962e-06
-4.1796910933872e-06
-2.14472576591561e-05
-1.01966954060726e-05
-1.05899852184802e-05
-2.88576541333438e-05
-1.93491742627708e-05
-3.13808441483752e-05
-1.8477974403953e-05
-1.29982829672335e-05
-2.628017363572e-05
-2.54016308689212e-05
-1.59349568927946e-05
-2.27030275015421e-05
-1.70650043916031e-05
-8.75917234079958e-06
-3.54756220749554e-05
-1.09570684317013e-05
-1.74184024637723e-05
-2.6920940663463e-05
-1.29592844223386e-05
-3.9944083589674e-05
-1.72753271980157e-05
-3.45278862655408e-05
-1.93094037267806e-05
-2.25721923651804e-05
-2.04314290171908e-05
-2.47299244348662e-05
-8.36966340877173e-06
-5.52841218955871e-05
-2.29535575570713e-05
-2.63355656461829e-05
-2.11243940898777e-05
-3.40264074791629e-05
-1.2519150583601e-05
-1.44602418512863e-05
-5.78248331426572e-06
-1.47782332421025e-05
-9.07997629043819e-06
-2.61281585265718e-05
-2.49754678125632e-05
-1.550918778136e-05
-2.66400626762753e-05
-2.03231182796387e-05
-1.49245010866281e-05
1.29611836125022e-06
-3.66218441856445e-05
-2.03644749133175e-05
-1.68866816918588e-05
-2.71836218415578e-05
-1.52237614944927e-05
-1.91943082545273e-05
-2.16404237488497e-05
-1.68746941022191e-05
-4.84822865706948e-06
-1.03843178945543e-06
-3.82648769219656e-06
2.3608697454943e-06
-2.04782661697536e-05
-2.10625032810486e-05
-1.90605988398572e-05
-1.82367721905322e-05
-7.60064167417839e-06
7.97930378205389e-06
-1.04018302574096e-05
-1.9970646383219e-05
3.61574493264689e-07
-5.06004373769594e-06
-2.34867070112838e-05
-2.80715290420541e-06
1.19280504162487e-06
-2.86522163533387e-05
-2.80928941639942e-05
-2.24743127671769e-05
-1.9084908743476e-05
-5.28782173008477e-05
-2.37339699227559e-05
-2.28037754048532e-05
-1.14112402598221e-05
-2.93829849034507e-05
-7.81110224423791e-06
5.32196175170678e-06
-2.46478155395399e-05
-3.90216309854138e-05
-2.30610399017734e-05
-3.85603516354015e-05
-1.31688545904498e-05
-3.88721912291264e-06
-5.38779091092214e-06
3.08692158536426e-06
-6.66918805263501e-06
1.10995388891636e-05
-2.91403604879728e-05
-2.17681108107576e-05
-1.93370553814769e-05
-4.13132020420869e-05
-9.10219497373603e-06
-2.96655477432453e-05
-2.65969135154055e-05
-3.1131977058809e-05
-4.15701658605623e-05
-5.89055317392184e-06
-2.86578627117438e-05
-1.62685843059424e-05
-4.13288225265265e-05
-1.92874085531481e-05
-8.84921825448657e-06
-3.29823377115455e-05
-3.05059330537738e-05
-1.06884186070946e-05
-2.15172726490503e-05
-3.71185351760577e-05
-4.89194772773636e-06
-3.695860800991e-05
-2.00133194016829e-08
-2.09650913255863e-05
-1.37067463098517e-05
-1.81933858764621e-05
-3.47500468122705e-05
-2.47152036177715e-05
-1.20779803280259e-05
-6.76264866412961e-06
-2.4980683833901e-05
-2.51722462768955e-05
-1.75502174361581e-05
-6.28435589372559e-06
-2.24525201164205e-05
-3.72291613473703e-05
-9.56456824996819e-06
-3.84732254088982e-06
-3.60674804169838e-05
-1.97287128403795e-05
-2.49649080719381e-05
-1.02756471577204e-05
-2.22990771802047e-05
2.8805964753561e-06
-2.98396056826201e-05
-2.44595524663518e-05
-2.73193697551375e-05
-1.3747594984664e-05
-1.86476040696007e-05
-2.67031636052965e-05
-9.96665428614459e-06
-1.46469305874544e-05
-1.77496901051639e-05
-6.00638374462907e-06
-2.66057184838711e-05
-3.3300235536789e-05
-1.51876087192112e-05
-3.8988075829061e-06
-9.57055244664512e-06
-4.55133863854102e-05
-2.49932045544793e-05
-2.0993752229145e-05
-1.16397129320648e-05
-2.82237750822665e-05
-3.2803812324627e-05
-2.30180940724894e-05
2.04503428607281e-06
-2.53167704642027e-05
-2.41659823467064e-05
-8.57776638876736e-06
-1.59364294700844e-06
-8.26496839088663e-06
-1.06274553130305e-05
-5.00113222138489e-06
-1.93369613165103e-05
3.81287520607459e-06
-2.28995392759154e-05
-1.81744442088717e-05
-4.09042389685619e-05
-1.82637073557991e-05
-2.68829262358455e-05
-2.9916902157014e-05
-3.12367957954427e-05
-2.30717145367608e-05
-7.22002259623e-06
-1.00491253005672e-05
-3.33251530292917e-05
-1.50814937565382e-05
-1.8833288549823e-05
-3.6803204958274e-05
8.71831714518022e-06
-4.39001436971331e-05
-6.48220181809969e-06
-2.9068300451216e-05
-1.74093415245313e-05
-1.80181987117077e-05
-1.87858301812516e-05
-8.04685723848903e-06
-3.20726886939782e-05
-1.42296072734256e-06
-1.93465894582406e-05
-1.68240728702914e-05
-2.4231028664751e-05
4.83681309947524e-06
-1.6965765125076e-05
-1.20928179429739e-05
-6.6001752335823e-06
-2.98793673020859e-05
-1.71584158205905e-05
-2.76058287207296e-05
-2.19267728189398e-05
-6.97034541238246e-06
-3.46142895082277e-05
-2.30516424385575e-05
-2.83598526474314e-05
-3.12604357451277e-05
5.72564145293082e-06
-1.88614819565186e-05
-1.86244643935146e-05
-3.33662165372378e-05
-7.48324194783835e-06
-3.22891145769801e-05
-3.24378856619617e-05
-1.62499417176701e-05
-1.63473679732778e-05
-2.711819096234e-06
-1.19354184003998e-05
-2.51929972607432e-05
-1.5790384943094e-05
-1.63578942056361e-05
-2.12291620542035e-05
-2.96226472183171e-05
-5.27744746227645e-06
-1.83142872907523e-05
-6.73481586580848e-06
-3.45118733172847e-05
-2.17095522955038e-05
-1.93669417619631e-05
-3.04089626504031e-06
-2.40791133211766e-05
-1.21727608389335e-06
-1.27820699351602e-06
-4.05482072498002e-05
-1.00141697187394e-05
-3.06409521395737e-05
-2.86261448654409e-05
-9.36192121381448e-06
-1.00752973190238e-05
-1.85611284380149e-05
-2.80641565582121e-05
-4.89928109887961e-05
-1.29121888193418e-05
-1.52060936260399e-05
-2.29947872636987e-05
-3.9100753551739e-05
-1.74130621738166e-05
-1.86913220198399e-05
-4.20462411662845e-05
-1.37671780577242e-05
-2.16405157018496e-05
-1.35887034390634e-05
-1.9202893814433e-05
-2.60892485853963e-05
-6.6566935656021e-06
-3.12526264166862e-05
-2.12782189478178e-05
-1.07157433591866e-06
-2.86245777103481e-05
-2.47647245897308e-05
-1.66959289424017e-05
-3.53219866521022e-05
-3.74855405752444e-06
-4.67743863326679e-06
-1.15995104099724e-05
-1.36217654205023e-05
-1.53520051330178e-05
-3.72373940129417e-05
-3.383990276311e-05
-3.18037064429843e-05
-3.54453031230515e-05
-3.08435941773466e-05
-2.48422789528854e-05
-4.80771233197162e-06
-4.00363721178335e-05
-1.97009443933352e-05
-3.65213858057842e-05
-2.25747783556644e-05
-1.03906837333348e-06
-1.76043188113984e-05
-2.30012860937374e-05
-1.55003469472211e-05
-8.68847706144756e-06
-1.5664645054428e-05
-3.68931473080066e-05
3.72280202844208e-06
-1.40453114649248e-05
-2.13923681452525e-05
-6.698109245729e-07
-1.8668920011847e-05
-1.59670204864875e-05
-8.32913478161074e-06
-2.68743895071199e-05
-1.35015501337347e-05
-3.27090756103959e-05
-1.78847181357922e-05
-9.18217330763883e-07
-3.71998689960036e-05
-9.23795233359595e-06
-1.15046850662227e-05
-4.00860042487993e-05
-1.75917133640823e-05
-4.37754516366266e-06
-2.06081735177667e-05
-2.38515387966507e-05
-3.00881486782805e-05
-2.54561237504186e-05
-3.08827916048243e-05
-1.89996398222466e-05
-2.04873680589802e-06
-2.18720854616172e-05
-2.35749574934638e-05
-1.73662009830417e-05
-1.38825026620206e-05
-2.76106434911979e-05
-9.07066349685121e-06
-4.67104123444026e-07
-4.72846349367878e-05
-6.63027797613718e-06
-4.85134617327876e-06
-2.34609435254309e-05
9.97603898572715e-07
-2.7601087436831e-05
-2.93343321157348e-05
-3.3003903575713e-05
-7.32538687257942e-06
-1.4002665195625e-05
-1.33750580250023e-05
-2.69187445501786e-05
-2.2179352039816e-06
-2.27563762868699e-05
-3.33844813021253e-05
-2.59392945274472e-05
-1.17444278009578e-05
-5.23604873216525e-05
-2.60588602724016e-05
-4.77026461743857e-07
-2.68419275448702e-05
-1.43184277801614e-05
-2.87726279568991e-05
-2.21945248160821e-05
-2.71991678962755e-05
-4.3737493800729e-05
-1.68134708977415e-05
-2.24733592256672e-05
-8.91602718864025e-06
-2.8167763584719e-05
-5.72840889092631e-06
-1.14929057121413e-05
-1.88221167411891e-05
-1.92294739339737e-05
-2.85809091644138e-05
-1.7882613256562e-05
-2.52814840986441e-05
-5.47369080057058e-08
-4.50329340202579e-06
-4.26351246360508e-06
-2.67555823318471e-05
-7.77996108925602e-06
-2.12770639603413e-05
9.40188297270016e-07
-3.90346006485318e-05
-2.07174900245186e-05
4.53337759285565e-06
-5.72252204012436e-06
-2.82364565853042e-05
-3.02129662106664e-05
-2.66550935270935e-05
-4.61027514515976e-06
-2.97664189625833e-05
3.73232377872436e-06
-2.46263844491756e-05
-2.42759581836164e-05
-2.05561872414119e-05
-9.41606794266707e-06
-2.2950817181238e-07
-3.35212213443697e-06
-1.34911489152817e-05
-1.73681039559559e-05
-2.42223759163412e-05
-2.21410031792237e-05
2.63269204267537e-06
-1.4567241987244e-05
-2.05145412673087e-05
-2.79387146525666e-05
-1.87494351354987e-05
-6.62944087468687e-06
-2.01126865601215e-05
-1.50616951918253e-05
-1.14263982505188e-05
-2.05985164567729e-05
-1.25625020828431e-05
-7.11042450796624e-06
-3.92834740098811e-05
-1.55301621303611e-05
-1.77611994793649e-05
-1.29739768568039e-05
-1.39440760029015e-05
-2.8227982029267e-05
-3.09988312035534e-06
-1.29894319868473e-05
-1.38011435719529e-07
-1.00498385191144e-05
-7.09622408383115e-06
-2.29122543349573e-05
-2.66006029836034e-06
-1.78342336415193e-05
-3.43714851064474e-05
-3.7184234928482e-05
-1.76755335028098e-05
-3.51436286345827e-05
-2.20052384170836e-05
-3.88923337832029e-05
-1.48324769414996e-05
-2.99944133028436e-05
-1.70165770839361e-05
7.9365238950823e-07
-1.09153347909997e-05
3.29730969326645e-06
-2.25925074692347e-05
-1.2384854657885e-05
-1.5480182614682e-05
-1.86282344155809e-05
-5.13620565459714e-06
-1.49967723589142e-05
-1.70553395554079e-05
-1.19907742031453e-05
-3.44134676212416e-05
-2.30966941902888e-05
-2.02310930418972e-05
6.8678384992897e-06
-3.06777831761718e-05
-2.48548593377608e-05
-1.88938736691793e-05
-4.55293298661743e-05
-1.30104454019502e-05
-2.0557894141734e-05
-1.83370968695019e-05
-2.49893081205859e-05
-8.36099071972287e-06
-2.56243552370745e-05
1.8441926129746e-06
-4.03978243069009e-05
-5.27500889683279e-06
-1.92136713571079e-05
-1.37508220731951e-05
-1.14189767991124e-05
-2.93502306831058e-05
-2.2462170988363e-05
-1.56782426083145e-05
-1.08330715117663e-05
-2.79620443225244e-05
-1.17001688627463e-05
-2.03169686268347e-05
-1.00183983048271e-07
-1.03430748780481e-05
2.56483050805871e-06
-2.60367880750787e-05
-2.62912053201158e-05
-1.52357944160395e-05
-1.94987285289145e-05
-2.98854672843701e-05
-4.46070519971592e-06
-3.06907326986073e-05
5.24248812053947e-06
-1.05151482159888e-05
-3.72209335848733e-05
-1.01824904665634e-05
-2.63893512601197e-05
2.78361460616424e-06
-2.22618050188783e-05
-1.23094114329116e-05
-3.84663383222053e-05
-3.72849948250515e-05
-1.50144608902511e-05
-2.0192669973882e-05
-3.86784178828705e-05
-5.89322953833558e-06
-3.50959138330196e-05
-2.03651665959434e-05
-2.07243448922057e-05
-3.01588180987643e-06
-2.31906342256096e-05
-4.7005375333643e-06
-2.05593634320668e-05
-3.18408662227663e-05
-1.72431390368733e-05
-3.42386591492551e-05
-4.47608840160324e-05
-1.80797184035768e-07
-2.13698331752869e-05
-2.50115761123213e-05
-5.13148767963904e-05
-1.23689928500002e-05
-2.63705543168596e-05
-3.99455592579192e-06
-1.1016183423398e-05
-3.3131983192203e-05
-5.50896839314273e-05
-1.18920141725e-05
-3.1286680258885e-05
-3.79287574536388e-05
-2.55244250022872e-05
1.73704404382364e-06
-1.10195637612378e-05
-4.68311027779218e-06
-1.88984303486491e-05
-1.88958475088597e-05
-2.46503772533286e-05
-7.03349247721158e-06
-2.04335942738638e-05
-1.35926382706487e-05
-3.99089062193266e-05
-3.33023300396971e-05
-3.06905204367712e-05
-1.84458290892652e-05
-1.56633920498033e-05
-1.46109242933614e-05
-1.97451656002446e-05
-2.78944000108208e-05
-4.60294669191229e-05
-4.40868718357338e-05
-9.26620229614162e-06
-3.03275868746522e-05
-1.39075540273745e-05
1.12593107915119e-05
-2.00834023309234e-05
4.32387371231092e-06
-1.788404327556e-05
-2.08664207216566e-05
-2.56096581112419e-05
-3.76518919513469e-05
-3.19231678662087e-05
8.39698798075081e-06
-2.54795152619786e-05
-7.2430868847716e-06
-3.92048016998014e-05
-9.53941090133028e-06
6.09240951958908e-06
3.65750379369898e-07
-2.04015303068623e-05
-3.42392647695265e-05
-8.74832151505536e-06
-5.27805134323602e-06
-2.39841686991605e-05
-2.66974255602229e-05
-4.00510361373272e-06
-1.38147553368725e-05
-3.0310962360422e-05
-2.90632535211057e-05
-1.24813138753203e-05
-2.90629240775512e-05
-9.23339947795011e-06
-2.89748497074467e-05
-2.55697123306508e-05
-4.44039828153159e-05
-3.52573664622136e-06
-3.51238509333326e-05
-1.85283448367499e-05
-1.70616065386088e-05
-1.7175699615731e-05
-1.94058555390684e-05
-2.28169406707684e-05
-4.7431273194632e-05
-1.26599235702719e-05
-6.26243284897171e-06
-6.16314807229358e-06
-3.70901560245617e-05
-9.55694452284642e-06
-2.58335719001443e-05
-1.15900601817968e-05
-2.2742749864593e-05
-2.21207024278279e-05
-2.12891756666229e-05
-2.00500421960731e-05
-2.21945613241072e-05
-3.11909940303196e-05
-4.23974610448313e-05
-1.61802820368976e-05
-2.90662970493371e-05
-2.87287281237929e-05
-2.83905799305377e-05
-1.01918180166297e-05
-3.42172659270755e-05
-5.38351458763972e-06
-4.82590590126589e-05
-2.09364514165701e-05
-2.784903352632e-05
-1.92714058715792e-05
-2.68155348569583e-05
-1.83810741390109e-05
-2.44891277909176e-05
-2.22946624100677e-05
-1.8057670798432e-05
-4.20280446068302e-05
-1.69991923569383e-05
-1.850286490946e-05
-2.61490263915718e-05
-1.95620090104775e-05
-1.97111874810478e-05
-4.12680323935066e-05
-2.55480659312012e-06
-2.46073576608583e-05
1.18730482221278e-06
3.19302428197566e-06
7.97520990296715e-07
5.05193847808648e-06
-2.89756669568189e-05
-1.3879501542465e-05
-2.11588048194977e-05
-3.57301790053209e-05
-1.5268278976975e-05
-3.50170580755938e-05
-1.96231546486344e-05
-4.39018395598854e-05
-1.19653380685565e-05
-7.68986437305145e-06
-2.24217833184155e-05
-3.17632216657588e-05
-1.17231035138941e-05
-3.87067449249476e-06
-2.11023255081986e-05
-1.60432535277312e-05
-8.26317684968094e-06
-2.83903361016297e-05
-3.63874913464305e-05
-1.9780377239681e-05
-1.40814071161865e-05
-3.1944572229253e-05
-5.75535991558993e-06
-1.50729576585112e-05
1.18505509701068e-05
-3.02470060258752e-05
-3.04985235929311e-05
-6.07289212667688e-06
-2.0312196098256e-05
-1.71978992129397e-05
-2.13569642184993e-05
-2.39878116243541e-05
-2.57393548636778e-05
-8.79239954331992e-06
1.38744092754455e-05
-1.22437162597455e-05
-1.81262178092488e-05
-5.21110167396224e-05
-2.81849790518289e-05
-2.37799396679422e-05
-8.30814424535068e-06
-1.30016673346973e-05
-1.48021265785905e-05
-1.88101910271592e-05
-3.30773484944857e-05
-8.94179733028291e-07
-1.75534060152025e-05
-6.15448956482788e-06
-1.93687429722382e-05
-4.31244398551005e-05
-1.5230928829887e-05
-2.13653561210393e-05
-2.93256824936996e-05
-2.57690434251527e-05
-3.02159976340556e-05
5.60944553409931e-06
-2.37652094624093e-05
-2.08798204869159e-05
-2.53182212555627e-05
-1.95683289830716e-05
-1.80419721434717e-05
-3.01917409237632e-05
-3.40730097097923e-05
-2.95486933972367e-05
-2.23773365120798e-05
-4.20362486758914e-06
-2.12071058256632e-05
-1.98010854457644e-05
-4.13902726971652e-05
-2.17255700576935e-05
-1.06880111014706e-05
-1.15629274996591e-05
-5.65861424085316e-06
-2.84188835606469e-05
-1.26036911346615e-05
-2.12570777065929e-05
-2.55086132344713e-05
-1.54831104922006e-06
-2.96423909574549e-05
-1.30532147969316e-05
-6.30545196209289e-06
-1.42767830315796e-05
-1.48369897019886e-05
-1.26748309307269e-05
-1.91247246097018e-05
-2.92286224840493e-05
-3.2353322286291e-05
-2.14892813477224e-05
-4.04252433215559e-05
-2.81810889610216e-05
-3.27584521393163e-05
-2.18827435713229e-05
-1.44170636885146e-05
-2.32064905597318e-05
-1.50996028010113e-05
-3.15674311292144e-05
-5.92669940808081e-06
-1.50687834606262e-05
-4.03020196220512e-06
-2.51009644247395e-05
-1.88194706550131e-05
-3.66275889710257e-06
-9.13205046470208e-06
-3.48997582121027e-05
-2.39466806540815e-05
-6.85029548232905e-06
-2.73771939432709e-05
-2.73154863255869e-05
-2.56811364076119e-05
-1.90067011329228e-05
-2.02863029872652e-05
-1.54965025688722e-05
-2.79261022386208e-05
-3.88755083655759e-05
-9.95901738759253e-06
-1.5551867140799e-05
-4.0228263904759e-05
-1.11238259330607e-05
-2.39165128832974e-05
-6.65982030786884e-07
-1.61647103337168e-05
-1.2344922261479e-05
2.18387502516466e-06
-5.00741327406367e-05
-1.52217030577702e-05
-1.59303753388781e-05
-2.15708175690785e-05
-1.84514104504856e-06
-2.09688024537622e-05
-2.46245745444801e-05
8.02250967030035e-06
-2.56584844474004e-05
-2.87263453856415e-06
-2.29980230183906e-05
-2.93060407511168e-05
-1.06394611975798e-05
-2.17718855122789e-05
-3.85247148958119e-05
-1.47099733476918e-05
-2.42056571394569e-05
-1.55517184513555e-05
-1.51592785968711e-05
-3.56133880346616e-05
-1.87134513498877e-05
-1.22184633683723e-06
-2.71509272293828e-05
6.26135733410968e-07
-1.8804421641399e-05
-8.62896850826376e-06
-1.13371040488124e-05
-1.32802936111456e-05
6.66740993806807e-06
-2.28013676421468e-05
-2.18721945496054e-05
-1.208005542347e-05
-2.7063621725468e-05
-2.00052735880831e-05
-2.00613692342719e-05
-2.11532362545198e-05
-8.56687670085287e-06
-2.57847036156547e-05
-3.65897500675769e-05
-1.63808502475069e-05
-4.02367933764646e-06
-2.41379620654308e-05
-2.14635320071255e-05
-2.96661399371712e-05
-4.97963945747197e-05
-2.23468948879076e-05
-2.83534479945273e-05
-6.70992457139531e-06
-7.46471670810258e-06
-1.61997072007146e-05
-6.95815683620154e-06
-2.87392853564209e-05
-6.98201796347829e-06
-2.3304958432012e-05
-3.07783902210203e-05
-1.03295726158385e-05
-2.06084103331909e-05
2.77563716639077e-06
-2.09332787917109e-05
-3.13964100531826e-05
-3.23999892730229e-05
-1.65570909307351e-05
-3.81643561631259e-05
-2.79541568711426e-05
-1.42127752494508e-05
-3.43673003065334e-05
-1.90251392936526e-05
-4.31422124260151e-05
-3.6065881339662e-05
-8.56795650506225e-06
-2.92157217185167e-05
-2.83919691840652e-05
-1.67488162978405e-05
-2.33156742678448e-05
-2.3900307175082e-05
-1.38915059783982e-05
-4.68113909055573e-07
-3.50076561410648e-05
-2.34948537654626e-05
-1.18621321786484e-05
-1.50999831320122e-05
-8.5483937253184e-06
-1.61854257938974e-05
-2.22319215208849e-05
-2.11039976009272e-05
-4.34219143277167e-05
-1.77142088708558e-05
-2.05624914322284e-05
-3.5359629408092e-05
-3.00792029212732e-05
-1.9139036661531e-05
-3.16866313575957e-05
-4.5016648051374e-06
-3.59082743203435e-05
-3.94986218466503e-05
-3.83701763151511e-05
-3.00502482316365e-05
8.84643040966587e-06
-4.55232324562222e-06
-2.94806425633413e-05
-1.74596838200217e-05
-3.89926282448e-05
-1.75348024703693e-05
7.78238179438211e-06
-1.56244428526133e-05
-1.73591824669337e-05
-5.30256961614468e-06
-1.51821319017429e-05
-1.04618818900666e-05
-3.49444996765296e-05
-2.70255441226682e-05
-3.1804842270243e-05
-4.00283439356437e-05
-4.02624248728189e-05
-4.12952068059122e-05
-1.34010650246784e-05
-2.57056782123079e-05
-4.54696424074783e-05
-2.11352732083828e-05
-2.58586586567612e-05
-7.48050265991715e-06
-3.24940089390683e-05
-2.03120409180693e-05
-2.21099816819471e-05
-2.86603184742054e-05
-3.70001781675236e-06
-2.31673623156806e-05
-7.55633904965309e-06
-3.69685442781063e-05
-1.16137729724302e-05
1.52940551534912e-06
-3.81630900559995e-05
-1.25663646379744e-05
-2.7113391406148e-06
-5.33913484812482e-06
-1.45155398012562e-05
-2.89530329971638e-05
1.10441960675919e-06
-1.95138520231519e-05
-1.19813490732277e-05
-1.09380896459279e-05
-3.11783434977503e-05
-3.25112981739312e-05
-3.72941119320795e-05
-2.35560181794976e-05
-2.56921964644954e-05
-1.93827241591672e-05
-2.06991874294133e-05
-6.34872150903481e-06
-1.980918184154e-05
-2.9860515884394e-05
-2.17304415984642e-05
-4.9516112754573e-05
-1.39191324788713e-05
-5.42530059112039e-06
-9.13297667849941e-06
-2.28596687235342e-05
-3.07649399181035e-06
-2.36428944514498e-05
-3.44963396727651e-05
-2.83147371653244e-05
-1.74110310817842e-05
-2.17480442760493e-05
1.52427394294637e-06
-1.1745007522968e-05
-2.01689251078073e-05
-2.55785305501347e-05
-1.27606879273488e-05
-2.7901933236734e-05
-1.94048353244367e-05
-4.18707690126919e-05
-2.47862204796431e-05
-1.23011294277009e-05
-3.3263286844888e-05
-1.26558089085717e-05
-1.10718150626677e-05
-2.04627833264319e-05
-1.4775853652376e-05
-2.61776703097946e-05
-9.25512064777602e-06
-2.44192501932253e-05
-1.12384284904883e-05
-1.79896780725417e-05
-1.64681343236843e-05
-1.67713397977914e-05
-3.34676774511515e-05
-2.19258532879283e-05
-8.33812671985889e-06
-2.17960601270967e-05
-1.5323202458248e-05
-4.53704932529193e-05
-2.24542592056555e-05
-3.2270954600729e-05
-3.81825312453647e-05
2.0656206141562e-05
2.93572872658842e-06
-1.68781783614271e-05
3.99832154609827e-06
-2.58162961675774e-05
-1.19875787165673e-05
-1.46186673576989e-05
-1.73270840053468e-05
2.33418701788751e-06
3.90116085089837e-06
-3.13889113911968e-05
-3.09711441450781e-05
-1.84132059209943e-05
-8.33659085603545e-06
-5.88961611786438e-06
-5.72546545634412e-06
-1.29847934118586e-05
-2.5943605996084e-05
-1.87506173560663e-05
-1.3640750943998e-05
-2.79036350886327e-05
-2.45890081033911e-05
-2.04801361526961e-05
-1.9127861447102e-05
-1.23445292397142e-05
-2.72840101112872e-05
-9.69957088992851e-06
-2.45087787693126e-05
-2.56465074462911e-05
-1.97669339962202e-05
-7.98654720724484e-06
-2.0169868723043e-05
-2.97335458590805e-06
-7.00116682444032e-06
-3.61528937297848e-05
-2.39007902179296e-05
-7.23991664652613e-06
-3.493821836311e-05
1.01476762862774e-05
-8.62667405084709e-08
-1.27042014944022e-05
-2.50548104333538e-05
-2.58195329687189e-05
-1.29459007009673e-05
-2.19732139883125e-05
-7.06591668444086e-06
-2.55581654748266e-05
-3.36178442124992e-05
-2.571703061662e-05
-2.35825144794167e-05
-7.99814735272844e-06
-1.2016277294722e-05
-1.95060502819631e-05
-1.79984656660094e-05
-1.98866712420941e-05
-4.20700140384282e-05
-5.51110862829421e-05
-2.55868341896426e-05
-2.635113035861e-05
-2.8311227815958e-05
-3.757224545151e-05
-2.77015008712226e-05
-2.18407907511675e-05
-3.70797643202506e-05
-2.58509336376719e-05
-4.57258726851834e-05
-2.49340786041967e-05
-2.57770506889821e-05
-2.88571542857363e-05
-1.46958796415771e-05
-2.42585004446471e-05
-1.76106412039766e-05
3.96932700564329e-06
-2.26802808614149e-05
-1.36304441064591e-05
-1.31079660281476e-05
-2.44214196483126e-05
-2.42436234561523e-05
-1.21501563017515e-05
-2.32012372406325e-05
-3.41989215819816e-05
-3.72729895586658e-05
-1.89888632216466e-05
3.24433546574229e-06
-1.74352889596877e-05
-2.19769658149576e-05
-5.94222631707396e-06
2.62202748839252e-06
-1.96437191369002e-05
-1.42380375533564e-05
-1.28171285480618e-05
-2.06673566467892e-05
-3.37780131888608e-05
-1.63266499895523e-06
-2.79746305959323e-05
-3.12598283778333e-05
-6.72514208570944e-06
-2.65295254620314e-05
-3.01281114206807e-05
-4.34347188514929e-06
-1.37008112969542e-05
-1.98469834269693e-05
-3.7718892206753e-05
-2.89459052300247e-05
-1.55490697043522e-05
-1.4146782229355e-05
-1.84355131356931e-05
-1.60887762957141e-05
-2.28380996314875e-05
-2.60760013934675e-05
-2.25176788289648e-05
-2.15315780218415e-05
-2.33849537024462e-05
-1.87940752699474e-05
-3.05941601570918e-05
-7.01044160202482e-06
-4.68879094915161e-05
-5.50030643213843e-06
3.1270564143185e-06
-1.43238023701961e-05
-4.71461746542729e-05
-1.65862923544952e-05
-2.582623866159e-05
2.02033087386446e-05
-2.38427795184627e-05
-4.1311619230547e-05
-3.62225447440223e-05
-2.13010230653904e-05
-1.77774061047514e-06
-1.89269379136023e-05
-2.89515975101752e-05
-2.11048676999602e-05
-2.15821032538131e-05
-7.30220653334083e-06
-1.23859477947656e-05
-2.78359613345997e-05
-2.74958365822261e-05
-1.7397583425596e-05
-3.84573269129684e-06
-1.36251320131925e-05
-1.99766633279523e-05
-1.96798077372615e-05
-1.95072987719903e-05
-7.29517228146399e-06
-2.81953952395904e-05
-4.35730180553997e-05
-2.61295330948812e-05
-4.47847120915239e-05
-1.98403282586349e-05
-2.73929952532341e-05
-2.77821420882258e-05
-3.27298029969026e-05
-2.7303815845619e-06
-1.94319867867449e-05
-2.37431810463234e-05
-1.97273448719643e-05
-1.88684521419929e-05
5.62778022991043e-06
-1.39732106138797e-05
-1.84532774780301e-05
-2.40687478352825e-05
-5.490629328249e-06
-1.54655499503495e-05
-2.63757747631799e-05
-1.66166368786517e-05
-2.9472126454595e-05
-5.89939206739521e-06
-3.48147793419332e-05
-1.47528126585686e-05
-2.40306000086466e-05
-3.36978303362829e-05
-3.48336846216752e-05
-4.78205111321047e-05
-1.86596935264866e-05
-2.55619798876674e-05
-1.97658695688228e-05
-2.57088554176629e-05
-5.67135861592838e-06
-5.5658437584337e-05
-4.20189846038867e-05
1.08577792003941e-06
-1.77848645584058e-05
-8.20500936493925e-06
-1.48743939583963e-05
-2.75003908301936e-05
-1.40513471862756e-05
-1.76126973805497e-05
-2.8988903318019e-05
-7.74035636874992e-06
-2.14195865648126e-05
-2.46656748508764e-05
-3.21786690658615e-05
-2.61646700047318e-05
-2.16301771030868e-06
-8.01837805384783e-06
-1.46805335591215e-05
-3.02923220188141e-05
-1.16816180464135e-05
-3.28961007467942e-05
-2.67751625996165e-05
-6.68088555797529e-06
-9.48221600502116e-06
-2.65072891418851e-05
-1.36434737514913e-05
-1.07419549857417e-05
-2.44223584498884e-05
-2.46717236106465e-05
-2.68375728585048e-05
-4.0409389886637e-05
-1.79765962363706e-05
-2.08263792486687e-05
-1.62341019728664e-05
-4.70808397044632e-07
-2.4951822865658e-05
-3.02499188010951e-05
-3.37397494244776e-05
-2.67007239332517e-05
-4.06465725269934e-05
-2.48754430791539e-05
-3.38638495924718e-05
-2.11525722975273e-06
-1.04188035283407e-06
-2.5157331121968e-05
-2.15751458992979e-05
-3.72235619868049e-05
-2.6308623697262e-05
-3.81522323828337e-05
-1.74466113840592e-05
-2.54340554050113e-05
-2.2526241546492e-05
-1.16459437610896e-05
-1.02028951898432e-05
-5.18016488231331e-06
-1.01356353988734e-05
-7.363683222544e-06
-3.72695379612401e-05
-9.64310016620808e-06
-2.96089826769066e-05
-2.87720814956596e-05
-3.16374368108884e-05
-2.19817712581756e-05
-2.73528365354704e-05
-2.12561029544089e-05
-1.09354413061414e-05
-3.56132130847742e-05
-3.41669146276885e-05
-2.35511184551187e-05
-2.1570436049485e-05
-5.19250382369258e-06
-2.49441617852007e-05
-2.8188477717583e-05
-3.16560386886155e-05
-1.01852641967912e-05
8.33926238664607e-06
-1.88559286788552e-05
-2.62951953709347e-05
-6.89129964534803e-06
-1.39624862198767e-05
-2.24831275403129e-05
-1.91798546208521e-05
-6.19456649450644e-06
7.2013577584721e-06
3.25978603268476e-07
-2.571523340282e-06
-2.46201313051657e-05
-2.90604048029987e-05
6.20103506705767e-06
-2.00038193393472e-05
-1.91715421418541e-05
-4.82416668164714e-06
-2.48128555260329e-05
-1.87289074570282e-05
-2.40993761949261e-05
-1.90790957856926e-05
-2.47661980810982e-05
-8.91702666078407e-06
-4.62152427894347e-06
-2.1095125778487e-05
-1.08680994100803e-05
1.30952362542539e-06
-1.33780088855509e-05
-3.65620831289601e-05
-4.21255291935382e-06
-1.97386443691763e-06
-2.59165535305052e-05
-4.52592125727581e-05
-2.53015789504758e-05
-2.32010597458345e-05
4.12201238303721e-06
-1.13742675904262e-05
5.3875177418101e-06
-1.08648346394572e-05
-1.11093618282705e-05
-4.0276014760612e-05
-4.73766948413074e-05
-3.84070163687654e-05
-2.37179635126256e-05
-3.72950831585867e-05
-8.43991641721863e-06
-8.40220578076265e-06
-4.03308325311653e-05
-1.24339064612945e-05
-2.90148066953168e-05
-2.63757942579957e-05
-2.19617343647496e-05
-3.07870585691959e-05
-1.26189087959648e-05
-1.5118474335898e-05
-3.9125427078244e-05
-3.59269549560993e-05
-7.00962162576151e-06
-2.32115445529823e-05
-2.71922523844821e-05
-2.69038389228997e-05
-8.34558456303372e-06
-3.31944222182762e-05
-2.03973904397839e-05
-2.457095087713e-05
3.31291886656431e-06
-2.13767821404495e-05
-1.76365878726823e-05
-2.72593604508932e-05
-5.59493039307003e-06
-9.75328792435446e-06
-1.14003906631834e-05
-3.99023272808468e-05
-1.61299909525348e-05
-2.53527771177368e-05
-9.32860245827468e-06
-1.67416124653365e-05
-2.70114112462884e-05
-3.20437973910695e-05
-4.32026580396914e-06
-1.09535668517558e-05
-1.29723492532428e-05
-2.27195899380586e-05
-2.28091260938818e-05
-6.9678360398051e-06
-1.28810113716658e-05
-1.67418207006998e-05
7.44206475765942e-07
4.89865620628611e-06
-2.88068351479851e-05
-3.27184146481197e-05
-1.64720115673638e-05
-2.22255603574931e-05
-2.45002042520052e-05
-1.96842719204475e-05
-3.9878693975252e-06
-2.3674488799367e-05
-1.39481984688427e-05
-1.44704725435165e-05
-1.15127880648051e-05
-1.26626518918959e-05
-6.41540275123536e-06
-2.4515556956914e-05
-7.03388476104636e-06
-2.2652957428385e-05
-3.96718506586678e-05
-2.01137029915153e-05
-9.309533659102e-06
-1.77498057556282e-05
-1.41500075466126e-05
-2.70363850149476e-05
-2.34555848667853e-05
-1.74852238621812e-06
-1.95247298235105e-05
-1.76297985185923e-05
-2.40444243234993e-05
-7.08303759188064e-06
-1.25108491716884e-05
-2.69254160418392e-05
-9.37389075051601e-06
-4.50246130207255e-05
-2.87171469959613e-05
-9.64389796408029e-06
-1.18928060559869e-05
-2.45713491328484e-05
-2.06909544319539e-05
-2.85670999312421e-05
-2.09962847610462e-05
-1.74757512436159e-05
-1.70390740652341e-05
-1.7051134876615e-05
-6.12461858143657e-06
-1.31135840458012e-05
-4.58613798824336e-05
-2.91406799440555e-05
-3.99060845292111e-05
-2.64738521916379e-05
-3.10440438352681e-05
-2.46393673524993e-05
-2.41212311681244e-05
-1.26288337275107e-05
-3.62485580143066e-05
-4.06655803817191e-05
-3.39397711371736e-05
-2.80952843688312e-05
-3.74387990511123e-05
-2.50324841302593e-05
-2.87530084394248e-05
-1.69208740025792e-05
-3.55008789832974e-05
-7.05566772977893e-06
-7.85866005831148e-07
5.14524616505407e-06
-2.34100975482016e-05
9.2189859178026e-07
-2.3634938554206e-05
-1.70761611876659e-05
-3.31647774746461e-05
-2.22439423517138e-05
-2.53534905078179e-05
-1.12045464582444e-05
-1.76468982779108e-05
-1.86719059894238e-05
-1.48570791258426e-05
-2.41464262519483e-05
-1.36938466248127e-05
7.14480151644716e-06
1.29746438829369e-06
-1.85844554938656e-05
-8.92635221552097e-06
-2.72412013849807e-06
-6.22815653409746e-06
-1.1185383494963e-05
-5.54898594114838e-06
-3.01542915766268e-05
-3.79232454622115e-05
-2.62663365843365e-05
-2.02119343649706e-05
-5.22974304943609e-06
-2.82330165577731e-06
-2.81650559559774e-05
-3.18179735021204e-06
-2.60233994010032e-05
-1.4782169755329e-05
-1.92998285912452e-05
-8.21688033775542e-06
-8.28063131127786e-06
-4.20309657432125e-05
-1.65886448746361e-05
-1.83451387450291e-05
-2.56851659623512e-05
-1.27743083522654e-05
-2.04993679344714e-05
-1.32686846980618e-05
-2.33513872660693e-05
-1.73700766677314e-05
-2.9362518270325e-06
5.4758035384838e-07
-1.71604516800846e-05
-1.21343796777171e-05
-2.17358396323969e-05
-1.12478599462588e-05
-2.83926889877174e-05
-1.10702564457945e-05
-2.63281733028635e-05
-2.38752154770769e-05
-2.87939075916451e-06
-2.45232622415256e-05
-1.03988994370343e-05
-2.0960244897298e-05
-1.43594500999326e-05
-3.5139053529121e-05
-3.16574120934866e-05
-3.1876296717767e-05
-3.25666323560555e-06
-1.96576010303048e-05
-2.25404702037115e-05
-3.59043352388404e-05
-1.21563675377339e-06
-2.76887986255855e-05
-3.43823143319642e-05
-4.44194105009907e-06
-8.10767075570024e-06
-3.79086156965585e-05
-2.50628633192084e-05
-1.91553105891477e-05
-1.73766508942731e-05
-2.34078711302648e-05
-3.60592430004494e-05
-1.10349618119706e-05
-1.15709121707405e-05
-2.16546491384439e-05
-6.23541242547148e-06
-2.82453760535337e-05
-3.15638531845444e-05
-9.11788590024997e-06
-2.92823034624015e-05
-3.64381328237198e-05
-1.26746492410124e-05
-1.2848829505399e-05
-2.79709119221846e-05
-1.89121056784788e-05
-1.1584340746075e-05
-1.0934942937473e-05
-2.63246687189047e-05
-3.24835390502932e-05
-2.37856412905204e-05
-2.76612846450581e-05
-2.22892857489076e-05
-5.30307931867297e-05
-2.67900522645351e-05
-1.85561746212512e-05
-1.451466694648e-05
-1.7346251588934e-05
-2.65998132539496e-05
-2.09440985998698e-05
-2.31146872303458e-05
-4.01242236139644e-05
-1.13996588637202e-05
-6.64778691141116e-06
-1.49463561205156e-05
-1.04258744544267e-05
-3.11625916181932e-05
-2.73512797937242e-05
-1.41221012572967e-05
-2.58708493540917e-05
-6.32599122316319e-06
-2.75569434001482e-05
-2.15264751406654e-05
-1.91120911457047e-05
9.32206163562765e-06
-1.49906723079208e-05
-1.85381129228497e-05
-2.24273105773551e-05
-2.97722516994186e-05
-2.47863290620593e-05
-2.11699790326498e-05
-4.0288906846017e-05
-2.51973904712015e-05
-5.01881190598872e-05
-1.54281924363446e-05
-1.10278313230866e-06
-3.20834355749753e-05
-1.62070382541683e-05
-2.54682504873418e-05
-3.25829593648247e-05
-1.27696472238689e-05
-2.19546416993003e-05
-5.96223000214585e-06
-1.0065086779032e-07
-8.11488474137e-06
-3.06221361822184e-05
-2.37996633105447e-05
-1.99955910198587e-05
-2.76722124392198e-05
-3.11770947726532e-05
-4.33075415496944e-05
-2.26882026408827e-05
-2.78965304196461e-05
-9.82226748133176e-06
-1.90831498346543e-05
-2.26119020901721e-05
-3.34977449006009e-06
-1.11639506942004e-05
-3.5060457577705e-05
-2.31517013689551e-05
-4.18158642248927e-05
-3.07638237228465e-05
-2.90795883430878e-05
-1.96713239399192e-05
-1.79198403619422e-05
-1.02226442329662e-05
-1.59254623019794e-05
-3.39876534189895e-05
-4.51233750988139e-06
-1.74726354664296e-05
-1.62609712433148e-05
-3.04610472095228e-05
6.25551161679097e-06
-9.9853446450154e-06
-2.52889418499865e-05
-1.47018112391558e-05
-1.41013001232958e-05
-1.28320838326948e-05
-1.13769139922684e-05
-2.78068923648056e-05
5.78112247784579e-06
-2.5790163509437e-05
-1.93139023236364e-05
5.34094023744235e-06
-1.02333116098151e-05
-2.35688614694685e-05
-1.8668323893908e-05
1.37688683164645e-06
6.46384758869061e-06
-5.92685854434977e-06
3.34732144553616e-06
-1.4953319968304e-05
-1.58354512561587e-05
-2.47410230713593e-05
8.8126272512804e-06
-2.04006662317277e-05
-5.96106460975478e-06
-4.06288713516287e-05
-1.2229287971202e-05
-7.01801826094419e-06
-1.82001383282342e-05
-7.26563413629917e-06
-1.98913187183828e-05
-1.78975858944264e-05
-4.43585388607689e-05
-2.05344064262008e-05
3.8237915109144e-06
-2.47352284183966e-05
-2.41422326952473e-05
-2.93821269709087e-05
-3.39735851472462e-05
2.68874133948483e-06
-2.75676527001467e-05
-1.54250012252432e-05
-2.1607864687352e-05
-1.83276055859712e-05
-3.04036789837016e-05
-2.58408488390841e-05
-3.40293431100811e-05
-8.75487849808569e-06
-3.41466194976535e-05
-1.37190561926352e-06
-1.82359222401511e-05
-2.37579951099857e-05
-1.96991030258754e-05
-2.31748408085992e-05
-1.82849137456411e-05
-2.31968713842544e-05
-2.17041342021423e-05
-1.46266275576855e-05
-2.37402322450588e-05
-9.05500965287004e-06
-2.20057539548105e-05
-2.23937886409361e-05
-3.24678678116758e-05
-1.71583825299828e-05
1.24933101468832e-06
-2.22958694781968e-05
-5.20221858117942e-06
-2.37473109441066e-05
-1.46256336566734e-05
-3.32146052547074e-05
-1.6561112831727e-05
-1.80480635168104e-05
-2.04531559652061e-05
-5.57447602929576e-06
-2.13381102885132e-05
-3.16130588828753e-05
-1.68701864132425e-05
-2.04302990063721e-05
-2.88406206911295e-05
-2.24982837093093e-06
-1.16758209108755e-05
-3.0570967253247e-05
-1.56267563783746e-05
-1.63513756825154e-05
-1.51660430121497e-05
-5.35688238087964e-06
-1.84399220020916e-05
-3.50683288231698e-05
-1.94859373151504e-05
-1.53586825033915e-05
-2.3157080446339e-05
-1.25232270405496e-05
-2.8037044370979e-05
-6.78347703829081e-06
-1.75355239630874e-05
-8.76718963438663e-06
-6.6595529879505e-06
-3.38989217169688e-05
-9.62950958576203e-06
-6.92971250220613e-06
-6.77539250597796e-06
-2.55043320207284e-05
-2.05187847871041e-05
-9.39200902181265e-06
-2.60786769513402e-06
-2.41872515952117e-06
-3.99472501541651e-05
-9.4236439207649e-06
-1.99877956663444e-05
-4.44408734288948e-05
-3.15347819454975e-05
-3.11556718817766e-05
-3.31498034727945e-05
-3.06230827023732e-05
-1.74357196025409e-05
-3.35483277427721e-05
3.06132064981435e-08
-7.7747624187429e-06
-2.42222650023633e-05
-2.94253659638507e-05
-1.31730875040332e-05
-2.37728335338954e-05
-3.02484071775287e-05
-2.92837923699019e-05
-2.1522095405668e-05
-3.27752805419347e-05
-1.64852700906963e-05
-3.49175814139599e-05
-4.51740442194675e-06
-8.52802670730352e-06
-3.89628048675971e-05
-2.1817491482848e-05
-3.93764882082331e-05
-3.82644956485847e-05
7.73006613430452e-06
-1.29973145367862e-05
-2.43001839790884e-05
-2.42848669296005e-05
-3.10552702741459e-05
-3.70008176815965e-05
-1.76203859935346e-05
-2.67156453882788e-05
-2.23345364256296e-05
-8.59294253291539e-06
-1.76857623894514e-05
-3.4466913999234e-05
-4.57503000939467e-05
1.46277547235519e-06
-7.62162986302762e-06
4.96629557899321e-06
-1.02072722741059e-05
-1.11879627858821e-05
4.88356376959817e-06
-1.339256107044e-06
-3.54315754580373e-05
-2.78380786744449e-05
-1.52130988880692e-05
-9.70250301514623e-06
-4.24837617223747e-05
-3.04392953938987e-05
-1.19042672388119e-05
-3.05373127072767e-05
-7.27639943473933e-06
-1.66223543659191e-05
-1.36932099826941e-05
-1.55411958211565e-05
-1.80392805135158e-05
-3.81593733108771e-05
-2.77980509418837e-05
-4.83824906707058e-05
-2.52431171493565e-05
1.49710418616058e-05
-9.73047786302019e-06
-8.32015077284955e-06
-1.45322433957777e-05
-1.67412263022709e-05
7.00300082649264e-07
-1.40205062307643e-05
-2.17364103619046e-05
-1.47277767304304e-05
-1.83771131977617e-05
1.9621915517886e-06
-6.54571366438977e-06
4.04184964590361e-06
-1.31924884066388e-05
-1.38073609988624e-05
-7.71321027729737e-06
-4.69475841526088e-05
-2.0901004359499e-05
-1.91781429069033e-05
-2.87614868377599e-05
-2.5451888618084e-05
-3.69227382685768e-05
-1.95620741249896e-05
-2.42770995525268e-05
-2.66769674426353e-05
-3.15825888470391e-05
-2.47047862694252e-05
-2.88481390566161e-05
-1.83979248711832e-05
-2.10488102363587e-05
-7.33378390032069e-06
-3.80735607359692e-05
-2.43937127306972e-05
-2.28137470710773e-05
-3.26742049199597e-05
-2.91317780719779e-05
-4.3761296409936e-05
-1.21707563859747e-05
-4.28701680363729e-05
-1.29008260906365e-05
-3.66546562790438e-05
-2.56171853684219e-05
-1.0234938950633e-05
-2.48584064168369e-05
-2.00563491760654e-05
-2.44787883637887e-05
-1.50296097544368e-05
-2.80114821573015e-05
-4.8595726570796e-05
-2.29836832455571e-05
-2.05951545186417e-05
-2.14811344921007e-05
-1.3058811827492e-05
-6.34731755001954e-06
-3.57119985571709e-06
-2.33122441643162e-05
-3.41483235243259e-05
-2.48322017140229e-05
-9.90417392590969e-06
-1.18274684751342e-05
-2.83570237983317e-05
-2.59835929186985e-05
-2.79380772569792e-05
-2.76352765663639e-06
-4.70011231893318e-05
-1.98250812150378e-05
-2.71710165298315e-05
-3.06054246927082e-05
-2.12503876049394e-05
-1.39951664081552e-05
-6.55319288865388e-06
-6.10070113480482e-06
-1.99136804952622e-05
-1.01425579164358e-05
6.96157589986187e-06
-5.8202290329239e-07
-3.50929810766846e-05
-2.25415380214488e-05
-1.67944276554083e-05
-2.40220839000466e-05
-2.96900899147397e-05
-1.72473493246231e-05
-3.76823671759481e-06
-5.56209664268696e-06
-3.63605595265195e-05
-1.32483980189546e-05
-3.06171456890616e-05
-2.82839987186431e-05
-2.75814258117818e-05
-2.76696026370612e-05
-2.18298619153356e-05
-2.25890268937395e-05
-6.5718851997515e-06
-9.00720947193074e-06
-2.57584018338857e-05
-2.70430600385772e-05
-2.2544070331594e-05
-2.14443657262782e-05
-2.99396853605833e-05
-5.5124923561651e-05
-1.40769050724156e-05
-2.34314088150243e-05
-2.5312126523948e-05
-2.70635370456495e-05
-2.48325193272454e-05
-5.76567611435588e-05
-3.38011430162184e-05
-3.2405431109947e-05
-7.48658493017032e-06
-2.24446273561013e-05
-8.52005302373136e-06
-6.05989602763179e-06
-3.46033004849397e-05
-2.81742693312386e-05
-1.78829143582093e-05
-2.58731378564726e-05
-2.57319995779722e-05
-1.477958635293e-05
-3.53195427025897e-05
-2.24347013925574e-05
-1.63219407772963e-05
-2.0742257216421e-05
-3.57148408454256e-05
-1.20108447290085e-05
-1.78412383142123e-05
-1.13506630619005e-05
-2.14710543415216e-05
-2.40741249588081e-05
-1.08700994390379e-05
-4.65800594257105e-05
-2.42802075051582e-05
-3.1903773314177e-05
6.05219643830774e-07
-2.53462610337763e-05
-1.35834320238909e-05
8.75046865106507e-06
-2.71968689508246e-05
-3.28445554921621e-05
-2.39139015991186e-05
-1.96575928015116e-05
4.28767202893728e-06
-5.52156895323854e-06
-1.09797955243777e-05
-5.16891439053638e-05
-1.58485118726428e-05
-2.25403881150095e-05
-2.9982716047424e-05
-2.89355188568434e-05
-2.85568987785719e-05
-7.5082444520066e-06
-2.93884034049897e-05
-1.34275541568777e-05
-1.20907572101894e-05
-4.19018450464906e-05
-3.24658705221083e-05
9.42652163891927e-06
-9.52895268356779e-07
-6.24477652340261e-06
-9.14766605298066e-06
-9.30883751611629e-06
-2.73673436781271e-05
1.94337895068936e-06
-3.86264314451701e-05
-3.49249264348805e-05
-1.00633308330827e-05
-3.21398095866424e-05
-8.77638101845043e-06
-1.13000147390654e-05
-2.02430454793562e-05
-2.21629449700588e-05
-3.58029316224354e-05
-6.0494693739325e-06
-1.69169467472048e-05
-2.4204037916591e-05
-2.27722869729312e-05
-1.68951175386807e-05
-3.71828261930398e-05
-4.14339961676381e-05
-1.21016714237447e-05
-2.99821410555489e-05
-2.41808137712715e-05
-1.12421393671696e-05
-2.54206363304754e-05
-1.99829169721745e-05
-4.46712078027826e-06
-2.87271449052121e-05
-8.1674596100577e-06
-2.44427010099737e-05
-2.90044222090958e-05
-1.93577666077261e-06
-6.69884450231586e-06
-3.30673150206399e-05
-2.38187624923402e-05
-3.03787525914591e-05
-3.25637789091945e-05
-1.85127184001485e-05
-1.28166916760357e-05
-3.28000971018613e-05
-2.34078499492983e-05
-1.05272689991064e-06
-2.11841373123725e-05
-2.45552667489125e-05
-1.75793531473745e-05
-2.93062315910085e-05
-1.73117269036163e-05
-5.96044971375876e-06
-3.05451944016645e-05
-3.09868520545001e-05
-3.67306527173478e-05
-1.83381252987581e-05
-2.99172173507393e-05
-2.78595547623031e-06
-1.76881278357642e-05
-2.67496010244328e-05
9.79979753689386e-06
-1.88752771118261e-05
-2.49857202974218e-05
-2.31957421120328e-05
-3.45572540204835e-05
-2.00173328383584e-05
-1.24865980543282e-05
-1.96434177778072e-05
-1.2960941328984e-05
-1.15643918393071e-05
-1.02224941763985e-05
-4.78287615542464e-06
-2.94293088985291e-05
-1.26523688787549e-05
-1.60910944987141e-05
-1.04935547394368e-05
-2.7896305754195e-06
-1.39206223247878e-05
-2.82145672525956e-05
-2.82136975155563e-05
-2.14011453543817e-05
-3.36204818560283e-05
-5.95612705013388e-06
-3.30168061953881e-05
-2.29132167283814e-05
-2.46693712652915e-05
-2.39710537652037e-05
-2.6568327853046e-05
-1.71533046037106e-05
-2.83777231271366e-05
-1.71675398422438e-05
-7.59679645439716e-06
-2.51885736498979e-06
-2.92950067117142e-05
-3.68332050880712e-05
-8.93246047407626e-06
-3.42528940350835e-05
-2.24349321040553e-05
-2.01673953108066e-05
-2.57358070327822e-05
-2.61859851366496e-05
-8.98205599739923e-06
-8.64007809939632e-06
-6.57032188260038e-06
-1.81539135006355e-05
-2.40202051312399e-05
-2.24634593837534e-05
-4.08953572054105e-05
-1.78657840897199e-06
-1.95621862047729e-05
-1.12198580562395e-05
-3.42290571647836e-05
-1.86286100218943e-05
-1.47091298128518e-05
3.36322750043494e-06
-2.8732651999888e-05
-2.01852944414927e-05
-2.12339385987876e-06
-2.26998763954075e-05
-1.44140950851257e-05
-2.92358480161929e-05
-1.46247163392695e-05
-7.46084835221446e-06
-1.22458472780984e-05
-2.95437715185318e-05
-2.3939942530368e-05
-2.89579545888083e-05
-1.33669023837765e-05
-1.70433772267433e-05
-1.88593549067165e-05
-2.85020888587041e-05
-3.26900261272074e-05
-1.37401974436431e-05
-1.73111882560652e-05
-9.76634280369181e-06
-2.51767076502975e-05
-1.84583159452906e-05
-3.39927062063235e-05
-2.608993661788e-05
-1.45319881784794e-05
-3.8329771432776e-05
-3.54811864854179e-05
-1.8356104066774e-05
-1.64946301040387e-05
-2.82370920069151e-05
-1.44396522637388e-05
-3.71924829549222e-05
-1.3451792618694e-05
-3.24152996903069e-05
-8.26633344996995e-06
-3.12447358574805e-05
-1.67065648350729e-05
-2.94827852046674e-05
-2.1175911050404e-05
-4.25783777884831e-05
-1.75434559899253e-05
-2.07823568849066e-05
-3.8207682208478e-05
-1.35907228808206e-06
-1.80816384955458e-05
-1.32404941162596e-05
-1.5545313435012e-05
-2.65771526746017e-05
4.53155933079615e-06
-1.90212277313477e-05
-7.84647210215017e-06
-2.45687089748396e-05
-1.15788433599765e-05
-2.8703065359367e-05
-2.53889367119873e-05
-2.42941537108833e-05
-2.13682557131298e-05
3.25791344064175e-06
-1.42178207770247e-05
-4.08814925271402e-06
-1.43749411749265e-05
-3.40072914570957e-05
-1.50276091254171e-05
-3.32353004803598e-05
-1.86901678872041e-05
-9.29801832342303e-07
-1.50345268299311e-05
-2.8493277650951e-05
-1.17033183672439e-05
-1.48415941343259e-05
8.01222124821769e-07
-3.86746094211919e-05
-1.71292286593978e-05
-9.08217372540366e-06
-1.95755715257045e-05
-2.82575259632114e-05
-2.79094751729867e-05
-7.83311061174327e-06
2.55143004760091e-06
-2.02309360623187e-05
-2.92349461366444e-05
-1.24170674400276e-05
-3.40245444961275e-05
-2.37296293550989e-05
-5.38376265494757e-05
-1.73343046218841e-05
-1.5233092646152e-06
-4.41251966735923e-06
-4.08940329863799e-05
-2.38244315925415e-05
-4.16863104799291e-05
-8.09389990736056e-06
-6.79438234409557e-06
-3.47297308242374e-05
-2.71345765401209e-05
5.35545739176823e-06
-1.3600752875514e-05
-3.42785307642601e-05
-5.8253752149451e-06
-3.61727072408453e-05
-2.05588559070869e-05
-2.47219422766807e-05
-2.69501666632144e-05
-2.75490604363117e-05
-1.91765918565704e-05
-1.87358650681852e-05
-2.43486639361389e-05
-3.38939219238913e-05
-4.36197000992341e-05
-1.640247226706e-05
-1.15120094489006e-05
-2.62786888268994e-05
-1.93646495480427e-05
-3.63098632613324e-06
-1.90478832908252e-05
-1.47923584758325e-05
-8.60311833811921e-06
-3.52205778890496e-05
-3.96511917953197e-05
-1.02047266915386e-05
-1.61018797926022e-05
-1.45600480032657e-05
-2.44511652188997e-05
-1.621532983196e-05
6.34655554781455e-06
-9.13021086610478e-06
-1.72495657458766e-05
-3.91760587995137e-06
-1.85986197000616e-05
-1.7590009533546e-05
-1.38075823664809e-05
-3.40502397616429e-05
8.08539117750368e-06
-1.32514603954401e-05
-2.80740326174996e-05
-2.26058301441753e-05
-5.08954542706768e-06
-1.55355007456045e-05
-1.27945993167727e-05
-1.61475376934317e-05
-7.13557766746768e-06
-1.76690436303148e-05
-1.50467166715278e-05
-1.47492365472059e-05
-5.37829397353258e-05
-4.18419717842545e-05
7.60299022735383e-06
-1.33925489133443e-05
-1.0805477828723e-05
-8.49882549084371e-06
-1.69950633122773e-05
-3.25758085515154e-05
-1.40850225436743e-05
4.57452495260814e-06
-3.60775361688003e-05
-4.47045188472345e-06
-5.21713057138317e-06
-2.62927620748367e-05
-2.58563177926249e-05
-3.13678833880728e-05
-1.95772287512087e-05
-1.90317095638908e-05
-1.91957999776822e-05
-2.70181049244938e-05
-3.20438343324321e-05
-2.40966460952108e-05
1.70715567241562e-07
-2.53502068892964e-05
8.8612058075988e-08
-1.66825859508182e-05
-3.75403609299954e-05
-1.99297873367273e-05
-1.56985680884879e-05
-1.7187775549274e-05
-5.73330011116155e-06
-8.07678380188118e-06
-2.39258022930849e-05
-2.89108757007959e-05
-8.13561089303641e-07
-7.95146515121168e-06
-9.15695675263628e-06
-3.13719433724317e-05
-1.33828923805149e-05
-1.47262811978587e-05
-7.97250517359573e-06
-8.15487857039229e-06
-1.14942314444765e-05
-9.78624549530581e-06
-2.11994263137261e-05
-2.90462510593508e-06
-8.8770384362235e-06
-3.6246389317733e-06
-2.15796310965294e-05
-3.31226395080528e-06
-2.23186898177481e-05
7.39530373005213e-06
-1.73168037828566e-05
-9.3518395088829e-06
-1.07854080995896e-05
-3.08869312205027e-05
-2.48975861469497e-05
9.31157880132912e-06
-1.33740934602388e-05
-2.55567934827475e-05
-3.12880107693059e-05
-2.62359661256209e-05
-2.6482525963036e-05
6.14367181420405e-07
-1.99512110722237e-05
-1.86983554105601e-05
-1.19449112827829e-05
-2.32764673071922e-05
6.2705179861817e-06
1.02410416081314e-05
-2.30236036646256e-05
-1.9344656230888e-05
-1.30621560511639e-05
-1.33722857713343e-05
-3.11770920521957e-05
-1.28345919696845e-05
-3.3624857498026e-05
-2.27348837640261e-05
-1.92177697688221e-05
-4.29558574110825e-05
-2.24734234895344e-05
-2.36028020704952e-05
-2.08553201049754e-05
-3.96574313768421e-05
-1.94576750147322e-05
-2.50802855870429e-05
1.598915839181e-06
-2.66832794100375e-05
-6.37514161651371e-06
-2.19557366342561e-05
1.0889312207928e-07
-4.34506797538576e-05
-2.99310020719972e-05
-3.5286485125448e-06
-4.89143172331795e-06
-2.35275529376862e-05
-3.06142392527635e-05
-2.76288091868523e-05
-2.01156474979754e-05
-1.27224990509098e-06
-2.71296211061575e-05
1.71050438252638e-05
-2.84524503375765e-05
-2.57559914006967e-05
-1.43407265862821e-05
-4.38035160816119e-05
-4.04028632187815e-05
-8.24538330183363e-06
-1.8127063861699e-05
-2.46762547619262e-05
-2.44091537492978e-05
-4.00048871777567e-05
-2.7181178204098e-05
-3.27119613547109e-05
-3.54981470832537e-05
-1.5571722007184e-05
-4.02037387326327e-05
-1.56193999674419e-05
-2.70028355707948e-05
-2.02864242618206e-05
-3.51911171866637e-05
-1.94752192959796e-05
-8.05567305793628e-06
1.16499821938176e-06
-1.43915961941846e-05
-1.70865378096133e-05
-1.48636451363132e-05
4.93163943046761e-06
-1.07618104976979e-05
-2.73760179337463e-05
-2.3133799513782e-05
-9.26449173227943e-06
-8.57629814996533e-06
-3.00762307835454e-05
-1.99225314558387e-05
-3.34709952950672e-05
-3.90293004996671e-05
-1.5611450217902e-06
-1.35738386928772e-05
-1.43188947614758e-05
-2.8095858314478e-05
-2.02968233709814e-05
-2.30792310320646e-05
-2.65735193833203e-05
-5.03483259162687e-06
-2.14746151095301e-05
-2.61561364688734e-05
-9.3357998566097e-06
-2.31674993519695e-05
-3.20012853559258e-05
-2.83023864792806e-05
-2.13810876921718e-05
-2.29058624116834e-05
-1.83270475466205e-05
-1.70554127736892e-06
-2.39958204492953e-05
-1.24670571479125e-05
1.16537863942233e-05
-2.83541803682504e-05
-1.53961817830262e-05
-3.20300325133515e-05
-1.85772706283526e-05
-1.35894708418634e-05
-2.37002106079936e-05
-3.88295631864505e-05
-5.21780401252656e-06
-2.86168764902668e-05
1.41264809237231e-05
-6.71555412163235e-06
-3.20117093217715e-05
-2.71812542206458e-05
-3.99093554720079e-06
-3.41390828063178e-05
-1.02397035916305e-05
-1.23853776597691e-05
-2.81723000358292e-06
-9.54720656259331e-06
6.87115466923834e-06
-2.27997405936649e-05
-1.85657483901264e-05
-1.87643618714143e-05
-2.78679628371296e-05
-3.08296296449414e-05
-6.09882681194749e-05
-1.5475435718215e-05
-1.72380904212324e-05
-1.7766653151242e-05
-8.71511134366615e-06
-1.02412756176285e-05
-1.36714370784002e-05
-1.27495828883622e-05
-3.21753079060861e-05
-3.39892897555236e-05
-2.00508232400819e-05
-2.78127468298907e-05
-1.32312318023529e-05
-2.23401685373398e-06
-5.56717507235026e-06
-2.10526716576383e-05
-2.57442964190872e-05
-2.76666883915214e-05
-3.28910500695425e-05
3.03034781374066e-06
-1.39331728657148e-05
-2.3342904435951e-05
-2.57330662299067e-05
-8.65597370715039e-06
-1.16482985608015e-05
-3.26262889430186e-05
-1.24275889946078e-05
-1.59377806702664e-05
7.52635260019651e-06
-1.35587432917463e-05
-1.57865663749116e-05
-1.53607579172107e-05
-1.15518715459924e-05
-2.54869048080302e-05
-1.5410132076898e-05
-1.88217892792594e-05
-1.05183032483693e-05
-2.09818073142754e-05
-1.7766055223996e-05
-1.72585574882181e-05
-4.74483455244529e-06
-1.08552676297843e-05
-1.67618535696555e-05
-1.0147004723106e-05
-8.57306376499967e-06
-3.40212127451377e-05
-1.11986162209645e-05
-1.46844371764152e-05
-1.69046137527275e-05
-1.41896171519844e-05
-3.17068620798546e-05
-3.17708743663684e-05
-1.16336436262128e-05
-1.93224361697421e-05
-2.22576540280841e-07
-1.11928820232557e-05
-2.27184102415925e-05
-3.19023799240299e-05
-2.06876496841024e-05
-3.04098990162595e-05
-1.98478102397384e-05
-2.12970337540851e-05
-1.69623575016379e-05
-2.5947884662179e-05
-7.41479088354952e-06
-1.75606849189596e-06
-3.51388883033383e-05
-1.21381664036217e-05
-2.84140219575771e-05
-2.68560764441276e-05
-4.14554844924695e-05
-3.10334069564705e-05
-2.25618507812531e-05
-2.98245694187414e-05
-1.83042865159483e-05
-2.48202107719287e-05
-5.3694815614909e-06
-2.74075374570406e-05
-2.52682248752586e-05
-2.03126606061772e-05
-1.86352352076343e-05
-3.18130880569838e-05
-1.30547132730386e-05
-1.61669904318449e-05
-2.24259343725771e-05
-3.48072819060068e-05
-1.68664712799566e-05
-2.34783824235917e-05
-3.05129268357983e-06
-3.51183271221137e-05
-1.18768048741225e-05
-1.87550516800876e-05
-7.82054259118788e-06
-8.29385041662934e-06
-2.58406879097303e-05
-2.80415611728019e-05
-4.49761062555464e-05
-3.11343474901606e-05
-1.34591027960907e-05
-5.83014324943217e-06
-5.1561754731471e-05
-4.42902989750094e-06
-7.32748087735812e-06
-6.46272952925761e-07
-2.28825947024758e-05
-2.440696055189e-05
-1.18697196190877e-07
-4.49509714027941e-06
-1.70934785915095e-05
-1.49230861955114e-05
-2.69628243829641e-06
-1.86029590115849e-05
-2.9191579814704e-05
-4.83323290801201e-05
-2.58421510305802e-05
-2.46937130380492e-05
-3.156108098257e-05
-1.51767149099701e-06
-3.35222278294158e-05
-1.38672077966249e-05
-2.28192191161249e-05
-4.98377800097144e-06
-2.14167028509701e-05
-2.13878454687657e-05
-1.46867852366185e-05
-2.62816994107707e-05
-1.97022124497889e-05
-3.80866399236767e-05
-1.85744751206495e-05
-2.44962179323607e-05
-3.33490476563119e-05
-4.09802204280689e-06
-1.22294982623874e-05
-1.63774006068299e-05
-1.85421198682006e-05
-1.51846788990693e-06
-8.79133489176051e-06
-3.50926690106736e-05
-7.22162591781302e-06
-1.79168281310629e-05
-2.87204048256978e-05
-1.57630260248745e-05
-3.94408205259394e-05
-1.88733791410425e-05
-9.01967220568386e-06
-2.84747636884533e-05
-3.79050554455067e-05
-1.4256711126829e-05
-1.49260276341818e-05
-2.84779551952003e-05
-1.03351916423431e-05
-2.01420024784217e-05
-2.11948638135511e-05
-1.2012166349951e-05
7.59005046793273e-06
-7.37593311150974e-06
-4.30353864057616e-05
-1.75500794135355e-05
-5.56154077309836e-06
-2.07130107867427e-05
-1.53514800994337e-05
-2.68209656364694e-05
-2.54965466850395e-05
-1.59936770442326e-05
-2.75601834181961e-06
-1.80163503380281e-05
1.3362761547114e-06
-3.78416799907743e-05
-4.49015595035259e-05
-2.25326394794023e-05
-1.50698673364444e-05
-1.12197876691541e-05
-2.37647572866266e-05
-1.59700167333429e-05
-6.02216893129097e-06
-3.42478613508688e-05
-3.36969098673486e-05
-1.12016980966936e-05
-4.26819393134266e-05
-1.91395116208912e-05
-1.67070437376401e-06
3.04074750973001e-06
-3.51395052347685e-05
-5.22042862408847e-05
-4.5344498871818e-05
-2.05625514026531e-05
-1.40802271373818e-05
-7.05557173958978e-06
-1.57727879730716e-05
-3.62361956747358e-05
-2.72557542989642e-05
-1.38761706990192e-05
-2.90082842767585e-05
-2.63878255421284e-06
-1.4797064400141e-05
-1.24054908467957e-05
-2.55908107743904e-05
-3.18251900498589e-05
-2.81213803336581e-05
-1.94373386742135e-05
-1.14763808096147e-05
-2.08451170763279e-05
-2.51393334125183e-05
-9.62643942268827e-06
-3.56881310902389e-05
-1.1164717110231e-05
-1.67582840900303e-05
-1.83002666992213e-05
-1.748412958382e-05
-2.24275663103524e-05
-2.18274947194404e-05
-5.59865306505807e-06
-4.26207828155609e-06
-2.191916939105e-05
-3.25905092794639e-05
-3.80456168031753e-05
-2.50139583851659e-05
-1.0725627206885e-05
-2.99234017040906e-05
-2.65535070193329e-05
-3.88903114994651e-05
-3.48238201277313e-06
-2.24784024825805e-05
-1.54653156722279e-05
-4.327426560468e-05
-1.3504033998879e-05
-4.32251201709565e-05
-2.01796262483183e-05
-1.28395223117602e-05
-6.41691452876251e-07
-2.49667872803772e-06
-3.25130927639551e-05
-2.72659101667983e-05
-1.48536095850375e-05
-1.41103228164247e-05
-2.65916295307199e-05
-2.52065369027998e-05
-3.30233353745844e-05
-1.93804272497432e-06
-4.89595845627747e-06
-9.81048767748231e-06
-2.34118892064193e-05
-9.13545978170939e-06
-1.13966754239726e-05
-2.09609790410171e-05
-2.57042022076889e-05
-3.80632007387284e-05
-2.36562604884724e-05
-3.03140704407008e-05
-1.31181331170203e-05
-7.61954549726324e-06
-1.13937880362201e-05
-1.81335804869492e-05
-5.27716384552543e-05
-4.45906931222809e-05
-1.71537263323014e-05
-1.17361921013257e-05
-3.83873681522108e-05
-1.4686104527651e-05
-2.65058560986036e-05
-8.81717396411289e-06
-3.45896096195186e-05
-1.20664212194902e-05
-1.87917915653854e-05
-2.4361542061403e-05
-2.2817055182654e-06
-4.36810148596618e-06
-2.1998781353679e-05
-4.50912086521397e-05
-2.35190305929047e-05
-3.34095369099053e-05
-2.37603177228758e-05
-3.47965636914905e-05
-2.56144808536391e-05
-3.07693553890619e-05
-5.795278364993e-06
-1.1364348571571e-05
-9.95813132895937e-06
-3.83161595356727e-05
-2.72283075632314e-06
-3.13277002982566e-05
-2.86495886759671e-05
-2.71122093778546e-05
-1.95804032896842e-05
-2.2450573538135e-05
-3.07271740215438e-05
-2.06965004994629e-05
-1.02484124775763e-05
-2.5258963964106e-05
-1.8066623147515e-05
-3.37614774018094e-05
-3.02863991992091e-05
-7.56337033816662e-07
-3.79102569372948e-05
-3.86767346984223e-05
-2.65991798467039e-05
-2.68544211936323e-05
-3.48971585283664e-05
-8.7351636615657e-06
-2.19621795147545e-05
-1.43227460028395e-05
-1.06904564117909e-05
-3.26925892286691e-05
-2.76418107679086e-05
-8.79593600161047e-06
-3.73174098247229e-05
-2.70048114682627e-05
-2.90604000409602e-05
-1.30866834436115e-05
-2.36179008715499e-06
2.07576074708026e-06
-6.57734009334965e-06
-1.54495303545456e-05
-2.65149836284759e-05
-3.24136118903259e-05
-2.61627619627508e-05
-2.6254524155923e-05
-8.60792309993098e-06
-1.8519626773802e-05
-3.11196458377345e-05
-3.19850304167589e-05
1.16463065295186e-06
-4.72072320070982e-05
-1.39805470604767e-05
-1.91326548162925e-06
-2.67983934492036e-05
-2.31688549509275e-05
-7.80906198727457e-06
-3.37185515541813e-05
-1.37445326002148e-05
-1.71171082875168e-05
6.01794420704143e-06
2.14486037058845e-06
-1.77241167359544e-05
-1.75536765319573e-05
-5.99746231140277e-06
-1.49044236861429e-05
-3.67687718204959e-05
-8.92620612881745e-06
-4.49195076731321e-05
-2.61426881946072e-05
-2.68550049276754e-05
-3.7949508046656e-05
-3.21790270663083e-05
-1.75541517553594e-05
-5.61707684425972e-07
-1.94809287187434e-05
-2.01814125618206e-05
-1.08989947217965e-05
-1.38385455582103e-05
-2.49568305628561e-05
-2.57772485204264e-05
-2.8323407055284e-05
-7.96591970952615e-06
-8.41773815764212e-06
-2.77846769930864e-05
-3.76675672181736e-05
-1.55835752795274e-06
-1.04513961127695e-05
-1.9403576153877e-05
-7.45233920090485e-06
-4.49823073710534e-05
-2.63022787988566e-05
-2.15874092328975e-05
-2.45092123897144e-05
-3.40064994708252e-06
-1.68376882627454e-05
-8.15182426971735e-06
-2.49386757743028e-05
-1.02117882676682e-05
-1.84084208657118e-05
-2.82911961473577e-05
-1.55012872777775e-05
-2.7721569693519e-05
-1.81019194622878e-05
-3.9228456001922e-06
-9.52274562519742e-06
-2.70007687384681e-05
-1.01632510609791e-05
-1.99143843363137e-05
-3.73122212728897e-05
-3.9306664660211e-05
-2.66646969088352e-05
-1.33713187675801e-05
-7.852506751433e-06
-7.44703058639637e-06
-1.01744109780218e-05
-3.43561064399088e-05
-4.60105532787053e-05
-3.71781159523038e-05
-2.60869704042986e-05
-1.11739785068322e-05
-1.11925617236079e-05
-3.20993715522845e-05
-2.77101996342612e-05
-2.62428267882877e-05
-7.52514781984782e-06
-1.28548408991749e-05
-1.53413786970622e-05
-2.76517712648223e-05
-2.48405437755889e-05
-7.42556115763323e-06
-1.47369090631822e-05
-3.75600035751347e-05
-1.97263083497062e-05
-3.3675712602405e-05
-5.2523501211772e-05
-2.74638244400017e-05
-4.32582758813569e-06
-3.06247557219224e-05
-1.64308408983515e-05
-7.39894859677293e-06
-1.97504387496066e-05
-1.95237001010463e-05
-1.49966390015724e-06
-2.22327459184257e-05
-3.49271301413057e-05
-1.10019194264811e-05
-2.66895527825585e-05
-1.11652888519359e-05
-2.68063816530185e-05
-5.76036975998671e-06
-2.85493309092989e-05
-1.80587007936175e-05
-4.72102795065739e-06
-3.333384727386e-05
-3.44452503850474e-05
-1.92871325392195e-05
-4.9225959637735e-06
-2.38782139764833e-05
-2.52377102962677e-05
1.74357874937164e-05
-2.4696775416853e-05
-1.24736012240012e-05
-8.63374990614319e-06
-2.45619821357365e-05
-2.16475015408201e-05
-2.96438698287259e-05
-1.61939877257862e-05
-4.92839474046711e-06
-1.77729933776278e-05
-3.25370790216064e-05
-5.28856642623063e-05
-3.17879398527073e-05
-2.92601562381052e-05
-1.37943806025503e-05
-5.45329123736702e-06
3.76041653554267e-06
-2.32873999826264e-05
-3.69240152359915e-05
-2.98403024868801e-05
-3.2717563754998e-06
-3.14086054022666e-05
-6.45366117946411e-06
-3.50480474948362e-05
-2.47745620054541e-05
-1.90294482988516e-05
-4.32289835644347e-05
-1.84234927531167e-05
-3.46612497124314e-05
-2.0404201753004e-05
-3.75419884484139e-05
-9.15933100290624e-06
-3.4676961540629e-05
-2.05957246119718e-05
-1.09973345692831e-05
-1.17272900332039e-05
-3.66443769508284e-05
-1.71356702421667e-05
-1.58663616859456e-05
-4.42077049740769e-06
-3.10199687828538e-05
-2.64262550077983e-05
-2.82945694136462e-05
-9.45627000995956e-06
-5.5456769091625e-07
-1.84034697976576e-05
-1.86156622463024e-05
-2.61528237656897e-05
-9.86871839873031e-06
-4.23378320015079e-05
-1.09383452847145e-05
-1.98045981771213e-05
-3.44308283532478e-05
-2.55428916582455e-05
-4.1711134252101e-05
-3.03386682070426e-05
-2.94429055162175e-05
-4.16762710598809e-05
-3.06090856300349e-05
-2.54985698271098e-05
-9.72229119455112e-06
-3.10186665722734e-05
-1.60346587672494e-05
-1.59639564440372e-05
8.03095862997617e-06
-1.47088827706345e-05
-1.38235215434896e-05
-2.45674814401667e-05
-3.618882453146e-05
-1.44513520162828e-05
-3.43774762990119e-05
-2.47928200134987e-05
-1.68384896575486e-05
7.31940613450453e-06
-2.10496621812565e-05
-4.16171127168283e-05
-2.56498570412251e-05
-2.87207996757296e-05
-3.17323601794346e-05
-2.89234853710814e-05
-2.51711873316911e-05
-2.21263144960013e-05
-3.58383471500507e-06
-1.51007845750698e-05
-1.64731185740369e-05
-3.40272046025598e-05
-1.00725904000036e-05
-3.54275950495681e-05
-4.36093596417435e-06
-1.2546179314032e-05
-2.39500461586132e-05
-9.13248420732697e-06
-1.84588090990947e-05
-4.73573588824392e-06
-7.29954812610731e-06
-2.72438208024663e-05
-5.15967146643308e-05
-1.98657512245876e-05
-2.17179044034142e-05
-2.30269904970659e-05
-3.14899172222904e-05
-1.34042718587356e-05
-6.07310163060406e-08
-2.75417842381291e-05
-9.39027152385218e-08
-2.29440665675503e-05
-2.12668126814505e-05
-9.18457548829745e-06
-3.72396365728931e-05
-2.86786206081759e-05
-9.628353275002e-06
1.56712241291337e-06
-1.71902679883783e-06
-2.53813786191716e-05
3.33533332182188e-06
-3.47586576310826e-05
-2.44338156778074e-05
-1.79401946640119e-05
-4.94036345257967e-05
-1.28881550392136e-05
-2.14213249775726e-05
-1.08292712095576e-05
-6.27637711011688e-06
-3.31481873395444e-05
-4.24015657711682e-05
-4.51209200034832e-05
-3.9977727063622e-05
-2.98153284593077e-05
-4.06838002254183e-05
-1.52439090945858e-05
-2.19668520765881e-05
-2.18350007956922e-05
-1.17945714641705e-05
-1.61405659438727e-05
-1.28190042743241e-05
-2.64802366251092e-05
-2.91312643839967e-05
-1.18933282301879e-05
-1.14513355360078e-05
-8.36042949914443e-06
-2.14354753221909e-05
-2.73425121525542e-05
-9.24904397299464e-06
5.63405767164257e-06
-1.57059611534219e-05
-2.36182253222716e-05
-2.77603553942927e-05
-1.61546400047145e-05
-1.96485306327899e-05
-2.59156525273804e-05
-2.75152980157701e-05
-3.22044002849519e-05
-1.30571344043497e-05
-1.79855504571167e-05
-5.22902505480661e-06
-2.33541323793358e-05
-2.8992689032264e-05
-1.39480218070754e-05
-8.43125710180208e-06
-1.74852888673881e-05
-2.29116949875159e-05
-3.25744982196204e-05
-4.50049226014554e-06
1.33883722909172e-08
2.11472897519007e-05
-8.13265648235379e-06
-4.88926780868086e-06
-2.81241471625726e-05
-1.00247511678212e-05
-1.0168342850611e-05
-1.53368608812951e-05
-5.38876530912746e-06
-3.14186854294483e-05
-6.92684674765611e-06
-1.90415994448349e-05
-1.953427677913e-05
-4.10337142226631e-05
-2.30895055791633e-05
-2.60639491300727e-05
-1.37467779354303e-05
-5.4518180156718e-06
-3.10151634579746e-05
-2.7549170282537e-05
-3.17079105535907e-05
-2.28381005970114e-05
-2.26527398602577e-05
-2.18526531957654e-05
-1.42745280540883e-05
-9.93462124479304e-06
-4.26016839718424e-05
-2.93037554357391e-05
-3.11991943033932e-05
-3.04852494620712e-05
-2.85782788013393e-05
-2.10832265956927e-05
1.26616809293975e-05
-3.87895014376732e-05
-1.51206534430846e-05
-3.18384177429382e-05
-6.73185156100283e-06
-1.69782672807693e-05
-1.76433424754428e-05
-2.17038030894638e-05
-1.64974397430701e-05
-1.66445936867084e-05
-4.95594593040057e-06
-2.1082071543248e-05
-3.2130245057704e-05
-8.25487159999117e-06
-3.39343613024013e-05
-4.14792192014748e-05
-4.4723525255909e-05
-3.27065581294235e-05
-4.1632166394855e-05
-1.75636807925528e-05
-2.09479264703634e-05
-9.48734053335628e-06
-2.24559536099337e-05
-3.56155657991959e-05
-6.65499520675669e-06
-2.59614874089633e-05
-1.59979632551975e-05
-2.49583416246542e-05
-6.66933784173657e-06
4.51427052176204e-06
-4.13050379225489e-05
-2.13630952777758e-05
-3.96317493357864e-05
-2.20139377595307e-05
-3.02440438758401e-05
-2.36248742911897e-05
-2.78976072189909e-05
-1.12939516034656e-05
-4.18581849287934e-05
-1.82510924646197e-05
-9.48576272366772e-06
-2.20700601197928e-05
-4.54039265154825e-05
-2.29491117303765e-05
-1.9038009729153e-05
-3.3156588332782e-05
-2.14009686551095e-05
-3.45518843781829e-05
-2.86294918077169e-05
-1.88662619183082e-05
-1.47141518510121e-05
-3.19010738734969e-05
-1.22546720009786e-05
-2.439189910624e-05
-1.07480944902157e-05
-1.49164178308166e-06
-3.93869789494709e-05
-2.61003520909628e-05
-2.44168008343652e-05
-1.73575459062618e-05
-1.61030134328226e-05
-4.06233518565574e-06
-3.33043313435802e-05
-2.41979714981256e-05
-2.56661088892272e-05
-8.12009902429678e-06
-1.69883813265399e-05
-3.5743993925661e-05
-1.17562821930418e-05
-1.7759076734112e-05
1.47401543078929e-06
-1.59460859233037e-05
-1.56836675372572e-05
1.16225933631161e-05
-2.03148036075092e-05
-1.70712322052727e-05
-2.93975030100327e-05
-6.26729514455719e-06
-1.62422275405831e-05
-1.31287487679219e-05
-6.21991598314373e-06
-4.23158995820563e-05
-1.33363183737651e-05
-3.76829090525502e-05
-2.95356743641563e-05
-1.75844438025192e-05
-2.95593897040948e-05
-2.16423009064188e-05
-9.68395301604419e-06
-2.52784389426701e-05
-4.21904638119031e-07
-2.31258888745849e-05
-5.4289356375969e-05
-1.60793536399261e-05
-4.05522009737184e-05
-5.62267132533841e-06
-1.25053807479125e-05
-5.63709292120625e-06
-2.91623337697521e-05
-2.60544450825266e-05
-8.48207395761112e-06
-3.03995585520363e-05
6.74427714091308e-07
-2.62335181427173e-05
-2.19850290191642e-05
-3.41289369461277e-05
-3.62523763590841e-05
-1.07401505531103e-05
-1.72381450439735e-05
-3.79718417077395e-05
-3.89497415990756e-05
-2.06324471263644e-05
-2.65061975766864e-05
-3.27822486415541e-05
-9.16338442753691e-06
-1.88027166840831e-05
-1.52752833138169e-05
-2.24428410329838e-05
-3.62264596447475e-05
-2.61586157638267e-05
1.17231640846149e-06
-2.30404982629767e-05
-2.10665244612043e-05
-2.49208940068633e-05
-2.77952948526778e-05
-3.16517108196245e-05
-1.55475962828186e-05
-1.40580329560562e-05
-1.14532706424824e-05
-1.94063423668372e-05
-2.72899563634181e-05
-1.98397123630622e-05
-2.21354241937087e-05
-5.37724727302469e-06
-8.7472962507963e-06
-4.10603019208667e-05
-3.88151917941628e-05
-2.7762454846413e-05
-3.03186325272091e-05
-1.84416108979037e-05
-2.34190673633384e-05
-2.03306884760699e-05
2.58715483369336e-06
-1.41912432370783e-05
-3.57144751388458e-05
-2.5525359153313e-05
-6.16981432687773e-06
-8.23162108279791e-07
-2.03066806627826e-05
-4.36297858734553e-05
-4.0150853564209e-05
-2.04427678140596e-05
-1.40427505678358e-05
-5.11062351576834e-06
-2.31004647004634e-05
-2.28382033013518e-05
-1.14915352480948e-05
-3.03633621150743e-05
-3.69432964506317e-05
-1.57531839359693e-05
-4.87209688443002e-05
-2.28923774059388e-05
-2.29016680391376e-05
-1.30530571525011e-05
5.33552185353831e-06
1.1961552374256e-05
6.29395638464398e-06
-1.16735775051692e-05
-2.77337265733168e-05
-3.03284701390634e-05
-1.35065010859049e-05
-1.70428501979275e-05
-2.34172514617681e-05
-2.63551003427985e-05
-1.9506002761272e-05
-2.58374414655916e-05
-2.61940823250854e-05
-2.37723486872281e-05
-1.72680534390778e-05
-2.42945570736036e-05
-2.84497241668091e-05
-2.16549624853716e-05
-2.1224617760447e-05
-4.12694591124601e-05
-2.54618475790411e-05
-8.37603814377539e-06
-3.06028325470966e-05
-1.90681586630287e-05
-9.4153949455065e-06
-3.54088061307918e-06
-1.2280349947579e-05
-3.2466524354686e-05
-6.28794680170324e-06
-5.55074346733204e-06
-1.80371614186548e-05
-2.50227982857083e-05
-2.48370887399747e-05
-3.93054934529413e-06
-1.14505974595696e-05
-3.87372695524661e-05
-2.79480896747185e-05
-1.39431943279803e-05
-3.69704865703547e-06
1.80519720881967e-07
-2.53501106935116e-05
-2.30517699348591e-05
-2.19498347909793e-05
-2.53936780884482e-05
1.63317281735015e-06
-1.91673525591033e-05
-1.84139304143204e-05
-2.2629310169874e-05
-2.54087946022853e-05
-2.21915839195889e-05
-2.20760161237572e-05
-6.10539352301288e-07
-2.1165208816395e-05
1.21017611681458e-05
-1.3023346026028e-05
-3.88355163490375e-05
-1.97577643206914e-05
-2.76967355369754e-05
-1.44052038094095e-05
-1.48243501306378e-05
-1.25014422774117e-06
-3.69502947458884e-05
-3.45512164622015e-05
-1.41829455058984e-05
-3.38279627680393e-05
-2.17967262785305e-05
3.80521851924163e-06
-3.15362709793247e-05
-2.57645774004327e-05
-3.93168625258438e-05
-2.79843948601082e-05
-4.22723191686726e-05
-2.91257642357683e-05
-2.03343625872324e-05
-3.43259512992542e-05
-3.04526196374074e-05
-3.06725908634242e-05
-2.46722448170884e-05
-3.98814962558384e-05
-2.86445502908414e-05
-5.57578831511953e-06
-2.8031256813993e-05
-2.9728666059017e-05
-5.84195474228351e-06
-2.13258461248838e-05
-2.75969586624201e-05
-2.86772526150523e-05
-2.67740228682434e-05
-2.01472556636338e-06
-1.84879479921715e-05
-3.12099459525273e-05
-2.78494130529993e-05
-9.655878552923e-06
-2.87975964020308e-05
-1.57899440062847e-05
-1.9265410036646e-05
-8.94688038733919e-06
-8.39636866383209e-06
-1.24725407009047e-05
-2.62589078476926e-05
-2.00803035598991e-05
-5.37482787767881e-05
-2.17156480022371e-05
-1.7672325023494e-05
-9.04942353460722e-06
-1.05615386278442e-05
-1.54390525491076e-06
-1.26158231772124e-05
-3.22291257493238e-05
-3.24537679227061e-05
-1.5354357684021e-05
-1.51093460819819e-05
-8.73085245935204e-06
1.33681463616421e-06
-5.29953896842737e-06
-5.08666372883304e-05
-1.80990878571405e-05
-2.61302109089885e-05
-1.12068620898433e-05
-2.97034719465386e-05
-2.90087459341846e-05
-3.29885108453256e-05
-7.40918480947011e-06
-1.70608517011073e-05
-2.65367448155354e-05
-1.34982964793666e-05
-1.51385682742017e-05
-6.67482838698501e-06
-3.17622459752905e-05
-2.07568886077829e-05
-1.63446889082796e-05
-2.7391493614967e-05
-8.00890268383798e-06
-1.50480203683879e-05
-3.87773151442151e-05
-1.48579585934957e-05
-7.0714042489725e-06
-2.46889883235888e-05
-2.74318843144502e-05
-1.94742579261762e-05
-4.03282235119914e-05
-1.72004672294939e-05
-3.34887377772999e-05
-4.13168069154581e-05
-2.63377850468765e-06
-1.83097576552982e-05
-1.82694297697867e-05
-1.23913347333435e-05
-1.0424229702223e-05
-3.15046727196762e-05
-2.02437370999128e-05
-1.74682866581073e-05
-2.91207612932509e-05
1.1728653714781e-05
-4.16726104950816e-05
-2.74698058090047e-05
-2.7213688055952e-05
-1.97153677398995e-05
-3.01552302317333e-05
-3.71395594546589e-06
-4.90932760996963e-06
-5.01083448390556e-06
-1.95403390211723e-05
-2.40300163106223e-05
-2.84843150053647e-05
-3.31234713772627e-05
-2.45670752182157e-05
-1.77725181313704e-05
-1.68963012849472e-05
-3.60607872085434e-05
-2.42651119408892e-05
-2.99665820664984e-05
-1.00602878032461e-06
-7.22610864355588e-06
-1.39613980842436e-05
-1.42455130543249e-05
-1.93232327234236e-05
-4.80734764943327e-05
-1.04948592354438e-05
-2.04194486352145e-05
-1.72731073439051e-05
-1.40834764299422e-05
1.42717776455257e-06
-1.79024650532614e-05
-1.2279098889968e-05
-3.96640747397418e-05
-1.45665536620195e-06
-3.19181581624967e-05
-2.65481531479499e-05
-7.23038117095629e-06
-1.103208353247e-05
-2.0725735061531e-05
-3.45265581057899e-06
-2.02606998694127e-05
-2.67414083489248e-05
-2.07266504086492e-05
-3.68128330564535e-05
-2.02524853922481e-05
-2.95172560978057e-05
-3.99298918440009e-05
-2.42830994021048e-05
-3.27530366340966e-05
-1.02218698785153e-05
-6.49263634307629e-06
-2.43117104403576e-05
-3.37764663657856e-05
6.52286106028542e-06
-1.72539218247518e-05
-2.64266932903938e-05
-2.68764525682679e-05
-1.77020126233752e-05
-1.28849204522353e-05
-9.72931118483781e-06
-2.30877341151645e-05
-1.15320901007736e-05
-3.843106613163e-05
-2.12486296031245e-05
-2.80946226381691e-05
-2.50043060354874e-06
-2.0437717075893e-05
-2.50272660262418e-05
-2.8093053137983e-05
-1.96445766288028e-05
-7.65767009390663e-06
1.96279647822816e-06
-7.5340756657088e-06
-2.30738012456505e-05
-1.75621485813342e-05
-3.83629808123871e-05
-3.96051434274916e-05
-2.11191029173773e-05
-2.05490165126644e-05
-1.52115021550341e-05
-3.40256625453984e-05
6.15406955099044e-06
8.17467686862256e-07
-7.63629723859741e-06
-1.32631534395311e-05
-1.08352694420122e-05
-8.10128668355845e-06
-2.09313745265281e-05
-4.76021304822678e-06
-2.86404345350215e-05
-1.4884019724512e-05
-4.40082622145301e-05
-2.50394073712644e-05
-3.89530339485131e-05
-4.09076104381977e-05
-1.46833456373476e-05
-3.22072061941616e-05
-3.3287764756264e-05
-9.37165800331425e-06
-1.60930573118183e-05
-2.4864623794616e-05
-3.54295280856338e-05
-3.95821932403279e-05
-1.27216049490287e-05
-2.58660442858161e-05
-1.4121892496938e-05
-1.10887883268683e-05
-2.34467159465695e-05
-1.6437842805646e-05
-3.3014786718106e-05
-1.90908199001202e-05
-2.6107060261737e-05
-6.96827476832453e-06
-1.46823319233808e-05
-1.30572050956891e-05
-3.81596227560041e-05
-4.06853517204135e-05
-9.53986514873905e-06
4.64584829809157e-06
-1.22641548857899e-05
-2.92675436903427e-05
-3.25889205588252e-07
-2.11263447531303e-05
-2.66401121570898e-05
1.86019551628035e-05
-9.17794183917099e-06
-1.13853352813204e-05
-1.93551799547595e-05
-1.67682485981928e-05
-2.97154766974038e-05
-2.72584108284598e-05
-2.48148359806683e-05
-3.13371399081265e-05
-1.73984488434562e-05
-9.20755823153245e-06
-1.79987204212859e-05
-1.16064094209337e-05
-3.19544956447445e-05
-2.58037539771758e-05
-2.56675977890584e-05
-1.55024567644034e-05
-2.98629470571834e-05
-2.49856483175316e-05
-1.52546767851616e-05
-2.25878937773682e-05
-1.13204335634553e-05
-2.33908077513609e-05
-4.1774351842669e-05
-1.89721537895936e-05
-2.11689242690839e-05
-2.1326529568358e-05
-9.785611626603e-06
-2.42430288989346e-05
-3.47710079228816e-05
-1.10608388554985e-05
-2.30422630882548e-05
-2.30630858157772e-05
-7.05592101721803e-06
-4.05004871824698e-05
-1.40775095614845e-05
-4.63226688772096e-06
-2.62160732002979e-05
-3.1951868961132e-05
-1.18678617038257e-05
-3.27054186557544e-05
-2.11541643453495e-05
-2.90687486709075e-05
-3.48589374391928e-05
-3.13637670180863e-05
-2.08420823857012e-05
-6.21103072832105e-06
-1.02641374991849e-05
-2.70126967268236e-05
-8.78840735276669e-06
-6.59284594003731e-06
-1.26496103292704e-05
-1.16951653093334e-05
-8.5205972899982e-07
-1.20004444473064e-05
-1.72057501766934e-05
-2.91678340109821e-05
-1.30379707243212e-05
-1.25771080715732e-05
-1.12283935684978e-05
-2.79224999943926e-05
-3.42944537635134e-05
-2.56919593292261e-05
-4.74733752830812e-05
-2.22505446406157e-05
-2.21317113400981e-05
-2.020777910447e-05
-2.99210997687912e-05
-1.69429016910094e-05
-1.67857463233389e-05
-1.35689984128916e-05
-2.5930842387836e-05
-2.18480491355689e-05
-2.77063313985476e-05
-4.20071882723138e-06
-1.23797919120594e-05
-3.41020546523466e-05
-6.04635187420646e-06
-3.30837807128047e-05
6.38340882463231e-06
-1.145892242424e-05
-3.42407090416163e-05
-2.82298700966169e-05
8.66281223262224e-06
-2.37001465819138e-05
-2.37329146542636e-05
-3.73578188060548e-05
-2.23681584529299e-06
-2.74954877883001e-05
-2.88666861315042e-05
-2.44024736081758e-05
-1.92237542128356e-05
-1.30733718378184e-05
-2.35209546284239e-05
-8.8265544509098e-06
-3.41482336317805e-05
-2.7997121629731e-05
-2.08708448683187e-05
-3.37771833206477e-05
-1.06846660355882e-05
-3.20672538830829e-05
-4.39545824560082e-05
-1.57556549357552e-05
-2.14719107747392e-05
-2.8493102364693e-06
-3.46992806836842e-05
-2.60419224311927e-05
-2.2161244306279e-05
-9.07548536536463e-06
-1.70754057263636e-05
-8.25488167640747e-06
-2.95397006051839e-05
-2.49528186994204e-05
-1.23235097044268e-05
5.3019572008625e-06
-4.25008672138214e-05
-1.53642608188577e-05
-2.72006073417683e-05
-8.53047182060277e-06
-2.92523621982078e-05
-2.64190967813405e-05
-2.5751715400507e-05
-2.71754694976867e-05
-1.97404832847484e-05
-3.30231169280007e-05
4.47024572948918e-06
-1.52595260234072e-05
-2.47554796892607e-05
-2.57628792294964e-05
-2.1278054429126e-05
-2.70727319013053e-05
-3.00043125298494e-05
-2.80637648856389e-05
-1.86293246674313e-05
-2.81935430481521e-06
-3.91425879298603e-05
-1.97574646048365e-05
-3.83592471527386e-05
-2.50157794789057e-05
-4.01646276241259e-05
-2.76721439691906e-05
-3.03998256924946e-05
-3.5416327998758e-05
-1.73555701881429e-05
-4.76275701579705e-05
-1.11155502899296e-06
-4.56753682042801e-05
-2.8755598188074e-06
-2.30166137969028e-05
-1.2647750640671e-05
-5.43025280368841e-06
-7.95584488533397e-06
-1.17761518587956e-05
-6.0494552817413e-06
-1.11341141500372e-05
-3.96565761052196e-05
-3.63254180515373e-05
-3.16438132006161e-05
-1.52256216770526e-05
-1.76837252056926e-05
-2.88316493446386e-05
-8.81362009627405e-06
-2.73035347105014e-05
-3.32675634271084e-05
-3.17109537974866e-05
-8.72908522402646e-06
-2.0652394195481e-05
-1.28998171550162e-05
-1.16447506101826e-05
-1.89135841953377e-05
-3.42752531334324e-05
-2.30400996222858e-05
-1.17292525559518e-05
-2.7726144306282e-05
-1.11824224620451e-05
-3.8289957202081e-05
-1.78330405035483e-05
-1.74345557477825e-05
-2.37287610913851e-05
-2.11333644983206e-05
-1.67183477966658e-05
-2.04104325359918e-05
8.94214994915093e-06
-5.5101689171495e-06
-1.71686430377116e-05
-1.34691445382866e-05
-1.39178615466501e-05
-2.7083135762501e-05
-1.57134888904838e-05
-3.96596768647086e-05
-3.11611656888348e-05
-1.48146159946187e-05
-1.6604799874417e-05
-2.16063399467284e-05
-1.88163270756836e-05
-3.93257710688097e-05
-2.48213811502062e-05
-2.90479770544771e-05
-2.55547653214573e-05
-2.12246786228102e-05
-2.74458750059159e-05
2.52038241350987e-07
-2.48755161083302e-05
-2.99385724924863e-05
-3.02575447593179e-06
-8.61222432218476e-06
-1.38992299155232e-05
-2.13328404125049e-05
-2.84244832721375e-05
-2.6161768428089e-05
-3.98894991201791e-05
-1.30711366958744e-05
-2.3947121771681e-05
-1.62695282609871e-05
-3.60246252098078e-05
-2.22475671056251e-05
-3.38873319127509e-05
-3.71393659638064e-05
-2.41603655159021e-05
-3.6604521637336e-05
-7.82732393494146e-06
-1.39665087848065e-05
-3.33216685570513e-05
-2.85738027939251e-05
-2.3904690749263e-05
-1.23173826881487e-05
-3.91472303213689e-05
-5.4873634836658e-06
-8.34576432702697e-06
-2.47765386963568e-05
-3.01936774914526e-05
-2.19670057532688e-05
-7.11626958822389e-06
-1.99458701618831e-05
-3.95094749194381e-05
-1.9032235244335e-05
-6.60594622344878e-06
-1.81746057903373e-05
-4.79211497221749e-06
-7.76417473254851e-06
-1.1370625097941e-05
-2.75824560151953e-05
-1.23487283818903e-05
-1.66726796894318e-05
-2.60382534879647e-05
-3.48596147625998e-05
-1.12197090557441e-05
-2.49508364326515e-05
-3.19641700744421e-05
-2.39673378386322e-05
-2.32167914242393e-05
-2.12395339835724e-05
-4.68944925626092e-05
-1.90876667792054e-05
-1.82775390089453e-05
-1.41555806173285e-05
-1.16408421455544e-05
-2.19116589780287e-05
-1.63165308446826e-05
-2.97052136015571e-05
-2.1029240403294e-05
-1.64140676486197e-05
-2.1272185963801e-05
-2.19895264165915e-05
-3.81581350898076e-06
-2.56462244262369e-05
-2.45997473601693e-05
-2.28364176020271e-05
-2.64884650819456e-05
-9.9589850237946e-06
-1.63855793813912e-05
-2.59092751825026e-05
-8.42658716400653e-06
-2.82287873154878e-05
-2.23961736693572e-05
-2.24639069267776e-05
-6.15828445462568e-06
-2.97475389655342e-05
-1.28443335603932e-05
-4.32083657698546e-06
-1.18055095927777e-05
-9.75080569901841e-06
-2.28341211097057e-05
-1.07505411479845e-05
-3.44128915252053e-05
-1.73287549189018e-05
-2.52992051400325e-05
-3.37677754813338e-05
-6.54436876134034e-06
-3.85178497649649e-05
-2.76503359524578e-05
-2.43978876163566e-05
-3.10468290244138e-05
-2.39140903715607e-05
-7.16940330322955e-06
-1.06480936345723e-05
-8.40916491807071e-06
-5.6227257128953e-06
-2.17233616491528e-05
-2.4389177137127e-05
-6.84878235539968e-06
-3.25815081400492e-05
-2.37595640337081e-05
-2.7356297731552e-05
-1.37136727615555e-05
-3.75876125351559e-05
-3.16417998401892e-05
-1.54803198394699e-05
-2.8779522036025e-05
-2.99635869687714e-05
-2.07785378952225e-05
-1.13442173390536e-05
-1.77951201261468e-05
-2.87528376597486e-05
-2.68296670366065e-05
-4.05839829608461e-05
-3.62281292465105e-05
-1.031518606884e-06
-2.09089680435524e-05
-1.66744717378649e-05
-2.19574046749213e-05
-4.00048240594696e-06
-1.90978739290928e-05
-1.16282785580154e-05
-3.46097489187652e-05
-2.13658323354154e-05
-2.06651082264541e-05
-3.0525207090385e-05
-2.81221740083484e-05
-1.13978018934022e-05
1.48927774293383e-06
-3.08738084902948e-05
-2.10972660079975e-05
-1.07186955062867e-05
-6.16939457699225e-06
-3.90176970776534e-05
-1.05566618671716e-05
1.96114268878959e-06
-9.24130714703864e-06
-1.65686667127106e-05
-3.0022805834463e-05
-3.3497722074095e-05
-2.32929614124496e-05
-4.25570198138429e-05
-1.72741012957083e-05
2.33695340744931e-05
-1.06251771787992e-05
-1.22817767257836e-06
-2.75685301862357e-06
-1.90126149188324e-05
-1.44395384284563e-05
-2.36895342680474e-05
-2.25737359243392e-05
-8.77746817607113e-06
-2.74204098336777e-05
-1.23680703730854e-05
-2.46470999534251e-05
-1.87090198104569e-05
-2.34730730505859e-06
-1.66455470184531e-06
-2.48082009663517e-06
-1.11895928345988e-05
-2.71619135216765e-05
-2.80228428908008e-05
-1.45328366896069e-06
-2.59513626837694e-05
-1.77652219756122e-05
-5.56340654748245e-05
-2.27342868281466e-05
-4.73117478973972e-06
-1.87665524216103e-05
-2.34249495695704e-05
-1.44456792429649e-05
-1.32417166357963e-05
-4.14557698941009e-05
-1.00569005135505e-05
-7.97099620762805e-06
-1.84893926842888e-05
-2.90838782211179e-05
-1.73686400622678e-06
-4.21827417736096e-05
-2.59150999797311e-05
-9.03033937312384e-06
-3.54830023837591e-05
1.40726962772681e-06
-4.00810960954569e-05
-2.829714824648e-05
-1.89211921872131e-05
-2.42524340184262e-05
-2.49382868909631e-05
-3.23030654378731e-05
-1.2010304970135e-05
-1.10125840927566e-05
-1.74861200541198e-05
-1.81426589735415e-05
-5.0787870656275e-05
-3.70561393235474e-05
-1.81033833045553e-05
-3.48252061679018e-05
2.71960369070818e-06
-1.44293121959237e-05
