# Supplementary material for: Research on computational propagation and identification of mine microseismic signals based on deep learning
Source: PLoS One. 2025 Oct 22;20(10):e0334641. doi: 10.1371/journal.pone.0334641 (PMC12543183; doi:10.1371/journal.pone.0334641)
Supplement: S1 Data — (ZIP) [file pone.0334641.s001.zip › 000100500001075.xlsx_0.txt_24.txt.txt]

-1.61849840907234e-05
-1.80673859614117e-05
-2.15504392193347e-05
-1.41272760412581e-05
-2.30445565390522e-05
-2.3538281303863e-05
-3.90321437681451e-05
-1.53246692133569e-05
-1.66323747076144e-05
-2.2229137400498e-05
-6.52126250912206e-06
-1.35374042927348e-05
-3.01929033910302e-05
-2.22664757039121e-05
-2.09629385916137e-05
-4.38839804231241e-05
2.78186407830091e-06
-4.36244023851865e-05
-1.30673986537029e-05
-1.39507645629001e-05
-2.07449280450296e-05
-3.13848975890119e-05
-2.08993814466788e-05
-2.17106252185102e-05
-4.28012733201079e-05
-2.52633987073659e-05
-2.17479252852507e-05
-2.66340727641921e-05
-9.0420011091162e-06
-2.30081145794609e-05
-2.65437677911934e-05
-1.1973080113019e-05
-2.39731578800709e-06
-7.22187771181552e-06
5.80626864158165e-06
-1.55404618125478e-05
-3.18056058553642e-05
-1.94787422720345e-05
-2.77674501335448e-05
-2.21423179306372e-05
-1.29824845732185e-05
-1.52637036581149e-05
-2.56356466484163e-05
-2.00731179179241e-05
-2.33592448010871e-05
-1.63193971182309e-05
-2.20885395382818e-05
-5.28813920927281e-06
-3.30382037380589e-05
-1.65133729411191e-05
-2.32661435263337e-05
-3.08262228240841e-05
-2.1054245916834e-05
-2.49238727587576e-05
-3.56047370240606e-05
-1.67656870867642e-05
-3.7730936754117e-05
-1.78421133937362e-05
-3.10967702218508e-05
-1.04987296722931e-05
-3.58445782827396e-06
-3.44481219085841e-05
-2.77623289114492e-05
-7.46297515258538e-06
-4.23480641055124e-05
-1.51241082843704e-05
-3.03955090217311e-05
-1.57813918432382e-05
-1.58603040223992e-07
-1.89305545718033e-06
-2.45313931075236e-05
-3.28180934137125e-05
-2.12191247453558e-05
1.3418803353776e-05
-2.62101722000271e-06
-3.39285711195062e-05
-1.98623964022672e-05
-1.71231132991825e-05
-2.58161087124822e-05
1.57352777914995e-06
-2.69329319791044e-05
-4.88696514492577e-06
-1.37257587625354e-05
-2.68928051432424e-05
-2.19790398643624e-05
-3.15516519318388e-05
-2.76580079637952e-05
-2.28136436969243e-05
-1.51839367092503e-05
-1.54282556325634e-05
-1.73224671647337e-05
-2.7261462129223e-05
-1.72563143952578e-05
-5.64216483272964e-06
-3.24022836217791e-05
-7.62222154577485e-06
-1.91010810445082e-05
-3.15533262309812e-05
-1.09063511633787e-05
-3.4956509332582e-05
-2.04056607453574e-05
3.19735317502295e-06
-1.1890115884205e-05
-3.34139704130286e-05
-3.02910747383566e-05
-6.22394050258602e-05
-2.14942358629104e-05
-7.29202546186949e-06
-3.04757533024055e-05
-4.88265387840898e-06
-2.11270824099288e-06
-3.09787221126255e-05
-9.24253107475236e-06
-1.61885435368212e-05
-2.68453021159985e-05
-3.53113335645772e-05
-2.13903715293426e-06
-2.64760044544378e-05
-3.98188331834103e-05
-2.70117126636741e-05
-1.41378197609246e-05
-3.50102830003097e-05
-2.82267215262561e-05
-2.34388030727612e-05
-3.27942844851418e-05
-3.47999655381384e-05
-7.35372059761884e-06
-2.65145941911228e-05
-7.36239514232799e-06
-2.84120693131931e-05
-1.95551796280443e-05
-3.5843115310387e-05
-5.63740952820018e-06
-1.06965809265618e-05
-7.51005789742309e-06
-2.93915093286681e-05
-2.32852893365966e-05
-2.83338270116304e-05
1.24994790774511e-06
-2.19484784328476e-05
-3.68625233130506e-05
-2.16632069243587e-05
-1.62160728686392e-05
-1.95649567344446e-05
-2.35545449499141e-05
-2.22562778244801e-05
-4.21415259465298e-05
-3.07204735327534e-05
-1.76030805253925e-05
-2.76653966524647e-05
-3.14497568456514e-05
-1.03030687844153e-05
4.17354493771237e-08
-2.58649508085442e-05
-2.04880758981019e-05
-1.09416795132444e-05
-1.89170540517101e-05
-2.48957107573664e-05
-1.70714548573831e-05
-1.39289261373184e-05
-3.58448412229734e-05
-2.50826435717196e-05
-2.34915973692287e-05
-3.81871004555609e-05
-1.56111470907541e-05
-3.61582571048581e-05
-4.13077206374704e-06
-3.25393820346334e-05
-1.56563179897894e-05
-2.01554563400477e-05
-1.54079724322263e-05
-1.06485470121598e-05
-4.89147212996941e-06
-2.40215921936348e-05
-2.92508062581624e-05
-2.05759831463804e-05
-3.64227811697525e-06
-2.32120218529596e-05
-4.59431149913853e-05
-3.28932884069399e-05
-7.13364003422224e-06
-2.18677207297388e-05
-2.4600112713296e-05
-1.45347479021672e-05
-2.98064784199027e-05
-1.55236192406643e-05
-3.43889996347153e-05
-1.25502885263246e-05
-3.29022897579461e-05
-7.03323440410836e-06
-2.82002319894311e-05
-1.86565695357763e-05
-2.07590732143822e-05
-3.90869939128305e-05
-2.58841575036787e-05
-2.57372508288721e-05
-3.43156583278331e-05
-3.11262319901671e-05
-2.19421264745369e-05
-2.20808387334859e-05
-1.90945691151563e-05
-2.35975243116994e-05
-1.88998529950263e-05
-1.4167257527608e-05
-2.07850348078416e-05
6.96991547075806e-06
-2.32022218927595e-05
-2.1694685114488e-05
7.74449298745696e-07
-1.39255952062962e-05
-1.41140846121791e-05
-2.77849172588789e-05
-4.02579071175237e-06
-9.51287363999942e-06
-1.83271758649797e-05
-2.76131331643467e-05
-1.02895208250288e-05
-1.43202555726707e-05
-1.9798438597192e-05
-2.53197450528817e-05
-2.28511624994713e-05
-7.22815785628517e-06
-2.18598549067028e-05
-1.58816208240623e-05
-1.1175229493393e-05
-1.83617995305571e-05
-6.97471448242901e-06
-2.27247464556658e-05
-2.29219121272629e-05
-2.65082639788229e-05
-9.60020762910543e-07
-4.27160021861254e-05
-3.90092307335795e-05
-1.34861449846745e-05
-3.27947490497842e-05
-3.50563240106174e-05
-2.23796936389384e-05
-2.58066083241326e-05
-2.29126353030933e-05
-4.16422484861632e-05
-2.09295888979605e-05
-2.01645288557915e-05
-3.47585789150696e-05
-1.22565914938012e-05
-1.33336280824153e-05
-2.27070071013252e-05
-1.06668345914974e-05
-2.49398158256646e-05
-1.75464037482022e-06
-1.14186829510437e-05
-2.57800850400096e-05
-2.06582668083227e-05
-9.64854661211349e-06
-4.50662107824922e-06
-1.02939256344857e-05
-2.73739418273735e-05
-3.07682880465649e-05
-1.69743376000813e-05
-1.50454826345394e-05
-4.61432889537015e-05
-1.45740833313409e-05
-8.47016516309087e-06
-2.64457248080691e-05
-1.73543730606354e-05
-1.56450081652773e-05
-2.26580315844259e-05
-5.1587339887082e-06
-2.28937598333389e-05
-2.06498748583144e-05
-2.15424812110784e-05
-2.95822060709009e-05
-1.91467548191493e-05
-6.62413137467822e-06
-1.65770563876574e-05
-1.19421215269653e-05
-3.81222024806185e-05
-2.18914188146138e-05
-9.89413204408759e-06
-4.28346141485246e-06
-6.84518701502728e-06
3.71442088686314e-07
-1.13005762046718e-05
-4.10016371039594e-05
-2.28954332482357e-05
-3.68793222792381e-05
-4.48672489497707e-05
-2.41515121042846e-05
-3.06211195250576e-05
-2.79202981841889e-05
-2.78137725917341e-05
-1.405855876885e-05
-2.51318506226849e-05
-1.63191014060391e-05
-1.66429368881686e-05
-3.21609299042026e-05
1.19289423412876e-05
-1.66774524995434e-05
-4.09304882265975e-05
-1.84326486577579e-05
-1.05829986871149e-05
-1.09568189465049e-05
-3.92651259537893e-05
-2.76509356851139e-05
-1.81118374361551e-05
-2.63210851963862e-05
-3.47531464624169e-05
-3.93165086766117e-06
-6.94257714437252e-06
-3.82252196200453e-05
-2.89255859502281e-05
-8.20193532353981e-06
-1.25587662593754e-05
-2.67172409906352e-05
-2.93062052095118e-05
-3.1600977449632e-05
-1.95437626624124e-05
-6.43406756805722e-06
-6.12623035171032e-06
-7.40498215585886e-06
-4.40757902406921e-06
-2.39902741349156e-05
-1.84820385478556e-05
2.59309755315081e-06
-2.28968868993597e-05
-1.88678501512979e-05
-1.75907257135726e-05
-2.70328948097444e-05
-2.00857294001806e-05
-1.92295019887015e-05
-1.75457848212313e-05
-2.13221388524147e-05
-1.08843520845103e-05
-1.45153350150462e-05
-3.39318366060373e-05
-3.07318918098255e-05
-1.16607144506986e-05
-1.41088012159785e-05
5.31337961450649e-06
-2.7343222395247e-05
-1.82217681177934e-05
-3.12129214569691e-05
-1.66065204921082e-05
-2.57658585144764e-05
5.94018967608439e-06
-5.98010260740386e-06
-2.96732544763381e-05
-5.06554629228551e-05
-3.85001507822447e-05
-2.66802100011612e-05
-2.5242034577197e-05
-3.31906262607596e-05
-5.58541866974027e-06
-2.26849538124134e-05
-1.85640160162304e-05
-1.96941769624407e-05
-1.789335963076e-05
-4.75892721956943e-05
-2.81224479488018e-05
-2.10775914573116e-05
-1.64704300958743e-05
-2.78950092158423e-05
-2.34630103432244e-05
-2.67830192234476e-05
-1.58601262267831e-05
-5.27336518709439e-05
3.29637409705705e-06
-9.01815857775512e-06
-2.65422125893994e-05
-3.32665464490629e-05
-3.57193372947285e-05
-2.31033892107177e-06
-1.55653497623906e-05
-3.55251032214138e-05
3.64232426593432e-06
-1.54815720239378e-05
-3.26118385229856e-06
-2.22975181565453e-05
-1.26899215576451e-05
-4.3299466356216e-05
-1.3271324408666e-05
-3.85950105398836e-05
-1.47367632366641e-05
-1.74639573969489e-06
-2.45580774852302e-05
-1.81746623533229e-05
-2.19142764978224e-05
-7.37860163134851e-06
-2.25415218779989e-05
-1.26520480051333e-05
-3.31635877871114e-06
-2.07550438553749e-05
-3.9669318873002e-05
-1.99338109706198e-05
-8.85462989776416e-06
-1.76640754881128e-05
-6.34121910634169e-06
-6.10947457494476e-06
-1.55751859057718e-05
-2.70495282336846e-05
-3.28224868070465e-05
-3.65311963184112e-05
-1.14930982302704e-05
-1.20216472482442e-05
1.19636039812531e-06
-2.95769727378237e-05
-2.32016718823276e-05
-2.58956788088665e-05
-3.27386408847242e-05
-2.36186262766363e-05
6.82875217171018e-06
-1.75678757364007e-05
-3.10050827620342e-05
-1.87427855378374e-05
-2.68215698820748e-05
-2.58652000952279e-05
-1.30149745052869e-06
-3.00419822728171e-05
-1.24336990313766e-05
-1.85911073942918e-05
-3.15799224747161e-06
-2.66260810646498e-05
-1.10463943439826e-05
-6.12159356279026e-05
-5.69127368668077e-05
-2.8721273808429e-05
-1.04489117339446e-05
-3.50037991741825e-05
-1.90436954197922e-05
-2.76331357203876e-05
-1.77096500912899e-05
-6.14706947201137e-06
-3.83538486955695e-05
-2.79621185731403e-05
-1.39803369949242e-05
-1.55552383951683e-05
-3.48395604373242e-07
-3.55656944615094e-05
-2.62686675972931e-05
-2.99330698813875e-05
-2.46621443985269e-05
-8.04206045566923e-06
-2.22314814132724e-05
-1.87475917830934e-05
-2.75122761021914e-05
-2.35438496777753e-05
-3.04938931665895e-05
-3.21164350255817e-05
1.18091608997593e-05
-2.72407408701771e-05
2.37861022640174e-07
1.18000531811483e-05
-5.47788523067075e-06
-3.33202274769992e-05
-1.20628261893429e-05
-2.30130476505377e-05
-7.02089472996413e-06
-2.7995466958727e-05
-1.97873017862211e-05
-1.88182531641889e-05
-2.13950681895331e-05
-2.12408284052895e-05
-8.38149820535975e-06
-2.40289024853962e-05
-3.19088423009489e-05
-1.22007661251331e-05
-4.59826157140274e-05
-1.87151651304777e-05
-1.72603326788286e-05
-1.33232182491724e-05
-2.69876114866577e-05
-1.51315434774597e-05
-4.16350758734168e-05
-6.18853605749491e-06
-2.39634218059533e-05
-2.96719008573614e-05
-3.24642485406545e-05
-4.33469957875706e-05
-3.48266069593565e-05
-3.15656194274023e-05
-1.7584909921881e-05
-1.9982483914788e-05
-1.4103704168533e-05
-1.74428933540388e-05
-2.96920445761212e-05
8.3976880916345e-06
-5.53151065257819e-05
-2.20683210177573e-05
-2.62738858290368e-06
-2.63743261378455e-05
-2.58844161615646e-05
-2.94052294139761e-05
-1.80287270087613e-05
-3.99676214266426e-05
-1.73730322850251e-05
-2.48665864952679e-05
-3.11322237102968e-05
-2.03307156166895e-05
-5.11758048740478e-06
3.55704492566007e-06
-3.04812187423893e-05
-2.94674742533902e-05
-1.97684637693032e-05
-3.5550167629111e-05
-1.59878377182123e-05
1.38451444584304e-06
-3.61053380134323e-05
-2.55157450248343e-05
-9.07865461794973e-06
-1.12172325436392e-05
-1.70615650916379e-05
-1.34894805176125e-05
-1.06273789178146e-05
-1.02201569783393e-05
-2.49877865556911e-05
-8.18877347508918e-07
-3.32196942177976e-05
-2.03015057434207e-05
-3.04598369488187e-05
-4.53585883836977e-07
-4.06589471513664e-05
-3.84414349074371e-05
-7.5448675557137e-06
-2.47179527672869e-05
-3.65161944417162e-05
-1.14957538362175e-05
-2.3125245324644e-05
-2.13264998185689e-05
-2.06090446129988e-05
-1.35484333561684e-05
-7.11976714952626e-06
-2.54946417690854e-05
-1.77218088529384e-05
-3.33523067911166e-05
-1.76623739193705e-05
-1.85529874959536e-05
-2.67899945507082e-05
2.3625528168625e-06
-9.92652835954305e-07
-1.78903872615726e-05
-2.43874693638557e-05
-5.5131058190885e-06
-3.14217949601253e-05
-3.79191677204741e-05
-3.41385404871314e-05
-2.0148012504106e-05
-3.22124324571722e-05
-7.57641569119313e-06
-8.15991657860487e-06
-3.18588621994545e-05
-2.98669419846238e-05
-1.41405991317345e-05
-1.3342888010432e-05
-2.21252107694195e-05
-1.02728054699097e-05
-3.7944683738686e-05
-3.67272538113336e-05
-2.42494154468702e-05
-7.78806571888418e-06
-2.06384440152608e-05
-2.61206365582438e-05
-2.20986737175791e-05
-1.82270275307035e-05
-2.9530089592439e-05
-2.76110103329648e-05
-1.77183648418659e-05
-2.80781697799606e-05
-3.17081527595652e-05
-2.6748734443621e-06
-3.10862856776173e-05
-2.63776736851241e-05
-9.86990185576403e-07
-4.36892363395057e-05
-1.96935242424184e-05
-1.34718826038572e-05
-2.2805721257615e-05
-2.67382703733159e-05
-2.31517336877016e-05
-1.86078314088057e-05
-1.22123273509186e-05
-1.56473316970453e-05
-3.83814841904532e-05
-2.06659580590613e-05
-1.01830888576123e-05
-1.48592415618151e-05
-2.66448007380478e-05
-3.26098098824997e-05
-1.59416261139968e-05
-5.1015504684021e-06
-1.62100922292885e-05
-2.27933555257049e-05
-3.88879917637333e-05
-7.23665626667795e-06
-7.49633687142208e-06
-1.69471393850781e-06
-4.19318996623937e-07
-1.89629136947701e-05
-1.01804053082184e-06
-2.99153137173087e-05
-9.3335127298909e-06
-1.5014583883478e-05
-1.72815154655557e-05
-3.62909774275851e-05
-2.35078021330224e-05
-2.49842210853488e-05
-3.67527225514244e-05
-4.54795904733121e-05
2.58047031019325e-06
-1.07858489768686e-05
-1.78187556477161e-05
-1.45140213518184e-05
-1.65838637612426e-05
-1.2083219679884e-05
9.16489040593653e-06
-4.04451033539686e-06
-2.89061225933037e-06
-2.33519306523787e-05
-1.29805827018291e-05
-4.34762230888317e-05
-1.9260410390799e-05
-9.24786203361783e-06
-1.63836650168495e-05
-1.27824577848344e-05
-2.8184727276596e-05
-2.36508589962324e-05
-1.25590985283643e-05
-1.51366626718853e-05
-1.31023922753077e-05
-8.71908002002925e-06
-2.74351053259289e-05
-3.0677208397978e-05
-2.71742768553657e-06
-3.58479506676083e-05
-3.42218655756149e-05
-1.57266100633674e-05
-2.64589763371864e-05
-2.25162025677417e-05
-1.76009091588637e-05
-3.43640810737454e-05
-3.94705829511472e-05
-4.98982913381574e-05
-1.12382686317997e-05
-1.11686195455182e-05
-3.80463590906215e-05
-1.49945480859758e-05
-1.37629476960032e-05
-1.34837994649367e-05
-1.87133411671936e-05
-1.7176176223861e-05
-2.97707772920305e-05
-2.89251220145993e-05
-2.98935431205565e-05
-1.14807521208567e-05
-1.06908858708758e-06
-2.9932023304497e-05
-1.14892073574212e-05
-5.22162062339397e-05
-2.28888223105089e-05
-2.76834079941972e-05
-1.82041977364428e-05
-1.84502380831217e-05
-3.03665948394419e-05
-1.0775076685212e-05
-2.75320552165809e-05
-2.87214042845004e-05
-2.52574695264348e-05
-2.53370476763594e-05
-4.17579252582671e-05
-2.23466742809671e-05
-3.26332965144003e-05
7.5192065985426e-06
-2.36002082294161e-05
-2.63252295098305e-05
-3.14759790517493e-05
-3.54539905316952e-05
-1.62186620162683e-05
-1.34028641974658e-05
-2.93486606503461e-05
-1.96612539298971e-05
-3.70349208139585e-05
-1.78069751454537e-05
-1.1166128878081e-05
-5.48717494461222e-06
-1.64256891115913e-05
-2.54878740522765e-05
-3.12162434331381e-05
-1.35680474694182e-05
8.7235483158213e-06
-1.56594592671852e-05
-2.45984312740498e-05
-2.16047641819075e-05
-1.62768378980648e-05
-1.64608707075889e-05
-4.30345394470888e-06
-2.14883368097687e-05
-4.73907058144772e-06
-3.81958248912826e-05
-9.73665024119886e-06
-2.05115422224147e-05
-8.29706898932184e-06
-2.86667967382651e-05
-6.62641293039142e-06
-3.41181845671053e-05
-3.33869753908964e-05
-5.35720868956066e-06
-2.2527530946135e-05
-1.4063303875419e-05
-3.18769698858471e-05
-1.42542212762135e-05
4.75041298860008e-06
-1.14876858989868e-05
-3.39824203410711e-05
-2.75635473524303e-05
-2.96192555073503e-05
-1.76619670793441e-06
-3.03481536956338e-05
-1.56858564286599e-05
-2.30573500134657e-05
-2.8317333594987e-05
-3.7446156950894e-05
-1.08990049353122e-05
-1.48266794143842e-05
-1.5609790097926e-05
-1.93420286900278e-05
-4.01430379498459e-06
-2.14788651155527e-05
-2.21561536393371e-05
-3.07921552477335e-05
-1.37597983953167e-05
-3.54781466273527e-05
-2.70019434029358e-05
-1.65898022079139e-05
-1.09834878445211e-05
-3.96892281720697e-05
-2.29300003432708e-05
-2.28232219160253e-05
-2.00992964601549e-05
-6.10805398804227e-06
-2.63874251582207e-06
-2.9319684435294e-05
-2.97563234949576e-05
-2.74463444333078e-05
-1.62395410024317e-05
-2.75879313933719e-05
-2.35848058680557e-05
-3.36637341094347e-05
-9.94609757244763e-06
-3.58935595002358e-05
-4.0071498997411e-05
-1.81177654842233e-05
-2.83854221028735e-05
-1.99958042731023e-05
-3.45837025424095e-05
-3.20304014661876e-05
-2.11560257897803e-05
-5.75159937231982e-06
-8.69179449765958e-06
-2.76307407669602e-05
-8.92126802661875e-06
-3.52715810454872e-05
-8.47035481876209e-06
-2.56530002208148e-05
-1.62007347175915e-05
-1.50914349220646e-05
-1.5052517176255e-05
-1.17459056112203e-05
-4.06547603639933e-05
-1.79325862403153e-05
-8.21402391790686e-06
-1.60550581236666e-05
-9.983748829009e-06
-8.5173271872827e-06
-1.9163265512589e-05
-2.21029649161963e-05
-2.1403294657498e-05
-3.51657627529239e-05
-3.38809935109896e-05
-3.81085549040568e-05
-3.48694055200116e-05
4.83572062679998e-06
-1.45145400302718e-05
-2.50816195499157e-05
-2.05078841123432e-05
-8.23465892385958e-06
7.90382828338048e-07
-6.56762123047093e-06
-2.41056608211813e-05
-3.08777302634679e-05
-5.0020162782633e-06
-1.37753174461866e-05
-1.36457442462274e-06
-4.17728473899604e-05
-3.31416843194976e-05
-1.98547071941322e-05
-1.62034947859143e-05
-8.98635647365548e-07
-4.34401928922338e-06
-1.91515188475749e-05
-1.47087999458965e-05
-2.88617461521322e-05
-1.29137333459216e-05
-5.46382598347043e-06
-2.10697921321652e-05
-2.62258513775393e-05
-2.33417796404494e-05
-1.69729007613915e-05
-1.09961250446619e-05
-1.33195861289466e-05
-1.16236568744941e-05
-3.57662055872503e-05
-2.20842865044647e-05
-4.34186160908513e-05
-1.98705180054485e-05
-1.13319232082901e-05
-4.00093817588604e-05
-2.21768713725757e-05
-2.7023979556701e-05
-4.08213283081288e-05
-3.80191020007099e-05
1.4309085636577e-05
-1.64976256164622e-05
-1.56547732243927e-05
-2.44424928154881e-05
-4.48805948412503e-05
-3.24390907543665e-05
-3.02850411348678e-05
-2.01892723346777e-05
-1.23571238317926e-05
-2.66485581675897e-05
-1.08152998045911e-05
-1.49197058239749e-05
-1.98465860493998e-05
-1.27378344384958e-05
-3.93917826033299e-05
-6.11202371396977e-06
-2.70202810774969e-05
-8.81360789850277e-06
-9.05582076122613e-06
-7.47949546253403e-06
-1.70663674263312e-05
-3.60325483307414e-05
-1.2436459467393e-05
-1.31102731924071e-05
-2.17028780388955e-05
-4.44766688805994e-06
-3.20297288974473e-05
-1.45020710281478e-08
-1.3492892058206e-05
-1.03753907238667e-05
-3.11304509749382e-05
-2.35587179948421e-05
-1.38779951259543e-05
-3.48713845239724e-05
-3.08650563471982e-05
-2.60624656783288e-05
-3.92069573847056e-05
-1.54174979917026e-05
-2.35243179421269e-06
-2.96094248729179e-05
-2.0767817077624e-05
-3.34825472742414e-06
-1.35355294993035e-05
-2.44382917734983e-05
-2.79166695035072e-05
-1.26332055831556e-05
-6.69847360349348e-06
1.90840138524922e-05
-2.20150755387506e-05
4.66422510881502e-06
-1.95649978354094e-05
-1.65555363990334e-05
-3.09113209408005e-05
-2.33031996779284e-05
-3.1505767811822e-05
-3.98835928254751e-05
-6.41111809971391e-06
-2.62490184983143e-05
-2.46210687898914e-05
-3.86128081268523e-06
-5.57957200478647e-05
-2.62878549400824e-05
-2.19996749889053e-05
-5.2035177874975e-05
-2.28302435959924e-05
-3.9516764638179e-05
-2.55156929920711e-06
-1.53839617003343e-05
-2.71566859095564e-05
-1.98406915082324e-05
-2.65207361760719e-05
-2.18254704463842e-05
-8.42347784494388e-06
-2.61802148886573e-05
-3.22796002686967e-05
-1.48838552654586e-05
-3.17474089959905e-05
-1.55288770700749e-05
-3.13317764202153e-05
-1.08718781454256e-05
-2.74314234226581e-05
-5.5063611654069e-05
-3.24362994040951e-05
3.69947848334996e-06
-1.98541829220311e-05
-3.27205753211342e-05
-3.07863835077794e-06
-2.31807621820067e-05
-8.93819422694804e-06
-1.86444665816796e-05
-1.90315077128814e-05
-1.40081530212651e-05
-1.89177695806477e-05
-1.84837632104304e-05
-3.55233002953511e-05
-2.44138630019395e-05
-2.88652570964486e-05
-2.37465884354882e-05
-3.06942065679744e-05
-1.59732906760418e-05
-1.19268475315505e-05
-5.61989735653641e-06
-3.06785303647186e-05
-8.98122757602577e-06
-4.49774960999126e-05
-8.24105405651827e-06
-2.36952412693092e-05
-6.10707105693892e-06
-2.60182718897605e-05
-3.46073058628404e-05
-1.27501856780922e-05
-2.48166563562754e-05
-1.59013869069856e-05
-2.12976961849767e-06
3.37608403614708e-06
-4.17808167606464e-06
-7.11104305518958e-07
-1.91105123144795e-05
-1.28008090444025e-05
-6.56738590786984e-06
-9.60564021281934e-06
-6.88472842762298e-06
-2.53771321071238e-05
-1.08742428234281e-05
-2.08538680690264e-05
-2.39895811040632e-05
-2.16237744066031e-05
-2.00445719881953e-05
-2.66498954937475e-05
-2.39423687435239e-05
-5.21678394443764e-08
-6.4642053379718e-06
-2.36622355130611e-05
-6.768914268015e-06
-1.8730059736916e-05
-3.09324191881759e-05
-4.15153272663608e-06
-1.2882440019225e-05
1.23377507000643e-06
-3.92732788821638e-05
-1.50798615524402e-05
-6.7684544453805e-06
-1.08771258925448e-05
-9.52918312923446e-06
-2.74061326643025e-05
-5.70859587360942e-06
-3.39728721066713e-05
-2.10325616326097e-05
-3.17586419570524e-05
-2.97458493152159e-05
-4.77496114528888e-05
-5.84522186280458e-06
-1.90329007069721e-05
-1.44242061596351e-05
-1.02124046536113e-05
-3.22326679600818e-05
-1.40779070437404e-05
-1.79068300865802e-05
-2.58437636842281e-05
-4.69568796690895e-05
-6.17972392183302e-06
-1.93150273174271e-05
-2.28752296055874e-05
-3.61428812509942e-05
-2.00035045553485e-05
-2.42213937478992e-05
-2.36155359851888e-05
-1.38895935035739e-05
-1.3048214185739e-05
-1.87115531993851e-05
-3.35291314567237e-05
-8.13045436579752e-06
-2.77393013984124e-05
-4.72082659828201e-05
-1.64094012351146e-05
-3.33008335591171e-05
-4.26257022576685e-05
-5.99746671028976e-06
-3.40767615065084e-05
-8.08282460223433e-06
-1.36238917705121e-05
1.73442656835497e-05
-3.51670105604716e-05
-2.5056860286913e-05
-6.89543889558482e-06
-2.24308982376557e-05
-2.36473598992816e-05
-2.66473612395366e-05
-3.73465543841629e-05
-1.79090351527415e-05
-3.03768805556441e-05
-1.2319504758077e-05
-1.02470329922715e-05
-1.65243495780068e-05
-2.43203517332082e-05
-1.14716092387147e-05
-2.07886191828787e-05
-1.44075439071776e-05
-1.2079886796623e-05
8.0908746317467e-06
-2.2315881887452e-05
-2.31517264323894e-05
-3.25710369766449e-05
-2.73183564275358e-05
-1.09330065521209e-05
-2.13826961407068e-05
-1.21171046920361e-05
-2.01473835935268e-05
-2.20936978863919e-05
-5.04333041569744e-06
-1.73854227222211e-05
-1.27385879529936e-06
-1.09883872416747e-05
-4.84147328029443e-06
-1.74381559818392e-05
-2.25373702900392e-05
-2.62347942056559e-05
-1.55287874091668e-05
-1.90908413366457e-05
-2.75485073394819e-05
-1.91533352504039e-05
-3.28962360136142e-05
-2.62408297337496e-05
-7.2412787255048e-06
-9.96323038629342e-06
-8.22902135204959e-06
-4.81465208211173e-06
-3.50898999147564e-05
-1.24945461822317e-05
-1.88844542329372e-05
-9.95914814619202e-06
-4.14947795450232e-05
-3.45325424074943e-05
-2.76806365623727e-05
-3.50611492724888e-05
-1.7508185213401e-05
-2.20440163352623e-05
-3.2160525096608e-05
-2.99045385967243e-05
-1.25807084777667e-05
-3.58172361494004e-05
-3.05119521024237e-05
-3.09729387738564e-05
-1.48651871111638e-05
-2.07896999485249e-05
-2.05228455690228e-05
-2.33491533958507e-05
-1.66357803182363e-05
-2.67323076201632e-05
-2.68802472332845e-05
-6.8901812901564e-06
-3.75564510018834e-05
-7.83711454198743e-06
-2.94959798116454e-05
-1.78715614215952e-05
-1.9708602520207e-05
-2.40966508188213e-05
-9.06010857660222e-06
-3.41094405552724e-05
-1.4822047785874e-05
-2.61904011039747e-05
-2.84208275308289e-05
-1.36422219506703e-05
-5.34409576633169e-06
-1.74632658817232e-05
-2.00928250418286e-05
-2.68257125639426e-05
-2.43197485361877e-05
-1.79805071641761e-05
-2.103416738714e-05
-1.0912062384442e-05
-2.76148162496261e-05
-1.49544853839358e-05
-3.84961919772862e-05
-3.00750486478826e-05
-3.28214778383596e-05
-1.58452410933497e-05
-1.3837694149793e-06
-2.76071691055138e-05
-9.4420685173548e-06
-1.00008984746806e-05
-4.0879360578568e-05
-2.99678888520048e-05
-2.42234224308733e-05
-2.04147746709783e-05
-2.88319464895726e-06
-1.63643943547555e-05
-1.42201379823948e-05
-1.4917231869112e-05
-1.31180332307827e-05
-8.15894478124316e-06
-3.87994937156086e-06
-2.43569981925045e-06
-3.61155233812961e-05
-1.68359172913329e-05
-6.71890080051498e-06
-1.79432221301194e-05
-4.78658511489501e-05
-2.03943896466303e-05
-2.51681702929443e-05
-4.01532204451432e-05
-2.88187975779636e-05
-3.36642193305172e-05
-3.41276867544519e-05
-1.647555608984e-05
-2.51611544933874e-05
-3.08792062023848e-05
-3.83579081561045e-05
-4.1291445077568e-05
5.75353849177938e-06
-1.34829430319345e-05
2.687747682837e-06
-5.59018034829276e-05
-1.02310755877909e-05
-1.22945577017613e-05
-1.79542831499e-05
-1.10602356373415e-05
-2.19249180040517e-05
-2.35210562323058e-05
-1.00812421718404e-05
-3.32131317317598e-05
-2.97827673195809e-05
-4.17791141679595e-05
-2.00500609211164e-05
-1.33373745984366e-05
-3.12731795470763e-05
-1.75850787641796e-05
-4.70730136199989e-05
-5.84158535276462e-06
-1.99435478946832e-05
-2.72990426928843e-05
-3.10927886199474e-05
-3.20276448447826e-05
-4.06515396034085e-05
8.07128424845363e-06
-6.06229477847958e-06
-1.73018408192664e-05
-2.39061968124577e-05
-1.32794071018463e-05
-1.46131737623864e-05
-2.59695826458035e-05
-1.89105588964011e-05
-1.38800541301838e-05
-1.91978491881075e-05
-1.11299384714398e-05
-1.83933491841679e-05
-1.68097348712773e-05
-1.1631743572478e-05
-9.14363699450092e-07
-1.78994776974549e-05
-2.22415942049597e-05
-3.99380759953856e-05
-1.43352549807473e-05
-3.70561091744435e-05
-1.70501509041796e-05
-2.4697599090462e-05
-1.51442889201057e-05
-2.99303843287563e-05
-6.67815437191712e-06
-1.09901924649466e-05
-2.72821042453566e-05
-2.31062660330009e-06
6.2443294796656e-07
-3.61849708609892e-05
-1.52102253380362e-05
-2.38842894833524e-05
-7.39918586676677e-06
-3.67009704838141e-05
-1.20979940838953e-05
-2.24830960109777e-05
-1.02480034183804e-05
-1.6101996760393e-05
-1.50917770790068e-05
-8.52761624406847e-06
-3.92066176604512e-08
-2.51961188402358e-05
-2.92578463019656e-05
-2.4774599690949e-05
-9.789165031662e-06
-9.28186672277219e-06
-2.58035746230518e-05
-7.05446600003675e-06
-1.22547916191784e-05
-2.64086905067761e-06
-3.46377928513915e-05
-3.44266176615499e-05
-1.88408580813993e-06
-1.11832385454846e-05
-3.65321440280467e-06
-2.95335169724271e-05
-2.20359735142005e-05
2.8305159059994e-07
-1.87879534758497e-05
-1.69663601163588e-05
-1.13544199944327e-05
-2.8898502719017e-05
-2.13929057425742e-05
-2.58750365005583e-05
-2.15999348957725e-05
-2.49742948131302e-05
-3.35236961601111e-05
-1.89833509872724e-05
-3.75515397325067e-05
-3.15101609491439e-05
-3.96084226049948e-05
-3.44983303728751e-05
-1.82660430445277e-06
-1.30833566654981e-05
-2.10960594524878e-05
-3.76400046936149e-05
-2.04927669729665e-05
4.76934057765214e-06
-2.22568183894806e-05
-5.67689000100374e-05
-1.86756989562454e-05
-3.50630262652291e-05
-1.19348812212903e-05
-1.40593807872783e-05
-6.11660348102019e-06
-2.33909448222817e-05
-3.36567211591374e-05
-5.91057995257099e-07
-1.81057610945433e-05
-6.66042042796946e-06
-1.9862672331299e-05
-1.39276052133689e-05
-3.11093887114443e-05
-2.51707290889302e-05
-1.51055112445367e-06
-1.34949203190354e-05
-1.40456697360951e-05
-2.73304688327749e-05
-2.91771008012432e-05
-7.90261903120305e-06
-2.83726766345438e-05
-2.72055222627451e-05
-1.39994170550916e-05
-3.26600478456859e-05
-4.30680206134259e-05
-2.97422684288019e-05
-2.11284205498837e-05
-2.43473960939627e-05
-2.33895173802987e-05
-2.35909208988177e-05
-1.43102708478065e-05
-4.06465808080687e-05
-1.94583550375134e-05
-1.53485668186144e-05
-1.61817679334819e-05
-3.44338405935549e-05
-2.32903372849726e-05
-2.58228805289826e-05
-1.6496109367237e-05
-3.68621226432647e-05
-2.39604949573416e-05
-1.3897902041566e-05
-3.96518960384583e-05
-2.15850476077464e-05
-2.66157854755758e-05
-3.21587656428274e-05
-4.43729246627212e-06
-3.59763600287029e-05
-3.1538366085907e-05
-1.9807495040267e-05
-3.58693853614823e-05
-1.15132698374578e-05
-1.62720715754354e-05
-1.73186618296708e-05
-1.660505758161e-05
-3.68978124367089e-05
-1.42064742786312e-05
-2.52864974591874e-05
-9.4336842928786e-06
-2.42761523673445e-05
-1.21949359366506e-05
-2.90987915188727e-06
-3.61515865478721e-05
5.33440239083531e-06
-2.50572028140472e-05
-1.88238995504213e-05
-6.58606769038523e-06
-3.95371952318454e-05
-1.62394457684242e-05
-8.04477997193863e-06
-2.49717727323036e-05
-3.13049780820944e-05
-1.76983190373194e-05
-3.1091729682077e-05
-2.80824519965774e-05
-1.78238356800223e-05
-3.72745903674051e-05
-3.50840594673152e-05
-1.00877096833353e-06
-1.20341093599195e-05
-4.02210838321885e-05
-1.77494320486916e-05
-2.44522716161661e-05
-3.69363927687335e-05
-8.4511981137402e-06
-2.66024167678905e-05
-1.67827521074194e-05
1.01829629599938e-06
-2.25811514260869e-05
-3.1056548994327e-05
-2.77509615994198e-05
-1.58239502108928e-05
2.33571166563846e-06
-1.76748776226258e-05
-1.76060767495892e-05
-2.86847385169193e-05
-1.05671142197794e-05
-5.55830610448035e-06
-6.02079943919962e-06
6.58689040650173e-06
-1.66845686588211e-05
-2.23115795585636e-05
-1.41036034073353e-06
-9.81590610691221e-06
-2.12902093586704e-05
-1.51510446353182e-05
-2.12980217776108e-05
-1.78452486848938e-05
-3.33804119894948e-05
-1.69091917907703e-05
-1.95480030658125e-05
-1.02722249169111e-05
-3.42755734420496e-05
-2.10709137828753e-05
-2.36460318878905e-05
-2.8548234079501e-05
-3.26611154565762e-05
-1.26330370122342e-05
-2.31936199178502e-05
-1.84535353199433e-05
-4.23333884250773e-05
-2.34369336448862e-05
-2.1161154934924e-05
-2.83615468290641e-06
-2.67075303918795e-05
-9.226167193679e-06
-3.36583010486923e-05
-1.70383412517959e-05
-1.08920546569451e-05
-2.70361831186823e-05
-5.44884505524422e-06
-3.56833755300389e-05
-9.62068015647962e-06
-2.62359985482464e-05
-5.88073493170648e-06
-3.48414651089056e-05
-3.26977709870696e-05
-1.77304583631474e-05
-3.40188369761511e-06
-1.65942476328422e-05
-2.01476686703203e-05
-3.1518085551583e-05
-2.69111984769777e-05
-1.07849168885623e-05
-2.91070510117862e-05
-2.24624668347105e-05
-4.30912916369889e-05
-2.30944090067319e-05
-1.50961474285456e-05
-1.44202804078239e-05
-3.60546738968967e-05
-4.19251161263466e-05
-1.76820978578578e-05
-2.41389816950155e-05
-4.25326880386126e-05
-1.20401855818806e-05
-1.73494510291678e-05
-8.75629687753763e-06
-3.62659733332624e-05
-2.47397088058125e-05
-2.14054214151177e-05
-2.94968721285827e-05
-2.95371803306137e-05
-7.13523932861466e-06
-2.21148040196112e-05
-2.11308363726703e-05
-2.47546326816858e-05
-2.21410168789272e-05
-2.34402551090953e-05
-3.23361531469407e-05
-8.54412363288185e-06
-2.2293038083064e-05
-9.06424002184767e-06
-1.62461620801195e-05
-3.07325881821759e-05
-2.19320782877385e-05
-7.21044119935576e-06
-5.81330559035272e-07
-1.49308104458052e-05
-1.43946378508707e-05
7.99299187303731e-06
1.20568647556245e-05
-2.39572605701153e-05
-1.75536617491552e-05
-8.74490654257307e-06
-2.13736609859857e-05
-2.33915276767304e-05
-2.18084781840408e-05
-1.86532012288481e-05
-2.358101138908e-05
-3.84877123354239e-06
-1.09189021097376e-05
-1.36000277748724e-05
-2.12327396221426e-05
-5.99319194927556e-06
-7.02972395938566e-06
-1.48510322290117e-05
-1.19174743141665e-05
-1.90061317993224e-05
-1.205311341237e-05
-3.71064767859394e-05
-1.52831169836393e-05
-2.73424631856572e-05
-6.43162552002005e-06
-2.4228671322511e-05
-2.04604426960734e-05
-4.63446964930039e-05
-9.70766099609488e-06
-2.34651002273143e-05
-4.47439663127479e-05
-3.1737181658987e-05
-8.87752338075736e-06
-1.64785450525914e-05
-3.70063883741794e-05
-8.80009723999141e-06
-3.59341342771749e-05
-5.96278410591662e-06
-6.55851257789595e-06
-3.00152418651321e-05
-2.39371418486063e-05
-1.22029703689416e-05
-3.10221764821105e-05
-4.74738850975216e-06
-8.14549803967198e-07
-2.14474162468783e-05
-1.82538994246582e-05
-1.61244231514703e-05
-2.2136021814681e-05
-2.70033226518357e-05
-1.99941988903765e-05
-2.3062270374023e-05
-3.23701177878433e-05
-2.95727854664974e-06
-2.49662002793758e-05
-2.25977060397769e-05
-2.0532169624806e-05
-1.95766613871343e-05
-1.7341457102898e-05
-5.8027674362953e-06
-6.36109936168057e-06
-1.96168482746077e-05
-7.00702270040613e-06
-7.02975925525798e-07
-4.26860958944394e-05
-3.68193981305349e-05
-6.69413966154475e-06
-1.8492294120773e-05
-3.41390914548518e-05
-3.34699896048051e-05
2.83130820847176e-06
-1.88842058210997e-05
-2.67405864142636e-05
-2.42684802230366e-05
-9.64764339203391e-06
-1.85779726595616e-05
-2.09112639644516e-05
-1.76619410623986e-05
-2.74572982472281e-05
-1.26194376048157e-05
-2.18476023731945e-05
-2.29852378583071e-05
-2.44071342457077e-05
-1.4911303115603e-05
-1.05018036813102e-05
-1.45615944547599e-05
-8.32079444073627e-06
-3.38660621119881e-05
-2.64435552281455e-05
-6.25686167387569e-07
-8.4865831090411e-06
3.48123761427912e-06
-2.66124635223272e-05
-1.89669021707762e-05
-1.66929651778744e-05
-2.64094378767096e-05
-1.56694926404332e-05
-2.9220933701046e-05
-4.79571949960893e-05
-2.76952666463352e-05
-2.57089908881389e-05
-2.58038033704605e-05
-4.75801282508449e-05
-2.90868293993952e-05
-3.28803592036349e-05
-3.99640152240971e-05
-1.79443919121436e-05
-2.85698282592485e-05
6.67909246892257e-06
-2.15423402122374e-05
-7.9588240653257e-06
-4.96676705381776e-06
-2.6899851794091e-05
-2.52128875744723e-05
-5.17988623545164e-06
-3.10101878251193e-05
-1.57842085810476e-05
-1.05269839836799e-05
-3.63336838682291e-05
-1.51970233976508e-05
-2.42028530802208e-05
-2.65090988210632e-05
-2.4963799835527e-05
-2.1057337817649e-05
-4.01978303923133e-05
-2.54113764542462e-05
-2.41705604292275e-05
-3.43329328410165e-05
-4.42003515294472e-05
-9.98398903283287e-06
-2.02467669553122e-05
-1.92518494394282e-05
-3.56711816372282e-05
-3.2212696660459e-05
-1.45370711990033e-05
-8.15075892956833e-06
-2.28892945139665e-06
-1.80304899997443e-05
-2.13941686262834e-05
-2.33551867996634e-05
-1.89539598394842e-05
-3.3194357511305e-05
1.78521124940129e-06
-2.10344489311014e-06
-5.14821389665727e-05
-1.54277630014873e-05
-3.77602847575611e-05
-3.57113232866251e-05
-2.4576677886444e-05
-2.65344350481574e-05
-2.12822039129207e-05
-2.69237921380454e-05
-2.11488814350273e-05
-1.20844715011367e-05
-1.16444080533148e-06
-2.37938467117707e-05
-2.26015354897372e-05
-1.21111764352616e-06
-1.22023772162514e-05
-1.68889652069352e-05
-1.81597919160862e-05
-1.04196724612501e-05
-8.4048848375644e-06
-3.29418075007668e-05
-2.45048170618767e-05
1.64929241910791e-06
-2.91447018926968e-05
-1.99156742039117e-07
-2.46131861399236e-05
-2.23744139063528e-05
-1.65835726240354e-05
-1.28095453417402e-05
-9.20048646100584e-06
-5.46663588348925e-06
-3.81863491781907e-05
-2.30427566915943e-05
-2.04803925461283e-05
-1.62474141242607e-05
-1.80930462827923e-05
-2.31578298723551e-05
2.61541788479043e-06
-2.01834934719146e-05
-4.43386106706733e-05
1.17183537347175e-06
-3.03054202326659e-05
-2.4746453378136e-05
-1.48561590694182e-05
-1.88632046279815e-05
-3.19763148180416e-05
-5.41464505166911e-05
-2.23064469896912e-05
-1.27622954169029e-05
-1.60747291416974e-05
-2.40047170004651e-05
-2.79043138820377e-05
-1.57686750849763e-05
-3.07911580735939e-05
-2.71204378684825e-05
-3.60898145148194e-05
-1.89736738450906e-05
-3.92142630352804e-06
-3.35768057710802e-05
-1.95393315219485e-05
6.0563351242199e-07
-3.03076155447084e-05
-2.25114677511135e-05
-3.23690809187173e-05
-2.2599104596114e-05
-7.95215683101648e-06
-2.36596903235699e-05
-1.89112358916056e-05
-1.67215357073598e-05
-2.62972111052193e-05
5.05155552273107e-06
-2.93738948132419e-05
-3.69957054836008e-06
-1.90085940716368e-05
-3.16521484381152e-05
-2.19560712383053e-05
-1.15885392417258e-05
-2.49471188747481e-05
-4.20972888424164e-05
-1.01269132728755e-05
-3.86892562547072e-05
-2.39759094487582e-05
-3.86921523846048e-05
-2.62098458662856e-05
-1.74429290088588e-06
-3.16437757612042e-05
-1.21411143617578e-05
-1.02459045846524e-05
-1.03867314941171e-05
-3.33788293046027e-05
-8.20249746797063e-06
-5.07988285743665e-05
-2.15937698318234e-05
-3.18511701242642e-05
-3.52568446255509e-05
-2.6297298443829e-05
-1.41169069706592e-05
-1.52131958049375e-05
-8.48867525104471e-06
-1.79853695393766e-05
-3.25561166287269e-06
-3.45362736557586e-05
-3.63627361050258e-05
-3.10685656927154e-05
-2.9703209770188e-05
-9.16270844051937e-06
-9.45949701222871e-06
-3.28742781234364e-05
-1.4322313301374e-05
-2.80107698116076e-05
-1.33041649237713e-05
-3.56454808573849e-05
-7.63318785815121e-06
-1.51818209793827e-05
-3.40595864445881e-05
-3.59851379165417e-05
-8.83903633681641e-06
-2.20832191244854e-05
-1.20855452615102e-05
-3.44320464750942e-05
-2.17923212605169e-05
1.66327264133475e-06
-4.07481094451175e-05
-8.61753762156392e-06
-1.88798623150293e-05
-2.8366260831012e-05
6.47788602520754e-06
-8.78645222186384e-06
-1.88852319604057e-05
-1.83624407598792e-05
-2.42066349717118e-05
-1.65442795814402e-05
-2.28823964330204e-05
-2.56100780405324e-05
-1.89940408103754e-05
-3.7319855617065e-05
-4.3250658068933e-05
-2.65208365386287e-05
-3.74388480120416e-05
-2.59320533170389e-05
-1.83999344679196e-05
-2.14064588016904e-05
-3.58468639676084e-05
-1.81239390350593e-05
-5.45787796669696e-06
-1.88807852258681e-05
-9.38896407071181e-06
-4.55538139253281e-05
-2.05577078720177e-05
-2.11012645115735e-05
-2.6213752854246e-05
-2.38962542316486e-05
-2.34436968839918e-05
-3.40439760644197e-05
-2.55488370376576e-05
-2.81422976912936e-06
-1.0358829949974e-05
-4.05799051373268e-05
-3.2031239062088e-05
-7.76210640174669e-06
-2.64757005196277e-05
-2.42590173401102e-05
-2.76091956655406e-05
-2.11604632649891e-05
-2.87422385165822e-05
-4.52612586924681e-05
-1.98204559079114e-05
-2.35658327328318e-05
-1.02951613905832e-05
-3.48369136535937e-05
-4.95598548859093e-05
-2.5024930022146e-05
-5.05623158790058e-07
-2.35678600902755e-05
-1.66582421360673e-06
-1.26363749531154e-06
-2.8103298360999e-05
-2.0027877180438e-05
-2.78296216341263e-05
-1.2721882315825e-05
-2.74667517802814e-05
-9.49649655842336e-06
-1.49858667955346e-05
-3.03092713513337e-06
-3.97321663745047e-05
-3.33626430492083e-05
-3.62292512056351e-05
-1.00242264327675e-05
-2.75386737166334e-05
-1.85196632697631e-05
-2.14217132610204e-05
-3.00710088955834e-05
-2.88627171213658e-05
-1.18012863926215e-05
-2.02483515560778e-05
-2.6457858955261e-05
-9.21405955807952e-06
-8.70725270893857e-06
-1.59769914506639e-05
-2.55174043457784e-05
-3.13664191293444e-05
-3.11194306420637e-05
-3.18149194248118e-05
-1.39649584464397e-05
-2.64781532415696e-05
-3.94521581423307e-05
-2.69201030779216e-05
-1.18286509245442e-05
-2.96772044023036e-05
-3.74386305973258e-05
-4.42532157724481e-05
-3.89066729040195e-05
-2.61875625029089e-05
-2.33192408281976e-05
-1.95773371121451e-05
-1.88309430416349e-05
-7.37615722887375e-06
-3.7662636351968e-05
-2.12684471499774e-05
-2.54148725849169e-05
-3.95363577390753e-05
-5.17034751931205e-06
-7.5097797764047e-06
-3.29249723386514e-05
-3.12326825338411e-05
5.82687799402103e-06
-2.72365373882016e-05
-2.18229516380156e-05
-1.69491058115123e-05
-2.25260048314872e-05
-1.26086786688153e-05
-1.87334107524498e-05
-3.76550455892202e-05
-2.24344766268437e-05
-3.90873279341768e-05
-2.72008861654009e-05
-2.82864924850525e-05
-1.5890344354741e-05
-3.1484684245857e-05
-1.76001037701459e-05
-3.02977220657428e-05
-1.41939045635744e-05
-3.41083757754809e-05
-5.34199857232046e-06
-2.20134068056576e-05
-1.40060869708039e-05
-1.49415498618233e-05
-2.50797423333882e-05
-3.39397571674259e-05
-1.81333723923221e-05
-2.57922497532174e-05
-3.01774269667497e-05
-1.4200839318955e-05
-1.53654565588166e-05
-1.53979673537345e-05
-3.5743989194248e-05
3.56265531161721e-06
-5.2684551339445e-06
9.94249795821962e-06
-1.08648527665371e-05
-2.3616849204051e-05
-2.63048940136715e-05
-2.04522320229694e-05
-6.73944325560083e-06
-3.57237641352159e-05
-2.95343259249309e-05
-1.57826011129882e-05
-2.90133291236721e-06
-5.14310018193879e-05
-1.51114592654022e-05
-3.66779049448419e-05
-9.91258885871546e-06
-2.42336986064733e-05
-3.93799860429262e-05
-1.65947414764595e-05
-2.21567217544494e-05
-1.13473782049056e-05
-1.83157678157484e-05
-4.82860915368542e-05
-3.20078520744665e-05
-1.90375635643634e-05
-8.96618753943288e-06
-3.78939002447504e-05
-2.54273715639231e-05
-3.10823804793239e-05
-3.38869966572403e-05
-2.80085401795383e-05
-3.04434335573487e-05
-2.83131484587029e-05
-2.52835886416089e-05
-3.69655418033799e-05
-3.70516418940341e-05
-2.07561317351401e-06
-8.29688158536959e-06
-2.52068810689377e-05
-1.43469496294499e-05
-4.04576348336812e-05
-3.7984778911714e-05
-3.84025700117672e-05
-2.28942292540403e-05
-4.5905704824125e-05
-3.44333221700548e-05
-2.69638521261791e-05
-3.39821729858822e-05
-1.85472394870419e-05
-1.30707672347548e-05
-1.28351910007309e-05
-3.82037322755026e-05
-1.40215457848173e-05
-2.91913052388695e-05
-1.13308083149564e-05
-2.02278813785429e-05
-1.92917179704264e-05
-3.65266557208998e-05
-2.71000435681356e-05
-2.76143656381802e-05
-1.7484500050781e-05
-8.81359912560352e-06
-3.11960765773331e-05
-1.07515750538473e-05
-3.09167249816767e-05
-3.09184476286583e-05
-3.60623337725242e-05
-2.76820478379991e-05
-1.39655512572266e-05
-3.61660239236793e-06
-3.91593189018139e-05
-1.32494945309095e-05
-4.16594355013111e-05
-2.99225662459229e-05
-1.63435747299152e-05
-1.47681380077092e-05
-3.13111016704956e-05
5.73486786950227e-06
-1.71014733228095e-05
-2.73433640481189e-05
-3.08686725176713e-05
-3.13119211274449e-05
1.52789929843187e-06
1.49042289225904e-06
-5.48910872869892e-05
2.07380955898893e-06
-9.68949148252455e-06
-6.1721501220973e-06
-3.33651644155727e-05
-1.34939063001879e-05
-1.90204362496777e-05
-1.01305008358284e-05
-2.43315548821048e-05
-3.80062566637654e-05
-2.7998695763862e-05
-1.88132295102508e-05
-2.15516845219046e-05
-2.22137325825219e-05
9.75792812364215e-06
-1.72329460392382e-05
-1.70478027671844e-05
-5.85737163569188e-06
-1.70291442604431e-05
-4.04618381341197e-05
-2.79448027415487e-05
-2.31890688765076e-05
-1.73751511365341e-05
-2.7934462020539e-05
-2.29116832047673e-05
-1.9219740056607e-05
-1.71056613256308e-05
4.08218079510518e-07
-2.54330359001235e-05
-2.95885530431758e-05
8.23240464319124e-06
-1.52944326983063e-05
-3.96741314884252e-05
-3.36234776284726e-05
-4.8547215704563e-05
-2.2110138911309e-05
-1.38300777211226e-05
-2.75813826860277e-05
-2.77524703202615e-05
-1.89430057807953e-05
-3.09854341693052e-05
-3.17417202319957e-05
-9.4576466145854e-06
-5.04187711179822e-05
-2.52684312388052e-05
-3.51289328797343e-05
-1.76674645784143e-05
-3.2329003789593e-05
-3.21926334838737e-05
-1.7033307284924e-05
-3.01439896248336e-05
-2.23514740245147e-05
-2.23784935817203e-05
-1.43585358115532e-05
-3.35905326061522e-05
-2.44057138941018e-05
-1.91601976935141e-05
-1.37316020549307e-05
-1.98067744620188e-05
-1.92151555339387e-05
-7.18108156414804e-06
-5.53730711638019e-06
-1.81007044191401e-05
-1.57811174868157e-05
-1.9228177243977e-05
-3.13739828387864e-05
-2.40564952630556e-05
-3.44074714150047e-05
-3.13787230941105e-05
-2.7817828936435e-05
-2.79855963493629e-05
-1.93865725865888e-05
-1.09477780948129e-05
-3.99818688653645e-06
-1.52344876594706e-05
-2.51734946832431e-05
1.02601208945382e-06
-2.17645157931818e-05
-1.9724795457682e-05
-3.0544504325524e-05
-9.15484904257805e-06
9.6808165346371e-06
-5.97109339844975e-06
2.04252017363696e-06
-1.77668759223244e-05
-1.1827512975917e-05
-2.82621331689148e-05
1.12825297925768e-05
-3.0439540887602e-05
-2.00530988160494e-05
-3.17113444389809e-05
-3.41048544794268e-05
-3.60420748220012e-05
-2.12395801661132e-05
-1.09496480340382e-05
-1.69075401018363e-05
-3.93158959407194e-05
-5.06374206443321e-06
-1.30183623846306e-05
-1.7732225304461e-05
-2.96769517142466e-05
-9.16174791209165e-06
-8.56283770481702e-06
-1.4633386849992e-05
-1.00679602619427e-06
-6.43812046218121e-06
-3.22834899004486e-05
-3.5309041071166e-05
-1.80126178187368e-05
-2.07379865518329e-05
-2.28764906150978e-05
-5.2273283312151e-06
-2.10128596940488e-05
-7.98572248850015e-06
-1.88239258647637e-05
-4.31567002576826e-05
-2.10761782219553e-05
-1.60551878632683e-05
-2.26058699074903e-05
-2.42362712686503e-05
-2.75689534187566e-05
-2.74476123663167e-05
-3.96713967621111e-05
5.67651662927384e-06
-3.18446325942686e-05
-1.88738018528822e-05
-1.03772758098152e-05
-2.75766600801767e-05
-3.66724938947122e-05
-3.05794645247341e-05
-3.40635686475821e-05
-8.03531588235409e-06
-1.98324328253816e-06
-2.43138540201423e-05
-4.36055493634299e-05
-2.84899633923899e-05
-1.21470482315857e-05
-3.4973746510026e-05
-4.04483657088643e-05
-1.81133234416346e-05
-1.93492348978983e-05
-3.01670148144314e-05
-2.94738945547033e-05
-5.91356693152504e-06
-3.00058407112013e-05
-9.32255240986816e-06
-7.76381310746583e-06
-2.47255893880172e-05
-2.42399945273987e-05
-2.73733065299814e-06
-2.15796041063852e-05
-3.3244776244084e-05
-1.14828847480615e-05
-1.69386074443026e-05
-3.58628853124614e-06
-9.55336264550441e-06
-3.4331050464738e-05
-1.54793180150606e-05
-4.55805797588666e-05
-1.4005874047671e-06
8.11580271093688e-06
-1.4857773230228e-05
-2.36803981396832e-05
-1.86095183693253e-05
-2.04165467384452e-05
-1.5491111833157e-05
-1.70934325564626e-05
-2.4235957668187e-05
-1.18362908612169e-05
-1.35661897556509e-05
-2.413050697151e-05
-4.25297357002799e-06
-1.96691408719575e-05
8.08731042408433e-06
-2.00669565150015e-05
-2.97205501628634e-05
-3.81925572848004e-05
-1.66709188286427e-05
-8.74799095000048e-06
-1.69627531774915e-05
-3.26615200165306e-05
-3.22729099630723e-05
-4.64490470750949e-07
-3.07153817533168e-05
-9.47391156637642e-06
-2.52306869243911e-05
-3.82242554894494e-05
-4.46419795521196e-05
-1.48399383454808e-05
-1.09314531630924e-05
-3.5577492706337e-05
-1.80043049968176e-05
-1.61064051211028e-05
-1.28218850423397e-05
-1.49192682945174e-05
-1.45951336765908e-05
-9.5745969450735e-06
-1.80522703567062e-05
-7.36185075761453e-06
-2.25223303382751e-05
-8.80801868316624e-06
-9.42914239175588e-06
-3.64500956211088e-05
-1.65726100723136e-05
2.15127891399731e-07
-2.51552288076703e-05
-6.67901585161582e-06
-2.37189672345942e-06
-1.92859423192888e-05
-2.09751197416785e-05
-2.69097422533089e-05
-3.33965463596623e-05
-1.92274473610066e-05
-3.5121332948944e-06
-3.21376129632156e-05
-2.54009355536629e-05
-1.0934259917672e-05
-4.15821453312777e-06
-1.7936828768634e-05
-1.64182694461273e-05
-1.94927968227771e-07
-1.48659565534055e-05
-2.44392533886276e-05
-2.28616490295837e-05
-6.20162534699272e-06
-3.96741321060444e-05
2.78367200905006e-07
-2.24938838999282e-05
-3.36873447846694e-05
-1.25445115309642e-05
-2.4989500260162e-05
-1.89447868796992e-05
-2.20402170930267e-05
-2.33793568627316e-05
-2.46683371602551e-05
-1.23866710778046e-06
-2.00592938374952e-05
-2.20277273542895e-05
-1.31620723536822e-05
-3.87675101562073e-05
-1.96859788242916e-05
-2.72541187370781e-05
-3.86754445489081e-05
-5.64316034628241e-06
2.34687475874832e-06
1.28663153008767e-05
-7.90311759790212e-06
-6.5258799407987e-06
-1.46386806907463e-05
-3.31168575515391e-05
-3.04056651128791e-05
-1.76596766625875e-05
-1.66008851711316e-05
-7.36586440066372e-06
-2.72285076814213e-05
-1.55247757767807e-05
-8.80206930842056e-06
-4.43611778732368e-05
-1.02853197301599e-05
-2.10174358376099e-05
-6.06465682623564e-06
-3.51617538743471e-05
-8.68711460738622e-09
-9.16398295375857e-06
-3.79047771153172e-05
-5.86721964072896e-06
-3.2006365426723e-05
-1.4858643211203e-05
-1.25593701346995e-05
-1.65401352884088e-05
-1.69837942122795e-05
-1.56285905256992e-05
-2.25566193999299e-05
-2.91007469414954e-06
-2.1382663823795e-05
-1.36960729927197e-05
-2.25372179312966e-05
-2.01890926026328e-05
-7.31787912018976e-06
-3.03492105282977e-05
-3.66896376169213e-05
-2.80629131920734e-05
-2.53388223294537e-05
-2.58591205422008e-05
1.73784075315464e-05
-4.57278051017774e-05
-6.46464356255389e-06
-3.34169332179914e-05
-1.89525454816608e-05
-2.99704012176917e-05
-2.68793456958308e-05
-4.09718458926831e-05
-1.40682426160613e-05
-4.08206728073739e-05
-1.83471418277718e-05
-1.35624577583302e-05
-1.75648713416731e-05
-1.81720051289865e-05
-4.11518471419837e-05
-1.4092695337933e-05
-7.120926420826e-06
-6.65738714040342e-06
-4.61027332608652e-05
-3.11743075935187e-05
-4.6634621482383e-05
-2.58334919510139e-05
-4.39247695017386e-05
-3.16551764221351e-05
-2.86163612258137e-05
-4.51654405081615e-05
1.73161963248416e-06
-2.33445744200941e-05
-1.16876436684132e-05
-2.82984090589788e-05
-3.68167371286586e-05
6.61946554639496e-06
-3.71631456521635e-05
-2.45925921237595e-05
-3.13656709684382e-05
-1.12308970693936e-05
1.62283944874792e-05
-2.20421773696794e-05
-7.28280421769985e-06
-2.93526939037751e-06
-7.74988541099648e-06
-1.14638443230808e-05
6.64845544151024e-06
9.95508584178749e-06
-2.94553272709451e-05
-1.23311267230311e-05
-1.93388390911465e-05
-1.53289197616748e-05
-1.74949668199397e-05
-2.66017751933504e-05
6.0028533698824e-07
-7.4063023100956e-06
-2.36477089584013e-05
-2.82220814855883e-05
-3.31962940591316e-05
-1.79067448786702e-05
-1.628494237914e-06
-4.26241348424008e-05
-3.26466189707065e-05
-1.86313324893219e-05
-3.36377739377687e-05
-2.44830990673708e-05
-1.25425099234004e-05
-1.37344500958645e-05
-3.37216409412307e-05
-1.79648864034099e-05
-2.14374021572777e-05
-2.53869443681619e-05
-2.25257970243258e-05
-2.3562751460441e-05
-2.17235834787677e-05
-4.07109903623992e-05
-2.37235119683768e-05
-1.56396741465649e-05
-1.42851599289942e-05
-7.85155163354205e-06
-3.134511852844e-05
-6.0797995528327e-06
-1.91784080973948e-05
-5.01409923843522e-05
-1.80505367834681e-05
-2.03098084309677e-05
-3.67576258037034e-05
-2.7325205013421e-05
-1.58809485039422e-05
-1.72597152722193e-05
-2.10327339553776e-05
-2.59488784146942e-05
-2.68255880515283e-05
-1.63050714308303e-05
-9.47348662225275e-06
-2.33032122869438e-05
-5.08675333829533e-06
-3.64336086462565e-05
-1.42783204770765e-07
-1.89529525084656e-05
-3.23475309917608e-05
-3.321108445095e-05
-9.53477490467564e-06
-1.03494582539487e-05
2.58374857831772e-05
-2.06513650773146e-05
-3.16637809008796e-05
-2.31461741549198e-05
-3.82331754814682e-05
-1.77619244825213e-05
-2.58872054514727e-05
-2.87537144235874e-05
-4.37110352400432e-06
-2.06924663178816e-05
2.26695725268544e-06
-1.70049146748369e-05
-2.60814710204644e-05
-1.52514510572042e-05
6.83538666672716e-08
-5.82593329359616e-06
3.60308616139435e-06
-2.4217535688184e-05
-2.28575716035389e-05
6.03505247813943e-06
-2.01335968669562e-05
-2.04949360050371e-06
-1.14124862690653e-05
-4.69990142809418e-06
-2.28932267863575e-05
-2.34664265733953e-05
-1.061582065399e-05
-3.41342074297781e-05
-2.55029965825096e-05
-3.19150327000495e-05
-8.48841583281895e-06
-2.82439462435897e-06
-1.08602495975764e-05
-2.13716369654976e-05
-1.11476780193398e-05
-2.69499897865702e-05
-1.59573957047327e-05
-1.32260981043451e-05
-1.26349563121352e-05
-3.13380324565813e-05
-3.24535294154334e-05
-2.48454371318802e-05
-3.35104338189001e-05
-2.63445840109571e-05
-2.40575277251313e-05
-1.24516328135302e-05
-3.1089907071521e-05
-2.71716975421854e-05
-2.03799802875645e-05
4.2630512782431e-06
-2.86725606417482e-05
-9.33783581813631e-06
-3.6775710493143e-05
-4.08663819310935e-05
-3.25458744756235e-05
-2.37550737848743e-05
-2.5623088400188e-05
-1.78451672597871e-05
-3.22382810738089e-05
-2.7454695241875e-05
-3.31725456852836e-05
-3.37759068396682e-05
-1.41021349798008e-05
-1.90475868410165e-05
-2.16298572387989e-05
-3.56230207130441e-05
-2.8347246576055e-05
1.45366670983608e-06
-1.81652165907001e-05
-1.10493093840829e-06
-4.06744293762381e-05
-1.81751044373114e-05
-2.35262089566385e-05
-2.53316316737297e-05
-2.38678590752623e-05
-7.14973462542862e-06
-1.53858250608698e-05
-9.1931702891073e-06
-1.1231312014909e-05
-3.153168065385e-05
-6.28383470949728e-06
-4.52641584856833e-05
-2.07072734926028e-05
-2.71691960372558e-05
-9.57106203777949e-06
-2.41455265957334e-05
-1.02064425545896e-05
-1.6467299770839e-05
2.63769497175132e-06
-1.79353552946657e-05
-3.08666827886598e-05
-3.21029418001206e-06
-2.01989328411071e-07
-2.77271634309804e-05
2.98937703165344e-06
-1.74262676196502e-05
-2.67606479151017e-05
-3.21150002400275e-05
-1.65060064208851e-05
-9.83180482672498e-06
-2.42455437291559e-05
-3.61810660735991e-05
-1.36996894304285e-05
-1.17875914152102e-05
-2.61938674632263e-06
8.18305639413173e-06
-3.71949322367378e-05
-2.41649991432032e-05
-5.55810085704292e-06
1.19907051598604e-06
-4.15504738623343e-05
-1.49109595416442e-05
-1.98549607284902e-05
-2.34639207206962e-05
-1.2974286906058e-05
-1.96291144089487e-06
-1.90574746912123e-05
1.03868832300465e-06
-3.24021748412731e-05
-1.25407148206272e-05
-2.24637447352951e-05
-1.75150060948373e-05
-1.7540424950666e-05
-3.36852185145945e-05
-3.3464471059512e-05
-3.1276514541239e-05
-2.96890369561988e-05
-1.60054357443593e-05
-3.36000035003693e-05
-5.15183039260239e-05
-1.89055321878097e-05
-4.05167882921185e-05
-3.40491549666627e-05
-2.75717662311757e-05
-3.85834977169436e-06
-1.75851964382902e-05
-1.71310193804743e-05
-1.32232136494282e-05
-1.79869276223817e-05
-3.40796928307193e-05
-1.64176241713742e-05
-2.29306065568855e-05
-3.12787701466216e-05
-2.10403420315258e-05
-3.15484956626471e-05
-2.19824729389209e-05
-2.32721303612872e-05
-4.04322559779368e-05
-2.5324869948863e-05
-1.88210132192799e-05
-2.80460557461864e-05
-3.12701804299688e-05
-1.94937312604071e-05
-4.144307458032e-05
-1.06245813928037e-05
-1.5942221953445e-05
-1.10666674263583e-05
-2.39468906029795e-05
-1.15570073089701e-06
-1.10050493190721e-05
-1.31585525963413e-05
1.93628597968912e-06
-4.91565461088595e-06
-1.32490494276748e-05
5.05929481607865e-06
-6.14227596037052e-06
-1.35508800796783e-05
-4.54468613885154e-05
-3.65344976885386e-05
-1.64351107533334e-05
-4.27515163289486e-05
-3.50263945114576e-05
-1.87164645948761e-05
-3.35302356949609e-05
-2.02845765702426e-05
-3.52090571432823e-05
-1.6248983305678e-05
-1.07852138615244e-05
-1.70977348765687e-05
-5.27461433979782e-06
3.92523641606823e-07
-6.28148127453285e-06
-1.42003634369107e-05
-1.73655449869311e-05
-1.0591249087868e-05
-1.17042209984871e-05
-4.10184181157323e-07
5.97805420017286e-06
-1.08545592644994e-05
-3.50081684798617e-05
-2.85109273353873e-05
-1.89182296150472e-05
3.67333325211534e-06
2.60613201485998e-06
-3.38156990989637e-05
-2.95174664192256e-06
-2.864722816869e-05
-1.16467457081945e-05
-3.27168395569237e-05
-1.70211816132701e-05
-2.59696399704079e-05
-1.39388275829593e-05
-2.53363978189085e-05
-3.25870637343924e-05
-2.00873457384655e-05
-2.01037036941739e-05
-1.3576114665249e-05
-1.74827261164096e-05
-4.99451266864078e-05
-4.6724826444534e-05
-3.01630854469067e-05
-3.72006506761394e-05
-2.94474553094853e-05
-2.60866512841016e-05
-1.55328763157906e-05
1.84913269748998e-06
-6.82157388397531e-06
-9.81487517529889e-07
-2.37571307218196e-05
-2.80405558389035e-05
-1.61982295302684e-05
-3.51017949630832e-05
-2.49817064746137e-05
-3.52987414010807e-05
-2.66124561793884e-05
-2.76584308783818e-05
-3.93557019609427e-05
4.6134549348911e-06
-1.52466575631871e-05
-2.50390645154455e-05
-2.33426449058316e-05
-2.22186559533387e-05
-1.61503558828489e-05
-2.82638317087647e-05
-8.25707906540075e-06
-3.4878395679004e-05
-1.86327960368121e-05
-3.42751530519287e-05
-2.15186997667441e-05
-1.29355388886157e-05
-1.185250356e-05
-8.44091154481899e-07
4.38760050288453e-06
-2.81922434192313e-05
-1.97485349436517e-05
-3.28913760621571e-05
-3.06524295013412e-05
-2.41881482961141e-05
-2.33204484184565e-05
-1.33796789239191e-05
-3.14969563121371e-05
-3.68290129741117e-05
-2.41204086232236e-05
-2.43795040084262e-05
-3.30144122977121e-05
-1.62779103302472e-05
-3.63728880775106e-05
-1.38938957159456e-05
-1.78094065978929e-05
-1.31806334640012e-06
-8.18062836210356e-06
-3.12639249665962e-05
-5.00911542244907e-06
-2.34834220609154e-05
-1.74011655065248e-05
-9.43446795667899e-06
-1.29970873941071e-06
1.88502261722888e-05
-1.10818303138669e-05
-7.57812346852991e-06
-1.80029479637959e-05
-1.81652350519495e-05
-4.50524470284769e-06
-3.78832153066277e-05
-1.14728885013343e-05
-1.05082596175915e-05
-4.52464276773364e-05
-2.48528031413421e-05
-1.24792723057189e-05
-7.02705511227612e-06
-3.31861165337912e-06
-1.91898270213851e-05
-1.76096334420106e-05
-3.54330997653074e-06
-3.86123957168668e-05
-2.58987808622536e-05
-2.3607498073727e-05
1.85292362501283e-05
-2.86346974243147e-05
-1.75066893421205e-05
-2.01680470266639e-05
-7.64357148495303e-06
-2.58922182841228e-05
-1.43222544338694e-05
-2.95419135288801e-05
-1.5970430319105e-05
-1.88956962389579e-05
-1.79894347239086e-05
-7.10496119984373e-06
6.22563792585985e-06
-2.53551012276353e-05
-2.12627683057799e-05
-2.43271483018571e-05
-2.53783593878701e-05
-3.27499972980305e-05
-2.43359682848416e-05
-1.94790740185559e-05
-4.56137398574584e-05
-1.37636221024775e-05
-2.07729459188285e-05
-3.44772107443349e-05
-2.33854309337803e-06
-3.03602215769786e-05
-1.57758289120563e-05
-1.92586475266254e-05
-3.38530824790644e-05
-2.70101968708637e-05
-3.37037832164353e-05
-4.02695628145561e-05
-1.80481793496666e-05
-2.20545120574019e-05
-3.0402387993829e-05
-5.28943864540038e-05
-9.52570816500642e-06
-2.90524259185683e-05
-4.30470928505773e-05
-2.66081093784685e-05
-3.29481743788748e-05
-3.28677854132754e-05
6.14490625450572e-06
-1.22022243021441e-05
-1.30857449334057e-05
-3.12818865310419e-05
-2.81151807512122e-05
-9.47163556291686e-06
-1.7561288283788e-05
-9.19562258016823e-07
-2.81950440119056e-05
5.9902283376207e-06
-1.4761311762956e-05
-3.4278171118922e-05
7.66823655356754e-07
-2.42985366300432e-05
-2.19194708459542e-05
3.29780331021652e-06
-1.39855035975252e-05
-4.91028770030889e-05
-3.15940046719648e-05
-2.24240279707759e-05
-8.08869771613785e-06
-1.8239445126323e-05
-1.52128045436197e-05
-1.7327983736298e-05
-1.44329592870097e-05
-2.40185877584696e-05
-3.44638928090108e-06
-2.22678809172895e-05
-4.63416360435906e-05
-1.89205836382561e-05
-2.24996204345797e-05
-1.19224544302491e-05
-1.86167057939671e-05
-1.89826368292374e-05
-2.22565752698055e-05
-1.34506789937605e-05
-2.51971555592388e-05
-1.72789238751751e-05
-2.12428347673271e-05
-1.13421891652938e-05
-1.14354883617922e-05
-2.1287477297094e-05
-3.44450579494606e-05
-1.2849676505491e-05
3.28709935809074e-06
-2.26766988980383e-05
-1.21884871685641e-05
-1.33543969712447e-05
-1.17964953108909e-05
-2.215699780549e-05
-9.13038507744059e-06
-1.54131485919503e-05
-1.55435837366187e-05
-3.64363380995235e-05
-3.00055248638921e-05
-2.29884631681435e-05
-2.47625614790975e-05
-2.70636077508399e-05
-2.12585336397253e-05
-1.79806868611595e-05
-5.16775972957635e-05
-3.27551842702231e-05
-4.49524149146062e-06
-7.84902024330246e-06
-4.83004108248743e-05
-1.91957298196539e-05
-2.52120200561393e-05
-2.96059102822016e-05
-2.79975895439516e-05
-4.3333357275706e-06
-4.07094835802831e-05
-2.08452126272041e-06
-1.35680614040955e-05
-2.60464012877191e-05
-2.80265698436218e-05
-3.074102542165e-06
-4.20847641294078e-05
-5.16510328614734e-05
-1.6548203137755e-05
1.98946371184434e-06
-3.6336883927537e-05
-1.78648354057691e-05
-2.14535018542686e-05
-8.48104257513543e-06
-1.26826965231589e-05
-2.71836496570459e-05
-3.43824076899039e-05
-2.0775213171849e-05
-2.67318233086024e-05
-7.47869427596533e-06
-3.77601023305612e-06
-1.86753422438818e-05
-9.84972561312635e-06
-2.25035506960844e-05
-1.38950629832047e-05
-1.68233104401968e-05
-2.67059441265499e-05
-3.19530182542614e-05
-1.40335229266488e-05
-5.62761915578999e-06
-1.60845310539567e-05
-5.01865478415052e-06
-2.36187673387866e-05
-4.25095320860678e-05
-1.43460366710959e-05
-1.82037411425214e-06
-2.88912301691473e-05
-2.66027869031783e-05
-2.64771919054276e-05
-3.70323864168589e-05
-9.08838021912015e-06
-1.81735593391937e-05
-1.85149943161205e-05
1.57152015234612e-06
-1.41726578910787e-05
-2.64913965332365e-05
-4.93568984808097e-06
-2.06141561183483e-05
-2.84993188885895e-05
-2.75371203082859e-05
-1.81274030694502e-05
-9.77074304623382e-06
-3.35076464174798e-05
-1.91896706312437e-05
-4.17246393353552e-05
-1.8072538506388e-05
-2.1197992454422e-05
-5.31455508928979e-05
-3.00610885151265e-06
-2.59630195508091e-05
-1.83013076887281e-05
-2.72491313835886e-05
-3.39174209601444e-05
-4.58972440266622e-05
-1.1205348461691e-05
-1.69054977821605e-05
-2.11785027177427e-05
-2.19350453452969e-05
-1.74631831916735e-05
-1.08872600517254e-05
-3.16447920309362e-05
-1.93995402431564e-05
9.83972652634454e-07
-2.97530553477096e-05
-1.19665566807228e-05
-3.24977455690513e-05
-2.04256656627117e-05
-4.00286158661786e-05
-2.16127384758133e-07
-2.56542893606149e-05
-2.87184393495856e-05
-3.48556023825657e-05
-2.58511842802557e-05
-2.956901668803e-05
-2.91866158176826e-05
-4.35234100189077e-05
-2.50558903830441e-05
-2.9440071848112e-05
-5.30929865054696e-06
-1.41664388708439e-05
-9.72420054693384e-06
-2.50468374535869e-05
-3.38401558187586e-05
-1.01953608031873e-05
-1.38866218954892e-05
-2.40133051966601e-05
-6.30547237279169e-06
-3.03507687828524e-05
-9.8292179409373e-06
-1.61838169198887e-05
-1.31834898091085e-05
-3.16211700339497e-05
-2.78187938692054e-05
-1.71497375240876e-05
-2.55533598987426e-05
-2.86490322857502e-06
-3.91086637266406e-05
-2.67562923782644e-05
-2.19739521305231e-05
-9.55995474372405e-06
-9.89028243534343e-06
-1.05143684344052e-05
-3.52843335513275e-06
-4.13001848845744e-06
-3.08137466753804e-05
8.05392893321306e-06
-2.31488822318783e-05
-1.99389971707875e-05
-6.67126481073233e-06
-3.38761095339168e-05
-2.13116856008935e-05
-2.80911470237245e-05
-1.75190794889827e-05
-2.97180195814996e-05
-2.81316289229499e-05
-3.90621940932388e-05
-1.15703975432831e-05
-3.18241554609607e-05
-3.40007231755607e-05
-2.58114675023845e-05
-7.65225642401077e-06
-2.17605518215133e-05
-2.68184713985863e-05
-3.83301963508373e-05
-2.65204010202692e-05
-1.49698919487987e-05
-4.8131011398702e-05
-9.16306082838225e-06
-4.1449386348911e-05
-1.00849325628401e-05
-3.20289903024625e-05
-3.36620911558101e-05
-9.2733149759571e-06
-2.15212893895885e-05
-3.16263274394382e-05
-1.26840060605455e-05
-4.70161239470304e-06
-2.85629093117351e-05
-2.39923926523686e-05
-1.58779416469777e-05
-1.81345577520316e-05
-1.1037741732751e-05
-3.5211643501968e-05
-3.64966023353522e-05
-2.17395197454848e-05
-4.21429732224379e-05
-3.42734522314645e-05
-3.51992064149564e-05
-3.36522485539877e-05
-3.53772783113891e-05
-2.36907856742873e-05
-3.2954479042029e-05
-2.16287977572242e-05
-1.47040360828038e-05
-3.43471204292572e-05
3.05674033314957e-06
-2.47209421744938e-05
-2.68960194144182e-05
-2.90172827721526e-05
-2.78379098025099e-05
-2.91829551491974e-05
-2.13173942381959e-05
-2.07147398308045e-05
-2.68281253566719e-05
-1.11768499549658e-05
-3.18535665581286e-05
-2.45990456433998e-05
-1.49603724693127e-05
-1.35302653823258e-05
-1.99752220053029e-05
-2.25768765213621e-05
-1.90166044634278e-05
1.39335854747148e-06
-2.57209349730658e-05
-3.78054953698669e-05
-1.26169498497269e-05
-8.0392492461734e-06
-3.14726323616717e-05
-1.0002352240694e-05
-1.16316497997277e-05
-2.31692516379706e-05
-1.77204043646837e-05
-4.22803555027487e-05
-1.03575399315563e-05
-4.18310849186929e-05
-2.37099218059573e-06
-1.54314245326866e-05
-1.27860228128086e-05
-3.75932102847267e-05
-3.59537845207984e-07
-3.14665821678031e-05
-4.52868012387335e-05
-4.54684791676984e-06
-1.82631115744955e-05
-2.94265309536412e-05
-3.4871297372066e-05
-2.54888088937516e-05
-1.69910407092322e-05
-3.82016721772255e-06
-2.94626486203334e-05
-8.23530115667506e-06
-9.80043143382699e-06
-3.0935481368774e-05
-2.39589217697557e-05
-1.86069084614402e-05
-4.60447040513237e-05
-1.27782955667645e-05
-2.13300525356407e-05
-1.79252458176949e-05
-9.98893300394466e-06
-3.76083704095578e-05
-1.18261710112176e-05
-5.21983812535926e-05
-2.76610983034802e-05
-6.74996554793186e-06
-3.42792263045234e-05
-1.46775959868702e-05
-1.4188144444442e-05
-2.34734255389212e-05
-3.70036223168852e-05
-5.19730405590053e-05
-3.67005042902608e-05
-8.58758221739028e-06
-3.08585935186743e-05
-3.63515267427334e-06
-1.59933312845665e-05
-1.43611129816227e-05
-3.66402076308432e-05
-2.57634737406473e-05
-2.16384741397123e-05
-2.68120633575719e-05
-1.4590802595371e-05
-1.28005787333057e-05
-2.38610130002313e-05
-1.25701495203049e-05
-3.63615229454679e-05
-9.55287489858815e-06
-2.94376644332838e-05
-3.12642769423203e-05
-1.12915802451143e-05
-2.59867009153672e-05
-1.10247192213202e-05
-5.28475519667413e-06
7.24432666320719e-06
-3.15341349020916e-05
3.85073561821545e-06
-2.84501108964905e-05
-1.38229480023125e-05
-2.97424010585815e-05
-1.35278289613145e-05
-2.98664226700165e-05
-4.87224307945088e-06
-1.6934893311318e-06
-1.36102125097643e-05
-1.44913279103422e-05
-2.30799053526331e-05
-6.12226143617557e-06
-2.33399394922582e-05
-1.20015949604679e-05
-3.67421331708328e-05
-1.02656090858537e-05
-2.0350203593649e-05
-2.34756977728053e-05
-3.45675816434265e-05
-2.40891094599778e-05
-7.31385373167755e-06
-1.06036020588123e-05
-1.73252368295019e-05
-2.89203539710877e-05
-3.22625529833069e-05
-1.88258771586099e-05
-1.28792258761348e-05
-3.48960553333559e-05
-2.53983300226518e-05
-2.39337512670734e-05
-3.10340995874411e-05
-4.59589539983745e-05
-3.89109263255667e-05
-4.33108759501432e-05
-4.30314116059469e-05
-2.21434295367709e-05
-6.20443958317063e-06
-2.30955339821773e-05
1.28938674639227e-05
-1.2534228347171e-05
-1.28006094835137e-05
-4.1247543851206e-06
-2.82230660166421e-05
-2.80637547853918e-05
-1.55561377181044e-05
-4.01801417482374e-06
-2.15602428304249e-05
-2.86765043554384e-05
-1.09976448951471e-05
-2.14925408460777e-05
-5.28456531293524e-06
-1.24269292200018e-05
-3.60349748339149e-05
-3.5938634536777e-05
1.19682849648443e-05
-1.76761244176862e-05
-2.5181091378634e-05
-2.09745311514713e-05
-2.10396160902894e-05
-1.98302596308184e-05
-2.3104122739227e-05
4.31427405576894e-06
-4.41763037221513e-05
-1.15412604666982e-05
-2.39226490302023e-05
-1.52961607479791e-05
-1.29760853150235e-05
3.9406780597698e-06
-1.3440529752153e-05
8.47088007490568e-06
-3.0102950851522e-06
-1.56664734188237e-05
-2.18741460532457e-05
-2.97352318362913e-05
-6.28034218639067e-06
-2.16174043306536e-05
-3.72614408668498e-05
-4.36066211858338e-06
-2.82544953636486e-05
-2.51137234770851e-05
-4.87597036747707e-05
8.40673828034498e-06
-2.70314538155575e-05
-1.30084759527323e-05
-4.92200323751815e-06
-4.19328403776937e-05
-2.6341895268505e-05
-3.62165482994909e-05
-2.68250271413195e-05
-3.11396033087919e-05
-2.26364195399658e-05
-1.93727067051494e-05
-9.81932379868392e-06
-1.80423703625511e-05
-4.72465827393278e-06
-2.98532676852787e-05
-1.390211026348e-06
-2.78181200694669e-05
-3.70755190123748e-05
-1.85738724607582e-06
-1.5237716772882e-05
-1.28891065382666e-05
-1.18958272704386e-05
-1.2815772541389e-05
-2.04977529887031e-05
-1.25138698339483e-05
-2.58200628961508e-05
-4.23043535974782e-05
-4.36973186200926e-05
-2.82625753068301e-05
2.15943675386008e-06
-2.74337356902175e-05
-2.64847323816958e-05
-4.65084549921925e-05
-2.05308248248043e-05
2.51630737408189e-06
-1.55552554124626e-05
-1.03557380380873e-05
-1.44922293217302e-05
-1.38643473605991e-05
-1.98897501199767e-05
-2.29648169678366e-05
-6.12601686553826e-06
-4.15514867965083e-05
-1.72628553581619e-05
-2.09357448542902e-05
4.08251827989302e-06
-3.2644394106241e-05
-6.36986379087769e-06
-1.43431832437043e-05
-2.37127246682281e-05
-3.12636144948075e-05
-2.68913163231553e-05
-3.34023977717133e-05
5.62416092188717e-06
-2.4493676925585e-05
-1.84896250249226e-05
-3.62266666039679e-05
-2.75693518719312e-05
-4.32267532510801e-05
-1.89144064829814e-05
-8.99236490951924e-06
-8.45245720647354e-06
-5.2809053458377e-06
-2.13961811732724e-05
-7.35357812312376e-06
-2.56000926618009e-05
-3.0867935833262e-05
-1.48530082549332e-05
-2.34351177923938e-05
-3.73733069171452e-06
-1.4845316077928e-05
-1.80387850815493e-05
-1.69773914344392e-05
-4.58755002426136e-07
-1.4797844403509e-05
-1.01363803575355e-05
-1.97490082221388e-05
-1.89423412545911e-05
-2.1769916116906e-05
-1.2367761938061e-05
-1.73730730987371e-05
-2.56836257402245e-05
-2.17120666602984e-05
-2.42998601434197e-05
-1.48127633925966e-05
1.14848728240627e-06
-1.5459286440009e-05
-1.28956036425277e-05
-1.10019362395281e-06
-1.315941811576e-05
-8.8021523933902e-06
-2.05825584733276e-05
-2.7386465718109e-05
-1.40114694899325e-05
-2.05842040622638e-05
-1.34774513772417e-05
-8.20631096590395e-06
-4.71531300771868e-05
-2.51436002835972e-05
4.59040337245025e-06
1.35785770037705e-05
-2.50772330461974e-05
-1.48891859039801e-05
-2.02528482811937e-05
-3.31604561513882e-05
-1.51746469710624e-05
-3.27805653906755e-05
-2.76560492326247e-05
-2.84860786445997e-05
-2.14048856509342e-05
-1.64873964733688e-05
-8.41924884759344e-06
-2.1435336844004e-05
-1.82757247053536e-05
-7.80789169369055e-06
-7.82767488002587e-06
-1.59578872099604e-05
-2.47814868777727e-05
-1.32979561918746e-05
-9.05573027287452e-06
-1.9464123162528e-05
-4.26686560120744e-05
-2.28747322845707e-05
-2.25548674989722e-05
-2.19229662211465e-05
-1.98832877385788e-05
-2.56687547359241e-05
-3.41770679423891e-05
-3.03296016363421e-05
-5.7923995058547e-06
-3.45537591191256e-05
-3.76000087912689e-05
-2.20320355969481e-05
-1.08920074372016e-05
-2.22131726059875e-05
6.299581632717e-06
-6.24537630691543e-06
-1.67721647984464e-05
-2.41100653701506e-05
-2.47564918548498e-05
-4.42431458912217e-05
-2.03218400008089e-05
-8.31499643948708e-06
-3.11563360801207e-05
-7.16925101981442e-06
-2.47636195096099e-05
-3.0742353766409e-05
-1.70348743510746e-05
-2.96624142554135e-05
-4.31333102636993e-05
-4.12389450824399e-05
-2.16920242738491e-05
-2.42577904512503e-05
-2.22052045239671e-05
-2.44480512329132e-05
-2.14072384786935e-05
-1.85395654197707e-05
-3.14331692991666e-05
-1.70313255287619e-05
-4.738922235152e-06
-2.20070788909235e-05
-1.35498151259549e-06
-2.90629464565067e-05
-4.10709746062339e-06
-1.73038844158509e-05
-1.14790858002384e-05
-2.48142812413146e-05
-3.07024740958905e-05
-3.04370856526826e-05
-1.03716084080677e-05
-3.53907319291392e-05
-3.71160350593963e-05
-3.52884743034377e-06
-1.8854678486102e-05
-2.41938771539307e-05
-5.71842611379641e-06
-1.25358814843329e-05
-2.35082053985679e-05
-2.7699403813522e-05
-1.6156504244424e-05
-1.05161760742533e-05
-1.98292087601624e-05
8.30812249504499e-06
-2.12701564215839e-05
-3.24944620570844e-05
-2.45453431521486e-05
-2.95876730425812e-05
-1.77320571150469e-05
8.9917165293175e-06
-2.27211095978127e-05
-1.22428522541746e-05
-3.66986120411317e-05
-1.38960926116471e-05
-1.24260278519418e-05
-2.54210430823623e-05
-2.87449154611334e-05
-2.47054593734297e-05
-1.81326548324076e-05
-1.37978810547111e-05
-2.08016561120648e-05
-9.6756265556167e-06
-1.8958686569544e-05
-3.50854288222015e-05
-1.83231336040574e-05
-2.43223174804543e-05
-1.60873536322935e-05
-4.22353799939387e-05
-2.9443933492096e-05
-1.17358856249467e-05
-4.09045635914772e-05
-3.28099122440735e-05
-4.70330803814216e-05
-1.78356486851825e-05
-2.08992370924839e-05
-8.99488111158733e-06
-1.82797089184717e-05
1.70407984446236e-05
-1.65938132058708e-05
-1.04777616980502e-05
-1.25587996797841e-05
-2.01258118720324e-05
-2.41868519331745e-05
-2.82020937547279e-06
-2.99702589633696e-05
-3.10236809339067e-05
-1.5533233325068e-05
1.6790181946825e-06
-1.58993617874251e-05
-2.23569629342998e-05
-2.59021684548908e-05
-2.8275026631437e-05
-1.5907237104363e-05
-4.77913641064894e-05
-7.52470740808728e-06
-3.34172017247828e-05
-2.38696918061261e-05
-7.67052564664361e-06
4.04234587932881e-06
-1.90501894470418e-05
-1.21783737300111e-05
-5.35778361447647e-06
-2.71819379008091e-05
-1.95287049732113e-05
-1.711380457876e-05
-2.11096917189524e-05
-3.70087765269206e-06
-9.7592520648916e-06
-2.438611406735e-05
-3.65798658186378e-05
-2.21655988216111e-05
-3.34498191458598e-05
-2.75386205068674e-05
-4.34218425078455e-05
-2.53164631856386e-05
-2.44589094474164e-05
-2.38744129710296e-05
-2.0054460236926e-05
3.74267706752991e-06
-1.63189730660571e-05
-2.15269876240311e-05
-1.06157751079815e-05
-2.49436754370981e-06
-8.40658709662888e-06
-2.55677241908698e-05
-3.32853630060995e-05
-2.62924635780832e-05
-2.255650863141e-05
-1.27383660099576e-05
-1.89897709108512e-05
9.26961695764524e-06
-4.247741579931e-06
-7.58803365423967e-06
-6.55532926228713e-06
-2.38295167754963e-05
-2.75882795922886e-05
-1.81122234539579e-05
-1.708374289061e-05
-2.02212705119595e-06
-2.51767812884726e-05
-4.84227978543823e-05
-2.11026113615956e-05
-1.40969184411595e-05
-2.69836148017313e-05
-3.42536305610351e-05
-2.17389161998353e-05
1.09723246589964e-05
-1.12408049484086e-05
-3.21868176465834e-05
-3.82074189094963e-05
-1.38829264390093e-05
-2.78280675017882e-05
-5.23946297522683e-06
-7.47770497165685e-07
-4.12262311748488e-05
-1.16140911977112e-05
-3.24490108102577e-05
-2.37925108374194e-05
-1.81824215855099e-05
-1.39860016398008e-05
-3.08932504642423e-05
-1.81872506748846e-05
-2.86092613861932e-05
-2.68267844502169e-05
-1.66847516027518e-06
-5.08999821225465e-05
-4.28698384734389e-05
-1.35814162142552e-05
-1.76004259267076e-05
-2.46789297333541e-05
-2.52974738620482e-05
-4.15566087407826e-05
-1.77524246577221e-05
-1.42576762593943e-05
-2.82565895858892e-05
-3.34977692490691e-05
-1.38854444140363e-05
-3.5957307313773e-05
-1.99502936833185e-05
-2.91904285462437e-05
-2.65146626567725e-05
1.36043961987289e-06
-2.80207165403952e-05
-2.0708476284907e-05
-3.16751505608254e-05
-2.11961850373798e-05
-1.48865821656355e-05
-2.95108165790014e-06
-2.1098448282201e-05
-2.25998069818396e-05
-4.32157244563724e-06
-3.23016774453322e-05
-2.39396108665157e-05
-1.52961447341441e-05
-3.3915047023501e-06
-1.0617153882433e-05
-2.15002658158349e-05
-2.41929277869658e-05
-1.19281444858546e-05
-2.57641003628814e-05
-2.21731358401644e-05
-3.04571949820234e-05
-2.39616803792499e-05
-3.47667232539943e-05
-2.48024168759497e-05
-1.49099584897768e-05
-2.68648472186356e-06
2.2182871513409e-06
-2.63857923943965e-05
-2.28119537663873e-06
-2.36536802976203e-05
-1.90013107406211e-05
-1.18101710954967e-05
-2.86182428704538e-05
-1.62828751003846e-05
-2.12104304910289e-05
-3.26824685144963e-05
-3.08039133892517e-05
-1.41526975309707e-05
-4.5254960623556e-06
3.24623013956214e-06
-2.29523579053621e-05
-3.41101763122537e-05
-2.87788257305355e-05
-2.64008645266095e-05
-1.61743647648816e-05
-2.35645179454329e-05
-3.55989013229468e-05
-3.52906524455177e-05
-3.44025582707957e-05
-7.58614978865326e-06
-1.96093182463783e-05
-2.00642736077617e-05
-1.63180335154994e-06
-2.86228644594032e-05
-2.99162265684848e-06
-1.05616040893913e-05
-3.3707219655993e-05
-3.12277545303744e-05
-1.48536259453214e-05
-3.99390827489673e-05
-1.91592191064141e-05
-2.53106430760686e-05
-2.50744856648869e-05
-1.23222263878757e-05
-1.04677462917907e-05
-3.814249722626e-05
-2.58524123911035e-05
-8.9229418884685e-06
-1.49641208043399e-05
-1.62507915357571e-06
-3.44231261947291e-05
-3.67704870500633e-05
-2.63654763513497e-05
-8.98664795363037e-06
-2.06870190554477e-05
-2.38175650367127e-05
-2.23949067054137e-05
-1.52477475037234e-05
-4.5331047964123e-06
-1.9089073060291e-05
-3.68091012420221e-05
9.5767257811449e-06
5.73612739658178e-06
-2.6477170888385e-05
-2.17011347559851e-05
-2.25128901787088e-05
-1.91497489509367e-05
-2.20277990240607e-05
-4.12628091092686e-05
-3.43819944665489e-05
-4.95593695553001e-06
-3.48438771751376e-05
-1.26794624758216e-05
-2.94199489161603e-05
-8.59726543250414e-06
-2.03957053108043e-05
-1.4987734486583e-05
-2.55560942877204e-05
-2.20541293158743e-05
-3.66895811755055e-06
-9.31439829402469e-06
-2.4165197793814e-05
-3.55067951818707e-05
-3.6496232910083e-05
-2.93971303930567e-05
-3.25892804848421e-05
-1.31081148874461e-05
-1.7070449074158e-05
-2.33364169031364e-05
-5.86268409593194e-06
-3.8960757353164e-05
-4.76583176148587e-05
-3.0622467864664e-05
-4.50947794136553e-05
-2.85628768059842e-05
-1.59371207235354e-05
-2.61725978323767e-05
-1.60540017032231e-05
-2.75727218112721e-05
-9.23074602637239e-06
-4.2284157110172e-05
-2.79892484710841e-05
-3.0467140032781e-05
-3.36833354282666e-05
-1.79972701738309e-05
-1.72493763612563e-05
-3.25334693048555e-05
-3.72343294481618e-05
-2.05398010663757e-05
-3.78350336132831e-05
1.23987821116911e-06
-4.48077327888125e-05
-3.05747163707164e-05
-2.47853990565922e-05
-1.80764693956908e-05
-4.63316974667784e-05
-6.09832614075626e-06
-2.60345764788171e-06
-2.00104881710485e-05
-2.71459807100763e-05
-1.77350921395548e-05
-1.4562039530788e-05
-2.57656349418713e-05
-3.03022248397118e-05
-3.51108181595636e-05
-2.43733754181962e-05
-2.53854011561693e-05
-5.75111117751857e-06
-4.04052400426336e-06
-3.6583363818727e-06
-1.6379516198019e-05
-1.95698506425609e-05
-3.87053086933012e-05
-8.20405525745342e-06
-1.98089650522174e-05
-7.63943097535134e-06
-1.28019443069746e-05
-2.34947511165578e-05
-8.08815446885387e-06
-1.73164650833494e-05
-2.65234437632928e-05
-2.70278993560948e-05
-8.75998351565029e-06
-3.08277716522444e-05
-1.48370985934588e-05
-3.95511666866509e-06
-3.06075174058606e-05
-1.92526656386489e-05
-1.12973754737468e-05
-1.33626364082196e-05
-3.71787145168772e-05
-1.78902073264461e-05
-2.8785537437843e-05
-1.36514939826281e-05
4.28902932130499e-06
-1.9861208303421e-05
-1.90086838350205e-05
-1.51185070322712e-05
-6.83721261404057e-06
-6.46515919572119e-06
-1.87567741851995e-05
-2.25987180174902e-05
-1.86803513513814e-05
-1.76533003018541e-05
-2.61193226016829e-05
-2.52867310474936e-05
-3.23702582473113e-05
-6.76934772402328e-06
-9.92690837635036e-06
-8.55091062198024e-06
-5.92774150067608e-06
-2.83434576338462e-05
-6.29611164159619e-06
-1.72858735412207e-05
-3.02038804568771e-05
-1.53516046173446e-05
-2.97639061077868e-05
3.96753201707454e-06
-1.22828740014974e-05
-4.18654737339651e-05
-3.73328220077985e-05
-1.6641372019875e-05
-3.38826841341e-05
-7.28610069597808e-06
-1.7909410371958e-05
-2.30065554177312e-05
-2.97144611441072e-06
-1.05416289012787e-05
-3.51791443088471e-05
-4.88109115794496e-05
4.101608059909e-07
-2.41662210908495e-05
-2.63594503247093e-05
-2.49644414589074e-05
-1.05358097901958e-05
-1.63489862706854e-05
-3.06118762204797e-05
-2.50252521899599e-05
-6.7955567660199e-06
-4.6092560703152e-05
-2.60415995004089e-05
-1.66449446674346e-05
-3.05307465884709e-05
-1.60674786923117e-06
-4.74944597855278e-06
-1.71328015234566e-05
-3.5202877104303e-06
-2.56564255650496e-05
-1.77095608847493e-05
-3.0373269179325e-05
-1.24646249189805e-05
-2.32756845210803e-05
-3.57650530776077e-05
-8.21848847689982e-06
-1.83468066993301e-05
-3.29453051333346e-05
-1.29732431622641e-05
-3.31166424095475e-05
-3.81866204979965e-05
-4.09561785506853e-05
-1.96283990805117e-05
-1.93855770521867e-05
-1.47379351973732e-05
-1.83670057705908e-05
-2.30675918413762e-05
-1.16117322875371e-05
-1.06556465913641e-05
-2.46530759114314e-05
-1.90837612637609e-05
-2.92971942795527e-05
-2.47666921137919e-05
-3.32916345626325e-05
-1.26853042083449e-05
-1.76767733179537e-05
-2.88437823349515e-05
-1.72267166729712e-05
-3.00951708942075e-05
8.87534275541347e-07
-5.29978791289007e-06
-4.10983495688904e-05
-4.34979811960608e-06
-3.24296209592034e-05
-6.42266744553548e-05
-1.71796648880358e-05
-9.0329469042e-06
-2.00002506468365e-05
-9.22311878263499e-06
-2.40257207927553e-05
-5.0826237950038e-05
-5.01585346215066e-06
-2.84713585173873e-05
-1.48798651256593e-05
-4.56107811049923e-05
-1.52554714798569e-05
-3.00045048604308e-05
-1.90389426554879e-05
-3.09609720134254e-06
-1.75208663519159e-05
-2.27051138903136e-05
-4.49745056174311e-05
-3.5604589126803e-05
-3.07394662142446e-05
-2.54972704487136e-05
-1.05758748477774e-05
-8.49489577935836e-06
-1.92485792476086e-05
-2.12044376263903e-05
-6.4418381020315e-06
-2.21903092440202e-06
-2.39233406350018e-05
-3.93264895125545e-05
-2.96576274698094e-05
-6.60687269669663e-06
-1.78988974382247e-05
-3.86681395521583e-06
-3.27084320034257e-05
-3.50155756444828e-05
-3.41925951105777e-05
4.23530337172639e-06
-2.00895265869179e-05
-1.81580160061033e-05
-3.24242535669153e-05
-1.93793742587038e-05
-2.46958090580292e-05
-4.46720430015974e-05
-4.32977354052747e-06
-1.88192668664498e-05
-1.3709150575083e-05
-2.39814459037101e-05
-3.8489637442293e-06
-9.03208689773397e-06
-1.80681099105631e-05
-2.13135044926044e-05
-1.89440859831166e-05
-1.24205343254322e-05
-2.98352539169671e-05
-2.06423957274389e-05
-1.35562878072037e-05
-1.03980771519416e-05
-9.90638364664164e-06
-1.898791989249e-05
-5.51572875306916e-06
-1.63958898869903e-05
-3.59895991861545e-05
3.46419317469952e-06
-8.4121686422097e-06
-2.40936724541117e-05
-2.65828256967015e-05
-3.67276497964635e-05
-1.19339624027519e-05
-2.65256687916154e-05
-3.29479660345443e-05
-3.33918511602964e-05
-1.58095375788558e-05
-6.89009692159293e-07
5.85380252561181e-06
-1.48360244903443e-05
-2.72099071956757e-05
-3.03325314867465e-05
-2.42253822863884e-05
-2.60847211028169e-05
-1.45191666035434e-05
-6.94505707365683e-06
-3.81037260558246e-05
-3.13285403701674e-05
-2.00544934604408e-05
-2.01646159489018e-05
-3.6442280045349e-05
-1.42498730124707e-05
-9.0592187899813e-06
-2.492771586423e-05
-2.2254415259608e-05
-2.40682335642428e-05
-3.38031850145748e-05
-2.4827137527362e-05
-3.74024976619664e-05
-2.79748213734693e-05
-1.44486760673719e-05
-1.93143981386237e-05
-2.20203200853569e-05
-1.46442768597681e-05
-9.47896828663794e-06
-1.87880220823842e-05
-6.31807497319799e-06
-8.53717263034139e-06
-1.9479557367847e-05
-3.32401026143108e-05
-2.7863115140388e-05
-2.35985457186414e-05
-3.76559269398018e-05
-2.96762653765882e-05
-4.66801768225165e-05
-3.65845688269914e-05
-1.34570011057985e-05
-2.32316254327559e-05
-2.50450772735982e-05
-5.4024205183412e-06
-1.6557268789711e-05
-3.30347333516353e-05
-5.2781085348804e-05
-4.32697698587423e-05
-3.78352258719375e-05
-1.81501807010465e-05
-2.15019772066513e-05
-1.3944961439373e-05
-2.52109543483064e-05
-1.55935585683759e-05
-2.05879052943833e-05
-3.52268314973244e-05
-2.72677623786386e-05
-1.91730337225945e-05
-2.89664982032894e-06
-1.65268394157224e-05
3.98676172748647e-06
-4.08172655870117e-05
-2.5685005884789e-05
-1.77894424896152e-05
-1.29011821637705e-05
-9.13410188858885e-07
-6.43182952100415e-06
-2.84858986420237e-05
-2.53186262829947e-05
-2.45183567893244e-05
-2.04661535608711e-05
4.69527977242571e-06
-1.71567295060969e-05
8.80896616339111e-06
-9.50489345584333e-06
-2.45803199763485e-05
-1.26367853976992e-05
-7.07556238604589e-06
-1.51818418956704e-05
-2.96502480256277e-05
-2.76735382264324e-05
-3.97348456833116e-06
-5.95461782993741e-06
-1.53545201174687e-05
-2.51225234030579e-05
6.50109844170446e-06
-3.44650123106229e-05
-2.96508421421118e-05
-1.42220705370958e-05
-3.39779811246875e-05
-3.52744844570516e-05
-3.90921796330496e-06
-1.89042574412939e-05
-1.65815063875625e-05
-5.61405685690038e-07
-2.66416243693695e-05
-3.51511697823585e-05
-2.72844607815432e-05
-2.84886019637202e-05
-3.67080489002692e-06
-1.9131699705402e-05
-1.8799350093141e-05
-2.81326694741847e-05
-2.31463089471431e-05
-1.4480330642627e-05
-6.65974954299974e-06
-1.00306638460088e-05
-3.21652398595373e-05
-1.94971068405019e-05
-1.65146331173278e-05
-2.80161070461507e-05
-1.4189224159085e-05
-3.98430413174745e-05
-1.60126411597359e-05
-1.41998643970244e-05
-2.03659592347556e-05
-2.90352321306938e-05
-1.1148093911243e-05
-1.13741397857018e-05
-2.32220430271073e-05
-3.56387075252742e-05
-1.91763132721723e-05
-3.68877375710792e-05
-2.0746377012704e-05
-2.28363111296958e-06
-2.4880744386224e-05
-4.1750764967413e-05
-1.34531387011045e-05
-1.77461370945341e-05
-3.06624803260981e-05
-2.67938341350549e-05
-2.34953124659207e-05
-3.02796328737398e-05
-4.28874132819061e-05
-2.94096293646393e-05
-2.69492014906804e-05
-7.27655137492728e-06
-1.92095206298511e-06
-2.78774941723115e-05
-2.5303265599647e-05
-1.4039495822449e-05
-3.48653479366133e-07
-4.18981134783345e-05
-2.32910025929579e-05
-2.49036241056167e-05
-2.91589650973275e-06
-4.91157724477751e-07
-1.32012388792532e-05
-4.10249778804028e-05
-4.65358436644983e-06
-3.5759070799073e-05
-7.07237869896998e-06
-2.80621580629843e-05
-5.29615661595097e-06
-1.71325954118287e-05
-3.53074498970138e-05
-1.37212857152167e-05
-1.87372409237623e-05
-7.48318701588001e-06
-2.85200753816961e-06
-3.30034110011483e-05
-1.01878920619415e-06
-1.31369896848739e-05
-3.18934723424982e-05
-1.0772917838824e-05
-4.94355451473422e-06
-2.7561054067607e-05
-5.25933601798073e-05
-2.7506076749506e-05
-2.61667861836137e-05
-3.62121610994815e-05
-3.74250350062891e-05
-3.2530840495878e-05
-1.73256339724067e-05
-2.06863029305186e-05
-2.17820051188596e-06
-1.63737622808561e-05
-1.67120827600645e-05
-6.28787172495028e-06
-1.79397665239822e-05
-2.33743842241618e-05
-2.54440766076343e-05
-1.99605155727993e-05
-2.68169130530389e-05
-2.8240971134754e-05
-3.00330339195597e-05
3.37342581520389e-06
-8.85673588251905e-06
-3.39823436831159e-05
-1.09171699851714e-05
-7.35407555102008e-06
2.55880188076152e-06
-2.21029919033287e-05
-4.55598183322919e-05
-3.19705494440553e-05
-1.83420681148576e-05
-3.26547776074064e-05
-2.57034149714252e-05
-3.87079027872196e-05
-2.9048960156625e-05
-3.73203015027997e-05
-3.68849178482379e-05
-2.14657092819092e-05
-3.14594666781692e-05
-3.89152664888011e-05
3.06664759462316e-06
-4.03625823513828e-05
-1.67990098303787e-05
-2.19672992303983e-05
-2.92439603676251e-05
-3.38942793180299e-05
-5.01747353924634e-06
-1.46771904441203e-05
-5.60800930512705e-06
-4.52155001425961e-05
-2.50194092434631e-05
-1.15830779575451e-05
-1.29444412615082e-05
-4.11403176858063e-05
-9.79893362816742e-06
1.50723329861192e-06
-4.65074411010658e-05
-2.73115455328019e-08
-3.14901271104925e-05
-2.97041766619106e-05
-3.53008732493876e-05
-8.97178169086264e-07
-2.38720750375059e-05
-1.24200949300605e-05
-1.731702743886e-05
-3.73332188150693e-05
-2.54928747172919e-05
-1.66153200031737e-05
-3.33761795038284e-05
-1.61967720974709e-05
-1.92339451610924e-05
-4.68327941014239e-05
-2.43932403095878e-05
-1.81598827069421e-05
-3.09205166843227e-05
-2.2893196859652e-05
-2.66192215392879e-05
-1.38521342948093e-05
5.13524713131057e-07
-2.13005656808392e-05
-2.31330842486782e-06
-1.96889280826525e-05
-3.62750007913303e-06
-1.90821116345181e-05
-3.11483263055689e-05
-2.3231165590971e-05
-1.40086834610146e-07
-1.9456229284428e-05
-3.21901660465242e-05
-3.2528903078965e-05
-1.94194336304085e-05
-1.3520333425399e-05
-4.07765297237843e-05
-5.08226694201294e-05
-1.17441449643508e-05
-2.42074114777942e-05
2.12313339068481e-05
-2.22830582802948e-05
-2.92552508884253e-05
6.36284803146982e-06
-2.83135912634187e-05
-1.85914204068574e-05
-1.72118383440046e-05
-3.30905971691113e-05
5.50748300314588e-06
-1.42044552702154e-05
-2.49460645825747e-05
-2.87273839066547e-05
-3.20720513790584e-05
-1.17232264772789e-05
-1.85309668599347e-05
-2.64151055819028e-05
-3.05166848591529e-05
-2.71542360315488e-05
-2.78893890041073e-05
-6.15342877946276e-06
-3.30869166669783e-05
-6.06129342340175e-06
-3.78725917840041e-05
-2.36637768863007e-05
-1.30172132164712e-05
-2.13277545114005e-05
-7.25633519677694e-06
-2.74912172069238e-05
-1.87310017788756e-05
-1.28865312507633e-05
-2.26365832112306e-05
-4.6020177369268e-05
-3.47784897898762e-05
-9.19868370372822e-07
-2.44341708257334e-05
-1.21303594836377e-05
-1.81550129737719e-05
-3.04452963003754e-05
-1.73965889469042e-05
-6.33312216785688e-06
-2.9879401969631e-05
-2.993015191739e-05
-1.71399221510162e-05
-2.14404695594774e-05
-1.93032937118759e-05
-2.12344870167109e-05
-1.95635275063498e-06
-1.6897497957065e-05
-1.32918777948141e-05
-1.75794114562252e-06
-3.12743581872131e-05
-1.25086025091525e-05
-1.03423976219014e-05
-2.07397274982708e-05
-1.84684853530682e-05
-3.45889115100153e-05
-1.77957939973807e-05
-1.4169740401752e-05
-2.31903954152343e-05
-2.89333786860518e-05
-1.60201449353737e-05
-1.51785423509815e-05
-2.7314412926873e-05
-2.9235856610493e-05
-2.82482253932154e-05
-4.4208184288086e-05
-3.99093253144358e-05
-3.33653238057215e-05
-2.17575085042396e-05
-3.67791011991765e-05
-1.89992812222915e-05
-9.72042907659875e-06
-2.91630724107498e-05
-2.55085402151929e-05
-2.74231660032466e-05
-2.97500541742105e-05
-2.64420576352245e-05
-4.33801962224161e-05
-1.59608778909771e-05
-2.54125532782035e-05
-1.5725291294508e-05
-1.01195941742879e-05
-3.87733163614687e-05
-3.77219144391632e-05
-2.82410647814246e-05
-2.81269698514219e-05
-3.71194931198479e-05
-1.74425731805536e-06
-1.19378704610158e-05
-2.80859997906888e-05
-2.34946557849565e-05
-3.63311878612099e-05
-2.699183259695e-05
-2.11512008483249e-06
-1.21767745403111e-05
-8.07749859248953e-06
-1.86493134481251e-05
-1.61170258086354e-05
-4.03223450200774e-05
-1.54318080016712e-05
-3.05085877531721e-05
-2.11663191068655e-05
-1.44962208394646e-05
-1.41274495141489e-05
-1.02272755511511e-05
-4.28293276151784e-05
1.57780582569968e-06
-4.47288705546783e-07
-2.55445684198874e-05
-1.43036457411392e-06
-1.52478526991736e-05
-2.20124768020283e-05
-3.20118710539562e-05
-2.37212976224367e-05
-4.9911832783375e-06
-1.7725141794954e-06
-2.07566863841167e-05
-1.62272642480784e-05
-1.0636307159545e-05
8.26675535068573e-06
-3.16159487860261e-05
-1.08924798055197e-05
-2.10391259389336e-05
-1.97880922608886e-06
-3.58644595449784e-05
-7.65126807608667e-06
-2.49571086722446e-05
-8.22861910198308e-06
1.09528150269945e-05
-2.3546630605377e-05
-7.83669987775705e-06
-2.09929906224268e-05
-2.84196445105097e-05
-2.33530490382033e-05
-2.68568865116135e-05
-1.1524092327718e-05
-6.78968192049028e-07
-1.56633985586934e-05
-1.88691667224164e-05
-2.75472815872542e-06
-1.13761518480029e-05
-1.59664971623742e-05
-1.45501299811153e-05
-3.39564248964381e-05
-3.19391322467633e-05
-2.50059613792881e-05
-4.94268669415503e-06
-4.46403062871245e-06
-4.96080683687779e-05
-3.16026846401746e-05
-3.29731953761547e-05
-2.63042329025268e-05
-1.29007342955609e-05
-3.38225690412104e-05
-2.19537930780723e-05
-4.70327822951939e-06
-2.91913826490612e-05
-3.50437664844357e-05
-4.35995377382875e-05
-2.37439103593534e-05
-9.99893153719446e-06
-1.60751428040218e-06
-1.12974989797669e-05
-2.63576212457112e-05
-2.50062286720177e-05
-2.57668115562716e-05
-9.17219195742814e-06
-2.11482108384476e-05
-3.17277482635787e-05
-1.4588226790661e-06
-1.74507445744205e-05
-3.85533530173283e-05
-3.20534303783735e-05
-1.96835379173497e-05
4.6113296013842e-06
-1.49746186506371e-05
-9.70490688730816e-06
-1.31816910059401e-05
-3.48454485874695e-05
-1.84159342225729e-05
-3.43000069483332e-05
-1.71072307716582e-05
-1.62967401363412e-05
-1.4079470260089e-05
-2.90545225937333e-05
-1.42762054443168e-05
-4.26591506546249e-05
-3.08336728575434e-05
-5.18954670107051e-06
-3.61762011366653e-05
-2.95628706837812e-05
-2.63456637870586e-05
-1.92799057752191e-05
6.00516637565199e-06
-4.40696764667579e-05
-1.73160913712266e-05
-1.4464654585519e-05
-1.61778243683787e-05
-2.63537489747257e-05
-2.99969612086078e-06
-2.44959449215389e-05
-6.96119762439397e-06
-3.55667360963794e-05
-2.40148129322117e-05
-1.22155505863096e-05
-2.92634085760985e-05
1.53537044546273e-07
-3.55982029750457e-05
-3.88521405964297e-05
-2.216300113447e-05
-1.88986086122747e-05
-9.08641147275592e-06
-1.03209149855583e-05
-1.06433636361653e-05
-4.81920756258508e-06
-3.53628273992471e-05
-1.2051077459377e-05
-7.81334161744023e-06
-7.77485495644071e-06
-2.40737622858688e-05
-1.14607037636237e-05
-6.69509582322429e-06
-1.83247851802357e-05
-2.49763422695117e-05
-1.10350375159467e-05
-3.982202904856e-05
-3.396755158151e-05
2.34725946502879e-06
-1.57546507481657e-05
-5.45557069091047e-05
-1.38022595555696e-05
-3.12085674864158e-05
-1.05309216638257e-05
-3.0525459231893e-05
-9.07075271299297e-06
-6.85047969367053e-06
-1.61641168807073e-05
-3.10036668740857e-05
-1.17215531915169e-05
-3.20102011919625e-05
-1.85172292799406e-05
-6.26050952219225e-06
-2.95293125012289e-05
5.15157564177664e-06
-2.53996839163372e-05
-2.49616034276514e-05
-1.74963803960507e-05
-3.09297418768557e-05
-1.9092440187773e-05
-2.69685759100089e-05
-2.86339080360147e-05
-2.55396823325488e-05
-1.80237893826863e-05
-3.23922180750394e-05
-2.01957389109431e-05
-1.26284251342395e-05
-3.02372270624578e-05
-2.00404004285169e-05
-2.91199131702793e-05
-7.57414678210269e-06
-3.57509599767547e-05
-2.0987743132776e-05
-2.9788342129612e-05
-2.51286461771922e-05
-2.33775631286896e-05
-3.11685086776081e-05
-5.09514596727147e-05
-5.80473344850154e-06
-3.79116689606054e-05
-1.89667087794924e-05
-3.08347416512113e-06
-4.91314994248621e-05
-2.42304359550297e-05
-4.08214282984027e-05
-2.74437584563078e-05
-2.46021780660511e-05
-2.12451600880207e-05
-3.75224308879145e-06
4.37835408315917e-06
-1.20324434496333e-05
-2.38102811538097e-05
-4.12039973690703e-05
-2.07086624986626e-05
-2.32906850099098e-05
-3.13419565709877e-05
-5.98266346878022e-06
-1.29879044247288e-05
5.25582196065962e-06
-1.20895295490534e-05
-3.6333697510413e-05
-1.08455488230345e-05
-6.32121348926635e-07
-2.30008740465412e-05
-3.34441150160186e-05
-1.75074673209002e-05
-2.61817407392064e-05
-1.98062208832037e-06
-1.64771772200721e-05
-2.15229254019343e-05
-2.4204114667556e-05
-2.63924355616305e-05
-7.87801171945891e-06
-2.27406214721219e-05
-2.27419781957919e-05
-5.19681778088291e-05
-2.34449280640111e-05
-1.98848011150343e-05
-6.26502416289644e-06
-4.82410741849103e-06
-1.89282664880519e-05
-6.54839710657322e-06
-2.01284749265194e-05
-9.94845821164244e-06
-2.3725658085781e-05
-2.169697571575e-05
-9.93151016450426e-06
-1.72328116387492e-05
-4.46430739642123e-06
-2.86059082461024e-05
-4.6578011602963e-06
-1.904968365743e-05
-1.11518993337233e-05
-4.00503158250232e-05
-2.7801176127736e-05
-3.2576964984339e-05
-3.09253592846915e-05
-4.31188402739135e-05
-1.6612616712674e-05
-1.97863862344597e-05
-3.02476225967951e-05
-1.74367510382344e-05
-4.15467577707433e-05
-3.57818984943102e-05
-2.24295359353878e-05
-3.06656889077186e-05
-1.87972701506748e-05
-6.66970884834709e-06
-9.58646577867512e-06
-1.68044036952028e-05
-2.28460811154022e-05
-1.08673831776762e-05
-2.41098672708242e-05
-2.63011292814173e-05
-2.98156117395246e-05
-2.2899106870842e-05
-5.28034343551743e-05
-6.91794929443429e-06
-1.03282414054232e-05
-2.9199020577905e-05
-1.96853771146813e-05
-2.08893876872139e-05
-3.67921079438853e-05
-3.15109933942903e-05
-3.37017915795469e-05
-2.5324669328623e-07
-4.48995647272036e-06
-5.73676362562931e-06
-4.16904976175788e-05
-2.81494689086977e-05
-3.90793731443698e-05
-3.31623908357662e-05
-1.24786033223605e-05
-1.22468509495679e-05
-3.08036679779368e-05
-3.18412593864602e-05
-2.32411870676842e-06
-3.55650716436335e-05
-1.55241917651672e-05
-7.9776896377845e-06
-1.5019657847514e-05
-9.86016280857335e-06
8.11773077132976e-07
-1.60823744731231e-05
-3.34212314174042e-05
-2.78247998013669e-05
-2.20966664741488e-05
-1.98376506092967e-05
5.55199688803059e-06
-2.89195568518181e-05
-7.19049319854502e-06
-1.34335839145574e-05
-2.61593014425946e-05
-1.50506535941354e-05
-6.67176543069669e-06
-9.37153648498945e-06
-4.44869650629843e-05
-3.17696318394814e-05
-3.51722430958016e-05
-2.84725092219728e-05
-2.05240328782647e-05
-1.47881459193997e-05
-1.60414341599654e-05
-2.69741520682516e-05
-3.20367138959661e-05
-3.06115394549838e-05
-8.69457423864413e-06
-2.28822459067363e-05
-4.17889084416799e-05
-7.4140223396154e-06
-2.75871677665605e-05
-5.68413881551619e-06
-1.25575355225656e-05
-2.52240617036502e-05
-2.28603658462526e-05
-8.93708258253701e-06
-5.24148666942011e-05
-3.72625767023785e-05
-1.18296194072793e-05
-1.62090492136872e-05
-3.23298952527269e-05
-2.19029490563297e-05
-2.58916589797971e-05
-1.36710404910467e-05
-2.24371217951192e-05
-2.23086878925948e-05
-1.72570474906016e-05
-3.0583854712974e-05
-2.41661509000284e-05
-2.04588378980233e-05
-2.42644711525861e-05
-1.57547005430064e-05
-4.10178050429155e-05
-5.86902128456707e-05
-1.64850946276971e-05
-1.29017263234186e-05
-4.19472514639087e-05
-2.39258834240556e-05
-2.46515849365348e-05
-3.03812167763127e-05
-2.66807353190212e-05
-3.18581649712465e-05
-1.16102135848462e-05
-1.52688868054874e-05
-6.29962685883433e-06
-2.20046306062518e-05
-2.35818707236493e-05
-2.80879364317717e-05
-2.02312447998359e-05
-1.8548789973125e-05
-2.33591352346001e-05
-1.12013468709876e-05
-2.59053502448804e-05
-3.55181656335125e-05
-2.48400139341639e-05
-8.86919405605388e-06
-4.07703679916427e-06
-1.47099996389616e-05
-3.27916684446071e-06
-8.93071236910434e-06
-4.60771394304145e-06
-3.97335613239775e-05
-1.28892501092019e-05
1.31231466939411e-05
-3.81008683149523e-05
-2.06812959470015e-05
-3.34721444854971e-05
-1.63227406289521e-05
-3.62941145131021e-05
-2.25521535065966e-05
7.34047294218309e-07
-2.4733587787947e-05
-1.23242917185079e-05
-2.12389063660482e-05
-8.59576870671813e-06
-1.59393109927626e-05
-1.66710039559211e-05
-2.31758498607684e-05
-2.04372135427247e-05
-1.44057026875338e-05
-2.40740480901112e-05
-1.36444920701967e-05
-8.89068422235228e-06
-3.33823331052571e-05
-1.15973876489062e-05
-1.80674821051434e-05
-2.90816892377314e-05
-1.75200272359692e-05
-2.1137095320281e-05
-2.27279620175441e-05
-3.47479838040369e-05
-3.66249505985742e-05
-1.17119003505248e-05
-1.16215551356793e-05
-3.2696386393144e-05
-1.69573967906578e-05
-2.78430417442969e-05
-1.26946112518531e-05
-9.77904509025763e-06
-2.61386284396101e-05
-1.62254549506055e-05
-3.09617020669142e-06
-1.08346074766636e-05
-1.64195331325003e-05
-1.53500597841451e-05
-4.10894674567623e-05
-6.12826810236972e-05
-2.30944074149752e-05
-5.62702489256789e-05
-2.51945467710321e-05
-1.97125155192581e-05
-2.88763138472098e-05
-2.24149163198132e-05
-1.61819880265456e-05
-3.29877687895909e-05
-2.66697874072758e-05
-3.61651998086311e-05
-1.68818162664554e-05
-3.14777316181468e-05
-3.38697212706246e-06
-2.74653930979906e-05
-1.31855576981938e-05
-1.54732945396328e-05
-1.42126525415443e-05
-2.55927517630368e-05
-1.11324375569435e-05
-2.48891689116746e-05
-2.25494484701767e-05
-5.50189744601589e-06
-2.92665369428212e-05
-2.08973040825437e-05
-9.93203325932548e-06
-2.28767341505985e-05
-3.47714930354291e-05
-3.04928076438647e-05
-1.48430352306167e-05
-2.18541927540588e-05
-2.91537419713979e-05
-7.86176112027924e-08
-1.78150117218875e-07
-3.13291801945182e-05
-1.3507451293233e-05
-2.31835439763256e-05
-3.15886855874194e-05
-2.03083187137305e-05
-4.11753142007755e-05
-7.95451918571169e-06
-1.51750067902572e-05
-1.06060442312731e-05
-9.42393745597768e-06
-6.93836895865687e-06
1.40387223018362e-06
-1.61265697004383e-05
-1.7605421249049e-05
-9.54754569766984e-06
-1.93232303171665e-05
-2.41199479917495e-05
-2.60368639845903e-05
-8.92014819284506e-06
-1.22524813349462e-05
-2.9555088498152e-05
-3.7435769700774e-05
-2.92708498104533e-05
-2.49526050389264e-05
-1.04986957891981e-05
-2.31456452808658e-05
-2.24782725745832e-05
-1.53294522568329e-06
-1.33616347700699e-05
-7.79911397873927e-06
7.45740049695012e-06
-2.64133627207879e-05
-2.13128754417767e-05
-1.03839160962262e-05
-3.51708039952908e-05
-4.3668387897715e-05
-3.23081720442656e-05
-3.24033794649272e-05
-2.18947690776611e-06
-1.17827224077145e-05
-3.6926877975814e-06
-1.24383496448206e-05
-1.38354165969581e-05
-3.46593876658761e-06
-5.39923262085421e-06
-3.89467817540854e-05
-1.96032975136768e-05
-1.75266218982193e-05
-2.0728313725348e-05
-3.43253034289497e-05
-3.12372715468157e-05
-2.4203179117139e-05
-3.86847021739621e-05
-2.58125023763444e-05
-3.09113483915832e-05
-7.75536686867623e-06
-1.71296220313038e-06
-8.83855075596014e-06
-4.10535152503263e-05
-2.15648048963403e-05
-1.90386771700951e-05
-3.9646009740219e-05
-9.74626745864038e-06
-3.28363313125911e-05
-8.93395410430164e-07
-2.02421685838888e-05
-2.05765299858408e-05
-2.65874264924214e-05
-4.9884728579871e-06
-8.28429648535707e-06
-4.1089575228463e-05
-7.84114051132121e-06
-3.21941566739112e-05
1.09638812180249e-05
-3.53930862558215e-05
-1.64453260753434e-05
-3.37794727351036e-05
-7.1521639576719e-06
-7.44486928026475e-06
1.40592883354457e-07
-7.92977292209384e-06
-5.61715531822842e-07
-2.04640167825375e-05
-1.11801657989725e-06
-2.29404833509688e-05
-2.4488624883088e-05
-4.4735049023825e-05
-5.29432867528851e-06
-1.94349267831467e-05
-3.19455988712916e-05
-2.68747276245642e-05
-2.2878982329613e-05
-2.70790314187615e-05
2.11307141518111e-06
2.17511677392938e-06
-3.33627486373319e-05
-4.20076532172547e-05
-1.74739567480838e-05
-1.73849783341712e-05
-3.43676005451025e-05
-4.73958934269354e-06
-1.23286023651054e-05
-3.57009687500435e-05
-4.08783444278061e-05
-1.74063083623904e-05
-5.65536079951795e-06
-1.85637288838786e-05
-2.89080756384792e-05
-1.34192106220947e-05
-2.08363224302506e-05
-1.69474570367958e-05
-2.9588770495347e-05
-1.10881939037749e-05
-4.48382164395982e-05
-1.56495977014175e-05
-1.72428422238525e-05
-1.55036766473495e-05
-3.18354637261678e-05
-1.20978478036998e-05
-1.76022452753083e-05
4.60116117917486e-07
-1.33098552695389e-05
-2.41414816242231e-05
-2.70629433368454e-05
-3.82813389278462e-05
-2.68452295887239e-05
-7.53646669085515e-06
-3.99018272666856e-05
-2.24970508662376e-05
-3.03900006866407e-05
-9.0431193455503e-06
-3.15597119471267e-05
1.31057559737651e-06
-2.74933606830889e-05
-1.43879591195583e-05
-1.0920588893333e-05
-1.61178421111068e-05
-3.26685831451447e-05
-2.79151805166603e-06
-1.53625825009853e-05
-9.57031043444344e-06
-1.49759599114374e-05
-4.44270343375342e-05
-3.22769014454382e-05
-3.61374834079424e-05
-3.37151594043117e-06
-2.67388012062681e-05
-2.80479584126239e-05
-1.18069773344259e-05
-3.28172670983123e-05
-9.72626513874982e-06
-1.97640136968418e-05
-3.14932712189218e-05
-2.65275620915517e-05
-1.34673457655808e-05
4.3850137254582e-06
-3.1924700972515e-05
-3.14669528042444e-06
-2.14621371244753e-05
-3.01152381923757e-06
-1.88346154489782e-05
-1.48980699577879e-05
-1.69323218106635e-05
2.09083554304199e-06
-1.55226967385297e-06
-2.92837102291076e-05
-2.9026871010267e-05
1.46715877462745e-05
9.41621286505443e-06
-9.47353776581453e-06
-2.7082814731591e-05
-3.50812315579333e-05
-1.89703825315454e-05
-9.01734581284501e-06
-2.02811893156373e-05
-3.05763637929183e-05
3.41766195957597e-06
-2.88339084350042e-05
-2.30179496368222e-05
-2.24351271526355e-05
-1.81177116280415e-05
-2.26036809400317e-05
-2.42861569675591e-06
-2.01199963222504e-05
-2.84116016742728e-05
-5.40367395140425e-06
-1.65294327675103e-05
-2.51591734182462e-05
-9.73184675885093e-06
-2.51483542881021e-05
-7.43459502631628e-06
-3.41561137363628e-05
2.67326535879363e-06
-1.36965105197521e-05
-3.24581532012347e-05
-2.70406275460365e-06
-3.21272499853002e-05
-4.11993050357008e-05
-2.07352677295577e-05
-2.12315617864631e-05
2.17760517008601e-06
-1.08391968334796e-05
-3.13929115803892e-05
5.80457623473551e-06
-2.88172589411267e-05
-4.56827989823803e-05
-2.12576265947027e-05
-5.8236394321663e-06
-3.23396214418982e-05
-1.58269676177567e-05
-3.06288187078933e-05
-4.92693381211565e-05
-4.7711217015714e-06
-1.95778494764769e-05
-2.44341577460475e-05
-2.77271355047131e-05
-3.94281027148554e-05
-2.3233768870114e-05
-2.46101422806585e-05
-1.69107195332634e-05
-4.68445157395004e-05
-3.16129693910974e-05
-3.99389380979695e-05
-2.60025486164827e-05
-1.14690560817481e-05
-2.49827906505679e-05
-5.23298947658633e-06
-5.27581545348987e-06
-3.6003194585995e-05
-4.6940890912636e-05
-1.80992329063194e-05
-1.49763446534542e-05
-3.88658060502397e-06
6.59970695691705e-06
-7.2321611882453e-06
-2.65224548860264e-05
-2.37423368747705e-05
-1.13328081023927e-05
-1.59501738025959e-05
-4.3153864342592e-07
-4.18940309998808e-05
-2.04818277042056e-06
-2.52052504707581e-05
-4.01306159000093e-05
-2.85121550051308e-05
-1.00734725483503e-05
-1.54989954826754e-05
-1.4633789345451e-05
-1.27121961779015e-05
-2.62409843498149e-05
-2.79367606974799e-05
-3.70999673921145e-05
-3.05578112371627e-05
-3.6548234486333e-05
-1.46547280937641e-05
-1.39904130432321e-05
4.76787322103417e-07
-2.94203198748867e-05
-3.44273356699195e-05
-4.70186421093886e-05
-8.34723703909655e-06
-1.29628980651251e-05
-3.36884032716785e-05
-1.53110240420393e-05
1.05735398464729e-05
-9.12614295014479e-06
-2.84266693919166e-06
-2.00342219323289e-05
-1.60160467911634e-05
-1.27546114404895e-05
-7.82804083235513e-06
-3.25167182734188e-05
-3.51498540684552e-05
-3.28660171811791e-05
-3.47299909249322e-05
-2.64061894552938e-05
-3.30330672049662e-05
-1.83413098366294e-05
-4.15674032330312e-05
-2.45146690610066e-05
-1.77150967616749e-05
-2.02234725819848e-05
-8.47271927341777e-06
-2.40343175941909e-05
-3.99209180971429e-05
-3.49679493247811e-05
-1.82293118533143e-05
-3.80392964365599e-05
-2.21817317972185e-05
-5.09590072830004e-06
-1.20956635935559e-05
-1.76115296075566e-05
-1.890903438979e-05
-9.2933364151515e-06
-1.98327552050905e-05
-3.46174182065552e-05
-3.079686582358e-05
-2.99437414984318e-05
-3.40906395946222e-05
-1.93056931953538e-05
-2.31484789865699e-05
-2.21770491853653e-05
-2.68343284485734e-05
-4.1340363607827e-07
-3.64789795570607e-05
6.38612883044284e-06
-2.12387761067343e-05
-2.85769132306011e-05
-2.85306170838668e-05
-2.07376220420838e-05
-1.79418631988893e-05
3.58423142656298e-06
-3.38130511573279e-05
-3.99696474608037e-07
-2.25261815829925e-05
-2.19437180335218e-05
-1.59801183378174e-05
-1.90073812886604e-05
-8.33518746738077e-06
-4.90935480943207e-06
-2.05889636908925e-05
-2.48344012614011e-05
-2.37498865917221e-05
-1.59781474964107e-05
4.11151955509101e-06
-5.8705545925588e-07
-3.07257268332435e-05
-3.89171161746791e-06
-3.27544602222452e-05
-6.23063223325308e-06
-3.10520442471081e-05
-1.82965474258138e-05
-1.50944923557686e-05
-4.2516034826441e-06
-1.02076684847081e-05
-1.69390178143581e-05
-1.02589790499586e-05
-1.32799859219425e-05
-3.18085992242116e-05
-1.34913480137928e-05
-1.7418919520808e-05
-2.53778175676018e-05
-4.14303966247696e-05
-1.50091110586248e-05
-3.72909014203221e-05
-1.26216055620179e-05
-3.18382548231013e-05
-3.55959839327547e-05
4.70137544859807e-06
-3.04986033445192e-05
-1.41614653631421e-05
-2.71049764640137e-05
-1.81277087120989e-05
-2.49152949776891e-05
-8.98577974962197e-06
-4.51842006772498e-06
-3.43802447034486e-05
-1.99652558178462e-05
-2.86720316174724e-05
-1.45808994399055e-05
-2.26201427377316e-05
-2.22638766025924e-05
-3.17431252668824e-05
-2.16044479090556e-05
-3.10135663836858e-05
-2.61043030148113e-05
-2.51944401384719e-05
-3.038944731218e-05
-4.17702466761141e-05
-5.16433756197849e-05
-1.18509309084954e-05
-6.96397656661348e-06
-4.17165932967037e-05
-2.58107809648945e-05
-5.93278100592062e-06
-2.43707389159062e-06
-3.44113880606082e-05
-1.95142137278657e-05
-1.9454745658993e-05
-1.16897665814555e-06
6.39992345268211e-06
-1.42949516273631e-05
-1.53460620047237e-05
-2.39133269943644e-05
-2.76614120725351e-05
-1.12179782035167e-05
-2.72810455811632e-05
-2.43225533076127e-05
-3.97462320403731e-05
-3.51063904897208e-05
-1.35878325411547e-05
2.3970936233934e-06
-1.30256053381815e-05
9.08127085898935e-07
-2.90031883952036e-05
-2.79462584955478e-05
-2.74219927219088e-05
-2.56882151027616e-05
-3.2744521914174e-05
-1.44325451337364e-05
-5.49529276531219e-07
-2.39229536185183e-05
-1.45911786659582e-05
-2.09727305286391e-05
-1.82123087370248e-05
-2.00480797966844e-07
-2.47342414001464e-06
-2.23585885354109e-05
-1.28404918833951e-05
-2.0117455696077e-05
2.10968518344574e-06
-1.7942780969103e-05
-2.27965478991783e-05
-2.28599887798425e-05
-1.50603928995325e-05
-7.06418330634233e-06
-5.39249089457911e-06
-2.27301440108156e-05
-1.57007550950573e-05
-2.24031121467783e-05
-2.4467459278699e-05
-2.18685241798045e-05
-2.49066599348833e-05
-4.3591639735626e-06
-2.60589623564015e-05
-1.78520642415057e-05
-2.02935118787782e-05
-1.10444961844809e-05
-5.4985160882401e-06
-3.82175225954411e-05
-4.39139172170832e-05
-9.52861475267591e-06
-1.13608428442007e-05
-4.98907634883803e-05
-1.52509232313812e-05
-5.93859442488246e-05
-3.39172171644112e-05
-1.243401122933e-05
-4.52391091134674e-05
-2.70474357120678e-05
-2.33415982132721e-05
-3.147192835422e-05
-2.7847958522595e-05
-2.59684271831313e-05
-2.50945017274726e-05
-4.851042442771e-06
-7.18223931644016e-06
-2.12912468151215e-05
-2.64953539634137e-05
-2.2608881846088e-05
-1.51078047752185e-05
-3.19720941510455e-05
-2.00107193491447e-05
-3.11977429568302e-05
-1.70640043874305e-05
-1.67630239415872e-05
-3.29460014606029e-05
-1.93648415560731e-05
6.59101816192606e-07
7.01510932925453e-07
-2.4023411014503e-05
-4.14185654143452e-05
-2.01881824835405e-05
-2.27603407614009e-05
-1.0173612353452e-05
-1.44430783037171e-05
7.66412588966133e-06
-3.54403395984373e-05
-2.7058610754734e-05
-2.55976545312053e-05
-4.02130040124761e-05
-1.98620455095575e-05
-3.59114512406452e-06
-2.53078382559243e-05
-2.2195675931573e-05
-2.05034156393097e-05
-1.78374212435885e-05
-2.52214438827413e-05
-1.31510264566792e-06
-2.91624938993047e-05
-1.72536015627538e-05
-3.0692226836177e-05
-1.96698742295933e-05
-1.57955770280485e-05
2.53756348611471e-06
-4.67566776287421e-06
-1.93068928817529e-05
-1.52523478160912e-05
-1.63914303323354e-05
-1.57993027168816e-05
-6.62859572359006e-06
-3.9043818171085e-05
-9.49531364470692e-06
3.79032752965651e-06
-1.17736630814446e-05
-5.91222379622131e-05
-3.16520802976542e-05
-1.04894090933163e-05
-2.56898548675737e-05
-1.4332463177772e-05
-3.09723290943716e-05
-2.39047227649229e-05
-1.75168971651059e-05
-1.98696842879955e-05
-4.08448076348902e-05
-2.84320389228142e-05
-4.26925291603553e-05
-9.50782690913148e-06
-1.60686253227033e-05
-1.8529750415688e-05
-3.47723097904097e-05
-2.20849026747644e-06
-2.71373037718194e-05
-3.15735564217013e-05
-1.90276997813316e-05
-2.44761179482035e-05
-2.98139783903343e-05
-5.16238373358539e-05
-3.34624563979769e-05
-1.54428690415827e-05
-2.87825185885863e-05
-1.06342306865344e-05
-3.11818401688822e-05
-4.58174543368178e-05
-8.15038943043324e-06
-1.85439513899136e-05
-1.2161626274936e-05
-3.3971561345387e-06
-2.85857940576653e-05
-1.78062784837511e-05
-3.32793408014127e-05
-1.80204017016911e-06
-3.3982570764842e-06
-1.83687853181709e-05
-5.95082569638514e-06
-2.2196235529871e-05
9.1945186869159e-06
-1.73863339321078e-05
-1.22277441904259e-05
-1.86092361849443e-05
-4.36571413292777e-05
-5.12301831212577e-05
-2.7829523573074e-05
-3.5861453703385e-05
