# Supplementary material for: Research on computational propagation and identification of mine microseismic signals based on deep learning
Source: PLoS One. 2025 Oct 22;20(10):e0334641. doi: 10.1371/journal.pone.0334641 (PMC12543183; doi:10.1371/journal.pone.0334641)
Supplement: S1 Data — (ZIP) [file pone.0334641.s001.zip › 000100500001076.xlsx_0.txt_24.txt.txt]

-1.90178795331967e-05
-3.48321118983559e-05
-2.10939735881774e-05
-1.70680635472109e-05
-2.89369150541219e-05
-2.67185133531707e-05
-5.34891472138949e-05
-1.04902403182741e-05
-2.81029428249922e-05
-3.49265129620274e-05
-2.08726153371333e-05
-2.3652099801749e-05
2.3245023387862e-06
-2.02228162615449e-05
-2.07527217571507e-05
-4.46914755623734e-05
-1.54427268679756e-05
-2.55325539343927e-05
-1.35716787191645e-05
-3.25139180544076e-06
-1.61353037248344e-05
6.36597364876372e-06
-1.49443852137651e-05
-2.19322578414642e-05
-2.75226333511663e-05
5.67730216156528e-06
-1.63989056055099e-05
-2.96392068035493e-05
-2.08425628920252e-05
-2.66364810607683e-05
-3.96860495967677e-05
-2.79060422948397e-05
-2.44831639210476e-05
-2.42569977139418e-05
-1.66516032012277e-05
-1.27382730223678e-05
-3.6709838481007e-05
-1.41734693776195e-05
-1.76429845140538e-05
-3.19212408429087e-05
-1.01202327598225e-05
-3.35907082721769e-05
-1.99120978372508e-05
-1.03240499963169e-05
-4.30786412694176e-05
-2.73673127753461e-05
-2.17103730325656e-05
-2.89086414957382e-05
-1.84163821035466e-05
-3.83102530901727e-05
-4.88438785403115e-06
-3.7550076982942e-05
-1.81697143906118e-05
-2.24819294202012e-05
-3.44515718595316e-05
-5.24549830415951e-05
-4.4520932377781e-05
-1.60049748884498e-05
-2.56081868338711e-05
-1.54742272153016e-05
-1.25050704590281e-05
-2.30973440809561e-05
-3.30565672865252e-05
-3.22298400814424e-06
-9.35254371848599e-06
-1.31697677148447e-05
-1.81972600674577e-05
-1.77242624648437e-05
-6.81802905907756e-06
9.47844481908744e-06
-2.11604540583493e-05
-1.05565014605996e-05
-2.00150333695836e-05
-4.0834173666508e-05
-1.82424318348068e-05
-4.55152928321314e-06
-2.38507730741987e-05
2.5205588598032e-06
-8.31043280189894e-06
-3.10451665251483e-05
-3.54138298173345e-05
-2.65748354989421e-05
-4.67995168113637e-05
-1.32218907687495e-05
-1.35751073019645e-05
-2.9576206214333e-05
-2.19203798504566e-06
-3.22588901893724e-05
-1.61665587794092e-05
-2.81411382001935e-05
-3.37045465681416e-05
8.69595556093506e-06
7.20386928160127e-06
-1.20568858052237e-05
-2.58669480911649e-05
-8.29404846983662e-06
-3.32613921318158e-05
-3.92610305390026e-05
-1.37845797299113e-05
-1.81514737156046e-05
-1.22841037175291e-05
-2.77946302963531e-05
-2.28242147569364e-05
-2.93288600067329e-05
-2.834958227013e-05
-2.61183863174387e-05
-1.23342995500241e-05
-3.04788019657495e-05
-3.41594712205017e-05
-1.84511074747279e-05
-8.24274696737023e-06
-2.94202248297249e-05
-1.65553369195201e-06
-2.05259250398459e-05
-2.35384038489148e-05
-1.23739362314254e-05
-2.00991096199849e-05
-1.98060411302925e-05
-2.72464587543033e-05
-4.4372478093965e-05
-3.31422112366457e-05
-1.11550476016353e-05
-3.60674750435405e-05
-1.62279167275024e-05
-5.47307178229397e-06
-3.1060472233023e-05
-1.58105926817763e-05
-2.73147712602354e-05
-1.83526619146475e-05
3.98676246356457e-07
-4.11119789264531e-05
-3.87104495746909e-05
-2.3570439144163e-05
-2.53154280041492e-05
-3.462555348596e-05
-2.86540141315398e-05
-7.68296474581874e-06
-3.12672073409712e-05
-2.1723587651028e-05
-1.64422199922683e-05
-1.03169045864185e-05
-2.5118168109479e-05
-2.75592996652687e-05
-9.27310865256314e-06
-5.61778443546402e-06
-2.93940110349749e-05
-1.20971186114436e-05
-1.09912849739433e-05
-1.04267700049015e-05
-6.17180726083648e-06
-9.18361806874337e-06
-5.77007681311635e-06
-3.35142327884191e-05
-3.10506521813411e-05
-8.4757295586682e-06
-2.58582180788019e-05
-9.31841707221267e-06
-3.21382318646024e-05
-1.41306558097387e-05
-3.3323983432503e-05
-1.54361424657463e-05
-2.91253885637356e-05
-1.11996748063663e-05
-2.96545647610294e-05
-9.9641967271507e-06
-2.20504433731647e-05
-8.48517084508462e-06
-3.02741953759473e-05
-1.64765933722537e-05
-8.64363630966901e-06
-3.42675304428088e-05
-8.31873136137165e-06
-3.31563179121988e-05
-1.72435943980204e-05
-1.80412168008518e-05
-2.40270178069147e-05
-5.56004323709136e-06
-3.3565360837845e-05
-1.36610016535872e-05
-2.47073780098057e-05
-2.81389827835601e-05
-3.55827458873568e-05
-1.18095901804769e-05
-7.3726535200138e-06
-2.02410373223255e-05
-7.74088660101465e-06
-1.40825037489319e-05
-2.44520541548263e-05
1.19326800760158e-06
-5.20908352954513e-05
-2.02883206233599e-05
-2.85099497338099e-05
-1.6720425956941e-05
2.37974631455999e-06
-1.91722800007045e-05
-1.24742848220942e-05
-1.81834764287293e-05
-7.67577789610258e-06
-1.0954288662422e-05
-1.98762806247114e-05
-3.95238798302433e-05
-2.76532928053858e-06
-2.09004177255576e-05
-2.29388704255827e-05
-1.31073304800122e-05
-3.27087801934568e-05
-2.78876897224444e-05
-5.09403203353378e-06
-2.96161815909237e-05
-2.38196537376407e-05
-2.11553411027998e-05
-2.15593784252392e-05
1.88972251679385e-06
-4.17827294876368e-06
-3.48571096452332e-05
-1.58600198484886e-05
-1.86729847897653e-05
-2.41734487267574e-05
-7.99340184586989e-06
-2.2717466271215e-05
-2.01486116552172e-05
-3.66376782814855e-05
-2.63108257832641e-05
-3.20545932169194e-05
-9.35016096095231e-06
-2.58008751801214e-05
-1.85008864132887e-05
-2.39126901816396e-05
-2.72720929416757e-05
-2.32063112342393e-05
-2.1704281126389e-05
-4.58801867733139e-06
-1.87804387412469e-05
-3.4131772192722e-05
-8.47156964421078e-06
-2.5468391101728e-05
-2.37498740373968e-05
-3.74418337101021e-05
-2.14501003038122e-05
-1.98620778704695e-05
-1.89174556274759e-05
-3.54332865569161e-05
-2.32241610335232e-05
-2.70303814118382e-05
-1.81798590654117e-05
-7.38496177624202e-06
-3.52974859405209e-05
-1.08706327946109e-05
-2.26118940621649e-05
-1.9697134920889e-05
-1.44329400678855e-05
-5.64628455993458e-06
-3.06404065748946e-05
-2.55834132405191e-05
-3.67403654306216e-05
-1.37804469771553e-05
-2.8676360567394e-05
-1.25579958386872e-05
-5.94592891904972e-06
-2.45913844580068e-05
-4.36753161515082e-06
-1.00469531518103e-05
-3.57796371021307e-06
-2.09410779749534e-05
-1.34488331597898e-05
8.56959982795584e-06
-2.64360675929774e-05
-2.11532356742262e-05
-3.46246460150503e-05
-3.73919367307899e-05
-1.2624150815429e-05
-2.61340082819833e-05
-3.12970533157833e-05
-2.82093770196235e-05
-3.13301470611207e-06
-2.63159791180828e-05
-5.08249304992784e-05
-2.68918770523941e-05
-2.08241196203236e-05
-3.89183481442756e-05
-2.60309092675553e-05
-7.4391559467699e-06
-2.15238648529851e-05
-3.04607555985812e-05
-4.12343268223848e-05
-4.05991330188392e-05
-2.31345009595713e-05
-1.93312752113414e-05
-6.19173654404227e-06
-6.29668131861103e-05
-2.17541584165653e-05
-1.59892054523127e-05
-4.18343927256734e-05
-1.97200950369728e-05
-1.56033754030527e-05
-4.30856361342652e-05
-7.36613788439917e-06
-2.00356847565587e-07
-3.3643712417666e-05
-1.25709967700286e-05
-1.93880684984039e-05
-1.96795363673586e-05
-2.69831717828417e-05
-1.57798468068917e-05
3.50483959749346e-06
-1.52854849197956e-05
-1.22653996204953e-05
-8.53729331696069e-06
-2.28502945575584e-05
7.1111644940287e-06
-1.24885853968909e-05
-9.56307125579997e-06
5.80625959687012e-07
-3.74474923168969e-05
-5.48314608359382e-06
8.16213378830966e-06
-1.8842244063469e-05
-1.84497905065465e-05
-3.9119466295811e-05
-3.07154011226229e-05
-2.13805804284437e-05
-2.42223661422025e-05
-4.44123639826e-05
-2.79162499651257e-05
-2.59807940603795e-05
-2.81974750976163e-05
-2.59959284984344e-05
-2.24096242145487e-05
3.37307205502877e-06
-1.90719305822506e-05
-3.56938845451466e-05
-3.95525268229782e-05
-1.31108377889073e-05
-1.85322070867555e-05
-2.18566432884282e-05
-3.88082310693965e-06
-2.66801952210831e-05
-1.27515922723574e-05
-1.08078586926653e-06
-2.7409075751355e-05
-1.39864020814697e-05
-1.49932743823636e-05
-2.16905591862577e-05
-1.32283477976953e-05
-2.27802695790277e-05
-4.53097506585059e-05
-2.43580286794255e-05
-2.92331986148703e-05
-3.16073411684753e-05
-1.78358610642501e-05
-3.54230843385757e-05
-3.24113443705912e-05
-2.46107387990862e-05
-1.23900790132948e-05
-1.67558546041465e-05
-1.15204810160676e-05
-3.79274350547462e-05
-1.1389882379904e-05
-1.6410065033874e-05
-4.09460326648067e-05
-1.02772632672473e-05
-3.39253047814326e-05
-1.61484130430483e-05
-2.453956959275e-05
-2.35422072022516e-05
3.88249494687194e-06
5.60482828703331e-06
-3.38991885054995e-05
-2.08949126851474e-05
-4.44266229090781e-06
-3.18486793064174e-05
-3.46142105400833e-05
-3.2829481394524e-05
-2.847319040913e-05
-6.65953502134038e-06
-6.29994407747747e-06
-1.88191824925756e-05
-2.32130975360264e-05
-3.18147567016282e-05
-3.1942627634778e-05
-1.83865848033836e-05
-1.73898041218143e-05
-2.81903462656913e-05
5.42481225851923e-06
-6.53322485116711e-06
-1.46585970367236e-05
-5.91977577035992e-05
-2.27326713335548e-05
-3.1549698300816e-05
-1.31715027981701e-05
-3.49915666954298e-05
-4.74205985081941e-05
-2.64770667780912e-05
5.3353442194501e-06
-4.24712062225383e-05
-6.04200195824502e-06
-1.8134600965371e-05
-1.60905294688389e-05
-1.58906720811626e-05
-1.35741583322525e-05
-3.66483762529887e-05
-2.90167932550353e-05
-2.78928977496602e-05
-1.26779254349504e-05
-2.67718490557942e-05
-4.54995830972357e-05
-2.68875478857559e-05
-2.12378454923876e-06
-1.03536212160564e-05
-1.61371432570486e-05
-2.71359061358763e-05
-4.55231459587045e-05
-3.82091484744913e-06
-8.31056322604249e-06
-2.88596224004303e-05
-1.4692502229052e-05
-3.01899835353161e-05
-2.40098204121858e-05
-1.60205971106806e-05
-1.11378487970931e-05
-3.32771698670176e-05
-6.85483700562879e-06
-2.03581860634707e-05
-1.48773521387527e-05
-4.00505577800944e-05
-2.30774626640706e-05
-3.63129304283225e-05
-5.5659483540639e-05
-3.6901514821484e-05
-2.26346298821568e-05
-1.15456892171543e-05
-2.67176637390708e-05
-3.27179057745748e-05
-2.85114641098902e-05
-3.42185228131347e-05
-1.47081355250079e-05
-3.32489624252797e-05
-1.6013923449426e-05
-2.6359470877913e-05
-1.26165077784163e-05
-1.61541871152762e-05
-1.24141997564697e-05
-2.0159027897736e-05
-2.36579105818556e-05
-1.47824760040309e-05
-1.5330089573224e-05
-2.15582078394603e-05
-1.53500678536865e-05
-1.23234391696949e-05
-2.08273636139352e-05
-3.73075435899667e-05
-4.83639270550482e-06
-2.6037157911057e-05
-1.21104637050793e-05
-2.08258428979295e-05
3.2240794073765e-06
-2.02454168171261e-05
-2.67633946506973e-05
-1.35187390166102e-05
-1.72502906023304e-05
-2.79726651161923e-05
6.04382573324087e-07
-3.79474750991571e-05
-1.30828013773118e-05
-4.94858298056653e-06
5.00135172604334e-06
-1.22110147790408e-05
-1.54000655269279e-05
-1.03286368775595e-05
-2.3781407476968e-05
-1.58406635095817e-05
-2.72643009132042e-05
-1.95432370860821e-05
-2.32366881673908e-05
-2.14556747333185e-05
-2.93483162622865e-05
2.29795737936309e-06
-1.53322075110622e-06
-2.23438879815356e-05
-2.1343518578307e-05
-2.1540769529919e-05
-7.01457425767352e-06
-5.29642353141288e-05
-2.2371014505379e-05
-1.06243251629917e-06
-1.42578085942056e-05
-1.73596487446149e-05
-3.56157543210707e-05
-2.70433406524021e-05
-3.04938552027953e-06
-3.16211081059827e-05
-3.17757061246495e-05
-1.46842258861384e-05
-3.7056018524179e-05
-2.33331339527615e-05
-1.74572172907865e-05
-1.41601682769571e-05
-3.86791961056119e-05
-4.06230852593137e-05
-8.23633896523775e-06
-2.83477978722395e-05
-7.42674172545656e-06
-9.76389746942271e-06
-2.72760326553323e-05
-1.83678299666335e-05
-1.0223841599775e-05
-3.32910452694786e-05
-2.72071860053586e-05
-2.38810964897968e-05
-1.65538930353047e-05
-4.57754969874608e-05
-2.54914261327471e-05
-2.12189019517147e-05
-5.44105250221438e-06
-2.0703888245638e-05
-8.64478306030142e-06
-3.04662120553772e-05
-1.59203128615737e-05
-1.18553148208064e-05
-2.99325487871224e-06
6.0165384102691e-06
-1.07598410136216e-05
-1.82667802743823e-05
-3.03681394268526e-05
-3.50092485233685e-06
-2.41071550830287e-05
-3.11418783756098e-05
-3.22213757634363e-05
-1.10509005620894e-05
-2.14664638528607e-05
-4.19662171446336e-05
-2.51087508706047e-05
-2.53247856545395e-05
-2.74863704479959e-05
-2.14437966352344e-05
-3.65855662567845e-05
-2.18329583678391e-05
-2.74375990744286e-05
-2.20357929340289e-06
-3.78343690108744e-05
-9.16036116946299e-06
-3.90889085070897e-05
-1.64431112644613e-05
-1.40208249677138e-05
-1.6599829154938e-05
-3.24316760890627e-05
-2.12748738104165e-05
-1.23371893125167e-05
-3.08248868220752e-05
-2.72710664413133e-05
-1.68328731182524e-05
-1.04468620071399e-05
-7.07248954899679e-06
-3.31698249939631e-05
-4.88930267159271e-06
-4.91193971048309e-05
-2.01231611140558e-05
-3.29731821504395e-05
-2.11348944639469e-05
-2.74342483879712e-05
-2.70060359836033e-05
-4.40275973459586e-05
-3.48132451907782e-05
-1.73993632160516e-05
-2.21265315454756e-08
-2.1699216379965e-05
-2.78513830088258e-05
-1.62847475069432e-05
-6.5017010612301e-06
-2.48375916645953e-05
-1.47994918282523e-05
-6.72387808607365e-06
-3.31730486347894e-06
-3.67358638997456e-06
-3.51220195240805e-05
-7.92482938771822e-06
-3.48859377276579e-05
-2.14850009191605e-05
-3.10489597164803e-05
-5.50074070179605e-06
-4.02343481746268e-05
-6.64133160846213e-06
-1.12880034775687e-05
-6.96031852049622e-06
-6.35814463311481e-06
-1.76706056884708e-05
-1.9355096276662e-05
-2.51676516438744e-05
-6.81765524977151e-06
-1.47079262785162e-05
-2.18560761052265e-05
-1.30969338303711e-05
-1.54114712155491e-05
-5.67851255398067e-07
-3.64083121778625e-05
-1.02502402448577e-05
-1.38465749890042e-05
-2.766584726237e-05
-2.54316999228825e-05
-3.17744746607492e-05
-9.51925189674002e-06
-8.68645716078199e-06
-4.57511735714686e-05
-1.91644536130518e-05
-3.52043042558148e-05
-4.20523497642683e-05
-9.00104103007664e-06
-1.81733807293535e-05
-1.19686168853208e-05
-8.08030717807284e-06
-6.88667565790614e-06
-3.68942188454401e-05
-1.71046601218884e-06
-2.77105127111189e-06
-2.7345061216784e-05
-1.20153263007349e-05
-2.57624263331494e-06
-2.34309175571874e-05
-2.58700720026701e-05
-8.69759598583286e-06
-2.1268422132046e-05
-9.16932959958871e-06
-8.59853168699916e-06
-1.5084442865849e-05
-1.29250384492443e-05
-1.86717550223157e-05
-3.70685776734492e-05
-1.45383386304981e-05
-8.38722955079848e-06
-1.02460112961632e-05
-8.01103107930534e-06
-3.72308194146965e-05
-3.62747081625007e-05
-8.84176061008768e-06
-1.9672838461133e-05
-1.67722787105717e-05
-3.8242308778244e-05
-2.11276450157177e-05
8.54207633360994e-08
-1.2186784500034e-06
-2.69316851336512e-05
1.65929945252618e-05
-1.86878062685582e-05
-3.6114179820281e-05
-2.32979373822359e-05
-2.91114698024275e-05
2.0942245568806e-06
-4.32890558558012e-05
-9.7372519775579e-06
-2.45788291657432e-05
-1.56845132922488e-05
-2.07853244080899e-05
-2.2051380028394e-05
-3.24355897755886e-05
-2.13933766381561e-05
-2.22141960959569e-05
-2.5360934398716e-05
-3.97117279878234e-05
-1.10683581866068e-05
-3.77175359345494e-05
-1.85854559085171e-05
-3.09396005151883e-05
-2.36464035396171e-05
-1.69920915298325e-05
-2.87753682114716e-05
-1.52080262118225e-05
-3.07683222800721e-05
-2.44156365843717e-05
-1.38873160894401e-05
-2.25099695680009e-05
1.45552399902851e-06
-4.25458617825439e-05
-3.3373901250038e-05
-2.30818775063719e-05
-3.21610568547679e-05
-2.56989026158402e-05
-2.97064668695564e-05
-3.44113829478569e-06
-3.13021090901789e-05
-1.34142658806731e-05
-2.6873223994966e-05
-2.29927447797741e-05
-2.51281127081856e-05
-4.24018486427621e-05
-1.44538814926491e-05
-1.92282617623684e-05
-1.73906953695839e-06
-2.07071151619173e-05
-1.7958279982456e-05
-3.44420016197347e-05
-8.59540850083256e-06
-2.65690860815341e-05
-3.71925375612483e-05
-1.94404807720967e-05
-1.59213744673781e-05
-4.0059282548077e-06
2.07525688493988e-05
-1.65860377551736e-05
-2.90051856362283e-05
-3.97328091203381e-05
-2.41797318172444e-05
-1.52911733090991e-05
-8.1998536250377e-06
4.08178656479894e-06
-8.85713362241181e-06
-1.6950461728823e-05
-1.54525736269103e-05
-1.83452445419473e-05
-1.24137000938162e-05
-2.18325523885631e-05
-3.99109020611148e-05
-3.75857653482243e-05
-2.4244751284198e-05
-2.23051241514327e-05
-2.33811487466651e-05
-2.72779543481176e-05
-3.70319709145464e-06
-2.77601958130949e-05
-2.156799381693e-05
-2.63675428504297e-06
-1.3981846320382e-05
-1.16869181683258e-05
-3.40075208993646e-05
-2.34849129891927e-05
-8.82612708701089e-06
-4.81525638047664e-05
-1.84618953760797e-05
-2.51854176599013e-05
-1.97087178900368e-05
-2.06176280231444e-05
-2.20133850905568e-05
-2.86431698686621e-05
-2.70383478069364e-05
-1.18232190526934e-05
-3.64875539727442e-05
-1.33360075882177e-05
-2.47320643202691e-05
-1.08931339258444e-05
-1.29580051101928e-05
-1.97334559291914e-05
5.64364021865296e-06
-1.00920344140388e-05
-9.03582809405419e-06
-4.12533626873086e-05
-2.32151570570365e-05
-2.0899722988861e-05
-2.71390684018587e-05
-3.64282089053837e-05
-2.59698166759468e-05
-2.96718404492989e-05
-3.30884566459998e-05
-9.04837044517169e-06
-2.69410992482689e-05
-1.91472023933512e-05
-1.02567118573785e-05
-2.12500683228488e-05
-3.39391788198857e-06
-1.97947961436431e-05
-4.46176734748715e-06
-2.49190011305801e-05
-1.41762634943633e-06
-5.10315322291253e-06
-3.7177607668538e-05
-1.38520016531136e-05
-2.76384683172734e-05
-3.26420646118962e-05
-2.04188522181875e-05
1.94569627109586e-07
-2.10608571426038e-05
-3.35502400479616e-05
-1.66427515434681e-05
-2.24746023200524e-05
-5.99842394799331e-06
-1.10050576856112e-05
-3.91050189544526e-05
-1.91281331246717e-05
-1.77431497443431e-05
-3.78769931237535e-05
-2.11861988506427e-05
3.28433427364939e-06
-1.16888366296643e-05
-2.13986233144582e-05
-1.53401191257598e-05
-2.86717011104994e-05
-9.8726211616775e-06
-2.60186136729583e-05
-9.74488822503137e-06
-1.98063316391643e-05
-2.19889786252482e-05
-1.88037056560074e-05
-2.63622064966139e-05
4.44878685151188e-06
-1.69804344985166e-05
-2.782422767682e-05
-2.47221369616459e-05
-2.42250757967348e-05
-1.18488008382545e-05
-1.72896912395322e-05
-3.31904725261151e-05
-2.11512378627556e-05
-7.68024017195459e-06
-2.90257863440953e-05
-3.74739263506705e-05
-1.05002334113139e-05
-2.10477625094146e-05
-3.51971805883822e-05
-1.60246506339581e-05
-1.86966105743855e-05
-2.46672611457122e-05
-1.14080932493208e-05
-2.48135302648174e-05
-2.86423228953341e-05
-3.55704453943572e-05
-1.72122132064746e-05
-3.40416797263979e-05
-3.51784390317746e-06
-7.69993842200272e-06
-2.21070717071005e-05
-3.53780113027126e-05
-9.67263948254806e-06
-3.00627087963894e-05
-1.15405521344561e-05
-2.71007684425112e-05
-4.5166165598222e-05
-2.48960882234428e-05
-2.4611147413223e-05
-1.46582537750041e-05
-3.53677710362447e-05
-3.32589273725428e-05
-1.81015503652105e-05
-2.9906319665563e-05
-2.40653616656307e-05
-4.2050291164221e-05
-2.10373576337223e-05
-1.59672752966041e-05
-1.97154685265552e-05
-8.34391275497941e-06
-1.25303864296094e-05
-3.65985247152463e-05
-9.00673077093656e-06
-1.83775492255864e-06
-6.32612120131308e-06
-2.28280671486604e-05
-3.68657805309673e-05
-1.8182164751353e-05
-1.67365736101104e-05
-3.19134119853609e-05
-2.33294331452887e-05
-8.60278570330059e-06
-5.88980514948554e-06
-1.59298176529155e-05
-1.77434567185799e-06
-2.58609440274928e-05
6.01424842251071e-06
-4.34456391903333e-06
-1.03048213838224e-05
-1.66145656666239e-05
-2.67849650616204e-05
-8.93686043029378e-06
-3.26879250895145e-05
1.42099249141205e-06
-9.5620153609184e-06
-6.31811686201424e-06
-2.7004889808648e-05
-1.75905186194432e-05
-1.08216684113527e-05
-1.53067639683468e-05
-1.13816010271071e-05
-3.58243861637154e-05
-2.86675648295157e-05
-4.0558423944158e-06
-1.99297602681161e-05
-1.12516825780147e-05
-9.56853052166142e-06
-1.48932845959126e-05
-3.89884574727604e-05
-1.7146916879799e-05
-2.98115275001853e-05
-2.45786025226524e-05
-1.54931661270762e-05
-2.71440483606778e-05
-1.11742311562562e-05
-2.29493020797726e-05
-3.27688360079794e-05
-9.21221103561814e-06
-1.67544773853465e-05
-7.67580891080891e-06
1.07271414287363e-06
-2.25050274597463e-05
-7.49484029228648e-06
-9.73562161351964e-06
-1.5565624416532e-05
-8.90946768879685e-06
-1.07601800310118e-05
-2.68463514841558e-05
-2.34167276234095e-05
-1.8244828324081e-05
-2.67482869816094e-05
-2.72031104573158e-05
-3.691984729111e-05
-1.141145642948e-05
-1.54133903227071e-05
-1.13013439680581e-05
-6.44507005972275e-07
-3.0592451407669e-05
-2.74539455480492e-05
-2.63529535694079e-05
-3.24672815666077e-05
-6.79496205926433e-06
-2.57869953756478e-05
-4.33031376720388e-05
-3.17083377322925e-05
-4.32349143863469e-05
-6.12461774825605e-06
-3.10629617381659e-05
-1.99271966506034e-05
-2.26838207440627e-05
-4.85463517006358e-05
-2.78049520208219e-05
-1.79688712301044e-05
-1.85420698222135e-05
-4.24242772368283e-05
-1.10657262352211e-05
-2.38922035474461e-05
-2.47392041464796e-05
-2.76848425678222e-05
-1.44352306641803e-05
-1.15996155740082e-06
-2.87653904957223e-05
-1.9348095258861e-05
-5.49659798708575e-06
-4.56172192878228e-06
-3.21668061718711e-05
-1.97463027975691e-05
-9.57547638451753e-06
-2.37532218612857e-05
-1.91500741962666e-05
-1.67728768056222e-05
1.02031968600389e-05
-4.11739435680713e-05
-8.60323657427749e-06
-4.11501098354791e-05
-1.4444752934964e-05
-1.51464297394473e-06
-2.32366924135898e-05
-3.14893808291346e-05
-2.75067751450539e-05
-3.32629349132918e-05
-2.32854407520477e-05
-1.78790562838554e-05
-1.37775340675843e-05
-6.12642779483196e-06
-1.50240937879226e-05
-7.79267562001215e-06
-4.11304451873081e-05
-5.20760665284876e-06
-2.39501302957461e-05
-3.16158284094545e-05
-1.7779074913084e-05
-4.43139913500238e-05
-3.61913509273074e-05
-9.42837461637053e-06
-3.43525557102196e-05
-1.68636654005301e-05
-3.02964656703192e-05
-2.06153547977078e-05
-1.94188242590152e-05
-2.31013918928204e-05
-1.31135918965975e-05
-1.6786180710295e-05
-2.87763427050823e-05
-4.7783609290754e-05
-3.90805332915132e-05
-3.79700219495743e-05
-1.3472052729856e-05
-1.83728122452422e-05
-2.88439828142693e-05
-1.80805250983101e-05
-3.02537686221941e-05
-2.02414891486384e-05
-6.55841762581338e-06
-1.60045556742649e-05
-2.61022143411146e-05
-9.86441935031048e-07
-1.23881616273669e-05
-2.1335291759977e-05
-1.37883167047882e-05
-2.49646616513059e-05
-2.09640034209978e-05
-1.82844648699124e-05
5.00720481649126e-06
-4.18869322670867e-05
8.29691203947365e-09
-2.83065882520053e-05
-4.93951769734176e-06
-3.46566767847515e-05
-6.91399606509974e-06
-1.2540129852515e-05
-2.73946403170057e-05
-1.48007700337308e-05
-2.16417857788922e-05
-3.26519536313044e-06
-7.46768444831307e-06
-7.4378312866861e-06
-2.25567769322667e-05
9.0990316804489e-06
-2.21660763134463e-06
-1.51546354779813e-05
2.75230897704518e-06
-3.85921521767834e-05
-2.92435986591917e-05
-2.19756681063512e-05
-3.27471219228337e-05
-9.26264966368088e-06
-2.26909895252646e-05
-4.55541893634122e-05
-1.09490472333434e-05
-3.67515796413991e-06
-2.24698620699895e-05
-2.59463944013832e-05
-3.43809317761289e-05
-4.71541230179075e-05
1.06620257343244e-07
-1.05453057708261e-05
-2.17473229209482e-05
-1.47057593653192e-05
-1.18923498054402e-05
2.08171603629673e-06
-8.66110090505906e-06
-1.76492175992472e-05
-3.5046752313535e-05
-2.85979719599009e-05
-2.66499712858146e-05
-4.3080274989867e-05
-2.53473274897954e-05
-1.20234344219641e-05
-3.42199031329561e-05
-3.54382220578969e-05
-3.53519937018477e-05
1.68124855103814e-05
-3.20230452195046e-05
-2.83216562531337e-05
-1.45746531721852e-05
-4.5335077747742e-06
-8.74367403937853e-06
-9.30078805647764e-06
-2.8027559538343e-05
-3.08553816350781e-05
-5.60808376214428e-06
-2.55117966781049e-05
-2.30216231436529e-05
-2.16509516419481e-05
-2.55411828738039e-05
-5.43949321439574e-06
-1.12211456673372e-05
-3.27761442971793e-05
-1.23396806433715e-05
-1.53490123992548e-05
-1.66566321916025e-05
-2.23058212775488e-05
-8.45587387457647e-06
-1.5372189931486e-05
-3.94685533296853e-06
-3.09212528706584e-05
-2.08640046643884e-05
-9.97973484176362e-06
-2.83988024686911e-05
-1.23958103751537e-06
3.15593554474325e-06
-2.63496228179275e-05
-2.31509558507102e-05
-1.55065082737346e-05
-1.85495101812237e-05
-1.66443751516756e-05
-2.7972215852994e-05
-2.50943967562532e-05
-2.86587204923259e-05
-1.86553203783535e-05
-1.456381040687e-05
-1.01375640526886e-05
-1.67964345296485e-05
-3.60534502109046e-05
-2.75312647494718e-05
-1.40325666867893e-05
-6.08519812823538e-06
-2.37796627025474e-05
-2.42685639511981e-05
-2.85911862956777e-05
-2.44902882124782e-05
-7.47139028196187e-06
-2.99026699220563e-07
-3.88293456826992e-05
-1.01883377126508e-05
-1.67345484102881e-05
1.15787785197877e-05
-5.84898637466641e-06
-7.45175366145272e-06
-1.06833286755025e-05
-4.295800860341e-05
-8.87476723196081e-06
-2.56270164390971e-05
-1.20102557016196e-05
-1.02741547505925e-05
-2.98719831866231e-05
-3.0424860131747e-05
-2.43245082261437e-05
-1.89443790160193e-05
9.7825891428835e-06
-1.26178671367104e-05
-1.54795142700635e-05
-2.03703737592204e-05
-2.38542775046359e-05
-3.89693810220252e-05
-1.74241944288268e-05
-1.39307391309986e-05
-4.45980632380484e-06
-2.08271112326113e-05
-1.41239572813248e-05
-1.75653879592328e-05
-1.43004406806833e-05
-4.4649841838276e-05
-2.62341057162815e-05
-8.00171972085118e-06
-1.09694948057522e-05
-2.71330452305646e-05
-1.25357317015114e-05
-3.44769042440971e-05
-2.68896318451205e-05
-4.23281495315382e-05
-1.24072622990302e-05
-2.28500507221984e-05
-3.58359884957019e-05
-3.25592092572914e-05
-2.50835406331055e-05
-2.54033019246324e-05
-1.99379779828239e-05
-2.57373952568087e-05
-1.46998567590237e-05
-1.06789025046346e-05
-3.09155596407327e-05
-2.25000342758124e-05
-3.10500696616859e-05
-1.34270799219682e-05
-3.31357922864655e-05
-1.81245106954292e-05
-3.81071332410547e-05
-2.17258796335365e-05
-1.82204986519949e-05
-1.12708403430715e-05
-2.19651458496084e-05
-3.95861951257435e-05
9.39782693393979e-06
-1.98524324743101e-05
-4.52185440994987e-06
8.37671237679695e-06
-1.83538929721894e-05
-2.35751846458563e-05
-2.56260467440925e-05
-2.58512741291586e-05
-3.88638168709942e-05
-3.45191224008106e-05
-3.92301766815038e-05
-1.44450089956437e-05
-7.3951937904315e-06
6.72203601461109e-07
-3.99105022292072e-05
2.18340688496223e-06
-4.21894073330951e-05
-4.06656699696897e-05
-1.28141942982257e-05
4.62843968607739e-06
-2.34548079133369e-05
-2.50889423712783e-05
-2.85811058672792e-05
-4.14074132640604e-05
-2.76727999299699e-06
-4.91971099834997e-05
-7.87779480295899e-06
-2.46116392266896e-05
-1.85772991924092e-05
-6.40893100522035e-06
-1.77815430293104e-05
-1.10462115454246e-05
-2.37396289250599e-05
-6.79317959635039e-06
-1.48697324831694e-05
-2.3069512517831e-05
-7.67704395900151e-06
-1.32764321399797e-05
-6.31828402448422e-06
-5.21131641544117e-05
-1.6361270097077e-05
-2.76908177185183e-05
-1.7173669695067e-05
-2.79278522931417e-05
-1.5826697625444e-05
-1.74182463555593e-05
-1.12211391252165e-05
-3.64859925765168e-05
-1.43547670957539e-05
-2.30742437189621e-05
-1.27830079806616e-05
-2.98295570408929e-05
-3.66256224511709e-05
-7.8092735810275e-06
-8.29425514816878e-06
-2.29652793012829e-05
-1.57222441371833e-05
-4.42444498168158e-05
8.64696474996609e-06
-2.15563261547121e-05
-3.31428356969207e-05
-3.29427373045144e-05
-2.88277538099509e-05
-3.4262064061604e-05
-2.60446517512703e-05
-3.67651507259128e-05
-2.80582761122064e-05
2.0891837130139e-06
-1.7067582536616e-05
-3.84265401508195e-06
-1.31343005280972e-05
-1.66241509233723e-05
-1.78129890649201e-05
-2.67971719056895e-05
-1.82700658010092e-05
1.26759893977101e-06
-1.0265080459617e-05
-3.04891852601228e-05
-3.41070173371949e-05
-2.17376421177927e-05
-1.38066377276814e-05
-3.12171985281454e-05
-2.06890347197565e-05
-1.54723200916197e-05
-2.47916789200369e-05
-1.55798996898032e-05
-8.88840374653791e-06
-9.7188598464257e-06
-3.55118678136793e-05
-1.29973446195335e-05
-8.62841046338594e-06
-3.64449681417435e-05
-3.19857222068876e-05
-1.90327673141824e-05
-2.80716828481486e-05
-1.34552057027245e-05
-2.31944248334001e-05
-3.66266298524925e-05
-2.60713856691594e-05
-2.26921560147166e-05
-3.44799668749996e-05
-1.06441757200806e-05
-1.97168143068042e-05
-1.55143744036434e-05
-2.14101888438213e-05
-9.95221493631889e-06
-6.89449928710352e-06
-3.12141651484064e-05
-2.39159951183763e-05
-2.70855689602495e-05
-2.69294752512037e-05
-3.41449642481806e-05
-3.20004995728653e-05
-2.3081830021231e-05
-9.60617381496829e-06
-2.01282307051497e-05
-3.32902741141214e-05
5.7556500523441e-06
-3.18242789117946e-05
-7.08689312012291e-06
-1.13782310526598e-05
3.87489509115924e-06
-1.5626911853594e-05
2.2062877612563e-06
-1.77076260578727e-05
-6.8633320621573e-07
-3.27023328830144e-06
-3.83645720486175e-05
-2.13551580734125e-05
-1.70738896182888e-05
-2.60800745445205e-05
-2.38070593290925e-05
-1.41973523094134e-05
-1.78201037026107e-05
-2.01852829953853e-05
-1.8121645815558e-05
-6.92738952785794e-06
-1.57320661079708e-05
-1.0882539045872e-05
-1.26941949824582e-07
-1.7927537951026e-05
1.11626494313668e-06
-2.69626138931955e-05
-1.74849073988998e-05
-1.40009609356573e-05
-1.57836990593879e-05
-1.09072884698804e-05
1.21145262610432e-05
-2.27978552319794e-05
-1.29745613319434e-05
-2.60461644143244e-05
-1.25877616452165e-05
-1.01364034278014e-05
-3.16824193775313e-05
-1.53454798330963e-05
-7.80563366091277e-06
-2.71317364218752e-05
-1.96407292667525e-05
-2.2149476883637e-05
-2.88231666993377e-05
-1.46614860545396e-05
-1.18220856532977e-05
-2.15752986976544e-05
-1.31717715243846e-05
1.39480858596552e-05
-2.64212357533728e-05
-4.27960564457889e-05
-2.54766697572976e-05
-2.64169342538465e-05
-2.27693968168324e-06
-1.57812152317295e-05
-2.5553471793286e-05
-1.68637748431256e-05
-2.31333461024247e-05
-2.41078787943012e-05
-2.01209584301157e-06
-2.69770446192037e-05
-3.84371444445955e-05
-2.78387048374017e-05
-2.38851259554816e-05
-4.16135792556222e-05
-3.18965152838515e-06
-2.15010873835561e-05
-5.13208662953037e-06
-2.52451911470197e-05
-2.40303882322751e-05
-3.16422079071924e-05
-2.2450137186826e-05
-4.15578795873715e-05
-2.52089771445889e-05
-1.34613493873492e-05
-2.15846698409228e-05
-1.20312057340103e-05
-1.1954588038396e-05
-3.40030545251249e-05
-2.16058782220268e-05
-2.91984774746962e-05
-1.85290176437283e-05
-2.06057341229617e-05
-2.44556092955149e-05
-1.01487382952413e-05
-1.41096696381222e-05
-4.39376698698913e-05
-1.31111417998572e-05
-1.64138979821771e-05
-2.9501892687923e-05
-2.4498259068609e-05
2.13902938333352e-05
-3.01760868581912e-05
-2.84064391589132e-05
-3.45191918306112e-05
-2.77958281164951e-05
-1.18003226122114e-05
1.10207974118329e-05
-6.98834511773443e-06
-1.44648260999868e-05
-1.77510943294682e-05
-2.06018376334641e-05
-3.67790394182989e-05
-1.89908795836859e-05
-1.85332889703748e-05
-1.40838417670367e-05
-2.85214299358857e-05
1.41262955137686e-06
-2.71482837758616e-05
-1.50713344301348e-05
-4.63884088007024e-05
-2.83176733855887e-05
5.39462962767387e-06
-1.09979119884214e-05
-3.73607177966192e-05
-3.37173318658534e-05
-1.20775984441385e-05
-1.97841007965229e-05
-2.13891288261478e-05
-8.73228863448578e-06
-2.20907348784989e-05
-2.60889232793423e-05
-1.37508290496966e-05
-1.3898390245985e-05
-1.80845836061639e-05
-2.60487600078443e-05
-4.42519370559395e-05
-3.51348281387519e-05
-2.82731251912483e-05
-3.25321960049585e-06
-2.37368156425889e-05
9.24844774560541e-06
-1.39974400337199e-05
-2.75417355070683e-06
-1.72991977725667e-05
-1.76201829013534e-05
-2.99150907864315e-05
-1.90066075646251e-05
-3.37224497925027e-05
-4.25616212445854e-05
-3.08365182497655e-05
-3.65724676567106e-05
-1.32673599368224e-05
-3.53741681205004e-05
-3.58460195079991e-05
-6.04426438841636e-06
-3.20953926998785e-05
-2.08752804233725e-05
-2.96714712192253e-05
-1.56452298574175e-05
-1.51972284509398e-05
-3.01290626289713e-05
-1.69897941020758e-05
-2.75095317145268e-05
-1.76725020296021e-05
-9.32960563891813e-06
-2.96816342647766e-05
-2.05252944025798e-05
-1.37471877870043e-05
-3.90821319613925e-05
-2.03109071659967e-05
-8.39816188095458e-06
-8.2413708598424e-06
-3.56366508022582e-05
-2.44001289056461e-05
-3.15824144871388e-05
-1.12572957421583e-05
-4.26459414168461e-05
1.28581257298663e-05
-3.8900519920344e-05
-6.54258149777011e-07
-3.22790691348669e-05
-1.39438801147012e-05
4.25992490981709e-06
-2.53044893103698e-05
-1.81779314466746e-05
-2.64773058284627e-05
-1.99105037176729e-05
-1.71398107435204e-05
-2.52335957637631e-05
4.88455054741666e-06
1.22346940640813e-06
-8.57756471332675e-06
-8.81965180093651e-06
-1.77499121039685e-05
-2.8605759116895e-05
-1.88873174904056e-05
8.40509213191965e-06
-1.13646026009269e-05
-6.4622092839857e-06
-3.58803060140634e-05
-1.78654179657703e-05
-1.06049579936308e-05
-1.68585633832674e-05
-3.689189754805e-05
2.13639419579776e-06
-2.17696738425221e-05
-4.15162720751513e-05
-8.93770242780417e-06
-1.38126435322443e-06
-3.2440915108759e-05
-2.94336704868614e-05
-1.91926849256286e-05
-1.9371045474612e-05
-2.28306582660409e-05
-7.94467364465364e-06
-4.81145274549586e-06
-1.86236939997149e-05
-2.56144355523009e-05
-1.6003621414558e-05
-7.69413675470931e-06
-1.03191632924205e-05
-4.28290054415656e-06
-2.11974545949847e-05
1.03198352442766e-05
-1.17084805311705e-05
-1.93006402724941e-05
-1.62213320984031e-06
-2.33133109980875e-05
-9.35849117358971e-06
-8.17299570548257e-06
-2.46870956341062e-05
-3.25054931491312e-05
-3.31756875409631e-05
-2.03286970065623e-05
-3.08776818993898e-05
-3.61901142807981e-05
-2.88063414109161e-05
-2.75168177640659e-05
-1.74332768435169e-05
6.22164305680232e-07
-3.65748272797494e-05
-3.7527306884282e-06
-7.13430117007847e-06
-3.33770622713571e-05
9.16087093921933e-06
-1.84065534483122e-05
-2.94562194694906e-05
-4.12256101790952e-05
-1.86403168554383e-05
-3.08155907284758e-05
-3.44112626068579e-05
-2.24557799365188e-05
-2.21426848951423e-05
-1.29325292880918e-05
-2.25095403191002e-05
-2.50027313368564e-05
-1.50651033052413e-05
-1.32157789764751e-05
-1.72085353910407e-05
-2.67818721134703e-05
-3.25031500256025e-05
-2.78795638079272e-05
-9.08041268971126e-06
-1.70163238413924e-05
-1.67264034744984e-05
-3.11012094164871e-05
-3.41554273082266e-05
-2.61165921899408e-05
-1.51559216694848e-05
1.76967005427713e-06
-2.76288522633136e-05
-3.27119296568064e-05
-2.01168506702072e-05
-1.57630528364728e-05
-7.3587553171403e-06
-1.37420600111484e-05
-6.24891944616106e-06
-2.09428798915059e-05
-2.89694549093758e-05
-2.44759412100265e-05
-3.88194771676978e-05
-2.03864126499918e-05
-1.98554907573579e-05
-2.2318687610884e-05
-3.92544347319066e-05
-3.69967603758787e-05
-2.7869945260073e-05
-1.03219304131016e-05
-3.37694730114904e-05
-1.80498224191137e-05
-2.73185319977076e-05
-3.90665878731169e-05
-2.12454336801746e-05
-3.65131425777836e-05
-2.16389312714118e-05
-2.92560586417531e-05
-6.18633848191375e-06
-2.84436606466478e-05
-2.46499850718093e-05
-6.79863030669705e-06
-4.56284937618348e-05
-2.73191574266695e-05
8.59932073444518e-07
-2.47996068942679e-05
-2.60669921928745e-05
-1.5853251828701e-05
-4.00139737442244e-06
-3.03610353379469e-05
-2.20026660558307e-05
-2.86723952034608e-05
-1.82190443772089e-05
-1.13671423826644e-05
-4.04050809118604e-05
-2.64980973979354e-05
-4.08794571067978e-05
-1.42492540005832e-05
-1.61996315524627e-05
-6.42601538225447e-06
-2.35361359203728e-05
-8.15053563587028e-06
-2.85655099733126e-05
-3.18775350470265e-05
-3.56513416957005e-06
-3.66229227933425e-05
-1.01425532516284e-05
-1.84371717558439e-05
-3.04452994986563e-05
-3.78765341598735e-06
1.43240452808547e-06
9.93021951059616e-06
-2.30927799751309e-05
-7.45633296078411e-06
-3.23914726037046e-05
-8.82860170467392e-06
-3.00692607405316e-05
-2.01674575713748e-06
-1.9981151195163e-05
-1.22981372671813e-05
-1.01995829494027e-05
-2.05250461651275e-05
-1.69574833816326e-05
-2.92817095321243e-05
-1.6166221347717e-05
-2.24121375601525e-07
-3.65962931830359e-05
-2.16070655680015e-05
-3.69943131499214e-05
-2.80976757290841e-05
-1.86652580777908e-05
-1.01161449012894e-05
-2.75886717313273e-05
-1.62618227772448e-05
-1.42697298963509e-05
-1.65548540555597e-05
-3.29803718348739e-05
-2.78934119955946e-05
-1.99286246427575e-06
-1.84134889100782e-05
-2.30416193476618e-05
-1.13707709769079e-05
-3.84207943886936e-05
-3.34005836191143e-05
-1.45968930186642e-05
-4.50594931773596e-06
-4.36913394922448e-06
1.19756178458164e-05
-2.39907806016854e-05
-1.57906133706152e-05
-1.74719946602024e-05
-1.49777217984803e-05
-2.56924772728785e-05
-2.41626964524138e-05
-1.75390094334188e-06
-2.36691736644211e-05
-1.24633404123345e-05
-1.96782712163917e-05
-1.2365270464778e-05
-1.41869354381086e-05
-4.23225438987051e-05
-9.98271150687256e-06
-2.68568968182832e-05
-8.75029759252629e-06
-3.59431438298325e-05
-1.41910019155925e-05
-3.80230350077257e-05
-2.51912953762884e-05
-1.67511862622359e-05
-3.4942149533727e-05
-3.42424979258449e-05
-1.53061382289379e-05
-1.23756538225884e-05
-2.25720299548375e-05
-1.31212060232904e-05
-3.53602206003522e-05
-2.91250374811621e-05
-2.91510755071081e-05
-2.20956081567753e-05
-1.65000592140114e-05
-7.45619571512881e-06
-2.61955536704192e-06
-1.9582999752659e-05
-7.7016447033899e-06
-2.45188790200678e-05
-1.42616899407698e-05
2.79932501494957e-06
-1.3779893260794e-05
-1.54868955218455e-05
-2.70706156422252e-05
-1.32545062609256e-05
-1.75055040465141e-05
-7.88258601158987e-06
-3.41754782911886e-05
-1.96346072283556e-05
-2.51067509221786e-05
-1.85093911833417e-05
-1.34176641242783e-05
-4.8757056149609e-05
-3.10357208904638e-05
-8.82822146872983e-06
-2.03308988429169e-05
-2.4979865672739e-05
1.79356613971202e-06
-1.91690145551938e-05
-2.08563347915113e-05
-8.29669532021361e-06
9.284610042965e-06
-3.60525756347298e-05
-5.53189130606557e-06
-6.99646018013867e-06
-2.19000934007401e-05
-2.78729311745968e-05
-1.14142029035594e-05
9.49916693400518e-06
-1.251918295186e-05
-2.13890357126536e-05
-7.79462039271348e-06
-2.38894489023521e-05
-2.08577683085757e-05
-2.65963087408312e-05
-1.15454399021406e-05
-2.27866047127004e-05
-4.2555635485347e-07
-2.06129353189263e-05
-1.09674540654477e-05
-2.29193952702348e-05
-4.18381982028471e-05
-3.67807580131734e-05
-1.10764190764839e-05
-2.5548742029028e-05
-3.05387757933587e-05
-1.52288911865404e-05
-2.15653106673368e-05
-7.59490067225295e-06
7.40586680345485e-07
-2.28903272194873e-05
-2.86017738064612e-05
-1.40116563319686e-05
-1.78811717329008e-05
-1.94466322844586e-05
-2.59825205749226e-05
-1.23978671883985e-05
-1.40966891172488e-05
-1.05216710392941e-05
-1.05004501828109e-05
-2.28490307344955e-05
-1.95272786651798e-05
-2.58452858908621e-05
-4.02851726136036e-05
-3.42368554711215e-05
5.42963902017962e-06
-2.57916397787834e-05
-3.74132559835984e-05
-2.73517251735448e-05
-2.8524402291434e-05
-2.67152666242185e-05
-2.25552329098327e-05
-1.8929682615653e-05
-2.35177801854091e-05
-5.57792886325607e-06
9.87614222871839e-06
-1.72155537631503e-05
-1.51953190214075e-06
-4.82405945236202e-06
-4.78089732261521e-05
-3.16505107948362e-05
-2.3953801470407e-05
-8.53497442362794e-06
-2.8823139192597e-05
-4.19953068423094e-05
-1.83656209944912e-05
-2.6384559475142e-05
-3.16587734839971e-05
-3.19958434703626e-05
-4.21050371733201e-05
-1.1297597463954e-05
-1.98002891668765e-05
-2.46609303233906e-05
-5.29936591431303e-06
-1.11603341713147e-05
-8.42691915699665e-06
-3.22491034585309e-05
-1.89585204711321e-05
-2.87283391602563e-05
-1.96569664398905e-05
-2.95876846049994e-05
-1.81370493541175e-05
-4.13255025913164e-05
-1.21255629475928e-05
-3.55038537048249e-05
-3.51202405303728e-05
-5.28962405220299e-05
-4.21138563700801e-05
-1.71462876049312e-05
-2.38906436559313e-05
-2.08828254029275e-05
-2.16907960802494e-05
-3.1294392730467e-05
-1.26341800365634e-05
-1.39876838995751e-05
-3.17823356366952e-05
-6.74148115665384e-07
-1.39941247279019e-05
-3.82258144436404e-05
-2.62040918811611e-05
-1.41529653651651e-05
-4.41274968664351e-05
-1.43861226193046e-05
-2.37169556011536e-05
4.49383019304954e-06
-4.91300361439329e-06
-2.66153601866678e-05
1.74531360740892e-05
-2.93074163474734e-06
-2.50743063773313e-05
-1.01822703541218e-05
-2.69338587235972e-05
-2.35393467626486e-05
-2.98462225340577e-05
-2.10999605338866e-05
-1.65673893604729e-05
-3.45134857034775e-05
-1.27214605275645e-05
-3.56094774646224e-05
-3.13884042091268e-05
-1.07599140748296e-05
-4.93041776483488e-05
-9.00423000770225e-06
-3.20761957093523e-06
-3.87365277902953e-05
-9.64487374543904e-07
-8.45902512536675e-06
-3.94057627474745e-05
-1.67502478200858e-05
-3.07158065489734e-05
-1.64843840994588e-05
-1.17137235977508e-05
-2.81768147756744e-05
-1.32628624520409e-05
-3.0337384972478e-05
-1.02238505981469e-05
-1.53741740671419e-05
-3.2326427883478e-06
-3.00320721335715e-05
-1.42019554339246e-05
-2.38536543777468e-05
-6.28031624967643e-06
-3.33844867791978e-05
-2.56533572522356e-05
-2.74364636202531e-05
-1.75096788879944e-05
-2.4764095083037e-05
2.21636950264021e-06
-1.51723970344759e-06
-4.33358172788511e-05
-1.23711841436728e-05
-1.37615808407738e-05
-2.81978366436725e-05
-2.30936788055667e-05
-2.07366192476163e-05
-1.41391865163069e-05
-5.22180586421977e-05
-1.06641193169496e-05
-1.35729313128675e-05
-2.60315977645991e-05
-2.63479626155838e-05
-8.29237075360372e-07
-7.60386533844734e-06
-2.94108672406463e-05
-1.34166208997703e-05
-7.51776009803141e-06
-2.54622733704052e-05
-2.44438589428908e-05
-1.20844291917779e-05
-2.2289332671999e-05
-1.66870086417008e-06
-6.01671051245445e-06
-1.16881142252742e-05
-2.81343275631805e-05
-1.32626482193974e-05
-2.72311146259267e-05
-6.06525057376151e-06
-1.14126430422073e-05
-1.37768465697292e-05
-2.83434680343689e-05
6.68112362817451e-06
-1.64908733975077e-05
-2.76264799767327e-05
-2.85842102942371e-05
-2.62217701715648e-05
-2.76599394449842e-05
-1.47795325177223e-05
-2.42386090949856e-05
-2.69343584738667e-05
-3.70671281958876e-05
-3.2223507520327e-07
-3.99183908708525e-05
-2.46223766790731e-05
-2.73859459832824e-05
-1.5674915345905e-05
-1.34433331562271e-05
-3.41117739859043e-05
-1.20703360169101e-05
-3.7131999139034e-05
-4.51956565273585e-05
9.16582146833016e-06
-2.47452408096916e-05
-1.58740233485828e-05
-1.29933681956975e-05
-2.85311449296712e-05
-3.5564004228785e-05
-1.85919478530481e-05
4.86653951991498e-07
-2.25325342817914e-05
-9.55114297019806e-06
-1.05301185641877e-05
-3.69887355625383e-05
-2.47209826951665e-05
-2.71604663049592e-05
-3.44166347729534e-05
-1.14083327962085e-05
-1.67828166062936e-05
-3.30368856624229e-05
-2.36853505284826e-05
-1.87726273014013e-05
-9.69955534742683e-06
-1.50314141369467e-05
-1.93343002805551e-05
-3.35224708224413e-05
-3.95177704413322e-06
-2.09181729970739e-05
6.33473941824341e-06
-9.31095930660789e-06
-2.31604326329665e-05
-1.9428120026751e-05
-1.97587500438547e-05
-2.96571237386924e-05
-2.19553454024791e-05
-2.65321451948061e-05
-1.9754188682008e-05
-2.24214576176499e-05
-1.08819128564112e-05
-3.32438216558729e-05
-2.49879453490444e-05
3.31837202100025e-07
1.56552731046213e-05
-5.28418866065984e-05
-1.94312367179859e-05
-1.67640082410822e-05
-2.47517051089014e-05
-2.56649513022452e-05
-3.04958952702763e-05
-5.90780613211151e-06
-1.72469200754399e-05
-3.01957468306786e-05
-2.42179774197444e-05
-1.09975920546282e-05
-2.5098290687917e-05
-2.50744493080551e-05
-3.09410269608608e-06
-2.13580676000494e-05
-1.70434785047383e-05
-3.03492641108746e-05
-2.35511459146867e-05
-2.8474238625595e-05
-1.99778966175413e-05
-1.80788915383223e-05
-2.80194363038568e-05
-2.22450301053247e-05
-2.16680207027313e-05
-2.32804061230538e-05
-2.47752918801704e-05
-1.6317963449396e-05
-4.00291140894311e-05
-3.54952780002101e-05
9.01269783182723e-06
-1.02031770655194e-05
-4.3477676449571e-05
-9.83603722524528e-06
-1.79757964961223e-05
-3.28590316626742e-05
-4.17132094974177e-05
-3.35831654100782e-05
-2.62894160946874e-05
-4.56346677373045e-06
-2.649911186303e-05
-3.33489930136047e-05
-2.99828973263591e-05
-2.44820554966801e-05
-3.15187674354545e-05
-4.81040665222494e-06
-2.56039512116089e-05
1.00057721675664e-05
9.1067952693704e-07
-1.41825058457688e-05
-2.84381358451261e-05
-2.8999668711534e-05
-1.58542693612666e-05
-2.53674109244538e-05
-3.03098533973532e-07
3.18032636329591e-06
-6.46074491601131e-06
-3.43492156775948e-05
-7.93797660040514e-06
-1.39893733061209e-05
-7.61210739734419e-06
-3.6106703157312e-06
-2.60523876575017e-05
9.82951687895013e-07
-7.77704033866165e-06
-4.27876978802303e-07
-1.9890582133818e-05
-3.4576404806274e-05
-2.18551641725271e-05
-2.26170191936749e-05
-3.3204767281355e-05
-9.60085718632959e-06
-1.75302130391196e-05
-9.92949244729617e-06
-1.16138933799897e-05
-3.49506502454305e-05
-2.5283505558168e-07
-2.2197180481783e-05
-5.70800907691087e-06
-4.00952180557196e-05
-2.33836544450678e-05
-4.61375932599948e-05
-3.56203536334197e-05
-1.3236887512674e-05
-1.84708865688603e-05
-3.22981569636105e-05
-3.20653254129232e-05
-2.756366714074e-05
-1.2345880642934e-05
-1.87286121042852e-05
-3.59243321188016e-05
-3.62353673380967e-05
-2.52704242100617e-05
-1.61597702990978e-05
-1.65109134108092e-05
-1.37290109439414e-05
-3.1173860119666e-05
-8.86900858656688e-06
-7.48645171705719e-06
-2.25011846636292e-05
-4.34657729470464e-05
-5.44477302201932e-06
-2.40621536142837e-05
-2.08246436893064e-05
1.20022156107731e-05
-3.03394192813774e-05
-1.98578854728198e-05
-9.40701830453614e-06
-2.96481607442241e-05
-3.3289823819473e-05
-1.64383580324134e-05
-5.00380621002462e-06
-3.52807482214079e-05
-5.33118986709687e-06
-2.13091218662808e-05
-2.51071800602737e-05
-4.43580574172223e-05
-2.94527433415475e-05
-1.51331065197341e-05
-1.97391592294976e-05
-1.08709220074813e-05
-2.31453436307078e-06
-3.71559972370842e-05
-1.11277289960368e-07
-2.41612633741281e-05
-2.71210532383079e-05
-3.1788811285112e-05
-2.99925228422208e-05
-2.81302770334489e-05
-1.22975325483506e-05
-4.09195225742526e-05
-1.92721275953165e-05
-2.00394521211208e-05
-2.92611222856604e-05
-3.02137811207489e-05
-1.48124328449999e-05
-1.18181959279479e-05
-1.60545415639479e-05
-6.53902306846595e-06
-1.72795004396689e-05
-1.48974203772568e-05
-1.46595184166367e-05
-3.68602844252855e-05
-3.47852997661496e-05
1.12224531728729e-05
-4.40712284875492e-05
-2.23068315583512e-05
-1.61540871963934e-05
-4.2799322866435e-06
-4.07309414270007e-05
-2.43229222701711e-05
-4.87700401537465e-05
-6.88168541350316e-06
-3.37241490117852e-06
-2.38210681062102e-05
-2.09610654322349e-05
-4.95368290881985e-06
-2.32074209509955e-05
1.20608100463227e-05
-1.17096005187744e-05
-1.44359838410364e-05
-1.06837468413779e-05
-1.14875546007127e-05
-2.78853296236227e-05
-1.73900876518245e-05
-1.59689787968496e-05
-3.18452497097175e-05
-2.93641678540158e-06
-2.02338653044454e-05
-3.28309526912047e-05
-3.33479230842718e-05
-2.52593707383095e-05
-3.19460113061824e-05
-6.20276517285188e-06
-2.07269009036781e-05
-9.08441777416599e-06
-2.79290551779858e-05
-1.17015526754114e-05
-2.73837730400111e-05
-2.08385436596651e-05
-1.69286128450233e-05
-3.6117237860851e-05
-2.6374377060808e-05
-3.24925853373639e-05
-1.05609795984687e-05
-4.12312328261898e-05
-1.87537973753319e-05
-3.08153714302112e-05
-2.6937912468443e-05
-4.38936295524078e-05
-4.16527758110904e-05
-2.06630482840027e-06
-2.08121210420687e-05
-3.2440303072607e-05
-2.63732042852041e-05
-2.13650128717379e-05
-4.96983721438932e-05
-2.29297097554259e-05
-1.90519693119222e-05
-2.27871592063811e-05
7.868540121158e-06
-8.05678022389432e-06
-1.19039427198646e-05
-1.27536362553863e-05
-1.46081501521383e-05
-3.78853391292548e-05
-6.70276310726952e-06
-1.84059250216552e-06
-1.33169739415848e-05
-2.38778673186206e-05
-1.20007864372421e-05
-2.83993153710385e-05
-2.13307681216036e-05
-3.45885834252439e-05
-1.12977759434607e-05
-3.62714434104079e-05
-2.1658527621466e-05
-4.23076555037259e-05
5.64137257065121e-06
-2.55569858626747e-05
-9.92990093117625e-06
-2.40989598217598e-05
-3.56463600798779e-05
-5.3832857802932e-06
-2.14460397838318e-05
-2.55171762567631e-05
-7.13014245684527e-06
-2.38160800283208e-05
-2.057727613527e-05
-8.25982681848852e-06
-2.67924548485675e-05
-8.18391511387509e-06
-2.22106924698236e-06
-3.0269274969517e-06
-1.45911579481046e-05
-1.02652602219988e-05
-4.23410879933663e-05
1.43158657020717e-06
-4.16351657311976e-05
-1.2935162065273e-05
-5.44088813970366e-06
-1.44329535962153e-05
-2.25386026944987e-08
-4.60263504167549e-06
-5.76358607428623e-05
-2.46004507188847e-05
-6.91749928856221e-06
-2.19457232272825e-05
-2.82367270628427e-05
-4.49147169408032e-05
-2.33979510674277e-05
-2.4991152578169e-05
-1.19322231140795e-05
-1.917411319391e-05
-2.39763980403479e-05
-1.07290205440814e-05
-4.26696322480251e-06
-4.19866650361934e-05
-3.01740600204951e-05
-1.50453767771211e-05
-2.12233623568912e-05
-3.23421112309634e-05
-1.47989449552437e-05
-1.89005162850094e-05
-3.24810110948437e-05
-1.79803619981026e-05
-2.59178819671381e-05
-4.36571663889266e-05
-3.1128653276767e-05
-3.2544357325358e-05
-2.73861301269145e-05
-9.45987588102898e-06
-1.71645463787039e-05
-1.78333300630746e-05
-3.05788470469277e-05
-1.00965435636395e-05
-3.38951681137353e-05
-1.04233374981321e-05
4.75574996435601e-06
-3.57780003551011e-05
-6.66246187834069e-06
1.04775778017211e-06
-1.83827626189678e-05
-1.56658366964841e-05
-1.04448332901241e-05
-3.64121724920432e-05
-4.05377290440119e-05
-1.73936411623579e-05
-3.31666887766357e-05
-1.48888727135567e-05
-2.80337351787207e-05
-2.50942237193195e-05
-1.29754023392331e-05
-1.51174036955076e-05
-1.30687636563618e-05
-2.8232216413585e-05
-1.74062214186467e-05
-3.21933484591904e-06
-5.23589089546574e-06
-2.61359236951416e-05
-2.65184364635131e-05
-8.83411685150237e-06
-1.9021867891307e-05
-4.2555943589078e-05
-1.10843789580929e-06
-7.0217043337581e-06
-2.99242754460167e-05
-1.19018207439143e-05
-3.19080372541609e-05
-1.39579333391904e-05
-1.92786828429428e-05
-1.41773067137981e-05
-2.14285033147584e-05
-9.42155916011473e-06
-1.67131007738809e-05
-1.44803562882377e-06
-1.80370095569359e-05
-2.92553488488452e-05
-2.79730702341536e-05
-2.55760749650991e-05
-1.44808818121159e-05
-1.44026695459269e-05
-2.57557588330008e-05
-1.2221008345374e-05
-2.71021672173746e-05
-8.57991684370637e-06
-2.49529313046188e-05
-1.86333925551165e-05
-8.07043182422478e-06
-1.25415648955416e-05
-1.12423749605945e-05
-1.80099319913347e-05
-2.01270624137034e-05
-2.8803267349023e-05
-3.86159955814073e-06
-2.85498698635956e-05
-3.28482679238822e-05
-2.38516102876421e-05
-1.61591506477194e-05
-1.98577711892487e-05
-2.93324040146242e-05
-3.38492410168377e-05
-2.01430685938852e-05
-3.61088642110386e-05
-2.35146744591933e-05
-2.76810679075308e-05
-1.18397078830684e-05
-2.97835204214327e-05
-1.67966295861111e-05
-3.68596954527479e-05
1.05809056431988e-05
-2.31888032543742e-05
-1.1730491368868e-05
-2.94719948976328e-05
-2.03179842013059e-05
-2.28167193841138e-05
-3.40635275323576e-06
-3.5882999507198e-05
-3.06535427235924e-05
-7.31165413309909e-06
-3.81130496827745e-05
-3.3932733139859e-05
-2.31791935952105e-05
-2.95326683141124e-05
-3.08095187402579e-05
-1.15053890116897e-05
-2.49072993501828e-05
-1.49516982471247e-05
-3.5227094584538e-05
-3.71884564413756e-05
-1.68987310855462e-05
-9.72290018270244e-06
-3.31756568877845e-05
1.11124027951635e-05
-9.92291440956717e-06
-1.29665110171551e-05
-2.10633512999557e-05
-3.99932767557772e-05
-7.17760434271639e-06
-2.26614684062275e-05
-1.03470678316063e-05
-6.26612956669094e-06
-2.22475776964048e-05
-3.07604449567586e-05
-1.54279513976847e-05
-2.88633460873044e-05
-1.85592763244247e-05
-1.2560409977673e-05
-2.31927744764963e-05
3.31015412685994e-06
-1.11179910356347e-05
-1.76199994613953e-05
-4.20124337131983e-05
-1.98688034658802e-05
-2.14035411848226e-05
-3.7107206533012e-05
-1.86259806850421e-06
-1.80199997683781e-05
-2.20619657757255e-05
-5.70252675463585e-06
-6.97792450755379e-06
-3.06186242263054e-05
-2.45529468009941e-06
-2.04862745912523e-05
-5.75821589582912e-06
-3.37565234215709e-05
-2.45128425853663e-05
-6.35566399293338e-06
-1.98334692378443e-05
-2.28409765071335e-05
-4.653758200532e-06
-2.94574355669312e-05
-1.83890227385376e-05
-1.58356449127962e-05
-2.47863863594078e-05
-7.78322920150144e-06
-2.19904240153797e-05
-3.47143679077145e-05
-1.06614282731328e-05
-1.91726004904568e-05
-2.46815939745014e-05
-3.31733112817417e-05
-3.94852311273494e-05
-2.02811865135409e-05
-1.95320984490611e-05
-1.23684714040042e-05
-3.41525621883939e-05
-1.26589506068028e-05
-3.20805989642995e-05
-2.56686781402146e-05
-2.66067817626021e-05
-4.21580232183415e-05
1.58829181545634e-05
-1.36237311112215e-05
-2.82680659258727e-05
-3.75534449816047e-05
-1.78649344252612e-05
-1.90886188748957e-05
6.44588883805882e-06
-3.28970536937159e-05
-2.29258101664468e-05
-2.22478519499744e-05
-1.95044699327891e-05
-2.2667360018037e-05
-4.77350783766376e-06
-1.20724429880176e-05
-7.9061677109718e-06
-3.50726379059652e-05
-1.67690109926469e-06
-8.80765468076245e-06
-1.72994308074101e-05
-2.91145425419916e-05
-2.87152473169436e-05
6.39949854154888e-07
-3.14646985428274e-05
-2.64445940699028e-05
-3.21772351645028e-05
-1.90653689667842e-05
-7.34139152972812e-06
-3.12248698949853e-05
-2.63592282435465e-05
-1.77480697874109e-06
-3.82185443143021e-05
-2.22176591037716e-05
-1.31094248813981e-05
-2.02345705984068e-05
-1.95541865355745e-05
-3.12449606319881e-05
-2.25879743643524e-05
-2.46498099369473e-05
-4.59039266139462e-06
-1.61832360363588e-05
-1.06491276056625e-05
-2.96599165976959e-05
-1.85847794358516e-05
-2.44103847023086e-05
1.45484103487681e-06
-2.8242415136887e-05
-1.99033768773334e-05
-7.28017622065636e-06
-1.76490010426467e-05
-5.4380249516625e-06
-4.24305246485887e-06
-3.37865397084878e-05
-1.85663651739562e-05
-3.78298286226647e-05
-8.15636162667955e-06
-4.01008537818907e-05
-2.18813824431436e-05
-2.75651609622779e-05
-3.08907284399997e-05
-2.00393969663208e-05
-6.86743058599578e-06
-3.55119900583731e-05
-2.27304985785199e-05
-3.03273844534008e-05
-1.63588494200929e-05
-5.63717456713502e-06
-3.63826337009686e-05
-1.89293784147794e-05
9.80873181934541e-06
-1.95102698017526e-05
-3.84800217034686e-05
-2.78901614502971e-05
-2.60873458865141e-05
-1.52223870943282e-05
-1.55426066969337e-05
-1.97034248142678e-05
-1.60739270086831e-05
-8.1124633070839e-06
-3.47244334533773e-05
-7.27623736011661e-06
-1.89505673186218e-05
-1.84748308155534e-05
-1.76366402509892e-05
-2.68096374338682e-05
-1.94972568022513e-05
-3.84445293571306e-05
-3.30149084751964e-05
-9.1372409950777e-06
-3.75162227275515e-05
-1.39857775645142e-05
-2.99663922998175e-05
-2.27977033312941e-05
-2.3937649112494e-05
-2.40187410776509e-05
-1.15499309176002e-05
-2.48903095195884e-05
-9.58235685408305e-06
-1.85210875395158e-05
-1.7990565638875e-05
-3.00329566549607e-05
-1.96189022085018e-05
-1.91043305471699e-05
-3.50743225843636e-05
-4.59917108921591e-06
-3.32446674890241e-05
-6.86316379050504e-06
-1.19274479561781e-05
-8.60095043067305e-06
-9.26866326488537e-06
-6.03528547013948e-06
-1.19170191975601e-05
-9.10496480303454e-06
-2.89347065059514e-05
-1.86260825425009e-05
-9.99370083180686e-06
-1.4621997581648e-05
-2.89889083331912e-05
-2.38870798448684e-05
-2.65894193494734e-05
-1.07460782184541e-05
-2.56561895774893e-05
-9.43804606619085e-06
-2.37473763402208e-05
2.16871094054893e-06
-4.19010370724191e-05
-2.03188565195699e-05
-2.63607018705215e-05
-3.19900646288989e-05
-1.62542387491561e-05
-1.8731611701497e-05
-2.9987364560329e-05
-2.70964896224569e-05
-4.05683569932947e-05
-3.01855583139185e-05
-1.08578348207617e-05
-1.88598645137433e-05
-4.29102810419711e-05
-1.43679867865635e-05
-3.92432231753396e-05
-2.23422265373907e-05
-1.6958150518405e-05
-3.23912134708726e-05
-6.52670569113129e-06
-2.15563804679649e-05
-1.75520952397637e-05
-6.71150887914499e-07
-3.64545334552305e-06
-1.4002298705093e-05
-1.84742057019265e-05
-3.46423522111494e-05
-1.28653162163119e-05
-3.78470713805217e-05
-2.87408599712231e-05
-3.88300493625264e-05
-2.65524224299844e-05
-2.89361786702354e-05
-2.89971871732657e-05
-1.57146124132917e-05
3.40628802282889e-06
-3.16409900514367e-05
-3.83158724789662e-05
-2.77955624142843e-05
-3.56086368085256e-05
-1.06005305431802e-05
-5.59933946892054e-06
-2.22592144069204e-05
-2.04506187319556e-05
-2.04918639057954e-05
-2.91857654561154e-05
-1.460500939221e-06
-2.53211643498226e-05
-1.49037700740947e-05
-4.39465929500107e-05
-1.67530087867638e-05
-3.13165419652976e-05
-2.28488660263582e-05
-4.17435275269437e-05
6.53882578403252e-06
-1.05217372214468e-05
-2.47186230674304e-05
9.91817574976491e-07
-1.48287622302131e-05
-3.52270749326351e-05
-3.22623891013113e-05
-5.73401104484132e-06
-4.87243023988359e-06
-8.18879717653953e-06
-1.96805913271807e-05
-1.47973679766296e-05
-2.64487247960552e-05
-3.75640872137226e-05
-2.86230557106903e-05
-8.18364824218885e-06
-1.64979946236321e-05
-2.11492440834218e-05
-1.58031405428503e-05
-5.49821065988868e-06
-1.58615047189184e-05
-2.25617025352909e-06
-1.37083231180413e-05
8.00659000111039e-06
-1.90720892059105e-06
-2.15054277912036e-06
-3.18478097529255e-05
-1.70875400368649e-05
-1.18349113290477e-05
-3.72115530906768e-05
-3.54183996950329e-05
-1.57352543685166e-05
-3.90447919105499e-05
-2.32181703313703e-05
-2.26142805575878e-05
-2.33885261242117e-05
-6.45021033647068e-06
-3.39569922775456e-05
-2.24346691917238e-05
-2.80693675202266e-05
-2.25223054348961e-05
-1.28128060937332e-05
-2.00807311545725e-05
-2.61341990142594e-05
-1.7141355345149e-05
-4.0036123697028e-06
-1.727597657471e-05
-1.29585030979963e-05
-1.43624142643651e-05
-1.93686178694995e-05
-2.54092717860081e-05
-2.52578159808414e-05
-3.45031907532525e-05
-5.6945561001007e-05
-3.51080958148499e-05
-4.06957913099264e-05
-1.74956619365797e-05
-7.02964127348763e-06
-2.15800316251497e-05
-5.48980465249508e-06
-1.58232199639041e-05
-2.73837207512492e-05
-7.05443307945888e-06
-1.88079722069752e-05
-1.80288997769249e-05
-4.0320382714808e-05
-8.9243549411082e-06
-2.51651250764728e-05
-3.56924926954081e-05
-1.64641502471332e-05
-2.98257043051337e-05
-1.29262894471629e-05
-2.05030485097121e-05
-3.09492190232629e-05
-2.13417291556186e-05
-1.30708551242027e-05
-3.92701136306179e-05
-1.01124000431735e-06
-3.33578931289952e-05
-1.1681578666751e-05
-8.19819685939366e-06
-5.14640486822639e-06
-3.00368092428267e-05
-2.64539481029018e-05
-1.37332934724601e-05
2.09293929338035e-06
-2.1002209477715e-05
-3.62022062065836e-05
-8.49977672553422e-06
-1.16112129588228e-05
-1.80663087417576e-05
-1.03665515879188e-05
2.34749149374283e-06
6.02086453739982e-07
-4.8517475648859e-05
-1.81726890543562e-05
-2.75677191878977e-05
-2.58114285954962e-05
-2.11356358178518e-05
-1.53557359841571e-06
-2.20787391226561e-05
-2.3472302272078e-05
-3.47378104137189e-05
-1.0176447662973e-05
-3.09540922314058e-05
-4.59911287723517e-05
-3.81869610004947e-05
-3.22994983142049e-05
-2.52354629478557e-05
-4.11702970384352e-05
-4.84075626553663e-05
-1.11869628987515e-05
-2.36653709114804e-05
-4.11838176295921e-05
-1.73926559484159e-05
-2.81879751652061e-06
-8.42509877690169e-06
-3.01069309154628e-05
-2.97029445954822e-05
-2.52831827373562e-05
-2.2178763609845e-05
-3.47348609023342e-05
-3.03884944096874e-05
-1.7931255999981e-05
-3.50074249628191e-05
-3.10542796718688e-05
-1.59472080812808e-05
-1.79563364190715e-05
-2.4728095075446e-05
-3.64893605788315e-05
-2.09653741515051e-05
-2.0722234336407e-05
-3.40277716809303e-05
-4.42117659952757e-05
-2.13020557498857e-06
-1.83027353525277e-05
-3.09236349546911e-05
-9.78374405376128e-06
-1.26944668871729e-05
-2.79440881915304e-05
-2.53313820441451e-05
-1.63503689846467e-05
-8.83139676912263e-06
-2.06614759582259e-05
-8.35332593165013e-06
-1.23915638666757e-05
-2.02951863102058e-05
1.05015989253939e-05
-2.5134780296972e-05
-4.96223937782072e-06
-2.49047854299401e-05
-2.64446424801207e-05
-3.85203869633137e-05
-3.38933079167632e-05
-6.01787487244234e-05
-1.97192721264317e-05
-2.9848198516273e-05
-1.76076709469583e-05
3.14141749560621e-06
-5.31549704968234e-06
-1.50034358561117e-05
-7.52571076285959e-06
-1.15587785801568e-05
-1.42976836969154e-05
-4.31769044702632e-05
-3.57124826542157e-05
-3.21092718526239e-06
-1.58664172753994e-05
-1.74243793593485e-05
-1.2006645384762e-05
-1.94487557397646e-05
-4.26160847536282e-05
-2.94400228652726e-05
-1.88813055860807e-05
-1.16795997791165e-05
-1.94330361380206e-05
-3.2643668172366e-05
-2.23352502682595e-05
-1.43371414597288e-05
-3.76587547995149e-05
-1.4967376611645e-05
-4.29112969952283e-06
-2.95645033723845e-07
-3.31336962698431e-05
-3.2735914919354e-05
-3.33008092977079e-05
-1.93520216455305e-05
-3.44411845092286e-05
-1.88651417127839e-05
1.17994140814225e-06
-2.46943532431483e-05
-2.87412182956385e-05
-8.81951471659648e-06
-2.21930797494333e-05
-2.44371056344083e-05
-5.16049414069431e-06
-2.3462291460182e-05
-1.41257405624494e-05
-1.73279427601504e-05
-3.98784578742711e-05
7.17482042065098e-07
-2.31526953934997e-05
-3.83066686946037e-05
-8.88991570922603e-06
-1.81830627553019e-05
-3.08941177641938e-05
-3.29718642935575e-05
-8.38191889735071e-06
-3.17684016501e-05
-2.25619911093782e-05
-1.82604335814591e-05
-4.54401297585707e-05
-1.4941478758968e-05
-2.6520800074706e-05
-1.1655841601182e-05
-2.45182371054108e-05
-2.47912583090401e-05
-1.74313043623898e-05
-2.10554435572006e-05
-1.84612584619971e-05
-8.30955703875999e-06
-2.85093162840096e-05
-6.85983437967609e-06
3.32382747126274e-06
-2.87905174556288e-05
-3.9402438908845e-05
-1.81131868130391e-05
-2.85930572982658e-05
-2.1120068466654e-05
-1.04240960474096e-05
-1.69539718213424e-05
-2.06723434424246e-05
-1.73327089356654e-05
-2.11362466384125e-05
-2.15969183147451e-05
-2.16034419863667e-05
-3.4444156472251e-05
-1.61869907990904e-05
-1.71954513715442e-05
-2.03027432944006e-05
-3.95988990255831e-05
-4.02855988558326e-05
-2.75415370701794e-05
-2.07077898705968e-05
-1.26421891415342e-05
-2.9951708157793e-05
-2.72283272264001e-05
-3.98060119804824e-05
-3.65603368783605e-06
-2.19026335623297e-05
-1.13664206971389e-05
-2.9071805046844e-05
-1.00946836182069e-05
-3.24685075077065e-05
-3.10933468122757e-05
-9.37617362511468e-06
-2.71756663844917e-05
-1.45640306955378e-05
-1.62257549298371e-05
-2.73208236878998e-05
-2.10437235202645e-05
-9.78957213322754e-06
-2.27847632657068e-05
-4.24550664992378e-05
-3.01324292566844e-05
-6.39530173917649e-06
-2.35787663804626e-05
-3.04546426773578e-05
-2.46591018774583e-05
-2.61381740528143e-05
4.77404429221424e-06
-2.43585364545186e-05
-3.19452118794167e-05
-1.3976183926209e-05
-3.75817345363646e-05
5.45249071661717e-06
-3.6881187350917e-05
-2.70501843513854e-05
-1.78000708050556e-05
-2.31584323845812e-05
-2.05400332865792e-05
-1.57089195274014e-05
-3.53693203115806e-05
-1.11082292342575e-05
-3.89368643773027e-05
-1.26951092072042e-05
-4.38672657322637e-05
-4.29744244286709e-05
-6.54792092391006e-06
-7.90763918272437e-06
-1.03051640089551e-05
-1.65191600236412e-05
-2.22321808676223e-05
-8.10939013035932e-06
-1.98008703393789e-05
-1.46185414100267e-05
6.21286205692667e-06
-3.95298468457673e-05
-3.44698731043286e-05
-3.53352685743935e-05
-3.83155359007012e-05
-2.70839669949643e-05
-3.03908769924861e-05
-3.77363199592731e-05
-2.7436088780822e-06
-2.18710943443416e-05
5.01860075962325e-06
-3.08325821117583e-05
-8.93942886687375e-06
-2.52792271588074e-05
-1.70571351293081e-05
4.95378607847562e-07
-1.96059060274405e-05
-1.23456351043382e-05
-6.2453331643004e-05
-4.81661735878488e-06
-2.08419644623165e-05
-4.81217411777821e-05
-3.73152580143656e-05
-3.29736032710501e-05
-3.66428111445608e-05
-2.32279156778315e-05
-2.56635633044732e-05
-2.46573758433558e-05
1.12000030694374e-05
-1.7045149532445e-05
-3.31915420953351e-05
-2.61479933085017e-05
-1.66987356705378e-05
-2.95499462657625e-05
1.08819624234989e-06
-2.56577111258365e-05
-4.3939236284401e-05
-1.60886947697126e-05
-1.64073832643856e-05
-3.36665956403366e-05
-1.47773570536089e-05
-2.75025959941144e-05
-3.12584860144366e-05
-2.78728812816132e-05
-2.46904074168375e-05
-2.84823549387903e-05
-7.90279177284917e-06
-2.27362195556927e-05
-4.41698752602895e-05
-9.42065599082416e-06
-2.82889702187934e-05
-7.9780531370905e-06
-4.53159415085339e-05
-2.86695479034518e-05
-3.4991292825683e-05
-2.43656050203348e-05
3.13622600439725e-06
-2.91421387157893e-05
-3.10221976704526e-05
-2.24533416405893e-05
-2.0093313669517e-05
-7.88228791008056e-06
-1.44434374722979e-05
-4.13156051605606e-05
-1.31208416517034e-05
-1.04137648558721e-05
-1.40461954454737e-05
-3.88042226157528e-05
-1.96996970992658e-05
-1.57100095757393e-05
-4.04338808935475e-05
-1.69427518197969e-05
-1.18453042307949e-05
-2.08290132070961e-05
-1.26189552933833e-05
-1.42716122045066e-06
-2.49506020352088e-05
-2.42072052485809e-05
-2.39143758124591e-05
-2.1965395948748e-05
-4.57182058966522e-05
-4.92595923500742e-06
-1.62496604915382e-05
-1.7893989369926e-05
-6.85451792104423e-06
-7.60667100022252e-06
-2.92039252618933e-05
-4.92993046755994e-05
-6.77207477262553e-06
-2.23478875344399e-05
-1.99265275553618e-05
-1.3576152210525e-05
-2.33211199196807e-05
-3.8735463206521e-06
-3.43879232659878e-05
-1.35700995201631e-05
-2.94660436209142e-05
-3.77657552966043e-05
-2.76812883912339e-05
-4.08863244431578e-05
-3.17423081353738e-05
-3.14195184441342e-05
-3.79881890787412e-05
-1.20345804710352e-05
-7.63419709237659e-06
-1.2064175497883e-05
-2.41871009995649e-06
-7.21581248790488e-07
-2.6402426351487e-05
-2.17912543071539e-05
-4.34660228938486e-05
-9.03074833290114e-06
-1.86087499683933e-05
-2.17040893356417e-05
-3.34129225571611e-05
-3.39403994277224e-05
-3.38325992096226e-05
-1.09513288764359e-05
-1.68786313509551e-05
-2.18648202173336e-05
-1.25174138840999e-05
-4.08022910555093e-05
-1.47330128476671e-05
-2.57319151393854e-05
-1.55993718936707e-05
-3.68156599004807e-05
-3.98894830474594e-05
-4.82789263776283e-06
-3.69006132626976e-05
-1.75064628904581e-05
-2.1617720910928e-05
-2.30190484499681e-05
-6.9315550154149e-06
-1.71957806084995e-05
-3.35943291578965e-05
-3.4528593206784e-05
-2.37445413352097e-05
-1.63558200541726e-05
-1.23003773220911e-05
-2.33453138841258e-06
-2.4705293041128e-05
-8.11275314798521e-06
-1.21422470719204e-05
-3.52158030960571e-05
-1.38993498775284e-05
-3.31715646992669e-05
-1.45777875530964e-05
-3.58211865655033e-05
-1.72872380296672e-05
-3.96018615701176e-05
-2.64990634409657e-05
-4.01846844053151e-05
-2.52027061761907e-05
-3.77990397896858e-05
-1.72190614817486e-05
-1.00003856208142e-05
-8.6310513726531e-06
-1.31796785695194e-05
-2.73638506953159e-05
-1.7866711704125e-05
-2.93548559243787e-05
-3.03950817218654e-05
-1.7860430927032e-05
-3.43595424090713e-05
-1.28921470607995e-05
-2.22015099845474e-05
-2.21105859118333e-05
-2.59938147754614e-05
-8.62739234749629e-06
-1.63178063068553e-05
-3.5000301094378e-05
-1.23314376709967e-05
-1.82198858231513e-05
-2.44115126261393e-05
-3.04712968321996e-05
-1.71299334313358e-05
-3.13410670239071e-05
-2.19231274641217e-05
-2.58513207989019e-05
-1.83784262857219e-05
-4.08360400844329e-05
-3.01543549195628e-05
-3.64769299514021e-05
-3.96018748744672e-05
-1.50990770056884e-05
-3.6030436009162e-05
-1.90873216909278e-05
-1.74712747295443e-05
-2.08525482111173e-05
-2.69750479371455e-05
-1.92125313499751e-05
-4.02939909305905e-05
-1.23143993424782e-05
-1.58865822490987e-05
-1.02516234533863e-05
-2.37464747472543e-05
-2.03395820594233e-05
-4.57427622462253e-05
-3.00053683721792e-05
-1.40941904787415e-05
-3.94023059089922e-05
-3.96357355810244e-05
-1.17048342497735e-05
5.7436674999155e-06
-2.65134889427966e-05
2.48526670659749e-06
-1.41284181944624e-05
-2.54492111751007e-05
-8.91721427312626e-06
-2.78680842259634e-05
-4.05423791099732e-05
1.25085152201818e-05
-1.86440204357908e-06
-2.94926769357207e-05
-4.87938692055535e-05
-4.04895268388438e-05
-2.65984877290288e-06
-2.04780828583466e-05
-8.67057211175004e-06
-3.48238694011552e-05
-2.41244737422023e-05
-1.41381993539192e-05
-4.81919210283008e-05
-1.96523918306255e-05
-1.22192907255777e-05
-2.66170556926244e-05
-2.2550374997754e-05
-4.23471202809007e-05
-1.08333107118748e-05
-2.52886481015583e-05
-9.08495316914696e-06
-4.67093528224248e-06
-2.2953718390242e-05
-1.81199668303251e-05
-2.14991733488549e-05
-8.0864154306076e-06
-2.12229544369819e-05
-2.52357300188389e-05
-2.60679563009711e-05
-3.87164199620314e-06
-2.71025835628058e-05
-3.15530472790001e-05
-3.34057330955605e-05
-1.39096097166828e-05
-2.61561437824561e-05
-1.64023913632351e-05
-2.75359521538474e-05
-1.84713860097172e-05
-3.46038618374581e-05
-4.20576406086203e-05
-1.75880030949397e-05
-6.57822027055618e-06
-7.77477636715425e-06
-3.86657068964777e-05
-3.53215111585565e-05
-6.43277384483258e-06
-1.61800543679757e-05
-1.72207952509656e-05
-2.47924256741104e-06
-1.95925586741106e-05
-1.87575828939391e-05
-1.95853583143738e-05
-7.05354215814255e-06
-1.68470943244094e-05
9.99395420305543e-06
-1.74559032289434e-06
6.34478414179956e-06
-1.56562303400124e-05
-2.74309614298161e-05
-2.91262247199593e-05
-2.00746382730913e-05
-2.28424997823616e-05
-2.84162226056089e-05
-3.2163910133537e-05
-9.19533045180973e-06
9.92011000918839e-06
-1.94033150236097e-05
-1.91093062478542e-05
-8.03443446869405e-06
-1.10843850699812e-05
-2.73018868550672e-05
-2.1652113697791e-05
-1.67836702372771e-05
9.40812222368663e-07
9.59038023915328e-06
-1.18378126299376e-05
-2.50251094214726e-05
-1.08922753864932e-05
-3.12404672700944e-05
-2.78067645776992e-05
-1.82487307599541e-05
-1.20069425940951e-05
-1.71134696646633e-05
-1.62426080155053e-05
-2.0708839741558e-05
-1.98568628036256e-05
-1.66903256710042e-05
-2.81643489168855e-05
-3.58165219519031e-06
-1.31516999251958e-05
-1.63915909212135e-05
-1.17926090472885e-05
-2.24115118006163e-05
-3.84122563962743e-05
-9.02881599793446e-06
-1.15406937793905e-05
-1.64168558252893e-05
-4.08735149354773e-05
-2.58081197885406e-05
-1.5837034282582e-05
-1.91975280703867e-05
-1.1926680797436e-05
-1.69586670696247e-06
-1.65504250610369e-05
-3.24950242285777e-05
-2.32510663350222e-05
-1.1018636225703e-05
-9.74736892990236e-06
-1.7249650719275e-05
-2.07625847572259e-05
-2.97613544705981e-05
-2.01400571287742e-05
-6.17137244474618e-06
-3.28016124467711e-05
-1.49949620287436e-05
-2.04690963412051e-05
-2.21293213524641e-05
-1.55987705186528e-05
-1.50417106664259e-05
-1.7004808200513e-05
-2.24070235070946e-05
-3.63098675020925e-05
-2.81773310790677e-05
-2.33184389076285e-05
-4.09762743624112e-05
-3.02060917717911e-05
-1.31599751848736e-05
-2.15490065738418e-05
-1.74832307172832e-05
-1.59423280196794e-05
-1.01967938073232e-05
-2.18481640962826e-05
-1.20179833405481e-05
7.42839930061104e-06
-1.15382754817099e-05
-1.92406831256602e-05
-3.62888894905972e-05
-1.54782795907188e-05
-2.76053944551205e-05
-2.93983025349483e-05
-3.27805335775491e-05
-2.95119990533117e-05
-5.04629872303423e-05
-3.04894841228798e-05
-8.00715693439725e-06
-1.73955960466728e-05
-6.5336254068922e-06
-3.0261209690087e-05
-3.30305198212125e-05
-2.97862033980819e-05
-2.47848617277824e-05
-1.04477790825263e-05
-2.72964833171908e-05
-2.31988346965741e-05
-2.62839789981936e-05
-4.21741041138031e-06
-1.296388877206e-05
-3.11774922960608e-05
-1.76574009572083e-05
-2.86722399685084e-05
-3.0945971170523e-05
-1.48374715928838e-05
-2.66696768359683e-05
-3.19334827454409e-05
-3.09827486407785e-05
-1.57553127109764e-05
-2.45710854090787e-05
-1.25319558281996e-05
-2.07252562734117e-05
-2.2217796393464e-05
-3.62003081660265e-05
-1.62166350833106e-05
-1.99644820871147e-05
-2.38844903488277e-06
-1.64224726302051e-05
-2.00718999545219e-05
-1.8887231074359e-05
-4.18081665737593e-05
-5.15978370387822e-05
-1.57009298956213e-05
-1.9508067874084e-05
-3.47063468870084e-05
-2.27971448400757e-05
-3.87749240035878e-05
-1.70104613821766e-05
-2.43559997375883e-05
-8.07831252401029e-06
-1.86521985671665e-05
-2.98783348348891e-05
-2.01319329805763e-05
-3.12653370660721e-05
-2.91104209860608e-05
-3.85749469855718e-05
-3.06893999383803e-05
-7.94697058859527e-06
-1.25476560401445e-06
-1.80021958668645e-05
-3.2946834805067e-05
-3.74710651719515e-05
-4.44996206890947e-07
-1.44571038256382e-06
-8.04256814279388e-06
-1.99475104274368e-05
-3.50087055027563e-05
-3.67783600955001e-05
-3.610468912717e-05
-5.80039995993178e-06
-1.21411821808342e-05
-2.6914710659359e-05
-3.72943544624714e-05
-2.91074924040225e-06
-9.71565021881376e-06
-3.50457471307415e-05
-1.9226970173173e-05
-1.35572902556459e-05
-2.15253505892258e-05
6.92067863280228e-08
-3.16830183550615e-05
-2.59422892703841e-05
5.52345967652185e-06
-2.22016954728974e-05
-2.63890727264131e-05
-2.16843528584773e-05
-1.89020284136367e-05
-3.66408216336954e-05
-1.51848204429004e-05
-2.4081132332518e-05
-2.39168064612329e-06
-1.30730755948443e-05
-3.30624900774756e-05
1.18900615696494e-06
-1.91985647914906e-05
-2.6932931429371e-05
-3.75176029467463e-05
-2.35769311001579e-05
-2.62817190373627e-05
-6.8009178360883e-06
-1.60383890307369e-05
-1.57875940452018e-05
-5.0364937172783e-06
-4.04684157591013e-05
-3.25815974897607e-05
-1.51727771969029e-05
-3.08452807306119e-05
-2.26280420725526e-05
-2.12958444481049e-05
-2.13166561853188e-05
-1.16036593699299e-05
-4.31247331205048e-05
-1.55694116758475e-05
-3.88679434558962e-05
-3.30701706593395e-05
-3.68468050635533e-05
-1.67651608330103e-05
-1.68014703575814e-05
-2.33080883818842e-05
-2.64784358196805e-05
-2.50025277217894e-05
-1.25116248069234e-05
-2.25306727051652e-05
-3.19728133667951e-06
-1.11088951150395e-06
-2.99448019250757e-05
-2.1820102034735e-05
-3.09021066919057e-05
-4.33131887219232e-05
-1.52756474981345e-05
-4.84095438897781e-05
-1.5580692796121e-05
-3.34015293470266e-05
-3.47958964099814e-05
-3.51061257112465e-05
-2.16816656854665e-05
-3.12526168376219e-05
-2.76096657132362e-05
-3.6088280358355e-05
-2.85735454366169e-05
-4.56980670963228e-05
-1.61473329705723e-05
-2.6000375681462e-06
-8.19938677817309e-06
-1.91463274916306e-05
1.3490624123701e-06
1.41277451535394e-05
-5.22721025225691e-05
-4.19392574708537e-05
5.84267018095878e-06
-3.51653048449979e-05
-2.63747808178732e-05
-2.60285366826336e-05
-1.91095609624891e-05
-2.22152920575736e-05
-1.18531257502683e-05
-1.4330071637405e-05
-1.25776541698487e-05
-1.00660603414893e-05
-9.86155022060568e-06
-1.09113780805884e-05
-2.12794814907076e-05
-1.41253852535568e-05
-3.23981746001458e-05
-1.88595725404271e-05
-4.862886986189e-06
-2.53898686788733e-05
-1.80448347550014e-05
-2.43655483879334e-05
-2.46462204357181e-05
-1.49357657112649e-05
3.29099380049243e-06
-1.07055805959912e-05
-1.29225192655351e-05
-2.28963350736166e-05
-1.78195271036739e-05
-1.80329506835157e-05
-2.56120861968031e-05
-1.61770663212962e-05
-2.79390036388128e-05
-1.4349236562421e-05
-3.05539220792544e-05
-3.64639127515092e-05
-3.3126847421285e-05
-1.6035019340613e-05
-1.16875390619711e-05
-1.78320107613414e-05
-3.47166970972917e-05
-2.30151614877816e-05
-2.17810987339027e-05
-3.28253976544754e-05
-1.46586241478808e-05
-7.19960576721875e-06
-1.34640100036622e-07
-2.10099973468679e-05
-1.73720537100372e-05
-1.07818393805011e-05
-8.90888355213075e-06
-3.97897185352492e-05
-3.14955393663662e-05
-1.89506023065682e-05
-3.63138548159736e-05
-1.65498685666918e-05
-3.61693136516253e-06
-1.62644441317195e-05
-8.55911123990299e-06
-3.06836226059289e-05
-2.06801688334118e-05
7.85018138623769e-06
-4.02870568145966e-05
-3.10770609679881e-05
-2.38085912558192e-05
-1.08609434690879e-05
-1.25059873011069e-05
-2.8831793471355e-05
-2.78008807813071e-05
-3.08901910338612e-06
-2.22817554015298e-05
-3.41843294401391e-06
-1.77525305367355e-05
-1.78428557431575e-05
-6.88800953294081e-06
-2.30324446743109e-05
-1.88903672872769e-05
-2.18569149368279e-05
-2.12085998914181e-05
-6.60810877563548e-07
-3.40874820499098e-05
-1.6714999502234e-05
-2.33028048515722e-05
-2.66725119712247e-05
-3.942799170647e-06
-2.66231437919831e-05
-3.52694170364503e-05
-1.7503105643317e-05
1.83346011192011e-06
-1.19354203373934e-05
-1.06572729716678e-05
1.92264646021145e-06
-1.21443618913483e-05
-3.01391827586428e-05
-2.13843445712484e-05
-3.5731901615498e-05
-1.86295017516525e-05
7.60674790227784e-07
-2.33198416325435e-05
-6.98196505628864e-06
-5.71364639095617e-06
-9.7931802843058e-06
-2.63212740427129e-05
-8.31248285778069e-06
-1.03522254238788e-05
-2.35330951185632e-05
-2.23748877478446e-05
1.13172688834222e-05
-1.42646840572723e-05
-2.81789760444544e-05
-2.41508707567604e-05
-2.30495624789365e-05
-2.82249445767392e-05
-3.29996971980837e-05
-4.04387381265602e-05
-1.63179783464146e-05
-3.6159614322519e-05
-1.73676923794439e-05
-2.3896841867581e-05
-4.44678855015966e-05
-3.517925609485e-05
-2.15029277970138e-05
-3.89276189304827e-05
-3.20325921642008e-05
-2.50486125713388e-05
-1.05124847030607e-05
-2.08794223320224e-05
-7.24200207595376e-06
-5.72452998528267e-06
-1.79363390426474e-05
-2.59318762752088e-05
-3.87597699113927e-05
-2.85750085346483e-05
-2.19936995678011e-05
-2.13379597400171e-05
-2.42063430937622e-05
-2.14976222933678e-05
-3.46805728960943e-05
-2.39608730755915e-05
-3.33022709662546e-05
-2.11327225809432e-05
-2.32503244107738e-05
-2.23004002125524e-05
-2.08237876570151e-06
-3.19299643459245e-05
-4.52807531261244e-05
-2.15114440833853e-06
-1.73087228285376e-05
-3.36802177552251e-05
-1.32851136680971e-05
9.86701522930975e-07
-1.1062773043691e-05
-3.2888419191325e-05
-1.763956124385e-05
-6.53490435529972e-06
-3.08934586361281e-05
-2.16932686812656e-05
-2.83256847935999e-05
-1.50185835656437e-05
-7.91640025585319e-06
-1.50895017349982e-05
-3.6706125413412e-05
-4.46475594779082e-05
-3.43394053266421e-05
-1.87272724939841e-05
-2.31447735720799e-05
-3.17826764549633e-06
-2.88194145836402e-05
-9.05536207399868e-06
-4.10435176535372e-05
-1.72113870418901e-05
-2.43357590023699e-05
1.15550396658847e-06
-4.12536569523677e-05
-2.33665613278962e-05
-1.61351404339839e-05
-3.24543489021506e-06
-6.56028863312108e-06
-2.1771126594163e-05
-1.75992603895908e-05
-3.25256364163154e-05
-2.79139132772624e-05
-1.76859796991914e-05
-1.1343297533345e-05
-1.38936575235833e-05
-3.61741173086345e-05
-1.90887208930157e-05
-4.02341940354277e-05
-2.44037736917372e-05
-8.9774541956851e-06
-7.46747148297353e-06
-3.13304897322662e-05
5.09733829268074e-06
-3.54360479117017e-05
-3.20478073059667e-05
-1.17599294142629e-05
-2.60297130701151e-05
-3.40931235134593e-05
-2.95544133136781e-05
-1.69179947588208e-05
-1.29385035709338e-05
-2.41845721978502e-05
-1.11500363544447e-05
-4.09423099240732e-05
-2.05816371377e-05
-3.61710520538305e-05
1.22784198993952e-05
-1.06596406274268e-05
-1.52219713209391e-05
-1.97828517616038e-05
-6.68829589482386e-06
-1.18641767030535e-05
-2.73186791834126e-05
-2.18637386937742e-05
-4.19842063597948e-05
-1.77648623589261e-05
-1.19944299646129e-05
-1.9497774082829e-05
-2.69575825527503e-05
-1.64994181698978e-05
-3.0543161010093e-05
4.69889176260523e-07
-2.80431268897325e-05
-2.25958651035813e-05
-1.57265740319035e-06
-1.33803628238974e-05
-2.34888690795351e-05
-2.64045223953442e-05
-2.92487792714761e-05
-1.01871875480218e-05
-2.86950688401334e-05
-2.83899077656079e-05
-3.37955153184808e-05
-2.88147386517695e-05
-1.59823513115925e-05
-4.27390443584788e-05
-3.34484912272842e-05
-1.6322745774943e-06
-3.47673073470648e-05
-2.266915466113e-05
-2.13156763245341e-05
-2.63598172257508e-05
-3.30012724999894e-05
-1.35186404143131e-05
-2.56296005083057e-05
-2.22732172914405e-05
-2.43991126475703e-05
-7.8597322075968e-06
3.70495579328352e-06
-2.07364309181359e-05
-2.45933012886986e-05
-1.85657801724002e-05
-2.33655551884153e-05
-8.21858055629412e-06
-2.45114844258679e-05
-3.27515821900664e-05
-7.51133423584773e-06
-2.48088828129049e-05
-1.41003342953292e-05
-4.43968049490464e-06
-1.1467610089983e-05
-4.10919298249715e-07
-3.41112096404325e-05
-1.18145563012213e-05
-3.32008094264603e-05
-8.0664935440658e-06
-2.12364547145437e-05
-2.84122738797656e-05
2.94133729199816e-06
-3.53108325447814e-05
-4.70631530500982e-05
-2.35308933916935e-05
-2.73175615907262e-05
-1.19455424800907e-05
1.65857735423142e-06
-1.35891740908195e-05
-2.34890608292097e-05
-2.58440087919699e-05
-1.97175834708218e-05
-4.24095906000905e-05
-1.5879802473471e-05
-2.45329930629323e-05
-2.33319133483117e-05
-1.12602726938052e-05
-1.01078879350365e-05
-6.2698529502525e-06
-1.20099996912491e-05
-7.65528733703495e-06
-3.28567682735571e-05
-1.94246097845259e-05
-1.92794132468778e-06
-2.33632461286174e-05
-2.0988650155658e-05
-3.56357489696856e-05
-3.33421323706523e-06
-1.34557664946411e-05
-2.67131740089111e-05
-5.58218042253941e-05
-1.98797962665515e-05
-3.00945017255009e-05
-1.06335315614886e-05
-3.52464871388049e-05
-3.83216710187568e-05
-4.63164794982824e-06
-2.98190743710402e-05
-1.82825831199395e-05
-3.23195464713656e-05
-4.50822785717028e-05
-1.13785244288085e-05
-1.54874483933453e-05
-1.42556803493683e-05
3.75636295764566e-06
-1.02188692674536e-05
-4.00868789873442e-05
-1.18002570441726e-05
-8.07480313251581e-06
-3.7528156634623e-05
-1.08175915018515e-05
-1.71038170270587e-05
-2.8736665413245e-05
-2.15223344829593e-05
-2.15733235399557e-05
-2.00507180198506e-05
-3.62007690111132e-05
-8.97647439146974e-06
-2.61795281289133e-05
-1.91249212658e-05
-1.00678630570046e-05
-2.75273271690363e-05
-2.41103289556922e-05
-1.92487975460024e-05
-2.08049745036506e-05
8.98889513526248e-06
2.51869714435093e-05
-2.10753591622382e-05
-3.58034741940056e-05
-1.89599272265382e-05
-3.29350258874296e-05
-8.60650877401758e-06
-2.52957608960916e-05
-1.57119097014111e-05
-1.26668029073094e-05
-2.72288146334794e-05
-9.86944933121494e-06
-1.07079138740453e-05
-2.41786821250442e-05
-2.21144094750795e-05
-1.81873453181587e-05
-1.87400543662811e-05
-3.0067414820568e-05
-2.88342082845344e-05
-4.08366261753811e-05
-2.82264024134121e-05
-4.54894314016773e-05
-1.51122206585334e-05
-1.24833108782922e-05
-3.58829040222282e-05
-1.39857578765566e-05
-1.19592620062667e-05
-3.93696413717067e-05
-5.16868370150093e-06
-2.57344157071909e-05
-2.14385612789309e-05
-3.90388429789892e-05
-1.32702677115676e-05
-2.483353495672e-05
-2.31002991533244e-05
-2.02729659264403e-05
-1.91738822081332e-05
-1.46251957348867e-05
-3.96050853265321e-05
-2.11651126353794e-05
-2.08765168614353e-05
-1.6243748304241e-05
-8.62263691917205e-06
1.17346238507644e-05
-4.66064463950697e-05
-9.84023155058843e-06
-1.61218954317137e-05
-2.17167812726741e-05
-6.45015433224509e-06
-2.76682133629735e-05
-2.72053829594353e-05
-1.09770275832329e-05
-1.93315161598381e-05
-2.88478399149059e-05
-2.40462245864437e-05
-3.345994832089e-05
-1.33284968137898e-05
-3.21160976008844e-05
-2.56700853056936e-05
-2.07118169375982e-05
-1.58979831122752e-05
-1.96790131576497e-05
-1.0876623334648e-05
-2.69701747940123e-05
-4.52384933412391e-05
-3.71427299200188e-05
-1.3741645902507e-05
-1.71422259454407e-05
-2.21560238399565e-05
-3.92345746238398e-05
-2.86173702400732e-05
-2.79018195368301e-05
-2.20880647145894e-06
-1.05812258570776e-05
-5.49597675229288e-06
-1.02030798851337e-05
-3.79214150897689e-05
-4.85552640486966e-06
-1.9966988354917e-05
-2.86322795612202e-05
-3.03325424332875e-05
-1.46711164606391e-05
-1.39598236930711e-05
-3.90054479343968e-05
-3.05175505892918e-05
-1.96470417339162e-05
-4.31665363911626e-05
-1.71459487403398e-05
-2.84837058442015e-05
-2.89980557879187e-05
-3.14145501914442e-05
-3.60462097445668e-05
-1.15673748978036e-05
-3.31911091301987e-05
-4.07666672804978e-05
-1.36376135135645e-05
-1.96644935338235e-05
-3.66042680775925e-05
-1.42704041628409e-05
-2.89333473446639e-05
-1.70530966340309e-05
-8.57278690166419e-06
-2.2352785298202e-06
-2.83582456871332e-05
-2.17954865521168e-05
-2.92048986905644e-05
9.69566555887969e-07
-2.04832465373642e-05
-2.58510120892429e-05
-1.30033778827596e-05
-1.61883992874285e-05
-1.1319130678934e-05
-2.78641831778636e-05
5.21712661136324e-06
-2.6443959444681e-05
-1.40494643115841e-05
-3.01426118456364e-05
-1.1236145688797e-05
2.57746806999775e-06
-4.6327580583989e-06
-2.23404971686465e-06
-4.37061439271242e-06
-6.39132678844197e-05
-1.41281696455874e-05
-2.45291151198957e-05
5.30820629110682e-06
-1.15135390540938e-05
-2.23052823705677e-05
-1.07192012012766e-05
-3.15827020497492e-05
-3.83082133984859e-05
2.19574340211849e-06
-3.54053415154352e-05
-1.98993993395016e-05
-1.70642857967028e-05
-3.92929903209999e-05
-3.13833122211381e-05
-2.47793394696242e-05
-1.67275011467913e-05
-4.75268408612351e-06
-2.06969601135898e-05
-2.57187466998717e-05
-2.44746208552379e-05
-9.15104564013215e-06
-2.57335895696348e-05
-9.91276013651101e-06
-2.0829143821378e-05
-1.46693752565564e-05
-5.39347626966265e-05
-2.63856600258421e-05
-1.57749707429934e-05
-3.18384533084146e-05
-3.33279898269346e-05
-3.61618309591819e-05
-1.25393442808213e-05
-1.65795266895039e-05
-4.09704313226434e-05
-1.71847575335696e-05
-2.46984331807412e-05
-9.87325128620435e-06
6.33139320883227e-06
-7.51735644555435e-06
-2.24152946498842e-05
-3.0108023081572e-05
-2.70239098910522e-05
-2.06473562438214e-05
-2.41694001369965e-05
8.71064245987228e-06
2.26258940647582e-06
1.27875418089965e-05
-2.69959862464862e-05
-2.58173458872308e-05
-2.20747691411647e-05
-3.74617877603298e-05
-7.91445278739529e-06
-1.27168149186841e-05
-7.57415285115159e-06
-1.02131755919751e-05
-1.53809482726259e-05
-2.12446725217718e-05
-4.31053059985207e-05
-2.76388786527105e-05
-3.12629174535711e-05
-4.38158979881274e-05
-2.04499513441601e-05
-1.72329095492363e-05
-3.21441985692302e-05
-8.47300383284354e-06
-2.38630508497156e-05
-2.62337383789191e-05
-2.74780360587693e-05
-2.83655595382019e-05
5.00672330920204e-07
-3.07467551294168e-05
-2.62539341932382e-05
-5.97889730859235e-06
-3.13320628210729e-05
-2.12284961107739e-05
-1.86993096891245e-05
-3.80070604083345e-05
-6.186722827961e-06
-3.18289494687471e-05
-3.57111856887733e-05
-1.44090683069354e-05
-1.17055218626854e-05
-6.38510265471653e-06
-6.37142583433027e-06
-2.7913190122999e-05
-3.20068048371573e-05
-3.50596193371893e-05
-2.48253001876697e-05
-2.12613441299161e-05
-2.90096474310136e-05
-1.34148960098203e-05
-2.41325784019186e-05
-3.09716437965666e-05
-5.50773597382655e-06
-2.48307998690595e-05
-9.11279689203465e-06
-3.14565642471606e-05
-7.62897063042479e-06
-8.78919315156098e-06
-2.13956129511056e-06
-1.52910500587489e-05
-3.02973395670638e-06
-2.30382929194228e-05
-3.16203099418695e-05
-2.21285333914875e-05
-1.28287684517402e-05
-3.21523948134768e-05
-3.00581745958209e-05
-7.65625332286019e-06
-3.60545402183408e-05
-4.28152095055584e-05
-2.83467912375507e-05
-1.99464798979796e-05
-3.04135917437836e-05
-3.79625275006559e-05
-2.88090623526545e-05
-7.52008654623449e-06
-3.28632651162666e-05
-2.84386237598876e-05
-1.09096640173823e-05
-9.41623658303016e-06
-2.48493225239098e-05
-3.09476882493593e-06
-1.67284497027668e-05
-3.56764505090443e-05
-6.40520094791177e-06
-1.98344205100401e-05
-7.86891700925684e-06
-2.38874834207864e-05
-1.41182265659009e-05
-1.51150283424468e-05
-1.37672849029054e-05
-3.36638809161916e-05
-3.80821522742428e-05
-2.78124105649668e-06
-1.69076002068024e-05
-1.88522575485671e-05
-3.33618554467999e-05
-2.48686100783664e-05
-2.5863332472168e-05
-2.46708757104045e-06
-2.74196652972104e-05
-3.16949333366256e-05
-1.39995576572612e-05
-2.52950593267812e-05
-1.363554825718e-05
-1.04599519830171e-05
-2.47953473301301e-05
-3.71071088221654e-05
-2.20599197769812e-05
-4.3760139878359e-05
-3.06602980954586e-05
-3.34467354474942e-05
-2.88418650402436e-06
-3.36569996961066e-05
1.49600205983489e-06
-2.80695802456859e-05
-1.26358944858943e-05
-4.33089181088689e-06
-1.20682418223127e-05
-2.34684094077039e-05
-2.324415193263e-05
-2.22209735003067e-05
-2.0023613366658e-05
-3.57592919385884e-05
-4.9565679698817e-05
-4.59130694779887e-05
-1.61390896308822e-05
-3.54179397142246e-05
-2.10678029705779e-05
-2.39683456239729e-05
-7.66049352687048e-06
-8.57728672754449e-06
-1.09391943231205e-05
-1.75442741924056e-05
-1.11853243482169e-05
-3.56269652505166e-05
-3.16242358688842e-05
-2.56273508651627e-05
-2.71681372959467e-05
-1.80821341372014e-05
-2.03973408337413e-05
-1.02486960603135e-05
-2.94717389593959e-05
-3.57090365255236e-05
-2.45435342104186e-05
-1.8890498936807e-05
-1.75691279923353e-05
-3.41812887677097e-05
-1.02521370542695e-05
-5.81363642117512e-06
-2.04934840619371e-05
-3.09720035749742e-05
1.44246530754677e-06
-1.67947780928196e-05
-3.70354280072378e-05
-1.01355191131189e-05
-1.60836819159525e-05
-1.46104682335061e-05
-7.2818922373417e-06
-2.61325954433684e-05
-3.50582009943382e-05
-2.3042630999494e-05
-5.19305069046706e-06
-1.58398413202277e-05
-2.01652066582919e-05
-1.82540663248673e-05
-1.48573311175418e-05
1.92718654919368e-06
-1.11957453904341e-06
-1.15375944897715e-05
-1.74342722205377e-05
-2.5994862638198e-05
-2.64151257047389e-05
-3.05061185835573e-05
-2.11567932878466e-05
-7.44107495473795e-06
-1.45363988520664e-05
-2.34225463108226e-05
-2.93168626418935e-05
-1.97919092417094e-05
3.73485851044418e-06
1.28081475629521e-06
-1.38601780359145e-05
6.54495850127053e-06
-9.46893172283967e-06
-3.82033395026375e-05
-7.25678448004686e-06
-3.23995157824316e-06
-1.06971616832121e-05
-1.51964522174496e-05
-2.99582647269755e-05
-5.31976476701983e-06
-4.15302056641153e-05
-3.54964975024101e-05
-4.01193576937459e-05
-7.9975677901146e-06
-3.66672226820873e-05
-2.62289751388687e-06
-2.68020834786054e-05
-9.89456882445733e-06
-3.02578000448005e-05
-1.44803082736934e-05
-1.20469024814463e-05
-2.14923027766607e-05
-1.46762716327303e-05
-8.42079804853006e-06
-1.01944688729443e-05
-2.59328713558553e-05
-3.34212003413297e-05
-7.58399648445146e-06
-2.84260342856148e-05
2.12177136106572e-06
-3.89285893787623e-05
-2.45442170320674e-05
1.60858791589572e-06
-1.79095149909186e-05
3.09689560011051e-06
-1.27081869750737e-05
-9.83531888880407e-06
-1.20812009266808e-05
-2.27547620484118e-05
4.23768121422761e-06
-5.1071785133185e-06
-2.56640118966075e-05
-3.30830438713933e-05
-5.59306690232193e-06
-5.26468159894502e-06
-1.75929209980099e-05
-2.25997188340003e-05
-1.64704958779278e-05
-2.85062433140621e-05
-2.89661078039113e-05
-5.56766894598354e-06
-2.59732251632084e-05
2.00413795458474e-07
-3.1793333824179e-05
-1.81736669516043e-05
-1.9508533825636e-05
-1.46376946492149e-05
-1.53094975309511e-05
-1.58923367636509e-05
-2.10975216327512e-05
-8.71631743785793e-06
-3.27208133221381e-05
-9.28273534241358e-06
-6.25242133650868e-07
-3.19187773163525e-05
-1.15321200589671e-05
-4.57663174351001e-05
-4.36919433728952e-06
-3.39441333368486e-05
-1.82641145448028e-05
-2.58965051980398e-05
-3.68658240123811e-06
-2.74279517847945e-05
-1.40013754070417e-05
-1.45578673798287e-05
-6.4204571093209e-06
-1.80980548567114e-05
-1.29041382849848e-05
-2.27201368263263e-05
-2.50800530023456e-05
-1.55283642960688e-06
-1.15408981774385e-05
-2.99490502627239e-05
-1.7184745075208e-05
-6.53728971546304e-06
-1.82829869450609e-05
-5.84647040250088e-06
-4.63679608947564e-05
-1.3754933973802e-05
-3.73700731448201e-05
-6.10380615433441e-06
-1.31262874188339e-05
-2.02058136845464e-05
-2.23008406767044e-05
-4.91301111990704e-06
-2.99509704100424e-05
-3.76221830964191e-05
-9.24767994482872e-06
-1.30996379797532e-05
-1.8504647816352e-05
-3.59219876713881e-05
-9.52396295751667e-06
-1.05223079218294e-05
-2.27127768848814e-05
-3.06855458664619e-05
-2.10585327725253e-05
-4.74240560021122e-05
-1.80864137480908e-05
-1.51748802042447e-05
-4.35297226472778e-05
-2.86252958806855e-05
-3.27262308347e-06
-3.08288042914266e-05
-1.78743423799658e-06
-1.48765874584319e-06
-2.42553429934498e-05
-4.77451419501061e-06
3.6911449022704e-06
-2.08381710955176e-05
-2.73395953728203e-05
-2.1514104286485e-05
-2.1818019208428e-05
-2.28177928810551e-05
-2.26712182263571e-05
-2.8056977678668e-05
-3.60753941907332e-05
-2.09372087301187e-05
-2.2739288202997e-05
-1.47521123914616e-05
-4.5050894377034e-06
-3.43424894973522e-05
-9.97828421186836e-06
-2.73122175381214e-05
-6.56969014734407e-06
-1.87252656266159e-05
-2.02659058218309e-05
1.95621784839706e-06
-3.29147449001193e-05
2.77218505447397e-06
-3.08362217695483e-05
-2.90689987517287e-05
-1.52879774248328e-05
-1.81181576217872e-05
-2.76433659814859e-05
-2.60174936324878e-05
-2.18906349677036e-05
-4.36269230693142e-05
-3.21408232952384e-05
-3.55091869764502e-05
-1.73502154221215e-05
-2.66005200397659e-05
-1.44345180273814e-05
-2.22670499726666e-05
-4.49813047496739e-05
-1.4947474995367e-05
-1.53802108491357e-05
-1.6177880818029e-05
-2.73372625116193e-05
-3.23293148076857e-05
-3.52281821304396e-05
-2.35401276542513e-05
-2.14742032213383e-05
-1.72587338758352e-07
-2.55069829666365e-05
-1.89892467393966e-05
-2.58888447322123e-05
-2.50961918739776e-05
-2.47484515128167e-05
-3.09624782316597e-05
-1.53759465993528e-05
-3.67690095119848e-05
-2.76118658486379e-05
-3.237025171871e-05
-1.86928052557081e-05
-3.1873982487563e-05
-2.56731652382e-05
-2.84991104114544e-05
-2.43190878343687e-05
-1.15372861995172e-05
-1.78108052937888e-05
-2.86473683560633e-05
-3.5276485853498e-05
-1.12998393887988e-05
-2.00023650450541e-05
-1.19628303542611e-05
-1.35008201135777e-05
-4.49866891346041e-05
-4.85702266858574e-05
-1.40929134145332e-05
-3.94452253664413e-05
-1.86900378114919e-05
-1.68972462270972e-05
-1.93653621864891e-05
-1.84375892344201e-05
-2.49098110210722e-05
-6.03303843654704e-06
-3.17483103613187e-05
-2.46077894614707e-05
-4.0108368309781e-05
-3.02919106940717e-05
-8.41377576706456e-06
-2.43118622888549e-05
-1.10750227568962e-05
-3.05189089383848e-05
-2.04658899231854e-05
-1.50165410268514e-05
-8.99512465626036e-06
-1.76548696461089e-05
-2.46426911682987e-05
-7.2091772838656e-06
-1.8819330443761e-05
-5.27443367227769e-06
-3.81333983816049e-05
-2.10864421673926e-05
-3.82879368775654e-05
-3.21849228942461e-05
-2.10000986647215e-05
-5.28103862876612e-05
-1.95914622085681e-05
-4.29865466106649e-05
-2.12508428201957e-05
-1.48241143443128e-05
-2.08300811361536e-05
-9.34205790959986e-06
-1.40940834186874e-05
-1.23020720051728e-05
-1.28606361313798e-05
-4.79551073324248e-05
-1.11143446856317e-05
-2.47042320328104e-05
-3.16392353620295e-05
9.53407991442849e-06
-3.18550274536974e-05
-2.17989492249241e-05
-1.99040127211179e-05
-2.30037613569889e-05
-1.05048136767909e-05
-2.30020565572567e-05
-9.66093134099356e-06
-2.9628194788149e-05
-2.22274426275613e-05
-1.92060533079991e-05
-2.43982253091481e-05
-1.7749026564105e-05
-2.50913737261769e-05
-1.54263112997514e-05
-5.95870356393036e-06
-1.44680250514338e-05
-3.66457947872008e-05
-1.42942868438328e-05
-1.77268689419091e-05
-1.39525596440469e-05
-1.61123361056433e-05
-1.81999140432087e-05
-2.99403045219674e-05
-2.71017323436252e-05
-2.03927886746595e-05
-1.79218356568935e-05
-2.71874694180636e-05
-1.86679529902477e-05
-3.35760105498687e-05
-1.90600036467049e-05
-1.36012029759065e-05
-4.45609864383008e-05
-3.70412261121214e-05
-1.38178176081123e-05
-2.02284308094992e-05
-4.23510405220093e-05
-1.86186078192835e-05
-2.53484752009872e-05
-2.97306035761952e-05
-1.43727713783334e-05
-1.4464047836965e-05
-3.01063125552284e-05
-3.68520343548373e-06
-3.70869852449921e-05
-3.2237395646921e-06
-5.23433633833325e-05
-3.80131345279259e-05
-1.61033561017118e-05
-1.95560083072102e-05
-3.58036185843513e-05
-1.29023335473737e-06
-1.78177572936329e-05
-1.95130921682123e-05
-1.8779561809447e-05
-1.32463684858393e-05
-1.3784552885964e-05
-3.10004641162275e-05
3.59646558747948e-06
-1.21365635755996e-05
-8.94229848342222e-06
-2.35474257475128e-05
-2.56771399705755e-05
-2.68266556494038e-05
-9.30230040493768e-06
-1.34343156637923e-05
-2.94973964928955e-05
-2.64143220089398e-05
-1.87185925480582e-05
1.07128151311332e-06
-4.55447718945242e-05
-7.49973438792181e-06
-1.22891519870238e-05
-2.67952390205336e-05
-3.75349197753616e-05
-9.22641281647811e-06
-1.74144573908677e-05
-2.0702269201758e-05
-3.93753561104706e-05
-1.04399106924968e-05
-1.89355742525935e-05
-3.58307368751722e-05
-2.68312137991513e-05
-2.96818977253504e-05
-3.11899261847794e-05
-3.52511707926653e-05
-2.2659270613028e-05
-3.91757203627135e-05
-2.84792540856107e-06
-3.16567089523836e-05
-1.50941456500009e-05
-3.06822388474404e-05
-8.06279806910029e-06
4.08726473531679e-06
-2.14888168322181e-05
-1.33260241941059e-05
-3.93930033934681e-05
7.51022463911933e-07
3.73664420502443e-06
-2.6137153645854e-05
-1.5690909358975e-05
-2.60704164215318e-05
-3.97663143724699e-05
-3.15998238842045e-05
-1.58084847616349e-05
-1.19750812543388e-05
-2.88203867737842e-05
-2.60976522123827e-05
-1.26975579492233e-05
-2.04866874221671e-05
-2.64078129411443e-05
-3.81358812290663e-05
-1.60178020744865e-05
-1.02686642825097e-05
-2.56778503686795e-05
-1.32332805196837e-05
-2.83103049769057e-05
-3.03160521398688e-07
-2.46598182393332e-05
-1.66866939774949e-06
-3.89828298436127e-05
-2.11222546585504e-05
-2.36528667287761e-05
-2.49497374163306e-06
-2.22586043017225e-05
-2.86309836163754e-05
-1.44181638414261e-05
-1.47131088396211e-05
-7.39749328372046e-06
-2.02436482154777e-05
-8.7821443146228e-06
-4.45833565679904e-05
-1.77971728373808e-05
-1.04380405967994e-05
-2.09169125601757e-05
-2.40122875181677e-05
9.64699543040569e-07
-1.49633688911426e-05
-1.92191687625309e-05
-5.32426807054359e-07
-3.44639953434024e-05
-2.44401815861173e-05
-2.88579458564781e-05
-1.96423985151753e-05
-9.29535459135151e-06
-1.41466717205249e-05
-6.25895857862401e-06
-4.42393166949028e-05
-3.24059585963689e-05
-2.10500926883761e-05
-1.15810057475556e-05
-4.87132081619346e-05
-3.42202764332472e-05
-2.12084834373139e-05
-8.98741917721751e-06
-2.15472973348354e-05
-2.44144403285374e-05
-2.18472745568154e-05
-1.27036027212092e-05
-3.91235323536301e-05
-2.61133548652381e-05
-2.65926735944639e-05
-2.26138659538145e-05
-1.10440300988355e-05
-2.32922376297399e-05
-1.45375702838111e-05
-1.65654815355936e-05
-1.57423182158428e-05
-3.42425010750333e-05
-3.35756559457558e-05
-1.92634041400236e-05
-1.14268257361686e-05
-7.72732110302297e-06
-2.26994590099634e-05
-1.71987197694814e-05
-1.00035991875484e-05
-4.26797485930294e-06
-1.4221867558441e-05
-1.99365252629454e-05
-2.94028757878414e-05
-2.27903088531763e-05
-2.39561075122262e-05
-2.45484735517636e-06
-2.1249270911288e-05
-3.72244611445257e-05
-3.09337714329144e-05
-2.8831443019768e-05
-1.7370639798015e-05
-2.52939041397426e-05
-4.74084273942307e-05
2.82772089890979e-06
-3.08993059416542e-05
-2.76834314611057e-05
-3.4440296451044e-05
-2.35324792775134e-05
1.4962937981865e-06
-5.68465854005639e-06
-1.1619117703396e-05
-1.04320160918097e-06
-2.45940559158671e-05
-4.26327142735021e-05
-2.29259761975831e-05
-2.66694935255838e-05
-1.08023040917086e-05
-3.1212987656686e-05
-8.60671882951767e-06
-2.09116445705132e-05
-2.43954071588872e-05
-2.00725019383055e-05
5.33966234194206e-06
-2.7601523169988e-05
-1.73803052120693e-05
-3.01547974507935e-05
-2.40330705698224e-05
-2.44563679818403e-05
-4.97824429733281e-06
6.68641441251791e-06
-5.73461318855844e-06
-1.90741342336004e-05
-1.48419822674702e-05
-1.98518962688629e-05
-2.38572125213905e-05
-2.23645810259218e-06
-1.5940144824602e-05
-3.58055027464246e-05
-2.93118693087333e-05
-1.33322684151531e-06
-2.38797869094436e-05
4.69880819544013e-07
-1.0199633122032e-05
-1.53649302387612e-05
-4.6306892583335e-06
-2.27396650574248e-05
-1.55926301279413e-05
-8.27965890775972e-07
-1.6934612892827e-06
-2.07904927541432e-05
-1.56170866041782e-05
-1.0035117439432e-05
-2.45177770810538e-05
-3.24379686885032e-05
-3.20421727462096e-06
-2.02224830294695e-05
-2.49685718196565e-05
-1.5378802270305e-05
3.94237378478257e-06
-6.04348378285743e-06
-2.10744173896109e-05
-3.84415816353384e-05
-1.27020011417712e-05
-2.8966664835604e-06
-1.05564114372889e-05
-3.06297089870949e-05
-2.59353816634272e-05
-1.35066980343001e-05
-2.12179203760971e-05
-3.87823394527554e-05
-8.14525151802351e-06
-2.69840897851431e-05
-2.80673079509868e-05
-1.4905521496928e-05
-5.93621329821077e-06
-1.17741827044925e-05
-7.20060150053017e-06
-3.28356284135858e-05
-3.02898227066564e-05
-1.59930916379259e-05
-3.62428259593336e-05
-1.2775303339573e-05
-1.79536380332725e-05
3.95765989998411e-06
-2.45786986571335e-05
-1.37974021169968e-05
-9.69464309922156e-06
-2.74864502558307e-05
-1.56200141895769e-07
-1.31742275657567e-05
-2.60530318990122e-05
-2.80072675932181e-05
-2.40467867796363e-05
-1.24328274856298e-05
-3.66079536852458e-05
-2.46059466137882e-05
-2.52944618054845e-05
-3.39309546812336e-06
-1.13792398740785e-05
-1.9841903643331e-05
-1.96330780811518e-05
-2.12847811229314e-05
-2.10716607983383e-06
-3.72658635438841e-05
-3.18217913821403e-05
-1.54152443008594e-05
-1.94838323421431e-05
-2.96604210732442e-05
-2.22911115066561e-05
-1.87506136053045e-05
-1.24585271018989e-05
-2.16871091015032e-05
-1.47335403608622e-05
-1.47051957137448e-05
-2.17037076844734e-05
-3.1282157697386e-05
-1.45067209203378e-07
1.87387333647703e-05
-2.05287768470441e-05
-3.77795902322865e-05
-2.55788017261469e-05
-1.45276118936751e-05
-3.16495045750942e-05
-1.14469999953087e-05
-5.7623574063997e-07
-1.98462632425357e-05
-1.20454906619462e-05
-2.23894515529471e-05
-2.55294408097928e-05
-1.97825351739692e-05
-1.09180865316376e-05
-1.48571382063862e-05
-4.63882226743079e-06
-2.81953532498889e-05
-1.66062049438489e-05
-2.58182265683813e-05
-1.07185401295085e-05
-4.73151358799512e-06
-2.42249182634266e-05
1.06926225899064e-06
-1.76083828342044e-05
1.02460520098135e-06
-2.11154196460571e-05
8.36900513448494e-06
-1.71257589845089e-05
-3.69738010226629e-05
-1.69410473699413e-05
-2.37398183159904e-05
-3.55385374631831e-05
-2.62232932712292e-05
-3.14344339553945e-05
-1.51158747956861e-05
-2.09777834560645e-05
-1.29569429606457e-05
-3.91575858465155e-05
-9.58364131516983e-06
-3.24217110664479e-05
-2.24921912199208e-05
-3.35098864888451e-05
-2.74551406238254e-05
-2.53599383601953e-05
-1.55739398714688e-05
-8.31044083636357e-06
-3.52148553240761e-05
-3.01001039296182e-05
-1.53729203273555e-05
-6.83058768280138e-06
-1.32959512358811e-05
-2.17335858186294e-05
-1.97350014877451e-05
-2.58452621269872e-05
-2.68353816769175e-05
-2.17130350697313e-05
-3.50819247035097e-05
-1.80234866808672e-05
-1.31139485590188e-05
-3.64994482824704e-05
-1.07079744663203e-05
-1.95549762169744e-05
-2.35696798254193e-05
1.81437395196561e-06
-2.51056024180758e-05
-1.67263577574386e-05
-2.33429433622168e-05
-1.12679988641898e-05
-3.56310631614197e-05
-4.93296982541953e-06
-2.54474075066276e-05
-2.74796106830662e-05
4.41710867449105e-06
-1.08344433630338e-05
-2.10227821939632e-05
-2.63270042261344e-05
-2.28522780975238e-05
-5.3552367258741e-05
-3.29589304801038e-05
-1.39046143059972e-05
-2.1550031658582e-05
-3.18443598721932e-05
-1.93418463054253e-05
-8.781320858777e-06
-1.28029031464573e-05
-3.94523955515574e-06
-2.78567158226837e-05
-2.69974214656836e-05
-1.02200146421894e-05
2.93644563542971e-05
5.36640164059947e-06
6.48426477173414e-06
-5.58764838535875e-06
-1.72619490653422e-05
-4.24657341457672e-06
-2.3519578839265e-05
-2.51961769887049e-05
-2.18007716324795e-05
-8.27189079673328e-06
-2.45547861007713e-05
-3.49421106515894e-05
-1.02912141228375e-05
-1.5623809241879e-05
-1.06718186813278e-05
-2.29281803717378e-05
-4.26751518346317e-05
-2.77990482946208e-05
-8.27984596861495e-06
-2.27777114216179e-05
-1.81028900374815e-05
-2.02464564680173e-05
-3.65803965103998e-05
-3.87153029885587e-05
-3.90961252970536e-05
-4.73428978746086e-05
-7.54924190969394e-06
-7.52404711347811e-06
-8.89523770122626e-06
-1.27088455423402e-06
-3.51779022621793e-05
-2.56927090485906e-05
-3.60389928432919e-05
-1.32876826519791e-05
-5.60361230633601e-06
2.50379018685436e-06
-1.58916717972507e-05
-7.69895589775342e-06
-2.93843890662483e-05
-1.30928422564287e-05
-2.33957084084377e-05
-1.09054538734689e-05
-2.93886314764507e-05
-1.94654097660586e-05
-3.28872174194245e-05
-1.72471998095046e-05
-2.31334311793657e-05
-3.73608848704314e-05
-1.70401242785601e-05
-2.40921478809614e-05
-3.69974509638522e-05
-2.48404414371067e-05
-2.69429199982609e-05
-3.91089813837133e-05
-3.16343292704211e-05
-2.92360004594676e-05
-7.8958056465494e-06
-1.59660114123794e-05
1.07834149812837e-05
-1.09843480626662e-05
-1.15315162696589e-05
-1.8348903743924e-05
-9.54121106939723e-06
-2.86016579826015e-05
-1.85526593905421e-05
-3.97536346431096e-05
-2.2925045457969e-05
-4.53290513979672e-05
-1.74969792772371e-05
-1.7762941947302e-05
-2.44567780117053e-05
-7.78252469112497e-06
-2.88424819880684e-05
-3.38929340560492e-05
2.54155406780954e-05
-2.02322442201879e-05
-1.80176814165771e-07
-2.89586528920088e-05
-1.32449701274957e-05
-6.75721122843569e-07
-7.03793440127465e-06
-1.25111521407099e-05
-2.32206469070468e-05
-2.37955713539161e-05
-4.82095773276834e-06
-2.12342252231007e-05
-1.63374773128414e-05
-2.66597677778697e-05
-1.78496472082244e-05
-1.44554921971624e-06
-3.05187765570321e-05
-2.2674198469253e-05
6.85967487469595e-06
-1.79445892229984e-05
-1.17088958182767e-05
-2.71995419178735e-05
-2.06534390188491e-05
-2.80411430551945e-05
-3.4732152214046e-05
-1.70512159913484e-05
-4.25055087783291e-05
-1.7760129760831e-05
-1.21706409863525e-05
-3.6010541479561e-05
-1.89723699354757e-05
-3.75095828263852e-06
-1.4313821295382e-05
-2.34943223860596e-05
-1.79740916314351e-05
-3.71611066937619e-05
-2.10747688522663e-05
-4.89448463913091e-05
-9.12999938482236e-06
-1.71994417832655e-05
-1.64393938070642e-05
-1.36819625024345e-05
-2.51497312150176e-05
-8.18674836594148e-06
-1.82479463425618e-05
-8.17340474214642e-06
-5.42635249720111e-06
-1.74083332004649e-05
-4.16798149103249e-05
-2.70374415869761e-05
-1.32749260685622e-05
-2.15269878782157e-05
-4.70782924228022e-06
-2.06431453567776e-05
-7.55046519912132e-06
-3.11176078633822e-05
-4.35611756458555e-06
-2.17975201192199e-05
-2.14151168447445e-05
5.40454781309468e-06
-1.86268528548645e-05
-2.08608421154847e-05
-2.83138593760548e-05
-2.85633874796925e-05
-4.28271983078215e-05
-1.62530058140007e-05
-1.33012914435147e-05
-2.82246711276422e-05
-2.87347339074146e-05
-5.83386700373912e-07
-3.87001795261051e-05
-2.76233095860905e-05
-1.45161553045256e-05
-1.46617049920693e-05
-2.24290304122092e-05
-2.36392465594324e-06
-1.83750406109831e-05
-1.3047109412607e-05
2.16548979857341e-06
2.96749025073577e-06
1.52851003424968e-06
-2.14181157398283e-05
-4.67882158691803e-06
-3.36274880597564e-05
-3.44375419875038e-05
-3.12322388662368e-05
-2.33759910274445e-05
-1.99508838524947e-05
-2.50329147632926e-05
-2.54409704232253e-05
-2.11251783661759e-05
-1.99957111045604e-05
-2.25441396394543e-05
-2.60644026374599e-05
-1.86688019141048e-05
-1.50552123704522e-05
-4.29128829437274e-06
-2.24216315237871e-05
-1.89446734102251e-05
-2.32347783635178e-05
-3.23511494228448e-05
-9.27076437172246e-06
-9.56465906799062e-06
-1.86766785921276e-05
-2.74002646482632e-05
-3.47890647720381e-05
-8.4544590932292e-06
-2.44420216214048e-05
-3.19572080581483e-05
-2.12014135326395e-05
-1.19541697462115e-05
-2.10908687653793e-05
-2.4935251704884e-05
-1.64187323197075e-05
-1.95632316518694e-05
-2.64790514637626e-05
-1.65811194100851e-05
-2.47021721575649e-05
-1.65751820771807e-05
-1.84548155495945e-05
-1.28699861327697e-05
-1.51579103885384e-05
-3.74407268213798e-05
-1.0879590221463e-06
-2.98363710349982e-05
-2.22806808494764e-05
-3.42793156703586e-05
-2.1890951715561e-05
-1.3665471891236e-05
-8.87497201539382e-06
-2.19879266400304e-05
-3.08338473667176e-05
-1.21703157171619e-05
-3.86189282914271e-05
-1.36580615529923e-05
-1.85906409520917e-05
-1.84413692179028e-05
-3.04829474330438e-05
-1.88471371375628e-05
-9.15207709681882e-06
-2.23678208276805e-05
-8.46392939856709e-06
-2.31727544005743e-05
-3.54681630079113e-05
-2.32569333785038e-05
-2.40334016900838e-05
-3.63093029403806e-05
-2.38700787754676e-05
-6.41748565414941e-06
-2.8458508029874e-05
-2.30995508488445e-05
-2.04225782719072e-05
-1.27889187656829e-05
-8.69510736682364e-06
-3.08166277873454e-05
-1.61149852451068e-05
-2.04790481030626e-05
-2.48916737481372e-05
-2.23114589541737e-05
-2.85664624431085e-05
-6.40375463889861e-06
-1.95011204861995e-06
-1.30499218418903e-05
-6.33026509466598e-06
-3.55077277500451e-05
-2.18052340978998e-05
-2.66230182770061e-05
-3.0655174719931e-05
-8.11788560128639e-06
-3.49062827048729e-05
4.56296263042611e-06
-3.68410325197377e-05
-2.64327140491568e-05
2.60280545947633e-05
-1.66048181468908e-05
-3.30096257970995e-05
-4.08395484994004e-06
-7.53433877424566e-06
-1.55727718131049e-05
-4.84011428674715e-05
-3.32507825125203e-05
-4.89814596846631e-06
-4.54987966355975e-05
-1.04126931964377e-05
-3.03131590863789e-05
4.65712157719467e-06
-3.18212225515277e-05
-2.18229569163728e-05
-1.84563067901147e-05
-2.49235176299898e-05
-9.73751716552543e-06
-6.48640039718038e-06
-1.27884986302225e-05
-2.33000114310319e-05
-1.69800455735605e-05
-2.502001098567e-05
-2.0355975480526e-05
-4.37520850865298e-05
-1.60443567849402e-05
-1.61151554057591e-05
-2.47096250664425e-05
-3.8460530711525e-05
-3.09712634148601e-05
-2.99097962255492e-05
-2.21374946766047e-05
-1.34217810687153e-05
-1.51980544499624e-05
-2.21120796223736e-05
-1.65119554445816e-05
-3.32154500633924e-05
-1.02361934038803e-05
-2.62025011964747e-05
-2.53951914010973e-05
-3.53098733620203e-05
-2.40162229043976e-05
-3.64309005934892e-06
-3.78267736074869e-06
-3.85766432807258e-05
-1.93531662205905e-05
-1.88852727609146e-05
-2.67542797254501e-05
-1.61044887586362e-05
-1.48298277509409e-05
-1.9367876618365e-05
-2.83033745565788e-05
-3.15292439892087e-05
-2.67171393370422e-05
-2.80156358881853e-05
-8.85587099031355e-06
-1.95475716258025e-05
-5.72011263077158e-06
-2.34741289148563e-05
-2.72498498769765e-05
-1.45501508000829e-05
-4.88937309046852e-05
-2.18263313393555e-05
-2.00602381285129e-05
-2.75591120264143e-06
-2.01700822123298e-05
-2.43295099941538e-05
-1.29428185901063e-05
-3.84880828182162e-05
5.00368165326186e-06
-3.86102752452604e-05
-1.4824427732994e-05
-2.84273430512796e-05
-1.75876117120766e-05
-2.9462517576152e-05
-1.78218362785221e-05
-2.7390160439999e-05
-1.570863423929e-05
-6.82137259319787e-06
-1.82617421082465e-05
-1.89933182215116e-05
-2.23874598214992e-05
-3.80536742046443e-06
-1.46370560268876e-05
-2.08098532142921e-05
-1.84948561272964e-05
-2.1391802784503e-05
-2.77467452814662e-05
-2.66883805815086e-05
-4.86535383249691e-05
-1.5262676804784e-05
-2.80207905187473e-05
-1.60053597949305e-05
-3.46462120051781e-05
-2.12248979218511e-05
-3.86428376269676e-05
-6.01813171130899e-06
-3.48323235739239e-05
-2.78262375221055e-05
-1.6327547039902e-05
-1.99106835306107e-05
-1.47612945155351e-05
-2.22956215358266e-05
-2.74651692916824e-05
-3.13730769708045e-05
-1.34088271137233e-05
-3.66988119101023e-05
-2.41065480251441e-05
1.22772499394334e-06
-3.6709231198734e-05
-2.22455529335924e-06
-1.18686831062205e-05
-1.19860848901591e-05
-1.59035092315443e-05
-3.08514686243499e-05
-1.96805159691383e-05
-3.32538143797206e-05
-2.30016700904455e-05
-3.35185116074698e-05
-3.39815011326515e-05
-1.27840484720658e-05
-3.03590651967647e-05
-5.03587127164766e-05
-3.65354792759931e-05
-3.66235726949449e-05
-2.67151474272005e-05
-2.54659805239642e-05
-6.93037507896878e-06
-8.07616483039354e-06
-9.65745673197094e-06
