# Supplementary material for: Research on computational propagation and identification of mine microseismic signals based on deep learning
Source: PLoS One. 2025 Oct 22;20(10):e0334641. doi: 10.1371/journal.pone.0334641 (PMC12543183; doi:10.1371/journal.pone.0334641)
Supplement: S1 Data — (ZIP) [file pone.0334641.s001.zip › 000100500001077.xlsx_0.txt_24.txt.txt]

-2.94074850289634e-05
-2.74893640903374e-05
-7.53581685086569e-06
-1.99271608542012e-05
-1.38782306219703e-05
-5.75457459778252e-06
-3.24695464982851e-05
-2.49961731658982e-06
-4.27549826565423e-05
3.28389434846905e-06
-2.69835479913789e-05
-3.88635518943383e-05
-2.52900979570164e-05
-2.76934281720667e-05
-2.78501835235316e-05
-1.39343751345561e-05
-3.16707164749588e-05
-3.34236613259929e-05
-1.77742685860739e-05
-2.05073395310345e-05
-2.90730452162509e-05
-1.7037463062833e-05
-2.71752247800814e-05
-9.39596604330939e-06
-1.71875056200746e-05
-6.31962638369707e-06
-2.19970883935255e-05
-8.83057836606521e-06
-8.49739069093739e-06
-3.05522281159961e-05
-1.01144715636947e-05
-4.79770298502868e-05
-1.23603625058924e-05
-2.23435328626211e-06
-1.18266832637401e-05
-2.80815910173039e-05
-1.14423283938341e-05
-1.36819635001091e-05
-2.08002041800348e-05
5.17551492670674e-06
-1.08305722878767e-05
-2.35465326291821e-05
-1.64163560205271e-05
-3.64539643094031e-05
-2.08775890386941e-05
-2.20731217008998e-05
-6.68394936178492e-06
3.32647945501125e-06
-3.596669903108e-05
-1.03868320067525e-05
-8.92907585453598e-06
-1.96902002698649e-05
-1.76775826293862e-05
-3.34398005888326e-05
-1.73621574353529e-05
-1.64910381592367e-05
-8.27639073616519e-06
-1.8591669199179e-05
-2.3794644478541e-06
-2.6404842063304e-05
-2.12195792068924e-05
-1.05942439686016e-05
-2.03011126415455e-05
-1.95711543526732e-06
-1.32753996518914e-05
-4.55411896892307e-05
-2.93206868274442e-05
-1.89357504220987e-05
7.32287929486823e-06
-6.71767751442597e-06
-1.50915073648072e-05
-1.36750163988704e-05
-4.55627772849436e-05
-2.04352544870328e-05
-4.77164397598349e-05
-3.49051803138671e-05
-2.38379769520339e-05
-3.08650339270777e-05
-1.9439473587827e-05
-1.30158507884473e-05
-6.15532607937341e-06
-1.75932656979536e-05
-1.96779352407256e-05
-2.81288896427399e-05
-4.48411486834964e-05
-2.01621391878827e-05
-7.74193831667275e-06
-3.51270950539843e-06
-2.31626949112502e-05
-3.8070589246139e-05
-3.07999239131824e-05
-3.85917974121556e-05
-1.19609322046491e-05
-2.58995726261835e-05
-1.51338152683177e-05
-4.90061712075682e-05
-3.26769287101292e-05
-4.03854776339031e-05
-3.71646402132615e-05
-2.36140934759949e-05
-2.56178672848883e-05
-1.82489933274353e-05
-2.17952045002955e-05
-2.53233525557032e-05
-2.15501055767502e-05
-1.99054734033505e-05
-2.2194148393193e-05
-3.56289894221234e-05
-1.56369824008769e-05
-1.44236608151368e-05
-1.92977652664171e-05
-1.17011408442249e-05
-1.34721955272062e-05
-1.65732444664742e-05
-2.78629942580098e-05
-4.11881722452863e-05
-1.32636711626759e-05
-3.72348575223615e-05
-2.21004308271924e-05
-1.50753601065494e-05
-2.93022939644997e-05
-4.12093895035677e-05
-1.36084850275113e-05
-4.73480270141707e-05
-4.84782891299111e-05
-2.19287010830928e-05
-3.64145777347693e-05
-2.1742451519099e-05
-1.3478587388282e-05
-2.67888664360643e-05
-1.90779645489954e-05
-1.76850658914965e-05
-9.67218977229577e-06
-3.11858087210509e-05
-2.36969066989243e-05
-2.68512196446002e-05
-1.36592970170828e-05
-1.20684477736716e-05
-1.4722315501049e-05
-8.29820122215452e-06
-1.3315488730222e-05
-3.00919954284234e-05
-6.59455850679539e-06
-2.07602482143021e-05
-3.90889034584961e-05
-1.70599580525526e-05
-2.40421920786131e-05
-2.7335765590758e-05
-1.9076643659825e-05
-1.68254279932755e-05
-4.96176582356699e-06
-2.79290999804599e-05
-4.29561067634505e-05
-2.02286289620047e-05
-1.83588472667764e-05
-1.71633469846515e-05
-3.28540779243589e-06
-1.76639971487049e-05
-2.14913700432424e-05
-1.37072704827673e-05
-4.06324523500033e-05
-3.42550828230204e-05
-1.9811830862875e-05
-7.88644486299197e-06
-3.92494414568872e-05
-3.51531896461539e-05
-3.08880987026765e-05
-1.26135406068671e-05
-2.15363134000914e-05
-2.25052785638112e-05
-2.16260405235641e-05
-3.07503043657099e-05
-2.75986607434968e-05
-3.2292751726929e-05
-2.8774594900457e-05
-1.35564741744081e-05
-4.12647542458405e-05
-1.97815925715858e-05
-2.37482954699333e-05
-3.43466484408961e-05
-1.64412191447477e-05
-3.31146283387939e-05
-2.18912917607664e-05
-5.00271903432733e-05
-1.7675976072385e-05
-4.05743067534428e-06
-1.39196648204832e-05
-7.58196109756735e-07
-1.81525092270553e-05
-9.8774967981142e-06
-4.32794433073714e-05
-1.04344651814547e-05
-4.31853627577429e-05
-2.35924098068535e-05
-5.21902036874855e-05
-1.0261913966745e-05
-1.68479602792955e-05
-1.80541222599276e-05
-5.31009468968996e-06
-3.40509293229957e-05
-1.05839904134006e-05
2.06914397540481e-06
-4.54484737249904e-06
4.50651238483397e-06
-2.07878478531294e-05
-2.42071516181938e-05
2.53774161526514e-06
-2.37269129293323e-05
-2.54379464978941e-06
-1.73598998691587e-05
-7.21346056418918e-06
-2.89861291734945e-05
-1.89866736990943e-05
-1.95864019515117e-05
-1.822710352884e-05
-6.68282663118363e-06
-2.41419977327266e-05
-2.99833152394329e-05
-2.79510782066867e-05
1.37441995807377e-05
-2.62530707246314e-05
-3.22924254166812e-05
-7.28383748130899e-06
-1.98431257871579e-05
-4.96256160171555e-06
-1.04947761892275e-05
-1.46452830803199e-05
-3.56359442620498e-05
-1.35030238744935e-05
-4.31121158081863e-06
-2.43067332331644e-05
1.59029921830452e-06
-2.04082228854726e-05
-2.11704115573203e-05
-1.29882347655868e-05
-1.784493828298e-05
-1.39302335266926e-05
-2.46905259886487e-05
-2.18757223686799e-05
-5.3256799471494e-06
2.92555442018616e-06
-4.36273164403979e-05
-4.04289007557093e-05
-2.30336773234428e-05
-1.89231327781258e-05
-6.88465847051337e-06
-3.4567040688908e-05
-5.89889278812867e-06
-5.88894897375769e-06
-3.96218151994245e-05
-9.17172830957673e-06
-4.75127759253028e-05
-3.3577266556334e-05
-2.01516179937224e-05
-2.37155957404935e-05
-4.36255605810238e-05
-3.65998011091062e-05
-3.93995189101811e-05
-3.01752557398418e-05
-1.70490269494374e-05
-4.95491912066072e-05
-3.57506793121326e-05
-1.5331609572327e-05
-2.16648055854377e-05
-2.14356723943585e-05
-2.45250042566896e-05
-1.53831893050663e-05
-4.31705442753069e-05
-2.80255345902485e-05
-1.85064857467303e-05
-3.04574827367369e-05
-6.41531041605151e-06
-4.45761523925762e-05
-1.50550010474166e-05
-2.33004401806688e-05
-1.61227129173328e-05
1.05465162501084e-05
-3.13361352889e-06
-4.98624309531004e-06
-3.05707435119343e-05
-2.77829424121681e-05
-7.04191174513707e-06
-3.18532960049852e-05
-1.71471652150117e-05
-3.91342806012856e-05
-1.84679034336333e-05
-3.80027784240642e-05
-1.41266852243e-05
-3.46376139109407e-05
4.97972979034086e-06
-2.1380128634255e-07
-3.95246424587825e-05
-2.86080945727318e-05
6.1262605570405e-06
-1.90575144260719e-05
-2.83331925972518e-05
-3.02642714620714e-05
-1.0892010435462e-05
-5.82735523767869e-06
-3.06446424419674e-05
-1.83295106897278e-05
-2.56465172192349e-05
-4.57692204977902e-05
7.97312274361896e-07
-2.86675489202534e-05
-2.18285269450382e-05
-2.9969087748664e-05
-1.43702288181758e-05
-4.82083693705625e-05
-2.49421652838006e-05
-3.05968682961428e-06
-4.16002369057952e-05
2.07404684721137e-06
-2.41282407343364e-06
-1.30233588119581e-05
-2.53930558904646e-05
-8.47657381713565e-06
-2.23344315167857e-05
-1.97484820253784e-06
-3.29871956659922e-05
-2.53149275931783e-05
-7.42753586703553e-06
-1.80330765892723e-05
-9.19919471400982e-06
-2.40824362716181e-05
-6.04366076528772e-05
-4.91034089340487e-05
-2.76613391441558e-05
-5.76098752999067e-05
-2.02883910339535e-05
-4.02969213047532e-05
-1.05130197319757e-05
-2.16639444001918e-05
-1.12083583508986e-05
-2.42431162263519e-05
-1.78343589052737e-05
-3.02985398087869e-05
-8.89580573150094e-06
7.0705940876406e-07
-2.86644308404334e-05
-6.00315485524409e-06
-1.55155127304208e-05
-4.30532259302392e-05
-2.28525738616996e-05
-1.66929274744854e-05
-1.46206002196655e-05
-1.60661556590176e-05
-2.56799747910972e-05
-2.71529969442491e-05
-4.40745301680625e-05
-2.87486359184314e-05
-1.14569342074767e-05
-2.53791330846978e-05
-3.55362849757126e-05
-1.51879373489189e-05
-2.05209692930061e-05
-2.66913168522266e-05
-5.90569958645943e-06
4.80527548186332e-06
-1.99562860783468e-05
-3.05097984417551e-05
-2.47057300655849e-05
-1.40685602636165e-05
-2.01558693163563e-05
-1.66499743880532e-05
-1.59937504880391e-08
-4.02870011829543e-06
-2.15471595667305e-05
-1.79400791225814e-05
3.48175489128115e-06
-1.75173266964662e-05
3.38259881839936e-06
-1.65988118563958e-05
-2.11865017813714e-05
-2.03866802578651e-05
-2.07235900539155e-05
-3.29614240742951e-05
-1.99764204466915e-05
-3.74218346411833e-05
-3.19030325934633e-05
-2.59132735844381e-05
2.59289891895883e-06
-2.24481938008718e-05
-5.69575450294908e-06
-3.77791878779283e-05
-1.80512798248452e-05
-1.34566315569604e-05
-5.73359666780992e-07
-3.78528820347417e-06
-9.98129671718925e-06
-2.75372001137485e-05
-1.07725655138917e-05
-4.18407614579798e-06
-1.01241891877864e-05
-3.06416610404907e-05
-3.05790242423073e-05
-2.49438839876299e-05
-1.91136164954566e-05
-2.56285165509227e-05
-1.43831948643335e-05
-1.06981619809707e-05
-2.46665374562605e-05
-1.24089817774397e-05
-3.03738340975883e-05
-4.55842615408932e-05
-2.41528077720511e-06
-2.42883639320702e-05
-2.50802896765658e-05
-3.80143084101855e-05
-8.32097782645429e-06
-3.42353217724623e-06
-3.62308583703066e-05
-2.0265235663873e-05
-2.87747020119272e-05
-2.48344618364675e-05
-2.60135486457887e-05
-1.39672258485235e-05
7.76927454600784e-07
9.7845664627704e-06
-2.29661266995556e-05
-2.36777118955686e-05
-3.94632997814585e-05
-1.49738114688152e-05
-2.02572298424586e-05
-1.03096075629694e-05
-3.01725993007448e-05
-4.30281329030649e-05
-3.68665783782348e-05
-1.79396124689186e-05
-4.74644039917417e-06
-2.63615435394648e-05
-2.98933121001473e-05
-3.49676790354399e-05
-4.01294799957899e-05
-1.64791546049808e-05
1.42979430692009e-06
-2.37355334523362e-05
-1.12040408753514e-05
2.14891398027634e-06
-1.44082904418057e-05
1.10611419440383e-06
-3.22023414903758e-05
-2.53377619908081e-05
-2.27729248642195e-05
-3.6014149628631e-05
-3.55742911584181e-05
-2.31081229111069e-05
-2.70806567327487e-05
-1.93647649046978e-05
-4.52638940975637e-06
-2.53694745580548e-05
-2.20618618263981e-05
-1.51989453062576e-05
2.54821865828975e-06
-1.74533654535331e-05
-3.07832420070405e-05
-9.43723960526464e-06
-2.06790891751436e-05
-1.87328220453482e-05
-1.01780018724232e-05
-2.96135036550602e-05
-2.74782583272456e-05
-2.63562712319077e-05
-3.30448272565317e-05
-3.56516781823796e-05
-4.78087862898993e-06
-1.97204033622303e-05
-1.33085538954254e-05
-2.53590489260972e-06
-3.04317379504152e-05
-3.92125551112474e-05
-2.30606452449733e-05
-6.0910758313893e-06
-6.41145354420072e-06
-2.73595404877812e-05
-3.96025089395322e-05
-2.56317687550411e-05
5.94557954001146e-06
-3.10206245514358e-05
-3.32911606467144e-05
-1.39379825654639e-05
-1.83630015752216e-05
-2.96753507714323e-05
-2.90612667851709e-05
-2.78417267357596e-05
-1.3685952062e-05
-1.48195732112557e-05
-2.02379186189709e-05
-2.07143075501877e-05
-1.8023652962609e-05
-2.84832619193173e-05
-3.51884608156339e-05
-1.16895635832171e-05
-1.55949467865397e-05
-1.77416156533631e-05
-1.5480829283249e-05
-1.6126341045397e-05
-3.28098314011303e-05
-1.38449223478426e-05
-4.51521335047152e-05
-3.06516715534668e-05
-1.73279137920912e-05
-2.25009345046578e-05
-4.79381493242961e-05
-1.11566928553496e-05
-2.24066105459214e-05
-2.50579873692391e-05
-3.00579281256281e-05
-3.40108915166476e-05
-3.96235300626741e-05
-1.43704271186856e-05
-1.82347154357563e-05
-2.04545994444224e-06
-3.51865822715915e-05
-3.8119733305564e-05
-4.13049091411607e-05
-1.03585187478153e-05
-1.14073179478612e-05
-1.02010207514656e-05
3.59604943608584e-06
-4.14460903758934e-05
-1.23813463982179e-05
-1.17104543488707e-06
-2.31505672115284e-05
-3.21943574599386e-05
-2.44056942717138e-05
-1.44915552527953e-05
-2.30404405030499e-05
-2.1003984278717e-05
-1.77070999795983e-05
-3.1153041845348e-05
-2.65125371316954e-05
-2.02229785993239e-05
-2.86803742559096e-05
-1.80447711384863e-05
-3.35979490664688e-05
-1.27360026125844e-05
-2.2679125619387e-05
-4.99273411396806e-05
-1.54909948577559e-05
-4.2759197034088e-05
-1.75795694025434e-05
-9.77237437310802e-06
-2.56131058435555e-05
-2.73558216606129e-05
-3.49572826849935e-05
-1.27163389461789e-06
5.0230177102929e-06
-1.92821287902211e-05
-3.72774477521785e-05
-4.4804978490829e-05
-7.33914060885643e-06
-1.26442155581954e-05
-1.77734594792128e-05
-3.67541797762338e-05
-8.08038730184484e-06
-9.22465054487824e-06
-2.15133854052911e-05
-2.54999473958315e-05
-1.83136627060861e-05
-3.65093961205593e-06
-9.14816588158532e-06
-2.18844449345228e-05
-1.90857983311061e-05
-8.04505411420332e-06
-2.94581949257769e-05
-2.74795446100145e-05
-1.39958410687579e-05
-7.39896514068858e-06
1.14800681926193e-05
-1.69811596600121e-05
-2.19964624504062e-05
-1.7366435691095e-05
-3.35362278495806e-05
-2.471413254864e-05
-1.9764696252594e-05
1.21987792593336e-05
-3.80787543051727e-05
-4.33224831464271e-05
-1.75539523520138e-05
-2.38994798481461e-05
-3.28862267032673e-05
-2.18022994859999e-05
-1.40939319635447e-05
-1.33197962913786e-05
-3.35520731355326e-05
-1.5074754410366e-05
-1.8678862000609e-05
-1.75394643875759e-05
-1.928453614754e-05
-1.34174971732184e-05
-1.94688003882789e-05
-2.0907029745319e-05
-2.0501929280912e-05
-4.19131948593927e-05
-2.04300840872467e-05
-1.7110783142717e-05
-1.54589218064773e-05
4.68777437343579e-06
-1.8198073944607e-05
-3.30864571370185e-05
-2.09236006839057e-05
-1.21210345099929e-05
-4.49922227724888e-06
-1.41967488991986e-05
-1.62667252259291e-05
-2.51860024828535e-05
-3.8519384188108e-05
-3.03951187693658e-05
-3.62826487723411e-05
-2.29399193417716e-05
-2.65728898134732e-05
-2.28012168357247e-05
-7.79853751656139e-06
-6.61332602631326e-06
-2.43350706879503e-07
-1.98592534191308e-05
-4.99047884506374e-06
-3.17473771426849e-05
-6.83256358928697e-06
-1.03917740866346e-05
-1.75854679152227e-05
-1.33534182577316e-07
-2.42699696449874e-05
-1.9868438661592e-05
-8.95176719099109e-07
-1.94613111518491e-05
-2.32342028101183e-05
-1.63322019095921e-05
-3.54894942430604e-05
-1.3365562759511e-05
-2.7276969792457e-05
-1.82723235265009e-05
-1.15571243094101e-05
-2.71850552491555e-05
-2.25734918579017e-05
-1.78120657340484e-05
-3.51603321437402e-05
-1.08006584041799e-05
-8.80579369517482e-06
-2.87095818425113e-05
-5.16119435852896e-06
-3.33234825383221e-05
-2.4606885591164e-05
-3.50972551276134e-06
-1.35071746720149e-05
-1.49074181420547e-05
-1.01905098185893e-05
-7.80667968964086e-06
-1.33952677976672e-05
-2.20440378209397e-05
-2.51347601479172e-05
-2.47747134038034e-05
-2.55194543596845e-05
-3.22936711602273e-05
-2.99238186404703e-05
-2.49285246028123e-05
-5.18004467569293e-06
-1.07267586478971e-05
-4.06762794822137e-05
-3.09253074717269e-05
-4.25275788096055e-05
-4.25412727269635e-05
-2.21675384193194e-05
-2.42297894600962e-05
-3.71464686672319e-05
-1.55263618142104e-05
-8.21064887189356e-06
-3.39557028789292e-05
-1.5845570648298e-05
-3.41689710622228e-05
-2.30394361214532e-05
-2.58902436131033e-06
-1.41868517237888e-05
-4.2566143606879e-05
-2.56234181298758e-05
-2.09128026231562e-05
-8.17520427391178e-06
-3.2323701880149e-06
-3.28649047508616e-05
-2.25335136349836e-05
-1.31637122590909e-05
-2.71380740827769e-05
-3.32596917286731e-05
-1.22675202649929e-05
-1.62846121730127e-05
-3.80482996607858e-05
-1.43601089228696e-05
-3.59001805403948e-06
-1.95856246743954e-05
-3.24957871461978e-05
-2.67288350360432e-05
-7.02442944064093e-06
-3.82971693947592e-05
5.18071628224302e-06
-1.39316504960246e-05
-1.90557163931112e-05
-8.97767724735401e-06
-2.57550472864989e-05
-9.06947949060094e-07
-1.95167238662592e-05
-1.66842441751595e-05
-1.16179392056767e-05
-3.14554508340112e-05
-1.76767702638006e-05
-2.47968115857519e-05
-3.38292988002807e-05
-2.85576592798488e-05
-7.04448818470872e-06
-3.65287940255462e-05
-3.98647532947532e-05
-3.7559164942603e-05
-1.91232197184337e-06
-2.62121998084072e-05
-7.19425018641491e-06
-1.34888651427017e-05
-5.44586571480004e-06
-1.41835617325702e-05
-3.23295795413306e-05
-3.48390688935256e-05
4.31564750241848e-07
-3.0134643306385e-05
-1.03356358980349e-05
-2.20254226417315e-05
-1.99328068068847e-05
-2.60348354771775e-05
-1.043781215425e-05
-8.8892787498745e-06
-2.20231730198325e-05
-3.08000048073937e-05
-5.23879551937762e-05
-1.80056017784774e-05
-2.58634193476125e-06
-1.82653566674575e-05
-4.32158703876802e-05
-3.04525010239116e-05
-2.68777589394056e-05
-2.92517536368174e-05
-3.53973226389298e-05
-2.7534799938588e-05
-1.47223770057233e-05
-2.58062141799267e-05
-2.2018874729394e-05
-2.34819902115249e-05
-4.48499954396179e-05
-8.90180050379325e-06
-1.88877629685505e-05
-2.05782134634739e-05
-2.6053214813912e-05
-3.14589680122511e-05
-1.77170632720338e-05
-7.23585114836559e-06
-1.60411487920129e-05
9.41623192670221e-06
-2.44219481851437e-05
-9.72938557958106e-06
-3.35901745708601e-05
-3.07251861783852e-05
-2.16907835540933e-05
-2.36320688069387e-05
-1.81498904248164e-05
-2.45226103568985e-05
-3.82400284417023e-05
-2.22814094913894e-05
-2.00998334453269e-05
-2.6573785174407e-05
-2.15799358166301e-05
-2.49161112462162e-05
-1.21110393057569e-05
9.37847448268734e-06
-3.50278636196829e-05
-1.68593535688635e-05
5.97421581444745e-06
-2.99712517270334e-05
-1.88197703472191e-05
-2.4485507507942e-05
-1.23069309152394e-05
-1.86915980973943e-05
-3.70237238680298e-05
-1.84256791559417e-05
-1.80342245980265e-05
-1.65441695531514e-05
-1.88394565391031e-05
-1.48385706744339e-05
-3.95618511744233e-05
-1.2266271133749e-05
-1.14866701143253e-05
-2.52172016826079e-05
-4.75249529243921e-05
-1.37239248376469e-05
-1.14261563266398e-05
-3.13150129091089e-05
-3.25511172846711e-05
-1.28486971449657e-05
-5.19013167837842e-06
-2.03930176038263e-05
-2.54628357900718e-05
-7.57183839220622e-06
-1.46196190694495e-05
-3.65639155111773e-05
-1.87407736830418e-05
-1.59346656662576e-05
-2.62748000821527e-05
-1.48627035067845e-05
-1.07598403173195e-05
-2.15392060451314e-05
-3.02258171696993e-05
-2.50020621910583e-05
-1.31176712527474e-05
-7.82435004803058e-06
-1.18874461673282e-05
-2.40099868408365e-05
-3.40289548963806e-05
-1.88351314285427e-05
-3.95594052208454e-05
-4.55294980389258e-05
-1.19028238086898e-05
-4.78878211212507e-05
-5.71333963258817e-06
-1.56883495161984e-05
-2.55166443378841e-05
-2.83054581479186e-05
1.7696068543174e-06
-2.44818388292688e-05
-3.62996232154754e-05
-4.00472455494414e-05
-1.173960059712e-05
2.97694373047706e-06
-2.87761259749844e-05
-1.52808318535508e-05
-2.19519054558099e-05
-7.95104110590497e-06
-1.48081688813168e-05
-1.93187415770992e-05
-1.11270902694429e-05
-6.07394510014796e-06
-2.11611201348291e-05
-2.33020102800364e-06
-2.59120886187146e-05
-3.55658231121976e-05
-1.25059765783603e-05
-3.70877993229647e-06
-4.1314769065346e-05
-9.35606696892063e-06
-1.06582429139336e-05
-2.12600539692285e-05
-4.51215298460417e-05
-2.8098343015515e-05
-3.46900159153804e-05
-3.11055568840605e-05
-1.87905079567135e-05
-1.19423563298618e-05
-2.15004761190003e-05
-9.51339695700173e-06
-2.44082886668785e-05
-3.05362733411268e-05
-6.7725878743921e-06
-6.31550804323023e-05
-2.04500070049832e-05
-2.62639076131152e-05
-3.3607001480764e-05
-1.1857185665439e-05
-4.61437758613551e-06
-1.4491554239772e-05
-6.97725270473723e-06
-6.56030646768624e-06
-2.54657270323434e-05
-1.57480252993208e-05
-2.96404507270602e-06
-1.38982989853496e-05
-2.7861377604397e-05
-2.4203912360651e-07
-1.50377311292475e-05
-3.4033629104899e-05
-3.39049990674164e-05
-1.40959764516987e-05
-1.75110006706931e-05
-2.09088304991978e-05
-3.41746884871602e-05
-2.17380897202265e-05
-4.50119874290953e-05
-3.19867388328497e-05
-2.19742928180693e-05
-1.99311267625493e-05
-3.45611436269477e-05
-2.53485480327928e-05
5.94022141672574e-07
-1.90278505028869e-05
-2.76989416812248e-05
-7.1533534017965e-06
-9.51928703065178e-06
9.13205060768787e-06
-6.24194028842777e-06
-3.63127080299162e-05
-1.1924638555576e-05
-1.83008426984459e-06
-3.74376141950148e-06
-4.07453065626551e-05
-1.12202056809666e-05
-3.83322318245798e-05
-1.45651198045229e-05
-2.61848214798913e-05
-3.76452232282715e-05
-2.65376944167676e-05
-4.19059172156855e-05
-3.6873518339873e-05
-4.45208270192529e-05
-2.05326720571311e-05
-3.63072118953773e-05
-2.2745426201921e-05
-1.50332252236463e-05
-4.64366641643946e-05
-2.25713020214562e-05
-1.76051250276393e-05
-5.19337511516759e-06
-1.77372353861188e-05
-2.91987273528152e-05
-1.17469718052362e-05
4.54639214689076e-06
-5.00875005776136e-06
-3.18056801588302e-05
-1.39108115812862e-05
-2.57365863552036e-05
-3.0538916453308e-05
-8.15659757844894e-06
-2.78146588510636e-05
-1.78500763500773e-05
-1.69322774329887e-05
-3.22420071593836e-05
-2.01960114827345e-05
-1.71558225585861e-05
-2.09615839368455e-05
-2.36145599571003e-05
-1.75694338899557e-05
-2.07928265592174e-05
-2.99352106350358e-05
-6.28262251098667e-06
-1.78689217343449e-05
-2.53771336806275e-05
-3.07801163902557e-06
-5.76911083702751e-06
3.17013829565868e-06
-9.18925223029891e-06
-2.90162054137214e-05
-5.14923036892954e-06
-3.01480547796324e-05
-2.49313515496687e-05
-4.27559112175047e-05
-1.54343866518427e-05
-1.24024191749261e-05
-1.12017491015734e-05
-2.73665820536558e-05
-9.79178273524985e-06
-2.12346364393585e-05
-9.40172012313053e-06
-2.05115288220891e-05
4.81111671435552e-06
-1.194369875953e-05
-1.92962953995916e-05
-1.487785810389e-05
-2.95415333704532e-05
-2.88676043330892e-05
-1.19051983437661e-05
-3.90712550101711e-05
-3.93597162452407e-05
-2.6877100418171e-05
-2.40307372684298e-05
-9.89541718137412e-06
-3.94683184229641e-05
-1.50303697098362e-05
-3.16611110275488e-05
-2.69445878065242e-06
-6.60231112479094e-06
-3.38474939698753e-05
-1.89847094488551e-05
-4.13973275052057e-05
-3.36647226400156e-05
-1.55391841697382e-05
-1.9753749355022e-05
-2.20558255259388e-05
-2.51121040664461e-05
-1.71055622044445e-05
-1.96019362993626e-05
-1.98114059050959e-05
-2.89702737968961e-05
-3.04958338042978e-05
-1.53629160219675e-05
-4.05184728024734e-05
-2.95545520607951e-05
-1.9210083633722e-05
-2.68990694672406e-05
-3.85575228900357e-05
-2.83548886124335e-05
-6.62661486617962e-06
-1.92221680030567e-05
-2.05521192813216e-05
-1.78709130089893e-05
-2.06240868741506e-05
-9.59631220991281e-06
-3.08334411934303e-05
-1.27357544224784e-05
-1.11314243990407e-06
5.13360442677896e-06
-9.59203990281353e-06
-2.96146326617721e-05
-4.52392690526938e-06
-2.33073659765871e-05
-2.45436170635524e-05
-1.67973834994146e-05
-2.50221289074446e-05
-1.71129613766541e-05
-5.13346416750425e-05
-8.77347498218703e-06
-5.24195253642834e-06
-2.96631244172228e-05
-2.49332961602947e-05
-2.36107952050342e-05
-2.47190964462227e-05
-2.22053875210366e-05
-1.20065863308387e-05
-1.40955007407794e-05
-2.89869072865744e-05
-4.12627935578405e-05
-1.34501229681292e-05
-9.72723771544752e-06
-1.86578079070784e-05
-1.3888411689173e-05
-9.89863224384762e-06
-2.28747616023751e-05
-1.05563751060658e-05
-1.9243680924132e-05
-1.94091181760061e-05
-9.68029308928115e-06
-1.67125394248597e-05
-2.77005729018635e-05
-2.53357097120407e-05
-1.56655450493482e-05
-2.55294286601124e-05
-1.03331542300879e-05
-3.8288504752117e-05
-1.8354461713655e-05
4.0989343699716e-06
-2.97027907214619e-05
-3.63041372592273e-05
-1.13579817581189e-05
-1.94032835833969e-05
9.71848299114407e-06
-1.51805876440732e-05
-1.60795208289074e-05
-1.72813562567909e-05
-2.52744110629748e-05
-3.17655341834853e-05
-4.25009843722073e-06
-3.34587535777198e-05
-1.45069238672718e-05
3.15843333797994e-06
-6.10185723209605e-06
-7.93575593021804e-06
-5.3944084395597e-06
-3.64848104483282e-05
-4.47376844850265e-05
-2.51625118466305e-05
9.17643348027786e-06
-2.3331796839219e-05
-3.6678231715122e-05
-1.71277168477829e-05
-8.87538769799092e-06
-1.25572638052542e-05
-1.72125274624663e-05
-2.21743038717293e-05
-3.81541377099573e-05
-2.54148727061716e-05
-2.1109468807185e-05
-3.81870228083695e-05
-1.21035933578147e-05
-3.37164582651877e-05
-1.41262128454411e-05
-2.5345412319601e-05
-2.64149118863237e-05
-1.07024425277436e-05
-1.81146708887004e-05
-1.98224165661429e-05
-2.28709489062947e-05
-2.92866319880001e-05
-1.2962112177904e-05
-3.68997822281151e-05
-4.36232244433662e-05
-2.89463355625348e-05
-3.66109693444422e-05
-5.43535003511054e-05
-3.9144331868469e-05
-3.50265605167785e-05
3.61251824895449e-06
3.75048523414538e-06
-5.42902401711169e-05
-2.48446865804244e-05
-3.94473574801889e-05
-2.95712199712983e-05
-1.38029821720199e-05
-2.40264606428663e-05
-1.7849044790557e-05
-2.18255242575714e-05
-1.09511617217239e-05
-2.49184644031711e-05
-3.86130824509789e-05
-2.90916075228836e-05
-1.75304071676902e-05
-3.37850967907087e-05
-2.61904587049378e-05
-2.70489634482761e-05
-2.37908210352299e-05
-1.27512784328983e-05
-3.21087037432472e-05
-2.20262549770856e-05
-1.85328814435916e-05
-2.55318802199558e-05
-2.12050019126829e-05
-2.9505660589742e-05
-1.29797718188099e-05
-6.50849079140804e-06
-3.99346575221037e-05
-3.22082473696499e-05
-3.66521639664277e-05
-1.54605409348624e-05
-1.67776488086047e-06
-8.7620532522351e-06
-2.26509597599487e-05
-1.50933899844845e-05
-2.81262874469182e-05
-2.30428586842499e-05
-1.64113524892748e-05
-4.57648682870639e-05
-3.38791083538538e-05
1.64867122429909e-06
-4.20552845130321e-05
-2.23746307714924e-05
-2.69803524673079e-05
-2.08177217993845e-05
-1.64072834364841e-05
2.03581987736265e-06
-2.21445090157082e-05
-2.4122935716646e-05
-1.8355482627933e-05
-2.99887862542599e-06
-7.056585738058e-06
-1.21236633405621e-05
-1.20564142202598e-05
-2.11628012747286e-05
-3.87922113874256e-05
-2.07578116860714e-05
-2.58010775071203e-05
-1.90079302041243e-05
-2.90605559016255e-05
-2.78038587744573e-05
-1.92925667404711e-05
-3.56317258891467e-05
-3.1373906047708e-05
-1.01160430820671e-05
-4.51007429351083e-05
-1.34879469692816e-05
-2.95435393768887e-05
-4.23487686896741e-05
-1.97046064586944e-05
-3.32483644945101e-05
-1.90869840049652e-05
-1.09320911386326e-05
-4.16974595264524e-05
-2.894889001738e-05
-2.25204448281835e-05
-1.48235590667198e-05
-3.09407327610654e-06
-2.69561714076351e-05
1.5957982042561e-05
-1.82733949649893e-05
-6.22225729868663e-06
-1.01719411075967e-05
-5.05221233219526e-05
-7.31157016530155e-06
-1.45145058691168e-05
-3.12738553044369e-05
-2.1437492875671e-05
8.80627474621412e-06
-5.77441654796443e-05
-1.65650262455216e-05
-1.00844550402537e-05
-2.84904586554297e-05
-1.48460433716372e-05
-9.68140430680908e-06
-2.21901559699524e-05
-1.69356931857494e-05
-1.61992548709796e-05
-3.3820477608579e-05
-5.22226914461814e-05
-6.38987031453988e-06
-2.43552270931209e-05
-1.58373511276174e-05
-3.68636136987796e-05
-4.06019063220962e-05
3.33903134676642e-06
3.7498521562308e-08
-1.2164042620771e-05
-1.4731867495394e-05
-7.86800815744572e-06
-7.47218890692174e-06
-1.37053480945866e-05
-1.2399063985069e-05
-5.91977750981372e-06
-1.63072170691308e-05
-2.60599956014902e-05
-3.11901944992546e-05
-4.11865279595575e-05
-2.75198798117006e-05
-2.01251511025414e-06
-1.57366507335932e-05
-1.26006815846784e-05
-1.58301827435212e-05
-3.35132992745907e-05
-2.74349991472527e-05
-3.02446167360923e-05
-3.08734950597561e-05
-3.79716341103186e-05
-2.84210251341869e-07
-2.69564562102945e-05
-1.69051975060108e-05
-2.8613389306798e-05
-3.71772026993964e-05
-3.91461652991627e-05
-1.9543571431193e-05
-3.63346198341858e-05
-1.44389697462282e-05
-2.15971254345076e-05
-2.78767107420222e-05
-1.68831385226835e-05
-2.02827380903599e-05
-2.16305710773473e-05
4.95714650469765e-06
-1.73056314126296e-05
-1.92875386799367e-06
2.85193552340601e-06
-2.33699176657152e-05
-2.45519219050528e-05
-1.70674879873408e-05
-1.66242265668862e-05
-1.51460052828626e-05
-3.98096480556319e-06
-1.931103522008e-05
-5.5216631178051e-06
-2.56262432188812e-05
-1.88888206240529e-05
-5.83573204353031e-06
-3.34839209137107e-05
-2.63010799732904e-05
-1.45283104163957e-05
-1.44676052235403e-05
-1.90304695337362e-05
-1.25232196568484e-05
-3.74415540730592e-05
-8.60422217951184e-06
-2.89026496736067e-05
-2.2685363952929e-05
-6.495727013711e-06
-9.67585102155984e-06
-1.41301436192813e-05
-2.48974578531094e-05
-2.30722155513522e-05
-3.00131825018856e-05
-3.07401620268306e-05
-7.55892592411913e-06
-2.15993041649958e-05
-1.17831143728935e-05
-5.7690367267631e-06
-2.82990621505026e-05
-2.09574874871758e-05
-2.25997765870378e-05
-9.63412627531777e-06
5.73693951530115e-06
-1.89812869081256e-05
-3.2113650024053e-05
-3.04639299727483e-05
-2.74836097439144e-05
-1.47903013800348e-05
-4.51096894367465e-05
-2.3766146653718e-05
-2.73955116006283e-05
-1.91140048819849e-05
-2.17269620479616e-05
-2.60333917723913e-05
-8.35406969436826e-06
-2.50212085050469e-05
-1.89035311337911e-05
-2.40413854325515e-05
-1.97744287437344e-05
-3.50884097647014e-05
-2.14316987032837e-05
-1.31818520394467e-05
-2.01627680282943e-05
-2.74735879334705e-05
-1.50519640795408e-05
-2.01547625744011e-05
-3.26513831899477e-05
-2.7791598501739e-05
-2.96942758228486e-05
-3.51425729648116e-05
-4.13028342739424e-05
-1.73529900445817e-05
-1.34518458992438e-05
-2.76797341130579e-05
-3.31147550831575e-05
-9.30886145493815e-06
-2.18964733813805e-05
-1.51208738903838e-05
-2.34540205590433e-05
-2.93133481951575e-05
-9.23029482027807e-06
-2.32047570991659e-05
5.28550775002548e-06
-2.90594736735279e-05
-1.79782135527549e-05
6.52635179995387e-06
-4.502056871488e-05
-2.0750988614627e-05
3.59736274824152e-06
-2.75476234955864e-05
-9.30424942165639e-06
-1.88410468584179e-05
-3.80951542852755e-05
-9.34404356491215e-06
-9.7463427419771e-06
-3.06365177758013e-05
-1.67122734523581e-05
-2.2792150419109e-05
-1.45066023605991e-05
-1.33983094238449e-05
-2.63393548455467e-05
-2.86883765191861e-05
-1.09691102130461e-05
-3.67485294520674e-05
-4.16366208964944e-05
-2.39732098761503e-05
-2.67472746037507e-05
-4.18485434998856e-05
-2.17901015064686e-05
-2.14317892552107e-05
-2.50277656179533e-05
-2.6040081630601e-05
7.93123039807005e-07
-2.44738282220172e-05
-2.53762568111928e-05
-2.62320310587618e-05
-1.45874191773727e-05
-1.69282689819349e-05
-2.35533798485561e-05
-2.34455663635049e-05
-1.14465424366276e-05
-1.74998146527733e-05
-3.91561351114208e-06
-2.46936393536489e-05
-4.39673890964436e-05
-3.55335381656126e-05
-1.98043226560285e-05
-2.19696683440971e-05
-1.8636687617264e-05
-3.99058128474182e-05
-2.5144096707717e-05
-3.57327366982105e-05
-1.29717596966163e-05
-4.77733402077548e-06
-4.78310751686397e-05
-3.78453292355249e-05
2.34596219631499e-06
-3.93522920697279e-05
-2.0467289805609e-05
-3.233501287541e-05
-3.74273775750364e-05
-1.41665053623925e-05
-1.24436875820043e-05
-1.85559417446697e-05
-1.55881708819231e-05
-2.3921613466412e-05
-2.60509249067864e-05
-2.06259314503634e-05
-3.79023658935247e-05
-3.89479804012691e-05
-2.08724448433403e-05
-2.71529572960183e-05
-1.60956801035627e-05
-3.6879204363513e-05
-4.48488753467228e-05
-1.46921857008484e-05
-1.92569699190703e-05
-4.90726544873068e-06
-2.54989017302523e-05
-2.70369647980656e-05
-9.63437556410321e-06
-1.30064692999959e-05
-3.78447187797156e-05
-3.5928352191533e-05
-3.38985871371233e-05
-1.3892434098161e-05
-8.578657763112e-06
-2.11472682779036e-05
-1.51331164788744e-05
-3.51188606289501e-05
-8.7574111232774e-06
-2.4563028769488e-05
-3.09047820593239e-05
-3.21785503998437e-05
-3.12236835682313e-05
1.6621691778101e-05
-2.14982492910589e-05
-2.0479569955875e-05
-5.51462080308772e-07
-3.00059174896247e-05
-1.50067930422963e-05
-9.76246690574016e-06
-1.90909659011501e-05
-2.70542257960587e-05
-1.16539981246946e-05
-3.4428464421558e-06
-1.51422840201077e-05
-5.94836044106575e-06
-4.05547189884567e-05
1.84013966645457e-05
-1.18074521835011e-05
-3.15161439430455e-05
8.03334821418422e-06
-3.28335223424193e-05
-2.35000277550312e-05
-1.49844187154523e-05
-2.21950887542687e-05
-1.11180443219657e-05
-3.05021266346354e-05
-3.14054637943947e-05
-5.77326735612656e-06
-7.9214778831023e-06
-1.69284368762149e-05
-3.47841811137308e-05
-2.11153010200157e-05
-7.24439716338743e-06
-2.64582840468062e-05
-4.46166248852801e-05
-3.96433731041937e-05
-1.26288238885732e-05
-2.10282511473162e-05
-1.02960909223041e-05
7.1766008745897e-07
-2.16428080926298e-05
-2.8367589131968e-05
-3.14131362048036e-05
-3.47918470682647e-05
-2.77130338973601e-05
-3.31227915488584e-05
-2.11194781588515e-05
-3.25467880309838e-05
-3.47009176248838e-05
-3.29790001675436e-05
-3.32549579320318e-05
-1.74004313270211e-05
-4.12025499562287e-05
-2.43069174480231e-05
-1.5434975235727e-05
-1.10590152439661e-05
-2.95242524445321e-05
-3.28256744172302e-05
-2.04227051290468e-05
-2.2870333319387e-05
-3.88526018111015e-05
-2.36150809310094e-05
-2.53211715122308e-05
2.31612742573818e-06
-1.55257682327135e-05
-2.04808153232659e-05
2.59210895584026e-06
-1.04220772284472e-05
-1.1324647872406e-05
-1.55860181130829e-05
-4.45996116189192e-06
-2.98887736048157e-05
-2.39866942665434e-05
-1.68422322058862e-05
-1.67257082836808e-05
-1.75888435441403e-05
-4.15291373682642e-05
-2.91158674189902e-05
-4.08566818147451e-06
-5.52276568084062e-05
-3.41357680165898e-05
-1.32763021193017e-05
-2.28590994980458e-05
-5.73459510753059e-06
-1.12755715849783e-05
-2.37002908491346e-05
-1.27952041854834e-05
-5.18287224331595e-06
-7.33125169050379e-06
1.50009052178706e-06
-5.98073601874455e-06
-8.34300829562895e-06
1.36435185122292e-06
-4.35826571393533e-06
7.57132936158573e-06
1.17474371964161e-06
1.01696345024591e-05
-3.18979557292405e-06
-3.43744965125915e-05
1.29077134989193e-06
-1.88322151079803e-05
-6.2640799041902e-06
-1.69017921058537e-05
-1.63315213675215e-05
-1.02318333054602e-05
-1.63043915448103e-05
-3.26479493041034e-05
-3.6887221163671e-05
-3.8528062991148e-05
-1.12450553075588e-05
-3.42861188463528e-05
-2.01031092314497e-05
-3.84506959844915e-05
-1.23573809369571e-05
-1.27388531907608e-05
-2.83457032036934e-05
-2.92351969607442e-05
-4.04654976052434e-05
-4.69720155369452e-06
2.22557802083199e-06
-2.51745261000133e-05
-3.40420652465356e-05
-1.55694047010132e-05
-2.90695277093851e-05
8.44979622744064e-06
-3.22138087842789e-05
-2.83182610478329e-05
-1.70021646773075e-05
-2.28326440323222e-05
-1.91872482197805e-05
-3.5341374790494e-05
-2.74376649763087e-05
-3.03151756076937e-05
-1.92135099719379e-05
-3.44475712279228e-05
-5.09495201205005e-05
-1.93853725749594e-05
-1.93479802616856e-05
-3.29699357861815e-05
-3.04028641704847e-05
-2.65126215367235e-05
-3.57478398658629e-05
-5.22148864462669e-06
-2.20432688179513e-05
-3.01842339361522e-05
-8.75944029334962e-06
-2.75931293245858e-05
-2.00589490813844e-05
-7.96797892740524e-06
-1.92412716603605e-05
-5.29089969900995e-05
-1.32427194573843e-05
-2.71970383467602e-05
-1.73813096453048e-05
-3.21433175838046e-05
-2.54261464737798e-05
-1.08206558429587e-05
-2.1840634733434e-05
-2.40904736752493e-05
-3.14985883857469e-05
-1.95223592444357e-05
-2.37208506287825e-07
-2.44674415546633e-05
-1.01930676798911e-05
3.33754574203309e-06
-1.29108172402052e-05
-2.58273905319843e-05
-3.00743332529334e-05
-3.36738617426774e-05
-5.7421783997693e-06
-2.74210912091274e-05
-1.59690224528051e-05
-1.93754636863905e-06
-2.35218173402772e-05
-3.81161873846856e-05
-2.72907881073025e-05
-1.76577127797617e-05
-3.20552026166487e-05
-2.77479685289787e-05
-1.45701281757524e-05
-2.59921578481689e-05
-4.24585129156354e-05
-2.22034153339123e-05
-1.47102382880761e-05
-3.290366454565e-05
-4.90815115412675e-05
-3.13276692812135e-05
-2.18664399962046e-05
-2.73655795576437e-05
-4.00547895017292e-05
-2.50996995567246e-05
-4.29934939866581e-05
-2.87090306615956e-05
-3.04976368985523e-05
-1.96255392742751e-05
-2.51911231247396e-05
-2.91214006917309e-05
-1.67867131476486e-05
-1.22184111587705e-05
-4.76259834044068e-06
-3.08294134217998e-05
-3.46381744773978e-05
-3.82990740263845e-05
-3.3253983528073e-05
1.35342371176901e-05
-3.66950275961347e-05
-1.89387949681495e-05
-4.68402421957141e-05
-1.19946394080891e-05
-1.7667139341711e-05
-2.14162629788394e-05
-3.55631365857097e-05
-3.6730621409822e-05
-3.79716181488838e-05
-2.00495879999399e-05
-1.32057271950304e-05
-2.96614822114524e-05
-1.0228229902172e-05
-2.17738573305805e-05
-1.36312482482703e-05
-1.48479485004687e-05
-3.74965170823145e-05
-2.5984937006969e-05
-3.8239828827812e-05
-2.27698300918302e-05
-2.40026895095032e-05
-2.43007192707012e-05
-8.13663701254977e-06
-2.95488917045948e-05
-4.54950480768409e-06
-2.35187604535422e-05
-2.1776196971576e-05
-2.21847162862853e-05
-1.06561444504869e-05
-2.39624702210233e-05
-2.99383795516501e-05
-3.60818698707429e-05
-1.33308170915296e-05
-4.76605106384686e-05
-2.70580790839286e-06
-4.54085073072973e-05
-2.77409271449414e-06
-2.19215044500647e-05
-3.14075637471598e-05
-3.89690676766428e-05
-2.20563937149677e-05
-1.0843989797082e-05
-7.24242195189515e-06
-1.48986250241618e-05
-1.82398979208686e-05
-9.872235518658e-06
-2.76480940735391e-05
-2.89552744865476e-05
-7.32202678689231e-06
3.00395583629259e-06
-7.61595199162509e-06
-1.84827592120513e-05
-2.06425133473766e-05
-2.32002926862235e-05
-3.25175372156734e-05
2.39285232571301e-06
-6.49787768432053e-06
1.03359239735042e-05
-1.75863279003367e-05
-1.71131517678342e-05
-2.55831220361067e-05
-1.71731178872252e-05
-1.70912901251694e-05
-1.74598660750919e-05
-2.27322330839842e-05
-2.84600150619154e-05
-8.78209663718276e-06
8.78417002411424e-06
-4.6609434707509e-06
-7.14662759430375e-06
-5.04798823863899e-06
-2.03020011727013e-05
-3.14065501439786e-05
-1.12044078164269e-05
-9.28948794804875e-06
-3.99969634680855e-05
-1.83191653977428e-05
-2.11233097358046e-05
-3.46951603086269e-06
-1.72433218890982e-05
-9.31058127722389e-06
3.34588898252016e-06
-1.38154480034447e-05
-9.47444687966106e-06
-2.50406034665273e-05
-2.77426434893803e-05
-1.87550095552213e-05
-2.97540870963297e-05
-1.58154982626782e-05
-2.2963890261719e-05
6.0789941719539e-06
-5.21422704860649e-06
-3.16307903082479e-05
-2.4311436719251e-05
-1.69142406951419e-05
-2.44797720027352e-05
9.61503965671225e-06
-1.88254852529887e-05
-1.95734940243454e-05
-1.75518688420153e-05
-1.30115053057532e-05
-2.90573804885469e-05
-5.07237270072097e-05
-1.53562280572082e-05
-1.90761732082423e-05
-2.95743991536595e-05
1.03702166398714e-06
-6.77798879733515e-06
-1.9925639692197e-05
-1.4327697016758e-05
-2.99042050066887e-05
-3.23487237081701e-05
-1.93947934553405e-05
-1.24893304620352e-05
-1.55936137768284e-05
-8.31119801383046e-06
-1.9019860079314e-05
-3.08990544645063e-06
-1.76600273353034e-05
-1.73728764571346e-05
-2.26100210324538e-06
-1.80255918394533e-05
-3.31082054123523e-05
-1.85686010919548e-05
-2.77566326666343e-05
-3.52106281732844e-05
-2.27953546646016e-05
-2.61036077548367e-05
-1.86121852588492e-05
-1.30185172607416e-05
-1.86424891227886e-05
-2.64408773395096e-05
-2.75815811411194e-05
-2.17528082402467e-05
-1.35020205245033e-05
-1.75133232895864e-05
-4.08116289275065e-05
-4.36441201192306e-05
-4.4093550071136e-05
-1.37770638445137e-05
-2.12114339363573e-05
6.96002096259688e-06
-1.90762407507952e-05
-1.20034275535437e-05
-1.88795719244451e-05
-1.33922089849682e-05
-1.28909846669211e-05
-2.03635894026392e-05
-2.43597948692028e-05
2.33599245852786e-06
-1.32631024485269e-05
-2.16819426595763e-05
-1.42244960566234e-05
8.20985979853226e-06
-3.04370018152891e-05
-3.56500251438406e-05
-1.52058544448791e-05
-1.76009947902923e-05
-2.18658429263246e-05
-4.49076060731808e-05
-1.538149243961e-05
-5.31404928331538e-05
-3.68104290966899e-05
-4.08659638819601e-05
-2.17151506365896e-05
-2.29204661544914e-05
-8.51616086264757e-06
-3.20351689021696e-05
-4.14680929120025e-05
-1.70395258979397e-05
-2.15730801928208e-05
-2.58800752821257e-05
-2.31538201963125e-05
-1.13001760694507e-05
-2.17962925635305e-05
-1.45147178619282e-05
-1.36259588984805e-05
-9.45899909620261e-06
-6.9046380256937e-06
-1.91096909570529e-05
-1.65026426318005e-05
-2.30639503402069e-05
-2.53647169179696e-05
-2.87451289219433e-05
-3.35139240186756e-05
-1.48574561923933e-05
-2.08612488746334e-05
-4.04637576167126e-05
-2.79295399687501e-05
-1.48420319504249e-05
-3.89649356556667e-06
-1.81769618725468e-05
-3.12679076836253e-05
-1.71459070813274e-05
-2.82341207690466e-05
-3.70682180218106e-05
-3.12144765692347e-05
-2.55308608045304e-05
-1.88609234382709e-05
-2.79508571099314e-05
-1.8200199670447e-05
-2.94470198131651e-05
-2.85746510245224e-05
-2.99544943626328e-05
-1.15128496323951e-05
-2.39446435444066e-05
-1.65359533633861e-05
-9.14453816340569e-06
-9.17737494691674e-06
-1.57936436531547e-05
-3.50925096426855e-05
-3.04557407007335e-05
-1.71285294543844e-05
-9.28774850351822e-06
-2.17063699623861e-05
-3.05200502403371e-05
-2.61549041750711e-05
-2.88531179563278e-05
-9.2429083536842e-06
-2.68890417812392e-05
-4.32813813070967e-05
-3.43260459861051e-05
-4.4629549205424e-05
-4.54868515310394e-06
2.15710224871028e-05
-8.67583151247981e-06
-4.66326903816379e-05
-2.60895378472807e-05
-1.89214556373222e-05
-8.27160291877419e-06
-2.26926289001508e-05
-2.54109825347704e-05
-4.0809905171974e-05
-9.78418677509815e-06
-2.6733112915805e-05
2.80478245087734e-06
-1.98685584076555e-05
-2.53225059071131e-05
-4.91252782277615e-05
-4.06999294584398e-05
-2.42810061577523e-05
-1.66550622925292e-05
-1.5349829888831e-05
-1.80854388925118e-05
-2.96601751049291e-05
-7.47869900431331e-06
-7.35288028608284e-07
-2.07603250334916e-05
-4.62412597153237e-05
-1.7300660061417e-05
-3.37362950801639e-05
-2.15205933217677e-05
-2.72994593814813e-05
-8.85738629973005e-06
-1.23692557040095e-05
-8.02638102956751e-06
-3.07745340333251e-05
-3.7990068534296e-05
-2.41587714453728e-05
1.10841419742167e-05
-3.35342180732418e-05
-7.98215255108127e-06
-3.52644022531687e-05
-2.49075861736971e-05
-2.28544948595317e-05
-3.82960183500201e-05
-3.22975879214555e-05
-4.82218574583671e-07
-2.4165696249366e-05
1.59138773902497e-06
-2.21454945519619e-05
-9.87576916630474e-06
-7.86163739827757e-06
-5.16250656108243e-06
-1.92816085801761e-05
-1.63289099266989e-05
-3.06136095298195e-06
1.22580261482264e-05
-3.13450138596192e-05
-1.8955097168132e-05
-3.52734123496632e-07
-2.25186698649014e-05
-3.03389739366164e-05
-1.61045307127338e-05
-1.49943276973755e-05
-2.07277815175043e-05
-1.78051229241822e-05
-1.03678214379203e-05
-4.7642532527848e-05
-2.60748578663756e-05
-3.70932275251226e-06
-1.92099645800468e-05
4.92135115851004e-06
-1.73790715099767e-05
-5.50337922615173e-07
-1.71089404652372e-05
-1.94624690804384e-05
-3.58262613518015e-05
-2.18713702019845e-05
-1.33563309818601e-05
-2.43985286344487e-05
-3.1955929254579e-05
-9.58301242668707e-06
-8.86599284394488e-06
6.64398446174006e-06
-2.34035693340128e-05
-3.55688010222124e-05
6.63513395130627e-06
-4.28302740911873e-05
-1.53262707223366e-05
-2.0294592570989e-05
-2.29552187653851e-05
-2.41846363491684e-05
-1.21465714421785e-05
-1.18857897834225e-05
-2.78619010855013e-05
-2.10639739668678e-05
-1.57266886888155e-05
-2.51864253463796e-05
-3.4446159572999e-05
-1.60719073203963e-05
-1.69154976808468e-05
-2.91552139743715e-05
-2.26346238791939e-05
-3.11094483875461e-05
-1.69059515725297e-05
-2.20439237135508e-05
-2.6359697367622e-05
1.59244429172344e-05
-3.75211875975181e-05
-1.39658757108734e-05
-1.18977150789726e-05
-1.47706703985654e-05
-1.7724047310875e-06
-2.5471259593579e-05
-3.01532305295155e-05
-1.49553460674485e-05
-1.51684891681059e-05
-3.25767606992549e-05
-1.66615540363624e-05
-3.45701208329941e-05
-3.5140869157988e-05
-2.71102743050705e-05
-1.50489547368889e-05
-3.06838611806201e-05
-3.22618695541467e-05
-2.14774448861795e-05
-4.11181386662635e-05
-2.19800129199697e-05
-3.81662219870611e-05
-2.81400696514665e-05
-3.01357794772074e-05
-1.00601432061909e-05
1.92248104221627e-08
-2.85710166117048e-05
-2.24234445066135e-05
-3.07358794779194e-05
-2.04077239781098e-05
-8.03955623777956e-06
-2.12199489961964e-05
-1.68475239490755e-05
-3.36067261312527e-05
-2.31618066555259e-05
-1.74764168658123e-05
-1.67085116015491e-05
-2.92451772170632e-05
-1.27689027583149e-05
-2.56535414090667e-05
-2.10671285639341e-05
-3.21433609021659e-05
3.00040235600182e-06
-4.38572611227451e-05
-2.48700901171637e-05
-1.18214959417798e-05
-1.3817404271078e-05
-3.98673635742176e-05
-3.54315466891539e-05
-2.74519212727336e-05
1.32848764665286e-05
-2.1726019933312e-05
-2.13784398704887e-05
-4.02554922887178e-05
-3.21705152144125e-05
-1.50392143935123e-06
-3.23246877258804e-05
-4.7642744184153e-05
-3.97767759019623e-05
-4.43862391596045e-06
-1.16102830045037e-05
-1.78285017336689e-05
-3.4781017219609e-05
-3.02051199994466e-06
-3.23676855156721e-05
-2.50651491260265e-05
-1.13401736935433e-05
-1.25261041803644e-05
-3.26899606336467e-05
-2.22342327007376e-05
-1.04519801820825e-05
-1.47126728640225e-05
-3.19479100405549e-05
-2.42195609101311e-05
-4.84312164160147e-05
-2.66327876429752e-05
-4.18919316137188e-06
-2.74702411244714e-05
-1.81686189373449e-05
-2.89000353898008e-05
-2.07388516953125e-05
-2.20421115385704e-05
-3.1102561841165e-05
-4.23192690460226e-05
-2.48844156527e-05
-4.29142016789992e-05
-2.93800795603442e-05
-2.28310383737837e-05
-2.78787266032617e-05
-3.02940400516774e-05
-3.42760957115551e-05
-2.27890963360291e-05
-2.28778897333474e-05
-1.61523002378944e-05
-1.59758454725335e-05
-1.22219542881141e-05
-8.67411842233409e-06
-3.26867157858425e-05
-1.18068990164252e-05
-2.51862705918091e-05
-1.32793185293806e-05
-2.83552604926544e-05
-2.01677814118742e-05
-2.50300651622432e-05
-6.13048704230306e-06
-1.76502809021967e-05
-3.56289740486842e-05
-2.09676115537661e-05
-2.73246168076922e-05
-4.23686684560301e-05
-1.82140679782118e-05
-1.12896188798461e-05
-1.47229436126182e-05
-2.68528785238168e-05
-1.1012108809917e-05
-1.32552157905541e-05
-3.53782982726749e-05
-2.98500585094142e-05
-1.0230612822851e-05
-2.92021497243334e-05
-2.18335340732564e-05
-2.31453347986395e-05
-1.05602478081188e-05
-4.48325661002077e-05
1.72452216591289e-05
-3.9622540278875e-05
-5.23537695676581e-06
-1.89854267286982e-05
-4.10384313350235e-05
-4.03174888984523e-05
-2.05620920609936e-05
-1.69161814577486e-05
-4.17083831055468e-05
-3.43035533652539e-05
-1.01666083096139e-05
-1.47823445487646e-05
-1.85514230649495e-05
-1.1610207799633e-05
-2.40704722943627e-05
-9.80421127813089e-06
-8.65295811897196e-06
-5.05026999868559e-06
-2.45339884058508e-05
-2.07765371539612e-05
-1.97248071687867e-05
-2.9575111583917e-05
-3.65321915155967e-05
-1.20671231783903e-05
-2.73376629889074e-05
-1.10257574321242e-05
-8.10073897577266e-06
-2.96760246960446e-05
1.03100691175496e-06
-4.07021149740388e-05
-2.64826029971293e-05
-5.08025648917979e-06
-1.81663552435343e-05
-2.67398413875773e-05
-1.95906372647328e-05
-2.58027600415513e-05
-2.79549942682409e-05
-1.74193278167516e-05
-1.79886771016305e-05
-2.74837879222651e-05
-2.15288810149729e-05
-2.81298658486984e-05
-4.03928818757264e-05
-2.79214176614762e-05
-2.29767299195015e-05
-2.79924568442626e-05
-2.53210300237049e-05
-2.27558513532147e-05
-3.61564878967059e-05
-9.87672168344382e-06
-2.64181115055273e-05
-2.99478406287341e-05
-2.80126246173244e-05
-2.7670172091028e-06
-6.98859621549272e-06
-3.91899039857973e-05
-1.82431088131891e-05
-2.19983785221799e-05
-1.39072379788869e-05
-2.77779497284254e-05
-1.43572805441081e-05
-2.05057918468355e-05
-3.16642434590127e-05
-1.0775654988561e-05
-1.12074589300406e-05
-2.40401746215729e-05
-1.54245969240244e-05
-2.60432157341878e-05
-1.27902055610664e-05
-2.97280493863884e-05
-4.0980588754021e-05
-3.41854593689848e-05
-2.80636724878059e-05
-1.12038637532055e-05
-2.07598811052282e-05
-1.57106908171271e-05
-4.08670613425633e-05
-8.84017864811819e-06
-2.39117772640897e-05
-1.99157973702903e-05
1.12464524031348e-05
-6.51145456924384e-06
-9.44883032399412e-06
5.28110667009176e-06
-3.24849742751173e-06
-2.27778670487963e-05
-2.04806978093138e-05
-1.87037110352731e-05
-7.02329194199227e-06
-1.68893964524829e-05
-3.7407921996807e-05
-2.42687800617697e-05
5.71574893005951e-06
-2.25306223301876e-05
-1.50507188008026e-05
-1.29532541928188e-05
-3.26873075518161e-05
-6.90537474643544e-05
-1.33467136235676e-05
-1.88197257607089e-05
-1.27566789365284e-05
-4.63007228467741e-06
-1.28389863948575e-05
-4.10626913060657e-05
-1.56752765989075e-05
-3.45043450287188e-05
-2.19824903931096e-05
-3.08650694744727e-05
9.32364888018261e-06
-1.16100002844085e-05
3.00247876399845e-06
-1.46325329206712e-05
-2.8648253504993e-05
-1.95900053519753e-05
-1.54469972353642e-05
-1.04665614768736e-05
-1.3291588612353e-05
-4.00868753232675e-05
-2.30823682857218e-05
-2.67434208832653e-05
6.14372257457737e-06
-2.2775504206045e-05
-1.02975069902038e-05
-2.7838699347818e-05
-2.68475117244837e-05
-3.11297672914964e-05
-1.66615123906976e-05
-4.20831836181532e-05
-4.73787921951834e-05
-3.30932768748552e-05
-1.49409129401935e-05
-1.32173711198278e-05
1.69545470378213e-05
-2.09778001077009e-05
-2.56116529772341e-05
-1.06551534349459e-05
-2.3449047970922e-05
-2.77843497490317e-05
-2.22536092890807e-05
-3.15655648327615e-05
-2.29765447201565e-05
-1.54530755375464e-05
-1.28100209252596e-05
-7.41728250103174e-06
-2.81189786590634e-05
-1.96839746974893e-05
-4.35051679946402e-05
-6.30228145917931e-06
-1.9893435021041e-05
-1.81153379641236e-05
-9.6192079894086e-06
3.74756140818572e-07
1.01985813331647e-05
-2.13680819410777e-05
-1.78594011632609e-05
-2.05760645845459e-05
-1.92714355312918e-05
-3.01386292740731e-05
-1.3102286006823e-06
-3.23419570402505e-05
-1.90432814454589e-05
-3.95522560368962e-05
-7.52053248535379e-06
-2.80916894682546e-05
-2.31758616021712e-05
-2.42314503012553e-05
-1.61566602602499e-05
-1.78473924173773e-05
-2.12946490433742e-05
-2.13403208658938e-05
-2.49110315957196e-05
-3.55187201257034e-05
-1.7890640261978e-05
-9.65583769695535e-06
-5.67345964745646e-06
-4.49827034879305e-05
-1.97862906456657e-05
-2.61554628351813e-05
-1.82941385841228e-05
-4.0890301766224e-05
-1.66085896106461e-05
-2.1699245373938e-05
-1.16457987076573e-05
-2.3121892160186e-05
-3.35935753853459e-05
3.29512047214603e-06
-2.20983360916822e-05
-3.40197154768028e-05
-4.55601243849465e-05
-9.55845621486577e-06
-1.11202296482038e-05
-8.43225115340032e-06
-2.45399994364622e-05
-2.34793831250392e-06
-2.95697375856205e-05
-3.32351369964565e-05
-2.20136358779135e-05
-5.96157103261902e-06
-1.95453985746159e-05
-1.69574437955627e-05
-2.3748689641242e-05
-1.54489549895581e-05
-1.66338075708507e-05
-1.62414491146038e-05
-2.74354577459028e-05
-2.16147608472482e-05
-2.17040481719633e-05
-2.74530438945026e-05
-1.23849483965922e-05
-2.3633253297972e-05
-1.23817474265619e-05
-2.79174268904812e-05
-2.86428166089268e-05
-1.74756589867478e-05
-3.32870437738942e-05
-3.2809283440196e-05
-3.73060133115193e-06
-1.39065188839528e-05
-3.14511534215407e-05
-3.61347792258486e-05
-2.33765770220018e-05
-1.64835437911777e-05
-2.80590052561809e-05
-2.84400898226786e-05
-7.94857507866714e-06
-8.12919361036652e-06
-1.92513476343647e-05
-3.37535146876101e-06
-3.4492995447906e-05
-2.14722592116021e-05
-1.54917675314804e-05
-1.44628693793293e-05
-4.0944605016319e-06
-1.41962546554387e-05
-1.30474586862878e-05
-4.2155021286131e-05
-3.8660767457674e-05
-2.51022092197733e-05
9.52961549099431e-06
-8.37772723890057e-06
-1.98924717881808e-05
-9.80646458904959e-06
-6.71966582503473e-06
-3.98526736188025e-05
-2.23653282821827e-06
-2.12065906380687e-05
-1.84472439820679e-05
2.94902765629432e-06
-2.55040551425902e-05
-2.38466567219114e-05
-9.29347317958578e-06
-1.81661619132769e-05
-6.87126480286845e-06
-2.26149718293072e-05
-2.48255357517925e-05
-3.15886703801326e-05
-4.23291600811743e-05
-4.49205599288127e-05
-2.17932005337635e-05
-2.44112009302761e-05
-2.14606777636043e-05
-2.97071208172098e-05
-2.18682560305172e-05
-1.48200926931941e-05
-2.26375148584495e-05
-1.01824371420943e-05
7.8220258507934e-06
-1.82454514959825e-05
-1.82341534549237e-05
-2.24403979882534e-05
-1.07890010420407e-05
-1.24521495987759e-05
-4.59016740493386e-05
-2.94504878997754e-05
-1.76205480759866e-05
-1.16476403426825e-05
-1.61820670482615e-05
-2.3966234523962e-06
-3.16480010587471e-05
-2.76847531527432e-05
-2.5463770705483e-05
-2.31130683839637e-05
-2.30974297401862e-05
-2.96609610278147e-05
-1.05170134411949e-05
-2.39134930309123e-05
-2.49473078385241e-05
-4.69301520997682e-05
-2.26051299069499e-05
-3.85185146302354e-05
-3.12541493413756e-05
-2.23831125706666e-05
-1.45727844457478e-05
4.47878145825269e-06
-3.06712458963355e-05
-3.74996695275097e-05
1.05869674713485e-05
-8.37148855598972e-06
-1.7246764210766e-05
-2.24039861737836e-06
-2.8267890847792e-05
-6.7860245695191e-06
-1.23646180269653e-05
8.82495462261238e-07
-6.13596387343365e-06
-3.2240726365664e-05
-1.50555069910603e-05
-7.78106106823049e-06
-1.74259786077116e-05
-4.4891511686336e-05
-1.18891030053019e-05
-1.76312572335054e-05
-3.46525189784094e-05
-2.42140215337184e-05
-9.86225152794025e-06
-1.54084951147751e-05
-4.86936860925995e-05
-2.79218775342478e-05
-2.18724991832674e-05
-1.6142288886098e-05
-2.76320754110569e-05
-2.08618482304118e-05
-2.37517211423856e-05
-1.84934537384589e-05
-3.44685753930955e-05
-9.73219742921378e-06
-1.03538057274304e-05
-2.94746695805488e-05
-8.2770961019679e-06
-4.18957656740189e-05
-2.82678553973025e-06
-8.84730331527407e-06
-2.18312198183705e-05
-2.36086325604468e-05
6.89539447909715e-07
-4.65875983714616e-05
-2.52233191335707e-05
-1.19396357762487e-05
-2.9297106252973e-06
-3.88181174527929e-05
-2.50160659832577e-05
-1.39804877120116e-05
-2.97476823110033e-05
-2.94530869001963e-05
-1.33598544512719e-05
-2.00504127660209e-05
-2.44756696288722e-05
-1.8175865985938e-05
-1.85720729776991e-05
-2.79737394418625e-05
-3.72163203478726e-06
5.57692495207849e-06
-2.8755501296149e-05
-1.0134812217346e-05
1.16305506806384e-05
-2.17030145817146e-05
-1.61817248106421e-05
-1.33656635990201e-05
-4.0493802016899e-05
-2.98389479832731e-05
-2.54056281052973e-05
-3.20887403939939e-05
-3.02372323636867e-05
-2.31230594176685e-05
-3.41793556836304e-05
-6.85223644845464e-06
-3.45058532187891e-05
-2.22384792331091e-05
-1.88027146118318e-05
-1.78639838229656e-05
-2.64227961276946e-05
-4.02475866197198e-05
-2.79485831333614e-05
-2.76097483375808e-05
-1.67772492289772e-05
-1.49151637918648e-05
-1.13973328489353e-05
-1.33986470658456e-05
-3.37597322199055e-05
-1.09534931676979e-05
-1.55127887780839e-05
-2.91445190221762e-05
-1.95722218360492e-05
8.93103265120823e-07
-1.67873824102445e-05
-9.28287790802269e-06
-1.70815753146038e-05
-1.706921531344e-05
-2.92930192285049e-05
-2.96889296598605e-05
-2.32005793724139e-05
-6.41009033052435e-06
-1.30785123701869e-05
-3.27674221946298e-05
-8.55229258166891e-06
-1.77887465920396e-05
-2.12660924890227e-05
3.8360500476205e-06
-1.94891794654032e-05
-2.34257327476821e-05
1.32597554770406e-05
-1.84847107801588e-05
-7.48057767505657e-06
-2.73331377659119e-05
-1.77115463901964e-05
-2.27239357981353e-05
-1.16222739470042e-05
-3.75351970170623e-05
-2.04723512908549e-05
2.24009822644013e-06
-2.86065408984264e-05
-2.23824090955006e-05
-2.89971494479294e-05
-1.26011620303762e-05
-3.82089425833236e-05
-7.92927030374022e-06
-3.62191939615704e-05
-1.93934313384643e-05
-1.5508995955666e-05
-2.02841701494396e-05
8.9776187905139e-06
-2.559244104073e-05
-2.75083733583197e-05
-2.39038792188999e-05
-1.17134333850179e-05
-8.31134864388762e-06
-2.55840834299345e-05
-2.61202731383916e-05
-1.99196452034628e-05
-4.47927606325902e-05
-3.20914587480035e-05
-3.45543541009584e-05
-2.15770821520837e-05
-1.76656276102798e-05
-2.79251848948509e-05
-1.22006618928348e-05
-3.44064146254783e-05
-1.89533885600165e-05
-3.77297919233506e-05
-2.90958541240133e-05
-4.71140727365363e-05
-2.73140427941825e-05
-3.491516559972e-05
-1.47481061174239e-05
-1.90916813438879e-05
-4.31348927146734e-05
-9.08805628969432e-06
-2.53176966733926e-05
-1.52563152153096e-05
-2.55262518499471e-05
-5.16567219896679e-06
-2.41164342547054e-05
-3.52569960205316e-05
-2.92676919438038e-05
-2.30885617655928e-05
-2.67460838708822e-05
-2.33672281728869e-05
-1.92615724347525e-05
-8.54290019539089e-06
-4.19784759071098e-05
-3.38942449602585e-05
-3.18596975132873e-05
-2.98721376779705e-05
-3.49695082373812e-05
-1.72931928435424e-05
-1.52654851056939e-05
-1.56074391351927e-05
-5.43455937827474e-06
-1.83316401776402e-05
2.275411669065e-06
2.4782903803221e-06
-2.99120316249642e-05
-2.28932262847612e-05
-1.39083350118817e-05
-2.45166607193543e-05
-2.45082609251553e-05
-1.07291695979607e-05
-2.30854661992892e-05
-1.11745628961212e-05
-1.69045049442812e-05
-7.43583790178273e-06
-1.46931060305663e-05
-2.71202919719341e-05
-2.67682356903607e-05
-2.83603097176641e-06
-2.22826490009185e-05
-9.29957583954428e-06
-4.30402730895929e-06
-3.53651261970593e-05
-5.9812735202487e-06
-1.93848896148622e-05
-1.91441425552239e-05
-1.70315995316519e-05
-1.89413170601967e-05
-2.577292452393e-05
-2.67786256377981e-05
-1.66250482704731e-05
-3.19921329446971e-05
-1.99158395907835e-05
-1.27249587466535e-05
-6.55567524751379e-07
-1.52517031084314e-05
-1.35391447958266e-05
-5.27912041916788e-06
-3.63061387880419e-05
-3.28014582531888e-05
-1.1679514564609e-05
-2.60829336122589e-05
-1.32499216207271e-05
-2.37860937318115e-05
-3.59292660974061e-05
-2.98780641514821e-05
-1.74409276810965e-05
-4.76550688585484e-06
-1.82397571552243e-05
-3.35297184269921e-05
-4.76438646035042e-05
-2.59261584049016e-05
1.46002907554594e-05
-2.56762060075815e-05
-2.95791650806539e-05
-6.68368957518543e-06
-1.08530564243715e-05
-4.34531476778742e-05
-2.04873657167767e-05
-1.85288585602461e-05
-1.023176823344e-05
-9.91422162254659e-06
-1.22416535197819e-05
-1.80271355327262e-05
-1.0898920166399e-05
-6.54127340643084e-06
-1.11384808072132e-05
-2.64993433880387e-05
-1.04887052361373e-05
-1.42213547946616e-05
-3.3081200263152e-06
-1.87840017446295e-05
-4.16123152992935e-05
-3.32718086005437e-05
-3.97518971047776e-07
-2.63221134792823e-05
-2.27427703241178e-05
-2.14195092398571e-05
-1.0158268357459e-05
9.73026885652598e-06
-3.32914068867979e-06
-2.1063383613229e-05
-1.48197283433233e-05
-1.89454868984596e-05
-3.58989112318513e-05
-3.24796840130186e-05
-1.16395151572516e-05
-3.08206798936796e-06
-2.120771478355e-05
-2.24575075957304e-05
-3.52608169213168e-05
-2.73615609876733e-05
-3.29531684186059e-05
-2.13165292877036e-05
-9.26705231706489e-06
-2.35329158020833e-05
-1.11348413954845e-05
-2.85732666041478e-06
-3.15028997448054e-06
-1.26119966465802e-05
-2.4911155932481e-05
-2.62236810914095e-05
-2.81408448595755e-05
-1.51967365805038e-05
-2.92472656139933e-05
-3.75420550259353e-05
-1.28809305683065e-05
-2.78666297535058e-05
-1.97399471356865e-05
-8.98633101371469e-06
-2.48175908814362e-05
4.34492528161155e-07
4.35222682717343e-07
-2.93465787166273e-05
-1.54609929895405e-05
-1.55354084278576e-05
-1.92680938078575e-05
-5.44210742577825e-06
-1.38785120441786e-05
-2.34628014241375e-05
-1.08503482090017e-05
-1.57873118289729e-05
-7.07808888613567e-06
-1.78336301664064e-05
-2.23594464125927e-05
-9.32071162463942e-06
-2.70596388350538e-05
-3.36487198520836e-05
-3.49274727046215e-05
-3.42731763573415e-05
-8.07951245324943e-06
-2.42667488614239e-05
-1.27426626647135e-05
-9.93661826415218e-06
-1.92602575666451e-05
-1.95371360767736e-05
-3.61900364663685e-06
-1.85457859136933e-05
-4.2332673504757e-05
-2.24943987990362e-05
-1.72218393102645e-05
-1.7551315886108e-05
-4.91817625118934e-05
-1.75333028171854e-05
-5.39360529275802e-06
-3.85679752584376e-05
-1.84828288704959e-05
-1.51321698786248e-05
-1.90312956284165e-05
-1.92443087155452e-05
-3.3893021927292e-05
-1.75634904822284e-05
5.05226571998375e-06
-1.70782577002957e-05
-1.30501180329917e-05
-3.75105390479192e-05
-1.02693886465679e-05
-6.4435112347662e-06
-6.39644030315189e-06
-1.30137103935904e-05
-1.32542210424549e-05
-1.61206580731237e-05
-1.73610423018626e-05
-2.47460919281606e-05
-2.37173224392661e-05
-1.54549357155979e-05
-2.02498657612275e-05
-4.9596127269729e-06
-1.44188424072669e-05
-1.49661384809332e-05
1.04463527560285e-06
-3.10640786219134e-05
-5.32658611659359e-06
-5.22622907394422e-06
-1.75782461077119e-06
-2.80596144145296e-05
-2.12499924694795e-05
4.90604393299635e-06
-7.65813220789036e-06
-3.00792001320399e-05
-1.88234917030736e-05
-3.47759493089053e-05
-4.13069282119345e-05
-1.81884491097369e-05
-1.74135919547736e-05
-6.69404493303496e-06
-2.21978631518151e-05
-1.38354519264635e-05
-2.89549831026626e-05
-3.69478312837942e-05
-1.42007684985277e-05
-5.36827604452392e-06
-2.17561524028217e-05
-8.10516667647622e-06
-1.688014949842e-05
-1.29020999604079e-05
-1.88412853257772e-05
-7.32549187028517e-06
-4.6385087246893e-06
5.59217403135967e-06
-5.59621657386599e-06
-3.03898339259958e-05
-4.22531192778776e-05
-2.82643996728852e-05
-1.70618807330203e-05
-9.59166229744876e-06
-2.83845695523422e-05
-1.44418642916604e-05
-1.58365810635192e-05
-3.04012730805646e-05
-2.47937548690353e-05
-1.78397351440998e-05
-2.16216316969954e-05
-5.21915548883533e-05
-1.44183401753299e-06
-8.49787609657539e-06
-4.81410834424527e-06
-4.37208232498438e-05
-2.73447359922834e-05
-9.91618698522342e-06
-5.0534289060231e-05
-4.28075887255915e-05
-7.05119889044103e-06
-5.2521798365438e-06
-9.6006600642254e-06
-3.37960963143772e-05
-1.93728781929735e-07
-4.70543119033968e-06
-1.91751805707028e-05
-1.29979581350169e-05
-3.00695533828575e-05
-3.26685838981133e-05
-2.28101597049353e-05
-2.47882717164158e-05
-2.01775474131538e-05
-3.12982950296044e-05
-3.32982700457354e-05
-2.01900652438268e-05
-1.57696328469655e-05
-2.15778375995558e-05
-1.73054877784922e-05
-2.68007563908534e-05
-2.39352369167199e-05
-1.14613521453191e-07
-1.70959635146863e-05
-2.23057091059255e-05
8.08259544586807e-06
-1.58569011683104e-05
-1.88443126498452e-05
-1.33276475519738e-05
-2.23913008964985e-05
-1.22418460241942e-05
-1.34579166715254e-05
-4.17851864412052e-07
-1.7306901821257e-05
-1.64025644283012e-05
-7.29329391490895e-06
-2.56886332815446e-05
-1.84467829238935e-05
-3.16537066130528e-06
5.59587477408459e-06
-2.6636887903778e-05
-6.42034512674625e-06
2.33808844284635e-06
8.11484566982628e-07
-4.16772634657629e-05
-1.25505225664327e-05
-3.24836430849308e-05
-3.57539693769025e-05
-1.64544704425495e-05
-3.00209955456108e-05
-3.62527804481762e-06
-1.70109745204587e-05
-1.52551900967132e-05
-2.08754962076447e-05
-2.66837752346584e-05
-2.19333562619438e-05
-1.85227613073812e-05
-1.40735058895016e-05
-2.44173846931342e-05
-5.06848833382269e-07
-3.96400840127709e-05
-2.75949643756257e-05
-4.00382312693809e-05
-2.1628661765718e-05
-2.11930269374802e-05
-2.45483371961108e-05
-2.55551844818488e-05
-2.23311076915493e-05
-1.55161942078958e-05
-2.08228730335022e-05
-7.91183143497123e-06
-3.84447921716517e-05
3.19085357278156e-07
-2.19365913178204e-05
-3.63909802583219e-05
-1.61494092738292e-05
-1.90339849372372e-05
-4.08516535636094e-05
-3.29342848730986e-05
-1.05816185465054e-05
-3.90679041847556e-05
-1.91439739190058e-05
-1.77147788368856e-05
-1.76845637002199e-05
-3.7802653962434e-05
-2.50988229606558e-05
-2.57733588191876e-05
-1.32845590368506e-05
-1.12529141562977e-05
-1.56522675254343e-05
-1.94654778585178e-05
-1.16674621978412e-05
-3.37628588528771e-06
-2.91782235614602e-05
-2.82044504628445e-05
-2.5931770985385e-05
-1.86315094497334e-05
-2.79925447108517e-05
-2.54407630361914e-05
-2.51902992583406e-05
-5.04214244283504e-05
-2.34369837258085e-05
-1.58323297404916e-05
-2.97690577613747e-06
-1.97761292037507e-05
-4.40343028025999e-05
-3.30015045733158e-05
-2.63290458242526e-05
-6.17285487011802e-06
-1.07821178866071e-05
-1.74242849142017e-05
-1.97717831250635e-05
-1.06363744384532e-05
-1.52641792438865e-05
6.68995578891583e-06
-1.85432977479128e-05
-1.65037069162437e-05
-6.91349248654655e-06
-4.51012133080118e-05
-2.80163324815349e-05
-2.73162823489465e-05
-1.83491624461759e-05
-3.73423913929278e-05
-1.97742076636378e-05
1.76275874856448e-05
-3.48586803914115e-05
-2.94615529368075e-05
-2.46435752603748e-05
-2.47387296755741e-05
-1.5418179331088e-05
-2.60768769078414e-06
-4.6271572211812e-05
8.8142479015223e-06
-1.94806809419518e-05
9.36719789566519e-06
-1.57425283928861e-05
-3.82442220254641e-05
-1.68865573238676e-05
-1.44454127491237e-05
-2.54192468972518e-05
-9.13764389295613e-06
-2.76114366295897e-05
-2.28709023921771e-05
-2.40690981975432e-05
-4.57595785280657e-05
-4.06941138289386e-05
-2.81346731712763e-05
-2.26649284677533e-05
-2.74690710542825e-05
-3.32075982698743e-05
-2.09081130013581e-05
-1.18399228909947e-05
-1.44468190874967e-05
-1.58621082636564e-05
-3.56034420396134e-05
-1.62649435372046e-05
-8.78108691194324e-06
-1.09100337534475e-05
-1.8400643662518e-05
-1.00585496536115e-05
-2.28319531728597e-05
-7.8016913649053e-06
-3.81156832280125e-05
-2.15647225235553e-05
-2.60066664143782e-05
-6.0354719424169e-05
-3.01995063570285e-05
-1.53242679826209e-05
-2.78089029691947e-05
-1.59277482366774e-05
-3.27969785730859e-05
-2.63636346297207e-05
-3.73068477447277e-05
-2.30904464747014e-05
-1.94677163101968e-05
-1.86174053995847e-05
-7.66795715102119e-06
-6.30172763493052e-07
-3.52095034095418e-05
-6.18594938232626e-06
-1.18175254271987e-05
1.53925359440759e-06
-1.75044564554775e-05
-2.43814543430571e-05
-1.4957254420687e-05
-1.08426561813321e-05
-2.45026243893426e-05
-1.51973085207217e-05
3.73479071253919e-06
-1.75399695418324e-06
-3.22942672337724e-05
2.31538302533528e-06
-1.13479805876848e-05
-2.34270742436183e-05
-2.09898354515033e-05
-3.3547537815513e-05
-2.44076725254123e-05
-2.23757633059856e-05
-4.72553479619846e-05
-2.81975305399042e-05
-2.911824251452e-05
-1.19621899183378e-05
-2.2483080422108e-05
-4.17020110714723e-05
-2.61851693676744e-05
-2.64556742589524e-05
-1.79652971277148e-05
-2.79694487957698e-05
-2.49805334113184e-05
-2.72532359062226e-05
-2.90314781427044e-05
-2.10021810122088e-05
-3.93185138538269e-05
-2.65276886030447e-05
-1.71482371372314e-05
-4.06436385278479e-05
-3.28175396215116e-05
-1.43026309764038e-05
-1.8661411747507e-05
-4.26509447032083e-05
6.74330477916639e-06
-3.78765188188594e-05
-1.95692790753894e-05
-2.31451626297721e-05
-2.89620451436796e-05
-2.77886373951064e-05
-3.85212344882821e-05
-2.86524140481817e-05
-2.0077668157801e-05
5.57956589533559e-07
-6.3376878983016e-06
-1.81479200398312e-05
-3.14089064534127e-05
-1.17118133674571e-05
-2.7131295556253e-05
-2.12052321383703e-05
-1.78688159358953e-05
-4.2170812661574e-05
-1.38372951150055e-05
-1.72206773624842e-05
-2.34292903335507e-05
-1.95859241244629e-05
-1.90821284989823e-05
-3.64196934835878e-05
-4.8068359863038e-05
-1.80157632110964e-05
-5.26028263286799e-05
-9.7050989498202e-06
-3.74965073202339e-05
-3.87965848657661e-05
-4.01851798607288e-05
-3.65697928778442e-05
-2.6704377725705e-05
-1.7271896321073e-05
-2.52978275805336e-05
-1.88887480381277e-05
-4.0097944136378e-05
-4.50826412651798e-06
-7.6810352699147e-06
-2.43406671424841e-05
-5.93406194075473e-06
-1.9111386832099e-05
-1.36540813564812e-05
-3.76053245467168e-05
-7.28753150837183e-06
-6.75993909242109e-06
-2.00815521675868e-05
-5.02367663423782e-06
6.69433959953578e-06
-2.1172996984717e-05
-1.64282614070773e-05
-6.87390218360994e-06
-1.90656249178173e-05
-1.19194869480027e-05
-4.20445436591522e-05
-4.37485787456143e-05
-3.38230272621285e-05
-1.6001327422297e-05
-7.95141632018139e-06
-2.48851477864538e-05
-3.42495857143228e-05
-1.50140623618156e-05
-6.58858183255871e-06
-2.3946177674731e-05
-1.1498155195146e-05
-9.7314198615329e-06
-1.90158429931816e-05
-1.76498566428297e-06
-2.6635472548885e-05
-3.57714319015995e-05
-3.25844526619418e-05
1.09463510677328e-05
-1.46218552188841e-05
-1.01523533690391e-05
-1.51674995609323e-05
-2.08839861032152e-05
-2.4089865352424e-05
-1.47778247179091e-05
-1.7165251795123e-05
-9.33984086705462e-06
-3.19431082030247e-05
-1.35326748711086e-05
-2.54978183447589e-05
-1.56938997297895e-05
-3.69629455439734e-05
-5.63829941073672e-05
-4.01713477233233e-06
-2.11599466261175e-05
-2.67553700121524e-05
-1.29088880018014e-05
-3.37064420840162e-05
-8.92934432880658e-06
-2.64023828438936e-05
-1.90793569311548e-05
5.65493568360325e-07
-2.65549530660901e-05
-1.02870763117182e-05
-1.67115913572775e-05
-4.0146437573728e-05
-2.44346924805454e-05
-1.41148328778553e-05
-4.647291102198e-05
-3.17810051748923e-05
-2.98701775902563e-05
-2.00885831282427e-05
-2.49647267519055e-05
-2.79310197814278e-05
-1.78918011808232e-05
-1.55282035997904e-05
-1.11419868025821e-05
-2.01160658456952e-05
-1.79237692283991e-05
-2.78556653413416e-05
-1.49085003409759e-05
-2.65359217005621e-05
-2.35018662911317e-05
-1.44301942951305e-05
-2.55473556137069e-05
-2.28235933006142e-05
-1.0319521917097e-05
-1.77990209816386e-05
-1.82288492653562e-05
-7.20027622318495e-06
-9.77397043607893e-06
-1.58354329945177e-05
-2.87045929543337e-05
-1.6069061114343e-05
-3.7560295497588e-05
-1.71482202150158e-05
-3.31400688071922e-05
-1.84798161613415e-05
-2.59598790168793e-05
-1.20853520468404e-05
-2.18422039249273e-05
1.42064747771659e-05
-1.4047190827218e-05
-2.17500742804104e-05
-2.48767675748589e-05
1.03776428947662e-06
-1.64983863094154e-05
-3.29631428517434e-05
-2.39386243682208e-05
-3.15074383818394e-05
-1.86759118547173e-05
-2.5462490803524e-05
-3.79620811752725e-05
-5.45558221474223e-06
7.28150085124656e-06
-2.77724399012186e-05
-2.17848771938169e-05
-3.87314373117136e-05
-2.62407188078479e-05
-1.85896926925159e-05
-1.26330918257221e-05
-2.67731001921981e-05
-1.29272354768143e-05
3.69804300499109e-06
-1.14389812679075e-05
-3.16600604532449e-05
-2.69712373696238e-05
-4.39835784952622e-05
-2.107949210286e-05
-1.27879994414255e-05
-3.2805759895108e-05
-1.41447038875139e-05
-1.38243200366349e-05
-3.90261934423431e-05
-3.75145097449553e-05
-1.68883903188225e-05
-4.2294800831019e-05
-1.84017734997364e-05
3.50266117131798e-06
-2.21872956244102e-05
-1.33951360917969e-05
-3.08812739199794e-06
-3.19535755640443e-05
-1.76107411114341e-05
-1.07496504285023e-05
-3.62865856983145e-05
-1.49098974356203e-05
-2.72922823215699e-05
-2.96057547750904e-05
-2.04331675917503e-05
-8.73386666407406e-06
-4.46494887194676e-05
-2.92221984338989e-05
-2.69703094155342e-05
-1.25838524054169e-05
-3.10820426370939e-05
-9.06407352271134e-06
-3.69857412125751e-05
-1.58086921110298e-05
1.05698890208006e-06
-2.71039748955769e-05
-1.89112473706705e-05
-6.409671157054e-06
-1.30887610986033e-05
-1.08638022668459e-05
-8.40225033945274e-06
-1.10815090943312e-06
-4.02442046956845e-05
-4.99327301252019e-05
-1.54242204618003e-05
-3.00597425883203e-05
-3.06786831140242e-05
-1.15564443440872e-05
-2.91169669436229e-05
-2.84832620292464e-05
-1.03754549576826e-05
-8.51133909033505e-06
-1.56339614860406e-05
-5.39798078725125e-06
-1.94659363671788e-05
-4.68938519065378e-06
-1.90574868596756e-05
8.3348839485573e-07
-1.98101970719671e-05
2.03493487551617e-07
-2.32768062752285e-05
-2.33366140384963e-05
-6.68777014671039e-06
-1.96847374486127e-05
-1.99356216404432e-05
-2.29071781569585e-05
8.74755654040042e-06
-2.98452593994211e-06
-2.85238386258555e-05
-3.1712963137269e-05
-3.66697717829303e-05
-2.4807492420208e-05
-1.62507153044027e-05
-4.9986096858993e-05
-1.88359772627781e-05
-2.25371216142086e-05
-2.98762603159245e-05
-2.382703224519e-05
-4.7318134612485e-05
-3.47042966421634e-05
-1.81539257776286e-05
-1.946500075538e-05
-1.9727369300708e-05
-3.84209358574432e-05
1.4767610622659e-05
9.45944577246827e-07
-2.41886623813908e-05
-4.37847429462494e-06
-1.2707850349206e-05
-2.15692775452101e-05
-1.37370474264115e-05
-1.24344169412438e-05
-3.49110051053547e-05
-2.88743387231598e-05
-3.24042045060842e-05
-2.89105954529633e-05
-1.94915227837309e-05
-2.65863947924523e-05
-2.09820492689167e-05
-1.38765570090836e-05
-1.26515691968004e-05
-1.43658360124792e-05
-1.15776173372526e-05
-3.80618497548117e-05
-1.73092993525846e-05
-1.85558244135443e-05
-3.17896206688633e-05
-1.49536648590688e-05
-1.93719946068703e-05
-1.8173939861128e-05
-1.59315856497031e-05
-4.12221298572416e-05
-1.03325371816795e-05
-3.36168144716046e-06
-1.42656155348046e-05
-2.2458241177857e-05
7.87544591899836e-08
-1.3510999815362e-05
-2.65346072711467e-05
-1.01141779737314e-05
-2.71103141654063e-05
-8.00996002196196e-06
-2.41427277667211e-05
-2.11907024033047e-06
-9.71111302013805e-06
-2.41650023218482e-05
-1.23073467324338e-05
-2.61306724721755e-05
-1.93062279102561e-05
-2.41463261110305e-05
-1.95426359663308e-05
6.82720327543454e-07
-2.72321806717069e-05
-2.99118718373139e-05
-6.99709556521475e-06
-7.92645665909502e-06
-1.70649058314962e-06
-1.04098785794703e-05
-7.29592647906913e-06
-3.68219838325718e-06
-1.73940257310095e-05
7.66022289527237e-06
-2.89590718783145e-05
-2.3524069682312e-05
-8.45196424062668e-06
-2.84569771016783e-05
-7.7721389964814e-06
-2.85401061379128e-05
-4.54831509493743e-05
-3.00883717121819e-05
-3.17237494802089e-05
-2.86830555095487e-05
-1.45091465066349e-05
-7.12749306127956e-06
-1.56359322542331e-05
-2.39616366605068e-05
-2.38275361656908e-05
-2.93802993259076e-05
2.50367992561922e-06
5.15936905758338e-06
-2.47183808222491e-05
-3.9286513531094e-05
-3.51438549156367e-05
-3.0087284656206e-05
-2.1017244411418e-05
-8.32079476125205e-06
-4.10072066630174e-05
-2.29852187883318e-05
-3.01526313541786e-05
-3.2510382986374e-05
-5.783746890138e-06
5.23152064106293e-06
-1.43496322531624e-05
-3.30212190195148e-05
-2.87526702185537e-06
-9.20897635120402e-06
-3.908516362199e-05
-6.08808641572643e-06
-2.9706320640145e-05
-6.84208766804384e-06
-3.7496297021546e-05
1.2779912051967e-06
-2.80689114604249e-05
-3.64728586366194e-05
-2.89199673752136e-05
-1.89656356462844e-05
-6.76905830858648e-06
-2.45000233609492e-05
-2.03950567956428e-05
-3.83956223832848e-05
-2.12976093320455e-05
-1.78092407069796e-05
-2.52459778517057e-05
-1.59413585775238e-05
-3.07770847486191e-05
-3.93316434066441e-05
-2.6084275657515e-05
-4.42851506412523e-05
-2.78724391673901e-05
-1.82395279910008e-05
4.46833325324285e-06
-3.78537921612966e-05
-9.18341122146906e-06
-3.52031039102837e-06
-9.97579775781826e-06
-1.93933230991906e-05
-7.42734255894271e-06
-1.9586002499784e-05
-3.12574565055549e-05
2.60430728016602e-06
-3.51355325678987e-05
-3.05067743539743e-05
-2.03144988815659e-05
2.56334884331642e-06
-1.3391541708941e-05
-1.45035548745747e-05
-3.58869792007979e-05
-4.05114030472429e-05
-9.00349869242191e-06
-2.61638178645205e-05
-1.83486739226144e-05
-3.61576598313244e-05
-1.68286263164064e-05
-7.33728990903547e-06
-3.11912735748852e-05
-2.86450072469498e-05
-3.74103938053965e-06
-1.99053598937315e-05
-2.20389894555532e-05
-1.94776021266815e-05
-2.32106168012865e-05
-3.012107521945e-05
-3.75003724128299e-05
-4.14662681284765e-05
-2.2190743575857e-05
-1.65886238929664e-05
-1.37082560553656e-05
-2.52795464207223e-06
-1.8685115907951e-05
-5.27775928381942e-05
-2.63467483700187e-05
-1.62574870396037e-05
-3.87284627044214e-05
-1.38093591109929e-05
-2.94330008333762e-05
-3.03504144736824e-06
-9.7304901164029e-06
-5.93623080630151e-06
-2.40180045844634e-05
-4.48996751084295e-05
-4.72041190853875e-05
-1.42749339396094e-05
-1.80750834865439e-05
-2.48284423990763e-05
-3.51388855613559e-05
-2.36298385949428e-05
-1.75677244324693e-05
-1.08179572526433e-05
-2.85562448666104e-05
-1.36774006817353e-05
-1.9102743561607e-05
-3.85170185763343e-05
-3.86635606068244e-06
-1.55508342414707e-05
-2.07653035165137e-05
-1.51226249486679e-05
-4.20200151458672e-05
-1.84414629417252e-05
-2.46752137201181e-05
-3.61917910384959e-05
-1.29617421974387e-05
-6.02341516202085e-06
-5.77703939369851e-06
-1.63476860438747e-05
-2.89055104492485e-06
-9.12757321818832e-06
1.94058571399305e-06
-1.84496874645624e-05
-3.14312115419852e-05
-1.77057577606764e-05
-2.21421643057993e-05
-5.11332176045072e-06
-5.71029061377706e-06
-1.7305795079054e-05
-1.60339833816769e-05
-1.37447334858033e-05
-7.84390018248107e-06
-3.18051962919677e-05
-4.74393987981161e-06
-4.11880504676949e-06
-2.58637593585904e-05
-1.92532424931184e-05
-2.64940566097684e-05
-1.20598113596508e-05
-2.24326699520789e-05
-3.8310505761684e-05
4.4478667575926e-06
-4.04658832330387e-05
-9.65577816056319e-06
-2.11775604272866e-05
-1.25862680779503e-05
-1.89624296832526e-05
-7.79369961786094e-06
-2.5930398886913e-05
-1.021487431177e-05
-1.4966448408426e-05
-2.27629185334659e-05
-2.77789947399317e-05
-1.27859245906299e-05
-1.53715524415356e-05
-2.52541689933101e-05
-2.92471129640036e-05
-1.15516698381911e-05
-8.84370242757528e-06
-1.14721664010779e-05
-1.26439668838523e-05
-3.90869688847254e-05
-2.26333524104547e-05
-2.12648566884749e-05
-2.52633842231575e-05
-2.61020953834878e-05
-1.8701781398646e-05
-1.04078216926612e-05
-2.93546673042111e-05
-1.89402129896988e-05
-2.41501962157973e-05
-1.63387013617592e-05
-3.23084297654032e-05
-2.38216792128765e-05
-3.94618820365393e-05
-1.08047748571951e-05
-1.51281012080582e-05
-1.66556592162965e-05
-1.75879007491697e-05
-2.54931549571283e-05
-1.64441268783238e-05
-3.43079460936868e-05
-1.57551007647501e-06
-2.77297732042899e-05
-1.95476575931894e-05
-2.6659399604069e-05
-3.04638097107246e-05
-1.96157705293756e-05
-1.49301441102455e-05
-8.08721413420128e-07
-8.80049311632582e-07
-3.04179285362373e-06
-2.60409918740092e-05
-2.30540194466358e-05
-1.24813585827355e-05
-3.18120890622591e-05
-2.13035640701915e-05
-1.68344421255963e-05
-4.41367724921281e-05
-3.07849277501893e-05
-2.77597766984259e-05
-3.68518160976181e-05
-2.02181791305452e-05
-2.43653207166027e-05
-2.411807088645e-05
-2.66296143701641e-05
-1.74803894546777e-05
-1.11639388124809e-05
-1.54919340615573e-05
6.47434811649933e-06
-1.67075462956094e-05
-2.48881971110861e-05
-1.88561460854354e-05
-3.30081610280208e-05
-2.18156211613824e-05
-2.47072664150378e-05
-2.13929131629668e-05
-1.7205821967332e-05
-2.83528095538291e-05
-2.77631529942032e-05
-3.53057752021859e-05
-2.60046554787781e-05
-1.29659035654456e-05
-1.2054364515096e-05
-2.71087755689203e-05
-9.81102941262299e-06
-2.72746184227798e-05
-1.93505691878304e-05
-9.45212171606088e-06
-1.31450937981451e-05
-1.13951461874666e-05
-1.97604166983303e-05
1.30611192765786e-05
-1.30918682598555e-05
-1.55355605048759e-05
-1.65067267497767e-05
-1.75078295148244e-05
-3.36871308428658e-05
-1.9783785733357e-05
-2.63097763879384e-05
-6.00105511533341e-06
-1.71372699972795e-05
-2.45241401868848e-05
-1.72751990907188e-05
5.73194954325161e-06
-3.05120101943939e-05
-2.39149779932958e-05
-3.07481958632747e-05
-3.47814046128673e-05
-2.02627938888818e-05
-5.56464460720678e-05
-2.62925476052034e-05
-2.03543047462989e-05
-2.71461895837858e-05
-2.08004526314754e-05
-2.13265336315577e-05
-1.38215549082686e-05
-3.65090520486018e-05
-2.03319547078037e-05
-2.19412829578717e-05
-3.40667589243154e-05
-6.38211610010299e-06
5.08673694603833e-06
-5.58437110282706e-06
-2.05271165001854e-05
-2.01667605169022e-05
-3.22918373313512e-05
-2.6587341241361e-05
1.5625635049237e-06
-4.18900015754516e-05
-2.1280618580517e-05
-1.73083113691213e-05
-2.16688327167529e-05
-2.70255195981635e-05
-1.09893905183742e-05
-3.89494218985022e-05
-6.65536968756943e-07
-1.57382676932263e-05
-4.40204145456562e-05
6.61491469027114e-07
9.60217888203451e-06
-1.36485230889956e-05
-2.98526116816241e-05
-1.81426706431408e-05
-2.05447877964508e-05
-1.21278858842835e-05
-1.03326616675362e-05
-2.17315471842341e-05
1.7404108103478e-06
-6.25842198732722e-06
1.53018730393225e-06
-1.70320811111077e-05
-9.42305983190147e-06
-2.26263491853136e-05
5.86921616168822e-06
-1.73436267877713e-05
-3.1780902793956e-05
-1.16894995702853e-05
-3.80926425290303e-06
-3.13336685013088e-05
-4.19665636617677e-05
-5.73680964621185e-06
-1.58930630189994e-05
3.79184648133505e-06
-7.75016123455395e-06
-1.55392760601525e-05
-4.36912121638394e-05
-2.44683331161389e-05
-2.90233085642554e-05
-6.61497502393962e-06
-2.48457294873185e-05
-1.64547424524137e-05
7.81372132746708e-06
-2.00092598058348e-05
-3.85227814471581e-05
-2.14184763868462e-05
-2.20710653683926e-05
-2.61938480982683e-05
-4.41283623980307e-05
-1.45427365396378e-05
-5.61354266009103e-07
-2.67084389355808e-05
-1.86327979639118e-05
-2.07521587426994e-05
-7.97341530147831e-07
-3.36029429728379e-05
-2.07182647409751e-05
-2.87954820768937e-05
-1.8340092442838e-05
-3.98573831915533e-06
-1.37610561059297e-05
-3.94158596355859e-05
-3.78567217597875e-05
-9.33434099050948e-06
-3.80650934682468e-05
-3.63140145895626e-05
-2.80553319201074e-05
-5.06991114284282e-06
-2.08326530476157e-05
-2.93999344347142e-05
4.1972380818422e-07
-6.74889963604191e-06
-5.73045146066549e-05
-3.7727417500747e-05
-3.00191673733842e-06
-2.14351449928543e-05
-1.08636739401674e-05
-3.22435652897241e-05
-2.54329665675585e-05
-6.61022254362531e-06
-1.74123427473744e-05
-2.14752798836272e-05
-1.70319983270963e-05
-2.20371932332853e-05
-3.22178753330753e-05
-4.37523130673764e-05
-2.30162171982715e-05
-1.26545510281546e-05
-5.46781135322946e-06
-2.35768460736833e-05
-1.48347495429988e-05
-1.30341741007168e-05
-1.23503827470528e-05
-1.33230381836274e-05
-3.13738232691422e-05
-3.64896114113447e-05
-2.73382747117762e-05
-1.62490521195897e-05
-2.79974247658416e-05
-1.82296205249137e-05
-1.49986999825475e-05
-5.77738245344347e-06
-7.40443747625162e-06
-1.93617280807646e-05
-6.15205456894426e-06
-2.1416447980162e-05
-3.43431338326666e-06
-1.35448875110686e-05
-1.83129220412319e-05
-4.36198186859945e-06
-1.99480022924316e-05
-1.20301479964374e-05
-1.03702433972841e-05
-2.42176169907025e-05
-3.06289974557655e-05
-3.58178316319573e-05
-7.90597809080373e-06
-1.96193925551058e-05
-4.78028528671537e-06
-3.11967550563206e-05
-2.05327905870455e-05
-1.14924181390147e-05
-1.85013910487186e-05
-1.76990844262843e-05
-1.36044662980914e-05
-1.43980465297954e-05
-4.71905894977642e-06
-4.71701927311755e-05
-2.58419450582192e-05
-4.06517383443736e-05
-9.9866577912921e-06
-1.55387886595501e-05
-1.72907854022047e-05
-3.04680599392607e-05
-2.55497121925985e-05
-8.12387771261848e-06
-3.21841401859715e-05
-2.22413685243567e-05
-2.87167123437934e-05
-3.13654742413056e-05
-1.62647063833214e-05
-3.32846780029918e-05
-2.78435883931827e-05
-2.50638857492958e-05
-1.63513819315619e-05
-1.2378905095708e-05
-3.95654986258784e-05
-3.03182397169971e-05
1.39074214657273e-06
-1.06197492389024e-05
-1.43237721100469e-05
-2.81063846655292e-05
-2.03814797322366e-05
-3.36214787225756e-05
-2.42383706078151e-05
-1.95716495397919e-05
-2.95587854173479e-05
-3.07610098854611e-05
-3.27150697903309e-05
-4.74171551592267e-06
-4.1786426237037e-06
-1.83797642047155e-05
-2.21887356571717e-05
-2.37062490851965e-05
-3.11023319959828e-05
-3.71757038367225e-05
-2.63879387517956e-05
-2.615931982867e-05
-2.26363714893886e-05
-1.03301944251272e-05
-8.53594265119212e-06
-2.19896757572701e-05
-5.0585889021623e-05
-2.63448196156862e-05
-3.15549242246518e-05
-1.08243353082562e-05
-2.47002406603877e-05
-1.56246969954453e-05
-1.63418232431434e-05
-2.10500724252083e-05
-2.30115540981277e-05
-1.10247931907438e-05
1.94164120922509e-06
-3.26633620132619e-05
-2.20070323640186e-05
1.04612265120278e-05
-1.86438585673093e-05
-8.23556468967581e-06
-1.07373790922333e-05
-8.12928980977244e-06
-3.59458441036202e-05
-2.1513643256784e-05
6.25263455680287e-06
-1.2895931031508e-05
-7.40980372087972e-06
-1.61897154882051e-05
-2.73544153602742e-05
-2.51997272751978e-05
-3.13420568819342e-08
-3.09857410508119e-05
-2.85772047985468e-05
-2.84889950795771e-05
-2.48207699187214e-05
-1.61040108557692e-05
-2.28092421489486e-05
-9.02898199420793e-06
-2.60946559013726e-05
-1.56621275617574e-05
-2.34493895491022e-05
-4.74270823692145e-05
-2.61947775930545e-05
-7.87408869709128e-07
-2.24417416006874e-05
-6.53058525169966e-06
-2.65995114915253e-05
-2.54073387897607e-05
-1.24468270007636e-05
-7.81073397595783e-06
-1.27482331750592e-05
-2.16787818951489e-05
-2.15480105469923e-05
-3.12722098575396e-05
-5.08077357848102e-05
-2.58244423085904e-05
-2.02112471996025e-05
-3.14593901578129e-05
-1.30825725706131e-05
-2.56523952894143e-05
-4.52381147763953e-06
-2.79675133277113e-05
-3.29853865951635e-05
-2.57433589734549e-05
-8.58579229503579e-07
-2.17176563319361e-05
-9.65222011872308e-06
-4.6212155313465e-06
-2.19422083216812e-05
-2.61511647299943e-05
-2.19455641101896e-05
-1.55035858374263e-05
-2.46621261972e-05
-2.3112718881978e-05
-3.0689700399727e-05
-2.69602818316084e-05
-1.30508889237248e-05
-3.70654327493545e-06
-2.8180550099016e-05
-1.94482644682729e-05
-1.49599906595289e-05
-2.04190709624357e-05
-2.27873541628748e-05
-1.54366826728492e-05
-1.413313209718e-05
-3.20364268923402e-05
-2.33066241773464e-05
-1.42270714880827e-05
-2.78146256037331e-05
-2.57767503891317e-05
-2.25634237339178e-05
-2.73218848197066e-05
-3.04431170521334e-05
-7.00493300354657e-06
-1.78868847673965e-05
-2.05290342054054e-05
2.43167748361733e-06
-7.12701249728926e-06
-2.46653675708e-05
5.86459623800149e-06
2.11816706259894e-06
-9.79867038900433e-06
8.22563938171212e-07
-1.82078553760009e-05
-3.04983118449804e-05
-2.88855748335978e-05
-2.05183775646531e-05
-2.30856900022959e-05
-3.1578857532384e-06
-4.9049801768745e-05
-2.60511450500232e-05
-2.13154112196658e-05
-1.22593860261207e-06
-1.24187338070093e-05
-1.80156858724937e-05
-2.63986109971311e-05
-7.89413791726258e-07
-3.79069466268096e-05
-1.98738810594242e-06
-7.28044916204262e-06
-1.15692592751852e-05
-2.79388738156193e-05
-2.50291616081526e-05
-1.26817955357857e-05
-8.94447605846405e-06
-1.60293396935251e-05
-3.09422725253166e-06
-2.17589295092439e-05
-3.21771564882882e-05
5.13803509322569e-06
-2.89349230986707e-05
-1.98243271527293e-05
-4.00193620495898e-05
-2.79581723793797e-05
-2.17039482857693e-05
-6.24401601289528e-06
-1.46287413761036e-05
-2.50004541986854e-05
-3.27469629621629e-05
-2.44263214331662e-05
1.09251683457837e-05
-2.83757006511033e-05
-2.11340324429283e-05
-1.8871487918268e-05
-3.08593590648025e-05
4.79309051031341e-06
-8.88876192768638e-06
-3.07337469612889e-05
-2.02869289689425e-05
-2.48075159590756e-05
-4.38935505079028e-06
-1.10852992759191e-05
-4.32210226616229e-05
-2.95385971586026e-05
-3.04125112520092e-05
-2.2660660365378e-05
-1.61767208751712e-05
-2.38355767202654e-05
-3.731278787597e-05
-2.96354423923762e-05
-2.78924391823253e-05
-3.29459715237632e-05
-3.81480908271107e-05
-4.73974223216839e-05
-3.08817243443922e-05
-3.04804442656571e-05
-6.82367254458227e-06
-2.91054885860481e-05
-2.88633643956888e-05
-1.87898126308399e-05
-4.12518285501458e-05
-1.95091260914878e-05
-3.07314465373502e-05
-4.07466812668648e-05
-3.57067839670524e-05
-2.42172576394167e-05
-1.92523288480582e-05
-7.06200101034439e-07
8.28176943555963e-06
-3.57175389926863e-05
-3.04537500994491e-05
-2.20921971385243e-06
-1.8606764058592e-05
-2.84724620247849e-05
-1.67183420441856e-05
-1.75480394672209e-05
-3.57881828503083e-05
-6.85471517372755e-06
-2.30118262319232e-06
-3.78918307466213e-05
-2.53774659687549e-05
-1.14531930442758e-06
-2.26451066951881e-05
-3.65734807241124e-05
-3.86446933202857e-05
-1.49792797283613e-05
-1.88158663038286e-05
-1.51750677135505e-05
-1.25335818968009e-06
-1.6096508955307e-05
-1.60792826586359e-05
3.09287291040983e-06
-2.66528449730034e-05
-3.64352525561883e-05
-3.6377418401263e-05
-3.56115848123887e-05
-2.89529027045112e-05
-3.87919636800271e-05
-2.43497867663071e-05
-1.93286845636383e-05
-1.83879342218845e-05
-3.80623242755881e-05
-8.39459895675693e-06
-4.08423175118308e-05
-1.32960434276722e-05
-2.29385717705519e-05
-3.0290658059434e-06
-1.91758085288791e-05
-2.837546777672e-05
-2.97430001357708e-05
-2.50719147843798e-05
-2.46162532131511e-05
-1.9921642842183e-05
-1.57927676422567e-05
-1.45569133871945e-05
-2.69837282353763e-05
-9.95993867164718e-06
-1.49211908258422e-06
-1.51406395804956e-05
-3.20406684638288e-05
1.35724203744308e-06
-1.85858474416814e-05
-1.32535135086148e-05
-7.49923395015175e-06
-6.21325361464253e-06
-3.84005421835523e-05
-1.54713667036581e-05
-4.6543836239349e-05
-9.75540102909376e-06
-2.8651648941828e-05
-1.36193510420827e-05
7.23519458859838e-06
-1.88312661619538e-05
-3.0289474185461e-06
-1.95458726196897e-05
-4.20673073455037e-05
-2.61669604406616e-05
-1.68024379265373e-05
-2.26794894702489e-05
1.72537632593138e-06
1.38892182343526e-06
-1.9096262711716e-05
-1.27089195084663e-05
-5.23823305882563e-06
-2.69890706100388e-05
-2.55804340320877e-05
-2.87132720197369e-05
-2.33079118512843e-05
-1.90056177481169e-05
-2.94480826975208e-05
-1.25070056752574e-05
-2.3280992258999e-05
-2.04705023519271e-05
-3.32921046137482e-05
-6.45684161242945e-06
-3.51321058146971e-05
-2.70654657674605e-05
-1.42821421855704e-05
-1.44970978494044e-05
-1.67630346347692e-05
-3.23007259261795e-05
-2.08810539617134e-05
-1.04225132848796e-05
3.88059814115932e-06
-1.87761005222153e-05
-3.12268816664605e-05
-3.85258748858124e-05
-1.51120760222934e-05
-1.84152392638792e-06
-1.49182548836708e-05
-2.61664468119032e-05
1.58410454335905e-07
-1.15551412049895e-05
-6.08765759713501e-06
-4.25855180040261e-05
-1.95371417045265e-05
-2.61979785967875e-05
-2.51539523071128e-05
-5.50083869976844e-05
-1.73837444627517e-05
-4.79724163549538e-06
-3.0297950313702e-05
6.75299324374565e-06
-2.24045708530186e-05
-2.59791472648518e-05
-3.29740916729989e-05
-1.51714672198229e-06
-7.40804573814524e-06
-1.56169876130809e-05
1.26022960289893e-05
-3.83035812872098e-05
-2.1416975849008e-05
-2.67053839276068e-05
-3.31261316118804e-05
-3.27810155472181e-05
-3.82482311969352e-05
-2.48622116129669e-05
5.73721727566557e-06
-3.73689935922939e-05
-9.55433236805778e-07
-1.91232859860665e-05
-5.09468058792375e-05
-1.9513698787476e-06
-2.04269233162975e-05
4.01964203091359e-06
-8.46809199776478e-06
-1.72269981347989e-05
-1.93464260081036e-05
-3.01949874954063e-05
-3.79586866523587e-05
-6.521984125721e-06
-2.30649601188481e-05
-3.27523097845874e-05
-1.7382773114162e-05
-2.37766261428753e-05
-9.01699466519087e-07
-3.49820894367148e-06
-2.62607781548727e-05
-2.35382955176131e-05
-2.95901548036597e-05
-2.37878264104896e-05
-2.05312950911816e-05
-1.01090634217024e-05
-6.84883377861572e-06
-1.08128082487349e-05
-3.26304208524956e-05
-4.30918220960454e-05
-2.40574117815293e-06
-5.05110001893939e-07
-2.65057783786982e-05
1.23758690896506e-06
-9.64807307473786e-06
-2.53119154239033e-05
9.1102296300371e-06
-2.17992525916929e-05
-3.86750574087674e-06
-2.12014868383818e-05
-2.07239292319574e-05
2.45768427809047e-06
2.09979555662859e-06
-8.78802481867507e-06
-2.07136401933653e-05
-7.38658490741502e-06
6.24678598644248e-06
-1.26858456159405e-05
-3.18296113356647e-05
-4.215429873607e-05
-3.83571273547235e-05
-1.42955186118644e-05
-2.66423859077865e-05
-2.39394980824745e-05
-1.50861048627446e-05
-2.46893139977067e-05
-1.94440382080505e-05
-3.02395299997142e-05
-3.8197505582048e-05
-1.91489621705594e-05
-2.17622876365565e-05
-1.06898185686049e-05
-1.60390122099364e-05
-3.09500719050601e-06
-3.12126887676168e-06
-1.20208774861219e-05
-2.67300988067095e-05
-1.75535913477373e-05
-3.7805171519826e-05
-2.39437294758515e-05
-4.05444458849553e-05
-2.30870155306743e-05
-3.10593539749465e-05
-1.88605648441027e-05
-2.50547464017512e-05
-5.30509702960878e-06
-3.07823388808301e-05
-4.04275923393386e-05
-4.40746993396713e-05
-1.56887913960389e-05
-1.23967894372868e-05
-5.55059454994629e-06
-9.52478515580166e-06
-8.79598191357195e-06
-1.2825440792091e-05
-3.16444398400826e-05
-2.2243635334655e-05
-1.68208046131412e-05
-3.15679618089765e-05
-2.52503518797143e-05
-8.23935743150335e-06
-3.03677652741029e-06
-1.15869750195495e-05
-1.60634653091592e-05
-3.6968452862371e-06
-1.12153008370717e-05
-3.063028412768e-05
-4.49454464082021e-05
-1.32133130946967e-05
-2.82623821293314e-05
-7.10317276367078e-06
-4.21481712883385e-05
-3.3812457712673e-05
-4.61260671274331e-05
-1.47980911338968e-05
-3.91804253414534e-05
-2.17931861726635e-05
-1.1151108068856e-05
-4.24214556532085e-06
-4.31036424021578e-05
-3.0464606374254e-05
-1.71266090053285e-06
-3.52229170261371e-05
-2.45824424298212e-05
-2.34770679223936e-05
-3.21344104231296e-05
-2.40221087452146e-05
-5.91218537262401e-06
-1.54477940445974e-05
-1.24328779933824e-05
-3.43945042899425e-05
-3.02377704092483e-05
-2.74249496446911e-05
-1.86316265034015e-05
-4.48459498729303e-05
-2.14225507071184e-05
-2.2635576278081e-05
-1.38857688374214e-05
-4.59682882565e-05
-1.92334654819435e-05
-4.1442168618305e-05
-1.51729117432999e-05
-2.65792394351685e-05
-2.82710946292145e-05
-2.22144287659674e-05
-6.40898923960884e-06
-3.4449985449071e-05
-1.43788545101865e-05
-7.93963472318344e-06
-2.99216434344469e-05
-1.64435338293571e-05
-1.59157528947576e-05
-7.63790525767867e-06
-6.6739458880054e-06
-3.99251314937724e-05
-3.66622054193902e-05
-3.10411820836999e-05
-2.549256272102e-05
-2.39873496146481e-05
-3.81285490934914e-06
-2.53862710540982e-05
-1.85182463555576e-05
-3.53809606874227e-05
-2.84074337379009e-05
-1.62116503972886e-05
-1.66942193171303e-05
-2.54983318406288e-05
-1.63765477748425e-05
-1.37092000047692e-05
-2.35176831087229e-05
-1.50663942835576e-05
1.03308563419274e-05
-1.19095315550582e-05
-9.11645110826564e-06
-5.66610532240555e-06
-2.98897760302133e-07
-2.20552786819816e-05
-2.8229625435151e-05
-1.9866956844638e-05
-3.03495019416923e-05
-1.82359871652617e-05
-3.76421429928662e-05
-1.43024692924028e-05
-2.64111630945314e-05
-1.65361086857131e-05
-3.39378097010288e-05
2.94939925595595e-06
-2.74589197569138e-05
-3.47997702720795e-05
-3.56365612658469e-05
-4.14461274170197e-05
-2.27571357569761e-05
-2.76364500070688e-05
-1.29893917212752e-05
-8.97707498110222e-08
2.43699787236806e-06
-1.60921522029213e-05
1.22899804797923e-06
-2.86132857119696e-05
-5.7727255353382e-06
-1.5630507204993e-05
-1.73990171943864e-05
-2.36046417094896e-05
-1.43667285212642e-05
-9.35308960109644e-06
-3.34195317838367e-05
-1.98038912760463e-05
-3.71230516317533e-05
2.83504821268716e-06
-2.01033871524299e-05
-4.16006816617499e-06
-1.47317670112151e-05
-1.93632179687796e-05
-1.9325826889436e-05
-3.45609626265928e-05
-1.21200007082516e-05
-4.04118828666522e-05
-1.57832229990769e-05
-2.02832539132906e-05
-2.39442645529848e-07
-8.66712103204154e-06
-4.33929263233313e-05
-1.00194742216922e-05
-1.38115627539369e-05
1.34436134598902e-06
-2.22200289602647e-05
-1.70672674691567e-05
-2.37517897550366e-05
-2.12979127593254e-05
-8.75065887876192e-06
-1.10754303800351e-05
-2.1529810854684e-05
-3.89845247529662e-05
-2.51476216546757e-05
-2.27250647062967e-05
2.62866130814466e-06
-4.09321190311693e-05
-7.20935315132385e-06
-4.08592352005745e-05
-3.67401531843732e-05
-9.38206542776262e-06
-2.44591211969759e-05
-3.56873305234038e-05
-9.98820956151169e-06
-2.87357784970999e-05
-8.48385957771268e-06
-2.63676421274468e-05
-8.42905978990921e-06
-3.99015273562025e-05
-4.60354321057853e-06
-9.20160203617844e-06
-3.02907888368592e-05
-1.90798022571723e-05
-6.3930640217648e-07
-1.85761133650034e-05
-2.21339589277966e-05
-3.09513276860772e-05
-2.45786460918129e-05
-4.66898050560558e-05
-3.13273303926948e-05
-2.51444119134021e-05
-2.32171443452525e-05
-7.34975315596905e-06
-3.23658073844463e-05
-3.31927679581408e-05
-3.00117836412923e-05
-1.66673604150444e-05
-2.99576390956128e-05
-1.84228761382408e-05
-1.60069355183681e-05
-7.46049032569521e-07
-2.10189839153248e-05
-1.29297982180703e-05
-2.49931834795539e-05
-4.76689981986506e-05
-3.07222497608418e-05
-2.80803443392244e-05
-2.38623373289839e-05
-4.89690014787884e-06
-2.11036992673375e-05
-1.08624992775234e-05
-1.7393987132869e-05
-1.67265844218845e-05
-1.37486468376451e-05
-4.77346663234543e-06
-3.47366687494547e-05
-3.56729101766191e-05
-2.12703991108617e-05
-3.57430362988781e-05
-3.80941730545018e-05
-2.54696388467632e-05
-3.90413749901497e-05
-4.63671202943989e-05
-5.95160283492137e-06
-2.20160516615559e-05
-1.23495432052763e-05
-4.0235786188022e-05
-1.40677558263406e-05
-2.24672472130944e-05
-1.21279600927611e-05
-9.30476726846627e-06
-3.23082237921648e-05
-2.57481146808184e-05
-1.42698363800942e-05
-1.55261582889239e-05
-2.18798704606864e-05
-1.24099750390347e-05
-4.26399095008087e-05
-2.52192359321935e-05
-2.8123437668027e-05
-2.32410839556474e-05
-2.83960059152877e-05
-3.23848991050526e-05
-2.52650085949172e-05
-4.49040228381024e-05
-2.83978240309339e-05
9.62117053207674e-07
-2.8147386526298e-05
-2.91685550878924e-05
-2.61250655075025e-05
-7.38849276564536e-06
-1.40585654513717e-05
-2.39151171827153e-05
8.12332497036345e-06
-1.69709256696571e-05
-1.32272512721286e-05
-7.0787726331083e-06
-2.24879104803529e-05
-1.08122718150662e-05
-1.44895083611825e-05
-1.51477384552556e-05
7.51012960769818e-06
-2.04342044156922e-05
-3.42662067627131e-05
-2.94281562670486e-05
-1.8113395594072e-05
-2.61906295847248e-05
-1.05831096807928e-05
-2.32769755949714e-05
-2.11793064881275e-05
-4.39866934270832e-05
-1.63147961662276e-05
-4.36819723281809e-05
-1.8672310716508e-05
-1.18304014489763e-05
3.1621006173784e-06
-1.04162138345175e-05
-1.50174937550569e-05
-2.01254431695751e-05
-1.92096800756925e-05
-2.8183176405951e-06
-8.44999981018692e-06
-1.76705767119544e-05
-1.86988692231266e-05
-3.58797422336865e-05
-2.18875631384595e-05
-4.34245183171528e-05
-1.89316688442895e-05
-1.16558811715159e-05
-1.1037130438325e-05
-2.73357889702368e-05
-4.91047884212135e-05
-3.37699232645311e-05
-1.23820299181312e-05
-1.12483898355288e-05
-3.27818413874511e-05
-4.00964933282343e-05
-2.19452222097543e-05
-2.62341698424818e-05
-1.95485139326703e-05
-3.39587054663552e-05
-3.45220193819666e-05
-2.79905086889672e-05
-1.79020517263606e-05
-1.70526427457789e-05
-1.38517032439842e-05
-1.98555546148823e-05
-2.21759191385651e-05
-2.96211961353247e-05
-2.09645118164272e-05
-2.31539858370572e-05
-2.81991505809993e-05
-3.4177955486375e-05
-3.38854001718242e-05
-2.92536317877236e-05
-3.06415256247823e-05
-2.13306362801026e-05
-2.20204284724544e-05
-2.45820689022915e-05
-1.31706572053805e-05
-1.05555591807545e-05
-1.566980835447e-05
-2.26009019126325e-05
-3.98912544132549e-05
-1.31277826608254e-05
-1.74071291285208e-05
-5.04121194604051e-05
-3.46131386433942e-05
-1.47609016800016e-05
-3.26766583312401e-05
-2.08821679602876e-05
-1.00256313676112e-05
-3.63838007293848e-05
-3.87929252786787e-05
-9.80083106906096e-06
-5.32781367450079e-05
-2.228726969595e-05
-2.5814597204074e-05
-1.89453899488436e-05
-1.62039723313244e-05
-1.32704580750272e-05
-2.79493142385098e-05
-1.35221797072787e-05
-2.93524093416009e-05
-2.94437248332249e-05
-4.19621949500825e-05
-1.62227302941617e-05
-2.36446064331283e-05
-3.27644072809129e-05
-3.18063119974454e-06
-2.69431956395797e-05
-2.09178122674618e-05
-3.6154964067946e-05
-4.427900384466e-06
-4.06804522734944e-05
-4.74367375571886e-06
-5.41088512245628e-06
-2.12602902028146e-05
-1.05324494489701e-05
-2.83873929185491e-05
-2.06744957456774e-05
-2.20753961449359e-05
-2.103719298373e-05
-3.42740937641054e-05
-6.67883005645323e-06
2.31881933115212e-06
-2.23351394785415e-05
-3.07222227367688e-05
-3.61143044138049e-05
-3.44613965465222e-05
-3.2696289275412e-05
-1.35556444294793e-05
-2.87681474466824e-05
-7.23124681665067e-06
-3.4155531354196e-05
-2.0291556800062e-05
-2.32503559408358e-06
-2.99634306528634e-05
5.42747447357232e-06
-3.96774097591259e-05
-3.46194087311581e-05
-3.40259677572547e-05
-2.944783384943e-05
4.55310328039388e-06
-8.66908363273004e-06
-2.27337653640223e-05
-3.97463109877655e-06
-3.72702165704054e-05
-2.27239379080316e-05
-2.9024056422492e-05
-4.02553473421703e-05
-2.06032719017554e-05
-8.44508058462646e-06
-3.89930139364618e-05
-3.1817902423925e-05
-4.76566573727723e-06
-1.42569577686571e-05
-2.6627373436733e-05
-2.87915265852808e-05
-3.90658806434526e-06
-3.95395257976511e-05
-2.40028292776984e-05
-2.96664963271347e-05
-2.748358912236e-05
-1.44061068170137e-05
-2.11798157876777e-05
-6.68458158702966e-05
-2.80352744659134e-05
-2.38331793024229e-05
8.5208301733397e-06
-1.57989341182847e-05
-3.3280748183269e-05
-9.58762282840591e-06
-1.3915441938874e-05
-4.63768778781702e-05
-1.62431884707571e-05
-2.95455627315175e-05
-1.7437583760313e-05
-3.30757224794688e-05
-4.26276410220645e-05
-1.01124057496745e-05
-1.92625418609749e-05
-1.8974604069864e-05
-2.71177136487868e-05
-2.01081605969662e-05
-1.06166856615995e-05
-2.45219853354145e-05
-1.99609188322974e-05
-2.21310674779166e-05
-1.55368846004606e-05
-3.47064860213514e-05
-2.266253920082e-05
1.67038858421989e-05
-2.3292413129529e-05
1.13711644500994e-06
-1.52170943295604e-05
-1.2752162217071e-06
-4.8502985645552e-06
-3.33998640975643e-05
-3.12466124068214e-05
-2.27002067572054e-05
-2.7761829137601e-05
-4.00648179262921e-06
-4.67207824805628e-05
-4.11112776820783e-05
-3.87259729282588e-05
-1.8577506039045e-05
-2.75699584963632e-05
-1.74681387198816e-05
-1.41831689035487e-05
-1.1919556362996e-05
-1.808011597768e-05
-2.32301822194062e-05
-8.58596677162742e-06
-2.03892193532556e-05
-2.56111929655847e-05
-1.11638154449755e-05
-2.00833029396504e-05
-9.77099108053363e-06
-2.63875850838958e-05
-1.9403862108624e-05
-3.97656196454765e-05
-1.80257882974594e-05
-1.96824625834488e-05
-2.05608906303761e-05
-3.35181396289644e-05
-2.75766606145768e-05
-2.38096434301337e-05
-3.5315138327992e-05
-2.75476293426235e-05
-1.77129896212472e-05
-2.96054100155863e-05
-3.75167974144233e-05
-1.55234887021004e-05
-2.4349858480051e-05
-8.98592471035979e-06
-1.45955574239628e-05
-2.44211889444108e-05
-1.30471089511971e-05
-3.151208242541e-05
-1.49074148468078e-05
-3.24648661488684e-05
-1.17420614424032e-05
-3.91073365742353e-05
-2.72141245574161e-05
-1.10236035728159e-05
-2.44219992786189e-05
-1.89465379903236e-05
4.74590864768042e-07
-2.33319621564131e-05
-3.541203939842e-06
-3.04370857767863e-05
-1.62216512002918e-05
-2.14916028341591e-05
-2.29972206704974e-05
-3.56890477060994e-05
-2.35228350906661e-05
-2.02106892528271e-05
-1.01228816420875e-05
-3.49352451990702e-05
-1.91846606399208e-05
-2.07651104773206e-05
-3.59929212392278e-05
-1.28463532338602e-05
-1.4369145272536e-05
-1.64972164332758e-05
-3.46767798378063e-05
-2.48023387875333e-05
-4.9195293835568e-05
1.06749202181911e-05
-1.81589419066798e-05
-8.45589594409536e-06
-6.70172270530441e-06
-2.53857855388283e-05
-1.54071988400124e-05
-3.5340513079616e-06
-1.39180467486529e-05
-3.55287128184437e-06
-2.7739054671667e-05
-1.59570973876538e-05
-2.24518436240421e-05
-3.36232648750211e-05
-2.29333644999489e-05
-1.68559356867148e-05
-2.71897178281887e-05
-2.47363293995253e-05
-2.87948735100499e-05
-1.72727722667415e-05
-3.0291938008488e-05
-1.22107342416958e-05
-3.61039979566829e-07
1.63580712636116e-05
9.76407762493099e-06
-4.73845326010195e-06
-4.31683786010772e-05
-4.76833208682547e-05
-2.17114024458825e-05
-1.20966373513097e-05
1.14617731126785e-05
-1.4395280897535e-05
-1.78814862126612e-05
2.10598158166637e-06
-1.58376587330898e-05
-3.544551986776e-05
-7.6447656886013e-06
-2.76607313830511e-05
-1.42804985232119e-05
-1.15115573887632e-05
-5.21919210797791e-06
-2.17177481207597e-05
-9.82428714378926e-06
-2.89065411868554e-05
3.1362403643401e-06
-2.81770234225296e-05
-2.877261177616e-05
-2.7701482899479e-05
-1.30345829883927e-05
-1.34642409962798e-05
-1.90856725098503e-05
3.66367919749268e-06
-2.68400472706116e-05
-3.44898654470068e-06
-1.43576156144377e-05
-2.14690288957777e-05
-4.07847629457999e-06
-1.92501572584593e-05
-2.48011721643639e-05
-2.91815537071049e-05
-3.50606053555104e-06
-3.99323504176002e-05
-3.1882530984423e-05
-9.9658466102997e-06
-3.03243761178101e-05
-1.41163382976363e-05
-1.13732220858277e-05
-2.44534446411386e-05
-2.6625597482015e-05
-8.54682572490919e-06
-1.94438813881464e-05
8.37875373475692e-06
-3.87843724714679e-05
-2.14524785688602e-05
3.28558025079775e-06
-1.91287304217961e-05
-3.46542316019132e-05
-1.813524928009e-05
-3.25535050911204e-05
-2.6039257484285e-05
-2.04389069445878e-05
-9.63279989635017e-06
-1.956695625922e-05
-2.71604602425885e-05
-1.54942947773053e-05
-2.55658355079766e-05
-1.85932575535224e-05
-1.93334513398647e-05
-2.74527409066284e-05
-2.37245758280753e-05
-1.35334510130198e-05
-9.22666218925133e-06
-6.68169885212278e-06
-2.2681617214743e-05
-1.91460139414219e-05
-3.57953814612133e-05
-2.56437791420452e-05
-1.03293789060273e-05
-3.44283601947578e-05
-2.02790787182872e-05
-2.63852896949106e-05
-2.08322206139006e-05
-1.00950596744496e-05
-1.77659842865808e-05
-4.26240159290248e-06
-2.54767295429525e-05
-1.83924468212442e-05
3.60709720514034e-07
-1.11087996918495e-05
-1.48200109473723e-05
-2.0713543067919e-05
1.08616325389799e-05
-3.0938585839085e-05
-2.66958959253371e-05
-1.92727906118604e-05
-6.13607905643274e-06
-3.99609133172233e-05
-3.61307992986466e-05
3.31563775138276e-06
-3.24182492558521e-05
-3.06856689530364e-05
-3.04714709741325e-05
-1.58875907070489e-06
-3.14622802578575e-05
-2.53885672920718e-05
-2.37469713612153e-05
-2.94676756894653e-05
-1.56203316223197e-05
-1.50414773031362e-05
-3.33186493039414e-05
-1.242132487501e-05
2.17459769334557e-06
-1.3300010011953e-05
-1.23351691385567e-05
-1.49517214621428e-05
-2.56986909185965e-05
-3.00381104974026e-05
-3.4682252711738e-05
-1.23776393478138e-05
-2.39623130688729e-05
-1.30133993163594e-05
-3.87746487105968e-05
-1.4651514062675e-05
-2.55639692115359e-05
-2.78218684513457e-05
-3.49205292965502e-05
-2.64592282484721e-05
-3.78318145196635e-05
-2.00273907572069e-05
6.87682492243426e-06
-3.30217797985211e-05
-4.38049274826361e-05
-2.76260666737976e-05
-2.48599814010041e-05
-3.76188003267373e-05
-1.72924842202103e-05
-1.60134594364755e-05
-2.25023194468443e-05
-2.22325024474567e-05
-1.70051120148228e-05
-1.30263188081296e-05
-1.9522664315969e-05
-3.65769436826035e-05
-1.09809108450775e-05
-1.83411166996946e-05
-2.37041797217827e-05
-2.80055039794591e-05
-2.94220762614155e-05
-2.71325168385653e-05
-2.52901941935088e-05
-1.32466782849238e-05
-8.13393506650235e-06
-7.22326679637228e-06
-3.30795512654779e-05
-1.40206332352214e-05
-3.17635454398108e-05
-1.83416886670517e-05
-2.76877045785949e-05
-8.8138915060362e-06
-1.8085565726556e-05
-2.53896759598231e-05
-2.68238261775259e-05
2.29091455440126e-06
-2.9100588803884e-05
-5.24502434947964e-06
-8.89410485318517e-06
-1.75199267948293e-05
-1.82030838864885e-05
-3.13744814159418e-05
-2.36001458913259e-05
-3.00125718727067e-05
-2.40103980719032e-05
-2.1947954575547e-05
-2.64280934680899e-05
-2.14655180031086e-05
-1.52869848425622e-06
-9.86208149922234e-06
-3.33060681314653e-05
-1.59302402268396e-05
-3.14005289054172e-05
-8.23469858884367e-06
-2.4323325072664e-05
-1.75319691446507e-05
-1.91841479458592e-05
-1.21663290843076e-05
-2.09927044644045e-05
-2.87372213403501e-05
-1.18070819749643e-05
-3.51492547776795e-05
-2.55415517214557e-05
-3.06556551408717e-05
-1.32806146453513e-05
1.76095527659698e-05
-2.34480942188305e-05
-3.16767050591708e-05
7.93486727914487e-06
-6.35696424068863e-06
-1.38312520415577e-05
-2.88898204009228e-05
-1.37630829588451e-05
-1.64365048259662e-05
-2.45876537061509e-05
-3.76799889019625e-05
-4.09384121663754e-05
-1.6016570804889e-05
-1.13742317569477e-05
1.31963805577533e-06
-3.80921705789622e-05
-2.08603200999435e-05
4.51122508131332e-06
-2.4694926250195e-05
-3.57522655395796e-05
-4.01415200218865e-05
-2.13796628546503e-05
-3.30549733316329e-05
2.50572813879848e-06
-3.33158419663731e-05
-1.41584545024468e-05
8.04941429410001e-06
-4.50288800189469e-05
-1.42098576264075e-05
-4.6120951709126e-05
-3.48853055013981e-05
-2.74377958074716e-05
-4.71019857170146e-05
-1.72361459914719e-05
-2.40237917085247e-05
-2.49815789061041e-06
1.28241032293383e-06
-2.19317418513884e-05
-6.85663890935754e-06
-1.7701856063153e-05
-1.81553489106496e-05
-2.72732175298981e-05
-3.11304766376919e-05
-1.88058443313594e-05
-2.07778227703203e-05
-3.2451605458458e-05
-1.93907979098288e-05
-9.36501302668623e-06
-2.04651499488373e-05
-7.4258007023745e-06
-2.89663792910668e-05
-3.13341236860922e-05
-3.62124527479432e-06
-1.06565119029278e-05
-2.38807175877442e-05
-1.28795079763507e-05
-9.86181280153767e-06
-8.25174781620453e-06
-1.51220937814474e-05
-1.16178606494925e-05
-4.08457825976528e-05
-2.93355175908598e-05
-1.57152898962975e-05
-3.13296970056508e-05
-1.09374434308559e-05
-1.93323434976508e-05
-4.30523296169472e-05
-4.2900956889602e-05
-3.42097682224881e-05
-6.13214211163893e-06
-1.49230576868089e-05
-1.05928028527067e-06
-2.2356456265206e-05
-8.2111773160292e-06
-3.73554979339391e-05
-3.30709745210643e-05
-2.29716314374003e-05
-3.50340017771242e-05
-2.89799153169187e-05
-3.63233121787419e-05
-4.74723853964515e-05
-1.89587844697201e-05
-2.60641211087103e-05
-2.9936674574021e-05
-2.22875840800823e-05
-4.15952978707292e-05
-2.03176745315937e-05
-2.9524045078298e-05
-1.4377310832303e-05
-2.86428039533462e-05
-1.38356473329776e-05
-1.90120623805186e-05
8.53507110453744e-07
-2.57626029388154e-05
-1.67375204379624e-05
-1.517984562053e-05
-2.3940482205314e-05
-3.16032247251109e-05
-2.79754100652282e-05
-1.19258531213513e-05
-2.22082809640776e-05
-2.96477488426363e-05
-3.41938590568272e-05
-2.37636753309571e-05
-2.56813654087229e-05
-3.6319187227887e-05
-2.33795501548775e-05
-1.8970022023726e-05
-1.45987476000292e-05
-8.72506858728678e-06
-8.1848319345336e-06
-1.95257932214722e-05
-3.38299885905194e-05
-8.63784179357954e-06
-1.88083958126899e-05
-3.0077954571926e-05
-8.07012144572655e-06
-2.16656969734216e-05
-1.96489180233935e-05
-4.12227144653904e-05
-1.70595281815572e-05
3.62534857257647e-06
-1.14293248894995e-05
-1.79876798488722e-05
1.94687914610679e-06
-1.12439778840533e-05
-1.62667533290024e-05
-6.42796420618008e-06
-5.82745722601482e-05
1.40638984523878e-06
-1.17350529281393e-05
-6.06649202213451e-06
-8.42430874333062e-06
1.20292139450065e-06
-3.51586447788929e-05
-6.24469884688382e-07
-2.07460879942669e-05
-1.65158884225419e-05
-1.87455716979999e-05
-1.73514758623707e-05
-1.31259176110128e-05
-1.24867545035258e-05
-2.42640994035943e-05
-1.02189251297415e-05
-2.98702405725174e-05
-1.55576242953463e-05
-6.14882467682825e-06
-9.25460759166424e-06
-1.16045077635134e-05
-2.67912234102998e-05
-4.54596195682282e-05
-2.54400929416931e-05
-3.13427388530878e-05
-1.55898167345428e-05
-1.77212558787929e-05
-1.08680235443721e-05
-3.31830803660951e-05
-9.14221777281258e-06
-1.54282806799576e-05
-2.95540183368563e-05
-2.08801369054656e-05
-2.46680104745347e-05
-2.60458440643287e-05
-2.01529016055918e-05
-1.62073344180798e-05
-2.31267159555741e-05
-4.58742777671561e-05
-3.04191651766555e-05
-3.7490521181301e-05
-3.08136289908844e-05
-1.39397296825139e-05
-1.51914266580745e-05
-1.09067714331633e-05
-2.55651655045034e-05
-1.70251131761694e-05
-4.2950478936784e-05
-2.51356775352185e-05
3.99021433484389e-07
-2.68370798584912e-05
-3.55737999536587e-05
-2.12592219604195e-05
-1.9327468480905e-06
-5.36204533717743e-05
-1.85585655521619e-06
-1.43079713581077e-05
-1.69019756659145e-05
-4.65313168748154e-05
-2.29030085742175e-05
-9.01582747136249e-06
-2.52616515238379e-05
-1.95252235270757e-05
-4.06935167944425e-06
