# Supplementary material for: Research on computational propagation and identification of mine microseismic signals based on deep learning
Source: PLoS One. 2025 Oct 22;20(10):e0334641. doi: 10.1371/journal.pone.0334641 (PMC12543183; doi:10.1371/journal.pone.0334641)
Supplement: S1 Data — (ZIP) [file pone.0334641.s001.zip › 000100500001078.xlsx_0.txt_24.txt.txt]

-9.28390747357195e-06
-3.189952347799e-05
-3.87922594122118e-05
-2.57214601788063e-05
-2.95076952115527e-05
-2.77830002888798e-05
-2.85915168063675e-05
-1.11167461502504e-05
-3.32767549621493e-05
-3.13394778067197e-05
-3.36883764914373e-05
-3.82827556533859e-05
-2.52781516103745e-05
-2.50433138525922e-05
5.85830561519756e-08
-4.33122897780254e-05
-1.95439750747368e-05
-4.41631456076953e-05
-2.82351717015304e-05
-2.62404099426663e-06
-8.01880754907635e-06
-2.69949940328576e-05
-2.5675253031455e-05
-1.8348908090151e-05
1.9890478499542e-06
-5.75812579971937e-05
-1.99550046464659e-05
-2.43218367695916e-05
-1.37349518569714e-05
-2.1630787878198e-05
-3.20778333197143e-05
-1.89700578501975e-05
-1.98940274219118e-05
-5.55859230065003e-05
-1.66690371117102e-05
1.20487512158656e-07
3.35819820171906e-06
-1.49298643121931e-05
-4.20906142681316e-05
-2.4263080216813e-05
-1.39451013443732e-05
-9.47970108881414e-06
-2.8354167129853e-05
-2.28898591909787e-05
-1.05312675683872e-05
-2.94482606740617e-06
-6.97033759222038e-07
-2.2382757396563e-05
-2.23823627353167e-05
-3.07104551364597e-06
-2.19871413515858e-05
-2.03831631988846e-05
-1.08126628055292e-05
-7.1336975311454e-06
-3.39837396999423e-05
-2.480762715256e-05
-5.10048831118512e-06
-1.04575210143377e-05
-1.15339525982482e-05
-3.09015332042941e-05
-1.48031570729419e-05
1.96415227518015e-07
-1.59304822503575e-05
-1.30253179788472e-05
-6.377072791189e-06
-5.27045058874565e-05
-2.47370668593283e-05
-5.83968197677144e-05
-5.23480578639018e-06
-2.15016678671298e-05
-1.11903702525103e-05
-2.04929060070021e-05
-2.21737301172702e-05
-3.99611832288442e-05
-6.96111621095559e-06
-2.58809663207186e-05
-3.17490038849195e-05
-1.94334280934921e-05
-7.77072691870076e-06
-1.92080505888249e-05
-2.00528926508719e-05
-2.79206467965182e-05
-3.58880574343226e-05
-2.21491241301251e-05
-1.48909086675339e-05
1.06281511325024e-06
-1.01018600403681e-05
-4.28864689602997e-05
-1.53437741678285e-05
-5.21368121904913e-05
-1.84419754535985e-05
-1.55984228047171e-05
-1.62527642401987e-05
-6.20998704776695e-06
-2.22555439138514e-05
-1.71458968288807e-05
-1.67014958730689e-05
-4.3577640899061e-05
-3.71848336024586e-05
-2.30401261885859e-05
-1.53821524671908e-05
-4.50749251752139e-05
-6.74486462992251e-06
-3.4753238607429e-05
-3.91361564136259e-05
-1.04955924180968e-05
-1.2496081803269e-05
-3.52787282885493e-05
-2.27855946211119e-05
-3.2100263271408e-05
-1.68234806628776e-05
-2.82230116097699e-05
-3.2332012985425e-05
-2.95731806929688e-05
-2.60006319221999e-05
-5.78604378529818e-06
-3.20096051284796e-05
-3.47448282114577e-05
-1.67655321910052e-05
-5.81260374621219e-06
-2.50635003620686e-05
-2.35478912456047e-05
8.8644684142917e-07
-1.73516987272678e-05
-2.33754594215843e-05
-1.17418930227665e-06
-2.39583027156266e-05
-2.48305588861233e-05
-4.48150851183681e-06
-2.78125841247987e-05
-3.14260181427604e-05
-4.1951179909878e-06
-1.51853603132003e-06
-2.04219568848841e-05
-1.55315131506433e-05
-4.52435318221756e-05
-3.19925214427451e-05
-1.97908484073184e-05
-1.44839192592416e-05
-3.42280359027964e-05
-3.19975624860605e-05
-3.38314477700738e-05
-2.78207107999915e-05
-2.93160974600842e-05
-3.21283718808233e-06
-1.88886097512608e-05
-3.33104691502834e-05
-8.56510540297821e-06
-2.85111823859617e-05
-1.82152928243798e-05
-6.95073222561093e-06
3.38752766756468e-06
-2.82597060297712e-05
-1.17683067216055e-05
-2.6019708628114e-05
8.1567949712507e-06
-4.42579605512439e-06
-2.04603171626856e-05
-6.27059819632918e-06
-2.0586828223278e-05
-1.29149729693277e-05
-2.49983399200829e-05
-1.06315975649314e-05
-1.89263580179408e-05
-1.55255176713529e-05
-1.88414647920419e-05
-3.14619044897128e-05
-2.29885933798958e-05
-2.99993950034311e-05
-2.78776726449387e-05
-6.04639195650555e-06
-1.73431193195602e-05
-2.40005565490835e-05
-1.70824465295494e-05
-2.70360690813802e-05
-4.35430151345601e-05
-4.47148020018297e-05
-1.36054084231306e-05
-1.97131074764157e-05
-2.63238975537611e-05
-3.56137837674435e-05
-4.11671660354429e-05
-2.98934258296275e-05
-2.61858905318262e-05
-2.29358003607757e-05
-1.63516792562976e-05
-1.11134576470322e-05
1.57409817777361e-06
-2.83925488573976e-05
-1.64592076780198e-05
-1.85022874183405e-05
-1.57082771483703e-06
-1.31986252489373e-05
-2.7550589067802e-05
-7.96626774352624e-06
-3.08468671674657e-05
-2.75844376670376e-05
-2.01011461294087e-05
-1.79977025070412e-05
-3.33736316779018e-05
-2.64035671469896e-05
-1.23140862242102e-05
-2.96112410621223e-05
-3.44189705226956e-05
-9.35352146186514e-06
-2.34122425711828e-05
-1.98557711801044e-05
-6.46662877760092e-06
-2.39531868106526e-05
-4.18652854927246e-05
-2.13413148355401e-05
-1.97675867753683e-05
-1.31498298141832e-05
-1.17264784555131e-05
-2.80305850713553e-05
-2.08228947033654e-05
-9.43231067314711e-07
-6.09461851516666e-06
-2.54415968645486e-05
-4.23965068970677e-05
-1.02682887758435e-05
-1.59729181806702e-05
-2.92527466750946e-05
-3.99377789408366e-06
-1.11457989755664e-05
-5.04136975814351e-06
-4.07824096981871e-05
-8.38093968972169e-06
-3.73729716587302e-05
-2.00779969678395e-05
-2.67015169717539e-05
-3.78488524232857e-05
-3.63699452442535e-05
-2.02855182251062e-05
-1.51733510822927e-05
-1.99770888444098e-05
-2.87030518643773e-05
-1.80148168123546e-05
-2.30361388902219e-05
-2.53751614063527e-05
-2.62650200285082e-05
-1.34561608284258e-05
-1.43232320552842e-05
-2.91458427784189e-05
-3.32791739101595e-05
-2.53463292127883e-05
-2.87517741038867e-05
-3.57885257159289e-05
-4.74386843594889e-05
-4.55300859913017e-05
-2.86888171496298e-05
-3.51535292280888e-05
-2.07175294105244e-05
-2.79265050567744e-05
-2.43811213899472e-05
-2.43492846294781e-05
-6.30922708032076e-06
-3.17028005914243e-05
-2.18468761560796e-05
4.96874209377872e-07
-3.20160296325752e-05
4.35178318167484e-06
-3.00182211405725e-05
-2.10434139295416e-05
-1.94244958569998e-05
-1.12832705570444e-05
-2.84179872177926e-05
-2.8798341996838e-05
-1.55288766493137e-05
-2.67791589940111e-05
-2.76233573092512e-05
-3.14688631530959e-05
-1.7281087878122e-05
-1.71031337879536e-05
-1.62431879093483e-05
-1.6369399036698e-05
-2.07979964818948e-05
-4.6528297605183e-06
-2.09283055080715e-05
-1.20110961103205e-05
-7.09798346926708e-06
-2.72294838580304e-05
-4.16036292158531e-05
-1.45794146687798e-05
-2.01660963228449e-05
-9.56897008268129e-06
-3.51500761247871e-05
-3.1596947697182e-05
-2.49739095329284e-05
-9.96366324226321e-06
-3.66847094372622e-06
-2.07754553501912e-05
-2.1087211560481e-05
-2.58493980235432e-05
-3.28761541756208e-05
-2.04971473142376e-05
-2.87709035478146e-05
-1.69159489672802e-05
9.92955758854532e-06
-2.81836185029148e-05
-2.25358598337089e-05
-5.25038495422756e-06
6.13494062036033e-06
-7.90667670317404e-06
-2.51283917141588e-05
-1.45493360928219e-05
-4.80763107064608e-06
2.50403199645132e-07
-2.83299678539432e-05
-2.89794330253205e-05
-1.83343641581674e-05
-1.08832237738833e-05
-2.87458008353329e-05
-3.61401123650543e-05
-2.20983406684425e-05
-1.99421220244335e-05
-2.622458747959e-05
-2.23933627072969e-05
-2.39269265662388e-05
-6.59727700271539e-06
-3.48686082064403e-05
-2.34563094095392e-05
-1.87894464426218e-05
-3.01149879470435e-05
-3.89031587471322e-05
-2.27552444056169e-05
-2.96260328075852e-05
-3.6147481181003e-05
-1.76485519921913e-05
-2.27217503593653e-05
-3.51233781245773e-05
-2.40786032104105e-05
1.91086611514318e-06
-2.47824821566493e-05
-4.81670302857206e-05
-3.6928260864831e-05
-2.1525754401757e-05
-2.19647444733287e-05
-9.43497612609147e-06
-3.81020456044332e-05
-2.74790512159314e-05
-2.89189007418697e-05
-1.88023419704673e-05
-1.68403593279515e-05
-3.50479579137627e-05
-1.09447513869591e-05
-1.72111077775394e-05
-1.06441462587695e-05
-1.09819803005477e-05
-4.01005571446972e-05
-1.75730581380499e-05
-2.59381590140904e-05
-2.7341220465641e-05
-2.34090560411955e-05
-1.63702788871871e-05
-1.26366679934779e-05
-1.54743231329209e-05
-1.79661891275303e-05
-1.19113663728017e-05
-1.81376734089251e-05
-1.27253931580971e-05
-1.26488624658984e-05
-2.14403879140198e-05
-9.67628238768846e-06
-2.01688193942531e-05
-3.6702347176663e-05
-2.18675266627583e-06
-2.45300847145255e-05
-1.95791965473501e-05
-1.76208049162217e-05
-2.49631171630369e-05
-9.34076291271847e-06
-5.61682488228999e-06
-3.62014753371598e-05
-1.83825885673208e-05
-3.29404939376213e-05
-5.44852322973643e-06
-2.704879771357e-05
-4.22241176962088e-05
-3.53249742676679e-05
-2.62203556997267e-05
-7.99452562040047e-06
-1.98907656162012e-05
-2.62356513436638e-05
-3.4574576348262e-05
-2.6542606861872e-05
-1.4924473736907e-05
-3.54121518382879e-06
-2.97136487086468e-05
-8.78836695099222e-06
-2.17177605076536e-05
-1.80792781330533e-05
-1.3575167481304e-05
-3.06503020922475e-05
-4.09720461208118e-05
-1.68780780463053e-06
-3.83817794976845e-06
4.94474462788352e-06
-1.12245429959253e-05
-2.98701901534779e-05
-1.74040324864271e-05
-2.89867125910194e-05
-6.80908300785667e-06
-4.10282717184515e-05
-5.03038975157546e-06
-1.90581776230903e-05
-3.06606556079606e-05
-2.03147832855965e-05
-3.40751820233281e-05
-1.87364108682439e-05
-3.59750179615157e-05
-1.41822352878591e-05
-4.66555800664352e-06
-4.08647908017907e-05
-2.78144462154242e-05
-2.081755718329e-05
-1.34248652459504e-05
6.81836835993067e-06
-1.64178246789545e-05
-1.05377658287685e-05
-2.57848316044006e-05
-1.50659206369848e-05
-4.51969936578181e-05
-1.70386209386061e-05
-2.69142574759667e-05
-3.601642133842e-06
-3.06254210667809e-05
-4.80292387059838e-05
-1.64965030388502e-05
-2.61620074655716e-05
-9.95586640351201e-06
-2.35949654750627e-05
-2.9785997984709e-05
-1.25903508650614e-05
-1.52387585378058e-05
-4.67757049714056e-06
-9.8050156985258e-06
-3.23176466946511e-05
-2.5477881672637e-05
-1.58951454555088e-05
-7.41027804618078e-06
-1.38938449995629e-05
-9.58916863322438e-06
-1.3532291323159e-05
-2.236748785307e-05
-2.97701672490816e-05
-1.78541933103927e-05
-3.58896689227615e-06
-6.45235288272456e-06
-2.51723977396965e-05
-3.46023041633858e-05
-2.75121261592375e-05
-3.1979353729127e-05
-1.56385759726781e-05
-4.53823372078829e-05
-4.49936105097587e-06
-4.52960254619052e-05
-2.37035196820308e-05
-2.72704240147278e-05
-2.28385135776798e-05
-1.57532215390804e-05
-1.00162356110944e-07
6.17900294530219e-06
-3.12402370174004e-05
-2.50503868152234e-05
-9.90901194329138e-06
-1.53305103272465e-06
-3.47476576409368e-06
-2.46927740199339e-05
-3.51047043462884e-05
-2.16514052385387e-05
-1.36933551063991e-05
-2.35040104632317e-05
-2.45151394077276e-05
-4.17257653932148e-05
-3.75784421141077e-05
-2.33797826109835e-05
-1.89648033629299e-05
-2.88601702000058e-05
-1.08115549671315e-05
-4.12131736518211e-05
-2.78571593327058e-05
-1.6010415430242e-05
-3.24411291497094e-05
-3.10749376448197e-05
-1.90054448850389e-05
-1.20782677689638e-05
-1.04040796119801e-05
-2.33916300187217e-05
-1.90750565233428e-06
-8.52383823162994e-06
-2.67535201215346e-05
-2.98377688375239e-05
-8.25267961752886e-06
-3.71850162308686e-05
-2.03244699571173e-05
-2.25470551850217e-05
-1.76021815137635e-06
-3.27078791966436e-05
-3.96857172178511e-05
-2.94931892978066e-05
-2.58267805834203e-05
-1.05214412931885e-05
-3.44464911736666e-05
-1.95856001264713e-05
-2.43955341204643e-05
-3.107989339166e-05
-3.68526722172153e-05
-3.94179185520409e-05
-2.30834240337755e-05
3.12320481907901e-06
-1.85461414356498e-05
-3.26680559092347e-05
-8.6934744749092e-06
-3.51982233362525e-05
-1.60917905880895e-05
-2.05524187269248e-05
-3.84296368561869e-05
-3.27884572648586e-05
-1.16790762425278e-05
-9.4642237907011e-06
-1.47164015001515e-05
-4.83820703752664e-05
-8.28531963555752e-07
-3.45514333085472e-05
-2.36206284216398e-05
-1.40533772033606e-05
-8.97997572925535e-06
-3.49065133970694e-05
-8.72359915332396e-06
-1.54084739556033e-05
-3.14357234919613e-05
-1.11322654313925e-05
-1.13083034716206e-05
-3.09548986713507e-06
-3.47863490043097e-05
-3.9090261845836e-05
-4.96095975963618e-06
-1.53640659770757e-05
-1.8677886445896e-05
-8.05073803421231e-06
-2.67969979046609e-05
-2.87336713268865e-05
-2.66521776272254e-05
6.82742728999032e-06
-2.37651421374868e-05
-2.36338457828837e-05
-2.7522876941218e-05
-4.24884725135816e-06
-3.23967441839187e-05
-3.50331676011284e-05
-1.10290986154848e-05
-2.28259640471702e-05
-3.53134585642136e-05
-1.63743149419875e-05
-4.45980624022515e-05
-4.36964224855248e-05
-3.45679192170779e-05
-2.4974981643297e-05
-4.30471563920203e-05
-2.44750949448755e-06
-2.56372719611518e-05
-2.0889209441844e-05
-2.34312279180596e-05
-4.62102930867323e-05
-6.08919397985637e-06
-3.46880252326894e-05
-1.77622690156686e-05
-1.54845156169894e-05
-2.47945847045322e-05
-1.3675861000049e-06
-2.33447024735805e-05
-1.26859669870352e-05
-1.7582492056767e-06
-1.60834769721585e-05
5.98032641029108e-06
-3.25534496856118e-05
-4.98144940111432e-05
-5.70132746613662e-07
-3.21222588070153e-05
-3.06675111693868e-05
-2.3236323398457e-06
-2.54293385156084e-05
-1.74332642870395e-05
7.47172068713391e-06
-4.22978329284948e-05
-3.4780201243e-05
-1.71174206317097e-05
-1.70303076778169e-05
-2.7289888671995e-05
-1.64256029304963e-05
-1.09438134389592e-05
-9.60365128136952e-06
-2.07803855274413e-05
-1.49633036793235e-05
-3.57853834638366e-05
-2.1298915863462e-05
-2.70010042711413e-05
-1.47231380059283e-05
-3.93755646898183e-05
-2.04600757707449e-05
-4.58769191350719e-06
-9.93602114858161e-06
1.97924257146796e-06
-2.08427614652707e-05
-2.05309959724493e-05
-5.26499544168654e-06
-4.8908128829005e-05
-2.45341718869449e-05
-1.47453936683562e-05
-9.00006284579104e-06
-3.2690135978622e-05
-8.96197743132274e-06
-2.22613796632565e-05
-1.07940042862576e-05
-1.14239938720002e-05
-3.41711126192802e-05
-6.95889051180476e-06
-2.68316035391946e-05
-2.59073414064799e-05
-1.34986736635335e-05
-7.70512073465159e-06
-4.05957217561885e-05
-2.12222042729286e-05
-2.59452735289162e-05
-3.87122883618472e-05
-2.72506226013285e-05
-9.19447150903332e-06
-1.27679331351181e-05
-2.69177229044089e-05
-1.9118623883736e-05
-3.24535229519213e-06
-2.10063541667155e-05
-6.99429814656436e-07
-1.38635829171407e-05
-9.76376119719861e-06
-3.27763554685767e-05
-3.19128900914589e-05
-2.03355003715001e-05
-1.9368546418509e-05
2.79091575301062e-06
4.63208613017213e-07
1.36605152747223e-06
-3.95606342326254e-05
-2.4542975664904e-05
-1.58941735610409e-05
-2.09755255508963e-05
-3.17731136507068e-05
-2.5586479664302e-05
-1.13584941572142e-05
-2.92070838751349e-05
-3.05664749409011e-05
-1.82535494084687e-05
-2.09624326891473e-05
-2.46095160419146e-05
-3.4403796171174e-05
-2.38579320989681e-05
-9.75164893290282e-06
-2.57758461964466e-05
-1.19074265532011e-05
-8.89409711751172e-06
-2.73054544474654e-05
-2.31564800599063e-05
-4.26483190506371e-05
-2.38905838805507e-05
1.65327423460579e-06
-1.3225811163617e-05
-1.97069794777176e-05
-1.60596114199877e-05
-3.70517063134186e-06
-3.46225575546497e-05
-7.52235138778197e-06
-1.05443464882799e-05
-2.33133591594028e-05
-3.12577210715308e-05
-2.46385530217365e-05
-3.21448396848522e-05
-2.30826982075443e-05
-2.77721999808093e-05
-1.1481896310426e-05
-2.27329982646304e-05
-3.46326095883055e-05
-2.85027538485868e-05
-2.89583155235373e-05
-1.85486638934662e-05
7.0255218331414e-07
-2.13783308073561e-05
-2.50162807315218e-05
-3.5219036177447e-05
-7.1839043577375e-06
-2.95977949618917e-05
-2.66101166440586e-05
-8.12279158658718e-06
-2.28740201246683e-05
-7.09375014279745e-06
-2.28000468356772e-05
-3.50104906755258e-05
-1.20044553539139e-05
-2.62269738451854e-05
-1.47251725227767e-05
-1.9404333909746e-05
-1.01680001392204e-05
-1.73910353735854e-05
-2.32871407625133e-05
-2.61949343476662e-05
-2.38874306366789e-05
-9.65087204620399e-06
-3.21625154553451e-05
-2.16108217786021e-05
-1.02862024423229e-05
-2.65414643499597e-05
-3.59912611106311e-06
-3.34901832197385e-05
-1.96002012051035e-05
-1.68487597597466e-05
7.02978181230702e-07
-1.958974194411e-05
1.12778232848781e-06
-1.83069080258649e-05
2.8051022986409e-06
-2.24402358140392e-05
-1.119933597271e-05
-1.39583689248899e-05
-1.47198772592828e-05
-1.67635147486121e-05
-2.42587550807572e-05
-1.73364849160047e-05
-4.08166702561695e-05
-1.82619906518147e-05
-1.96227065605772e-05
-1.7610780927295e-05
-1.39834714810105e-05
-8.77997813854232e-07
-3.51871034342359e-05
-2.15478567090769e-05
-4.10114942829859e-05
-2.49957992138069e-05
-2.0549855805746e-05
-1.62152727916631e-05
1.88476116572527e-05
-1.31264238813258e-05
-2.35405572085188e-05
-2.05520349501803e-05
-2.73889690124859e-05
-1.50504845949969e-05
-2.84676055215412e-05
3.56972163720706e-06
-4.17057548131678e-05
-3.57800055399089e-05
-4.88361338695403e-06
-3.225880480527e-05
-3.83396395106039e-05
-2.95960038121562e-05
-2.44216997681221e-05
-4.36786753548731e-05
-1.44886212632049e-05
-3.14561979776353e-05
-9.05199517687432e-06
-3.14169055285657e-05
-4.67348880236321e-05
2.78055754347787e-06
-1.10448953430376e-05
-2.20719967253296e-05
-1.15725768940325e-05
-3.90577970195622e-05
-1.247274423858e-05
-2.22672350043224e-05
-1.79794111177291e-05
-1.36788378200936e-05
-1.30033362246854e-05
-1.70162694225993e-05
-2.10844541060276e-05
-2.2424750401209e-05
-1.53178085248027e-05
-2.24966521197092e-05
-1.17632206589467e-05
-1.91713309721529e-05
-2.20584247997523e-05
-2.90837075300457e-05
-2.14686450081867e-05
-1.36401107412141e-05
4.24774721820911e-06
-1.66872337789068e-05
-2.08524510729662e-05
-1.07057784286387e-05
-1.36874344942282e-05
-1.3193098064324e-05
-1.56903714123965e-05
-7.49360546253963e-06
-1.86522174259384e-05
-1.65352081224046e-05
-7.78486717461522e-06
-1.52525055086276e-05
-1.64374029145769e-05
-3.28210090416356e-05
-6.58004363670795e-06
-1.24358030971163e-05
-3.1694732899577e-05
-1.29175343643786e-05
-2.27489872438929e-05
-2.55185884555677e-05
-3.31319495275805e-05
-1.11394166726458e-05
4.42368191543813e-06
-9.01193151336011e-06
-1.27571562830433e-05
-2.563672689618e-05
-2.42397143319495e-05
-3.89238903606156e-05
-3.92436746415288e-05
-7.24965975002993e-06
-3.48650523530334e-05
-5.04712515546286e-07
-1.21647814781554e-05
-3.25385567415203e-05
5.72299614191276e-06
-1.60704379516196e-05
-2.44279956798259e-05
3.00701078776163e-06
-7.68760559668299e-06
-2.90645419672247e-05
-3.06908205036139e-05
-3.34835667263599e-05
-3.4963060864857e-05
-3.13942831631894e-05
1.61512152435044e-06
-2.17343583547203e-05
-1.59740309445374e-05
-2.71514378527376e-05
-2.89610352399954e-05
1.18737409719386e-05
-3.56924477719166e-05
-3.76110911123906e-05
-1.91954639470099e-05
-1.89086902961353e-05
-2.35065393610407e-05
-1.12757027621592e-05
-2.57488732644059e-05
-2.97991815547466e-05
-1.7969452955754e-05
-2.21690767804006e-05
-2.15704054091914e-05
-4.64436650975847e-05
-3.154407144712e-05
-3.74432925039402e-05
-7.01871831263808e-06
-2.27618166210799e-05
-1.75710172662074e-05
-1.737263046733e-05
-1.30190940759083e-05
-2.59304137785408e-05
-3.39877947713053e-05
-2.26987249854865e-05
-1.97335215799488e-05
-3.4910679619014e-05
-8.93670884471513e-06
-1.59947411692092e-05
-3.11267641735724e-05
-2.6897825802873e-05
-1.2957361606228e-05
-1.73360366024412e-05
1.9585713911485e-06
-1.73166804314478e-05
-1.61099513512725e-05
-1.51730796388297e-05
-2.01306471392492e-05
-1.75967311174184e-05
-1.32128044403745e-05
-1.15407149891855e-05
-1.62474674808468e-05
-8.67069451770549e-06
-1.74069905388923e-05
-3.28755239029637e-05
-2.31069171107119e-05
-1.27121111206393e-05
-2.51628199365996e-05
-3.61568510892268e-05
-4.10211891782331e-05
-9.59072788720518e-07
-2.86681861181994e-05
-2.09775560149211e-05
-1.36910808141899e-05
-2.6467955253941e-05
-1.91116076936653e-05
-2.44418328974469e-05
-1.6797895834029e-05
-2.59215645798825e-05
-3.04333326091503e-05
-3.50382396748267e-05
-1.06309054538372e-05
-1.7029607771341e-05
-1.14209696595927e-05
-1.14017158405008e-05
-2.11343148857109e-05
-1.81560748796375e-05
-2.29295427525669e-05
-1.77865037018678e-05
-9.8037231701089e-06
-1.41585189202785e-05
-7.57369488183449e-06
-1.11093193160575e-05
-5.0933459055756e-05
-2.26616274700806e-05
-1.19435032347653e-05
-1.61613239496756e-05
-3.1968901527838e-05
-2.34932181935736e-05
-1.1605620190638e-05
-2.3423303321381e-05
-1.00239115065513e-05
-2.90365142886519e-05
-2.89059104482928e-05
-1.65740163831674e-05
-2.49069193997979e-05
-2.73585347161023e-05
-1.22194349355912e-05
-2.17652746245498e-05
-2.29970475972076e-05
-4.18226845047432e-05
-1.92116183449372e-05
-1.7900225794054e-05
-1.41392936065983e-05
-1.27899958535804e-06
-4.54835777406507e-05
-3.25401850538025e-05
-3.95062416673006e-05
-9.83562923971316e-07
-2.36324163101214e-05
-2.49039643801128e-05
-2.40990926447382e-05
-1.04109957147889e-05
1.3507743053206e-05
-2.0600527207319e-05
-2.00501965144625e-05
-1.6560619751114e-05
2.64973130257235e-06
-1.63093977550408e-05
-2.8446970340506e-05
8.83856453290718e-07
-3.38915000267267e-05
-2.82690299667505e-05
-2.55982662771527e-05
-2.74049212275869e-05
-2.18957354201768e-05
-1.45273957047565e-05
-1.30727985306825e-05
-8.9872565007329e-06
-2.6557249434291e-05
-1.02343516934414e-05
-2.4883272929841e-05
-3.52589682834373e-05
-1.97488445434233e-05
-1.50045634277585e-06
-3.73309778462934e-05
-3.98971167317459e-05
-2.52572692281926e-05
-2.3269053637233e-05
1.07054658686374e-05
-2.42186760112687e-06
-7.73355231427576e-06
-2.39299945557091e-05
-5.30258891962332e-06
-6.28976634430002e-06
-2.08367147574095e-05
-2.65619790606282e-05
-2.42329503352374e-05
-1.15492768877121e-05
-1.15255995858456e-05
-1.1182143452901e-05
-1.76260686501382e-05
-3.52161282057671e-06
-1.09221536398615e-05
-1.36935937907795e-05
-3.9110301272841e-05
-3.40756791168579e-05
-3.33394364315494e-05
-5.76706861784792e-06
-1.5956233570904e-05
-5.90196740562079e-06
1.836135734553e-07
-5.98816408601007e-06
-2.40403214482228e-06
-3.57580041393463e-05
-1.49629028244173e-05
-4.18931067149064e-05
-3.57587536247804e-05
-4.54334841219982e-05
-3.86853234987449e-05
-4.06980170472667e-05
-1.97452168954783e-05
-3.26429494532212e-05
-2.05107545434608e-05
-5.45025149787989e-06
-2.29969332845596e-05
-3.31749125736689e-05
-2.00799663705003e-05
-2.19659556539386e-05
-3.29852105282108e-05
-1.72262955155807e-05
-2.23474482147969e-05
-2.75584731063056e-05
-1.05492365649928e-05
-4.14829891009756e-05
-1.98978276619002e-05
-1.90463698756937e-05
-1.81453432561899e-05
-3.87457297961562e-06
-3.94254196746657e-05
-2.76679429608521e-05
-1.36985810573538e-05
-3.01374557722106e-05
-8.76334827201638e-06
-1.15485364101256e-05
-1.65621203273847e-05
-2.18502381750978e-05
-2.23279972045637e-05
-7.40359439203595e-06
-2.835416239213e-05
-1.7556813183703e-05
-1.7569390898582e-05
-3.13223540389491e-05
-1.04224690306017e-05
-2.28098570037934e-05
-1.94637324866533e-05
-2.15050571935184e-05
-2.50991939054533e-05
-3.91547576184688e-05
-3.30667078124391e-05
-3.05671259641447e-05
-1.97468812795852e-05
-1.78988069620163e-05
-3.28312489333296e-05
-2.96074359193341e-05
-9.52877461486049e-06
-1.14595351324614e-05
-3.25622173976535e-05
-1.27565805655142e-05
-7.19983509258266e-06
-2.78593705396616e-05
-3.43502044481691e-05
-3.23797865773125e-05
-2.04112796346824e-05
-1.8701076149357e-05
-5.46395343119758e-06
-7.20336222394797e-06
-2.23784784180336e-05
-1.40461628914142e-05
-1.93385453073414e-05
5.37156238614746e-07
-1.68952143347649e-05
-3.6649332168373e-05
-3.09668852146902e-05
-8.91997759240094e-06
-3.0074177041058e-05
1.98039227456717e-06
-1.85797029654838e-06
-1.25028372064571e-05
-1.99820685053909e-05
-1.53951386172447e-05
-1.68900611879319e-05
-2.68055805298328e-05
-1.71472283350456e-05
-7.27685130653908e-06
-1.52888743304518e-05
-2.03009233338042e-05
-1.27533688959541e-05
-2.1080862837016e-05
-4.5220233201541e-05
-8.71592350742032e-06
-2.76209295437569e-05
-3.73272209308936e-05
-4.23240458978132e-05
-2.23935091477928e-05
-3.38756522749868e-05
-1.69940069985385e-05
-1.99228408641246e-05
-2.470355447917e-05
-2.08418801944516e-05
-3.52598607823256e-05
-1.62185352539724e-05
-2.39756907703294e-05
-2.16318030092619e-05
-3.0039042144923e-05
-9.10439190828691e-06
-3.58610283076826e-05
-7.45301756261153e-06
-2.14779546642976e-05
-7.89995963171656e-06
-3.50793417683391e-05
-4.15207009333001e-05
-2.16822769384952e-05
-1.49566897432393e-05
-3.32517080432648e-05
-3.10723651759329e-05
-2.66148069927888e-05
-4.39401902128148e-05
3.85146950048566e-06
-3.92080680904247e-05
-2.04823939975421e-06
-3.86454401161174e-05
-1.32359662250361e-05
-2.24824303498958e-05
-2.04422944901618e-05
-6.85911905871413e-06
6.27796807463169e-06
-1.60399405717978e-05
-1.11723095477891e-05
-6.58359487374001e-06
-7.24819955199297e-06
-2.71412111437519e-05
-2.3373125248698e-05
-1.63429070451258e-05
-4.14583305677249e-06
-3.30898541892368e-06
-3.33526232195585e-05
-2.32034527985933e-05
-8.53437836144137e-06
-4.48784157806814e-06
-1.13471144990732e-05
-1.80082090795304e-07
-4.93221289307298e-06
-1.36287628464731e-05
-2.66452822935165e-07
-9.03979080589238e-06
-2.92233802061322e-05
-2.30433461666026e-05
-4.26964088595548e-05
-1.21365879244217e-05
-2.50109479987209e-05
-1.47236353147372e-05
-3.09221811842617e-05
-1.76451050777574e-06
-2.93971441438706e-05
-3.47921823428423e-05
-2.65745818866561e-05
-5.24743420915207e-06
-2.38322852563009e-05
-1.96470481013721e-05
-8.20224061845478e-06
-3.04213486352138e-05
-2.3109749509128e-05
-1.72851902858574e-05
-4.76951573905478e-05
-2.3329072267859e-05
-2.77067231104256e-05
-2.76301596800055e-05
-4.00367988872909e-05
-2.90424200048014e-05
-2.78754039408682e-05
-2.01704688719983e-05
-2.7388862255812e-05
-3.84383138083732e-05
-2.03422215017026e-05
-1.86755585035641e-05
1.48512087828334e-06
-9.67292411093827e-06
-3.46472381977448e-05
-2.29270957142216e-05
-1.05275257890376e-05
-2.7589431237648e-05
-3.82120770653147e-05
-2.53805513138807e-05
-1.93101927028335e-05
-2.86561948113146e-05
-1.58654005373122e-05
-1.97044059616785e-05
-1.32190745768453e-05
-3.52576319131171e-05
-3.05785029693953e-05
-3.92479176277644e-05
-2.78926234399898e-06
-1.50330191354928e-05
-3.27495802873284e-05
-2.78112306490911e-05
-9.8792485294754e-06
-3.96493300363264e-05
-1.23413609003218e-05
-6.85808224020046e-07
-3.02768977134816e-05
-3.85293393099651e-07
-1.92577167554714e-05
-3.24553499451343e-05
-1.31599796616881e-05
-1.06538089425103e-05
-4.73203828520861e-06
-3.73136760570508e-05
-1.40556825040671e-05
-8.44565828004e-06
9.3819182695328e-06
-6.27228634547344e-06
-2.32097407785681e-05
-2.98802331019e-05
-2.89340616299054e-05
-3.47168738248748e-06
-2.02942184574246e-06
-2.50051148306973e-05
-1.43173371015652e-05
-3.02546831694288e-05
-1.94755325066514e-05
-9.40462092712343e-06
1.14126301315236e-06
-2.78594423158278e-05
-2.67910500712253e-05
-2.9021424382109e-05
-2.38364048915192e-05
-2.97217127951606e-05
2.73453551490763e-07
-2.5558818464555e-06
-1.23598233387825e-05
-1.68183255928962e-05
-1.27555453340983e-05
-2.48711266686566e-05
-1.35820495569219e-05
-1.61378458029297e-05
-2.29089063065887e-05
-3.1474603566743e-05
-3.3289750850734e-05
-2.72023451731848e-05
-1.50964632382724e-05
-6.40861888553272e-06
-1.90163071920545e-05
-2.20589327849416e-05
-2.07359153669425e-05
-1.17237673922458e-05
-2.17859878406526e-05
-1.47965601436923e-05
-3.86941800948304e-06
-3.85696069832899e-05
-3.39213848769184e-05
-2.92778116199554e-05
-3.60838145496859e-05
-2.74758738244924e-05
9.3455169534961e-08
-1.85021143560168e-05
-2.09401143926115e-05
-3.8495504554752e-05
-1.59993116637077e-05
-5.22651591831411e-06
-1.86554951768413e-05
-1.08905407073773e-05
-3.26596292554546e-05
-1.54794315337994e-05
-4.17240005485886e-05
-2.47928523970486e-05
-2.84890997472932e-05
-3.42191228859146e-05
-1.65709402295811e-05
-2.8706963112518e-05
-9.23694043978018e-06
-1.68109166609936e-05
-3.12904767957847e-05
-3.0965661645249e-05
-1.62801191418591e-05
-1.50156292417898e-05
-3.71278400227231e-05
-2.28237604354024e-05
-2.39061954965773e-05
-2.51442073051989e-05
-8.14185698755082e-06
-1.60670030483151e-05
-6.68726062271944e-06
-1.16440750615342e-05
-3.16992002184639e-05
-1.71902515299036e-05
-2.48237651611169e-05
-4.24897792120561e-05
-3.10849346412338e-05
-2.75596398980351e-05
-2.70819175223277e-05
-1.39204764765516e-05
-2.6502904520468e-05
-1.79507512183155e-05
-5.28337513193647e-06
6.48537360388059e-06
-2.49188256349681e-05
-1.82635851549486e-05
-4.0400243936957e-06
-7.05725231278625e-06
-1.85152143111495e-05
-9.11450141954395e-06
-1.82772002057784e-05
-1.59070431634427e-05
-2.27447793680537e-05
-1.68016714405297e-05
-3.36086523641046e-06
-1.99864690809478e-05
-1.58910267268578e-05
-2.4935218713956e-05
-2.33593550904235e-05
-2.73588887983604e-05
-2.08840725198966e-05
-2.5834066044571e-05
-1.84078191269093e-05
-1.82500035461529e-05
-3.3035412582629e-05
-1.92897597115185e-05
-1.66074552845162e-05
-1.98567073151424e-05
-1.44452100212254e-05
-2.24986951387096e-05
-3.78942818683153e-05
-8.5527599995982e-07
-1.65992148898836e-05
-2.70432192182713e-05
-3.27581417984309e-05
-1.63339705903564e-05
-1.68838300707111e-05
-2.58745458616801e-05
-1.95624071071336e-05
-2.66535644731873e-05
-2.96580490285541e-05
-1.26353339203528e-05
-2.84096697871054e-05
-1.71531760744827e-05
-9.03157551065599e-06
-7.99177180145744e-06
6.589732081232e-06
-9.56973064534967e-06
-2.66776654419048e-05
-2.7330731956566e-05
-3.24611955792996e-05
-6.61019265076108e-06
-1.34063669109997e-05
-9.63842969638642e-06
-1.92348168222147e-05
-4.99601349749561e-05
-2.38930099976391e-05
-1.2831103969604e-05
-3.36095840741901e-05
-1.55299922112947e-05
4.11714604007821e-06
-3.30999358377671e-05
1.88009867102307e-06
-7.68480664769344e-06
-3.25262746313589e-05
4.46121710263995e-06
-3.22448998099905e-05
-2.19793459426292e-05
-1.8763080450366e-06
-1.0035300270743e-05
-8.58056602214228e-06
-2.36444424883353e-05
-1.53106623765461e-05
-3.6588403936073e-05
-4.23847901970443e-05
-2.49372749508587e-05
-8.3195695256415e-06
-1.68735176413809e-05
-2.25665557562038e-05
-4.16297417538957e-05
1.17480415824575e-05
-3.4011330523388e-05
-3.31063785502339e-05
-3.73480889314276e-05
-1.50557807607341e-05
-3.37330100780803e-05
-5.59295161840072e-06
-3.50374968879017e-05
-1.02699178535312e-05
-3.67227351881474e-05
-3.66353637058444e-05
-1.63659849211324e-05
-5.65612793552193e-06
-1.51229473716288e-05
-1.69844244608117e-05
-2.90775668299861e-05
-2.04575922401901e-05
-5.64364876713938e-06
-6.3012330128439e-07
-3.02347447069583e-05
-9.34673029930487e-06
-2.93086936039464e-05
-2.47048474264695e-05
-1.82026915392535e-05
-1.81545398795407e-05
-1.75967956090255e-05
-7.3945913313364e-07
-9.69358426994033e-06
-2.09266036012834e-05
-2.1815153501225e-05
-3.78732747539621e-05
-9.49796485877389e-06
-2.40377290303125e-05
-7.35531920286953e-06
-9.42379369510092e-06
-4.44333364262899e-05
-3.24658341003286e-05
-3.24427583553753e-05
-2.54228904701586e-05
-2.98496990724484e-05
-1.38817877336905e-05
-2.97064145782051e-06
-3.54985786954948e-05
-1.04266953378224e-05
-2.55344768508248e-05
-3.04961123864963e-05
-1.76274119433776e-05
-4.04133814018969e-05
-3.74814773802238e-05
-9.45886911079177e-06
-3.44685217353894e-05
1.98474036337635e-06
-1.99199002866644e-05
-1.94951559716873e-05
-2.96775062117546e-05
-3.23734994576484e-05
-4.14431172126219e-05
-1.09855494092695e-05
-3.19539210389909e-05
-1.10249253222586e-05
-1.42678369306209e-05
-2.47315078605885e-05
-2.93710606898762e-05
-1.98773703729625e-05
-2.17732826831553e-05
-2.01664585666102e-05
-1.71000723850247e-06
-1.16268333158697e-05
-5.74714164065095e-06
-2.51556941249934e-05
-9.37373510200527e-06
-2.52547586290619e-05
-1.56569383298863e-05
-2.82671232482981e-05
-3.21373417034034e-05
-1.14038055289448e-05
-1.45293173898854e-05
-2.31726467113587e-05
-2.2896526252507e-05
-2.85993668303535e-05
-1.58457615456581e-05
-9.92383935520677e-06
-2.86097956804434e-05
-1.57423761818406e-05
-2.56493129070307e-05
-2.90967017975692e-05
-3.1174313035129e-05
-1.71114243365717e-05
-2.75093854905764e-05
-1.00642510036757e-05
-1.47197007652996e-05
-1.66745434765614e-05
2.2660011346737e-07
-3.11331371634561e-05
-2.2850917969773e-06
-1.70230873280894e-05
-1.78858160888469e-05
-1.06269712736217e-05
-1.69220338808637e-05
-4.92013931922656e-05
2.06597711809342e-07
-1.38258369215848e-05
-6.95299779339965e-05
-8.48160159455648e-06
-3.41365713668036e-05
-1.99669062209962e-05
-2.67717342014753e-05
-1.29708967336433e-05
-2.54395153539084e-05
-3.69611280405105e-05
-1.75274270519586e-05
-7.73559234157815e-06
-2.3194796838626e-05
-1.83677344778223e-05
-2.04134334999099e-05
-3.20578923777204e-05
-1.42510863737624e-05
-1.95718153409283e-05
-4.59929921399046e-06
-2.21728449797554e-05
-2.94775022496674e-05
-2.98204482059322e-05
-8.64580088008651e-06
-3.79840826682774e-05
-3.05135086503152e-05
-3.15909988452808e-05
-3.75185726589006e-06
-6.46888504933113e-06
-1.84698631283886e-05
-4.01107721852884e-05
-1.46004678725864e-05
-7.93786927000021e-06
-3.99305610491036e-05
-1.25801705873444e-05
-2.10282470478013e-05
-4.00201054951672e-05
-3.87162068000595e-05
-2.99713710097225e-05
-2.93781581148576e-05
-1.41477749702402e-05
-1.29630295694171e-05
-1.02411958559483e-05
-1.79602757217566e-05
5.74952340118884e-06
-2.42762308332719e-05
-2.61310640782105e-05
-1.07342967483602e-05
-2.9947456942065e-05
-1.63498778521724e-05
-4.56831110427346e-06
-1.47150625441112e-05
-2.23189291943247e-05
-3.25446897841058e-05
-1.12679119762383e-05
-3.8523717451582e-05
-1.1662752772088e-05
-1.08666476666955e-05
-2.78950652779632e-05
-1.54108063608523e-05
-2.09854013161972e-05
-2.65776873731352e-06
-1.87723145948724e-05
-2.87853693674195e-05
-2.14512454690987e-05
-2.11894423713094e-05
1.82429033148681e-06
-2.33605868044992e-05
-2.80331476541443e-06
-3.78423485091316e-05
-2.69061449447734e-05
-1.20218954028768e-05
-1.66720344151723e-05
-3.86561608215976e-05
-6.73433393805113e-06
-2.97354380372567e-05
-1.87889846655699e-05
-7.87159640990261e-07
-4.78529550742057e-05
-1.99932412373647e-05
-1.39170028615924e-05
-2.51595434551366e-05
-2.99078253101746e-05
-2.239330056329e-05
-3.28717500245206e-05
-9.97410338301746e-06
-1.85659864032685e-05
-1.12700086897282e-05
-1.41049877848713e-05
-7.30830756997247e-06
-1.07090737432396e-05
-3.32684644745202e-05
-2.71357077255463e-05
-3.32788857572409e-05
-2.32174522459823e-05
-3.91969379367111e-05
-1.1774234143145e-05
-7.59924962616389e-06
-1.1311145690925e-05
-9.5246876481597e-06
-2.82412020179707e-05
-2.60502863323651e-05
-3.90729252960742e-05
-1.71638884659133e-05
-4.6351414405292e-05
-4.12607538411446e-05
-4.58029035253988e-05
-1.73285901779057e-05
-3.83831816580279e-05
2.76726746380856e-05
-2.03091032459536e-05
-3.65941573792539e-05
1.08945087379153e-05
-1.82070968342285e-05
-2.05704841236692e-05
-2.47580497922919e-05
9.6701511632801e-06
-1.87552693380168e-05
-5.74700225671784e-05
-2.01952002997887e-05
-2.04064516014686e-05
-1.08575807493813e-05
-2.32693120796542e-05
-9.90356323875403e-06
-4.10193636259903e-05
-1.5445685310361e-05
-2.11729044015777e-05
-3.31766308731921e-05
-1.22992327409961e-05
3.84244582239636e-06
4.06805742378379e-08
-2.77016257295692e-05
1.81369388420063e-06
-6.13265141793198e-06
-9.7600084220376e-06
-2.30191375575577e-05
-1.26939075044436e-05
-1.41105864717824e-05
-1.897873041236e-05
-1.77382503811472e-05
-1.28780516367562e-05
-1.5162641296738e-05
-1.21710829726993e-05
-2.89819328482193e-05
-9.11484176097665e-06
-4.654036946249e-06
-6.33945640190619e-06
-1.70381288791365e-05
-4.89921492079392e-06
4.56192956706762e-06
-2.00308450579677e-05
-6.75533020122256e-06
-2.13614612330096e-05
-3.58577665373843e-05
-2.67690845845037e-05
-1.96973415694937e-05
-2.47722215456022e-05
-1.02709858307684e-05
-1.30198936583409e-05
-2.48354359598731e-05
6.88949740754694e-07
-3.60276348896835e-06
-6.88525268012809e-06
-8.28727064741697e-06
-8.40877899257809e-06
-6.88785366233128e-07
-8.64064031563094e-06
-1.16228757971717e-05
-1.08438244178219e-05
-2.06360282171729e-05
-3.1704790228429e-05
-1.41382201184713e-05
-2.25115774739593e-06
-2.0257903079458e-05
-3.01486224207849e-05
-3.80405914600093e-05
-2.4837860541935e-05
-2.44905062960814e-05
-2.72031681738933e-05
-2.6265571549152e-05
-2.31212758634737e-05
-3.09943131050153e-05
-2.07883152645062e-05
-2.09986532586415e-05
-2.35289330414667e-05
-1.28053114293956e-05
-1.42994303340977e-05
-4.31577840368871e-05
2.46895887926103e-06
-1.7530615258358e-05
-4.76372669227513e-05
-1.43734548413198e-05
-3.40705401839392e-05
-2.2695603782434e-05
-3.43045005261115e-05
-2.54411900048498e-05
-1.85536709586521e-05
-3.90390123610665e-06
-1.82235222453848e-05
-1.94409816857668e-05
-1.95141152451844e-05
-1.37512286155132e-05
-3.49952522510442e-05
-2.73410288616799e-06
-1.19264145755426e-05
-2.41189396685379e-05
-2.18674969181522e-05
-3.1961025611936e-05
-3.84863807685473e-05
-1.92925980682996e-05
-2.61298619897643e-05
-1.45191212643935e-05
-2.45639480262421e-05
-7.89201401384366e-06
-2.69930428105125e-05
-1.01029709897102e-05
-9.28917783573821e-06
-1.42138223766609e-06
-1.76350224955477e-05
7.38014826793078e-06
-4.49066052529021e-06
-6.89634487365925e-07
-2.07894405867321e-05
-1.08963362000548e-05
-2.00335297155875e-05
-6.14079102086442e-06
-1.64678322509243e-05
-1.21259816932823e-05
-4.24131727515567e-05
-2.40539544664662e-05
-1.95317246529908e-05
-1.78137943289171e-05
-1.69624661576999e-05
-1.61626666480292e-05
-9.74242220098002e-06
-1.83187501937483e-05
-1.92223233903895e-05
-2.79619913186074e-05
-2.67699023255425e-05
-1.85186927647315e-05
-2.56486835507975e-05
-2.28036251825965e-05
-1.31520486495944e-05
-2.55660784462876e-05
-3.866838557261e-06
7.50019064272167e-06
-1.8273012797029e-05
-4.47073904453908e-05
-9.21195821273314e-06
-3.50319341842542e-05
-2.42542959322316e-05
-6.26215039570221e-06
-3.08394738131198e-05
-8.75235309874481e-06
-3.41375915080466e-05
-3.11682722848459e-05
-2.72189540312652e-05
-1.7356825548572e-05
-2.72705850329027e-05
-3.50718262720385e-05
-3.555761588132e-05
-1.36283348229276e-06
-2.57323312708591e-05
-2.83038001502962e-05
-2.93684723202816e-05
4.57464556969792e-06
-1.27574714939014e-05
-2.10297170098365e-05
-2.66170038775819e-05
-1.41165272150032e-05
-1.71393176944247e-05
-1.66682295841699e-05
-5.41461983751342e-06
-1.29166949103738e-05
-1.4670720802017e-05
-1.72990605100909e-05
2.5360222166616e-06
2.21673246370092e-06
-3.66995341009652e-05
-2.31181614779759e-05
7.81616216924548e-07
-3.11892644360671e-05
-4.06490341412735e-06
-2.7628634516446e-05
-3.03877519012826e-05
-3.78504797546389e-06
-2.34193182059337e-08
-7.69688546719525e-06
-2.39745073805176e-05
7.5891425669537e-07
-3.07850093438123e-05
-3.6130096793266e-05
-9.14087143661064e-06
-1.44686930108471e-05
-4.73223895353971e-06
-3.50141852415136e-06
5.96400227926268e-06
-2.60268075907414e-05
-2.02097269072714e-05
-2.82068808570188e-05
-2.54599753818114e-05
-1.63128422864667e-05
-4.2744541258185e-05
-2.00982648542353e-05
-2.08103401583281e-05
-1.69359740759616e-05
-6.45819707629795e-06
3.44677246458249e-06
-9.20896382447639e-06
-1.27255881827194e-05
-1.68201916992046e-05
-2.10225327993616e-06
-1.30749837686647e-05
-3.38241576107169e-05
-2.3746352077206e-05
-3.10605566385898e-05
-1.63719136667354e-05
1.1723225698923e-06
-2.71966853965769e-05
-1.00146126627817e-06
-3.0950361574181e-05
-3.85897482459381e-05
-5.53659855080536e-05
-1.00057944997298e-05
-2.14165481526558e-06
-2.94682755039276e-05
-1.55964702665407e-05
-1.99394021106865e-05
-2.23273848809172e-05
-3.4842404356892e-05
-6.9770889860358e-06
-2.72334923848716e-05
-3.63079212035963e-05
1.04596852892226e-06
-3.02701242450524e-05
-4.25660183552988e-05
-3.24973206114827e-05
-2.02930764781031e-05
-4.00805365832793e-05
-1.18414713989332e-05
-2.84058639564608e-05
-2.39993185011627e-05
-3.38099388801958e-05
-1.54454186210736e-05
-1.6635381906672e-05
-3.06882176821324e-05
-1.66533691161932e-05
-1.41715667987724e-05
-3.8564694381971e-05
-5.92144816079311e-05
-8.55230674463858e-06
-2.08560571374714e-05
-1.89371297890442e-05
-8.59749206531493e-07
-3.14052648522603e-05
-1.58724554958298e-05
-3.27134462415541e-05
-1.7694525451767e-05
-3.94078376030364e-05
-2.92253074700009e-05
-1.256865590831e-05
-1.31035931776026e-05
-1.53117513097051e-05
-2.2776429544712e-05
-2.19629083305775e-05
-1.64927592548991e-05
-3.9918624651546e-05
-2.48764390382799e-05
-3.3631654453915e-05
-1.34589804199903e-05
-2.40346602455299e-05
-1.293420586371e-05
3.25514914743088e-06
-3.1964431653318e-06
-3.20256919616273e-05
-2.32209785118515e-05
-3.19809402181823e-05
-1.03440497537495e-05
-1.63648163660926e-05
-1.89607288526552e-05
-3.64266733104741e-05
-1.24924066465811e-05
1.55128034381783e-05
-3.46874566668278e-05
-1.2139227983301e-05
-2.72963903445361e-05
-6.75816549297294e-06
-1.48319656370459e-06
-1.66355824052559e-05
-1.67325163953349e-05
-3.57238710588409e-05
-1.75244849120532e-05
-1.98705788488374e-05
-3.08988717689259e-05
-2.20784231430985e-05
-1.41037474947542e-05
-3.17086158606338e-06
-1.47671181199294e-05
-3.37468511116794e-06
-2.59384840342969e-05
-2.26582472805218e-05
-2.84028032844645e-05
-1.84366949581682e-05
-1.459462101505e-05
-1.94093315292422e-05
-1.38738911106473e-05
-1.41241213176749e-05
-1.49213268439023e-06
-3.29320246689063e-05
-3.42717394795823e-05
-1.1016596866695e-05
-7.33034188441788e-06
-2.55732588086215e-05
-3.32043948607795e-05
-2.86839082054913e-05
-1.2178595000935e-05
-4.2391633719108e-05
-3.60279411601995e-05
-4.8874022283892e-05
-2.93365187355524e-05
-1.55923632653998e-05
-3.85862954570537e-05
-2.65469712600449e-05
2.79503858487472e-06
-2.41884521404939e-05
-1.78260083399897e-05
-3.63681984659936e-05
-3.2915094104593e-05
-2.81915094739625e-05
-1.91995633260491e-05
-2.15512652773911e-05
-8.82784246904207e-06
-1.75316499794263e-05
-1.44116630281449e-05
-2.76389060393966e-05
-1.21927405859774e-05
-3.42038848335819e-05
-2.79461630899942e-05
-1.87137300584732e-05
-2.00946498421303e-05
-1.93176365053888e-05
-3.08070539776686e-05
-9.02074263234645e-06
-8.32230744066826e-06
-3.71892253937924e-05
-2.23654659249242e-05
-2.9563179837444e-05
-2.5250028190368e-05
-1.69747872533327e-05
-1.0424297157229e-05
3.4379500595263e-06
-2.45508637904734e-05
-2.76561604319322e-05
-2.30853180596878e-05
-1.89391718140983e-05
-1.90983672013068e-05
-2.2665049313084e-05
-2.11933266718572e-05
-4.46946073061529e-05
-2.02408262632755e-05
-2.08028892398996e-05
-2.12048071288945e-05
-1.8366008893162e-05
-4.68060952852296e-05
-2.73055490163638e-05
-8.58472638222273e-06
-4.18282514497286e-05
-2.29024785474265e-05
-2.17241512035887e-05
-2.68268008595985e-05
-2.47135268021086e-05
-8.98918834961257e-06
-2.50123738670709e-05
-2.15867797030336e-05
-3.09796519407779e-05
-1.76543542985254e-05
-9.52201634530392e-06
-1.19060078618829e-05
-1.43579063763789e-05
-2.36588251888259e-06
-1.37137728593821e-05
-3.22351461696461e-05
-2.10188680480925e-05
-3.34905234762055e-05
-2.87515225285384e-05
-3.42248220887331e-05
-1.72630926846009e-05
-2.61795811341007e-05
-5.1167283856931e-06
-1.16021724366954e-05
-2.0328541483606e-05
-4.82749276484958e-05
-2.23022757971851e-05
-4.09895394745953e-05
-2.33029400816544e-05
-3.12330908087281e-05
-2.94312853828131e-05
-4.72068848933226e-05
-2.40681395635676e-05
-1.80939434028683e-05
-4.1165560348497e-05
-1.42885545379255e-05
-3.91175810320006e-05
-3.14237628600296e-05
-1.35761923156092e-05
-8.06160778459844e-06
-3.28801423908672e-05
-2.92927889037542e-05
-3.15739028340287e-05
-3.44496007532001e-05
-2.32823214935933e-05
-5.04352616597334e-05
-3.36472390750051e-05
-2.18168617217932e-05
-2.78426533290097e-05
-3.50480886030778e-05
1.58033723062754e-05
-2.53116602851498e-05
-7.77591630378325e-06
-2.60111362653465e-05
-9.89384851406675e-06
-2.87862260838533e-05
-2.59153574867607e-05
-3.92812682381691e-05
-3.04019790092027e-05
-2.20727870386232e-05
-2.79614281670625e-05
-2.00977954491584e-05
-2.22462144179462e-05
-3.90067744010432e-05
-1.07269373209793e-05
-2.50456971080982e-05
-1.13146518455353e-05
-1.48830005617834e-05
-1.29871124058498e-05
-2.04552080183086e-05
-3.2152442165778e-05
-1.75204085784869e-05
-2.37264287211963e-05
-2.23819811304607e-05
-5.35338074839516e-05
-7.36437378778903e-06
-1.43069507246534e-05
-1.63710000314957e-05
-3.5914714124648e-05
-2.87223249096804e-05
-2.14362145560091e-05
-5.88466865253659e-06
3.98981045701542e-06
-3.52393467102643e-05
-2.70429944591651e-05
-2.76782163055295e-05
-3.42695958575436e-05
-3.56892558741257e-06
-2.10466095240317e-05
-1.95077524477848e-05
-3.00026945044293e-05
-1.42659773029185e-05
-7.80840809400859e-06
-8.48107091391615e-06
-2.02618200982829e-05
-4.07912462726829e-06
-1.823155219771e-05
-3.4966752892095e-05
-1.78066136486453e-05
-2.09511688438417e-05
-1.947069939959e-06
-2.95763678811216e-05
-5.96419840125504e-06
-6.01813206824878e-06
-4.17231145481959e-05
-3.73866263473765e-05
-2.73985849848346e-05
-1.32932625206543e-05
-2.66839402729901e-05
-9.46969814469245e-06
-4.56598186318997e-05
-2.00451276752149e-05
-2.55058131462692e-05
-2.33616177736242e-05
-2.98242306872993e-05
-1.85659526643394e-05
-2.18351857449053e-05
-2.2608853254507e-05
-2.64909304970448e-05
-1.44016771751908e-05
2.02760667360581e-07
-4.48236231597756e-05
-2.06937419342875e-05
-3.42738121848564e-05
-2.74842981930733e-05
4.99156332971152e-06
-4.04111713890228e-05
-2.12486921866857e-05
-1.29970113386296e-05
-2.78685849188173e-05
-8.34876216875866e-06
-1.30700085893149e-05
-1.68747413371206e-05
-2.67010242693444e-05
-2.32840917078674e-05
-1.06285363922762e-05
-2.71236753307704e-05
-9.03612917214264e-06
-2.65032452152037e-06
-5.37076222301257e-06
-2.0395212527508e-05
-1.6765925118064e-05
-4.04769631404391e-05
-2.52262864271517e-05
-8.46805819129069e-06
-1.13397037287812e-05
-2.73624348397823e-05
-1.66950090840088e-05
-1.34348467530298e-05
-3.11610537229487e-05
-4.06563162231063e-06
-2.72288995705412e-05
-2.66348484040042e-05
-2.10666157682908e-05
-2.76221321047819e-05
-1.14372445059252e-05
-2.5831443578866e-05
-2.02110862294982e-05
-1.26247740188055e-05
-2.77421047194167e-05
-4.03448826989298e-05
4.41747311704505e-06
-1.46810505083472e-05
3.72205155438125e-07
-3.12106940095867e-05
-2.18983668798084e-05
-3.39888499956187e-05
-2.66256362368584e-05
-3.02378731590623e-05
-4.56535336083702e-05
-4.8820900118485e-05
-2.62950853943754e-05
-5.37346166339527e-06
-2.361040262646e-05
-7.81255738578315e-06
-2.17470164307546e-05
7.28185242758338e-07
-2.59489618554075e-05
-3.46816919905628e-05
-9.67729702412745e-06
8.57616310470607e-06
-4.10431998713976e-05
-1.53166217852746e-05
-8.84172039968586e-06
-2.89627896018248e-05
-2.69263223515325e-05
-2.44751123154399e-05
-2.42305425898567e-05
-2.66506648251143e-05
-3.60969549160236e-05
-2.39113199701684e-05
-3.86647880107079e-05
-1.69756027993194e-05
-1.48161180155924e-06
-7.78492099078044e-06
-1.05820158559763e-05
-2.89812952971312e-05
-2.95929717910101e-05
-4.68515893576121e-05
-2.12033265236268e-05
-2.38049262013482e-05
-2.48588070827302e-05
-1.77502135152564e-05
-2.6424945387921e-05
-2.77116580091783e-05
-1.39837665836519e-05
-4.55213936044013e-05
-1.81337539622196e-05
-7.79277240860981e-06
-1.48969396415035e-05
-3.65030109727281e-05
-1.24125068736358e-05
-2.83904748131273e-05
-3.83281397112496e-06
-5.03559011902243e-05
-2.07631630356435e-05
9.83605311482217e-06
-1.59032211730506e-05
-2.99104052289533e-05
-3.44370122379069e-05
-2.63492963795892e-05
-3.19884282090653e-05
-3.05715147048295e-05
-6.6717284062507e-06
-5.18535545396569e-07
-2.234297111206e-05
-2.40056706157859e-05
-2.69028565049605e-05
-1.13854172322698e-05
-2.69485541693839e-05
-2.22002425231885e-05
-1.46668708941938e-05
-3.88979911614586e-06
-3.57656801618996e-05
-8.28498985938115e-06
-1.29103647408431e-05
-6.72178762855354e-06
-2.82992217821556e-05
-6.207854680648e-06
-1.92690528566672e-05
-1.33727100940159e-05
-2.25903686536944e-05
-3.38038661441349e-06
-4.32343659903796e-05
-1.67250052890965e-05
-2.00710494900706e-05
-8.53032099119296e-06
-2.62770030149747e-05
-1.62146622143637e-05
-2.70522823258668e-05
-2.31422973389858e-05
-3.73299512589642e-06
-2.02833308366366e-05
-3.48855294656294e-05
-3.15524871346801e-05
-3.88589103010246e-05
-4.83897361233336e-05
-2.91353911952327e-05
-1.83565369256253e-05
-1.18272467411802e-05
-2.89170202083533e-05
-3.17816721763694e-06
-1.29676042632478e-05
-6.33886837824098e-06
-4.60818724970371e-05
-2.18049419611551e-05
-1.24212616790128e-05
-4.03361174195438e-05
-3.15963548765801e-05
-3.41035150515512e-05
-2.6996898740124e-05
-1.01695439769919e-05
-2.51898963591661e-05
-1.9907168819254e-05
-3.37452698561941e-05
-1.8054575775433e-05
-1.42981228363069e-05
-6.73115537539553e-06
-8.018354250703e-06
-3.37494836795447e-05
-2.04284235713411e-05
-3.19224527860576e-05
-2.60584375253236e-05
-1.18317713753535e-05
-1.90318379713525e-05
-1.58282713244794e-05
-3.38578406499485e-05
-2.03815505025871e-05
-2.91577214845343e-05
-2.05352625904522e-05
-1.82063232649326e-05
-2.33552095986745e-05
-9.41303273387433e-06
-1.51283785235298e-05
-2.67641463979855e-05
-2.34677997568454e-05
-8.15714466300956e-06
-4.87354055938166e-05
-2.52733961318271e-05
-3.09404137880415e-05
-3.6296160741338e-05
-3.0652542211585e-05
5.97573898116512e-06
-1.62299361033263e-05
-3.46475481003628e-05
-3.86095186184435e-05
6.44931173624444e-06
9.72520205297755e-06
-1.82176186601931e-05
-1.33572241882711e-05
-7.35725776658983e-06
-4.99512943297651e-06
-1.31548092006795e-05
-6.86710675364857e-06
-1.8052573577253e-05
-2.90956263947211e-05
-1.87179757876666e-05
-3.94905376463978e-06
-3.00319798759487e-05
-2.73271377577872e-06
-2.63634334317212e-05
-8.732268050367e-06
-3.62380890985013e-05
-3.16096308557917e-06
-3.81526759917453e-05
-2.42864596185695e-05
-1.09737873082792e-05
-4.99484827607479e-05
-1.9689716929238e-05
-2.91563241824762e-05
-2.64733071659148e-05
-2.97364628158452e-05
-1.72317231541149e-05
-2.46929863177831e-05
-1.4112129332854e-05
-1.90555147213079e-05
-5.76364916330584e-06
-5.69850912632992e-07
-2.18628480540155e-05
-4.94475612963331e-05
-4.98755400964548e-06
-2.17755760595604e-05
-2.7701877250079e-05
3.98056227632881e-06
-1.41023699806707e-05
-7.52674706424813e-06
-1.35911214085358e-05
-3.04454121047242e-05
-2.18725602726489e-05
-2.55903742239693e-05
-2.6887415990934e-05
-3.80197147678283e-05
-1.68442815195035e-05
-7.94411254736802e-06
-3.28596938481387e-05
-1.24892750798421e-05
-2.16207215396604e-05
-3.03728096640408e-05
-1.34596515091978e-05
-2.9591253376923e-05
-1.91976019865529e-05
-1.97037207527211e-05
-9.29263350936049e-06
2.00863669477303e-07
-2.63991218853871e-05
-2.28124529507632e-05
-2.37282919193692e-05
-2.63785594985104e-05
-2.10531976860315e-05
-2.85653036572039e-05
-1.44664956259807e-05
-2.62000633609171e-05
-1.46145519627286e-05
-3.06078176279935e-05
-1.04959794800601e-05
1.63119788239497e-05
-1.6117847764064e-05
-3.19961500394901e-05
-4.95960134586212e-05
-3.59053708189836e-05
-2.16269018176054e-05
-3.1961686666703e-05
-1.18512345307917e-05
-2.83289864260297e-07
-6.00179264817277e-06
9.71723843918525e-07
-8.62841426952877e-06
-1.17437107786821e-06
-3.3131705753551e-05
-5.2613769585728e-06
-2.68123631476708e-05
-2.54622413046246e-06
-3.05152509592754e-06
-4.10113951951139e-06
-4.77260387062009e-06
-1.12257876210155e-05
-2.14378634443137e-06
-4.77544250031501e-06
-3.14814851849078e-05
-1.87101967167191e-05
-1.07172066267644e-05
-2.23939693222745e-05
-2.56782093245213e-05
-1.95450320036768e-06
-1.48776972111996e-05
-1.67828062123627e-05
-1.65074413998279e-05
-3.96043867104762e-05
-2.28476783006325e-05
-3.07129606883723e-05
-1.58211851083206e-05
-3.48879490270349e-05
-3.14245862936455e-05
-6.60588726861644e-06
-1.77410456742101e-05
-4.67093016730778e-05
-2.62957647387481e-05
-1.68210992119916e-05
-2.21403302897885e-05
-3.3930378265683e-05
-1.57914237780312e-05
-3.58468696283737e-05
-4.01498358833106e-05
-3.05784828051768e-05
-2.76396226624193e-05
-1.82674495132217e-05
-2.64056316708548e-05
-2.51417542711731e-05
-6.32740119627764e-06
-1.91494938123206e-05
-2.69319722860769e-05
-1.90849977190004e-05
-1.24672554008708e-05
-2.90177541225737e-05
-7.1746530691513e-07
-1.49536041587584e-05
-8.24737641733878e-06
-1.35590283546113e-05
-1.6126135196824e-05
-1.51746775785432e-05
-3.94824895117964e-05
-1.44248724141663e-05
-2.00583525390734e-05
-1.11667807372896e-05
-4.54065194940067e-06
-1.97229396744342e-05
-1.72748120490534e-05
-1.33416198925654e-05
-4.7087752084099e-05
-7.82292694926586e-06
-1.67719712305517e-05
-5.37920333232809e-06
-2.91330409036779e-05
-3.95519221622723e-05
-3.34548327718312e-05
-2.49095049813024e-05
-2.6081203250314e-05
-2.7421487590871e-05
-1.92778558838195e-05
-1.18842228826879e-05
-2.3527235263497e-05
1.94893852841628e-06
-2.68939107048675e-05
-1.38124354918395e-05
-1.64408622890777e-06
-9.2007746041452e-06
-1.36582085993201e-05
6.51943745180272e-06
-1.59076400507732e-05
-4.68258156471539e-05
-3.05933871172373e-05
-2.45327405982074e-05
-6.04887144505139e-06
-1.47790355947407e-05
-2.65475405840364e-05
-3.45849319508006e-05
-3.10201048261385e-05
-9.42310209501205e-06
-1.26317871503747e-05
-3.05100367886795e-05
-8.93783081300212e-06
-3.21793418082821e-05
-1.79227764618293e-05
-3.02038616557378e-05
-5.38434560060821e-06
-2.3237744124418e-06
-8.99231576697634e-06
-1.56190485420155e-05
-4.39980187322238e-05
-3.23917421549628e-05
-2.27432728621973e-05
-2.67086404032587e-05
-7.15136386626221e-06
-2.76983502582986e-05
-9.84732074652524e-06
-2.60554963427824e-05
-2.73160702246499e-05
-3.10801368741915e-05
-1.69508998348404e-05
-1.96222255488509e-05
-2.52818079563614e-05
-1.63128841268034e-05
-1.61149752365928e-05
-4.67622716056381e-06
-2.03859194070287e-05
1.07355662364618e-07
-4.45947599997858e-05
-1.16708564906564e-05
-1.83699175575725e-05
-9.4790654780205e-06
-3.34673079169418e-05
-3.1247815370539e-05
-2.09413734538887e-05
-2.08067861977998e-05
-1.11188664246625e-05
-1.94690249749216e-05
-1.26472273295548e-05
-1.72625768630146e-06
-2.12178168925046e-05
-3.07290557681594e-05
-2.75325869317532e-05
-1.3940490045361e-05
-1.90480787984003e-05
-1.03681036174324e-05
-3.42086649652724e-05
-1.69701009244429e-05
-4.10192853358667e-06
-1.94337048829092e-05
-3.34188057486226e-05
-6.23483559261859e-06
-3.92920278623429e-06
-1.58119572791346e-05
-2.0474494246856e-05
-2.26582560588134e-05
-1.8339862958459e-05
-3.75634372656638e-06
-1.37836340291352e-05
-1.71666292393763e-05
-2.4729675440663e-05
-1.13724751930527e-05
-6.53443262704462e-06
-4.24617684391155e-05
-5.09684860346678e-07
-3.59836496452111e-05
-7.95898458276697e-06
-1.27150768440285e-05
-2.23370836965308e-05
-2.44085376032862e-06
-1.33571849014322e-05
-1.84064682459477e-05
-2.87884788387638e-06
-7.78259493822798e-06
-4.17539684906784e-05
-5.1666540104667e-05
-3.85475433555021e-05
-2.29151698862221e-06
-1.34980849461833e-05
-2.33971782626399e-05
4.34069805979862e-06
-1.00369167392809e-05
-3.28809017768506e-05
-5.30502480155761e-06
-2.42021949438277e-05
-2.25192880395053e-05
7.48151390659912e-06
-1.10179033968767e-05
-4.80781421973595e-05
-4.25018351914583e-05
-4.57662809035335e-05
-3.34869649528072e-05
-2.07430608776703e-05
-2.51852878719906e-05
-1.47222740115212e-05
-3.65322322670865e-06
-2.20742989824048e-05
-1.38056830074528e-05
-1.54138260822373e-05
-4.94771338105289e-05
-3.12118668952388e-05
-2.79975699468923e-05
-2.05309105446853e-05
-3.19738634708562e-05
-8.84760606826418e-06
-2.85024723241349e-05
-1.52077904661167e-05
-2.02117812360044e-05
-1.04000450687686e-05
-4.60878953813235e-06
-1.06661749917422e-05
-2.00095701484179e-05
-2.06582814315292e-05
-3.21085295960965e-06
-3.14996319734144e-05
-2.29370834878707e-05
-3.36352053117562e-05
-3.82213057801514e-05
-1.82554440245659e-05
-4.13821121017108e-05
-1.78243654433904e-05
-1.76070601559249e-05
-5.37580013904794e-05
-1.8694407342034e-05
-9.95196127389676e-06
-3.73840150377991e-05
-4.50736517026133e-05
-3.60329030507131e-05
-3.53392856811181e-05
-2.35279358455829e-05
-1.90584956763079e-05
-1.1331361181582e-05
-7.35430218008279e-06
-3.56860485749484e-05
2.7399734968474e-06
-2.57452426846042e-05
-8.69162645435337e-06
-3.58590206508343e-05
-1.3044566067922e-05
-2.29492984010289e-06
-2.54388313657675e-05
1.12381559966349e-05
-2.32071239355725e-05
-3.19304151037346e-05
-1.63883734310201e-05
-3.26366963263209e-07
-6.01068946429721e-06
-2.41675396892457e-05
-3.1435214665083e-05
-1.07533507417492e-05
-1.90702809413982e-05
-2.23065921714799e-05
-1.90062388623758e-05
-1.3876750642005e-05
-1.23438162124005e-05
-2.74490441594528e-05
-1.01104803548033e-05
-5.88374982517853e-06
-1.98128537253645e-05
-2.00845439822644e-05
-1.78960617464424e-05
-2.31210503966357e-05
-2.68676061041319e-05
-3.5454097785842e-05
-3.00805699227094e-05
-1.43158669909045e-05
-2.18622744895408e-05
7.75725132257796e-06
-4.21183010306656e-05
-3.66081953751145e-05
-8.61479172967423e-06
-4.13774103851944e-05
-1.9213297045032e-05
-2.35049587501609e-05
-1.99413901176507e-05
-1.53404659733633e-05
-2.15656041326936e-05
-1.50787645069781e-05
-1.68278799071324e-05
-3.3632721804275e-05
-4.47481601833622e-05
2.82487865046835e-06
-2.06820128045855e-05
-1.65840172488613e-05
-8.2378783060772e-06
-2.32824982584849e-05
-1.32916736027116e-05
5.82733682540431e-06
-2.72588126018718e-05
-1.23511337873897e-05
-1.40356553805247e-05
-2.72313684369088e-05
-3.29229629863349e-05
-7.03171259407943e-06
-6.96937648530298e-06
-2.81888711921873e-05
-1.33031026373229e-05
-8.43907671061541e-06
-2.48293166697655e-05
-2.85686332844902e-05
-5.66245330920592e-06
-1.51568631296661e-05
-4.91837532654472e-05
-2.12652641812348e-06
-1.12550368769694e-05
-1.23381780624506e-05
-9.22376806729843e-06
-3.14393535888486e-05
-5.02586392235023e-05
-1.33890590953585e-05
4.69392410448257e-06
-2.08767814377019e-07
-1.64629618740853e-05
-3.89839896124897e-05
-3.33876702581693e-05
-5.86337911028591e-06
-1.86692730157841e-05
-1.53298244458493e-05
-4.33692184271067e-05
-1.07090535132586e-05
-3.31772336563978e-05
-3.65977819074317e-05
-2.44354645479249e-05
-4.03320018123521e-05
-3.53058816683407e-05
-3.34585182005925e-05
1.00506912300011e-05
-4.10862322412729e-05
-3.36692669226505e-05
-1.80354329609267e-05
-1.55216678578618e-05
-2.19915541907343e-06
-5.42601794375264e-06
-3.74033320231882e-05
-4.23526869100994e-05
1.09886350287839e-06
-2.99464433739087e-05
-1.59766111935387e-05
-1.36931541519069e-05
-7.99390596974468e-06
6.59969113531218e-06
-1.32790820356072e-05
-1.08229309273655e-05
-2.04779989346976e-05
-1.39670050040121e-05
-8.38454249726752e-06
-8.71237885339703e-06
-1.86203561397685e-05
-4.25381692117634e-05
-2.59420155633475e-05
-2.69574625919973e-05
-1.77676029278664e-05
-1.97631449053407e-05
-3.89837775141823e-05
-2.00644915774247e-05
-1.94057309164029e-05
-1.98176452842014e-06
-2.54423810887906e-05
-1.87941339177932e-05
-4.24727964952677e-05
-1.4248727725296e-05
-7.14043338689883e-06
-3.64433428692361e-05
-1.77012462073323e-05
-2.45916944741238e-05
-1.44541194112127e-05
-2.02568618323326e-05
-1.2712238181476e-05
-8.44306840865279e-06
-1.10223790495652e-05
-2.35319210677513e-05
-3.50636840722146e-05
-1.40210049559744e-05
-1.68487335200167e-05
-2.16093704107691e-05
-2.45324928606158e-05
-1.45864762224995e-05
-2.51083554899136e-05
-2.01630395933222e-05
-1.66538841798845e-05
-2.66921993533902e-05
-2.14897523718482e-05
-2.05456015761629e-05
-9.2491991149964e-06
-2.55363081026009e-05
2.82924713121526e-06
-3.49807780563893e-05
-3.8338765908847e-05
-2.96194734613129e-05
-2.0345959514966e-05
-2.4336109639705e-05
-2.09768500845553e-05
-3.71400053016395e-06
-3.38076176355461e-05
-1.76818605424803e-05
-2.17163942509661e-05
-3.45267191891512e-05
-2.17873092682208e-05
-4.29314596971976e-05
5.4818019134998e-06
6.65939300728894e-07
-1.38007028698404e-05
-1.88210035777323e-05
-9.7306417281579e-06
-1.43099662068336e-05
-7.81459417630774e-06
-2.78018520199604e-05
-3.84626499013043e-05
-4.01520686147741e-05
-2.26286476288785e-05
-1.67298902101919e-05
-1.88856120546401e-05
-1.07452788205875e-05
-2.93327842208796e-05
-7.42741290868195e-06
-2.31488645728881e-05
-7.72899347344484e-06
-2.70824583569837e-05
-3.62662736502489e-05
-1.94202349015823e-06
-2.56098561203122e-05
-2.39619885450171e-05
-2.58606164938625e-05
-2.04846722371199e-05
-3.8399018436397e-05
-1.74120414423326e-05
-1.76504236588238e-05
-2.31597026578046e-05
-1.60389726083487e-05
-1.94158525460908e-05
-2.54556213871398e-05
2.77939514507942e-06
-5.90315806485026e-06
-7.86643697472967e-06
-2.15916104782582e-05
-2.34945013909878e-05
-1.74273454202411e-05
-2.35657503646996e-05
-3.71657919771096e-06
-2.5416665264795e-05
-1.42233854417558e-05
-1.93128516204641e-05
-6.54157326092486e-06
-3.4127546861462e-05
-2.47936677614761e-05
-3.97346475913203e-06
-2.51962307054725e-06
-1.009930701564e-05
-1.67111252747171e-05
-2.9489673907063e-05
-1.26215756666081e-05
-2.41432850530454e-05
-4.45597134242851e-05
-1.3049874385037e-05
-2.21158694758237e-05
-3.17705450101424e-05
-6.37724313840109e-06
-2.04452532753149e-05
1.76301802286274e-06
-3.42957661537931e-06
-1.54068752519391e-05
-2.64526140572276e-05
-2.42434238496151e-05
-2.43179977027924e-05
-1.12587739986862e-05
-6.5950157751196e-06
-2.50905232320302e-06
-5.61756989653905e-06
-1.07260215746039e-05
-3.33374202293245e-05
-4.94772631786769e-07
-1.33525988855893e-05
-3.17814535358149e-05
-1.91007431048242e-06
-2.78720987178037e-05
-2.95079616987107e-05
-2.3000152193745e-05
-1.05437979922991e-05
4.58987806422763e-06
-3.55679239770679e-05
-3.41038817069623e-05
-2.93080569298669e-05
-9.74034344426742e-06
-2.48400022434532e-05
-2.11850454031749e-05
-2.20537752172746e-05
-7.69582071598245e-06
-3.65908330588031e-06
-2.06493926206843e-05
-7.25148872268551e-06
-2.3610625267728e-05
-9.03289122433875e-06
-1.16890079055522e-05
-3.57831445136463e-05
-1.76205923341593e-05
-1.11849980519102e-05
-2.41039071776591e-05
-1.92999726417748e-05
-3.15945881914431e-05
-3.85887116712157e-05
-1.60689856478362e-05
2.30862592594693e-07
-1.23055248634562e-05
-2.45273482895621e-05
-6.46962629055942e-06
-2.27727053042444e-05
-2.98388797890493e-05
-2.81256286040422e-06
-2.85379220810258e-05
-3.39277908248418e-05
-3.34531462652835e-05
-2.936214124396e-05
-1.18949767780987e-05
-2.17512154348071e-05
-1.61371424439459e-05
-1.55922176483937e-05
-5.82929042227135e-06
-3.63585910125306e-05
-1.38817080450268e-05
3.00145929787589e-06
-1.84975273483642e-05
-1.12691426646983e-05
-2.30888532637318e-05
-1.37313055550202e-05
-1.88786272258892e-05
-1.8519581783508e-05
-4.52797568600712e-05
-2.37586408740609e-05
-2.42206054726662e-05
-3.12756901714618e-05
-1.05353505945593e-05
-2.1334165848069e-05
-2.62702701947436e-05
-3.22167961620227e-05
-4.3001817014997e-05
-2.52493696707412e-05
-8.7394535880161e-06
-2.68662524655315e-05
-2.40109862498976e-05
-1.05215569211982e-05
-1.9108111021303e-05
-4.20302898147837e-05
-1.13526283145397e-05
-1.79935603739815e-05
-2.82454915750863e-05
-2.28401159163856e-05
-3.82039881623734e-05
-4.25604473414319e-06
-2.65602294778879e-05
-2.55625402331871e-05
-3.11986973096331e-05
-5.86920620680523e-06
3.78883970315388e-07
-1.86581380243749e-05
-3.26707727386066e-05
-1.34726972426623e-05
-3.8390575927219e-05
-2.00374935599219e-05
-1.14646123532417e-05
-5.19415336400074e-06
-3.77726224848533e-06
-3.08827170461511e-05
-3.25434995552964e-06
-3.23119214111031e-05
2.35790081397447e-05
-1.65739167606873e-05
-4.51651295971717e-05
-3.05765069467595e-05
-2.33053821013548e-05
-2.84428863846261e-06
-3.14203353848923e-05
-8.39293079065208e-06
-1.54500961041062e-05
-1.37847014784446e-05
-2.00846536420072e-05
-1.50937805739503e-05
-1.94627400691707e-05
-9.10436118322387e-06
-2.32878477619848e-05
-6.2136049052339e-06
-1.11410704028496e-05
-2.07750681392604e-05
-2.21821353079735e-05
-1.18081541418948e-05
7.13610471074842e-06
-2.01577103451841e-05
-1.8769871808508e-05
-1.82193966125216e-05
-2.92907593235603e-05
-1.33596803851213e-05
-2.66913650189904e-05
-2.60900576521312e-05
-7.58916561365542e-06
-1.37372003675546e-05
-3.17399066632084e-05
-3.64477425603358e-05
-8.20642680531922e-06
-4.37415952023221e-05
-5.58386667268094e-05
7.03463164079544e-06
-1.2758363754722e-05
-2.99959283172419e-05
-1.65833372961269e-05
-2.93158630080536e-05
-3.16766149117072e-05
-2.67088640044834e-05
7.11668991418354e-07
-1.84667581612477e-05
-3.20751061159023e-06
-3.36091295755884e-05
-3.15384315964991e-05
-1.13669538663047e-05
-2.63372024167795e-05
-2.96647847228704e-05
-2.67893080651256e-05
-4.76193639678505e-05
-2.64306150409728e-05
-3.12639596047338e-05
-1.61563257769495e-05
-1.89766609832414e-05
-2.03085092003176e-05
-3.58542167695485e-05
-1.58687015542034e-05
-3.05657442957411e-05
-2.41014962578652e-05
-6.01858125122219e-06
-1.20284713599001e-05
-1.70152230643604e-05
-3.81337335586678e-05
-2.58920422046843e-05
-1.07347229724302e-05
-1.68036340478718e-05
-2.13785933815827e-05
-9.55639696159e-06
-1.94575596760394e-05
-1.75121726455126e-05
-7.61972788854008e-06
-4.26635272148595e-06
-1.45754769103214e-05
-1.63431456999136e-05
-1.78415094873575e-05
-3.00516783721809e-05
-4.3279723566679e-06
-2.37558704142932e-05
2.55242487793936e-06
-2.48118953723668e-05
-3.65241487240544e-05
-1.18825358774705e-05
6.13760614435845e-06
-1.62509252191656e-05
-1.47701921557879e-05
-1.64967488972218e-05
-1.41250877610951e-05
-6.67841006170684e-06
-6.40291629763248e-06
-2.98258674848517e-05
-1.83209430259304e-05
-3.34545850204674e-05
-3.23660153343921e-05
-1.93237627658361e-05
-2.97937200471605e-05
-2.34360636007339e-05
-1.233025099503e-05
-2.40538586548442e-05
-4.22017279292654e-06
-3.09392242413388e-05
-1.64512838016507e-05
-9.50253737634101e-06
-2.37849656145125e-05
-4.87369226645091e-06
-3.31889401412161e-05
-2.42940936393998e-05
-2.8016940401437e-05
-1.82478195845845e-05
-2.46051387163784e-05
-2.1759440959462e-05
-2.18916993169638e-05
-2.48934903935798e-05
-2.08180202537195e-05
-2.15235217428797e-05
-4.0400441845927e-05
-4.18300808972116e-06
-4.02283160139874e-05
-2.19730451157034e-05
-2.05826205260258e-05
-2.55877941843671e-05
-1.36548935412815e-05
-2.13313812942632e-05
-1.20875029355748e-05
-1.90554382380509e-06
-2.40239005084077e-05
-2.12477951709016e-05
-3.34650504362742e-05
-2.95548660700309e-05
-1.91982611362378e-05
-1.53719754385945e-05
-2.60845612684784e-05
-1.59865672614877e-06
-2.12889348511598e-05
-1.37110341354205e-05
-1.07589617823241e-05
-2.368248127281e-05
-1.27268505402819e-05
-6.90495564443087e-07
-1.8216435025514e-05
-2.54495711018804e-05
-1.26090224138393e-05
-8.92427367575586e-06
-9.33607121891065e-06
-6.28390841745072e-06
4.49598927614847e-06
-1.59499351740207e-05
-2.96638038185604e-05
-2.85358356508387e-05
-3.0442163370303e-05
-2.2706024457441e-05
-2.84524372522908e-05
-5.94762315393144e-06
-2.8201746893509e-05
-2.12205159769786e-05
-2.40621831639881e-05
-2.83824356649703e-05
-2.74042543295732e-05
-6.44883346832573e-06
-1.78549206949007e-05
-2.97724297767392e-05
-6.27507857638363e-06
8.36669416459636e-06
-2.55554997605555e-05
-1.37813725543034e-05
-3.9532858390081e-05
-2.31622921546813e-05
2.35839415277914e-06
-2.43977429671345e-05
-3.73536750496248e-05
-1.37051012482208e-05
-4.51898274766962e-05
-1.60476372835617e-05
-3.25399169624315e-06
-2.12504730714194e-05
-7.13757798739673e-06
-2.86779530679534e-05
-3.44412402942695e-05
-2.45285849242812e-05
-9.39409486949192e-06
-3.15903006280261e-05
-2.69995810073418e-05
-1.53722208818409e-05
-1.54183341378424e-05
-3.66240791059825e-05
6.90977148544934e-06
-2.25310723630502e-05
-2.67630265629235e-05
1.58692356490793e-05
-3.28344292607129e-05
-3.65929506610169e-05
-2.350596038463e-05
-2.78070464989095e-05
-2.41316130659032e-05
-1.20629267434256e-05
-2.22367005635967e-05
-4.89105861116636e-06
4.56436853986138e-06
2.67048035091749e-06
-2.0965888274735e-05
-2.54551482901976e-05
-1.80277452430145e-05
-2.17797045592071e-05
-7.29961651288571e-06
-1.21422228334672e-05
-8.71293234787245e-06
-7.73196116290743e-06
-1.7057191124005e-05
-1.85810676057029e-05
-3.05071801039449e-05
-1.79399957110138e-05
-1.12057973237075e-05
-3.85091351283955e-05
-1.46928737918227e-05
-2.33341611309419e-05
-2.68209178903124e-05
-2.55907885691143e-05
-1.81028184958231e-05
-2.57042638765454e-05
-4.28926056783866e-05
-2.84110222673989e-05
-1.82931230694518e-05
6.24117514221543e-06
-6.79551812509308e-06
-3.13115060590822e-05
7.63748436470371e-07
-2.54666878068193e-05
-1.44516126471552e-05
-1.44329227547475e-05
-1.68315869446211e-05
-1.74880110585875e-05
-3.88768412207713e-06
-1.35139822027774e-05
-2.61147666414137e-05
-2.80322939588601e-05
-1.60601401856618e-05
-5.31394019033643e-06
-1.47570770061267e-05
-1.92840413774724e-05
-2.23783685191037e-05
-3.20223196176487e-05
-2.0336548603178e-05
-1.11131731899491e-05
-2.0620682412302e-05
-3.05431627201293e-05
-2.64843662162014e-05
-2.73187870142525e-05
-1.3732330065734e-05
-1.60503270408433e-05
-2.0039184717469e-05
-4.82997610823761e-05
-2.85034316851078e-05
-9.76667953602225e-06
-1.78516912896505e-05
-9.9175086899591e-06
-1.28708401465291e-05
-1.17802069990301e-05
-1.90756585509486e-05
-3.00887400259733e-05
-3.59248921400906e-05
-2.55529832297778e-05
-5.67927090409725e-06
-1.4380654356887e-05
-1.76338757736789e-05
-1.72086216525285e-06
-2.2242608732335e-05
-3.40856824914468e-05
-4.32124105241326e-05
-1.45676472616606e-05
-4.06290385721895e-05
-5.29292516610446e-05
-1.90269710390231e-05
-1.93382622065251e-05
-3.37866882742039e-05
-3.68670062747066e-05
3.28508142256491e-06
-3.1570694405092e-05
-2.60550149936967e-05
-1.78058017205703e-05
-2.5606450699662e-05
-2.90796182281263e-05
-4.02869715293148e-05
-4.71314779820318e-06
7.59838151653848e-06
-3.06662838326242e-05
-2.48903842097278e-06
-3.51374702026553e-05
-2.67553738224128e-05
3.08366214356672e-06
-3.85337360289322e-05
-4.61955335591282e-05
-2.52879257671816e-05
-3.98536744439492e-05
-2.19349964092885e-05
-2.1414711711886e-05
-1.00223482989446e-05
5.92736214656608e-07
-1.38361075302157e-05
-2.31810895841254e-05
-1.40383927358968e-05
-5.01195683287035e-06
-2.28557939004922e-05
-2.84373475937917e-05
-6.32656653643929e-07
-1.15638842554067e-05
-1.72486199358139e-05
-1.40115988870323e-05
-2.30731312670447e-05
-3.59811886287021e-05
-1.56508061365108e-05
-2.02223688440432e-05
-1.27474334166086e-05
-2.44094746620116e-05
-3.97737152523124e-05
-1.36981150429962e-05
-1.49035747775856e-05
3.44264551138247e-06
-3.23530211270928e-05
5.91925319123078e-06
-9.94497614909144e-06
-1.7029390768495e-05
-3.1762332749747e-05
6.30957083173563e-06
-2.09939335157523e-05
-2.0454829402384e-05
-1.32619936867868e-05
-7.57025435745495e-06
-5.53018369238791e-06
-1.53359410065714e-05
-7.82267788025209e-06
-2.05187779834235e-05
-7.1371447301936e-06
-2.98442707677616e-06
-1.61143094827785e-05
-1.54269867854875e-05
-2.21504156594545e-06
-2.21874560693909e-05
-2.04457229619421e-05
-3.38615462932658e-05
-3.35882492912585e-05
-7.12701549659749e-06
-2.52897582168862e-05
-2.60782440851947e-05
-2.19770173829099e-05
-3.12388087578366e-05
-3.14746056321356e-06
-2.76082284144657e-05
-4.07657608746155e-05
1.25098671417645e-05
-1.94415758302496e-05
-1.31832632460822e-05
-1.38995372323967e-05
-5.16903994636878e-06
-2.82102952014734e-05
-2.5678818207025e-05
-8.52678400989317e-07
-1.34999022785077e-05
-3.11236765130108e-05
-3.30108235016598e-05
-3.24461890687812e-05
-1.81934953421985e-05
-2.45959006988999e-05
1.5289531284741e-07
-3.35931453012799e-05
-3.25804602372114e-05
-1.63184809802562e-05
-1.80691093474933e-05
-2.04816078761952e-05
-2.35515063391938e-05
-4.64567443531385e-05
-3.72689191421964e-05
-2.08687024920567e-05
-4.48432896522734e-05
-2.3944862905409e-06
-1.92757802904466e-05
-3.81783123159076e-05
-2.38830340099942e-05
-1.01211287239803e-05
-1.71981763802192e-05
-1.48050193487081e-05
-2.9421264609982e-05
-1.91923893417186e-05
-4.45936082061759e-06
-3.0356034240148e-05
7.00343026705664e-06
-1.58305044517443e-05
-3.06436078414473e-05
-1.39115519239992e-05
-2.38442908406722e-05
-7.27026975952892e-06
-1.00078636457786e-05
-1.52764192982296e-05
-1.83132301022527e-05
-9.41786401686775e-06
1.67708692746857e-05
-2.0965858799648e-06
-1.31677778490805e-05
4.33906126655965e-06
-9.49137454203443e-06
-1.03933084291924e-05
1.73170834563939e-06
-2.85341515222979e-05
-2.29988753959401e-05
4.93968792724041e-07
-1.3610342584718e-05
-2.90952935391124e-05
-2.88665918816484e-05
-2.22077050635706e-05
-8.86534300113828e-06
-4.59596091291831e-06
-4.45443888530479e-05
-2.73972321331926e-05
-1.48915801002447e-05
-2.62345450694996e-05
-2.94188948658736e-06
-2.64600844367992e-05
-3.43044107547972e-05
-1.09887785521754e-05
-2.85329179422665e-05
-1.61239004890019e-05
-1.37790196870463e-05
-2.42729986990429e-05
-2.06317242172213e-07
-3.87407584410799e-05
-2.25120403653337e-05
-3.00338520607097e-05
-1.95047597318188e-05
-1.50917604648523e-05
-3.71156833030613e-05
-6.40012553046323e-06
-4.99656252635974e-05
-1.3932901326894e-05
-3.98128119869907e-05
-4.67830860785589e-05
-2.24969594256161e-05
-2.76724477690932e-05
-1.36949308956838e-05
1.5224131657104e-06
-3.13798107434096e-05
-1.51154800233703e-05
-1.68829117690452e-05
-1.0005564370577e-05
7.95505049791077e-07
-2.5259620601779e-05
-1.63947047050673e-05
-1.70764889526149e-05
-4.17406147576099e-05
-2.21110325976698e-05
-5.1099395816988e-05
-9.90545703085327e-06
-4.29176687314873e-05
-1.83161402097551e-05
-1.43670058285517e-05
-3.24314231598927e-05
-1.83774734131997e-05
-2.34442842727438e-05
-1.54378311922632e-06
-4.03573282207627e-05
-1.58814621392245e-05
-2.64876377275365e-05
-4.03713340367168e-05
-7.83517121668256e-06
-3.34410788651119e-05
-8.66037235867658e-06
-6.41866267763436e-06
-1.6747638389284e-05
-3.48243520840538e-05
-1.18329954986478e-05
-4.0550442901628e-05
-2.39833053004686e-05
8.36309662176608e-06
-2.99008333944271e-06
-6.5580124301514e-06
-2.14216334220105e-05
-2.39824198166533e-05
-2.61051948939047e-05
-9.50745661524213e-06
-2.50455279253131e-05
-8.3394679250909e-06
-9.27252840214703e-06
-2.66809655411273e-05
-1.86747304060504e-05
-2.02483178534086e-05
-2.31265015903514e-05
-6.59359348320824e-06
-8.69477473738236e-06
-1.92354931362363e-05
3.84557834928262e-06
-9.30136911311581e-06
-1.39821136599913e-05
-2.64897834451174e-05
-2.12660917775491e-05
-2.00316649405817e-05
-2.33124070658316e-05
-1.05837983040688e-05
-2.47407123940351e-05
-9.68475044976367e-06
-1.64925854843444e-05
-2.253374833523e-05
-1.67160171810439e-05
-1.87068409656182e-06
-2.94061828409939e-05
-2.84153051518916e-05
-1.83592409241501e-05
-2.00437495013888e-05
-2.52317523770598e-05
-2.82547679690952e-05
-3.0265573102709e-05
-2.34570087097902e-05
-2.20440372457858e-05
-1.70282331171173e-05
-2.25623295648672e-05
-1.94292326250342e-05
-2.7985572897347e-05
-2.90882074529898e-05
-3.57717788389549e-05
-3.36221312403505e-05
3.68382644681839e-06
-3.12158464597188e-05
-1.77616997918761e-05
-7.28626961878794e-06
-3.62858496793481e-05
-2.19320037532036e-05
-3.29316172511847e-05
-3.25749769755095e-05
-2.68649286584386e-05
-2.11333455434208e-05
-4.73667860823809e-05
-6.0313608727184e-05
-2.76477865179459e-05
-4.7241167751568e-06
-2.42363373404161e-05
-2.60884725216838e-05
-2.45274452541651e-05
-2.80334091810449e-05
-5.51530955395743e-06
-2.48771502285289e-06
-5.50461407930656e-06
-1.8922792525849e-05
-1.09544491221726e-05
-2.67021748659338e-05
-2.06055453106586e-05
-2.94858906231143e-05
-2.90289931175069e-05
-2.56365810618583e-05
-5.22963047656308e-06
-1.5950684417103e-05
-1.52348177381514e-06
-2.42205428355068e-05
-7.77679244309556e-06
-1.66574718945572e-07
-1.857506571903e-05
-8.29537396149912e-06
-2.48092809502268e-05
-2.38633315496115e-05
-2.94578940467144e-05
-2.84891294047135e-05
-1.71315122054767e-05
-3.71864356311306e-05
-3.66766800516047e-06
-2.83821269858647e-05
-3.48648886212045e-05
1.24030373152161e-06
-2.15674530085071e-06
-4.18214320262951e-05
-2.27184165793618e-05
-1.72270669870705e-05
-5.36076458061201e-06
-5.73114898941618e-06
-1.15673355241317e-05
-1.50622141263975e-05
-8.6236800649782e-06
-1.48621113180902e-06
-3.48598133617923e-05
-5.37507897653988e-06
-2.95584688444241e-05
-3.31363983776128e-05
-2.65961129352265e-05
-2.7296078670546e-05
-2.20893784381443e-05
-3.19103402079199e-06
-9.64405004912462e-06
-2.44909257427463e-05
-3.35274936641337e-05
-2.54028506317234e-05
-6.25224217669921e-06
-4.71304427201526e-05
-2.58143916218049e-05
-1.19136822775904e-05
-1.0757549709194e-05
-2.82558852822043e-05
-2.00279996158052e-05
-3.86229107667462e-05
-4.47367388308749e-05
-1.43082684775182e-05
-6.21011378755337e-06
-3.17094897419267e-05
-4.02603066921752e-05
-2.35044085726288e-05
-1.75433092276238e-05
-2.74871738729519e-05
-2.03591347671342e-05
-1.82792903013752e-05
-3.50687288624293e-05
-2.7569479545807e-05
-1.15238347381873e-05
-2.23439675912204e-05
2.87648769726041e-06
-3.72600247610579e-05
-1.75556787006344e-05
-1.46977700448818e-05
-7.30569747587249e-06
-1.09086485351215e-05
-9.77627350581703e-06
-1.73864259077651e-05
-3.45508833733501e-05
-2.09541853522232e-05
-3.22923651372428e-06
-1.83628804954178e-05
-1.5934904240351e-05
-2.07638858350878e-05
-2.19052725684549e-05
-3.01367584631622e-05
-8.82226160911948e-06
-1.0140357926732e-05
-1.22441376352849e-05
-2.11620063952557e-05
-1.76420262931293e-05
-1.30749259618988e-05
-1.59240709997313e-05
-1.25339805039456e-05
-4.2464468269026e-05
-1.49812333511601e-05
-2.48679413133702e-05
-7.41212098244503e-06
-2.37297540109496e-05
-3.0904650563557e-06
-4.0557812092714e-05
-3.15019846225691e-05
-2.75246875751115e-05
-3.63035483067799e-05
-1.12988365009953e-05
-2.23848006796253e-05
-5.28620231266633e-06
-3.60716991214968e-05
-1.01610821039105e-05
-2.52566360199345e-05
-3.80122814084802e-05
-3.3179110821089e-05
-7.40427468742259e-06
-2.57730805760491e-05
-1.33053195645314e-05
-1.52632489814942e-05
-4.37800690916594e-05
-6.91502303705103e-06
-1.69542213284754e-05
-1.68422647157826e-05
-6.46070704882059e-06
-1.67152834347465e-05
-3.96895329142551e-05
-1.01052502436485e-05
-6.41554107623097e-06
-2.59028137772686e-05
-5.44159231269621e-06
-1.21159072681927e-05
-2.34009385106975e-05
4.00285981572826e-06
-2.48976320075558e-05
-1.92357836656007e-05
-1.94849755565288e-05
-5.39513336874695e-06
-2.40440124146995e-05
-3.46324534907115e-05
-1.07194629307691e-05
-3.1489870924942e-05
-9.58494970195471e-06
-1.77373811290672e-05
-1.72569072233186e-05
-1.66673405795641e-06
-8.65431623048698e-06
-8.72747080278354e-06
-2.73520736370355e-05
-3.13429299616941e-05
-4.06447396225014e-05
-1.79851391437638e-05
-4.86767601864058e-06
-1.8187586407418e-05
-1.53074236751717e-05
-2.87153907983358e-06
-4.11988445638021e-05
-3.84885783661475e-05
-6.94312258635355e-06
-3.84645273400232e-05
-1.29745862504552e-05
-9.65479673485862e-06
-3.66287100355978e-05
-5.15291344273232e-05
-3.83279916557388e-05
-3.8130740788175e-05
-4.62222895118854e-05
-3.47351279575287e-05
-3.23247035152935e-05
1.4260283398867e-07
-1.24488057261695e-05
-1.66195786137883e-05
-1.12880591074442e-05
-7.28759563069555e-07
-3.59932016446441e-05
-1.9829339246286e-05
-9.32394218480605e-06
1.68322788487818e-06
-2.38285494583183e-05
-1.50597413754307e-06
-2.46459623719922e-05
-1.94856517903737e-05
-1.82656303771393e-05
-1.24227467475535e-05
-1.77179196868682e-05
-4.31048740699386e-05
2.29081948113721e-06
-2.69417569635408e-05
-1.03439382259309e-05
-1.05250418530071e-05
-1.63516599003382e-05
-1.68214539910843e-05
-3.00262601417947e-06
-1.82867193547526e-05
-3.1531504274822e-05
7.30575027729379e-06
-2.23821940818705e-05
-4.43668609688206e-05
-1.60268083112606e-05
-1.93948063721056e-05
-2.9783495862482e-05
-2.85374884985046e-05
-2.81480264289589e-05
-2.57082527953776e-05
-2.93997778218675e-05
-2.48753326838187e-05
-3.06870717913142e-05
-2.96745716816767e-05
-2.92947391916453e-05
-3.51141773699188e-05
-2.62674753471137e-05
-5.14902893930184e-05
-1.98780057598827e-05
-1.06962607455803e-05
-2.77417275913947e-05
-2.9631554659984e-05
-9.51963438177064e-06
-5.93671403942377e-06
-9.92728918905114e-06
-1.32299929655483e-05
7.22489549683445e-06
-1.37283161501858e-05
-2.73958354179156e-05
-1.60785295636194e-05
-8.72463230016623e-07
-1.39247644509268e-05
-3.36943462496245e-05
-2.42299639853976e-05
1.14269971283671e-05
-9.13358760932882e-06
-3.90072042127999e-05
-1.83157954015043e-05
-1.4293477407499e-05
-3.28485089822134e-05
-3.06915487025866e-05
-1.59438664815541e-05
-1.91432753809477e-05
-2.19492994642322e-05
-9.08335032194525e-06
-3.87052091419569e-05
-3.21682996011847e-05
-7.56623716452659e-06
-8.5267548954088e-06
-1.6166263497708e-05
-1.44992724496445e-05
-2.53101840623899e-05
-4.51234935554374e-05
-8.85311020819742e-06
-1.42617829035486e-05
-1.89548164703345e-05
-2.07131102883275e-05
-2.80357926384662e-05
-1.71001667456841e-05
-1.9990342674148e-05
-3.24961109342674e-05
-1.5244546601943e-05
-7.28897559059623e-06
-2.34870926210246e-05
-6.2938225935574e-06
-2.6075863968155e-05
-1.15622372037314e-05
-2.80493158027575e-05
-2.26064648378481e-05
-1.51470939924474e-05
-1.67250323329705e-06
-2.90231131615292e-06
-1.09407626800154e-05
1.33463670138108e-05
-3.30135055571323e-05
-2.30385189600972e-05
1.8347764571928e-07
-2.5548519518297e-05
-1.5956942729983e-05
-4.03219157348227e-05
-1.8698755285898e-05
2.06422400992021e-06
-1.63568355868068e-06
1.20796506238482e-05
-4.83088714929047e-06
1.29784050149092e-06
1.1896509988366e-06
-8.79469065565495e-06
-1.78244685371008e-05
-7.59922894838337e-06
-2.05713284170259e-05
-3.53357465899162e-05
-1.98897507044713e-05
-3.47476887194413e-05
-3.03848511609851e-05
-1.83409009877331e-05
-2.48342277315787e-05
1.36942764718335e-05
-4.12785734423515e-05
-3.36549797116234e-05
-3.51433435598236e-05
-2.1131317515703e-05
-1.95787253759942e-05
-1.75523904324706e-06
-2.12405395301824e-05
-8.70539300827307e-06
-2.06128930305239e-06
-3.20479313078567e-05
-2.88236263719496e-05
-2.12148944877015e-05
-1.68017382904122e-05
-2.29661928814663e-05
-1.65541507370215e-05
-1.69395627875778e-05
-2.00627628879748e-05
-3.55081572196967e-05
-2.83699816545807e-05
-3.12734858788123e-05
-8.44647051361782e-06
-2.68945170113474e-05
-3.41119944893975e-05
-2.2067639904307e-05
-9.50319670764473e-06
-2.44237601223961e-05
-3.66960468126393e-05
-4.06372078525046e-05
-4.10532419829259e-05
-2.50521431898536e-05
-2.0494784298191e-05
-1.7269642608637e-05
-2.15084990303031e-05
-7.07229818992462e-06
-1.39337803614672e-05
1.90135601169841e-05
-1.26341966440923e-05
-2.31692578783543e-05
-3.12313460172159e-05
-4.13659217156313e-05
-7.49008785136596e-06
-1.87592615959067e-05
-2.32339905765017e-05
-6.75742459029516e-06
-5.04411438902619e-06
-1.59948094328253e-05
-7.65892668822904e-06
-8.78326566492029e-06
-2.89759264345993e-05
-2.78765730544632e-05
-3.14312795299126e-05
-1.13914439896645e-05
-2.10307917092468e-05
-7.5839965589162e-06
-2.55328189917383e-05
-7.05583536908447e-06
-1.72027436165113e-05
-1.25936049571758e-05
-3.70033792087922e-05
-1.61749174658534e-05
-1.4484370044139e-05
-4.74437586662061e-05
-2.45661603770366e-05
-7.98829817466825e-06
-1.21370899941216e-06
-1.2819476451818e-05
-3.30584435621549e-06
-7.17127879728298e-06
-9.08458505177901e-06
-1.73827273537362e-05
-4.34190010595044e-06
-1.12708105359462e-05
-2.36088016762786e-05
-1.8375835122297e-05
-1.9292870182363e-05
-5.44675522659001e-06
-8.92041775379226e-06
-2.49876455783527e-05
-7.77185664850792e-06
-1.97183973508857e-05
-1.13540835186155e-05
-9.5931099515005e-06
-3.2456592036517e-05
-2.31532684579373e-05
9.73390436373143e-06
-3.19218390074887e-05
-4.8780802642256e-05
-3.04455468558295e-05
-1.934838128166e-05
-2.45553875627283e-05
-9.70825609460449e-06
-2.40775187897175e-05
-1.41429544378859e-05
-2.50019939623973e-05
-2.28598230278125e-06
-1.60537917434744e-05
-7.20148356394758e-06
-1.64899508320605e-05
-4.92639815904223e-06
-2.99855375431482e-05
-1.89121604151826e-05
-2.72293642935534e-05
-2.19415084012623e-05
-1.08426426414463e-05
-5.29757019043757e-06
-2.9676382969106e-05
-1.44600534251579e-05
-2.04049823321992e-05
-4.43477386828492e-05
1.47725682525599e-06
-1.15809543211422e-05
-7.10533350787997e-05
-3.03092484846166e-05
-2.2232687176537e-05
-2.20304419198173e-05
1.01746181208786e-05
-3.70550995045249e-06
-3.17837637006221e-05
-2.1621504785757e-05
-2.22890787356829e-05
-4.71022859145762e-05
-3.06290778747091e-05
-3.246481660956e-05
-2.0196798041144e-05
-1.92528037856295e-05
-2.88985155904456e-05
-2.95397042005805e-05
-2.32236139211729e-05
-4.07076271019796e-05
-9.32034806282511e-06
9.56101005910557e-07
-1.48320929779395e-05
-2.25344571655024e-05
-2.25438881945231e-05
7.34544750195812e-06
-1.1324774871725e-05
-2.70426441118992e-05
-1.95732145150585e-05
-2.30469929841667e-05
-2.68608453706477e-05
-2.65276807803024e-05
-4.93756723192104e-06
-2.47645846214955e-06
-1.22268450563744e-05
-1.68537595817943e-05
-2.51913894086388e-05
-4.50634308732119e-06
-4.03917013243656e-05
-7.05443483388992e-06
-4.43152942059386e-06
-8.32869504194971e-06
-1.60417765430906e-05
-1.02077514975197e-05
-5.6051897341748e-06
-1.00936538711448e-05
-1.79529134305096e-05
-1.28515180112729e-05
-3.19028848037568e-05
2.46026945937615e-06
-1.85332809425259e-05
-4.59828122207582e-05
-3.78820503704722e-05
-3.97291440189161e-05
-2.42726605141299e-05
-1.39746412350937e-05
-3.42191140217977e-06
-2.01243530414697e-05
-2.63098078476385e-05
-3.39402472994667e-05
-1.20151698587479e-05
-2.7345220504405e-05
-2.42280361316624e-05
-1.67293932962152e-05
-7.23595236566013e-07
-2.60656560524434e-05
-1.39391377365213e-05
-1.36858089640555e-05
-2.30250923547139e-05
-9.11739190420855e-06
-3.42244041915088e-05
-2.4110051762931e-05
-2.78108843125024e-05
-2.19031460498823e-05
-3.48673387233323e-05
-2.17860156400403e-05
-3.13014000047098e-05
-2.6166401064717e-05
-2.91659807166236e-05
-3.86191762786151e-05
-2.72036231094558e-05
-2.3666271507152e-05
-2.13589667532915e-05
-2.76116462319769e-05
-1.76790850124628e-05
-2.15003315722643e-05
-2.1553410931321e-05
-8.86458723593588e-06
-1.62012931936847e-05
-1.94136048371932e-05
-1.09507699698811e-05
-1.72482028273418e-05
-2.41449280015198e-05
-3.45631100484368e-05
-1.28909739235771e-06
-2.81176546791637e-05
-2.31033189951391e-05
-2.07079312827335e-05
-2.83784197209866e-05
-2.07770630101632e-05
-7.36747498743063e-06
-3.97730854853442e-05
-2.8770367341794e-05
-1.82966437573516e-06
-2.38035700754021e-05
-6.00888675274038e-06
-2.69529827714709e-05
-3.96449231504013e-05
-8.72025298058046e-06
-2.92811985074182e-05
-4.0836064570993e-05
-1.50056290699279e-05
-3.14499976326576e-05
-3.0304349020161e-05
-1.10049442292433e-05
-5.2961125600105e-06
-3.46767448257437e-05
-2.695790504489e-05
-2.23343223263549e-05
-3.35452944003413e-05
-1.92314170836603e-05
-8.05671036543241e-06
-1.34084813483376e-05
-3.76430419062959e-05
-2.40624938488622e-05
-2.14129594810792e-05
-4.44702729972518e-05
-3.11394492632613e-05
-1.54324736731151e-05
-2.9734805210273e-05
-2.5067331616403e-05
-4.44912684371926e-05
-1.77650617138809e-05
-2.95063631757996e-05
-5.05975509269945e-06
-2.33150789066416e-05
-5.9340856086394e-06
-2.57089413171242e-05
-1.21796055589499e-05
-8.77163463536392e-06
-1.79767150314676e-05
-3.39851965357801e-05
-3.47198632264077e-05
-2.11800135773046e-05
-1.98309647841307e-05
-2.03365244789977e-05
-5.56596600561812e-06
-1.38439796996646e-05
-2.34000002530172e-05
-3.47141011643747e-05
-4.54839503701489e-05
-2.67575095594362e-06
-8.12154418860177e-06
-3.59586424952145e-05
-2.96232939555142e-05
-2.56765376697086e-05
-4.05372736340632e-05
-1.88117597098651e-05
-1.7840590562952e-05
-6.92018080302301e-06
-2.6182306310612e-05
-2.9785582900755e-05
-2.50011162655932e-05
-3.96408725370836e-06
-3.04882067174145e-05
-1.6506589991949e-05
-4.23154130184747e-06
-1.17277698839949e-05
-2.39220093058069e-05
-3.77728065215621e-05
-3.23744402494582e-05
-1.77156254527774e-05
-1.95057124255964e-05
-9.22626256185959e-06
-2.68445359154263e-05
-2.86709588890576e-05
-7.65886463682841e-06
-4.71065004978134e-06
-2.49929127085071e-05
-2.80200455086445e-05
-2.23282652225714e-05
-2.17013326956715e-05
-2.91553065849272e-05
-4.01137781566534e-06
-2.06449697860772e-05
-5.11498919698477e-05
-9.81710576119337e-06
-1.28572037239115e-05
-1.64534226230099e-05
-4.19711124101021e-06
-2.83652232424927e-05
-1.68223788428329e-05
-1.01401871440758e-05
-1.79541657340121e-05
-1.94283345660117e-05
-3.5736196497065e-05
-1.28597771378489e-05
-3.82729020854617e-05
-3.59611095689625e-05
-2.38961266060805e-05
-8.19891142908913e-06
2.4172084407523e-06
-3.75079925748359e-05
-3.20914176946504e-05
-6.63361909512641e-06
-1.10337218197118e-05
-3.54645475083734e-05
-2.44652892266075e-05
5.55373673327323e-06
-8.51406893875701e-06
-7.49587905685061e-06
-1.52814866535752e-05
-2.28744439310867e-05
-2.51826856344716e-05
-1.9698402559815e-05
-1.82651384031338e-06
-2.00669952031531e-05
-1.87729182076706e-05
-4.9547837867656e-06
-1.61993678718688e-06
-4.4581523236767e-06
-9.37496612927466e-06
-3.52807764945408e-06
-2.4983166432935e-05
-1.6079271079279e-05
-3.05008147025663e-05
-4.27327396407731e-05
-5.70360337213573e-05
-2.17921983072319e-05
-3.00585173816426e-05
-1.10116739717089e-06
-3.19972932929234e-05
-1.17647063499583e-05
-1.26176071201891e-05
-3.30953982764139e-05
-1.33872786903947e-05
-1.77710410037031e-05
-1.98446602993365e-05
-4.06510705564577e-05
-3.80864710457607e-05
-2.41243307001007e-05
-2.68911895840895e-05
-2.12985773002509e-05
-3.28866129940266e-05
-2.42776784001652e-05
-2.29625046415065e-05
-3.05485346029426e-05
-2.92296777979181e-05
-1.40452091894081e-05
-3.96575525663499e-05
-2.60526785297376e-05
-2.88507689391632e-05
-2.15671858897018e-05
-3.38109607997954e-05
-6.2312500717839e-06
-1.95981570991805e-05
-2.84028799856574e-05
-4.70224413084557e-05
-1.20418997973504e-05
-1.36496897398621e-05
-1.61745370071693e-05
-4.85285170273501e-06
-2.65235088361807e-05
-6.3601169542924e-06
-2.16028459531675e-05
-4.04293763511528e-05
-2.00415424086153e-05
-3.46941678539457e-05
-2.92496824886721e-05
-2.65536071594153e-05
-7.19521049445594e-06
6.86924724366759e-06
-1.31495337286531e-05
-3.13759273599337e-05
-3.36701039401605e-05
-1.49706392486338e-05
-3.43034984784981e-05
-4.06211428475121e-06
1.12686266926378e-05
-3.21809692352605e-05
-3.28622677658485e-05
-3.26210657304282e-05
-6.67730826826921e-06
-2.16259181498509e-05
-1.41762165507056e-05
-1.45371298127525e-05
-1.11801094181088e-05
-2.51069385675828e-05
-5.35856657790264e-06
-4.99077845115427e-06
-2.62020272983411e-05
-1.05736664957059e-05
-1.33348001756095e-05
2.94398240995906e-07
-3.42612942049196e-05
-3.01141918568345e-05
-4.5604304057231e-05
-2.45612845577288e-05
-1.55194895775604e-05
-1.7925886984978e-05
-1.18458559067442e-05
-1.78188438458866e-05
-1.66282442589667e-05
-1.97335470171206e-05
-1.82431764001161e-05
-1.88402370814689e-05
-2.32218826117145e-05
-9.34591020125488e-06
-1.87073667678563e-05
-2.93470165988326e-05
-3.2583059715149e-05
-1.51477544282947e-05
-2.15167203809428e-05
7.05271362569792e-07
1.1418074299401e-05
-4.27219906257505e-05
2.78313783866976e-06
-8.78653402537504e-06
-3.91913158029195e-05
-3.08407977923044e-05
-3.31283209290513e-05
-1.73874832477471e-05
-1.40780950426076e-05
-3.12933465355772e-06
-1.32003581277989e-05
-2.56836202282021e-05
-3.58534686637961e-05
-5.03215789555107e-05
-3.81043233891652e-05
-7.93399890740316e-06
-1.15805614164399e-05
-1.21983517052196e-05
-1.26652697684547e-05
-2.55956117265961e-05
-1.88988954152646e-05
-3.80264796129563e-06
-1.67130778912301e-05
-4.35336476530258e-05
-2.29970979783408e-05
-2.60132400700087e-05
-6.51589825194372e-06
-2.13652468008136e-05
-4.79786808955531e-05
-3.58804152100671e-06
-2.40790628263745e-05
-3.27748900813786e-05
-6.06415341125348e-05
-3.05347460211293e-05
-6.34811632655975e-06
-8.04058661556091e-06
-3.07136763290215e-05
-1.79953498369711e-05
-2.0715490419558e-05
-1.09399139379151e-05
-9.34112836601676e-06
-1.49151194857297e-05
-1.00466746755463e-05
-8.94144617687358e-06
-2.29719350970494e-05
-1.91295188915744e-05
-2.58752530919253e-05
-1.5041983368296e-05
-1.97367215955764e-05
-1.17891027676576e-05
-2.95920222645292e-05
-1.56819503944308e-05
-6.28667692002445e-06
-1.39314798298997e-05
-6.81171230969377e-06
-2.61467311310211e-05
-3.54731892051038e-05
-1.08643252099351e-06
-2.11048430611755e-05
3.55155675987702e-06
-2.46076711670549e-05
-3.21839033182313e-05
-2.47029533317353e-05
-1.34719722866823e-05
-1.13486272375146e-05
-2.65113904919606e-05
-1.62315742464068e-05
-1.33131765835184e-05
-3.90082477878602e-05
-1.23125549570026e-05
3.11379279865963e-06
-2.97048341267983e-05
-4.07659538053964e-05
-2.21647133052985e-05
-2.77754666962971e-05
-3.74636106532645e-05
-3.86990145956682e-05
-2.33586185410988e-05
-5.095180810136e-05
-3.98345530281113e-05
-1.16426428672462e-05
-2.40620690324459e-05
-5.29308400212546e-05
-5.92483910326893e-06
-2.10645236596409e-05
-7.1799922265206e-06
-1.66251506213602e-05
-1.47588879399716e-05
-2.31238483436214e-05
-3.65414434685534e-05
-3.40105742930822e-05
-2.39977942140784e-05
-2.29936193153103e-05
-4.53142589500755e-06
-1.88425266128193e-05
-2.3396060048726e-05
-2.65549323380238e-05
-1.09679667381838e-06
-2.44966672634721e-05
-2.32086152143113e-05
-1.66650404633511e-05
-7.05744046314901e-06
-1.44484131948016e-05
-2.81463864940468e-05
-2.26606684747656e-05
-2.11398919888439e-05
1.12013017160466e-06
-4.15864677745321e-05
-1.68897055321033e-05
-2.07182676250493e-05
-3.74654492199414e-05
-1.90597760301611e-05
-1.4038802534676e-05
-2.70632040541906e-05
2.24188883417964e-06
-2.75915263399997e-05
-2.75742523585372e-05
-1.28322802712823e-06
-2.05807687808381e-05
-1.54105624829386e-05
-2.26998691797304e-05
-2.86136641908275e-05
-2.18754131820768e-05
-6.40083685517307e-06
-2.47953971929371e-05
-3.58139488790096e-05
-2.24934547006125e-05
-2.03818114592004e-05
-1.57729067676514e-05
-2.82381655979151e-05
-3.87638401084967e-05
-3.86110991341639e-05
-8.8873743272278e-06
-3.02359063685981e-05
-2.41735922400565e-05
-2.61943145153007e-05
1.13205775889466e-05
-1.35105501177045e-05
-2.99014911373572e-05
-3.85839434648163e-05
-3.75602087105914e-05
-2.44325611152833e-05
-1.62218459811281e-05
-3.1261785125654e-05
-1.28644485030382e-05
-1.78992442087413e-05
-2.59257112740152e-05
-1.23926508035609e-05
-2.28502885721276e-05
-2.0733605102058e-05
-3.98105872879398e-05
-1.56402957101752e-05
-2.83292449768243e-05
-1.75825382804967e-05
-1.86130863559723e-05
-4.38204035434836e-06
-2.4396187185943e-05
-3.07275309713949e-05
-3.4180259469092e-05
-3.84310189291167e-05
-3.91560860177077e-05
-2.76182412327018e-05
-1.77788326147882e-05
-2.5500659210034e-05
-2.90251791403395e-05
-2.95494967401378e-05
-4.82213414571697e-05
-3.20002166908712e-05
-1.43430813546588e-05
-2.58227885265634e-05
-2.49370157802613e-05
-1.13445716193964e-05
-1.76246414694915e-05
-2.44530808596638e-05
7.45930853099287e-07
-8.26201806672e-06
-1.55756363020205e-05
-3.30904993081025e-05
-1.13180776255045e-05
8.54606339792769e-07
-4.01703551891019e-05
-1.43594264331159e-05
-2.47986188821062e-05
-2.89903936661542e-05
-4.7924466543092e-05
-1.72163195937993e-05
-2.93453429437026e-05
-2.9124264991794e-05
-3.44278403093567e-05
-1.44600455342239e-05
-2.11022329968829e-05
-2.31113098853944e-05
-1.34269730210834e-05
-2.18833561752636e-05
-1.21219387850136e-05
-2.522807540973e-05
-3.42539717677962e-05
-1.39461889084027e-05
-1.29688220796724e-05
-3.40961781424106e-06
-2.29590370640541e-05
-9.93810472270235e-06
2.57109056588774e-06
-3.49464902888419e-05
-1.08297634610148e-05
-7.37240976212188e-06
-6.63452633729471e-06
-2.47354888233144e-05
-2.04513939894222e-05
-4.95150900706317e-06
-1.1825232792726e-05
-4.5023309176764e-06
-2.67452177019341e-05
-3.89331510170094e-05
-1.18698793884812e-05
-1.39677532695892e-05
-3.81529416089274e-06
-3.30579812361163e-05
-3.34921938052755e-05
-1.14003742503279e-05
-2.82032605857508e-05
-1.62313479724925e-05
-1.62613657341254e-05
-2.46336719710405e-06
-5.25185635280605e-06
-2.3690389316903e-05
-2.93437870454895e-05
-2.37306783787249e-05
-2.66786307741789e-05
-2.35093384445643e-05
-1.17200553556742e-05
-7.48379489775909e-06
-1.73070811907514e-05
-3.07683272487634e-05
-2.97490227755784e-05
-3.57018435815363e-05
-2.40220805456064e-05
-1.73574443534545e-05
-1.84065709627351e-05
-1.76968083439637e-05
-3.24360452031741e-05
-3.0308995852163e-05
-2.29108586220699e-05
-3.08854935533057e-05
-4.52794458379066e-05
-2.90175994251067e-06
-2.47830045605619e-05
-1.91147490726045e-06
-1.63106791925557e-05
-2.16574773621657e-05
-2.67046515304363e-05
-3.33393175428637e-05
-5.46522953451088e-06
-3.14888798610643e-05
-1.83255463282916e-05
-3.26186463688718e-05
-2.44042643344696e-05
-2.10237247145232e-05
-3.00851933758087e-05
-2.92688811810714e-05
-4.40241683298781e-06
-2.1262094842289e-05
-3.27710495374922e-05
-1.80778595525089e-05
-1.40559793059738e-05
-2.86180835840612e-05
-2.91068563244686e-05
-3.44089381111717e-05
-9.89916118746652e-06
-2.47466886434079e-05
-1.53697538430575e-05
-1.60994444719467e-05
-2.56388701643127e-05
-2.719959022042e-05
-1.01303563313903e-05
-1.77497038669913e-05
-6.37860930222887e-06
-1.35700633586272e-05
-3.11489072357257e-05
-2.64782262830736e-05
-1.23435010254757e-05
-2.88869273675577e-05
-1.24822664856045e-05
-7.01350541504898e-06
-2.4717139517727e-05
-1.08538157304075e-05
8.68265794458053e-07
-1.01402686425088e-05
-2.17602723489674e-05
-1.53452304069297e-05
-1.59839011427534e-05
-1.04327180714136e-05
-5.84419261112589e-06
-3.99542198018066e-05
-1.71213622442717e-05
-1.0972175251161e-05
-4.17118027792388e-05
-2.44447566427476e-05
-1.18442385691229e-05
-8.08836877481405e-06
-3.35950918824701e-05
-3.81763412366105e-05
-1.48104160716034e-05
8.47890879171927e-06
-1.70755921724494e-05
-4.3395497449728e-05
-2.93068531499779e-05
-1.47468943428855e-05
-2.58981939144603e-05
-4.02350617110694e-05
-4.65553689134736e-05
1.6119528625811e-06
-2.36501809522113e-05
-7.4037293912193e-06
-1.40224186293576e-06
-3.80278248626434e-05
-1.31400006298217e-05
-1.7945888357592e-05
-4.63665130108795e-05
-3.08698163583364e-05
-2.92727640222787e-05
-9.64957650307817e-06
-2.45524585369871e-06
-3.06506491014787e-05
-2.76690677865917e-05
-1.22116213355949e-05
-2.79526589000259e-05
-1.23695515217207e-05
-1.66874976925548e-05
-3.22176827205466e-05
-9.92084025038024e-06
-2.40865335581794e-05
-4.00084534103016e-05
-2.90489651003318e-05
-1.66277443890742e-05
-3.76277364749188e-05
-2.07626043613997e-05
-2.68559131327951e-05
-1.6489203050301e-05
1.98637349907424e-06
2.47223550522805e-06
-1.21162543837067e-05
-1.90292498984005e-05
-8.93705674639525e-06
-2.86937811265525e-05
-2.54564773628878e-05
2.5535351344325e-07
-7.67408004365984e-06
-2.45229156185077e-05
-4.8662484694104e-05
-3.33470225054873e-05
2.10717799618467e-06
-1.44497334123235e-05
-3.27181315475335e-05
-2.07133822900426e-06
-2.79388586657611e-06
-1.39930576967812e-05
-1.88286207977056e-05
-3.67426191653679e-06
-4.26740699138515e-06
-1.05221651355198e-05
-2.29774794272815e-05
-3.60543393152009e-05
-1.14910476737844e-05
-2.41015469823298e-05
-1.83915549267066e-05
-1.45167471943291e-05
-1.67342579507153e-05
-2.73826737145197e-05
-7.33388215862179e-06
-1.68702585451725e-05
-1.74743837660382e-05
-2.33414248088548e-05
-1.00230167905211e-05
-1.30226446568289e-05
-3.03945487711635e-05
-2.05845586366713e-05
-2.75921095552131e-05
-4.65986007129481e-05
-4.42586540777536e-05
-2.18551980550895e-05
-1.93782638493851e-05
-2.28743456531105e-05
-1.45134765053925e-05
-3.2318458455438e-05
2.25148852277535e-06
-2.19187071669518e-05
-1.72952983817295e-05
-2.55575834429336e-05
1.32812669865471e-05
-4.7274878799604e-05
-3.07489137184243e-05
-8.2145872705646e-07
-1.51103614992837e-05
-2.81487731244869e-05
-2.18328206517152e-05
-2.66863558634539e-05
-2.41936873504509e-05
-1.00394698095738e-05
-2.73325929248162e-05
-8.94938297490441e-06
-2.08538521065985e-05
3.17068815026473e-06
-2.41095768987753e-05
-9.12611407920764e-06
-1.07586946571406e-05
-1.32880617830573e-05
-2.87382003869641e-05
-3.31979822922305e-05
-3.61629501946096e-05
-3.82244280596461e-05
-4.49811034341513e-06
-2.81906285926369e-05
-3.45302958711711e-05
-3.03219543855509e-05
-1.95382920575002e-05
-2.15871747522284e-05
-4.01729728571463e-05
-8.35445420836698e-06
-1.66277718345257e-05
-1.70667616850702e-05
-4.84002985747417e-06
-1.91818074854303e-06
-1.46852534150527e-05
-2.77322277703634e-05
-6.87451548038088e-06
-1.72889718204322e-05
-1.53494646465269e-05
-1.74618508924134e-05
-1.54306224970396e-05
-1.07568976834654e-05
-2.91395649829401e-05
-9.47928685486549e-06
-1.94085075503921e-05
-1.868384926842e-05
-3.2612631766235e-05
-1.6890583757972e-05
-3.72046101636369e-05
1.0001325586908e-06
-4.24542658348017e-05
-2.99979912020465e-05
-2.24757268695072e-05
-4.23268798687142e-05
-2.44213098529085e-05
-3.44692839392941e-06
-3.43813855434099e-05
-1.91663266437125e-05
-2.24313666929385e-05
-1.9888887684282e-05
-9.56153580533869e-06
-7.74310858564562e-06
-7.62932848531827e-06
-2.1041160744951e-06
-1.09259131481061e-06
-2.21390449476974e-05
-2.36199090635195e-05
-1.59572828396821e-05
3.28167586291067e-06
-2.4801274714683e-05
-1.90444355720347e-05
-1.18222757388401e-05
-1.68808876966418e-05
-8.59389115696909e-06
-3.48584971623816e-05
-1.77094705026779e-05
-2.87577504360545e-05
-9.30302363058397e-06
-3.97491623036046e-06
-3.48842245749924e-05
-3.17223213519732e-05
-1.01386157401935e-05
-3.0553410704811e-05
-2.23101468241195e-05
-1.9320290179275e-05
-1.27632906578636e-05
-3.1101763062067e-05
-1.55165074326796e-05
-2.86740374113042e-05
-1.79772048391357e-05
-5.18294236848771e-06
-1.26595032465784e-05
-2.53902664580623e-05
-2.08101610122791e-05
-2.62330197647132e-05
-4.2289132681019e-05
-1.60366549628251e-06
-6.95065041741314e-06
-3.33199584582134e-05
-3.72224752459817e-05
-4.40859258680931e-05
-1.88975184202092e-05
6.69547318961643e-06
-2.84642141209169e-05
-2.44393513896274e-05
-1.5916396402226e-05
-3.17135446437499e-05
-5.42323738510968e-06
-2.46229420108224e-05
-4.68606675046209e-05
-1.42777881641449e-05
-1.20582076666065e-05
-1.30775753922445e-05
-2.14484008612787e-05
-2.52181560626196e-05
-1.40065170611531e-05
-2.12998407588317e-05
-2.05126455963616e-05
-1.25987422645052e-05
-1.31227930832667e-05
-1.590774225141e-05
-2.56248106424404e-05
-2.15158811280893e-05
1.2827018603181e-05
-9.11792112588649e-06
-1.62427300729532e-05
-9.1417767730255e-06
-5.37691224022421e-06
-1.73445342332446e-05
-2.98700970520126e-05
-1.58211956324607e-05
-1.5241270902827e-05
-2.36650401568033e-05
-1.46044827174261e-05
-1.06838039948274e-05
-3.10509642677851e-05
-2.05226118767861e-05
-2.69333817594131e-05
-2.23826071024365e-05
-2.42134902272366e-05
-1.83164292258009e-06
1.36063534906681e-06
-3.25777094270257e-05
-2.37759009873597e-05
-3.23295794596189e-05
-2.51051321101758e-05
-2.30190014648771e-05
-3.62340920462331e-06
-2.72336169454739e-05
3.68443106931616e-06
-1.9802570839587e-05
-2.4987148585609e-05
-3.24135144342582e-05
-3.96823858550698e-06
-1.10029155408295e-05
-2.71628040891932e-05
-1.93103683230998e-05
-2.4104415241377e-05
-1.74884218023182e-05
-3.65164363872395e-05
-2.8997091920472e-05
-1.127424442024e-05
-2.33942463462002e-05
-4.12832585839499e-05
-8.14632980304199e-06
-3.05869627747786e-05
-3.19855030787489e-05
-2.77540400225445e-05
-2.46141842851076e-05
-1.53730250802236e-06
-3.4240525192496e-05
-2.11101137427551e-05
-1.95250561676528e-05
-1.95869829515243e-05
-2.74090999227109e-05
-4.64320687159975e-06
-3.11114384359311e-05
-2.59181630702793e-05
-2.08300665019311e-05
-3.83767886188108e-05
-1.95734045794851e-05
-2.44089600085433e-05
-1.37736810170436e-05
-1.2979889402138e-05
-1.65116848763059e-05
-2.28412955177999e-05
-2.37204340871479e-05
-3.04358812578024e-05
-6.41460665966547e-06
-8.00432776162584e-07
-3.20953364261325e-05
-3.6774070157588e-05
-2.07942523675764e-05
-1.98077943928333e-05
-2.67473607359214e-05
-3.09657493717648e-05
-1.03337575179789e-05
-6.16465384620089e-06
-2.43885268676916e-05
1.69595856070709e-06
2.6025031056858e-06
-1.94943090038619e-05
6.46967399996853e-06
-3.09755975693279e-06
-1.16062616233895e-05
-1.19067168031353e-05
-9.52138506429305e-06
-3.48627416273632e-05
-4.11860750013266e-05
-1.69711537614895e-05
-1.39763218575686e-05
-1.85952072585381e-05
-1.55847075041109e-05
-1.32348378766215e-05
2.10593873034623e-07
-1.59692357237218e-05
-1.04982513237011e-05
-1.94169797047845e-05
-9.95726069470131e-07
-1.96653677141132e-05
-1.22791723337595e-05
-1.70939329569184e-05
-5.93384063263043e-06
8.74121680066311e-07
-3.02827956235036e-05
-4.0915512397802e-06
-3.54767767590828e-05
-1.6003733834438e-05
-4.80011797802591e-05
-9.84238806198783e-06
-9.94897971553394e-06
-2.60594877979759e-05
-2.3983531672108e-05
-1.90549204219471e-05
-1.39666546807131e-05
-1.25244465022505e-05
-3.82200708755429e-05
-2.23916385141582e-05
-1.4523496087203e-05
-1.59107881650044e-05
-1.80333174362987e-05
-3.55017512020392e-05
-1.67532179883355e-05
-3.92780341115657e-05
-3.8595470126959e-06
-1.28964358174521e-05
-1.56053320522915e-05
-2.16119959734397e-05
-3.0375545881536e-05
-2.5549221540782e-05
-3.29173971198389e-05
-3.84962219037446e-06
-2.31421674662217e-05
-1.51685836340315e-05
-1.67678053964396e-05
-1.4327181686441e-05
-2.54391842069948e-05
-3.09688747125986e-07
-2.51734677587892e-05
-2.55976589976497e-05
-3.23611115979055e-05
-2.78299087726196e-05
-2.07305314211011e-05
-2.00545945132518e-05
-2.17773886432324e-05
-6.04670465838928e-06
-4.50898667140249e-06
-2.78180773540153e-05
-1.36095737491663e-05
-2.08395304367469e-05
-2.30907334800543e-05
-2.32720254554114e-05
-8.27572427912414e-06
-3.93051134242669e-05
-1.69946056923605e-05
-2.99764912232647e-05
-3.47865336268356e-05
-1.99123420997842e-05
-1.72082115569904e-05
-2.44744555998997e-05
-4.13656049265854e-05
9.8206288501319e-06
-5.74378608331779e-06
-2.34729022447449e-05
-2.38458227605417e-05
-3.34488701676509e-05
-1.68345051087041e-05
-3.86312030853189e-06
-3.31102146010668e-07
-8.06271294970577e-06
-1.02281740519629e-05
-1.32404867008015e-05
-3.36657786496337e-05
-1.26518958923853e-05
-2.34906406677238e-05
-3.16873829500754e-05
-3.2673786249071e-05
-2.72193252173704e-05
-1.07350945459601e-05
-2.96548725801257e-05
-3.05827554255028e-05
-3.47919830331038e-05
-1.14084110829206e-05
-7.77191706318228e-06
-3.77509267603439e-05
-2.11131978868057e-05
-3.18327360496422e-05
-2.91687669681201e-05
-5.60857040400758e-06
-3.7597560500921e-05
-3.44350001962691e-05
-1.37816750369798e-05
4.06764547145414e-06
7.12278480548813e-07
5.56148938785699e-06
-1.67093744272863e-05
-2.7080721211935e-06
-2.03475945909745e-05
-3.5676501190264e-05
-3.60988432558621e-05
-1.25822240736407e-05
-2.35358933689421e-05
-1.79020235309353e-05
-9.34515943443398e-06
-2.85075575796899e-05
-3.1746922614061e-05
-2.8948853105857e-05
-4.38002862395484e-05
-2.00504052859192e-05
-5.44287217260066e-06
-3.91635831300259e-05
-2.25143891399927e-05
-8.37820228756859e-06
-2.26995284215902e-05
-3.54718467413619e-05
-2.44105318616618e-05
-5.14020331591807e-05
-2.20937337673837e-05
-3.53141202778269e-05
-2.59256345601889e-05
-5.98198339781314e-06
-1.21393943753448e-05
-2.27797098200716e-05
-2.51417581598909e-05
-8.11879212072578e-07
-2.30157091259399e-05
-1.02799782719171e-05
-2.30983239634269e-05
-2.16496776978486e-05
-2.10944760483765e-05
-1.65449892697301e-05
-1.79133941588259e-05
-7.60951216506403e-06
-2.32004151076459e-05
-2.32598723601447e-05
-8.77431492090717e-06
-1.70434911999322e-05
-3.00140648138418e-05
4.59761945505049e-06
-2.75988462414302e-05
-5.30196822788346e-06
-1.45025649600014e-05
-1.98952751686075e-05
-3.2806009594105e-05
-1.99340037949234e-05
-4.4482092807661e-05
-1.78882007922482e-05
-3.166476277784e-05
-5.92138979132354e-06
-1.87476865267642e-05
-1.63495377799024e-05
-1.55489511439743e-05
-4.99300096320786e-06
-1.23291348501962e-05
-2.55158056047863e-05
-3.19802145957545e-05
-9.65694846410747e-06
-1.01259436924951e-05
-2.5317813179677e-05
4.63313952154585e-06
-2.59820576402087e-05
-4.31180027745495e-05
-1.54654575845317e-05
-1.17184333893592e-05
-4.54241352534865e-05
-1.39441664723172e-05
-1.39232506348442e-05
-2.539077270216e-05
-2.33130277625939e-05
-2.77299592119985e-05
-2.4072281760426e-05
-1.01578163780791e-05
-6.58253191214978e-06
-2.3388151887222e-05
-7.71007296091667e-06
-1.82720886090203e-06
-4.82146148978453e-06
-2.42434834901186e-05
-2.86408628736633e-05
-1.55536945715938e-05
-2.83040993228669e-05
-2.1967424074381e-05
-3.80094465745708e-05
-1.78856248992758e-05
-2.07376451806987e-05
1.92410044422016e-06
-3.57090230059544e-05
-4.56997342618895e-05
-1.83481304700924e-05
-2.83949062311822e-05
-2.84796131946089e-05
-4.98237669973816e-05
-1.75878246868177e-05
-1.82381576406537e-05
-2.27633867601161e-05
-1.31347522575172e-05
-2.99487839460436e-05
-1.23358700870312e-05
-1.94717304274256e-05
-2.92706911820845e-05
-1.70271088594697e-05
-9.88612610076691e-06
-3.64826681169337e-05
-2.80438389069085e-05
-2.35700871210675e-05
-1.66205196562804e-05
-2.5931333556093e-05
-2.542486503046e-05
-2.30714660716203e-05
-3.43317910747377e-05
-2.38009381265317e-05
-1.97436755012554e-05
-2.30237161557355e-05
-7.62642855878709e-06
-1.39533442028093e-05
-1.68792410502934e-05
-3.86811603455003e-05
-5.01545032745712e-06
-2.15698331326766e-05
-8.59415194516276e-06
-4.23211049182871e-05
-2.33928264868234e-05
-1.65654282766877e-05
-2.48919419626414e-05
-2.45781336316256e-05
-2.44394445195367e-05
-3.69842734612384e-05
-1.94745517548895e-05
-7.5256271741609e-06
-3.24870339961372e-05
-1.15194962301787e-05
-1.70883931645277e-05
-3.77590661801064e-05
-1.28592316766787e-05
-1.47538720968953e-05
-1.7438573358007e-05
-2.18795711961827e-05
-1.1331205827786e-05
-5.36983594218529e-06
-3.23057966912264e-05
-1.63035711073459e-05
-4.61311181829149e-05
-8.45126112683609e-06
-1.99191519662644e-05
-2.1452280773008e-05
-1.41687930636632e-05
-2.78823369554349e-05
-1.42015627793058e-05
-5.41262923781434e-05
-8.02011614411114e-06
-9.2893028181461e-06
-2.00839305629886e-05
-1.03536197832795e-05
-3.57044064334526e-05
-1.07048344651423e-05
-4.4421369353187e-05
-2.24582441793426e-05
-1.23570139855944e-05
-5.61571374552198e-06
-9.82225617488936e-06
-1.11403956282329e-05
-2.83335388704685e-05
-9.6799128540844e-08
-3.464475379348e-05
-1.15684352661958e-05
4.0609166533846e-06
-2.59141980343194e-05
-3.27280448675711e-05
-2.21877929087624e-05
-1.94349685034558e-05
-7.27800348172947e-06
-2.40383268375982e-05
-1.66124691014331e-05
-1.99670919639717e-05
-3.07612320137152e-05
-3.58240054062792e-05
-2.2933837893314e-05
-3.29815665721705e-05
-1.81708537849218e-05
-2.08741893233856e-05
-2.5254634201908e-05
-6.79308860700389e-06
-1.76382486257895e-05
-8.26267745215874e-06
-4.91894816818684e-07
