# Supplementary material for: Research on computational propagation and identification of mine microseismic signals based on deep learning
Source: PLoS One. 2025 Oct 22;20(10):e0334641. doi: 10.1371/journal.pone.0334641 (PMC12543183; doi:10.1371/journal.pone.0334641)
Supplement: S1 Data — (ZIP) [file pone.0334641.s001.zip › 000100500001079.xlsx_0.txt_24.txt.txt]

-2.3077492120047e-05
-1.65746349191583e-05
-1.50066386008842e-05
-1.6647030982484e-05
-6.1151610392692e-06
-3.65826626105081e-05
-2.40571968083766e-05
-8.37393783235443e-06
-9.8211872926071e-06
-3.09531838044812e-05
-2.40448113052663e-05
-2.37413983672526e-05
-2.21858831408835e-05
-1.04237594317733e-05
-2.39168676680269e-05
-8.38726521566321e-06
-3.93147965294923e-05
-2.44547581249067e-05
-1.66753760776553e-05
-2.33780880790078e-05
-3.93158107027767e-06
-1.59367565174309e-05
-2.41071938190226e-05
-1.85906286324901e-05
-2.19406302865316e-05
-3.45683734576327e-05
-2.53847784394661e-05
-2.43834354888007e-05
-2.2061367358764e-05
-8.31490872584515e-06
-1.46159933464639e-05
-2.22058125641272e-05
-1.94645033639547e-06
-1.76805059081404e-05
-1.28192801320538e-06
-7.81320930258775e-06
-9.14062772669291e-06
-3.31764038529533e-06
-3.83379563446532e-05
-1.4116720254454e-05
3.0288569051796e-06
-1.46219108300047e-05
-3.83137074116501e-05
-1.10230525764998e-05
-2.14299580706594e-05
-3.0799140607479e-05
-1.28613209831313e-05
-1.52594596036158e-05
-1.47040614849637e-05
-3.78084050194008e-05
-2.42988329114991e-05
-1.79406260128424e-05
-5.37685137030504e-06
-2.4576213772157e-05
-2.9108691167392e-06
-2.44472108832956e-06
-2.63021623789456e-05
-9.3064348811949e-06
-1.35465880734818e-05
-3.58664026066198e-05
-2.18047222461377e-05
-1.35568963008921e-05
-1.83139069311622e-05
-2.58549758922487e-05
4.46225861904813e-06
-3.47244079284925e-06
-2.78973626285704e-05
-2.77538145559842e-05
-1.90861855740379e-05
1.05530117806057e-05
-2.4660293417109e-05
-1.21197463025453e-05
-1.47118111480916e-05
-3.22200903810689e-06
-2.56274774900975e-05
-1.53393512979732e-05
2.10680313357346e-06
-3.73069962237205e-05
-2.63956968183991e-05
-2.04141491060915e-05
-1.59552339823751e-05
-3.32875411034893e-06
-4.76248674776484e-05
-2.19654841483453e-05
-3.0002606608281e-05
-8.1867728783337e-06
-1.87888358780043e-05
-2.87586946762586e-05
-2.77717136398965e-05
-1.7157415491396e-05
-1.64365895792755e-05
-1.02972164125999e-05
-2.41431113439998e-05
-2.3782415098757e-05
-1.69225156399744e-05
-1.66054544087901e-05
-8.19148695918228e-06
-3.12416843815073e-05
-1.67151804134702e-05
-1.82325593760353e-05
-3.0360842866338e-05
-6.49874875664623e-06
-2.8095344694091e-05
-1.98090747512087e-05
-3.18638437338544e-05
-2.96257936939083e-05
-2.21401094748455e-05
-2.44035271324092e-05
-3.19263275718183e-05
-9.82058822760412e-06
-1.93792490071966e-05
-4.2774297451731e-05
-2.28493875319653e-05
-2.65760982536069e-05
-5.15510765899558e-05
-1.5890956962026e-05
-8.13943491465435e-06
-4.23470049934161e-05
-1.18119695190269e-05
-2.81743808021132e-05
-4.01094345086202e-05
-3.36720715662274e-05
-3.40293931989109e-05
-1.40341173835501e-05
-1.30977172182004e-05
-1.85007656333479e-05
-2.28500919922149e-05
-1.83225287476963e-05
-5.78849706370334e-06
-2.25879948564327e-05
-3.90367580180839e-05
-1.41114562354078e-05
-1.84462559008485e-05
-1.71300036159883e-05
-2.40781436197587e-05
5.95306456749829e-06
-1.48034858813461e-05
-4.44784139455295e-05
-1.27330259215496e-06
-1.6093873193855e-05
-4.43782933968585e-05
-3.76154165928706e-05
-2.2980815089377e-05
-3.59357733378065e-05
-3.64925935097895e-05
-3.20676944789774e-05
-3.57187512057041e-05
-5.17014571888404e-06
-1.8752359590888e-05
-1.5232158900733e-05
-2.803298118261e-05
-2.86832027728502e-05
-1.54661273929526e-05
-4.07414479086464e-05
-3.3693098448856e-05
-2.48189423539209e-05
-3.31835843051114e-05
-2.53628026777495e-05
1.56942141026028e-06
-2.49246626612659e-05
6.65574682532789e-06
-2.63978478677119e-05
-1.63328691901835e-05
-2.95780011261638e-05
-5.06404462571711e-05
-2.06978840015915e-05
-2.92210191832195e-05
-4.02607558517223e-05
-8.29625623935098e-06
-3.19944868046303e-05
-2.62046189036328e-05
-1.93643960175697e-05
-3.65543518557266e-05
-3.06948551637327e-05
-3.52070531132225e-05
-2.50588172284408e-05
-1.02370569912112e-05
-1.21439586471894e-05
-1.3400711943203e-05
-2.67336193619465e-05
-2.83684448735784e-05
-1.62297746752266e-05
-1.37224473150084e-05
-1.38841008826437e-05
-1.80137454891325e-05
-1.28612379266989e-05
-3.73545418650243e-05
-5.47073973473098e-06
-1.89193780675903e-05
-2.34692163896414e-05
-2.93683287324415e-05
-2.35948790444478e-05
-2.95996515665773e-05
-3.5584121331603e-05
-2.96196413641621e-05
-1.32992135727107e-05
-1.69882920647478e-05
-2.96282312250303e-05
-4.25369229448534e-05
-3.90807304009309e-05
-2.36050471877215e-05
-1.4209088037904e-05
-2.56197483767531e-05
2.04509562290239e-06
-2.12927935953735e-05
-3.33915632957304e-05
-3.10504880299731e-05
-1.44389843214688e-05
-2.77766836204057e-05
-1.01106816295017e-05
-3.52604399082344e-05
-1.16770538063238e-05
-3.38688667694649e-05
-4.62992742791323e-06
-1.06220627511369e-05
-2.32302821293267e-05
-2.54865032771957e-05
-4.64940934206043e-05
-7.2080239188394e-06
-1.24778691951365e-05
-9.75809920249441e-06
-7.07065750212144e-06
2.10245449862026e-07
9.11568730653466e-06
-2.35088141526157e-05
1.41234833198969e-05
-2.31005709051359e-06
8.35049392985255e-06
-1.39056929733592e-05
-1.3321498494685e-05
-3.74286644616429e-05
1.05339084164781e-05
-1.70246142197015e-05
-2.52193295673982e-05
-3.38098817113789e-05
-6.74237884572994e-06
-6.56011266705077e-06
-2.4953190028087e-05
-8.67306457876033e-06
-1.58144082066288e-05
-4.03195162788488e-05
3.24284352254909e-06
-2.85713118746673e-05
-1.32803031930656e-05
-1.751043374687e-05
-2.72231687188501e-05
-3.16205278993571e-05
-4.64162037079132e-05
-3.69264107282805e-05
-1.95426018954673e-05
-3.83602600822589e-05
-3.83273598236881e-06
-1.79094955536815e-05
-4.13581439052392e-05
-8.69808859489162e-06
-3.20498621468521e-05
-2.73515066860472e-05
-1.70536302610828e-05
2.95538468811456e-06
-2.55161071211697e-05
-2.56307171368035e-05
-4.15702386491e-06
-3.31883925637497e-05
-6.19596648051001e-06
-2.61373986771088e-05
-1.39481165061037e-05
-2.43097356249737e-05
-2.69845928949388e-05
-1.54911747205271e-05
-1.06806022750754e-05
-1.84856412545241e-05
-2.18742155133931e-05
-1.40052772235384e-05
-2.60026821410531e-05
-1.93275851253317e-05
-2.97811425363218e-05
-1.70413073926819e-05
-3.92877082673822e-05
4.10788637489384e-06
-3.27430407706817e-05
-5.41941846359584e-05
-1.42125194986372e-06
-1.26051353872518e-05
-1.70905071617089e-05
-1.79637316086865e-05
-3.21334645813601e-05
-3.2251310452586e-05
-7.2278739263707e-06
-3.73611772481392e-06
-9.34153641622277e-06
-6.2020697942053e-06
-3.9652185784584e-06
-1.06733118200887e-05
-1.86053770775133e-05
-2.44314073194552e-05
-2.63182475439819e-05
-1.38471779300711e-05
-2.54363780979091e-05
-7.53262727863157e-06
-2.54236768546119e-05
-1.55913750797266e-05
-3.4339303555717e-05
-8.02972898917096e-06
-3.98552923196394e-05
-5.51378233643415e-06
-2.2190269404685e-05
-5.76861500230483e-06
-2.40598457342344e-05
-2.23773126224841e-05
-3.1597993091519e-05
-8.88048280674893e-06
-4.13917776239776e-05
-3.40702828645051e-05
-2.80776332107099e-05
-1.94655877338456e-05
-2.03868497139081e-05
-1.45461340679179e-05
-1.31240646817031e-05
-1.27965141981832e-05
-2.08061667765127e-05
-1.72029721890089e-05
-2.96284490372594e-05
-1.10591453028386e-05
-4.71887803791622e-05
-3.73209026096426e-05
-1.76956930594864e-05
-1.23342838248096e-05
-2.16024060626142e-05
-3.90977228321444e-05
-2.54597815894212e-05
-2.39131628669164e-05
-1.54536703434947e-05
-3.53181181686438e-06
1.69978055356313e-05
-1.37076601253527e-05
-4.82761969218024e-05
3.14868840780531e-06
-2.05679423068433e-05
-2.67876529984604e-06
-2.34401307720298e-06
-3.87967974478503e-05
7.47483259387383e-06
-3.41106310887239e-05
-3.13345614145756e-06
-2.04390225674678e-05
-1.72970870302387e-05
-3.21222288010523e-05
-2.93913251414519e-05
-4.67929604504626e-05
-2.97716568307656e-05
-1.65548388494331e-05
-2.08378485584376e-05
7.61279205799755e-06
-1.2221009121968e-05
-3.03621785230437e-05
-4.19913316577687e-05
-2.11813968491357e-05
1.15286223203908e-05
-1.01209347458259e-05
-2.40217698393358e-05
-2.40622760353181e-05
-1.5418603418106e-05
-1.97253261367837e-05
-2.01304381736806e-05
-3.22494946375515e-05
-2.65662365452522e-05
-3.80779608386324e-05
-2.17798422209958e-05
-3.88094260885747e-05
-2.66628538758299e-05
-2.31802560395069e-05
-2.74097849948274e-05
-1.60659172659503e-05
-1.46089364216798e-05
-1.98894941716979e-05
-2.62030155131144e-05
-4.35182071416692e-05
-1.54427221821614e-05
-2.95343578608537e-05
-2.04892944728199e-05
-1.57657572648949e-05
6.88444127827616e-07
-1.24770924426642e-05
6.03599626260041e-06
2.05231068238267e-06
-2.63013020613441e-05
-2.54463626389253e-05
-2.44125198687861e-05
-8.84666237378633e-06
-3.74319397388011e-06
-3.55986441020317e-05
-1.59029685155806e-05
-3.33722484003296e-06
-2.05950956572635e-05
-2.65391361342382e-05
-1.02153134387168e-05
-1.12976341372257e-05
-1.32003631751206e-05
-3.1775190988411e-05
-2.7545609027502e-05
-2.27003532706325e-05
-2.24520610971391e-05
-3.51206372475185e-05
-8.93210300587537e-06
-4.00083752406512e-05
-3.94835302983909e-06
-3.09728048586626e-05
-1.34224796115467e-05
-1.24609876754058e-05
-7.53217497056083e-06
-5.36554521773875e-06
-3.26092018693633e-05
-3.28001456713642e-05
-3.81429904080963e-05
-2.69096619852082e-05
-4.09959932134705e-05
-3.95056502720418e-05
-2.66219042617863e-05
-3.19498264035169e-06
-6.30174509884956e-06
-2.14568473901447e-05
-1.00660671390811e-06
-1.66398208215656e-05
-1.48643136192572e-05
-2.19445487459564e-05
2.29960312230742e-06
-1.37797317290274e-05
-3.04538416676868e-05
-2.90609699648592e-05
-1.88283319603054e-05
-9.88537317020392e-06
-4.1075832162703e-05
-2.31583540973869e-05
-2.97038660041053e-05
-9.61643026886704e-06
-1.66802892049117e-05
-3.58475038492463e-05
-2.39398419232058e-05
-1.28378971629481e-05
-1.17157874117683e-05
-1.06552718547687e-05
-3.4701325194065e-05
-4.40553675228669e-05
-2.61961663041754e-05
-1.4155954542438e-05
-3.33076732995641e-05
-3.85730891331078e-06
-3.18809672276029e-05
-2.29779764291127e-05
-8.49047757090698e-06
-1.12271422327755e-05
-3.10748400363057e-05
-4.28731121801163e-06
-1.45137488466434e-05
-6.08761232599726e-08
-2.21516331968542e-05
-2.10631090245192e-05
-1.44817285802019e-05
-2.67470025383078e-05
-7.59376895071933e-06
-3.47908629716e-05
-2.22109362170416e-05
-3.1303979394657e-05
-2.33688770205512e-05
-2.12815008467399e-05
-2.251103792344e-05
-1.49942894001838e-05
-8.61897367136122e-06
-4.32350471618217e-07
-1.42618067679299e-05
-1.48439533340606e-05
-1.84717101591623e-06
-1.65372637800289e-05
-2.15689421033971e-05
-9.13957344884111e-06
-1.55344352371847e-05
-2.74898518643406e-05
-2.04190191909784e-05
-8.29082719537385e-07
-1.31366502691005e-05
1.08758580977489e-05
-5.08393628821902e-06
7.18622964853968e-06
-4.41210105794852e-05
-3.24267253188302e-05
-3.18292756268577e-05
-2.42002034646578e-05
-2.38205712738357e-05
-3.68220358923828e-05
-2.76669320957174e-05
-3.2540434879845e-05
-1.65941779372841e-05
-1.62237308928877e-05
-1.41884551705952e-05
-1.17003411796398e-05
-2.71954647022769e-05
-2.74643742833701e-05
-2.77670031981154e-05
-2.97148981660555e-05
-2.51557269415626e-05
-1.56156016639429e-06
-1.05362827268623e-05
-3.85776205111912e-05
-3.289175134275e-05
-3.47564972035528e-05
-4.65817692930001e-06
-3.33050520000564e-05
-3.62992289632521e-05
-3.81963284384346e-05
-1.58541358248845e-05
-4.64767314919371e-06
-2.46490447135044e-05
-1.96980568596018e-05
-2.51156048679481e-05
-3.21565951146582e-05
-6.06764572157166e-06
-2.12711289587734e-05
-1.57992543346683e-05
-5.01409987968957e-05
-4.94750165850264e-06
-3.41237778123351e-05
-1.20896018917356e-05
9.99969992297479e-07
7.99245135911728e-06
-4.98652477052293e-05
-3.82375050249606e-05
-1.15281933982846e-05
-1.64086654579009e-05
-5.44537472880283e-05
-2.61007230601318e-05
-2.47150606952659e-05
-2.43925348072883e-05
-3.71065605383672e-05
-2.89972878745441e-05
-2.33443822202933e-05
-2.34089752298624e-05
-2.10242664622107e-05
-1.29172623033028e-05
-3.00163643902289e-06
-4.2469275986872e-05
-2.39268417911484e-05
-1.01460629337323e-05
-2.05695423574293e-05
-3.23452518016814e-05
-3.70691687029237e-05
-1.11288630181495e-05
-2.74198366389486e-06
-3.14602499013447e-06
-2.2752305461659e-05
-1.46147861832135e-05
-1.54963977898232e-05
-3.20995549156223e-05
-2.31820704642589e-05
-1.17880442987234e-05
-1.85880555043022e-05
-1.88970270785101e-05
-2.71707354052566e-05
-1.94045448466012e-05
-3.53865849290511e-05
-1.38565569908646e-08
1.40308934800842e-06
-1.69991204952998e-05
-1.54139975401778e-05
-1.5961221661558e-05
8.01464773635938e-06
-2.61514764689738e-05
1.47879817769212e-06
1.07751841807105e-06
-2.83714039252304e-05
-2.46036012496906e-05
-1.22019364403955e-05
-2.23987150159854e-05
-2.93530567368341e-05
-4.5434957239015e-05
-3.00272543065188e-05
-1.14097370023002e-05
-2.43445141332439e-05
-1.78624101333727e-05
-3.87511006279756e-05
-2.95526433908346e-05
-1.65350362912541e-05
-2.16681698952899e-06
-1.73849248401415e-05
-2.3010289250244e-05
-2.64138182678471e-05
-3.98160310663156e-05
-2.40986672968859e-06
-9.94462093530662e-06
-2.25379506457692e-05
-1.74140148365547e-06
-3.41717272832278e-05
-4.49270728219175e-07
6.55465260358945e-06
-2.05924000932717e-05
-2.22332612846885e-05
-1.92815099937868e-05
-2.25081672230133e-05
-1.98482818643021e-05
-2.80939904336828e-05
-2.4368943827113e-05
-2.38447724745354e-05
-3.43568881104898e-05
-3.14736709161464e-05
-6.39643682478165e-06
-1.03003696122415e-06
-2.20130142789795e-05
-3.95826941716264e-07
-2.3360858472617e-05
-1.43458396540239e-05
9.76478028830067e-06
-6.02080106664613e-06
-8.09302643628869e-06
-2.1071578851974e-05
-1.32293663818173e-05
-1.09925248424591e-05
-2.57922952244754e-05
-1.40544309829221e-05
-4.15250120240178e-05
-1.9244064806928e-05
-7.54168236083098e-06
-2.42478093687711e-05
-2.33395355695411e-05
1.24356625114047e-05
-1.36456672793659e-05
-5.10078347731713e-06
-4.69744500161611e-05
-1.39753661231806e-05
-2.81353808775182e-05
-1.65951515267489e-05
-2.74511097203702e-05
-1.01155645229405e-05
4.08987292112482e-06
-5.0896786629666e-06
-1.74437126353016e-05
-5.79885479189008e-06
-2.93328389515294e-05
-1.5618547015608e-05
5.55853333949039e-07
-1.90287588912674e-05
-3.38529870322666e-05
-4.68864157161724e-05
1.04123324002404e-05
-1.70093485982199e-05
-3.55597946562135e-05
-1.58343443176389e-05
-3.55831812400381e-05
-1.31992307644921e-05
-1.95012592843595e-05
-4.53487674988472e-05
-9.71522695159778e-06
-1.09099330011794e-05
-3.58421922393211e-05
5.91695788355061e-06
-1.0318160841969e-06
-2.24743300949571e-05
-7.80732120236955e-06
-2.19007019981514e-05
-1.0455067965451e-05
-1.89496425919342e-05
-2.1552602625654e-05
-2.82384689719417e-05
-6.70148252598325e-06
-2.05644192742533e-05
-2.46810934542139e-05
-1.23800280326985e-05
1.27550728682949e-06
-3.2952888775592e-05
-1.67225582251551e-05
-9.47520430817937e-06
-3.84465758076279e-05
-2.46706119975412e-05
-2.85294947496579e-05
-1.98044040022193e-05
-2.39089455083526e-05
-1.04697830051442e-05
-1.45926876321748e-05
-2.17095028653268e-05
-1.63680887028028e-06
-2.41329439886195e-05
-1.88852294675729e-05
-4.60733527051331e-05
-2.66675347366108e-05
-3.41842753303414e-05
-1.34766518789421e-05
-2.54181978510879e-06
-2.65959032054807e-05
-7.82231701273263e-06
-2.13740043821723e-05
-2.25338231403803e-05
-1.8621448440655e-05
-5.16767108000058e-06
-8.90909945910743e-06
-1.14955405236185e-05
-2.39358004247943e-05
-3.17877400919453e-05
-1.28355693022506e-05
-1.79966611509731e-05
-3.00537447731571e-05
-1.4221812464668e-05
-1.77548232843664e-05
-1.25215061874487e-05
-7.56875825234988e-06
-1.91632598004021e-05
-2.1084722084254e-05
-1.89989843555778e-05
-8.91639685470795e-06
-1.3019815582192e-05
-2.45063657262117e-05
-3.19554557113081e-05
-3.79644387146931e-06
-1.26104299697044e-05
-5.92300017275052e-06
-3.37307184971952e-05
-5.27011584530419e-05
-4.38581774187171e-05
-1.41480174881043e-05
-2.76854608713956e-05
-1.08157077296628e-05
-1.54478125092747e-05
-3.36585738739282e-05
-3.66594879795358e-06
-1.77345944934724e-05
-2.03207993964253e-05
-7.48269604422808e-06
-2.35074194451276e-05
-4.05833715314428e-06
-2.62493107067101e-05
-2.63557822473824e-05
-4.25032122079929e-05
-3.5613179029268e-05
-6.7782233313095e-06
-1.91847477029735e-05
-3.14003718726809e-05
-2.03956361246055e-05
-1.07926472744079e-05
-2.84351842101565e-05
-1.13799987652938e-05
-5.35820383814246e-05
-3.46983475029144e-05
-1.6428104909254e-05
-5.78328541577719e-07
-1.07177070742324e-05
-2.58511872639562e-05
-1.22165721404599e-05
-1.8355150607137e-05
-1.36681438470016e-05
-2.85827440812315e-05
-3.73640268829797e-05
-1.46964617151404e-05
-2.94200477771859e-05
-1.33411411025981e-05
-1.52687694703818e-05
-2.63818890369497e-05
-2.09639025009552e-05
-2.28806140290872e-05
-2.50930213659261e-05
-4.52768007974166e-05
-1.62629260978518e-05
-2.89023043770511e-05
-4.17912176661945e-05
-2.61921090747985e-05
-4.26482160142979e-05
-1.44883995541035e-05
-1.79222414208047e-05
-3.41138001496072e-05
-2.62843913921597e-05
-2.0377177527999e-05
-1.65976242980856e-05
-2.29522773591103e-05
-9.21670007246142e-06
-1.97305859510329e-05
-1.3198442116184e-05
-1.62580395814052e-05
-3.15644352767163e-05
-2.0221371076662e-05
-2.30856871146669e-05
-1.89233878226707e-05
-1.42131107605963e-05
-1.05212782977619e-05
-1.54854684149271e-05
-2.82528607629536e-05
-1.01623986803601e-05
-1.87746475767063e-05
-2.5037349221273e-05
-2.43420324326137e-05
-1.51590256148079e-05
-3.41518293759427e-05
-7.46337940855017e-06
-3.08765032002436e-05
-3.73006797333329e-05
-4.12205256506079e-05
-1.77545096875025e-05
-1.15611759035783e-05
-9.59740543148651e-06
-6.98375582376341e-06
-1.73088203733487e-05
-2.47739344578217e-05
6.96427295086158e-06
-3.08492093042707e-05
-1.20482214464262e-05
-2.82062124237557e-05
-2.13331329889749e-05
-1.39685460642138e-05
-8.44351240898046e-06
-1.50533216477163e-05
-8.90566587822554e-06
-2.2401064812999e-05
-7.92589540792827e-06
-4.1553049091311e-06
-1.73496469677354e-05
-1.46609760199036e-05
-2.77698011096574e-05
-2.16795269027958e-05
-4.64591807518252e-05
-2.07438718759407e-05
-2.73897561739431e-05
-1.61389302703519e-05
-1.42652839546969e-05
-3.41330013226142e-05
-1.82241306420519e-05
-2.41928260235597e-05
-5.09088796369685e-05
-2.75896877425525e-05
-1.37691450735602e-05
-1.92203402417109e-05
2.16640209634268e-06
-2.86709269045142e-05
-1.91659590456649e-05
-2.31634986488965e-05
-4.09395973187175e-05
-1.38278601616185e-05
-2.13162792371972e-05
-4.55129261309383e-05
-1.57055598671369e-05
-3.8782318433132e-05
-3.57297674697532e-05
-3.04407775875251e-05
-1.57699341072477e-06
-4.06082422190979e-06
-3.86613878938281e-05
-2.08971616707303e-05
-3.35205084433955e-05
-2.38241382780467e-05
-2.69182159650708e-05
-1.64738635897274e-05
-3.54123013611217e-06
-2.44871229382139e-05
-4.30046986324073e-06
-1.95697143953044e-05
-6.80621279141474e-06
-2.20421130419587e-05
-3.50793437447884e-05
-1.35005967623374e-05
-7.93705474509467e-06
-4.36711815615668e-06
-2.85354441468542e-05
1.30025293812799e-05
-8.47548886371033e-06
-6.13913589560166e-06
-1.11900094491928e-05
-2.83765017205522e-05
-1.83410019311939e-05
-2.044084849068e-06
-2.23142564823465e-05
-1.57115353465546e-05
-1.64639351002033e-05
-1.92758799745844e-05
-1.12995282634418e-05
-1.26229605090726e-05
-2.16224278464245e-05
-1.24226278184231e-05
-9.99357312212596e-06
-2.0958847024693e-05
-1.1304530625287e-05
2.91719293788918e-06
5.87565559579784e-06
4.99237690038946e-06
-3.53750461252161e-05
-6.35996960568691e-06
-1.90899237534511e-05
-3.98277518746796e-05
-3.35784271768571e-05
8.25830364089591e-07
-8.37978294427556e-06
-2.48501778849384e-06
-1.11892899332502e-05
-4.36866638917509e-05
-2.60486541968173e-05
-2.3100025230471e-05
-2.29805007457852e-06
-3.08174786919071e-05
-8.07080097338511e-06
-1.91549142073568e-05
-3.76354180529899e-05
-3.93364570748596e-05
-2.37538463695276e-05
-1.37866680348383e-05
3.36068724367754e-08
-3.03049855191805e-05
-1.4759577345423e-05
-1.88300636301068e-05
-1.79660099250588e-05
-6.63711857478001e-06
-1.76733804111364e-05
-1.68435364813375e-05
-1.43603568588392e-05
-1.82995733331039e-05
-1.28380163204006e-05
-2.55491514841023e-05
-8.32966366460566e-06
-3.6316982223448e-05
-1.38101326844328e-05
-2.03619476794413e-05
-2.95036269719162e-05
-3.42979376891039e-05
-1.91276238923646e-05
-2.22215326143975e-05
-3.76743707050876e-05
-1.19966108313507e-05
-7.83151303630277e-06
-4.52651590969126e-06
-2.69852242742461e-05
-1.50762789715894e-05
3.42485974612603e-06
-1.29385243345375e-05
-1.99084960084496e-05
-1.31133898183368e-05
-1.15631396651165e-05
-1.29162891631955e-05
-1.69354704298699e-05
-1.22949747797477e-05
-1.79673661397129e-05
-2.28444819554844e-05
-3.05368423341876e-05
-2.83595783231458e-05
-2.45368313130702e-05
-4.11881727725656e-06
-1.27351409559135e-05
4.07399124648349e-06
-1.11417638268644e-05
-2.82390768773732e-05
-1.45321529541151e-05
-5.36169755774408e-06
-3.14249651123177e-05
-2.44144755162215e-05
-2.58767398172207e-05
-3.53037400968665e-05
-7.3914688871316e-06
-2.04608480204164e-05
-1.18796603894841e-05
-4.06126736190939e-05
-2.34756603395164e-05
-2.95522238413295e-05
-7.65768660559817e-06
-3.61404454907217e-05
-1.69359055878056e-05
-2.45909143929117e-05
-8.68502610550713e-06
-1.29259668648811e-05
-9.2959296121758e-06
-1.78685423677543e-05
3.54688716074606e-06
-3.42826797765683e-05
-2.67432592795327e-05
-1.43518541616053e-05
-2.10662255103626e-05
-1.31677004418407e-05
-2.01590016832134e-05
-1.9160496712665e-05
-9.30225218008192e-06
-2.88575968703133e-05
-1.88829693008162e-06
-6.12256332065398e-06
-2.59825714260369e-05
-1.09601201645559e-05
-2.84806587054081e-05
3.9370973990702e-06
-2.2622975304556e-05
-1.14522819629247e-05
-1.78779249162942e-05
-2.11766399637297e-05
-1.9624638044944e-05
-2.84638624075711e-05
-1.41580649993138e-05
-2.20489962597508e-05
8.07030668419396e-06
-1.13717662845609e-05
-2.668182596021e-05
-2.96913610624267e-05
-5.75450068024836e-06
-1.65763035281254e-05
-2.81013307060592e-05
-1.18816386394624e-05
-3.28523537000536e-05
-1.63408046141404e-05
-2.0320211214446e-05
-1.88208792463794e-05
-2.06606736521773e-05
-1.23870906008816e-05
-2.84785413796802e-05
9.41848701818537e-07
-2.29176242586555e-05
-2.30918477119994e-05
-4.95395149667113e-05
-2.91312621786783e-05
-2.6444483146557e-05
-1.0114030283849e-05
-2.06171762342974e-05
-1.99091273874241e-05
-2.32142270637202e-05
-1.87211090094799e-05
-1.7208348010044e-05
-1.68349824238807e-05
-5.7897190816128e-06
4.33399173528817e-06
-3.59846054453921e-05
-1.70213115485449e-05
-1.44858971864621e-05
-6.45007015952461e-06
-1.09158256834885e-05
-2.05685782473489e-05
-2.4415795265518e-05
-2.1392722039509e-05
-1.93820774054486e-05
-2.47365219287497e-05
-2.38628256071721e-05
-1.09980611921487e-05
-5.66978607407023e-06
-2.03126518905506e-05
-6.7953681659941e-07
-1.4228379512517e-05
-5.43787547288551e-05
-1.73774414520082e-05
-2.62527608230099e-05
-1.13719357269078e-05
-6.19302219404719e-06
-2.07300670336794e-05
-2.30399982043947e-05
-1.82668371409664e-05
-3.58965527405476e-05
-1.47420750232491e-05
-3.36763188920902e-05
-3.27891419743044e-05
-1.64270955896479e-05
-3.02279131969461e-05
-1.16856797034668e-05
-3.79080039839373e-05
4.56170184534367e-06
-2.70143031670958e-05
-1.13984807456314e-05
-1.10939856959684e-05
-2.10419163412897e-05
-1.48519904391636e-05
-5.71099588752709e-06
-1.93354406695945e-05
-1.10285252595647e-05
-1.81616078876176e-05
-2.62762444347941e-05
-1.33592658164194e-05
-3.54394409389478e-05
-1.1093324458178e-05
-1.26926751095911e-05
-3.96753600073317e-05
-3.9487403848512e-05
-3.53016719012022e-05
-3.35981224129562e-05
-1.95288505716943e-05
-5.907203252979e-06
-2.18565145974084e-05
-4.44350677168741e-05
-2.32093316024481e-05
-2.22060357311327e-05
-2.99283828534279e-05
-2.30858357970175e-05
-3.86172438452287e-05
-1.78918984763038e-05
-2.75579659883246e-05
-1.22072024989481e-05
-2.8088714795429e-05
-2.76251372688784e-05
-2.17173505420315e-05
-4.49116598801732e-05
-2.75130410025623e-05
-5.29716624930685e-05
-2.45764800855967e-05
-1.13520251039164e-05
-2.76893239546426e-05
-2.66776429042464e-05
-2.82692892072573e-05
-1.70872253596254e-05
-3.65222221794635e-05
-3.86930968325244e-05
-1.07726790078557e-05
-1.85744905554313e-05
-1.31168586786195e-05
-2.82127693375864e-05
-1.55712335810348e-05
-1.15671371959065e-05
-2.19253687442865e-05
-1.32883841160755e-05
-3.85407079260913e-05
-1.27917087641151e-05
-1.94523614660125e-05
-2.7025181039241e-05
-1.69089439309168e-05
-7.53202351244265e-06
-3.75040077098205e-05
-3.47869102190342e-05
-1.89524139988716e-05
-4.82964342431526e-05
-2.15033013239445e-05
-2.02304893312884e-05
-1.66152259811166e-05
-5.57677177118428e-06
-3.79296777272295e-05
-3.17424298701637e-05
-2.54225001238693e-05
-2.18224570330794e-05
-3.91446864073045e-05
-2.002804333436e-05
-2.13996333727707e-05
-2.52546995283653e-05
-2.46930802776794e-05
-5.7239710618835e-05
-7.64620666821793e-06
-3.16763827462929e-05
-2.15516551867475e-05
-2.22863979844552e-05
-1.76435105504241e-05
-1.76556123161388e-05
-2.36040637155185e-06
-2.1601005660086e-05
-1.45251850903042e-05
-2.36040721212121e-05
-3.65242441141096e-05
-8.99133588549731e-06
-8.44867597033072e-06
-3.74827177040174e-05
-1.03727468587323e-05
-2.83376969342599e-05
-4.15335331512684e-05
-3.28245004792503e-05
-3.81583126479104e-06
-3.76866883388415e-07
-1.7333925696737e-05
-1.48980017910644e-05
-1.80454195421704e-05
-5.33864036983141e-06
-2.31927410669266e-05
-1.01144647798902e-05
-2.76668527173867e-05
-1.69113639187434e-05
-2.12505531048583e-05
-1.83567335378624e-05
2.53871548387077e-06
-3.90244541425481e-05
-1.81886461835455e-05
-1.34992038812535e-05
-2.57046026281812e-06
-4.40878041769584e-05
-1.99733171288224e-05
-3.00787782230093e-05
-1.14404876867618e-05
-9.33158307515009e-06
-2.1465553333088e-05
4.95050907944785e-08
-2.28801846307963e-05
-2.99883754502221e-05
-2.29179700173863e-05
-1.71586503855133e-05
-3.60422424226573e-05
-9.43708520440938e-06
-9.10740634178451e-06
-2.0674156065496e-05
-1.1104991171513e-05
-2.07780495142221e-05
-3.55861036178053e-05
-1.99539469131289e-05
-2.16078625547399e-05
-3.6060815846521e-05
-3.13644983147202e-05
-1.91653874102678e-05
-7.17485124274959e-06
-1.4814076030592e-05
-4.23884299997538e-05
-3.03706983861635e-05
6.65678012998967e-07
-3.4438728314485e-05
-1.64286925231919e-06
-1.63260579697224e-05
-1.44381243538034e-05
-9.20987935314621e-06
-4.41249304210913e-06
-2.32586949059095e-05
-2.62480568191514e-05
-1.76429315702829e-05
-2.30374228624704e-05
-1.63643957907268e-05
-1.11666955095948e-05
2.60420224889425e-06
-2.19574725079615e-05
-2.07756767933769e-05
-2.54392428966609e-05
-3.39186129916711e-05
2.68687413761049e-06
-1.21424326122528e-05
-2.92514565665024e-06
-1.79337945725737e-05
-3.03921119251603e-05
-2.44482471407353e-05
-4.58683296400022e-05
-2.45597945117532e-05
-1.52939725793281e-05
-2.08951783574914e-05
-2.68471045305365e-05
-2.44120251191302e-05
-1.27261816085794e-05
-8.9641930164053e-06
-4.00568881301513e-06
-1.54047813315223e-05
-1.06579083214698e-05
-1.69013204574511e-05
6.60828210816525e-06
-7.96742755643294e-06
-2.9469237651968e-05
-1.44708077935342e-05
-3.37615859407561e-05
-4.23943684777381e-06
-1.29878125856693e-05
-1.56608816558312e-05
-1.7114102476753e-05
-1.38534833752065e-05
-2.36805783652644e-05
-1.10895067186625e-05
-1.4691042506669e-05
-1.98326442913782e-05
-2.41198857226021e-05
-4.42617443922627e-05
-1.72230706340806e-05
-9.07777211776467e-07
-1.56622962956806e-05
-1.28037842300314e-05
-1.81413699525224e-05
-1.5374199890532e-05
-2.44183428377491e-05
-1.25897986345909e-05
-1.77770316664183e-05
-3.70675604935095e-05
-3.36350113957722e-05
-2.76808412989133e-05
1.27441873851304e-05
-1.20830627080844e-05
-2.87792697662737e-05
6.14316772973317e-06
-1.09949565441072e-05
-3.08803975356304e-06
-3.4889634550356e-05
-1.59073878543873e-05
-1.06910354897126e-05
-4.96648460798581e-06
-4.682357613781e-05
-1.81183917627704e-05
-5.59492088594654e-07
-1.29105825126396e-05
-9.10515165241564e-06
-3.11464163314714e-05
-2.20696342979214e-05
-1.94137835566692e-05
-3.37399839729448e-05
-2.97642574311723e-05
-3.01451525061787e-05
-2.82315213260575e-05
-2.6538102754992e-05
-8.67602935434275e-06
1.00512828013111e-06
-5.15422497522114e-06
-1.34777007416767e-05
-5.15753526767466e-05
-1.18892775633327e-05
-2.73198414981573e-05
-9.33629336847119e-06
-1.18610082499059e-05
-2.63947128115319e-05
-1.81914189104949e-05
-3.50397256609854e-05
-1.42561131341692e-05
-2.53500570142941e-05
-3.49864630288496e-05
-3.66171266078686e-06
-1.00884513500365e-05
-2.6582294285378e-05
-1.33008755970458e-05
6.23568590653202e-06
-1.15272365716223e-05
-1.25609196933468e-05
-3.07881196049688e-05
-3.24503144655103e-05
-2.57700369688207e-06
-2.27730391410691e-05
-2.2563684028319e-05
-2.64144857719156e-05
-1.65512774356923e-05
-2.82967159411835e-05
-1.5120516224434e-05
-3.29546369406913e-05
-2.05904330741623e-05
-1.3760654634998e-05
-1.53225843680339e-05
-3.6814701800664e-05
-3.45723881463827e-05
-3.68356047679195e-05
-3.54092228775754e-05
-3.42772640501247e-05
-3.87704524746834e-05
-2.76250151479722e-05
-7.60034262571771e-06
-2.85652968023448e-05
-2.0140516419403e-05
-1.68192568392477e-05
-2.84828441865039e-05
-3.96250318488139e-05
-3.81332525305024e-05
-3.61219999463803e-05
-4.79326646597463e-06
2.7181410318139e-06
-1.39991310679064e-05
-3.64781861659132e-05
-2.5841632795651e-05
-2.33691623251749e-05
-2.35455974395701e-05
-1.73958774033784e-05
-3.3337865484873e-05
-2.5877092411477e-05
-1.53906930193179e-05
-1.29239503368587e-05
-1.61408619476259e-05
-1.34623936010389e-05
-2.30657639236425e-05
-3.11504046765254e-05
-3.06544819674512e-05
-1.28854147089512e-05
-1.6603299007275e-06
-1.9260359975505e-05
-3.34521318347158e-05
-2.74010221426312e-05
-9.27286336309522e-06
-2.06511067621999e-05
-3.64786537236919e-05
-2.04073282545655e-05
-4.46439104579271e-05
-9.51241688237206e-06
-1.70815159398819e-05
-1.51909928761785e-05
-2.4202382459191e-05
-1.48697527565262e-05
-2.31405802637174e-05
-9.25119346386761e-06
5.85635156690388e-06
-2.68297966763614e-05
-1.27678960940828e-05
-3.52276255388771e-05
-1.71282762055396e-05
-2.25746267303505e-05
-2.36041628264831e-05
-4.36644747015732e-05
-1.81628805172472e-05
-9.24015869061202e-06
-2.82605323190371e-05
-2.21946011941763e-05
-5.60366727469427e-06
-1.45603542415985e-05
-2.31026261638247e-05
-2.6329317040238e-05
-2.54891009399328e-05
-5.20023223684353e-05
-2.40337662636992e-05
-2.19376759432993e-05
-2.2245901466597e-05
-3.01622872322021e-05
-2.03138533021215e-05
-1.60673380882153e-05
-2.73532655664562e-05
-3.25272476756983e-05
-2.08060663334398e-05
-2.25905204186186e-05
-2.25536002931527e-05
-4.03086459267652e-05
-2.77932952899014e-05
-3.13013993444962e-05
-1.92124784775974e-05
-2.51110394274902e-05
-2.8538133596265e-05
-1.55747314977929e-05
-2.53484592942696e-05
-2.4611118220841e-05
-7.47331679462914e-06
-1.18775329972625e-05
-2.4187335958719e-05
-6.62868157531406e-06
-3.00666956957584e-05
-1.51939201144256e-05
-6.06354979230262e-05
-3.50552882427176e-05
-2.29135075114902e-05
-2.92703927366086e-05
-1.78940996874134e-05
-3.25496042871387e-05
-2.40857676623428e-05
-1.06148705589384e-05
-1.03651339882756e-05
-2.12095999332746e-05
-3.55239070362542e-05
-3.45932023034735e-05
-1.04987796415968e-05
-1.23653356887261e-05
-6.26587636540563e-06
-3.05917760487754e-06
-2.24659535274134e-05
-4.0431992193546e-05
-3.54235464395996e-05
-1.63558013747725e-05
-1.29291277378374e-05
-1.51710764893737e-05
-2.55759603059548e-05
8.59007677461104e-06
-2.89753392993293e-05
-3.44987154433081e-05
2.59601614605754e-07
-1.13695567159321e-05
-1.01429865821261e-05
-4.19267243102892e-06
-2.52377325897483e-05
-1.87807448038808e-05
-1.41783277142824e-05
-3.52981484309592e-05
-2.97176963929838e-05
-8.55606363868401e-06
8.87465058458876e-06
-1.87965182660608e-05
-1.49588784371174e-05
-2.22875335402315e-05
-3.25529414791541e-05
-1.62601998707853e-05
-4.01428194197452e-05
-2.66279794388322e-05
-2.02520088521215e-05
-2.46544328350164e-05
-9.87507127364627e-06
-8.81506852975024e-06
-2.43213617937057e-05
-1.08099333232183e-05
-1.9792538535113e-05
-1.66663635157094e-05
-7.11894676739123e-06
-3.33582477265635e-06
-2.45798452038587e-06
-2.66660715269742e-05
-2.75526607649757e-05
-2.830099275185e-05
-2.34013108828554e-05
-2.15997866565555e-05
-1.2185851789941e-05
-2.87186966525001e-05
-1.96366545515135e-05
-3.66681249485028e-05
-2.80131695757912e-05
-2.95399668995768e-05
-1.3792066264583e-05
-1.39601548792498e-05
-2.77922148531598e-05
-1.51103233179811e-05
-2.66867116790548e-05
-2.23118771026096e-05
-3.75350632928052e-05
-2.42470336503562e-05
-3.40493983721333e-05
-1.4068158202554e-05
-2.46960535405625e-05
-2.46220833711253e-05
-1.9961033197956e-05
-3.13389560744933e-05
-9.08432122057164e-06
-2.01719445902698e-05
-1.76168218942939e-05
-9.64534579707202e-06
-6.80943278912635e-06
-3.16466447237496e-05
-9.45399180340411e-06
-4.3689551412092e-05
-6.58408730993767e-06
-1.84150959216213e-05
-7.99109787027488e-06
-1.22773643392801e-07
1.28478430629667e-05
-2.257531686004e-05
-1.47671444462522e-05
-3.29031277190773e-05
-3.19348777393802e-05
-2.97637927905093e-05
-1.98471778053268e-05
-3.21178565328797e-05
-2.4647732467786e-05
4.57306575213178e-06
-1.73003181907338e-05
-1.50432320886721e-05
-1.91125139362678e-05
6.76317334674656e-06
1.06799759170904e-05
-1.64804246854573e-05
-1.95918720985907e-05
-4.02468460659993e-06
-1.73119993227987e-06
-2.6674851057996e-05
-2.44991640331371e-05
-3.80815458140565e-05
-9.23804923277629e-06
-3.05147023173474e-05
-1.99578090532854e-07
-2.73669296556107e-05
-2.60332749155857e-05
-1.25351081773942e-05
-3.26583751412807e-05
-3.41468920806418e-05
-1.96110263085443e-05
-2.83317634751451e-05
-3.71592039826183e-05
2.89281941179919e-07
-2.81726928012074e-07
-1.03510490601102e-05
-2.55495570199116e-05
1.20793739591654e-05
-1.85043667050389e-05
-9.46295869378037e-06
-4.01000903112947e-05
-1.98820231384179e-05
-1.1286110402194e-05
-1.09619697301833e-05
-1.45146541474318e-06
-8.76961034419677e-06
-2.74772664581303e-05
-2.66824626126536e-05
-5.75269371501304e-05
2.04940613822348e-06
-3.44514566394116e-05
-1.50928424834875e-05
-2.74807626318599e-06
-4.03731597476059e-05
-4.8497832805509e-05
-2.45942908794397e-05
-1.77742103941818e-05
-2.53760000417073e-05
-9.63872559285815e-06
-3.75020148941449e-05
-1.06681889317891e-05
-2.52854319751012e-05
-3.4731468425081e-05
-3.74126278101264e-05
-3.74167423619051e-05
-1.05224876538477e-05
-2.19663226828412e-05
-1.18235689454181e-05
-2.6396709785514e-05
-4.43279577006297e-05
-2.07548726317641e-05
5.67898741782072e-06
-2.18126791052142e-05
-1.73459206829834e-05
-1.42454667668389e-05
-2.54496885343251e-05
-6.74119102693317e-06
4.56318664218084e-06
-1.71195824031845e-05
-3.63707126738358e-05
-1.88142393539629e-05
-1.79268572889004e-05
-1.98504053703493e-05
-1.53523336250026e-05
-1.70187168823849e-05
-7.43577617346158e-06
-1.90987426089143e-05
-3.07856700297721e-05
-2.00113626604871e-05
-1.32755204671103e-05
-2.68466910772819e-06
-3.56952847539144e-06
2.53807742334622e-06
-1.91221464214743e-05
-1.56826727043058e-05
-3.55755556774594e-05
-5.12047180049603e-05
-9.03410354604772e-06
-2.83243603069709e-05
-2.09192912263651e-05
-2.15680769578448e-05
-2.40466603231678e-05
1.25415984712588e-06
-2.70491514457238e-06
-2.55274809765908e-05
-3.36983397940428e-05
-1.41656853436963e-05
-1.64107431297371e-05
-3.16713133139126e-05
-1.75979243832342e-05
-3.23122725790642e-05
-1.50053560810025e-05
-2.67460975386316e-05
-2.47127963158886e-05
-6.54562747399579e-06
-1.28162007893713e-05
-2.46552121598875e-05
-1.81947414143633e-05
-4.62831395254901e-05
-5.42096818575873e-06
-3.44992566492463e-05
-2.57148860859316e-05
-6.55225982778085e-06
-3.31405552720891e-05
-9.28981149228295e-06
-2.82419101352904e-05
-1.94948430571649e-05
-1.44056431808638e-05
-2.68191011522174e-05
-3.964060709066e-05
-5.5148326342186e-06
-6.90480182576182e-06
-1.99162079565899e-05
-3.43481923996476e-06
-1.59802298252203e-05
-3.39773980274798e-05
-2.66321093880482e-05
-4.12336931684038e-05
-1.65628640105762e-05
-3.91284610528491e-05
-3.96496450006353e-05
-2.95475786294281e-05
-1.51183861293393e-05
-4.21583859214633e-05
-2.89526675074178e-05
-2.07332965714718e-05
-4.16160191816871e-05
-3.97342573020586e-05
-2.35618969010419e-05
-6.6052570992785e-06
-3.00082863454338e-05
8.80898325926971e-06
-2.3700471184313e-05
-1.89822918564313e-07
-8.2732401447798e-06
-2.73421081921109e-05
-2.49455009611111e-05
-1.96348406838419e-05
-2.44233158641858e-05
-3.15089574148289e-05
-1.56523370171814e-05
-2.60590558201996e-05
-1.94602948193911e-05
-1.28986274766088e-05
-1.86109749617975e-05
-1.10335145299601e-05
5.74478529161163e-06
-2.12376812995228e-05
-1.85430299252355e-05
-1.22812462657235e-05
-2.80824435876184e-05
-3.21174018961198e-05
-3.77857936103891e-06
-2.3780337162463e-05
-3.17721660724242e-05
-2.15204750471388e-05
-1.65487225372547e-05
-2.77434963474316e-05
-2.86039459759305e-05
-1.42573001774068e-05
-1.61757371419254e-05
-5.92321117121567e-06
-1.44511581145446e-05
-2.92076984036542e-05
-4.65733764485119e-06
-1.03128860846626e-05
-8.12578198252735e-06
-2.24458547055305e-05
-4.94491626448884e-06
1.1776606102541e-05
-1.77632012031523e-05
-1.05336598462214e-05
-3.06335676312335e-05
-2.4528539782337e-05
-1.41954018061503e-05
-3.03340556760973e-05
-9.22541485552593e-06
-3.77143575079599e-05
-8.84871217285337e-06
-2.91939976791801e-05
-6.09261638965855e-06
-2.60467995451145e-06
6.26281692996292e-06
-3.08190175469124e-05
-2.52907653671891e-05
-2.78215385224503e-05
-2.93507007238621e-05
-2.02991345132344e-05
-2.82854633721213e-05
-3.69305702718383e-05
3.24331682323965e-06
-1.77658172614003e-05
-2.69604805149799e-05
-5.02715013487512e-05
-2.88923992759819e-05
-1.5703678750582e-05
9.16071296659354e-06
-2.48047436376584e-05
-1.11211656667039e-05
-8.70117235913844e-06
-3.32231187290082e-05
-1.14883992502321e-05
-2.26362472584714e-05
7.41686264607961e-06
-4.14571129586829e-05
-1.89680443316127e-05
-2.05735114351908e-05
-2.56968305862193e-05
-1.8917314290206e-05
-1.24038287671646e-06
-2.21113108967768e-05
5.47948390521311e-06
-3.00863035020868e-05
-2.16899161534349e-05
-4.58035417384883e-05
-3.81555270670549e-05
-2.32656258105561e-05
-3.50272784249745e-05
-3.00537654182003e-05
-2.79606776771267e-05
-1.42407266687486e-05
-3.30779495548014e-05
-1.12179669822351e-05
-2.78361317980076e-05
-1.14401500966927e-05
-6.51172122623225e-06
-2.66831436086226e-06
-1.77603106405412e-05
-3.17783076417672e-05
-1.96499431631504e-05
-1.79185921933261e-05
-2.69352863078697e-05
-2.4876278132784e-05
-3.8174692199903e-05
8.10019304539619e-06
-1.52120016805476e-05
-1.22701301746383e-05
-2.48698583799279e-05
-2.70174295171991e-05
-3.60164362842792e-05
-2.46486066431315e-05
-2.92841941295618e-05
-1.11275704489718e-05
-1.03450175645945e-05
-2.0712803292064e-05
-2.4560217862177e-05
-2.50917558993651e-05
-9.59006813161545e-07
-1.82500717761374e-05
8.01365353652432e-07
-1.46489655394328e-05
-3.2924664578709e-05
8.22214190631157e-06
-1.26830965578436e-05
4.62647719278356e-07
-2.13397259145989e-05
-1.2707346706274e-05
-1.1604725651016e-05
-1.30737676900125e-05
-1.17123947051873e-05
-4.71760836657566e-05
-3.06892562879762e-05
-1.11223414533323e-05
-2.04692692703636e-05
-1.46694106270955e-05
-3.65495663222488e-05
-2.52116387158818e-05
-2.26517103935518e-05
-2.91248199574465e-05
-4.43877784118223e-05
-2.69590069680684e-05
-3.91629598273832e-05
-3.33981714300029e-05
-2.51357480514097e-05
-2.48145173808578e-05
-4.05957985751958e-05
-1.262974479502e-05
-3.94778302293509e-07
-1.03837992874242e-05
-3.76231984924953e-05
-2.50197693480559e-05
-2.96737971238259e-05
-8.04207724535153e-06
-1.55443284255456e-05
-1.72931160518842e-05
-5.11981370568637e-06
-1.55688835794463e-05
-3.08389341803294e-05
6.1382328176221e-07
-3.4088263316938e-05
-2.72791076421292e-05
-1.48628291084199e-05
-1.9707429336604e-05
-6.25098486641529e-06
-2.91410689055942e-05
-4.02417044058311e-05
-3.1271669861811e-05
-5.1174664693014e-05
-1.88978116405346e-05
-3.86005151575208e-05
-1.59850764192963e-05
-1.20751240254431e-05
1.061052076289e-05
-1.80222637695411e-05
-1.23762150526669e-05
-2.03288309341307e-05
-2.80830994030203e-05
-1.70039789277226e-05
-5.8205710924049e-06
-1.35737589310342e-05
-1.93643745383938e-05
-2.9412342727971e-05
-2.47204777459694e-05
-1.4959414761729e-05
-2.91231734597388e-05
-1.7882537642871e-05
-2.62169770712156e-05
-1.7490559267471e-05
-2.86686654874363e-05
-2.18295106512557e-05
-2.46958573220521e-05
-1.47033400487808e-05
-1.35144596205237e-05
-1.30366917739795e-05
-2.92031610514992e-05
-2.77332815583223e-05
-1.68006798159573e-05
-1.57323522809775e-05
-1.21782962295552e-05
-2.43759191626996e-05
-2.66100254231648e-05
-2.8383729291572e-05
-3.16526981627759e-06
-1.16837562672923e-05
-9.76663740202589e-06
-1.83983582759879e-05
-3.96330877723415e-05
-2.63849188796716e-05
-3.71372866309081e-05
-1.89700825403263e-05
-4.4379349941034e-05
-7.01165372595523e-06
-3.2061882075113e-05
-8.32030755746309e-06
-1.05806075483241e-05
-1.68381568524071e-05
-3.61353435692183e-05
-2.35748249745363e-05
-1.02408762313708e-05
-2.49324099475338e-05
-1.83135262631204e-05
-4.50867300301202e-05
-2.61161636556474e-05
-1.57519088425618e-05
-1.87812599394734e-05
-5.30753103044566e-05
-1.9636249335192e-05
-3.28117432911563e-05
-1.93724362315372e-05
-3.26896856044492e-05
-2.86541795322939e-05
-2.022652240599e-05
-1.61789365051171e-05
-1.12497115814898e-05
-2.89049204331889e-05
-2.77043834567636e-05
9.17936014096399e-06
-5.64920325717017e-06
-3.66026189339934e-05
-2.13433859689465e-05
-1.55058208707903e-05
4.77841353683364e-07
-3.30810184881819e-05
-4.21822538350937e-05
-2.22661081621284e-05
1.3765758915242e-05
-3.24318144012905e-05
-2.42633230252865e-05
-3.18078508200285e-05
1.6297622695803e-06
-1.73984529785263e-05
-3.05803613354876e-05
-3.21395903235163e-05
-1.09942228585886e-05
4.08353412312884e-06
-1.82283395446115e-05
-5.2553489980412e-06
-3.92759808244434e-05
-4.19481846353701e-05
-1.76532579459013e-05
-7.04866511587365e-06
-2.33859080920175e-05
-2.64933652193503e-05
-1.76083110081243e-05
-2.9585125914644e-05
-2.10272051098737e-05
-5.08761906501277e-05
-2.12300849067575e-05
-1.26343014422733e-05
-2.12038505841099e-05
-3.20234097881572e-06
-2.79083485947909e-05
-1.4272992339105e-05
-3.78108795109006e-05
-2.46284298706153e-05
-4.67771138791919e-06
-2.50393086964805e-05
-1.19042644141706e-05
-3.34314608957173e-05
-3.16080321186655e-05
-8.9940572142464e-06
-3.66514538220431e-05
-3.4990559469012e-05
-6.26320727774262e-06
-9.9871151946821e-06
-9.52724945884327e-06
-2.35921219607261e-05
-2.15047939316899e-05
-3.54269320515728e-06
-3.12780617698347e-05
-1.06605064355129e-06
-1.68915714722208e-05
-1.96204582320441e-05
-1.77221433087546e-05
-1.98978350063303e-05
-3.77314367717602e-05
-2.14025429732034e-05
-1.13530373028045e-05
-1.84316152888115e-05
-2.22115872601473e-05
-1.457554744103e-05
-1.71486868346942e-05
-2.47822440601367e-05
-2.18991584551574e-05
-3.12032788043747e-05
-1.78197142465698e-05
-4.78374188127877e-05
-2.85578123552622e-05
-2.8795745544187e-05
-1.40889821429248e-05
7.0995310909807e-06
9.12438397956053e-06
-2.22136906161804e-05
-2.15231934399612e-05
-3.28053084689392e-06
-8.4812848938267e-06
-3.41927277895397e-05
-2.92110765831451e-05
-3.61615904599507e-05
-9.98893295896074e-06
-8.23413017527036e-06
-3.83941777165759e-05
-1.67748947083648e-05
-4.1383836878376e-05
-4.36382183852516e-05
-1.22842231052572e-05
-4.0339465539823e-05
-2.82073707412019e-05
-1.89214387498447e-05
-1.6176466836241e-05
-2.21175424289903e-05
-8.1469093715458e-06
-2.92058575689569e-05
-2.54768675841686e-05
-1.2498703778092e-05
-1.253712137579e-05
-3.64897132259912e-05
3.73951215446913e-06
-2.428652033347e-05
-9.08332781340142e-06
-1.52756226547807e-05
-1.73605719694805e-05
-1.85331331408507e-05
-2.42339999183613e-05
-2.55577109690636e-05
-1.97674686585966e-05
-1.25298898733777e-05
-5.01139242909019e-05
-1.44404369560295e-05
4.78873624047875e-06
-4.16959110898108e-05
-4.06502231545225e-05
-3.02412926123122e-05
-2.2041560955978e-05
-5.33540253777677e-06
-2.4866101216248e-05
-1.16713519706078e-05
-3.88345106982445e-05
-3.33451865171165e-05
3.0443338793984e-06
-2.71903772384717e-05
1.16608950039063e-06
-7.34100386964955e-06
-1.00770068329711e-05
-2.24919723843294e-05
-3.23035973228334e-05
-3.01212264106712e-05
-3.33042289055521e-05
-1.35968346839225e-05
-3.06887457740138e-05
4.15198078799712e-06
-3.08058615462428e-05
-1.90153753858878e-05
-2.51182378849471e-05
-1.01159680848044e-05
-1.53075582992547e-05
-1.62106968128344e-05
-2.50128634655137e-05
-3.11919468769461e-06
4.19091996151088e-06
-3.08103146937324e-05
-3.72545506706204e-05
-2.56874614912027e-05
-2.34444679480366e-05
-3.12273394254925e-05
-5.60960129074107e-06
-8.94606540456883e-06
-2.43265777346251e-05
-3.14750969981708e-05
-3.11163406787934e-05
-5.4960501528285e-06
-2.04459940737342e-05
-4.68235492676031e-06
-4.59357445405829e-05
-1.47774883426925e-05
-3.03067500062287e-05
-1.41346599362179e-05
-3.36620776649441e-05
-1.4475484433026e-05
-4.46299025883752e-05
-2.28916958863918e-05
-2.77928236407237e-05
-4.2000544141107e-05
-3.26249583874222e-05
-9.99216289000341e-06
7.79850908167912e-07
-1.91879098065587e-05
-2.27737973242291e-05
-2.25213118184198e-05
-2.62897376628453e-05
-7.5364570150654e-06
-2.80728009040336e-05
-1.73986213764635e-05
-1.18554893535635e-05
-2.2620148677628e-05
1.85588212274052e-06
-3.70079258142061e-05
6.61628022710224e-06
-2.79843568414678e-06
-2.75418072898237e-05
-2.6555962602661e-05
-2.25438531114513e-05
-2.76866700158772e-05
-7.0642074386061e-06
-4.35013462834416e-05
-3.89241805545694e-05
-5.30657260259221e-06
-1.80184346303399e-05
-2.91272922202862e-05
-9.31050833910334e-06
-4.61645951125274e-05
-1.0857202887365e-05
-2.66790688836797e-05
-2.79621698445046e-05
-1.197659324941e-05
-2.79526713471981e-05
-2.13740266890016e-05
-3.08821699931931e-05
-1.95451147784574e-05
-2.96456680781678e-05
-3.06991113713954e-05
-9.36890163017656e-06
-3.59523994864442e-05
-3.28312279651887e-05
-1.23497220687014e-05
-4.05912182682501e-05
-1.74455936452592e-05
-3.55565887156206e-05
-1.16469067766933e-05
-3.19490627120667e-06
-3.82354308002555e-05
-1.34675112288569e-05
-3.07680643568692e-05
-3.95507609936149e-05
-6.06961244924617e-05
-2.03504617872973e-05
8.59857266228635e-06
-2.45676552503407e-05
-1.70617868738768e-05
-2.67044854805434e-05
-1.86935829516772e-05
-1.37950784555222e-05
-1.68146626330565e-05
-9.30588142862579e-06
-1.07823916475419e-05
4.91195100262461e-06
-1.70828569299239e-05
-3.61858356669175e-05
-3.07097159437988e-05
-1.05293675295736e-05
-2.9187305109914e-05
-1.06788265462739e-05
-3.79470502991304e-05
-1.81810583154638e-05
-2.30272253246072e-05
-2.94149458361595e-06
-2.280995999192e-05
-5.94595400785439e-08
-2.26192327724304e-05
-3.49185114647478e-05
-2.39957813352402e-05
-3.43812890893929e-05
2.13857679922468e-06
-1.74874011543559e-05
-3.7129256313788e-05
-3.48732623733979e-05
-1.63864661325986e-05
-1.12895239601565e-05
-9.94065539796243e-06
-3.01143793007646e-05
-5.81597887117339e-06
9.69735508187218e-06
-1.45631224114847e-05
-3.44873539429114e-05
-2.43636493053068e-05
-2.69768938231162e-05
-6.39429708531766e-06
-1.72355640708317e-05
-3.1474714401317e-05
-4.06753852078354e-05
-1.45023101743409e-05
-2.46762453979839e-05
-1.57736444881053e-05
-2.23010178468619e-05
-2.45063117452598e-05
-2.16000827913741e-05
-3.44706921117962e-05
-1.65722001478753e-05
-3.32922366658738e-05
-3.31747317501933e-05
-4.06375669210638e-05
-2.45267225956621e-05
-1.81477189286204e-05
-2.91428640895923e-05
-2.41657667437729e-05
-4.08028891371242e-05
-1.53144602583765e-05
-4.53369035780225e-05
-2.22888787542627e-05
-3.31247915115881e-05
-2.6648721256164e-05
-3.49638082048494e-05
-2.65943862618712e-05
-2.07409981635499e-05
-2.08355001542859e-05
-5.91054718898094e-06
-3.47438452852733e-05
-4.11631218897902e-05
-1.95440834782602e-05
-3.45096667889296e-05
-3.00327483072014e-05
-1.292666263972e-05
-3.1894163240217e-05
-1.03803901370071e-05
-3.55327528554448e-05
-2.97391257643043e-05
-2.51804467764942e-05
-1.57586014421686e-05
-2.41106809683161e-05
-2.47742299937583e-05
-4.29413277630133e-05
-2.93708484182388e-05
-1.13168671411842e-05
-2.80503336218031e-05
-2.76157117854533e-05
-8.34629532207019e-06
-3.13865358001688e-05
-1.06916115407724e-05
-3.07301937730494e-05
-4.10320889128305e-05
-3.36211991048982e-05
-1.018532934049e-05
-2.2401639213428e-05
-1.43924913907952e-05
-1.4288199114146e-05
-2.22603429201791e-05
-1.17085434716569e-05
-2.22004785658651e-05
-2.47821695707727e-05
-2.07191960059926e-05
-1.85616037069775e-05
-2.8536147551136e-05
-2.48731998511958e-05
-3.49978678146411e-05
1.57941733533521e-05
-1.49658765694495e-05
-9.40741402705198e-06
-2.75297288799561e-05
-2.9930992070335e-05
-6.21890198210933e-06
-1.31066852163558e-05
-1.70053625296138e-05
-3.13556217241734e-05
-2.47156945718143e-05
-8.9492660894438e-06
-5.93604805986944e-05
-1.74675910678888e-05
-2.49087230336978e-05
-3.66424089751874e-05
-9.29115996467713e-06
-6.1582172333782e-06
-2.06517369186605e-05
-3.41528022210832e-05
-2.23968392253253e-05
-1.56617909960786e-05
-7.56972368108532e-06
-4.51622035336532e-05
-3.03873804044815e-05
-1.06259320098699e-05
-3.67435851021751e-05
-1.19256815448713e-05
-1.03921073746026e-05
-1.87680097866356e-05
-1.76125151188432e-05
1.76028570281547e-07
-2.03757401066867e-05
-4.08059727123313e-05
-2.57355611422221e-05
-1.7538798754617e-05
-1.67783602536775e-05
-3.34188101109108e-05
-3.37775062357295e-05
-3.80681643458268e-05
-9.11329645603302e-06
-1.03255627157414e-05
-4.01979002617883e-05
-1.16611163180407e-05
-1.73993643220243e-05
-3.31283068561335e-05
-2.6374101053965e-05
2.86923930524865e-08
-2.15038251717023e-06
-2.11914429339035e-05
-2.33958279787058e-05
-3.59285636756581e-05
-2.42269690264927e-06
-1.40621728715761e-05
-4.09122281300829e-05
-4.22948998153196e-05
-3.74022659387527e-05
-1.95528171694038e-05
-1.45994256389665e-05
-7.73291610658804e-06
-3.20783387011381e-05
-3.1472861782545e-05
-1.55171732540711e-05
-4.22148799789926e-06
-2.20671022006182e-05
1.68661154129341e-06
-1.43654836320908e-05
-2.30014563327916e-05
-8.0017721921967e-06
-1.40787811938812e-05
-3.13141694215885e-05
-1.93234060366791e-05
-5.11644099353061e-06
-2.52623900620452e-05
-8.65032788340537e-06
-2.62449642519552e-05
-2.92058876908564e-05
-1.78221189590644e-05
-2.30856960227016e-05
1.01328174473615e-06
-4.01699141135613e-05
-3.64744416118224e-06
-1.34822159961706e-05
-2.31719211178378e-06
-3.89871788965435e-06
-2.39327535912822e-05
-1.55337859652673e-05
3.19281559808967e-06
-1.54534637742362e-05
-1.93295343747504e-05
-8.73108614227108e-06
-9.11757753907362e-06
-7.99494921675081e-06
2.63069208392647e-06
6.45893392058318e-07
-3.1812133377435e-05
1.35095841340915e-06
-2.03298168302654e-05
-5.76873753627764e-06
-1.83985967182455e-05
-1.45491805388963e-05
-2.50033336241273e-05
4.25423728748783e-06
-9.86664611571507e-07
-2.90636253725032e-05
-3.27817926036376e-05
-1.33220937113507e-05
-7.21387600244178e-06
-1.99421847235144e-05
-1.97446654737582e-05
1.05195012003054e-05
-9.35128737090466e-06
-8.88597314764148e-06
-1.75606654895609e-05
-5.19287974691085e-06
-3.91025591436445e-05
-3.68899687523171e-05
-2.02855387939181e-05
-2.0351874444922e-05
-2.44521877576415e-05
-1.46645120188629e-05
-3.0671581485897e-05
-2.22212784764862e-05
-3.31671755628414e-05
-2.29966615478746e-06
-1.66441539708378e-05
-9.96189242774979e-06
2.04379805436147e-06
-3.00121230237479e-05
-4.93222242543931e-05
-2.55003898802837e-05
-1.2951715613302e-05
-2.47758203992838e-05
-8.43997297747107e-06
-2.35622433758752e-05
-1.91157008013009e-05
-2.68934977295498e-05
-2.40282701089653e-05
-2.1180012758759e-05
-1.776953046474e-05
-1.3103150641233e-06
-1.79337548470098e-05
-1.51601890206009e-05
-2.67167406504932e-05
-4.43407372759397e-05
-2.09164778103604e-05
-1.69259548609982e-05
-2.40212750999548e-05
-2.53849005071869e-05
-1.05077759893059e-05
-6.1762651884698e-06
-1.53302126274078e-05
-2.20564192759052e-05
-3.33257861532191e-05
-1.95780652091698e-05
-1.47556373446033e-05
-3.90823729187442e-05
-2.80264700031779e-05
-2.82522158371507e-05
-1.00279047877274e-05
-3.02403764965011e-05
-6.36624354864602e-06
-1.30357586032002e-05
-2.06025261119698e-05
-1.66386156781021e-05
-2.19194807394476e-05
-7.70340078227695e-06
-1.42420122140783e-05
-1.80999688260658e-05
-7.0696166331315e-06
-2.02431979359367e-05
-1.71227761243818e-05
-2.19671350604386e-05
-2.14676758890148e-05
-5.53144822649236e-06
-3.30442289841706e-05
-2.54153705127681e-05
-3.79564912339625e-08
-5.90876242494722e-06
-2.67023391326983e-05
-2.37074616190888e-05
-1.59514266122411e-05
-3.96607495736764e-05
-5.60276231317129e-05
-1.36345845006167e-05
-2.24758375708747e-05
-7.2272249945132e-06
-8.88885973852696e-06
-2.37007176179126e-05
-2.0512455114753e-05
-1.63868813442493e-05
-1.23869098861024e-05
-1.86743759069523e-05
-1.55810307298973e-05
-9.02381689127524e-06
-2.27858160138115e-05
-3.29375767218842e-05
-4.63958120514659e-05
-1.18627834226269e-05
-1.98249515097124e-05
-1.53048932462358e-05
-2.53348806396714e-05
-2.98688675411023e-05
-3.07951795790112e-05
-5.68115575939576e-06
-2.19584789470414e-05
-2.39691496438398e-05
-2.33243575054358e-05
-1.13553237812307e-05
-2.97648626593407e-05
-3.32515754573349e-05
-1.86525556374867e-05
-2.15625244134748e-05
-2.79755803411096e-05
-2.83564111741104e-05
-2.26457730851961e-05
-2.7085377282784e-05
-5.71823905609109e-06
-1.74287902037624e-05
-3.53029386530216e-05
-6.32191918033691e-06
-1.54909219899495e-05
-3.08516447667939e-05
-1.43911432206211e-05
-1.40062563346444e-05
-2.24680280073823e-05
-2.98253365245646e-05
-2.25781224981589e-05
-3.17491318322948e-05
-9.24399271358345e-06
-2.69340289737842e-05
-2.04816490678434e-05
-2.57245287120701e-05
-2.73761807977181e-05
-1.66256799767188e-05
-3.68153422418887e-06
-1.12246103456902e-05
-2.01536509439049e-05
1.49954472857314e-05
-4.02107274370118e-05
-4.2012796414329e-05
-3.32523189072817e-05
-4.46709230199217e-05
-1.81402106246708e-05
-5.18064599993758e-05
-2.75275583918754e-05
-2.19604597993277e-05
3.07324716928726e-06
1.72561642336445e-06
-3.01151677337424e-05
-2.16390330582295e-05
-2.08963128273713e-05
-2.60062390397894e-05
-2.55484136398005e-05
-1.95633634071379e-05
-1.29781639912291e-05
-6.02271515758473e-06
-3.83508066205694e-05
-2.48252314693843e-05
-2.13422212991821e-05
-2.10691660753382e-05
-1.23218664684834e-05
-1.8879807665637e-05
-1.38515929161551e-05
-5.8477415610915e-06
-2.09622839066306e-05
-1.61696480907175e-05
-2.97569225325327e-05
-3.23134412158064e-05
-3.43541600867241e-05
9.87779218139204e-06
-3.2189522677866e-05
-2.03762462340312e-05
-1.50633543495569e-05
-2.03367225676334e-05
-1.59274530835933e-05
-2.33976785070304e-05
-3.86276449095372e-05
1.90867815637742e-06
-1.67507032507646e-05
-4.66495676259724e-05
2.55729616464236e-06
-2.67372963417384e-05
-3.06432686428921e-05
1.9366586418295e-06
-2.78019001096499e-05
-3.00626975812159e-05
-3.1241129914505e-05
-2.23299841704431e-05
-1.48469653315351e-05
-9.76581511424504e-06
-1.51638232969663e-05
1.30052388416255e-06
-4.60091931299027e-05
-1.44608987892195e-05
-4.29308925225312e-05
-7.28600532738472e-06
-2.44577362811897e-05
-6.27381902113801e-06
-3.3828509921544e-05
-1.63363700708713e-05
-3.29386763364924e-05
-1.80922415550826e-05
-1.9101448618981e-05
-5.47603818177754e-06
-3.48199300270018e-05
-2.46593886504514e-05
-3.13661905963395e-05
-3.14598217102043e-05
-2.62589056938324e-05
-2.27320671359872e-05
-1.80840651213299e-05
-1.24603893534841e-05
-3.37885765305089e-05
-3.0246948154035e-05
-3.49249823346364e-05
-3.48144470156068e-05
-1.09894175564849e-05
-1.97519637866517e-05
-1.5737427297387e-05
-2.22780018133718e-05
5.83846667175749e-06
-1.1756941603858e-05
-1.91027555435335e-05
-1.23609652733407e-05
-2.57013292717762e-05
-4.96631471775638e-06
-1.09039829009104e-05
-3.49187347246947e-05
-1.07153663450085e-05
-2.3502111402183e-05
-1.99634727115144e-05
-1.82676630665564e-05
-1.34555442476272e-05
-1.64519412215982e-05
-1.50394300500975e-05
-3.10904377467304e-05
-1.52001546930071e-05
-3.17780276015732e-06
-2.50218486808716e-05
-2.63077360276116e-05
-1.59434281285125e-05
-2.62567967149411e-05
-1.95916485211356e-05
-1.65483853044131e-05
-3.08578215687259e-05
-1.08082048593292e-05
-3.96829431044078e-05
-3.23012440743529e-05
-2.51935197823789e-05
-4.17145563221033e-05
8.5987666937194e-07
-8.12375953965897e-06
-1.91528117047169e-05
-2.40807270723854e-05
-9.12590487048929e-06
-2.63592008061498e-05
-2.02187831257003e-05
-5.21250796255203e-06
-2.32120798994228e-05
-2.12303484418091e-05
-2.7627509439051e-05
-2.45732578754188e-05
-3.78022046807685e-05
-1.83238043844536e-05
-7.55261467788511e-06
-6.87050448147192e-06
-3.35645108092213e-06
-3.49211441552808e-05
-1.16259772473152e-05
-2.7706211018445e-06
-2.70586139914308e-05
-4.03184429723717e-05
-2.14017375970566e-05
-2.19723412675073e-05
4.27955501109777e-06
-3.11527579546251e-05
-1.4536817807997e-05
-1.30344657388911e-05
-2.52471110590416e-05
-2.90086323102465e-05
-2.38728975664115e-05
-3.18561235315445e-05
-1.83613669949118e-05
1.50214177438255e-05
-4.02111138224706e-05
-4.78601584593149e-05
-1.12092128185119e-05
-1.68315506221952e-05
-3.08190664171387e-05
-3.5068535829921e-05
-1.43047885229568e-05
-2.82868647563395e-05
-3.9418222406758e-05
-2.73520842635843e-05
-2.06936866432201e-05
-2.58039277024541e-05
-1.77619212859637e-05
-7.4620048411917e-06
-1.23601343726364e-05
-4.40244270770718e-05
-1.56107025193624e-05
-1.54752920673071e-05
-1.56626016656229e-05
-2.64346107883745e-06
-3.52966028171767e-05
-2.83999409154296e-05
-9.29319604463085e-06
-1.96896109577006e-05
-1.71514902497311e-05
9.28922346630775e-06
-1.49414952665301e-05
-2.51544676237548e-05
-9.02760523747146e-06
-2.36592400284266e-06
-1.17024093461972e-05
-1.6972870446994e-05
-1.8509006781165e-05
1.5953746925578e-06
-2.71267684756319e-05
-6.45539668548287e-06
1.23053913810225e-06
-2.43671513870144e-05
-5.6618598839388e-06
5.37033144128308e-06
-8.073295453027e-06
-2.05009299866027e-05
-4.1581178278769e-06
-4.21995677538133e-05
-1.49485788494601e-05
-4.92499574675283e-05
-2.71373185432825e-05
-2.62163909397424e-05
-1.95377413101091e-05
-2.26352415872389e-05
-1.73956364407388e-05
-4.47835863193154e-06
-3.31541201633533e-05
-4.27019104391118e-05
-3.01927698419972e-05
-1.65954434395704e-05
-3.28208943988314e-05
-3.37333511447773e-05
-1.54250285504251e-05
-2.21308850181772e-05
-2.6833386529083e-05
-2.49486393741369e-06
-4.61122675883981e-06
-1.86161837521083e-05
-2.79478043322796e-05
-3.24300409830627e-05
-3.03582498542151e-05
-1.07799152463905e-05
-4.62846928255335e-05
-2.28183128820774e-05
-8.64194729153067e-06
-1.45986635113147e-05
-4.64975868975831e-06
-3.15301860183173e-05
-2.04117263771626e-05
-2.4232857200525e-05
-2.66100635686149e-05
-2.70797271508673e-05
-2.76706985782237e-05
-2.13674749354727e-05
-2.42495149673075e-05
-2.22991379811321e-05
-7.36270472442254e-06
-2.34924132258463e-05
-1.07443045305144e-05
-1.24361683520319e-05
-3.1230475704466e-05
-1.39887403953831e-05
-2.80704821431171e-05
-1.88292957558403e-05
-1.1616860374087e-05
-2.7183939021283e-05
-1.87915366392438e-05
6.21276736208017e-07
-2.35701158178144e-05
-2.74056079211524e-05
-2.43902810258444e-05
-3.01382911980187e-05
-4.51772591846943e-05
-1.96459608995528e-05
-2.43991770618209e-05
-1.43834247913563e-05
-3.09423819587537e-05
-2.47407576023918e-05
-1.72792765797813e-05
-2.38931710819798e-05
-2.02041420647728e-05
-2.24844584914222e-05
-3.84341672904308e-05
-3.12187986771944e-06
-2.34011675621592e-05
-2.1002748425804e-05
-2.90795813708509e-05
-3.23542286495631e-05
-3.81487229536657e-05
-1.29166029948501e-05
-1.98296182271485e-05
2.18661293316696e-06
-3.20814296471281e-05
-1.36682873116642e-05
-2.34459064054053e-05
-2.18267112288384e-05
-3.04084738506886e-05
-1.37137140516268e-05
-2.11766192155718e-05
-6.61859270668891e-06
-3.19165454856483e-05
-2.77112299839081e-05
-2.52292491144557e-05
-2.07760622158427e-05
-1.144548923928e-05
-4.48502888731532e-05
-3.05590612215448e-05
-1.7718794659115e-05
-2.69858985149619e-05
-6.54037751390427e-06
-6.67862574182923e-06
-8.73293731713865e-06
-1.11176626195323e-06
-2.54509576490608e-05
-9.20321466067595e-06
-2.05674315985408e-05
-1.59508031428026e-05
-5.38636407666682e-05
-7.09895675897949e-06
-6.55662807615504e-06
-3.42696197061564e-05
-6.490038372479e-06
-2.15545388839263e-05
-3.59286852758983e-05
-2.5837822548968e-05
-3.06354930818537e-05
-3.22970237937945e-05
-3.16146829783431e-05
-1.90647046982874e-05
-1.4617585984099e-05
-2.54137628795667e-05
-4.57454184005066e-05
-1.5892714337636e-05
-3.16858560850336e-05
-1.62888846615749e-05
-1.67121161049828e-05
-2.28168910955815e-05
-5.81373830728626e-06
-3.53847376575705e-05
-1.48382535347487e-05
-3.74286263535202e-05
-3.10275469305131e-05
-2.34479980498209e-05
-4.43680901174927e-05
-3.29376950931568e-05
-2.15114319184592e-05
-9.21603561139124e-06
-2.3971434690708e-05
6.01065237435413e-06
-3.83271157183271e-06
-2.40316658203757e-05
-3.7265921151299e-05
-1.91404740667284e-05
-3.13664217468644e-06
-2.12320491260581e-05
-1.53571149402206e-05
-1.45373227554181e-05
-1.34464064786422e-05
-3.48819623514389e-05
-3.82099772247455e-05
-2.74620422270472e-05
-1.46787402713682e-05
-2.08030261496671e-05
-1.0740055494395e-05
-1.04472098368741e-05
-2.19055181039905e-05
-1.86327357875613e-05
7.51300605703088e-06
-1.78695945688644e-05
-2.40407054490529e-05
-1.83567246810246e-05
-2.89537199302754e-06
-2.81985389890025e-06
-1.6411774484111e-05
-3.66350320633549e-05
-1.83293474531151e-05
-2.76867156958265e-05
-9.91910045593343e-06
-2.95807943234007e-05
-1.97019471475806e-05
-2.62942024072166e-05
-3.90896999362316e-05
-3.01974515704947e-05
-3.20890962374364e-05
-1.0920063243729e-05
-4.14339694055729e-05
-2.80008759660497e-05
-1.96748814472714e-05
-1.67937518579234e-06
-1.51007440998727e-05
-4.41804464251471e-05
-1.48142195816272e-05
-1.45224698004323e-05
-2.08790757708646e-05
-1.15584048794271e-05
-4.06555747210423e-05
-3.46693479208854e-05
-3.467312209493e-05
-8.33698383071713e-06
-5.05312618646841e-05
-1.47035821447178e-05
-4.37839109331202e-05
-1.37533817455016e-05
-2.28413664673875e-05
-2.92821712291508e-05
-1.10710198022652e-05
-3.88201184724006e-05
-2.56929804811856e-05
-1.01016784428663e-05
-2.74150137582944e-05
-1.54266180973173e-05
-1.61381217901746e-05
-7.20962482204927e-06
-2.79670023873301e-05
-3.13106210331125e-05
-2.44932578217176e-05
-1.71053789981792e-05
-4.76878281899169e-06
-2.0110178294233e-05
-1.01288700116828e-05
-1.35663067105033e-05
-6.17834113152409e-06
-5.98661965281184e-06
-1.51399518997622e-05
-3.48085909302576e-06
-2.33920164424512e-05
-3.58064701096203e-05
-2.59510213475564e-05
-5.23296859190722e-06
-2.2895140162135e-05
-4.76345973515715e-05
-1.55464397569064e-05
-2.60921514593995e-05
-5.52097079982397e-05
-1.36398657894277e-05
-4.46607730048735e-05
-2.74973403636085e-05
-1.79506202485748e-05
-1.72590965888892e-05
-2.64628796834668e-05
-4.57268140179591e-05
-1.03160976335189e-05
-3.19059708290638e-05
-3.5140044610274e-05
-8.8375916808108e-06
-2.39519299104037e-05
-3.30538144084078e-05
-1.49626769318343e-05
-9.58093416683633e-06
-2.06611037673217e-05
-1.70587799630472e-05
-1.53201104643534e-05
-2.98465774352291e-05
-2.4517703333983e-05
-8.02668734860064e-06
-2.4528583425192e-05
8.97193564623456e-06
7.44764200796531e-06
-2.01931423088548e-05
-2.8018262086583e-05
-2.46547503813772e-05
-2.17333852614768e-05
-4.52268748031545e-05
-3.0634059353827e-05
-1.25790377122656e-06
-1.83750476684298e-05
-4.96869865695552e-06
-1.48081744552165e-05
-1.29894628288779e-05
-2.25090640528379e-05
5.40879248308491e-07
2.03905975227339e-06
-9.04541074467942e-06
-1.35106149694398e-05
-2.14195412440293e-05
-1.32262490976482e-05
-2.64896654481369e-05
-3.73397587008203e-05
9.49680846269982e-06
-1.08195956412344e-05
-2.85979944717412e-06
-3.30616499402134e-05
-1.31365224819611e-05
-7.65682809881783e-06
-4.16953366516857e-05
-5.34334310778452e-06
-2.00486628141518e-05
9.2779625990629e-08
-2.12055558167531e-05
-1.35294605232591e-05
6.75292130299123e-06
-7.67627724580235e-06
-3.43182527791844e-05
-1.62348545698225e-05
-1.18650945195577e-05
-2.96156449292113e-05
-1.7069256176808e-05
-2.88115059064821e-05
-3.22759711961362e-05
-4.31797141272422e-05
-1.33564082026597e-05
-2.33253000071811e-05
-1.15296167178831e-05
-3.30875083495672e-05
-1.28951917224324e-05
-2.45869076734881e-05
-1.57584071324031e-05
-3.42169809487202e-05
-2.70201188184259e-05
-2.2585228639296e-05
-4.19959856919961e-05
-4.10269779004553e-05
-1.99163269697727e-05
-2.6205558392138e-05
-3.12151589420805e-05
-9.89361566914361e-06
-2.35061485224921e-06
-2.61670910389388e-05
-3.75795667485214e-05
-3.21621780399188e-05
-1.38149180197961e-05
-3.11805418785452e-05
-1.46025171479895e-05
-6.86308420728044e-06
-3.29064494074286e-05
-8.48384143912321e-06
-3.13795507703888e-05
-1.11633598194218e-05
-2.52000784426915e-05
-8.04432438141938e-06
-3.00353361193056e-05
-1.56589070956535e-05
-1.96509165829816e-05
-1.4378149807499e-05
-8.60377594895291e-06
-2.16002480512404e-05
-2.2084076300821e-05
-3.89454500800212e-05
-1.00290260582677e-05
-2.1634692175961e-05
-5.79759657825227e-05
-4.51120782546503e-05
-1.21101249355668e-05
-2.77695668486128e-05
-3.96188997756808e-05
-1.66711626839811e-05
-2.30543936493887e-05
-1.36685811058827e-05
-2.11306404650058e-05
-2.42229606753933e-05
-4.26408335222344e-05
-1.36877943156287e-05
-2.71989268041374e-05
-1.93784905474729e-05
-3.03048932777851e-05
-1.53923056031424e-05
-1.05883430849332e-05
-4.81502768166048e-06
-1.12295159174438e-05
-2.52629481420762e-05
-2.44564436910636e-05
-1.98914418653776e-05
-3.7943408987302e-05
-2.11243077157065e-05
-1.60093492331238e-05
-1.51088168289683e-05
-2.5749469072691e-05
-4.09976951357345e-05
-2.4330278695355e-05
-1.73727133352415e-05
-1.54426964273618e-05
-2.22709972469564e-05
-2.56460311769023e-05
-1.92757839989858e-05
-4.37437720412624e-05
-2.6962824511445e-05
-2.81044104800272e-05
-5.02814335480528e-05
-2.61315941651596e-05
2.84161308509608e-06
-2.17028782235805e-05
-2.07858637415338e-05
-2.58057493647603e-05
-3.44134503219198e-05
8.64455735748156e-07
-1.49358335915399e-05
-3.01629260855838e-05
-2.21283866672431e-05
-2.108844032941e-05
-2.87704731748095e-05
-2.7939895382597e-05
-2.26485102259598e-05
-1.58068139909831e-05
-2.29291943260014e-05
-3.33025617019966e-05
-3.07561846234328e-05
-9.47100841594681e-06
-2.42735217358443e-05
-4.17473165970262e-06
-1.8217619055717e-05
-2.19148993114466e-05
-1.61416601416749e-05
-2.23084563693914e-05
-4.36135548856766e-06
-3.69575871461333e-05
-9.93026517034001e-06
-3.2590028273466e-05
-5.23139053925983e-06
-3.39824345447412e-05
-1.48379859936461e-05
-7.36890217169914e-06
-3.06842808463488e-05
-1.79169247385833e-05
-1.44696052822108e-05
-1.56776675774589e-05
-1.7571452674881e-05
-1.29305532772028e-05
-4.24720195969481e-05
-2.86356603357436e-05
-2.72901427757102e-07
-1.49031784951093e-05
-1.59028194598739e-05
-1.52816099268869e-05
-1.12128545465903e-05
-1.06396701024241e-05
-1.20441240993377e-05
-1.77404673812619e-05
-2.29251610354527e-06
5.82254692605899e-07
-3.13818890005586e-05
1.18991649964478e-06
-2.05323570175449e-05
-2.48136047956648e-05
-1.21905839574494e-05
-1.18679473418115e-05
-2.16121095429276e-05
-3.76518097938514e-05
-4.96046473756378e-06
-8.33152793931365e-06
-1.34362895283334e-05
-1.37909258926851e-05
-2.44676808971028e-05
4.29877835241353e-06
-2.53346433460773e-05
-3.92183360645777e-05
-4.09151862703476e-05
-4.30393216129523e-05
-1.99300098412428e-05
-2.72651519079704e-05
-3.07751572194485e-05
-3.67197626541312e-06
-3.06821437070186e-05
-1.11904277582058e-05
-1.46160110542641e-05
-1.27360011399308e-05
-2.73169557251131e-05
-3.63232575968327e-05
-3.06289484819879e-05
-2.42725137954687e-06
-3.63188057452092e-05
-3.93044692041609e-05
-3.30171723328317e-05
-1.36691475253965e-05
-2.37634931134401e-05
1.36842803762427e-05
-3.51422087887657e-06
-3.85743107751e-05
-9.23130362718081e-06
-1.03823387067025e-05
-1.00217092034682e-05
-2.73641393797564e-05
-2.40079749976722e-05
-3.36116135934414e-05
-1.98102767719542e-05
-1.45729012174659e-05
-1.78238500671761e-05
-4.08502299779566e-05
-4.59368383139981e-05
-8.25464911514652e-06
-1.8084816927157e-05
-1.17353516381002e-06
-2.42899481562178e-05
-3.10191463614027e-05
-2.17723507807948e-05
-2.59140277845913e-05
6.01781236209825e-06
-2.20692154742065e-05
-1.11366055146953e-05
3.81435302632545e-06
-2.72162253519066e-05
-3.0427377671359e-05
-1.93982518943359e-05
-3.22101390850853e-05
-8.65074888712968e-06
-5.73299253184108e-06
-1.47347701494757e-05
-3.40571449107394e-05
-3.78908003156996e-06
-2.09001192700546e-05
-2.91307366179609e-05
-8.40707241535085e-06
-6.06775573998405e-06
-2.69659596610896e-05
-2.53393255746504e-05
-2.48081435316249e-05
-2.06893664702394e-05
-3.00861622703607e-05
-3.56292642745007e-05
-2.0752628613779e-05
-1.63998393999243e-05
-3.92968281411806e-06
-4.57422451189129e-05
-2.41605808931713e-05
-8.36115737770583e-06
-9.88975048276638e-06
-1.32571140688249e-05
-2.41006166462747e-05
-8.46524468631361e-06
-2.14869929672494e-05
-2.77053554525669e-05
-2.629993783189e-05
-2.97607296760229e-05
-2.902441056018e-05
-4.51678018076679e-05
1.41732484835815e-05
-2.59618403190033e-05
-2.96290192683767e-05
-2.56077024259404e-05
-2.1796883282827e-05
-2.57134221899077e-05
-2.08101433252845e-05
-3.19054247171398e-05
-1.89220810820474e-05
-1.684645715002e-05
-4.92362987660949e-06
-2.36541449223364e-05
-2.81060774620967e-05
-1.41395524387472e-05
-2.89766240580178e-05
-1.06456152708602e-05
-2.8708043787211e-05
-3.67716799208762e-05
-3.66624153005354e-05
-2.86025977047424e-05
-3.26153394322617e-05
6.84553698137038e-06
-2.09462052835003e-05
-2.27236670334694e-05
6.46112877698311e-07
-3.03598219059531e-05
7.3725068757183e-06
-2.85700147346959e-05
-1.83794299782187e-05
-7.16951111607821e-06
-1.63242497047499e-05
-3.83192324670265e-05
-2.34011673657866e-05
-1.80768828455312e-05
-1.02140862572881e-05
-1.55153711047571e-05
6.74280630390985e-06
-2.16641138954636e-05
-1.43820933410229e-05
-1.74392138231893e-05
-3.24729636194378e-05
-2.3110132533355e-05
-1.75528206930998e-05
-1.69028557931147e-05
-1.52134085070316e-05
-3.79635478782931e-05
-1.21663785649195e-05
-8.65411131499302e-06
-2.18806115342626e-05
-1.5230871326702e-05
-2.61625942290034e-05
-1.01208215842717e-05
-4.96615575993124e-05
-2.48425142645851e-05
-1.2744757730601e-05
5.02005310192037e-06
-2.86361115951301e-05
-2.97857142233778e-05
-1.09644042493333e-05
-3.72962166108549e-07
-2.08849350549936e-05
-8.20190097714748e-06
-1.02455565238536e-05
-2.48350738875328e-05
-3.18664112253542e-05
-2.70325701260919e-05
-2.13100215995784e-05
-4.722573736895e-05
-4.0769396915783e-05
-2.11664270039744e-05
-3.74929974424777e-05
-2.37556397895887e-05
-3.97363582780864e-05
-2.25029387127893e-05
-1.72854219548647e-05
-4.37438195548165e-05
-1.73113598359296e-06
-1.82279519492755e-05
-1.30249964965433e-05
-1.18778602815712e-05
-2.0495093078131e-05
-3.5733476537699e-05
-1.09575133684078e-05
-8.6599065820235e-06
-3.24330452323623e-05
-2.72666057945088e-05
-3.55228998470509e-05
-1.75550583137167e-05
-2.86877224879083e-05
-2.42393185289117e-05
-2.3382781948676e-05
-3.06349656852018e-05
-4.26027028758249e-05
-3.582419229884e-06
-2.3555462277657e-05
-1.50062187148558e-05
-2.73770692623117e-05
-2.8566424714059e-05
-2.43335678674139e-05
-2.7422090801084e-05
-2.76526709341021e-05
-2.3778762725557e-05
-4.62370284802912e-05
4.53138445291774e-06
-1.27421446255904e-05
-2.99394278458499e-05
-7.73027518045386e-08
-2.56809055632198e-05
-4.98914692812575e-06
-2.60025621929203e-05
-2.27057156529664e-05
-3.12807929875625e-05
-1.34384988337119e-05
-8.13739725422211e-06
-4.0273175607925e-05
-2.13641646459077e-05
-5.62659394906541e-06
-3.33464432885871e-05
-3.65065131618086e-05
-2.44153012180244e-05
-2.15930295220708e-05
-3.47356463610564e-05
-1.9357144272233e-05
-7.44645825311187e-06
-1.38552851063347e-05
-1.91955741889331e-06
-3.20411550545855e-05
-2.16450439089818e-05
-2.76070785965584e-05
-1.60280855201965e-05
-3.07374624667271e-05
-4.3023388832267e-06
-2.46531264519241e-05
-2.92431945777196e-05
2.30765945809064e-06
-2.0927097206883e-05
-1.99127616398714e-05
-2.19040774701164e-05
-1.84803383352437e-05
-2.22697986779057e-05
-2.42897975854651e-05
-1.72991412500228e-05
-2.4647365705173e-05
-1.47770745368674e-05
-5.31683121511572e-06
1.24902359950051e-05
-3.00031471759109e-05
-3.36326449820413e-05
-1.40707608664794e-05
-9.3340588130775e-06
-3.30840482025505e-05
-3.14219806510169e-05
-3.78044881982191e-05
-1.68650150221836e-05
-1.61456536893175e-05
-3.80610264097574e-05
-9.10661737974904e-06
-1.76527359243819e-05
-9.80962996794403e-06
-2.32084823219356e-05
-1.49877439420479e-06
-2.56920712625257e-05
-4.44495654766641e-05
-2.19386174563725e-05
-3.24028714476849e-05
-1.32513274349372e-05
-4.53167567263141e-05
5.57792163431815e-06
-2.19627871757207e-05
-2.29666942536619e-05
-1.60782720732059e-05
-4.64728578125391e-06
9.227977282016e-06
-3.15135687443922e-05
-1.27475811731038e-05
-2.32817109959952e-05
-1.30569601437395e-05
-2.62986643958435e-05
-2.30425216988724e-05
-2.42807044775244e-05
-1.22443247478495e-05
-8.79988926498134e-06
2.88161079986407e-07
-3.51957986051532e-05
-3.12290330438477e-05
-1.90892209072588e-05
-2.8029033647789e-05
-3.49492068630782e-05
-1.51492976351025e-05
-1.67875646202798e-05
-1.3875658651418e-05
-2.34642041538462e-05
-2.66740889880441e-05
7.78343315162658e-06
-4.43965351743182e-05
9.06027439114716e-07
-1.59670030336502e-05
-2.34337037174822e-05
-2.28497094138358e-05
-2.42432770539193e-05
-7.80389358211324e-06
-2.28843619669438e-05
-1.44415345970813e-05
-1.21905870434927e-05
-3.64003611658169e-05
-3.51737723419686e-05
4.27530190777002e-06
-1.32266767468428e-05
-3.44792021908288e-05
1.6201165387484e-06
-1.36954246375512e-05
-1.03079842115222e-05
1.33551233954459e-05
-2.98504842931136e-05
-1.64573188226562e-05
-4.53145481737746e-05
-3.02373672025028e-05
-2.75265636278542e-05
-1.7126440901432e-05
4.24739004039198e-07
-2.40455444829148e-05
-3.22516305906712e-05
-3.08849024632464e-05
-6.31834024981916e-06
-1.4626343099784e-06
-9.76364957316825e-06
-2.17005268575665e-05
-3.33806015051839e-05
4.56510216597584e-06
-1.79395114914258e-05
-1.82794572185705e-05
-3.09469968979216e-05
-4.31197993118155e-05
1.76102472958067e-06
-5.82695191930156e-06
-1.77913369650847e-05
-1.68713930187892e-05
-1.04389110418385e-05
-2.46166039487761e-05
1.35814665975039e-06
-3.31106781389624e-05
-3.57121094427365e-05
-1.26136002472227e-05
-2.12984557005454e-05
-2.28653704745566e-05
-2.79800857255153e-05
-1.95939532225977e-05
-6.744083900374e-06
1.1174008421566e-06
-2.96824994358569e-05
-3.15026044494202e-05
-4.26118651751812e-05
-6.22348893714466e-06
-3.15079844188594e-05
-2.40083449930405e-05
-2.30966394542362e-05
-7.84616983861151e-06
-2.18039347097928e-05
-6.99202888960304e-06
-2.45897726963977e-05
-4.67422838884547e-06
-3.58114197899878e-05
-2.5399020642404e-05
-7.13809028117683e-06
-3.90425078207177e-05
-1.48354268311976e-05
-2.22051855704248e-05
-1.94670269058002e-05
-1.10419601815365e-05
-2.30571078701539e-05
-2.38938188883074e-05
-1.81380728094314e-05
-1.45152078558384e-05
-2.45754135221539e-05
-2.00743344339645e-05
9.11098930946421e-07
-3.97656806080362e-05
-1.6203034869588e-05
-1.44478810544e-05
-1.07069898525309e-05
-1.8055327173071e-05
-1.63268144367765e-05
-5.93110285005019e-06
-1.85622735510281e-05
-2.62549841017556e-05
9.15823435706682e-07
-3.57309510346332e-05
-1.82131297189993e-05
-1.03603546939753e-05
-2.63706986904174e-05
-3.44274476703515e-05
-3.25517985953074e-05
-3.40967689232109e-05
-3.15200407112247e-05
-3.07090265945351e-05
-2.09817477645099e-05
-3.7403880552096e-05
-2.57670074596537e-05
-2.02241642449957e-06
-1.33828239493757e-05
-1.51523108152043e-05
-3.99477326088881e-05
-1.07721244657354e-05
-2.5235512907877e-05
-3.69220454035211e-05
-1.23086503866507e-05
-1.03517043031247e-05
-1.15925284110787e-05
-3.51695232997628e-05
-3.00418392992616e-05
-1.93917011878877e-05
-3.49577552699682e-05
-2.77867270136565e-05
-2.20607222827783e-05
-1.70457025125375e-05
-3.40277330899398e-05
-3.34203091813299e-05
-7.04090471761755e-06
7.22368982011998e-06
-2.56172188905824e-05
-2.93623762144488e-05
-1.70562435520813e-05
-2.55817459298247e-05
-1.70217640583671e-05
-2.85911994602232e-05
-1.51146377236876e-05
-2.3855719188061e-05
-2.59281688966248e-05
-2.44085515471597e-05
-2.43805537096305e-05
-4.16140644670481e-05
-2.67669510736458e-05
-1.82772657368908e-05
-3.1372168180886e-05
-3.20101624971633e-05
-3.61374301612088e-05
-2.16522624039161e-05
-3.01218011201895e-05
-1.97415248710254e-05
-3.35557274363024e-05
-2.74603600065704e-05
-2.45899171791495e-05
-1.09423615308822e-05
-3.39819981669037e-05
-2.70493417426572e-05
-2.40966142454795e-05
-3.84038992406437e-05
-1.68055139377073e-05
-2.68128035967881e-05
-1.73277482654114e-05
-1.85266351178931e-05
-8.3800148397202e-06
-1.40424932350198e-05
-3.99823790678975e-05
-1.21528890509819e-05
-9.25404965180746e-06
-1.33244602005197e-05
-1.82438313032497e-05
-2.93391055514713e-05
1.55759215746243e-06
-4.00117392084138e-07
-1.91876016277672e-05
-2.08523110832472e-05
-2.47049400988155e-05
-7.03629649265737e-06
-3.22030524233003e-05
-3.60171680067504e-05
-2.49708466977543e-05
-4.51311488122042e-05
-5.98730093386798e-06
-2.55928926570949e-05
-2.0701550361814e-05
-1.81332459767303e-05
-8.7345993773682e-06
-3.79177571906997e-06
-2.10513964391523e-05
-1.68014034114206e-05
-4.99871380582684e-06
-3.10291428003235e-05
-4.51049157696262e-05
-1.04619960613768e-05
-3.04571373275527e-05
-2.43703073401217e-05
-8.1370846551471e-06
-2.04748702973608e-05
-3.23850532134854e-05
-1.25562728966975e-05
-1.74408406150896e-05
-1.07697629878189e-05
-2.71202296610707e-05
-4.16030314387031e-05
-1.52141825671789e-05
-3.1886194427336e-05
-9.61886941864935e-06
-3.08397802170228e-05
-3.2268839817397e-05
-1.98508822492494e-06
-1.67302767458182e-05
-3.36329200227807e-05
-2.04435878932071e-05
-3.24518371843147e-05
-2.69413003262302e-05
-1.92124917361451e-05
-7.30755796993022e-06
-2.85370610017982e-05
-2.00245893847248e-05
-4.04713619337983e-05
-3.39752120346823e-05
-1.64631812579239e-05
-2.96737789048595e-05
-1.02138081312102e-05
-1.20377847992186e-05
-3.79789773821976e-05
-3.9513348748673e-05
-1.68636662887986e-05
-3.23243274889494e-05
-1.59593167819255e-05
-1.63565546465288e-05
-4.25095313773287e-05
-2.21267139455936e-05
-1.53450362739509e-05
-3.35013167136409e-05
-5.17694355174482e-05
-2.05446550259901e-05
-3.26056117062681e-05
-1.36259440774835e-05
-2.02718321283852e-05
-2.99558169993089e-05
-2.25775103054842e-05
-2.53675113357238e-05
-1.49323240098929e-05
-2.24724521530228e-05
-2.93391768194694e-05
-9.3053075051827e-06
-1.38994361226677e-05
-3.87753465095098e-05
-1.86423334678275e-05
-1.31492069829998e-05
-1.36435228189549e-05
-2.00560129032165e-05
3.40645859388688e-07
-2.41429521548801e-05
-2.10128705811781e-05
-6.21374267423343e-06
-1.38651334969344e-05
-1.51512364709255e-05
-2.15697636260571e-05
-2.65393814633253e-05
-2.02017797393154e-05
-1.79848469354254e-05
-1.83451840040235e-05
-3.53281532738874e-05
-5.71158393967929e-06
-1.04183772283686e-05
-2.8054254717633e-05
-2.75117264956439e-05
-4.40269170436355e-06
-2.37596454629603e-05
-1.13471672666268e-05
-2.3578389979504e-05
-2.49707470868086e-05
4.62948021979632e-06
-2.26136096156893e-05
-3.46956227340782e-05
-1.36934967072695e-05
-3.94250134074501e-05
-2.1632397075899e-05
-2.53036288380837e-05
-2.13443080382982e-05
-3.0606927091644e-05
-3.37283059050117e-05
-2.15638583277897e-05
-3.2833729736963e-05
2.82166915974823e-06
-1.96488294370412e-05
-9.57447697067028e-06
-1.11388032249422e-05
-1.82767419552555e-05
-3.3198767955435e-05
-2.48899445189509e-05
-2.88481603262127e-05
-2.8061801408629e-05
-4.52436143411752e-05
-2.17477986917891e-05
-1.7431712475789e-05
-3.89137727329394e-05
-1.62369262321643e-05
-3.0012402791972e-05
-9.61534919635308e-06
-2.7702727342322e-05
-2.41061320202484e-05
-2.41890765803384e-05
-4.38765532637198e-05
-4.49655516343485e-06
-2.44050389045595e-05
-3.16510385875756e-05
-1.6277922345695e-05
-3.5768220711507e-05
-3.04601282473259e-05
-8.2265935849824e-06
-9.593504800227e-06
-3.3528505806332e-05
-9.20810459420254e-06
-7.25972958109799e-06
-9.28810756438049e-06
-3.80821594574144e-05
-3.36033484308225e-05
-3.72701880538148e-05
-1.24264853310226e-05
-1.90925218710148e-05
-1.96083772689323e-05
-2.98069705111829e-05
-2.06404345227937e-05
-2.33802107030591e-05
-1.41125216919372e-05
-3.08762752646213e-05
-9.7177889241375e-06
-5.48644750607353e-06
-3.5303649149694e-05
5.86909183249855e-06
-2.11428087469519e-05
-1.89591651473133e-05
-3.6546478596111e-05
-1.24836389118681e-05
-5.48168407747857e-06
-2.15271389132202e-05
-3.33983187916851e-05
-2.99357759571383e-05
-2.590188741976e-05
-1.7746667516251e-05
-6.44122619737352e-06
-1.75123145405095e-05
-1.93472196736571e-05
-2.50765719635478e-05
-2.96850673233847e-05
-2.95752483313414e-05
-2.98217732765572e-05
-1.77963633180226e-05
-2.25666339171725e-05
-2.19936008602929e-05
-3.53007242131208e-05
2.79829924620995e-07
-7.47709818026803e-06
3.89064917216019e-06
-3.27686626685787e-05
-7.76475472705247e-06
-2.63639397123284e-05
-1.92500641664908e-05
-1.39520229406103e-06
-4.36467340387011e-05
-3.41504172006395e-05
-1.16441426427781e-05
-5.97160127163604e-06
-4.01345481879053e-05
-2.6668639625402e-05
-3.32136885649449e-05
-2.9836549541472e-05
-1.77266615738866e-05
-3.06178181416407e-05
-2.83205906334932e-05
-6.55562718239076e-06
5.22093389485983e-06
-1.47788274084989e-05
-4.57237678208438e-05
-4.73938172422328e-06
-2.4084097973166e-05
-2.54373490832434e-05
-2.87877750948229e-05
-1.87532222206787e-05
-2.2775039204168e-05
-3.75671571023088e-05
-2.26530845457089e-06
-2.8249265870194e-05
-2.76437536609581e-05
-2.9444512073948e-05
-1.81109288024749e-05
-2.90624072859738e-05
-3.66997706417425e-05
-5.6461185828445e-06
-2.63600451548653e-05
-1.60103549501368e-05
-3.42205658923183e-05
-4.33371190738421e-05
-4.73804724118662e-05
-1.36883995739547e-05
-2.74956159083035e-05
-1.44046208934662e-05
-2.48773836821637e-05
-3.619763186915e-05
-3.23554506896786e-05
-3.75481691495334e-05
-4.15614811040364e-05
-4.93776019763915e-06
-3.57435580275955e-05
-1.49762731482863e-05
-4.30591100371742e-05
6.89636823537821e-06
7.52437209703859e-06
-2.79478781736034e-05
-1.9892753848503e-05
-2.7397512041506e-05
-1.50809413427076e-05
-3.867600789662e-05
-9.85534081741867e-06
-1.87546862489237e-05
-3.08267263258916e-05
-2.49310273049678e-05
-3.1822399764863e-05
-2.48055307058375e-05
-1.81401020618648e-05
-2.06528889500399e-05
-8.09038361828354e-06
-2.83854334848623e-05
-1.57915674412905e-05
-6.62531234988566e-06
-2.1175222010462e-05
-4.36653045056265e-05
-2.01309296149213e-05
-3.61411798113729e-05
-1.16284530057679e-05
-2.7443051146359e-05
-6.28787637258716e-06
-1.44422311851767e-05
-2.83728611856173e-05
-2.78991088945987e-05
-2.43165147018065e-05
-1.56690654070545e-05
-2.00258226407925e-05
-3.08961634231068e-05
-1.75426507738402e-05
-1.18191944496447e-05
-7.33688218778281e-06
-1.03438096569096e-05
-3.33798540470401e-05
-3.05857311816469e-05
-2.3006083759424e-05
-3.24187133042539e-05
-1.43639178200316e-05
-3.38208914101632e-05
-2.02100311131594e-05
-1.03428241432038e-05
-3.64852315243162e-05
-3.1657994979284e-06
-2.66914822105048e-06
-4.52041369868032e-05
-1.68695334819158e-05
-1.45091266162909e-05
-1.03194718741958e-05
-1.6495643422517e-05
-9.0764016599707e-06
1.23378929565236e-06
-4.14467633071519e-05
-5.73752895940699e-06
-2.51659802872153e-05
-2.83668733314403e-05
1.4923119208314e-05
-5.725037255459e-06
5.82492607801482e-06
-1.45426494863825e-05
-2.79004978732032e-05
-1.32675653410825e-05
-1.04296037302702e-05
-1.07024888150784e-05
-2.70550723733203e-05
-2.1911994524674e-05
-4.56058831480469e-06
-1.65925391928903e-05
-3.31888877648147e-05
-3.82789902379769e-05
-3.9392036891359e-05
-7.13869225069354e-06
-3.8082155400504e-05
-7.90474927677546e-06
-1.19782494513949e-05
-2.47574815492637e-05
-1.73598391487287e-05
2.65655004533648e-06
-9.85788193222097e-06
-4.18678964381306e-05
-9.44849359945768e-06
-3.64817780740411e-05
-2.22047036445152e-05
-3.36189871908778e-05
-2.41159343302952e-05
-1.11663888513834e-07
-1.90274950010753e-05
-2.88756241593499e-05
-3.4677061084613e-05
-2.20684298104799e-05
-1.27566418388197e-05
-1.53773289093855e-05
-4.36342875589406e-05
-3.6992775878567e-05
-2.3300966505197e-05
-1.02018320128475e-05
-3.86050789261773e-05
1.12563549134825e-05
-2.27380815242788e-05
2.72246511528745e-06
-6.76201357898737e-06
-2.15332582084809e-05
-1.77780566174399e-05
-2.70977128265173e-06
-8.26482419338606e-06
-2.21840005811203e-05
-2.11832078230989e-05
-2.34114265305885e-05
-2.13781814845756e-05
-2.77541717163032e-05
-1.78983728408719e-05
-1.47352818033456e-05
-3.69344595800465e-05
-1.19887615403082e-05
-1.75077147587759e-05
-2.95601158653809e-05
-8.06441140201877e-06
-5.37411942181989e-06
-4.73562542802399e-06
-3.52384713684257e-05
-2.6646271094426e-05
-2.32824830221466e-05
-2.42822961340994e-05
-2.14664602591546e-05
-1.19086726820935e-05
-2.34065546404467e-05
1.36254362220566e-06
-1.86690347049566e-05
-3.30133021348558e-05
-1.86846416494983e-05
-1.88036531348323e-06
-9.44335185929077e-06
-1.08655809217784e-05
-1.9855108830616e-05
-3.40349763059531e-05
-1.62327391219148e-06
-3.70086769369784e-05
-3.4655350720774e-05
-3.86683138909604e-05
-1.56153549772964e-05
-1.7747566313851e-05
-2.85190635370688e-05
-2.38930555256289e-05
-2.87335681430052e-05
-2.88126785316314e-05
-3.04528570471844e-05
-2.50586167172276e-05
-4.1751632928086e-05
-2.33273978321562e-05
-2.28458022173401e-05
-2.1677231027369e-05
-2.40204320290933e-05
-7.27731258728196e-06
2.63167083336169e-06
-1.75415474198918e-05
-1.3602950821292e-05
-2.93505921287204e-05
1.51492217616082e-06
-3.12146749550215e-05
-1.96236711325972e-05
-1.52668878569898e-05
-1.94673558699091e-05
-2.00386580098378e-05
-3.53871409990739e-05
-3.77158261578448e-05
-2.39361728769056e-05
-1.20160384307171e-05
-4.36725036057951e-05
-1.04851580774338e-05
-4.91380909777357e-05
-2.84770436602741e-05
-2.52712907492569e-05
-3.40046608649974e-05
-1.91904265620195e-05
-2.97810759484398e-05
-1.80030387210182e-05
-3.04311954600471e-05
-5.98669292784403e-06
-8.54893788529109e-06
-1.44742432308709e-05
-3.41469066365719e-05
-3.09968841380316e-05
-2.57282908581606e-05
1.01427115169026e-07
-2.38429153826413e-05
-1.13405875531741e-05
-1.45899886302167e-05
-2.14311472274099e-06
-4.50843537994126e-05
-4.74377519502992e-05
-2.15343168633891e-05
-1.17888764650824e-05
-3.34186375782105e-05
-2.0317479830677e-05
-1.92332209221373e-05
-1.64121957501167e-05
-6.83742372338408e-06
-1.53285109217292e-05
-2.91095525079056e-05
-4.18343509622519e-05
-1.42018843692396e-05
-4.5618315602767e-06
-3.8723330121486e-05
-1.6949655348098e-05
4.99126876986202e-06
-3.19841583992413e-05
-1.41717218026756e-05
-3.93006725696655e-05
-1.687718280197e-05
-1.15359283266996e-05
-1.87012428153382e-06
-2.43851717604133e-05
-4.01159043544683e-05
-1.73696776242977e-05
-1.96737574642583e-05
-3.57913750091491e-05
-1.58995290876298e-05
-3.13354720920599e-05
-3.90321891303669e-05
-3.68790168598064e-05
1.75455670156036e-06
-2.96609730201846e-05
-2.9128380306505e-05
-2.20786654985631e-05
-2.28407647165476e-05
-2.14509762996282e-05
-1.08857876116373e-05
-3.7778209481788e-05
-1.78228917524691e-05
-4.12772247261723e-05
-1.86742681659648e-05
-2.57190961223212e-06
-2.61728891153697e-05
-1.77869549565793e-05
-3.69474952058828e-05
-2.28786747891009e-05
-2.39335860842223e-05
-3.73663055839418e-05
-2.81472378890803e-05
-2.97435003890359e-05
-9.02509590934371e-06
-1.30863612059147e-05
-1.7118513750174e-05
-2.37031971876452e-05
-3.28517452823267e-05
-2.68063529545775e-05
-5.97143524360643e-06
-3.2925008861297e-05
-1.33105138697318e-05
-4.26283926638713e-05
-2.77643033250088e-05
-2.85403335577678e-05
-2.0432658846804e-05
-2.15814479085376e-05
-3.17942983120689e-05
-3.30310268801802e-05
-1.97337437576553e-05
-3.208989808046e-05
-2.18648163801194e-05
-3.45616765811911e-05
-1.85082885991038e-05
-3.79961162840956e-05
-1.61925596308804e-05
-2.18455252512783e-05
-3.00159373834e-05
-3.5383345691868e-05
-1.93503813463439e-05
-6.09623108200192e-06
-1.04572778353563e-05
-2.39329163219738e-05
-2.01383914187909e-05
-3.9485896297479e-05
-4.55286739882133e-05
-3.25190814770234e-05
-3.02331599605593e-05
-3.33028334432807e-05
-2.78098560927556e-05
-2.06180389904656e-05
-3.51417177394616e-05
-1.47738872504031e-05
-2.22135870519233e-05
-1.93144404156788e-05
-4.73830957725855e-06
-1.89656540655784e-05
-3.00362905216151e-05
-1.22135439528315e-05
-1.89408250628064e-05
-1.4377650384829e-05
-3.91092700377105e-05
-1.76592903396074e-05
-8.25402159649694e-06
-2.05097660918662e-05
-2.11864626351587e-05
-4.68210393921794e-05
-2.74001180207932e-05
-2.90755772370255e-05
-2.87094756479152e-05
-2.93629904139273e-05
-2.02289505106366e-05
-1.15638608603989e-05
-2.54246607581684e-05
-2.06729219157741e-05
-2.87206149520518e-05
-3.48509175842619e-05
-1.07568111558458e-05
5.29265531365107e-06
-1.88803575947343e-05
-3.59332121320293e-05
-2.15498141072856e-05
-4.61971832974606e-05
-2.3132154730468e-05
-1.25835422771998e-06
-2.4410466776094e-05
-1.9124533215226e-05
4.21553840735765e-06
-1.53085484349156e-05
-2.93539163870831e-05
-7.7707087900321e-06
-2.02771122640455e-05
-2.85029652543051e-05
-2.7025565335459e-05
-1.03309478503278e-06
-3.42975054452482e-05
-3.61044044856455e-05
-2.85314712923523e-05
-3.59690553538636e-05
-1.2954116439109e-05
-3.30752464004314e-05
-2.073510273342e-05
-3.06940315727707e-05
-1.34511005961304e-05
-2.55768146548586e-05
-3.07086099859981e-05
-1.93390461255432e-05
-3.41853280762945e-05
-1.41147464080857e-05
-3.56336950200392e-05
-2.82889223737208e-05
4.55815506736287e-06
-1.11175910291788e-05
-2.70745914168552e-05
-1.09627242027938e-05
-1.13385744081139e-05
-1.86859805899861e-05
-1.90940434656092e-05
-2.40132604258306e-05
-3.17164132839161e-05
-1.66158449369465e-05
-3.69715270843823e-05
-1.80016103965681e-05
-2.2810855067681e-06
-4.03349521101812e-06
-1.80519512743902e-05
-2.16730418245408e-05
-1.58228769562898e-05
-1.75576436750954e-05
-2.46719247641291e-05
-2.76789668418747e-05
-3.91204374690523e-05
-2.4473605270096e-05
-2.1103325911771e-05
-2.05381535424204e-05
-2.19336393011357e-05
-4.77192446406044e-05
-2.67715826728595e-05
-2.87538896619235e-05
-2.89164274929048e-05
-5.13360886773094e-05
-3.20193745274479e-05
-1.23401501773693e-05
-1.91308134289127e-05
-3.64081535335573e-05
-6.08292076493646e-06
6.94804558318171e-06
-8.79541465763786e-06
1.92727691107917e-07
-1.78945309640801e-05
-1.29930008792365e-05
-3.56938521542555e-05
5.90366055819945e-06
-8.50208402624539e-06
-1.72655881653977e-05
-3.1240721774877e-05
-3.95483648187764e-05
-3.60241143493108e-05
-1.19311963141837e-05
-8.07030282378224e-06
-9.58667408818602e-06
-2.65425910532613e-05
-2.15764669612702e-05
-1.13568501125935e-05
-2.00715711273625e-05
-2.61236788287868e-05
-1.13198904384898e-05
-2.99918377572423e-05
-1.37252033684072e-05
-2.9090121231293e-05
-4.81171013445402e-05
-2.6553488992509e-05
-4.13299182904978e-05
-3.11242004667888e-05
-3.84263521885873e-05
-1.50587315689322e-05
-1.69680849194068e-05
-3.27655478065119e-05
-3.03406288014282e-05
-3.96347827154757e-06
-1.02508951938072e-05
-7.18688491777542e-06
1.19130219017042e-05
-1.39806955579536e-05
-2.50786529259186e-05
-4.13936096239561e-06
-2.12262308547906e-05
-9.71271596695546e-06
-1.32324104002414e-05
-1.59634501895576e-05
-4.05298206470227e-05
-2.68926076830254e-05
-2.85975663206857e-05
-7.00787495299976e-06
1.63891615645955e-06
-3.19155723608132e-05
-2.14895414015586e-05
-2.07709407963006e-05
5.63303687610515e-07
-1.69750383155796e-05
-1.04587344026101e-05
-3.88163047731807e-06
-4.35262179813599e-05
-1.4581455057867e-05
-3.50498295871772e-05
-3.08507848429875e-05
-2.98180868246659e-05
-2.4870811315767e-05
-1.59148677044318e-05
-2.25099529134182e-05
-3.05260636060419e-05
-1.72037773392184e-05
-2.87040440302499e-05
-1.63503083958162e-05
-3.44174548664024e-05
-1.68989374527862e-05
-6.76865090997697e-06
-4.33180499276844e-05
-1.73696781379163e-05
-2.31036862574326e-05
-1.62730125525847e-05
-1.03170675307405e-05
1.78483064844299e-06
-3.78757287162472e-05
-1.94621655361336e-05
-1.13051402392913e-05
-1.43660465722663e-05
-2.77401126851147e-05
-3.08758511511402e-05
-2.71809265754307e-05
-4.68892227024441e-05
-5.26734073592482e-05
-3.15889564364093e-05
-1.52330381994784e-05
-2.45810649339652e-05
-7.74502923113347e-06
-1.86281347958426e-05
-9.81730583099472e-06
-2.62807723945333e-05
-2.18411773436202e-05
-1.30348207218662e-05
-1.86991526993044e-05
-1.3107798731546e-05
-2.6354119617258e-05
-2.16653533941875e-05
-4.51944471171516e-05
-3.78072805660131e-05
-2.46864564698032e-05
-1.87915724976314e-05
3.24360884450737e-06
3.28816422624812e-07
1.76196084491507e-06
-3.25091831174558e-05
-2.25654140088842e-05
-3.23834222350798e-05
-3.70345044215739e-05
-5.77972105927193e-08
-2.26241635782484e-05
-2.59830174438018e-05
-1.62211940354898e-05
-4.30480500538184e-05
-2.57471593726825e-05
-8.53041622311853e-06
-1.79538686950428e-05
-2.2432626501482e-05
-3.50245535855735e-05
-2.78081420123086e-05
-3.51545950601553e-05
-1.04450834617371e-05
-1.09236034049424e-05
-2.61059826181101e-05
-2.51116436667e-05
-3.34671766416552e-05
-1.93585348913552e-05
-2.52951076464997e-05
-3.94479792885297e-05
-2.33604800927282e-05
-1.69193754401187e-05
-1.92443852230177e-05
-1.68874893028759e-05
-3.42292090054459e-05
-1.90629658277258e-05
-1.56116735352094e-05
-1.62307212907086e-05
-1.93549795321002e-05
-3.54237812536549e-06
-1.43559073404095e-05
-8.7773221283649e-07
-1.72946098632737e-05
-9.50048331951265e-06
-5.73779784795999e-05
-5.41016317776524e-05
-2.94809015291256e-05
-1.57159771678916e-05
-2.01807940842315e-05
-2.90904799189751e-05
-1.002820109388e-05
-1.43090584051739e-05
-3.74030312374444e-05
-2.2158538716952e-05
-4.68627623275285e-06
-1.78592052075149e-05
-9.43784418972556e-06
-1.89144637099175e-05
-2.18922030975105e-05
-3.59001525118038e-05
-2.38197500551948e-05
-2.9166490350633e-05
-2.89193343769139e-05
-1.05252542051973e-05
-3.15097937800163e-05
-1.92144349680186e-05
-1.91006722171313e-05
-1.6181969688741e-05
-6.59019528964992e-06
-4.21368041546883e-05
1.08677544393406e-05
-2.75866202996514e-05
-2.76935429311942e-05
-2.31958349856068e-05
-2.62140245455575e-05
-9.8744285971824e-06
-1.71863334577571e-05
-1.21001087595996e-05
-2.15564465606933e-05
-6.67141660741467e-06
-1.60693514829812e-05
-4.46082552253391e-05
-1.96224420098345e-05
-1.66993135799428e-05
-2.32926858901401e-05
-1.78386761648261e-06
-1.84185122192805e-05
-1.77385634755604e-06
-3.68240232071499e-05
-5.28917719601264e-05
-2.93378492917106e-05
-3.03205185423144e-05
-4.10682303662089e-05
-2.09083865877904e-05
7.8507542609501e-06
-8.90275603056508e-06
-1.46438016236921e-05
-1.45466102602317e-05
3.55690346724865e-06
-1.62058843106102e-05
-1.80174371952191e-05
1.81165291514556e-05
-3.97498813373221e-05
-7.4224466762332e-06
-2.87102441828722e-05
-2.95732206718646e-05
-1.78003317232353e-05
-1.52709119401193e-05
-3.0617752745837e-05
-2.49392530196146e-05
-2.2260816030078e-05
-2.03302780502396e-05
-3.61952622354119e-05
-2.11558481433469e-05
-4.19185639041624e-05
-4.13012671843505e-05
-4.4611196806353e-05
-1.41428669010901e-05
-1.75339286428393e-05
-2.38709909884356e-05
-1.31706950266432e-05
-4.00840452720689e-05
-3.07270735738895e-05
-1.20809356267591e-05
-1.47874308941779e-05
-1.47101583947875e-05
-2.37718249872959e-05
-1.50728785559809e-05
-1.70068688032933e-05
-3.05573786391238e-05
-1.93904679245493e-05
-4.52107320622218e-05
-2.05845724125333e-05
-2.61632103389771e-05
-3.1177154985873e-05
-3.10106600999512e-05
-4.55949969877157e-05
-1.86342884194093e-05
-2.98688978669743e-05
-3.31321222730074e-06
-2.7066844174288e-05
-1.64108705479985e-05
-9.97194528085145e-07
-2.74283595583096e-05
-2.42482439551577e-05
-4.3631407543322e-05
-3.86164145762269e-05
-2.09537913259763e-05
-4.66798129049054e-05
-2.39188365805637e-05
-2.51872324798327e-05
-2.42078209878255e-05
-2.18716859891596e-05
-2.57155224982956e-05
-6.84458332866921e-06
-2.7500183979156e-05
-3.51712665449144e-06
-1.63343175707323e-05
-3.24773725007323e-05
-4.29164955261572e-05
-1.38691662325645e-05
-3.12837769320011e-05
-2.70741626981848e-05
-2.31887503150376e-05
-2.11212879931036e-05
-2.09139367215378e-05
-4.16517697890779e-05
-1.77229612764692e-05
-1.92399215609399e-05
-8.80184087729873e-06
-8.77764154218671e-06
-1.70720879166322e-05
-2.52667385412936e-05
-2.10846569747622e-05
2.2158926267908e-06
1.28063753323017e-06
-3.34257112795704e-05
-1.44205332082019e-05
-1.08812915998328e-05
-1.06705160475707e-05
-8.5789346357396e-06
-1.98587945332576e-05
-2.42233835077584e-05
-1.9511741947304e-05
-1.50432057537182e-05
8.57316444382338e-06
-8.59225304857608e-06
-1.7510217576368e-05
-3.25903803928043e-05
-3.23840486550557e-05
-2.46703519462682e-05
-2.44819364007226e-05
-3.80176600474375e-06
-1.84700055461348e-05
-1.92006470002849e-05
-4.49056882474481e-05
-2.26045443759134e-05
-2.6516036475339e-05
-3.60110457128475e-05
-8.19205026664878e-06
-2.82719164310431e-05
-1.26353172426551e-05
-3.23677518434025e-05
-2.77254969132714e-05
-3.5269846216413e-05
-1.99816793260628e-05
-3.21496473908285e-05
-1.52572620550716e-05
-2.30833944523287e-05
-3.11826600857077e-05
-5.67204815963684e-06
-3.91405075222309e-06
-3.57715755321398e-05
-1.09852748020753e-05
-1.57093005687548e-05
-7.09276924494824e-06
-2.74298094854461e-05
-1.0462617374573e-05
-1.49279326473806e-05
-2.23559659677173e-05
-1.33936031678251e-05
-1.71741301472004e-05
-3.52608942593623e-05
4.95883643644162e-06
-4.01743527387195e-05
-1.38192858451964e-05
-8.78878699992669e-06
-2.38025464590307e-05
4.35078311180149e-06
-8.7183967476458e-07
2.27420095958908e-07
-8.08849131278235e-07
-3.38523138162827e-05
-1.6673553860971e-05
-6.88011020963912e-06
-2.0258337379832e-05
-3.95443475723918e-05
-2.56007559236234e-05
-2.2541214525658e-05
-1.98004911364877e-05
-3.2722345484971e-05
-2.02432822577434e-05
-1.47271417259678e-06
-3.8984490307359e-05
-3.40648032402017e-05
-3.45157221608007e-05
-3.29584135579316e-05
-1.88925832104174e-05
-5.87861995308553e-06
4.74028805150885e-06
-2.64896895922114e-05
-1.64627846855968e-05
-1.84971981354517e-05
-8.12830384994681e-06
-1.20852073023593e-05
-4.80856551896226e-07
-3.32315504641758e-06
-3.50912438509495e-05
-9.64519026323398e-06
-2.23238666981179e-05
-4.27007484220895e-06
-2.76810345484077e-05
-3.93085321344469e-05
-2.05178709443504e-05
-3.28464399976589e-05
-5.6151981165648e-05
-1.1692550038542e-05
-1.60929872062678e-06
-1.37300832893187e-05
-4.35379295936216e-05
-3.35623102544399e-05
-1.96853382339091e-05
-2.94878215966625e-05
-2.00578739791623e-05
-1.71263329773622e-06
-8.37437140679759e-06
-4.19230698341326e-06
-1.88898294417977e-05
-2.45531474613039e-05
-1.77358537895413e-05
-4.84224002362346e-05
-1.49766595256046e-05
-2.88327744353589e-05
1.06637766999033e-05
-3.4167896417794e-05
-2.75321124531151e-05
-3.13241414577385e-05
-2.78373909640541e-05
-4.20771858555063e-05
-3.53931199526522e-05
-4.37814650224226e-05
-1.80801005025237e-05
-2.32587682112351e-05
-1.93720968726782e-05
2.68478986339093e-06
-3.20448150685028e-05
-3.26855545171576e-05
-1.26104717937045e-05
-2.15896565573221e-05
3.07825031151968e-06
-4.72317826293573e-05
-1.54591693402991e-05
-3.556449457938e-05
-2.76474371739228e-05
-5.47903085632503e-06
-2.78239454218037e-05
-2.42331249779749e-05
-2.46682106953831e-05
-1.82127264122399e-05
-2.58147482742224e-05
-2.54621457392039e-05
-3.35158794749063e-05
-1.14127392568804e-05
-2.46116195038278e-05
-4.24856069784222e-05
-2.08229976788536e-05
-5.1776127967499e-05
-2.65808496610577e-05
-4.39712952307264e-05
-8.47297935255254e-07
-7.3799128359814e-06
-6.75822236267911e-05
-3.81494088805274e-05
-1.98971731972875e-05
-2.9740291321051e-05
-3.29572944132573e-05
-2.63658889604454e-05
5.97036025586035e-06
1.90588194524851e-05
-2.43085690685428e-05
-1.28014368314089e-05
-5.15995576986912e-06
-1.19488274073061e-05
-2.03576066212528e-05
4.55166027706299e-06
-3.03274645005369e-05
2.06043150795559e-06
5.97118323071667e-06
-3.27567788187868e-05
-3.22716748991241e-05
-3.35995453031379e-05
-2.23644440889866e-05
-2.44803540139771e-06
-2.68732804198531e-05
-2.08290789216581e-05
-4.22895699340498e-05
-4.65917810595346e-05
-1.05345412240957e-05
-1.47562653961984e-05
-3.67034408117682e-05
-1.87388412820797e-05
6.7635555637806e-07
-3.69514483625901e-05
-2.94583934282945e-05
-2.74521016467953e-05
-2.82040924284158e-05
-1.17702009465266e-05
-5.47971092962503e-06
-2.41716843061885e-05
-1.6263773368e-05
-1.61361678857197e-05
-2.63687016979527e-05
-3.38055766731201e-05
-2.35466852013418e-05
-3.23493259770705e-05
-2.57362632405434e-05
-9.08456858681164e-06
-2.95015363728976e-05
-1.14870676314172e-05
-1.74478590337156e-05
-2.96394588318557e-05
-2.38172994812135e-05
-2.51182199410718e-05
-3.62077839657024e-05
-7.15239426201934e-06
-1.53530949762658e-05
-3.32183097823935e-05
-2.62284526226917e-05
-2.73524002514465e-05
-1.15401865493499e-05
-3.0129480889281e-05
-3.60500645370488e-05
-1.88806475540635e-05
-1.32980289233838e-05
-3.45026244994258e-05
-2.94784395721197e-05
-3.33364264614506e-05
-2.57711226206221e-05
-2.36779121680874e-05
-2.79837302705423e-05
-3.24299784849481e-05
-2.2023919124363e-05
-2.88988968938287e-05
-2.13193277533986e-05
-1.75430122179595e-05
-1.22845760601737e-05
-8.85759890142816e-06
-1.44066954399099e-05
-2.96873842011252e-05
-1.98785430376909e-05
-2.64972853846063e-05
-1.68754511598547e-05
-3.07902851414675e-05
-1.49321167495924e-05
-2.91665981742781e-05
-3.0035542677073e-05
-4.12249653361121e-06
1.30537423012405e-05
-2.21368934903394e-05
-3.665380144583e-06
-1.9786872086567e-05
-1.14416121365308e-05
-2.46097284233648e-06
-3.14818754074374e-05
-3.17074820192833e-05
-4.26366698069013e-05
-6.86218063532886e-06
-1.65498044128773e-05
-5.34772002150793e-05
-9.14797647066058e-06
-1.41804408311937e-05
-3.73269624885163e-05
3.3432259943851e-07
2.59294121590398e-06
-2.64569105685088e-05
-3.52544163605296e-05
-1.88128864688948e-05
-2.76965990286333e-05
-1.46887781142862e-05
-1.53316283670647e-06
-2.20786170906918e-05
-3.40512142655278e-05
-8.66951217738058e-06
-2.34400017616047e-05
-2.78137410586095e-05
-2.22169846129431e-05
-1.04454892114434e-05
-3.96922342647375e-05
-3.04856975111986e-05
-2.37546416755421e-05
-7.37331742870124e-06
-2.18905625368468e-05
-8.77541899901508e-06
-1.21905000624189e-05
-3.54231467006352e-05
-4.22076359799164e-05
-3.3221598472813e-05
-2.31774515989105e-05
-5.25852204163229e-05
-3.05499816534391e-05
-2.00592880450431e-05
-2.67333796946241e-05
-5.87451861026982e-07
-2.01526820154829e-05
-3.63044363797446e-05
-2.55252548867898e-05
-1.94090197161196e-05
-2.54237766749838e-05
-2.04151971001138e-05
-2.70665281723336e-05
-3.01362815124208e-05
3.17610258631136e-06
-2.88461346796053e-05
-1.10648142448448e-05
-8.91536699688212e-06
-2.00556242466766e-05
-1.54272234092026e-05
-2.99975403645084e-05
-1.94879777838599e-05
-1.45366638840772e-05
-2.81188036888439e-05
-3.10569446957698e-05
-1.93396965813809e-05
-3.28281192437216e-05
-4.33915644619252e-06
-1.99048632876768e-05
-1.03621299620396e-05
-2.83795879292273e-05
-8.79089942181957e-07
-1.48146333912587e-05
-2.6377879076475e-05
-8.40577574800472e-06
-3.68159167385856e-05
-2.7542451475114e-05
-2.96943263479486e-05
-1.44180726670937e-05
-2.22963698215166e-05
-2.86334032600921e-05
-2.09804693206741e-05
-3.3007906787347e-05
-2.01160041474835e-05
-3.75967007100494e-05
-2.56189853961136e-05
-1.42532907461461e-05
-3.67218764019405e-05
-2.65878694512031e-05
-1.20861529304884e-05
-3.76282690961176e-05
-7.07061535619032e-06
-1.21729594340424e-05
-1.69709126326312e-05
-3.68078963868802e-05
-1.79719259019178e-05
-1.6950301433638e-05
-2.10111907637575e-05
-1.0318514189991e-05
-9.67160760550337e-06
-1.91406259031145e-05
-8.19625280928633e-06
-3.20570116338938e-05
-4.19304170787148e-05
-4.65614990336918e-05
-2.33080333691216e-05
-8.48366968564687e-06
-1.07944559465065e-05
-9.87779501098543e-06
-2.69980391416948e-05
-4.23041637063605e-05
-1.15217343945975e-05
-7.31846280623789e-06
-1.3149671301175e-05
-1.07410831451553e-05
-7.68151506400508e-06
-3.0064471021862e-05
-2.18456061162195e-05
-3.27477085924278e-05
1.14674846603647e-06
-1.66816607496118e-06
-2.44968170497788e-05
-1.48426073827284e-05
-9.72370963120585e-06
-2.77033048154036e-05
-7.25962124580685e-06
-2.29843963756376e-05
-3.62833541001024e-05
-3.03890137919206e-05
-2.29143878412748e-05
-1.22524107323278e-05
-3.07661763653736e-05
-3.00831455057398e-05
-1.49465335583478e-05
-2.32051506664355e-05
-1.58912294858988e-05
-2.45833399757854e-05
-1.3998514249586e-05
-3.04689689393653e-05
-3.76630120877125e-06
-1.90063693166984e-05
-2.75433570682645e-05
-3.20179094855432e-05
-2.16036728234914e-05
-3.78214955494679e-05
-2.07397973131145e-05
-1.13349727044462e-05
-3.91330778148557e-05
-2.32590419461292e-05
-4.47612835244924e-05
-3.34345150946106e-05
-5.3022793642131e-05
-6.40504227508824e-06
-3.65635463102448e-05
-1.73543464233706e-05
-2.18047211178169e-05
-1.03267394759112e-05
-2.54591514482963e-05
-1.66454049226712e-05
-3.69464828325081e-05
2.50513593581504e-06
-3.137651317735e-05
-1.99266008452877e-05
-3.04283307030525e-05
-2.77035532924705e-05
-1.70364216722439e-05
-2.87064166277358e-05
-3.02494531628593e-05
-4.33292280926283e-05
-2.59827690436969e-05
-5.99806715487919e-06
-1.92756023258187e-05
-3.07225100987369e-05
-3.57693104677344e-05
-8.37116357838704e-06
-3.17149723611147e-05
-2.8513438199194e-05
-7.25386680669668e-06
-5.83069043567461e-06
-3.04014421272826e-06
-2.8587246529545e-06
-1.17758783033271e-05
-1.83534014126999e-05
-2.17544332507436e-05
4.30717154067228e-06
-1.54813538691896e-05
-2.85284920635933e-06
-2.98225092084541e-05
-2.30069149822351e-05
-1.89800637978933e-05
-2.7433460419595e-05
-1.17662771575957e-05
-2.8600851131853e-05
-6.65354063768726e-06
-2.32604999048227e-05
4.3039921991528e-06
-2.96554126104596e-05
-1.10852717997383e-05
-1.55086437080368e-05
-2.18798723462538e-05
-4.60558167491759e-05
-1.5895587622164e-05
-5.22775335744809e-05
-1.71597727390019e-05
-1.57785614627743e-05
-4.16749068456642e-05
-2.88267778192479e-05
-4.08168723159865e-05
-3.93113450241481e-05
-2.69548873775255e-05
-2.71018952800002e-05
-1.48668636639992e-05
-8.29541543634693e-06
-2.94506937425634e-05
-8.72836938064514e-06
-2.68610583698025e-05
-2.99925249374265e-05
-2.81813979475821e-05
-2.06843071165769e-05
-4.52304829941052e-05
-5.45198011553787e-06
1.90883100848358e-05
-1.97776516016587e-05
-8.62016426518908e-06
-1.21618191873159e-05
-3.06766071440524e-05
-2.01520083744008e-05
-1.70864586776918e-05
-6.61786901028416e-06
-3.44015404024425e-05
-2.00147294542212e-05
-6.06154877204646e-06
-3.07662358369735e-05
-2.90754759868568e-05
-5.56237632280886e-05
-1.28053504881179e-05
-2.26445678985438e-05
-2.4111424570264e-05
-1.61261680767843e-05
-5.82381647204268e-06
-3.97745366998036e-05
-2.79529211768628e-05
-2.5915182512455e-05
-1.46919023368208e-05
-1.53377376690307e-05
-1.90609221064487e-05
-5.04646017026264e-06
-9.94925533946899e-06
-3.30083011464042e-05
-1.68911606838445e-05
-3.97357920597837e-05
8.84584784879406e-07
-4.21733606740251e-07
-3.8940712125565e-05
-3.0556509766126e-05
-2.14154352541039e-05
-2.30652863211928e-05
-2.48446975420305e-05
-1.6327422884126e-05
3.67927016031292e-06
-1.49461666324667e-05
-3.67400370201987e-05
-3.90140248590249e-05
-2.39900521450619e-05
-1.16186290273909e-05
-1.61407870925704e-05
-4.03722122507945e-05
-1.49423220033304e-05
-1.52089724398361e-06
-1.54199371214502e-05
-1.90776331019691e-05
-1.17052860023702e-05
-4.06822771505726e-05
-1.4541950062011e-05
-1.34662856753074e-05
-4.12738785130438e-06
-2.57825481171542e-05
-3.08159660440896e-05
-2.21144341540584e-05
-3.87137543408015e-05
-2.14935449091925e-05
-1.36472935087246e-05
-1.78291772710066e-05
-3.88668859031534e-05
-1.20746588479585e-05
-2.97952573973452e-05
-3.72796481670316e-05
-1.56681579418037e-05
-1.73118020783501e-05
-2.69983100111015e-05
-3.01747406006098e-05
-1.94352160506463e-05
-9.54627337978072e-06
-1.56804940461945e-06
-3.36185161724793e-05
-6.2555712320889e-05
-2.04834498334414e-05
-3.499528206627e-05
-3.47609211012161e-05
-8.72626473553025e-06
-2.19982044558156e-05
-2.49379889937355e-05
-3.2368187852006e-05
-2.44269254955785e-05
-1.63973178861719e-06
7.16017054137415e-06
-2.38718120528847e-05
-3.24850887716347e-05
-3.85941465294251e-05
5.54185406345995e-06
-2.09503306467024e-05
-4.48214290885244e-05
-1.00921120198119e-05
-1.41652963236899e-05
-3.42225647992315e-05
8.70779568057148e-06
-3.12095215841423e-05
-2.50706078651588e-05
-1.40211000622212e-05
-1.3837748995002e-05
-5.27717488762834e-06
-2.91788669237762e-05
-5.29816298605818e-06
-2.03131722623478e-05
-6.68982188810023e-06
-4.20576255990701e-05
-4.70425595944906e-05
-1.48365179858332e-05
-2.60305546549734e-05
-2.74883496673875e-05
-4.82894907191101e-05
-2.33440507320049e-05
8.58071066429574e-06
-2.13155292889454e-05
-1.5564104332218e-05
-2.82218231297648e-05
-2.84938647238737e-05
-3.04780940280323e-05
-3.06368103327167e-05
-3.26544358062951e-05
-3.41408295528172e-05
-1.51303558717157e-05
1.01206807042239e-06
-1.65276492566407e-05
-1.03284213748728e-05
-1.76205204339695e-05
-1.30061225664642e-05
-3.13674818512329e-05
-3.57378095047545e-05
-2.61813883107313e-05
-2.71595635370787e-05
-2.35394281181506e-05
-1.42543102269907e-05
-1.8664776098753e-05
-1.45766330876276e-05
-3.39370334975166e-05
-1.53171162184531e-05
-8.67628125841441e-06
-4.00914481739255e-05
-2.85765518513991e-05
-4.56257571100453e-05
-3.21451758523397e-05
-3.36598746166813e-05
-5.4039593061941e-05
-2.65351802915148e-05
-1.1512508364034e-05
-1.57207924074332e-05
-3.37860479983927e-05
-2.64595454674317e-05
1.6860325665344e-06
-3.94119610394461e-05
-7.76647792942343e-06
5.55797942942899e-08
-1.51230751854994e-05
-2.08559718179821e-05
-1.73925090065699e-05
-1.99570011161104e-05
-7.0958831446174e-06
-2.46806294716432e-05
-2.4938787709964e-05
