# Supplementary material for: Research on computational propagation and identification of mine microseismic signals based on deep learning
Source: PLoS One. 2025 Oct 22;20(10):e0334641. doi: 10.1371/journal.pone.0334641 (PMC12543183; doi:10.1371/journal.pone.0334641)
Supplement: S1 Data — (ZIP) [file pone.0334641.s001.zip › 000100500001080.xlsx_0.txt_24.txt.txt]

-4.48900604470622e-05
1.71979941868067e-06
-3.11320481813176e-05
-1.97488553761586e-05
-2.73172009699798e-05
-1.77814881461013e-05
9.02029707477283e-06
-1.71979660649122e-05
-1.90775230753996e-05
-3.06806111727078e-05
-2.74412234093817e-05
-3.25767306801863e-05
-2.49506469544689e-05
-5.69465849095013e-06
-1.5134292920563e-05
-2.43897228195262e-05
3.82728689155058e-06
-1.52684628986815e-06
-1.92310030296233e-05
-2.39409586227858e-05
-3.9008863435523e-06
-9.64028821411594e-06
-1.37653824953439e-05
-1.77364453303251e-05
-1.17330113059475e-05
-1.85964890254774e-05
-1.70852522677509e-05
-3.02116775754665e-05
-4.10624014008312e-05
-2.72779235168384e-05
-3.6868954351836e-05
-6.2083449418294e-06
-3.17897505281633e-05
-1.50290734139659e-06
-2.11668558596196e-05
-3.62678602139603e-05
-4.8911659804515e-05
-2.05301562875434e-05
-1.05955146617315e-05
-3.43528301254999e-05
-4.87204245175884e-05
-2.73330577211785e-05
-5.9162583593175e-06
-1.16684485815581e-05
-4.15432234699058e-05
1.12753829603761e-05
-1.13612329218974e-05
-4.98286858899018e-05
-9.73612713935079e-06
-1.2024350641699e-05
-2.88674316739108e-05
-1.93767039991971e-05
-4.73622618058084e-06
-2.35942616767496e-05
-1.47903277824933e-05
-1.52693930356992e-05
-2.13308109956911e-05
-1.60159181067595e-05
-2.89944685978631e-06
-2.65175051596916e-05
-3.38054704956097e-05
-1.30353325063221e-05
-4.04142009862373e-06
8.67061953877814e-06
-7.23345232047393e-06
-1.90644839858076e-05
-1.71474454023042e-05
-3.03784093696059e-05
-1.89451716781085e-05
-3.35520988196976e-05
-8.94399738031726e-06
-9.9739390319572e-06
-1.37974355326784e-05
-1.57241855059996e-05
-4.5736103586205e-05
-2.1916263178811e-05
-2.27879298889204e-05
-6.64902918888112e-06
-1.29982213137048e-05
-3.2682273020656e-05
-1.1443516613305e-05
-3.45642229510233e-05
-8.66468041048435e-06
-3.20943477451296e-05
-4.09578135739842e-05
-1.46710445602728e-05
-1.46151860944072e-05
-2.29069424527332e-05
-2.39995011733498e-05
-1.45768487299429e-05
-2.07925697897132e-05
-5.71688470711837e-06
-4.43552583759264e-05
-6.31356158502864e-06
-2.76695169211398e-05
-2.10909472612756e-05
-2.52338996724941e-05
-6.8984082290947e-06
-2.2302886013012e-05
-1.68138629371629e-05
-1.43594169028348e-05
-3.60630334809983e-06
-2.34119177572367e-05
-1.5708819340447e-05
-2.12994813974567e-05
-1.95964773895746e-05
-3.60706082769317e-05
-3.16504038800038e-05
-2.47337529155629e-05
-3.11277363011399e-05
-2.40915164374706e-05
-1.89105816498146e-05
-3.97698448285707e-05
-1.95755622287323e-05
2.32264495556099e-06
-2.4727128954833e-05
-2.93310928808415e-05
1.25169871130464e-05
-8.30432362891355e-06
-1.35186098383689e-05
-3.76398661316395e-05
-1.04800667747884e-05
-2.28829069628457e-05
-2.68277641546997e-05
-2.26662067264601e-05
-6.75810529558647e-06
-2.86228636833863e-05
-9.21162247825094e-06
-1.82896125341825e-05
-1.42912740183806e-05
-1.27193568523025e-05
-1.55834969617492e-05
4.61954484473351e-06
-2.74423134228909e-05
-2.32593838960193e-05
-3.44413193026279e-05
-2.18742786067396e-05
-1.78216674847054e-05
3.49034756379501e-06
-1.91708669794299e-05
-2.70908385956105e-05
-1.70582620138624e-05
-3.09345312097149e-05
-2.44258799758905e-05
-1.03533621861962e-05
-1.07993891229375e-05
6.60639520805321e-06
-1.93348839471098e-05
-1.68628051662488e-05
-1.19925993231191e-05
1.64553637574966e-05
-3.17156552075424e-05
-9.21943912331004e-06
-2.27207365864324e-05
-3.22701891035507e-05
-1.81545290226897e-05
-1.49635775144067e-05
-2.12774090045155e-05
-3.13996466383955e-05
-4.18497638376244e-06
-1.20851373302235e-05
-2.28256812180878e-05
-1.63391882613654e-06
-8.92534918559291e-06
-1.37305737193949e-05
-3.10076726200895e-05
-1.46092067203161e-05
-1.82317987339741e-05
-2.46041025977257e-05
-1.53339796842364e-05
-2.91024778766568e-05
-3.20491644787733e-05
-1.89139723041637e-05
-3.1337124255452e-05
-7.57276568479905e-06
-2.34261599030089e-05
-2.03707548365777e-05
-1.67186948116712e-05
-2.46404596870412e-05
-4.17766977530259e-06
-3.77196001985697e-05
-2.23199880085134e-05
-5.07664773221515e-05
-2.33097853824364e-05
-1.62673240528852e-05
-1.67643078935944e-05
1.04231920142738e-06
-1.57268671541599e-05
-1.50844481607781e-05
-4.61389745767974e-05
-3.88160489821816e-05
-2.84302365506131e-06
-7.69207903055625e-06
-9.84826469019851e-06
-3.72113787538556e-05
-5.37323517848144e-06
-1.48109803657963e-06
-2.19882339896097e-05
-6.30039711663914e-06
-1.9885937728807e-05
-1.77015795763667e-05
-2.0525798426709e-05
-3.1431435783189e-05
-1.84152147755875e-05
-1.41777112113946e-06
-1.16118702735316e-05
9.27753287542711e-07
-3.48839612694821e-05
-2.50333379665157e-05
-3.56026953277817e-05
-7.39225381878276e-06
-2.85474151246684e-05
-6.57080467120706e-07
-2.26067398013847e-05
-9.28551282239066e-06
-3.08168821369655e-05
-5.0177829629912e-05
-2.29278525239029e-05
9.62731910351162e-07
-2.74130888527788e-05
-1.49732419821162e-05
-1.85057973916141e-05
-1.11621500759648e-05
-1.55221312545364e-05
-1.96624657337122e-05
-1.51658283430356e-05
-2.81328219837115e-05
-1.34702067026042e-05
-3.11920416158463e-05
-5.20239478205328e-05
-3.32270681453902e-05
-2.12162240896903e-05
-3.25304328583672e-05
-1.03393857415052e-05
-2.4443722432137e-05
-1.43817758874996e-05
-3.26511003837278e-05
-1.27778415916266e-05
1.79406096839957e-06
-1.28148223197342e-05
-7.88136053043081e-06
-1.06893576057624e-05
-1.81374761569396e-05
5.46939849707213e-07
-5.2740863854701e-05
-3.83763337151015e-05
-4.19531677571383e-05
-1.1305526428373e-05
-4.01019852551407e-05
-1.82494275583583e-05
-2.08931570131018e-05
-1.22692305215208e-05
-3.31396520216052e-05
-2.73925460583989e-05
-5.10155803872082e-05
-1.83024975964132e-05
-2.2614203702786e-05
-1.84360187283971e-05
-3.63758737338111e-05
-1.11815892712635e-05
-4.27021531390811e-05
-1.63402062264068e-05
-2.73905310202128e-05
-4.81616486854687e-05
-2.50353848700066e-05
-1.72940982344096e-05
-1.060388494183e-06
-2.23467840741489e-05
-2.93694291840266e-05
-2.71318865139555e-05
-1.3478281299633e-05
-1.61139118538902e-05
-3.19973976961206e-05
-1.37398644058353e-05
-1.93338793517564e-05
-2.15384779979571e-05
-2.40416308971696e-05
-5.50445199697992e-06
-3.15277404122309e-05
-3.71305130501644e-05
-2.34196872768828e-05
-3.68627887578858e-05
7.29814025115467e-06
-1.15478201878948e-05
-9.93695683419393e-06
-1.9242984360389e-05
-1.0942946390007e-05
-1.54318863439072e-05
-1.12649506122527e-05
-2.21867024919819e-06
-1.93712971129793e-05
-1.79881913999061e-05
1.71002307847091e-06
-1.86742140786104e-05
-2.26594671857154e-05
-6.05974837772558e-06
-3.93985170292716e-06
-2.79837618291207e-05
-2.89695061069425e-06
-1.22462435351671e-05
-1.96863251471667e-05
-1.02812249623204e-05
-1.99746601483603e-05
-2.49624712521228e-05
-2.19763594545637e-05
-6.87079174911748e-06
-3.2409526851329e-05
-7.47285542473054e-06
-2.750294923866e-05
-2.04546647923925e-05
-3.73440309680172e-05
-9.22169686865096e-06
-1.78834294194937e-05
-2.40974451166778e-05
-2.79105101808069e-05
-6.28606474395676e-06
-3.32598902937832e-05
-3.0085635431294e-05
-2.02761185426667e-05
-1.0156568262063e-05
-1.25610248811543e-05
-2.08062901899236e-05
-1.90635423439979e-05
-1.63427124132308e-05
-3.33759031785031e-06
-2.48434312258772e-05
-3.10469873755835e-05
-1.79015504848674e-05
-2.71626683613634e-05
-1.77676114618432e-06
-2.26375422162729e-05
-1.71491259723794e-05
-2.16264188338864e-05
-2.64686612636867e-05
-1.70156025149991e-05
5.93854098659746e-06
-2.6610841132432e-05
-1.082731464627e-05
-1.23359207502526e-05
-4.32652108865821e-06
-2.54737478449242e-05
3.23419346028023e-06
-2.77352587421006e-05
-3.314025514208e-05
-3.05833665132528e-05
-2.20728748261245e-05
-2.9731746217098e-05
-2.3596989468624e-05
-1.65391074048179e-05
-1.47712049621398e-05
-2.47243513749517e-05
-1.49420984383635e-05
-6.76852795359762e-06
-6.60417906371969e-06
6.59898834367686e-06
-3.87497266830674e-05
-3.74120035297676e-05
-1.19556014582017e-05
-4.19676723049357e-05
-3.81660968562686e-05
-3.24785506422784e-05
-2.20810249434692e-05
-2.77145276786648e-05
-3.23561831411738e-05
-1.4548693108616e-05
-9.39573709845743e-07
-5.79202255790063e-06
7.47092493014107e-07
-3.47827394874358e-06
-2.64996644044971e-05
-8.97899145316329e-06
-1.7845799341321e-05
-1.97975359881369e-05
-1.53816356213514e-05
-2.66912164227457e-05
-6.72381401833092e-06
-1.13221896180667e-05
-2.39692576220068e-05
-2.55499361234849e-05
-1.75357035313068e-05
-1.73343827748005e-05
-1.28372288260564e-05
-3.56154932441733e-05
-1.65569741235782e-05
-2.69098580199162e-05
-2.08748241921109e-05
-2.72511821147285e-05
-1.55739392734919e-05
-1.04887213217456e-05
-3.37540532830037e-05
-2.51224097073877e-05
-1.42562558130228e-05
-1.80185899644944e-05
-4.61055213566766e-08
-1.38489209061477e-05
-2.64849376463703e-06
-3.1880334630635e-05
-1.09937133891611e-05
-2.78073368703822e-05
-2.06821280316728e-05
-1.4224560526632e-05
1.77009311428732e-08
-3.38990417919335e-05
1.01833369789197e-07
-2.06049632841276e-05
-7.51242252723624e-06
-1.93160380996741e-05
-1.49843674759222e-05
-1.49605124733395e-05
-2.55810331787028e-05
-2.73644327717836e-05
-8.1256540048785e-06
-2.26962796871962e-05
-1.32539863213915e-05
-2.76868786124104e-05
1.75339167562269e-06
-3.36855047892546e-05
-1.14191999127111e-06
-1.56588233693928e-05
-2.64580516776294e-05
-2.12402986027129e-05
-5.63443893330733e-06
-2.09821012199615e-05
6.57167565819004e-06
-3.81603000895096e-06
-1.78702926228704e-05
-1.94841137010116e-05
-3.03937353880621e-05
-1.52851901747667e-05
-1.83915672871282e-05
-3.53821490520781e-05
-8.01708945412006e-06
-3.30609878773374e-05
-3.44774183530272e-05
-3.16508110763832e-05
-1.62958569886789e-05
-2.44658967721546e-05
-2.39822964821804e-05
-1.71395564465512e-05
-9.26064169557591e-06
-1.86104595921391e-05
-1.07119382912643e-05
-1.40976394779738e-05
-1.08419147167543e-05
-1.74581402005025e-05
-1.05635165415247e-05
-5.0382544421649e-05
-1.01518470034935e-05
-9.36647509453988e-06
-2.64395955434066e-05
-1.94544949661382e-05
-2.58253786648565e-05
-1.21877965294498e-06
-1.48183580127945e-05
-2.63654565547184e-05
4.65721153708504e-06
-1.76933768606496e-05
-1.64733730084126e-05
-2.61056239531915e-05
-1.48052670502306e-05
-1.46438435334112e-05
-2.81727014898168e-05
-7.49512502230609e-06
-7.71486631278676e-06
-1.66146207639619e-05
-1.76832438882308e-05
-7.25468409967923e-06
-2.5151826242884e-05
-2.8832150015796e-05
-3.07563643091986e-05
-1.82183002636603e-05
-2.34817513309603e-07
-3.40728251567987e-06
-1.95495100266911e-05
-1.07818820969605e-05
-1.11790401573476e-05
-3.94061137711052e-05
-5.05139769990904e-05
-2.8235555359e-05
-8.58699142145189e-08
-6.85746612161316e-06
-3.68854027040729e-05
-3.3415706760153e-05
-2.74593585115142e-05
-3.33156642525609e-05
4.92709004456414e-06
-2.79349586199613e-05
-4.12297324155676e-05
-4.53055123739096e-05
-1.78604205169155e-05
-3.3690308321334e-05
-2.48909444991497e-05
-3.9575996719581e-05
-1.7604981898111e-05
-3.11626089458338e-05
-1.95356649650027e-05
-2.40974704709468e-05
-1.98289216775645e-05
-6.24387732661687e-06
-1.08034363329539e-05
-1.7391605184506e-05
-2.79351215826606e-05
-8.30830885918467e-06
-2.95352958544764e-05
-1.89592126852874e-05
-2.98421328768737e-05
-4.40760220719451e-05
-2.75245865109645e-05
-1.15431724003789e-05
-1.94123476931126e-06
-2.690676182801e-05
-2.4406253426622e-05
-1.99522185395186e-05
-5.15059660944005e-06
-3.5050772141034e-05
-3.80902961834326e-05
-2.48970182946253e-05
-9.93819349886138e-06
-1.01808741061221e-05
-5.26926548789487e-05
-5.07506545422782e-06
-1.57105145383513e-05
-3.01648350136449e-05
-1.98019230914081e-05
-2.13718692119712e-05
-1.17826834764831e-05
-9.41682378061975e-06
-1.31065535270693e-05
-2.78317789371485e-05
-2.85894628358386e-05
-1.07181627863995e-05
-2.65001149704644e-05
-2.22058687921908e-06
-2.70540155774702e-05
-2.56501161926281e-05
-1.38469919512005e-05
-3.38412956091857e-05
-4.72636202757593e-05
-2.22227809623448e-05
-3.39405116139972e-06
-1.72822755329507e-05
-1.52301642602412e-05
-3.19255192644405e-05
-1.25594821480167e-05
-2.29053396424591e-05
-2.73167842520154e-05
-1.59245934081453e-05
4.61358675583841e-06
-1.6311632121441e-05
1.03861391445572e-05
-1.32714775697356e-05
-1.20585912698954e-05
-7.00145027249195e-06
-1.4995580668294e-05
-5.90672130825041e-06
4.34399550254567e-06
-1.57010787909879e-05
-1.23400553722634e-05
-1.86426841830138e-05
-2.08793299942125e-05
-2.42791791163101e-05
-3.23653545028951e-05
-4.74165877833678e-05
-3.55494706493812e-05
-3.83184028617025e-05
-1.86008394793746e-05
-2.13218514834437e-05
-2.40865300973347e-05
-2.89497846182867e-05
-6.4448251051987e-06
-2.57345111875305e-05
-1.06242490018336e-05
-1.91854783450778e-05
-1.70471855349043e-05
-1.49258208653214e-05
-2.14751949638079e-05
3.14342326533194e-06
-1.45208691335507e-05
-3.82533723881485e-05
-2.35163569022706e-05
-1.45080941290901e-05
-2.56226657756099e-05
-8.32345774728189e-06
-2.03417747701272e-05
-3.20555282175773e-05
-2.12432844635748e-05
-2.4255736205376e-05
-2.1171364886111e-05
-7.36630850999295e-06
-1.15216085863299e-05
-2.97911182380352e-05
-2.53202669219441e-05
-1.70969569075497e-05
-3.8597339723728e-05
-4.00624450403454e-05
-1.81453167813156e-05
-9.30475781011437e-06
-1.4350571136552e-05
-2.35249319622416e-05
-3.47231375263416e-05
-9.14207212715653e-06
-1.87025055597669e-05
-9.59317115931969e-06
-4.18094952670522e-05
-1.46618818661091e-05
-1.66422612189234e-05
-2.16036782133627e-05
-2.20357282658449e-05
-9.60643150908217e-06
1.02879974687643e-05
-3.15717700284824e-05
-1.56943207135989e-05
-1.50057806515149e-05
-2.03316542918026e-05
-1.42077216443665e-05
-3.73179972680247e-05
8.06391751080393e-07
-2.68705954388007e-05
-9.28007863618735e-06
-2.68011750115416e-05
-2.99506154024583e-05
-5.56849819133007e-06
-8.56486501736376e-06
-1.75958206245965e-05
-1.41028566103625e-05
-5.56566441194306e-06
-2.794489142025e-05
-1.93333991542674e-05
-2.69089540456703e-05
-1.94192365412918e-05
-2.4537432588015e-05
-3.14791499514615e-05
-2.18519944208938e-05
-2.5144610280865e-05
-2.29064725563732e-05
-2.64954171393202e-05
4.13773402671798e-06
-4.40364304390037e-05
-2.10014562917799e-05
-4.18173848147394e-05
-1.57602674135553e-05
-2.43965489320837e-05
-3.40042795852942e-05
-1.88002180273006e-05
-1.33768252127586e-05
-2.38841186552438e-05
-6.61041722490592e-06
3.83975821845944e-06
-1.45812170013115e-05
-4.25393075662493e-05
-2.70234169135841e-05
-2.64214061719183e-05
-1.16199787557381e-05
-2.57735759160971e-05
-3.89612814483785e-05
-2.58768817723163e-05
-2.23956016410789e-05
-1.42733519465022e-05
-2.73399867482032e-06
-3.84700938841479e-05
-7.60831359514806e-06
-4.70615820918208e-05
-2.70901086962206e-05
-2.71304800800839e-05
-2.62819192448117e-05
-1.63457310140913e-05
-2.17152100459641e-05
-1.86440174251901e-05
-2.67844792045729e-05
-2.7615757296308e-05
-1.54114358002186e-05
-3.18531981921038e-05
-2.10847320301914e-05
-3.18440566211073e-05
-3.57037864813715e-05
-2.69221743225479e-05
-1.33778662102606e-05
-2.96655469111637e-05
-2.25051640700453e-05
-3.64634359180619e-05
-1.28358349172349e-05
1.96248456222486e-06
-9.23698858486838e-06
-2.00131895217019e-05
-2.86151224090295e-05
-3.80295252989048e-05
-3.26124844824373e-05
-2.79967934560908e-05
-1.9177832327415e-05
-2.01175372400813e-05
-2.25778330825499e-05
-1.55574538173356e-05
-3.049996522434e-05
-9.38991572278631e-06
-3.01008151827715e-05
-2.39569278077323e-05
-1.8688741998547e-05
-1.43949277028658e-05
-1.19129167341513e-06
3.22367823088676e-06
-2.0361612011292e-05
-2.27215934873474e-05
-1.94037920521993e-05
-2.809562627191e-05
-6.1052258414736e-06
-1.42629290276569e-05
-2.32042274420845e-05
-1.33744679236328e-05
-1.19017180619888e-05
-2.37096795308212e-05
-4.26313020608206e-06
-1.86584910520057e-05
-2.91678750917695e-05
-2.73149388519123e-05
-1.53470579845628e-05
-2.22726334439952e-05
-3.74735621704972e-05
-1.34135008766562e-05
-1.34965717973925e-05
-3.41866916702709e-05
-3.27785880185283e-06
1.57091447770585e-08
-4.65339704254853e-06
-1.71676656366735e-06
-1.43902733799659e-05
-1.30888112151355e-05
-3.4206995756809e-05
-3.08083372277265e-05
-1.75607911426779e-05
-3.2330718433634e-05
-2.63497586566899e-05
-1.31268751351386e-05
-1.66919671902826e-05
-3.65004722029803e-05
-8.58358117742326e-06
-2.54211877357847e-05
-1.91245822463933e-05
-3.40824503165041e-05
-7.66370112591129e-06
-1.79844834730795e-05
-2.45509327917101e-05
-8.9440884011462e-06
-1.6805806115511e-05
-3.8509650222567e-05
-3.13147722837376e-05
-8.3312052314213e-06
-4.39673641341273e-06
-5.98803562164443e-06
-5.01751842856411e-05
-1.13777576823415e-05
-3.76938977895313e-05
-3.13484955418461e-05
-3.10689226228418e-06
-2.12798656719233e-05
-3.2765217628088e-05
-1.08401141272669e-05
-2.20640551768566e-05
-1.41617034697662e-05
-1.20211700524529e-05
-8.84777799486361e-06
-7.8539923520243e-07
-5.90438667734282e-06
-1.64423593292573e-05
-1.01843568605519e-05
-1.64583501598735e-05
-4.78164172667554e-05
-4.40767189912094e-05
-1.83338864990408e-05
-2.69852787191562e-05
-2.03875174708185e-05
-4.35721977265842e-05
-4.6061644634009e-06
-2.50617481660754e-05
-8.36631183539542e-06
-1.90446047597559e-05
-2.63998322630956e-05
-1.03399482573793e-05
-2.14342538823433e-05
-2.75240832533538e-05
-2.83413300312654e-05
-3.33828047198927e-05
2.3898559407873e-06
-3.09786691505066e-05
-9.61846417073016e-06
2.28166453527736e-06
-1.55276195681614e-05
-1.66733773699294e-05
-2.78587366393772e-05
-1.54091460789945e-05
-2.45199930506597e-05
-2.7393550713216e-05
-2.3644837326092e-05
-1.63676241331504e-05
-3.47782945407595e-05
-2.4569031473448e-05
-1.6029710444364e-05
-1.15911111765581e-05
3.68681296354877e-06
-2.20972784840564e-05
-2.79099794190662e-05
2.1776586783328e-06
-1.52888981812973e-05
-2.3105761379704e-05
-2.20779890481896e-06
1.28596210229029e-05
-3.67721806276906e-06
-1.838086313157e-05
-2.45059314981588e-05
-2.72440011756517e-05
-2.48442030676617e-05
-1.7912969080008e-05
-2.70382013885748e-05
-1.21137410595155e-05
-1.77285108289315e-05
-4.49391041835429e-05
-4.58602007397615e-06
-8.71512049650142e-06
-2.26549094679019e-05
-1.54410209887824e-05
-1.84013420371201e-05
-8.65849216973958e-06
-1.3383348352418e-05
-2.0178013908031e-05
-1.91350778367341e-05
-2.72662234034449e-06
-7.38167576395923e-06
-1.21776286866492e-05
-2.45328037132244e-05
-1.85045554443577e-05
-3.09029118110091e-05
-1.25927472936353e-05
-8.68476643420902e-06
-1.45328777157961e-05
-2.92311670227757e-05
-2.05569573860513e-05
-2.02077655172521e-05
-1.24013987537482e-05
-3.98527831354156e-05
-1.93448948427644e-05
-3.39843081684765e-05
-1.65680014821459e-05
-3.23204155894628e-05
-1.58663103955125e-05
-2.93650998746434e-05
-2.05779870832938e-05
-3.43109275772374e-05
-4.99792086130797e-05
-3.57127935250494e-05
-1.63903527799371e-05
-1.25894992249562e-05
-2.88078679058333e-05
-1.14852044210597e-05
-1.12526463452095e-05
-2.0695892555227e-05
3.88342822814824e-06
-1.0533751385362e-05
-3.45801688152503e-05
1.07711030831783e-06
-1.96718260498142e-05
-5.1868229967151e-05
-2.16338817336385e-05
-5.25111531737658e-06
-1.28068105516482e-05
-2.52955700858147e-05
-1.70473666225502e-05
-2.78322024332075e-05
-3.91662531431171e-05
-3.23194473403508e-05
-2.5846127318819e-05
-1.35783712678558e-05
-1.69987605249348e-05
-2.21710630955453e-05
-3.07143771039093e-05
-2.47534705631871e-05
9.2876157688713e-06
-9.97881104250554e-06
-1.61272559744586e-05
-2.40423840721947e-05
-1.14536512123265e-05
-1.78098026437484e-05
-8.22279358607734e-06
-8.16101958558304e-06
-5.12015342581884e-05
-1.44274127390666e-05
-3.73501884343603e-05
-1.39562010442967e-05
-2.08034845185489e-05
-1.13115864008237e-05
-1.27100177998629e-05
-2.28754348686787e-05
-1.53591344036397e-05
-1.71311935713805e-05
-1.3979016158504e-05
-3.68115099894313e-05
-3.61296948502117e-05
-1.62125012888741e-05
-1.13311427976599e-05
-1.14623884721433e-05
-1.56202006767409e-05
-1.91422149783267e-05
-9.05966011565374e-06
-2.34317397912368e-05
-2.47884194284775e-05
-4.64173439450913e-05
-1.31554311199633e-06
-2.0262137320176e-06
-2.7425511166381e-05
-8.84319726855928e-06
-2.38206672686804e-05
-2.06568095861568e-05
-2.20943624178939e-05
-2.83577869573563e-05
-2.77890324746296e-05
-2.70410998567381e-05
-2.66885988679189e-05
-3.9022511290892e-05
-1.99513936708574e-05
-1.51482293237356e-05
-3.32723698068635e-06
-2.54868245384117e-05
-8.13655515519612e-08
-1.8999653408539e-05
-1.65111329275413e-05
-3.86183392541952e-05
-1.95311635564958e-05
-1.42100834027695e-05
-1.81200531903227e-05
-3.09752486158704e-05
-2.02184222705932e-06
-9.15310598304887e-06
-2.2769556878074e-05
5.8957245258726e-06
-3.643861781555e-05
-3.31940787756173e-05
-2.53651703134251e-05
-1.72480195296618e-05
-1.21587123379493e-05
-1.15698128570515e-05
-1.68612006083954e-05
-3.82248751429609e-05
-6.59496640476117e-06
-3.33645953165533e-05
-2.26126583203581e-05
-1.15135228788827e-05
-2.51707226609041e-05
-2.28817329510653e-05
-4.29507759390631e-06
2.90794202771218e-06
-4.41101173034647e-05
-3.32092683513691e-05
-1.93086247973232e-05
-2.17099591269464e-05
-3.00266591839367e-05
-9.42126486920775e-06
-2.27431431939293e-05
-7.67288371376323e-07
-9.28005609501091e-06
-2.00311204927644e-05
-2.45991454732287e-05
-2.67710388204531e-05
-2.67497360095269e-05
-1.54321287218499e-05
-2.48101415312828e-05
-1.50435060717593e-05
-1.57153950353187e-05
-1.58078014466651e-05
-3.19753038163946e-05
-2.66816439837748e-05
-2.41416088752445e-05
-3.33799078473666e-05
-1.00077292723556e-05
-2.49090561709112e-05
-2.21853373996026e-05
-9.02385342868944e-06
-2.19200114978231e-05
-4.16286746431019e-06
-2.49619835228604e-05
-5.56065799408061e-06
-1.04847472217621e-05
-2.78386397674056e-05
-3.13046646332989e-05
-2.32732999522382e-05
-1.89027332499489e-05
-2.31024420888787e-05
-1.58583790718434e-05
-1.96836898960337e-05
-8.02819463664922e-06
-1.48252470720289e-05
-2.22144833167995e-05
-9.5741617919134e-06
-2.21991726513019e-05
-3.47237236871678e-05
-3.66093900756575e-05
-1.9746586356766e-05
-3.28262988224418e-05
-1.32018953867243e-05
-1.15904611902945e-05
-3.31061331214138e-05
-2.7485765272702e-05
-1.54037301385677e-05
-1.1720024282202e-05
-3.55541867606092e-05
-2.01921719414658e-05
-1.15947515648506e-05
-2.2722850569313e-05
3.15298684122403e-06
-3.10419496343104e-05
-3.48322550945946e-05
-2.10905434210735e-05
-1.1065715581599e-05
-2.2176780520798e-06
-1.57392064736431e-05
-3.92609865435702e-05
4.56125387546123e-06
-2.5361612123556e-05
-1.33914361561569e-05
-6.53491328313304e-06
-2.3832263713367e-05
-1.27931319026677e-05
-2.41163647245279e-05
-1.13112638702929e-05
6.69421453293163e-08
-2.47510716258036e-05
-3.09445523192466e-05
-3.99751580055605e-05
-3.29787104160332e-05
-1.11214417012989e-05
4.82620271125076e-06
-5.28179209032576e-06
1.03468086212402e-05
-1.72468649505512e-05
-8.07826404900992e-06
-2.83502381716912e-05
-2.74201212049444e-06
-2.13670219880417e-05
-6.26886071779341e-05
4.19047222514697e-07
-2.28780678363878e-05
-1.9187548150081e-05
-3.04892509912763e-05
-2.1113352584641e-05
-4.04674707398723e-05
-1.31953981024625e-05
-1.80852027305641e-05
-3.2080816719715e-05
-1.68189790041499e-05
-1.41281745505794e-05
-1.36530623601962e-05
-6.4674411576461e-06
-3.19011331183135e-05
-2.18392100590508e-05
-1.63256871142487e-05
-2.17138656884686e-05
1.66616531332789e-05
-2.92182273621512e-05
-2.50759382944264e-05
-2.47145426003664e-05
-2.88204841972e-05
-3.48420197538503e-05
-3.30336122513987e-05
6.56595755411284e-06
-1.35517287553482e-05
-3.68057666848645e-05
-2.77227692467514e-05
-1.47001835694039e-05
-4.82264627811938e-05
-6.6601024316467e-06
-8.6513639088581e-06
-4.46204629592818e-06
-1.90950979355292e-05
-5.35722433643085e-06
-1.0184982057298e-05
-2.2217107231172e-05
-1.2514512387437e-05
-3.06125711939373e-05
-2.18658681396207e-05
-1.61050505682943e-05
-3.89232139923782e-05
-2.67978175729613e-05
-2.1724166845722e-05
-1.01525582154991e-05
-4.21786430628016e-05
-1.86218011922342e-05
-3.65815101091952e-05
-2.18895548376742e-05
1.52277630479142e-06
-2.51045308834203e-05
-1.94564965977691e-05
-1.86843642573677e-05
-1.18347279549339e-05
-3.52866745216978e-05
-5.3392298777468e-06
-2.00796831357391e-05
-3.75879399209596e-07
3.50100466725347e-08
-1.33467158842602e-05
-1.59202905141014e-05
-4.76572951093245e-05
-1.25093664781963e-05
-2.73881981682615e-05
-3.02372909275341e-05
-2.21946091124668e-05
4.2630055877142e-06
-2.0137883745638e-05
-8.62388100657281e-06
7.00268111785029e-06
-2.85396272886634e-05
-1.07618451224186e-05
-1.65110601139531e-05
-1.32317231493257e-06
-1.06285853922323e-05
-1.07096591380031e-05
-8.88384231170434e-07
-1.81699481078084e-05
-3.37961040088574e-05
-8.51908710137004e-06
-3.37374806954825e-05
-2.3679887361232e-05
-1.05102728280771e-05
-1.90108884320097e-05
-1.50545313385767e-05
-5.37250578901289e-06
-2.54784688667732e-05
-2.3001452319607e-05
-4.8666737791557e-06
-1.38804929515887e-05
-1.44816377846206e-05
-1.96030053083823e-05
-1.52740759921659e-05
-2.98552321475571e-05
-1.92898183799759e-05
-7.36392583215539e-06
-1.263510246503e-05
-8.6786398288273e-06
-3.08906543409694e-05
-8.03597004125833e-06
-4.74363365546502e-05
-1.75617104834472e-05
-8.35190521793037e-06
-1.60105595797083e-05
-2.36517273088127e-05
-3.35161129299115e-05
-2.20501394379218e-05
-4.42080858913049e-05
-1.36744481599751e-05
-2.54527908353447e-05
-1.76484565308047e-05
-3.19514600692818e-05
-3.24229865588991e-05
-1.27397571717383e-05
-1.27568720406579e-05
-1.2636402341514e-05
-2.70525884282191e-05
-2.19055878916862e-05
-2.43315293725847e-05
-1.88999231678564e-05
-5.8746909400398e-06
-1.09355052885378e-05
-2.0680555762549e-05
-4.82577508640258e-05
-2.25179548061291e-05
-1.99927996174311e-05
-9.59083630996187e-06
-3.09214497103593e-05
1.47681972796763e-06
-1.99097437437488e-05
-1.48423299574839e-05
-1.42432940291521e-05
-2.82972332924546e-05
-2.65941031341067e-05
-1.64243030988861e-05
-1.86272286016998e-05
-2.94985547332813e-05
-2.60375137764143e-05
-2.43631607257532e-05
-1.4846583055264e-05
8.35626479978133e-06
-1.87046169713504e-05
-1.0029873509092e-05
-1.78674596470155e-05
-1.6140786710274e-05
3.91131068120313e-07
3.75460993819042e-06
-9.65192483127192e-06
-1.62392793028795e-05
2.40337104177442e-06
-2.48241136645483e-05
-3.45248781695279e-05
-1.0221345251145e-05
-2.11822667147313e-05
-2.6945816999137e-05
-2.01428298882528e-05
-1.96903263755981e-05
-1.91734955856582e-05
-1.02508994767112e-05
-2.92965416290327e-05
-1.5875680156544e-05
-2.84401212871996e-05
-1.69983275735216e-05
-1.48689087475454e-05
4.31866335499191e-06
-2.23073198700503e-05
-1.93871400772544e-05
-9.32201038981135e-06
-2.80142133680208e-05
-1.6586018846494e-05
-2.48560032619482e-05
-5.1074293847676e-05
-2.42468812185672e-05
-2.63541305360284e-05
-2.65024130858036e-05
6.43181029925776e-06
-2.28868874355514e-05
-2.05595995031137e-05
-2.7090934895259e-05
-8.4977849853985e-06
-1.10765603340865e-05
-1.13352959221887e-05
5.21152295878003e-07
-2.51618245104623e-05
-2.7514943762849e-05
-7.19125699894033e-06
-1.84428907090473e-05
-8.34284563166417e-06
-2.33846419032578e-05
-7.7907017721044e-06
-1.74670521621601e-05
-3.84933391783219e-05
-2.91758523775213e-05
-1.56533278335952e-05
-3.22197978913226e-05
-4.86983727507779e-05
-1.7036663582953e-05
-2.64786364448148e-05
-2.85779477322434e-05
-2.94945402354542e-05
-2.85179220117711e-05
-2.19102256033318e-05
-4.00114189954353e-05
8.4438641577466e-07
-1.63650184224578e-05
-2.3960994137504e-05
-2.69283504468374e-05
-1.46399273327763e-05
-2.07970996036861e-05
-2.32890805202446e-05
-8.40734146081189e-06
-1.61962667545966e-05
-1.27002236291372e-06
2.3929885566313e-05
-3.80225262899091e-05
7.68873967123989e-06
-3.23944211947431e-05
-3.94137815944028e-05
-1.01695520715982e-05
-2.12243642233458e-05
-1.67786552910417e-05
-2.21356238276672e-05
-1.55929662738702e-05
1.67902024425538e-07
-1.27949361353843e-06
-5.12189656525429e-05
-4.31449133382624e-05
-1.97646909843292e-05
-3.86870195897943e-06
-2.83038095972549e-05
-1.60510832207355e-05
-3.85788031085301e-05
-1.1450403154451e-05
-4.76059465524345e-06
-8.99329808320902e-06
6.48494267007054e-07
-7.07054261103156e-06
-3.81004656225349e-05
-4.84619186565588e-05
-3.39480351517689e-05
-8.57472529026834e-06
-1.31722026697117e-05
-1.86699563227173e-05
-1.37307613359141e-05
5.87229327517383e-06
-2.45879276933904e-05
-3.55293865779608e-05
-2.96586370543649e-05
-1.52027327803692e-05
-2.30046074513934e-05
-2.13759618700517e-05
-2.45366945232596e-05
-2.89117041755111e-05
-4.00654971500606e-05
-1.58370159671792e-05
8.15171186825346e-06
-2.20770004297039e-06
2.4911046867109e-07
-1.76809919738917e-05
-2.8160164050149e-05
-1.72142459203144e-05
-2.00431993522877e-05
-3.1427202242571e-05
-2.44977512796011e-05
-6.56454677082571e-05
-4.20431955318132e-05
-2.91946355014308e-05
-4.16436688060996e-05
-1.47858494564056e-05
-2.97403009082841e-05
-1.6001080978474e-05
-1.05903163466831e-05
-2.00337997258792e-05
-3.34097383433354e-05
-6.24143526579166e-06
-1.99169583799301e-05
-4.44625952568432e-05
-2.43941092798632e-05
-3.38103523307932e-05
-1.4822796356213e-05
-1.88864766031327e-05
-3.64160231114351e-05
-3.35847300311143e-05
-7.18095042453724e-06
-1.76733586407188e-06
-3.64582677383787e-05
-2.15700912304131e-05
-3.19660685427141e-05
-2.54079166519008e-05
-2.1685275797956e-05
-1.26154441202991e-05
-1.01776025285997e-05
-1.10508476266806e-05
-1.59216607522965e-05
-3.28583748649114e-05
-2.93449712908138e-05
-1.69855081182927e-05
-1.40355597692878e-05
-2.00975937559013e-05
-3.22670067952063e-05
-4.55154085380537e-05
-3.41806016750478e-05
4.90079345489012e-06
-5.25407158393385e-06
-3.19581009234754e-05
-3.17193653259448e-05
-6.04637461001729e-06
-3.5578831320928e-05
-2.56367548247851e-05
-2.2014176535886e-05
-3.37855740044176e-05
-2.4182991000097e-05
-3.13591658996718e-05
-3.33283786520389e-05
-1.65129137827593e-05
-4.76697197193903e-05
-8.6629561461794e-06
-3.91046898080078e-05
-2.9823015806101e-05
-1.09342868619095e-05
-2.21372546671861e-05
-1.24528142369886e-05
-2.81099704842599e-05
-3.28428855244992e-05
-1.00483502700695e-05
-2.61104186195929e-05
-4.65100724655762e-05
-1.31939175640837e-05
-2.7736174382928e-05
-2.77870850886347e-05
-7.23417763176691e-06
-3.59720955451411e-05
-3.5650371764724e-05
-1.2367077888511e-05
-2.97731262378183e-08
-3.64170441544692e-06
-8.34179894780408e-06
-1.8133447267588e-05
-1.40068858563614e-05
-1.91413869509377e-05
-3.24008871902737e-05
-3.10158453284705e-05
-1.68410348955009e-05
-8.34135163125507e-06
-7.44381689529496e-06
-1.18728660333046e-05
-1.32922434828736e-05
-2.93007413983353e-05
-1.46034020993132e-05
-1.6830535235252e-05
-1.50717829943722e-05
-3.71782091597658e-05
-2.55008121191811e-05
-1.45120184311277e-05
-2.40390317061639e-05
-2.91114170281301e-05
-1.94920651144663e-05
-2.54913719055338e-05
-2.35529880647847e-05
-3.26518932278208e-05
-1.23799315433445e-05
-2.99127044287383e-05
-3.25939544426152e-05
-1.59907220580099e-05
-2.60265953838952e-05
-2.71322417378877e-05
-2.22883706052526e-05
-6.23730729145214e-06
-1.937100108039e-05
-2.78141051689165e-05
-1.889948618196e-05
-1.94774711224783e-05
-3.31832400471653e-05
-1.48631144137443e-06
-1.70185092607155e-05
-3.22514584872935e-05
-1.83844724694589e-05
-1.71274399341738e-07
-1.91697153152732e-05
-2.42311327915442e-05
-3.58577001251302e-05
-1.37358790745956e-05
-2.24728276066369e-05
-1.77214646824001e-05
-1.8891812034345e-05
-1.87842515480611e-05
-2.14440446110107e-05
-2.7116205060916e-05
-1.5732756381409e-05
-2.41488847257656e-05
-3.44112279749008e-05
-4.27178018179879e-05
-2.8585171139283e-05
-1.89295142891784e-05
-2.09462320430833e-05
-2.9814319817717e-05
-5.43763544364552e-06
5.02128052935233e-06
-4.32722265617716e-06
-1.82044896461944e-05
-4.88374536798718e-05
-1.35236472964351e-05
-2.36986130295353e-05
-3.17345125438575e-05
-1.49773662489987e-05
-1.17761346137483e-05
-2.6366232145643e-06
-2.56384150139245e-05
-3.0978161171695e-05
-2.19336218359346e-05
-1.57936282011994e-05
-2.58328016473485e-05
-1.86306813779178e-05
-2.58703852851018e-05
-1.41308565163619e-05
-2.62458261170503e-05
-1.47555213420273e-05
-2.13443369068121e-06
-2.28306002759922e-05
-4.36887251827036e-05
-2.81866913655135e-05
-3.40666922456926e-05
-3.53662527769681e-05
-2.29842911712231e-05
-2.73436683848534e-05
-6.69479749534759e-06
-2.16153607623576e-05
-1.31214349427579e-05
-8.88881215367016e-06
-1.31231708059917e-06
-3.7229450906627e-05
-4.44523026176878e-05
-3.80099938762897e-05
-1.90870449957405e-05
-9.16954612397946e-06
-3.99180413159261e-05
-4.03094909569877e-05
-2.41373611713186e-05
-3.5284320921704e-05
-3.87383699525919e-05
-2.01556178085985e-05
3.50015893637148e-06
-9.71807608804263e-06
7.11311070460283e-06
-2.55380181905735e-05
-2.5703893675904e-05
-2.95069826941922e-05
-1.09107381251673e-05
-2.31920136805798e-05
-2.51141200820944e-05
-9.53630144779462e-06
-2.05558335224852e-05
-2.51872630269095e-05
-9.80266990846459e-06
-3.7336932806982e-05
-2.61541833900251e-05
-4.80626867326537e-06
-1.96685313768754e-05
-2.50310278474212e-05
-2.11022450303122e-05
-3.03534740306081e-05
-1.17409713832468e-05
-8.66754124266154e-06
-2.80742548084535e-05
-2.88890047083146e-05
-2.494213945496e-05
-1.51712929014489e-05
-1.40839867165686e-05
-3.15607443621588e-05
2.32476377895566e-08
-2.48664954078709e-05
-3.96300516762031e-05
-9.72026036916029e-06
-3.44652058973265e-05
-3.29403994583484e-05
-1.92908701011121e-05
-1.65457104953816e-05
-2.93764202981966e-05
-1.57373548509573e-05
-2.67537163151322e-05
-1.10092226139076e-05
-3.25687286323347e-05
-2.5892285178693e-05
-3.12249863946199e-06
-1.74042225139327e-05
3.15261271864982e-06
-6.23144031826422e-06
-2.18018278567961e-05
-1.11614439778818e-05
-1.72540080619773e-05
-1.95297212254604e-06
-2.6019253712696e-05
-1.13586116388911e-05
-3.62272355053649e-06
-3.01453894928309e-05
-2.08995530766327e-05
-1.13233178649217e-05
-8.52650426829687e-06
-9.58561410999658e-06
-2.13378823330099e-05
-4.73489291581468e-05
-1.80513535233539e-05
-1.81905339075988e-05
-2.21530224809224e-05
-1.23988595843929e-05
-1.41813825674555e-05
-3.99539539239298e-05
-1.95761654603464e-05
-2.3358308669647e-05
-8.43584591693308e-06
-3.47586108716737e-05
-1.49226136271076e-05
-2.81320110418638e-05
-2.22834190092306e-05
-3.39717566263549e-05
-1.79317677115809e-05
-3.61270384682341e-05
-1.10379875767907e-05
-3.34941009350944e-05
-8.96948911860992e-06
-5.54702311397109e-06
-2.03371642709898e-05
-7.20259960214512e-06
-3.61330619818898e-05
3.90867032043388e-06
-1.15054329477147e-05
-2.91327984421203e-05
-2.04966855377675e-05
-8.87232397294846e-06
-6.03444773326132e-05
-9.02359484813525e-06
-6.1506558049644e-07
-2.43556232662124e-05
-2.66207314107466e-05
-2.51677739849566e-05
-2.47830453548597e-05
-3.71425605468283e-05
-5.25481107133842e-07
-2.92083249359657e-05
-2.49980739522705e-05
-5.37070553900314e-06
-3.60383966012327e-05
-2.6628473911846e-05
-2.95325596392935e-05
-2.61932972084864e-05
2.66754729571333e-06
-2.91189790021664e-05
-1.06718129855856e-05
-5.07487415793909e-06
-2.75058124438162e-05
-2.77794230067805e-05
-9.85338210560772e-06
-1.52789905517801e-05
-3.6276936877888e-05
-3.89334270756442e-05
-5.79974457370973e-05
-3.19849709734368e-06
-1.31171993811989e-05
-3.80074996302341e-05
-3.56128021337832e-05
-1.75130862073857e-06
-1.654213973118e-06
-3.04509805251646e-05
-1.0007714853294e-05
-2.98705635304897e-05
-2.19105531254352e-05
-2.08244966847772e-05
-8.06496224578828e-06
-2.77267493698798e-05
-2.73158540905688e-05
-4.71586435256386e-05
-3.86236864410281e-05
-1.7872076262904e-05
-5.65191312897408e-06
-2.82790242903965e-05
-1.17047856629654e-05
-1.96429175441715e-05
-1.45989119338573e-05
-3.55587554818273e-05
-3.23545837863162e-05
-2.59273710587386e-06
-2.42799772714973e-05
-1.30449902817642e-05
-2.91136768179339e-05
-3.87843126814176e-05
-1.63861670644907e-05
-2.3829602196632e-05
-1.3475883356513e-05
-2.73790885636477e-05
-3.49036867923398e-05
-3.23250924666159e-05
-2.52422437499892e-05
-1.59104124713263e-05
-1.1232726308851e-05
-4.77904445509257e-05
-4.05490864078702e-06
-1.04512537435377e-05
-2.21451931771382e-05
1.1272021524849e-05
-1.02234614086013e-05
-3.57152533831647e-05
-1.18418398400464e-05
-1.93573377187759e-05
-3.06563231577077e-05
-4.20199191569075e-05
-3.54078842128368e-05
-4.15702887945961e-06
-1.32519509178521e-05
-3.81424976478593e-05
-2.8588429146055e-06
-2.95479018976669e-06
-1.49553200044121e-05
-7.59121573141799e-06
-2.90366482757407e-05
-7.70068106499393e-06
-2.35715237441325e-05
-3.42017034818632e-06
-5.29338422383108e-06
-2.12958699183403e-05
-2.84735856646824e-05
-1.8767583079004e-05
2.77216807627631e-05
-1.68863707707613e-05
-2.41263493580125e-05
6.40615493596374e-07
-1.73260640393017e-05
-1.04120285408727e-05
-1.69945888575883e-05
-1.87061087367469e-05
-1.32267462350938e-05
-3.72351202930417e-05
2.08880131101196e-06
-1.23377367076851e-05
-4.68261265570294e-06
-8.91984910118352e-06
-2.99789580048603e-05
-3.19589746392692e-05
-2.30174935395368e-05
-2.75291061887387e-05
-2.14675198133766e-05
-5.5200501198338e-05
-9.18248586859702e-06
-1.48320617085903e-05
-3.06628126812046e-05
-1.46359950215111e-05
-1.3060850763406e-05
-8.83898700058805e-06
-3.91249147948276e-06
-2.74104305068717e-05
1.37238758248002e-05
3.76398406043265e-06
-2.8090119350812e-05
-3.08194381540841e-05
-4.35557568742535e-05
-3.23901180396858e-05
-2.80884914302086e-05
-1.97762485859145e-05
-2.00139554512376e-05
-4.54122774004066e-06
-2.89659236821722e-05
-3.75105296235888e-05
-7.12533372742461e-06
-1.7582117681445e-05
-2.87788062215663e-05
-3.64854288767598e-05
-3.26098997886095e-05
-4.34410211462969e-05
-2.10893820083165e-05
-4.20032311985795e-05
-3.7714813619259e-05
-1.14561417917251e-05
-1.46277448890608e-05
-3.8993775583374e-05
-4.39227319514975e-05
-2.06721077091483e-05
-2.15006716642401e-05
-2.72276670253776e-05
-2.46372430590531e-05
-4.4527501724538e-05
-3.76627414724421e-05
-1.40171542597813e-05
8.05178360177278e-06
-2.36609436388098e-05
-2.97404160169115e-05
-1.51513874862478e-05
-2.56596967473202e-05
-1.90706874686514e-05
-2.41626814425859e-06
-2.06106016026301e-05
-2.80730864048859e-05
-1.08089332678379e-05
-2.77977234732918e-08
-1.98059137675535e-05
-1.29595274706824e-05
-9.60897242416133e-06
-3.94638339130917e-05
-3.62843825657678e-05
-2.99456253396482e-05
-1.08552559259674e-05
-3.13939974377503e-05
-4.57258780403013e-06
9.29700701632955e-06
-1.43110878159086e-05
-7.53980976564705e-06
-2.70772004758399e-05
-1.21403441566887e-05
-1.74846753969738e-05
-3.61366466554392e-05
-1.59138193594546e-05
-2.73940969517514e-06
-3.48241690275972e-06
-4.00450721367128e-05
-2.81186809427219e-05
-1.37939724025135e-05
5.4725431232081e-07
-2.92052100574274e-05
-2.07135926348476e-05
-2.3116076826504e-05
-3.24452019285696e-05
-1.27013814657664e-05
-4.65206186729481e-05
-1.08279537040519e-05
-2.47805733268283e-05
-4.09448018255598e-05
-2.56793245547625e-05
-2.38963790727706e-05
-1.8330805780363e-05
-3.25058791528412e-05
-4.03599805463048e-05
-2.61612850573711e-05
-2.46446252705339e-05
-4.88357338132011e-06
-3.03386579332106e-05
-3.82624230801345e-05
-2.02556495560985e-05
-1.79752090717018e-05
-2.63589734045758e-05
-1.57478727598511e-05
-2.80337394375594e-05
-1.25219788228786e-05
-1.40606086266925e-05
-1.57182779802938e-05
-3.64903419386839e-05
-1.51573292819867e-05
-2.53242120266408e-05
-2.10690289979872e-05
-3.31978535630872e-05
-2.69744453859146e-05
-1.81437605470817e-05
-5.65331126174634e-06
-2.09755992489619e-05
-1.55368843462415e-05
1.51742324865025e-06
-7.62462007007874e-07
-2.01627897336978e-05
-4.26536914105424e-06
-1.57806031842761e-05
-2.79930415907851e-05
-3.74233195902095e-05
-5.86253998053499e-06
-8.38077583350828e-06
-7.61089443413971e-06
5.57414910166991e-06
-2.63993508270224e-05
-3.96164148184757e-05
-1.56292296634578e-05
-1.72285956078838e-05
1.14790130919565e-06
-1.64363689734539e-05
-2.49558107395509e-05
-3.03843810098841e-05
-1.6412102348822e-05
-1.02746650503841e-05
-2.63771292993814e-05
-1.73751937225718e-05
-5.06952201338872e-06
-2.09111529487342e-05
-3.00386691627931e-06
-1.60955845080963e-05
-1.90312428423128e-05
-2.44624528230012e-05
-3.1155233756884e-05
-3.02974127731307e-05
-1.51298631376405e-05
-5.93050957352644e-06
-1.92748447040746e-05
-1.68205379164409e-05
-1.42672128892887e-05
-2.68307698744851e-05
-1.59109410643375e-05
-1.43850739210183e-05
-1.64981121937639e-05
-1.78940834613508e-05
-1.42290733066357e-05
-2.93111686589374e-05
-1.16046204407071e-05
-2.52272183631527e-05
-2.23220077995148e-05
-2.13300894790895e-05
-2.7112239308913e-06
-2.94420259010453e-05
-1.53577156288986e-05
-1.94714972598886e-05
-2.66434642811047e-05
-2.5229467038776e-05
-5.12657987204328e-05
-8.90923286880032e-06
-3.43593327572683e-05
-1.18783760847443e-05
-2.33759612557811e-06
-2.88297288973629e-05
-5.77278731860314e-06
2.29584661833192e-06
-1.73052989732445e-05
-3.40480384218845e-05
-2.43047180205516e-05
-3.40057174996408e-05
-2.1536605931048e-05
-8.57142229057938e-06
-2.66948351939794e-05
-3.60417424476825e-05
-1.08398330518617e-05
-1.90963163569965e-06
-1.37339008750711e-05
-2.01773528646839e-05
-2.05370335466493e-05
-1.31164215363637e-05
-3.45548338602848e-05
-2.88785687632838e-05
-1.85732561137687e-05
-1.81004034435516e-05
-2.74027277067663e-05
-2.23755630278071e-05
-7.50674937305783e-06
-3.84256484311932e-05
-2.59818691104439e-05
-4.31907717196678e-05
-3.22626815959898e-05
-1.22389118305849e-05
-1.80191260654522e-05
-8.32034541481338e-06
-2.98586867124904e-05
-8.73257201947678e-06
-8.20771971638516e-06
-1.73032122724102e-05
-7.33254616257588e-06
-3.98205096007875e-05
-3.3441984011708e-05
-1.67553562905294e-05
-3.12491348593673e-05
-8.18248284824283e-06
-1.88266006599466e-05
-1.60414621099804e-05
-1.55882940476511e-05
-2.20360157259486e-05
2.75476350950961e-06
-2.83381149548023e-05
-7.91179968108122e-06
-2.73007958699398e-05
-2.19928212999334e-05
-7.74444497604298e-06
-5.95821450504299e-06
-2.36356024575109e-05
-1.97472871641397e-05
-2.80448552638663e-05
-2.35022195845875e-05
-2.15458139194718e-05
-1.27103698262811e-05
-1.18143729601554e-05
-3.86703484685879e-05
-2.10445100640921e-05
-4.15663788406336e-05
-1.75579049405334e-05
-2.42505156742754e-05
-1.79983582767506e-05
-2.07492132633801e-05
-1.21969338687029e-05
-1.19785821022167e-05
-3.93509745567513e-05
-1.40413385587248e-05
-1.63462833949304e-05
-1.70241555649332e-06
-1.59176349545497e-05
1.99898962188277e-06
-1.12662333462422e-05
-1.31465315383756e-05
-1.1078211335863e-05
-4.1268529728285e-05
-2.23468869518144e-05
-1.83560807114515e-05
-2.94940808690665e-05
-2.46358603619365e-05
-2.05946010999705e-05
-1.89918970828438e-05
8.79911960617174e-07
-2.75200784825127e-05
-3.19451730696092e-05
-2.11374042105798e-05
-1.98034186552316e-05
-3.31387052691283e-05
-4.10012653452208e-05
-1.93970642627699e-05
-3.96432575524182e-05
-4.25474699451479e-05
-5.29886103728281e-05
-1.60465351335415e-05
-2.64980952936283e-05
-3.57320800153762e-05
4.10010367240017e-06
-1.92163689789328e-05
-2.3634836071964e-05
-2.35755725219638e-05
-2.71205409960049e-05
-4.23541689298635e-05
-2.22789597870696e-05
-1.85818441156483e-06
-4.03575184251483e-05
-3.86908498821512e-05
-7.63390182666235e-06
-2.30146210858933e-05
1.89010311566015e-06
-4.18477681737925e-06
-1.26665568703356e-05
-2.92554052190309e-05
-8.51518085446666e-06
-2.33557762875267e-05
-3.26256027524123e-05
-1.88806196419098e-05
-2.63948784084039e-06
-1.52962027229643e-05
-8.52540249110015e-06
6.50944328464346e-06
-3.22857079106613e-05
-7.00827812920639e-06
-2.52821574593032e-05
-2.18741664545152e-05
-1.97027747777325e-05
-2.13453903756902e-05
-1.34772427116456e-05
-3.10673924424453e-05
-3.59391802759424e-05
-4.64353984384815e-05
-2.14879771526607e-05
-2.34817312411358e-05
-9.06163938756157e-06
-1.14057270086354e-05
-1.7107791217407e-05
-1.65664298713297e-05
-2.12826636023528e-05
-3.03089707429329e-05
4.0466210854949e-07
-8.78096398283735e-06
2.8409505330784e-06
-2.67185977601474e-05
-2.44820631147288e-05
-2.3916749573201e-05
-1.63726157126655e-05
-1.77313034835389e-05
-9.9285931672358e-06
1.56042021595975e-06
-3.35451013754413e-05
-1.96851937567992e-05
-6.71729211288974e-06
-2.48820532811535e-05
-3.76551569978775e-05
-2.87204030010478e-05
-3.52136281017371e-05
-2.04776741108818e-05
-5.04958857306189e-05
-2.70003545012875e-05
-3.32821893555956e-05
-2.7253885985839e-05
-4.21946725283043e-05
-1.19070189007032e-05
-7.63201069298203e-06
2.98387832397909e-06
-3.64311285119684e-05
-1.63763708052619e-05
-3.0699523998739e-05
-1.98313736178607e-05
-1.44236116534196e-05
-2.16397255093699e-05
-4.76345568511137e-05
-1.29678439383822e-05
-2.66897032676736e-05
-2.62760742834311e-05
1.06681463149854e-05
-2.41453078570987e-05
-5.54429133037597e-06
-1.36435580029214e-05
-3.36025132872757e-05
-2.89767224630298e-05
-4.4237418298188e-05
-1.40995467381101e-05
-1.57320602678551e-05
-9.35384824083087e-06
-3.07076819750127e-05
-1.12355131023225e-05
-1.94939137847256e-05
-4.04838169982228e-05
-2.35944438004129e-05
-8.43693493143002e-06
-2.20988918237705e-05
-8.00248372286241e-06
-2.05722036071239e-05
-1.98812603731809e-05
2.81814756004301e-09
-2.81259614957047e-06
-2.51967947204983e-05
-1.14842424112918e-05
-2.09473043092088e-05
-3.83026266106268e-05
-2.36817260904922e-05
-2.01821478789663e-05
-4.29673292752094e-05
1.11140512586976e-05
-2.12710510245662e-05
-4.88577580236996e-06
-3.05770481043501e-05
-4.72727110632562e-05
1.55045761391269e-05
-2.43197215789123e-05
-2.11836862881537e-05
-1.25621977547936e-05
-2.3935257452565e-05
-1.79956093097003e-05
-1.70966614807296e-05
-3.840813340836e-05
-5.15252953685851e-05
-2.11481200892169e-05
-1.95033698277247e-05
-2.5272026036056e-05
-1.97944819461192e-05
-5.9213126809179e-06
-1.89168968704294e-05
-6.48588914175363e-06
-1.41773530274276e-05
-1.97378398644436e-05
-7.60269350947193e-06
-3.27645026219688e-05
-8.27647211132149e-06
-2.92614052290047e-05
-3.29330651558276e-05
-1.82541317363273e-05
-2.79168161053998e-05
-3.87851246985351e-05
-4.21423817270852e-05
-1.64286446321075e-05
-2.75362001869377e-05
-2.11846641788761e-05
-9.26209194573761e-06
-2.95562691205064e-05
-3.77139819621785e-05
-3.14731098251659e-05
-2.59306414342008e-05
-8.93936961859265e-06
2.26582362202569e-06
-3.72540125624266e-05
-4.23141430693265e-06
-1.82909585483722e-05
-5.29693445933566e-06
-3.05750184307643e-05
-6.95128593076184e-06
-2.35712393315281e-05
4.03357143821137e-06
-8.56778082027027e-06
-1.77296951155518e-05
-2.83219710150417e-05
-3.44640109720185e-05
-2.20050758743371e-05
-2.56709770250515e-05
-2.47322721355177e-05
-2.84942402575076e-05
-3.06703050794058e-05
-1.0677461844991e-05
-1.3342703995209e-05
-1.731769406483e-05
-2.43694122169479e-05
-4.35309894086381e-05
-2.99345272932142e-05
-1.80733529203049e-05
-2.63336526151657e-05
4.06439494771165e-06
-3.53315570407754e-05
-1.91644940721972e-05
6.87447997121778e-06
-1.99398590200862e-05
6.77918968433362e-06
-1.34433457721345e-05
-1.95370787838736e-06
-1.47376798432768e-05
-1.05177162383199e-05
-1.86073426347803e-05
-1.30348916000298e-05
-2.87543216277979e-05
-4.22355492603196e-05
-1.4343242320242e-05
-1.93886936511958e-05
-8.14859316875279e-06
-3.57308006638013e-06
-1.14631165779214e-05
9.78151591361563e-06
-7.94215246633687e-06
-1.02556291893125e-05
-2.69047700496079e-05
-1.95893173713707e-05
-1.98369580689461e-05
-6.09688186592706e-06
-2.34048824765004e-05
-1.22985548344507e-05
-1.51987105809449e-05
-3.06762515552526e-05
-1.16314664849033e-05
-2.12952676765018e-05
3.29775234012082e-06
-1.00800303004427e-05
-2.93863925499213e-05
-2.5150242817413e-05
-6.8865168690947e-06
-2.46432272638144e-05
-4.48205515627368e-05
-2.43279458420514e-05
-2.76069877850023e-05
-2.81265228679318e-05
-4.13697413784259e-05
-1.53195546172809e-05
-3.4351125701677e-05
-1.70874650774951e-05
-2.7364995572201e-05
-2.99907813307125e-05
-2.72940038728328e-05
-1.76157785368955e-05
-1.38018833973648e-05
-4.66434206667298e-06
-2.05219803488086e-05
-1.74952768402419e-05
-2.85495961900407e-05
-2.47950855329359e-05
-2.36972044554577e-05
-2.55500580991171e-05
-6.33611895931419e-06
-3.22074638669857e-05
-3.01785316271379e-05
-2.00497087453262e-05
-8.41080365450023e-06
-1.55432669466556e-05
-1.56363900421873e-05
-2.18616317599994e-05
-3.60462862061924e-05
-2.63270203768841e-05
-1.98418334963742e-05
-2.7228776533144e-05
-2.71062542213334e-05
-3.40717945886161e-05
-1.16043119885482e-05
-2.08680642135249e-05
-9.47597509721477e-06
-3.39041922298835e-05
-1.91182489655705e-05
-1.10616309263402e-05
-1.11893611772963e-05
-4.65137478207913e-05
-2.75053028551671e-05
-8.33804671655691e-06
-4.2404772037654e-06
-7.12882194200162e-06
-1.85716831553483e-05
-1.9907631960365e-05
-4.2209661029899e-05
-2.11491217458921e-05
-4.62282111976093e-05
-2.31576201403777e-05
-1.94231271980543e-05
-2.38547999845195e-05
-2.12153668952491e-05
-3.54777122325106e-05
-1.00553488780304e-05
-1.86537526955352e-06
-3.06500756796648e-05
-1.23347552314909e-05
-2.39576188425772e-06
8.97731874757289e-06
-1.56393601889439e-05
-6.42246548779589e-06
-9.20050782892973e-06
-5.2873032770158e-07
3.09597929252968e-06
-5.56417882270974e-06
-1.00197920275917e-05
-1.2320522799071e-05
-1.83476098288577e-05
-3.00498877454126e-05
-2.51541725221132e-05
4.08039843972184e-06
-9.36185077698417e-06
-5.02945526825556e-05
-4.66264393358988e-06
-2.55726578919669e-05
-2.34249667049497e-05
-2.68829105698328e-05
-2.99828826985074e-05
-1.04152055760868e-05
-3.53630687271982e-05
-1.09446206375208e-05
-5.00051227342606e-06
-1.63437637529715e-05
-2.17487136435152e-06
-1.22290892581267e-05
-8.65063679597114e-06
-2.8666105434188e-05
4.133240680555e-06
-7.86892624543512e-06
-2.98083070612532e-05
-3.96803640178412e-05
-3.00917937111854e-05
-8.0706102237128e-06
9.79490763827397e-06
-1.74004697746825e-05
-3.08385324900789e-05
-3.68848137723087e-05
-2.17381289994511e-05
-2.09689077663653e-05
-4.6263978643786e-05
-2.44818202961819e-05
-1.75286503159886e-05
-3.42760667023667e-05
-2.8133080156797e-05
-3.44915386752654e-05
-3.39140764744248e-05
-3.07558583725187e-05
-3.12744988583495e-05
-3.44082935356125e-05
-3.24520411875533e-05
-1.42471865638007e-05
-2.52508258241084e-05
-2.06393955923653e-05
-2.91398886226555e-05
-1.48335010586492e-05
-2.17737919411575e-05
-1.61348397974747e-05
-1.79553486440098e-06
-2.02856507814258e-05
-4.22154879031445e-05
-7.43604377637232e-06
-1.02993702082684e-05
-1.46422600531588e-05
-1.74388001705133e-05
-3.99502034575533e-05
-1.56999658921892e-05
-4.12591734402329e-05
-2.77946590183884e-05
-3.52307247306972e-05
-2.85970634149348e-05
-2.70536470713131e-05
-4.34961586185742e-05
-2.13202399650969e-05
4.10839840883881e-06
-2.62053649531782e-05
-1.98641168002286e-05
-2.31998900406355e-05
3.97974616285162e-06
-1.34585759992472e-05
-1.10626387623247e-05
1.09427102534588e-05
-2.36465862637954e-05
-3.41524382045246e-05
-1.23134591140476e-05
-2.60836046544898e-05
-3.94316562869272e-05
-1.67711986699141e-05
-1.52738429502174e-05
-3.43558725055675e-05
-6.40327233654386e-06
-3.63587004787913e-05
-2.19558584385064e-05
-3.37993749407157e-05
-2.49996748378556e-05
-2.08089049262636e-05
-1.69855398473884e-05
-1.79147592600662e-06
-3.35786159941729e-05
-6.381110249269e-06
-2.03438287622959e-05
-3.36046648052891e-05
-1.30021099749404e-05
-2.10678460549536e-05
-3.15263092324987e-05
-3.16268609675571e-05
-7.16428809299015e-06
-5.02918061164681e-06
1.23639605904512e-06
-2.15593050085e-05
-3.24578467814193e-05
-4.69581641845788e-05
-1.83585400266787e-05
-1.38302494401991e-05
-2.24418927537511e-05
-2.70969859385814e-05
-2.44404178092048e-05
-1.46197679613344e-05
-1.97806991946139e-05
-4.86618603346027e-05
-3.99067837040612e-05
-1.94803969229019e-05
-1.0074817294955e-05
-4.23637942512837e-05
-3.48632424500552e-05
-3.08056378070453e-05
-2.82720962501976e-05
-2.96276172660776e-05
-2.63542255963913e-05
-2.6985188668795e-05
-1.63161832555901e-05
-1.43449829934073e-05
-1.64899105965016e-05
-4.23947990184097e-05
-3.27198049721558e-05
-1.27554449734143e-05
-1.41634052651299e-05
-2.87698387904801e-05
-2.76061703640036e-05
-3.24623052652408e-05
-1.15821031896956e-05
-2.46558512640776e-05
-5.34559285019474e-06
-2.97725730997469e-05
-2.60435208748654e-05
-3.35259974415378e-05
-2.2452564121363e-06
-3.69441580745469e-05
-1.82346521735495e-05
2.51387172271783e-06
-2.0597732304356e-05
-2.20576502416609e-05
-1.74722661768925e-05
-1.48439161372943e-05
-1.31157677870896e-05
-1.04933133532541e-05
-3.36867683253425e-05
-1.64589606651662e-05
-5.38909139746342e-06
-3.95781801079628e-05
-1.79804273710582e-05
-2.37173998837147e-05
-5.58247205057204e-06
-1.53664210024996e-05
-2.44256617276793e-05
-1.66294913056987e-05
-1.60435527625806e-05
-3.32097921675835e-05
-1.65571187011461e-05
-2.27451019542912e-05
-2.84671769092502e-05
-1.36382489274169e-05
-2.10143165973705e-05
-3.50817701627023e-05
-2.43689131361836e-05
-1.56799720005287e-05
-2.62288910561018e-05
-2.22844775617304e-05
-1.94492972891473e-05
-2.08582143148584e-05
-2.29002427441654e-05
-4.51429746313306e-05
-2.9722867790442e-05
-1.27638040557704e-05
-1.88696076802972e-05
-2.77690721551057e-05
-3.46066169102656e-05
-2.84758383868587e-05
-4.53596144601764e-05
-1.91317765673012e-05
-2.01981080761752e-05
-1.8227149706748e-05
-4.12395626554317e-05
-9.75198069611525e-06
-2.15932011770026e-05
-1.94770933559118e-05
-1.05043615173352e-05
-1.27378123898508e-05
-1.31357199019599e-06
-3.63457852630731e-05
-2.90888841844263e-05
-2.11853591765398e-05
-1.04902366481523e-05
-3.0780013837424e-05
-3.12502542401496e-05
-5.11480744664634e-05
-1.48497769240356e-05
-1.40716661638651e-05
-1.8832971185125e-05
-2.96069408696994e-05
-2.46605988857211e-05
3.26913711507611e-06
-2.4765594742522e-05
-3.27588989165039e-05
-3.88931762629577e-05
-3.07157431097473e-05
-2.26821558887379e-05
-3.00375342116402e-05
-9.60482478968491e-06
-1.79067250172623e-05
-4.52595448649853e-05
-1.66089079983197e-05
-1.62773817121479e-05
-3.39786070072356e-05
-4.04757954530072e-05
-3.48306158099201e-05
-4.74689696755194e-06
-1.83117132120554e-05
-3.51568302187381e-05
-2.20829732087378e-05
-2.27455083689094e-05
-1.55737508515985e-05
-1.68605425570292e-05
-1.33377647557884e-05
-1.56635566497269e-05
-1.19550297549735e-05
-9.43216865411321e-06
-7.02213952476584e-06
-8.79851518826586e-06
-3.90417648539456e-05
-3.8832475576684e-05
-5.76067960484335e-06
-2.1140164109754e-05
-1.74254042799032e-05
-1.99380779902111e-05
-3.56952517241723e-05
-1.56415019024709e-05
-1.69942197798609e-05
-4.53189019593839e-05
-3.51539196412017e-05
-1.02159845849224e-05
-3.17290613016629e-05
-2.22298103714393e-05
-1.88712573174437e-05
-1.49697925503561e-05
-1.03813105791394e-05
-2.44164787143739e-05
-1.04550025202971e-05
-2.64684861232844e-05
-3.54362644200069e-05
-1.97148881721338e-05
3.41180476931313e-06
-1.54302268767675e-05
-1.84603873896611e-05
-1.30275237521818e-05
-1.98375322420279e-05
-1.5854717274284e-05
-8.63319842675233e-06
-1.86901167857902e-05
-3.93182940993921e-05
-2.29875717077959e-05
-3.20581862602056e-05
-2.42235503427444e-05
-1.28002706420849e-05
-4.41171845381893e-06
-2.08333791854653e-05
-1.02971851240367e-05
-1.80993956159502e-05
-1.38197294702891e-05
-1.26015530606263e-05
-3.51055842535617e-05
-2.52104697625882e-05
-2.29630307819084e-05
1.12712049205012e-05
-2.9152932504934e-05
-2.13390559138745e-05
-1.29006357623095e-05
-6.62173541398665e-06
-3.60164544650967e-05
-2.57362610555488e-05
1.03069826723355e-06
-2.64036432670339e-05
-2.93259486961342e-05
-2.35650878569185e-05
-3.06992741689421e-06
-3.55631718972324e-05
-1.10652392023114e-05
-2.0170285786072e-05
-1.20631961168629e-05
-2.48909249348401e-05
-1.43223552623782e-05
-2.35299823958855e-05
-3.84224677477337e-05
-1.27479651475683e-05
-2.71131864210771e-05
-2.757034385318e-05
-1.99725617735518e-05
-1.16690379640438e-05
-2.35642276185156e-05
-1.25002015915401e-05
-1.49369872497188e-05
-4.51631285696009e-05
-3.69583196397542e-05
-1.68937355479464e-05
-2.97921947055012e-05
-2.61785057097309e-05
-2.31679891911306e-05
-3.84482762312713e-05
-1.83662693907689e-05
-1.4298534342041e-05
-3.64576151930978e-05
-2.41078886097628e-05
-9.83320246036122e-06
-6.73127994079822e-06
-1.85846468341968e-05
-4.37524634991661e-06
-3.63625069177295e-05
1.38038074216705e-05
-4.42278612438923e-06
-2.83004083498084e-05
-1.66679562416017e-05
-3.19411257318831e-05
-1.20996292656568e-05
-3.02202816133029e-05
-3.31522304027224e-05
-1.26444762361086e-05
-2.46617842472574e-05
-2.66800072579211e-05
-2.15963553728288e-05
3.35587387545748e-06
-2.52159385032215e-05
-1.36686235346009e-05
-1.99982027534262e-05
-3.82982639606617e-05
-1.64444022670895e-05
-3.03283511916083e-05
-2.37932919090793e-05
-2.50734493899946e-05
2.21790651004386e-06
-2.5058059814165e-05
-2.55735124670957e-05
-2.41445560277146e-05
-7.34104873439196e-06
-2.37164948320631e-05
-2.32670629409975e-05
-1.97627111255222e-05
-2.43989001971483e-05
-1.81038799072178e-05
-2.25338857230168e-05
-1.63334399908535e-05
-1.18299176124467e-05
-4.8560630117832e-05
-2.80859250882099e-05
-1.27268640512418e-05
-1.91909741516355e-05
-4.82204613497008e-06
-1.90549544398351e-05
-1.96104172983179e-05
-2.56947776637189e-05
-1.46792200818071e-05
-2.52989554301104e-05
-4.06657359576422e-05
-2.5494809750548e-05
-1.63258935596926e-05
-1.07149960316463e-05
-4.57153760815262e-06
2.95214931023384e-06
-3.60682716449691e-05
-8.72593967056522e-06
-6.9397520120108e-06
-2.30321180610162e-05
-1.47532644657015e-05
-2.81940615267326e-05
-1.31579835686656e-05
-3.13873631313751e-05
-2.38976429229755e-05
-2.79851753963663e-05
-3.35690979380632e-05
-2.00899151804526e-05
-2.57375323422344e-05
-1.95441608882556e-05
-1.04196423646463e-05
-1.38551224666272e-05
-1.73063769608688e-05
-1.66347605472226e-05
1.55566706446661e-06
-2.8306936151868e-05
-4.85643626265066e-06
-1.39461726132313e-05
-2.20012343758275e-05
1.31815834076621e-05
-3.01414622082928e-05
-7.47322396037856e-06
-1.8363811983055e-05
-1.42017330441624e-05
-1.96812152512559e-05
-2.50358240099586e-05
2.77133258071035e-06
-2.91071995004054e-05
-3.41818086444465e-06
-8.7946314887224e-06
-1.10555165432422e-05
-2.86091716587003e-05
-4.45891416625467e-05
-3.51713606168234e-05
-1.83010169651025e-05
-2.09800300960756e-05
-3.84473674843809e-05
-2.33164148119476e-05
-6.6312976225773e-06
9.46993008677606e-06
-3.54924265308805e-05
-3.11253611687158e-05
-2.55186910389756e-05
-2.96842378234577e-05
-1.58112924987829e-05
-9.57237776795881e-06
8.84527277698911e-06
-1.82184271512395e-05
-1.74099391200854e-05
-3.70132422006387e-05
-2.40724641524968e-05
-1.29733057358283e-05
-1.63251533208424e-05
-1.15211973990106e-05
-2.79451699204447e-05
-7.58615318663443e-06
3.79206933750502e-06
-2.55170998700734e-05
-5.26411233356879e-06
-2.99868076023243e-05
-2.21211198754485e-05
-9.87807533926765e-06
-3.31224184235836e-05
-2.18938417487345e-05
-1.31933488340836e-05
-2.35852032510389e-05
-3.40520614092307e-05
-5.1457084351236e-05
-1.72013539309404e-05
-4.6994698493807e-05
-2.48514037705586e-05
-5.08343641820221e-05
-2.30839404995922e-05
-2.12447217498857e-05
3.95129322239943e-06
-1.9703051409743e-05
-2.51823782429972e-05
-1.17279307114554e-05
-6.34013026257531e-06
-2.18828149243739e-05
-1.43333916784893e-05
-2.9863470584394e-05
-4.62336502277893e-05
-3.92502492468769e-06
1.82756337243757e-06
-3.13128613902929e-05
-3.40122016340256e-05
-3.23309702470482e-05
-1.48540072174923e-05
-2.30725673053049e-05
-1.38282086272986e-05
-1.59912680141669e-05
-1.64077845249526e-05
-2.49299632200184e-05
-4.11098395283634e-05
-2.5938149304275e-05
-1.65816948968332e-05
-2.06439015774937e-05
-1.8771378790296e-05
-1.87052664926615e-05
-2.20063030905462e-05
-8.36581965218806e-06
-9.14018512723352e-06
6.73187831850275e-07
-1.95227879359533e-05
-6.45830969681803e-06
-8.65452332110571e-06
-2.40384908341904e-05
-2.55137603977331e-05
-2.43027986178168e-05
-2.42254644486069e-05
-3.22036828071517e-05
-2.43223823070327e-05
-1.69955132054604e-06
-2.74147584395732e-05
-2.83553078131978e-05
-2.18766553250908e-05
-2.44280890752429e-05
-1.77281832141787e-05
-1.78392509051478e-05
-3.60981755863038e-05
-3.26108374205026e-05
-1.72377818162978e-05
-1.34304908323865e-05
-3.64041854746083e-05
-1.02497168748687e-05
-1.06803121533251e-05
-5.11360968980177e-06
-2.06075093938191e-05
-2.72003797730203e-05
-2.11526778663709e-05
6.23365121479024e-06
-1.71734479181743e-05
-8.54252943401892e-06
-1.49915541894749e-05
-2.90253692195733e-05
-2.83093900993291e-05
-3.36945377503451e-05
-2.22618114312828e-05
-2.96083886382661e-06
-8.37541325780744e-06
-8.97717905111048e-06
-2.46473794205839e-05
-2.7445037086025e-05
-9.28561327203503e-06
-2.45723988033735e-05
-2.66382664694504e-05
-3.31839424177144e-05
-3.84291113551517e-05
-1.73533746584341e-05
-2.84285982146762e-05
-5.66062892281581e-06
-2.63884195063513e-05
-3.76095669584338e-06
-4.09192273710386e-05
-4.81293436110616e-06
-1.57562645738664e-05
-2.82647798043925e-05
-2.2516639696012e-05
-3.28624571882429e-05
-1.12390893257196e-05
-8.6444397004676e-06
-3.09880233777184e-05
-1.61628576886421e-05
-3.35785005099899e-05
-2.84040301871639e-05
-8.95197985996779e-06
-1.74232283782955e-05
-5.72222597020848e-06
3.74345127434322e-06
-3.02519275345356e-05
-2.33982134524343e-05
-3.6277373799842e-05
-2.53821428474136e-05
-1.43053364127515e-05
-3.06609149962164e-05
-3.02812793709354e-05
-2.80299414813099e-05
-1.40786922898271e-05
-3.35342177284064e-05
-1.95067070110962e-05
-6.34041848380497e-06
-2.75746245670749e-06
-2.25092459200238e-05
-2.21914099998928e-05
-9.97100417642423e-07
-2.29285221445286e-05
-3.85604399086399e-05
-2.0118245831264e-05
-1.76968143187971e-05
-2.29837277229124e-05
-2.35013017517114e-05
-1.81459646952802e-05
-3.64704708526904e-05
-9.9435333684538e-06
-1.18573527022963e-05
-2.24388725705635e-05
-3.40310159685377e-05
-2.48399568011097e-05
-1.43556506403661e-05
-3.34604323105896e-05
-2.695223929823e-06
-3.50241811118137e-05
-5.02646815816862e-06
-2.15571519248641e-05
-1.81615710581206e-06
3.41984058266081e-06
-7.77415625784529e-06
-2.49944473380797e-05
-1.47100222209065e-05
-3.08934872025238e-05
-1.29338134325846e-05
-1.31427281395426e-05
1.69283872974686e-05
-1.09986040468162e-05
2.18043923612606e-06
-1.6181212572253e-05
-1.18265599764718e-05
1.54692937068118e-06
-2.3796317397705e-05
-2.74720120805053e-05
-1.78974426425709e-05
3.17928569662212e-06
-3.07432408049433e-05
-2.84137526263475e-05
-8.81681819301204e-06
-3.98920373782687e-05
-1.63967059988654e-05
-2.61647108703562e-05
-4.31800938994401e-05
-2.24911088853109e-05
-2.07576060342917e-05
1.85282106581088e-06
-4.46263643185241e-05
-1.10179501813342e-05
-3.45424805631744e-05
-1.94215143830273e-05
-1.81241890343691e-05
-2.64988158724074e-05
-1.27187554659872e-05
-1.52529624459296e-05
-1.32816151580715e-05
-4.91864721351433e-06
-1.40620637102543e-05
-1.62608305584738e-05
-1.74009045660474e-05
-2.91788704536406e-05
-2.15677433870383e-05
-2.79458640011796e-05
-4.29972778382383e-05
-1.83782772067943e-05
-3.20308258011309e-05
-2.81948985968859e-05
6.79647907209708e-06
-1.9664979042038e-05
-2.5553546305611e-05
-1.52297402288634e-05
-9.0025764962587e-06
-1.2695451056538e-05
-2.22499329299644e-05
-1.79661588736175e-05
-1.67102193243868e-05
-1.49916440836761e-05
1.01721645611176e-07
-1.30273509488852e-05
-1.09512642238924e-05
-1.70086769469973e-05
-2.19508992133934e-05
-1.60236304957758e-05
-2.90621414692931e-05
1.59808319653633e-05
-1.09223081609735e-05
-2.85569037401798e-05
-2.46408694196101e-05
-1.03723867616679e-05
-3.16182225942454e-05
-2.7720157677412e-05
-1.40945589550379e-05
-3.17782734694306e-05
-2.34874033364484e-05
-1.21558169668115e-05
-2.83977689786102e-05
-2.34324945634054e-05
-2.86440117276741e-05
-1.92966456362175e-05
-1.80043648489706e-05
-1.6458180063289e-05
-1.36121711760744e-05
-1.9253493307595e-05
-4.10551210894164e-05
-1.40350921726621e-05
-1.7013884589227e-05
-2.39590893167216e-05
-1.46032871220293e-05
-3.00216897968629e-05
-2.73335751131091e-05
-2.4932793049514e-05
-2.18838875128018e-05
-6.95542275326157e-06
-1.29152507073023e-05
-3.73907063000063e-05
-1.87831714272603e-05
6.01890933935205e-07
-1.58289011557963e-05
-1.48434889421406e-05
-2.42768630486749e-05
-3.28655415477997e-05
-1.80635490204697e-05
-8.49507244872365e-06
-2.25622648243247e-05
-2.76949578203412e-05
-2.64677805836811e-05
1.72236454802165e-06
-2.91292564975606e-05
-4.94191246169781e-06
-3.50309791785452e-05
-4.07604874104869e-05
-3.33254293381455e-05
-6.68193393939891e-06
-1.80926745951194e-05
-2.38150344426704e-05
-2.60161202751703e-05
-2.505858961821e-05
-4.70153285503825e-05
-4.30970020964344e-05
-2.75236602940696e-05
-3.28432382582872e-05
-2.52750786573883e-05
-8.08603682764606e-06
-2.15046824098954e-05
-2.06871618329914e-05
-2.25840865628516e-05
-3.13204097334319e-05
-9.11402322971061e-06
-4.0510220263819e-05
-1.52108775686617e-05
-3.24090668326714e-05
-2.73927397252123e-05
-5.93607951963261e-06
-2.21183949454017e-05
4.94958133394023e-06
-1.35022792675694e-05
-4.60000926201635e-05
-4.63014718801221e-06
-1.81555081366179e-05
-3.05975889566891e-05
-2.71277019200007e-05
-1.80630468536003e-05
-3.13100157295777e-05
-2.31182411639796e-05
-5.29888895685534e-06
-3.23683820078497e-05
-3.84253816193208e-05
-2.98030933596359e-05
-3.32736129926957e-05
-1.24115413473469e-05
-3.80997617103657e-05
-3.25206154129987e-05
-2.65258121544941e-05
-1.99274118909629e-05
-1.19453025928255e-05
-1.03083155580986e-05
-2.31796619913923e-05
-7.28224482703236e-06
-1.19907842467216e-05
-1.22243803625569e-05
-2.60531414179746e-05
-2.93926651045189e-05
-1.00483331974418e-05
-4.75719908932399e-06
3.74460028312031e-06
-2.25188059101934e-05
-4.46700782600326e-05
-2.38768725950222e-05
-2.7477659153871e-06
-2.29135683757316e-05
-2.24751027241362e-05
-2.74215792003598e-05
-2.32583575662253e-05
-3.46156815826388e-05
-1.66942955863122e-05
-3.22478144608727e-05
-2.14276400823309e-05
-2.55373018421173e-05
-3.6787147174535e-05
-1.22983701205678e-06
-9.1754366528972e-07
-1.30497026725866e-05
8.07081310758551e-06
-3.28462170513818e-05
-2.05874912754481e-05
-3.14781746120487e-05
-1.86384398513406e-05
-2.83044370200225e-05
-2.66949393497683e-08
-1.52255584756924e-05
-4.07951254432632e-05
-1.81379070323434e-05
-3.99623374050222e-05
-2.97241413791701e-05
-1.00111746057253e-05
-2.23299661936309e-05
-1.63345772134088e-05
-1.7481403919127e-05
-1.35179736152773e-05
3.9544413733845e-06
1.10435868237495e-05
-2.30053885986465e-05
-7.09258652248465e-06
-2.04929259240187e-05
-2.85612459778293e-05
-1.99024992508094e-05
-1.12660767372823e-05
-3.13040082785704e-05
-1.51391721951092e-05
1.87812905547651e-06
3.66717875592276e-06
-2.28676247469729e-05
-2.8559074047642e-05
-3.79048300130808e-05
-5.0283894237051e-06
-3.9044704504907e-05
-1.74661729557743e-05
-1.88520285088945e-05
-2.14745902662953e-05
-2.72538346735711e-05
-1.73815829136238e-05
-1.0910120388282e-05
-1.38106485668198e-05
-1.67442517069229e-05
-1.96203227621945e-05
-2.25712463285023e-05
-4.28742825274318e-06
-1.82802926502526e-05
-3.39420089435284e-05
-6.17215946822219e-06
-1.32647693472155e-05
-3.74325776722624e-05
-1.06223228560551e-05
-1.63596115712325e-05
-1.20926701837108e-05
-3.34741091648671e-05
1.21658749028118e-06
-3.20588816683171e-06
-3.49265662275269e-05
-1.76812369423906e-05
-2.69925850838597e-05
-1.29047064222579e-05
-1.39901327844298e-05
-2.90263917390167e-05
-1.09412812408882e-05
-3.25888412731753e-05
-2.89214472836142e-05
-7.66462091152781e-06
-2.86651332115708e-05
-2.59535436714845e-05
-1.33861952609437e-05
-4.26532602445435e-05
-3.67903476697514e-05
-3.63434998362701e-05
-4.5551582370519e-05
-1.71334077781885e-05
-2.19743270907505e-05
-1.08460793333662e-05
-3.01110746657008e-05
-1.14993601245507e-05
-2.98929274139137e-05
-2.19589250997232e-05
-2.30391568011472e-05
-7.8926969793761e-06
-9.64992553698156e-06
-2.18385711756204e-05
-1.78720521464041e-05
-3.75832578874289e-05
-2.08066260743909e-05
-3.5271496320114e-05
-2.01452843368131e-05
-9.58946609598175e-06
-3.33033983736975e-05
-2.93519989576422e-05
-1.5883784844448e-05
-1.69535838949563e-05
-1.39515684093663e-05
-2.083115872568e-05
-4.20760600835696e-05
-3.03325957940891e-05
-2.82307818157864e-05
-4.75282443309786e-05
-1.18643680556785e-05
-2.55469236314801e-05
-9.44727314581962e-06
-1.07644615429384e-05
-1.5134681905354e-05
-1.00434639521963e-05
3.46191758126193e-07
-2.30813011900279e-05
-1.68085332885353e-05
-3.28513394890851e-05
-3.01780224545838e-05
-2.30746927106607e-05
-1.07700877200999e-05
-4.61624106204457e-05
-2.5023683585818e-05
-3.231860112412e-05
-3.08266190452245e-05
-1.36619318514599e-05
-1.81388699151714e-05
-3.12582760075616e-05
-1.70789704518237e-05
-5.30542840194844e-06
-4.03722504676945e-05
8.73633579610476e-06
-2.7481847290648e-05
-1.40268893017727e-05
6.54630884888499e-06
-3.55363908038109e-05
-2.73854679734919e-05
-1.6405142315375e-05
-2.89138529435852e-05
-2.19616691000536e-06
-3.09902402777404e-05
-2.24873000913675e-05
-1.68983426317489e-05
-1.85005549184427e-05
-5.18886138708286e-06
-2.98488307455442e-05
-5.36095780598505e-05
7.96525231032854e-07
-8.81443319916288e-06
-3.76059328495149e-05
7.18256538946909e-06
-1.17350706421876e-05
-1.66305852702252e-05
-1.36705120351451e-05
-1.11985800350937e-05
-1.09673063392413e-05
-4.90642075727697e-05
-2.68462507475492e-05
-2.04076652483229e-05
-2.04598167078686e-05
-3.31128812512645e-06
-2.75768571780435e-05
-2.8257191439431e-05
-1.34499414597259e-05
-1.25145435924686e-05
-4.74818729350597e-06
-1.82429296508488e-05
-3.10871899229064e-05
-3.49693684816731e-05
-2.70571177024971e-05
-3.04498189054829e-05
-5.75102370025667e-05
-4.98701802783771e-05
-1.65037290593723e-05
-2.23465171758539e-05
-4.75346233547123e-06
-2.26049218993402e-05
-9.5229514855254e-06
-2.89922644061787e-05
-1.87309207894843e-05
-1.68011714716098e-06
3.798137224347e-06
-1.61347280074084e-05
-1.67857095635784e-05
-1.89454016341333e-05
-1.95461150225116e-05
-3.19239848805407e-05
-9.72940700091634e-06
-1.491865265899e-05
-1.91643978237293e-05
-9.08618947811634e-06
-8.67629267212091e-06
-2.17872232858776e-05
-9.8851470634039e-06
-3.42445374839882e-05
-2.49663270660402e-05
-3.12861426263216e-05
-3.29752652751983e-05
-2.31508742382797e-05
-1.98269225104488e-05
-1.46193636614228e-05
-2.58296257530351e-05
-2.14766030012044e-05
-1.16597596715052e-05
-2.7801904241582e-05
-1.77635068092034e-05
-1.64026213634138e-05
-1.00416631247569e-05
-3.4918395009994e-05
9.1331548700211e-06
4.19930122294012e-06
-2.01898906252338e-05
-3.15054326526944e-05
-1.43623783142062e-05
-1.65456956263033e-05
-9.39800952313634e-06
-3.05771717812186e-05
-2.52072651111367e-05
-3.50878450237695e-05
-3.07632630601898e-05
-1.98436460302105e-05
-6.63130981090671e-06
-2.58501970962637e-05
-1.85829483682443e-05
-2.17657528211667e-05
-4.20875212398925e-05
-3.516527024333e-05
-8.47036519699985e-06
-3.66199447995306e-05
-1.33699665675244e-05
-2.77327764639817e-05
-7.28443356820878e-07
4.27893499212031e-06
-1.54896091224686e-05
-2.04124321505901e-05
-4.20254727033615e-05
2.70288672964153e-06
-1.77633840765758e-05
-5.70215686114568e-06
-2.60641863202852e-05
-2.29398338558819e-05
-5.11640481537766e-06
-6.95679270268285e-06
-2.99694710567153e-05
-2.20995661370912e-05
-1.98742441406541e-05
-1.21242682123455e-05
-3.63076839364972e-05
-1.62496984383103e-05
-2.211840920822e-05
-2.11824524098627e-05
-2.33084295051115e-05
-3.26040558505623e-05
-2.11076623215438e-05
-2.54008516590307e-05
1.37145919657276e-05
-3.16569711895673e-05
-1.49971419000567e-05
-3.37687422216452e-05
-1.84169551771201e-05
-2.38415215765886e-05
-1.13396985339777e-05
-2.97962351082013e-05
-1.25864070835171e-05
-1.74208926088688e-05
-2.97945496517646e-05
-8.15455498403163e-06
5.36478403095859e-06
-3.975567772166e-06
-2.20392507244249e-05
-5.91519596626758e-06
-3.80046016545315e-05
-2.52419781600329e-06
-8.54819106839588e-06
-2.95727859570107e-05
-1.0619501120066e-05
-2.12331342205714e-05
-7.72379051847186e-06
-3.28352099901477e-05
-3.22799559002441e-05
-1.70606747050045e-05
-4.64492798430614e-05
-3.00873632398473e-05
-2.96454215346226e-05
-3.90877622365233e-05
-4.88386445073008e-06
-2.18404909319106e-05
-4.04320332622361e-07
-1.67054423929426e-05
-1.06161301166569e-05
-1.31765165468914e-05
-2.66935821982775e-05
-2.83797098579561e-06
-2.09605511478982e-05
-1.85556272275171e-05
-3.31727002840759e-05
-3.46060477689341e-05
-3.18182652726435e-05
-2.62242027677933e-05
-2.39132884147023e-05
-3.68071318446749e-05
-2.0491030054072e-05
-3.90778203406722e-05
-2.74462110643499e-05
-4.63779642970632e-06
-2.3857027850512e-05
-6.9015973453443e-06
-1.14477409316807e-05
-3.87934423730166e-05
-1.97944712555716e-05
-8.93468565614794e-06
-2.1392266881882e-05
-3.40401958815333e-05
-5.40626754131859e-06
-2.22792506635234e-05
-3.23629792695572e-05
-2.49335374853458e-05
-4.06853771341993e-05
-2.82749989565325e-05
-1.15095355299125e-06
-3.13000855779286e-05
-1.6115456995592e-05
-1.78996790712123e-05
-3.35076697364774e-05
-7.39558890157931e-06
3.3527569895957e-06
-2.50038561590058e-05
-9.36196163018166e-06
-1.13096340866371e-05
-2.49689712126885e-05
-1.85243807934526e-05
-3.27782439561233e-05
-3.99648277029986e-05
-4.50954213563676e-05
-2.14896053625174e-05
-2.35828528937083e-05
-3.59012321691269e-05
-3.19149876591783e-05
-1.19048786879741e-05
-1.16385423655959e-05
-2.34627479214755e-05
-1.80195942378747e-05
-2.78704157817479e-05
-3.84932809473429e-05
-1.95423541393516e-05
-2.15006800463776e-05
-1.57817252951275e-05
-2.38968449414345e-05
-1.92386849887433e-05
-2.31596199991587e-05
-3.50307814320852e-05
-2.60391870828908e-05
-2.3999934240154e-05
-3.2245723866012e-05
-3.58954880951264e-05
-2.3702481079975e-05
-8.92534212783528e-06
-3.18195983567496e-05
-6.19929012011056e-07
-1.60050310234315e-05
-2.85897123221416e-05
-9.34503981967571e-06
-7.65716863862485e-07
-2.87024703559361e-05
-1.72855472717801e-05
-1.03890299151387e-05
-2.16041876344199e-05
-2.37931883591986e-05
-2.93629804971445e-05
-2.85278550511158e-05
-1.90594701370096e-05
-7.72747740948083e-06
4.31358572532224e-06
-3.2029900892529e-05
-1.62205409586893e-05
-3.97407771482069e-05
-3.67533704556629e-05
-2.02777097050185e-05
-2.09566517075337e-05
-2.73402188967839e-05
-4.47868328299595e-06
-2.17273292326588e-06
-7.06747712282698e-06
-3.51859603393245e-05
-3.23365970609014e-05
6.89575178633219e-06
-1.76835428233812e-05
-2.68565851322185e-06
-2.41655116807571e-05
-1.11620032432331e-05
-3.9206058292267e-05
-6.51360727617533e-06
-3.60368087680133e-05
-1.84767878364125e-05
-3.12459831917526e-05
-2.18007118017048e-05
-3.10026783122368e-05
-2.28479562126484e-05
-1.2016913132656e-05
-2.20546111125722e-05
-7.94448273365184e-06
-1.00079546688633e-05
-4.07064783882045e-05
-3.56084660624418e-05
-2.75898440529761e-05
-1.61747582611778e-05
-3.61843236284292e-05
-3.00818105071218e-05
9.2295146826421e-06
-6.85070257849066e-06
-4.34138698634244e-05
-2.1436450819251e-05
-3.92462942338409e-05
-2.81073851590264e-05
-1.57432649528165e-05
-3.50340041259647e-05
-2.452686278351e-05
-2.44734910661755e-05
-3.83545351651642e-05
-2.04680214134522e-05
-3.85115366213733e-05
-2.77796896132207e-05
-4.55689821591752e-06
-1.9219865510134e-05
-2.86248961801103e-05
-2.92516577753609e-05
-2.00236293310471e-05
-1.89672021301518e-05
-8.24828485948824e-06
-1.72138040405423e-05
-1.96296082981765e-05
-1.89195128190068e-05
-2.52980414560184e-05
-2.97766023570811e-05
-1.59181977853702e-05
-2.05924593479268e-05
-3.24970149806761e-05
-5.30588129676459e-06
-1.49189256492223e-05
-1.31948978214289e-05
-1.93533550729847e-05
-3.51117063401468e-05
-1.16650553871941e-05
-2.08933283611511e-05
-2.93696689010002e-05
-2.21353276999977e-05
-1.7387902588418e-05
-3.08591847629879e-06
-5.72879764085384e-06
-2.08230918559618e-05
-1.58223674864776e-05
-1.92631242700795e-05
-1.42968595888098e-05
-2.94648312304884e-05
-2.82667142505403e-05
-3.69267154921415e-05
-8.52308305018837e-06
-2.68444129965622e-05
-2.58622584516704e-05
-2.93223969929595e-05
-1.97667106857465e-05
-1.2588267229789e-05
-1.55492246742529e-05
-2.95439036375204e-05
-7.77955624195382e-06
3.11308243025676e-06
-2.25929838636501e-05
-7.86079482149392e-06
3.32249583899241e-06
-2.64497866596338e-05
-2.90543946393568e-05
-3.19627647543902e-05
-3.45635672604869e-05
5.69734827026313e-06
-7.85144564359681e-06
-3.21228628560727e-05
-1.53350289152315e-05
-3.17077932591962e-05
-1.4831523543441e-05
-1.68508543531341e-05
-3.37988085966216e-05
-2.04975388556491e-05
-2.90313207189858e-05
-2.11653603234197e-05
-2.53861710909122e-05
-3.0510433562029e-05
-2.29662771373732e-05
-1.76964009041203e-05
-1.91442376083918e-05
-2.02449277264679e-06
-2.65635359316842e-05
-1.45796018874855e-05
-2.90813723821833e-06
-2.51898021064855e-05
-8.19420675347997e-06
4.3208906357489e-06
-5.42851552870396e-06
-3.68438598831049e-05
-1.76107887526667e-05
-3.56280870675959e-05
-1.08500189285644e-05
-3.83737096982949e-05
-3.5716492229181e-05
-2.91680431226424e-05
-1.48142307398078e-05
-8.41576601244032e-06
-5.53957954592405e-06
-2.8092422389561e-05
-3.17646569797219e-05
-3.07557069483696e-05
-1.71907807079035e-05
-3.3876318525618e-05
-4.78953071315274e-05
-4.68480246431857e-06
5.58783712691255e-06
-1.0516305862387e-05
-4.30100071020487e-06
-1.74482613674691e-05
-1.24571664771557e-05
-2.85826731057721e-05
-3.10195061773103e-05
-1.67170288479026e-05
-1.89252393509288e-05
-2.40893409151928e-05
1.72440317978958e-06
-3.8161311825503e-05
4.78856401440056e-06
-2.0569015080569e-05
-2.62327069765115e-06
-2.37123682926959e-05
-2.78952247431926e-05
2.92514369002783e-07
-8.69537894665908e-06
-3.96105508361555e-05
-1.71122872714811e-05
-1.60643328178202e-05
-2.46879730729017e-05
-1.26394025774592e-05
-1.66974187730232e-05
-1.81066793391782e-05
-1.73636422356825e-05
-1.5836990555863e-05
-1.17548699320896e-05
-2.97464819389726e-05
-2.27770601025565e-05
-2.06752813902679e-05
-3.72132960626229e-05
-7.89690690228538e-06
-1.93478503513223e-05
2.88586970618313e-06
-4.0655614001866e-05
-7.21418848616189e-06
-1.02151982056576e-05
-1.39678743558639e-05
-1.54558566125461e-05
-1.1406652960885e-05
-4.19438693263863e-05
-2.32899345916696e-05
2.81461371601783e-06
-2.6459597889888e-05
-2.56595907684634e-06
-2.32106545396423e-05
-3.96438712408502e-05
-1.25327652140652e-05
-7.37465163162145e-06
-2.04088409752639e-06
-4.43060053772341e-05
-2.09063259824153e-05
-4.41890345446907e-05
-2.62103307144685e-05
-3.01828579965079e-05
-1.56321456721375e-05
-3.15279938105076e-05
-3.6105303468737e-05
-2.20953817837035e-05
-2.3793426425509e-05
-2.86568662325504e-05
-2.54361582071654e-05
-3.14638842027684e-05
-4.86119048445547e-05
-2.7892502082859e-05
-1.48753886945168e-05
-1.91931989851262e-05
-3.06187449276605e-05
-1.90859498321956e-05
-2.544010726754e-05
-2.17687783667867e-05
-5.83794685488514e-06
-3.2471040594465e-05
-1.14532342664286e-05
-2.16485840218129e-05
-1.95526797764055e-05
-2.33524146905695e-05
-1.36389567662167e-05
-3.15926862474227e-05
-1.92560690426308e-05
-1.92820641736583e-05
-2.98376017450054e-05
-2.98342034945169e-05
-2.45608616691121e-05
-1.13614566658744e-05
-1.2910055649284e-05
-2.17982769778583e-05
-1.3100091743181e-05
-1.04896227228332e-05
-2.34325078824683e-05
-7.62985321461504e-06
-1.7943954663478e-05
-3.72880582032454e-05
2.02141949915771e-06
-1.81875174364106e-05
-1.81182974572167e-05
-1.55573466700737e-05
-2.47345351186024e-05
-1.17284579366299e-05
-2.90609356515027e-05
-2.69554054275751e-05
-3.4992199904437e-05
-1.99790288432106e-05
-3.46940382398099e-05
-4.59137076122552e-06
-1.00385764445755e-05
1.3755651881074e-05
-1.6086834398664e-05
-2.34202792126035e-05
-1.5460334855063e-05
-1.1369684350242e-05
-1.24257670938226e-05
-1.40222860783367e-05
-5.76295015354403e-07
-4.79755521527227e-05
-1.12787697656777e-05
-8.97428739744575e-06
-2.89264460038487e-05
-1.72183925464848e-05
-2.4031807116452e-05
-2.58217981296716e-05
-1.6619766304202e-05
-2.16035612052786e-05
-7.9248675877286e-06
-1.6558729762243e-05
-2.80755198669187e-05
-3.41949909480811e-05
-1.59169574268596e-05
-4.43526016701599e-05
-8.30949929689995e-06
-9.18819374933501e-06
-4.18958510670153e-05
-1.02958991122033e-05
-2.68688406063895e-05
-4.39772457249517e-05
1.78526708028989e-06
-2.41715653984301e-05
-1.3724449580613e-05
-2.21008104913775e-05
-3.09336934601158e-05
-2.52928972296463e-05
-1.24257760338016e-05
-3.72124874710526e-05
-3.91421032818675e-05
-1.21816993385451e-05
-3.20119584780616e-05
-1.7367877467699e-05
-2.19447888054158e-05
-2.91375443408573e-05
-3.27213090631297e-05
-3.54935584921519e-05
-3.13470952324971e-05
-1.54292508619135e-05
-2.14766685259785e-05
-1.29040624854054e-05
-1.90976631782473e-05
-1.56184051414131e-05
-4.05199192809243e-05
-3.45860065602425e-05
-1.96860976443553e-05
-1.10570536294123e-05
-1.79640369651276e-05
-3.63786495276692e-05
-1.46178249756194e-05
-2.98048085081694e-05
-3.03663293801826e-05
-1.5337463024737e-05
-1.2263648737251e-05
-1.08649905582632e-05
-2.27441300290548e-05
-3.12551173753128e-05
-2.93585590972829e-05
-2.74193162034994e-05
-2.14495053147049e-05
-1.628935472392e-06
4.12136370863761e-08
-9.95352063650034e-06
-2.05372326973624e-05
-3.74979174244031e-05
-3.5166056906033e-05
-2.72740960769337e-05
-4.40398068680992e-05
-3.36663649241888e-05
-1.53563765529851e-05
6.33239230536094e-06
-2.47340698075329e-05
-3.26543817626407e-05
1.07844354574686e-07
-2.51633802361374e-05
-2.29567437984451e-05
8.34281370141165e-07
-1.06245536128138e-05
-4.82620014220913e-05
-3.35598200187029e-05
-3.41170317677107e-05
-8.70928504915718e-06
-2.87856994075247e-05
-4.25639607205127e-05
-1.03494112135494e-05
-7.25234457796037e-06
-1.66034007000189e-05
-1.90733274757938e-05
-7.24962631636941e-06
-4.93926797283391e-05
-3.14257425191312e-05
-1.89312009479833e-05
-1.59330429229731e-05
-3.04645726804166e-05
-2.81323543927066e-05
-1.79670809583075e-05
-1.78586600945248e-05
-3.49463633310112e-05
-1.68393612053279e-05
-2.72736114496784e-05
-4.30353518480225e-05
-2.83028317728295e-05
-4.73231686265695e-05
-3.3147074120443e-05
-7.25489907386864e-06
-3.02723511410295e-05
-2.61194656681242e-05
-7.64119257813292e-06
-1.94369701713336e-05
-3.31942776321947e-05
-9.28089193914708e-06
-3.67566313890832e-05
-1.40716776829509e-05
-1.8286782663878e-05
-1.59948902065676e-05
-3.89881177328602e-05
-3.10454418319945e-05
-2.58614598724511e-05
-2.76372777297536e-05
-2.30769612834703e-05
-3.26097073049984e-05
-4.528149748704e-05
-2.35300844957659e-05
-1.45620149157587e-05
-2.40077725811262e-05
-2.57659407531011e-05
-1.90649623736759e-05
-3.95816390375326e-06
-1.7279501571213e-05
-1.84042532263736e-05
-1.67465326578719e-05
-3.67823428895558e-05
-6.89460632489424e-06
-3.9346664169701e-05
-1.63490277018834e-05
-8.53336737372246e-06
9.33115693988618e-07
-8.34669501544094e-07
-2.43148712719555e-05
-3.09935268944905e-05
-1.82014849016623e-05
-1.96820191252026e-05
-3.17909860141065e-05
-1.02761922470157e-05
-9.10413287657956e-06
-1.1793256736061e-05
-1.72839943604422e-05
-2.77660501826788e-05
-4.73499077439432e-05
-2.11174804116786e-05
-1.52284964894134e-05
-1.09887047859291e-05
-2.65235758769023e-05
-3.31123132923103e-05
-3.09179665670171e-05
-3.75229556582333e-07
-5.08127421662663e-05
-3.42100358393659e-05
-8.51874673240688e-06
-1.92967503182281e-05
-1.27596987181466e-05
-1.38346044696544e-05
-4.27878809891491e-05
-3.23457464059958e-05
-1.9216750969576e-05
3.00287749958408e-06
-4.09833046938652e-05
-1.7440756455747e-05
-4.26932994331591e-05
-3.89962712835943e-05
-1.83054136085469e-05
-1.80886422655352e-05
-4.09813770155537e-05
-3.0618796963421e-05
-3.2384619485797e-05
-3.65738679976085e-05
-3.48701085815238e-05
-3.04135372581231e-05
-7.05817714903273e-06
-2.22201936451401e-05
-2.19693206716387e-05
-1.79775982391283e-05
-2.88574344484301e-05
-1.84119931563951e-05
-2.16881541841169e-05
-8.13815608072521e-06
-2.81124946329113e-05
-4.59822531718051e-06
-1.52226037372209e-05
-7.25802521910845e-06
-2.64366183628584e-05
-1.84943907696214e-05
-2.38296708059117e-05
-5.94500718494761e-06
-3.03239975996568e-05
-1.9292842469714e-05
-3.07458965219061e-05
-4.31088038958038e-06
-1.2005218064062e-05
6.0802743178466e-06
-2.01577796366605e-05
-5.97187509406692e-06
-7.2758538323085e-07
-1.22578494576839e-05
-1.49382113950755e-05
-1.57935742181704e-05
-2.0108682739506e-05
-1.65585939536709e-05
-1.24972688539424e-05
-3.00313066710403e-05
-2.54050274412683e-05
7.46911149302884e-07
8.05791344156566e-06
-1.25986112071994e-05
-1.84633896502982e-05
-2.9437552425766e-05
-8.54721263793456e-06
-1.33353538098184e-05
-1.86644230206398e-05
-2.02317246995368e-05
-6.59713332792362e-06
-3.07835593110189e-05
-1.26637476868717e-05
-1.7612056108953e-05
-1.86389079805795e-05
-2.58551738648089e-05
-6.04663487734616e-05
-1.91930700511667e-05
-1.09065805384937e-05
-1.92161440305751e-05
-2.38519874388606e-05
-1.1349408501048e-05
-2.03672658952818e-05
-1.91075706528448e-05
-1.3880554575853e-05
-3.27143227548568e-05
-3.57616320693988e-05
-4.15538639261621e-05
-1.97525791828638e-05
-1.19672809563037e-05
-2.01908798497131e-05
-2.69816264436687e-05
-2.35060513273147e-06
-3.20016785406279e-06
-3.08126871800789e-05
-2.8060853597654e-05
-1.79177141943079e-05
-2.33945493054194e-05
-1.18621548636755e-05
-1.14443032450262e-05
-2.04322923596799e-05
-2.82241057374136e-05
-3.00356644661276e-05
-3.21645378824937e-05
-1.49323997706007e-05
-1.13784038887165e-05
-2.42135237275344e-05
-3.47148161121892e-05
-4.12947008545941e-05
-1.91922633689933e-05
-3.31346907763358e-05
-2.57962771674792e-05
-4.7585759385642e-05
-3.3048291113868e-05
-1.06048557538116e-05
-2.35628638324105e-06
-3.23338919654151e-05
-2.39337617825847e-05
-3.50632173092071e-05
-1.42153568968226e-05
3.04649544923972e-06
-2.14826217800481e-05
-2.2471429242815e-05
-2.28410305924589e-05
-4.27754735185935e-05
-3.38173104274968e-06
-2.1831618916018e-05
-1.64803679093525e-05
-1.98374832829455e-05
-3.60792172776167e-05
-9.85339864336917e-06
-1.41326875829756e-05
-5.26189750983287e-05
-1.03564245207955e-05
-1.52012418291839e-05
-1.41466219649273e-05
-4.21878294679506e-05
-1.46169026214098e-05
-1.57318945239352e-07
-1.43709349913444e-05
-8.78866938302762e-06
-2.05484198929684e-05
-2.37375663788748e-05
-2.13822745416432e-05
-2.26106190076314e-05
-4.46554990636265e-05
-1.31947163878382e-05
1.88560424137719e-06
-4.00087043425569e-05
-1.12701733614253e-05
9.66195107788607e-06
-1.61561806961087e-05
-3.64032522755423e-05
5.21736706260646e-08
-1.79071757050313e-05
3.65409683855425e-06
-1.42744198786165e-05
-3.89533051765495e-05
-5.53284063827189e-06
-4.20379254403959e-05
-4.21467492954434e-05
-3.22678229198467e-05
-1.28648423718503e-05
-2.2765144668333e-05
-4.65496432721843e-05
-4.28562094850446e-06
-4.4081972640743e-06
-2.84220544907379e-05
-1.46261550125579e-05
-2.9705383577334e-05
-1.81019086000927e-05
-2.63194305460537e-05
-1.63697734452668e-05
-2.62651579580215e-05
-1.10071116126072e-05
-2.74708125792012e-05
-4.51141953775977e-05
-1.58627332435952e-05
-9.32643414360224e-06
-1.51257702784801e-05
-1.62755695703402e-05
-2.38779362888785e-05
-4.53349674619248e-05
-1.17972800860999e-05
-4.33110419171775e-05
-2.12003647292324e-05
-3.93856778239805e-05
-2.44543105965958e-05
-2.57596517510616e-05
-9.65740413150153e-06
-1.58086964371418e-05
-1.08826208371305e-05
-2.65183681781547e-05
-1.9534906415604e-05
-2.46617283362109e-05
-1.24773350061435e-05
-3.0360996852553e-05
-1.72445737024097e-05
-8.06285149003436e-06
-1.01645128327964e-05
-2.84674171151227e-06
-1.79794065736633e-05
-4.26413586477244e-05
-2.94970473003409e-05
-3.06061862356853e-05
-9.73873615725448e-07
-2.38201652642761e-05
-2.83471747607649e-05
-3.87458677482257e-05
-3.7751646531968e-05
-1.28055119172887e-05
-3.24802293213669e-05
-3.34184088197759e-05
-3.78027157478389e-05
-2.02857181828365e-05
-1.92983598355636e-05
-7.78960508619467e-06
-9.85007919766818e-06
-2.78371298896391e-05
-6.79783498736659e-06
-3.86943229890502e-05
-1.23565943597057e-06
-1.62995388083719e-05
-2.153774729312e-05
-2.40279255096723e-05
-2.48988320495291e-05
-1.18583317854902e-05
-2.28794898989101e-05
-1.11292224524285e-05
-2.50764396000081e-05
-4.05488596965479e-05
-2.56222592739681e-05
-3.06367486226455e-06
-2.33689787312479e-05
1.71993100972367e-06
-1.96218412336861e-05
4.506899990448e-06
-2.94470759519408e-05
-1.55210765643808e-06
-2.4744871221686e-05
-1.41466427777272e-05
-8.82061765443978e-06
-1.96901528064326e-05
-1.88197219000007e-05
-8.7934796194316e-06
-1.72341154076522e-05
-2.73563003804081e-05
-1.26907400361602e-05
-2.58391546534568e-05
-2.91818733405281e-05
-1.34587974403243e-05
-5.04034407508865e-05
-1.22395071843873e-05
-1.27590480858732e-05
-2.77689852634186e-05
-1.91321338283979e-05
-3.16681937633925e-05
-3.56903077245207e-05
-3.21448639060218e-05
-1.5326633026635e-05
-2.57738734103385e-05
-2.4636511341563e-05
-2.2055902437578e-05
-1.40606647818583e-05
-9.45693825380596e-06
-1.47629854991321e-05
-2.74963751535411e-05
-3.53443514258865e-05
-2.76272291518043e-05
-2.91511167270538e-05
-6.02843229938606e-06
-2.68457774867365e-05
-2.52861092569442e-05
-2.6386614806054e-05
4.60070048012473e-06
-1.62647763957765e-05
-2.63706454068717e-05
-2.69491858959306e-05
-1.93213993287804e-05
2.43096198675921e-06
-5.44080256417429e-05
-1.9960550460268e-05
-2.03084630546866e-05
-3.47609867634525e-05
-4.41080681063425e-06
-2.63684193450803e-05
-5.07081907446268e-05
-1.4366716323356e-05
-1.82331032160123e-05
-1.61197892077304e-05
-1.57650762767138e-05
-1.11463212359121e-05
-3.67701661463554e-05
-1.65022343693113e-05
-8.71051688452788e-06
-2.49695034531037e-05
-2.72564023240454e-05
-3.66643701008867e-05
-2.23337375591197e-06
-1.2118403357204e-05
-1.051398494866e-05
-1.12563213165825e-05
-3.47126960547538e-05
-1.41401203786538e-05
1.57514277875382e-06
-2.28333362184147e-05
-1.98247906166857e-05
-1.15867952468185e-05
-2.11365713453204e-05
-3.07110775762294e-05
-7.42735330191004e-06
-7.22063839942432e-06
-1.96315632480649e-05
-1.16856198526053e-05
-3.10093704182372e-05
-3.38824098513551e-05
-1.80145544333598e-05
-2.95789481167525e-05
-1.30775305519397e-05
-9.45617969641573e-06
-2.19317325607821e-05
-3.55578890174944e-06
-1.12513805241577e-05
-1.77904201912417e-05
-2.9048883597815e-05
5.90782575137801e-06
-1.50493194228378e-05
-3.63732127025793e-05
-2.13391152586863e-05
-2.89732643895691e-05
-1.27835151960168e-05
-8.59113130105056e-06
-2.85713865428277e-05
-1.43831559096727e-06
-6.77181816768692e-06
-2.6724567297538e-05
-5.42557213680934e-06
-7.37815027905823e-06
-4.456243265939e-05
-1.42060567218777e-05
-2.49571824841879e-05
2.13428510609405e-06
-4.22042109203979e-06
-2.86589215664521e-05
-3.77512259126428e-05
-1.27350307179311e-05
-3.71946158613137e-05
-2.5632950911116e-05
-3.16539171351884e-05
-2.25722134513679e-05
-1.01636143888972e-05
-2.24264500825866e-05
-2.2126537622909e-05
-3.73386139663626e-05
-4.6705480003877e-06
-1.29706023248367e-05
-2.40730727400289e-05
-1.95684535099304e-05
-1.15703174807978e-05
-2.27092616622209e-07
-3.38096725751469e-05
-3.48995362417848e-05
-1.44668993686138e-05
-3.15040316349075e-05
-2.14746157986639e-05
-2.04671542703944e-05
-2.75913096900804e-05
-3.47947194139229e-05
-2.45481019126866e-05
-6.54451335664583e-06
-8.93342641005853e-06
-3.05738199848759e-05
-2.01493321897092e-05
-1.7753180178187e-05
-1.31947593720449e-05
-1.18340236291543e-05
-2.36550752517305e-05
-1.1874968466006e-05
-2.14488211688756e-05
-1.84038959108855e-05
1.4674524832466e-05
-2.91102735970814e-05
-7.20682088038798e-06
-3.48718703926584e-05
-3.88510198438428e-05
-1.5275376717207e-05
-2.98285537009356e-05
-1.34429000992434e-05
-2.36929335322757e-05
-3.27594659325304e-05
-2.95502085278821e-05
-1.75441735539918e-05
-3.00222653437261e-05
-1.10314551632278e-05
-1.19359384423849e-05
-5.30402137004522e-06
7.37318272673851e-06
-1.81060680667438e-05
-1.03900021519657e-05
5.22117166233432e-06
-1.52412175473786e-05
1.29188417692727e-05
-5.34252191845872e-06
-1.23042392195632e-05
-4.20506369817359e-05
-1.98476167898247e-05
-1.4889553441553e-05
-1.96631030414636e-05
-3.00054391916106e-05
-3.28473196078702e-05
-1.89648199808448e-05
-3.91578092533199e-05
-2.67869854153759e-05
-2.28686935603915e-05
-1.63683607745566e-05
-1.02270542225996e-05
-3.26993718215622e-05
-1.57839965464403e-05
-1.8902863280962e-05
-3.68267334456917e-05
-2.07398812864521e-05
-2.63309171528492e-05
-2.73002247007371e-05
-7.67420285244369e-06
-1.37559532945417e-05
-1.29359503846729e-05
-2.27010036128694e-05
-2.28572924245243e-05
-2.75634916815386e-05
-3.31563871217676e-05
-2.40047211249043e-05
-5.31711953994805e-06
-4.93329425125422e-05
-1.84522181202609e-05
-3.5439948942181e-06
-1.23598297377344e-05
-2.80968507652741e-05
-2.5806744578086e-05
-4.50454947123616e-05
-1.72027119518026e-05
-1.28821446811859e-05
-2.63367194903159e-05
-2.29579253067974e-05
-8.2358267606735e-06
-2.78338609266703e-06
-2.49507976829004e-05
-3.80175182130258e-05
-1.44466779619111e-05
-8.35565860404221e-06
6.40152316180848e-06
-6.516391022155e-07
3.57201344208224e-06
-4.1174578999597e-06
-1.75029274309124e-05
-2.71099468463381e-05
-3.57122537715321e-05
-3.73639750952238e-05
-2.44412993552817e-05
-3.14084862317375e-05
-1.84461603513193e-05
-1.54459400153613e-05
-6.45894412055302e-06
-2.14634170390969e-05
-1.3913088089004e-05
-2.4116312305677e-05
-2.35752490791755e-05
-1.2896785996691e-05
-8.30283245533519e-06
-1.32099158329927e-05
-8.43125597530871e-06
-1.26183005317005e-06
-6.79278710739152e-06
-3.10932981932369e-05
-1.65521311409277e-05
-1.12695881514953e-05
-2.98875376714869e-05
-2.23382346503443e-05
-2.20798500233027e-05
-2.71107092083855e-06
-2.19437556816928e-05
-1.70782675079793e-05
-5.00531710991974e-05
-1.67969825012164e-05
-1.7265108522611e-05
-1.9417984191113e-05
-9.00805862398297e-06
-8.51200056384539e-06
-1.07038767220571e-05
-3.17393631805913e-05
-1.3336927542433e-05
-1.70115960916081e-05
-9.37473680977759e-06
-3.83194335133739e-05
-3.02159466658793e-05
-1.84547010171768e-05
-3.08074709143594e-05
-1.04031035578702e-05
-3.34401878563089e-05
-1.28946648719426e-05
-2.10173664368908e-05
-3.29802588269024e-05
-2.58402080386973e-05
-1.75522949900052e-05
-4.14020099832489e-05
-1.82422847257585e-05
2.54884704505359e-06
-2.90315744775119e-05
-2.24729248145338e-05
-2.36744587978901e-05
-1.97098154548324e-05
-3.32641829248394e-05
-2.28759652705903e-05
-1.7656740870279e-05
-3.39341552549306e-05
-2.92461065673627e-05
-1.59046360971682e-05
-2.85867111454368e-05
-2.13521625088414e-05
-1.7321193651208e-05
-3.54840500071132e-06
-1.7361205908981e-05
-1.79021309931909e-05
-1.96897177541081e-05
-2.43523652782847e-05
-2.32604185526065e-05
-2.91179210610191e-05
-2.75489407486842e-05
-4.68096847587562e-05
-3.84025736505946e-06
-3.13335473975307e-05
-3.15728355637977e-05
-4.19094106621906e-05
-1.75074196323761e-05
-2.98622546963975e-05
-1.57137164754423e-05
-3.57636144863552e-05
-2.45524853565432e-05
-1.53402726860912e-05
-2.80544208511037e-05
-3.19553910218035e-05
-9.05699919820794e-06
-2.42242376246966e-05
-1.70533378651499e-05
-1.74078565501658e-05
-3.26489027491939e-06
-2.38057099934221e-05
-1.17631376447879e-05
-1.71059797667733e-05
-2.34476902856839e-05
-1.2431291722692e-05
-1.29256535588852e-05
-1.34815716941873e-05
-9.35201559171374e-06
-2.0185429283627e-05
-1.1919800602117e-05
-2.54546941999513e-05
-2.587068934835e-05
1.96700921422792e-06
-1.42279329964362e-05
-9.09832657138486e-06
-2.12394862053756e-05
-3.38366704521957e-05
-2.94086229757272e-05
-1.85326290999503e-05
-3.11800367630736e-06
-1.7067928517361e-05
-2.67844362110254e-05
-1.94344420485413e-05
-1.50142445724714e-05
-2.69091135443208e-05
-2.03565628732372e-05
-3.44860847590426e-05
-2.68692214691795e-05
5.45805787276416e-06
-1.64229855894343e-05
-3.16720813779638e-05
-1.73792606949735e-05
1.04498942792624e-05
-9.41249977075979e-06
-2.20934721696144e-05
-5.14109775619097e-06
-2.19682823285047e-05
-4.18245624152444e-05
-2.88582581509783e-05
-1.88936827914239e-05
-2.13322639123283e-05
-2.90070345587786e-05
-9.86797000701412e-06
-3.28170113373676e-05
-4.07225999946774e-05
-2.51356250905771e-05
-3.27988897865015e-05
-4.21010060177512e-05
-1.68892139007734e-05
-3.47211142823983e-05
-3.03244044544097e-05
-2.9958856668857e-05
-2.29564708281511e-05
-3.66479617465486e-05
-7.67344301041947e-06
-1.88124025046551e-05
-2.1885084636313e-06
-2.6008993234513e-05
-2.36150048269405e-05
-5.18224460333543e-06
-1.62417438288144e-05
-2.53382991450472e-05
-2.89372465436511e-05
-1.98660470281185e-05
-1.54356292972734e-05
-2.49734798796142e-05
-1.61882666640629e-05
-3.56002625641178e-06
-1.63716150076119e-05
-2.43824372414357e-05
-1.78975163595454e-05
-1.34103144488185e-05
-4.0854939056827e-05
-4.75792614351013e-06
-1.41512984539492e-05
-1.01036390395142e-05
-2.70246108891636e-05
-3.4823911297594e-05
-3.06084528256854e-05
-1.71238346192851e-05
-3.87029699399261e-05
-2.25408717096124e-05
-3.12512719685092e-05
-7.77910773119115e-06
-1.308371983948e-05
-2.22970049255305e-05
-1.83756134784709e-05
-3.24810096666784e-05
-3.41779548518376e-05
-3.28926116187317e-05
-1.64992201117965e-05
-9.6359677386635e-06
-1.17814041161074e-05
-3.38377854825407e-05
-1.3015750272563e-05
-2.34247066656821e-06
-3.35055353868456e-05
-1.93237642812106e-05
-2.70543582508201e-05
-3.05137599976714e-05
-1.92705490957701e-05
-6.78296295911631e-06
-7.59274026333017e-06
-4.00478119663619e-06
-7.2713028400472e-05
-2.58845628013284e-05
-2.25488592504251e-05
-7.64349441894193e-06
-3.40036357129654e-05
-3.94071329091224e-05
-2.44904011985232e-05
-4.89090172497141e-05
-1.90525579212779e-05
-1.93114341032542e-05
-1.86305919043117e-05
-1.66186518505354e-05
-1.2007893034922e-06
-3.34785015159884e-05
-3.29107449262448e-05
-1.42009600146885e-05
-4.65796471230223e-06
-1.15169206965082e-05
-2.65992062264541e-05
-2.16588138360873e-05
-3.45204500561757e-05
-2.67218148506952e-05
-3.29591894648373e-05
-4.34278251081083e-05
-2.41094190690949e-05
-2.11967809676557e-05
-5.18534075031614e-05
-2.13967660286882e-05
-3.11044397603165e-05
-1.64809452502743e-05
-3.84595244930843e-05
-9.43212079697085e-06
-2.59341728216519e-05
-8.87693855190312e-06
-1.78251733628767e-05
-1.21984837051996e-05
-1.85774853765645e-05
-9.96218963898996e-06
-2.94178517486119e-05
-2.85076339755261e-06
-2.02691210083309e-05
-2.61441908668817e-05
-3.53770670765891e-05
-1.00162721375039e-05
2.34041012203566e-07
-4.00936992745964e-05
-1.72516490183328e-05
-3.45284177643143e-05
-4.29594807085579e-06
-2.36663927655016e-05
-2.22235715861662e-05
-1.90488253410541e-05
-7.51349245202671e-06
-2.28841308129435e-06
-9.2045652984372e-06
-1.0211180559943e-05
-3.16750426142744e-05
-4.28698447109248e-05
-4.2352687854713e-05
-4.40194716277424e-05
-4.59356933501466e-06
-1.28399514367061e-05
-2.02511607930805e-05
-2.00472336549252e-05
-1.72787591397944e-05
-2.83959978028639e-05
-4.00524947133152e-05
1.78803384300008e-07
-8.69678787753648e-06
-2.28768755834516e-06
-3.87897829940578e-05
-7.45818629007265e-06
2.11192833105884e-06
-2.32995076952847e-05
-2.75134729362777e-05
-2.10982666158441e-05
1.41131450377073e-07
-1.95670958136276e-05
-4.13901871913135e-05
-3.45170107887402e-05
-1.95758055473813e-05
-1.3970788317421e-05
-1.94524009449536e-05
-1.79482631360288e-05
-2.0080008596178e-05
-1.28392606895492e-05
-1.49754268731473e-05
-3.87016106088872e-05
-3.92096726127872e-06
-3.19237064972247e-05
-1.67574129872158e-05
-1.84942878369622e-05
-2.67727547536469e-05
-8.5547372622026e-06
-2.24420681057476e-05
1.1560581955079e-05
-2.13257453626656e-05
-3.08330932284038e-06
-4.03805443859622e-05
-1.85096326052673e-05
-1.11131092950677e-05
-5.76168842166466e-06
-8.12927561408119e-06
-2.93152282949246e-05
-2.54776109724921e-05
-4.31816904018312e-05
-2.87600600756421e-05
-1.53057636880583e-05
-1.81462312235817e-05
-2.32938104651215e-05
-3.47797233118866e-05
-9.87649797364201e-06
-1.10453576746423e-05
-1.97013879911551e-05
-2.20800817365807e-05
-1.32548679565652e-05
-3.99772773583488e-05
-1.53955931722051e-05
-2.17562156750184e-05
-2.0190430519148e-05
-2.88456749896001e-05
-1.21939231872805e-05
-6.90866026770075e-06
-2.82304013921261e-05
-3.70091867062225e-05
-3.55547414505413e-05
-3.4464856471719e-06
-4.2967359413631e-05
-5.60701903013546e-05
-1.78150956790895e-05
-8.55768756462708e-06
-2.73030142241524e-06
-3.98104751065178e-05
-2.31007969687537e-05
-3.27121327563832e-05
-1.37472294759792e-05
-2.19598731980723e-05
-3.85127431964856e-05
-1.30050053077839e-05
-1.94208434843305e-05
-2.10549445192795e-05
-2.95366026172887e-05
-2.80130756549609e-05
-3.10258952508435e-05
-1.97148122747952e-05
-1.34249010553528e-05
-3.43376483650325e-05
-2.34682284824916e-05
-1.18001052705091e-05
-5.88992157854519e-06
-3.19499592250899e-06
-4.07425816817202e-05
-2.49327271751284e-05
-2.54635883734638e-05
1.08249436914544e-06
-2.78542841723274e-06
-2.10300056012174e-05
-7.0830838193028e-06
-3.05644455537796e-05
-3.24700768638583e-06
-1.01164350120312e-05
-7.06480623587061e-06
-2.05978286140247e-05
-3.28495594555436e-05
-2.61182507927109e-05
-1.65040841826283e-05
-1.1147926347804e-05
-1.65994634634119e-05
-1.59827438279913e-05
-2.46468755801881e-05
-2.60040681013999e-05
-2.13236893688012e-05
-2.55445011622481e-06
-2.65932163662854e-05
-8.40398358336753e-06
-2.0454622553571e-05
-2.32610957408187e-05
-2.35026237998303e-05
-1.71401622691343e-05
-2.82099144437046e-05
-1.5831800981881e-05
-1.71893500921086e-05
-3.32774770797353e-05
-2.57172862213522e-05
-3.06042996767102e-05
-2.8289817690278e-05
-2.06262075497405e-05
-3.65067707062653e-05
-2.90238052778612e-05
-1.59219091822843e-05
-1.25218234731002e-06
-2.94299443257881e-05
-1.76366618828838e-05
-3.87116777721673e-05
-1.17647370742333e-05
-2.14505450692222e-05
-1.28357265883265e-05
-3.98792295003993e-05
-1.1254909822511e-05
-2.81839677880023e-05
-3.03784300839659e-05
-1.41005321486803e-05
-2.06752448053438e-05
-6.73523333410004e-06
3.25121684117437e-06
-5.84497085070038e-06
-3.44006843243566e-05
-1.99113095802068e-05
-2.49916199508304e-05
-3.09067887472237e-05
-7.38996093993121e-06
-2.27748885006222e-05
-1.5245544423496e-05
-8.42512325958091e-06
-1.53014459679416e-05
-1.37804664517206e-05
-1.79494815685337e-05
-7.70961723985634e-06
-1.25955370548879e-05
-1.79031254085656e-05
-3.24236436920914e-05
-2.37205479638579e-05
-4.10530418717811e-06
-1.59947914693821e-05
-2.86149114928168e-05
-1.87454611197554e-05
-4.44413056711168e-05
-3.48818965679809e-05
-6.11243220266199e-06
7.66425219626421e-06
-3.83885357321656e-05
-6.18943566485572e-07
-1.64338515799793e-05
-2.69544005508235e-05
-2.08613881076874e-05
-1.96995767617058e-05
-2.14663316368748e-05
-3.93828709890556e-05
-1.99738839820649e-05
-3.16216424430618e-05
-1.68963838834442e-05
-3.03811389203514e-05
2.66531728404499e-06
-2.31554458590778e-06
-2.11199987951872e-05
-9.38108012907311e-06
-2.05175003094111e-05
-8.20313680240692e-06
-2.90487265132579e-05
-3.18932260864234e-05
-1.75114549174864e-05
-2.37688489121639e-05
-2.5058099381178e-05
-1.56519275749476e-05
-2.29174584465869e-05
-9.79340605542666e-06
-2.36305919299603e-05
-1.22598329752996e-05
-1.46040225015033e-05
-2.45979277244545e-05
-2.15546390487475e-05
-1.65731270376444e-05
-2.98341995617191e-05
-1.39326391275533e-05
-3.43988200790072e-05
-1.68348957983104e-05
-2.29188111401427e-05
-3.68653609758283e-05
-5.77657512282138e-06
-3.19966186562998e-05
8.60670518547205e-07
-1.95977915185957e-05
-2.20328051442166e-05
-1.65237176813128e-05
-1.30255390326215e-05
-3.00645838600083e-05
-2.45634351818978e-05
-1.82871780061982e-05
-1.85290119870698e-05
-3.74930555528334e-05
-6.76917880761203e-06
-2.36183666756665e-05
-1.95844327068234e-05
-2.33123469549151e-05
-1.25867536790553e-05
-3.27970466776817e-05
-2.97997044230021e-05
-2.03011908460127e-05
-5.56434707210829e-06
1.73597190199559e-05
-8.52646912901379e-06
-2.44032541154941e-06
-1.37184707488524e-05
-1.58731259038738e-06
-8.60609694682227e-06
-2.11722412169609e-05
-2.77247413788778e-05
-3.06171188675229e-05
-2.70219504773329e-05
-2.07520991662364e-05
-1.4831880835334e-05
-1.50594028272088e-05
-2.05593081425558e-05
-2.35147762203953e-06
-1.92757039838103e-05
-2.65170356912439e-05
-3.13626778520935e-05
-2.97522813456062e-05
1.00238925534192e-05
-9.62729326401692e-06
-2.18654912672661e-05
-2.34001720529941e-05
-4.21122138343769e-05
-6.12397026144729e-07
-2.93882859304944e-05
-2.13681308939907e-06
-3.6203504458301e-05
-2.23237179352272e-05
-3.26727001666513e-05
1.72203395915135e-06
-1.1337966082238e-06
-1.6231103836612e-05
-3.68936955262181e-05
-2.12212821843974e-05
-4.08784432320812e-05
-2.42300978271763e-05
-2.89676036352312e-05
-2.83877170010758e-05
-2.80562427177829e-05
-9.00903092129924e-06
-1.14189580860435e-05
-3.30885619073153e-05
1.42436926892204e-05
-1.27565663544411e-05
-4.48279865935408e-06
-1.32829563600094e-05
1.03884036947921e-05
-1.49052572994785e-05
-5.31520474399101e-06
-2.97604748830657e-05
-2.00297839478914e-05
-3.77024319883594e-05
-2.02717798476462e-05
5.46116231276073e-07
-2.52415652684144e-05
-1.36803935101098e-05
-3.55186545123269e-05
-2.77059930002808e-05
3.53102786472271e-07
-2.69622023852297e-05
-2.52154765070605e-05
-1.03413122154123e-05
-8.26161173619562e-06
-1.48309731754486e-05
-1.02465242971663e-06
-4.36903730682662e-05
1.93193965493677e-06
-3.26667766572339e-05
-1.33042130307276e-05
-3.38190459347278e-05
-3.46987846301557e-05
-4.82699688963107e-05
-9.01039046130882e-06
-2.85362797509155e-05
-1.63885024349594e-05
-1.18986789704941e-06
-1.56608755957049e-05
-1.8994518795079e-05
-9.95046991870967e-06
-1.23851331192519e-05
-1.688885211042e-05
-1.74438089119959e-05
-1.40521630310915e-05
-2.08681178903748e-05
-2.1337334973677e-05
-1.74042423722648e-05
-5.19581249207066e-06
-2.79107037851789e-05
-1.23171625667274e-05
-2.55041388105535e-05
-2.7816877837868e-05
-1.53038737342662e-05
-3.92460024988016e-05
-8.93528835781791e-06
-2.75023244316581e-05
-2.83780481760091e-06
-2.10016585447691e-05
-3.29382219610963e-05
-6.86693548125516e-06
-2.25716053982436e-05
-3.39006339246668e-05
-2.41105462880686e-05
-3.51576640248921e-05
-1.66010236828134e-05
-7.19162977427506e-06
-1.77965979023746e-05
-1.94802137658897e-05
-2.00225751750014e-05
-1.18853546852058e-06
-1.44754469474343e-05
-2.69552672138011e-05
4.54476058082767e-06
-3.32358238893547e-05
-2.69276813325734e-05
-1.50745550505495e-05
-4.4773243651607e-05
-1.37680019359248e-05
-1.34087942330776e-05
-1.0190472235762e-05
-1.90731697853267e-05
-1.85307726644663e-05
-2.29742628518696e-05
-1.75590140189995e-05
-1.4521039811804e-05
-6.37065034665784e-06
-9.7558372616056e-06
-2.48542663407849e-05
-1.29413683768036e-05
-1.84463532629531e-05
-1.61596061441223e-05
-4.25205963240861e-06
-3.15614754815652e-05
-6.97381606423688e-06
-3.4857956060374e-05
-1.91287038659568e-05
-2.36804593282644e-05
-3.59244258107951e-05
-1.08063557231842e-05
-3.71999036837356e-05
-2.03011910831034e-05
-3.59206539404491e-05
-4.26244560490807e-06
-1.13040989048817e-05
-2.05351757066053e-05
-1.86168263305536e-05
-2.9807113811792e-05
-3.19501679693752e-05
-1.36720046887743e-05
-1.75476311386147e-07
-4.41460743930705e-05
-8.57130990630629e-06
-2.90840213630099e-05
-2.81066857537232e-05
-1.6445421460906e-05
-3.26343381756285e-05
-2.49596988805276e-05
-4.33445931321009e-05
-3.9101340949157e-05
-8.75891283149211e-07
-3.16179630775079e-05
-1.42975208334622e-05
-3.03243789283717e-05
-2.14106380804761e-05
-1.59214340445654e-05
-2.75127823692514e-05
-4.11472319993483e-05
-1.20996281979113e-05
-4.92263126190234e-06
3.97929797555667e-06
-1.94596340685075e-05
-2.31789237082968e-05
-2.41997737887146e-05
1.55575457181712e-06
-1.44622234218593e-05
-4.83681187518726e-05
-2.19244428568105e-05
4.06736362383298e-06
-2.23262701731451e-05
-2.94533408463483e-05
-1.39811096976687e-05
-2.40846157960019e-05
-3.71708068631406e-05
-2.76356269264433e-05
-1.12577184383032e-05
-9.06993169485336e-06
-6.10810363772399e-06
-3.23463062349558e-05
-5.03571298903079e-05
-2.96279545369622e-05
-2.26449506097492e-05
-2.34906327777454e-05
-2.37807758246559e-05
-1.71998141374038e-05
-1.50107318252492e-05
-2.55444083441555e-05
-2.5745458505932e-05
3.18356793731607e-06
-2.42946052241396e-05
-1.17535555626839e-05
-2.76635498856994e-05
-2.32407500636004e-05
-2.87253698997988e-05
-8.18621215958154e-06
2.95510957779455e-06
-1.02118836245133e-05
-4.44977213657023e-05
-1.22659680687036e-05
-1.67752410423378e-07
-2.09345871388035e-05
-4.55895560905083e-05
-2.08863430021994e-06
-1.38031630037478e-05
-4.87391038939206e-06
1.25127045180164e-06
-3.37696032214827e-06
-2.25227086443169e-05
-1.49567960697644e-05
-2.20916583242068e-06
-1.06543672972325e-05
-1.86320817643057e-05
-1.31545991248295e-05
-1.70220932734737e-05
-2.83460432863588e-05
-3.78550841102205e-06
-1.99499086961942e-05
-1.43206674519581e-05
-3.90058907463008e-05
-1.67269630072703e-05
-1.53038352424182e-05
-3.0127695450522e-05
-5.04729768978558e-05
-2.4995526825593e-05
-1.60892588886869e-05
2.50581927841435e-06
-2.0232282312419e-05
-4.83228441816185e-05
-1.77818987952827e-05
-9.55456591760545e-06
-1.4733023742387e-05
-4.36830693396747e-05
-1.38083211369048e-05
-3.32397751158895e-05
-2.21074595406584e-05
-2.04389546522797e-05
-3.59968773089832e-05
-2.6994303096442e-05
-2.48643034059368e-05
-6.42500371398276e-06
-1.61757877524432e-05
-3.76105643293439e-05
-1.21104276397113e-05
-2.25899694493817e-05
-2.91837260450371e-05
-1.2698057632887e-05
-1.76755958525071e-05
-1.10188768261431e-05
-7.92964973962645e-06
-4.93277613629601e-05
-1.22163212950613e-05
-5.2817975677404e-06
-1.10883740889731e-05
-1.31337787903293e-05
3.79304860365601e-06
-2.59441718401599e-05
-2.09085838688672e-05
-2.96294905708873e-05
-1.43182590914325e-05
-1.38516011441927e-05
-3.19624961640279e-05
-2.64897399870005e-05
-2.91657739438096e-05
-2.12958878510631e-05
3.85297337142717e-06
-1.8458813006451e-05
-3.66002478854851e-05
-1.74896389652234e-05
-2.05362518113224e-05
-3.67219638973457e-05
-2.3409011053971e-05
-1.33578465275528e-05
-1.94298455169396e-05
-2.0561416084449e-05
-1.37611692524955e-05
-2.75495885817236e-05
-4.52169373428933e-06
-2.6396775648e-05
-3.83805165314375e-05
-9.50155102551572e-06
-2.96544794448553e-05
-4.80638967029211e-05
-3.41072597270421e-05
-2.54774072521607e-05
-3.34839888789149e-06
-2.15903091293743e-05
-1.41283099857381e-05
5.4335370813528e-07
-2.04465261326266e-05
-2.37097350519657e-05
-1.20810763516273e-05
-2.57005534086921e-05
-2.92375620195613e-05
-1.61275187553903e-05
