# Supplementary material for: Research on computational propagation and identification of mine microseismic signals based on deep learning
Source: PLoS One. 2025 Oct 22;20(10):e0334641. doi: 10.1371/journal.pone.0334641 (PMC12543183; doi:10.1371/journal.pone.0334641)
Supplement: S1 Data — (ZIP) [file pone.0334641.s001.zip › 000100500001081.xlsx_0.txt_24.txt.txt]

-1.67760723037351e-05
-1.94411275330037e-05
-3.67336985508179e-05
-3.33836432129135e-06
-2.20862648412041e-05
-2.9013523682131e-05
-4.5111258165451e-05
-7.49116572903545e-06
-2.21071713243345e-05
-2.65230173854658e-05
-1.4769138827163e-05
-1.25340780932451e-05
-3.09866766092312e-05
-1.6183510812158e-05
-2.60016263355237e-05
-2.66343386562536e-05
-4.35916369033772e-05
-4.05122238833199e-05
-1.30645812357938e-05
-3.0511905183774e-05
-1.04477957725921e-05
-3.40211838679446e-05
-1.80881039995745e-05
-1.25279805388545e-05
-1.63035890038765e-05
-4.15050797114023e-06
-1.85459875017057e-05
-3.08175898456086e-05
9.51838726143528e-06
-1.83921101966807e-05
-5.24526404493785e-06
1.13107820620191e-05
-2.76210056420163e-05
-1.52689441727446e-05
-4.62906886063525e-05
-2.36083078698449e-05
-6.16147567373103e-06
-1.62457031242288e-05
-2.63910841859402e-05
-1.63314752138144e-05
-4.23385110769242e-05
-2.86631552942768e-06
-4.00957143560119e-05
-6.70849264357209e-06
-2.51904687801753e-05
-1.55130977200161e-05
-3.08736298140824e-05
-1.08775069830346e-05
-4.19245113574697e-05
-1.78738934564454e-05
-2.22851710653491e-05
-1.61423080766771e-05
-3.57276747659176e-05
-6.36413830937573e-06
-2.529200932836e-06
-2.06735464096349e-05
-2.85720701038107e-06
-2.77616000011776e-05
-1.21259528696798e-05
-6.26395387032803e-06
-8.22307646892267e-06
-1.15337278238209e-05
5.40731310863497e-07
-2.68114737051382e-07
-9.49801479240415e-06
-8.70093558951848e-06
-3.01788628650755e-05
3.22914169729796e-06
-1.04304256537891e-05
-1.65812045057653e-05
-4.77367093570419e-06
-2.53575700981265e-05
-1.40391346625249e-05
-2.02942628621594e-05
-6.55836689160871e-06
-2.38746549825788e-05
-1.5183194162227e-06
-3.75348013708651e-06
-3.08928151227226e-05
-4.14325698640936e-05
-8.85582826105114e-06
-2.9143173933202e-06
-2.84358847431962e-06
-3.86408692259338e-05
-3.82668998568001e-05
-1.6603240045773e-05
-4.27006322167813e-05
-4.23622402757073e-05
-1.40963997205241e-05
-1.53452678482837e-05
-1.74752230254314e-05
-3.19011357818341e-05
-3.27015799427051e-05
-2.1855897319068e-05
-2.85812014668762e-05
-1.88224294895667e-05
-1.18235184350975e-05
-3.96846411805499e-05
-1.24374957793285e-05
-1.5287878195886e-05
-6.50151407492745e-06
-1.24258810018033e-05
-1.18741614886729e-05
-2.07149824822573e-05
-2.26506423384842e-05
-2.87229964534722e-05
-1.92479831193695e-05
-2.07022496325249e-05
-3.03568169056177e-05
-3.98707226865165e-05
-1.70081197055329e-05
-2.5354237274404e-05
-1.27423396080367e-05
-7.87795003000522e-06
-3.47446081051245e-05
-2.79956841149705e-05
-3.17721755503593e-05
-2.39620555631271e-05
-1.85478044530753e-05
-1.46835350823597e-05
-1.60873598951476e-05
-8.94237237831826e-06
-2.36096337565667e-05
-2.69476074039988e-05
-2.18366971747112e-05
-5.01555244263883e-06
-2.64124019368627e-05
-1.91544876332702e-05
-1.80680017698531e-05
-2.42759857847108e-05
-8.48625691902102e-06
-3.27443775925328e-05
-1.67405039277989e-05
1.09450082603882e-06
-2.75726139777925e-05
-3.26796369056836e-05
-3.02925242830569e-05
-2.43944700282582e-05
-1.84810900642723e-05
-6.10575423065245e-06
-4.45349502474151e-05
-2.48928202569207e-05
2.50351698488772e-07
-4.37604139134054e-05
-2.36234580953286e-05
-3.49964677990907e-05
-1.64111108414183e-05
-7.86719605296095e-06
-1.24393471657001e-05
-1.1222407208722e-05
-9.10091611609496e-06
-2.54624789695857e-05
-3.10754020826942e-05
-2.6601541425987e-05
-5.51549184848063e-06
-3.83318435099794e-06
-1.20754673647845e-05
-2.3792347108732e-05
-1.84134976272444e-05
-8.70837226350774e-06
-2.53717869060968e-05
-2.06434246417736e-05
-2.95236569860583e-05
-3.31062693108681e-05
-1.80128200177889e-05
-1.65970980303395e-05
-7.1062295973547e-06
-2.77048079617781e-05
-6.67291713090105e-06
-4.20935003632009e-05
-5.82745372516687e-06
-2.21113350112155e-05
-1.89806718649922e-05
-1.54868215930439e-05
-4.50756839654652e-05
-1.98117508062187e-05
-1.01022802726379e-05
-1.9236202787316e-05
-1.34022554111811e-05
-6.79364911085003e-06
-2.11223150325358e-05
-3.63122089726999e-05
-8.07696272895497e-06
-2.17892142608463e-05
-1.90890321797221e-05
-1.73823445378888e-05
-1.14526926813038e-05
-3.65949335235861e-05
-3.61881989785907e-05
-3.35244973968743e-05
-1.76386982706865e-05
-3.11360307347241e-05
-3.28817233741903e-05
-2.57216584588472e-05
-2.38836661506133e-05
-3.98124952182136e-05
-3.13139075252594e-05
-4.02820142527033e-05
-2.46831045347687e-05
-1.86360925016372e-05
-3.42117023233467e-05
-2.66734283837602e-05
-1.54976554447468e-05
-1.89840296801793e-05
1.11513419277903e-08
-1.32128428696249e-05
-1.88233117171249e-05
-4.09649991450288e-05
-3.47704877673599e-05
-2.52114897870671e-05
-1.45131295549255e-05
-2.77755671633491e-05
-1.73931833832103e-05
-1.80095759922711e-05
-2.0606784194109e-05
-2.20513365151686e-05
-3.26075579505655e-05
-1.84492280049938e-05
-1.64162709822054e-05
-7.66280728589451e-06
-2.81499063065478e-06
-5.2509872171098e-06
-3.31883074671069e-05
-3.97069621757758e-06
-4.01239251153503e-06
-2.39086896085736e-05
-9.41124122809561e-07
3.84695944710984e-07
-4.33320315904017e-06
-2.56373028871438e-05
-4.03937483686709e-05
-2.13918778586349e-05
-2.65593550237342e-05
-2.90253567562961e-05
-2.20363776755929e-05
-2.43910345719968e-05
-4.63352786715649e-06
-2.68456556175198e-05
-1.84154616019093e-05
-1.30384635488902e-05
-2.0731658400121e-05
-3.87482434654595e-05
-4.51323298481377e-05
-1.49269864635937e-05
-1.43418214102045e-05
-1.94274726631913e-05
-1.70269153009082e-05
-2.88745081317714e-05
-2.60962939735248e-05
-2.40157930693137e-05
-1.16601399964521e-05
-2.63754103808708e-05
-1.77724771395334e-05
-1.35399771750223e-05
-2.96254024993608e-06
8.2770328791187e-06
-1.51241150422195e-05
-1.97263523093312e-05
-1.63209998749581e-05
-2.0543646048962e-05
-2.27663248639979e-05
-3.04880876761415e-05
-6.86471801639315e-08
-1.86451265748644e-05
-2.64264976095984e-05
-7.38210897347206e-06
-4.28954648745491e-05
-1.51985659135471e-05
-1.81552130148654e-05
-2.68357649434374e-05
-1.31752080412472e-05
-1.06932381143177e-05
-8.0017929005391e-06
-1.83529967133009e-06
-2.76616009713522e-05
-2.55848105512178e-05
-2.32671959277487e-05
-1.80609166957434e-05
-1.86726738206503e-05
-1.19066345133329e-05
-5.46253912828912e-05
-3.55518950128057e-05
-2.75180056495792e-05
-3.13553210312944e-05
-1.79932442879295e-05
-3.89432562160768e-05
-2.70117465276464e-05
-1.81115480744551e-05
-2.28366854329514e-05
-2.3497863211346e-05
-3.72606410291883e-05
-1.1748926009927e-05
-4.31798112794445e-05
-3.11980585887432e-05
-3.70345916513122e-05
-3.61793552787549e-05
-1.54364395903013e-05
-3.03157337358287e-05
-1.2565343495564e-06
-2.52750725524078e-05
-2.89137708288232e-05
-3.37550115585239e-05
-2.72397428422998e-05
-3.34967531051186e-05
-1.86795123271964e-05
-2.33599530461962e-05
-4.33589091876844e-05
-5.39682491821657e-06
-2.66072009596395e-05
-7.9377209310817e-06
-1.76427045378473e-05
-2.84210199596814e-05
-2.8942209337305e-05
-4.16059175623559e-07
-3.02019314624127e-05
-2.97453162389599e-05
-3.67736944500753e-05
-2.20056730815349e-05
-2.63610264768846e-05
-3.66017824463963e-05
-1.78084394004699e-05
-1.75684899719866e-05
1.35049547151027e-06
-3.39855119112918e-05
-5.56748877706255e-06
-1.01581650467882e-05
-8.57334620671889e-06
-2.0036344874324e-05
-1.10751683310903e-05
-9.14702175154082e-06
-2.99373566451307e-05
-2.93941947390955e-05
-3.06328734809976e-06
-2.67971864560527e-05
-2.67559454561011e-05
-2.82867054415171e-05
-3.06624732159123e-05
-3.29698863051439e-05
-1.23600399899373e-05
-2.80137925276626e-05
2.68538542417348e-06
-5.76104685421924e-06
-7.50940164095084e-06
-4.15491522734992e-05
-1.52026406774421e-05
-1.20666362476841e-05
8.09623293553597e-06
-1.01433763315686e-05
-1.86380099785738e-05
-2.25516226266508e-05
-7.96606702465613e-06
-5.74234673970963e-06
-1.8623429280609e-05
-1.708949246845e-05
-2.61580396985091e-05
-2.53253257326177e-05
-2.67375554239459e-05
-2.92397028862146e-05
-4.88998782076984e-05
-1.37845357163947e-05
-2.083179916094e-05
-7.33256947838031e-06
-5.64609427924177e-05
-3.39473866266384e-05
-4.10615794784848e-05
-3.0365805671269e-05
-2.81974348215512e-05
-6.11212051126461e-05
-3.32292250938499e-05
-1.31360868563731e-05
-1.2886415130921e-05
1.40947413743231e-06
-1.48198621684779e-05
-2.41777520059772e-05
4.72519190753444e-06
1.61855458037476e-05
-1.17849418219189e-05
-1.00857492026973e-05
5.58970492891828e-06
-3.72187285202507e-05
-1.75365217031565e-05
-2.72122176782218e-05
-1.20483178574371e-05
-4.5152885270555e-06
3.76084576812189e-06
-1.6016395311034e-05
-1.60839657600359e-05
-3.09519877971024e-05
-3.25354903513565e-05
-1.11528525362803e-05
-2.0685602065932e-05
3.93631321924175e-06
-1.8928734223162e-05
-2.59020719132243e-05
-1.71594090620529e-05
-1.61313367649921e-05
-3.6929627460697e-06
-2.63606104055261e-05
-5.23863026135281e-05
-3.02635172428589e-05
-1.81572609884253e-05
9.48469051340876e-06
-6.53169765752376e-06
-7.70540224630358e-06
-2.22846032002442e-05
-1.77791760002389e-05
-1.59145991591758e-05
-4.16155868263024e-05
-3.8589652615835e-06
-2.03377103138963e-05
-2.52511232874033e-05
-4.18957390861719e-05
-3.05337811092386e-05
9.97449958742174e-06
-9.04390445645742e-06
-4.19041483516936e-05
-3.67067304275324e-05
-3.91718139879504e-05
-4.73751632576984e-05
-1.34215687871432e-05
-1.51058513075593e-05
-1.15565892823135e-05
-9.67124081538528e-06
-2.32919091978435e-05
-1.19594854667247e-05
-3.9934464471538e-05
-1.89541566001051e-05
-2.79205749944188e-05
-1.95094154971803e-05
-1.93240091519165e-05
-3.02229024088403e-05
-3.95413596300154e-05
-1.8266712500728e-05
-1.52020782913466e-05
-1.07128264832791e-05
-2.05480993989151e-05
-2.95755444708431e-05
-3.19419913383191e-05
-7.27242254626972e-06
-1.87786692430878e-05
-4.96908715252981e-05
-2.23531807176607e-05
-1.83300031211623e-05
-3.23206527955426e-05
-8.22242346524443e-06
-3.0282444144758e-05
-2.31198931016404e-05
-4.96502962225406e-05
-3.08199930261308e-05
-8.41561967503257e-06
-3.67677768536592e-05
-2.4948085702801e-05
-3.76761547907772e-05
-1.61426895682515e-05
-3.20010416215334e-06
3.52195313713986e-06
-6.01339088543585e-06
-1.55254804884047e-05
-4.24155037451237e-05
-3.04140911404165e-05
-2.8120646843522e-05
-7.67125494276916e-06
-2.12008389832142e-05
-2.15177735966857e-05
-2.27833704645794e-05
-1.9991143908138e-05
-7.03993613629941e-06
-3.49406522688704e-06
2.25520679607084e-06
-1.86139221975121e-05
-1.98288049328886e-06
-2.18784341749316e-05
1.54440090074529e-06
-2.34789539279511e-05
-1.80249837345801e-05
-3.59433279528115e-05
-2.08231589141962e-05
-1.84111309000399e-05
-1.27078422868316e-05
-1.96684459804179e-05
-2.24564629159347e-05
7.46277041630595e-06
-1.43941341476438e-05
-2.64033121643514e-05
-1.04595910283347e-05
-2.89487388352659e-05
-1.83953341734477e-05
-6.53938692824163e-07
-6.54028608773665e-06
-3.06473697981312e-05
-2.82696722621788e-05
-3.55332047393605e-05
-1.3459001391206e-05
-2.26857153751429e-05
-2.7960484620531e-05
-1.3468470680266e-05
-5.07599768179501e-06
-3.55517531574546e-05
-3.61232218107499e-05
2.47848943754233e-07
-1.68433246123799e-05
-8.79410961777314e-06
-1.78031022000141e-05
-2.8166896539673e-05
-1.82124129816799e-05
-1.65285156942202e-05
1.06148578720137e-06
-1.7956264269044e-06
-1.55577976638677e-05
-6.89091181147472e-06
-3.4182733453459e-05
-3.52579416147826e-05
-3.32260861908933e-05
-2.57058008564914e-05
-3.21282311497578e-05
-4.59413581843725e-06
-3.77133683582455e-05
-3.14239005037433e-05
-2.97939758920255e-05
-2.27115836582905e-05
-2.78374138963516e-05
-2.03716237199874e-05
-2.48718022913359e-05
-2.63594893920986e-05
-3.12565919837106e-05
-3.06361384730388e-05
4.80433085641348e-06
-2.1142198113956e-05
1.00193652836669e-05
-1.01950957951193e-05
4.29850682106633e-06
-1.58972079359334e-05
-1.51744701581685e-05
-2.32370013763409e-05
-2.04208175658398e-05
-4.1586267770423e-05
-2.26477869975212e-05
-2.37531626402022e-05
-5.28617092974635e-06
-9.31546699199826e-06
-3.61361753260529e-05
-3.46851598230519e-05
-5.87983958553334e-06
-1.08385620714294e-05
-9.62076619423503e-06
-4.42442985261193e-05
-8.00424712557764e-06
-8.47064905618244e-06
-9.04284234834012e-06
-3.53140854101006e-07
-2.181122272065e-05
-1.13670231903293e-05
-3.79690122001815e-05
-6.35449987206872e-06
-1.06450631264097e-05
-9.77941748494528e-06
-1.22807824631631e-05
-2.37705829292033e-05
-2.15081578184585e-05
-3.72763309321723e-05
-2.37917216337577e-05
-3.59680002366619e-06
-2.85025742803146e-05
1.4637656847162e-06
-1.40886080626756e-05
-3.13781578869202e-05
-3.82347493421788e-05
-1.0660490306841e-05
-1.77349742720285e-05
-2.05787719465497e-05
-8.90598862894625e-06
-1.32584966313846e-05
-4.61659871333795e-06
-4.0909549329243e-05
-1.86556056468526e-05
-1.45098863049068e-05
-9.14392798748534e-06
2.74353333928586e-06
-2.03610391712579e-05
-1.3069704713462e-05
-1.70555839903398e-05
-8.77682606600411e-06
-1.87637549545737e-05
-1.83801808748802e-05
-2.9218584284115e-05
-8.37450974225983e-06
-2.94935921465399e-05
-2.45517805651986e-05
-4.70124590340287e-05
-1.07840148492093e-05
-1.82316148184781e-05
-2.15329176581412e-05
-3.17913510428094e-05
-2.69339178644453e-05
-1.65759705794569e-05
-2.50608423019454e-05
-3.93110810738166e-05
-2.79145923237839e-05
-3.90144736500493e-05
-6.29596037018087e-06
-1.08593152749317e-05
-3.85832940631875e-05
-4.18230417428481e-05
-1.33212923913385e-05
-6.87962509571745e-06
-3.11782362085433e-05
-2.7894707995414e-05
4.19230470717062e-06
-2.81233340678288e-06
-5.06056898017582e-05
-2.96082636811328e-05
-2.21165571922333e-05
-1.59816215518558e-05
-3.67937104674192e-05
-1.77784648892753e-05
-1.12444298664972e-05
-2.81723560257266e-05
-4.07917291731623e-05
7.31815943068202e-06
-3.27616673793994e-05
-9.58368335294595e-06
-1.450657356166e-05
-3.45597097278122e-05
9.49203525397006e-06
-9.26546258018824e-06
-2.17423983771063e-05
-3.99495632886555e-05
-2.1315570024456e-05
2.01805035228352e-05
-2.2142631369582e-05
-2.14696751591426e-05
-2.59564071906796e-05
-9.32917365036997e-06
-3.37536344439234e-05
-3.33602536055554e-06
-2.82397133791303e-05
1.20631268724827e-06
-1.39171406791893e-05
-1.488975406279e-05
-2.72204384765724e-05
-1.07312809960062e-05
-2.1636902148732e-05
-1.96903321478127e-05
-2.4113442190813e-06
-3.43546661239906e-05
-2.21342771715535e-05
-3.71552106504051e-05
-3.78857959680201e-07
-7.30008739461472e-06
-2.30537318103234e-05
-3.07945770256728e-05
-1.99875624292292e-05
-2.42915865871371e-05
-9.7002677763254e-07
-5.43917832807486e-06
-3.02443623868964e-06
-3.78608693385528e-05
-2.2064208995226e-05
-2.03139693202681e-05
-2.82684404072966e-05
-1.30618689970679e-05
-2.25418192319368e-05
-2.38005679347793e-08
-1.27048309591009e-05
-2.12727585191202e-05
2.45147142116549e-07
-3.49383676772865e-05
-2.07062053129124e-06
-7.52723555466507e-06
-1.14768220847167e-05
-1.86550636328882e-05
-3.20034411072401e-05
-3.9501099961915e-05
-2.01210781870725e-05
-3.93869903796075e-05
-2.00082750174253e-05
-1.63920017797396e-05
-3.48858691280924e-05
4.12558180921605e-06
-2.30001272687547e-05
-1.03261711871442e-05
-2.8424144215337e-05
-3.12782493426032e-05
-7.75417586771026e-06
-3.06536529351992e-05
-1.27619982227085e-05
-3.09514314571501e-05
-1.09531434543404e-05
-2.01977221772905e-05
-2.75427308453615e-05
-3.21305706803931e-05
-3.95148908598449e-05
-2.20481655723501e-06
-4.69665202274996e-05
-2.40730322912193e-05
-1.87582050835623e-05
-1.8748524773052e-05
-3.75636855585415e-05
-3.36032901472956e-05
-2.55639635993887e-05
3.77385625367136e-06
-1.85067775954375e-05
-2.42368924458947e-05
-1.52458533772799e-05
1.09345489506195e-05
4.84450825248094e-06
-4.87715954096029e-06
-9.85753905355035e-06
-1.61277740270576e-06
-4.14192496574214e-05
-3.09336675327644e-05
-2.17078477223654e-05
-2.63097814505401e-05
4.32054715277505e-06
-2.07784223416756e-05
-1.50909814729234e-05
-7.79537119389958e-06
-2.99398955317431e-05
-9.30472656414456e-06
-1.42841874041076e-05
-1.34266593733167e-05
-4.00048435202528e-05
-1.51000796649211e-05
-3.59049792726699e-06
-1.91928674870145e-05
-2.22174737549751e-05
-2.12048130793531e-05
-6.80002382072968e-06
-2.48841852860818e-05
-3.51999674680586e-05
-3.27053496326714e-05
-1.00586802785408e-07
-2.49676694026813e-06
-8.54512140012465e-06
-1.54257799171355e-05
-3.15904216743452e-05
-4.5613367507969e-06
-2.25903030376829e-05
-3.79187405505601e-07
-3.34170684289702e-05
-3.51662990177756e-05
-1.79809345956378e-05
-1.24606682530074e-05
-4.39884465105677e-05
-4.72599031557597e-05
-8.23186862065424e-06
-1.9315902628261e-05
-3.49453200250447e-05
-2.38791492043946e-05
-2.28458688923837e-05
-1.79985174825505e-05
-4.27809402940464e-05
-2.29192798991575e-05
-6.78990511340407e-06
-2.41793060948172e-05
-2.10896866791441e-05
-2.33115762470114e-05
-3.48623167123422e-05
-2.13036209288874e-05
-1.76706434620442e-05
-1.86137712394407e-05
-1.42378905198098e-05
-4.23661780584036e-05
-6.90059434583448e-06
-3.6441322412098e-05
-4.71404190863689e-05
-6.74999185221003e-06
-2.73235206681305e-05
-2.46698839396881e-05
-3.09368208930529e-05
-1.37297772844312e-05
-2.43224136015446e-05
-2.55905619823956e-05
-2.69605414918621e-05
-2.41553563639822e-05
-3.6192549149897e-05
-2.20824672275542e-05
-1.20666928330676e-05
-5.75118321711351e-06
-6.18782870914787e-06
-7.72250544066474e-06
1.05180574808468e-05
-2.21433901837746e-05
-1.05065002214052e-05
-2.13316837232756e-05
-1.40066016153292e-06
-3.5716968232363e-05
-7.48106782999158e-06
-1.5321685351263e-05
-2.71745295184952e-05
-3.79014854760869e-05
-1.40326161110551e-05
-1.66468393000848e-05
3.02589745338736e-06
-2.3489128548979e-05
-3.57291577526009e-05
-2.79588729064224e-05
-1.45184645176309e-05
-1.78763868958979e-05
-4.43196570507002e-05
-2.67038197206031e-05
-7.07169497330896e-06
4.59698947236071e-06
-1.97312382330331e-05
-1.59308796531128e-05
-2.020782744646e-05
2.06379467129236e-06
-2.9042382879348e-05
-2.0371828723155e-05
-4.84609521482551e-06
-1.00773188286375e-05
-1.40019189108979e-06
-1.49699276724198e-05
-6.10259130806047e-06
-1.60432579188928e-05
-3.07250251569191e-05
-6.2870568589861e-06
-9.06396189674307e-06
-1.82733353492853e-05
-3.24892081571443e-05
-6.0444864385079e-06
-1.16381133242917e-05
-1.39517214720133e-05
-3.36906589479873e-05
-1.78856066491288e-05
-1.31800480320085e-05
-6.68029688084988e-06
-3.55955106188055e-05
-2.1237165909196e-05
-2.77707857818355e-05
-1.58592848444231e-05
-2.9977041901334e-05
-2.7114396790935e-06
-4.71444138560619e-05
-2.50594809255098e-05
1.62648929309543e-06
-2.41864845605899e-05
-3.00842995662167e-05
-1.84898678166593e-05
-2.10128182972085e-05
-3.3035754336527e-05
-1.28268592529784e-05
-2.69756414864535e-05
-2.02110565360768e-05
-2.21460187757263e-05
-2.46673556625511e-05
-2.28457158080937e-05
-2.14985257776393e-05
-3.415494921687e-05
-3.0835425171002e-05
-1.92495356885152e-05
-3.67383457060886e-05
-3.54892130136892e-05
-1.75609772759911e-05
-2.19658583257943e-05
-9.29100555518943e-06
-1.12271016480362e-05
-1.62058589156117e-05
-5.5743777464044e-06
-2.84187853267594e-05
4.32434563144351e-06
-2.12816316000156e-05
-2.53742865871123e-05
-3.72540606001739e-05
-3.49937006903168e-05
-1.81966007398893e-05
-9.11644259603807e-06
-1.36951239130432e-05
1.03612034247469e-06
-4.84235866771333e-05
3.14051470269826e-07
-3.14959031457519e-05
-3.21799569621624e-05
-2.3794163520111e-05
-4.86507524542032e-05
-3.03731273075946e-05
-2.5284968827933e-05
-4.03489520112666e-05
-1.83454320556011e-05
-1.71976791013275e-05
-1.94620421469067e-05
-5.62920027527671e-06
-6.50414621013548e-06
-4.53937319442333e-06
-3.6828122190717e-05
-1.82051553068869e-05
-6.30069058366198e-06
-8.6810603403358e-06
-1.83785795970928e-05
-2.32413829130197e-05
-3.02821610016896e-05
-1.15654412626325e-05
-2.86625068992981e-05
-3.525931126556e-05
-4.42128325321796e-05
-1.97949400424022e-05
-9.96593851864987e-06
-1.10777279496552e-05
-2.469911758388e-05
-1.78450433849493e-05
-1.13292465387118e-05
-2.07480974454228e-05
-2.21685346029009e-06
3.9448716600691e-06
-2.32427609381535e-05
-2.54575239918461e-05
-8.742991565699e-06
-2.02759401041848e-05
-4.38612104059602e-05
-3.432984217112e-05
-2.87133203210091e-05
-2.18178113442727e-05
6.42292639348434e-06
1.51169461259328e-06
-1.80484658777757e-05
-1.80317827969292e-05
-2.10045603411642e-05
-9.40486519127535e-06
-2.41222455905918e-05
-2.78876039611371e-05
-1.20467631799712e-05
-1.65692394974582e-05
-1.16285224051815e-05
-1.51478179033064e-05
-2.82054792989829e-05
-2.36122844718353e-05
-1.38133890063474e-05
8.8719999390511e-06
-3.6105431912295e-05
2.60401611322173e-06
-2.02280057074669e-05
8.34417941617491e-08
-7.7124732935628e-06
-1.1019493926913e-05
-3.48002678042528e-05
-2.10082611994741e-06
-8.36576998647975e-06
1.19465126664461e-05
-3.93374899396538e-05
-2.85490599386987e-05
-3.95316158772379e-05
-1.97035960328661e-05
-2.25900225176061e-05
-3.29888619366842e-05
-6.33518575361352e-06
-1.47148148461461e-05
-2.86925534077982e-05
-3.95928633587724e-05
-2.26412215389902e-05
-6.30114240853819e-06
-3.40118882760542e-05
-5.41246995614767e-06
-1.84188158528137e-05
-1.14598035449879e-05
-1.75888708516831e-05
-1.66458020929907e-05
-1.01327931504015e-05
-1.483885644488e-05
-3.4201105199522e-05
-1.62281035113034e-05
-6.93515740706722e-06
-2.24477892670741e-05
-3.04472439916194e-05
-1.10048989012599e-05
-1.42781811088162e-05
-3.1113130783021e-05
-2.75916744071087e-05
-2.86222209982943e-05
-1.2982586237135e-05
-2.17374868170795e-06
-1.18928630945242e-05
-2.76110067364338e-05
-1.28928412989287e-05
-4.207129553879e-05
-2.38659523253116e-05
-1.91061158184177e-05
-2.07584779447091e-05
-4.67555236327845e-06
-2.01628878382065e-05
-1.91329208890884e-05
-1.40192805511732e-05
-3.73656664549586e-05
-9.3942619403845e-06
-2.03595503622411e-05
-1.93409477809878e-05
-1.09719466648241e-05
-4.32108212100853e-06
-1.69820430635226e-05
-4.41184227451285e-05
-2.56237210506949e-05
-3.23931674113854e-05
-6.89043811056596e-07
-3.32444957842341e-05
-3.43645145718883e-05
-3.55645273538582e-05
-2.12412513371024e-05
-2.96243995993547e-05
-1.76416463508139e-05
-1.11041464386514e-05
-3.51645471559925e-05
-4.50919460902878e-05
-2.52700634652691e-05
-2.46458577434332e-05
-1.49543042232944e-05
-1.99276459612293e-05
-2.05387313074461e-05
-1.83520050971725e-05
-1.21494709503801e-05
-3.31235716819037e-06
-4.50976953382308e-05
-1.23786455409347e-05
-2.75396669124642e-05
-3.0383666808517e-05
-2.88930027367637e-05
-3.70629535436821e-05
-2.74705328863905e-05
-1.68069667913541e-05
-2.71383291835386e-06
-1.43269556305924e-05
-3.43323315627724e-05
-1.03270893815038e-05
-1.92774729823801e-05
-2.69042483538632e-06
-3.59793852461631e-05
-2.15207065523972e-05
-2.65952446223369e-05
-1.68745825189534e-05
-2.98073901933036e-05
-3.05552967021113e-05
-1.04821807871006e-05
-1.22569655199934e-05
-2.44938272160322e-05
2.51746633324778e-06
-8.57434260575068e-06
-5.67292383137767e-06
-2.36332307183868e-05
-1.56164110331527e-05
-1.90403057620866e-05
-3.52221232362296e-05
-2.41401725819599e-05
-1.62592282186585e-05
-2.03549630804934e-05
-2.30799630881549e-05
-1.63006493747969e-05
3.63397724949615e-06
-1.82178226008457e-05
-3.88538641796132e-05
-7.31439063696556e-06
-1.59582529858721e-05
-3.64378431599419e-05
-2.32567790387351e-05
-1.11715103797467e-06
-1.81192020086213e-05
-7.32443542556592e-06
-3.1432855092101e-05
-1.75447834897885e-05
-1.19788548294227e-05
-2.71902509806048e-05
7.78388910557779e-06
-1.3255629700608e-05
-1.05849572531042e-05
-1.86258227325762e-05
-3.15254245239962e-05
-3.51153558757625e-05
-3.82371030053083e-05
-3.53417462549256e-05
-3.28730242780308e-05
-2.17350048874803e-05
-2.02781455578056e-05
-1.63775807284217e-05
-2.45710602377889e-05
-5.21204744080603e-05
-2.79274351368944e-05
-1.37714647164125e-05
-5.97588188473264e-06
-2.74249465625827e-05
-1.34604611859268e-05
-2.48969683558108e-05
-1.79642586515034e-05
-4.51112516190642e-05
-2.18747018894748e-05
-1.97526237502243e-05
-2.29245554784995e-05
-2.85782583928814e-05
-3.3085463899355e-05
-3.20211834420601e-05
-3.06788893703811e-05
-1.47127180226381e-05
-1.82917584621429e-05
-1.64835139157837e-05
-2.1801560021806e-05
-1.79988058773066e-05
-2.36670908737151e-05
-2.67142760778448e-05
-2.24636076176132e-05
-1.50253400365772e-05
-3.05218226593474e-05
-3.28449173129657e-05
-3.59351904311407e-05
-1.96524799377483e-05
-7.8992920253828e-08
-1.75045259133405e-05
-1.31723156140807e-05
-6.54096711007698e-06
-6.38675459131104e-06
-1.61060264150284e-05
-1.46142985520861e-05
-2.86459285868474e-05
-2.41038545529687e-05
-1.30046496640726e-05
-9.037682055602e-06
-8.49357013902681e-06
-2.33382289787058e-06
-8.10012316733407e-06
-2.24513861702284e-05
-1.0391380705475e-05
-5.33020592501322e-06
-2.87939875533462e-05
-2.00279964801141e-05
-1.17890719327524e-05
-3.06437850635806e-05
-3.74505514142011e-05
-4.9875823791704e-05
-2.00607763134443e-05
-3.04845120158568e-05
1.27122012632623e-05
-2.24406856517656e-05
-3.17231511259331e-05
-9.27761828938041e-06
1.68161781289593e-06
-2.00778050330993e-05
-1.30357584137105e-05
-3.00439135903553e-05
-3.89544679033236e-05
-2.4668103082468e-05
-1.03263765858576e-05
4.82367684582969e-06
-3.09585758282335e-05
-3.97797769364032e-05
-2.56310107653982e-05
-3.73988753471895e-05
-4.24410808684933e-05
-2.8771012743945e-05
-4.43111510738625e-05
-2.68355201556393e-05
-2.8922961866494e-05
-5.60922140904969e-05
-2.46316557328375e-05
-3.41613968640581e-05
-3.4197608443995e-05
-2.67685753921854e-05
-1.58898407198688e-05
-3.05867682040808e-05
-4.60663927631745e-05
-2.80049355042968e-05
-2.16431397276749e-05
-1.21972465782447e-05
-2.78455654626595e-05
-3.40398860879948e-05
-2.3962381459007e-05
-2.27199082028912e-05
-8.17770839272774e-06
-1.16855388172695e-05
-2.74145588623378e-05
-2.53925411783134e-05
-8.00684227976896e-06
-2.43833073068092e-05
-3.44220867009207e-05
-2.56030890648269e-05
-1.30834385388851e-05
-4.59778489491755e-05
-4.72728837509564e-05
-1.06214954168974e-05
-2.99479179267149e-05
-3.571128641602e-05
-5.82780223539141e-06
-8.23192794913164e-06
-9.91240564625904e-06
-1.99054320469582e-05
-1.27342716607819e-05
-1.09122890747963e-06
-2.56071465949109e-05
-1.7924711941496e-05
-1.170484788622e-05
-1.63746813446478e-05
-1.08131845656272e-05
-2.29812430035e-05
-2.15684207687353e-05
-3.24159922255564e-06
-9.65594599330374e-06
-3.34062778511265e-05
-2.35464161028543e-05
-2.0005945860513e-05
-1.89220195247147e-05
-2.83959582889347e-05
-3.31958982805987e-05
-1.72186909123978e-05
-1.37699004768667e-05
-1.97196026487788e-05
-1.3109659637653e-05
-1.23279728429573e-05
-1.40031869532844e-05
-2.53336415056506e-05
-4.30216625253116e-05
-9.05785542888054e-06
-1.1638758541843e-05
-2.2892307196404e-05
-6.13535555708357e-06
-3.01836656055713e-05
-2.60354618781943e-05
-3.66010418782923e-06
-1.85327504404247e-05
-3.27868738006227e-05
-2.95900648731594e-05
-1.89752709141549e-05
-2.88608442539543e-05
-1.86615800770897e-05
5.13455916179076e-06
-2.99612163647869e-05
-2.83951547284187e-05
-5.75110750386233e-05
-1.93894977296501e-05
-1.75523367055256e-05
-3.57872620804911e-06
-1.46279154763684e-05
-1.87161157195774e-05
-3.51932808212019e-05
-2.04216438588527e-05
-3.26142914994921e-05
-3.54574857790458e-05
-2.90386151380174e-05
-3.41785490954866e-05
-2.33382811651849e-05
-1.90977643118404e-05
-3.83229291651175e-05
-1.88930995503447e-05
-4.011724038583e-05
-1.42880129412156e-05
-4.33882873124342e-06
-3.42417984928992e-05
-1.9679631355129e-05
-3.34273206574458e-05
-3.08312043267227e-06
-3.18789385319029e-05
-1.9168210561377e-05
-7.92820515137711e-06
-1.63043690846551e-05
-3.74233976818017e-05
-2.61321559033783e-05
-3.61031467299243e-05
-9.11843721377182e-06
-1.0199249039736e-05
-9.98407039323406e-06
-2.1467411036027e-05
-1.91925687175953e-05
-5.26362659764016e-06
-9.41188167488061e-06
-1.82519518977037e-05
-7.38327487062164e-07
-7.20914082014872e-06
-2.19140156410138e-05
-2.06614157417629e-05
5.86665855973961e-06
-2.05791506939463e-05
-2.33128514771412e-05
-2.39623843570489e-05
-1.55598490803492e-05
-9.97769880286328e-06
-3.08976158757122e-05
-1.88107122142963e-05
-1.26215702805913e-05
-2.11886785769785e-05
1.34736949281421e-07
-7.57598616033593e-06
-4.71604964115928e-06
-1.60588333518133e-05
-2.60962650710289e-05
-3.45985281681802e-05
-4.90436972493295e-07
-2.66775926372536e-05
-1.29848393700332e-05
3.13495317803302e-08
-2.86127752056843e-05
-8.60829376684527e-06
-2.27690067975276e-05
6.52712892005035e-06
-1.86343984626381e-05
3.86377984617143e-08
-5.32844876748618e-06
-2.37900648693673e-05
-4.08240793124987e-05
-2.17415334176479e-05
-1.49425041072974e-05
-2.23425130435956e-05
-2.22307782662825e-05
-1.56421533674684e-05
-4.71165607685677e-05
-2.12015555714431e-06
-1.6847153654218e-05
-2.49139937541814e-05
-1.9523606888872e-05
-3.22715366463405e-05
-1.82857188991488e-05
-1.65929060410433e-05
-2.58021422266817e-05
-1.73973416123458e-05
-9.06703945110902e-06
-2.80370505881581e-05
-1.24659668043691e-05
-3.89422320657131e-05
-1.4111319025961e-05
-1.82369537202646e-05
-2.22640487658381e-05
-2.95669273185259e-05
-3.53770028752065e-05
-3.14991865670473e-05
-8.3164868142977e-06
-5.14622401372659e-05
-2.95669491454966e-05
-1.96234802123833e-05
-1.33648607323305e-05
-1.53684233709707e-06
-2.33524799696684e-05
-4.06378040880102e-05
-2.74789490486349e-05
-1.46580845594451e-05
-1.9915103315588e-05
-9.21126080023873e-07
-8.58770718070326e-06
-1.34176472192656e-05
-5.00459552393342e-06
-1.72422341563904e-05
-1.86080794691382e-05
-1.11798342578689e-05
-2.95724656593894e-05
-3.87298900116895e-05
-2.66019283316179e-05
-3.68869525759844e-05
-1.52746329372953e-05
-3.85184133775184e-05
1.4889752815562e-05
-2.12870523172817e-05
-1.75630234285942e-05
-2.6452071531523e-05
-1.7128392190489e-05
-7.74532466206138e-07
-1.22141736689979e-05
-4.51473071935278e-06
-1.19440568423769e-05
-2.93774751786463e-05
-2.82677106986227e-05
-8.58320020084558e-06
-1.09710042157363e-05
-2.30684546064483e-05
-1.44256462742123e-05
-3.06016579044836e-05
-9.95172015689e-06
7.05391904253464e-07
-1.95400026455975e-05
-7.13483206031784e-06
-6.16925000618248e-06
-1.86171135395449e-06
-1.49112084789356e-05
-3.58968734030793e-06
-5.9886376699443e-06
-2.08778879426789e-05
-1.17719896389601e-05
-1.24008865826367e-05
-2.32679028554553e-05
-7.30529866782211e-06
-2.40781062620485e-05
-1.59863957349638e-05
-2.70865723674129e-05
-2.66743073866062e-05
-3.85582510806089e-05
-3.1479307994569e-05
-1.93765893805479e-05
-1.54770520862767e-06
-3.32703231091464e-05
-2.75459173889592e-05
-3.04109060992749e-06
-3.26688694459409e-05
-2.80562081616639e-05
-2.42164342358735e-05
-6.24981270473159e-06
-1.69625593823448e-05
-2.97578518379587e-05
-3.54630598210054e-05
-2.95327779494395e-05
-3.53545111648766e-05
-1.87641694791695e-05
-1.98459002568756e-05
-2.96029345282561e-05
-1.50298109271435e-05
-1.35220407108065e-05
-6.71520460924738e-06
-1.70129615713374e-05
-1.46276123120621e-06
-8.62129883977778e-06
-3.0570243587821e-05
-3.14010226753348e-05
-3.75132855893415e-05
-1.22548854288844e-05
-1.26874508599358e-05
-2.54571650055251e-05
-3.03241060790007e-05
-3.99461334555882e-05
-3.25641130394208e-05
-1.67797394278867e-06
-3.35412889929e-05
-7.35631182360469e-06
-3.10485990379592e-05
-2.57867668932542e-05
-2.66189444985039e-05
-1.88191359187174e-05
-3.61543451495717e-05
-2.46847312202595e-05
-2.69449895156071e-05
-2.51649111417905e-05
-7.76176496422211e-06
-1.22695993073918e-05
-2.69796601419761e-05
-2.95736254690211e-06
-8.89770418543675e-06
-2.14895121259959e-05
-3.80374444182593e-05
-3.09339042667979e-05
-2.06304092720486e-05
-2.96691075940071e-05
-3.81190212042446e-05
-8.50313137969794e-06
-3.7543630164711e-05
-2.45562919942946e-05
-2.49281925351255e-05
-8.69042774428796e-06
-3.41055484390054e-05
-2.84294170983403e-05
-1.57431745010227e-05
-4.57927593814582e-06
-2.83872449500688e-05
-2.36513097174125e-05
-8.83190510277488e-06
-2.23313474807049e-05
-2.30955727588431e-05
-2.08779358402525e-05
-4.11784736831407e-05
-1.90299121576812e-05
-3.65581684109146e-06
-2.08026788983783e-05
-2.55339578408716e-05
-2.25375564995475e-05
-2.63788533292444e-05
-1.80914531428949e-05
-1.60969954901046e-05
-3.74337532064031e-05
-2.12734155230396e-05
-4.46249865980202e-05
-3.02476701700621e-05
-2.43331588914538e-05
-1.27244125825316e-05
-2.55616880509164e-05
-8.76634330704652e-06
-1.43817835876492e-05
-1.08838492540406e-05
-3.5967957283582e-05
-1.45262275104295e-05
-5.18607856934128e-06
-2.60056618152057e-05
-3.71837341318469e-05
-7.28014232157989e-06
-3.09004611643392e-05
-2.31617015062187e-05
-3.59424067165053e-05
-2.32525221968603e-05
-1.64740165494092e-05
-3.36919213809643e-05
-2.78995853634796e-05
-2.18805627805232e-05
-2.27217840238278e-05
-8.27604107229152e-06
-2.1017028688513e-05
-2.43444586357516e-05
-1.68675738384876e-05
-1.6504663405592e-05
-3.19760589515871e-05
7.67566046408223e-07
-1.87972505244681e-05
-1.88572612212681e-05
-3.02084885846442e-05
-2.95152907285993e-05
-4.92333486281365e-06
-4.1157283837793e-05
-1.53730761536047e-05
-1.27297349723645e-05
-1.0803355384639e-05
-9.25836710570164e-06
-1.78482973704085e-05
-2.31407811225334e-05
-3.78338313403871e-05
-1.36427435146769e-05
-3.62316255581493e-05
-2.70909532449231e-05
-3.45761705675147e-05
-7.32023544148666e-06
-3.96239601729935e-05
-1.29605516798931e-05
-1.97730034156557e-05
-2.15841150820238e-05
-5.25262559701721e-06
-2.08698074041674e-05
-9.0129258220463e-06
-2.60494495646248e-05
-1.22758746706191e-05
-1.84369039564289e-05
-2.36277927121614e-05
-2.87505923421445e-05
-2.1864660397531e-05
-1.74146065682747e-05
3.74596773080383e-06
-6.94933707131748e-06
-1.80201923672836e-05
-6.65219908081831e-06
-1.96209760651199e-05
-2.89783771175935e-05
-2.85476461170097e-05
-2.87913441647253e-05
-1.45267386128055e-05
-2.93036921336076e-05
-9.60485080623553e-06
-1.96402419770934e-05
-2.03968399979158e-05
-2.34450764493587e-05
-5.78017509296281e-06
-3.45334340166663e-05
-2.19345253531841e-06
-2.92063372329415e-05
-1.71274308570859e-05
-1.97803917977353e-05
-2.79960143667942e-05
-1.17946217807246e-05
-2.69225813450908e-05
-1.31651890541977e-05
-2.89808078217172e-05
-2.63573296066737e-05
-2.84663115634716e-05
-1.35425266153075e-05
-3.28523065180366e-05
-3.28636211421111e-05
-9.43661364472731e-06
-1.87730578948512e-05
-2.46193426873072e-05
-2.97099756647486e-05
-3.07267873720443e-05
-2.50560690477373e-05
-2.29623096468824e-05
-1.6217852168626e-05
-1.69165298749838e-05
-3.73632439442799e-05
-5.43401883417274e-06
-1.76293039422983e-05
-1.75863432502117e-05
-1.63033038309673e-05
-2.19391740500988e-05
-2.39578077728286e-05
-3.23587774093629e-05
-2.80220758444159e-05
-1.46432815459604e-05
-8.82686090552366e-06
-3.84404511735707e-06
-3.07812475112863e-05
-1.68670961474342e-05
-2.39551566284419e-05
-8.20296799069985e-06
-1.23568452885749e-05
-2.56246952813412e-05
-1.12696035681189e-05
-1.93188729594528e-05
-2.09881975075246e-05
-5.97076617004409e-07
-3.60898109671492e-05
-4.89935320688597e-05
-2.77161266108076e-05
-1.45641745306191e-05
-2.20559156605319e-05
-1.08358953055716e-05
-1.28730233552629e-05
8.47132010156545e-06
-4.76052149096964e-06
-1.5813005558273e-05
-2.01303483826092e-05
-3.78831042314911e-05
1.17742028070902e-05
-1.37544466999899e-05
-4.16519239183038e-05
7.37227201027586e-06
3.4017005528965e-06
-2.19278771394128e-05
-2.36420919831712e-05
-1.42790724959242e-05
-1.17952779445324e-05
-1.90289103689933e-06
-3.05748898875108e-05
-3.45873495700231e-05
-4.28022336620346e-05
-2.58163006505737e-05
-3.13856105691813e-05
-2.24607663629622e-05
-7.0872409149005e-06
-1.12009645546774e-05
-1.36692804537898e-05
-4.30932282876595e-05
-3.96837915861642e-05
-3.48339332890951e-06
9.51356695379448e-06
-3.320199048992e-05
-1.84538098384365e-05
-1.53982229104221e-06
-8.28862022977804e-06
-1.47072562600589e-05
7.76368841384102e-06
-5.17284727047697e-06
-2.86428015815689e-05
-3.88796831756727e-05
-1.41270117519001e-05
-3.67040099286384e-05
-1.57307338202575e-07
-4.71907519337388e-05
-1.80907023871636e-05
-1.68573585329258e-05
-2.9098254675818e-05
-3.79678488563834e-05
-2.90734253036265e-05
-4.76385717329004e-05
-4.08870482281752e-05
-3.79102431133932e-06
-2.21739463048901e-05
-3.20149077787823e-05
-3.15968747704792e-05
-1.85315213605958e-05
-3.7798033421128e-05
-2.7290497758997e-05
-2.09341765195801e-05
-2.73847185860571e-05
-1.05606787076077e-05
-5.896112847678e-06
-2.29529714661586e-05
2.3734765810588e-05
-2.23153898494293e-06
-3.03872953620636e-05
-1.50799035404609e-06
-1.05253756646342e-05
-1.8328304539711e-05
-1.86279242192163e-05
-1.97343039021932e-05
-1.88096678897151e-05
-2.7382968085436e-05
-3.86168826134513e-05
-1.01223482165952e-05
-2.29435494181187e-05
9.39887800504897e-06
-2.73567216329696e-05
-2.9293726996522e-05
-3.81174116731144e-05
-1.07823099554651e-05
-1.37831480967898e-05
-1.88220984127266e-05
-1.58866440824941e-05
-2.4918523895876e-05
1.06182576138609e-05
-2.49164025311647e-05
1.18021825062872e-05
-3.61450474245871e-06
-3.51576909830572e-06
-3.88023708511158e-05
-1.85336253665497e-05
-1.22802773056473e-05
-3.04203449322524e-05
-4.52276660298306e-05
-1.60654568792471e-05
-3.2523087085955e-05
-8.36721462883488e-06
-2.97014546680632e-05
-6.86255494380045e-06
4.50481653238328e-06
-5.45879137063616e-06
-1.72925812363951e-05
-1.65931385310236e-05
-9.30159837560338e-06
-2.83435913409937e-05
-3.43677308794187e-05
-2.84009533061199e-05
-2.8354612391387e-05
-4.72089578938028e-05
6.44433085267625e-06
-6.55553543448093e-06
-5.86392861383671e-06
-1.28082216772884e-05
-1.965595712231e-05
-2.68634047830853e-05
-3.05727130469585e-05
-7.77418837218167e-06
-1.1252185042523e-05
-1.65972328636271e-05
-2.81068736280299e-05
-2.14243142645774e-05
-1.53141915402673e-05
-3.12635800039868e-05
-2.36958770480948e-05
-8.06713448335596e-06
-2.37448308148328e-05
-2.03360453350237e-05
-4.20934549817538e-05
-2.43061623429191e-05
-2.5024925646985e-05
-2.89734504046887e-05
-1.2590887250315e-05
-2.03374347271574e-05
-1.24608389831893e-05
-3.84284770740516e-05
-1.85718389511153e-05
-6.02258226872718e-06
-3.51133922375264e-05
-5.16867214078963e-05
-2.7856801896164e-05
-3.85961267100596e-05
-2.17628446155078e-05
-9.38982891671539e-06
-3.22626891735051e-06
-2.16853917467806e-05
-2.59963855725049e-05
-2.4255472187635e-05
-8.320561580859e-06
-7.96692411554376e-06
-2.2704841285853e-05
-1.75188763918185e-05
-6.54985883395432e-06
-3.02247584208447e-05
-3.7686116304832e-05
-3.64313364920779e-05
-1.18326124211282e-05
-9.76056417059365e-06
-1.19647579333312e-05
-1.25482461273259e-05
-9.26203158852171e-06
-1.98521820716557e-05
-1.79653372490581e-05
-3.0615781499086e-05
-9.36609804754815e-06
-2.27103641988926e-05
-2.10672658393044e-05
-4.36656496365493e-07
-2.31520687566432e-05
-2.64318425827122e-05
-3.40287961991557e-05
-2.2993012012114e-05
-3.10090391414143e-05
-8.03743658383961e-06
-2.75553786781073e-05
-1.13971135414729e-05
-1.43581325119397e-05
-2.77075761491652e-05
-2.4546453013283e-05
-2.16604439761076e-05
-1.46157156649058e-05
-7.65377090330711e-06
-4.13363750626896e-05
-3.53808987951196e-05
5.71172759190676e-07
-3.23028020321022e-07
-1.30302975259355e-05
-8.80114962934867e-06
-6.58762700649144e-06
-2.45764537742805e-05
-2.53720143017846e-05
-1.66396397680353e-05
-2.8446421382311e-05
-3.42095391315828e-05
-3.28471233262566e-05
-1.62183184471473e-05
-1.16655080245296e-05
-2.84660778457237e-05
-1.69315423765163e-06
-2.57285864901302e-05
-2.84185351165434e-05
-1.71463805024394e-05
-2.07899010773435e-05
-1.19574483743278e-05
-2.55928135361096e-05
-1.45622486574926e-05
-2.41000581463072e-05
-2.94336194399588e-05
-2.06419852810135e-05
-2.16614674322851e-05
-7.28749054191899e-06
-2.9028924548145e-05
-3.3393780779159e-05
-3.44285429817463e-06
-3.19434524158334e-05
-2.91927593347735e-05
-3.83977350620251e-05
-3.45345734151735e-05
-1.14033721678715e-05
-5.3053607325118e-06
-4.52733767463264e-05
-3.52013982014859e-05
-1.03162837434646e-05
-1.91665328038081e-05
-2.26451842542343e-05
-6.47620082741937e-05
4.30122594640824e-07
-1.93668908664527e-05
-1.52476539622046e-05
-3.81977865746214e-05
-1.56141855592299e-05
-3.63665775596013e-05
-2.86922697569818e-05
-1.24593991725351e-05
-1.4548021154086e-05
-1.95405811587393e-05
-2.74909676871895e-05
-1.71372744192527e-05
-3.27096582171876e-05
-2.08369662885107e-05
-8.21640123048312e-06
-1.26277606857489e-05
-1.9100564000531e-05
-1.34825477422763e-05
-3.98776811561915e-05
-1.11869805209983e-05
-2.07446803378251e-05
-1.80946566774361e-05
3.57225460507988e-06
-3.70351797372872e-06
-3.36763411753089e-05
-2.43266187483326e-05
-2.59040073200355e-05
-1.72255764767152e-05
-3.35091750609725e-05
-2.3955520072714e-05
-2.95561647808607e-05
-1.38529026818363e-05
-1.34210819406641e-05
-8.30803622549643e-06
-4.2560843918955e-06
-1.71248497474856e-05
-3.67758985600335e-05
-4.39784817683755e-05
-3.92262614187454e-05
-1.18655812769264e-05
-1.60302522601403e-05
-4.49844255619268e-06
-1.92046043749184e-05
-3.06042844140196e-05
-2.01974925315188e-05
-1.82918313555431e-05
-2.05378155592901e-05
-4.50495295313943e-05
-2.15658655629761e-05
-7.02779056242099e-06
-3.42556517643031e-05
-1.67776963495236e-05
-4.19946108016374e-05
-3.85455818642085e-05
-1.31070467430393e-06
-1.42210619401094e-05
-4.77608441367686e-05
-1.68215549923002e-05
-7.50360942102024e-06
-3.06715116336811e-05
-3.53228850056418e-05
-1.0368127352139e-05
-1.76663527345143e-05
-4.40939439226151e-05
-1.1001356244471e-05
-1.69401756143001e-05
-3.52914796509208e-05
-2.72048275136715e-05
-2.63482209124135e-05
-2.456435572958e-05
-2.04501323578351e-05
-1.54476445130721e-05
-1.4455818823541e-06
-3.35013153496636e-05
-3.09659803949816e-05
-2.09766593718263e-05
-3.03061420018138e-05
-3.29654797596623e-05
-1.34555568174904e-05
-4.80803207676111e-06
-3.86671031812993e-05
-3.83788635874556e-05
-2.93860414384308e-05
-3.59015723288124e-05
-2.43873282989156e-05
-1.06958345295966e-05
-3.59896637177487e-05
-4.08697457050917e-05
-1.8127386449265e-05
-1.12099803013206e-05
-1.11840284877355e-05
-2.40666456203396e-05
-1.4487342930209e-05
-3.95243081928284e-05
-1.53613176526625e-05
-1.68441888242528e-05
-1.60221575139555e-05
-1.74194419420909e-05
-8.08006146005258e-06
5.10452774149508e-07
1.78291692170925e-06
-4.10578907134341e-05
-1.61675317268388e-06
-1.45984298434786e-05
-1.42315336340316e-06
-1.26227788975339e-05
-3.73223316811875e-05
-1.77996488233729e-05
-8.74687644066036e-06
-2.75128878974e-05
-1.48224300153316e-05
-2.61317767874811e-05
-1.85396660348834e-05
-1.4578917710196e-05
-1.04763126825943e-05
-3.00793292663584e-05
-7.15969999266442e-06
-3.09831227409137e-05
1.16097302351852e-05
-3.67438644697057e-06
-3.48337071214907e-05
-1.62119683269584e-05
-7.87284459650469e-06
-2.59450296949758e-05
-3.58654039099755e-05
-2.53301498354189e-05
-4.61754086106591e-06
-1.85589787840226e-05
-1.46227741678771e-05
4.71331230327708e-06
-2.75935289685575e-05
1.73466362072106e-05
-4.29135745418894e-05
-4.27520035918115e-05
-2.54489398376496e-05
-2.67795092197405e-05
-2.35919791711325e-05
-3.47187002342481e-05
-1.54647594129119e-05
-6.37915187204763e-06
-1.47053491902836e-05
-1.04662107801412e-05
-1.68487608917931e-05
-1.80832557393048e-05
-2.57735137184618e-05
-1.9387434820953e-05
-5.71025308665855e-06
-3.38061099088968e-05
-4.11949725289201e-06
-2.08878669674377e-05
-1.3279944723655e-05
-1.60176375759292e-05
-1.86841957465931e-05
-2.85533131489216e-05
-9.421948031484e-06
-8.29034415076766e-07
-2.18259008331155e-05
-9.07274377783501e-06
-4.75578985958042e-06
-9.90310796623932e-06
-1.86995662436737e-05
-1.73584585641345e-05
-2.59199039385418e-05
2.0777515727865e-06
-2.27403789194975e-05
-2.22454644487034e-05
-5.06638947733131e-05
-3.841743755115e-05
-6.37982633165261e-06
-1.1842559509371e-05
-2.75361803167159e-05
-1.88655800285113e-05
-3.14811211109697e-05
-2.42996608804205e-05
-2.05060558401631e-05
-3.69352382604999e-05
-1.28922351011786e-05
-2.7181675847284e-05
-2.29974248591245e-05
-3.68651840608245e-05
-6.67622139650451e-06
-2.79325863533364e-05
-1.3063070132613e-05
-2.84241426785977e-05
-3.27526884186127e-05
-2.12150254965653e-05
-1.54531013917096e-05
-1.82459386854065e-05
-1.28594329237656e-05
-3.90861600103782e-06
-1.55414126165204e-05
6.46416354890649e-06
-2.08110239976592e-05
-2.17496954155569e-05
-5.07134279010189e-06
-1.85948757526522e-05
-2.79607552751276e-05
-8.91461594447868e-06
-1.29619905027288e-05
-2.63756550870701e-05
-2.21045056126898e-05
-2.90448907629831e-05
-2.43353150097241e-05
-2.68708797019195e-05
-1.44838499403452e-05
-1.71776191687508e-05
-2.91344751910788e-05
-2.04445262249203e-05
6.44740569164684e-06
-2.13137431208151e-05
-3.05832203831923e-05
-2.52172015393903e-05
-3.37752478137836e-05
-7.98133683210496e-06
-2.97673496673124e-05
-1.29809198389714e-05
-5.3359070904123e-05
-1.53181299467094e-05
-2.0404415763712e-05
-3.18872257354487e-05
8.88134051421914e-06
-1.86641144856318e-05
-2.46248332621326e-05
-1.10484489299122e-05
-3.31939018466725e-05
-2.79099880863777e-05
-2.61030114345358e-05
-2.99129618416869e-05
-2.31216346800947e-05
-2.04920442882435e-07
-4.37118655494799e-05
-3.17967807495235e-05
-2.30512543819824e-05
-2.13399256822287e-05
-1.09806403237412e-05
-1.38586165236194e-05
-4.53838032013867e-05
-2.19389183961178e-05
-1.65187624574027e-05
-1.77311866514611e-05
-1.56130875347207e-05
-1.60775690910889e-05
-3.10197762521167e-05
-1.62523801395388e-05
-5.43476387625363e-06
-2.63868980541342e-06
-4.3299440186872e-05
-2.83969761767019e-05
-2.22783487299315e-05
-1.48384436515343e-05
-1.19993744751533e-05
-2.0099417724853e-05
-3.0710718499333e-05
-1.3619298122864e-05
-3.18778550803759e-05
-1.4051283220905e-06
-4.08411239700255e-05
-1.36371536590413e-05
-3.73026756302966e-05
-1.99953029185487e-05
-2.02889071801469e-05
-2.33962386716379e-05
-2.59495796808354e-05
-2.90391181590728e-05
-3.45730977604648e-05
1.01075629303037e-06
-2.92137669208838e-05
-1.03551258503097e-05
-2.56941038677252e-05
-2.71630646487062e-05
-2.2127133932941e-06
-1.70812469195227e-05
-1.90840532944359e-05
-1.78969910692805e-05
-2.54690050647512e-05
-9.90735514800298e-06
-2.96673214685053e-05
-1.82850974470675e-05
-9.06127782178395e-06
-2.34301260037915e-05
-1.00682306867794e-05
-1.37831241458358e-05
-9.68562220828905e-06
-5.1405853285756e-05
-3.59259975568976e-05
-7.46051268088829e-06
-1.87077526039928e-05
-1.79174116773497e-06
-1.69790846872438e-05
-1.9738756847866e-05
-8.2549793145378e-06
-6.52930687744171e-06
-1.57240232860365e-05
-9.78041528505172e-06
3.20312133570474e-06
-1.44708778923925e-05
-1.46561400206871e-05
-1.40183599111396e-06
-1.29027458368771e-05
-3.11792488902352e-05
-2.07733522631866e-05
-2.39004964917076e-05
-2.02572566321925e-05
-4.71696107577881e-05
-5.2912316764412e-05
-7.87834632396496e-06
-2.86505018062602e-05
-2.3994457517302e-05
-3.58986395258266e-05
-1.61957421494405e-05
-4.17356833790633e-05
-2.62242863207341e-05
-2.16034908808588e-05
-3.79546966945882e-05
-2.90524456472264e-05
-1.77109910522754e-05
-2.22091216088451e-05
-2.25591647499666e-05
-8.96059200344207e-06
-4.31590646918631e-05
-4.01701325954504e-05
-4.91653748522172e-05
-3.15315004922047e-05
-1.65672283289709e-05
-1.6975107452468e-05
-1.48622535153235e-05
-3.31632104006963e-05
-3.1307840357798e-05
-8.98045573746435e-06
-3.6643602986808e-05
-9.70303064476254e-06
-2.37496352451508e-05
-3.49875182022959e-05
-3.22331807156769e-05
-2.67986940688042e-05
-2.7212358023845e-06
-1.50187984781979e-06
-7.98711580559045e-06
-3.60081400843715e-05
-2.51792302532755e-05
-1.17376501939813e-05
-2.18410033862685e-05
-1.84505410621876e-05
-2.8945336115486e-05
-3.47719688182169e-05
-2.86653225440354e-05
-2.51949103165284e-05
-2.45482362048391e-06
-1.86340493972505e-05
8.41784741600946e-07
-2.65808385869558e-05
-3.37750790274823e-05
-3.3762931118078e-05
-1.35834250496353e-05
7.42462033062173e-06
-1.56809888946918e-05
-2.07197534846948e-05
-2.98978684997199e-05
-3.71868462878073e-06
-1.86828774240031e-05
-2.58457613729173e-05
-1.01358909620056e-05
-1.06581510748452e-05
-4.33917118730063e-05
-2.05312089143878e-05
-1.99669073770679e-05
-1.3067865090385e-05
-1.73169984403859e-05
-2.05133059437074e-05
-2.57444762484582e-05
-3.1788156836074e-05
-1.44898331116838e-05
-8.61855044847076e-06
-1.79333537062048e-05
-4.55926317313719e-06
-1.72925883649847e-05
-1.51868835964546e-05
-3.8831862872487e-05
-3.79170569599903e-05
-3.36146770131611e-05
-1.01003967199183e-05
-3.54408830480901e-05
-1.29862804946197e-05
-4.10613150043383e-05
-2.98663033901821e-05
-1.28439479769554e-05
-1.51389409147693e-05
-1.78749053816818e-05
-2.4931222258923e-05
-8.4060516030114e-06
-3.39572802642724e-05
-2.71896074564254e-05
-9.54513410162475e-06
-2.53277271157381e-05
-3.10028448820975e-05
-2.35153501945695e-05
-3.28503564058697e-05
1.52537237519015e-06
-1.57970779515892e-05
-7.2742413706991e-06
-1.13135289625174e-05
-3.9589029576657e-05
-1.14754296559444e-06
-4.03457111472955e-05
-2.00076080123292e-05
-3.12764874441373e-05
-2.31007852818702e-05
-1.49209017457789e-05
-2.3873912892633e-05
-1.50159716135475e-05
6.77479445481405e-06
-7.59282780275261e-06
-1.01185311256629e-05
-2.23621173747224e-05
-3.13721304248294e-05
-1.47661449563479e-05
-3.42875025765004e-05
-2.36723608457976e-05
-1.30783790698887e-05
-1.08729944809964e-05
-2.9587715291023e-05
-6.69876006279465e-06
-1.46564987172567e-05
-7.8635643972721e-06
-2.08639735936965e-05
-1.74356205932012e-05
-2.93001083300945e-05
-2.48454802569783e-05
-2.5017154635598e-05
1.4071624727753e-05
-1.7070399676243e-05
-3.15052519827712e-05
-2.33148187290024e-05
-1.8449626415391e-05
-1.60841116657156e-05
-4.11700109602394e-05
-2.44113979343865e-05
1.3904093251218e-05
1.7806458122251e-06
-1.45163229077818e-05
-5.17453413949026e-05
-1.73389862855223e-05
-3.40541155029288e-05
-4.50277503044606e-06
1.74177370441906e-05
-4.24018605638332e-06
-2.81930922165931e-05
-2.47096280954009e-06
-3.16490479072998e-05
-3.53872134724204e-05
-2.24436862998467e-05
-1.99708380273293e-05
-2.26794237984298e-05
-2.08866840934464e-05
-3.86571710636873e-05
-3.76418384815445e-05
-2.0473859415011e-05
-4.37779548268954e-05
-2.92131212420388e-05
-2.74206017697757e-05
-2.18154895102258e-05
-2.40975954392213e-05
-4.23074462411488e-05
-1.91716423610494e-05
-1.63297295998715e-05
-2.67169825289395e-05
-4.41560148011873e-05
-3.64578748308994e-05
-1.39343774220414e-05
-2.73246579838377e-05
-2.8571847801376e-05
-2.44100997797963e-05
-4.17659526826979e-05
-2.37124408938511e-05
-3.44039654877196e-05
-2.30863640703019e-05
-7.20470785246409e-06
-1.67581119427685e-05
-7.68501948980914e-06
-2.16646949821796e-05
-2.68889591817123e-05
-2.1259114018356e-05
-4.93584304152569e-06
-4.1293383868078e-05
-3.28313464243715e-05
1.4582042680089e-06
-1.03328546061665e-05
-6.33868646525326e-06
-3.4090599072593e-05
-1.18390541660226e-05
-2.48344387441707e-05
-2.20901552796576e-05
-1.45989024839105e-05
-1.83497268058635e-05
-6.99989536064678e-06
-4.21554634558612e-05
-2.78711653893616e-05
-3.60549553657968e-05
7.70450966701356e-06
-8.7506952217683e-06
1.89127445543765e-05
-6.98585373157472e-06
-8.95117445082898e-06
-1.79565198032167e-05
3.05093896325315e-06
-1.98354775065175e-05
-4.72080911080314e-07
-2.20889091014795e-05
-4.3016952968572e-05
-2.65472932201809e-05
-8.7560094708278e-06
-6.02518402954442e-06
1.73594264221686e-06
9.5689291642745e-06
-2.33157780310753e-05
-2.66306019298868e-05
-1.88683914706914e-05
-1.51043365997989e-05
1.53336167867811e-06
-4.27103424786108e-05
-1.65782228789621e-05
-2.40864401166952e-05
-2.4981267195056e-05
-6.95315544244183e-06
-2.89925342349765e-05
-3.34395612824398e-05
-4.15082950915428e-05
-3.1456743995514e-05
-3.32726367099994e-05
-2.58382390574628e-05
-7.04794258261134e-06
-2.07864699960872e-05
-4.08051945050225e-05
-2.41280016095673e-05
-2.24390260464177e-05
-2.87049923261121e-05
-1.39721536067333e-05
-3.56805866039172e-05
-3.82759910549045e-05
-2.09859146727947e-05
-1.98320566165641e-05
-9.96421649433672e-06
-1.66723406523903e-05
-3.46003464510622e-05
-2.00078195849611e-05
-3.28808037832656e-05
-1.19542509007785e-05
-3.02774512867739e-05
-2.31208028600801e-05
-1.7227208722406e-05
-2.73836862565482e-05
4.36057290914928e-06
-2.89441753849589e-07
-1.7849615185478e-05
8.74240596942855e-07
-5.67209258824416e-06
-2.7496543522676e-05
-2.64245342307914e-05
-1.01734933767628e-05
-3.43265720611812e-05
-3.35069114727974e-05
3.68125371297559e-07
-1.75620594601579e-05
-3.65034123855004e-07
-1.59891903979396e-05
-3.34238969484432e-05
-4.55251563455095e-05
-3.08709034550102e-05
-3.5172134793607e-05
-1.82228650981975e-05
-2.52678095672359e-05
-2.37830390356585e-05
-1.10570127500637e-05
-2.10356133666877e-05
-1.74788929107026e-05
-2.40173428810714e-05
-1.42501001248238e-05
7.81314807100143e-06
-1.55812071151071e-05
-9.40631334779897e-06
-8.78947848660171e-06
-1.34307136027497e-05
-1.1518378433539e-05
-3.38465234228852e-06
-5.11992422307102e-06
-2.65457275622428e-05
-2.72365703045521e-05
-2.06927805071977e-05
-2.09867685296932e-05
-2.39152225763709e-05
-2.93353434779237e-05
-1.32689827759724e-05
-5.56155575554507e-06
-9.0278934439155e-06
-1.35229045368672e-05
-2.56831175999731e-05
-6.01106469432677e-06
-2.67953690530957e-06
-1.02590362898422e-05
-1.60716006123212e-05
-2.32208534652543e-05
-7.72806017238474e-06
-3.16099940482894e-05
-1.30422352391381e-05
1.13665496452188e-06
-2.67157053370029e-05
-1.11285807057447e-05
-3.66211887876807e-05
-2.5399869352047e-05
-1.54177210074068e-05
-1.11898770136649e-05
-1.85546018956415e-05
-2.34078142948649e-05
-2.38461850555673e-05
-3.3929982432869e-05
-3.58472478577929e-05
-4.18615724514171e-05
-2.4849759340722e-05
-2.07930307424685e-05
-1.19577591619451e-05
-3.5007764711017e-05
-2.43053984340678e-05
-2.12300757824998e-05
-1.50213510721944e-05
-2.02661035244933e-05
-9.10767821397044e-06
-2.10699605521364e-05
-1.93371931256152e-05
-9.91242597667839e-06
-1.87510501378812e-05
-2.74313534593328e-05
-2.06481210529037e-05
-2.94155623013856e-05
-1.1319436323422e-05
-1.27283062991645e-05
-2.71570621621952e-05
-3.26520665191484e-05
-2.87970453262415e-05
-3.73451974797266e-05
-2.87043332044051e-05
-1.75852344296e-05
4.65690046683404e-06
-8.99073839036298e-06
-1.73398270288545e-05
-2.53763474683326e-05
-8.81732151924754e-06
-2.40674886531555e-05
-2.43322493293919e-05
-1.91752492093872e-05
-6.18536411442312e-06
-1.7387656948423e-05
-4.87538509527502e-06
-1.944143666216e-05
-2.53396419402849e-05
-1.3451455187093e-05
-1.00137503580313e-05
1.02378546911118e-05
-1.0392056788015e-05
-1.03062348781147e-05
-2.64642533496598e-05
-6.9025173278542e-06
-1.88314249537118e-05
-3.33312849173039e-05
-4.35760072520905e-05
-3.59790131541051e-05
-7.72306874856843e-06
-1.77517567547188e-06
-2.3666965364542e-06
-4.0480218836233e-05
-2.76082838495525e-05
-2.35836803713415e-05
-1.92793454400501e-05
-2.53678384489819e-05
1.28328920389975e-05
-2.18058815985183e-05
-3.18995628522839e-06
-6.78042798879828e-07
-2.44251333734478e-05
-1.41542209849838e-05
-1.58660143728024e-05
-1.2985777977019e-05
-4.20139995870843e-05
-2.35143716157922e-05
-1.69621978905126e-05
-2.43268207831063e-05
-3.30987831887081e-05
-2.49003870915178e-05
-8.51282676029517e-06
-1.98077270921442e-05
-3.22628049751458e-05
-4.09235547054709e-05
-7.24770272378062e-06
-2.50326040096596e-05
-2.70539273988687e-05
-1.39827863949623e-05
-1.45753050124877e-05
-3.38448719299155e-05
-1.33394515216339e-05
-2.79599096532877e-05
-5.35215069859405e-06
-1.84453215411206e-05
-2.63327886873725e-05
-1.64051414262829e-05
-3.36176352203833e-05
-4.35630398348503e-05
-1.11327895102219e-05
-2.71571005024927e-05
-1.5893266800101e-05
-3.06422181598358e-05
-2.40347587093402e-05
-1.58036389384824e-05
-3.01522403441883e-05
-2.2096892289748e-05
-4.42305587322117e-05
-1.86744221860289e-05
-2.6384102216993e-05
-2.48841119689028e-05
-9.59673491028644e-06
-2.2392134340806e-05
-2.9600766990782e-05
-2.96649336845616e-06
-1.55402553993594e-06
-1.10868134538041e-05
-2.36049991844772e-05
-2.29879667550338e-05
-3.18820367231841e-05
-2.00961362814324e-05
-2.00884604725911e-05
-1.03757718865967e-05
-3.24823801610131e-06
-3.15293432965954e-05
-1.05524893958044e-05
4.60168459471451e-06
-3.82531352125015e-05
-3.40369613835515e-05
-3.64681040387477e-05
-3.0230041108102e-05
-2.79750569475828e-05
-3.9588381932322e-05
-8.68392642715937e-07
-2.39973534105339e-05
-2.83880806828999e-05
-3.37532693103942e-06
-2.20089544652839e-05
-1.54690671229943e-05
-2.54913361026031e-05
-1.95196395637848e-05
-2.04291633222227e-05
-3.66754547456285e-05
-2.63820472371597e-05
-2.27404167360147e-05
-6.74609783196106e-06
-1.20839016847732e-05
-1.62233287722351e-05
-1.05054299121606e-05
-2.92497069315415e-05
-4.38247170384661e-06
-1.12649392225351e-05
-1.17291768941902e-05
-3.23623407952632e-05
-3.36113777899809e-05
-2.98251439911106e-05
-4.05676166730666e-05
-2.65588452936132e-05
5.50350106300396e-06
-1.5447200599961e-05
3.21334241794116e-06
-2.46445692705769e-05
-4.6707702704341e-05
-2.06074886119026e-05
-1.57123412883098e-05
-2.07450556447822e-05
-3.17354150461412e-05
-1.61393222583643e-05
-2.99891579341597e-05
-4.51068515690073e-05
-9.97057150194573e-06
4.44835512471936e-06
-4.37383002516002e-06
-1.05994324800872e-06
-8.30549792148015e-06
-1.86195613562101e-05
-9.00013457102347e-06
-4.24671223362695e-05
-1.9383259280949e-05
-3.48883255214117e-05
-7.45026671721765e-06
-3.98466533109128e-05
-4.38655152118158e-05
-1.19511924757425e-05
-3.60047631644255e-05
-1.8009178045496e-05
-2.39958132490109e-05
-1.51226473631854e-05
-1.03642623867143e-05
2.01830074703897e-06
-1.77525763529616e-05
-2.41736870837267e-05
-2.50902950875925e-05
-1.68314762009472e-05
-2.0870251530542e-05
-2.2721088308874e-05
-1.06575155270515e-06
-1.50052958108175e-05
-6.76126036033047e-06
-2.83822629078005e-05
-8.64566382647105e-06
-3.2275090490129e-05
-2.34088093440679e-05
-1.97601876002988e-05
-1.40603947902605e-05
-2.23942795577872e-05
-4.06103258132967e-05
-1.65144522376256e-05
-3.90962442033318e-05
-1.12681700644821e-05
-2.30088937812015e-05
-6.57694755633086e-06
-3.1936071878481e-05
-1.63637946644478e-05
-2.88870032061632e-05
-1.42484057253216e-05
-1.3388756399304e-05
-1.83247771668759e-05
-1.45290134839064e-05
-3.30914269424461e-05
2.65141046773616e-06
-1.48147219291104e-05
-1.98510529100359e-05
-2.77669072017805e-05
-4.00349513501287e-05
-7.91622748026449e-06
-1.47739899982733e-05
-1.49533586257816e-05
-3.36579536629207e-05
-2.00624868660946e-05
-1.15604004531391e-05
-3.88366494913192e-05
-2.94836622090836e-05
-4.06602454920632e-05
-2.31681251701374e-05
-2.20120167102527e-05
-3.5071234618202e-05
-1.1810849204024e-05
-1.53493421448651e-05
-2.32450958242542e-05
-1.14104227310014e-05
-4.18834179068246e-05
-3.99177614965248e-05
-1.97299221950886e-05
-3.29062250898304e-05
-1.8648678428832e-05
-1.00127971626846e-05
-3.17120875332774e-05
-1.80422799892898e-05
-2.85470072063073e-05
-6.88180590513428e-06
-8.52307069144225e-06
-1.94447336765294e-05
-1.87436208746955e-05
-2.68024799561462e-05
-7.10934281910277e-06
-1.54080654977091e-05
-3.12846451158932e-05
-9.1395544241676e-06
-2.6151723290157e-05
-1.92761438887249e-05
-2.8627225100052e-05
-3.35975184448327e-05
-1.41180232434223e-05
-2.09908018121819e-05
-2.10850363301041e-05
-3.28389443014401e-05
-4.52918030360854e-05
-1.48170487098391e-05
-2.31941700153195e-05
-4.90684896801729e-06
-4.75747558517467e-05
-1.43351223556075e-05
-5.37469562959424e-06
-2.86532661714398e-05
-4.11377762803542e-05
-2.334224649262e-05
-2.0885429581408e-05
-8.55375183801535e-06
-6.20076020481528e-05
-2.39829118589228e-05
-1.31936506162844e-05
-3.15148781762513e-05
-5.50552501505865e-06
-1.89027565740179e-05
-1.10307381339181e-05
-8.96901280195809e-06
-1.53870428972705e-05
-1.75783076470282e-06
-1.04400733266775e-05
-3.50260455725837e-05
-2.86177355464006e-05
-2.06697868104741e-05
-3.55742791276918e-05
-1.3693117649364e-05
-8.36373574861371e-06
-1.7946810321752e-05
-1.27577029285327e-05
-4.05740540525811e-06
-1.50152127496977e-05
-1.87488984253361e-05
-2.43100392798103e-05
-7.56284663793907e-06
-3.84659510283193e-05
-1.91353076861879e-05
-2.28388966586864e-06
-3.29109434012422e-05
-3.66964192561297e-06
-2.49628518824083e-06
-3.36018364780531e-05
-1.38071077008331e-05
-2.08224834049877e-05
-1.48226288892652e-05
-1.33493369659901e-05
-1.35891986044577e-05
-1.97776555619603e-05
-2.73457157449763e-05
-1.64118807806612e-05
-2.01779887952733e-05
-1.24706439243185e-05
-5.29113021038649e-06
-2.53929611048324e-05
-1.9396506573028e-05
-2.17051710381763e-05
-1.00682554969204e-05
-1.88458082746499e-05
-2.56370920165985e-05
-1.8330864491627e-05
-2.94477881684323e-05
-9.72874311838948e-06
-1.88449120118865e-05
-7.39120146427062e-06
-2.03636466866173e-05
-4.55013311793953e-05
-1.71865693552242e-05
-2.26784182833725e-05
-1.16520889618201e-05
-4.72397870994421e-05
-3.5945109018614e-05
-2.79322731202693e-05
-3.44389344535228e-05
-1.91732164139011e-05
-1.6609251247461e-05
-4.1548307994423e-05
-2.54699404729709e-05
-3.75766802776399e-05
-8.88974096716165e-06
-2.3129307376849e-05
-2.54132868196716e-05
-8.83996131907618e-06
-2.61100535530974e-05
-1.41891862418145e-05
-9.44459945037253e-06
-9.41292196442922e-06
-1.34002469054272e-05
-1.21422779819686e-05
-2.37838120429003e-05
-3.11593703404359e-05
-2.02195919135197e-05
-1.54369323483038e-05
-5.43125202890377e-05
-4.88967529087982e-05
-2.22327763793087e-05
-2.37809982019142e-05
-1.68010460589462e-05
-9.55958981463251e-06
-8.18396957589489e-06
-2.58137304227347e-05
-6.20947054657852e-06
-1.66915863865591e-05
-9.96595324047419e-06
-2.70163053874028e-06
-2.90665958012904e-06
-2.76270742836716e-06
-1.30467756762377e-05
-4.32573931470038e-05
-1.44505122609926e-05
-1.47351551365047e-05
-1.63800622771822e-05
-2.41231965308741e-05
-2.9468593167871e-05
-1.15634978897189e-05
-3.7700134807236e-05
-1.21075795046791e-05
-1.95816789689611e-05
-1.80611474904366e-05
-3.28520259642136e-05
-2.21119813001232e-05
-3.3711662776262e-05
-3.56404263380504e-05
-1.2376334936532e-05
-1.91693910776419e-05
-3.33432491074184e-06
-2.58521563317417e-05
-3.21754185019039e-05
-1.39602785159478e-05
-1.34048689311995e-05
5.26449982723124e-06
-1.90725543354756e-05
-1.8336462761337e-05
-1.13732144376507e-05
-2.09402617450499e-05
-1.46055644183166e-05
-1.61675369884648e-05
-2.63024858114501e-05
-3.47584184878483e-05
-4.59338287554531e-05
-1.01548567741234e-05
-2.83926828989548e-05
-1.0678495392608e-05
-3.03366637500013e-05
-2.73097995636556e-05
-2.92191298705096e-05
-2.68781492793383e-05
-2.52998546044239e-05
-7.62499100493049e-06
-2.00705250615128e-05
-3.06313758293616e-05
-3.35084576721003e-05
-7.32475819014153e-06
-1.01761829971258e-05
-1.7791275532193e-05
-9.12439570066756e-06
-2.99776559892712e-05
-2.60956920435577e-05
-3.43638970927861e-06
-2.25393242354391e-05
-3.44362506889672e-05
-5.46896330842277e-06
-3.32229252728806e-05
-2.67208995286273e-05
-1.27871901053584e-05
-1.71971530999543e-05
-1.87835786999609e-05
-2.62389190741174e-05
-5.13133941870852e-06
-2.22162198572402e-05
-1.44495270492958e-05
-2.13072873003005e-05
1.70811184560116e-06
-1.93937192399984e-05
-1.31891481632291e-05
-1.92241919638319e-05
-1.54519907872941e-05
-1.56456782853944e-05
-1.12917238857509e-06
-2.10584702061718e-05
-3.13617939129885e-05
-2.62175414967281e-05
-1.67405464778045e-05
-2.80475663699613e-05
-2.66988281511517e-05
-4.7303490235453e-05
-2.97841389387796e-05
-3.18633118821108e-05
-3.2359811091655e-05
1.55443587396342e-05
-1.8527863934814e-05
-1.65359028277718e-05
-1.51146078848994e-05
-3.18846635069271e-05
-7.09867802668588e-07
-2.15309809775784e-05
-1.95489515952747e-05
-1.9486599800093e-05
-4.41003986723986e-06
-1.45817462357771e-05
-2.46480356546987e-05
1.71984047536074e-06
-1.73301419194737e-05
-3.45519088798281e-05
-7.8260911165451e-06
-3.19431846574729e-05
-2.47265786323947e-05
-1.92662501612901e-05
-2.2417877774647e-05
-2.12571015636873e-05
-2.70488313743334e-05
-1.54821400940419e-05
-3.53966252938647e-05
-8.33301002198631e-06
-2.23045762867717e-05
-2.66993751354267e-05
-4.67147717094993e-05
-9.44532924141345e-06
-3.63629233681442e-05
-2.25124184159681e-05
-1.94735059806771e-05
-1.26828248102705e-05
-2.12066623052624e-05
-1.40892643697929e-05
-1.96111590510562e-05
-1.70789497788063e-05
-2.92696457903565e-05
1.36576034100749e-06
-1.39698543967751e-05
-1.2266659430041e-05
-3.73427098318152e-05
-1.69893817556805e-05
-1.55222265259842e-05
-2.61577281055569e-05
-4.003422819145e-05
-3.05973586047712e-05
-2.04243623832248e-05
-1.92577835487288e-05
-2.37613620289956e-05
-2.56006714947666e-05
-5.93112897498093e-06
-2.7625044133849e-05
-1.53366176078511e-05
-4.54909681702901e-06
-5.68374359349818e-06
-2.79732741357409e-05
-1.72078238866521e-05
-2.51678762769928e-05
-9.0714327900714e-06
-1.44185106304433e-05
-2.78223828547525e-05
-1.70926327328338e-05
6.5242103002827e-06
-2.97180286772992e-05
-2.36397760137652e-05
-2.78316481007771e-05
-3.51832880127281e-06
-3.65346046655983e-05
-2.49978169934892e-05
-1.75854433977181e-05
-1.27169146416825e-05
-1.61426528742034e-05
3.43927132117956e-06
-6.12142855204519e-06
-2.2412260981991e-05
-2.14276902615167e-05
-2.80657297897041e-05
-1.88865318476113e-05
-7.73376734792695e-06
-1.46350463901849e-05
-2.80047881998722e-05
-1.95732594281916e-05
-1.48246573327997e-05
-1.36990365638319e-05
-2.07842393459155e-05
-2.30866863312485e-05
-2.73104094295497e-05
-2.57794885373318e-06
-1.27448836517052e-05
-2.49072979033185e-05
-3.86482802677585e-05
-1.76455638041231e-05
-1.03223504309456e-05
-5.71072029427138e-06
-1.42531461987121e-05
-7.34954330800402e-06
-1.36852174201521e-05
-1.2073041341131e-05
-3.99078546058936e-05
-1.26699289418097e-05
-2.65473983690838e-05
-3.83935363402478e-05
-1.78625798036988e-05
-2.47383378977782e-05
-3.50447233405782e-05
-3.61599836157218e-05
-3.31804188999262e-05
-3.78092788767106e-05
-2.195392105349e-05
-1.24085625243954e-05
-2.99175207615806e-05
-1.76692126880159e-05
-1.6590678370702e-05
-6.77157607177169e-06
7.29216661069874e-06
-2.26120969717052e-05
-2.48524773517575e-05
-1.40582344681468e-05
-1.60354082495891e-05
-1.10650345144796e-05
-1.63259474941607e-05
-1.00167001248878e-05
-3.00354280285037e-06
-1.59533818919582e-05
-2.78124630955918e-05
-7.31057703955737e-06
-4.47748729527533e-05
-3.15080602560963e-05
-2.33184990205531e-05
-5.32238511911298e-05
-4.9820420866862e-06
-3.95019620484157e-05
-1.47826308502513e-05
-2.59833437769453e-05
-3.06873659832075e-05
-1.19205024748317e-05
2.30064522545976e-06
5.22604272041052e-06
-2.83890699747855e-05
-2.32801414899977e-05
-3.10914966870665e-05
-1.13028950524088e-05
-2.47395207135009e-05
-3.52609983638552e-05
-2.55822998909076e-05
-9.03394972449738e-06
-2.31278693947773e-05
-4.42039615127193e-07
-3.53998150983116e-05
-2.736701760431e-05
-2.61299904595268e-05
-4.13201234302143e-05
-1.34386258028504e-05
-1.86402236096753e-05
-3.76143846296378e-06
-1.18195926465299e-05
-6.72085521396282e-06
-2.01754922571808e-05
-2.25716044330595e-05
-2.05245256542774e-05
-2.94366725755991e-05
-3.74152111125473e-05
-3.2495566284318e-05
-2.56847224771146e-05
-2.65308534583054e-05
-3.91534397530145e-06
-3.18326191415768e-05
-2.2365390081157e-05
-2.35052226406092e-05
-1.62348143445361e-05
-9.33384733269727e-06
-1.32613343887992e-05
-1.67808114563797e-05
-3.28365450628112e-05
-1.96024470947961e-05
-2.79857508340908e-05
-2.47397238768677e-05
-3.35320385989301e-05
-7.99940570700459e-06
-1.59438077686299e-05
-1.88700560109502e-05
-1.38741010935351e-05
-2.04788108367794e-05
-3.27049883690355e-05
-1.61945446274408e-05
-3.84340954253205e-06
-2.98963061400236e-05
-2.98065397541388e-05
-4.12721102151532e-05
-1.08655305460808e-05
-2.52198852541633e-05
-1.89274386962058e-05
-4.357341926183e-05
-1.70810267663436e-05
-4.07480423787586e-05
-2.09623120682428e-05
-1.57420614756779e-05
-2.17902032087391e-05
-2.58425147166781e-05
-1.61282596911663e-05
-2.64378314687281e-05
-2.58605353729034e-05
-2.53248928360166e-05
-2.57970107478584e-05
-1.42088491958664e-05
-1.33464388156868e-05
-2.03527325610877e-05
-1.82264527488956e-05
-2.35237729275453e-05
-2.46172514893388e-05
-1.34678510044553e-05
-1.293489344363e-05
-1.69163705852789e-05
-1.09224101158163e-05
-2.24322149085004e-05
-3.91780834365794e-06
-1.72037577379979e-05
-8.80819451563452e-06
-9.34621768920732e-06
-4.02237582287599e-06
-3.27676586506748e-05
-1.71390733753473e-05
-3.00435568028752e-05
-1.18018954192776e-05
-1.8853968034099e-05
-3.18001839084091e-05
-1.17637882145071e-05
-1.01435905008571e-05
-2.45062572319304e-05
-1.67253392267965e-05
-1.7739191222295e-05
-2.02475306457214e-05
-3.99448550658687e-05
-2.13390547501123e-06
-4.10406345012124e-06
-2.5109519602279e-05
-1.77460104107747e-05
-1.35591291317598e-05
-5.93787886307763e-07
-1.33650777166533e-05
-1.75162082436351e-05
-3.36842038779921e-05
-2.64829118088859e-05
-4.5133045254748e-07
-1.61824826852764e-05
-2.26287351351708e-05
-3.29451425409028e-05
-5.87621516194474e-06
-4.86260084175559e-05
-1.33845650605923e-05
-4.48500538549929e-05
-1.34507374559303e-05
-2.25341626455947e-05
-4.39417078099165e-05
-3.12425857449253e-05
-2.70455616708377e-05
-9.62354746870723e-06
-1.65340834191502e-05
-4.14244258837427e-05
-3.05552121855321e-06
-1.36302049090392e-05
-1.3574132127004e-05
-1.65907820072063e-05
-1.96511558463856e-05
-4.60014882140942e-06
-7.0173390763301e-06
-1.85912246281319e-05
-8.66887029402408e-06
-8.92160692682338e-06
-1.6621530216116e-05
-2.05891074441956e-05
-7.49949203777216e-06
-7.97347034653299e-08
-4.19539954994393e-05
-2.44999572836137e-05
-3.40620859474355e-05
-3.02780490392287e-05
-2.76485885750008e-05
-4.36510371663094e-05
-3.0870063618178e-05
-1.98092796562505e-05
-3.49779229507851e-05
-1.56859013819369e-05
-1.88326908169341e-05
1.39433020949748e-05
-2.57764773851646e-05
-1.38731964826536e-05
1.05680671197562e-05
-1.81808498634906e-05
-3.27393795940901e-06
-5.55655687569247e-05
-2.13847656168379e-05
1.25722565864086e-06
2.58550360610092e-06
-3.52894271488997e-05
-2.16229731340575e-05
-6.67656067129799e-06
-1.91764367750939e-05
-2.23390914493879e-05
-1.75982848576321e-06
-4.02721363244544e-05
-2.11118781976898e-05
-1.62210487011025e-05
-3.76268966053958e-05
-2.99399840965353e-05
-1.91018835346027e-05
-3.00819566179061e-05
-2.86681534882153e-05
-2.21503832409719e-05
-4.92021339802032e-06
-1.41629043124603e-05
-2.00047454451531e-05
-1.65757340364412e-05
-3.32635855223992e-06
-1.39990062880962e-06
-7.97901906800546e-06
-3.8238723827116e-06
-1.53982496686333e-05
-1.15169147924362e-05
-2.12905891417515e-05
-1.51981027101239e-05
-1.93714851764434e-05
-2.75627307670022e-05
-1.63357057023451e-05
-2.15507883759531e-05
-1.89924588447161e-05
2.4127271927511e-06
-2.16926026053105e-05
-2.91776774045915e-05
-3.45668422084387e-05
-3.37222598274705e-05
-3.05789537983482e-05
-2.15395123510181e-05
-5.88988747957614e-06
-1.32575843697095e-06
-3.93526840080945e-05
-1.31149233881958e-05
-3.32132955061261e-05
1.0130510266689e-07
-1.42141612422692e-05
-7.3221070445314e-06
4.62979291683488e-07
-2.95595943646538e-05
-1.40043585525556e-05
-3.09538756940027e-05
-3.59260106977802e-05
-3.21050284098172e-05
-1.24836180158687e-05
-2.18113137482902e-05
-3.7945965504366e-05
-1.30586713981003e-05
-1.31998148606824e-05
-1.94993431124535e-05
-7.68349432238612e-06
-2.71630676384496e-05
-2.07400022913492e-05
-1.7918132226658e-05
-1.70239397157007e-05
-2.45711236556274e-05
-1.73432132855242e-05
-2.42432580025703e-05
-1.57003224952897e-05
-4.66880328094551e-05
-2.96494893091397e-05
-1.26856728459481e-05
-9.62322200509943e-06
-3.0078777200777e-05
-2.67858527280194e-05
-2.95844851053302e-05
-3.38822513183779e-05
-2.26377400024371e-05
-3.54227214947177e-05
-2.22336915072559e-05
-1.2842240311527e-05
-2.85393277813001e-05
-1.78040596894865e-05
-1.94365035663129e-05
-5.95214658707932e-06
-3.73405683536049e-06
-1.57676620201264e-05
-5.36180758325662e-06
-1.73799668424039e-05
-2.85214641348599e-05
-1.62538172166084e-05
-3.21872867728507e-05
-3.83406328896521e-05
-1.2466759773465e-05
-1.98944324447403e-05
-2.79080936537549e-05
-2.25963717109349e-06
-1.59598463798451e-05
-8.86456649444347e-06
-7.96121778830399e-06
-5.68311173739133e-06
-2.24429515009072e-05
-8.87903454905208e-06
-1.06008992574398e-05
-5.87461184104799e-05
-4.46078380458882e-05
-1.62014660987535e-05
-8.71651145167699e-06
-3.20175428833259e-05
-2.41132413535537e-05
-3.26527855106871e-05
-4.08154887578615e-06
-2.89280849421912e-06
-9.20721773174498e-06
-2.93532575449396e-05
-8.34854932120654e-06
-2.80976862047742e-05
-9.83280706713454e-06
-1.5865186382494e-05
-1.63133323651153e-05
-2.50498563335414e-05
-3.46228455046005e-05
-1.87585595843408e-05
-9.58384634517177e-06
-1.78820250890904e-05
-4.33560228041198e-05
-2.56491685958908e-05
-3.43089582930956e-05
-1.60117743609344e-05
-3.98114216061617e-05
-1.07211920687198e-05
1.3058218819417e-06
-1.97710989628963e-05
1.65769866840585e-06
-1.57038675183246e-05
-2.39641972997153e-05
-1.96734260301516e-05
-2.40297175122397e-05
-1.74745196768187e-05
-2.61982291027849e-05
-1.85320695028294e-05
4.11832276332472e-06
-4.16470476548294e-05
-1.29478639910592e-05
-2.91316863355176e-05
-2.69162519950945e-05
-2.95901345394083e-06
-3.4302560668243e-05
-3.12310792676452e-05
-4.85594076030447e-05
-1.72352837465467e-05
-3.17806615987445e-05
-2.5763378641698e-05
-3.08920328064819e-05
-7.42011324661983e-06
-3.81096745200296e-05
-2.32202358426393e-05
-3.8505585246269e-05
-1.99143169988382e-05
-1.55689099498024e-05
-1.21561122010505e-05
-9.15478206843765e-06
-2.2146594356763e-05
-2.48323318634198e-05
-3.11682657504562e-05
-3.60630880741719e-05
2.23594979035228e-06
-9.78842956458281e-06
-2.39063743743189e-05
-4.3537333430334e-05
-1.85383852006052e-05
-1.46727104348672e-05
-3.22373675049261e-05
-1.10673831808117e-05
-7.73531020399323e-06
-3.82659676025462e-07
-2.2339450269628e-05
-3.46078181286943e-05
-1.95809557892937e-05
-1.62715943432101e-05
-4.37841411427642e-05
-1.86926280374612e-05
-1.72076427158609e-05
-1.8930047176756e-05
-1.13226829819657e-05
-1.86285771099369e-05
-3.31598960084576e-06
-1.40077104603598e-05
-1.38829560186968e-05
-8.64495518304203e-06
-3.57369443330143e-05
-2.63567562048434e-05
-1.02638707931914e-05
-3.35778822335823e-05
-3.45194886911966e-05
-4.0150899977422e-06
-1.67822804922898e-05
-9.96839653854668e-06
-9.67980385058864e-06
-3.19416042977159e-06
-2.38961588129868e-05
-2.89051330761985e-05
-1.6757010214683e-05
-1.27199538858398e-05
-8.91737122772132e-06
-3.48901856040254e-06
-1.83486402849946e-05
-3.03008255906091e-05
-6.09668606066546e-05
-3.33917304251168e-05
-3.36020331012148e-05
-2.56509333200887e-05
-9.06950871124873e-06
-6.16533239023103e-06
-4.65827956436333e-05
-3.56438272611436e-05
-3.96030467786922e-05
2.69194172551074e-06
-3.49046414162992e-05
-2.92588205027135e-05
-3.3122275276672e-05
-2.03579418974799e-05
-3.20172965806455e-05
-1.56830935907287e-05
-4.45097282371731e-05
-3.70307548306677e-05
-4.11816936747969e-05
-2.15168170717349e-05
-1.50012581736501e-05
-3.23219873971791e-05
-2.98489293590757e-05
-1.43764097945342e-05
-2.06009257178169e-05
-3.78512402333204e-05
5.945201904853e-06
-4.6454422965301e-06
-3.55183246397006e-05
-2.27504322996824e-05
-1.77411830169455e-05
-2.89320872116476e-05
5.02557297773279e-06
-1.15767109617955e-05
-1.89591511795344e-05
-5.00039059486975e-06
-3.82014148937025e-05
-2.2338914933473e-05
-2.19285687609624e-05
-2.82141412095385e-05
-5.36266334916384e-05
-1.95278585381895e-05
-1.36945239352813e-05
-4.03442566724542e-05
5.017626884092e-06
-2.96263113570048e-05
-2.09592512239272e-06
-4.29007555440679e-06
3.70180406834821e-07
-1.68380874374049e-05
-2.47137144512258e-05
-2.49774070470006e-05
-2.6052315013149e-05
-2.02366774509781e-05
-1.5996722184045e-05
-2.08501822058991e-05
-1.66375983632446e-05
-6.99967686920608e-06
1.29645579829083e-05
-2.36691013138164e-05
-1.28534210602802e-05
-3.4591263145751e-06
-4.36129525738357e-05
-1.36599400494075e-05
-3.03567815028559e-05
-2.53772371190931e-05
-3.05425248211003e-05
3.50590877666215e-06
-2.77698712319759e-05
-2.63946555573465e-05
-2.50279431279178e-05
-2.08503197858789e-05
-2.23717439165914e-05
6.49012781986811e-06
5.88578289971585e-06
-5.84760173493215e-06
-1.26562789671018e-05
-2.29527231573512e-05
-1.09861911716171e-05
-3.52631074551839e-05
-6.33931273714229e-06
-3.3117640426174e-05
-1.52382655543313e-05
-2.20852394600247e-05
-1.27890935338121e-05
-7.9053789017658e-06
-1.51415159880364e-05
-3.48653189687699e-05
-1.84454721766041e-05
4.42250324861724e-07
-1.82479519658833e-05
-2.47080889511239e-05
4.15168433237677e-06
-2.42423794914594e-05
-2.45400007734044e-05
-1.62049611957898e-05
-2.36848773133952e-05
-2.26496467246178e-05
-3.2720746820325e-05
-3.67401576717313e-05
-2.49678942697599e-05
-1.47772217565872e-05
-8.14894989496994e-06
-1.36416175867765e-05
-2.71381713463069e-05
-2.84910268254392e-05
-2.05666113513907e-05
-2.87947343160239e-05
-6.96829939972647e-06
3.65792473532916e-06
-1.62544543433377e-05
-2.52611458956282e-05
-6.92756200351169e-06
-3.67968883399651e-06
-1.63752727413435e-05
-2.63892424407411e-05
-1.9774205867256e-05
-2.08735906757732e-05
-7.68544640419085e-06
-1.74715209856058e-05
-6.3830194232091e-06
-4.40657728208403e-05
-1.96755790509476e-05
-3.17097976250816e-05
-3.52466297857718e-05
-2.41313574981708e-05
-3.51206015936185e-05
-3.16959700210402e-05
-2.69747018507704e-05
-1.83216949959715e-05
-1.99874376417474e-05
-8.09374396537569e-06
-3.89509807470144e-05
-1.1238881927039e-05
6.71859858784186e-06
-1.21236435818207e-05
-3.38147459960909e-05
-9.79232512103608e-06
-9.57272717748505e-06
-8.52365855812178e-07
-1.43398677676588e-05
-1.08092548149083e-05
-1.94253748944134e-05
-2.15034071918009e-05
-1.67462548224423e-05
-3.38432419542314e-05
-1.42336598244564e-05
-1.74040173651545e-05
-3.54206088775088e-05
-1.86804420094331e-05
-2.43821324160755e-05
-1.35638183668819e-05
-9.04092147170205e-06
-3.48741444566903e-05
-1.55302547175867e-05
-2.69309175686132e-05
-2.9739974794168e-05
-1.35898696050153e-05
4.66645295427121e-08
-2.19295767094204e-05
2.09934341210166e-07
-2.89187682640993e-06
-2.01908745284117e-05
-2.60817867276087e-05
-1.24394014044351e-05
-6.05309250648408e-06
-1.70307069208749e-05
-2.41836844981192e-05
-2.0328627731956e-05
-2.62737265713658e-05
-2.42321323052151e-05
-1.73829370343009e-05
-3.02451884271264e-05
-1.61723542716122e-05
-2.32259521775826e-05
-2.50914214643904e-05
5.21203230216357e-06
-1.85501196580879e-05
-2.60009359435191e-05
-1.17393469271809e-05
-3.1214269571147e-05
-3.05340717449998e-05
-1.07469519741945e-05
-3.23778743257577e-05
-2.77095029887916e-05
-1.01658911798332e-05
-2.58275806544451e-05
-1.36205824857695e-05
-3.92399893473829e-05
-1.31606617221961e-05
-2.92023389332971e-05
-2.23956192246965e-05
-1.74346202764838e-05
-3.49254601613144e-05
-3.36701285686977e-05
-3.70863502299543e-06
-4.0020342133765e-05
5.0127616557514e-06
-3.64241898651804e-05
-2.74305836622907e-05
-2.38383120670301e-05
-1.95751049414537e-05
-1.06251386809225e-05
-1.10961813628675e-05
-7.75435473478691e-06
1.43168113530679e-06
-1.30568871038216e-05
-1.82061154748238e-05
-1.3067893449728e-05
3.59552354226083e-06
-4.00788162574087e-06
-2.69043339399469e-05
-1.75406762231372e-05
-1.61142372317473e-05
-2.43142464630871e-05
-5.83036963572267e-06
-3.48785598455752e-05
-1.95175433405502e-05
-2.01948497200139e-05
-6.45504521549194e-06
-3.58757525018289e-05
-1.93724138080733e-05
-8.4669479650733e-06
-1.6197209182747e-06
-1.50914959415675e-05
-2.90682637506726e-05
-2.64927379846589e-05
-3.24491724711999e-05
-1.6498970594076e-05
-1.69765159275081e-05
-8.90723408147136e-06
-2.93444241649702e-05
-1.12968723872097e-05
4.16170136072041e-07
-1.6661461773926e-05
-1.54278568736282e-05
4.46132502647278e-06
-2.09206557653138e-05
-2.76617993713051e-05
-1.11737554089181e-05
-3.09020680723126e-05
-1.56539716862686e-05
-6.15152588168436e-06
-5.10871560206205e-06
-5.06984923127366e-06
-1.60275010464149e-05
-1.740198550879e-05
-3.01824889138446e-05
-1.51583058431843e-05
-3.86042905084043e-05
-3.6092008028742e-05
-2.79527580010759e-05
-3.18804422388527e-05
-2.50392735211541e-05
-1.8125576038613e-05
-3.70989866337397e-05
-2.63655353863777e-05
-2.99576547022193e-05
-1.73042075077424e-05
-1.47194041866075e-05
-3.71168117543299e-06
-1.46105296317996e-05
-1.77548815443894e-05
-2.02768873627785e-05
-2.76924132347314e-05
-2.41390724657867e-05
-1.91663881017548e-05
-1.96750852382562e-05
-1.73667422513707e-05
-2.57420732937009e-05
-2.4056807460436e-05
4.53165725414156e-06
-2.88943651410319e-05
-1.03965152898136e-05
-3.52679066651244e-05
-2.72986310956098e-05
-3.0511645042182e-05
3.94194895641573e-07
-1.23648330906983e-05
-1.72519643516821e-06
-1.54087181066718e-05
-1.01032759531364e-05
-4.05939980240193e-05
-9.71061257615559e-06
-1.69709656756228e-05
-2.73255801417661e-05
-1.45873789185362e-05
-2.42504957239422e-05
-1.37486979778118e-06
-9.42874308218271e-06
-1.35790296892839e-05
-3.28839526059005e-05
-1.38865678315049e-05
-1.4158258419403e-05
-1.87022799853588e-05
-2.32261392795151e-05
-1.43072799683289e-05
-3.9101302004027e-05
-3.27209931952685e-05
-3.73301614107415e-05
-1.33742978586027e-05
-1.53952096032458e-05
2.81253735901132e-06
-2.52831138979664e-05
-8.98751339962475e-06
-2.10559204955006e-05
-9.34179106026164e-06
-5.46021624826312e-06
-9.40307074077988e-06
-1.62616963761751e-05
-3.11597547180582e-05
-6.48722389215353e-06
-3.08536290879241e-05
-1.68845722239022e-05
-1.53656705639286e-05
-2.22844112473971e-05
-2.46578545126483e-05
-3.00190736252086e-05
-1.57369489069707e-05
-1.12488740639246e-05
-3.26715562507967e-05
-1.31171421599818e-05
-1.92636855765914e-05
-2.38200089816614e-05
-2.1852218771355e-06
-2.61616454174066e-05
-3.31902874101692e-05
-2.42169788772025e-05
-3.65513284658003e-05
-1.56535333647279e-05
-2.70186160315725e-05
-1.94531110766756e-05
-3.38327755099554e-05
-9.05902108334045e-06
-1.38973932672657e-06
-2.79342296797798e-05
-3.82031737994444e-05
-3.10533483694987e-05
-2.14960843884436e-05
-2.14248740763797e-05
-2.59053237933065e-05
-2.10184146118213e-05
-1.83934754115512e-05
-2.05823824074846e-05
-5.21263735713791e-05
-3.29202450110538e-05
-3.32943098955811e-05
-1.73129379959409e-05
-3.24113339068408e-05
-1.55721715573741e-05
-1.88468280419058e-05
-1.89720581167448e-05
-2.06792967085121e-05
-2.42835109592713e-05
-2.99671401061529e-05
-1.49228884141416e-05
-7.39631949343618e-08
-1.48049743403194e-05
3.44403218692838e-06
-4.88416820425619e-05
-1.64158046703687e-05
-2.76376912719597e-05
-3.23594540818845e-05
-2.65369735624241e-05
-2.50028973500143e-05
-2.30689339095313e-05
-1.33401121633044e-05
-1.65817478140142e-05
-1.07779819639048e-05
-5.46877180352727e-06
-1.89123798668e-05
-3.44774893737871e-06
-3.02536868912308e-05
-4.06156415510788e-05
-1.39311446104497e-05
-2.04012927501497e-05
-3.91371216273411e-05
-7.54051963797695e-06
-1.99737168495656e-05
-1.49065100261485e-05
-8.78262448200426e-06
-2.10440391091695e-05
-1.55735686866136e-05
-1.46090361606583e-05
-1.1424027143154e-05
6.76697692638429e-06
-3.90088190007902e-05
-3.76012016477021e-05
-1.7475051592009e-05
-2.98100526091433e-05
-1.94570199284351e-05
-2.60041033777772e-05
-1.75428425560879e-05
-1.7673528902036e-05
-1.5336713712559e-05
-2.12291763407447e-05
-1.7604190091432e-05
5.31790521358711e-06
-2.93405255806943e-05
-1.65229406153218e-05
-2.09186812133969e-05
-2.72817232883401e-05
-1.75356395928319e-05
-2.67371611160616e-05
-2.9485689594063e-05
-2.10185164918818e-05
-1.25458605532724e-05
-1.04990872601029e-05
-1.66515206719243e-05
-1.17201662107862e-05
-4.47561597327889e-05
-8.35522267163615e-06
-3.42933961642665e-05
-2.33002299176209e-05
-3.35518421926813e-05
-1.64570026261316e-05
-3.63064808782129e-05
-1.38346228028843e-05
-2.56009058790391e-05
-4.79513028110086e-05
-1.30909691050756e-05
-1.37663992622714e-05
-2.34416654840439e-05
-1.78798692515939e-05
-1.30346729686017e-05
-2.28173616322329e-05
-3.13108110095679e-05
-3.57275397687074e-05
-2.18938945969225e-05
-6.32542954227772e-06
-3.01761493560754e-05
-4.15364786829613e-06
-2.06800132073566e-05
-3.4566631809299e-05
-1.76960648435817e-05
-3.57491028899676e-05
-2.03505483911418e-05
-1.58478463312238e-05
-1.72611533029731e-05
-1.62667751509409e-06
-2.86563238900126e-06
-2.60563656826119e-05
-7.72295321570759e-06
-2.41536753664293e-05
4.14013937206886e-06
-2.32404096982354e-05
-1.95247679276312e-05
-3.09955114216849e-05
-4.70354676635999e-06
-8.02387960674024e-07
-4.11245740171129e-05
-1.84146904390825e-05
1.34699558669571e-05
-2.40881363529061e-05
-1.88357385356514e-05
-3.22376662928605e-05
-1.88780037331864e-05
-3.11925172400159e-05
-2.64197790352283e-05
-1.15571153393134e-05
-2.73521309484725e-05
-1.54478657620467e-05
-6.26213185810628e-06
-2.79949608080359e-05
-3.10647376347517e-05
-3.61868615886775e-05
-7.42404574252836e-06
-3.27886771650655e-05
-3.2854377386731e-05
-1.78552828315766e-05
-1.58258218864087e-05
-2.72103304231755e-05
-5.3705794314875e-06
-9.88809016622377e-06
-1.35872487580988e-05
9.70855390338425e-06
-1.34671764521507e-05
-7.95479757316081e-06
-2.11258220145407e-05
-1.66499941831377e-05
-2.15718845099628e-05
-2.1249358235548e-05
-1.04531443355111e-05
-2.70526174012703e-05
-4.16675280476912e-06
-3.1443797182783e-05
-1.66355693056955e-05
-1.83674998389417e-05
-1.78923297430487e-05
-2.02281585661254e-05
-3.4792863900256e-05
-1.65501128819511e-05
-1.20796229401938e-05
-3.21205677772147e-05
-9.98443657334891e-06
-9.66682817065062e-07
-1.92292239499566e-05
-3.28816574375223e-05
-1.56494746787071e-05
-2.11324017198749e-05
-1.04143022083989e-05
-4.11035032209368e-05
-2.79143576233687e-05
-8.28657712071792e-06
-3.09449623873062e-05
-2.29549668456957e-05
4.48285487909874e-06
-1.57593452751234e-05
-3.45651059767604e-05
-2.33126381599424e-05
-1.65083136836085e-05
-1.93601002988637e-05
-2.18738051925004e-05
-1.99785097481945e-05
-3.36620793847862e-05
-1.48543761092213e-05
-1.36756260157776e-05
-3.11156804991435e-05
-3.56099165988307e-05
-1.94433053084274e-05
-9.64738649947086e-06
-1.35966362774332e-05
-2.22201783897167e-05
-6.68282718710616e-06
-3.04064112050655e-05
-1.69134371854263e-05
-3.86078398356712e-06
-2.97969474405369e-05
-9.540461819412e-06
-2.31737952296859e-05
-1.76417100166765e-05
-2.85564664553588e-05
-1.63400424761147e-05
-3.28196134988437e-05
-1.25092776240825e-05
-2.03555315229477e-05
-4.09721021864452e-05
-1.52221880891292e-05
1.2846046339705e-06
-3.78989972227511e-05
-8.90599959942164e-06
9.77708353118168e-06
-2.93270528341618e-05
-2.522500567196e-05
-1.79097272798196e-06
-2.07779390810528e-05
-2.7803634528316e-05
-1.70089985481486e-05
-3.15920727483731e-05
-2.51692391004355e-06
-1.83591521010657e-05
-3.65039843203828e-05
-1.16023812435061e-05
-3.69569016086418e-05
-2.23394571678012e-05
-7.90958784589955e-06
-4.0929333430013e-06
-2.69397319620795e-05
-2.60675428620031e-05
-8.91630635865566e-07
-1.89515875798342e-05
-2.71201469637138e-05
-3.3768386172253e-05
-1.5267657524532e-05
-3.50121389966247e-05
-1.89528612202423e-05
-1.41955797466762e-05
-1.40546318945985e-05
-2.68638892727846e-05
-2.80094156362128e-05
-1.70784163416536e-05
1.71933685207756e-06
-2.85698648683933e-06
-1.52189456995466e-05
-1.08599429966066e-05
3.72432614306633e-06
-7.2715769350161e-06
-1.45169783414993e-05
3.7890618128526e-06
-4.28214888143849e-05
-1.15228361624018e-05
-3.41064809891006e-05
-3.16526140525473e-05
-3.01044946183247e-05
-3.16520636585832e-06
-2.75568001186736e-05
-2.95624582997788e-05
-5.20998252054071e-06
-1.05780860257397e-05
-2.34155566719042e-05
-3.52602409611757e-05
-4.55835086252528e-05
-3.43624093664511e-05
-5.06043048010414e-05
-1.79774927695276e-05
-2.90383360799924e-05
-1.60820973793547e-05
-1.01545090461408e-05
-1.31749458579709e-05
-6.41495259306626e-06
4.55624191391658e-06
4.53473399301044e-06
-3.98398658793398e-05
-2.52612791020547e-05
-1.48952283823174e-05
-1.70577110620319e-05
-2.82104259819741e-05
-2.55893987640051e-05
-1.29308942022152e-05
-2.40645566881992e-05
-3.56991109104563e-05
-1.69842491808156e-05
-3.68006344272333e-05
-1.50941150318827e-05
-4.26949206514261e-05
-2.97502619696369e-05
-1.46364081003933e-05
-2.54941493765605e-05
-1.58017965601958e-05
1.75678057156084e-06
-1.22942434592021e-05
-2.49289267762985e-05
-1.39140136673448e-05
-2.4882592242934e-05
-1.57977825748785e-05
-2.90193396840695e-05
-2.44423135724846e-07
-1.76783413717357e-05
-5.29458482872218e-06
-3.04488802016084e-05
-5.52527732183385e-06
-1.85345858745217e-05
-1.51869971298585e-05
-2.55842673639404e-05
-8.42269980337874e-06
-2.98140615240807e-05
-2.56167168273419e-05
-3.87456288417067e-05
-2.57030734931724e-05
-2.45827945556182e-05
-1.03374282697562e-05
-1.77332630000575e-05
-2.98480276171018e-05
-1.76606818344832e-05
-4.40109498013705e-05
-2.86494243530876e-05
-1.04461431159264e-05
-4.38809590987233e-05
-2.527450784172e-05
6.4912066893914e-06
-1.56706985677696e-05
-5.48330348723608e-06
-1.26920774550661e-05
-3.02605683979831e-05
-2.53681736421062e-05
1.02375354228532e-05
-2.39466481183212e-05
-1.87848604144533e-05
-3.78279436274986e-05
-1.58377847271489e-05
-1.40620712266971e-05
-1.11947479236844e-05
-3.97469680437308e-06
-1.32603314629133e-05
-7.05965041193388e-06
-2.88678090108913e-05
-2.47785047124262e-05
-1.46580723253138e-05
-1.93535431571141e-05
-7.75193008136872e-06
-9.64202031201194e-06
-1.9833032369537e-05
-1.80477430610506e-05
-3.80444070689593e-05
-1.73767813264982e-05
-3.93765597127344e-05
-6.63551771872517e-06
-2.56513641517098e-05
-9.46994890791649e-06
-2.05411494671803e-05
-1.68153835460026e-05
-1.68023640103119e-05
-3.65237527072262e-05
-3.62290013209873e-05
-3.70972472250382e-06
-1.34524002556875e-05
-5.56834133039054e-06
-1.91611651992307e-05
-1.30674705777653e-05
-2.19198130357648e-05
-3.08589714756362e-05
-2.81467320450031e-05
-1.58742169878086e-05
-4.06923769089627e-05
-2.67111557525367e-05
1.30803889163536e-05
-3.37009166329359e-05
-1.53376152269239e-05
-3.06674211545113e-05
-4.51993764774137e-06
-7.00950058318493e-06
-1.18938171446882e-05
-2.35806825727589e-05
-1.83873192725544e-05
-1.77176447188746e-05
-2.21100408370138e-05
-9.90259428130818e-06
-2.20319428088673e-05
-1.03234973882829e-05
-2.67894398836991e-05
-1.84173593177875e-05
-3.04898692496605e-05
-1.06392620952833e-05
-1.95659052088993e-05
-3.44845042702583e-05
-9.02123065039562e-06
-3.99313946993177e-05
-1.74109097976943e-05
2.4842419012582e-07
-9.42096503183538e-06
-2.98568417182444e-05
-1.41877868589183e-05
-7.85443309472146e-06
-2.09253237836082e-05
-2.07690455902156e-05
-2.96699773061271e-05
-5.67266257888018e-06
-1.30597206494403e-05
-7.02231774625895e-06
-1.44409816419929e-05
4.74266351995741e-06
-1.90863718759456e-05
-3.98330876039105e-05
-2.60478889806172e-05
-3.19190762401692e-05
-4.55719801391422e-05
-5.44244769253975e-05
-2.06587771434978e-05
-1.94551398885325e-05
-3.55515515296931e-05
-2.17988046488324e-05
-1.87485900885226e-05
-2.06762826772274e-05
4.15197646791739e-06
-4.14407565499086e-05
-1.25607310632522e-05
-3.6913247857279e-05
-3.5557268088593e-05
-1.72859651972868e-06
-1.54310795970651e-05
3.20679707064114e-06
-2.6982484743276e-05
-2.59319774133509e-05
-3.33084158268353e-05
-2.77706276560181e-05
-1.7489699664753e-05
-2.38409623433878e-05
-8.4856857702796e-06
-9.03955713089601e-06
-5.10364152976991e-06
-3.60465353240649e-05
-1.22800013415711e-05
-2.21445860224238e-05
-3.29157557639597e-05
-2.23702321178414e-05
-1.89817962151519e-05
-8.44578967205261e-06
-1.17332627464573e-05
-1.69466489694872e-05
-1.45806235576253e-05
-1.21914812052536e-05
-1.29397345442069e-05
-2.26777399317028e-05
7.4284255063306e-06
-1.79347881880341e-05
-1.83497984375224e-05
-4.03204658458798e-05
-2.4047524898344e-05
-7.04626727183439e-06
-3.23681753037991e-05
-3.49650726283813e-05
-6.23794109944839e-06
-1.58086316861767e-05
-2.15360844396101e-05
-2.16408290783824e-05
-2.60363495718948e-05
-1.03202466619217e-05
-2.75148989679203e-05
-1.72609437777533e-05
-1.43497280979712e-05
-9.85574380269069e-06
-2.60721058208458e-05
-2.20492819141664e-05
-3.42964862228592e-05
-2.19231450636671e-05
-1.05441114823131e-06
-3.08218919462771e-05
-2.97811472528233e-05
-2.76647439221561e-05
-1.5297618589481e-06
-2.12269659773616e-05
-2.47625196721469e-05
-1.1253435692694e-05
-3.42021072503998e-05
-1.75345235665207e-05
-2.23684933008423e-05
-2.98533388137635e-05
-1.48065366711483e-05
-1.16228689825362e-05
-9.40715863513597e-06
-3.54213091313026e-05
-2.41988585750134e-05
-1.95146768299925e-05
-7.32266771974124e-06
-2.8345696516875e-05
-3.80788581409003e-05
-4.04207735413427e-05
-1.74177673723803e-05
-1.16889226634319e-05
-1.56423246578283e-06
-1.9076532867382e-05
-8.25666869827892e-06
-2.11944297053825e-05
-7.00143820879907e-06
-2.2209246226987e-05
-4.46251795151182e-05
-2.68126205661273e-05
-2.32721178708696e-05
-1.10751418329705e-05
1.37763422704354e-05
-7.74092980076547e-06
-2.80192288367217e-05
-2.14099514890217e-05
-3.08939047110698e-05
-1.71754767281413e-05
-2.22626700586567e-05
-5.36859969994969e-06
-3.27859878492933e-05
-6.49697444593156e-06
-2.8083171390038e-05
-2.5398488124481e-05
-4.2549874777236e-06
-1.59090604160185e-05
-2.7002211312559e-06
-7.10329877189414e-06
-2.86488571053093e-05
-7.98584207619369e-06
7.01182706174812e-06
-2.55596322160114e-05
-2.46311894871759e-05
-2.01005638106608e-05
-2.05829034678076e-05
-2.97221494758856e-05
-9.99894797794832e-06
1.283122539849e-05
-1.02227533416582e-05
-1.00210440156789e-05
-2.02743590138689e-05
-8.8760349701451e-06
-3.36911371706351e-05
6.32863937091532e-06
-2.85027400658059e-05
-1.01100593847179e-05
-2.30474586472473e-05
-3.48241371813314e-05
-2.2658322189751e-05
-9.60822944246351e-06
-2.364829060515e-05
-1.28429074482144e-05
-2.18226221548977e-05
-1.49168344173202e-05
-1.54371614441892e-05
-1.54648077616462e-05
-2.89237047369368e-05
-2.85180822942124e-06
-1.52433014782757e-05
-2.82187129886261e-05
-1.5195952871563e-05
-2.10185655649898e-05
-2.18741228506024e-05
-1.79549246964225e-05
-1.81421437625853e-05
-1.89221136684468e-05
-4.05338155984741e-06
-2.65104051984133e-05
-1.03342787034937e-06
-1.37904718868538e-05
-3.26656536191405e-05
-8.23937675855141e-06
-3.0161609698732e-06
-3.25195359394887e-05
-3.92190743796112e-05
-3.20430972720968e-05
-1.65726690421718e-05
-4.65746159270954e-05
-1.90158247074635e-05
-6.08469828371403e-06
-8.89086394538879e-06
-2.01802300534783e-05
-3.45765256991557e-06
-3.08426686147772e-05
-2.44589085163911e-05
-2.3301382185492e-05
1.42536751009174e-06
-1.39408646198571e-05
-2.29346805587894e-05
-1.52027891876059e-05
-3.96054879593797e-05
-1.72571732897571e-05
-2.39133382433585e-05
-3.18446884297314e-05
-4.24602577899675e-05
-3.16422166378145e-05
1.46279504819683e-05
-1.00575813520524e-05
-1.40278563455441e-05
-2.18698809200761e-05
-2.03279264123597e-05
-3.10848382932282e-05
-2.48588253343431e-05
-4.1584838429991e-05
-1.3415532932091e-05
-5.01171451339956e-06
-4.17343067342289e-06
-1.81910894916445e-05
-2.05804179346781e-05
-2.05439066938463e-05
-8.7667919803148e-06
-2.59589262336917e-05
-1.26474307474083e-05
-1.92448593435434e-05
-3.66620586972952e-05
-1.24612992399731e-05
-7.31517810210888e-06
-1.8875147270272e-05
-2.20709636307769e-05
-2.94770736102654e-05
-2.04196062665808e-05
-3.12584707855215e-05
-2.33279677102794e-05
-1.85914030247311e-05
-2.72320993664299e-05
-6.53746985856589e-06
-3.57030470998066e-05
-2.57244593967019e-06
-1.48281051801175e-05
-2.30905633890691e-06
-1.13625791188275e-05
-3.5190687609971e-05
-2.53368492899326e-05
-1.49391649119952e-05
-2.71646515670505e-05
-3.03397258885725e-05
-1.9126783091941e-05
-2.19313894917449e-05
-3.55134700489291e-05
-1.2764276646061e-05
-3.14012039211828e-05
-3.26877409354623e-05
-1.29224442381144e-05
-1.93543146222849e-05
5.95260584261298e-06
1.18325337952078e-05
-1.53197517906225e-05
-7.73072987340065e-06
-1.96562183299262e-05
-1.91450160873922e-05
-9.01693128229639e-06
-3.46471721160281e-05
-3.6389007758306e-05
-2.57402789664636e-05
-4.0499458580937e-05
-1.6502236517203e-05
-4.04945213248132e-05
-1.96020266265743e-05
-1.56055591366796e-05
-1.50117396216003e-05
-2.3519892414446e-06
-4.30878095773072e-05
-7.99788096368228e-06
-9.28068126786771e-06
-2.45479806872802e-05
2.39003539876534e-06
-2.78539788523917e-05
-3.2579604756444e-05
-1.55103564118336e-05
-1.31602612589408e-05
-1.97465781567094e-05
-2.63473506194481e-05
4.51532974817014e-06
-1.8013587630884e-05
-2.76410079368105e-05
-1.7206700755578e-05
-3.07438175850988e-05
-1.72055318734972e-05
-2.39614075103954e-05
-1.23270306686657e-05
-2.35847201386063e-05
-2.07618711219887e-05
6.62343480906291e-07
-1.89567185304986e-05
-1.20337688235852e-05
-9.82928480583252e-06
-9.79764583446721e-06
-9.86345729869302e-06
-1.43567505808785e-05
-8.08407134721123e-06
-3.07562995846084e-05
-1.32522798797601e-05
-1.75572683676438e-05
-2.43485366168639e-05
-1.77738498554371e-05
-1.71925089683956e-05
-2.20095547993591e-05
-2.85344316143112e-05
-3.11282817246804e-05
-3.11982480663991e-05
-5.5249686142064e-06
-2.39508835698515e-05
-1.80424187158126e-05
2.24555282882008e-06
-2.82309960985161e-05
-2.32018354005264e-05
-1.78427824158254e-05
-1.70639415705466e-05
-4.68767681009851e-05
-1.81939643290006e-05
-1.29251963290755e-05
-1.27541768112542e-06
-1.12553642005274e-05
-1.40976111836616e-06
-1.11073239731427e-05
-3.68507717544848e-05
-2.86893354686357e-05
-3.80280672034895e-05
-6.61337990882434e-06
-1.67349274251601e-05
-1.06356211280331e-05
-2.44464884358717e-05
-3.05839716372063e-05
-3.66463439361205e-05
-2.2907524964289e-05
-1.47726561903961e-05
-2.75689216674201e-05
-2.87931173937492e-05
-8.67628790508573e-06
-2.78845257627279e-05
-9.6598285787961e-06
-1.13575203249337e-05
-3.15336548088766e-05
-1.69644574919052e-05
-1.24375029970123e-05
-1.4143947552907e-05
-4.09798385595611e-05
-2.96007702553952e-05
-2.65825712742211e-05
-2.76735310243477e-05
-1.07797216150166e-05
-2.19513919353475e-05
-1.80585663219818e-05
-2.16374270855412e-05
-1.72129898636343e-05
-2.30338668665574e-05
-9.51532679474778e-06
-5.50177215523307e-06
-3.13818767165006e-05
-1.16329173525473e-05
-1.83134704292267e-05
-2.15046836600205e-05
-2.6335277425964e-05
-2.31294110416127e-05
-2.70999940655397e-05
-6.91478957242473e-06
-1.00795111950901e-05
-2.49358197779313e-05
-1.89976138334977e-05
-1.66924769693702e-05
-1.74982631731539e-05
-2.72126921026408e-05
4.16669352818043e-06
-2.83303753909652e-05
-8.42062016110662e-06
-1.50670183823603e-05
-2.62526453193671e-05
-3.10213171677683e-05
-1.49523328212064e-05
-2.29781486447164e-05
-3.5705013051686e-05
-1.35666297035467e-05
-1.74239894276782e-05
-3.45924037669451e-05
-3.08271323887318e-05
-2.31021462044019e-05
-1.38413326461333e-05
-1.42291061918745e-05
-8.10594450621815e-06
-1.129226490649e-06
-6.00884955024719e-06
-1.79694450991351e-05
-2.41732658774712e-05
-1.52476782995111e-05
1.71821340827242e-06
-2.64369019786203e-05
-3.47397353785023e-06
-3.24712676979635e-05
-1.59837546665017e-05
-1.38230492497067e-05
-2.00121364187202e-05
-2.72981406425365e-05
-1.00162903220124e-05
-6.44955685796121e-07
-1.30712779086221e-05
-2.20242117016291e-05
-1.43229101410279e-05
-1.78038631039741e-05
-3.11498294927732e-05
-1.68270868881336e-05
-4.07968879025609e-05
-1.50654283432502e-05
-9.16352613324199e-06
-3.67977234469123e-05
-4.93125987459604e-06
4.07406611496552e-06
-2.01673526328891e-05
-1.84859942395153e-05
1.51083205966325e-06
-1.3656548479247e-05
-1.44416913937301e-05
-2.82854850534177e-05
-9.21167402729943e-06
-1.85315283095024e-05
-4.05158774522604e-05
-2.58140320035121e-05
-9.44976307048529e-06
-2.79550623055375e-05
-1.64342773550322e-05
-1.87919416164143e-05
-1.92796797862986e-05
-4.13116201830494e-05
-5.00778891567428e-05
-2.91879592810535e-05
-2.36307035565732e-05
3.86684017967191e-06
-2.8215637547501e-05
-2.77787930318512e-05
-8.89805885827961e-06
-2.73418954136442e-06
-1.36969463348026e-05
-1.95408662478676e-05
-1.18005800825316e-05
-1.50533075329311e-05
4.55240348456308e-06
-1.83159257591404e-05
-1.89598487665315e-05
-1.37360722551143e-05
-2.18294450330448e-05
-1.54218242618908e-05
-1.88788242718338e-05
-2.01367039351206e-05
-1.81515712810594e-05
-5.32377448893089e-06
9.98254273684969e-06
-2.24041732651306e-05
-2.52392770452443e-05
-3.07933461826079e-05
-1.59958776161729e-05
-4.74233154856623e-05
-1.73928809612753e-05
-2.43738657191098e-05
-2.27324665992853e-05
4.88991201722521e-06
-1.61066462486355e-05
-4.7814510197351e-05
-2.12151160542073e-06
-1.18363927143546e-05
-2.03201422048255e-05
-3.19614286874974e-05
-2.6209588292772e-05
-4.57358188458868e-06
5.82604361383356e-06
-9.95999741132167e-06
-1.9175147440331e-05
-2.64344500105805e-05
-8.80135581609485e-06
-3.14286598994379e-05
-2.18812526669559e-05
-1.50184840479739e-05
-3.37020378667793e-05
-5.12588009208597e-05
-2.15612440787179e-05
-9.03159505956896e-06
-2.0477365326755e-05
-2.38602369533505e-05
-3.04922939139473e-05
-2.35127259643527e-05
-1.54699063475007e-05
-1.61237433165725e-05
-8.82603243508566e-06
-1.75803131176338e-05
-1.46188323503584e-05
-1.54114848133014e-05
-1.24091711353503e-05
-5.82581555158763e-06
-4.38121911909076e-05
-5.91957342759789e-06
-3.57175372322198e-05
-4.17670302170243e-05
-4.15095478862357e-05
-2.23616046870685e-05
2.2543026064041e-06
-2.65368159501146e-05
-4.22493837999208e-05
-2.21863031091826e-05
-1.12461063892923e-05
-3.2439523558278e-05
-1.84632106998785e-05
-5.25904298318915e-05
-3.5775346266132e-05
-2.15628127761055e-05
-2.10692779394459e-05
-3.53805574995664e-06
-2.77535905062677e-05
-3.47249197404441e-05
-1.80776151726998e-05
-8.00025751427235e-06
-1.01198963173742e-05
-1.70079722076079e-05
1.15199552293855e-05
-1.67068637657376e-05
-4.61045849864897e-06
-3.17635607168647e-05
2.29747152053153e-05
-3.1533903574504e-05
-1.46316802888509e-05
-2.66839319146454e-05
-3.40318997968652e-05
-1.76708043235775e-05
-4.25573041561402e-05
-2.98550722364453e-05
-1.79357215808536e-05
-3.91619685300093e-05
-2.76606809952572e-05
-1.01222679446011e-05
-1.48599922560609e-05
-2.09985731293258e-05
-1.52744094593557e-05
-9.13480071734365e-06
-7.73353874755185e-06
-2.4983179435228e-05
-1.98283390164738e-05
-1.95585034225031e-05
-2.49388205062949e-05
-8.68856127642572e-06
-1.7870571024933e-05
-3.01613448881086e-05
-2.03042813503297e-05
-2.03744212247143e-05
-2.88044419175451e-05
-3.01270369290388e-05
-2.5933140878119e-05
-4.39892556335442e-05
-3.09017099922865e-05
-3.27621026493388e-05
-2.83940116671959e-05
1.46628290369245e-06
1.01806185545768e-06
-1.38622009903327e-05
-2.51983280883438e-05
-3.07870556856196e-05
-8.38037154148903e-06
-1.73425566320459e-05
-1.82126968538912e-06
-2.74687528569054e-05
-6.83471181887102e-06
8.95885517666333e-06
-3.78133416871806e-05
-3.39648517873834e-05
-3.90307039372248e-05
-1.46969148904279e-05
-2.4188176145858e-05
-1.92554706559699e-05
-1.41484254861012e-05
-4.31885908678315e-05
-3.40311811213997e-05
-1.67512059035009e-05
-1.93475505606788e-05
-2.86509440817415e-05
-2.46480359806034e-05
-1.59318910331709e-05
-6.3725681890317e-06
-8.44345874071742e-06
-3.50097445851343e-05
-2.57051584322423e-05
-2.80330365107855e-05
-1.94927175926962e-05
-3.12084410069397e-05
-3.77479136462769e-05
-2.73435985808416e-05
-1.14457539538042e-05
-3.25358269187714e-05
-1.94299192302041e-05
-1.94616305813876e-05
-3.83635696223052e-05
-3.17079987716571e-05
-4.07522508988679e-05
-5.00254066361835e-05
-4.33871581503346e-05
-2.43947947483613e-05
-2.55071545143641e-05
-3.46219452125982e-05
-2.45499484575032e-05
-1.66641257459129e-05
-1.66957346348691e-05
-5.64469928213681e-06
-2.12676941660574e-05
-1.22283105972411e-05
-1.29503923166653e-05
-6.76436890521465e-06
-6.73256251786743e-08
-1.29602659736624e-05
-1.13888689129806e-06
-3.0590382109416e-05
-2.08784485996677e-05
-7.75977583702812e-06
-1.15517208643166e-05
-1.9890821330037e-05
-1.60550939234044e-05
-4.8239233851719e-05
-3.00087322604689e-05
-3.71494415471579e-05
-2.31332684986484e-05
-2.64509945874335e-05
-1.25147445699507e-05
-4.12491196786685e-05
-2.08302917504211e-05
-4.42944332334673e-05
-8.38937034168156e-06
-2.44658241355931e-05
-3.31510244092365e-05
-4.20665514482729e-06
-1.94521418789468e-05
-2.16055378512271e-05
-1.96369159368176e-05
-3.21201571159141e-05
-1.0214987775659e-05
-2.05291406816959e-06
-2.42920914250522e-05
-1.97851866156503e-05
-2.15275839822101e-05
7.0655174833673e-06
-2.6746695484623e-05
-1.50753382189213e-05
-5.36390109727987e-06
-2.07165327652393e-05
-1.39682494711836e-05
-4.25456634858872e-05
2.02434180260708e-06
-1.76782485670023e-05
-8.35348862844183e-07
-1.73974603223328e-05
-1.54065467355175e-05
-1.69164858704954e-05
-3.98292406761856e-05
-3.94225301237807e-05
-2.77028025338273e-05
-3.93446421683142e-05
-3.61073987835338e-05
-1.83227639627796e-05
-2.81264457420132e-05
-1.4014523786221e-05
-1.65519914741718e-05
-3.6053325265412e-05
-3.01901514882554e-05
-2.62788503403501e-05
-4.78267083474048e-06
-4.56189895742176e-06
-2.51119939729226e-05
-1.83350287779335e-05
-1.40556223390863e-05
-2.36808625615381e-05
-2.821801739073e-05
-4.15316987075943e-05
-2.10544949856171e-05
-3.50617959116296e-05
-2.8806007125831e-05
-4.24848844461374e-05
-2.37650204890587e-05
-3.29779916400348e-05
-7.61081084825318e-06
-1.49732363441011e-05
-1.32398104689549e-05
-3.1151203442027e-05
-2.37463456121737e-05
-3.22877719177466e-05
-9.48001709284236e-07
-2.03386049889835e-06
-2.90585099226728e-05
-4.40152478631064e-05
-2.49207193705776e-05
-8.33305939840967e-06
-6.62461075752819e-06
-1.31695793464835e-05
-1.51452576310813e-05
-1.96475502980975e-05
-3.07118661117927e-05
-2.87115677440112e-05
-2.38065798313036e-05
-4.03332301087622e-05
2.30136717593242e-06
-9.81648945123276e-06
-2.81055980336619e-05
-2.4827751052431e-05
-2.32604391434039e-05
-2.452827982375e-05
-3.06946886400107e-05
-1.44756546102459e-05
-2.50922562316287e-05
-3.29781819045671e-05
-2.16606166426692e-05
-1.91032774147189e-05
-1.16738930324398e-05
-5.04589545729233e-06
-5.81160871613953e-06
-1.50252290855882e-05
-2.10235146450311e-05
7.46807002436058e-06
-2.29349730598278e-05
-1.7980179010294e-05
-3.05592812804379e-05
-3.25611006061971e-06
-1.31355853760554e-05
-2.07129210595923e-05
-2.25564680654575e-05
-3.45872469904922e-05
-3.72690240790042e-05
-8.44250523375272e-06
-2.23367152769051e-05
-1.046999502729e-05
-3.16359172114224e-05
-1.92451410474266e-05
-2.40522599818744e-05
-4.52272225120752e-05
-2.99782903783437e-05
-1.60619020302186e-07
-1.20210922658329e-05
-2.06212135671677e-05
-2.19094886100964e-05
-9.00819267454552e-06
-1.71942514199179e-05
-8.32252732000523e-06
-2.67992810865765e-05
-3.82907534029459e-05
2.46704917917765e-06
-2.68232158849091e-05
-4.15100576256295e-05
-1.07214237910981e-05
-1.50194919490351e-05
-2.66330456851011e-06
3.75213290525262e-06
-2.10724422903776e-05
-3.06870553466311e-05
-1.49422352662459e-05
-2.00454207262192e-05
-2.52179213920457e-05
-2.22395556446042e-05
-4.41817527905197e-06
-8.65799818331609e-06
-6.09242917935015e-06
-2.17286309148539e-05
-2.00854196788857e-05
-3.3882612931346e-05
-1.23696491680072e-05
-3.06960817244174e-05
-3.68509524426892e-05
-3.44561045336941e-05
-3.19537407108893e-05
-1.55942901756976e-05
-1.5482333992611e-05
-3.07983906197572e-05
-6.0601217516674e-06
-3.98400283401416e-06
-1.83788938925127e-05
-3.0868826208253e-05
-2.30607993977968e-05
-2.57182360055206e-05
-1.80590660399338e-05
-2.97664745366963e-05
-2.70134685032306e-05
-5.22707154611942e-05
-1.20686055742595e-05
-1.47559938297041e-05
-1.76114227386144e-05
-3.46747979862716e-05
-2.44864277856416e-05
5.23332173839477e-07
-4.32954849475507e-05
-7.13712460244186e-06
-1.20984772442574e-05
-2.36913166387093e-05
-1.13098656769899e-05
-1.79789428397308e-05
-2.07164541089219e-05
-3.30862983156029e-05
-2.8789731470082e-05
-1.22409501027495e-05
-5.43292939182662e-06
-2.44905759106645e-05
-2.09351999265073e-05
-7.14149196340955e-06
-2.41561641164916e-05
-1.58621191023782e-05
-7.5631757285342e-06
-3.79706842072394e-05
-3.52966304588513e-05
-2.23340386920499e-05
-1.53614604119412e-05
-3.57107212922176e-05
-6.0277173135109e-06
-6.92941053613293e-06
-2.95971909321357e-05
-5.84154113415658e-06
-2.35514153059706e-05
-2.22966809806972e-05
-2.18748483874816e-05
-3.00306921868476e-05
-3.00676390749198e-05
-2.02149852415064e-05
-1.60628483151836e-05
-1.05888311737293e-05
-2.75174590919461e-05
-3.6972837158146e-05
-1.64017239360688e-05
-1.41275447356584e-05
-2.79771968329843e-05
-2.35355878293015e-05
-2.14249366358062e-05
-2.57512812368333e-06
-6.59834545473056e-06
-2.32620867645078e-05
-4.44561677672187e-05
-8.13605116296816e-07
-3.46121396043218e-05
-1.53240753778438e-05
-2.80875548000206e-05
-2.10547490891495e-05
-1.7733005120308e-05
-1.41498251744116e-05
-4.0581584608136e-05
-2.12665008242365e-05
-1.28015084215658e-05
6.54632712021172e-06
-1.16703312894627e-05
-2.15477774601625e-05
-2.68206384574005e-05
-1.50282956386045e-05
-1.48449622219235e-05
-1.95470624144893e-05
-2.89581587110944e-05
-1.82657692574177e-05
-1.19602783454331e-05
-2.94369342909624e-05
-1.55060878287467e-05
-2.28795965450492e-05
-6.97394481244949e-06
-5.85285970935112e-06
-5.19685471305138e-06
-1.63574539991592e-05
-1.12503293970935e-05
-4.05428536737104e-06
3.75870365219428e-06
-2.46061900591343e-05
1.73028564727414e-06
-2.97081944792535e-05
-3.59164064513215e-05
-2.60006058945476e-06
-3.40248207605828e-05
-1.42097130954405e-05
-9.71982311043063e-06
-1.87850252179555e-05
-1.32572670556916e-05
-3.1545725034411e-05
-1.89178773473635e-05
-1.08140933180525e-05
-6.60461905486825e-06
-8.50614425483179e-06
-9.1916334113353e-06
-2.03779009477053e-05
-1.65181534743968e-05
-2.13288741405614e-05
-4.11795981266734e-06
-1.01151788246304e-05
1.59064496230848e-05
-2.97673954543869e-05
-1.89708816448282e-05
-2.58686605453648e-05
-2.48899040954438e-05
-2.97920417914172e-05
-1.57619385392285e-05
-3.1199060788699e-05
1.54662156370854e-05
-2.28680760863155e-06
-2.82719875242428e-05
-2.13027391497798e-05
-1.28418903811372e-05
-3.36267079867275e-05
-2.44061211548118e-05
-6.16791732021804e-06
-1.47010533881389e-05
-1.43408857645093e-05
-2.2281701694564e-05
-1.09899622504936e-05
-3.20904851800854e-05
-3.69058994279931e-05
-2.00489534750651e-05
-2.17223107971965e-05
-2.07408618624963e-05
-2.23471636671449e-05
-1.97811568788239e-05
-1.5330627929013e-05
-2.34854692769946e-05
-3.0900427634737e-05
-2.07488187678757e-05
-3.31176143805816e-05
-2.89219984967449e-05
-6.47718459981332e-06
-5.4752031592395e-06
-2.12033145094374e-05
