# Supplementary material for: Research on computational propagation and identification of mine microseismic signals based on deep learning
Source: PLoS One. 2025 Oct 22;20(10):e0334641. doi: 10.1371/journal.pone.0334641 (PMC12543183; doi:10.1371/journal.pone.0334641)
Supplement: S1 Data — (ZIP) [file pone.0334641.s001.zip › 000100500001082.xlsx_0.txt_24.txt.txt]

-2.23788006274588e-05
-5.03270428743788e-05
-2.04455808470488e-05
-2.95899228376277e-05
1.51675898544931e-06
-5.04257742643926e-06
-5.90392105480311e-06
-1.07622675253667e-05
-6.30633433024376e-06
-1.9839700948024e-05
-2.87137194097965e-05
-2.5662566524729e-06
-3.25827210594111e-05
-1.32614716434457e-05
-1.62707626800622e-05
-2.01132290769389e-05
-3.11309143308074e-05
-2.27695863784577e-05
-4.5409655951446e-05
-1.6355547053954e-05
-2.33914631807118e-05
-6.03004303104041e-06
-2.89326099098072e-05
3.44366043126875e-06
-3.77853843916377e-05
-1.80695236286934e-05
-2.09030472716848e-05
-3.52983044713217e-05
-2.21554851520431e-05
-4.37819017375817e-05
-1.98331614751841e-05
-2.59032141982638e-06
-4.23058548576359e-05
-2.81825356176073e-05
-3.63023131859206e-05
-1.3292416044536e-05
-4.85332949666162e-05
-7.47792263418762e-06
-1.00143021100078e-05
-1.73884657369993e-05
-2.90564086285077e-05
-4.31752507539094e-06
-2.98252899003262e-05
-8.42242819849036e-06
-2.16112194428038e-05
-3.19934452885562e-05
-3.35596042267277e-05
-2.15356522612717e-05
2.20904947065777e-06
-1.17444617738182e-05
-2.68884196983033e-05
7.3568742347631e-06
-2.53662165700211e-05
-1.66187279963359e-05
-9.06820967714077e-06
-3.32030349140623e-05
-2.06761453144218e-05
-2.32551351268069e-05
-4.16319819523366e-05
-5.16696995361815e-06
-4.32694994251373e-05
-1.69185889536536e-05
-3.97104929931697e-06
-1.47633944186696e-05
-1.64477940789075e-05
-3.10740372014914e-05
-1.95780297315433e-06
-1.21950944663507e-05
-3.12133707615116e-05
-1.69212732532427e-05
-2.60566800087953e-05
-1.99316283533142e-05
-4.28915053686053e-05
-2.03798025015234e-05
-2.0021250081832e-05
-2.66650926734455e-05
-1.0405923864729e-05
-1.96682193325384e-05
-2.91713649509033e-05
-1.90676519349701e-05
-2.76153588087651e-05
6.79076400190185e-07
-1.00308344822705e-05
-1.04052069814638e-05
-2.44167433092192e-05
-2.12098660710136e-05
-1.4875484471064e-05
-3.18847067145113e-05
3.40962813584275e-06
-3.18011001033318e-05
-2.52513126751414e-05
-1.61773481756539e-05
-3.38503694548242e-05
-1.47157171185942e-05
-1.38610765625207e-05
-1.64224950417869e-05
-1.72693260554144e-05
-5.86257634457624e-06
-4.61872847629017e-05
-2.49830151358864e-05
-1.01152359696944e-05
-2.43163905739521e-05
8.78580143343597e-06
-1.01778307353208e-05
-3.88387383131094e-05
-1.11627859023437e-05
-2.47255172439169e-05
-2.32939628016105e-05
-1.68346910980396e-05
-3.96525564992811e-05
-2.22671263790671e-05
-1.5589294764257e-05
-2.60104586604058e-05
-4.87472355719057e-06
-1.60628391781969e-05
-4.2798391179263e-05
-4.57821207693732e-05
-2.4392908046291e-05
-3.32181961192923e-05
-3.60193195868662e-06
-2.55094342688609e-05
-2.12551506531631e-05
-3.40148276705287e-05
-1.12051096874973e-05
-2.76983123875372e-05
-4.07224524305924e-05
-1.06205710539076e-05
-2.33474026689953e-06
-5.82749462175935e-06
-1.42774732907545e-05
-1.76512894698524e-05
-1.04021644681204e-05
-1.15116952074278e-05
-2.60927094658164e-05
-1.77654979296127e-05
-1.65945323285774e-05
-2.23084005785247e-05
-2.64512036460025e-05
-4.40937341120321e-05
-1.79457333557169e-05
-1.27272348730841e-05
-1.85553266628115e-05
-2.30843630125571e-05
-2.83796414769836e-05
-2.1485956022886e-05
-1.81088942764238e-05
-6.15981262708078e-05
-1.53660312323543e-05
-1.39597671715104e-05
-9.08612458091637e-06
-2.72822412265665e-05
-2.09135478418846e-05
-3.33856467961414e-05
-1.55384155755841e-05
-1.66484293748272e-05
-1.18673397841057e-05
-2.24867081486274e-05
-3.79086240601118e-05
-1.51401520030509e-05
-3.41634205009819e-05
-1.96424531429742e-05
-1.86944846168542e-05
-1.15166744957269e-05
-3.01980327094945e-05
-2.5350214981327e-05
-8.16444349081566e-06
-2.66538490269772e-05
-5.24364973833257e-06
-5.46875675697563e-06
-1.7306475716205e-05
-2.11833255221554e-05
-1.65741148371289e-05
-2.50520235531236e-05
-2.71520897573185e-06
-5.6957610665166e-06
-1.04668633230905e-05
-2.13274376295868e-05
-2.75896483573236e-05
-2.04700512477384e-05
-1.19019222130118e-05
-1.92629331967729e-05
-2.11866945982811e-05
-3.09217311938544e-05
-4.61287042778755e-05
-1.26642476855914e-05
-3.24953624248353e-05
-1.84672803671965e-05
-3.55809554888183e-05
-1.63598537896653e-05
-1.32949987922028e-05
-1.92237275745435e-05
-1.57242655435777e-05
-2.18653573152594e-05
-5.1452915261494e-05
-1.08651545596497e-05
-1.63991969990421e-05
1.2778794052015e-07
-4.92122943454754e-05
-1.68038798196323e-05
-9.28215547710797e-06
-2.21674454336091e-05
-2.23321511938162e-05
2.94386597101305e-06
-6.57873799367509e-06
-3.30055330604647e-05
-6.66681030118019e-06
-1.91014405461082e-06
-1.10103924234054e-05
-3.19976619478256e-05
-3.69829870795029e-05
-2.26966643749686e-05
-3.50222938177329e-05
-2.02003363916389e-05
-6.18081667674211e-06
-3.28429009533444e-05
-3.57688217722703e-05
-3.84866459439371e-05
-2.99748394048958e-05
-5.57635409319961e-05
-3.44524852984354e-05
-1.07794582744354e-05
-9.00126696866996e-06
-3.09490166614755e-06
1.26229093373546e-05
-1.99575070572996e-05
-1.15132690921105e-05
-3.91097742689631e-05
-1.35721729071194e-05
-1.58548122493678e-05
8.37661922262429e-06
-2.20548687170404e-05
-2.57335202138103e-06
-1.73754912633293e-05
-1.16348440217568e-05
-2.29427813631667e-05
-2.82978034277231e-06
-2.57579955030724e-05
-3.21962940586832e-05
-1.89918684732355e-05
-1.60346501632632e-05
-3.18327514449497e-05
-1.93608972837135e-05
-4.7560543724218e-05
-2.99946543170415e-05
-1.78425131387992e-05
-1.25471990393451e-05
-1.10915430483611e-05
-6.12470835808573e-06
-3.91259947419621e-05
-2.91445192751051e-05
-1.83314832372989e-05
-4.12594659265675e-05
3.37324268010779e-06
-2.04801710226533e-05
-3.69173122676784e-05
-1.78384012068746e-05
-2.16941439818384e-05
-1.71072092778455e-05
-6.69193045879055e-06
-2.16809899197526e-05
-3.57102494878182e-05
-1.93585583807318e-05
-3.25165955153631e-05
-3.84620002670248e-05
-7.32151279383657e-06
-2.77139097427679e-05
-4.1777275128629e-06
-3.09478037915239e-05
-3.04910245895811e-05
-2.47671919911531e-05
5.45668547054023e-07
-8.58200607254916e-06
-1.89588540250798e-05
-3.13506582759639e-05
-2.38661565824395e-05
-3.50893848874313e-05
-1.88794229131718e-05
-1.36254609122661e-05
-2.71944289559192e-05
-1.11894245309581e-05
-2.73896761330801e-05
-7.17381429923893e-06
-1.96468892263657e-05
-2.92351787862532e-05
-3.4623382579699e-05
-1.20615938635165e-05
-1.77862935409934e-05
-6.73714586696129e-06
-1.36292849067214e-05
-3.15903110558282e-05
-4.33761002139138e-05
-2.88687620606647e-05
-4.5836274550329e-05
-9.80456555118475e-06
-2.15812039945307e-06
-2.62802466167771e-05
-1.5683868694052e-05
-2.30335813311115e-05
-9.07408885535186e-06
-3.00989243746824e-05
-2.02576314715987e-05
-1.59694523996559e-05
-1.18115359983166e-05
1.93037087608598e-06
-2.03381296717601e-05
-1.26228639133236e-05
-1.56456336006585e-05
1.17900134112393e-05
-2.06076632428586e-07
-6.24628185948421e-06
-2.25935726462383e-05
-1.76804146988527e-06
-1.08236563421613e-05
1.57409130850477e-06
-2.45192894736566e-05
-2.92426901942658e-05
-1.09067260735912e-05
-1.39255161585395e-05
-3.33055283093089e-05
-2.96390049960376e-05
-2.54830255012694e-05
-3.94980903134326e-05
-2.8188128325941e-05
-2.61448489094169e-05
-8.46512735616464e-06
-3.1935622186934e-05
-6.75113819165848e-07
-8.26150741350863e-06
-9.75752760756708e-06
-2.83139205774874e-05
-3.22941769686294e-05
-2.39729501750543e-05
-1.37277145680268e-05
-1.72946567597837e-05
-3.4366582894344e-05
-1.56706667098266e-05
-2.43656702033245e-05
-3.10325847528949e-05
-2.55985978510285e-05
-1.35049196990168e-05
-2.42902078628078e-05
-3.60063732760826e-05
-1.92191825161665e-05
-1.06556622404558e-05
-2.66837653239906e-05
-9.64475658707509e-06
-3.68336753135105e-05
-3.7999009718875e-05
-1.05978497178078e-05
-6.4798774249152e-08
-1.11052644108757e-05
-2.54038735442437e-05
-2.95047956333374e-05
-2.12044116998226e-05
-1.93070996853784e-05
-1.13702798846041e-05
-3.15435138567401e-05
-1.7268750456513e-05
-2.51534209608015e-05
-1.36249568927708e-05
-2.52100188104289e-05
-3.39454146140285e-05
-3.34407061226192e-05
-1.20301471609254e-05
-4.66736820269045e-06
-2.39093121384977e-05
-2.68070143578945e-05
-3.42069020158033e-05
-3.32272754213383e-06
-3.65138721772978e-05
-2.55366051200923e-05
-3.34535093878281e-05
-2.00159023971727e-05
-2.46661467032039e-05
-2.26284295687314e-05
-7.99261078009786e-06
-1.18135886764647e-05
-1.91763874955896e-05
3.22515042780979e-06
-2.01667633567468e-05
-3.52297541280454e-05
-3.93588187741184e-05
3.72868964731363e-06
-2.13526420892398e-05
-2.68626896377397e-05
-2.19341680274341e-05
-2.45040597920412e-05
4.96772173927812e-06
-1.47953967545918e-05
-2.04867857561347e-05
-3.69876903937063e-05
-2.55846242789415e-05
-4.40484719016653e-05
-1.24835761576078e-05
-2.9756018497341e-05
-9.50791847962362e-06
-3.38643702993726e-05
6.47230470721242e-06
-2.25224437819895e-05
-2.57398550711146e-05
-2.60913549145227e-05
-3.74766201628777e-05
-1.42405991443382e-05
-1.35081818026184e-05
-4.07490007634596e-06
-1.11484364761648e-05
-1.37048434091302e-05
-2.19617810640717e-05
-1.14950913768931e-05
-2.43996292146101e-05
-9.69304377359257e-06
-3.28145979809224e-05
-2.4310021480179e-06
-1.3247931871777e-05
-2.23693691277506e-05
-3.69074651477876e-05
-4.00288677649088e-05
-2.97314636196593e-05
-2.26840939160206e-05
-7.23707694256738e-06
-2.15114071133613e-05
-2.5624394934051e-05
-2.75485776757897e-05
-1.97444554293028e-05
8.31272825829057e-06
-3.70179159287157e-05
-4.47856828532905e-05
-2.56995464455735e-05
-2.31612603146722e-05
-1.44087073851812e-05
-2.05543661556184e-05
-2.25755016545903e-05
-2.32014010095082e-05
-2.79491800272022e-05
-3.99309482156439e-05
-1.26992897683965e-05
-1.54798546529917e-05
-2.59526095291754e-05
-2.25434974798073e-05
-3.27982468460551e-05
-2.43585647614256e-05
-1.41635105284001e-05
-2.69480823896022e-05
-2.24769705677317e-05
-4.88998998759394e-05
-3.33850259760548e-05
2.86650452608346e-06
-1.82371341167776e-05
-2.96847044557385e-05
1.60159015721366e-05
-2.16272141404967e-05
1.99272632048898e-06
-1.69319628882624e-05
-2.79594308502106e-05
-1.58272720902393e-05
-1.95714247608804e-05
-2.16276452181351e-05
-1.51351015300563e-05
-2.1165479268502e-05
-1.93589331733671e-05
-2.9912753102911e-05
-3.38331629266798e-05
-1.30431573721752e-05
-3.03462890532879e-05
-1.11036500975658e-06
-1.47410760735972e-05
-2.69122485521855e-05
-2.75919098561144e-05
-1.9139179089529e-06
-1.83803402592967e-05
-1.56665962901724e-05
-4.98684345865143e-05
-2.57264346764146e-05
-2.29103434124658e-05
-6.70582396258998e-06
-2.04302243838244e-05
-2.98570811425743e-05
-1.16284358413167e-05
-1.85432809039171e-05
-3.0415596171688e-05
-2.10091831495068e-05
-1.80593860777967e-05
-1.02933213978015e-05
-2.46947578501276e-05
-2.91283647028486e-05
-2.4426594128814e-05
-2.71254207389944e-05
-1.00832618851745e-05
-8.75367441929974e-06
-1.43763945275099e-05
-2.0572656274735e-05
-3.68171135731458e-06
-1.1213874494772e-05
-2.38592699205672e-05
-2.56944061378048e-05
-2.05783094422744e-05
-2.86482509205511e-05
-1.4861954521127e-05
-1.27110880251267e-05
-2.35831684757374e-05
4.77243367288875e-06
-5.78805275223205e-06
-2.89926778591222e-05
-3.14714513341304e-05
-3.14536801501376e-05
-1.54131373518992e-05
-2.7189786331094e-05
-2.41609523654955e-05
-1.63216123974112e-05
-3.18628939965864e-05
-8.67942167302799e-06
-3.47170915300794e-05
-1.88132827350422e-05
-2.32340101329904e-05
-2.71620490551715e-05
-2.71294620098073e-05
-4.01908078391292e-05
-2.47284140031182e-05
-2.83133905167442e-05
-8.87266012093342e-06
-3.80511189368968e-05
-1.24125013477079e-05
-1.11936813450621e-05
-2.13101923615925e-05
-5.67519043454849e-05
-1.92931901255289e-05
-2.27643056830576e-05
-2.82668688664537e-05
1.0729798437982e-05
-1.99146252466422e-05
-3.91244815217418e-05
-2.13890782180715e-05
-3.38817562141592e-06
-3.16402006264557e-05
-1.82904737933965e-05
-8.54068194904684e-06
-2.19604570931595e-05
-3.23058038748217e-05
-2.48583495983598e-05
-2.09830810462298e-05
-9.13598256055177e-06
-2.63324389861807e-05
-4.60698852956464e-06
-2.13110781406251e-05
-9.23149092556817e-08
-5.82323816377449e-06
-1.63283307390698e-05
-2.7685310493037e-05
-2.07845727632307e-05
-1.13289354632996e-05
-1.54211598633801e-05
-6.74727772758296e-06
-1.31977912186014e-05
-8.23426385137432e-06
-1.39195022367776e-05
-9.79985595984121e-06
-1.37223300215105e-05
4.14891050971514e-07
-2.15409640748961e-05
-3.28650980808594e-05
-1.79922160010945e-05
-1.49650726490802e-05
-1.64765238149193e-05
-2.45518364367065e-05
-2.81417037955124e-05
-2.24413177578255e-05
-1.04844682867135e-05
3.87599806218568e-06
-5.14620543132906e-06
-1.0565511492362e-05
-2.59742717204947e-05
-1.67406830571819e-05
-1.19471628178432e-05
-1.73213678823756e-05
-1.39687386399504e-05
-2.53880380794271e-05
-3.14213211733163e-05
2.61442052372138e-06
-1.44211165430119e-05
-2.26906807844461e-05
-4.79321537941806e-05
-1.89969065595002e-05
-2.01144112229715e-05
-3.80523040650076e-06
-1.84216009966303e-05
-2.51049178150193e-05
-2.19702701490455e-05
-1.44206930896393e-05
-6.7169247505618e-06
-4.21094533972617e-05
-1.78269709457115e-05
-3.55321641894159e-05
-4.33767524409698e-05
-2.27370363821379e-05
-4.31526655282448e-05
-4.74509401842091e-05
-1.49797709883778e-05
-1.03283380561508e-06
-2.52408833217477e-05
-1.2923730973779e-05
-5.55825189330451e-06
-2.20257555945631e-05
-2.06426639625227e-05
-4.09947470885363e-05
-4.30970106045066e-05
-1.99399277965144e-05
-1.95784770493483e-05
-1.38418824188458e-05
-1.72504106717268e-05
-3.11935942634474e-05
-3.50877694296198e-05
-2.57909897861773e-05
-3.60412061216216e-05
-2.22478340668994e-05
-3.11908898221717e-05
-2.05424240989857e-05
-2.68340194413907e-05
-2.85099450917728e-05
-2.29127888394637e-05
-1.81574154104397e-05
-1.9061023864434e-05
-2.26542181394043e-05
-2.31067858832799e-05
-1.32332438054055e-05
-2.68545238906452e-05
-1.82906984609257e-05
-2.30292813025852e-05
-1.23666666949944e-05
-1.1332161447818e-05
-4.17764767818967e-05
-2.4420511085793e-05
-3.33906909884889e-05
-2.17983598148684e-05
-2.7583242419687e-05
-2.84885883812381e-05
-2.67240351321322e-05
-1.47260282572435e-05
-4.11411922692977e-06
-3.83693628775252e-05
4.72743753204444e-06
-1.63463393474742e-05
-4.43466940208224e-06
-2.55980418193511e-05
-2.36889577153445e-05
-8.97231402864388e-06
-3.19375312799538e-06
-3.8816775867236e-06
-3.10312067941373e-05
-2.20774599188336e-05
-2.74582452473299e-05
6.79034382315068e-07
-1.16364193630978e-05
-2.44322532912021e-05
-1.069336385645e-05
-1.9386390123616e-05
-3.28117582909027e-05
-5.28005989126401e-06
-1.9997018009099e-05
-1.24548958565942e-05
-2.10260161705661e-05
9.090809497026e-06
-2.55674454264021e-05
-3.87268283478752e-05
-1.61416890296577e-05
-6.74612627759563e-06
-2.27649370557334e-05
-3.99891158267548e-06
-1.9316241618456e-05
-7.88098936484204e-06
-1.36522028935243e-05
-2.44119136007404e-05
-1.48567888663741e-05
-4.38551358081321e-05
-3.04889602236854e-05
-5.79370943463444e-06
-2.32407650298529e-05
-2.57288755127506e-05
-2.58798415213117e-05
-1.16605101470639e-05
-3.04182767752255e-05
-2.33235765742837e-05
-1.01765442981535e-05
-2.19170748516823e-05
-1.68051702479144e-05
-3.46767718570923e-05
-2.89088428807519e-05
-9.23405851724887e-06
5.98805915644904e-06
-2.27352721556512e-06
-3.47007697798732e-05
-5.88593384092658e-06
-4.41711430295165e-06
-2.46740373941275e-05
-2.27017941053042e-05
-7.20043117148612e-06
-4.66691367069689e-05
-1.20927743396885e-05
-3.53855575559717e-05
-1.95800960177239e-05
-2.79082844254792e-05
-9.24319710953168e-06
-9.47264451423271e-06
-2.92307494767468e-05
-3.79869039258881e-05
-3.38468198913269e-05
-3.57509404529484e-05
-6.2567697851127e-06
-4.36328403250613e-06
-4.57814004711675e-06
-4.2385476632107e-05
-5.13797550655844e-06
-3.08208662222132e-05
-1.06451677069226e-05
-9.49172337290428e-06
-2.46192762656213e-05
-1.10764782354223e-05
-4.65977230651135e-05
-3.10975069142276e-05
-1.49606125567367e-05
-1.18268724855893e-05
-2.83233025711386e-05
-1.57799578508456e-05
9.66279210599619e-06
-8.18388829689313e-06
-2.49627500753228e-06
-3.86277599964073e-05
-4.19985006983295e-05
-3.72833073536642e-05
-1.20346614941203e-05
-2.18012402474881e-05
-1.97417821729493e-05
-1.69840221835913e-05
-1.28320012885497e-05
-3.97482637103509e-05
-3.11535554049963e-05
-1.98933029077483e-05
-2.58071682300858e-06
-3.74098007968493e-05
-3.71463231041486e-05
-1.932760848976e-05
-1.61119338000111e-05
-2.29162129299433e-05
-1.23613906458427e-06
-4.06290170110663e-05
-3.03402537312779e-05
-1.34126565706086e-05
-1.67809944461918e-06
-1.98356381266233e-05
-4.3877901586353e-06
-1.827883922092e-05
-2.30396925227202e-05
-2.8725156691709e-05
-2.56685532392679e-05
-2.72771018128469e-05
-4.23757760722701e-05
-3.67896840797899e-05
-3.7669869318038e-05
-2.98997799528262e-05
-4.55717341998998e-05
-3.82829935727671e-05
-2.49635833787392e-05
-5.55403968879942e-05
-3.73612314186923e-05
-1.11963543372988e-06
-2.90486528391918e-05
-1.96246912417144e-05
-3.94463278831139e-05
-4.8384645655818e-05
-1.19903922570405e-05
-5.05034111651455e-06
-3.4641811935894e-05
-3.4341259904203e-05
-2.19965316071826e-05
-1.33663712214833e-05
6.89141165757528e-06
-1.2337404504977e-05
-2.56746290003262e-05
-5.23364136975985e-06
-2.23342503658941e-05
-2.24653689215964e-05
-2.72179698365852e-05
-2.62367194250422e-05
-3.92737756600008e-05
-3.15356289214782e-05
-7.00622350267868e-06
-1.87147269507884e-05
-8.4786396247404e-06
-1.72609925493828e-05
-1.94099568246422e-05
-1.28978422889406e-05
-1.69508108543989e-05
-2.30702486094392e-05
-8.16224539013888e-06
-1.85664713002332e-05
-4.79773073342968e-05
-1.79951939646368e-05
-3.78180650664404e-05
-1.29362161626021e-05
1.17989340364981e-05
-5.10593377042014e-06
-2.04197132775738e-05
-3.00348195177539e-05
-4.53659291461269e-06
-1.51879614164176e-05
-3.85534541483647e-05
-1.85052935077399e-07
-2.65072837530985e-05
-4.53951213981903e-05
-2.56292065277627e-05
-2.28887601540539e-05
-1.19405100743054e-05
-2.30586256409724e-05
-4.49653532863007e-05
-1.60307709021014e-05
-2.56861109531832e-05
-3.12655328929526e-05
-8.89477931659191e-06
1.01596506424265e-05
-1.22984523081535e-05
-3.27563616192874e-05
-2.42299525158668e-05
-1.28722318922141e-05
-1.73801543528596e-05
-6.93045584246435e-06
-1.2482914131422e-05
-2.92670918023857e-05
-1.24570826546034e-05
-3.20654742853899e-05
-3.29787082498817e-05
-1.99034011952857e-05
-3.18646544961082e-05
-1.07151803500783e-05
-2.01792034339344e-05
-3.46614633919042e-05
-3.44250500151657e-05
-4.22064279922607e-05
-9.19806427278339e-06
-1.72741718316707e-05
-8.5159279578046e-06
-2.63623983748998e-05
-2.17695419212083e-05
-1.63565069941238e-05
-5.13241673795841e-06
-2.43757632392722e-05
-3.55367885020094e-05
-1.36956854221332e-05
-1.51303703818949e-05
-1.66948954933986e-05
-2.99857107625022e-05
-1.15398457087981e-05
-2.71626712993952e-05
-6.40645796990157e-06
-2.25796021467785e-05
-2.73994707146889e-06
-6.59545114214218e-07
-2.71896461588087e-06
-1.66800407074392e-05
-3.15015500170082e-05
-2.96615808705479e-05
-3.13363206621379e-05
-1.50996697995214e-05
-1.52613106466588e-05
-1.88253627863372e-05
-4.90489072364843e-05
-1.97469749589512e-05
-2.7837023891324e-05
-5.06371896055909e-05
-2.89880696334216e-05
-4.58840579591916e-05
-2.8850414841036e-05
-3.73058033753985e-05
-2.71134511978147e-05
-2.37974038869284e-05
-5.87365960597967e-06
-2.00280613968461e-05
-6.0189175525803e-06
-2.74666462842449e-05
-1.96557305878827e-05
-1.70810310229581e-05
-2.05670901797761e-05
-1.8840787167927e-05
-3.48901021645303e-05
-3.78192230138465e-05
-3.01825117882301e-05
-5.62820700887238e-06
-1.9762293162822e-05
-1.69010279503819e-05
-2.95071522125183e-05
-2.32902666225335e-05
-2.08095517636151e-05
-2.75901930390012e-05
-3.48982511586064e-05
-1.94894705673034e-05
-3.01534535219147e-05
-1.3344396303142e-05
-1.07535597032061e-05
-3.36955354500005e-06
-1.42112922930748e-05
1.38251183724949e-05
-1.19833152524243e-05
-8.30711454601734e-06
-1.31037531222679e-05
-3.41410540139516e-05
-1.55612264516294e-05
-2.41902375018613e-05
-1.34342199514483e-05
-6.21355195249618e-06
-3.02385066636856e-05
-8.47420546900732e-06
-3.6133580683621e-05
-3.54756427271564e-05
-6.71780438754945e-06
-2.18217022666143e-05
-2.00089201751688e-05
-1.37234120542243e-05
-4.59903927784587e-05
-2.34002091296014e-05
-2.06383697822282e-05
-3.10942677804999e-05
-1.4295148935406e-05
-1.92614089539872e-05
-1.02997519804634e-05
-1.55344114418653e-05
-3.82057483213589e-05
-4.25523730571284e-05
-2.46162684810679e-05
-3.14789806230677e-06
-1.19930105230129e-05
-3.3089915258657e-05
-3.32297593489137e-05
-2.38563992553164e-05
3.47564800833241e-07
-1.76752806664702e-05
-3.70073367443438e-05
-2.41858395110623e-05
-2.11569379948127e-05
-6.75386956389094e-06
-2.60461774920733e-05
-4.07915045202859e-05
-2.18586116229096e-05
-1.91538325287657e-05
-2.1474964812576e-05
-1.64269902821405e-05
-7.79064349195144e-06
-6.15601069134956e-06
-2.35759800608051e-05
-2.04195773140221e-05
-1.09690622317717e-05
-1.29119043238994e-06
-2.12168185214947e-05
-2.10203738836413e-05
-1.44552864242697e-05
-3.29686140751529e-05
-2.76726651112505e-05
-1.08824611740851e-05
7.83368175475593e-06
-4.41699066089449e-05
-1.96182642563863e-05
-2.72675143781002e-05
-1.29747152733495e-06
3.75560023072339e-06
-3.77318984057837e-05
-1.29684639802348e-05
-1.4443260502982e-05
-1.44776382650604e-05
-1.99669754209118e-05
-3.22017161814592e-05
-1.684465060437e-05
-1.14899896448059e-05
-2.26094670338084e-05
-2.94780841781343e-05
-2.82431998845384e-05
4.67536293903524e-06
-1.19600276032464e-05
-2.42789688284393e-05
-2.63799361999958e-05
-1.94658562033263e-05
-1.96450793102517e-05
-1.24609674569366e-05
-1.82884408308503e-05
-3.51551941534249e-05
-1.98155190929509e-05
-3.5876372077807e-05
-1.45403095534802e-05
-3.00949456840638e-05
-2.33657887861401e-05
-8.42650735196891e-06
6.58775816647258e-06
-9.32965761862257e-06
-1.90495953930287e-05
-2.60356603252499e-05
-2.68147795678212e-05
-3.28150763397212e-05
-1.41693606363623e-06
-7.48783400659763e-06
-3.01310429746759e-05
-1.29606773695838e-05
-5.94301913156899e-06
-3.42568317282691e-05
-2.38730947486593e-05
-2.92598693061392e-05
-2.63696835922022e-05
-6.87472468239719e-06
-3.09389866255242e-05
-3.12913794970525e-05
-3.54735267209653e-05
-9.14140607637231e-06
-2.46448050111723e-05
-3.43106723139907e-05
-1.62219412717722e-05
-2.96885617962736e-05
-3.46431767705227e-05
-2.62425034223941e-05
-1.24860896209048e-05
-2.02845467194932e-05
-2.23546371411088e-05
-2.674560854856e-05
-2.78007906660044e-05
-2.60862460999356e-05
-1.29108409587193e-05
-7.38310854476635e-06
-4.80472133335756e-05
-1.244415227911e-05
-2.10037060885069e-05
-1.69797518762416e-05
-4.18422661061136e-05
-2.62100279432469e-05
-1.94688721202542e-05
-2.01678818530458e-05
-3.06651461826172e-05
-6.78210626139201e-06
-2.87596648423722e-05
-3.48543555315387e-05
-3.47560773444368e-06
-1.61093822396455e-05
-1.47808625174307e-05
-1.06090313883773e-05
-2.58294707528505e-05
-1.85317882324111e-05
-1.33671077280629e-05
-3.06804545729221e-05
-2.47663339832175e-05
-4.00735210062377e-05
-1.36132512293309e-05
-1.25829013787884e-05
-8.2258718093913e-06
-2.02293172334925e-05
-2.85884143668388e-05
-6.84524044325631e-06
-1.96028160806847e-05
-5.3383964584225e-05
-2.70109753662151e-05
-2.03633937166567e-05
-5.45869119985052e-06
-1.59837216266076e-05
-1.46978525890539e-05
-3.2430114501768e-05
-4.34688026441473e-05
-8.25167211015867e-06
-1.49131292562994e-05
-6.81827569781625e-06
-3.7615258077485e-05
-1.02982428194558e-05
-1.38567151113782e-05
-1.31446739452278e-05
-2.86201905509111e-05
-2.59506860188637e-05
-8.43284800746673e-06
-3.40480560545103e-05
-1.92038883133269e-05
-4.04598819063454e-05
-8.12211099183288e-06
-1.85677582920866e-05
-7.17255412166652e-06
-1.42479645544349e-05
-1.15648314241047e-05
-2.52149890448169e-05
-1.89396528652665e-05
-4.73973264170793e-05
-1.08302709406249e-05
3.42846534898774e-06
-3.62895070513064e-05
-1.54472161418955e-05
-4.59377017516174e-05
-7.83680157645863e-06
-3.63137115833157e-05
-1.18200846139026e-05
-2.72295752285033e-05
-1.3453334705624e-05
-2.34831866805915e-05
-1.90890294592895e-05
-2.19620885335865e-05
-3.18598146300671e-05
-2.84984556718751e-05
-2.11219149504827e-06
-9.05722101554803e-06
-7.12599476339919e-06
-2.47788442555619e-05
-4.6645166981975e-05
-5.24039544585066e-05
-3.42866132917129e-05
-7.95142379050386e-06
-1.7754661771066e-05
-1.45846370766657e-05
-2.01015946744349e-06
-2.69758295275123e-05
-1.71164970144716e-05
-3.40902901176567e-05
-2.45491303831009e-05
-2.06792168161197e-05
-3.79967363644383e-06
-1.82023997394734e-05
-4.20410894797276e-05
-2.36086322862125e-05
-1.38829268659226e-05
-1.14669911380827e-05
4.66866685053287e-06
-1.00390906524485e-05
-6.50308897210815e-06
-8.04138014691707e-06
-2.65937137712116e-05
-1.83083998248987e-06
-2.299481903673e-05
-1.44640696863706e-05
-4.11555430649474e-06
-1.91894419709987e-05
-4.28355831273928e-06
-8.64687781749128e-06
-2.60160986957207e-05
-2.5165110305329e-05
-3.36255194747418e-05
-1.77895431153662e-05
-4.25504301522332e-05
-2.06422111904858e-05
-4.95619420084992e-06
-1.62938726029387e-05
-1.13248679436084e-05
-1.24398034713675e-05
8.37330641609375e-06
-1.64118213539251e-06
-2.63365487994983e-05
-2.54263422937555e-05
-3.16168380932019e-05
-2.79126632451178e-06
-8.43946770952906e-06
-1.91766338241041e-05
-3.39053593856171e-06
-8.92828544443415e-06
-4.1875128545261e-05
-1.69941540047156e-05
-8.43340476513645e-06
-4.39962752977595e-06
-2.21401784824931e-05
-1.15779055337736e-05
-2.57592357915978e-05
-2.03230704759732e-05
-2.98270011352e-05
-2.65410974152949e-05
-3.27656274057104e-05
-2.93300607303853e-05
-2.77097561239534e-05
-1.14791590846614e-05
-2.88788664536501e-05
-3.23292889167057e-05
-2.55983998085622e-05
-1.5247139866381e-05
-1.71471410537881e-06
-2.38585073175659e-05
-1.06777821450029e-05
-1.48640979573998e-05
-6.38499548432735e-06
-7.64771431388645e-06
-2.28235264607268e-05
-1.53687502731443e-05
-1.22164947966527e-05
-9.37858444160953e-06
-1.9648776836855e-05
-1.12938656340462e-05
-9.24472216482616e-06
-2.4472046774617e-05
-3.30017309718758e-05
-2.20271702649196e-05
-3.41478188936735e-05
-1.58705991852494e-05
-1.22848514081455e-05
-2.47245764957761e-05
-1.39737025156678e-05
-1.10327413353273e-05
-1.06082950209296e-05
-4.31658346303261e-06
-4.80469539991198e-05
-6.58937608566622e-06
-3.35436126782469e-05
-7.55250108687253e-06
-1.02309101929277e-05
-2.83593018607133e-05
-1.92106927588737e-05
-1.71372339537732e-05
-9.9871685420434e-06
-1.09171407076467e-06
-2.39768079804021e-05
-4.38355295864814e-05
2.66957773997088e-06
-4.36492738521052e-05
5.33501538294863e-07
-1.75057505331499e-05
1.32621529566991e-06
-2.90242588363952e-05
-1.98077474697039e-05
-2.64353423562165e-05
-2.57519698978411e-05
-3.08578319195678e-05
-9.63591615061544e-06
-2.32761005494513e-05
-4.54208478674268e-05
-1.26589400553324e-06
5.56697352809879e-07
-2.42473576237358e-05
-2.60769849113509e-05
-1.80510392785642e-05
-1.3806051626854e-06
-2.42650419863496e-05
-4.00409760105732e-05
-1.28559937665507e-05
-5.98511350322027e-06
-3.00664918830557e-05
-3.22447608680243e-05
-3.27875818504346e-05
-3.48762726420812e-05
-2.29044891209136e-05
-2.15361197193677e-05
-4.33592017066152e-05
-1.5456580773473e-05
-1.18593524030082e-05
-2.92939097089368e-05
-1.03645840537152e-05
-1.1109109371895e-05
-3.63995564153367e-05
-2.60786036496419e-05
-1.27689398532905e-05
-2.59172114049593e-05
-2.79538805032221e-05
-1.82387291368132e-05
-3.62991947410737e-05
-2.77168633350163e-05
-1.52806147254849e-05
-4.16975108982503e-05
-1.17245571160404e-05
-1.03359144879568e-05
-1.85088210237285e-05
-3.58857051301232e-06
1.22020285735927e-05
-7.37185645769902e-06
-1.29705588472712e-05
-3.45299081757901e-05
1.4012295475571e-05
-2.35642326965212e-05
-3.50332244229668e-05
-2.48002154190739e-05
-4.53307678208972e-05
-1.56573207210123e-05
-1.51854980711089e-05
-1.58198626624922e-05
-1.60514655758765e-06
-2.12812795675136e-05
-1.73832701862167e-05
-1.12104959457437e-05
-2.09801751092048e-05
-1.02913493354348e-05
-7.52948349651214e-06
-3.45315286380184e-05
-2.35424350865852e-05
-9.42584739391129e-06
-1.95516046816322e-05
-2.43728781345933e-05
-1.39776983562608e-05
-1.37900747302655e-05
-1.60783795027644e-05
-1.88380733210578e-05
-4.81590273537205e-05
-2.65526923538642e-05
-2.66789890264594e-05
-1.77485187691363e-05
-2.37602739731498e-05
-1.00812305678538e-06
-2.2937246865626e-05
-1.35035887907347e-05
-3.38006895797784e-05
8.5652851534412e-06
-2.98523180732741e-06
-4.27281460089851e-05
-1.51123782490849e-05
-3.14360295165118e-05
-1.21259249739259e-05
-3.63659193880077e-05
3.21963098335891e-06
-4.1163832283031e-05
-2.22269222430411e-05
-2.53922815499811e-05
-1.2413199838332e-05
-2.56224579874635e-05
-2.85385962197231e-05
-1.20447911697553e-05
-2.81230325688294e-05
-1.36961410862198e-05
-1.60357093246666e-05
-1.61519054439811e-05
-2.04037753904771e-05
-2.52092603480485e-05
-3.10053715850703e-05
-2.7263162035293e-05
-3.20685843483178e-05
8.13563404654571e-06
-2.19203804689014e-05
-8.6265712209775e-08
-2.52987077450617e-05
-2.58906584580992e-05
-1.45012362968108e-06
-2.80233455776469e-05
-2.35320658630988e-05
-2.71319815991172e-05
-1.82388908167093e-05
-3.35873347082662e-05
-1.02748385113304e-05
3.86071614730029e-06
-2.26794574913775e-05
-3.09243573195209e-05
-2.7011276573463e-05
-3.4447947209988e-05
-2.14752145404294e-06
-2.07930797060846e-05
-9.56042458876068e-06
-1.62880575207667e-05
-2.33814271642982e-05
-1.15507894298606e-05
-1.56666592937601e-05
-3.44134562045779e-05
-1.52942606743792e-05
-2.65850186371378e-05
-2.62916234683108e-05
-4.17091900683576e-05
-3.79434955312281e-05
-9.81819785417027e-06
-1.4832429973952e-05
-1.3659353422749e-05
-1.9475227172008e-06
-1.02526948815552e-05
-2.82157914741015e-05
-4.8813990978748e-05
-9.94635763927138e-06
-3.50558843679761e-05
-1.56368738123165e-05
-4.39385400082886e-05
-1.63333982938714e-05
-9.27344517314876e-06
-2.21853496585035e-05
-2.15017260500242e-05
-5.66422658309449e-06
-1.61993016636868e-05
-3.18847441140812e-05
-1.28225277091925e-05
-6.22197020834356e-06
-6.65606248241976e-06
-1.13640202268907e-05
-1.18689986003514e-05
1.02114872863775e-06
-4.43285190549548e-06
-4.43104046547833e-06
-3.99218127430515e-05
-2.49611886104607e-05
-2.02160232926248e-05
-1.78148091793583e-05
-9.13077315093109e-06
-1.16993678090393e-05
-1.62765712494944e-05
-3.00070774914254e-05
-4.59771640039171e-05
-2.47153875469437e-05
-1.57963246489234e-05
-1.04442463230402e-05
-3.65905900638014e-05
-1.8787435767328e-05
-2.37422961713944e-05
-2.67108998169158e-05
-3.2383236355297e-05
-2.38778555110733e-05
-2.52263720199468e-05
-7.25663323716923e-06
-1.27938020989046e-05
-1.67082136151157e-05
-2.55761886013349e-05
-2.04124366688626e-05
-3.7372341573172e-05
-2.01441080483111e-05
-9.87092955895531e-06
-3.11674937331855e-05
-8.68381877922955e-06
-5.53721993541917e-06
-4.62393070181902e-05
-1.41935093807672e-05
-3.39398142276655e-05
-2.51608060364257e-05
-2.95809589059952e-05
-2.99513837446528e-05
-2.76967024638809e-05
-3.91049586262162e-05
-3.61994211997435e-05
-2.61590719139536e-05
-3.46267754740399e-05
-1.84186807461286e-06
-2.29200670870478e-05
-3.23345167320599e-05
-1.62871738638879e-05
-2.54830390996494e-05
5.46282962852349e-07
-3.25161394734879e-05
-3.52220693290074e-05
-4.50273861589576e-05
-1.09109012483081e-05
-2.42387529554497e-05
-2.09688172655863e-05
-2.34018655586473e-05
-3.41367848675862e-05
-1.96998601666837e-05
-7.55968182194731e-06
-2.28803286978777e-05
-2.23433718284785e-05
-8.24026333303284e-06
-1.78143162370785e-05
-2.27285730576346e-05
-2.94676522597662e-05
-1.42667472721105e-05
-4.53494868080162e-05
-2.89646935814944e-05
-2.22210107211035e-05
-5.72774813741928e-06
-2.69360967110807e-05
-2.74925595608706e-05
-1.95490044920536e-05
-1.13849806351772e-05
-1.80704323699336e-05
-2.30626609530174e-05
-2.23479948004228e-05
-2.37890196207645e-05
-3.63197485378336e-05
-1.34328164612011e-05
-3.52256533340235e-05
-1.91850948815886e-05
-1.38959456765307e-05
2.47014496911924e-06
-8.01049591649682e-06
-1.20495049552519e-05
-1.12558278769853e-05
-5.19637499012036e-06
-2.59969588725439e-05
-2.14423747247503e-05
3.35970242100176e-06
-2.78116692691198e-05
-2.48311831323205e-05
-2.5094413281769e-05
-2.44895679380927e-05
-2.69994883931391e-05
-3.84030897488424e-05
-2.63648337932301e-05
-9.10689817254796e-06
-4.52699843148969e-06
-1.62398087173113e-05
1.00732623559271e-05
-2.10483564981929e-05
-3.94028495303989e-06
-1.28990234780841e-05
-7.25247104888771e-06
-1.54313066819529e-05
-2.48307492593799e-05
-2.47846818990956e-05
-1.45959888195203e-05
-2.72243681958482e-05
-2.29533421169267e-05
-3.92358950029019e-05
-2.93668206806398e-05
-2.22273744599053e-05
-1.7567661483555e-05
-3.42199068904341e-05
-1.40070572982705e-05
-2.88820748958867e-05
-5.70754108215133e-06
-1.10506225694697e-05
-4.52205944143466e-06
-2.59641282186617e-05
-2.30318926339362e-05
-2.03337246463698e-05
-2.12383722613288e-05
-1.66449134848841e-05
-2.35617266998092e-05
-2.26714805145025e-05
-1.43915580825682e-05
-2.7318405550612e-05
-1.46692813789538e-05
-3.19333712812867e-05
-3.9402143992359e-06
-4.85062978222927e-06
-1.01211406011212e-05
-2.55842597421059e-05
-1.50634463676265e-06
-3.46907252285841e-05
-1.64894054020607e-05
-3.34273563233877e-06
-1.05202906147687e-05
-1.57456762212415e-05
-1.621028172408e-05
9.08447173153378e-06
-1.73741771848435e-05
-1.24422375393368e-05
-2.70786094049653e-05
-7.99900881550655e-06
-1.4788898928993e-05
-2.661179611955e-05
-3.48011074118594e-05
2.1744524226476e-06
-2.18534013090519e-05
-8.81526968594022e-06
-2.1137304621069e-05
1.51416005572396e-05
-1.29869192755858e-06
-1.57743932112671e-05
-2.17735848097406e-05
-8.96832315000951e-06
-2.34368166452021e-05
-1.10040235895579e-05
-2.8232481612386e-06
-2.5328352968591e-05
-6.08121116847978e-06
-7.52187896964289e-06
-1.05703363313259e-05
-2.15401731593002e-05
-1.41846674552055e-05
-3.31740225608275e-05
-2.46071549408422e-05
-2.11640500227648e-05
-2.18102471204972e-05
3.01706951938523e-06
-2.6591048884465e-05
-1.97374973682282e-05
-3.88874666902846e-05
-3.86918073252551e-05
-2.85598124163542e-05
-1.95467858748493e-05
-9.32329739170963e-06
-1.56579660904171e-05
-1.86637871622972e-05
-1.53952618210809e-05
-2.4369063833369e-05
-1.94685530299031e-05
-2.50111881162222e-05
-2.13335882968652e-06
-4.71611875699187e-05
-1.93070526272805e-05
-1.5425474290464e-05
-5.00654524908346e-06
-1.42435093920359e-05
-2.76194409819283e-05
-1.88408998525487e-05
-3.68526615620912e-05
-7.76490167711468e-06
-1.36943932636045e-05
-8.79961950216693e-06
-2.42051048444984e-05
-4.10276722976903e-05
-1.84869368042947e-05
-2.24554666366437e-05
-2.39306900684914e-05
-4.1844401744476e-06
-2.113907174565e-05
-3.07806423028503e-05
1.22456870285273e-05
-8.65107182872154e-06
-8.51256648644608e-06
-2.03077895798211e-05
-1.8693699040496e-05
-2.76951687971264e-05
-2.86059168643985e-05
-2.12508034736816e-05
-2.94107565095332e-05
-2.51537820629699e-05
-2.28500879929763e-05
-1.10050642437998e-05
-2.50232009661258e-05
-2.56145726513603e-05
-1.54936897105167e-05
-6.75974374518309e-06
1.34077793689012e-05
-3.53592643656991e-05
-2.67411248032557e-05
-1.38138462336996e-05
-1.65623849427059e-05
-7.38429054923375e-06
-3.39023025006922e-06
-1.93364537482805e-05
-2.62953759957957e-05
-3.41247647136796e-05
-2.19670471876405e-05
-3.05594024924195e-05
-3.07062611592684e-05
-1.41681735855651e-05
-3.03309583966086e-05
-1.95805397269758e-05
-9.73756010014037e-06
-2.84076630816526e-05
-1.64564283780742e-05
-1.63589078829971e-05
-2.35362889210351e-05
9.98609557418249e-06
-1.5132908637111e-05
-2.59239762144192e-05
-2.53036986925953e-05
-1.88157211894589e-05
-4.25870480862583e-05
-3.48998057775974e-06
-1.77631801166506e-05
-2.50829637468856e-05
-1.3325093296826e-05
-1.64453538487186e-05
-3.17008253082855e-05
-2.53840284269306e-05
-2.54924296463373e-05
-9.15409726886925e-06
-2.95311993645973e-05
-9.83633045309364e-06
-2.2653645378449e-05
-2.11526972400102e-05
5.47612199333186e-07
-3.6579821686939e-05
-2.73683567863451e-05
-1.58197045609179e-05
-4.06887129550816e-05
-3.51256905223319e-05
-2.30466641113695e-05
-2.06598862300424e-05
-4.67917020182488e-06
-1.94645743648164e-05
-2.47385208848696e-05
-2.52702718755882e-05
-6.07531225747372e-06
-3.91649736066134e-05
-1.38483792892739e-05
-1.17656805892152e-05
-9.21460109080114e-06
-3.05012218034673e-05
-2.48088170704925e-05
-1.55453879065365e-05
-1.47508036711999e-05
4.56310415043588e-06
-4.04472573592786e-05
-1.48728776702476e-05
-1.8392330073914e-05
-2.02853416164743e-05
-2.45721999871336e-05
-3.69877788822973e-05
-1.46536475088297e-05
-2.99862728301836e-05
-1.57236577448281e-05
-2.21685305656653e-05
-2.24030569419401e-05
-1.38169497142587e-05
-1.9381818638926e-05
-4.33928651853355e-05
-2.73664173159765e-05
-2.27374791216954e-05
-9.81189297110554e-06
-2.55217057486775e-05
-1.55270263257039e-05
-4.08702671847603e-06
-2.09483959380853e-05
-2.4814828954262e-05
-2.66623823761815e-05
-2.26685232504199e-05
1.92939869076123e-06
-1.7794058100545e-05
-1.90385009214766e-05
-2.17598566873714e-05
-3.47616647003293e-05
-2.42384368110526e-05
-7.84009254571401e-06
-4.12007973846448e-05
-2.86178912161817e-05
6.83808616352103e-07
-2.52161969536045e-05
-4.41243505576322e-05
-1.92793060645835e-05
-3.63874529232543e-05
-2.63930929961382e-05
-7.00001738331592e-06
-4.04790140996791e-05
-2.17145981354698e-05
-1.81916461285014e-05
-2.95737318957023e-05
-1.8119577427689e-05
-2.15174558231118e-06
9.72187409240019e-06
-2.22978644885179e-05
-1.99625561275767e-05
-1.64136244559088e-05
-2.71954931244527e-05
-1.86579859431157e-05
-2.70689638090427e-05
-4.21216394875313e-05
4.53225034413982e-06
-3.28167512128583e-05
-1.01558596051758e-05
-1.42764809391773e-05
-1.4554994737388e-05
-1.2735244414881e-05
-3.05129688843119e-05
-1.56685853716863e-05
-7.57732974554969e-07
-3.20259379122424e-05
-1.35661760979309e-05
-1.86210332204086e-05
-3.71327636391331e-05
-3.92393449624484e-05
-3.22808408374653e-05
-3.94304141866997e-05
-2.00738555495393e-05
-3.80347892149167e-06
3.35482149051186e-07
-2.19199013313788e-05
-3.79121766285168e-05
-3.49825151520668e-05
-3.77221680428457e-05
-3.92602981986753e-05
-2.32293737844643e-05
-4.6371556744471e-05
-1.15336524212101e-05
-2.23269317654742e-05
-5.4693391436581e-06
-3.18599403769236e-05
-2.04211740788867e-05
-1.65731494710807e-05
-4.31212743044458e-05
-1.39014028178624e-05
-8.38710300986342e-06
-3.553907176644e-06
-1.64293055878326e-05
-3.14274305061247e-05
-1.11255058481148e-05
-2.8936526584547e-05
-1.80807560685177e-05
-2.78938024878633e-05
-2.59824586122987e-05
-2.61710425914956e-05
-1.61877571138337e-05
-5.80151511125434e-06
-2.75522472397373e-05
-3.43822474607393e-05
-3.357748467158e-05
-1.61357994348665e-05
-1.4436937618079e-05
-1.16753026401615e-05
-5.13015887331217e-05
-2.75654157706934e-05
-9.32099460021293e-07
-1.85445646241338e-05
-4.50151143002422e-05
-1.34603154407224e-05
-2.42799862391352e-05
-6.51395024483272e-06
-1.97415701829124e-05
-9.64961148575991e-07
5.05749858591013e-06
-5.67697696395122e-06
-1.45261483570776e-05
-4.96951183679338e-05
-5.36104759222136e-05
-1.64109135114494e-05
-2.7007064640608e-05
-2.20089639921826e-05
-2.3659179079856e-05
-2.97854238028321e-05
-9.75982276706746e-06
-3.0727549428436e-05
-4.67262559737637e-05
-1.64009532242706e-05
-2.09047439236165e-05
-8.02960967791331e-06
-2.14661211766825e-05
-1.78669963067213e-05
-1.8176993519076e-06
-8.69941891114042e-06
-2.85160595626607e-05
-1.46574915887472e-05
-3.04809318179914e-05
-1.3426995228462e-05
-9.82709697007254e-06
-6.27064045738386e-06
-1.92104758078368e-05
2.80660815676397e-07
-2.77111914732999e-05
-1.89188875908262e-05
-3.12436933321585e-05
-8.20565003613188e-06
-1.85536064017159e-05
-2.12940809536726e-05
-1.30173529055071e-05
-3.33835161056805e-05
-4.62483666360265e-05
-1.47478805615023e-05
-1.65671258266345e-05
-3.20395404194053e-06
-3.50312307156749e-05
-8.34885734052003e-06
-4.60788415277862e-05
-1.57414371226616e-05
-1.54318770303614e-05
-1.57235325567922e-05
-3.39941974512897e-05
-3.85363722958271e-05
-1.84731987202454e-05
-1.48373598966639e-05
5.62694626389993e-07
-1.33076783119026e-05
-3.97933878268341e-05
-1.84585450174785e-05
-2.03774640457607e-05
-1.44232833962162e-05
7.91699903944113e-06
-2.20411455068661e-05
-2.67357834480302e-05
-2.57518196444132e-05
-1.82984983892976e-05
-2.33220037131245e-05
-1.11979722365152e-05
-2.67969035613876e-05
-2.53622935257827e-05
-2.03288236537134e-06
-6.77900015864343e-06
-1.86827940739633e-05
-1.37417252324078e-05
-9.29530396528873e-06
-1.97352713201309e-05
-1.30935628482708e-05
-4.72423834796919e-05
-8.53092462102091e-06
-3.61839434863046e-05
-4.36701071648465e-05
-8.90763728244542e-06
-1.49931920404445e-05
-1.24587568030303e-05
-6.3982961127303e-06
-7.35955784209981e-06
-2.96592769350782e-05
-2.16739704787273e-05
-4.55951833132121e-05
-4.50085930167635e-05
-3.28421544357012e-05
-1.60600530940858e-05
-2.16279745437931e-05
-1.39107074990213e-05
-6.26270860521256e-06
-7.66855336866811e-06
-2.59844581826636e-05
-2.81770859199212e-05
-8.23205488864865e-06
-2.97994879280126e-05
6.77985327989761e-06
-1.87829507703764e-05
-1.69643286469201e-05
-3.15716990356327e-05
-3.29710525046787e-05
-1.87273552468497e-05
-7.87649420195092e-06
-2.08598680449465e-05
-4.2728569909372e-05
-5.19603073977685e-06
-9.43377403186824e-06
-1.76582705530534e-05
-1.42724234656575e-06
-1.83947251552509e-05
-2.60541847081814e-05
-3.24954702859785e-05
-2.34517219239321e-05
-3.6792643791709e-05
-3.96406293548304e-05
-4.04672089076984e-05
-1.35947534774801e-05
1.12830463181423e-06
-1.47627717771604e-05
-1.32223958685014e-05
-3.61583757094246e-06
-2.95935830073973e-05
-2.84587688878232e-05
-2.03118587500909e-05
-2.39897873995854e-05
-6.01567201203678e-06
-2.56758422526951e-05
-3.94877076837995e-05
8.98014956930382e-06
-3.32280869625432e-05
-2.30833402118995e-05
-1.05544515400198e-05
-3.18488689358101e-05
-3.12095060275197e-05
-2.71765575409084e-05
-3.24393127660584e-05
-3.01952012601913e-06
-1.34776916114685e-05
-1.94498160935498e-05
-3.81297830428273e-05
-3.27375498179079e-05
-2.94325178935756e-05
-3.25274205998512e-05
-4.24530209791929e-06
4.56934389009233e-06
-2.22468644726988e-05
1.33065787559367e-05
-1.25662301702844e-05
-2.95560735611221e-05
-2.89458236330283e-05
-4.46221881552057e-06
-8.12406186816292e-06
-1.82585588209478e-05
-3.08746569201576e-05
-3.88117472992572e-05
-1.38181407860603e-05
-3.29863302239704e-05
-3.82723568241055e-05
-3.32223510287147e-05
-1.20295270731778e-05
-6.04010615945843e-06
-3.87480967000356e-06
-1.52413992460494e-05
-2.14680337242341e-05
-1.79326267557997e-05
-1.31937019000121e-05
-2.26547508377081e-05
-1.36167979181022e-05
-2.41004763993649e-05
-1.42633704635211e-05
-2.45373454464201e-05
-3.48819777371065e-05
-2.18422008632412e-05
-1.25758830649693e-05
-2.0432079685739e-05
-3.19712415595325e-05
-4.09705660333731e-05
-1.11192427495877e-05
-3.85264971350288e-05
-7.78918861588709e-06
-2.26037205920413e-05
-2.01317369430398e-05
-1.74387265902937e-06
-7.42496549796238e-06
-2.94677069015288e-05
-3.71596995440468e-05
-1.74611844960712e-05
-1.42893311956813e-05
-3.90107621612981e-05
-1.63153273076474e-05
-2.48645559494781e-05
-2.95042096035577e-05
-1.71686059147043e-05
-2.3382398756626e-05
-4.84321624446153e-05
-4.28203763969843e-05
-4.20023366448703e-05
-1.85469393403779e-05
-1.50146629729988e-05
-3.11544314398299e-05
-1.71407100384875e-05
-2.44665508097447e-05
-1.49175872198788e-05
-2.28232803381476e-05
-2.7828864053187e-05
-1.95886070797379e-05
-3.68045298143715e-05
-3.39025810629879e-05
-3.71731454593131e-05
-3.2349793632287e-05
-2.670717910038e-05
-4.21066544201064e-06
-2.9435267740831e-05
-7.70577372568704e-06
-1.90526903285883e-05
-1.37433561523971e-05
-9.32738150838778e-06
-9.34133852891002e-06
-3.5954276135888e-05
-1.54468927332358e-05
-2.67715276333461e-05
-1.68370634805956e-05
-2.43275403316396e-05
-5.92611445834133e-06
-1.55965135484881e-05
-2.0980073022171e-05
-1.25586192003129e-05
-3.79851634357294e-05
-2.46085890678857e-05
-3.99791673594957e-05
-3.54110789975873e-05
-1.61089341703097e-05
-1.18689674562771e-05
-2.25497903788867e-05
-3.97005547169959e-05
-4.74784217615705e-05
-3.53147950697666e-05
-2.71148328665401e-05
7.42897498860333e-06
-4.83963375109874e-05
-4.50402589038986e-05
-3.4086129691086e-05
-1.18633824656678e-05
-2.36917633519497e-06
-2.49748129951335e-05
-6.0213840908634e-06
-1.53518793621418e-05
-2.22810834554403e-05
-2.93705302485515e-05
-5.04610839703332e-06
1.08760003405466e-05
-2.44522044793191e-05
-9.42418728131086e-06
-8.62593149859236e-06
-4.3071315458548e-05
-3.3106182039177e-05
-2.23668742904726e-05
-1.58109282964645e-05
-2.50642035422776e-05
-1.99729863525975e-05
-3.62249877153311e-05
-2.25792949792456e-05
-1.92721935386883e-05
-3.35390304538082e-06
-1.21766229983165e-05
-6.5368244386776e-06
-2.5263375589205e-05
-3.48267221451866e-05
-4.95800967536651e-06
-5.17892530215491e-06
-6.07869963078186e-06
-1.97292148998292e-05
-1.45471770758379e-05
-1.66436145164208e-05
-2.15972969303554e-05
-1.92058912624066e-05
-3.79157415688806e-05
-1.4090166653118e-06
-1.74333484831179e-05
-1.91196444456287e-05
-1.16239340349365e-05
-2.37049393920186e-05
-3.34829947004214e-05
-3.20441408591772e-05
-2.44825336492008e-05
-1.91690710994274e-05
1.93456341354268e-06
1.57021428782185e-06
-1.6531840287973e-05
-1.31320478113672e-05
5.01718897575659e-06
-5.0144754101801e-06
8.10769936761029e-07
-2.69380690827841e-05
-2.78636393681536e-05
-2.33740030807931e-05
-1.92638523028813e-05
-2.29766104866679e-05
-1.45690740720613e-05
-5.28422484648613e-06
-3.06262910429975e-05
-3.16957158720631e-06
-6.64922253917346e-06
-9.13343799979168e-06
-2.11605660212354e-05
-2.57826704640244e-05
-1.52664100575424e-05
-7.9652675394174e-06
-2.11745731591471e-05
-2.9428022757754e-05
2.30747368327638e-06
-2.13590087237646e-05
-1.85388108763915e-05
-1.56236395046369e-05
-2.5989951491375e-05
-1.47378499125907e-05
1.6628958362302e-06
-1.83939292876507e-05
-1.29593673219293e-05
-2.4854601091427e-05
1.52072848043426e-06
-1.54008091774751e-05
-2.8526967045176e-05
-3.78768695676645e-05
-2.63992334599524e-05
-2.21217387196043e-05
-1.31684793873334e-05
-2.99788911893043e-05
-5.2596972883715e-05
-2.10736496366427e-05
-2.99133230440859e-05
-3.12470985390992e-05
-2.2950777836151e-05
-2.20235929151991e-05
-9.79699769052736e-06
-8.60303721088611e-06
-4.53409618078128e-05
-2.45353947656744e-05
-2.96345675061527e-05
-3.04168102119107e-05
-1.00207890948614e-05
-1.50140486887787e-05
-2.67140707448116e-05
-1.91673789687269e-05
-3.62998364208342e-05
-3.56356559554798e-05
-1.3064304441345e-05
6.23636770828975e-06
-2.84460934462031e-05
-1.74718839909562e-05
-2.58475389507617e-05
-1.85191083283146e-05
-2.29370881925468e-05
-3.13906287299178e-05
-4.65367650324677e-05
-3.50096368974711e-05
-3.92919225957256e-05
-2.26074229693686e-05
-9.38926531690984e-06
-3.08854845976161e-05
-7.83802169886646e-06
-4.50459884379272e-05
-4.10809871385739e-05
-1.00620198845401e-05
-1.97312398647517e-05
-4.71079479535058e-05
-2.02321614241683e-05
-2.43281267764977e-05
-1.50756475993597e-05
-2.29506608008491e-05
-5.22574544642947e-05
-1.04417575384516e-05
-2.50779779031131e-05
-1.52237098141448e-05
-4.06628002066774e-05
-3.6806562942369e-05
-1.61700738954638e-05
-3.23682852512829e-05
-1.18699381044738e-05
-2.93664603691216e-05
-1.77296443213287e-05
-2.18683413216622e-05
-2.45964873174571e-05
-2.68749233713464e-05
-4.90313746852619e-05
-3.90621922932535e-05
-2.09069476699714e-05
-3.68493818527192e-05
-2.57672724136492e-05
-9.91488027483575e-06
-1.66648781934203e-05
-1.05076919252321e-05
-8.87499549598236e-06
-1.51207523680093e-05
7.42282772129026e-06
-1.20436116371137e-05
-3.41502397715084e-05
-1.64324304353663e-06
-1.40538282262241e-06
-1.3690934189123e-05
-4.39695593475695e-06
-7.28931970218934e-06
-9.26468562500345e-06
-2.69286943561057e-05
-1.57008670833787e-05
-3.90311693859998e-06
-2.31177934972193e-05
-1.3962723830038e-05
-2.3549059352176e-05
-8.64282362328513e-06
-1.79633634842161e-05
-3.71167888614971e-05
-2.73516573034605e-05
-2.79450276823244e-05
-1.58829647863139e-05
-1.96418662414029e-05
-3.5401590384377e-05
-2.03027174093677e-05
-1.65541775117919e-05
-5.4909367287251e-06
-7.27540149067601e-06
-2.16387408126139e-05
-1.87073022074124e-06
-1.49884457625958e-05
-1.92462883106552e-05
-3.10006111409858e-05
-2.02582788670811e-05
-2.92710065528186e-05
-3.56468380220619e-05
-1.47053143406679e-05
-3.70102834972065e-05
2.43049385279618e-06
-1.12688609809527e-05
-7.5099248494914e-06
-3.5556276203098e-05
-2.08605655611611e-05
-2.7953256808111e-05
-3.69378608622927e-05
-1.77792286035504e-05
-3.26350976423575e-05
-6.04844999660861e-05
-3.71938028848595e-05
-4.54160774043611e-05
-1.0321326183071e-05
-2.33965120890485e-05
-3.88804824821807e-05
-2.52067386474531e-05
-3.28580586392938e-07
-2.87117303769474e-05
-4.44118690346654e-05
-3.63850886046789e-05
-2.41045895028198e-06
-4.09636811488806e-05
-2.1028790447434e-05
-1.467438872826e-05
-8.61722478222116e-07
-2.78050057345699e-05
-2.81807125723289e-05
-1.96211342008031e-05
1.53925951005267e-05
-1.51586893424873e-05
-4.2324607996448e-05
-2.58802832541947e-05
-2.202020136349e-05
-1.06015645671892e-05
-3.34514595248587e-05
-7.84362750993361e-06
-2.67697537041694e-05
-1.97260106942317e-05
-2.51721913726607e-05
-7.16281807915392e-06
-3.33798481576356e-06
-5.58535546693049e-06
7.25563927305339e-06
-2.18199692412905e-05
-2.64303030095103e-05
-6.64240971342253e-06
-9.51517575209448e-06
-3.48813017012041e-05
2.53016771539488e-06
-1.69153912692176e-05
7.66094216653206e-06
-8.33421717186137e-06
-3.28499049432405e-05
3.87770359393241e-06
-1.76248446590066e-05
-4.32688971145322e-05
-1.73439683841725e-05
-9.64333367745918e-06
-2.15702070384704e-05
-2.94101411202062e-05
-3.54172141867169e-05
-1.91028771680635e-05
-1.48669186887374e-05
-2.95288185890448e-05
-1.98835221357919e-05
-3.15267421223112e-05
-2.94814694296824e-05
-1.67049150405476e-05
-7.70952560702036e-06
-1.14573891939922e-05
-1.98191978267924e-05
-2.57320553751532e-05
-1.23863036644165e-05
-1.43092718461145e-05
-1.20955871317935e-05
-2.04418634664855e-05
-3.29994206918777e-05
-3.10699217538093e-05
-2.78889092971236e-05
-1.43257528108522e-05
-4.20870881166451e-05
6.44114846890047e-06
-2.63096353170821e-05
-4.57600444115739e-05
-2.233142460487e-05
-2.38925224800172e-05
4.12792457039112e-06
-4.33142580599437e-05
-2.54471512800023e-05
-1.06676189688651e-05
-9.84817822893681e-06
-2.6688223965568e-05
-3.96192514694367e-05
-5.67171399308003e-06
-1.45217681439291e-06
-1.4772322061269e-05
-1.14939376499451e-05
-5.46298524244868e-06
-8.44900263589594e-06
-8.00556676189624e-06
-1.93966266815297e-05
-3.84171421231032e-05
-2.5477697036706e-05
-1.78702483347874e-05
-3.14690819956431e-06
-4.27759033064683e-06
-3.44977709811399e-05
-3.22452504265195e-05
-2.21482763982897e-05
-2.33819572959607e-05
-2.14549270106387e-05
6.51097201296662e-06
-2.72531708616379e-05
-3.29748415061832e-05
-5.73553905895226e-06
-2.59224106449008e-05
-1.55901183560122e-05
-4.97574661884626e-05
-2.93349246275747e-05
-1.19433557136754e-05
-2.62245902535429e-05
-2.27127899813399e-05
-1.93808932876887e-06
-5.37869906575022e-05
-8.46819185088093e-06
1.18223708742015e-05
-9.1542014824763e-06
-1.18417658910774e-05
-3.50954720654388e-05
-3.57485130130703e-05
-5.32944511409221e-06
-2.44075678580232e-05
-1.05694812250847e-05
-1.53071695845593e-05
-1.49895601401035e-05
-2.72644483481012e-05
-1.89081919580571e-05
-1.97831922693929e-05
-3.27038152448943e-06
-2.8371799253897e-05
-1.73726967315335e-05
-2.75077160405672e-05
-3.87056863110374e-05
-1.53992467089128e-05
-9.22896060289976e-06
-2.65800956753095e-05
-3.02324226618937e-05
-9.6112964535292e-06
-2.11764224681563e-05
-1.73613606999724e-05
-1.17258153470038e-05
-3.08486549559288e-05
-1.52337971373948e-05
-1.85251078038266e-05
-3.66435955708089e-05
-3.14342939419826e-05
-4.60163070592202e-05
-2.77969720687202e-05
-2.4944136659534e-05
-3.12297189616254e-05
6.22049128971315e-06
-1.16483166969732e-05
-3.04514872547352e-05
-1.26558046025546e-05
-2.28010018642172e-05
-3.30995511979966e-05
-1.54713566350287e-05
-4.67093324257676e-05
-3.90275026383248e-05
-2.01838392779332e-05
-9.19508077427725e-06
-2.74764526948782e-05
-2.01739679358556e-05
-2.32054856425717e-05
-3.48589949210236e-05
-1.90507248278043e-05
-7.5323436711695e-06
-1.19318362180663e-05
-1.02828550904341e-05
-2.43749321564486e-05
-1.62893462756432e-05
-1.97353572867104e-05
-3.73925359828079e-05
1.30978443854122e-06
-2.07306051418544e-05
-4.05312930175406e-05
-2.71006439011326e-05
-4.31274346184588e-06
-2.39723999375462e-05
-1.14519751409035e-05
-5.37785852305292e-06
-3.68624076098467e-05
-2.86764726696752e-05
-2.56615176187102e-05
-2.12252960318398e-05
-1.70986973032322e-05
-1.31464903816659e-05
-1.43850372188541e-05
-1.93332404115161e-05
-1.27128921009847e-05
-2.69278718250764e-05
-9.9973764452142e-06
9.97079695838945e-07
-1.59054142740423e-05
-1.30411388615427e-05
-2.57137813228818e-05
-1.20337682231536e-05
-1.55605506304626e-05
-1.59922576754872e-05
-1.73915400028411e-05
-1.76159730714283e-05
-5.94999835116186e-06
-2.9804961890367e-05
-9.8696182139188e-06
-3.55878942920887e-05
-7.57132567326259e-06
-2.83879005304919e-05
-3.10345343915727e-05
9.72831668844327e-07
-1.44779043373804e-05
-3.65117571771427e-05
-2.95960388716601e-05
-2.39184311283418e-05
-1.7732036747827e-05
-3.32274185209248e-05
-1.56467771589928e-05
-1.7212621430819e-05
-1.24317131967756e-05
-6.37529344672575e-05
-1.38176333236641e-05
-4.74767192988082e-05
-2.34613914204253e-05
-4.08327700705834e-06
-2.64578695074288e-05
-1.56918673096692e-05
-2.13868667917465e-05
-2.82035915386997e-05
-1.77086549583843e-05
-2.14485913058142e-05
-2.89572489634876e-05
-3.21586639901277e-05
-2.39349906815595e-05
-1.17591437895632e-05
-1.36046697764634e-05
-1.8739650809042e-05
-1.69564389363068e-05
-4.35632466676855e-05
-4.14078763090418e-05
-4.15637279980211e-05
-9.12115407704028e-06
-2.06621710153263e-05
-1.45796807738675e-05
-2.80241063331443e-05
-1.97793685260545e-05
-2.88962097498503e-06
-3.07664212832917e-05
-2.35476436366758e-05
-1.13569014224805e-05
-1.91902579782379e-05
-1.78239636349443e-05
-2.04516985801113e-05
-3.86700963417838e-05
-1.56500910924212e-05
-3.13588309189423e-05
-1.87376148431561e-05
-6.37019755432337e-06
-5.28908866767441e-06
-3.39975707095229e-05
-8.13855211033932e-06
-2.88326239445198e-05
-1.52175998973416e-05
-1.86279259426296e-05
-2.87681019612395e-05
-2.77051245111971e-05
-5.13718956305546e-05
-7.05836646181916e-06
-1.79932466318987e-05
-2.81496012308426e-05
-8.81678591546917e-06
-4.05376055409418e-05
-3.92894538447965e-05
-2.43221235582622e-05
-4.59862406490371e-06
-2.92761638307808e-05
-1.67037383642543e-05
-2.07032790096148e-05
-2.50881695916345e-05
-2.86122250345138e-05
-1.50703381020606e-05
-3.30990105947924e-05
-2.4166289418986e-05
-3.08388259507472e-05
-2.83897095884505e-05
-1.3066220093404e-05
-2.20170476762307e-05
-2.58455477860675e-05
-1.37899560036956e-05
-5.79951996742108e-06
-6.58712144085042e-06
-5.39814910362201e-05
-6.952332525758e-06
-7.87945198689595e-06
-4.17354434071221e-05
-2.82444882793301e-05
-4.06964747041313e-05
-1.25861830656635e-05
-1.6729752390974e-05
-1.788469062316e-05
-2.63571946828218e-05
-3.38738597539254e-05
-9.99048661113033e-06
-4.29888268338348e-05
-2.09437615872477e-05
-2.88934368420151e-05
-2.96610916495389e-05
-2.93842448292173e-05
-1.39550557120139e-05
-1.76601513377852e-05
-3.31658126134317e-05
-4.09748221895027e-05
-2.29242271962065e-05
-2.04942725205932e-05
-2.68931945440149e-05
-3.70430915979999e-05
-1.26091031055422e-05
-1.87056447041965e-05
-4.50295249249341e-06
-1.66153368906248e-05
-3.96215000184109e-05
-1.41296299419388e-05
-2.7949346455073e-05
-2.08280255716611e-05
-2.40824452949045e-05
-2.11451784161883e-05
-2.65194216982657e-05
-3.10632247273163e-05
-1.04706327207894e-05
-1.45591015427727e-05
-2.07520578613469e-05
-9.48607894742776e-06
-1.81350894310044e-05
-2.68762635762454e-05
-3.03419401330999e-06
-1.10893414090917e-05
-3.32136723554367e-06
-5.89273549804164e-06
-3.6979227304935e-05
-7.37371936572731e-06
-2.80284596876482e-05
-9.47634111722602e-06
-3.80535883925599e-05
-3.49213679666529e-05
9.54062978184548e-07
-1.18292298957213e-05
-4.09082906458963e-05
-1.14096371976108e-05
-7.84998847606374e-06
-1.73794616649095e-05
-5.53408123902237e-07
-2.15749566794971e-05
-4.36581087592981e-06
-1.80528014693427e-05
-2.90447156404726e-05
-2.34823658402257e-05
-2.92964631190673e-05
-1.75774450133209e-05
3.2305474520909e-06
-2.43001663394054e-05
-2.54127950437697e-05
-3.4910110658636e-05
-3.10030505303835e-05
-3.03556328436752e-05
-2.27844100028097e-05
-3.60949922031483e-05
-1.74804520040055e-06
-1.28338998477341e-05
-1.85593405401646e-05
-9.69399217251366e-06
-1.98159561958834e-05
-2.96257054050029e-05
-3.33324985506551e-05
-3.0150379430356e-05
-1.88944103999126e-05
-1.90103208879144e-05
-5.51235834256796e-05
-2.32740273645928e-05
3.95685826543927e-06
-1.77974877005568e-05
-2.15194958356744e-05
-1.01849585658799e-05
-1.91376173334306e-05
-3.03303327924146e-05
-3.17197449142721e-05
-1.9478180780672e-05
2.19200996280926e-06
-2.02376346093972e-05
-1.93473595914677e-05
-2.6888298137838e-05
-3.11562764377381e-05
-9.97157529021828e-06
-3.43707925013264e-05
-3.44670484286981e-05
-1.53620189271049e-05
-3.52556814194175e-05
-2.27557833342244e-05
-3.58813260075614e-05
-2.92414589506311e-05
-4.35661443443931e-06
-4.60192783708983e-05
-3.26415664922697e-05
-2.82222449647918e-05
-1.27978491602193e-05
-2.0625382620373e-05
-1.57376110898143e-05
-1.97925064242033e-05
-8.15372766923628e-06
-2.77193757816365e-05
-3.37371112184724e-05
-9.48123848715464e-06
-2.06123693453233e-05
-4.45494233353973e-05
-2.07929528709999e-05
-1.21449782705358e-05
-4.70316298382077e-06
-3.12358077808945e-06
-2.40009196565831e-05
-2.69625759933701e-05
-1.30204634527217e-05
-2.82833027931466e-05
-2.02310727898508e-05
-1.61992013150429e-05
1.28976161679902e-05
-2.42338302164889e-06
-3.81628145501608e-05
-7.53769941212301e-06
-2.53684960210429e-05
-1.58544534295601e-05
-1.27235596755033e-05
-4.39610962159416e-06
-3.59426658746777e-05
-1.59729158642123e-05
7.47161581322283e-06
-9.54101720448842e-06
-7.86023914465132e-06
-2.6793535625324e-05
-3.28139458445629e-05
-2.97436546094047e-05
-3.85224787561557e-05
-4.08744928188386e-05
-1.99880790852989e-05
-1.25058867938228e-05
-3.19837979885131e-05
-2.33292184443883e-06
-2.13718819013277e-05
-4.88249715104113e-05
-2.93423865427764e-05
-1.54950561662342e-05
-3.02025487230007e-05
-7.02027251821075e-06
-4.93082173695288e-06
-2.04810641532403e-05
-2.56844439943273e-05
-4.52090475007191e-05
-6.71858379858714e-06
-1.44081882970126e-05
-2.56102327914987e-05
5.39757139070188e-06
-3.9016051282683e-06
-1.79482173712693e-05
-3.27383838625541e-05
-2.87696924967188e-05
-2.83711839225013e-05
-2.27384506309259e-05
-1.59371772356543e-05
-1.05119689209913e-05
-5.79225334362405e-06
-1.28656929554316e-05
-2.96393845748448e-05
-2.93406387658511e-05
-3.85914414075908e-05
-5.55201018682571e-06
-1.79073101619862e-05
-3.17919670286414e-05
-4.82994988798723e-06
-3.3563150264386e-05
-2.70989755042646e-05
-3.41188347708957e-06
-1.0111270818348e-05
-4.02230208665564e-05
-7.79572920211622e-06
-5.23263761706133e-06
-3.26080302226769e-05
-4.08206518955888e-05
-1.88067440303182e-05
-1.36317278274722e-05
-2.29229752859734e-05
-1.67911048120876e-05
-9.9310956929567e-06
-2.00288398348827e-05
-2.02367451926215e-05
-1.9805304674497e-05
-2.56262244843164e-05
1.84536278154927e-07
-2.07748047625917e-05
-2.56716195347651e-06
-2.87271837290226e-05
-2.78824847020091e-05
-3.15796552097474e-05
-1.53931897775945e-05
-1.74461070544677e-05
-6.48881056232122e-06
-2.00102598926365e-05
-4.25337559837653e-05
-2.71168361294795e-05
-3.08935463298794e-05
-2.99242466237195e-05
-2.35792593859679e-05
-4.4190273501289e-06
-1.6076675185955e-05
-7.34886222096704e-06
-1.45478066048726e-05
-1.16135716048185e-05
-1.73957508541829e-05
-1.52248204249718e-05
-4.88730507151267e-06
-2.8495171619681e-05
-1.63638053017749e-05
-1.26307089443605e-05
-2.29803411876613e-05
-2.83548302487722e-05
-3.7513450233769e-05
-2.18806460061933e-05
-1.87529686187009e-05
-2.32277255592172e-05
-2.4196185466824e-05
-3.35197901196895e-05
-1.5292865640015e-05
-1.72095848040826e-05
6.66612241814573e-06
-1.20839196841534e-05
-1.66495324020992e-05
-3.40002740017016e-05
-1.87275318367718e-05
-6.08845507152713e-06
-3.7556791509579e-05
-2.44134897146738e-05
1.86174732619488e-06
-9.33336160029387e-06
-3.36086968894532e-05
-6.49771690499993e-06
-2.537001268137e-05
-3.32263719595362e-05
-2.62152954920592e-05
-1.26808957848263e-05
-3.57815614919531e-05
-3.04279716547503e-05
-3.83126816569559e-05
-9.13264136349064e-06
-1.66703788917535e-05
-2.70732112601578e-05
-1.52252739284728e-05
-2.05959048306641e-05
-2.29845810900486e-05
-2.59573052084682e-05
-2.24997945300896e-05
-3.14345584948768e-05
-3.88761118287668e-05
-1.79113145050174e-05
-3.69947714128594e-05
-1.313353296002e-05
-2.12523119127834e-05
-1.34825044650554e-05
-1.00819504934197e-05
-4.33206111800397e-06
-3.99897456881653e-05
-3.02802122824851e-05
-2.0895747304397e-05
-7.40528675057864e-06
-2.34935182600808e-05
-4.39535644447949e-05
-1.09346816281126e-05
-5.4734725002715e-06
-1.29457022404916e-05
-1.28312509281613e-05
-1.58295801346273e-05
9.22379325069233e-06
-1.22552532727797e-05
-1.76698316015407e-05
-2.96549718179078e-05
-8.28734726716745e-06
-3.77285318864029e-05
-2.82689583827606e-05
-4.98275685669704e-06
-3.28057525789618e-05
-1.83265307385943e-05
-7.24814634311842e-06
-2.1771468088647e-05
-4.02359319760707e-05
-1.07029524709161e-05
-1.54703472942802e-05
-1.77079738187038e-05
-3.97626429602757e-05
-8.74954225941154e-06
-8.55111173995132e-06
-2.91872930829637e-05
-1.02928423844725e-05
-3.22633924010171e-05
-6.83755232295279e-06
-1.83108145963384e-05
-9.99821388150263e-06
2.02686601807354e-06
-2.67319329979197e-05
-2.61107836714708e-05
-2.82499769222598e-05
-9.95815913280317e-06
-2.14880788075515e-05
-3.84241055352083e-05
-1.66778743163996e-05
-8.85479863849768e-06
-2.50610985680227e-05
-1.83325807804815e-05
-3.54029246505548e-05
-1.31890087235666e-05
-2.92855556168921e-05
-3.34005144857509e-05
3.41474668025674e-06
-4.19238641353303e-05
-5.99357380904288e-07
-3.4831668434078e-05
-3.93268916880993e-05
-3.95005183531268e-05
-1.69928726956681e-05
-1.20207137288544e-05
-1.33873825598778e-05
-4.6474007287594e-06
-9.71432721460587e-06
-2.76832022054522e-05
-4.13599885570122e-05
-1.02711487143901e-05
-2.36603263198709e-05
-2.65602569068347e-05
-7.12595594296317e-06
-3.29465793900744e-05
-4.09223967647e-05
-2.5488706382805e-05
-1.53742637583748e-05
-1.42472169351185e-05
-2.8940699231813e-05
-4.28723214564195e-06
-2.93620913455914e-05
-1.23259199484233e-05
-3.92569733879075e-05
-3.33234095803325e-05
-3.91979301445498e-05
-1.59272537504722e-05
-2.53753852763768e-05
-3.35243255458835e-05
-3.66759186315373e-06
-2.8403108756557e-05
-2.74283861933992e-05
-3.39539144065148e-05
-4.14211809163696e-05
-3.0151571518898e-06
-1.19667936981878e-05
-1.20329122937556e-05
2.21781314792245e-06
-2.95135485791485e-05
-2.08353315164521e-05
-3.75564155221108e-06
-1.86297680398441e-05
-1.69955932161416e-05
-2.90518465035257e-05
-1.26746607919029e-05
-1.77470925394374e-05
-3.55914762298243e-05
-1.47200227873377e-05
-3.30261592210063e-05
-2.06874462840848e-05
-3.87223109914569e-05
-3.13703391497206e-05
-1.29299035682402e-05
-2.96240539622372e-05
-1.67835714452419e-05
-1.48471102329427e-05
-1.94870104747555e-05
-3.24576156202167e-05
-3.97894010199385e-06
-2.32339634631242e-05
-2.93411465380815e-05
-2.49387093409795e-05
-5.8599574815317e-06
-7.67567432627505e-06
-2.09616058590116e-05
-1.9966869898142e-05
-1.78826142070873e-05
-1.62177106579294e-05
-9.93156542691996e-06
-2.0334124048142e-05
-1.40767934534556e-05
-2.52083510408284e-05
-2.24556536503345e-05
-2.84542962980198e-05
-9.32188667518216e-06
1.81190049268575e-05
-1.70315063547619e-05
-1.43101654359033e-05
-1.82549925207777e-05
-2.5385034350773e-05
-2.20249722816167e-05
-2.44772609627261e-05
-1.27393929274993e-05
-1.72047793579297e-05
-3.5437392227349e-05
-4.20176151777586e-05
-1.57602298940885e-05
-1.79780891844956e-05
-2.64041403793167e-05
-4.71885130474699e-05
-4.07264205938192e-05
-3.87333536522145e-05
6.84216420299268e-06
-2.26952579909532e-05
1.22496311585028e-05
-1.57177584302204e-05
-2.19835087472518e-05
-2.36728456708774e-05
-3.10567088414839e-05
-3.28481058423787e-05
-1.79234536023893e-05
-2.49584077050597e-05
-3.6293267275049e-05
8.75031728453608e-06
-8.46249675872468e-06
-6.44005851977229e-06
-1.24167205792436e-05
-2.23568712539354e-05
-3.12491310780249e-05
-1.46306125240421e-05
6.03618065899834e-06
-1.80677446318003e-05
-4.76453330865865e-06
-2.27591628475051e-05
-1.47077518240701e-05
3.79878224061199e-06
-8.21930418020108e-06
-2.22585708651137e-05
-2.42056240605092e-05
-3.51086396260596e-05
-2.51255928561895e-05
-1.52490038461415e-05
-2.09079562598679e-05
-5.82906693542895e-06
-2.91485616748393e-05
9.68064170061303e-06
-4.01000745870582e-05
-4.75283470794563e-05
-2.63484779158289e-05
-1.60185102078625e-05
-1.70793505380995e-05
-2.21199660223101e-05
-9.70258515738989e-06
-3.18546014717085e-05
-3.23854994052209e-05
-1.81674888807605e-06
-3.53019580579472e-05
-1.66170996407801e-05
-3.06979613195956e-05
-8.75737399016497e-06
-3.59723763804433e-05
-2.75174163240059e-05
-3.30541457900911e-05
-3.50502871379092e-06
-1.25085328355945e-05
-8.23171670261696e-06
-9.81455981221952e-06
-4.10542341002894e-05
-1.31552630844765e-05
-1.0859312233019e-05
-1.44517781711528e-06
-2.73486741879243e-05
-1.66316587443364e-05
-2.49844075243769e-05
-3.25135610726557e-05
-2.67250796933516e-05
-8.24316755642475e-07
-3.91194564145144e-05
-2.83213217939057e-05
-2.67003184469135e-05
-3.53839996921644e-05
-2.21640002154413e-05
-1.1104400524474e-05
-2.4711224728445e-05
-3.17806414410553e-05
-2.02156505408537e-05
-2.35152038333564e-05
-4.1188897541419e-05
-1.39635214799591e-05
-1.3138854185497e-05
-2.44618157234729e-05
-1.09754475142934e-05
-4.27512018707567e-06
-1.63253137465321e-05
-2.28058356270608e-05
-2.79097152592494e-05
-1.68601380727938e-05
1.07212562112281e-06
-4.32155952028323e-05
1.77142121231844e-05
-2.59475378110159e-05
-2.83015683729298e-05
-9.35775063228315e-06
-1.92384395183536e-05
-1.98248529414418e-05
-4.27215504285208e-05
-3.86851402085093e-05
-3.31754039100971e-05
-3.07195544544021e-05
-4.98668070388444e-05
-1.2080337477388e-05
-2.64762372362485e-05
-2.40551169922722e-05
-4.05177816057634e-05
-3.77072690267788e-05
-5.64645998219725e-06
-2.98270957897984e-05
-2.68241374021634e-05
-2.8022374942366e-05
-2.90699019495081e-07
-1.11697974737246e-06
-1.98144217785389e-05
-4.25475044480428e-06
-2.73254898332876e-05
-2.95510747216947e-05
-3.01106751035155e-05
-2.68075629453027e-05
-1.70035859333367e-05
-8.52943630377204e-06
-3.87936764718817e-05
-3.39969040483664e-05
-1.37912439722882e-05
2.29986000930752e-06
-2.72787202159543e-05
-1.3942489387844e-05
-3.53095894163783e-05
-1.58208636548644e-05
-3.17890185084183e-06
-6.14484176148001e-07
-4.38908248214363e-05
-2.17361528684638e-05
-1.77184306291469e-05
-1.94224503286123e-05
-2.37213519650281e-05
-2.29856828905077e-05
-2.4612455991699e-05
-1.9119539853035e-05
-1.87557265128964e-05
-3.62633911004748e-06
-3.54319035314229e-05
-1.4098639269758e-05
-1.61781755817682e-05
-1.46073329891478e-05
-3.07489416461489e-05
-3.6491682345749e-05
-2.13478461832433e-05
-2.82214119439978e-05
-3.50044961871016e-05
-2.09742440409241e-05
-1.91094364513556e-05
-2.31481033298776e-05
-3.9940781748947e-05
-3.44723862864495e-05
-4.71089917253626e-05
-1.85091355744224e-05
-1.65921165519132e-05
-2.20468913898314e-05
-6.00853320956481e-06
-5.36504456097686e-06
-3.78667878183824e-05
-1.75255766775726e-05
-2.46826413194191e-05
-2.2334696117603e-05
-2.3883848893693e-05
-7.52047435940659e-06
-1.22499032216123e-05
-5.35996634916099e-05
-3.14870629234702e-05
-2.46990552338531e-05
-5.99577895625484e-06
-3.33150353376604e-05
-2.20505287255238e-05
-1.73123830148452e-05
-5.62495353040863e-06
-5.7508407177613e-05
-3.57930549770822e-05
-2.03142579700937e-05
-1.99348509428402e-05
-3.16218130796636e-05
-3.46848782598297e-05
-5.35750736001953e-06
-3.56099672157475e-05
-5.15977587464766e-05
-1.67853593036776e-07
-3.97355162077977e-05
-4.52769608999824e-06
-2.56878268743693e-05
-3.13244440915364e-06
-2.55095361622403e-05
-6.70186175946237e-06
-1.13503226743715e-05
-3.34582351989997e-05
-3.21020811531806e-05
-2.94577389453313e-05
-3.58515369422941e-06
-1.4318273219134e-05
-2.03251529899787e-05
-4.59491838675196e-05
-2.30540279710242e-05
-3.07595778805962e-05
-4.7014459727851e-05
-2.84145783700592e-05
-1.72707602057026e-05
-2.13994653412843e-05
-2.31895464974448e-05
-1.64232350338159e-05
-1.06599345916442e-05
-9.12915934920465e-06
-3.96169995030541e-05
-2.03177849852138e-05
-1.62183204011655e-05
-9.95722436840011e-06
-5.9626242792627e-05
-3.16387111085366e-05
-2.36358770642895e-05
-1.42714401359949e-06
-2.03231047964141e-05
-3.04905399992486e-05
-2.35498992042283e-05
-3.4046552241954e-05
-4.05193864826771e-05
-3.19807110022425e-05
-2.62442620347708e-05
-2.74126930935265e-05
-2.74210549429709e-05
-3.39291042592288e-05
-2.01729847507746e-05
-2.73066698533747e-05
-1.88496174389993e-05
-2.67962580959605e-05
-4.35878904520547e-05
-3.81270155817672e-05
-2.90208260943931e-05
-8.2823158598462e-06
-1.46473012775506e-05
2.12586418590295e-06
-2.42803300611151e-05
-4.7199327783736e-05
-3.617281129811e-05
-4.04820410186744e-05
-2.08658130557909e-05
-3.15423384161613e-05
-1.54456705180461e-05
-2.9135934932351e-05
-2.96972492836445e-05
-1.88987684681807e-05
-2.26407331886274e-05
-4.84291241141199e-05
-2.9527161596533e-05
-2.33675564512735e-05
-1.11494104426667e-05
-4.83296350508891e-05
-1.31995824053665e-06
-1.8097804254608e-05
-1.76791383567314e-05
-6.27196036227515e-06
-6.60568321475299e-06
-1.98008700334619e-05
-2.8242640051925e-05
-1.73478702032963e-05
-2.52331683792316e-05
-2.02307944040013e-05
-3.38550614645586e-06
-1.45311352085904e-05
-1.27048134566127e-05
9.86127567828822e-07
-1.92325845132404e-05
-1.90610001702895e-05
-3.23760267174836e-05
-3.52758646383178e-05
-2.59746619508585e-05
-3.1476238447923e-05
-1.48591979708644e-05
-6.53199750737408e-06
4.1749648026642e-06
-1.69341833903434e-05
-1.21976663192712e-05
-1.8421459522494e-05
-1.43186259784627e-05
-3.49027059657263e-05
-2.66841638174199e-05
-1.50783010818682e-05
-9.95379657799321e-06
-1.55326106608415e-05
-2.36411591891282e-05
-3.67441234339939e-05
-2.03744798376335e-05
-2.95608266248546e-06
-1.45439540318499e-05
-3.20016217812119e-05
-1.42517049983671e-05
-3.95896412729814e-05
-1.16495971798352e-05
-1.65983448353509e-05
-3.61507167565281e-05
-8.44352665263957e-06
-2.29473626973652e-05
-1.51582316841179e-05
-2.00634646026307e-05
-1.75190498016425e-05
-2.72004902286179e-05
-2.30365598361986e-05
-3.13158697648403e-05
9.25617880770131e-06
-1.62289183669875e-05
-2.94687666136573e-05
-9.93210462951358e-06
2.40882096685591e-06
5.80441572181907e-08
-2.57505190641284e-05
-4.56281643508456e-05
-4.78494167069578e-06
-2.26608176427807e-05
-3.47549782364367e-05
-1.93461195117583e-05
-3.40959608469291e-06
-1.10006580359783e-05
-3.30933858584088e-06
-4.40578399550482e-05
-1.82603231679782e-05
-1.62627711201292e-05
-1.57594692854489e-05
-3.01308583332001e-05
-1.16643111446373e-05
-1.35368715333472e-05
-1.24899686035695e-05
-4.38739481086436e-05
-1.98805257768234e-05
-2.60413473823939e-05
-4.47505820815739e-05
-1.87069226203123e-05
-3.7655350548698e-05
-2.93331125839696e-05
-1.81460961777914e-05
-8.98856388892161e-06
-3.69357270419462e-06
-3.18610404351421e-05
-1.14368043531399e-05
-7.20170730785981e-06
-3.58858310026063e-05
-3.68510317597223e-05
-1.15001574134002e-05
-3.02132753390361e-05
-4.06649811237271e-05
-2.89864317446889e-05
-6.38613873608945e-06
-1.83109638678882e-05
-4.7281219412252e-05
-2.05571893084258e-05
-5.63025447366035e-06
-4.83983113886114e-05
-6.82774869890377e-07
-1.42746772581356e-05
-3.04909160823097e-05
-1.86494024882704e-05
-1.05997220532116e-05
-3.31763675874977e-05
-2.02534269106598e-05
-1.70374792098736e-05
-2.31172377986749e-05
-1.92326457839144e-05
-2.4835276063571e-05
-4.10948172258566e-05
-3.99417953167238e-05
-3.59999924491632e-06
-2.28940926405082e-06
-1.06860196579596e-05
-6.41207774908605e-06
-1.06307025063654e-05
-2.77502422930053e-05
-2.13871588701703e-05
-2.6544801239761e-05
-3.05333367933047e-05
-1.92456817280999e-05
-8.4250866674338e-06
-4.62446287113073e-05
1.95346275933877e-06
-1.74105426606322e-05
-1.35547879138284e-05
-2.55447299168579e-05
-2.46138403017482e-05
-1.0098411881574e-05
-3.05309643314559e-05
-2.08787192123707e-05
-2.94645449774149e-05
-2.10401055576047e-05
7.93480201076392e-06
-7.76691418318943e-06
-3.37578544953572e-05
-1.20138627404124e-05
-1.60729946232393e-05
-9.73763742692346e-06
-1.51808385037742e-05
-3.08364650269217e-05
-1.52901422344145e-05
-1.06832448315441e-05
-2.04215662652794e-05
-4.14489053268652e-05
-1.1014046219131e-05
-3.60192293703126e-05
-2.72822335251531e-05
-5.35141666989942e-05
-9.85198876216805e-06
-2.18710447657103e-05
-1.01773022530261e-05
-1.33233044049149e-05
-1.24114334452363e-05
2.38293117016773e-06
-4.71600255482169e-06
-2.53374957300413e-05
-1.5481557331971e-05
-2.21450845091855e-05
-3.94181556072892e-05
-1.35154545061271e-05
-1.27467908079163e-05
-2.91165216347163e-05
-5.82829679999805e-07
-8.73357090909914e-06
-3.20605315116134e-05
-3.99740841588424e-06
-4.14433963635567e-06
-2.84825813711677e-05
-9.59079941233259e-06
-8.53326610915306e-06
-1.91637090622467e-05
-2.87051910554417e-05
-1.26643890134778e-05
-1.22049221701107e-05
-3.07471850502405e-05
-7.83282149907099e-06
-2.38626856358711e-05
-2.23645462588436e-05
-2.67303222419047e-05
-2.77574518771253e-05
-1.9190279785189e-05
-3.21155492108106e-05
-2.4566497643105e-05
-2.86707058355499e-05
-9.2103658241645e-06
-8.60579466067659e-06
1.39113334595176e-06
-3.92698291784611e-05
-2.79542219869805e-05
-5.77235069143092e-06
-2.86213954379932e-05
-1.23113570865e-05
-5.36454187233166e-05
-2.25216824858457e-05
-3.47689702334447e-06
-2.6056233074357e-05
-3.93544141423352e-05
-1.90128150220044e-05
-3.40466702102032e-05
-3.28911319227811e-06
-3.59266196980396e-05
-2.95643556535902e-05
-3.27267613420448e-05
-3.76243167590435e-05
-3.21118847671816e-05
-1.15661184873251e-05
-1.8201273667683e-05
-3.67618029752477e-05
-1.63973441269846e-05
-3.15377071306128e-05
-2.36112091467862e-05
-2.09316133169561e-05
-2.36180678765459e-05
-9.75763138016481e-06
-2.33713803678248e-05
-1.50407945366578e-05
-2.72374174969798e-05
-2.15945942267899e-05
-1.85565126830337e-05
-3.36923305930577e-05
-3.09403331208828e-05
-1.51362257149323e-05
-3.43732996219423e-05
-3.54753298645088e-06
-4.03241462864309e-05
-1.00797490793653e-05
-1.04264667979347e-05
-2.15377563466177e-05
-3.32909456406621e-05
-2.34522321126922e-06
-1.56177469806743e-06
-2.8913690893719e-05
-2.52201760431757e-05
-3.53969341645751e-05
-4.75435722772512e-05
-2.19015103779201e-05
-2.40236406045107e-05
-1.98952907174334e-05
-2.1335323290851e-05
-2.50802014739137e-05
-1.02600772401285e-05
-9.92854858028735e-06
-1.83458725082206e-05
-2.59586867638019e-05
-2.55746130243984e-05
-3.91574077211844e-05
-1.57512784085265e-05
-1.84225542680308e-05
-3.94533629093679e-05
-2.37906295519608e-05
-3.44305852102318e-05
-2.61976571444059e-05
-1.39026032055731e-05
-1.83067201047851e-05
-1.77504379419718e-05
-6.7344280598426e-06
2.57279046159449e-06
-3.03068412472491e-05
-2.36535043540944e-05
-2.89128992655225e-05
4.36416207981335e-06
-3.18447910937492e-05
3.29343811275792e-07
-1.87875925785655e-05
-6.84193526699169e-06
-2.70611803611286e-05
-1.83114560419453e-05
-1.98290933757567e-05
-2.38828936704364e-05
-5.20504787158055e-06
-2.1871661505308e-05
1.25981132654834e-06
3.7309272382126e-06
-3.77767105915124e-05
-5.38750763311277e-06
-2.20919325275935e-05
1.55844133244143e-06
-1.17236010336295e-05
-2.72718614375457e-05
-3.91335106299603e-05
-1.57637386332561e-05
-1.86077715264138e-05
-1.42115733664975e-05
-2.0109413994849e-05
-7.46398081479495e-06
-2.62289452473504e-05
-2.33822224613248e-05
-2.3813437587095e-05
-2.61819013017292e-05
-2.42070870485997e-05
-2.07777198811585e-05
-4.10447679673789e-05
-2.39990165446708e-05
-2.96698892302005e-05
-3.17002227755966e-05
-4.69875406659003e-05
-2.10795086946651e-05
-2.92465721037642e-05
-2.53919104389518e-05
-1.81926924618977e-05
-2.21552388706477e-05
-8.65224866577319e-06
-2.87178652704003e-05
2.62952388750273e-08
-3.6703581222745e-05
-1.70514928610316e-05
-3.37980584622389e-05
-2.17831672091115e-05
-1.92548460202985e-05
-1.88743764206667e-05
4.17082831467139e-07
-4.01764033862202e-05
-3.74728686110498e-05
-2.2220481427532e-05
-3.38738806453154e-05
-1.34784739440048e-05
-2.40384107889934e-05
-4.39534834351036e-05
-3.65777579559313e-05
-8.30380806166182e-06
-1.5875996565335e-05
-3.65221713730901e-05
-2.07952139787563e-05
-2.39433742496138e-05
-1.32086573621686e-05
-3.20695875528492e-05
-9.41960234970962e-06
-4.60714837123558e-05
-1.46306373515268e-05
-1.14239412583263e-05
-3.94133194857356e-05
-1.3226819745266e-05
-1.75595138648482e-05
-1.19101025742061e-05
-1.05571560173376e-05
-2.43862395059301e-05
-1.52804158125438e-05
-2.09027286655374e-05
-9.66624260090441e-06
-1.44129163379192e-05
-6.2009527255645e-06
-2.3978860155316e-06
-3.26923302751911e-05
-1.86659070456889e-05
-3.08176824798194e-06
-1.20047597944531e-05
-1.62486490839312e-05
-2.62410246799208e-05
-1.67966738000493e-05
-2.91355270704899e-05
-1.68694219167094e-05
-2.00702488858025e-05
-1.42144155012358e-05
-1.61347375030262e-05
-9.48576473562795e-06
-1.97807013262188e-05
-2.32610520870288e-05
-2.01778253341473e-05
-3.46895550294904e-05
-8.07280099087207e-06
-1.21306869555027e-05
-1.24971584663093e-05
-1.24499906539734e-05
-2.25251134105081e-05
-5.2630797911576e-06
-1.97219219097092e-05
-2.72545196338561e-05
-2.11552384930538e-05
-4.81530375359881e-05
-2.11632248193094e-05
-1.27537879071343e-05
-1.0888411522795e-05
-1.29194434001457e-05
2.82016584901413e-06
-1.24851037293773e-05
-1.0083088719111e-05
-2.28068531863444e-05
-1.06248777281932e-05
-1.39918977297741e-05
-1.88856294332261e-05
-1.74026672466021e-05
-4.12810283456813e-05
-1.01961722535201e-05
-1.85215043898031e-05
-3.15656661582023e-05
-1.97328192376176e-05
-2.22184284237158e-05
-4.39227741495874e-05
-5.54417822793198e-06
-1.78625269815751e-05
-2.30640525041578e-05
-1.55588996783086e-05
-1.76409000836805e-05
-4.89384209493549e-05
-2.37756939728298e-06
5.74137085400694e-07
-2.64111655451074e-05
-2.74532162160637e-05
-3.12021040831329e-06
-2.03652147617858e-06
-9.60895823179203e-06
-1.03963037186886e-05
-3.82798488643137e-05
-8.9177020625321e-06
9.01439511263499e-06
-2.78812136379902e-05
-3.73854958005307e-05
-3.41826269341816e-05
-2.57794647561967e-05
-1.80532348106443e-05
-8.8356110945508e-06
-1.39313965400483e-05
-4.47011833282249e-05
-4.06346598864218e-06
-2.30688750951525e-05
-1.24770200572908e-05
-2.38300703675365e-05
-1.09284268762287e-05
-1.36426171999722e-06
-2.10178717381857e-05
-9.49295661926917e-06
-1.92551603628255e-05
-3.3435735739626e-05
-2.18644029472929e-05
-2.34924907964426e-05
-1.14755828605615e-05
-4.3860563616593e-05
-2.15383725281126e-06
-6.93123021261669e-06
-2.89537380309223e-06
-1.80024211382181e-05
-2.970389070235e-05
-8.84475412232903e-07
-3.49263688207824e-05
-4.82402302149348e-06
-3.38096463026652e-07
-3.40252396295787e-05
-4.98092264498157e-06
-1.46167917448398e-05
-1.74971167552891e-05
-3.55983561425326e-05
-1.71552026894537e-05
-3.94015483833787e-05
-1.43642383456682e-05
-1.56378673427231e-05
-2.17925626119943e-05
-4.70084212792359e-06
-1.57428526473512e-05
-3.67894934771342e-05
-5.30751754825859e-06
1.68881122047252e-05
-1.95588872404083e-05
-2.14948064533124e-05
-2.47300675670259e-05
-2.37315276409118e-05
-2.14366468713538e-05
-1.8177405069773e-05
-3.83681415456483e-05
-1.47769490696303e-05
-1.81699802295979e-05
-2.96579943120901e-05
-9.01033848305992e-06
-1.93518478178932e-05
-1.54474026887839e-05
-1.7761176377466e-05
-9.4626308344042e-06
-1.90757212948877e-05
-2.94698143917651e-05
-2.72971840625116e-05
-1.49711783424977e-05
-2.31541786821235e-05
-3.834715949784e-05
-3.42675677286097e-05
-1.77464922461798e-05
-9.26856447012498e-06
-6.07026636086996e-06
-3.25811166881634e-05
-3.39636158664328e-06
-8.23686528512617e-06
-1.63909976750983e-05
-1.85481206803843e-05
-1.5715881980901e-05
1.41942175462722e-06
-2.97036560491487e-05
-3.60858063481598e-05
-3.32466464917631e-05
-1.13080588853311e-05
-2.62961804009472e-05
-1.34908767128632e-05
-1.74122649636033e-05
-2.62267239871398e-05
-2.69019235396789e-05
-3.39646876570114e-05
-1.44701998459473e-05
-2.3144453968703e-05
-5.92534029796323e-06
-2.41420941093124e-05
-8.7115755548572e-06
-2.59124149771718e-05
-1.67838148401865e-05
-2.01787555341729e-05
-1.61840937922111e-05
-1.19347779448147e-05
-3.36173037149902e-05
-3.63936310433618e-05
-4.52556096514018e-05
-1.72062639037578e-05
-2.76415560646303e-05
-3.37794572697784e-05
-2.65067801278498e-05
-1.50887724369865e-05
-4.37299594714747e-05
4.4450491573415e-07
6.99917747689819e-07
-7.00152185027246e-06
-1.10246125753503e-07
-1.83917860812316e-05
-2.64298128437257e-05
-1.8410542783302e-05
-1.42012306572129e-05
-2.01850923439758e-05
7.31431874872721e-06
-2.08929211070074e-05
-2.00261807300989e-05
-2.41468322919546e-05
-1.4614658032423e-05
-3.34600867054299e-05
-2.35718940480437e-05
-9.73591855544596e-06
-2.48961574088788e-05
-2.45076616712471e-05
-3.45565554835226e-05
-3.5375197879733e-05
-5.70554171464517e-06
-2.69021888515024e-05
-1.64043446101865e-05
-2.33678302561842e-05
-6.74436561082367e-06
-3.02661526818368e-05
-2.01216637185546e-05
-1.93635867557523e-05
-3.45608361539311e-05
-1.21814067085495e-05
-4.98147711430913e-05
-2.40998046663983e-05
-3.26725640826817e-05
-3.09488187067996e-06
-2.95805743547371e-05
-1.47319715623136e-05
-2.93595939132881e-05
-2.17964221288808e-05
-4.08969775088613e-05
-1.41970936936546e-05
-1.85896286007736e-05
-1.05372575426774e-05
-2.73634938147047e-05
-1.8245641026557e-05
-3.77624871745502e-05
-2.82964201641402e-05
-2.29588480523901e-05
-3.03600418724084e-05
1.2630246272624e-06
-3.72227417941388e-05
-1.19834243776118e-05
-1.31065308969925e-05
-5.50310343441461e-06
-3.06748440674415e-05
-3.06699508858697e-05
-1.69048730692313e-05
-8.31853599326708e-06
-2.34545745937131e-05
-2.86375193525176e-05
-3.67650757146498e-05
-4.43619096654963e-05
-3.98599070864893e-05
-1.32100753782856e-05
-2.13161935427511e-06
2.05777550355626e-06
-1.10635572435846e-05
-1.14626485861367e-05
-4.85486882998833e-07
-3.37179557939617e-05
-1.73719712144153e-05
-2.06948223305567e-05
-1.55830962855177e-05
-1.62396074430328e-05
-1.57082755063293e-05
-2.3056216574852e-05
-2.17968012742329e-05
-1.09330828322618e-05
-1.03532500721195e-05
4.88046560183364e-06
-1.91763925825912e-05
-3.51461905502172e-05
-1.4639408471972e-05
-1.75238832935198e-05
-1.08323131272524e-05
-3.6504159334106e-05
1.58575321611126e-05
-5.25574064115311e-06
1.10624784955039e-05
-1.48192243794382e-05
2.06041786258518e-06
-3.51686204630722e-05
-2.895043522678e-05
-7.66167877946942e-06
-3.88073331177501e-05
-1.18266745645455e-05
-2.10776500223804e-05
-1.26126890516084e-05
-1.39920303075108e-05
-2.41759857859208e-06
-1.5209981599191e-05
-3.46869743544022e-05
-2.17228300479748e-05
-2.64969582468312e-05
-2.31852406981389e-05
-3.55466983379254e-05
-1.25448389709474e-05
-3.29079386034803e-05
-2.70009309860171e-05
-1.18087929752118e-05
-1.36691162459852e-05
-4.13951369310822e-05
-1.53598924469557e-05
-2.77695210799479e-05
-1.7743468732826e-05
-2.30374246927211e-05
-3.04989417453694e-05
-3.85082439946669e-05
-2.2926519182612e-05
-2.80941316449392e-05
-1.74478703449157e-05
-1.93179782336534e-05
-3.02262879713708e-05
-5.15281215596384e-05
-1.42508732078862e-05
-2.44104212129521e-05
-2.21880584454379e-05
-1.9036647022543e-05
-2.34053038898102e-05
-7.54304401266386e-06
-1.5519977677821e-05
-3.3445519238785e-05
-1.90220804048064e-05
-1.33840456536053e-05
-4.98614998174129e-06
-3.85428350465785e-05
-2.19710666459856e-05
-2.54487201974474e-05
-2.4762259126804e-05
-1.66775441571034e-05
-1.33466639886662e-05
-1.0484394428405e-05
-1.73826861842499e-05
-3.18015711509491e-05
-9.85845937228293e-06
-3.72738297438519e-05
-3.35779130306667e-06
-2.1942117808288e-05
-3.88183279594429e-06
-1.18698934778538e-05
-4.0853214947589e-05
-3.14160752976698e-05
-2.83341116993075e-05
-1.88651327250011e-05
-6.28698905428199e-06
-1.76246134630786e-05
-2.88508231865653e-05
-3.85871445547527e-05
1.0871838584319e-07
-2.08298721601252e-06
-1.9198149741763e-05
-3.94908172466011e-05
-1.83998427768983e-05
-1.60235391282319e-05
-1.45672554227656e-05
-3.17873651986288e-05
-3.05045651937022e-05
-3.04793937164726e-05
-7.64836316930343e-06
-1.40512023012891e-05
-1.80559879394766e-05
-2.27352668674384e-05
-1.94826580661787e-05
-3.79697354663941e-05
-1.80307298645288e-05
-1.07221570396563e-05
-6.4900594966796e-07
-1.75534147013605e-05
-2.08925950583835e-05
-1.88764755732698e-05
-2.21754482054398e-05
-1.36794850476069e-06
-1.02021032966567e-05
-3.28199963721308e-05
-9.08557529292493e-06
-7.87298167524241e-06
-3.14118435337688e-05
-3.97753293189397e-05
-2.34736472847609e-05
-3.50853953685498e-05
-2.80280920069439e-05
-6.65799127161119e-06
-3.06950739376585e-05
-5.01272213085343e-05
-1.64263690595406e-05
-1.16439080310563e-05
-1.65113033991394e-05
-2.13254627197872e-05
-1.63377789526663e-05
-2.2229848178376e-05
-1.51498206999068e-05
-2.44050773014795e-05
-1.5165751968315e-05
-2.09576855132647e-05
6.24371672471248e-06
-6.39476513873878e-06
-9.02541045508214e-06
-1.61940774764918e-05
-1.01922897303772e-05
-2.8825094723436e-05
2.77211495763121e-05
-1.94365646494866e-05
-3.64034476995863e-05
-1.12636128823882e-05
-3.94808518474953e-05
-1.91812224991053e-05
-1.79922873453209e-05
-3.40905496173464e-05
-3.34892995469209e-05
-2.81734801972022e-05
-2.05124244399992e-05
-2.69252297487387e-05
-6.40460116145077e-06
-1.51851224316983e-05
-2.02493003645311e-05
-2.01104206247453e-05
-1.27219244296847e-05
-2.48797853474464e-05
-8.73037385206555e-06
-4.32077423197655e-05
-2.17930288067457e-05
4.82919107991212e-07
-3.06823088747521e-05
-1.23264784969071e-05
-3.89022652203161e-05
-2.56176134923453e-05
-1.64233845449021e-05
-1.3304201636833e-05
-1.50469510528256e-05
-1.28459447987544e-05
-2.34004339007812e-05
-3.85376045106769e-05
-1.4147198703071e-05
-1.60349922607586e-05
-2.73558142808965e-05
-3.94564392994526e-05
-1.75880578283877e-05
-2.61350370139275e-05
-3.3439299224595e-05
-3.28041078287186e-05
-8.47503219614463e-06
-1.07913833039064e-05
-6.25307259741887e-06
-5.52613507617499e-06
-2.77601981067484e-06
-1.43020902327001e-05
-2.40749253071072e-05
-2.63286537832236e-05
-3.19462663306669e-05
-2.48270192913683e-05
-2.27504964146931e-05
-4.81229968699359e-05
-1.60516375349823e-05
-1.11048117939672e-05
-3.20856457231599e-05
-2.59135892595652e-05
-2.65876745921731e-05
-4.36902990252737e-05
-3.02398026887507e-05
-4.01738701227085e-05
-4.84163422854216e-05
-2.66332178089737e-05
-1.92899175994012e-05
-2.145506473368e-05
-1.72668022843931e-05
-1.53203710187731e-05
-7.9580246349602e-06
1.19504092650312e-05
-2.97435706238598e-05
-2.97136757326244e-05
-3.50699795017121e-05
-3.99325572475176e-06
8.55672776190454e-06
-3.70576000817053e-05
-4.36458544182845e-05
-2.53609977219227e-05
-1.77540028723508e-05
-2.83173735898841e-05
-1.23382231948053e-05
-1.26152115060133e-05
-8.28336151828308e-06
-1.6691323190376e-05
-2.55326718802175e-05
-3.94732250849561e-05
-1.69682777519913e-05
-1.44998183345839e-05
-2.53750794950092e-05
-1.76198489533986e-05
-2.66491660016895e-05
-7.46108763120267e-06
-1.0269343824601e-05
-1.67081751570801e-05
-2.46968095598908e-05
-1.37344617063833e-05
-7.22190111997468e-06
-3.40803969204239e-05
-1.95495840853356e-05
-1.71837066739384e-05
-7.94136437397075e-06
-1.47089401243323e-05
-2.86730724294714e-05
-2.10266122181574e-05
-1.41034547500654e-05
-3.29582859541399e-05
-1.30465145554034e-06
-2.01154097484888e-05
-1.82012727652762e-05
-4.45661704303452e-06
-2.64534125725018e-05
-1.55028593551464e-05
-2.32063632281371e-05
-2.90944245358424e-05
8.61048682675277e-06
-2.14754570114892e-05
-3.61565974906678e-05
-2.21524541982897e-05
-1.18678562875733e-05
7.78875477211556e-06
-1.432434108747e-05
-2.73481543992835e-05
-1.14432793208333e-05
-3.75817779631239e-05
6.8383819708284e-06
-2.32987521150365e-05
-1.79706517431781e-05
-2.00584248900563e-07
-4.3054170912927e-05
-1.50172808547356e-05
-4.9404676240652e-05
-2.68792398309094e-05
-1.5519388817485e-05
-4.81203211360127e-06
-2.62136413385739e-05
-1.40453062093289e-05
-2.14842881454961e-05
-3.8621427961932e-05
2.65582598092388e-06
-2.97583633898593e-05
-2.28248851026244e-05
-3.34345822674272e-05
-4.18606108225165e-05
-3.75619658747987e-05
-1.33807614404774e-05
-5.57603412337283e-05
-3.77977225833682e-05
-1.87540654307159e-05
-5.25408468221848e-05
-2.1231259557782e-05
-2.89676507958635e-05
-2.58475117954035e-05
-4.65862059259895e-05
-2.76234235626811e-05
-1.78530806493226e-05
-2.21579862614641e-05
-1.14577904120391e-05
-2.70209329090447e-05
-2.86271753850311e-05
-1.41877589243869e-05
-2.56530635890657e-06
-2.30372830833738e-05
-1.61675172664859e-05
-2.59475886638025e-05
-3.83556419797406e-05
-1.06686836780025e-05
-4.39498000412503e-05
3.96310669938946e-06
-4.08686771538147e-06
-3.4114712762287e-05
-2.05780090688088e-05
-3.20744871583971e-05
-2.78296126021241e-05
-3.23708215392103e-05
1.19998964635484e-06
-5.96356437295559e-06
-2.35071665604187e-05
-2.36461089363346e-06
-1.5646894874384e-05
-6.13462712723999e-06
-3.02083563718607e-05
-2.26565712617029e-05
2.42833338130862e-07
-3.23685818465874e-05
-1.45380144177481e-05
-4.05811262090198e-05
-4.74661972822162e-06
-2.97962276380116e-05
-2.67163804850824e-05
-4.64176215080355e-05
-2.70682610099663e-05
-1.66856726769009e-05
-1.78509313127774e-05
-1.53574094647411e-05
-1.7367944534739e-05
-7.72314029055782e-06
-5.64230853818959e-06
-2.69473905630214e-05
-1.55147132865405e-05
-2.15451996059592e-05
-1.81173607461486e-05
-2.0902810456747e-05
-2.24938205277129e-05
-2.80576309490916e-05
-2.50437273918296e-05
-3.11179255430544e-05
-3.26847436495313e-05
-5.39532134062266e-06
-3.12990318113022e-05
-6.34974224430587e-06
-2.06690697411625e-05
-2.47008981217177e-05
-3.08795496636339e-05
-1.23719117019088e-05
-2.92143330652547e-05
-2.76277433920555e-06
-2.60522543895775e-05
-4.24252768331598e-05
-9.9383712596179e-06
-2.80030660165504e-05
-3.91280140439842e-05
-1.81025693356534e-05
8.81004485939513e-07
-2.02748822360809e-05
-1.43431722575749e-05
-1.65099876857277e-05
-2.2762711455804e-05
-2.29286975907712e-05
6.35985951612497e-06
-2.28799075300972e-05
2.04362915353882e-06
-1.41828829256922e-05
-2.75912681679165e-05
-3.6087444919429e-05
-1.97954976871751e-05
-1.71953214769348e-05
-1.28581140524475e-05
-1.49555662917113e-05
-1.92050483430949e-05
-5.28696793387667e-05
-8.27742861052783e-06
-2.71270402375175e-05
-2.42071595054107e-05
-1.02316605477494e-05
-1.01781020043455e-05
-2.28235919661524e-05
-3.72681834922099e-05
-1.22731065272799e-05
-2.2271279775232e-05
-4.10500220872012e-05
-1.13109993915797e-05
-2.75363800219795e-05
-1.3970971061923e-05
-2.00584808880383e-05
-2.87745709786274e-05
-6.73066095678004e-06
-3.01770408104468e-05
-1.53777805041941e-05
-3.08997382814822e-05
-1.10326852390326e-05
-3.65264669917535e-05
-3.18380044219844e-05
-9.92613828128506e-06
4.47833328179268e-06
-7.66601243134776e-06
6.13743971653825e-06
-2.6260332072282e-05
-1.51379699960461e-05
-1.48446902254169e-05
-6.95657624008843e-06
-2.85813697851885e-05
-1.52846795445564e-05
-3.64465568157248e-05
-2.63405656906671e-05
-2.53060425508722e-05
-2.45895009305859e-05
-2.46231497048795e-05
-1.49859199992582e-06
-3.36835997124854e-05
-3.24294739042372e-05
-1.58517792617796e-05
-1.8626241227918e-05
-1.65646889604949e-05
-2.40018513815259e-05
-1.56002735118889e-05
-1.53248499186635e-05
-1.05696604626672e-05
-3.03416157049876e-05
-2.91229441499057e-05
-3.34170397195615e-05
-1.14822461227961e-05
-2.32317168503139e-05
-1.0586457445698e-05
-7.72488050002292e-06
-2.16398863811537e-05
-4.47227199418688e-05
-2.04967598216734e-05
-2.81282766802883e-05
-3.07601246614867e-05
-3.59179899198566e-05
-4.23951359055179e-05
-4.78598020805268e-05
-2.00697048768183e-05
-1.3029916266411e-05
-1.53333500744973e-05
-1.29255969296066e-05
-2.64841690846887e-05
-2.75006118721273e-05
-1.09050726546682e-05
-2.54764626602605e-05
-3.50538385755654e-05
-1.28669421574322e-05
-2.31193093296418e-05
6.66046389988024e-06
-2.97570824909122e-05
-1.43077629344202e-05
-3.34926153913723e-05
-2.54166832182609e-05
-2.86373615295283e-05
-2.60028673348419e-05
-2.89568314018861e-05
-8.72695778984484e-06
-2.59628785387739e-05
-1.21597984274409e-05
-1.66434159635142e-05
-1.58433502529584e-05
-2.01618688173166e-05
-2.49184199374448e-05
-7.42396497403596e-06
-1.78914169046375e-05
-2.47737358797021e-05
-6.93303475725168e-06
4.34237312283412e-06
-3.72673724660357e-05
-5.17654707337692e-06
-2.6743041465989e-05
-1.02567834867607e-05
-2.22588653745052e-05
-3.61684743534161e-05
-1.38367338724963e-05
-1.23419341533067e-05
-2.07005145748987e-05
5.60255971527243e-07
-4.70359884492038e-05
-1.44567347524993e-05
-3.02409885876839e-05
-1.63229226390037e-05
-2.80563001945229e-05
-4.81547247567649e-06
-7.08224711896107e-06
-3.08707319230465e-05
3.19051069186052e-06
8.0453690306807e-06
-4.23260609597321e-05
-1.26673702776084e-05
-7.19997299586328e-06
-2.35737129968767e-05
-1.51542374762998e-05
-5.06446278197112e-07
-1.27986052399517e-05
-3.04150399832134e-05
-3.33605833635295e-06
-1.35122020674035e-05
-2.72699647157304e-05
-3.61697039127257e-05
-3.44292107735237e-05
-2.01238117017156e-05
-2.39616789997032e-05
-1.9440603388372e-05
-2.02199928882622e-05
8.07002801348015e-07
-1.66395414698714e-05
-2.50764540932902e-05
-2.5355989261063e-05
-6.52265830374284e-06
-3.18141258699448e-05
2.12772238534711e-06
-3.04352053478935e-05
-2.55053420989751e-05
-1.07108246079982e-05
-1.69743074208174e-05
-1.46012486636058e-05
-1.82289270554024e-05
-1.97358492262604e-05
-4.00037003266768e-05
-1.29786048638737e-06
-1.13526747811136e-05
-1.77449979171395e-05
-4.43326464340978e-06
-1.12281404696488e-05
-2.32548293847978e-05
-1.36601725545353e-05
-2.97740342275896e-05
-1.20407529452787e-05
-1.95988924692394e-05
-6.07933926837973e-06
-2.75384893516013e-05
-1.42591832701028e-05
-2.82748280627654e-05
-1.25872053505627e-05
-4.4660367215136e-05
-4.38781412965126e-06
-2.30714054167745e-05
-2.62342032683319e-05
-8.3832229866335e-06
1.52798223980412e-05
-6.65431379256296e-06
-2.51450454271853e-05
-2.46834971005816e-05
-3.2787513570784e-05
-3.03361682781116e-05
-1.28671438309431e-05
-1.70267128858453e-06
-1.37352209680915e-06
-2.63249715034247e-06
-2.09325951175731e-05
-1.30625594179215e-05
-7.11833884691708e-06
-3.42668389531353e-05
-1.44620125619025e-05
-9.47932065165672e-06
-2.22036539997623e-05
-2.73244434917322e-05
-1.19787716169593e-05
-2.94174575348856e-05
-3.04178113751956e-05
-1.60775064137311e-05
-2.4392049654238e-07
-3.93109483195791e-05
-8.55957570967744e-06
-1.33228606733133e-05
-3.13008085454657e-05
3.8766596715854e-06
-5.01000178597283e-06
-2.52976728815943e-05
-2.28940306534431e-05
-2.10850286163287e-05
-1.07457484163388e-05
-9.32353664165525e-06
-4.34907864511992e-05
-1.8576683409888e-05
-1.16335153218055e-05
-1.6011500710043e-05
-2.46142467064675e-05
-1.4009345672232e-05
-1.87937566566851e-05
-2.2812305505351e-05
-5.8584653978956e-05
-3.56089240345202e-05
-5.35651587995487e-06
-2.06901962024922e-05
-3.79064038844514e-05
-3.35631090559214e-05
-2.8594226558943e-05
-1.17527306740454e-05
-2.23422914374574e-05
-5.01102847305829e-05
-1.13320192706731e-05
-2.08750035094962e-05
-2.66628125029547e-05
-2.97191397130089e-05
-1.4725207800543e-05
-3.19960284009495e-05
-3.8169691781856e-05
-2.83299181098428e-07
-3.16908982637504e-05
-3.15634326942565e-05
-2.71716526715461e-05
-3.43509636456703e-05
-2.8015199968177e-05
-8.48269455127938e-06
1.42471919180707e-06
-9.86477147328342e-06
-1.82002947661909e-05
-2.12533081291074e-05
-4.79788753784285e-06
-1.73002635771419e-05
-2.53331317398624e-05
3.10833773512307e-06
-5.60870940060617e-06
-1.94644712020242e-05
-1.19285091604792e-05
-5.40618892076892e-06
-2.85635261566301e-05
-2.20235504535253e-05
-1.61955688322522e-05
-2.07289501359115e-05
5.61165164451794e-06
-2.78231872463424e-05
-3.49893690718327e-05
-1.9955273344206e-05
-2.80534477851893e-05
-3.77536096625983e-05
-3.31760182888648e-05
-1.84757792270937e-05
-2.67992003133577e-05
-2.01647004092214e-05
-2.53186511699299e-05
-7.78267255309988e-06
-2.36091269494044e-05
-7.92464835241938e-06
-2.49587863593981e-05
-2.58033219149375e-05
-1.86584910288287e-05
-1.24392137459263e-05
-9.8711016737666e-06
-1.99879914324821e-05
-3.07591542333125e-05
-1.87809905053413e-05
-2.47987355208808e-05
-9.53426098258672e-06
-2.10126816221038e-05
-1.13128550139962e-05
-2.44984293533598e-05
-7.98546168489749e-06
-1.911609461134e-05
-3.97819595233218e-05
-2.96341984639993e-05
-2.55773669602418e-05
-3.3496799736262e-05
-3.16819176532484e-05
-3.20607895795224e-05
-1.3903267362274e-05
-2.71265520886668e-05
-3.35091791615519e-05
-1.46141960705834e-05
-1.88744162692455e-05
-1.61079159207752e-05
-1.15961848176061e-05
-2.07457582456654e-05
-2.46642910692596e-06
-2.27995806373301e-05
-1.68776403776246e-05
-5.74153643814032e-06
-2.31056521561258e-05
-3.26705486501254e-05
-8.35365540510738e-06
-3.07307489477892e-05
-1.27843657822492e-05
-2.09078168112349e-05
-1.04782360572797e-05
-3.3795519023753e-05
-2.76586615443195e-05
-3.24477297265532e-05
-1.39317344156988e-05
-2.73955597016941e-05
-3.12581967720937e-05
-2.02175363275373e-05
-1.81765672710465e-05
-1.10914440067531e-05
-2.93766615855015e-05
-4.59474735211129e-05
-6.97172538442735e-06
-8.88000163101406e-06
-5.02191154622584e-05
-1.3597041246879e-05
-3.22512976622157e-05
-2.16197479154706e-05
5.46573978675749e-06
-3.02034039692775e-05
-4.98112038313753e-05
-1.10740620169161e-05
-1.64096293380444e-05
-2.26676888678588e-05
-1.81350446347261e-05
-4.61151711385299e-05
-1.60262655098125e-05
-3.74101824471907e-05
-1.15080295279345e-05
-4.52457687682853e-05
-2.48465175160456e-05
-1.53207992277246e-05
-2.31277034265588e-05
-2.40462546137248e-05
-1.84128143022317e-05
-2.75033261734211e-05
-3.19581265193705e-05
-2.03576317959268e-05
-3.65263885779729e-05
-1.74307519996548e-05
-1.86841269948776e-05
-1.03363080604032e-05
-2.76258520324873e-06
-1.02954638725601e-05
-9.8437080540153e-06
-4.17415369125486e-05
-1.88374139808285e-05
-2.28792098625693e-05
-2.0641777019953e-05
-2.94708255121039e-05
-2.70856025490081e-05
-3.22607634780876e-05
-1.89560832214191e-05
-1.80507389240664e-05
-1.94062329850658e-05
-1.55846938971557e-05
-3.54282481805875e-05
-2.93961187551851e-05
-8.74997086320964e-06
-2.34644595520649e-05
-3.44787264373691e-05
-1.93561883792596e-05
-3.32651752991393e-05
4.50267525769685e-06
-3.26127185810893e-05
-2.30466634903448e-05
2.58405219670075e-05
-9.43375798957423e-06
-5.24987582034278e-05
-2.32812760725565e-05
-2.40777614866267e-05
-2.81386809202444e-05
-2.44243581024596e-05
-1.87844404052982e-05
-4.05158892395689e-05
-1.92027894373757e-05
-4.13853785375835e-05
-2.13990439048883e-05
-2.05079480996613e-05
-2.69825981739206e-05
-3.3749765559892e-05
-3.11720299468315e-05
-2.90728972775298e-05
-8.26972824552477e-06
-2.75304201527232e-05
-3.91445716108249e-06
-1.15689116326259e-05
-1.5478315551303e-05
-3.77345737974669e-05
-1.33746585959174e-05
-3.62126706373534e-05
-1.22334514266244e-05
4.5736513896325e-06
-1.75868334414159e-05
-5.34724461368587e-05
-2.07525693280887e-05
-5.66171576029294e-06
-2.58662566332441e-05
-8.7730587498384e-06
-2.77394777312208e-05
-1.40867932683587e-05
-1.78149857538013e-05
-2.82900055921285e-05
-1.28645573946692e-05
-2.85895917862419e-05
-2.42884026012824e-05
-6.65685083755512e-06
-3.88863817452026e-05
-2.65077692427388e-05
-1.58453625742821e-05
-3.72071816573591e-05
-2.08099690254549e-05
-5.2900235710516e-07
1.76697765212972e-06
-3.235840623343e-06
-1.60738482705163e-05
-3.36168771820408e-06
-4.37878357319636e-05
-1.95662892719526e-06
-3.95710007532481e-05
-3.3567727745417e-05
-3.61249359049744e-05
-1.33615481989639e-05
-1.51851045089094e-05
-2.62186048260069e-05
-2.39908843829397e-05
-9.78322323855179e-06
-3.13588683588086e-05
-2.01080027032886e-05
-2.05078882842078e-05
-3.09373009677639e-05
-3.19385780086834e-05
-1.11439427221264e-05
-2.57354919004133e-05
-3.64217825490162e-05
-2.64165862845261e-05
-7.4270092899849e-06
-8.16184369739951e-06
-2.69815183810363e-05
-9.8173453824341e-06
-1.17458395884458e-05
-8.21223978627689e-06
-3.10710245900482e-05
-2.29826296193628e-05
-2.51496395972845e-05
-1.52290286725976e-06
-1.78546674999253e-05
-2.19363092386558e-05
-3.7578652958442e-05
-5.19735633542145e-05
-1.64464437073822e-05
-1.94314073427665e-05
-3.25074096921446e-05
-1.48594404210768e-05
-8.65739321314056e-06
-4.44875924220194e-05
-2.6610976210768e-05
-2.69639144859608e-05
-3.17806363314046e-05
-2.56421777923849e-05
-8.63291335959238e-06
-2.25166475090248e-05
-2.5037792770601e-05
-2.77618386413341e-05
-9.15038403820094e-06
-1.24648310685967e-05
-1.77443574523384e-05
-1.2272134819968e-05
-2.98567791832575e-05
-1.32086114197561e-05
-2.67695920314794e-05
-3.87019989690761e-05
-4.66660166457051e-05
-4.25934996388371e-06
-4.41042469995446e-05
-2.27112805648989e-05
-1.27084972071804e-05
-3.63957371005774e-05
-2.15688426492677e-05
-2.82564590811402e-05
2.17123044538519e-06
-2.60719775165083e-05
-2.27265590096851e-05
4.70839578888206e-06
-1.99542483772287e-05
-2.46508809672864e-05
-2.25524377912349e-05
-8.75221267087576e-06
-2.24953790061354e-05
-3.78703055549569e-05
-1.50329327660369e-05
-3.49828549995367e-05
-2.1396947033875e-05
-2.86712164828666e-05
-2.02075241491107e-05
-1.29806908996456e-05
-1.12868678162202e-05
-2.12583185863891e-05
-2.4804846838625e-05
-1.99101810353247e-05
-1.31245638239816e-05
-1.29749469659715e-05
-2.55771426908452e-06
-6.34276939897644e-06
-2.73831477592492e-05
-1.68993641164318e-05
-3.08497621676963e-05
-1.85934222057507e-05
-1.38273135881304e-05
-1.887592830889e-05
-2.75148729206278e-05
-4.07134075893044e-05
-1.80963905291201e-05
-2.62352677041003e-05
-2.35075094243981e-05
-2.73133098213619e-05
-6.73148843640467e-06
-1.20692562502516e-05
-4.27536219826987e-05
-2.56450583044621e-05
-1.78747038236472e-05
6.70732159553177e-06
-6.47147042592481e-06
-2.53533013774741e-05
2.9904840851287e-06
-3.16627016475599e-05
-2.46973313387847e-06
-2.4424806845566e-05
-2.43615127904784e-05
-1.8879776584993e-05
-3.53040260191602e-05
-4.08312231918761e-05
-4.55335823730206e-05
-2.79578039055458e-05
-2.24324930336885e-05
-2.27692203306234e-05
-3.33806725900444e-05
-6.83172368972697e-06
-1.06112493370034e-05
-1.77366864891897e-05
-1.97653815755916e-05
-2.01664874457634e-06
-2.49991114869703e-06
-1.57782043250074e-05
-3.36318029290879e-05
-2.11747923500566e-05
-4.63809710663566e-05
-1.94050515685914e-05
-2.47424194698601e-05
-2.20447779913681e-05
-4.25494326700916e-05
-3.58752307414949e-05
-2.78742613177088e-05
-2.59725424709756e-05
-2.36467735955802e-05
-3.56764420990146e-05
-1.8992764025568e-05
-4.13037537539711e-05
-2.99010311547079e-05
-3.25590591453609e-05
-1.70590409600343e-05
-1.15451612988473e-05
-1.78043019852013e-05
-1.88202823493688e-05
-1.81477563468263e-05
-1.63183462805027e-05
-2.00890646869605e-05
-1.62596012271212e-05
-1.95915125872237e-05
-2.59491319089816e-05
-4.08944964815869e-06
-2.43244163486247e-05
-1.58478083504774e-05
-2.88759725603387e-06
-1.50543928387089e-05
-2.1080270573402e-05
-8.31835451730387e-06
-1.71156701371063e-05
-7.38139835620386e-06
-4.8184455909021e-06
-1.70566197078563e-05
-2.19276571089652e-05
4.17148267501649e-06
-1.43481117886717e-05
-4.64635332209886e-05
-1.8548118606384e-05
-2.15841719120643e-05
-3.0411940217482e-05
-2.04401817481693e-05
-1.48490381857775e-05
-1.06005091606208e-06
-2.09503354025775e-05
-1.00640961938919e-05
-2.87893526942441e-06
-2.51483542256022e-05
-6.93644733207318e-06
-1.03095118835395e-05
-1.04276478927617e-05
-1.13230220778345e-05
-1.7026956391204e-05
-2.36850726321255e-05
-2.51804031517873e-05
-1.52321360134991e-05
-4.6792889473953e-06
-2.25486639081467e-05
-1.98685068419315e-05
-3.38306347810675e-05
-1.81595553589709e-05
-3.81394490737557e-05
-3.17922642906077e-05
-1.67033929460928e-05
-1.08392873920889e-05
-3.10821016831035e-06
-1.3772672813104e-05
-9.84535812756923e-06
-6.76214681647278e-06
-2.62823749553428e-05
-1.53336416681652e-05
-3.11090708291696e-05
-2.14657850802621e-05
-2.65757468933121e-05
-1.34364786750764e-05
-3.72262906536463e-06
-2.83876248136662e-05
-3.26940531056133e-05
-1.37799065201112e-05
-1.55219136522949e-05
-2.88301780164269e-05
-8.93889816301946e-06
-2.00357162570722e-05
-1.91440528042691e-05
-2.95918693174232e-05
-4.02101894713556e-05
-1.13391335697384e-05
-2.57886613742912e-05
-6.94222040191022e-06
-1.99275234866622e-05
-7.28245476584846e-06
-3.73894496164288e-05
-8.93118578840957e-06
-2.54209139972038e-05
-2.87556965470539e-05
-3.50702729805651e-05
-1.9938809398845e-05
-3.16453051051518e-05
-2.53007650743274e-05
-4.15518704889325e-07
-2.39521740845011e-05
-9.01301417558103e-06
-3.50745018672025e-05
-3.23183583945405e-05
-2.0170567227775e-05
-2.77263527856458e-05
-3.59325869345428e-05
-3.80024277231582e-05
-1.52671270591318e-05
-4.51846275952997e-05
-2.44708082694128e-05
-2.23337175487312e-05
-2.48942668841676e-05
-1.34497040150175e-05
-3.13198136084131e-05
-1.18718909928486e-05
-3.10920201053099e-06
-6.48166064882421e-06
8.72011332058259e-06
-1.98607785266148e-05
-2.10633124505004e-05
5.38159131467887e-06
-2.65804983417167e-05
-1.08357571316235e-05
-4.02215229275269e-06
-2.32632277888635e-05
-2.44104541255617e-05
-3.60774496201909e-05
-3.50064620716566e-05
-1.71252440062054e-05
-8.1439274537828e-06
-4.25676712876969e-05
-1.39802143949849e-05
-4.21913819438075e-05
-3.7317059741687e-05
-1.59004084775755e-05
-4.25954530563793e-05
-1.19504667017687e-05
-2.67300200862185e-05
-1.91984654081366e-05
-3.04991596617728e-05
-1.82115375500956e-05
-3.43472151447056e-05
-2.61661524651543e-05
-1.19720512367117e-05
-4.82578370237456e-06
-1.33488529632229e-06
-1.33226864298555e-05
-2.71089254536013e-05
-2.57031216247041e-05
-1.83356664393907e-05
-2.34541992967483e-05
-4.02031891084093e-05
-1.98239437518683e-05
-4.71821892713043e-07
-1.13435230554764e-05
-2.84791493867536e-05
-3.66962911072227e-05
-1.0359705298195e-05
-5.19549379126427e-05
-5.12368407489999e-05
-3.48843360535292e-05
-2.46242452951131e-05
-2.59856678345513e-05
-4.7378838249592e-06
-1.90058104846622e-05
-2.73845215463035e-05
-2.78466621601547e-05
-2.01370574481971e-06
-2.5685357296588e-05
-4.29623331039801e-06
-1.31676019253327e-05
-7.79540079645465e-06
-1.98279745339571e-05
-2.93892529276633e-05
-2.09280259238827e-05
-1.56627617118801e-05
-6.08800485491503e-08
-4.08681871480863e-06
-5.10609921919576e-06
-1.76767002737277e-05
-3.84712658298802e-05
-3.3601627820032e-05
-2.2341913568311e-05
-3.01209500278642e-05
-3.06384327576141e-05
-3.47352988582081e-05
-3.54099915303359e-05
-3.00575587215617e-05
-3.27255508854505e-05
-1.19111038163383e-05
-2.0165714201684e-05
-2.63874022240339e-05
-4.44880972392127e-05
-2.19840706606293e-05
-3.06285709167926e-05
1.37556968490417e-05
-2.71536574724279e-05
-1.39693935335532e-05
-9.20274728742838e-06
-3.93930341092008e-05
-3.40894969226763e-06
-2.39089818218105e-05
-2.53389511094816e-05
1.64173656277604e-06
-1.04426066735364e-06
-2.26581640079129e-05
-1.55348229691286e-05
-2.62557869732038e-05
-2.88738061234554e-05
7.13778470030861e-07
-3.53274224212891e-05
-2.04180806570775e-05
-4.48121867688557e-05
-2.88127425092358e-05
-1.07282172175438e-05
-2.7489256934541e-05
-3.49239680831807e-05
-1.90216236192431e-05
-2.43976971071905e-05
-3.51963960072202e-05
-1.5201690842913e-05
-1.74072334468498e-05
-3.12042040929516e-05
-3.40257939494841e-05
-2.47330253636391e-05
-5.18146248270769e-05
-1.79404892375872e-05
-7.61405213020994e-06
-2.27785129798931e-05
-2.37342953818012e-05
-2.76414757966329e-05
-3.08240475061531e-05
-2.74282722134037e-05
-1.82658466550812e-05
-3.0206213238077e-06
-4.44132259293763e-06
-2.6159451119243e-05
-3.04452850193502e-05
-1.59403912652828e-06
-2.52804767671036e-05
-3.92094010934255e-05
-9.12126842780722e-06
-3.03367547616263e-05
-4.06762596121925e-05
-2.3597360899935e-05
-3.40811901711845e-05
-3.07466718823116e-05
-9.64617306548024e-06
-5.6304561866004e-06
-1.74198096463184e-05
-3.11378557220166e-06
-1.0352542647767e-05
-2.10212082115062e-05
-4.34427716459864e-05
-2.29567089213542e-05
-8.83764893327556e-06
-3.05331784949309e-05
-4.22182493962377e-05
-2.10260578204182e-05
-2.77361783892744e-05
-1.86329506690628e-05
-1.97590947409888e-05
-4.56942162888701e-05
-2.54035240041881e-05
-3.18581400968492e-05
-4.28181407978518e-05
-9.89958827170798e-06
-1.3116889391549e-05
-1.87066368814959e-05
-1.71102714390858e-05
-1.86940544264947e-05
-7.54914936331818e-06
-4.06203899079937e-05
-2.54996264824413e-06
-2.32977580295096e-05
-1.8587290583814e-05
-1.12670311059927e-05
-3.64274423011031e-05
-9.19751362673054e-06
-1.83994427847339e-05
-1.94645996899583e-05
-2.15515155747564e-05
-1.16356294448884e-05
1.04113619181254e-05
-4.55311886669858e-05
-3.68452162740394e-05
-2.57527289172011e-05
-2.71445112247833e-05
-4.19204801226936e-05
-1.78938350080274e-05
-5.36152246289801e-06
-2.4230882098e-05
-1.07946877257849e-05
-1.10112945874943e-05
-2.5171259344032e-05
-3.70757359101514e-05
-2.29059908520536e-05
-1.96682469998962e-05
-9.56383740200489e-06
-1.66111282349623e-05
-3.94222200354829e-05
-1.64225467108371e-05
-1.23878681262302e-05
-8.67576767920691e-06
-1.55211724295018e-05
-9.82661548429015e-06
-1.83726281993109e-05
-1.04926116094581e-05
-2.43651297224462e-05
-3.19563753402685e-05
-2.18975559114482e-05
-1.96047302156115e-05
-4.65159526580376e-05
-3.36269872279312e-05
-3.43456717393205e-05
-2.45602534136643e-05
-2.59495541247827e-06
-4.59608166643891e-05
-2.34466470006896e-05
-3.99329007195371e-05
-3.1122930864087e-05
-2.66655766532725e-05
