# Supplementary material for: Research on computational propagation and identification of mine microseismic signals based on deep learning
Source: PLoS One. 2025 Oct 22;20(10):e0334641. doi: 10.1371/journal.pone.0334641 (PMC12543183; doi:10.1371/journal.pone.0334641)
Supplement: S1 Data — (ZIP) [file pone.0334641.s001.zip › 000100500001083.xlsx_0.txt_24.txt.txt]

-2.43732082831734e-05
-1.76121913051716e-07
-2.32678635961064e-05
-8.17471616419738e-06
-3.39423325319457e-05
-2.94485215641171e-05
-3.10044640165114e-05
4.91003529202499e-06
-1.66765454336464e-05
-2.90765324111001e-05
-2.52988855494249e-05
-7.55758434465872e-06
-2.69480866002149e-05
-1.60169814810707e-05
-2.8315087544376e-05
-2.30520482522062e-05
-2.21744271949849e-05
-6.78697241946971e-06
9.54794426380729e-07
-1.48205021715107e-05
-1.67258595094624e-05
-3.0751309142112e-05
-3.02969030561377e-05
-1.26532883420365e-06
-9.26768237662645e-06
-2.36558770180778e-05
-8.56412639134567e-06
-1.82017705551867e-05
-5.43250519876577e-05
-3.15766747686395e-05
-4.3431927464944e-05
-3.66329583922236e-05
-7.03208933690179e-06
-2.60085564861689e-05
-3.14086930398482e-05
-2.56995842486259e-05
-3.30842910622277e-05
-3.77706181452351e-05
-3.52682504264829e-05
-2.06870546367211e-05
-2.31283340580399e-05
-2.0940398294783e-05
-1.45492963575388e-05
-1.80772976163469e-05
-9.69107545556637e-06
-5.92283823152624e-06
-1.41354642108562e-05
-2.13013896881334e-05
-1.27970748074023e-05
-8.73826835602215e-06
-1.33848851275357e-05
-8.04396226073483e-06
-2.82614625968538e-05
-1.35466247817779e-05
1.4804642746649e-06
-2.09322802181139e-05
-2.7672889535026e-05
-2.92544453294985e-05
-4.46086851371277e-06
-1.74300754205721e-05
-2.2568537648754e-05
-3.00215549138122e-05
-2.68047453076519e-05
-1.16520484930975e-05
-3.77110532923961e-05
-1.83607119979808e-05
-2.10537413941352e-05
-3.65392747172171e-05
-9.9015139536485e-06
-3.03611184667374e-05
-1.65844769547273e-05
-2.61401760121817e-05
-2.54141299373595e-05
-3.15995926351032e-05
-8.84764630698922e-06
-3.09506496712192e-05
-7.53224606321008e-06
-1.39416494028578e-05
-2.63177571667173e-05
-4.01123337708629e-06
-2.50019045127967e-05
-8.56856358537231e-06
-3.45842749248308e-05
-2.36367787362267e-05
-8.11790263628098e-06
-3.67293670823916e-05
-2.98060016079843e-05
-5.15314491931298e-06
-2.48822009496097e-05
2.50497344288716e-06
-1.11024065847122e-05
-9.08669461292297e-06
-7.34949627766077e-06
-3.11897735638461e-06
-4.43736672216674e-06
-3.64545104392147e-05
-2.18955041428446e-05
-2.31136017210173e-05
-3.63695058243256e-05
-6.27733836304564e-06
-1.17610818379635e-05
-3.25513335998108e-05
-8.23888991533391e-06
-1.82121880611615e-05
-2.55005992749741e-05
-3.96674815387046e-05
-3.71647974879001e-05
-2.04690463393615e-05
-2.27338202173467e-06
5.18106924679096e-06
-1.65369511368688e-05
-1.14698259338259e-05
-4.47248435283713e-06
-3.90698568978317e-05
-5.62122923502313e-05
-2.17067033486895e-05
-1.66995508443788e-05
-1.5853788772143e-05
-3.22876996314507e-05
-1.47909568783199e-05
-5.81886965828613e-06
-1.24018740047517e-05
-7.84551908874168e-06
-3.8572642243684e-05
-9.95210685127758e-06
-1.60050242286382e-05
-2.70464070800208e-05
-2.9696276815802e-05
-9.12513601058296e-06
-2.83544620772545e-05
-3.40744623530501e-05
-5.67037451958313e-06
-3.79721995054798e-05
-1.5005102503276e-05
-6.34644641463226e-06
-1.71494090593594e-05
-3.25650207054529e-05
-8.38932962310419e-06
-1.99119004104295e-05
-1.25325259473326e-05
-1.21722657606425e-05
-1.95563767998972e-05
-1.19119359929326e-05
-8.68884723633453e-06
-2.71821813332992e-05
-7.88296795432202e-06
-4.3875425369383e-05
-6.72410203562751e-06
-1.12799577476112e-05
-3.62674088991038e-05
-2.31276415873392e-05
-1.80011790157754e-05
2.46536502277144e-06
-1.12262022100339e-05
4.38964812811566e-06
-1.75910484061627e-07
-2.75996174496086e-05
-3.14062488200299e-05
1.24980315612574e-05
-2.93751360070022e-05
-2.04490326392677e-05
-3.64606650909243e-05
-3.24694602254122e-05
-1.49128839149283e-05
-1.57621126941437e-07
-2.1468601365129e-05
-1.38782593613599e-05
-1.39852305608189e-05
-1.91774630831818e-05
-8.21137184051991e-06
-2.35508627847017e-05
-2.37670931264621e-05
-1.11204070674575e-05
-4.43773429926643e-05
-1.92593586681267e-05
-2.68469879366962e-05
-2.67669782904986e-05
-3.01063413065772e-05
-1.7660299097962e-05
-2.80600557608629e-05
-1.9220403068147e-05
-3.10716706063991e-05
-3.98713183702742e-05
-1.93867143962352e-05
-3.3833750515163e-05
-1.1965193370654e-05
-3.72599420042826e-05
-2.31673095563209e-05
-1.65405930091653e-05
-2.20256320567318e-05
-4.59330692384273e-05
-1.34108149020381e-05
-2.51731021072769e-05
-2.00294866165299e-05
-2.46897253978232e-05
-2.95527244871536e-05
-2.06218781981315e-05
-1.822132818789e-05
-2.81181384839278e-05
-3.53120139530492e-05
-3.01128877003296e-05
-3.11364747963291e-05
-4.93419068118193e-06
-2.97911781283891e-05
-6.14298867022553e-06
-2.02943534360832e-05
-1.15807228235836e-05
-3.86639708473128e-05
-3.79636951051526e-05
-2.07242016699925e-05
5.17116350554015e-06
-9.10476307662683e-06
-1.23734551366802e-05
-1.65217668009156e-05
-3.477511294839e-05
-2.85871785737427e-05
-1.76792453352122e-05
-2.802537064686e-05
-2.61495958283456e-05
-2.02477326386901e-05
-8.61596346382403e-06
-1.26514646375482e-05
-2.13035638367991e-05
-2.09940534909304e-05
-1.22040635486158e-05
-2.24862687564592e-05
-7.90352350592555e-06
-1.52926718204864e-05
-2.78111164694085e-05
4.5413766330255e-06
-3.0834858657369e-05
-3.44307463985377e-05
-8.17821073330204e-06
-3.77056494846413e-05
-2.80215499971259e-05
-8.98384267349598e-06
-4.86077746696285e-05
-2.94957183702468e-05
-4.29301260358396e-05
-2.48816080395714e-05
-3.27493864280351e-05
4.88360867564342e-06
-3.42779828902037e-05
-4.13048705246042e-05
-1.73153415737664e-05
-3.1151633686081e-05
-1.81285617615192e-05
-6.91858033008526e-06
-1.66681968643885e-05
-2.93076972556712e-05
-3.57116846955007e-05
-1.47093192811518e-05
-2.32514215076211e-05
-3.65237859372421e-05
-2.18580778491729e-05
-2.47708517098412e-05
-1.63893915150808e-05
-1.91103584160809e-05
-2.41189081844803e-05
-2.63441893279828e-05
-2.97284745532492e-05
-2.5326295784453e-05
-1.81737260364788e-05
-2.46746007884466e-05
-4.27422181927206e-05
-1.67596681741865e-05
2.69503577648865e-06
-8.67875876198466e-06
-1.35295110561271e-05
-2.34317142701342e-05
-1.57734372833445e-05
-2.72647291331198e-05
-3.10546204691588e-05
-1.30771885009742e-05
-2.07579895681723e-05
-2.57968883354382e-05
-9.24992763337787e-06
-2.7795462371977e-05
-4.62088256569764e-05
-2.44557894656707e-05
1.1577622566329e-06
3.16739464045689e-07
-2.29667575182601e-05
-3.14642101952908e-05
-1.41804777714118e-05
-3.29812033839326e-05
-3.6251310884414e-05
-8.14328971865928e-06
-2.17997208622906e-05
-2.79649707895103e-05
-2.88649363262179e-05
-5.7493294855487e-06
-1.71465174909539e-05
-2.89135660824394e-05
-1.94963572161105e-05
-2.86493907881868e-05
-1.03115358568779e-05
-2.11439948251455e-05
-2.06893813868541e-05
-2.07823302665094e-05
-2.20800564772223e-05
-8.94801582834669e-06
-3.35683663718451e-05
-1.39428250804112e-05
-4.45028766519115e-05
-2.45804461261482e-05
-2.83504469954472e-05
-2.68366072842588e-05
-3.17493713607399e-05
-1.90243285716378e-05
-2.84459733650072e-06
7.70885924237234e-07
-3.5434972430754e-05
2.29612135484421e-06
-2.99727008050978e-06
-3.32096559014951e-05
-2.58121536097143e-05
-2.06317431481052e-05
-2.52481982931873e-05
-3.39863658981456e-05
-1.18794819083975e-05
-2.70135414088621e-05
-3.02233979609892e-05
-1.86647963164799e-05
-2.77872124458577e-05
6.80460228003345e-06
-3.9334182272136e-05
-3.26107498840632e-05
-3.5031831172641e-05
-2.56734965206089e-05
-3.07979129325679e-05
-2.22394248846454e-05
-4.44327905054097e-05
-2.94121829579841e-05
-5.76535230614732e-05
-2.70139990079964e-05
-2.54245321211572e-05
-2.29581573349987e-05
-2.87367842479487e-05
-2.74381573439833e-05
-1.75863932897764e-05
-4.59668711968353e-06
-3.18045816373149e-05
-6.07721963740861e-06
-2.09427526516248e-05
-1.45209539400103e-05
-2.50484207768037e-06
-1.09661694701973e-07
-8.84052192754415e-06
-1.02481368287329e-05
-1.30798294109649e-05
-5.34969813052907e-05
-1.63748790090243e-05
-2.88132464000154e-05
-2.64059097137912e-05
-8.01597721580311e-06
-2.70878186847442e-05
-2.22059282701443e-05
-2.60345952203946e-05
-2.49528746411292e-05
-1.9766629129317e-05
-1.7979073740558e-05
-2.95237977708536e-05
-3.41340972679365e-05
-2.18797013371329e-05
-1.88855948752257e-05
-2.7526869004479e-05
-1.10345493660573e-05
-3.77293180755223e-05
-1.83553786328414e-05
-1.31355192957753e-05
-2.84062315161254e-05
-1.79020332609386e-05
-2.95793383198622e-05
1.27483878294762e-05
-2.37062213294526e-05
-1.24118083168875e-05
-3.23877677351135e-05
-3.60157664322823e-05
-2.67349984308461e-05
-2.15647936202755e-05
-1.97709504409046e-05
-4.31804012334457e-06
-3.35938055214315e-05
-9.18021453849436e-07
4.52879961581437e-06
-2.51223015427317e-05
-2.78370787373704e-05
-5.2670724087933e-06
-3.34781355223402e-05
-2.99948974928766e-05
-4.15424928759053e-06
-3.39231308999593e-05
-3.26749357279478e-05
-3.83511329217163e-05
-1.21396960484808e-06
-1.36710587109052e-05
-3.45152729844503e-05
-3.26501850864394e-05
-2.45526496256796e-05
-5.7122924360756e-06
-1.73831191646005e-06
-2.56940528250044e-05
-2.01223014811652e-05
-6.3732606462943e-05
-1.63781608430481e-05
-9.22269733649076e-06
-2.46394292821544e-05
-1.34626088621892e-05
-2.19096536337001e-05
-2.07293483810831e-05
-1.19244864499236e-05
-2.98225691905276e-05
-2.78929464746166e-05
-2.19448633272154e-05
-2.29858875051036e-05
1.01562342267594e-05
-2.460313762723e-05
-1.6175759620416e-05
-1.34442524349379e-05
-2.81773651113955e-05
-1.88054748616852e-05
-9.29186608435621e-06
1.52221626990043e-05
-1.92664241162892e-05
-4.05373099445972e-05
-2.55300833625315e-05
-1.86021119728172e-05
-1.18680666080485e-05
-2.51566494134793e-05
-2.06461992073764e-05
-3.6384445277806e-05
-2.34220933054747e-05
-1.78213307692487e-05
-1.00041383889832e-05
-2.29361335722575e-05
-1.83590242373271e-05
-1.21391464124289e-05
-2.58656816532959e-06
-2.36338342882567e-05
-3.18182916210295e-05
-1.62133839559221e-05
-3.63223899218194e-05
-3.68178533801221e-05
-8.4295008121264e-06
1.57351712822365e-05
-1.24601717904862e-05
-3.66638631943119e-05
-6.52222615852852e-06
-1.33836946169383e-05
-4.89100591297505e-06
-4.37605508896987e-05
-4.91780264101403e-05
-4.26048246830244e-05
-4.41741246621407e-05
-1.5309815324486e-05
-4.3102909571995e-05
-3.98159617629975e-05
-2.02321888885972e-05
-3.00707843581591e-05
-1.75386710141235e-05
-1.55912383564325e-05
-7.26705868722107e-06
-2.16670833542272e-05
-2.06328301140218e-05
-1.31810722690123e-05
-1.81082648739105e-05
1.1997654876513e-06
2.70133813146315e-05
1.09080955718143e-05
-2.98650304827614e-05
-1.26755983887247e-05
-2.65023703740714e-05
-3.09002952361813e-05
-1.96078259970604e-05
-4.84335277749511e-06
-2.57298734495643e-05
-2.30246058603029e-05
-3.11687607776029e-05
-2.48828323434788e-05
-2.66120772674743e-05
-4.12156857655677e-05
-5.63060109596566e-06
-1.79165173048713e-05
-2.94379737214599e-05
-4.16997043641039e-05
-1.1532547757835e-05
-2.58075885037503e-05
-4.71478088573031e-07
1.32349088133513e-06
-3.73444516723466e-05
-1.95034814465596e-05
-3.35680863306411e-06
-2.70657378884554e-06
-2.3049553989175e-05
-1.68411661309787e-06
-1.32160362265182e-05
-4.51121853095804e-05
-2.26876559742247e-05
-1.4702527476918e-05
9.60882694683259e-06
-4.32103270251886e-05
-2.97086149769009e-05
-2.90382785345875e-05
-3.5477699447589e-05
-1.92236855228042e-05
-3.31191821640937e-05
-2.93798838124354e-05
-3.6498064426209e-05
-5.27827105201604e-06
-1.22417434957988e-05
-1.18193118851453e-05
-1.11896246703268e-05
-1.49464079497289e-05
-4.30862907616726e-06
-2.16700444212177e-05
-6.6198267202534e-06
-3.66036642395761e-05
-2.43743437988432e-05
-2.01363244338066e-05
-2.13862928497909e-05
-2.586619329087e-05
-2.69494375948452e-05
-7.93272545946346e-06
-2.54327177400806e-05
-1.80741008516917e-05
-2.82314620331105e-05
-1.92036331340923e-05
-2.01871964681699e-05
-3.62423849888827e-05
-4.17608045755448e-06
-2.78050204070404e-05
-1.50626176762085e-05
-8.94366682482667e-06
-1.2459278262185e-05
-1.00836237263555e-05
-1.57848381136847e-05
-6.53751712973768e-06
-2.67908691842872e-05
-4.09052192974249e-06
-1.77330294020151e-05
-1.6534312193073e-05
2.47910141707205e-05
-3.92597960990336e-05
-1.52358522238226e-05
-1.95361080592217e-06
-1.81014245988341e-05
-9.04307128873181e-06
-1.31322107450369e-05
-9.68629942409873e-06
-2.13952514920897e-05
-1.86115268082975e-05
-2.32129606557246e-05
-1.60049627179919e-05
-1.74335245388892e-05
-2.59071764389971e-05
-3.47155433694179e-05
-2.3247930254963e-05
-3.35698713913716e-05
-1.83056211892756e-05
-2.14929068063489e-05
-1.08572345040016e-05
-1.76070490633509e-05
-1.28715654010641e-05
-2.30920029714872e-05
-9.67017846981121e-06
-2.49819684402047e-05
-1.76722883638842e-05
-1.45764367382058e-05
-3.10211952308363e-05
-7.08983214892154e-06
-3.5852038287828e-05
-1.15702910861261e-05
-2.22902951117513e-05
-9.39609316613122e-06
-4.43096343403213e-05
2.2135915467359e-06
-4.1968549819142e-05
-2.56584151335247e-05
-2.37599681189715e-05
-2.709477469385e-05
-1.85618075765577e-05
-3.31313678406354e-05
-3.29018611074049e-05
-2.04804597204042e-05
-1.27552325850476e-05
-1.25998972162828e-05
-1.4270276761742e-05
-3.54600018531801e-05
-1.00607875636793e-05
-2.35270513298116e-05
4.20967635066975e-07
-2.90612108193627e-05
-6.58577435273869e-06
-2.98367518910527e-05
-2.36860721532141e-05
-1.14460371861285e-05
-1.47896558158958e-05
-1.63254344144801e-05
-1.36594069585552e-05
-3.41068987739067e-05
-2.69593116973619e-05
-3.33342025968806e-05
-3.06918432896489e-05
-1.16901265755944e-05
-2.23907349487667e-05
-3.30860691858229e-05
-3.00151508349577e-05
-1.22468709101086e-05
-3.28246100783299e-05
-2.82789201651012e-05
-2.02587280498248e-05
2.60478734063484e-06
-8.20232020065238e-06
-2.66580674032675e-05
-1.65155266512539e-05
-2.6715423077958e-06
-2.90563351324882e-05
-2.65977154078292e-05
-3.34001626034483e-05
-5.40270411303555e-05
-4.49480042983712e-05
-6.0492659522312e-06
-2.72049132962496e-05
-2.9286499794422e-05
-4.54240731087266e-05
-2.24062079715563e-05
-1.35319881825439e-05
-5.525791807443e-06
-2.64289574803258e-05
-3.16945494125591e-05
-1.31086112803432e-05
1.06871793360758e-06
-1.09256703023746e-05
1.84869516438241e-06
-2.99789911388188e-05
-3.03519197567352e-05
-2.60720494570993e-05
-1.56099267832912e-05
-2.59132616990603e-05
-8.67695231565857e-06
-2.24247921309164e-06
-1.39494721783851e-05
-1.62157558010278e-05
-3.01795227521062e-05
-3.0787402902519e-05
-3.51493039247828e-05
-3.2357805915966e-05
-9.83295395206036e-06
-1.38873469758146e-05
-2.2636625275851e-05
-4.11352254316644e-05
-3.0476486113116e-05
-3.23895836918554e-05
-2.9464362726001e-05
-1.39237630369048e-05
1.78199491950946e-06
-1.69878661307682e-05
-2.69308757394729e-05
-1.54465068498937e-05
-4.0717732670428e-05
-2.60145208032082e-05
-3.56927617930497e-06
-1.87536677628129e-05
-3.04051964471402e-05
-1.762261983618e-05
-2.09768898362967e-05
-2.49747473931794e-05
-2.54622523085098e-05
-1.36320170003358e-05
-1.88691919347774e-06
-1.62771359396082e-05
3.16094974161389e-06
-3.25201094257666e-05
-1.18013453652906e-05
-2.04357859138385e-05
-3.91552836883213e-05
-4.32614399031588e-05
-1.3891109615764e-05
-3.07549387184671e-05
-1.42276777017765e-05
-1.31316522450732e-05
-1.74359420409736e-05
-1.38981153294224e-05
-3.35096625754918e-05
-4.21038635623344e-05
-2.53226052359471e-05
-9.23145963200855e-06
-8.95257638004485e-07
-3.41388238835741e-05
-2.14756128190135e-05
-2.526692428629e-05
1.75578292923007e-06
-4.26517163842921e-06
1.02946033234881e-05
-2.01314104259606e-05
-3.87876412602681e-05
-1.75908809968033e-05
-3.50237071371723e-05
-3.43045700592316e-05
-1.19248299461153e-05
-4.43479062882891e-05
-4.23701186418388e-05
-1.93385507935815e-05
-1.79965663008341e-05
-1.99037127245939e-05
-1.12813318825727e-05
-2.83482668605169e-05
-7.13961125855782e-06
-4.06298225305821e-05
-3.68827823050829e-05
5.28547110084187e-06
-9.3485343191398e-06
1.39919717319988e-05
-2.30078122913816e-05
-2.98907233528728e-05
-9.29211764839739e-06
-3.14386700910087e-05
-3.56285570429576e-05
-1.19017657924542e-05
-2.58718224608925e-05
-8.83403901842774e-06
-6.9178148500474e-06
2.29347275657982e-06
-1.01181766004725e-05
-3.0879792939947e-05
-3.32695786058684e-05
-2.01166543933646e-05
-3.25291403525749e-05
-1.46302584517698e-05
-1.7327055027042e-05
-4.82258382143112e-06
-2.56705061076201e-05
-4.50749071058022e-05
-3.94096976716368e-05
-1.34638977000221e-05
-4.20123254520241e-06
-2.79592162597643e-05
-3.74564438233586e-05
-3.10644417333563e-05
-1.99633485543342e-05
-2.94495023267375e-05
-5.57119917953256e-05
-1.2112731372185e-05
-2.12461543112828e-05
-1.30179308378503e-05
-3.69195541197452e-05
-3.32256497701804e-05
-2.78101264880696e-05
-4.43488050444411e-05
-1.78155251875484e-05
9.16336404283549e-08
-1.49103591728986e-05
-2.83062013439774e-05
6.5036713196344e-07
-3.89441712870672e-05
-9.24545983851046e-08
-2.08029881962006e-05
-1.5613057679088e-05
-2.67133914610876e-05
-1.13749674771666e-05
-1.03755998392459e-05
-4.30976969502085e-05
-2.89385533804264e-06
-6.26720076869205e-06
-4.66813047767026e-05
-1.59891514404863e-05
-1.23095619369866e-05
-3.80827666383171e-05
-1.56962039240626e-05
8.79035891211362e-07
-1.08779854324115e-05
-2.15220091490328e-05
-2.23059468751137e-05
1.48978184991755e-05
-3.73870385052501e-05
-2.54130763641724e-05
-2.82165044261763e-05
-2.78051037270646e-05
-2.33194273675859e-05
-2.116891483044e-05
-4.16360624236393e-05
-1.15700369151884e-05
-3.47567779209305e-05
-4.79412475327302e-05
-1.71164058172257e-05
-1.82912328389602e-05
-3.44273580987524e-05
-4.61208457109585e-05
-2.8873885225593e-05
-2.82295025146059e-05
-3.80540180008256e-05
-3.11515196203272e-05
-1.82702637142714e-05
-1.82312692823381e-05
-4.40134805498654e-06
-4.43591093190693e-05
-3.4575429901488e-05
-8.39584323372606e-06
-8.3886999091766e-06
-1.66301898441289e-05
-7.59533456573596e-06
-2.33034307459457e-05
-1.84197603378997e-05
-2.46412250777077e-05
5.78661550039674e-07
-5.02440004043009e-05
-2.90266465191214e-05
-1.5196814970522e-05
-1.40272293768118e-05
-9.73862002043707e-06
-9.9759042339723e-06
-2.85959489981125e-05
-2.69521659895221e-05
-3.51246483749299e-05
-1.86509893060671e-05
-3.58480609521759e-05
-4.94668091250381e-05
-3.72310692323009e-05
-3.40105118494272e-05
-2.47848791918816e-05
-1.31427069308004e-05
-1.2391023999533e-05
-1.40400266845767e-05
-3.28737718433322e-05
-4.59464175530706e-06
-4.16390186294569e-05
-1.95916942039169e-05
-3.12904018604282e-05
-1.30567167570802e-05
-2.26575781082029e-05
-6.14852095135566e-06
-2.05395672417642e-05
-9.00558228294758e-06
-2.11425356266447e-05
-2.18655007337709e-05
-6.43130027129366e-06
-4.60423100483129e-05
-1.5953587563787e-05
-2.27266158729373e-05
-3.20340336679874e-05
-2.89178589302026e-05
-2.98981053526691e-05
-1.89120446788859e-05
-2.70366400154539e-05
-3.99463650256609e-05
-2.4951447391961e-05
-2.5418626116125e-05
-4.35517488823399e-05
-3.4807107005778e-05
-3.90203385136108e-05
-7.03885807998624e-06
-3.96888124132495e-05
-1.03966345719604e-05
-3.96996452052975e-05
-3.58924671582707e-05
-1.43453453179377e-06
-2.33620598481557e-05
-1.96814314076569e-05
-1.60508927271535e-05
-8.57245117683914e-06
-2.98397558481559e-05
-3.93846249116827e-05
-2.44655222714595e-05
-2.70153687506927e-05
-1.06825872192878e-05
-2.16746282011758e-05
-2.51739274155499e-05
-3.06288229476536e-05
-1.42487450021731e-05
-2.25426361875471e-05
-1.85458703384686e-05
-6.46160258531819e-06
-2.3933242218574e-05
-3.1258437888723e-05
-2.01180731862002e-05
-9.26558615213797e-06
-1.53535999011711e-05
-2.57540497208901e-05
-8.84010664305741e-06
-2.37915423659878e-05
-7.20792096834669e-06
-9.88552452305914e-06
-3.21564663381297e-05
-1.23907817953444e-05
-2.25879164847486e-05
-3.29016123144069e-05
-1.31229639685339e-05
-2.83182118800858e-05
-1.55276620399864e-05
-1.03677843566146e-05
-3.32218535601218e-05
-5.90688207333291e-06
-1.89041668353726e-05
-3.61803115632553e-05
-1.6204274802392e-05
-3.10708416552283e-05
-2.68609879138919e-05
-2.25438925649283e-05
-2.27331287822606e-05
-3.91049107721802e-05
-2.6220744155231e-06
-2.22650008239035e-05
-3.44041966145358e-05
-1.37729876193428e-06
-1.82891212600209e-05
-2.68718458944082e-05
-2.11662716230932e-05
-2.279991639429e-05
-2.53775706759273e-05
4.84205022365669e-06
-4.6375203960346e-05
-4.44025316301075e-05
-1.51818611511465e-05
-3.80680922905942e-05
-8.34739813709735e-06
-1.71466718487406e-05
-3.82946200601062e-05
-8.22367930168854e-06
-2.04809363857562e-05
-4.40985662357209e-05
-9.24744505098015e-06
-1.47273952994108e-05
-1.29791463280695e-08
-7.75877643219577e-06
-2.91008711169896e-05
-5.41172701656093e-06
-2.43326652135197e-05
-2.33071409735826e-05
-1.6464484844542e-05
3.37942372609001e-06
-1.60016880396121e-05
-1.66307624396953e-05
-1.43042259217453e-05
-5.29855625137077e-06
-2.93458146949249e-06
-8.41734830088395e-06
-1.05475651078257e-05
-3.02333697674393e-05
-2.35073365860523e-05
-2.35727642493515e-05
-5.65916882425033e-05
-3.776421568223e-05
2.36436977326556e-07
-2.68266435114912e-05
-3.32309746380259e-05
-2.33931856923219e-05
-1.26387136103872e-05
-2.2868860057831e-05
-3.10069642417246e-05
-2.97449862073632e-05
-8.02668730541817e-06
-1.93222886078487e-05
-7.13462416104554e-06
-4.52671017648197e-05
-6.91603998232577e-08
-3.86704747444864e-05
-1.47714086791536e-05
-1.99333205586778e-05
-1.95119814696517e-05
-2.98548646203939e-05
-1.92345347940958e-05
1.90045494203451e-06
-2.97456369117704e-05
-2.356454523283e-06
-1.19749623903769e-05
-2.33987485236804e-05
-3.1321199975786e-05
-4.6849015573915e-06
-3.48772605026324e-05
-3.34604182884686e-05
-3.52023693548034e-05
-1.57332465909616e-05
-1.68858927247601e-05
-2.00291823502488e-05
-8.81573295620278e-06
-2.41333669923068e-05
-2.90113687265867e-05
-1.22780358939498e-05
-1.68782783312279e-05
-2.84796061395375e-05
-3.75987787722748e-05
-2.65366100544502e-05
-3.18340649747056e-05
-2.54550002775048e-05
-1.44379093955415e-05
-3.90124494113884e-05
-2.52548211341862e-05
-4.71122450738203e-05
-2.61350401754387e-05
-2.02102365382954e-05
-1.15046767279298e-05
-3.52047864331422e-05
-3.59242885773213e-05
-4.14440119113127e-05
-2.80615193625648e-05
-1.62650008394853e-05
-2.47795601593419e-05
-2.45381694241199e-05
-2.33314259177094e-05
-3.64173601880168e-05
-3.22425339268218e-05
-1.23036925922478e-05
-4.26783579059325e-05
-2.93670562064792e-05
-2.76721216749979e-05
9.30431388504248e-06
-2.69567223396474e-05
-2.53487685311626e-05
-6.35920033838728e-06
-1.51793900993312e-05
-9.57601948087688e-06
-2.57682293841617e-05
-2.36282372796601e-05
-2.28109851533317e-05
-2.17199256710801e-05
-1.41084271238344e-05
-1.56094727736659e-05
-2.35113945639476e-05
-1.30693207809465e-05
-1.6659512559075e-06
-4.83637340673021e-05
-2.23261362445451e-05
-1.24612890233827e-05
-9.68217743447862e-06
-3.01728388070366e-05
-1.79706966474783e-05
-7.46953707372546e-06
-2.6192437521196e-05
-4.25028598682877e-06
-1.09573367618535e-05
-6.02898269959521e-06
-1.04380022005208e-05
-2.23980074814329e-05
-1.95088612558105e-05
-2.76340414702092e-05
-1.68477108544289e-05
-3.43811937754376e-06
-1.47747588237788e-05
-2.34965169641514e-05
-1.91028974448495e-05
-1.2365726225733e-05
-3.892421595544e-06
-5.98567471007148e-06
-2.20049324276555e-05
-3.62593672587955e-05
-1.51409351538043e-05
-1.43968609373545e-05
-2.23847724067033e-05
-1.69351940564152e-05
-2.69390923964026e-05
-1.97925265401804e-05
-1.88632984783175e-05
-2.23110139825214e-05
-1.5869638616857e-05
-3.88934509655886e-05
-5.58529052730392e-06
-2.61198982077035e-05
-4.07431612649979e-05
-4.16412579534846e-05
-3.91496578993249e-05
-1.33364211204703e-05
-3.29819870536283e-05
-1.50125884094457e-06
-2.85656952266595e-05
1.9498190696875e-06
-2.6256772744841e-05
-4.76554558595117e-05
-3.35286433852337e-05
-1.84017591448177e-05
-3.84200911611345e-05
-5.81057888085275e-06
-1.96383133028181e-05
-8.62783591653361e-06
-3.41223439291064e-05
-2.2659004538935e-05
-2.35254159901532e-05
-2.28094083377312e-05
-2.37032375586895e-05
-3.05278346884253e-05
-2.66971841969775e-05
-4.67366854514754e-05
-2.07612431497616e-05
5.49706173586364e-07
-2.26765507367377e-05
-6.61743056918801e-06
-2.5941965843599e-05
-2.97292459403854e-05
-1.76827061247613e-05
-1.34910872297454e-05
-2.45581818867282e-05
-2.41797248898265e-05
-3.20773648922193e-05
-1.46355341420985e-05
-1.69140081539091e-05
-1.32830656117158e-05
-1.74404108941908e-05
-7.84793763164372e-06
-2.3253701431274e-05
-1.26549054992824e-05
-2.19526694342164e-05
-3.18732776685159e-05
-3.56736593554301e-05
-3.84277855357163e-06
-1.67117728761408e-05
-2.26461021847218e-05
2.9376482467564e-06
1.76342724640458e-06
-1.25276390783255e-05
-1.87349733332765e-05
-2.44075240386168e-05
-1.73865176509988e-05
-1.76525511136476e-05
-3.03576516949131e-05
-4.36742165521057e-05
-1.03955208783494e-05
-2.35926293180759e-05
-2.38506222209036e-05
-2.40939370299354e-05
-3.92228287144838e-05
-1.28687291444091e-05
-3.78382345739194e-05
-2.06250557313443e-05
-1.09124722836526e-05
-1.15929169331095e-05
-1.65995215546989e-05
-1.19314881450305e-05
-2.07246692149727e-05
-2.26626185273293e-05
-6.6355122540654e-06
-1.06575614522076e-05
-4.53950315251193e-06
-3.76852855896473e-05
-3.08462792704083e-05
-1.98107122107539e-05
-4.7909226229834e-07
-3.3391374713517e-05
-2.86524139226736e-05
-3.45916679786529e-05
-6.20403324421051e-07
-2.93462380483366e-05
-1.58374837704645e-05
-4.19025858370834e-05
-2.17163908967397e-05
-2.58019944690038e-05
-5.92674305634682e-06
-1.57558761227983e-05
-2.83091602833983e-05
-1.94723161243935e-05
-1.06916667624931e-05
-7.21487387778781e-06
-3.08805494098874e-05
6.2068015320891e-06
-2.60612024522997e-05
-2.51832409756256e-05
-1.55961132732222e-05
-2.95263288079857e-05
-1.54457109906648e-05
-2.32343517529743e-05
-2.49710598537404e-05
9.37424210901935e-06
-3.30672107544982e-05
-3.68064423193566e-05
-2.14138719573743e-05
-1.66742644713812e-05
-1.74591449615989e-05
-9.90362428546547e-06
-3.40342665216757e-05
-2.09589490071039e-05
-3.76581160362052e-05
-1.32366647240037e-05
-4.7844944683214e-05
-1.58020694362539e-05
-2.29256794202372e-05
-2.34624590696246e-05
-2.56213586214291e-05
-1.50663033726313e-05
-2.72493168872226e-05
-3.54431072354988e-05
-2.65969893633232e-05
-2.14558556112846e-06
-1.40007856297576e-05
-2.78024678126827e-05
-2.90501631891769e-05
4.89239772870528e-06
-1.13816469562008e-05
-2.26835626912802e-05
-4.40566773191948e-05
-1.65234098887628e-05
-2.96077250975431e-05
7.07803555595902e-06
6.29655411704682e-06
-1.5601604540153e-05
-3.56521880963743e-05
-1.87065033068577e-05
-1.4089541666178e-05
7.11091072365505e-06
-2.05122823216609e-05
5.84293362161383e-06
-1.664514007984e-05
-2.03378312160393e-05
-2.1714700964799e-05
-2.32552250920496e-05
-1.398080804047e-05
-2.07939981195848e-05
-2.15920969479984e-05
-3.58170966908015e-05
-2.56966856697433e-05
-6.41435419136987e-06
-3.69358546481852e-05
-1.46467637639336e-05
-1.99238615900868e-05
-2.20130757581898e-05
-1.245421106977e-05
-1.27027677017628e-05
-3.69685933431002e-05
-3.98355501393289e-05
-2.33648272257986e-05
-2.2884982795849e-05
1.02251919396805e-07
-2.74050114756624e-06
-2.15502394800036e-05
-1.19225597089598e-05
-2.45377516565584e-05
-2.80788362973103e-05
-1.30796356717034e-05
7.62170618860004e-06
-3.17131283666085e-05
-2.59088533964846e-05
-3.37920479544115e-05
-5.28973772186847e-05
-2.27487176253384e-05
-1.88346681362688e-05
-2.84061842875384e-05
-2.91261062848179e-05
-2.7955630560677e-05
-3.29394381186756e-05
-3.02500745618167e-05
-9.82756064168166e-06
5.46657439087414e-08
-1.35890871937885e-05
-2.41830582171743e-05
-1.00226081888229e-05
-1.70800727509735e-05
-3.48110664183385e-05
-1.11127372572636e-05
-1.81529164593176e-05
-1.66869870956859e-05
-1.77848331065448e-05
-3.77788738167962e-05
-2.98716152871775e-05
-8.21225547406252e-06
-3.57155149105493e-05
-2.85837302017866e-05
-2.43767234184718e-05
-4.03434567606633e-05
-7.07386325615436e-06
-3.07236422193993e-05
-1.73366558155363e-05
-1.47452599765952e-05
-2.09644495417893e-05
-1.90543531813959e-05
-4.31561499359816e-05
-8.84397023383559e-06
-3.77380594687465e-05
-2.54061364495123e-05
-3.9212848393856e-05
-2.1044986435975e-05
-2.15405762242209e-05
-1.78108376148259e-05
-1.83957030325308e-05
5.36568760976311e-06
-3.07011095949238e-05
-2.07998138809535e-05
-1.14921558423264e-05
-2.94175374394704e-05
-6.69369577683501e-06
-2.6005607098612e-05
-2.16458564670324e-05
-2.76518950450852e-05
-1.86087180570835e-05
-3.01202795461226e-06
-1.34627435626173e-05
-9.41493145244965e-06
-2.56893473576959e-05
-3.55561517959368e-06
-3.18116984237603e-05
-2.00181275800753e-05
-1.31428517237883e-05
-9.3879932251493e-06
-2.36857180875988e-05
-3.19672297103549e-05
-1.96669275371496e-05
-1.83891701355752e-05
-2.91291011111578e-05
-3.15313738299181e-05
-1.53363912763869e-05
-3.46118798175685e-05
-2.87812614953183e-05
9.6512163623717e-08
-1.52367851715384e-05
-2.54258990318452e-05
-3.30934929516653e-06
-1.15142998866641e-05
-3.25764065079888e-05
-1.9055647611123e-05
-2.31533643959356e-05
-2.80244349989045e-05
-1.18183073007636e-05
-1.73447669184107e-05
-3.41780597735399e-05
-2.65037228114158e-05
-3.67278593640561e-05
-1.89959712380907e-05
-3.10129806935953e-05
-3.64075656761464e-05
-4.96873865841537e-06
-2.75725489907014e-05
-4.87433028880483e-05
-1.7725864935789e-05
-2.29784824568156e-05
-8.63558865228606e-06
-2.44871448590628e-05
-2.0002644161067e-05
-1.67568000307844e-05
-1.42293664944262e-06
-2.17139961808913e-05
-1.71595963386373e-05
-6.51041250049712e-06
-2.66972301113127e-05
-2.65072791386662e-05
-6.11104167369306e-06
-2.40576534195412e-06
-5.42486793856172e-06
-9.52681466223695e-06
-1.8788399248297e-05
-2.18715982907102e-05
-2.20141266721374e-05
-1.82314147627884e-05
-8.91368538735382e-06
-9.23373996935463e-06
-5.33527642034841e-06
-3.12125317643869e-06
-2.42301649627664e-05
-2.01156195024407e-05
-3.34088929188823e-05
-1.81394361592179e-06
-6.56068021880237e-06
-2.53364246794622e-05
-4.96170356950616e-07
-2.23391067401032e-05
-1.22748116988271e-05
-1.18095976900237e-05
-2.61366302732364e-05
-3.20118475926269e-05
-2.38893399545727e-05
-4.01903223508813e-05
-9.73450938406431e-06
-5.86502658448049e-06
-2.32987540709522e-06
-2.51556969430462e-05
-1.61541082824503e-05
-4.62291580284581e-06
-1.8997682569398e-05
-2.04640612481234e-05
9.46255382281695e-06
-1.57355525082235e-05
7.13554026894335e-06
-1.01226906109013e-05
-9.4362613727638e-06
-2.90520572956698e-05
-3.63061747305557e-05
-1.66576887980603e-05
-2.77321167550418e-05
-1.63062574330998e-05
-1.64248576442268e-05
-2.17370634663215e-05
-2.65590435545002e-05
-1.72315717655253e-05
-2.08748502722844e-05
-9.00378508078584e-06
-2.32377394503112e-05
-2.36813111485014e-05
1.82565042174009e-07
-4.8806258185068e-06
-1.58377703806521e-05
5.09428633295283e-06
-2.48157642474044e-05
-2.37028564866182e-05
4.09261498498923e-08
-1.85828584592787e-05
-2.02230468407544e-05
-3.14679133027419e-05
-3.73103028954569e-05
-2.91064755390317e-05
-2.42660049982699e-05
1.40451866943425e-06
-2.5299378939159e-05
-2.42930580528914e-05
-4.38444371265846e-05
-4.28880187937144e-05
-2.14769912457429e-05
-2.17411263188831e-06
-1.85747596815297e-05
-2.12958582259107e-05
-4.024556563666e-05
-6.48038543235903e-06
7.52766266978386e-07
-1.88784677000762e-05
-1.63852962983032e-05
-3.49291830384368e-05
-2.01067781559473e-05
-1.05318729204342e-05
-1.25941153098478e-05
-1.14097907051147e-05
-1.29542500848392e-05
-2.47474452825907e-05
-1.61393845827744e-05
-2.6576887366858e-05
7.84929113838607e-06
-3.69104493883988e-05
-2.52763597447966e-05
-1.67881603695531e-05
-2.26197483179803e-05
-2.94799581954395e-05
-1.10221248725667e-05
-5.72255988352076e-06
1.88474598232153e-06
-1.69127694874577e-05
-1.68739967692963e-05
-5.53384520236567e-06
-8.34921109104236e-06
-1.36515437109465e-05
-2.25541439221775e-05
-2.35642468356211e-05
-7.60932278184149e-06
-3.77153498148745e-05
-2.2647838900991e-05
-3.25094873878153e-05
-3.41156471635016e-05
-1.07944547419765e-05
-1.30845770556585e-05
-1.526367328147e-05
-9.10176313298833e-06
-3.35268738822543e-05
-1.38363585999074e-05
-2.74240473283221e-05
-7.47817593102211e-06
-3.40984667689843e-05
-2.96665981846043e-05
-1.48432194872565e-05
-2.67400944534283e-05
-3.68240817078667e-05
-1.85867925374323e-05
-2.34822026431263e-05
-2.6194490046215e-05
-3.71025913405197e-05
-2.97200084190289e-05
-2.08940004970678e-05
-1.00198251636393e-05
-1.27113252694336e-05
-1.09633138603137e-05
-2.78963137242967e-05
-2.56998048856165e-05
-3.3415238762626e-05
-9.98430982872509e-06
-2.27357441300967e-05
-3.11355249616325e-05
-3.11617136509796e-05
-2.16276821775299e-05
-1.14523889221727e-05
-2.60648858342163e-05
-2.56205569000999e-05
-2.05257085256831e-05
-2.29701063996322e-05
-7.77218766359656e-06
-2.17284538424831e-05
-3.17599505053777e-05
-2.81084782292433e-05
-1.90159279062403e-05
-1.3798382719012e-05
-1.36794676501029e-05
-2.38128325824456e-05
-4.73214157298858e-05
-1.30195232181477e-05
-1.90471701276987e-05
-2.3532221207049e-05
-1.61335493336596e-05
-2.7866187415636e-05
-1.4687400224503e-05
-1.04045607768506e-05
-9.23263181752444e-06
-1.38259380171013e-05
1.95409165573206e-06
-2.02769089045838e-05
-1.29315603671537e-05
-3.45275926931613e-05
-1.88796803791289e-06
-3.98228197290622e-07
-1.63699339758226e-05
-2.07296049394778e-05
-1.96332796881293e-05
-3.99287665940408e-05
-8.17186075462892e-06
-2.89584132091894e-05
-1.56735145627592e-05
1.90316351819171e-08
-1.79192341758788e-05
-1.00091473193825e-05
-1.03295657999314e-05
-1.91349374222735e-05
-1.50613862426419e-05
8.17119161982689e-06
-1.93005005411953e-05
-3.68135874626788e-05
-2.36191267696236e-05
-1.43148192349148e-05
-1.81889849842678e-05
-2.96129673797832e-06
-9.52990547352652e-06
-3.48264749271484e-05
-1.94179431795722e-05
-9.6147053258476e-06
-2.66704771762934e-05
-6.95618615214194e-06
-2.42620632321909e-05
-1.28886520421411e-05
-8.45827654567263e-06
-2.18797849359467e-05
-4.4299946556473e-05
-2.27402942167929e-05
-3.21528617510576e-05
-1.62779817402821e-05
-3.73495942304299e-05
-3.37781560956494e-05
-1.94725909805682e-05
-1.65812003848855e-05
-1.05414701135447e-05
-1.6399836606489e-05
-1.76147432511489e-05
-2.85029000169446e-05
-2.75806414852019e-05
-3.0003740952617e-05
-2.51101896482476e-05
-2.82245694493533e-05
-4.08197344709677e-05
-1.38548302520042e-05
-5.45810544169197e-06
-8.96053961602229e-06
-4.13730770871258e-05
-2.37122028000273e-05
-2.9322845395716e-05
-2.09734223757822e-05
-2.65745386985357e-05
-9.79329701953581e-06
-2.32962609340058e-05
-1.49434457765046e-05
-2.66250263285487e-05
-3.54109659618345e-05
-1.86415925955649e-05
-3.78239548169786e-05
-2.13953501622818e-05
-8.08960693791445e-06
-1.5552483640766e-05
-2.53851886544691e-05
-4.68405830542272e-05
-3.97431567848696e-05
-2.07591321854688e-05
-4.01455515080779e-05
-1.40350045472559e-05
-3.32754793591263e-05
-2.45828799615549e-06
-2.54015255249077e-05
-1.9238407299347e-05
-4.38003440632653e-05
-8.48320002933199e-06
-2.27252303528594e-05
-2.45998990511312e-05
-7.49648166403304e-06
-1.16839870899853e-05
-9.85875866497976e-06
-1.23669689080748e-05
-1.05117168545107e-05
-2.49478084897601e-05
-3.4292583839772e-05
-3.29132370732967e-05
-1.22127366548724e-05
6.77794390974756e-06
-3.88253095611431e-06
-7.65712783045167e-06
7.65103718613683e-06
-1.9991391482425e-05
-1.83974147307539e-05
-2.61750992965516e-05
-1.94066901791572e-05
-1.86839019371478e-05
-1.85680335975764e-05
-5.22689706565108e-05
-2.28410936268756e-05
-3.39263163257001e-05
-2.31051357844942e-05
-3.92390668207907e-05
-1.11320451600869e-05
-1.94920878832717e-05
-1.22142688488692e-05
-1.2745899800463e-05
-3.41403571075244e-05
-1.37283183938359e-06
-2.63243935457959e-05
-5.34112004635919e-06
-3.28584787750304e-05
-1.21275072229909e-05
-1.34501125538849e-05
-2.82343105125045e-05
-1.01502846229098e-05
-1.8480192683731e-05
-2.9855155729159e-05
-2.53509100484195e-05
-1.73939976850682e-05
-4.64322385196281e-05
-3.30252599677869e-05
-3.15229159885166e-05
-3.61854385629902e-05
-4.00798724569156e-05
-2.71494632795477e-05
-2.47850094101065e-05
-5.56449595541779e-06
-1.48366797971526e-05
-4.27528634931573e-05
-3.06479122180715e-06
-3.08359836496191e-05
-1.9789835749681e-05
9.52831491551137e-06
-7.74927321698835e-06
-3.68990068833915e-05
-7.51375937913879e-06
-2.04722512279652e-05
-1.89559966319317e-05
-2.70846848258086e-05
-3.43011765788531e-05
-2.62597291549469e-05
-2.85109849179207e-05
-4.73665338422861e-05
-2.75100231707739e-05
-2.70144605428305e-05
-1.6437715348695e-05
-3.71190982117104e-05
-1.24930897869124e-05
-4.72815427957582e-05
-3.57529577908262e-05
-4.94927864809213e-05
-1.54362749223782e-05
-2.04316733888168e-05
-9.23673645449751e-06
-1.99344604255094e-05
-1.10933167288569e-05
-1.34272914799974e-05
-1.11209940735682e-05
-5.25513438540206e-06
-1.65610404527535e-05
-1.41775735955579e-05
2.35792365318979e-06
-1.59572791609501e-05
-4.98777431202915e-05
-2.52031666435392e-05
-3.03836602366923e-05
-1.97428579778375e-05
-2.07223803003085e-05
-1.73871439723899e-05
-1.51985573815299e-05
-2.45921261639534e-05
-2.04239640155715e-05
-7.7825140395522e-06
-2.75751617454464e-05
-2.71406208206244e-05
-4.28940477711569e-05
-1.92607275058999e-05
-1.5764988103187e-05
-2.81897949643357e-05
-1.35810415090898e-05
-1.92806560200382e-05
-3.3416771683164e-05
-2.80994358891415e-05
-2.118472687811e-06
-2.70266276837984e-05
-1.0204826230227e-05
-3.02526773522261e-06
-2.63410671231481e-05
-1.90137275815363e-05
-1.54797671332345e-05
-3.79129394331963e-05
-1.79439719274165e-05
-3.90012768471528e-05
-2.43450820452012e-05
1.51767659053782e-05
-2.790594428761e-05
-5.12019951309978e-05
-2.16622705720688e-05
-2.38764755429716e-05
-3.4767587055168e-05
-2.89458778522551e-05
-1.79663333077575e-05
-8.88700415041877e-06
-1.59966383942141e-05
-2.83811487029164e-05
9.17401615127707e-06
-3.81235115942832e-06
3.0289424287985e-06
-1.61347728188354e-05
-1.10827287959956e-05
-1.34389227793302e-05
-1.72095316526896e-05
-4.04621782466893e-05
-2.50873974727978e-05
-2.61138844280378e-05
-1.39379564793395e-05
-3.50002125571206e-05
-1.07463278640865e-05
-3.07859433855759e-05
-3.24846420161179e-05
-1.65481542810188e-05
-2.79142481515375e-05
-1.35533480549698e-05
-2.55016532682046e-05
-8.63133316834547e-06
-3.86683565653229e-05
-9.53420141251642e-06
-2.40848256346888e-05
-3.92202970377855e-05
1.0732621396246e-05
-4.24062579222835e-07
-1.55160197359325e-05
-2.67020162488079e-05
-2.29272570538267e-05
6.89083709119342e-06
6.79863112423567e-07
-2.12336472224848e-05
-4.25760212986221e-05
-4.04758868578418e-05
-2.54362848938661e-05
-2.54250568552144e-05
-4.47970678867901e-05
-7.66321896089038e-06
-2.74347725068164e-05
-2.85069614039187e-05
-3.40050379353874e-05
-8.38215746488451e-06
-2.4955494663143e-05
-1.89474537032416e-05
-3.4771433381009e-05
3.95699639966274e-06
-1.77124550242584e-05
-1.17891368481512e-05
-2.48246780871297e-05
-6.34465598810078e-06
-9.16729493513748e-06
-1.14944760763756e-05
-1.02123107408332e-05
-1.64395216064817e-05
-1.82614741934846e-06
-9.03094116994892e-06
-2.48310347929268e-05
-2.22296585333362e-05
-9.0466185098973e-06
1.30311852808207e-06
-9.60034471645415e-07
-4.3920627742697e-05
-4.17872233216251e-05
-2.27356444731891e-05
-2.94533590455636e-05
-2.78954963183217e-05
-2.4410779155409e-05
-4.88178615657545e-05
-2.42673477193356e-05
-1.68470360782452e-05
-2.62344826385561e-05
-2.23557447275325e-06
-2.43181029297956e-05
-3.54049739969655e-05
-7.06003945238429e-06
-3.83086785600967e-05
-2.59366865957263e-05
1.21057815107722e-06
4.45444678547016e-06
-2.48198178519076e-05
-2.87494576343867e-05
1.24945864193625e-05
-5.98631752739336e-06
-2.65067258475847e-06
1.39892128525344e-05
-2.84128890690236e-05
-2.02909753846475e-05
-5.61597093149109e-06
-2.09091144810644e-06
-2.17163217110262e-05
-3.955973519606e-05
-3.33173191730144e-05
-4.86451139781076e-05
-1.85916561628806e-05
1.05970112490598e-05
-3.63605972616732e-05
-3.36425339351414e-05
-1.74973467803022e-07
-1.75610730698397e-05
-2.83997253832045e-05
-2.70502282203694e-05
-3.4166435374357e-05
-3.29511505088655e-06
-1.76299286604104e-05
-2.27385104440875e-05
-3.06340060609501e-05
-2.10754882554209e-05
-1.9106532031492e-06
-2.11515251229042e-05
-3.82896705344781e-05
-4.10623983561705e-05
-1.59583142354921e-05
-3.14554741679704e-05
-3.28145966651331e-05
-3.15647522076648e-05
-3.44784595609573e-05
-1.69500532499545e-05
-2.74432243567681e-05
-2.25371559542506e-05
-6.95916546546748e-06
-2.22126887244777e-05
-3.18351085089166e-05
-1.77283098156354e-05
-2.64912626026615e-05
-1.96906409466289e-05
-3.01394580704909e-05
-2.89838096387624e-05
-1.72139783084272e-05
2.71034499258024e-06
-2.21553089093571e-05
-3.29540096014699e-05
-2.23897727383431e-05
-1.864028700245e-05
-2.50887978386672e-05
-2.13830348805811e-05
-2.13134431314505e-05
1.38982361731963e-05
3.61204143142202e-06
-1.3022265191174e-05
-7.9939094910221e-06
-1.42861945259534e-05
-4.19222964855537e-05
-2.32258902051692e-05
-1.79187142525166e-05
-7.07475631121491e-06
-1.44726846730735e-05
-3.52767577739234e-05
-2.81561125903312e-06
-2.691323182062e-05
-3.40424092939743e-05
-1.74013683663763e-05
-2.39714392899474e-05
-6.56224496300844e-07
-4.57991322066423e-06
-1.75598207216084e-05
-2.60253943410219e-05
-5.5054932039255e-06
-4.99079643043203e-05
-1.62618951980196e-05
-1.07156642712223e-05
-2.25984705542622e-05
-2.90346969138242e-05
-4.4796459536781e-06
-3.19145861934935e-05
-2.85326947760242e-05
-2.43310988451356e-05
-2.83590326776776e-05
-1.48847499402958e-05
-3.65796276917924e-05
-3.37955274158176e-05
-2.57851608899621e-05
-6.16961016533392e-06
-2.70720124796353e-05
-3.80497363645297e-05
-1.48257032979148e-05
-1.04939105638317e-05
-2.9349624238022e-05
-7.27491869111981e-06
-2.76591509237589e-05
-2.37676259027931e-05
-2.9570307999017e-06
-8.88351909480126e-06
-4.99346887405197e-05
-2.82292009390388e-05
-3.51970854884648e-05
-3.14047271290735e-05
-1.3739918171734e-05
-1.83794379150995e-05
-2.90298032964779e-05
-2.26093678805499e-05
-2.42327019744054e-05
-1.42380794012802e-05
-2.59958083614042e-05
-2.28701859701692e-05
-2.6789700540578e-05
-4.97796464581693e-05
-3.99180925773956e-05
-2.58941166180202e-05
-2.53292119351349e-05
-1.51841002390284e-05
-2.58715986100641e-05
-4.17017562893779e-05
-2.80024349894234e-05
2.24653975704309e-06
-1.76948318175062e-05
-1.84825291929909e-05
-1.91883083391563e-05
-2.18103457908838e-05
-1.37234630790325e-05
-6.97052145267132e-06
-3.35401598304937e-05
-1.74016098364254e-05
-1.92721356758153e-05
-2.86489929969732e-05
-3.42885248009293e-05
-8.6248469352085e-06
2.03902806723096e-06
-3.07014617913821e-05
-9.30021104536701e-06
-3.41568075062154e-05
-1.84191216947539e-05
-1.17424017764814e-05
-3.62190860650857e-05
-1.57409498545367e-05
-1.93425667733541e-05
-1.26180030858294e-05
-3.33615442332448e-05
-2.63926741999105e-05
-1.94326642041848e-05
-2.11532674015205e-05
-1.77449517237791e-05
-2.72241701440506e-05
-4.84464284971783e-06
-3.70655646697078e-05
-1.51142708879724e-05
-1.10119113755314e-05
-1.77826841101024e-05
-7.25535575556571e-06
-2.2451485681593e-05
5.02048422317569e-06
-4.34664998196197e-05
8.89363094469124e-06
-1.9330564915735e-05
-3.80332442752523e-05
-1.43955810641764e-05
-2.47120306312214e-05
-1.24349493838926e-05
-1.53459449565235e-05
-1.75684649434504e-05
-1.24313467361591e-05
-2.95130873288958e-05
-3.77284723826255e-05
-2.97674005905148e-05
1.88850409452238e-06
-1.38922915852183e-05
7.13795498958225e-07
-3.30791392396351e-05
-8.662817383454e-06
-2.43414212035454e-05
-5.17451423698927e-05
-4.92089055842915e-05
-2.57692400376134e-05
-1.42003662815033e-05
-3.24489857158029e-05
-2.38956995255339e-05
-3.03633992817708e-05
-2.5069150785565e-05
-1.79374222973033e-05
-3.0601077798364e-05
-3.23078485667411e-05
-4.21904205296426e-05
-5.18792726710701e-06
-3.87761740434935e-06
-1.43146519022992e-05
-2.53886975833875e-05
-1.98396980728167e-05
-2.33856406507342e-05
-4.12951839421207e-05
-2.45479932761395e-05
-2.57520470636508e-05
-2.53718816759165e-05
-3.32532177934328e-05
-2.93126217804312e-05
-2.1991983024125e-05
-3.03483686463531e-05
-2.7569997179272e-05
-1.44292194929615e-05
-1.40080532197648e-05
-1.13107135776495e-05
-9.77166265251531e-06
-2.63033900438311e-05
-2.75928166614915e-05
-1.63432831006141e-05
-1.76376276390006e-05
-2.07295752011134e-05
-3.63544350151624e-05
-2.60708820590857e-05
6.92272285933341e-06
-2.03355330137766e-05
-4.45993434907904e-06
-1.42442623379831e-05
-2.92861865369283e-05
-1.27682259664301e-05
-1.97098430104529e-05
-3.77106875229145e-05
-9.22135723230655e-06
-1.46192972905795e-05
-1.2841146209276e-05
-1.49219885070027e-05
-3.63986592250905e-06
4.71767729062035e-06
-3.80195933763537e-05
-2.74148681350594e-05
-6.11086357611812e-06
-2.95646348135036e-05
-2.25804175797862e-05
-3.07568957415304e-05
-3.42311744315259e-05
-3.14294931139732e-05
-2.63325375480228e-05
-1.92969189874054e-05
-2.81029312571957e-06
-2.72948202611474e-05
-2.54901979580297e-05
-3.60683466990798e-05
-2.25949356585383e-05
-2.94435470598683e-05
-1.51621285809715e-05
-3.23347048448521e-05
-3.56420487069731e-05
-4.22492744036523e-05
-2.42661936117858e-05
-1.67065378504749e-05
-1.07564754135802e-05
-3.25884167286964e-05
-1.48019854475922e-05
-3.05100398800039e-05
-3.54105366590247e-05
-2.87032889646861e-05
-3.3394855723369e-05
-2.84957992477731e-05
-2.78027980799329e-05
-2.81081374514093e-05
-2.15483317222604e-05
-4.39900559808532e-05
-3.53778904237181e-05
6.33485344195033e-06
-1.93576559007301e-05
-2.55654662744816e-05
-3.48230691078869e-05
-1.35898011447907e-05
-2.56597657310163e-05
-2.06896867253588e-05
-5.73965580468673e-06
-4.47460593593969e-06
-4.45874569812053e-05
2.4878149080795e-06
-3.8870860305779e-05
-2.37545009264986e-05
-1.33944684150312e-05
-1.670710614089e-05
-3.92525561043113e-06
-9.46190566791109e-06
-1.51682321974029e-06
-7.71486302597846e-06
-9.87206346589985e-06
-3.73651912946895e-05
-1.9635220608764e-05
-2.65452254170534e-05
-6.46125247741364e-06
-1.82018023006874e-05
-1.98178758214882e-05
-5.57092079053104e-06
-3.59138415769326e-05
-5.72116169177559e-06
-9.30231182606976e-06
-1.35202833513152e-05
1.90143918856374e-05
-2.08388942782368e-05
-2.41578028330287e-05
-1.89331237956502e-05
-2.93504545196824e-05
-2.40229501685514e-05
4.61490052123133e-06
-4.05383350078855e-06
-1.89468179108803e-05
-1.98191126771519e-05
-1.63825131638263e-06
-1.32413335056632e-05
-1.93518576382364e-05
-1.20884156739019e-05
-2.62806436706398e-05
-2.4577961439977e-05
-1.90279889604508e-05
1.01347532229717e-05
-2.27744532582468e-05
-2.90618209516206e-05
-1.72444947481109e-05
-2.91778290693227e-05
-8.37151074104295e-06
-1.70463790467117e-05
-8.76503052130557e-06
-2.07099223572804e-05
-1.29612922412628e-05
-2.41371640528715e-05
-7.19567785754943e-06
-2.0136117444739e-05
-3.44399837205697e-05
-1.07426689350183e-05
-2.09851656579363e-05
-1.17936495172009e-05
-3.68453771981544e-05
-3.09903171718628e-05
-1.93370271949805e-05
-3.25639896146216e-05
-2.86123240077423e-05
-3.79598467749174e-05
-1.30847076701273e-05
-2.10657865532674e-05
-1.86967671881434e-05
-2.50554997929865e-05
-4.7094935356992e-05
-2.79755648395514e-05
-2.51653754873821e-05
-5.09257530910663e-06
-2.35793539802927e-05
-2.77272997634743e-05
-2.77633863716718e-05
-2.37006118289955e-05
-2.54419399258745e-05
-3.51956023842915e-05
-1.57353284314395e-05
-4.06421137275088e-05
-2.68703169132459e-05
-1.90237476468779e-05
-3.2737322871841e-05
-3.35217625223971e-05
-1.11629834344862e-05
-3.49530751659608e-05
-8.49014928026876e-06
-2.03355162600806e-05
-1.18109989659167e-05
2.31764351191717e-07
-1.7551691292304e-05
-2.0518650618144e-05
1.06599331883356e-05
-1.4498514124505e-05
-1.20051723092756e-05
-3.63832834809692e-05
-3.74103242737694e-06
-2.6922374636986e-05
-2.35249936985788e-05
-3.75986148338685e-05
-1.65862731426954e-05
-1.60674992197723e-05
-3.30949391272682e-06
2.20874886051476e-06
-1.5240778457722e-05
-1.04660631644096e-05
-2.02837642368927e-05
-1.61275151654156e-05
-3.29772495143564e-05
-2.94084949621233e-05
-7.59431650645298e-06
-1.98751045307652e-05
-2.9478179709072e-05
-2.85386864921981e-05
-1.07383893305796e-05
-4.27867091838626e-05
-2.13195814173244e-05
-1.3641545218936e-05
-1.95275676357458e-05
-2.87314888843537e-05
6.41915311856991e-06
-9.73736375142756e-06
-2.42389154748576e-05
-2.43606034103623e-05
-1.58149236749229e-05
-3.34620490676913e-06
-2.09612727325072e-05
-3.05535440184128e-05
-3.12306773317716e-05
-2.34956655893049e-05
-1.16925115856639e-05
-1.24861936344569e-05
-3.46368613758841e-05
-2.40978848096368e-05
-2.74153125090235e-05
-1.89763706740843e-05
-3.95373882827033e-05
-2.28569868774101e-05
-2.47833235594444e-05
-3.04530824327485e-05
-2.82583940188484e-05
-1.74509589859058e-05
-1.92695634851835e-05
-2.19226471410218e-05
-1.79243326849388e-05
-4.95396004238724e-05
-1.9598424568392e-05
-2.36656210713442e-06
-2.35975502745991e-05
-4.17491094195899e-05
-1.91362160382845e-05
-2.53944972444707e-05
-1.96560410567388e-05
-1.95042741492581e-05
-2.28065197589798e-05
-3.59505485097621e-05
-2.11631360310179e-06
-3.73520805468647e-05
-1.60797269137856e-05
-1.71876418480615e-05
-4.65626591049968e-05
-2.87375913284383e-05
-4.25013323562111e-05
-2.55451426357361e-05
-2.78200137126383e-05
-3.04336349633127e-05
-2.51683149163821e-05
-6.89872719501507e-05
-3.38721554573908e-05
-1.16258079783285e-05
-3.98015206508015e-06
-2.45981280023645e-05
-3.14485926570588e-05
-8.48197369748682e-06
-2.67295094064268e-05
-1.94255061861575e-05
-1.32009394561338e-05
-1.04845577720053e-05
-1.99783375264719e-05
-1.9996100047379e-05
-1.1364535631635e-05
-3.52812291962041e-05
-4.47896193216842e-05
-3.06065909824481e-05
-3.11987032553464e-05
-2.17355343838584e-05
-1.46778962716609e-05
-2.79088076660142e-05
-4.19007386505644e-05
-7.36655268456572e-06
-4.25085955313306e-05
-4.05361611879055e-05
-1.96329584702324e-05
-4.73817061613443e-06
-6.83250271172899e-06
-1.32215295671786e-05
-2.61040207999085e-05
-1.13171186158577e-05
-1.85454598909891e-05
-2.00844183669422e-05
-7.46336175573684e-06
-2.68556413725455e-05
-1.97795405749187e-05
1.40130071630638e-05
-2.57059439523023e-05
-5.13887906361241e-06
-2.4893184778815e-05
-3.64610431443086e-05
-3.64515620687438e-05
-3.0483057549043e-05
-4.39310168491235e-05
-5.20953041638407e-05
-4.23413870958112e-05
-1.37463366630059e-05
-9.65418670147536e-06
-1.42563743275027e-05
-5.71834181795927e-06
-1.40996569735216e-05
-2.41491122791424e-05
-3.65263677945228e-05
2.67264722654051e-06
-2.42749347305998e-05
-3.77096047478726e-05
-1.76339255496947e-05
-2.26004836340948e-05
-1.21630160196481e-05
-8.96352519990008e-06
-1.88668686490039e-06
-3.18848688263522e-05
-2.1456721515463e-05
-1.4239862073297e-05
-4.03457417414553e-05
-6.49055594452039e-07
-1.31665370695164e-05
-3.62314170117618e-05
-2.36421694825089e-05
-2.52229207806585e-05
-2.33252707000933e-05
-2.45764702143109e-05
-3.26763923873906e-05
-3.76981069156288e-05
-1.74377856421325e-05
-2.56749021104817e-05
-2.02975896370163e-05
-3.46453116593516e-05
-3.67947704512728e-05
-4.03621796527989e-05
-3.39259394626577e-05
-1.80647442781626e-05
-1.9947881789698e-05
-1.02535469000784e-05
-3.90427135883295e-06
-1.38477564584661e-05
-2.79798686579406e-05
-2.69363454783493e-05
-2.96108879815523e-06
-2.97041840771844e-05
-1.74518488050502e-05
5.89169581569074e-07
-2.47483981444823e-05
-2.55183981810978e-05
-4.70969370028803e-05
-2.54352789859186e-05
-2.76449605659499e-05
-1.6837358625901e-05
-4.43305377734774e-05
-4.34927812363928e-05
-2.81773609284839e-05
-2.34252899603611e-05
1.84301277658403e-06
-2.88554837733483e-05
-7.57398595241641e-07
-1.9197841057495e-05
-1.75877130734302e-05
-1.47245537620317e-05
-3.08447033235442e-05
-1.81880055027974e-05
-3.13772271074434e-05
-3.61343725984535e-05
-3.46456541776486e-05
-1.27959069920983e-05
-2.2528206538488e-05
-4.0409298157281e-06
-1.62407318442875e-05
-2.29017732042053e-05
-2.73107756750669e-05
-3.38151041120403e-05
-1.83359092026149e-05
-1.82368297614903e-05
-2.13713553719751e-05
-3.4043263792137e-05
-3.77696756418077e-05
-3.10418319324824e-05
-8.19062671059477e-07
-2.94533018989894e-06
-5.73295050183931e-06
-1.76568660868829e-05
-6.43367383957153e-07
-3.11077936860642e-05
-1.96441588821914e-05
-2.4416016047121e-05
-1.90754395480024e-05
-2.82814805045299e-05
-1.52664499927882e-05
-2.58867707901542e-05
-2.22853133511593e-05
-1.85824044075022e-05
-2.25046633003318e-05
-2.40833928859845e-05
-3.26114998597767e-05
-1.47292895568093e-05
-1.74411898472431e-05
-2.02633829958412e-05
-1.45122231236273e-05
-1.30416669813734e-05
-2.40076089687492e-05
-1.87322718275202e-05
-3.42453185416139e-05
-1.23268496353173e-05
-4.24511175974069e-05
-1.89708154056152e-05
-1.73328319359149e-05
-2.18373302072787e-05
-3.9369383788594e-05
1.41955676673265e-06
-3.7636731142939e-05
-1.27469475582139e-05
-2.50139308358056e-05
-1.4644859313609e-05
-3.71127010945297e-05
-1.07674598282883e-05
-2.92212991657182e-05
2.72529514294032e-08
-2.74033930608832e-05
-7.49666775037772e-06
-1.21954948910026e-05
-2.65441271389392e-05
-1.40027086407235e-05
-3.33575000731002e-05
-3.11017991990382e-05
-5.63362569528242e-07
3.17806084908428e-06
-2.63999526312321e-05
-3.8274530632836e-06
-3.23148883978699e-06
-2.03840980877116e-05
-1.83231497594449e-06
-1.48788711401681e-05
-1.19256656258672e-05
-8.68863270574023e-06
-2.62118664499493e-05
-9.68122251564337e-06
-3.39807256078289e-05
-2.6851053986557e-05
9.42187573013185e-07
-1.42491067085346e-05
-1.8757565608437e-05
-1.87392439496371e-05
-3.47221245184039e-05
-1.70460138941002e-05
-2.20399418218692e-05
-2.1925327630472e-05
-3.98082793891358e-05
-3.59462550998865e-05
-1.28376067497991e-05
-3.38308873120515e-05
-2.58585139003396e-05
-1.3929776339047e-05
-2.68385400781548e-05
-2.07777666871722e-05
-2.27575084985606e-05
-2.53102735120481e-05
-2.88917604549822e-05
-2.90186685567638e-06
-1.32753276618948e-05
-2.60826987907288e-05
-1.57336969490716e-05
-2.15306853597542e-05
-2.10192985857733e-05
1.66849605498116e-06
-4.03621462852353e-05
-9.3692510773475e-06
-4.09231134868436e-06
-3.56477672942048e-05
-1.84471486967461e-06
-1.17183978386075e-05
-1.90804658931793e-05
-4.84940900217988e-05
-3.37458986180566e-05
-2.82185681305202e-05
-3.46733138128872e-05
-1.88452655692972e-05
-4.52161132091514e-05
-4.10420440226957e-05
-7.28539826736909e-06
-1.76421289487859e-05
-5.85222191707492e-06
-1.78654124631872e-05
-1.42399735114169e-05
-2.27707338839595e-05
4.07488141764951e-06
-9.86981314905486e-06
-2.85795327731031e-05
-3.81028525131928e-05
-1.84232650286131e-05
-4.10519531335414e-05
-1.39691235634343e-05
-1.20091639729033e-05
-3.84104394957575e-05
-1.19264922172274e-05
-3.224752123405e-05
-2.92271004378514e-05
-2.76265895077163e-05
-2.77296095083775e-05
-2.97518320005307e-05
-3.22651231347967e-05
-3.03530624261829e-05
-1.55847057935821e-05
-5.75265024287932e-06
-2.62030029761917e-05
-4.22304606729235e-06
-2.21516607012083e-05
4.6305521172407e-06
1.00482670927515e-06
-2.19952625781058e-05
-1.57719848264237e-05
-1.24592735903519e-05
-1.57834386072012e-05
-1.17782838423789e-07
-2.32598444711314e-05
-9.44218017602478e-06
-2.55891097442249e-05
-2.72490018086332e-05
-2.15368443949203e-05
-1.64682935320465e-05
-1.54205931428061e-05
-2.73478923747581e-05
-3.63643473105872e-05
1.28804162139895e-06
-2.61597564294478e-05
-7.06222732286318e-06
-2.40672784895831e-05
-1.66262942663228e-05
1.16323852916415e-05
-2.51411374193416e-05
-2.21460572503e-05
-2.46721307646589e-05
-2.47577876054645e-05
-3.6038996082791e-05
-1.3028969184341e-05
-2.99979520262221e-05
-5.56167037793951e-06
-9.99869122369279e-06
-2.25684121945321e-05
-3.50921490485516e-05
-1.83050541740799e-05
-1.2590657000117e-05
-1.83221703791944e-05
-9.74713165745524e-06
-2.02905133911104e-05
-3.15163023130492e-05
-2.05428721709771e-06
-3.30557708357031e-05
-1.17195367515807e-05
-4.09936049777735e-05
-2.71164658453017e-05
-2.73494770531708e-05
-3.49067917534262e-05
-1.9148503433304e-05
-3.76113341373476e-05
-1.57876259010413e-05
-1.53552927647937e-05
-4.26674761850928e-05
-4.64665631461493e-05
-3.36147221195148e-05
-1.16394818044071e-05
3.38698320153654e-05
-9.39377027595288e-06
-2.35987072982527e-05
-1.28190687891966e-05
-1.58730600625811e-05
-6.31527770729064e-06
1.47948908472489e-05
-2.6600576817221e-05
-2.00224888580421e-05
-7.81116553618138e-06
-2.84294806865929e-05
-6.48785415094968e-06
-4.92703233823192e-05
-1.32129947148822e-05
1.34739413586171e-05
-3.18698167684296e-05
-2.48922027453391e-05
-2.59567946049344e-05
-2.38784138303864e-05
-1.5628869712353e-05
-1.13777888960873e-05
-1.29652376239051e-05
-1.1866119052745e-05
-1.84277253158417e-05
-2.55807129991584e-05
-2.66833406098245e-05
-1.45521232924845e-05
-2.3641464050553e-05
-4.32132055368189e-05
-4.04722788142958e-05
-3.61379349242739e-06
-3.96872022365927e-05
-3.68442180391682e-05
-3.62032415305498e-05
-2.36633423133086e-05
-5.13840584296608e-06
-1.12030468030086e-05
-2.7878897821451e-05
-2.18435876726416e-05
-2.84828018199264e-05
-1.00193706110656e-05
-2.17949029197818e-05
-2.22848500182141e-05
-7.12513225209979e-06
-1.94478407177632e-05
-2.75403702747204e-05
-3.05196245973817e-05
-2.57034693570836e-05
-1.56259129159004e-08
-8.86254031355057e-06
-2.83163722689544e-05
-1.52845250497735e-05
-7.73273655043688e-06
-1.88600836112274e-05
-2.03457438307328e-05
-8.70203755580794e-06
-1.43511421265127e-05
-2.8641940775552e-05
-2.30839156767363e-05
-3.28166337560593e-05
-1.20564745664008e-05
4.44255292569361e-06
-2.876520485834e-05
-2.66837561505862e-05
-2.51575204944033e-05
-2.85688312732708e-05
-4.88209886757362e-05
-8.35819946502035e-06
3.97603037576242e-06
-1.78633813652882e-05
-3.04849840962499e-05
-1.17880319624555e-05
-8.61782175561612e-06
-8.82297505411074e-06
-8.81747159280906e-06
-1.36517530528734e-05
-1.85059771305571e-05
-6.92007042264987e-06
-1.9107316523026e-05
-2.7011471957495e-05
-2.04638622719811e-05
-6.76840643319893e-06
-2.34191887141355e-05
-2.00691131234298e-05
-1.04739280272867e-05
-3.5337226284765e-05
-7.09836256335763e-06
-3.13050720085237e-05
4.97482987018038e-07
-1.92277562866763e-05
-3.87887611814788e-05
-1.54167332397005e-05
4.12900716377367e-07
-1.75121062538961e-05
-6.81091537798637e-06
-3.30323348843936e-05
-1.82952556182057e-05
-1.56445055698896e-05
-2.67686128338439e-05
-5.89625622256353e-07
-1.45789505433666e-05
-1.45485396070788e-05
-2.62481331683346e-05
6.9896781345023e-06
-6.1075719185041e-06
-2.42577662531723e-05
-2.12382501829981e-05
2.76569418376023e-06
-2.92138176251958e-05
-3.59776917658401e-05
-1.34601630021341e-05
-3.06944090483548e-05
-4.09089076272188e-05
-2.79090837183792e-06
-1.68217294050137e-05
-7.56301949772785e-06
-2.42316730393013e-05
-1.92913688554854e-05
-1.43189019835915e-05
5.41847373338125e-06
6.61382092954504e-07
-1.98570517767801e-05
-3.9987726862206e-06
4.70074727029351e-06
-2.75053091185816e-05
-3.91074249599781e-05
-1.01682189054338e-05
9.87218133804764e-07
-1.83781314563928e-05
-1.52656291351632e-05
-2.0223461026009e-05
-3.30185296998329e-05
-1.7484876616236e-05
-2.4613100357437e-05
-1.88656446765249e-05
-3.49900398228453e-05
-1.95682439303715e-05
-2.64040060402336e-05
-2.64814580762643e-05
-1.46504779917059e-05
-2.7837583884832e-05
-1.8324737934225e-05
-3.17054947004816e-05
-3.19106895537861e-05
-3.2561156056496e-05
-2.68213216380998e-05
-2.87193516462982e-05
-2.2614096313177e-05
-3.15721595365669e-05
-3.34656978585863e-05
-2.12458899277438e-05
-1.81726889853656e-05
-6.58070938689525e-06
-5.23189760199065e-06
-4.05998849388548e-05
-2.6514254890393e-05
-6.69536932129517e-06
-2.39117250977491e-05
-2.49318820819674e-05
-2.49129673081501e-05
-1.2885535349663e-05
-3.59728304462507e-05
6.050091974201e-07
-2.81624750566419e-05
-3.40466826648648e-05
-2.35053743602507e-05
-5.03036071847205e-05
-4.82613669649526e-06
-3.12544682043733e-05
-7.78712370414966e-06
6.04570325135233e-06
-1.80882303966387e-05
-1.18434368827169e-05
-3.42846026433343e-05
-1.76292953554998e-05
-6.51425891405455e-06
-2.86626341028781e-05
-2.87039630500805e-05
-1.49761932770592e-05
1.20622802241624e-05
-1.1451613698988e-06
-1.7822884530414e-05
8.98597214388599e-06
-2.55960452314682e-05
-3.43080429105213e-05
-1.48599757712383e-05
-2.44459623206411e-05
-3.1059566133078e-06
-1.86969575356024e-05
-3.1016970108236e-05
-1.64995230423376e-05
-2.86488971518871e-05
-5.15744057684485e-05
-3.98771038913996e-05
-4.83945852629374e-06
-2.76425422290812e-05
-3.59693531171944e-06
-1.20078827040033e-05
-1.10125162439174e-05
-1.95414796338827e-05
-1.93395774943837e-05
-2.04254718146513e-05
-3.65656972661705e-05
-7.76474824459885e-06
-5.42392346897318e-05
-2.36122114080839e-05
-2.26137728810715e-05
-1.31839241003375e-05
-2.19024990869434e-05
-3.64707960613644e-05
-4.14671671990836e-05
-2.79176041960424e-05
-2.82616956745587e-05
-3.45711353244879e-05
-1.89146682860186e-05
-1.89621917714805e-05
-9.41569903459507e-06
-2.24632005841472e-05
-3.14639155100312e-05
-2.71022622976646e-05
-1.44839773007029e-05
-3.02161410120493e-05
-3.78883921042005e-05
-3.41976910469619e-05
-2.44003486907675e-05
-1.47733639009585e-05
-2.76529128899995e-05
-1.78564098176209e-05
-2.70619715355381e-05
-2.12983825608998e-05
-3.55219160882789e-06
-4.50094197003235e-05
-3.1249955999919e-05
-3.06247477310998e-05
-3.62282223375992e-05
-3.30521748821773e-05
-5.56208554924348e-05
-3.71611317818724e-05
-2.68195279872943e-05
-1.38628810622023e-05
-1.46412911452621e-05
-3.12757047924387e-05
-4.55993010961712e-05
-1.51593186520921e-05
-1.47036012851948e-05
-2.31729227830067e-05
-2.54024302698144e-05
-3.1762690035388e-05
-1.73085609313449e-05
-2.09043876266306e-05
-2.18912983876873e-05
-2.43813461987698e-05
-2.40498977554458e-05
-2.76096319383469e-05
-2.2465593610038e-05
-1.42096482314319e-05
-3.85695809108127e-05
-4.80820291158577e-05
-3.19630588169344e-05
-8.5367221523906e-06
-1.46215781086811e-05
-2.96227496407544e-05
-2.35837532654596e-05
-2.68286574197911e-06
-2.14666985673878e-05
-2.69246751445828e-05
-3.42008136379282e-05
-2.17580592735782e-05
-9.04657840805202e-06
-6.20975779394116e-06
-3.54535044975241e-05
-3.06244760644749e-05
8.07782531121906e-06
-2.981655117666e-05
-5.0608837441159e-06
-8.09419223985801e-06
-4.66783169418852e-06
-5.75472105620851e-06
-3.66045379076015e-05
-1.5929483599434e-05
-1.02250792961478e-05
-2.81552102706381e-05
-2.80156464984268e-05
-4.03882990751667e-05
-1.42007208643878e-05
-4.59623572113945e-05
-2.71245023650587e-05
-2.17850340710406e-05
-1.61262609858188e-05
-1.23194612058436e-05
-2.7757052221479e-05
-3.64997593074596e-05
-2.11983821824622e-05
-2.35750371180188e-05
3.72508940977823e-06
-1.21950179983695e-05
-3.33158088768771e-05
-4.17782837890805e-06
-1.25495304773686e-06
-1.74399020240065e-05
-2.65623539641925e-05
-2.58816032037566e-05
-1.56249905244216e-05
-1.6300571585535e-05
-2.90328302139968e-05
-3.21420633990542e-05
-1.05177909919531e-05
-3.47727279469196e-05
-2.6980053334511e-05
-2.01788116382027e-05
-2.0137011659836e-05
-3.31951441475747e-05
-2.75330368678914e-05
-1.58733999684167e-05
-4.40205937947991e-05
-4.23263531895365e-05
-3.62265121850604e-05
-2.67976917887731e-05
-6.12709566038255e-06
-2.30336935234925e-05
-2.6320613266661e-05
-2.2129400185171e-05
-2.51879422841961e-05
-7.34415670091517e-06
-1.75281814023499e-06
-2.45360911949926e-05
-2.73558448934378e-05
-1.36081872695358e-05
-1.68034029052625e-06
-1.16676284359788e-05
-4.38727026384593e-05
-1.78674778889891e-05
-4.26432309690309e-05
-3.13141025252651e-05
-1.92524795058467e-05
-3.99698464715203e-05
-2.03401358055139e-05
4.88603043891499e-06
-8.07557931063638e-06
-3.82886318351456e-05
-6.38546283921e-06
-2.33799969906334e-05
-2.97165044917267e-05
-1.46312657856153e-05
-2.09263795988459e-05
-2.16028214656454e-05
-2.22994693345296e-05
-9.59889755006445e-06
-1.52864741376715e-05
-2.24289458974787e-05
-2.01491362484375e-05
3.1158329642507e-06
-3.39037313473537e-05
-1.59799697594785e-05
-1.02108971419502e-05
8.02323092842689e-07
-2.06369303545042e-05
-2.7019088158965e-05
-1.47299469463978e-05
-2.49257903324008e-05
-1.54165933357656e-05
-2.87338627730299e-05
-1.59698838878932e-05
5.57242704243287e-06
-3.14220740952304e-05
-4.81781098275809e-05
9.95102087055084e-07
-2.44166001669526e-05
-1.18408010569584e-05
-8.91731071936369e-06
-9.45578185758231e-06
-2.37876243836513e-05
-5.10511298254146e-06
-2.19760710859555e-05
-1.19264091022734e-05
-1.34964065439049e-05
-2.04007412943496e-05
-9.25368242603236e-06
-1.72097665757917e-05
-2.66012906253431e-05
-4.28874949272737e-05
-7.90383123327365e-06
-1.80084061990738e-05
-1.9028737211997e-05
-3.24364225869182e-05
-2.54190735538346e-05
-4.03377421304692e-05
-7.15773267026363e-06
-3.09792996791813e-05
-6.29212801146666e-05
-2.85434843994668e-05
-2.60941478784668e-05
-3.57672338768452e-05
-8.51085158223717e-06
8.00287990266299e-06
-8.4542444543907e-06
-2.06122782357424e-05
-8.77940341480948e-06
8.01267116279804e-07
3.88085253392857e-08
-2.46369731035315e-05
-2.57700299587388e-05
-3.42405350679237e-05
-2.6419877537517e-05
-1.584513036321e-05
-1.74307627333624e-05
-2.17316642574223e-05
-1.72089221358634e-05
-3.69221591103044e-05
-1.23494577133309e-05
-1.68519976997857e-05
-1.17172687135597e-05
-1.58850772621785e-05
-1.27318779807243e-05
-4.52446594704374e-05
-1.37980616286084e-05
-1.1138429461418e-05
-1.24489368244368e-05
-2.06847605758077e-05
-5.33086426631305e-05
-1.78959823627257e-05
-2.69623546387481e-05
-2.52079626027244e-05
-6.70854976456793e-06
-2.48792742694648e-05
-3.13996872074694e-05
3.94136624961956e-06
-1.5459236571949e-05
-3.62328789462716e-05
-2.32958949751699e-05
-2.11645166576149e-05
-1.00807958026785e-05
-3.88788484409007e-06
2.45075787472423e-05
-1.9752020083439e-05
-1.57857005497826e-05
-2.76442806821021e-05
-3.0009669746852e-06
-1.21179069998772e-05
-4.29364063182059e-05
-1.87408741362216e-05
-1.31594164603668e-05
-2.31743267372858e-05
-3.14517964020448e-05
-3.2579461584351e-05
-2.09229312029149e-05
-3.36551640401571e-05
-8.33718604063963e-06
-1.28925297511989e-05
-2.53116077434247e-05
-3.05690441038434e-05
-1.91457468606121e-05
-1.6991726080418e-05
-1.30562966067918e-05
-1.37057805272438e-05
-3.77815006721325e-05
-2.40549367367724e-05
-2.44620265131985e-05
-3.27333164423618e-05
-1.0767283378703e-05
-1.86170851664734e-05
-1.82708059191697e-05
-1.72826072803485e-05
-4.71914355380912e-05
-1.67639000987141e-05
-2.70422558031496e-05
-4.32363997615487e-05
-6.87414564552396e-06
-2.02564068475126e-05
-1.91738969851321e-05
-4.20388279004161e-05
-3.15008303162915e-05
-1.14472290000066e-05
-1.93269946621887e-05
-1.50555243914927e-05
-2.50156957826225e-05
-3.64375506096346e-05
-3.22207847238356e-05
-3.3462898520075e-05
-1.83771625965399e-05
-2.38353327728725e-05
-2.08729767524796e-05
-7.95465504710012e-06
-2.37907386219463e-05
-1.17374260889842e-05
-1.51860721779652e-05
-3.90652653714034e-05
-1.98736913688818e-05
-2.59796752504781e-05
-7.65992617024708e-06
2.72375062132408e-06
-2.95270052543487e-05
-1.23473751485405e-05
-1.84253658267804e-05
-9.91573360460207e-06
-3.59215114009635e-05
-1.77427869807715e-05
-2.02491144747589e-05
-4.0354985825411e-06
-3.05685248415456e-05
-2.64606395402266e-05
-7.11331276243816e-06
-3.02285668867607e-05
-1.55445208683533e-05
1.10903611101348e-05
-1.38950889554412e-05
-7.72089636133662e-06
-1.98400134076915e-05
-1.56381959675919e-07
-1.13986091692893e-05
-1.40911029290299e-05
-2.51636255285406e-05
-2.83068980018759e-05
-1.20540267502714e-05
-3.7957711143489e-05
-9.23621287171038e-06
-1.35591944003017e-05
-1.60321352979107e-05
-2.38184356057914e-05
-3.80952885991635e-05
-2.63517294652358e-05
-1.92581584918604e-05
-1.37823545342849e-05
-9.98494954825387e-06
-8.78106756316879e-06
-4.19290025943532e-06
-2.66504201233443e-05
-2.50021187018298e-05
-1.01344188135133e-05
-2.74586455626174e-05
-1.83338409192702e-05
-2.62516916407613e-05
-1.46409934937196e-05
-2.39097145827755e-05
-4.46497028547368e-05
-2.57233301942113e-05
-3.19852755080021e-06
-2.50720089503862e-05
-2.00087925748376e-05
-2.25516298410113e-05
-1.6745476658266e-05
-1.43590667817746e-05
-1.51374115908031e-05
-1.96816012040035e-05
-7.77799525333494e-06
-1.92455979641986e-05
-2.56878800154434e-05
-2.9985090675929e-05
-1.97466553467707e-05
-2.57992352381158e-05
-8.81609128023576e-06
-2.30863254202292e-05
-8.153829866219e-07
-2.62144872468876e-05
-2.73091345523822e-05
-2.0067524108877e-05
-4.03646964176165e-05
-3.96230735445332e-05
-4.14066131990727e-05
-2.01535159257122e-05
-1.67230006956986e-05
-1.84363858847062e-05
-1.44669783488272e-05
-1.69349002859209e-05
-5.5270022162536e-06
-3.98465063483797e-06
-2.27976017146781e-05
-3.09017417889775e-05
-2.94476428787591e-05
-2.52744983742876e-05
-9.84684499049787e-06
-5.10513877255133e-06
-1.46846709020045e-05
-1.98814564670893e-05
-1.10306776619792e-05
-3.25664803512931e-05
3.30313101563345e-07
-1.35429398697896e-05
-3.25955439806597e-05
-4.19420606447685e-06
-2.2567263635262e-05
1.16575606076335e-06
-1.1690597870957e-06
-3.96164082275611e-05
-3.60833206705975e-05
-1.22405237341935e-05
-4.74414326311734e-06
5.77418741610789e-06
-1.39744842940714e-05
-3.34317787275214e-05
-2.57705747519732e-05
-1.85584418777949e-05
-2.29486175321776e-05
-2.20116045515315e-05
-6.75224881960049e-06
-3.19280627184124e-05
-2.27018760578873e-05
-1.97541517677851e-05
-2.21280300105438e-05
-1.32977552039071e-05
-2.18886943224999e-05
-1.06223933847042e-05
-3.4179297246147e-06
5.16200362455336e-07
-2.02400846043002e-05
-2.13310640986151e-05
-3.64105327003919e-05
-3.41412041962272e-05
-3.712410364071e-05
-1.53955981798798e-05
-1.16118740096762e-05
-9.65918065562351e-06
-5.74562118489163e-06
-1.80235594204294e-06
-6.03546225068905e-05
-3.09059932761131e-05
-3.05568460194912e-05
-2.26849917122973e-05
-1.32035256918786e-05
-3.12410132935184e-05
-1.93954806234462e-06
-5.06877362408297e-06
-1.08376070359362e-05
-3.24969749208654e-05
-9.42523290410406e-06
-1.64479930985675e-05
-2.73167245259152e-05
-4.3994341023238e-05
-2.31799694124016e-05
-3.1626184969079e-05
-3.59420248569805e-05
-1.63323240523309e-05
-3.66819578823959e-05
-3.08374913984946e-05
-1.94814766470474e-05
-2.56587632506056e-05
-1.99739795195968e-05
-3.54355022167667e-05
-2.11339751004964e-05
-2.12348468179002e-05
-2.462705877686e-05
-2.62313513683696e-05
-2.78569198483485e-05
-2.34184690427458e-05
-1.33803582926172e-05
-1.61871706277058e-05
-3.68582534314521e-05
-2.19646398606774e-05
-1.59555156120934e-05
-2.09454899329024e-05
-8.46814734777777e-08
-2.58306352703869e-05
-2.00769607706409e-05
-4.372046619538e-05
8.88027410304836e-07
-1.38001440348023e-05
-3.20398478727236e-05
-1.74212313500803e-05
-1.59708690494076e-05
-1.96433003520534e-05
-2.03983304760418e-05
-3.86252092264585e-05
-3.80205097010247e-05
-7.50937141780497e-06
-2.87265461845116e-05
-3.82678744985525e-05
-1.66607551877911e-05
-3.083712635924e-06
-2.04125353357672e-05
-9.51314597400154e-06
-1.90642412161533e-05
-2.10831506737036e-05
-8.96095888299609e-06
-1.58921388479832e-05
-2.53530719369787e-05
-4.53575264729103e-05
-6.52615259860816e-06
-1.95182190945891e-05
-1.75179903233323e-05
-1.97461442296387e-05
-1.62893636645291e-05
-4.65123042957985e-06
-3.3079664762165e-05
-2.0629194758923e-05
-4.37367473505844e-05
-2.43428307406924e-05
-4.29332773771199e-05
-2.15067557772801e-05
-1.19142829015756e-05
-4.71515779051844e-05
-2.36501527065308e-05
6.96874150184584e-06
-2.78412058691186e-05
-2.11829120270068e-05
-5.82080690861035e-07
2.14757936938711e-07
-7.77241356258085e-06
-2.50557271774696e-05
-1.04304788461459e-05
-1.62390049125773e-05
-1.47413713105517e-05
-4.26677157048559e-05
-1.33873918786352e-05
-2.06704059462873e-05
-3.07144704714543e-05
-2.16429261228111e-05
-4.84824120565237e-06
-2.8105114970191e-05
-2.80170384320477e-05
-4.17973396566747e-05
-3.40979609746791e-05
-3.42318426365055e-05
-2.79262624959886e-05
-2.82319829153512e-05
-3.01133099920878e-05
-3.44325804347207e-05
-1.74393043636685e-05
-1.17115832204523e-05
-1.51780677254659e-05
-2.46429538469542e-05
-2.94651034756394e-05
-1.35221517458162e-05
-1.98684461167034e-05
-2.48205841306443e-05
-3.22667663524399e-05
-1.40390401532261e-05
-8.49701031419577e-06
-5.38776460506338e-06
-3.65327304276735e-05
-1.47204564248977e-05
-5.44830713321392e-05
-1.96971247346097e-05
-1.48731482399529e-05
-3.51748008726452e-05
-3.37095810041601e-05
-2.24401782854045e-05
-7.99746715216043e-06
8.66331395141166e-06
-3.42822296716516e-05
-2.60519843800396e-05
-2.1661935007164e-05
1.15597340016087e-06
-1.38479493389398e-05
-2.99274694492265e-05
-2.60685153004349e-05
-8.4481407227272e-06
-1.48238290020015e-05
5.00723559615156e-06
-2.35317246683643e-05
-1.99442993531068e-05
-3.88224217422162e-05
-8.79934922028735e-06
-2.38501324215306e-05
-1.54416309936243e-05
-3.51232921015934e-05
-3.56248090532673e-05
-9.29089124459239e-06
7.30427957636086e-07
-1.85832225390145e-05
-5.18662986628769e-05
-1.06078157427901e-05
1.33255867140632e-05
-2.88534099288258e-05
-2.11681049146986e-05
-1.2593754992767e-05
-4.23399711176112e-06
-8.76386986089968e-06
-2.43506297724927e-05
-1.01054476803698e-05
-2.16326616449187e-05
-2.60721922221792e-05
-3.7132808436188e-05
-1.40274183885997e-05
-4.8865835742502e-05
-4.4749802387111e-05
-3.60208452812885e-05
-2.15829483331949e-05
-3.00360723793365e-05
-3.29674879098398e-05
-2.59508942684345e-05
-1.23328333257273e-06
-2.72368286725055e-05
-1.73651410193516e-05
-1.70866848276896e-05
-2.0535800043762e-05
-6.23363609789162e-06
-1.91443843626424e-05
-4.03127717595857e-05
-1.92644661257555e-05
-8.9155088333238e-06
-2.13074539732635e-05
-2.59136789063703e-05
-1.74899854557569e-05
-2.13755264605677e-05
-7.57888837945201e-06
-2.48513236148729e-05
-4.90550806830887e-05
-1.51637991494195e-05
-2.98327295282528e-05
-3.96390048180021e-06
-3.41910483802521e-05
-2.01070260087506e-05
-2.14038338376158e-05
-3.42228672734688e-05
-2.01145560457136e-05
-2.93755878133536e-05
-3.43607927287028e-05
-2.3244960603538e-05
-5.00767518674328e-06
-9.96636682672355e-06
-3.03938434903191e-05
-2.33578508793206e-05
-3.77345731130363e-06
-2.79240862152282e-05
7.39182891523546e-06
-1.72587013502695e-05
-3.04812452326922e-05
-2.06103736118525e-05
-2.50896235376631e-05
-1.95669494828278e-05
-2.9410523271488e-05
-1.74540236857776e-05
-5.40606431824407e-05
-3.30257403254903e-05
-2.58262063015342e-05
-1.88896748469295e-05
-1.30858384704995e-05
-1.64652213542191e-05
-2.45788336374563e-05
-1.1510584419727e-05
-2.49218125422666e-05
-2.643618035071e-05
-3.87796964991613e-05
-1.10977627798828e-05
-3.32418324386153e-05
-2.76158354899938e-05
7.90059256292528e-06
-2.17895189708417e-05
-4.78689550843638e-05
-2.36978115678743e-05
-2.55060330493529e-05
2.17293974205882e-06
-3.58750234406634e-05
-1.14313207403544e-05
-3.46592666527627e-05
-3.0680749071097e-05
-9.0602673944591e-06
-2.08154891611277e-05
-5.61303461981267e-06
-1.91607014702977e-05
-2.51120762807682e-05
-2.51159288614179e-06
-3.38897647491427e-05
-8.60199953538207e-06
-2.55744330072354e-05
2.32185039334047e-06
-6.50950344253215e-06
-3.15878848108832e-05
-2.85736859220561e-05
-3.93223687988034e-05
-3.56402098517024e-05
-3.94383951149652e-05
-2.30335150632711e-05
-1.2235147273148e-05
-1.2749960112579e-05
-2.84004389161558e-05
-5.62802075479847e-06
-7.02030812954956e-06
-1.20455352735759e-05
-2.45376028642794e-05
-1.90407024326916e-05
-9.97899525914105e-06
-2.76391762580503e-05
-3.26336335774573e-05
-2.5327114950711e-05
-2.00616420846072e-05
-2.78604196316321e-05
-2.11307592114414e-05
-1.90002381906133e-05
-5.99903385338227e-06
-2.35263451769112e-06
-3.68705231974407e-05
-9.62167777958532e-06
-4.2332500062212e-05
-4.2646703792941e-05
-1.78540491728186e-05
6.89001981530629e-06
-2.23674837565307e-05
-1.91305366708937e-05
-1.6548872234925e-05
-2.66143890435036e-05
-8.61066964928901e-06
-2.20815265051213e-05
-2.64194249167453e-05
3.25052764479448e-06
-6.56976278434604e-06
-1.2443391119701e-05
-1.75899194625974e-05
-1.2870766934741e-05
-1.79115942713516e-06
-3.59398598386786e-05
-1.06820725080945e-05
-2.81297607925941e-05
-4.01421595036035e-05
-2.77359332240665e-05
-1.84029314443636e-05
-3.2382899616515e-05
-2.37794036352784e-05
-2.69559851559844e-05
-1.96866983235182e-05
-4.57338791688043e-05
-3.19449131400246e-05
-1.32050738456651e-05
-1.80529590108948e-05
-1.52122949159323e-05
-5.1342875312829e-06
-2.78431356048374e-05
1.3025871454091e-06
-3.53128213602367e-05
-1.76332099121332e-05
-2.89907600155221e-05
-1.77197554557156e-05
-2.1153253418138e-05
-2.36498125054265e-05
-2.07330578563375e-05
-1.92539587991238e-05
-8.09575602728472e-06
-6.64330353644233e-06
-1.34873315661109e-05
-3.57112779539627e-05
-1.93678353039284e-05
-2.1650022301495e-05
-1.49023682331337e-05
-3.11375813619045e-05
-1.21477418374048e-05
-2.77840872591232e-05
-1.92507679504886e-05
-1.34680932807246e-06
-3.66663672932204e-05
-1.66406192122582e-05
-1.42226743242604e-05
-1.23307931373037e-05
-3.74468341194391e-05
-2.11297264327276e-05
-3.49395733322236e-05
-1.98697954454588e-05
-1.56169477536666e-05
-2.30691638936056e-05
-1.88655241180575e-05
-1.60707721004412e-05
-4.73181184920483e-06
-1.81058160027295e-05
-8.67018518056688e-06
-2.00801455363721e-05
-2.24893244608397e-05
-2.6558613521232e-05
5.62948189830752e-06
-3.59687157282566e-05
-3.82638360023276e-05
-4.51443460657498e-05
-2.21150052137736e-05
-2.09155763090459e-05
-1.25523303844049e-05
-7.38865026955451e-06
-2.44570256990338e-05
-1.73776619027735e-06
-9.95817003321153e-06
-1.36018241482942e-05
-1.22952762619523e-05
-6.80225867099271e-06
-3.38904433632521e-05
-1.38881458771159e-05
-3.28030743124486e-05
-1.77626673908056e-05
-1.32247906518932e-05
-3.63449732507142e-05
-5.81303314492718e-06
-8.61983549579307e-06
-2.61296677147893e-05
-1.80383845973708e-06
-2.94201952645866e-05
-4.61027264560769e-06
-3.469593127653e-05
-8.35667096442428e-06
-3.76783742074555e-05
-6.21484473669626e-06
-1.98722894465713e-05
-3.22055414606607e-05
-3.61860645316977e-05
-3.99214369440344e-05
-5.44266294798196e-06
-3.69067364087926e-05
-4.9643786142015e-05
-1.81865625198448e-05
-2.38058204057564e-05
-5.51083207589929e-06
-1.21099741847656e-05
-2.10554499246533e-05
-2.13436902983549e-05
-3.76399207086558e-05
-2.42633530483238e-05
8.73724710951202e-06
-2.61231112806835e-05
-2.6493799717514e-05
2.22974172586734e-06
-1.1367677497027e-05
-5.6543044516603e-05
-1.89181417168655e-05
-1.34981113283664e-05
-2.31931128637815e-05
-1.60817327308393e-05
-2.93650332144209e-05
-3.29970448540561e-05
-2.12653121168944e-05
-2.90895431862933e-06
-3.71015495257733e-05
-1.67093371538292e-05
-1.98531424988211e-05
-4.0322103722257e-05
-1.76073607671318e-05
-5.45953101074203e-05
-1.12318985578051e-05
-1.3313109548477e-05
-3.23258498089084e-05
-2.2142311896718e-05
1.0194196891851e-06
-3.02562457726659e-05
7.45467869110764e-06
-1.2011150169807e-05
-2.34601769311282e-05
-9.72109092065264e-06
-4.225079009709e-05
-3.78897018685978e-05
-1.50001140544293e-05
-9.80989854342481e-06
-2.7366842458445e-05
-1.53005420357799e-05
-1.40389269732481e-05
-2.13572269285099e-05
-1.27797139905973e-05
-1.51406362852204e-05
-3.71109923180042e-06
-1.49514915317413e-05
-1.47648072169141e-05
-2.47461747417327e-05
-3.12775751820664e-05
-2.34400948077599e-05
-1.58850310927965e-05
-4.94396109202194e-07
-1.41147625495347e-05
-4.55881284914773e-05
-6.74883980347457e-06
-7.95804975423857e-06
-3.59496468237403e-05
-3.78556974774021e-05
-3.16469363643521e-05
-1.14996506367847e-05
-1.88350866534732e-05
-2.10721729312383e-05
-2.87205832323559e-05
-9.39074225860842e-08
-2.55279717604933e-05
-2.57671450603804e-05
1.55697999360792e-05
-1.78212729968265e-05
-2.61350430863428e-05
-1.42291170921385e-05
-1.40229010545036e-05
-2.13646729586434e-05
-3.09261847433036e-05
-1.72594585732615e-05
-1.80215755202358e-05
-3.61927507046351e-05
-1.63811067058603e-05
-7.61470940289946e-06
-1.49413622980918e-05
-5.01342166195667e-06
-2.28237470833919e-05
-2.0117727566628e-05
-2.72064675419437e-05
-2.22745831177703e-05
-1.83216268550332e-05
-2.49747119681869e-05
-7.55185394551056e-06
6.99579033443395e-06
-2.01349668745763e-05
-2.24161780498499e-05
-3.33994835734553e-05
-1.70782460934235e-05
-3.249870503422e-06
-3.18023417130452e-05
-3.50075880962681e-05
-1.61323592545802e-05
-1.78673095610554e-05
-3.34929566319479e-05
-2.52404346016089e-05
-1.6841493015202e-05
-1.643082368772e-05
-1.39498034770527e-05
9.47569829530386e-08
-3.01979727825214e-05
-1.67880151366046e-05
-1.98283181262724e-05
-3.63140478764662e-05
-3.1162420253209e-05
-2.15071276453558e-05
-3.65063589864317e-05
-6.20348592195075e-06
-3.00801785862603e-05
-3.60100072514038e-05
-1.2002084098565e-05
-2.25772860819714e-05
-4.14409039734202e-05
-3.47634861833208e-05
-2.56226694764181e-05
-4.76199619307161e-05
-2.41206130413897e-05
-1.96572152450818e-05
-1.84241368928257e-05
-1.23979476191794e-05
-2.268697152202e-05
-1.82110875582915e-05
-6.98468218805598e-06
-1.54538361774307e-05
-2.01486902109059e-05
4.04567535710477e-06
-2.96241547150171e-05
-1.83968012528568e-05
9.02208101113935e-06
-8.64167584786585e-06
-2.24610447395459e-05
-7.9705627030261e-06
-6.65015990117424e-06
-2.13353392908959e-05
-3.87028863239676e-06
-1.15393254491123e-06
2.08497729895786e-06
-2.89233792289311e-05
-1.83871225710976e-05
-3.01127508245575e-05
-1.22818595149871e-05
-1.8069931543963e-05
-1.65834436605671e-05
-3.10030878163026e-05
3.44340449749379e-06
-9.22264841655872e-06
-1.75457826059949e-05
-1.78242463199953e-05
-2.03820325251237e-05
4.94749159997059e-06
-5.88211716073757e-06
-1.69843580548394e-05
-1.4758182322975e-05
-2.32175956819486e-05
-3.45651136987192e-05
3.06966736633993e-07
-2.81112871457418e-05
-7.72676718492615e-06
-3.52984326344134e-05
-3.46497542324133e-05
-4.82271533885645e-05
-4.35653974136806e-05
-2.58635425172514e-05
-2.95458887242902e-05
-2.09751425613769e-05
-1.67638327533664e-05
-1.99766830046704e-05
-2.40910696994812e-05
-3.10450092860623e-05
-1.90112340559228e-05
-1.73885719383573e-05
-1.25688147283685e-05
-2.2299096197924e-05
-2.60568527999952e-05
-3.5662252063288e-05
-2.21425146491233e-05
4.48140779689138e-06
-3.05824800470235e-05
-3.48617026057339e-05
-1.29680079332081e-05
-3.74940845898618e-05
-3.81817739358818e-05
-1.6211659105834e-05
-2.06813289199641e-05
-2.82269731025007e-05
-3.33099978705542e-05
-5.02593254354299e-06
-4.01613046311813e-05
-6.45808892312843e-06
-9.76904701839301e-08
-3.34161977709013e-05
-2.47027189915427e-05
-1.69614112310259e-05
-1.14002989910315e-05
1.61162166672173e-06
-1.43548038384907e-05
-1.92853277901196e-05
-1.51519784497119e-05
-1.2010158720915e-05
-2.22087592616962e-05
-1.39061841562408e-05
-1.48094317122063e-05
-2.68745836584457e-05
-1.9671938964782e-05
-1.74179269907639e-05
-1.39754244146971e-05
-7.50433708600979e-06
-1.18343403383733e-05
-2.66153822067912e-05
-2.98030790866176e-05
-4.015298419625e-05
-1.34589260296093e-05
-2.43660314693717e-05
-2.82870269323565e-05
-2.3989959415324e-05
-7.76340071719253e-06
-1.42759348342498e-05
5.74422386059772e-06
-3.23865258883743e-05
-4.31438328814482e-06
-2.94463189059313e-05
-2.48197601715398e-05
-1.60582010202387e-05
-2.00686114850578e-05
-1.84416052049479e-05
-5.53612942623358e-06
-1.89049774388556e-05
-3.20017596969551e-05
-2.90879746054351e-06
-3.32308386941231e-05
-4.20117008433772e-05
-1.39114775719553e-05
-2.80431795290997e-05
6.45556611816881e-06
-2.15522766234066e-05
-3.05044522585794e-05
-2.78476659424622e-05
-8.53875215309068e-06
-3.84596184924967e-05
-1.82125149521174e-05
-8.41236952201435e-06
-2.34884662183161e-05
1.71471153245947e-07
-2.45906510452372e-05
-2.73323778015114e-05
-1.85754758713979e-05
-2.67378262212526e-05
-2.33108782175389e-05
-9.17222985818363e-06
-3.819854835911e-05
-3.62110753535597e-05
-1.1914194105909e-05
-3.0779254963524e-05
-3.1317980107751e-05
-1.36641392899449e-05
-2.41882045293992e-05
-1.82702664755877e-05
-9.6263396104153e-06
-3.18406622237006e-05
-2.01191256895205e-05
-2.29631122248218e-05
9.95349323964737e-07
-2.97796239914318e-05
-3.28293352810101e-05
-5.42197436001985e-07
-2.70998309438547e-05
-2.40779599978307e-05
-2.07725493580498e-05
-2.41781343607739e-05
-7.05312188936632e-06
-1.21500443366839e-05
-5.7097846456326e-06
-1.94247073424415e-05
-2.59666123630407e-05
-4.17587574521357e-06
-2.62213807854096e-05
-3.09197580409817e-05
-2.06399744087692e-05
-1.21457173119562e-05
3.78711411513004e-06
-1.32219610181202e-05
-2.57741261258879e-05
-1.36147426040337e-05
-1.6162594627558e-05
-4.90589618403637e-05
-3.07817872844296e-05
-2.58635833850507e-05
-3.19643998856707e-05
-9.62722479941797e-06
-3.11576772229383e-05
-1.34317242300316e-05
-1.90630515903039e-05
4.88427611173967e-06
-2.44465255986093e-05
-2.74811342270625e-05
-2.08259313035583e-05
-1.78710989227757e-05
-3.20323559539011e-05
-2.70632755365186e-05
-2.44102713081668e-05
-1.5493102275405e-05
-1.62207972897172e-05
-2.7080578009982e-05
-1.67839574002116e-05
-1.89011483587868e-05
-2.59295795734059e-05
-9.85048555400588e-06
-3.07454310113655e-05
-9.02912428538378e-06
6.56821653636483e-06
-2.03457117304509e-05
2.94888628646048e-06
-8.62493064987687e-06
-4.70564666880285e-06
-1.85695087042565e-05
-2.08381938639317e-05
-7.34419410990917e-06
-2.53139930310854e-05
-8.08461592019799e-06
-1.12075640642614e-05
-2.45012225102854e-05
-2.19779557525346e-05
-2.63376585530988e-05
-3.96675175498032e-05
-1.54305886932591e-05
-5.43911138077902e-05
-5.77530861871863e-05
-2.60171763402083e-05
-1.27814295354659e-05
-1.7259595820145e-05
1.5392956904267e-05
-4.09367618484159e-05
2.27089774446519e-06
-2.32103050561197e-05
-2.40111505134797e-05
-3.51107325600947e-05
-1.65980593388244e-05
-1.96084074632133e-05
-1.26226885515853e-05
-1.49700388058139e-05
-2.29978413288048e-05
-1.42148801146019e-05
-2.58470498727382e-05
-2.36117550433157e-05
-6.72307297112788e-06
-3.85456400713635e-05
-2.89985249422453e-05
-2.31810112733531e-05
-1.94408055943854e-05
-2.56622791404967e-05
-3.6669428439253e-05
-6.70061358075505e-06
-1.78995519885983e-05
-2.13786589176514e-05
-2.11593078375032e-05
-7.70275005551612e-06
-2.01674460534037e-05
-6.01297808364849e-06
-3.92397441970568e-05
-2.52817356543244e-05
-3.09297473726543e-05
-3.22938543666898e-05
-2.26313810662451e-05
-3.2129288925087e-05
4.30401533617665e-06
-1.13322442042987e-05
-4.28939580685716e-05
-3.26455186782992e-05
-1.72806803833717e-05
-3.79410811156586e-05
-1.02701840211692e-05
-2.42837371481706e-05
-1.86389065758472e-05
-1.01815564530682e-05
-2.64417273130676e-05
-2.76603873997576e-05
-3.55917185746276e-05
1.9225477301052e-06
-3.42652354403206e-06
-3.10481388486216e-05
-7.51946463531955e-06
-4.73119885682346e-06
-2.87456636908399e-05
-4.54527107680143e-06
-4.38553275177729e-07
-5.10065331025459e-05
-2.94163743915619e-05
-1.27145694761189e-05
-3.3119254730604e-05
-2.11238961344123e-05
-2.31864585966772e-05
-1.97821820382307e-05
-6.92047388144219e-06
-5.19221775476709e-07
-1.01166725616731e-05
-5.09523021100786e-06
-2.11249922481295e-05
-1.44378506417374e-05
-1.14797197107543e-05
-3.81596696697705e-05
-5.10666894095279e-06
-3.53956066171514e-05
-2.63351444049636e-05
-3.48157021875601e-05
-1.09917980840433e-05
-2.90757397688189e-05
-1.56251267536717e-05
-9.93508932507789e-06
-5.85756503803268e-06
-1.27135804905294e-05
-2.82576758893682e-05
-3.32200341864667e-05
-4.34218886851345e-05
-3.80652038674857e-05
-3.82862552077028e-05
-1.46324146060594e-05
-2.8634115749525e-05
4.25060023649876e-06
-7.24611647440814e-06
-1.15018696724654e-05
-1.67269132473422e-05
-2.26114269103895e-05
-5.02522862648435e-05
6.83835568265822e-06
-9.18071855689141e-06
-1.64852651412431e-05
-2.29376661815095e-05
-8.86373196926063e-06
-1.42180994358492e-05
-1.94548032575487e-05
-1.2028664902043e-05
-2.30046396867009e-05
-1.4196577026024e-05
-3.73450560893747e-05
-4.12284931024615e-05
-3.33975381508224e-05
-2.66351491007719e-05
-1.67781930509736e-05
-4.41973973723498e-05
-4.19434000568538e-06
4.909371981278e-07
-5.26316341246655e-05
-2.25345831810689e-05
-6.54752884502383e-06
-2.08066194006997e-05
-8.46138189511068e-06
-2.41412177625275e-05
-4.59617079127036e-05
-2.88787448563656e-05
-3.18739875820809e-05
-1.89401787094111e-05
-1.360051649852e-06
-7.16077659939233e-06
-1.9009845882784e-05
-1.07368293286977e-05
-3.09787035887926e-05
-1.85281741320713e-05
-2.56453498112179e-05
-6.27124709740438e-06
-1.36603271147622e-05
-2.72552211968241e-05
-5.3260834373232e-06
-1.75053484993275e-05
-1.59071762402096e-05
-2.45573854452457e-05
-8.80381426931021e-06
-2.2694089975993e-05
1.71944354277145e-06
-1.31401175349099e-06
-2.90810511271842e-05
-1.46741876018288e-05
-3.09084992009706e-05
-3.30810435714809e-05
-7.26412955501366e-06
8.7463168243805e-06
-1.79536710393148e-05
-2.73934922124154e-05
-2.28457269761255e-05
-3.53665806011422e-05
-3.3589418844127e-05
-7.18501479337607e-06
-2.37144189322885e-05
-2.62851127747977e-05
-2.56531064408075e-05
-2.1094992761733e-05
-3.55705369563845e-05
-1.96160427368071e-06
-1.02587671528152e-05
-1.61438420212916e-05
6.31445917365899e-06
-3.53571404904694e-05
-3.56336964424411e-05
-2.55651479705867e-05
-1.68393373551501e-05
-2.40832794056365e-05
-1.54599020720224e-05
-1.36828261956394e-05
-2.57860842278428e-05
-1.03806059567429e-05
-1.54820134903489e-05
-2.78313045463749e-05
-4.54280109105528e-05
-2.61472703218147e-05
3.69964251332026e-06
-2.39197800266049e-05
-1.66721320021655e-05
-2.99256291687427e-05
-9.31861322191036e-06
-2.77899513971748e-05
-1.17673257161492e-05
-2.13512650286881e-05
-2.84456958131794e-05
-1.32940844438526e-05
-2.27534936761609e-05
-2.35910858837047e-05
-4.16228029031196e-05
-3.13899276620288e-05
-1.76216228731302e-05
-2.0511997386709e-05
-1.85587068197384e-05
-5.24908624859544e-05
-2.02085912374373e-05
1.74311079996026e-05
-3.35039898675966e-05
-2.93782151967683e-05
-1.62919362894484e-05
-2.77298427873545e-05
-2.58269322225016e-05
-4.34590710523055e-05
-3.15436652535901e-05
-1.32148410221059e-05
-3.18825845253824e-05
-3.23596433299734e-05
-1.9212530811395e-05
-5.4127926788345e-07
-2.37214077954233e-06
-3.40587859601079e-05
1.74062924972715e-06
2.08565406334106e-06
-2.69024170112431e-05
-3.41504903160882e-05
-2.74116328123995e-05
-3.12599507405499e-05
-2.14163491454361e-05
-3.1769509689988e-06
-1.70436767527902e-05
-9.95403440259547e-06
-3.34463748875202e-05
-2.29971179966989e-06
-2.56695273871191e-05
-1.79432595389846e-05
-4.04960865191986e-05
-1.44435229370912e-05
-1.72281570713669e-05
-2.72096696317067e-06
-1.45890464980596e-05
-1.93002623816904e-06
-2.96375904766735e-05
-2.1544608632204e-05
-1.04862590763715e-05
-1.46955603342445e-05
-1.92785692795423e-05
-1.43327444763869e-05
-2.68502383248113e-05
-2.4466660786116e-05
-5.40169643188167e-06
-3.17920229021689e-05
-1.79027384664517e-05
-4.58519232800898e-05
-3.87364730210053e-05
-1.93104564313758e-05
-1.72108439917623e-05
-2.85397092330343e-06
-3.71412788913613e-05
-3.18355354348911e-05
-3.1416816779195e-05
1.93218189914195e-06
-2.80341472703594e-05
-2.60154922981452e-05
-1.01496498820459e-05
-2.00608640637576e-05
-3.42368393742566e-05
-4.58702609784807e-07
-1.48082463118734e-05
-2.58551683615509e-06
-2.21183661146552e-05
-2.82316458803623e-05
-1.01055899386147e-05
-2.21115305098101e-05
-4.23107853590256e-05
-2.15779639533738e-05
-3.77281435086371e-06
-1.78429611249356e-05
-3.22300462770166e-05
-1.9260017839582e-05
-3.29631567815037e-05
-3.29543002431003e-05
-3.00006617050204e-06
-1.76897973050362e-05
-1.44416356873244e-05
-2.27274633778723e-05
-1.0029910264776e-05
-1.49955025899626e-05
-3.16614553783215e-05
-1.62340058998816e-05
-1.82645263170773e-05
-3.8592560002206e-05
-1.10565743163555e-05
-3.29792633270437e-05
-6.69367634652917e-06
-3.54299891833766e-05
-1.72418478559795e-05
-3.56777489838923e-06
-9.48726946064202e-06
-9.19567105013071e-06
-1.19122554568e-05
4.54418604430387e-06
-2.44106844626019e-05
-1.5429273335834e-05
-5.2802629608665e-06
6.5519361081692e-07
-2.9832466684236e-05
-1.48802458387353e-05
-1.68710780372792e-05
-1.71896493626244e-05
-1.36458259917092e-05
-1.66302233322819e-05
-2.08225955131514e-05
-3.21882389517848e-05
-3.38660317209743e-05
-2.82429338370472e-05
3.70233391810368e-06
-1.82928717530535e-05
-2.73687646527186e-05
-1.62432840775498e-05
-1.7634107863537e-05
-1.31712420981691e-05
-2.70453652060744e-05
-1.3690547907119e-05
1.14936803222061e-06
-3.12850428111269e-05
-2.57592450812245e-06
-2.22317735392227e-05
-8.18477535846708e-06
-1.8352528096336e-05
-2.95986456228416e-05
-1.66260482876018e-06
-3.6147205487284e-06
-1.38955016037921e-05
-2.11113201324267e-05
-7.98751634419531e-06
-2.83905996215995e-05
-2.37696868055673e-05
-2.07417646679453e-05
-1.70794635784503e-05
-1.72080228250931e-05
-3.90859276976193e-05
-2.97315796571322e-05
-8.83142621115333e-06
-5.1009029561912e-06
-4.00272916775891e-05
-2.80855460235821e-05
-4.95579480656544e-05
-2.22025787591637e-05
-2.87871982553072e-05
-2.75713919708294e-05
-2.10753795175402e-05
-1.9811623927928e-05
-3.1455418239035e-05
-1.79739016202334e-05
-1.3577175121404e-05
-3.29731598558213e-05
-1.38388672816587e-05
-2.68191304392386e-05
-1.23876835165337e-05
-3.1213974168144e-05
-1.53388914517936e-05
-6.12435112674099e-06
-1.49763631404234e-05
-5.26318408758107e-06
-1.81806450234147e-05
-3.08608595228197e-05
-4.00809015847538e-05
-3.64893582115104e-06
-4.47501183195821e-06
-1.64839758283979e-05
-1.7654395010467e-05
-1.9951268706306e-05
-2.66515644179603e-05
-4.96198297222898e-06
-3.52332632655876e-05
-2.5565978052936e-05
-3.20240368149756e-05
-3.52412960128781e-05
-2.34706873059665e-05
-1.73546641746356e-05
-1.07684581146607e-05
-1.72732384110819e-05
-2.80577130338584e-05
-1.62105834328454e-06
-1.3386804116356e-05
-1.19669526594301e-05
-2.98845265952576e-05
-3.03089008822809e-06
-1.2951152482294e-05
-3.54611059808947e-05
-2.07315033717779e-05
-1.81987739146118e-05
-3.40059201189439e-06
-1.42694555315645e-05
-2.13768969485356e-05
-1.47037734994639e-05
-1.28357504003608e-05
-2.25561684064255e-05
-9.44328545926477e-06
-3.41632472487177e-05
-1.18232627500859e-05
-7.14986344928118e-06
-1.28286225114949e-05
-5.24243164179567e-06
-8.03999660452015e-06
-1.23176060410431e-05
-1.60177660515956e-05
-1.59905137861171e-05
-3.02647962582971e-05
-2.18521386240505e-05
-1.71528878200843e-05
-1.60762998917304e-05
-3.12309795067191e-05
-4.11444747716328e-06
-2.96630597064432e-05
-1.33577176767111e-05
-4.69306695159783e-05
-4.2408632143996e-05
-1.23169364683135e-05
-1.58235017963657e-05
-3.36696579401526e-05
-3.02254927429403e-05
-3.20257474269434e-05
-3.44362569171952e-05
-2.5278879629967e-05
2.87701207409922e-06
-3.89074887276506e-05
-3.53765347067365e-05
-6.95804421001797e-06
-2.95494255480568e-05
-1.74947264348494e-06
-3.29802270085107e-05
-1.6147436523882e-05
-1.45233130271974e-05
-2.19859146422886e-05
-1.05421497392174e-05
-1.86030119432874e-05
-2.69575476972515e-05
-7.64865767153179e-06
1.88807885997906e-06
5.55112824219269e-06
-8.23221453258028e-06
-2.3951533079096e-05
-2.51048481833222e-05
-2.69578485521975e-05
-1.93641990617966e-05
-2.47016877173919e-05
-2.53101448021172e-05
-1.6716415899319e-05
-1.58604484240268e-05
-2.01862616789874e-05
-2.86723213353685e-05
-2.32845742584897e-05
-1.28999540672508e-05
-1.48027559729137e-05
-1.69113559501052e-05
1.1511001296721e-06
-3.1988776024668e-05
-2.94386348544875e-05
-2.11044345622807e-05
-1.93757842553887e-05
-8.7693322710743e-06
-1.49156571046604e-05
-1.90831657097093e-05
-1.5871595530386e-05
-3.52088406974559e-05
-1.62673063055676e-05
-6.27341408033187e-06
-1.34659405013809e-05
-2.58471710966665e-05
-1.43730485656635e-05
-7.59700585028437e-07
-6.1887994760398e-06
-5.92207080454576e-06
-2.31790500929408e-05
-1.21892041168883e-05
-1.43277236585189e-05
-3.46906665342936e-05
-3.55597905999076e-05
-7.25216826864586e-06
-2.63239552636203e-05
-3.1443313380025e-05
-2.79040590001564e-05
-3.02494041914058e-05
-2.0103481111982e-05
-2.63149741814849e-05
-5.7146513985451e-06
-4.21747444924304e-05
-1.52241250904517e-05
-8.51058252343917e-06
-2.50022143569314e-05
-1.09489244153187e-05
-6.7439568232279e-06
-3.45557279532069e-05
5.09041126047702e-07
-1.85968149959264e-06
-1.17175865134776e-05
-2.26391931407389e-05
-2.32807299152034e-05
-1.33376837555839e-05
-1.82476652630437e-05
-1.16107578623851e-05
-1.02616767568382e-05
-6.34677936897837e-05
-2.57105024214858e-05
-3.18396725183075e-05
-1.53497230834663e-05
-2.23440846496385e-05
-1.24427694221133e-05
-1.63965583400725e-05
-8.73343984206086e-06
-5.20163156699725e-05
-2.6416077004377e-05
-2.59153287529208e-05
-2.28508466374273e-05
-2.25243073050511e-05
-3.06514603529399e-05
-2.3136720503357e-05
-1.84798361373366e-05
-1.62357723663067e-05
-3.57078997835964e-05
-6.51664390174758e-05
-3.69581140233458e-05
-5.69922742485528e-06
-1.48567969597588e-05
-2.51545433641806e-05
-1.09361924858554e-05
-4.63323337328744e-05
-1.54708609337991e-05
-2.85978215727571e-05
-2.9605851425593e-05
-2.83070523617657e-05
-1.43904549435202e-05
-1.84844647169606e-05
-2.19167112984461e-05
-2.27838917379173e-05
-2.71148480154007e-06
-2.57781449237257e-05
-1.63940834774266e-05
-6.65839651490746e-06
-4.39434969330614e-07
-1.61721735036049e-05
-1.84191805581654e-05
-1.87629085077583e-05
-2.54230124908886e-05
-2.98235348889339e-05
5.85765446445051e-06
-1.05383729599923e-05
-1.37492897440643e-05
5.24801463012425e-06
-1.54991954414435e-05
-1.99313141778804e-05
-3.41646069750116e-05
-4.53248295321965e-06
-2.91728980988321e-05
-2.75697150829926e-05
-9.5487632739255e-06
-7.05059414533939e-06
-3.72183164245976e-05
-8.07043713785475e-06
-1.56795662866967e-05
-2.32213660356224e-05
-3.74926703367927e-05
-3.00574168467981e-05
-2.7850941215973e-05
-1.57428922126831e-05
-1.8103689431311e-05
-2.17563629892571e-05
-2.87646578034977e-05
-2.13183344552665e-05
-2.37056158327811e-05
-7.11913993035365e-06
-1.37209151844077e-05
-1.85032837142394e-05
-1.17780748832784e-05
-1.32371664052888e-05
-3.29274497162129e-05
-1.49738014567313e-05
-1.15479905792034e-05
-1.82082083895631e-05
-2.07850859255098e-05
-2.23030418592651e-05
-2.20833425894642e-05
-2.77118020129434e-05
-3.37988616326792e-05
-1.70287947559837e-05
-3.68181561721156e-05
-3.33122836064659e-05
-2.57294263583806e-05
-2.95458768442452e-05
-2.68610347405167e-05
-2.03581623812001e-05
-2.91502612850439e-05
-2.36239602951799e-05
-1.91591819536812e-06
-2.88119634790466e-05
-2.27269479827519e-05
-2.11491603083126e-05
-3.38643614168926e-05
-1.30364001389838e-05
-9.82189520436872e-06
-2.23884475140906e-05
-1.19982218697764e-05
-2.07354924626923e-05
-1.58431107819671e-05
-5.09539043318492e-05
-4.3346644247617e-05
-5.95199241875872e-06
-2.16798507471491e-05
-8.64494284799672e-06
-3.11849172697811e-05
-3.59758645128711e-06
-1.01110629686238e-05
-2.76676803993313e-05
-1.41071671644586e-05
-4.366987769654e-06
-2.29712667783784e-05
-1.47582479161039e-05
-2.7631421806807e-05
-2.65302518371117e-05
-1.98513208896965e-05
-1.53918277700662e-05
-5.22298720092333e-05
2.69442625247295e-06
-1.98747244366601e-05
-2.38111608764311e-05
-1.95963846758268e-05
-1.18465390039145e-05
-1.53413070178282e-05
-1.93631180452142e-05
-3.95915282945311e-05
-2.01888114351125e-05
-1.98577026834207e-05
-4.76058814248782e-05
-2.61885978040504e-05
-3.36923808147612e-05
-2.08136519019179e-05
-1.06320699332994e-05
-1.90070221148447e-05
-2.10281374814755e-05
-3.68250274936614e-05
-3.28235475056881e-05
5.27167446545098e-06
-1.4654829313704e-05
-9.10809445403456e-06
-3.17905503202376e-05
-1.84882695928673e-05
-2.83987660177877e-05
-2.28033807954376e-05
4.30338276265868e-06
-5.47833117706146e-05
-1.53614490786026e-05
-2.9437415289945e-05
-1.39081643635767e-05
-2.46816203984448e-05
-2.30337408022316e-05
-3.50676946498484e-05
-1.40712610616846e-05
-1.87596558178689e-05
-2.73924273312621e-05
-3.98720458702594e-05
-3.87457257771877e-06
-1.16513623121946e-05
-1.93702621949173e-05
-1.92754190353792e-05
-2.64851416557988e-05
-9.74693502249497e-06
-5.09050180201078e-06
-2.35976405140521e-05
-1.80976517965015e-05
-2.75405004660947e-05
-1.02180811481972e-05
-4.7356078918726e-05
-2.65338514104646e-05
-1.55453137221285e-05
-2.62044966928872e-05
-4.10189518382671e-05
-1.42778812685621e-05
-2.56383200559359e-05
-2.08733526279175e-05
-4.05447520207514e-05
-1.67153559818339e-05
-2.1694488303795e-05
-9.33294187112856e-06
-5.26201287175201e-06
-2.30715098099272e-05
-1.77386153447362e-05
-2.37772315839785e-05
-1.61544961650714e-05
-2.74194008504075e-05
-2.78255013576966e-05
-3.07391592575083e-05
-2.07389055636437e-05
-4.62816373283778e-05
-1.39387142496239e-05
-2.07381763413143e-05
3.25418741499577e-06
-3.72776558510412e-06
-1.37583553123802e-05
-6.65639053096382e-06
-1.60145393513748e-05
-3.35268166409408e-05
-1.43314296645005e-05
-2.86237791899341e-05
-8.03161777743757e-06
-1.27799845714289e-05
-2.75064092086985e-05
-2.36313662771188e-06
-3.05577146404632e-05
-2.19439529777027e-05
-2.03886398617047e-05
-1.18780472788184e-05
-2.32882049126562e-05
-3.38940091308007e-05
-5.66194819907806e-05
-1.87140024307013e-05
-3.55240948605174e-05
-2.42125530978703e-05
-3.02275497421306e-05
-2.21181760613013e-05
-2.26824657360729e-05
-1.90773763563176e-05
-2.43964903021702e-05
-2.69122946861913e-05
-3.81314520308196e-06
-2.58638568034532e-05
-1.48881630826836e-05
-1.60223319782679e-05
-1.53194572863734e-05
-1.19162620522321e-05
-2.73074262155814e-05
-2.48455589610457e-05
6.35611068646762e-06
-2.12016006425561e-05
4.92668683476683e-06
-3.15045507247843e-05
2.05825191250565e-07
-3.15784114039247e-05
-2.63951634699651e-05
-2.52336877940561e-05
-3.32414734306993e-05
-2.00268010015508e-05
4.55383555527657e-06
-4.27393342393841e-05
-8.10355852414919e-06
-6.77243244893699e-06
-1.11404430879893e-05
-2.80569395958936e-05
6.37445478649043e-06
-1.17880853994942e-05
-2.03833563599551e-05
-1.42968171836469e-05
-2.54577668809555e-05
-1.96010956694179e-05
-2.44353949068094e-05
-2.42706216130862e-05
-2.58483973575015e-05
-2.36443583775196e-05
-3.40377627894433e-05
-5.57741973404272e-05
-3.71264255499658e-05
-3.27404861174131e-05
-1.61374930033709e-05
-1.76498403734958e-06
-1.18277622445215e-05
-5.5102277432125e-06
-2.96774102209274e-05
-1.47524939731205e-05
-1.14887697268287e-05
-1.72123023569952e-05
-3.63072631243848e-05
2.40963496954244e-06
-3.81785416178344e-05
-7.70180020104433e-06
-1.57265499207181e-05
-9.44897696233983e-06
-3.56323887667483e-05
-3.09411378948059e-05
-7.74300607515311e-06
-1.19987480695432e-05
-3.11741298264759e-05
-1.45076428638724e-05
-1.22902181576595e-05
-6.11284420034651e-06
-2.27807636628718e-05
-1.14502202691625e-05
-1.63104013010379e-05
1.28293010963422e-05
-2.44355841500677e-05
-1.10250251415753e-05
-2.22396834528668e-05
-4.76426484179048e-05
-2.46263382397057e-05
-5.13337374540788e-05
-2.23142634511907e-05
-2.11397471957302e-05
-2.6257732417173e-05
-2.97758063488395e-05
-5.61476038377536e-06
-3.02068761278305e-05
-3.02580840579409e-05
-3.08208186500585e-05
-5.81265395592584e-06
7.78957222446767e-06
-2.16596092877096e-05
-2.23912085072469e-05
-4.2330805432898e-05
-1.29541438205764e-05
-3.3615521491244e-05
-3.4680719949155e-05
-3.4381818498226e-05
-1.94030496784958e-05
-1.38382378946433e-05
-2.31181290485188e-05
-3.77043770046864e-06
-1.79760680245397e-05
-3.40063991659859e-05
-6.16612750983194e-06
-2.74897591100229e-05
9.53478383513605e-07
-2.42993077444874e-05
-1.37026905835856e-05
-2.39839914045226e-05
-1.31568628074041e-05
-2.64030795676135e-05
-1.11757745456778e-05
-1.1489925322083e-06
-2.18138363830366e-05
-4.05763474214991e-05
-4.15253572555265e-05
-4.9245176102351e-05
-1.19388911866476e-05
-2.97441287415112e-05
-2.89894419275398e-05
1.94874760081847e-05
-4.39274430153608e-05
-8.54012137247353e-06
-1.3822330518427e-05
-3.72626524863494e-05
-1.46593621747931e-05
-2.09145843743917e-05
-6.65546162320626e-06
-2.37883849015986e-05
-3.48245798368336e-05
-3.59794889294243e-05
-3.74126638553277e-05
-3.48718468499269e-05
-1.17021283624567e-05
-2.12794931610203e-05
-1.36791694096633e-05
-2.00855384137164e-05
-2.46978314619837e-05
-3.02466270202859e-05
-2.15977039960412e-05
-2.08119315756251e-05
-3.21584142622044e-05
-2.72093020640302e-05
-3.0363181111434e-05
4.42884990790418e-06
-1.95913339709733e-05
-2.56894391033949e-05
-3.13204962768983e-05
-1.8807709322666e-05
-2.27218784974122e-05
-2.16854541163486e-05
-1.79812424783101e-05
-8.16285948222169e-06
-4.72098618833741e-06
-1.50318771425809e-05
-4.94923566452657e-07
-5.81283053439582e-06
-1.72874228493118e-05
-2.63285831324111e-06
-2.26554008377539e-05
-1.20141642020198e-05
-2.28273020566262e-06
-1.77427203843153e-05
-1.66781376775599e-05
-2.68972888447762e-05
-2.18372139507822e-05
-4.39334250069802e-05
2.82764045703335e-06
-1.407032738187e-05
-1.88212651435597e-05
-2.77469736369919e-05
-3.14800559393597e-05
-7.04270637748302e-06
-1.46088692913948e-05
-3.5584475391522e-05
-3.16802030689532e-05
-2.12253469482207e-05
-1.96425002516315e-05
-1.55050819075081e-05
-2.82050227355736e-05
-1.40395126822686e-05
-2.57968947151848e-05
3.64772618707093e-06
-1.36096571691332e-05
-1.89864544875049e-06
-2.59428733221327e-05
2.82171741240991e-06
-1.99496899789464e-05
-2.99174014376947e-05
-2.1732368617505e-05
-1.2678686685767e-05
-1.85096963733645e-05
-1.14845198797414e-05
-2.81763589359948e-05
-3.01231052748537e-05
-4.21696101494395e-06
-1.75588039162157e-05
-2.2698388206109e-05
-2.76838354724148e-05
-1.82417800164784e-05
-1.07431295437424e-05
-1.53536660366151e-05
-3.47008915884896e-05
-1.16783628584689e-05
-2.06465878980849e-05
-2.36753026130547e-05
-2.35412593011928e-05
-5.68303933625031e-07
-2.66235778024637e-05
-2.78649743463684e-05
-1.31430105126552e-05
-1.79644772911843e-05
-1.29553222658908e-05
-3.83450187265608e-05
-3.77865476393519e-05
-1.88595012823582e-05
3.00821683426146e-06
-1.7272598900058e-05
1.02003632530443e-05
-2.24801744375888e-05
-2.71864916314043e-05
-4.37441674609466e-05
-3.06131350295764e-05
-1.12423346689188e-05
-1.36186541848009e-05
-2.0042208472627e-05
-2.91807278499826e-05
-2.6216172196421e-05
-1.68155680849442e-05
-3.08585049985906e-05
-7.03521672745728e-06
-1.75685191214287e-05
-1.51028292186504e-05
-1.65754186387727e-05
-3.48635832624385e-05
1.96254922001421e-06
-1.59263119819121e-05
-1.54832609645476e-05
-1.59138859849666e-05
-2.67849276545736e-05
-2.76693256757172e-05
-2.0477034035975e-05
-8.71697975764421e-07
-3.00804005052988e-05
-2.82663213363278e-05
-2.80942748249167e-05
-2.25678365823982e-07
-1.955684738413e-05
-2.6125457231108e-05
-3.5391925184947e-05
-2.68167819120917e-05
-3.49371905369743e-05
-1.87973424468538e-05
-1.29172004764418e-05
-1.24286804696785e-05
-1.69327785375109e-05
-2.41875722079912e-05
-1.21591620914493e-05
-1.53687677876611e-05
-2.04616946913247e-05
-2.21044870940339e-05
-1.49113199769438e-05
-8.03967275331721e-06
-2.47472202469382e-05
-1.66578985220716e-05
-2.70846578248857e-05
-3.23718050221782e-05
-1.19805714691581e-05
-2.89977552884846e-05
-9.79263429884291e-06
-5.57608177594921e-05
-1.19217608150318e-05
-2.58227352283422e-05
-1.70953981596092e-05
-1.55395977627687e-05
-3.53654658815981e-05
-4.48396193652142e-06
-2.87645657108777e-05
-3.23388478682657e-05
-3.1851131240331e-05
-1.97037125662621e-05
-2.71127500614472e-05
-9.59135766881461e-06
-2.10087299390141e-05
-2.0626224879023e-05
-1.03162265818223e-05
-3.03564911575565e-05
-2.00603494094898e-05
-2.22059063681857e-05
-3.23145371642394e-05
-1.81088092778915e-05
-9.19256235507952e-06
6.94058073491425e-06
1.53789069001545e-06
-5.28833704395741e-06
-2.3670199653698e-05
-2.44864316285374e-05
-1.70298114995098e-05
1.26753756436126e-05
-3.91881951084948e-05
-7.93012675449849e-06
-1.35578240432613e-05
-9.25142931418908e-06
8.86781905841778e-06
-1.78273666227473e-05
-1.49477790253724e-05
-2.70873983886978e-06
-3.28504537981754e-05
-6.52788770884802e-07
-9.74389795185107e-06
-7.02171981076309e-06
-2.53458177853e-05
-1.16068660138192e-05
-3.09961837234127e-05
-1.35812850321642e-05
-2.07445261031548e-05
-1.41458099667365e-05
-2.00854796981573e-05
-1.89053058598096e-05
-2.53147712038942e-05
-1.1746099124643e-05
-4.49358280981653e-05
-2.38169178102436e-05
-2.96337326452099e-05
7.4155661578209e-06
-5.52006543451707e-06
-4.27714311287657e-05
-4.95981991895199e-05
-3.77542379913247e-05
-1.67831734828087e-05
-3.10994913636863e-05
-2.80637183803757e-05
-7.22781884013724e-06
-2.66111378148314e-05
-2.08320907927902e-05
-1.1979770008439e-05
-3.88565032516056e-06
-3.57376816223117e-05
-1.95263588466254e-05
-1.64894303655461e-05
-1.47782180458995e-05
-2.07607304182412e-05
-8.10320243959632e-06
-2.07065537451742e-05
-2.89954461086411e-05
-2.6302316644612e-05
-1.60351804777019e-05
-3.80760138462633e-06
-1.85392664000256e-05
-3.0912948169459e-05
-2.44125810160639e-05
-3.06814776279352e-05
-1.30361314823679e-05
-1.88010955527734e-05
-2.14824679739999e-05
-8.54540960140515e-06
-2.89946255033508e-05
-2.51354690038188e-05
-3.40430227693167e-05
-2.21828331819072e-05
-1.1945134737443e-05
-6.42038885769558e-06
-1.38279290125546e-05
-2.27120681768432e-05
-2.20178832198511e-05
-5.17289571632416e-06
-1.6772709987868e-05
-1.84097148926619e-06
-1.07595477741212e-05
-2.79996957297753e-05
-4.94850346622199e-06
-2.27255917220237e-05
-1.68435220217583e-05
-3.84381798613799e-05
-2.41498291815313e-05
-2.6763327578388e-05
-1.63053437075136e-05
-2.74019175856598e-05
-2.27575161248921e-05
-2.43239606883395e-05
-2.14439850175911e-05
-1.40608327562203e-05
-3.96184846123234e-05
-1.84604109949094e-06
-1.86785275274476e-05
-6.2673718605591e-06
-4.31905344783499e-05
1.04750816632194e-05
-1.0854556649698e-05
-4.07089138701911e-05
-5.18571093220325e-06
-2.7078011078707e-05
-4.73802411363437e-06
-9.11954644607421e-06
-2.34345830663862e-05
-2.01862276580639e-05
-1.77325648328247e-05
3.86340576229534e-06
-3.69738275638176e-05
-5.00654064337196e-06
-3.59956428851185e-05
-2.50693136706867e-05
-8.95306319590632e-06
-3.01480302211019e-05
-4.02687915363706e-06
3.79957184032308e-06
-2.53014050212606e-05
-2.00938328099864e-05
-2.70398660469585e-05
-2.5522290254292e-05
-2.32889360431436e-05
-4.07860030235024e-05
-1.59018461065338e-05
-1.46807573366904e-05
-2.40825460355771e-05
-2.57046839145228e-05
-1.31416008604779e-05
-1.67019948787432e-05
-6.33478650563021e-06
-2.77848476677497e-05
-9.3562011977083e-06
-4.82812920965218e-05
-3.6278667402564e-05
-3.06634016091199e-05
-3.37602947168163e-05
-2.05475269956415e-05
-1.94191763073537e-05
-3.4225785147458e-05
-1.47970125248191e-05
-2.43879641914311e-05
-5.94660883816504e-06
-4.00128560233076e-05
-1.4332152877986e-05
-1.51534409942417e-06
-3.70671561453127e-05
-2.95521364770554e-05
