# Supplementary material for: Research on computational propagation and identification of mine microseismic signals based on deep learning
Source: PLoS One. 2025 Oct 22;20(10):e0334641. doi: 10.1371/journal.pone.0334641 (PMC12543183; doi:10.1371/journal.pone.0334641)
Supplement: S1 Data — (ZIP) [file pone.0334641.s001.zip › 000100500001084.xlsx_0.txt_24.txt.txt]

-3.1555512893776e-05
-3.0381525005358e-05
-4.61012880903418e-05
-1.08667808616631e-05
-1.65463822895057e-06
-3.09275797050315e-05
-5.57997903004323e-05
-1.34984457337704e-05
-3.14733312602954e-05
-1.02713007511268e-05
-3.11969092754483e-06
-5.3137736468382e-06
5.51766654026288e-06
-2.83015506263972e-05
-3.43021974458667e-05
9.60314849596006e-06
-4.81135777655723e-05
-4.6402124618657e-05
-2.83886505500116e-05
-3.60178121081309e-05
-2.13914634656176e-05
2.66098759638419e-06
-2.05483189329198e-05
-2.54281214055099e-05
-1.67969703082631e-05
-2.23184418616316e-05
-2.53848879367114e-05
-3.99769813852166e-05
-2.10085416752912e-05
-2.09328574789325e-05
-2.94289536076839e-05
-1.96349830325366e-05
-4.25844422700364e-05
-1.48772365928833e-05
-1.39477971951352e-05
-1.6356928959616e-05
-1.04375836749438e-05
-2.34019424595646e-05
-1.7446139690627e-05
-2.76411237704863e-05
2.24427346518279e-06
-3.5792279433702e-05
-3.41881438198434e-05
-1.70584162978067e-05
-1.58351006058153e-05
-3.52848427629335e-06
-5.46285776373112e-06
-3.2403376489712e-05
-2.17535758709866e-05
-6.3093161703003e-08
-2.57309583780163e-05
-2.2362427831297e-05
-2.13988998616053e-05
-4.46935953356448e-05
-1.27879585320506e-05
-2.23238512650228e-06
-1.29854763095005e-05
-8.41988748528193e-06
-4.10533863535263e-05
-5.82643119737305e-06
-1.42828702877664e-05
-5.03922837923099e-06
-3.00992373379885e-05
-2.90978353036841e-05
-2.7169421561277e-05
-2.37872608841301e-05
-1.37016439797638e-05
-2.73203312327226e-05
-5.59226263915889e-06
-2.97893725287119e-05
8.06383197546303e-06
-1.0791049804369e-05
-2.35493287194683e-05
-1.8178852823531e-05
-2.50362239298613e-05
-1.540112458625e-05
-2.35092885810064e-05
-3.72528655271955e-05
-3.56051298382171e-05
-6.88698596575997e-06
-1.60941512228302e-05
-2.29544739858221e-05
-9.12237327168792e-06
-2.77758129545413e-05
-4.12918450740395e-05
-4.62069915530263e-05
-1.11375442401546e-05
-1.99419012337441e-05
-1.30996500897346e-05
-2.91836800293586e-05
-4.23240894243396e-05
-1.14725538040516e-05
8.32846379557907e-07
-2.16638958284294e-05
-1.0521950742781e-05
-2.67972324143874e-06
-2.64354046321228e-05
-8.98261357686917e-06
-1.49021717132161e-05
-2.92630343967983e-05
-2.55083530383591e-05
-2.10035692954064e-05
-4.8539087428126e-06
-3.03341496085893e-05
-4.5158767298695e-05
-2.30643498507713e-05
-2.53286274706179e-05
-1.98341585457706e-05
-1.16651060758233e-05
-3.8367728609528e-05
-4.63982315167651e-05
-2.42667150855095e-05
-1.49264043357751e-05
-3.58208525375119e-05
-4.76504843261653e-05
-2.06459523047499e-05
-3.01490519869809e-05
-1.53807775943027e-05
-3.99402028726872e-05
-1.42925148709438e-05
-6.48263257413274e-06
-1.30468763115053e-05
-4.009284681564e-06
-7.39849684880262e-07
-1.98894297965502e-06
-3.33896353952848e-06
-7.70797482578195e-07
-1.59647177984634e-05
1.28252493807947e-06
-1.16062049427506e-05
-3.11471202058731e-05
-1.53714895096182e-05
-2.49804387902073e-05
-3.18225106643926e-05
-3.35564570659548e-05
-2.28003798450848e-05
1.0639367653335e-06
-1.18339010143768e-05
-1.79341260878866e-05
-1.49632414028222e-05
-8.41493005765505e-06
-2.70684390888263e-05
-4.29815372654306e-05
3.17915076225686e-06
-1.45242923527147e-05
-6.3094366342785e-06
2.01984359493735e-06
8.16914917192623e-06
-1.275530190748e-05
-5.83024614128414e-06
-9.72183350764247e-06
-2.1633310628623e-05
-1.62587269934187e-05
8.70978560138725e-06
-2.35094175660485e-05
-1.14310313446255e-05
-1.50153036112109e-05
-2.08527846368416e-05
2.52661161129054e-06
-2.6059725477756e-05
-1.4982173441084e-05
-1.02511013100181e-05
-1.11237771685573e-05
-1.85342359832714e-05
-4.464709299682e-05
-2.43152275097286e-05
-2.72451538740785e-05
-2.8335201438984e-05
-3.19079126723298e-05
-1.15005943361718e-05
6.17594417950636e-06
-2.17564951077703e-05
-9.22386812986435e-06
-9.87469303373369e-06
-8.10354482807484e-06
-5.51138719704044e-06
-6.60245070714811e-08
-2.20740907617797e-05
-2.56852432454536e-05
-2.79360986914595e-05
-2.07450081704729e-05
-3.46518688136834e-05
-3.83910738866699e-05
-2.36356349628911e-05
-1.93723557874075e-05
-1.95775811642878e-05
-1.94042607940673e-05
-1.88963128157507e-05
-3.86718641730994e-05
-2.91656556703934e-05
-2.84157237471087e-05
-6.4308351998647e-06
-9.59084006045572e-06
3.31841278276072e-06
-2.16374603600794e-05
-6.9104076368048e-06
-1.82088737284816e-05
-3.57524854225166e-05
-1.70418369619015e-05
-5.08813212592089e-06
-7.56812652140789e-06
-2.61917649521517e-05
-1.63800666860426e-05
-4.08524068627171e-05
-3.78848257071906e-05
4.55747855429536e-07
-7.24242219660098e-06
-2.90086191781032e-05
-2.46273115183214e-05
-3.62590542677363e-06
-3.62553705033392e-05
-4.86285971799938e-05
-1.23431815841752e-05
-1.35038937064059e-05
3.19203825438203e-06
-2.70304710905299e-05
-2.2274067821224e-05
-2.09867859817346e-05
-9.39209005990075e-06
-7.75022523395376e-06
-1.8770936944729e-05
-1.51965385970386e-05
-2.40992830192606e-05
-9.13076624364676e-06
-1.81862667825805e-05
-1.72264231186836e-05
-2.35072020512404e-05
-8.2412250361105e-06
-1.79080749708004e-05
-1.08223789399065e-05
-2.37532053056467e-05
-1.05304425289476e-05
-1.34899509067677e-05
-6.89323117013171e-06
-4.66396421793698e-06
-3.20087033395429e-05
-3.43495803979722e-05
-3.57488878961713e-05
-2.80690835815458e-05
-2.48202132769368e-05
4.07214718982148e-06
-1.23346312737087e-06
-1.2479019154059e-05
-1.28570585182224e-05
-2.19887291238007e-05
-1.20390314826029e-05
-4.26482870806446e-05
-7.55503015645553e-06
-1.99234206359007e-05
-2.08473717422276e-06
-1.40295296490547e-05
-2.60774085432969e-05
-2.78769613026951e-05
-1.23131409988711e-05
-2.99263616019153e-05
-1.84805372868587e-05
-3.15075758687577e-05
-3.25566463878253e-05
-2.82589177312011e-05
-3.3736202515067e-05
-2.80560929890221e-05
-1.47177630797686e-05
-2.16311093222129e-05
-1.14134483952627e-05
-1.86305733292344e-05
-1.67015656666904e-05
-4.04777500096003e-06
-2.75895004155338e-05
-3.90588211501837e-05
-3.29352263730625e-06
-3.26347744447877e-05
-2.86327695659858e-05
-2.0153761771754e-05
-1.69966240355109e-05
-1.04312443852067e-05
-2.41525713082615e-05
-9.04024644635559e-06
-1.65417199026003e-05
-1.20306654551695e-05
-2.48878464239713e-05
-1.76421425466884e-05
-2.05525972236194e-05
-1.41920174664582e-05
-2.81635263412524e-05
-2.33940771370386e-05
-1.2553502262486e-05
-3.77420892362056e-05
-1.71270991428426e-05
-2.62120827908121e-05
-2.69855042250878e-05
-1.55170342573207e-05
-1.17636347555379e-05
-9.44329715191258e-06
-1.26746667719761e-05
-1.82613746045008e-05
-1.25253561515049e-05
-5.05272317504822e-05
-1.15467472714436e-05
-9.93902293083542e-06
-2.1505303932284e-06
-1.05989051718244e-05
-6.8231050357057e-06
-1.72030940144906e-05
-5.93549729153416e-06
-3.87217329494261e-05
-4.61929971029906e-05
-3.95687881553964e-05
-1.41000275442872e-05
-4.67259065251818e-05
-4.34214853021989e-05
-6.15690574986445e-07
-7.63081129624497e-06
-7.08166237419921e-06
-3.21339851290811e-05
4.54015460653322e-06
-3.08695598964051e-06
-4.15449837332442e-05
-1.85817667794189e-05
7.40178821656125e-06
-2.60708561862587e-05
-2.03085413489939e-05
-1.19537131356201e-05
-4.72183024961281e-06
-2.3810991952068e-05
-1.82925830050869e-05
-6.81969256889539e-06
-2.06084041881567e-05
-4.26252763130522e-05
-2.90356664449859e-05
-3.42314935352663e-05
-8.02026896239293e-06
-6.92260986653286e-06
-1.9811935152489e-05
-4.18323737375581e-05
-2.8786545416148e-05
-8.12873913595459e-06
-3.11009732960198e-05
-1.1895364116246e-05
-2.59448761747528e-05
-2.68928908675587e-05
-1.49288037433183e-05
-2.26619417272372e-05
-1.74906258318852e-05
-1.57273463644279e-05
-6.61168286703725e-06
-3.76438134551185e-05
3.99581163363231e-06
-1.22478896778886e-05
-1.89465110630256e-05
-1.25554182693837e-05
5.37263342908571e-06
-1.76102263260578e-05
-1.96367481561589e-05
-3.04839486805307e-05
-2.056393569328e-05
-2.53519924345755e-05
-7.26368057783663e-06
-2.72990045214439e-05
-3.06318097713716e-05
-8.91827666616208e-07
-8.94668018837652e-06
-2.593928984908e-05
-1.74866910682665e-05
-9.54964466104415e-06
-1.78326996405124e-05
-3.04179689819486e-05
-2.39537517562452e-05
-2.62891936810683e-05
4.37815321314238e-06
-2.79749220142877e-05
-2.48495608446745e-05
-4.79074943391829e-06
-4.28904124242967e-05
5.04147564355929e-06
-1.04719660327609e-05
7.64179078661673e-06
-1.71875690317027e-05
-1.71411354890554e-05
-5.76333139257544e-05
-2.66169376137305e-05
-2.32379310335794e-05
-1.68214128045442e-05
-1.90226938740846e-05
-2.61680395388152e-05
-3.58493623421639e-05
-2.28626806753477e-05
-2.59932462836339e-05
-2.34408014666873e-05
-1.54690092426051e-05
-1.59219451844001e-05
-1.66307361600773e-05
-2.73799955147732e-05
-8.46782039733098e-06
-6.04956786816584e-06
-2.29751131985039e-05
-2.46131795218917e-05
-1.93743490272452e-05
-1.91797740272586e-05
-2.98778555071218e-05
-2.97111317250142e-05
-2.93468230031257e-05
-6.23042644159183e-06
-3.10134852334138e-05
9.18062828543085e-07
-3.30221530121649e-05
-2.26210256947817e-05
-2.19124841768563e-05
-1.09772660862023e-05
-2.26495908815768e-06
-2.84352094940373e-05
-7.22690820161308e-06
-1.36278932671709e-05
-1.73609624247643e-05
-1.2041017976564e-07
-2.82953598017441e-05
-2.14475038628614e-05
-2.27468157338169e-05
-3.92355164378528e-06
-2.55281379572335e-05
-2.38113455415637e-05
-2.14600782876015e-05
-8.33164849093859e-06
-2.12420015504738e-05
-4.31259628387087e-05
-1.31063533930604e-05
-6.19916976771536e-06
-5.48848870929338e-06
-2.45825265261612e-05
-2.64059471065141e-05
-1.7195748676128e-05
-2.67398471068176e-05
-3.88509413413365e-06
-3.84205573172355e-06
-2.0353571498839e-05
-3.14742381804641e-05
-1.22497195456057e-05
-4.85061337474774e-05
-5.53985511175705e-05
-2.29902337918817e-05
-3.24345712690566e-05
-3.65421232496872e-05
-2.44707004710343e-05
-2.2132259045695e-05
-1.96071679970169e-06
-1.72648387743987e-05
-3.80949013004609e-05
-5.81728183640876e-06
-1.25972769057479e-05
-5.06336895430707e-05
-2.90909192059909e-05
-1.45083391125774e-05
-2.2757234185531e-05
-2.92437082736148e-05
-3.84359459760099e-05
-4.63892132162456e-06
-4.05733342177141e-05
-2.61590323713775e-05
-3.12088357547217e-05
4.77092034872314e-06
-7.39093683505487e-06
-2.73667990267882e-05
-3.11934216060349e-05
-7.75598050230469e-06
-2.6184959239712e-05
-1.54343230890236e-05
-7.13043280906414e-06
-9.78085138182834e-06
-4.51898947243823e-05
-4.18343765051082e-05
-4.11059768019278e-06
-1.47677609912899e-05
-3.07781686340265e-05
-2.91800200374778e-06
-5.13119646444643e-05
-1.76694347139294e-05
-3.11454097683136e-06
-1.63473374381057e-05
-6.15113808939401e-06
-3.62535838619731e-05
-4.30653108901848e-05
-3.39474204848547e-05
-2.19752677992254e-05
-6.19422147347595e-06
-9.13326659064059e-06
-2.6471760828874e-05
-1.92084592748162e-05
-2.53497482331222e-05
-1.80279832839684e-05
-1.72511776024034e-05
-1.95117219311897e-05
-1.17917894537398e-05
-6.54062122667461e-06
-1.87400083935133e-05
-4.96140632065877e-06
-3.31674877652965e-05
-6.05757982536329e-06
-2.12592919983536e-06
-3.65083951214607e-05
-2.46191326832764e-05
-1.77037615171797e-05
-2.01667840877459e-05
-2.502851065357e-05
-7.83050700262835e-06
-2.75846671598509e-05
-3.52956919489825e-05
-2.79206571865434e-05
-2.66965211557667e-05
-1.16784548359136e-05
-5.72251634729488e-05
-1.90601318414232e-05
-1.777879978395e-05
-4.27213885861388e-05
-1.60450801474536e-05
7.67975696751732e-06
-2.25764274558232e-05
-1.32940648573661e-05
-1.4310611462372e-05
-3.44924346170727e-05
-2.37064952177851e-05
3.48527000621031e-06
-2.37343975416975e-05
-3.88057018771957e-05
-1.03497294635744e-06
-8.85834102915983e-06
-2.6224457908974e-05
-3.10625017245641e-05
-1.64086132647121e-05
-3.06633762624369e-05
-3.04837885262852e-05
-2.91295011314701e-05
-3.08718875849635e-05
-3.0458091709717e-06
-9.52156218434199e-06
-3.22110398096374e-05
-1.57431468293116e-05
-1.16665948352832e-05
-2.10796217849391e-05
-1.27063847806144e-05
-1.13601527953164e-05
2.53703799157561e-07
-1.19115145765433e-05
1.09820932534491e-05
-9.75952938629325e-06
-1.88858633635819e-05
-3.71136996220029e-05
-1.91335921616936e-05
-3.34238763454797e-05
-4.82071422067745e-06
-1.078339073303e-05
-2.19472281438715e-05
-4.67867689246346e-06
-1.60362192552249e-05
-2.12182112505909e-05
-9.71142339749311e-06
-4.22488637981914e-05
-3.40815916962001e-05
3.30597249678399e-07
-2.89487788737074e-06
-4.05416058199069e-05
6.97188342928336e-06
-1.81864492217784e-06
6.05666059003031e-07
1.10310409696981e-05
-2.48466230609794e-05
-1.96217841695042e-06
-1.55759817912488e-05
-1.93370803739454e-05
-3.45119975623558e-06
-7.83818790036466e-06
-3.10507755531989e-05
-3.32654724662604e-05
-2.55400196107653e-05
-2.03412854304724e-05
3.11779001184329e-06
-4.52854258603086e-06
-2.25785767976497e-05
-3.18773594792629e-05
4.80114922973348e-06
-2.26589829041823e-05
-9.61681616782179e-06
-2.35093170596865e-05
-2.837654450016e-05
-3.95393990852388e-06
-2.05996478920565e-05
-3.76738770328713e-05
-3.95419341349123e-06
-2.56487190776783e-05
-3.71159762872738e-05
9.55355933644178e-07
-3.19099704512667e-05
-3.55870323483911e-05
-3.69532615167647e-05
6.25937862691505e-06
-2.47398563405372e-05
-1.33716816374424e-05
-2.77655431818142e-05
-2.33628205110501e-05
-9.27947457626643e-07
-7.25013896657431e-06
-3.0336770805225e-05
-1.05101341004533e-05
-3.04482035325448e-05
-1.28938098951866e-06
-2.04108942394371e-05
-2.23888189579803e-05
-3.00655434631114e-05
-4.11822723237187e-05
-1.9481592931819e-05
-2.87264451506055e-05
-3.5548704012583e-05
-1.61121464255173e-05
-2.52878447835106e-05
3.38154740919294e-06
-1.74536066025479e-05
-2.44411677461541e-05
-1.78088664381983e-05
-2.4389695979783e-05
-2.83179425011383e-05
-4.00105724863003e-05
-2.86537135406233e-05
-1.70428498717172e-05
-4.2760239951881e-05
-1.05856157695816e-05
-1.11620712508173e-05
-2.86363331408918e-05
-3.24281610445299e-05
-1.61220648533756e-05
-1.07940521504372e-05
-4.39363347967489e-06
-2.37598301837327e-05
-2.72209293606985e-05
-3.0820225952027e-05
-9.13438048652936e-06
-6.68114863461752e-06
-2.12693205749585e-05
-3.05551938814774e-06
-1.49270652430341e-05
-1.8295334318553e-05
-3.39677518665541e-05
8.50576731674985e-06
-1.90199930284195e-05
-1.16307418809806e-05
-1.55750638657359e-05
-2.78136849780028e-05
-2.2035822382225e-05
2.62963286633194e-06
-5.31811131606406e-06
-2.64368317177671e-05
-2.02218156585261e-05
-1.30183451883474e-05
-2.51399153945104e-05
-7.55203874187396e-06
-3.75930170134071e-05
-2.75820152167306e-05
-2.04922261686401e-05
-3.94731225446779e-05
-1.96055407801768e-05
-2.53839464346614e-05
-1.88023923874008e-05
-3.06018986185211e-05
-2.47853253777037e-05
-1.1739636320137e-05
-2.14922446335139e-05
-2.60270545328653e-05
-3.60034761999312e-05
-2.54213129415219e-05
-2.10850875180485e-05
-8.11360739749468e-06
-2.30771425623051e-05
-1.61972860770278e-05
-1.71076225096653e-05
-3.09486524821942e-05
-3.31418434436621e-06
-3.54393218210993e-05
-3.36008489779873e-05
-3.14946758309654e-05
-3.15543357602481e-05
-2.92917785518958e-05
-5.11917127137299e-05
-1.60468731798908e-05
-3.94316908525643e-05
-3.01002305480069e-05
-8.26314841226944e-06
-4.38258285512647e-05
-1.5586389568957e-05
-1.79135318920258e-06
-1.57240125467575e-05
-3.35164793299459e-05
-2.87817093230565e-05
-1.67844905395529e-05
-2.59093983605058e-05
-1.29856047286625e-05
-1.28656574897325e-05
-2.25769761249991e-05
-8.93315630513851e-06
-2.48702574213654e-05
-1.88357670816046e-05
-2.50347790749339e-05
-1.72043160962008e-05
-6.09451739198164e-06
8.33902796081373e-06
-2.80128193720625e-05
-1.78619655331483e-06
-3.03769497882362e-05
-1.00445878050879e-05
-2.10795446453092e-05
-2.91877189239356e-05
-3.16259739187519e-05
-4.31079379087003e-05
-9.37358395631945e-06
-4.37926481609917e-05
-3.18878843840916e-05
-3.23566192493656e-05
9.47749092192789e-06
-8.07662194602101e-06
-8.95404081920508e-06
-3.46496719416576e-05
-2.09119318574791e-05
-1.78987872984511e-05
-2.64005476231368e-05
-1.57585620985518e-05
-9.61490684358895e-06
-2.76175674893444e-05
-5.38776642636162e-06
-2.00215199784595e-05
-1.91854544719254e-05
-3.47420473957094e-05
-4.04684127744995e-05
-3.68164588624398e-05
-1.46504834676123e-05
-2.29051316572722e-05
-3.9925692404976e-05
-3.65401569011645e-05
-3.19869982643806e-05
-5.13862090160779e-05
-2.72957505764341e-05
-2.8429465847202e-05
-1.24225133997767e-05
-3.35990742376205e-05
-2.76006910057111e-05
-9.61339154920392e-06
-3.62624972521827e-05
-1.61900854838214e-05
-4.45935454582554e-06
-8.71862475097074e-06
-9.64069024142561e-06
-1.4276134637743e-05
-2.68928572847734e-05
-3.61362904927347e-05
-2.70980905197624e-05
-1.94291958327882e-05
-3.89711593147729e-05
-2.30984178974174e-05
-2.03305407280816e-05
-3.40611117590915e-05
-3.91701993081477e-05
-2.35515172847065e-05
-2.56496836628783e-05
-4.97367216296342e-05
-2.82868384401353e-05
-1.88248370853969e-05
-1.31093327175044e-05
-2.96091651235034e-05
-2.37570192794183e-05
-2.8763307478639e-05
-3.15386315049981e-05
-1.68543579647796e-05
-2.31248980081896e-05
-1.33009778622198e-05
-3.39605902233275e-05
-3.06314985143445e-05
-2.79360267258979e-06
8.47338176118288e-06
-2.15347881410257e-05
-2.35768329127937e-05
-1.50842663659407e-05
-5.87491745138818e-06
-1.44558230134441e-05
-2.87543557334351e-05
-1.62718519889933e-05
-6.8521940025121e-06
-3.14313752693786e-05
-4.05806476777252e-05
-7.5737045160829e-06
-1.21420143557417e-05
-1.60733195539818e-05
7.84468436971522e-06
-7.85686300509011e-06
-2.42222880797767e-05
-2.84514670033124e-05
-1.66222633175479e-05
-7.92095379961141e-06
-1.86007655539786e-05
-2.57280938278319e-05
-1.71992600479123e-05
-3.22438639332113e-05
-2.26311430330199e-05
-4.29842218869796e-05
-2.9021693770294e-05
-5.31818738606987e-06
-3.06243938159157e-05
-3.20441677774483e-05
-2.09207836979816e-05
-9.03213010352066e-06
-3.66839226297422e-05
-1.42806136078158e-05
-3.21884953666843e-05
-1.14110419103678e-05
-2.10946477720987e-05
-3.23286670798637e-05
-3.92952398586769e-05
-2.02062867703008e-05
8.0387549805564e-07
-1.58171037413525e-05
1.93575713200245e-05
-3.33039463003398e-05
-2.37827389242453e-05
-3.13859295927473e-05
8.92315150274161e-06
-2.29008584430934e-07
-1.80026904195795e-05
-5.12716102752541e-06
-2.83459252120345e-05
-5.03500576988273e-06
-2.36540085178705e-05
-8.85638136600853e-06
-2.7564334324786e-05
-3.4827076255891e-05
-1.18181801389897e-05
-1.91718393583253e-05
-2.54329599838474e-05
-9.87144547013163e-06
-2.8846043017827e-05
-9.72516403584598e-06
-1.77941445079661e-05
-3.10218951600376e-05
-2.45417424245297e-05
-2.40989218001685e-05
-2.02451517595174e-05
-3.85875424043844e-05
-3.80322475587559e-05
-4.61647322777023e-05
-1.15762741307552e-05
-1.88250035505283e-05
-1.77300205873599e-05
-2.45725389355769e-05
-9.59510769922062e-06
-2.66332236248074e-05
-2.6361671580403e-05
-3.10663079685774e-05
-2.21384645220771e-05
-1.59018481995175e-05
-2.33503701748946e-05
-2.28099922293999e-05
-1.79352191965383e-05
-2.96884746642222e-05
-3.51309949756099e-05
-2.94774551533584e-05
-1.5647428537371e-05
-7.62190112384648e-06
-1.70076786902564e-05
-2.01409275433191e-05
-1.3758424163139e-05
-4.23317862281641e-05
-1.20785163680246e-05
-3.50673523912237e-05
-3.62725585158088e-05
-6.83496415227965e-06
-3.37154686716442e-06
-1.77507277537491e-05
-1.98506652790388e-05
-2.87231162013415e-05
-1.6573662797081e-05
-1.13113154423016e-05
-1.88131229399452e-05
-3.76986834542876e-05
-2.36676308328664e-05
-1.8789332610023e-05
-2.47636124706451e-05
-3.43018554171807e-05
-2.94214840608527e-05
1.99220478671671e-06
-2.25113641006206e-05
-3.20099588727117e-05
-2.18423189436643e-05
-3.24526765668269e-06
-2.41484584282769e-05
-2.36689543507952e-05
-1.95391787641097e-05
-2.8701771278423e-05
-1.99843759946905e-05
-1.31658840351938e-05
-2.72973175659876e-05
-2.02013370957646e-05
-1.4644130925085e-05
-1.1729225951338e-05
1.0359138221448e-05
-2.24462002592811e-05
-1.69969119055826e-05
-2.13672715817679e-05
-5.63273210725472e-06
-2.99193016403342e-05
-2.68640522694502e-05
-7.73038951876493e-06
-1.36887519222227e-05
-9.7022594558495e-06
-9.80714111230843e-07
-2.78916984703682e-05
-3.92025775917781e-05
-3.47604124447034e-05
-1.17984923573751e-05
-6.76037507961018e-06
-1.53594690466296e-05
6.46473563437237e-06
-2.76053384159327e-05
-2.57800499966737e-05
-2.67933357527888e-05
-2.07390718538978e-05
-1.96400018932357e-05
7.24160763723624e-06
-4.15651675294643e-05
-4.4472404307156e-05
-1.1903858024288e-05
-1.16723224022484e-05
-2.88438972353467e-05
-1.00289823893577e-05
-3.19307550889482e-05
-2.91667487515519e-05
-5.03286478659832e-05
-3.22984545287688e-05
-3.33064029411506e-05
-1.97799515032378e-05
-2.80249520811706e-05
-1.07033763057356e-05
-1.36509046465466e-06
-2.06688944600117e-05
-1.35964409494732e-05
-2.14965455987125e-05
-9.04797176888893e-07
6.69515670423762e-06
-1.89304965341424e-05
-8.22469803940055e-06
-2.28031357244665e-05
-2.7931306834688e-05
-1.45061823305193e-05
-4.44213171780594e-05
-4.12056076384553e-05
-8.90275944941208e-06
-2.55148709452278e-05
-2.33792223460987e-05
-1.69249864673483e-05
-2.48121278168383e-05
-2.48532089833962e-05
-2.76168966330026e-05
-5.94329743169193e-08
-1.07453109292414e-05
-1.17129272901171e-05
-1.54103102895442e-05
2.19638723256571e-05
-2.17634514076038e-05
-1.57344118566633e-05
-5.1937506941303e-06
-4.02828033904471e-05
-3.79592582472118e-05
-1.11260231973438e-05
-1.2626413283359e-05
-1.45359440540552e-05
-5.74509285793756e-06
-2.41855962374163e-05
-2.29935022455186e-05
-3.24974736264397e-05
-4.46268012175028e-05
-2.305904156186e-05
-1.14228862363686e-05
-5.79267251884601e-05
-3.77908177150555e-05
-2.65310436940828e-05
-2.75980717084841e-05
-3.93163064215038e-05
-2.35643697553225e-05
-1.6354847624276e-06
-3.38285643809283e-05
-3.11654931961856e-05
-2.42791771261344e-05
-3.51316570929792e-05
-1.50030893992515e-05
-2.93595078005529e-05
-1.61453083575325e-05
-1.05166502260546e-05
-1.14911413208481e-05
-1.7487392623841e-05
-3.33290206047263e-05
-6.74560941009112e-06
-3.76058674153493e-05
-2.51833350966874e-05
-1.43171125443159e-05
-4.38737587318701e-05
-2.92953084596916e-05
-2.61695546064388e-05
-1.82736603232307e-05
-4.18201048527856e-05
-2.15308252973837e-05
-1.45364295857678e-05
-4.00848194550224e-05
-2.30113922287091e-05
-1.90979852130479e-05
-1.44929419603925e-05
-4.77845046017288e-06
-8.72685614977207e-06
-3.12029148549565e-05
-1.77900368672734e-05
-4.06607719706929e-05
-2.46150402544543e-05
-3.14361960708092e-06
-1.46568411868046e-05
-2.65582009565358e-05
-1.62927088792022e-05
-2.03060466280247e-05
-9.29652219078482e-06
-1.3107428048395e-05
-1.71405090089014e-05
-1.89486094499956e-05
-2.14344703451225e-05
-7.38236672969805e-06
-1.15807772046751e-05
-3.20333617982088e-05
-9.33196661989534e-06
-3.14121075643668e-05
-3.59018011839254e-05
-1.70019473886893e-05
-3.48629158524328e-05
-3.9556245287454e-05
-2.0568608132884e-05
1.65686139454314e-07
-4.00865605545224e-06
-1.44836490826456e-05
-2.26114273272515e-06
-2.26565467070467e-05
-6.98329251827326e-09
-1.70221677458205e-05
-9.53518237341853e-07
-9.44917622781762e-06
-3.06969964863437e-05
-4.66770786810378e-05
-4.13178902664939e-05
-1.99524731691525e-05
-1.90289879416451e-05
-8.90793458704273e-06
-1.91465484115835e-05
-3.18086520528606e-05
-2.24146723453502e-05
-1.07957292268603e-05
-2.97044176243226e-05
-1.96130783399631e-05
-1.90467569912856e-05
-2.56359411897874e-05
-1.85543542868346e-05
-2.4624884152373e-05
-4.41224962023337e-05
-2.69383162121086e-05
-3.29781220496976e-05
-9.719289634346e-06
-2.98341195509981e-05
-2.11377530503628e-05
-2.30164084239318e-05
-2.56765327966066e-06
-1.80037522759426e-06
-2.60171922603264e-05
-3.71963612915127e-05
-2.29505549085309e-05
-2.59493571397929e-05
-3.56772147828356e-05
-2.03766368014634e-05
-5.09301622699455e-06
-2.38835679420966e-05
-1.34463262237756e-05
2.84919809878005e-06
-3.16666402374376e-05
-2.47303077306532e-05
-1.70114890298019e-05
-4.09589580348351e-06
-2.00666612215276e-05
-4.76693207247972e-05
-2.50064126330826e-05
-2.16106411317721e-05
-2.58903431595551e-05
-2.84972520997188e-05
-2.30685383554558e-05
-1.65865576987707e-05
-2.27557958279957e-05
-8.90988050907946e-06
-1.7428271582938e-05
-1.23584096294217e-05
1.01001242640944e-05
-3.53997131555549e-05
-1.75544309524672e-05
-1.37321193722277e-06
-1.90488445848057e-05
-2.5423016913632e-05
-1.31985657465933e-05
-4.03543724968974e-05
-2.30700431503476e-05
-1.36957329580174e-05
-3.31517537290562e-05
-1.59469965133731e-05
-3.79828133959716e-05
-8.2562226546592e-06
-3.80406641218107e-05
-3.31610050622742e-05
-1.14787912914375e-05
-1.98279471235022e-05
-1.68121096570065e-06
-6.36973524084588e-06
-1.93100529668953e-05
-1.47089839024924e-06
-2.98067493472187e-05
-2.6222802140761e-05
-1.13889088672024e-05
-1.66073302754456e-05
-2.4778108156928e-05
-5.30992652631135e-05
3.1730334236742e-06
-1.21065595018498e-05
-3.41714298114097e-05
-3.51469376003022e-05
1.29856108297684e-05
-1.85903956866569e-05
-1.55417587839555e-05
-2.13598217389774e-05
-3.34411178606638e-05
-2.99950115324422e-05
-3.55215115650956e-05
-2.10996772772087e-05
-3.53038966455049e-05
-3.81529933241241e-06
-2.03012174697887e-05
-1.6800856570522e-05
-2.44481591086421e-05
-3.03206839986764e-05
-1.85619547658832e-05
-1.61626818881261e-05
-3.02283493227277e-05
-2.58202878074419e-05
-9.14394007354957e-06
-2.48671185034745e-05
-1.14133064314045e-05
-1.76445086004242e-05
-1.01007689878503e-05
-2.18063623080337e-05
-2.71708968384195e-05
-4.85010413839187e-06
-2.82494827235112e-05
-2.11599764493127e-05
-7.65306252027245e-06
-1.76552844741652e-05
-1.14969764970807e-05
-1.45296178843823e-05
-1.94399252522292e-05
-2.84312924620526e-06
-3.45423625527094e-05
-3.91732630606047e-05
-3.25663580091493e-05
-1.80989686745764e-05
-5.19548595528483e-06
-3.06579980201576e-05
-1.53825895704379e-07
1.23741543064535e-05
-1.43322269804457e-05
-7.67649305227455e-06
-3.62838716758779e-05
-3.03049794674249e-05
-3.91348647331811e-06
-2.07115099021479e-05
-1.08754408749943e-05
-6.47819155429955e-06
-2.04209194151687e-05
-4.96647921301028e-05
-2.93623334036093e-05
-3.63329818372842e-05
-2.15034293111222e-05
-3.00839084738167e-05
-2.22105443244388e-05
-4.0758442793829e-05
-3.31624738167549e-05
-2.53971923028511e-05
-6.73585663889087e-06
-2.83937841664865e-05
-2.37086977661558e-05
-2.61506959314445e-05
-3.57347515100452e-05
-4.87106432565222e-05
-2.98300980419777e-06
-1.89662322168607e-05
-2.25041850893268e-05
-2.5468499164067e-05
-3.44928760735692e-05
-1.85975484555268e-05
-3.08891443421232e-05
-3.18818099489309e-05
-2.86969814334016e-05
-1.49237824013678e-05
1.64832769166662e-05
-6.88289000006269e-06
-1.11678047799103e-07
-2.59785565028223e-05
-2.25410301316156e-05
-2.20896244081754e-05
-1.09690318492589e-05
-2.23960183067456e-05
-2.8638517500756e-05
-2.13282297847327e-05
-1.1238277133617e-05
-2.558009045637e-05
-1.8105591377496e-05
-1.92793694660186e-05
-3.82424803273143e-05
-1.9522110492044e-05
-2.43059878244772e-05
-1.95762402765878e-05
-1.6432250141986e-05
-1.39379584459149e-05
-8.90572735586011e-06
-2.16291302790097e-05
-1.14409636235873e-05
-3.84709588384271e-05
-1.86466968679717e-05
-3.02885659377952e-05
-2.25051714162789e-05
-7.79674916886442e-06
-3.73161813333361e-05
-2.89576690670196e-05
-2.68193945403104e-05
4.63270899992682e-06
-1.87623147078574e-05
-3.75206481897721e-05
-2.65840695613634e-05
-1.94461409488362e-05
-2.14582463528137e-05
-2.94323446051155e-05
-1.97507410236839e-05
-2.82209093505257e-06
-2.55677180125002e-05
-2.59612757225507e-05
-1.77361366057638e-05
-9.28618899374078e-06
-2.21481104885055e-05
-3.73123494167935e-05
-2.65264598191425e-05
-3.72364518833851e-05
-1.4017066867849e-05
-3.00165730758452e-05
-1.44425082082639e-05
-1.72826674825317e-05
-3.12258607117786e-05
-4.85335595951936e-05
-2.06537836770734e-05
-3.08953819425997e-05
-3.07559132822688e-05
-3.47859544952539e-05
-2.1717632406527e-05
-2.44271032058235e-05
-1.87025692703885e-05
-2.12069261382814e-05
-2.77128140229337e-05
-1.63152764898836e-05
-8.1688011571132e-06
-3.22958441228871e-05
-2.934624613982e-05
-3.37426050714211e-05
-8.59068506995106e-06
-2.04534650637933e-05
-7.64536999138776e-06
-2.42314535201702e-05
-2.1615062617397e-05
-2.96737632521278e-05
-2.19808279113678e-05
-3.2871527995589e-05
-2.16272999538543e-05
-4.68732918077805e-06
-3.14603599640924e-05
-3.48880531799033e-05
-3.25815318420881e-05
-2.56767838041919e-05
-3.06723324775087e-05
-2.30154556625887e-05
-1.43192290548256e-05
-1.93600099180836e-05
-2.40934925188642e-05
-3.92711968539991e-05
-1.40292912465385e-05
-2.5379895976064e-06
-3.81696342676965e-05
-1.47223594581037e-05
-1.57151520248654e-05
-3.3090334012448e-05
-7.92160866168968e-06
-2.15899257338284e-05
-1.39151744067658e-05
-3.43008172150781e-05
-9.53056868381321e-06
-2.57602433846034e-05
3.00085197307928e-06
-3.26461123022773e-05
-3.15253805872308e-05
-1.92294590567624e-05
1.13235680435346e-05
-1.57083020246022e-05
-1.96976523516485e-05
-2.91011675849057e-05
-1.80404110488388e-05
-3.36514141840664e-05
-1.54297033765192e-05
-1.28515925396115e-05
-1.84063380466371e-05
-2.10556400130787e-05
-1.53557749457433e-05
-2.48175178148685e-05
-8.27947163119893e-06
-2.38137060517438e-05
-3.87248861827426e-06
-3.82538393881056e-05
4.35073317550581e-06
-2.32998158884472e-05
-2.03292042672533e-05
-5.0960887587887e-06
-1.06745479671005e-05
-2.90118946210134e-05
-1.53696360023297e-05
-1.81057352609539e-05
-2.43364358071784e-05
-3.57633249190857e-05
-1.70997228928876e-05
-2.27242070915892e-05
-1.56745272113637e-05
-1.66514102746796e-05
-2.95082291047376e-05
-2.18657815210389e-05
-8.14355491334709e-06
-1.6919751718998e-05
-3.19051540883604e-06
-1.82880963530809e-05
-2.88535480739544e-05
-1.04516377825078e-05
-1.06167206366804e-05
-2.063562636985e-05
-1.5854343878847e-05
-1.8663321852053e-05
-2.89120924538834e-06
1.76463431642055e-05
-1.44475279357107e-05
-1.10981985981629e-05
-4.8761046471001e-05
-2.0378961059128e-05
-1.90127610268004e-05
-1.5253470369964e-05
-3.42161093113589e-05
-4.14179375621506e-05
-2.0028142574556e-05
-2.29647006758807e-05
-2.83377553712639e-05
-4.03629633581231e-05
-2.88390628569764e-05
-1.44824898954923e-05
-9.04909404317029e-06
-8.23786038740175e-06
-3.6054659540264e-05
-2.26435543125875e-05
-1.83383716998181e-05
-1.61795500524612e-05
-3.45169358097408e-05
-1.83592538874608e-06
-2.75586524174685e-05
-2.76394032503406e-05
-9.54623060369181e-06
-4.45147841210167e-06
1.0898241426353e-06
-1.71971852540419e-05
-1.0870323400075e-05
-2.49153847986165e-05
-2.91938582533228e-05
-2.89254633127253e-05
-2.31443976420251e-05
-1.05184784275393e-05
-3.25562495808483e-05
-3.24681350110311e-05
-6.78457435843333e-06
-7.37882130176621e-06
7.34679121701901e-06
-2.48659817396791e-05
-1.79611171286775e-05
-4.1531128418479e-05
6.44030071001103e-06
-2.16486019778486e-05
-1.12335315519876e-05
-1.5232156863988e-05
-1.63852878932397e-05
-1.5372785814528e-05
-2.50530800724421e-05
-8.53461706659298e-06
-3.66623716954233e-05
-1.40451924430975e-05
-3.79909754847231e-05
-3.3493469818844e-05
-2.91680046446091e-05
-1.05119637618128e-05
-4.25850997852589e-05
-1.16731467733639e-05
-2.97741878798783e-05
-1.26890997417384e-05
-1.23566201548224e-05
-3.87996245087484e-05
4.57647961149692e-06
3.9648607889386e-06
-3.02480993866291e-05
-2.02201545547687e-05
-2.98974861816513e-05
-1.20974876686936e-05
4.2663412528576e-06
3.92702421006251e-06
-7.94792103676472e-06
-3.0494670561249e-05
-3.17462047319447e-05
-1.97295039409749e-05
-1.76349800686428e-05
-1.84874999183329e-05
-2.45677000485688e-05
-2.48990186748729e-05
-2.09133931894489e-05
-1.62392427463343e-05
-2.30881028412353e-05
-2.41763031941868e-05
-3.79996082056226e-05
-3.84778084050744e-05
-1.7978472478988e-05
-2.0539874865043e-05
-1.89259417962974e-05
-2.73159418978828e-05
-1.37518496561629e-05
-3.45010863502988e-05
-9.95968347444682e-06
-2.61471997226201e-05
-1.95884744123506e-05
-2.58386995504313e-05
7.88897413733289e-06
-2.98783501156581e-05
-1.45294006732913e-05
3.7482713462393e-06
-2.26703219581725e-05
-3.88025959836025e-05
-1.63188684167487e-05
-1.4521783534695e-05
-1.76745043460601e-05
-1.66342662730759e-05
-2.77024017329298e-05
-1.27896635422254e-05
-1.43616741507602e-05
-2.16714021806318e-05
-1.84209530159406e-05
-3.05208494303639e-05
-1.73818623314306e-05
-1.87249113634228e-05
-1.64126207208901e-05
-1.23867024282069e-05
-4.07228268784922e-05
-1.8716879705332e-05
-1.81633387916552e-05
2.64330192817593e-07
-1.75304277256034e-05
-1.68046022522614e-05
-1.54772103239244e-05
-1.53459907477177e-05
-2.85313659822977e-05
-3.17843731059307e-05
-2.95040341764445e-05
-3.11304492350406e-05
-8.44921829101669e-06
-6.33678072838177e-06
-9.63416714673792e-07
-1.83874485876946e-05
-1.6549159619602e-05
5.29043533633513e-07
-1.12581120084327e-05
-1.75604988290752e-05
-2.70990098375301e-05
-4.4772699659644e-05
-1.76036585722363e-05
-3.21449974638864e-05
-4.01391799688952e-06
-4.45430022912292e-05
-3.79408455553056e-05
-1.48692546319195e-05
-2.50977676551298e-05
-3.37749392884108e-05
-2.76247634266808e-05
-2.21661661821881e-05
-2.50189984646635e-05
-1.21774579113706e-05
-2.69641858696013e-05
-1.04685819909618e-05
-2.1742788445567e-05
-1.69537086052443e-05
-2.36170511187967e-05
-1.74775154495107e-05
-2.4778927380719e-05
-1.75608014488958e-05
-1.74941453045865e-05
-3.68655717927504e-05
-2.67383951553499e-05
-2.20895297182198e-05
-3.39405999989345e-05
-1.73341702274123e-05
-1.03706933812607e-05
-1.86637512091175e-05
-3.00193479009124e-05
-2.01975598731718e-05
-3.36090163304222e-06
-1.58062962699882e-05
-3.51694114549911e-05
-2.11680197073744e-05
-4.20329353104915e-05
-2.830257767545e-05
4.37727075806034e-06
-2.08297775705679e-05
-1.31407372118671e-05
-6.96493551137908e-06
-1.11797441904776e-07
-1.37051298623083e-05
-1.84918433448644e-05
-1.552259585593e-05
-1.6206046153698e-05
-2.20559535107718e-05
-1.79553557120481e-05
-3.41656429664019e-05
-4.93140156707083e-05
-3.85209010362817e-06
-1.22345684228046e-05
-7.61330432719176e-06
-8.94629544048723e-06
-4.10085438190073e-05
-1.63924773218771e-05
-9.01116413269566e-06
-2.51888118548943e-05
-5.08143573140274e-05
-1.45172627062178e-05
-2.26922749029243e-05
-3.68592636239917e-05
-2.7396208148674e-05
-2.25074899543606e-05
-1.29285424937927e-05
-2.90689014987619e-05
-4.97218752055196e-06
-1.7212903903162e-05
-1.31290229417686e-06
-2.20389858975468e-05
-2.14070262067163e-05
-3.32374544319132e-05
-1.41261830428008e-05
-2.38661158441023e-05
-2.44501651980501e-05
-6.99081213775836e-06
-2.23506323080111e-05
-4.08542352119288e-05
-2.09827626037475e-05
-9.69088495382899e-06
-2.36436769106786e-05
-3.31273879574099e-05
-2.49173556805566e-05
-2.649567004745e-05
-1.51003381718819e-06
-1.62434067704034e-05
-2.23597646113192e-05
-2.18590268109561e-05
-4.29902361934073e-05
-2.73726200263888e-05
-1.16377202136231e-05
-2.40323541555117e-05
-2.27759090667228e-05
-2.34930170841768e-05
-6.96195991602163e-06
-2.96885700741723e-05
-1.4500846345235e-05
1.71161866756767e-05
-4.43412979132934e-06
-3.77402786651453e-05
-3.22393176476051e-05
-5.11419870672196e-06
-6.47114703306437e-06
-2.883858023767e-05
-3.24857378148404e-05
-3.07201271289878e-05
-2.30167947177207e-05
-3.2070172005445e-05
-2.56072920061209e-05
-3.83426770973762e-05
-2.39014572571838e-05
-3.04987037944569e-05
-1.29847000912565e-05
-2.93294602588255e-05
-2.36612582504633e-05
-9.46297704167158e-06
-3.64054075517937e-05
3.93978739542505e-06
-1.08592495877898e-05
-1.44061136849134e-05
-1.90707369280012e-05
-1.24004494464781e-05
-2.69005437067682e-05
-2.62458237664454e-05
-7.35709868100803e-06
-2.74557449560282e-05
-1.99576656877264e-05
-2.68175874202375e-05
-1.07252213258362e-05
-1.59011238645626e-05
-1.86776987865597e-06
-2.67027248129911e-05
-1.96224132067022e-05
-9.75184329744704e-06
-3.48615575801716e-05
-1.77920075197237e-05
-1.65540380583838e-05
-2.6194458074275e-05
-1.47999402895571e-05
-1.20309950568705e-05
-2.38509929788805e-05
8.79573926118441e-06
-1.68602689206116e-05
-1.60750589610711e-05
-8.06637616390239e-06
1.85911318352575e-06
-3.51045950174651e-05
-2.18054891646049e-05
-1.2359991504285e-05
-2.31028914014435e-05
1.74871580678512e-06
-2.36181356406795e-05
-1.47866262509387e-05
-3.69092302385124e-05
-1.2987043588994e-05
-3.33414038371214e-05
-1.13574002053323e-05
-3.08931677090707e-05
-1.42437082488401e-05
-2.45586469386332e-05
-2.73816213754574e-05
-4.07937569217587e-05
-2.33135768233969e-05
-1.65312197481472e-05
-3.44140139950628e-05
-2.44585584393073e-05
-1.69258270585954e-05
-1.09628504646834e-05
-1.28168799718077e-05
-1.16060914761321e-05
-3.31932285231025e-05
-5.33431590576466e-05
-3.14089039010553e-05
-3.34190728734513e-05
-4.77070627799384e-05
-1.97073190730513e-05
-2.021407226011e-05
-3.55466301720733e-05
-9.1886629653318e-07
-2.48752118668869e-05
-2.49680081699817e-06
-3.38590579987008e-05
-4.22286500637533e-05
-2.5550677173752e-05
-2.06748430991893e-05
-5.16501861294131e-05
-2.01303939056543e-05
-1.45123335283898e-05
-4.29196022928618e-05
-3.02848335569888e-05
-2.3079690706846e-05
-3.78846512788838e-05
-2.09081919584379e-05
-9.02435824961554e-06
-1.79587417355617e-05
-6.96278156517154e-06
1.67169734813446e-05
-2.78369275112601e-05
-1.5024696167324e-05
-1.17350469127109e-05
-2.57454159221972e-05
-1.7869132576405e-05
-3.19358500988167e-06
-3.01287275229684e-05
-2.02019238105068e-05
-2.80029699967381e-05
-1.31991421191794e-05
-1.48698712300596e-05
-5.43273025840496e-06
-2.06748279411144e-05
-1.25382675470779e-05
-3.75911607014819e-05
-3.96034820871197e-05
-2.87943055909225e-05
-9.77148809128294e-06
-6.75688363081965e-06
-4.5571527621002e-05
-2.47977572198346e-06
-7.00369522748455e-06
-2.62853687745967e-05
-9.23740982936387e-06
-2.16686157130006e-05
-4.17729283693548e-05
-3.88066897035051e-05
-3.32389599890071e-05
-2.67891943680007e-05
-1.34372181777282e-05
-3.64430278969292e-06
-2.22095483913245e-05
-2.14771243925268e-05
-4.00224292072471e-05
-2.47912748514536e-05
-2.59046149455205e-05
-1.49902955560074e-05
-1.62465053223395e-05
-2.80647738176768e-05
-1.56841920852967e-05
-2.43764603454804e-05
-4.20304791322489e-06
-1.72701523275855e-05
-6.53088927732252e-06
-1.85214421529867e-05
-2.49124315366817e-05
-3.35657199087856e-05
-2.59186459811551e-05
-7.33714420429903e-06
-8.02238084219796e-06
-2.3435205430434e-05
-2.10073687892941e-05
-2.25880177048025e-05
-2.58110542231371e-05
-4.4950640986847e-05
-2.59131995352192e-05
-2.16225614112311e-05
-1.20961250709094e-05
-8.50187960093708e-06
-1.37310944540794e-05
-1.40361034032505e-05
-5.23993308068106e-06
-1.22064051595505e-05
-3.25121229959134e-05
-9.43231160413018e-06
-2.14773956463714e-05
-3.78361648767295e-05
-1.24131397273364e-05
-2.74257103939326e-05
-2.28623866540607e-05
6.05369669138416e-06
-2.65799540075977e-05
1.50271039091902e-05
-4.03395795152644e-06
-4.13871428199547e-06
-4.01848605903242e-06
-2.42352171914822e-07
5.93691395777086e-06
-2.05009450793745e-05
-2.19246726571101e-05
-3.01327904998861e-05
-3.12907614336133e-05
-1.69779484427223e-05
-2.1537685729769e-05
-1.47376483135602e-05
-1.35751953063468e-05
-2.6594923758391e-05
-1.83295458393405e-05
-4.83482143998088e-06
-1.50800691235087e-05
-3.32486796319571e-05
-9.98684954019808e-06
-9.60842011551912e-06
-4.52828225919867e-05
-3.82373830792842e-05
-9.61912066435536e-06
-3.63987608800986e-05
-2.31668920626988e-05
8.85912132534955e-06
-2.89435585252807e-05
-5.19814471022616e-05
-2.21848728926991e-05
-7.43534102828368e-06
-3.63818896359494e-05
-3.78553522780556e-05
-2.17553788279883e-05
-2.30115897097234e-05
-5.10569516444842e-05
-9.81667644558951e-06
-2.68987727526826e-05
-3.75022668412215e-06
-2.12526109249836e-05
-8.7214329138431e-07
-5.76823403535459e-06
-3.44426185567427e-05
-2.51081473241203e-05
-1.23457522995938e-05
-2.4647586439197e-05
2.23570205487972e-06
-3.94912070401898e-05
-1.99704138541436e-05
-1.8995563145238e-05
-1.32547105584465e-05
-3.14663853605844e-05
-3.00988103026999e-05
1.45739789841295e-05
-1.74003632492686e-05
-3.51087966047631e-06
1.23528766243081e-06
-1.83291915173133e-05
-2.53626399469921e-05
-2.47733184017726e-05
-1.92751986374233e-05
-1.38307230651228e-05
-3.8687790877973e-05
-8.89659308647849e-06
-4.79765469421959e-06
-4.33914204127348e-05
8.6999198900939e-08
-2.34753806865172e-05
4.18699229671454e-06
-1.35136855975101e-05
-1.60922306785018e-05
-1.13148736391183e-05
-1.69363112050456e-05
-3.24651360458286e-05
3.57418062648472e-06
-4.63605688632553e-06
-2.77971567550175e-05
-2.92840569024066e-05
-1.57569885963074e-05
-3.59071578721185e-05
-2.96768522558742e-05
-1.01401966035938e-06
-2.92407299289867e-05
-3.64849588537792e-05
-1.4554108963518e-05
-3.74478240955206e-06
-1.63508070914165e-05
-3.29271691996294e-05
-3.43903112391583e-05
-2.87911279700405e-05
-2.16122983445316e-05
-2.85956849447146e-05
-1.44176313189766e-05
-6.95017692813972e-06
-1.76451829874217e-05
-2.25909546346275e-05
-2.75745656293509e-05
-2.92879004123109e-05
-4.86073696225994e-05
-1.2461337593075e-05
-6.59256723641719e-06
-2.24267614151726e-05
-5.04082111549088e-06
-3.36129859911437e-05
-3.33114270661405e-05
-3.74135514111444e-06
-2.7407547631509e-05
-1.3894022989901e-05
-1.71364860964665e-05
-2.79515084002097e-05
-6.81597454893158e-06
-1.78714829340448e-05
-3.07351375797341e-05
-2.76091916501862e-05
-2.75859881532089e-05
-1.89083175861549e-05
-2.41381355471397e-05
-2.17274080904547e-05
-4.30309800169815e-05
-1.82350746589459e-05
-3.96379174756715e-07
-3.82741794086422e-05
-2.4995899202767e-05
-2.94922661904418e-05
-3.79824762473388e-05
-2.78803897152819e-05
-3.05446430068165e-05
-2.0260146044412e-05
-3.44123112435447e-05
-2.54656876149942e-05
-3.91874963452605e-05
-1.49291240869549e-05
-2.39689959710567e-05
-1.78254691338052e-05
-9.68622843676265e-06
-3.86950492103751e-05
-2.80256197751773e-05
-1.64521679316877e-05
-3.1832724732178e-05
-9.9730864414087e-06
-1.05946816314607e-05
-1.56077360058342e-05
-1.24165939003144e-05
-2.30777305141474e-05
-4.10382984311869e-05
-1.48173865064972e-05
1.6672145191019e-06
-2.05491483207538e-05
-3.8774883088267e-05
-2.97713404885262e-05
-4.01848330063712e-05
-2.23762346487726e-05
-1.69235016284179e-05
-1.46746181621994e-05
-3.53280052568121e-05
-2.69992521362224e-05
-2.3663412318191e-05
-3.3680969510267e-05
-3.79523252158312e-05
-2.81993797252595e-05
-8.16220552164832e-06
-1.9860478273627e-05
-2.55509180903322e-05
-1.73438769036078e-05
-2.23527492826151e-05
-2.49901219784287e-05
-3.12834946126e-06
-1.02293681218765e-05
-1.59272914009584e-05
-3.33566278673385e-05
-2.38452868906285e-05
-3.03265889537302e-06
-9.33499936720618e-06
-5.57397622858115e-06
-1.35259704816395e-05
-6.39368664641501e-06
-7.20221667445478e-06
-1.10279379440083e-05
-9.174184401812e-06
-4.44659847187748e-05
-1.97579493889479e-05
-3.3125688978563e-05
-3.24337280316123e-05
-1.15233526694145e-05
-2.60024557028566e-05
-1.41245798810263e-05
-4.34865158147225e-05
-1.58817806707863e-05
-3.14749018298211e-05
-1.76393641425205e-05
-1.54875080398846e-05
-1.06767707194138e-05
-2.6194519275974e-05
-5.18014056591772e-05
-3.50762065339282e-05
-4.82699357308949e-06
-1.73236378559483e-05
1.44382591154064e-05
-4.16824721372944e-05
-4.26421051671525e-05
-1.05041474654683e-06
-1.68674631581414e-05
-1.53363566862421e-05
-1.56843957637398e-05
-2.0171156072619e-05
-1.5893835794394e-05
-2.54465181838143e-05
-8.46061808636808e-06
-2.78284478274628e-06
-4.52956004552345e-05
-1.63819208269581e-05
-3.83629094074385e-05
-3.64654214092849e-05
-3.44175386607614e-05
-2.14463792658335e-05
-5.63086776813994e-06
-1.87366941231306e-05
-1.29266635778106e-05
-5.44786017141928e-06
-2.99619920387938e-05
-1.26456267063971e-05
-2.1726385690361e-06
-4.50389733970038e-06
-6.41007821926804e-06
-2.43436716273878e-05
-5.90167030775534e-06
-2.55364720598798e-05
-1.2652246130873e-05
-6.60478475706523e-06
-2.69059840999885e-05
-9.26297608926547e-06
-6.60071532987133e-06
-3.26690744884388e-05
-3.67641447717863e-05
-1.39818236091139e-05
-8.74471581686924e-06
3.97364464744534e-07
-1.30699849528463e-05
-1.84157653223477e-05
-1.16196829451261e-05
-3.22522172605059e-05
-2.85702111428977e-05
-5.14607987191633e-05
-2.69204385705756e-05
-4.02492753410757e-05
-6.82990159590924e-06
-2.9878784501004e-05
-1.01068102328314e-05
-3.03946077062741e-05
-2.01803286796972e-05
-2.69716460629619e-05
-1.56274622096665e-05
-2.77305968567041e-05
-2.62948956067252e-05
-1.72961086575339e-05
-1.16183967279942e-05
-1.20944006461116e-05
-1.58803123283002e-05
-2.15804958143792e-05
-4.74071220003913e-05
-3.45234976786522e-05
-3.57653778169328e-05
-1.15936323476538e-05
-1.50341884891524e-05
-1.3993032377633e-05
-2.25840649831023e-05
-2.93787718131445e-05
-3.37056871721678e-05
-2.45217755487269e-06
-3.49583999213038e-05
-3.75683652123286e-05
-2.9958255884199e-05
-1.25910869082491e-05
-2.02053136502469e-05
-1.67009481924171e-05
-3.65593460223489e-05
-2.77339923744099e-05
-3.62452035330994e-05
-1.16023609288045e-05
-2.68849304604159e-05
-3.53008789016642e-05
2.3507139591814e-06
-1.52428098693702e-05
-4.2967791348341e-05
-1.56170493286596e-05
-2.02639480521549e-05
-5.0614885063422e-05
-1.86832831271486e-05
-2.16909526468447e-05
-3.75136093524446e-06
-2.321860859387e-05
-2.55759854218294e-05
-4.1390110355218e-06
-3.62078005223699e-05
-8.2333585882404e-06
-3.93242963454166e-06
-2.22970937724252e-05
-1.94224511547889e-05
-3.95352694053533e-05
-1.54844556606062e-05
-1.28414227026216e-05
-3.63160842963366e-05
-4.35546988148171e-05
-2.30364821540955e-05
-3.91422872099286e-05
-1.881098840513e-05
-2.28074044671634e-05
-2.84197216047947e-05
-3.26596553317524e-05
-1.71450516947064e-05
-3.48357795303701e-05
-1.40025066297785e-05
-1.67863431461079e-06
-4.45088001558416e-05
-1.67837361031225e-05
-3.48299270060805e-05
-4.87635839812546e-05
-1.64207229800168e-05
-3.49693542887935e-05
-2.78766550904629e-05
1.38188759679311e-05
1.17080183592069e-06
-1.38632545589835e-05
-2.98985932475184e-05
-2.4912688362948e-05
-2.87542485484869e-05
-2.16271067935914e-05
-2.76509777575391e-05
-2.36343184626882e-05
-3.25216461240491e-05
-2.11078538687602e-05
-3.76321122817762e-05
-2.35970508634713e-05
-2.57624311864023e-05
-1.29215693724322e-05
-1.66624052290044e-05
-2.03445943526648e-05
-1.59279727293561e-05
-3.1570154023021e-05
-1.33190103353005e-05
-2.64926625174443e-05
-8.22442436872755e-06
-4.56954331750675e-05
-4.32542915919997e-05
-5.81159859661377e-06
-2.20735535117669e-05
-7.24587414951851e-06
-1.74037387463999e-05
-1.68677280942908e-05
-2.28563529265903e-05
-2.90670928309225e-05
-1.27753799409032e-05
-2.5183235708256e-05
-2.61253966888404e-05
-2.38041760183187e-05
-2.49383024268781e-05
-4.25031240402672e-05
-2.85890876701373e-05
-2.92216656508828e-05
-1.76907967613188e-05
-2.53950097810389e-05
-2.02465138945353e-05
-3.39261832300732e-05
-4.01918214831462e-05
-3.63683830272038e-05
-2.98902465741704e-05
-4.10076322230315e-05
-1.47502805346652e-05
-3.0643204196122e-05
-4.08708304258957e-05
-2.8514944137755e-05
-5.09345696254974e-06
-2.16561096798132e-05
-1.08291811413078e-05
-1.72420180728236e-05
-2.51694889264003e-05
-1.26441509725449e-05
-4.76800597062491e-06
-2.27345146387343e-05
-2.43998709452681e-05
-2.774676386406e-05
-2.11390897366266e-05
-1.83065422877116e-05
-1.57384338662123e-05
-3.40574939103646e-05
-1.68366470688646e-05
-1.15548725548911e-05
-2.79240269082054e-05
-2.21304611377061e-05
-3.15098960969421e-05
8.79850778092008e-06
-1.8983172156298e-05
-1.06983302405314e-05
-2.2342693685357e-05
-3.5674082908986e-05
-1.41442989817391e-05
-3.55211367097849e-05
-1.27537368434737e-05
-2.33890816194742e-05
-2.70770569723003e-05
-9.60199924875916e-06
-1.53528215244244e-05
-1.42412561235226e-05
-2.7042253903462e-06
-3.43071768380766e-05
-2.77944424303407e-05
-2.00897866426537e-05
-1.22539792115197e-05
-1.88226966593858e-05
-1.18769980056557e-05
-3.69656774143622e-05
-6.22182244103502e-06
-1.96794666296701e-05
-2.80039426848961e-05
-2.33939683523424e-05
-2.8664712918384e-05
-1.9392580417396e-05
-3.11523859829557e-05
-2.14386629989632e-05
-1.95768864143475e-05
-2.69602256453144e-05
-1.86039278747136e-05
-3.83290484961207e-05
-2.61802759731614e-05
-5.87367511161852e-06
-9.02833921873117e-06
-1.65130639259292e-05
-3.86762221074582e-05
-2.66232060545786e-05
-1.33751666677307e-05
-2.60653429416503e-05
-2.2831298370282e-05
-2.03343873890054e-06
-1.95725621287134e-05
-4.55393633376093e-05
4.36915872713048e-07
-2.46189575182858e-05
-1.94296947201628e-05
-3.25491440065696e-05
-1.67663970799563e-05
-4.7015637292736e-06
-1.34800666718898e-05
-2.88583466059008e-05
-2.3611996937515e-05
-3.06136196025898e-05
-3.01493139247945e-05
-4.46839884116641e-05
-2.23270945316234e-05
-2.29684053844574e-05
-2.16036422462185e-05
-3.87068887510484e-05
-3.20577751116726e-05
-3.29125924412613e-05
8.61908049177059e-06
-2.84460397396318e-05
-8.20748620285703e-06
-1.7689976402234e-05
-3.40379876981717e-05
-1.10748971670628e-05
-2.79388169391704e-05
-3.89118155041031e-05
-1.95463334254759e-05
-3.70233544518806e-05
-4.24066924442842e-05
-1.79733321229642e-05
-2.05660430825159e-05
-1.82904759944448e-05
-3.68987091381851e-05
-1.57183363278768e-05
-1.97857557302008e-05
-1.28419450451764e-05
-3.29498136348364e-05
-2.77055418263538e-05
-2.07017610580795e-06
-2.99414591371657e-05
-3.19239145763993e-05
-1.16618443181256e-05
1.3058843593103e-06
-3.37060594251233e-05
-2.33845179889891e-05
-4.19643584139015e-05
-2.01713947942078e-05
-1.24137750597845e-05
-1.31036348305269e-05
-1.06226652454919e-05
-1.15821203899762e-05
-7.66429980181036e-06
7.17736346826716e-06
-4.40951951009771e-06
-3.17915929891772e-05
-1.69907681249463e-05
-1.13802753515942e-05
-8.25032236631795e-06
-2.18075003904979e-05
-1.71331347196942e-05
-2.59399579600362e-05
-3.50842362727018e-06
-2.81707042580625e-05
-3.89642143815797e-05
8.99740819000958e-07
-2.59682720040167e-05
4.96589005167336e-06
-3.02544543455959e-05
-2.58982922032653e-05
-4.22900806952289e-05
-1.33998108134178e-05
-2.08850103188384e-05
-2.68482594367199e-05
-7.93342933425202e-06
-2.34812884248095e-05
-1.61588650961074e-05
-1.79853583159053e-05
-2.21784043699868e-05
-1.43408605609819e-05
-3.78179782848678e-05
-2.9317660221881e-05
-3.8398655181266e-05
-4.06982549593569e-05
-2.09168211934383e-05
-2.11937502020005e-05
-2.70089250818477e-05
-9.55048354692689e-06
-2.02098184565238e-05
-1.71741533854133e-05
-1.85875139764596e-05
-3.28381549343218e-05
-3.36621566936233e-05
-1.21262216280821e-05
-3.41308609564996e-05
-3.18974542184092e-05
-1.36210795960411e-05
-7.41726691863074e-06
-4.41410793574671e-05
-6.02909868401832e-05
-1.80566755690884e-05
-2.67509634398427e-05
-2.01333924969599e-05
-2.41757137062707e-05
-1.79947149955322e-05
-1.61820422880234e-05
-1.22182065410032e-05
-6.10317341988537e-06
-6.09379152398327e-06
-6.34176932290668e-06
-3.63367770110445e-05
-3.27245701478979e-05
-1.7650833547542e-05
-3.36917612698817e-05
-3.41510020068089e-05
-1.6495092399543e-05
-1.51570537696258e-05
-2.19214817405929e-05
-9.64829557760517e-06
-3.65012374320305e-05
-2.76972663634419e-05
-9.48006879494796e-06
-2.14305883029927e-05
-3.11352938470644e-05
-2.09569577345116e-05
-2.79007657340733e-05
-3.27316510298884e-05
-3.35053614755937e-05
-3.09347947403824e-05
-7.26071439714498e-06
-3.52777957329452e-05
-7.51397000526259e-06
-2.17799106624776e-05
-1.02491398577294e-05
-1.04781413629451e-06
-2.64649115729792e-05
-1.8986696605228e-05
1.00187480099275e-05
-3.04994653551126e-05
-2.5990650080142e-05
-5.91816071275536e-06
-1.77439970558156e-05
-3.58653337810827e-06
-2.71050882743585e-05
-2.74983165182358e-05
-2.62992406087652e-05
-2.87772168705333e-05
-5.39408027656457e-06
-2.86776861001957e-05
-1.69261113672868e-05
-6.00092252549226e-05
-3.36124417821199e-05
-2.02411519330057e-05
-2.41267489181032e-05
-1.77753699567823e-05
-2.06059091574717e-05
9.58341913489281e-07
-2.75224780456779e-05
-2.03490588816992e-05
-1.56608324599337e-05
-2.58544235330084e-05
-3.78762620937162e-05
-1.64340300724627e-05
-2.92062039625097e-05
-2.67302344366009e-05
-1.89308850542177e-05
-2.50534973023458e-05
-4.26205607776962e-05
-2.18118482026172e-05
-2.84354152703638e-05
-2.95077497834874e-05
-2.70339022907232e-05
-2.29616994045302e-05
-1.84332912223118e-06
-1.94657598087562e-05
-1.38935207688175e-05
-3.04356483642289e-05
-1.83747497735526e-05
-7.47953359342726e-06
-2.3653613838332e-05
-3.24526724739979e-05
-1.00187955393437e-05
-6.90847656758381e-06
-1.05016987866495e-05
-5.06394263019432e-06
-1.7256065143584e-05
-2.38051114798156e-05
-4.10487297112845e-05
-4.84688354543574e-05
-3.79544117995551e-05
-2.42171141685297e-05
-1.63905210672814e-05
-3.34542716512202e-05
-1.98134483849434e-05
-4.03236299134262e-05
-2.12670572435327e-05
1.54491945795852e-06
-2.58975115428067e-06
-5.26178003990284e-05
-1.73839825070231e-05
-9.534792202072e-06
-4.17988171868908e-05
4.03194135770016e-06
-1.49926684670315e-05
-1.49892370605517e-05
-2.26699464201495e-05
-3.03676759930257e-05
-1.89324692558039e-05
-1.90106438897277e-05
-3.07053377813038e-05
-1.5472705275709e-05
-1.98701194687001e-05
-1.32670190349654e-05
-2.22937718192389e-05
-2.45831812273521e-05
-3.55348914300753e-05
-7.188618017117e-06
-2.67552607346965e-05
-2.39205067066388e-05
-7.65712049091403e-06
-6.90595968600176e-06
-4.04328108969658e-06
-4.33434603793396e-06
-4.5754384069502e-05
-1.2258370586233e-05
-1.58310392652519e-05
-3.99812038714322e-05
3.29412054707301e-06
-2.96754456512453e-05
-1.86567967755368e-05
-3.64223523683085e-05
-6.27450624788364e-06
-4.67227960309013e-06
-2.73469795766198e-05
-7.67773769988826e-06
-1.62106714174526e-05
-2.85912508007343e-05
-3.68857917983113e-05
-3.29863648954071e-06
-3.69602945963535e-05
-1.5077783788189e-05
-2.5954294732267e-05
-2.09947715989606e-05
-2.42353062524742e-05
-1.86766714529767e-05
-3.26103741455766e-05
-2.52975583053088e-05
-2.1978878700566e-05
-2.41397685632936e-05
-1.82965399237408e-05
-2.14618192438862e-05
-4.14378450445516e-05
-1.54332911281871e-05
-2.39184303013031e-05
-2.54626430637638e-05
-2.13448914795126e-05
-2.63565720977124e-05
-4.21252021022071e-05
-3.38288571434217e-05
-1.71657049475827e-05
-1.24747458641721e-05
-2.81334522367544e-05
-2.08016501770711e-05
-3.75226651314087e-05
-2.24627696261076e-05
5.00328635276358e-06
-1.10683322976027e-05
-4.78618003958106e-05
-3.08682199118067e-05
-3.08650807040984e-05
-1.59909747803249e-05
-1.62505601306307e-05
-3.94800331986371e-05
-2.67359813590854e-05
-2.08065174570479e-05
-2.51318114288499e-05
-3.08667075689589e-05
-1.30314766464586e-05
-2.83128848674309e-05
-2.05566918353302e-05
-3.36133261902788e-05
-4.39042417506504e-05
-3.55810734874917e-05
-2.97497881424745e-05
3.4550473631935e-06
-1.20258831505998e-05
-9.84605076198881e-06
-9.52580416221823e-07
-1.60190866805872e-05
-1.73345111553326e-05
-3.23690806335866e-06
1.31901526503417e-06
-9.11346909179409e-07
-1.52968229292469e-05
-1.99485168522855e-05
-2.33293025191392e-05
-3.11776322610877e-05
-2.32682189202643e-05
-1.57122538609682e-05
-3.08823073397714e-05
-3.45306761690932e-05
-2.62710262977114e-05
-2.87973972272706e-05
-1.89386653542222e-05
-2.42107673229322e-05
-3.31139257720156e-05
-1.70684650109028e-05
-2.8039186823544e-05
-3.05914158370872e-05
2.16181570367302e-05
-1.83933175533615e-05
-2.0405299201395e-05
7.30347718552186e-06
-2.0237176191568e-05
-3.12598249516941e-05
-1.70161773108634e-05
-3.26299915592825e-05
-1.95896371074941e-05
-1.21442471335273e-05
-6.13130838922133e-06
-1.02495620139588e-05
-1.8815151201527e-05
-3.95559877920381e-05
-1.47589219171797e-05
-2.45222511465197e-05
-1.34255176414367e-05
-1.9507238285052e-05
-1.00662199400946e-06
-3.62193912538175e-05
-3.18929067904856e-05
-2.50253457685162e-05
-2.55473916937408e-05
-5.86639212125804e-05
-1.40649523958627e-05
-1.56829345436968e-05
-2.53324749155295e-05
-1.18394766086217e-05
-3.29283114294084e-05
-3.71670646924501e-06
-3.14720810882146e-05
-3.52911836086023e-05
-2.46782478408249e-05
-1.64287311448822e-05
-2.34323123616792e-05
-1.75382962041192e-05
-1.48930896260807e-05
-2.0889786241545e-05
-1.55174866133274e-05
-7.93100484168408e-06
-4.2519630819901e-05
-3.40785404447052e-05
-3.64643162443067e-05
-6.08573970512289e-06
-1.63360311002694e-05
-2.8258640675982e-05
-3.74414166852261e-05
-4.84799470484922e-05
-1.98769233176407e-05
-3.12314486950903e-05
-4.93464213153668e-06
4.96559546026773e-06
-2.85159867474051e-05
-1.53465396867333e-05
-3.27011590962574e-05
-1.97079245698385e-05
-1.31443973329678e-05
-1.84177197135525e-05
5.52219552884669e-06
-1.70329078608465e-05
7.77872385654331e-06
-3.39997927084835e-05
1.38962433229774e-06
-2.82561449142931e-05
-1.08437938363476e-05
7.56420360789756e-06
-2.31062274240075e-05
-5.78839834305737e-06
-1.58999869783564e-05
-2.19006980895174e-05
-2.85799022066739e-06
-1.80047225731425e-05
-2.37436060888783e-05
-6.68167275279095e-06
-2.09605080004955e-05
-1.71683374764104e-05
-1.86639433110483e-05
-5.81949160905267e-06
1.04675294133306e-06
-1.12278151405014e-05
-1.53919004424952e-05
-1.26212308667299e-05
-1.77176494858331e-05
-8.22387263642766e-06
-2.31007942850509e-05
-1.18882312190665e-05
7.04521006316215e-06
-1.08653201973172e-05
-2.88340239231254e-06
-3.24957885174061e-05
-2.06579085957075e-05
-3.13624283284248e-06
-1.040541398851e-05
-2.83556340867888e-05
-8.48994982408858e-06
-1.25321562408758e-05
-1.11183444063098e-05
-7.36712240551159e-07
-2.01699185869081e-05
-3.27506610443992e-05
-2.90179437318648e-06
-4.38864437285919e-05
-3.68375193583805e-05
-2.56508055234892e-05
-5.99952056404898e-06
-2.80129498936948e-05
-2.8516906037184e-05
-1.90453884421688e-05
-2.12665597530413e-05
-1.25720253403205e-05
-2.31451188439575e-05
-3.83965287056202e-05
-1.43112138399326e-05
-1.53240463323897e-05
2.18084273226267e-06
-2.03960143358993e-05
-1.344926722148e-05
-4.78429345700131e-06
-2.08696269930117e-05
-2.01024454180286e-06
-2.63422483324148e-05
-3.16604473774324e-05
-2.54174907971647e-05
-4.60637868602241e-05
-3.77501862556694e-05
-2.40469166833859e-05
-3.78538646069805e-05
-3.08915490350306e-05
-2.20706719427509e-05
-2.46801543808757e-05
-5.15157178459187e-07
-2.65248490654718e-05
-2.88502544524983e-05
-1.26133047571049e-05
5.4415066547098e-06
-8.35778674927602e-06
-2.0203626981539e-05
-2.3240662931511e-05
-2.11677332279675e-05
-1.24228134158773e-05
-5.57233076401798e-06
-1.79172524968285e-05
-5.03196437309825e-06
-1.30094385570201e-05
-2.91471122137025e-05
-9.41949593661107e-06
-2.62421549851993e-05
-2.48746908622644e-05
-1.36563016409117e-05
-4.0797150510594e-05
-8.5047050210409e-06
-3.21099010895828e-05
-3.43472495471862e-05
-2.37674805313433e-05
-3.240350439889e-05
-1.15202893082085e-05
-1.6735331516461e-05
-1.67740198920824e-05
-1.17495907078881e-05
-3.43333024098479e-05
-1.29214506322517e-05
-2.02747650037621e-05
-1.483445836694e-05
-3.03348146489475e-06
-2.91697242993743e-05
-1.17962339878263e-05
-3.33802253734468e-05
-5.07715630487064e-05
-3.83923548240767e-05
-2.32405006184433e-05
-2.29490314956019e-05
-1.42349984677256e-05
-2.37073453810927e-05
1.74867707466718e-06
-2.55150556791918e-05
-3.83004819456619e-06
-2.9895145402158e-05
-7.36990704169808e-06
-1.16984199554541e-05
-5.5606197244437e-06
-2.53972014025201e-05
-1.67276735683621e-05
-4.77398826605889e-05
-1.77522313950879e-05
-1.3159963946381e-05
-9.30675123205265e-06
-1.96587839048535e-06
-2.46368514379134e-05
-4.05225418180433e-05
-2.77233207330299e-05
-3.53169543035668e-05
-1.3065560857365e-05
-3.86505999305497e-05
-1.48914247382277e-06
-4.53358235353525e-05
3.7860010407446e-06
-1.85029233065472e-05
-2.55333615699239e-05
-2.79715901738019e-05
-2.04490312265715e-05
-6.69994177124968e-06
1.81083280049103e-05
-1.15925606996268e-05
-7.27085957360182e-06
-7.26590388023132e-06
-3.82611035435114e-05
-1.80822573546762e-05
-1.84657476067391e-05
-2.82891497573112e-05
-1.07823400228228e-05
-6.11538782121345e-06
-1.07070408849528e-05
-3.7145319750229e-05
-2.12360760578064e-05
-9.35273071193658e-06
3.44006944482706e-06
-1.69176271452858e-05
-2.24185710179686e-05
-1.2666947268741e-05
-1.70488739874493e-05
-4.16109545474631e-05
-2.26617524203418e-05
-1.33268097345393e-05
-1.41451707581137e-05
-3.81270174160672e-05
-2.76549450666152e-05
-3.32552372337414e-05
-1.90975098500817e-05
-5.62818168268523e-06
-9.54021944770412e-06
-1.49614371690738e-05
-2.55351747577794e-05
-1.64739431110116e-06
-1.19744021130723e-05
-2.35153779149025e-05
-1.34501746996086e-05
-2.33025530718746e-05
-2.06534718779251e-05
-1.36002312883121e-05
-1.75783677475505e-05
-3.2942562626786e-05
-8.83348235570237e-06
-1.22243279742861e-05
-8.16182064345386e-06
-3.31241788831222e-05
-2.38671286928017e-05
-2.21002784930127e-05
-1.66283756392204e-05
8.38798741983715e-06
-3.33616150318175e-05
-2.46535611159489e-05
-7.48644039436101e-06
-9.85551844517432e-06
-1.00236682478625e-05
-2.37499103155767e-05
-1.34613788182481e-05
-2.97180652778566e-05
-4.57460130235636e-06
-3.32532515897036e-05
-2.80572327083662e-05
-4.36078738611144e-05
-1.66498720983873e-05
-2.13029956098718e-05
-1.76701113352073e-05
-3.45756558679782e-05
-3.0637303005464e-05
-1.33677772482248e-05
-1.56415971043748e-05
-3.12040907705481e-05
-1.27301848035898e-05
-2.9429385794745e-05
-3.5732197441302e-05
-2.45361058272354e-05
-1.05907668411709e-06
-1.14281271719586e-05
-2.82957696839518e-05
7.01479613086498e-06
-5.27778838405837e-07
-2.10831348193321e-05
-1.49504425652041e-05
-1.35264482209046e-05
-2.26698365706868e-05
-3.24086405186114e-05
-2.3856272542229e-05
9.37615302197232e-06
-2.42063055256866e-05
-2.65511153124988e-05
-2.13429579146637e-05
-1.36142478965056e-05
-1.97160367373023e-05
-4.4886180126171e-05
-4.30838034071964e-05
-1.86568010162712e-05
-1.83987202812349e-05
-3.24531079763089e-05
-6.5063791112223e-06
-3.57173336833187e-05
-2.65580157376247e-05
-2.52255907440235e-05
-1.30656308352668e-05
-4.62535800916839e-05
-1.09336229585296e-05
-1.46447716235011e-05
-1.69443895408949e-05
-2.88278102026345e-05
-2.88647070465755e-05
-3.35747970707076e-05
-1.79001812171695e-05
-2.0790055535643e-05
-2.96701243265333e-05
-1.77285441750653e-05
-2.21445055041749e-05
-2.602881287724e-05
-8.95058756283103e-06
-3.79978126854133e-05
-6.6327735890581e-06
9.73104240981756e-06
-7.91307347079618e-06
-2.73504635467081e-05
-1.60597544882585e-05
-2.67711761262239e-05
-1.21505545004703e-05
-3.94628336688876e-05
-2.68483368930743e-05
-1.40424211247483e-05
-3.7379464217392e-06
-9.06058686137989e-06
-1.73878218674635e-05
-4.16308077312471e-05
-3.96865527391984e-05
-7.61569656268641e-06
-1.70526316047821e-05
-2.34532635174218e-05
-3.25938841454908e-05
-3.54513740847296e-05
-4.58810235368935e-05
-4.07744378308316e-05
-9.17284435566459e-06
-1.249414247603e-05
-2.20604415649483e-07
-1.06694271882967e-05
-1.8063610576564e-05
-9.15646691137341e-06
-2.2769405192848e-05
-2.33702446220634e-05
-1.08728626068634e-05
-2.41397161381295e-05
-1.71472592608743e-05
-9.89005107943207e-06
-2.40712025294556e-05
-2.81234857547333e-05
-2.57940726616315e-05
-1.10232332329599e-05
-6.32618495704957e-06
-3.06611037901304e-05
-1.50118049310168e-05
-2.45137887974204e-05
-3.82684136600564e-05
-4.3573858258554e-06
-1.36926110844157e-05
-1.10987407695682e-05
-8.25401923724137e-06
-2.07522667642492e-05
-4.91878109254014e-05
-2.69423639174196e-05
-1.06833529568381e-05
-2.58707364113452e-05
3.75093969941867e-06
-1.80430825374732e-05
-3.2416608155484e-05
-2.39306271171543e-05
-2.06715726495895e-05
-6.13030216940977e-06
-2.32334446288847e-05
-6.13816190321427e-08
-3.13769039428554e-05
-2.14113146798528e-05
-6.10960687417648e-06
-9.78517578799835e-06
-3.78670154354657e-05
2.23921038711715e-06
-6.33071447006421e-06
7.72474231445047e-06
-1.54844099173853e-05
-3.12339423235089e-05
-2.68783944372171e-05
-8.48400463059042e-06
-1.37049045152852e-05
-1.3900120455957e-05
-2.85418665022951e-05
-3.87887379775467e-05
-2.15419075430617e-05
-1.24443635799039e-05
-1.9127967895453e-05
-3.30307901642161e-05
-1.08892542611102e-05
-1.40614234738086e-05
-3.20512612407172e-05
-5.66942776685766e-05
-1.42066468435207e-05
-2.90059176023752e-05
-2.33173081241954e-05
-1.36316184027967e-05
-2.61949626196958e-05
-3.67614826044016e-05
-3.46946971905247e-05
-4.54989601043063e-06
-4.14570590986271e-05
-2.80564859461196e-05
-8.79637346712593e-06
-3.1480034259907e-05
-2.26724830497983e-05
-1.33842948950929e-05
-2.97482439082202e-05
-2.51618432812628e-05
-5.86122335762685e-06
-2.74926590666763e-05
-7.02974740496868e-06
-3.99265839703362e-05
-5.0448745872977e-06
1.22636525739384e-06
-3.25214396607823e-05
-3.24922905041753e-05
-3.55939175055316e-05
-3.46702929212252e-05
-2.38369684047285e-05
-2.30679092413412e-05
-3.31168069746965e-05
-8.42956094652474e-06
-4.33957250699595e-05
-1.41094008751024e-05
-2.05142470275998e-05
-2.05662726160485e-05
-1.4972481939725e-05
-2.16481082373321e-05
-2.54525054955789e-05
-1.42446408231418e-05
-1.54695271140625e-05
-4.09619599268969e-05
-1.42138657303818e-05
-2.95931516208092e-05
-1.92307774336833e-05
-7.19193012407151e-06
-1.98715920171456e-05
-1.29462770240871e-05
-1.03263674311436e-05
-1.75524833212616e-05
-9.03958249490164e-06
-1.91288898919222e-05
-2.04146866739635e-05
-1.68159883948223e-05
-3.27078119516916e-05
-3.81560991438688e-05
-3.6032198314478e-05
-3.42033928174461e-05
-3.18494702639244e-05
-2.47718941548293e-05
-1.06521211009288e-05
-1.94031828975608e-05
-2.38087869406919e-05
-2.31283594058073e-05
2.22841288683555e-06
-2.19870176954665e-05
-1.54844248605671e-05
-3.02454932729944e-05
-1.0803777932118e-05
-2.31967475586542e-05
-2.27343223555426e-05
-2.29223635578524e-05
-1.72462237853594e-05
-8.71793854086374e-06
3.81775789909203e-06
-3.35135817543184e-05
-2.71753939260649e-05
-2.01339687084438e-05
-2.89107820299508e-05
-2.76724642991055e-05
-3.07628436415226e-05
-2.34062745068927e-05
-4.21224885323619e-05
-2.85506215741387e-05
2.57092532770124e-06
-1.93838902675314e-05
-2.10996299808879e-06
-1.94626062459599e-05
-3.10726714133094e-05
-2.01195081587951e-05
-2.11474125740179e-05
-5.99779779682468e-06
-4.12971213644941e-05
-3.12641508732731e-05
-2.32611356870308e-05
-6.76685929549934e-07
-1.89302487298036e-05
-1.31946505232665e-05
-2.54778164740796e-05
-2.44967338881619e-05
-7.63638939420547e-06
-8.48811592613913e-06
-1.97869539914114e-05
-4.01007780942412e-06
-1.60967543289341e-05
-1.62262913235323e-05
-1.59611655097069e-05
-2.84235106378826e-05
-1.80423158924175e-05
-4.40402230769554e-05
-2.5529662445334e-05
-2.91896545381705e-05
-3.05454899781149e-05
-1.97540837346297e-05
-2.08266402718528e-05
-2.47387005497831e-05
-3.35729118273637e-05
-1.00465562065938e-05
-2.67003246480778e-05
-1.47062665177229e-05
-3.77966912816631e-05
-3.93758272388247e-05
-1.95456623475363e-05
-4.4854863911882e-05
-1.71460727441491e-07
-2.91123193095892e-05
-3.05345128142057e-05
-3.1905860905864e-05
-1.79979459471593e-05
-1.42166945963489e-05
-8.50195106296161e-06
-2.03458813770416e-05
-3.60955579526279e-05
-2.70567058001971e-05
-3.48572200803248e-05
-3.34794595226946e-05
-9.58199691835759e-06
-2.12913062080119e-05
-3.28495565768906e-05
-3.65605413686559e-05
-2.72490596884208e-05
-7.83964130184751e-06
-1.56437452397902e-05
-2.23393338626666e-05
-1.2675097600527e-05
-3.08812378793094e-06
-3.36876126347186e-05
-1.90348776607879e-05
-5.07304615311889e-05
-1.174343446427e-05
-1.77435312098015e-05
-3.63019482764015e-06
-1.87384951599837e-05
-1.94399694741117e-05
-1.85221834642829e-05
-1.23919605589314e-05
-2.34782756590545e-05
-1.86076189030278e-05
-2.38888103605525e-05
-1.38302202527361e-05
-2.34095862166713e-05
-3.04773060782419e-05
-1.78121352823178e-06
-1.01599627931843e-05
-1.29776093069872e-05
-2.80585575370787e-05
-5.26631195293253e-05
9.33091030715259e-07
1.67026300904081e-05
-2.3377682727165e-05
-9.67239184144348e-06
-4.64527521234489e-05
-2.71085826343353e-05
-2.29963445131654e-05
-1.49137566455868e-05
-1.264515713739e-05
-1.48336960869373e-05
4.79817295222114e-06
-1.6062147800534e-05
-9.20480717106362e-06
-2.70360093333077e-05
-6.00244935362615e-07
-3.23003310404998e-05
-4.6299974661791e-05
-1.05931946011477e-05
-1.16495577107949e-05
-1.41031915847654e-05
-2.18333441861114e-05
-2.09400918780284e-05
-3.06827343168276e-05
-3.59581476445115e-05
-2.31892938166387e-05
-2.79341455152033e-05
-2.02886379178545e-05
-2.13593933485387e-05
-2.06875092216705e-05
-2.36221841568522e-05
-4.09337797593809e-05
-1.79863748546994e-05
-2.17911429228153e-05
3.08970771580444e-06
-1.15362995069317e-05
-2.53064442161595e-05
-1.24952562198947e-05
-3.8798023997745e-05
-2.3952063431619e-05
-1.95189430264505e-06
-3.86643500252306e-05
-1.25356407505024e-05
-3.92005241307973e-05
-4.04665024697343e-05
-1.54594316642904e-05
1.53579819838312e-05
-3.02389563279971e-05
-3.13778018549054e-05
-3.44816363451804e-05
-8.89599402575657e-06
-8.81792900241443e-06
-1.83513035391575e-05
-1.4991250791427e-05
-2.68765833838722e-05
-3.94245717519602e-05
-1.73182548331659e-05
2.17588768853587e-06
-9.38481961143158e-06
-8.26883154585289e-06
-1.03665665709658e-05
-1.38639781468342e-05
-2.01161574444093e-05
-5.6064082841443e-06
-2.16511069275223e-05
-3.03847416986595e-05
-2.18939418633798e-05
-2.67653553346442e-05
-2.50108932107486e-05
-2.68179130585374e-05
-2.7408092958107e-05
-9.31301397820822e-06
-2.59240401994974e-05
-1.49852040002336e-05
-4.14878469877055e-05
4.74877422029252e-06
-2.95713405306729e-05
-3.30757542872887e-05
-3.17957613396675e-05
-1.48291158666864e-05
-2.53207137382597e-05
-6.92983950170541e-06
-3.63838558952841e-05
-2.75967468947405e-05
-2.79577951505338e-05
-3.81939736214447e-05
-2.33207892830307e-05
-3.77809051036961e-06
-2.74569186768356e-05
8.76558613835869e-07
-3.80601995408376e-05
-4.77195255343679e-05
-2.5758571354082e-05
-4.92820129980937e-05
-3.55932025966411e-05
-2.85316910259794e-05
-1.45941706819841e-05
-2.53690542043396e-05
-2.2820607256679e-05
-3.00704990801984e-05
-2.39403249947767e-05
-1.230086174516e-05
-1.38610199914355e-05
-4.38471622448894e-05
-3.03226003376719e-05
-2.183197066151e-05
1.75268873724209e-06
-8.78031685158495e-06
-2.29635806383027e-05
-7.21560746663955e-06
-8.83438354407824e-06
-1.27243549253354e-05
-2.5691158579129e-05
-2.5662753885647e-05
-5.54837548058338e-06
-3.09844444725304e-05
-7.18285694708746e-06
-1.46835723537863e-05
-3.63165732777666e-05
-1.07199402984391e-05
-2.45147887303026e-05
-1.4876309580175e-05
-1.32698807620405e-05
-1.66635476897431e-05
-1.15333520200942e-05
-4.49872592228971e-05
-2.1040270507919e-05
-2.84680389875005e-05
-1.75779608497693e-05
-1.74931037053272e-05
-3.62494154501189e-05
-3.11581125574708e-06
-1.53050685919898e-05
-1.81352625995605e-05
-4.10244898648627e-05
-2.67771574926649e-05
-5.07517658320259e-06
-1.73153131587616e-05
-3.22118521193502e-05
-7.73032206370112e-06
2.43370093615764e-05
-2.04967184565483e-05
-2.69009615434936e-05
-3.86211789910203e-05
-2.2841792016624e-05
-1.79359226326778e-05
-2.88243430570172e-05
-1.07418962447298e-05
5.20420068681941e-06
-3.60359910621376e-05
-2.60679987863356e-05
-1.39348115702676e-05
-1.74881381015818e-05
-2.18347012381592e-06
-8.44436530797786e-06
-1.41658598793871e-05
-2.22143603488013e-06
-1.84603320318927e-05
-2.71075793148479e-05
-1.81823406015655e-05
-2.40842173755638e-05
-2.68184737845083e-05
-1.1579263576135e-05
-4.18348629560949e-05
-2.71433475501254e-06
-1.93079132395229e-05
-1.63518791971639e-05
-3.28318361305239e-05
-5.01357683137122e-05
-3.74564476515024e-05
-2.9894497121811e-05
-1.067358457893e-05
-2.84769976344807e-05
-3.48809762313389e-05
-2.86332993826517e-05
-1.35270882193228e-05
-8.96160002228996e-06
-1.0052369080446e-05
-3.75584746821497e-05
-2.30996112304984e-05
-1.78833337030583e-05
-1.62636089860366e-05
-2.60412498165259e-05
-6.52254446609937e-06
-3.78833031309009e-05
-3.62937833644254e-05
-1.29654829478282e-05
-2.4323063137938e-06
-2.85270285159476e-05
-1.27009169391586e-05
-2.67640346550911e-05
-5.8777314284482e-06
-2.46586064087949e-05
-3.22359687216515e-05
-2.99306914899035e-05
-2.48923071953957e-05
-2.24898971281392e-05
-3.19990396664874e-05
-2.61333115281e-05
1.88743386994248e-06
-9.75943926405375e-06
-2.8699544811816e-05
-3.48951281637643e-05
2.6316499180261e-07
-5.70148437786371e-06
-1.57510525956134e-05
-2.27387958738281e-05
-1.93723092288081e-05
-1.28984686625532e-05
-5.76083917347766e-06
3.69961449147083e-06
-2.13368463646802e-05
-3.31650301125676e-06
-7.25048254530791e-06
-1.49862080763491e-05
-3.21870285191426e-05
-1.65071778965001e-05
-1.20195828643908e-05
-1.59568973875118e-05
-2.64932824261435e-05
-3.39515730502461e-05
-3.07079955148276e-05
-1.17272940384927e-06
-2.25798831439156e-05
-1.29935523109358e-05
-1.26370938189227e-05
-2.24228697988526e-05
-4.61894883047653e-05
-2.0848598600715e-05
-1.50763936152246e-05
-5.63706980357417e-06
-2.91362261327635e-05
-1.43774201311955e-05
-2.7428666412323e-06
-2.46018297455696e-05
-1.60828390568298e-05
-2.67707054754785e-05
-2.86579919777564e-05
-3.6759394801711e-05
-1.11100044174962e-05
-5.17015894852546e-05
9.79539767034879e-06
-7.37347587817114e-06
-2.02024249060476e-06
-2.96068617342247e-05
-3.00398539158293e-05
-3.10308119847335e-05
-3.09577265300021e-05
-4.03151266118125e-05
-7.9178417259073e-06
-4.05106020137326e-05
-8.45757245656045e-06
-1.94759806550881e-05
-2.70640109196367e-05
-2.88070244834471e-05
-1.71821804493331e-05
-2.25399634213444e-05
-5.25238358927822e-05
-2.04624613457217e-05
-1.89311826040007e-05
-7.59154086210634e-06
-1.14118437470228e-05
-2.63230360631637e-05
-1.42016503312458e-05
-3.5005690909828e-05
-3.3412737837243e-05
-1.58545848504933e-05
-2.54579043554612e-05
-2.60071288722665e-05
-3.19718720785468e-05
-1.73334107357364e-05
-1.61691325618755e-05
-3.41963433523924e-05
-3.05649550093826e-05
-1.87170907348042e-05
-1.46492449541811e-05
-1.63798724523256e-05
-1.81758392971437e-05
-3.087350832708e-05
-1.77487748661943e-06
-2.24664912672226e-05
-8.89755296250058e-06
-2.12932380330077e-05
-3.14525674344856e-05
-1.6694710292811e-05
-2.54551831144732e-05
-2.15851645655037e-05
-3.94886076077301e-05
-2.37110947602607e-05
-9.62846559030946e-06
3.19766235268849e-06
-2.83457428389925e-05
-4.09377832509788e-05
-6.82919466566645e-06
-2.00599057017465e-05
-2.82307741543354e-05
-1.81514391287913e-05
-3.06872125243671e-06
-1.93938191088527e-05
-3.4899421406217e-06
-1.72354347395043e-05
-4.2710248507499e-05
-1.97570433241583e-05
-1.57874954297224e-05
-6.47913750813751e-06
-2.91066299387303e-05
-1.57695591063465e-05
1.41625197558905e-05
-3.25347067288602e-05
-1.43291677365341e-05
-2.77976009569564e-05
-2.36462435633886e-05
-2.38918648700816e-05
1.40072255477147e-06
-2.81849313948535e-05
-2.0136695416023e-05
-4.42580125063538e-06
-3.62918502056937e-05
-4.78534987667744e-06
-1.2385375629542e-05
1.50593504345917e-06
-3.55281958969149e-05
-2.29744076983441e-05
4.29668862536057e-06
-2.18133338238587e-05
-1.97348270697302e-05
-3.21257466464347e-05
-2.05384848129894e-05
-5.37311703709372e-06
-1.29696829949753e-05
-1.93177421813174e-05
-3.33651498753644e-05
-2.80469599560147e-05
-1.65405053329618e-05
-3.18841611200425e-05
-3.46312354493968e-05
-1.501481051139e-05
-6.51557940934888e-06
-2.26866624973176e-05
-2.491281319189e-05
-2.53788884844179e-05
-5.07580090734944e-06
-1.01306571893969e-05
-5.23588392884804e-05
-2.49355801453724e-05
-4.06464582052222e-05
-2.43785531031965e-05
-1.536619623902e-05
-2.98644039184026e-05
-4.29054659060664e-05
-1.85753524360031e-05
-2.4397665063337e-05
-2.89282826431284e-05
-2.22436371231653e-05
-1.25734827495891e-05
-2.07134086138447e-05
-1.90179887541116e-05
-3.84488673536115e-05
-1.29116220221132e-06
-5.32710954634917e-06
-2.20812923318935e-05
-1.08684087382693e-05
-1.72768928761246e-05
-3.74647009036435e-05
-1.87823681957404e-05
-2.06285838059949e-05
-1.13438177005249e-05
-2.03880311850638e-05
-1.77447326148268e-05
-2.28361842163306e-05
-2.43806597683909e-05
2.61480454944285e-06
-3.14358249381884e-05
-3.42203226981588e-05
-7.95951674154101e-06
-3.18849919532391e-05
-3.81659539090335e-05
-3.77016865953647e-05
-1.45437845309565e-05
-2.87286361043401e-05
-1.29244949816798e-05
-3.25588267889889e-05
-9.16585051085631e-06
-1.68915154009805e-05
-3.48599425872516e-05
-3.06647631670411e-05
-8.35692805074419e-06
-2.02476360769105e-05
-1.07407078814024e-05
-1.76586656193524e-05
-1.99170684187458e-05
-3.71075521762304e-05
-5.91144750778209e-06
-1.91138788108852e-05
-1.66702281579923e-06
-3.35281964633151e-05
-1.18564447622834e-05
-3.70649325748158e-05
-1.44374259931301e-05
-1.09102184547244e-05
-1.60184966384462e-05
-2.57280289825844e-05
-3.13248709207915e-05
-3.93211293487213e-06
-1.59605720227757e-05
-4.27213314514295e-05
-2.23025523747594e-06
1.14436577749207e-05
-2.18778894587132e-05
-5.44773654801761e-06
-3.55950295050263e-05
-2.23277456742015e-05
-2.9619189068841e-05
-2.63201658074662e-05
-2.25890716248034e-05
-1.27207121316984e-05
-4.00097294916603e-05
-3.45853586075117e-05
-3.25585600148646e-05
-1.24809880852042e-05
-1.32623517484601e-05
-1.03114598838882e-05
6.27497877761838e-06
-2.25397435580444e-05
-7.16354341093123e-06
-1.38580089197129e-05
-9.13464640925999e-06
-2.07963261388012e-05
-2.39942977222532e-05
-3.13280691672447e-05
-1.61105162643476e-05
-2.80944084321531e-05
-4.44547960671327e-05
-4.47166686516724e-05
-2.4201073681171e-05
-1.34965946293024e-05
-2.8274244344358e-05
-4.02675370195017e-05
-4.10048776303027e-05
-2.02605024800437e-05
-2.87518483844327e-05
-1.09056947768943e-05
-1.02171583910504e-05
-2.35666800089899e-05
-1.13806205778075e-06
-9.85440176404327e-06
-5.05784891481405e-06
-1.30014960132154e-05
-4.61139662791473e-06
-1.83492766026713e-05
-1.20334345995136e-05
-2.17214121004813e-05
-2.29648355436838e-05
-3.86584774453896e-05
-2.22451139928902e-05
-8.46384747096789e-06
-3.04804123260563e-05
-1.07471629015536e-06
-1.1775802118653e-05
-1.90865914593713e-05
-8.96690453160122e-06
-1.88890137943895e-05
-4.42255758062947e-05
-5.30647619113199e-06
-1.52828992927395e-05
-3.28818260189029e-05
-1.83540981526301e-05
-9.88142237718819e-06
-3.35021952521382e-05
-1.54151407827191e-05
8.00032023949208e-06
-7.36552336927638e-06
-1.85669196997161e-05
-1.79674659497769e-05
-1.02530473366463e-05
-2.70434551556516e-05
-2.40891584872337e-05
-1.64203178965796e-05
-1.51842568526634e-05
-2.81448357069955e-05
-2.86100001413117e-05
-2.23692432547465e-05
-8.58709618654079e-06
-2.59322790361399e-05
-1.25491845543854e-05
-4.18085262347658e-05
9.42242882283342e-07
-1.58726425390148e-05
-1.83550342852394e-05
-1.34314634245699e-05
-4.69335348641793e-05
-1.18058365114114e-05
-2.64569596273486e-05
-1.21470478001396e-05
-2.15483140038548e-05
-1.89225936355875e-05
-3.41274929682982e-05
-2.11388670582016e-05
-2.09357331621632e-05
-5.13813193723213e-05
-2.82851292530021e-05
1.40151364939172e-05
-3.48627057723275e-05
-2.511214444427e-05
-2.37855188814355e-05
-3.79040241281096e-05
-4.1853800379324e-05
-4.07910074060371e-05
-9.96509290795967e-06
-3.22847133797523e-06
-4.52923176191889e-05
-3.81872557856181e-05
-6.61450747647493e-06
-3.45023308177977e-05
-7.17307908737513e-06
-4.47123700513982e-05
-2.85773758357367e-05
-2.48448081243449e-05
-2.02701221472428e-05
-3.11989611527976e-05
-2.72344497212744e-05
-3.32823204686466e-05
-1.66740366195159e-05
-2.81866016542221e-05
-1.26545137608909e-05
-2.38494119281547e-05
-1.38003764086553e-05
-1.20101900654174e-05
-2.42238216586322e-05
-2.95256051572039e-05
-3.33738786807233e-05
-3.20315743326575e-05
6.47916308411963e-06
-2.36723565529412e-05
-1.87522459020098e-05
-4.4331755000244e-05
-1.7387831939202e-05
-2.38787861269024e-05
-2.08768764934939e-05
-4.0062498057688e-05
-3.51465399356728e-05
-3.11522325386359e-05
-7.10413717632161e-06
-2.59721046770154e-05
-2.47064197335219e-05
7.96386127412532e-07
5.76259492842069e-07
-2.02328207251265e-05
-2.26582587031255e-05
-4.72856853482414e-06
-2.43413389464169e-05
-2.07615240105388e-05
-3.96027635410513e-05
-1.2568663009083e-05
-1.75650078483216e-05
-1.08987529159412e-05
-2.68108124932173e-05
-3.4815454932514e-05
3.87902130333131e-07
-4.17006456066871e-05
-4.63561705596655e-05
-1.21481177820367e-05
-2.58694650043607e-05
-1.6861132494566e-05
-2.43157912299783e-05
-9.57369190754409e-06
-1.49480820378817e-05
-1.69309332969618e-05
-6.53462019265782e-06
1.13540514065389e-05
-1.88774147341904e-05
-1.57045590164718e-05
-3.59435222261394e-05
-1.58254333716677e-05
-1.76812007211585e-05
-2.08996504420042e-05
-2.01200577367168e-05
-2.11926407849946e-06
-1.5686023556259e-05
-2.63518388240633e-05
-1.52000213214133e-05
-3.13107028963023e-05
-1.34187893627295e-05
-6.17646418868623e-06
-2.99919954555432e-05
-3.22618345605463e-05
-3.14657431174788e-05
-2.57476660054279e-05
-2.69496772459705e-05
-3.48258801571583e-05
-2.36070558628324e-05
-2.66444308815814e-05
-1.06069458624186e-05
-2.67592152798213e-05
-1.06451088585281e-05
-8.48056797426142e-06
-1.29556436850993e-05
-1.91862055557409e-05
-2.83901824205015e-05
-2.12000608688672e-05
-1.99490830154995e-05
-2.05452809498079e-05
-1.69787230721366e-05
-1.09378259166151e-05
-2.61450207325076e-05
-1.19817379228234e-05
-2.81126475568063e-05
-3.75928923961749e-05
-3.04428027709071e-05
-3.60408978697514e-05
-7.92176649220439e-06
-2.7386081462533e-05
4.85532462767114e-06
-5.17185585287721e-06
-1.17376506909772e-05
-4.08237363294171e-05
-3.71281224281498e-05
-1.3345261918476e-05
-2.05932099574868e-05
-1.25513411667753e-05
-3.32130301853907e-05
-1.68534885424771e-05
-5.81266291088863e-06
-1.52577502904162e-05
-6.67816611380528e-06
-6.02278505936581e-06
-1.54606605112529e-05
-2.24088214376384e-05
-4.02891923111122e-05
-2.67019332785471e-05
-2.81126279669441e-05
-1.59037204703107e-05
-1.49374293740604e-05
-3.60480809504765e-05
-2.90544338189557e-05
-1.21284603895315e-05
-3.06416792725364e-05
-1.97394623364421e-05
-2.94369267294665e-05
-2.94874200718105e-05
-2.16557991137664e-05
-1.71237945267514e-05
-4.15325636301398e-05
1.34004148239294e-05
-9.23562854787105e-06
-2.5025095660085e-05
-1.85295864138253e-05
-1.73048075139112e-05
-2.74655120352605e-05
-1.53313279742394e-05
-2.73921763584525e-05
-2.43815871405995e-05
-1.42836169482428e-05
-1.09456989105394e-05
-5.98412860733348e-06
-2.31497788353552e-05
-2.34596700005274e-05
-4.60746719247475e-05
-1.56909058410269e-05
-2.87959239929073e-05
-1.27522112852368e-05
-2.0463019833449e-05
-1.12279719738285e-05
-3.64712600612079e-05
-3.48288486820589e-05
-3.91450432146024e-05
-3.93195659995572e-05
-5.98742795014262e-08
-4.62341312938504e-05
-2.52918708265751e-05
-3.41740952134524e-05
2.79257514594617e-06
-2.27122769238578e-05
-2.96750251142874e-05
-3.81757151691508e-05
-3.85423774949262e-05
-1.97721712498907e-05
-2.09752397878652e-05
-2.74160494089655e-05
-1.00872038268447e-05
-3.76183991089707e-06
-2.07648013034962e-05
-2.75271931214966e-05
7.43656807680538e-06
-1.31719649961283e-05
-2.83562192995481e-05
-1.41101836054546e-05
6.97500229220422e-06
-2.8537896142321e-05
-2.0203302529944e-05
-3.97082844195043e-05
-3.42205486470225e-05
-3.73616785020127e-05
-3.0006101206149e-05
-1.50622079213922e-05
-1.01707559100119e-05
-1.14540661712772e-05
-4.05998549887237e-05
-3.35703451138252e-05
-1.1369247879416e-06
-1.83889084256637e-05
-8.79609741045709e-06
-1.37670701797334e-05
6.83475563950924e-06
-1.57916880870691e-05
-1.60045959944898e-05
-1.35124259933986e-05
2.52471670164438e-06
2.51236451848562e-06
-1.33121636983324e-05
-3.39947336625685e-05
-3.8873370527387e-05
-4.73747203995077e-06
-2.9637231056528e-05
-1.65111221910975e-05
-3.28215120838552e-05
3.31305131500285e-07
-3.51568564612885e-05
-2.37831589537474e-05
-1.64671845456983e-05
-1.96753790152606e-05
-1.06578007751238e-05
-1.41614280456847e-05
-2.09631294147338e-05
-1.82020222289893e-05
-1.82729896888228e-05
-3.54016537922296e-05
2.97950445427236e-06
-2.80805763135369e-05
-1.92210291475048e-05
-6.38596530341014e-06
-1.12953801926621e-05
-3.93134205077659e-05
-1.09742662326319e-05
-8.23811371047857e-06
-6.31400572924906e-06
-2.05900722622607e-05
-3.21477834658812e-05
-2.59663430017013e-05
-8.80674171196223e-07
-3.36520842334018e-05
-1.85896558101274e-05
-3.09183995652008e-05
-1.95670079400233e-05
-1.49522951883074e-05
-2.67544648112404e-05
-2.18828710541348e-05
-2.14086391824753e-05
-2.95939717170379e-06
-4.35591493939755e-05
-1.02624862863144e-05
-1.74281291188585e-05
-1.86480880723207e-05
-2.9397270280736e-05
-3.06248606279465e-05
-2.44182689049583e-05
-3.22814545116404e-05
-3.23376999293663e-05
-3.12860217781567e-05
-1.29456824146261e-05
-1.53060133965298e-05
-1.32136499708184e-05
-4.79056036824124e-06
-1.81888432981059e-05
-2.24597571868267e-05
-2.2208754498102e-05
-2.59494692650781e-05
-2.03881884029998e-05
-4.15434441127595e-05
-9.8057914055317e-06
-6.48210692963686e-06
-2.25221289932761e-05
-6.22931760620092e-06
3.92859751259978e-06
-1.2180317426848e-05
-1.05089614044333e-05
-2.70531926875845e-05
-2.53974826196262e-05
4.7247502816041e-06
-2.24345658383443e-05
-1.67597610892064e-05
5.62861618122301e-07
-2.20419399900504e-05
-3.49005075477749e-05
-1.10670856518575e-05
-3.77899946430265e-05
-2.34318135912078e-05
-2.35266117120478e-05
-7.47751909411648e-06
-2.12504595568194e-05
-3.93769179736121e-05
-2.23084410914853e-05
-3.90627784217141e-05
-2.28453574709202e-05
-4.93851841770582e-05
-1.77232354457833e-05
-2.07524517089789e-05
-4.02930057068199e-05
-3.68819931029803e-05
3.48475952027479e-07
3.73102094840024e-06
-1.61671273203584e-05
-3.16026956374961e-05
-2.30990729808313e-05
-1.69837973129411e-05
-1.17852019040807e-05
-2.88476534219163e-05
-3.72945939871383e-05
-2.01889784968986e-05
-9.10181540819023e-06
-9.09647623424766e-06
-2.56172515647678e-05
-3.79108695991132e-05
-1.66019796467962e-05
-3.70896405567973e-05
-3.76989483219715e-05
-1.38304226337703e-05
-4.77907170703101e-05
-3.16467266048173e-05
-1.77512217029589e-05
-3.6782905062916e-05
-1.07889348805629e-05
-2.7912056822495e-05
-3.37198290732149e-05
-3.87041313550326e-05
-2.70232402727574e-05
-1.21552524613551e-05
-1.92902559586431e-05
-1.03438664443258e-05
-9.58372368819418e-06
-2.80502352579452e-05
-2.23956977949877e-05
-3.45435602323575e-05
-4.31629442502147e-05
-3.31053212915598e-05
-9.38960437955388e-06
-1.04623527778762e-05
-2.92980684414218e-05
-3.07818876956067e-05
-2.24733806921586e-05
-2.81364008694236e-05
-2.73184639721387e-05
-2.80825715194184e-05
-4.96814379350278e-05
-1.33942954114617e-05
-7.52684149128497e-06
-2.43438584787067e-05
-2.28249302197117e-05
-4.86600264055211e-05
-4.4649510410135e-05
-2.44901533552374e-05
-6.62187286273306e-06
-2.89197768198486e-05
-4.05077159414747e-05
-3.10051944776755e-07
-3.04366835907608e-05
-2.72776516261333e-05
-2.67533559351119e-05
-3.42098266008622e-05
-2.18423785146601e-06
2.40120724650315e-06
-2.44610665103018e-05
-4.977391785874e-06
-1.83294538151357e-05
-3.8387881403377e-05
-1.49171843943742e-05
-9.77709642118762e-06
-3.03402148841254e-05
-1.45466365331115e-05
-3.97117564381878e-06
-2.28729246791792e-05
-2.95483018570454e-05
-1.7380052521126e-05
-1.92533958175246e-05
-1.3662749395903e-05
-8.2607287400914e-06
-2.00876831257232e-05
-4.04931751678893e-05
-8.1058878592376e-06
-1.2166430725757e-05
-1.27564320491498e-05
-1.58697764420394e-05
-3.06145587268203e-05
-3.55807778227161e-05
-3.04161304521491e-06
-2.30255919524936e-05
-9.08939890413609e-06
-1.66606850558594e-05
-1.89645827547316e-05
-1.88460334966544e-05
-3.59763863694338e-05
-9.1329595265571e-06
-1.28131185366322e-05
-3.1097051017533e-05
-1.51766851219445e-05
-2.15186625377058e-05
-6.18091176786614e-06
-2.05891860738344e-05
-3.71408416179553e-05
-7.37572291419768e-06
-2.86358536628861e-05
-1.72616764868749e-05
-1.57145689465292e-05
-5.21016500142309e-06
-2.02774872111047e-05
-1.85413479605626e-05
-1.85864151858325e-05
-1.02996828193369e-05
-2.28941582087506e-05
-2.25657976672893e-05
-2.21834807394008e-05
-2.53081424456273e-05
-3.54793841557109e-05
-2.51513458645888e-05
-1.68655931351897e-05
-6.78543175263748e-06
-2.51626152850113e-05
-2.12599338035687e-05
-1.00294294043669e-05
-2.43282121602498e-05
-1.22328870898287e-05
-9.42681440978677e-06
-7.78678140609522e-06
-1.13102641794534e-05
-2.13818815240812e-05
-1.14095150934956e-05
-1.86648271015532e-05
-1.24429383711858e-05
9.73107501974903e-06
-2.17240787993264e-05
-3.07326789218592e-05
-1.53401570202134e-05
-2.91136134316194e-05
-1.17251794336437e-05
-3.11254280604352e-06
-3.27062263579251e-05
-3.32130806918076e-05
-2.3773764815333e-05
-1.74603324775438e-05
-2.45435593693036e-05
-3.0024269942907e-05
-2.05946939201919e-05
-1.4011643294226e-05
-1.38548369505753e-05
-4.72164529924873e-06
-5.72085311629661e-06
-3.83211310596019e-05
-1.99388771991681e-05
-2.315201258517e-05
-1.82152064644615e-05
-2.79829544401526e-05
-9.07351343533917e-06
-1.29871326317416e-05
-4.60306125556239e-05
-2.57744513908416e-05
-1.79420501695345e-05
9.2661594827742e-08
-1.32809169926139e-05
-3.15120507643694e-05
-2.20266261773153e-05
-1.73560084669686e-05
-1.30524948465754e-05
-2.58200517493627e-05
-3.00529638480366e-05
-2.28721848283146e-05
-2.16266526311877e-05
-2.20341946107175e-05
-1.84697793077438e-06
-7.23330888747092e-06
-1.80638766708494e-06
-2.59154853225522e-05
-3.01653186864618e-05
-2.41480645791532e-05
-1.04259811260774e-05
-3.99287663238582e-05
-2.79080994255891e-05
-1.53048324970036e-05
-2.32019694127513e-05
-2.02032398945589e-05
-2.52427984649507e-05
-3.75007108752481e-05
-1.80408799193508e-05
-1.0444388021771e-05
-2.40770015004995e-05
-3.19267578300697e-05
-2.82750466681086e-05
-1.92705649603593e-05
-2.14805899386156e-05
-1.36241362547765e-05
-2.87589911154041e-05
-2.79215161251909e-05
-3.21570706027949e-05
-1.14279001496876e-05
-4.02430724601755e-05
-1.51241456887836e-05
-1.51081109456279e-05
-9.67814684411635e-06
-1.12075027636131e-05
-7.47523071712881e-07
-2.54779129334226e-05
-2.99332826039489e-05
-1.26994405207335e-05
-1.08018440488291e-05
-2.51492827004216e-05
-3.62364165974474e-05
-3.20360965595905e-05
-2.9314186918611e-05
-3.24251742126939e-05
-2.40055459460472e-05
-3.52397738135225e-06
-3.56032416370931e-05
-2.33189412535752e-05
-2.8111636037525e-05
-3.64953417806021e-05
-2.8285916236156e-05
-4.59061117866156e-06
-2.05448467545798e-05
-3.72337912385747e-05
-2.30885523165208e-05
-8.15391386845702e-06
-1.71518533665567e-05
-2.16869140735022e-05
-2.94233447494744e-06
-1.87508103636018e-05
-1.66617434922656e-05
4.91670734697721e-06
-1.57062231620976e-05
-8.40525399156611e-07
-1.9968050701952e-05
-3.32794443514265e-05
-2.40625744940667e-05
-1.4856895156257e-05
-1.18173794911511e-05
-3.08458957344822e-05
-3.48683980347165e-05
-1.0085919493906e-05
-2.82046833348418e-05
-3.60435593169499e-05
-1.11333993413649e-05
-3.70907316412205e-05
-3.97722843935601e-05
-1.63094830860222e-05
-2.17217551575327e-05
-1.08237771258764e-05
-2.56205171102302e-05
-3.14052457730687e-05
-1.20246213068198e-05
-2.4073707398272e-05
1.39915546876894e-05
-6.06808729141993e-07
-2.78504154759879e-05
-2.24582621691292e-05
-6.82693667427623e-06
-4.94883435070052e-06
-1.97703039065533e-05
-5.35369898994819e-06
-2.04913561146221e-05
-1.24347302961822e-05
-3.01800124661858e-05
-8.56504342807899e-06
-3.24004106896566e-05
-3.27728951852769e-05
-2.111718627142e-05
-3.64055857512561e-05
-9.18273715723278e-07
-2.75756795711667e-05
-1.75558063667088e-05
-2.27646503854917e-05
-3.50994557653663e-05
-4.19831540170064e-05
-5.67938358226477e-05
-2.4939274434612e-05
-8.10863965205002e-06
-3.59930626018628e-05
-2.63570474679019e-05
-2.37039006140294e-05
-4.06805275422217e-05
-1.99617934183157e-05
-4.33946341431805e-05
-2.5496190554817e-05
-9.95288692972407e-06
-1.91381436685712e-05
-3.03763015210112e-05
-1.15771997070464e-05
-2.18845330886427e-05
-2.67898261420809e-05
-2.03199717990017e-05
-2.02482555021002e-05
-1.70161982298287e-05
-1.48158991930871e-05
-1.20517203071864e-05
-3.79064597066952e-05
-5.02206332791642e-05
-3.83226445428177e-05
-2.11738491648836e-05
8.34014109617521e-06
-1.2043703497083e-05
-2.97234785633115e-05
-1.18485551811051e-05
4.33842550613806e-06
-1.68492700118443e-05
-1.24569832931059e-05
-5.25305367242921e-06
8.53899750088725e-06
-1.89250643963351e-05
-3.23313784416218e-05
-2.30753049515087e-05
-2.53068028203922e-05
-1.62129472143217e-05
-4.16854416764822e-05
-3.07609481950637e-05
-3.01035403066593e-05
-2.86874716081015e-05
-3.52274009953495e-05
-1.90841321268517e-05
1.82685173887534e-06
-6.13471109457822e-06
-1.42602605943342e-05
-1.27754182768695e-05
-2.02776681477555e-05
-4.26372580071813e-06
-2.02285254530895e-05
-2.62215254815782e-05
-1.25861968432841e-05
-1.36184112010356e-05
-4.3538576837873e-05
-1.38118488364907e-05
-1.12261524356379e-05
-1.74163825576315e-05
-2.41413603254981e-06
-2.63069048039731e-05
-1.49165953203143e-05
-4.92261036752929e-06
-3.97422082364709e-05
-1.85882841650811e-06
-3.54951066669721e-05
-3.88639551777354e-05
-1.79566111493516e-05
-4.0957349191762e-05
-1.56893957003789e-05
-1.24855613843908e-05
-3.41696954658862e-05
-2.71054648586e-05
1.61564178706598e-06
-2.52682007687693e-05
2.68914888839741e-07
-8.84542667092333e-06
-4.95717063351434e-06
-6.86441599522401e-07
-1.40299615720075e-05
-1.01546413557668e-05
-9.28566198870619e-06
-2.00915741379727e-05
-2.97654900528242e-05
-2.95867652383965e-05
-3.40135456441676e-05
-2.96113689125314e-06
-2.14041104571403e-05
-1.85555687382006e-05
-2.20088079459853e-05
-4.17194534591004e-06
-8.51676858730588e-06
-2.29910016666338e-05
-1.94402379577597e-06
-2.07905959211216e-05
-7.55139729210245e-06
-2.65791132555992e-05
-1.49466459036499e-05
2.10149471345714e-05
-3.41781638637033e-06
-2.13805492838546e-05
-1.47120831558794e-05
-2.36868946075611e-05
-1.92208741235882e-05
-1.74913455291563e-05
-1.8331162948551e-05
-2.28972556269975e-05
-2.88874447157664e-05
-4.30286697236949e-05
-3.33305670044412e-05
-5.10273001261905e-05
-1.86849130290565e-05
-2.20050755515477e-05
-2.46643739932911e-05
-2.49235963535278e-05
-1.62310009076351e-05
-3.6445680575687e-05
-1.33366484530686e-05
4.43983308922886e-06
-3.29380663519334e-05
-3.06153884021876e-05
1.3744454438312e-05
-3.88048868192717e-05
1.06924029544796e-06
-5.96504343924882e-06
-2.34331183210947e-05
-2.28259792802728e-05
-1.33234934374944e-05
-3.87052542243366e-05
-1.32374323898019e-05
5.49502491158208e-06
-5.56166897846769e-06
-2.26511891218879e-05
-1.36350280360492e-05
-2.14430630888846e-05
-2.40560675164343e-05
-5.29581836772635e-05
-3.25096179467989e-05
-2.50673245158772e-05
-4.70296526208167e-06
3.44518923423391e-06
-2.54548358274741e-05
-1.03519958861938e-05
-2.13162661064171e-05
-4.35956231623768e-05
-3.01644917274951e-05
-3.77945617570481e-05
-1.26416244927185e-05
-4.03607230848086e-05
-3.66900988349884e-05
-3.18665887534919e-05
-4.64224750613151e-05
-2.16713514543356e-05
-4.16415360102936e-05
-1.3971522680904e-05
-2.75504928376162e-05
-6.98261832577254e-06
-2.90278714666579e-05
-2.87389706376809e-05
-3.43645624238899e-05
-4.25736782985172e-05
-5.62973018137474e-05
-1.88687883356871e-05
-4.86785067685704e-05
6.65232120209412e-06
-3.69637354074174e-05
-3.95778901266416e-06
-1.46623230801296e-05
-1.83817199177145e-05
-1.12308615699031e-05
-1.88512971344934e-05
-1.51821146083789e-05
6.16026275667807e-06
-7.75337174148338e-06
-3.19292507527727e-05
-1.3742279120485e-05
-1.13317148761384e-05
-1.89961955938829e-05
-3.23996327889985e-05
-1.99861700465165e-05
-3.54862687241031e-05
-1.57938788355973e-05
-7.03574579430028e-06
-1.10506623249469e-05
-3.24434044023703e-05
-1.62314887713572e-05
-1.18445680972887e-05
2.95392939235659e-06
-2.33210121205085e-05
-1.22199373722352e-05
1.27712960829649e-05
-1.71735767863304e-05
-5.9695568496494e-06
-3.23950775896161e-05
-2.32114768874127e-05
-1.95393755256118e-05
-2.12425988323362e-05
-2.60022189221486e-05
-1.22612108347124e-05
-2.36683026004175e-05
-5.23576150304194e-06
3.83172030044039e-06
-2.20462371715363e-05
-1.17109127218801e-05
-1.81019762299761e-05
-1.52965130350702e-05
-1.46190272770237e-05
-2.57501695555878e-05
-3.18211324192689e-05
-3.3700886809711e-05
-2.06139546011398e-05
-1.47430577860798e-05
-5.22622080825623e-06
-2.69291247469017e-05
-3.53418743294746e-05
-3.61159719950985e-06
-3.91071654724774e-05
-3.68440160326746e-05
-2.14860115743963e-05
-2.55181564578788e-05
-3.69538735905833e-05
-3.23028758141216e-05
-2.2634694072603e-05
-3.65209726502471e-05
-2.51546359821304e-05
-3.76757250147848e-05
-3.67336113130458e-05
-3.72139618887103e-05
-2.06621349918455e-05
-2.41626797495623e-05
-3.08483253481194e-05
-1.17633011347072e-05
-4.14271883206891e-05
-2.91228984849078e-05
-1.22820493596304e-05
-1.98138500466648e-05
-2.0489394718659e-05
-2.82273670158853e-05
-2.2541956781216e-06
-2.9075431075111e-05
-2.83534666263395e-05
-8.50841509192563e-06
-2.23562696224896e-05
-3.84362236230669e-05
-1.61693004505249e-05
-8.34612784444344e-06
-9.79184048248441e-06
-5.81423869729694e-06
-2.82646858292399e-05
-2.54287587502014e-05
-2.74774229099404e-05
-8.63410069477904e-06
-3.04312210499667e-05
-4.20109094112028e-05
-3.66339211717788e-05
-1.0682089171266e-05
-2.70572072030512e-05
-9.55441008451191e-06
-2.04107731024441e-06
-3.52921943650955e-05
-2.23605606338e-05
-2.37155607040759e-05
-4.40434812262911e-05
3.81805711959362e-07
-2.84431677625185e-05
-2.49819541500337e-05
-1.82111525317408e-05
-2.24105551857323e-05
-1.32976396090814e-06
4.03676301900512e-06
-2.16973651153417e-05
-3.43439859393989e-05
-2.43472715731648e-05
-1.41908905206492e-05
-1.01549667690061e-05
-1.7239168253943e-05
-1.7348327040649e-05
-4.16060027931091e-06
-2.49870325183928e-05
-2.24154377408502e-05
-4.35268990313795e-05
-2.15556855052942e-05
-3.74311536834916e-06
-1.64691886044377e-06
7.92464324563402e-06
-4.31075382012189e-05
-3.99719606214136e-05
-2.25418250210377e-05
-1.76792214880288e-05
-1.62403291203074e-05
-1.72213103776559e-05
-3.35853087201078e-05
-1.5400172465444e-05
-3.29954928014856e-05
-4.13512823758961e-05
-1.08664595483604e-06
-2.47671747128885e-05
-6.23040735873237e-06
-4.84272018627372e-05
-1.19307208132064e-05
-2.58443800559609e-05
-2.45245250814455e-05
-2.94132162650056e-05
-3.49827287992071e-05
-2.3663676871897e-05
-2.27168770616285e-06
-1.78318141961728e-05
-1.15685662741767e-05
2.92603077328616e-06
-3.47895483957281e-05
-2.55245763558387e-05
-6.59091922676809e-06
-3.15286917546416e-05
-2.83052701204055e-05
-3.31108264883288e-05
-1.11923779049437e-05
-2.15208322948453e-05
-2.43478909261393e-05
-2.43979001562436e-07
-4.07893017423583e-05
-1.35694771167926e-05
-1.04418330298221e-05
-1.83027577636897e-05
-1.44594288615275e-05
-2.89128038795176e-05
-1.18702112354718e-05
-1.49204773346688e-05
-1.46896838921539e-06
-3.40131793893504e-05
-3.35776571386918e-05
-1.99062794396775e-05
-3.04767142567979e-05
-3.65987032183152e-05
-1.38135724127417e-05
-1.60631210811169e-05
-1.716519402247e-05
-1.31470261317172e-05
-3.48437409803018e-05
-2.91561223807642e-05
-1.31796546640838e-05
-1.29990103039044e-05
-3.38112387808845e-05
5.22687799507292e-06
-1.02270683009094e-05
-2.5650295626882e-05
-1.64520989074165e-05
-1.16149892129416e-05
-3.06516356274166e-05
-4.36941186139102e-05
1.51407488496578e-05
2.13191497162953e-06
-1.95527433252876e-05
-2.59163893511157e-05
-3.81408554095941e-05
-2.92162925171239e-05
-2.47535748763338e-05
-8.80783122932001e-06
-2.45334690206554e-05
-2.653066020705e-05
-1.0549537465228e-05
-2.05576107917444e-05
-8.09920463125969e-06
-1.27739229934059e-05
-1.37701437553439e-05
-2.26525381712253e-05
-2.39911984316015e-06
-1.09925189987293e-05
4.41846904741975e-07
-3.74706807954758e-05
-3.27105666936585e-05
-2.03409773823858e-05
-1.65221884526292e-05
-2.46379646799462e-05
-4.36546588948609e-05
-3.89549808458784e-05
-2.87902758270325e-05
-2.83048051430021e-05
-1.57552442996308e-05
-2.69037452280781e-05
-4.55915439598713e-05
-4.01790062450214e-05
-1.93824892548417e-05
-1.32857693448124e-05
-4.25120441670286e-05
9.02373803155293e-06
-2.55069281506746e-05
-2.39082486136531e-05
3.97833836166113e-06
-2.12645071027378e-05
-1.24298434879717e-05
-2.24312112843263e-05
-1.72920335028749e-05
-3.17419830618847e-05
-1.36370631389604e-05
-1.83483947173178e-05
-1.18013999938466e-05
-2.56702501569599e-05
-2.97996051299609e-05
-2.76016899228191e-05
-2.22745965509005e-05
-1.46703342168218e-05
-1.62654062087635e-05
-1.19384845463797e-05
-3.23503031446573e-05
-1.62999729742352e-06
-2.23073571364147e-05
-1.68618804815164e-05
-2.06521014418187e-05
-3.16949604566812e-06
-1.19698220373139e-05
-1.90780454173387e-05
-2.94275673949662e-05
-1.7383130836038e-05
-3.96366639618347e-05
-2.52932019772063e-05
-1.15542291962404e-05
-1.17260072246973e-05
-3.20513319653907e-05
-2.63561174264924e-05
-2.26324099217121e-05
3.74313579428934e-06
-1.22356640259002e-05
-1.53518059676227e-05
-4.71028315618618e-07
-2.42606976921514e-05
-1.86315140721451e-05
-2.11671776903869e-05
-3.47485582984259e-05
-4.08569919855435e-06
-6.59114445804694e-06
-1.13394394842922e-05
-2.12895422225496e-05
-3.47723831706698e-05
-1.91401314773753e-05
-2.64864905201067e-05
-3.35319994173205e-05
-2.07867614039158e-05
-2.6301945986252e-05
-2.04733542448399e-05
-1.81693224500778e-05
-1.21479614505656e-05
-1.63405979245479e-05
-3.97025897560232e-05
-1.59237254388685e-05
-2.3712342037934e-05
-3.17929045886402e-05
-1.18785692595361e-05
-2.97764929924632e-06
-1.46575899099976e-05
-1.66161060148093e-05
-1.01430511659257e-05
-9.42770407802558e-06
-2.0081792321388e-05
-1.51424740605804e-05
-3.27321516981307e-05
-4.90916223395539e-05
-2.33043449613339e-05
-1.25507750228597e-05
-1.3608784877266e-06
-2.3940068803149e-05
-1.2010181157796e-05
-2.25480398625166e-05
-4.31080895838916e-05
-1.36178179967265e-05
-9.02208291117883e-07
-3.17127835945874e-05
2.39651453099982e-06
-8.82663010054597e-06
-1.46407596805666e-05
-1.71821809539431e-05
-2.35320731993415e-05
-2.25731801612007e-05
-4.4545445608792e-05
-8.43205933392733e-06
-1.52162218002666e-05
-4.10938318111796e-05
-1.67972633574218e-05
-5.04854051307879e-05
-4.90879064898264e-05
-2.88434046687253e-05
-3.13950995823001e-05
-1.30402593843369e-05
-1.46285226828587e-05
-1.03136980417424e-05
-1.84240924167366e-05
-8.96157848169494e-06
-1.9714764081261e-05
-4.19705121037914e-06
-2.15367003401342e-05
-9.51786995656383e-06
-2.55081184621053e-05
-1.39825970989933e-05
-1.53427536496317e-05
-2.48993481009879e-05
-2.03252892423942e-05
-2.56977632508954e-05
-1.21864296463186e-05
-3.97194372305908e-05
-1.46497256048221e-05
-6.03814681459162e-08
-5.46549563694873e-05
-2.88646637595483e-05
-9.38152476090676e-06
-2.39209647398212e-05
-1.07277595591959e-05
-3.83466807906032e-05
-2.58426611016211e-05
-4.30121148374154e-06
3.97984336130079e-06
-1.74977510346708e-05
-1.11656720189028e-05
-8.97557361525247e-06
-2.10546477391142e-05
3.50976758185241e-06
4.05810479117783e-06
-3.00792311438181e-05
-2.28663881303938e-05
-4.23716525590954e-06
-1.77689780837411e-06
-2.36956419168722e-05
-2.96562595679256e-05
-2.54267374404115e-05
-3.27729273544179e-05
-2.07435720057154e-05
-1.79999269751194e-05
-3.57962941707215e-05
-2.81185268994222e-05
-1.67278858403872e-05
-2.39447619892954e-05
-2.16341407517383e-05
-2.09293737039854e-05
-4.08631820957058e-06
-1.58800552300467e-05
-2.36134334300309e-05
-2.99444170321281e-05
-2.53602641163904e-05
1.13102269366555e-05
-1.3081282965901e-05
-2.96674670434006e-05
-1.30312642208449e-06
-3.55391535224585e-05
-1.02026538366732e-05
-9.75544319011205e-06
-1.43574010755794e-05
-3.95522906175302e-05
-3.8778444914963e-05
-2.31858210919678e-05
-3.909196530505e-05
-1.61184402944516e-06
-2.42487059691695e-05
-1.47430405032568e-05
-1.94297650659256e-05
-1.49804680574928e-05
-3.35555002484306e-05
-1.75886657852217e-05
-1.95099806290879e-05
-7.64688507567296e-06
-2.62763359622293e-05
-1.36280895885019e-05
-1.78511027323004e-05
-1.5922039238438e-05
-1.36794472709116e-05
8.28077345976167e-07
-2.50043527719282e-05
-1.4175506043666e-05
-3.77408864309595e-05
-1.41413960937144e-05
-4.76430921513374e-06
-4.62710739307517e-05
-5.78945652262748e-06
-9.83801091612146e-06
-2.03490762781216e-05
-1.88252573972367e-05
2.3178531195908e-06
-1.27245266988367e-05
-2.68189631935629e-05
-5.29819894036018e-06
-1.57105618798685e-05
-3.09836669591891e-05
-2.42076434357933e-05
-2.76533917317732e-05
6.40914355882327e-07
-1.07540133926858e-05
-2.712587377317e-05
-1.08484954338264e-05
-2.06015316448006e-05
-1.62445952903908e-05
-3.57664331528739e-05
-7.00334433082854e-06
-2.63887066057238e-05
-9.15156665375714e-06
8.36403517642645e-06
-3.85653874277878e-05
-6.46337424829685e-06
-4.28685928536599e-06
-2.16148581076822e-05
-9.11876854137608e-06
-1.01479062152709e-05
-2.03133066913462e-05
-9.89380235296049e-06
-3.57013560847744e-06
-6.13964042941706e-06
-2.07171935586686e-05
-2.40493510815627e-05
-1.20177631960382e-05
-1.48013594266457e-05
-5.03622162444051e-05
-2.78115950660633e-05
-1.95233183311692e-05
-2.25056256797776e-05
-2.51367453296838e-05
-1.87832097996876e-07
-2.74979479233329e-05
-2.14247997599302e-05
-3.11504383848449e-05
-1.01054134797486e-05
-3.20235625299783e-05
-2.20879137291309e-05
-1.71516797833375e-05
-2.62847241415102e-05
-2.53780228811705e-05
-1.70107654961134e-05
-3.64973436204124e-05
-4.55553253281912e-05
-3.747550341339e-05
-2.33443062203655e-05
-3.0639477646695e-05
-3.9923230825933e-05
-2.84230568476796e-05
-3.83666593219774e-05
-2.4703603376483e-05
-3.47059353960977e-05
-3.44293194416489e-05
-1.69976769360895e-05
-9.5562847075848e-06
-9.90237927715812e-06
-1.89589612875341e-05
-2.24409558005289e-05
-1.76774269005037e-05
-3.00798863799716e-05
-1.41988561576325e-05
-1.77683419913803e-05
-2.7601407753549e-05
-1.99460243707253e-05
-1.68039805643133e-05
-3.56723563206692e-05
-1.12673610040475e-05
7.403825918713e-06
-3.11088155580995e-05
-1.48963867871251e-05
-3.82727561740275e-05
-2.31436938344978e-05
-1.42397073199407e-05
-3.23313981410531e-05
-2.89699657317045e-05
-1.09953972941224e-05
-2.87683856951396e-05
-2.49399267988574e-05
-1.54789030572956e-05
-7.58602371835212e-06
-6.03554750502725e-06
9.23283270765663e-06
-2.10502090300039e-05
-4.26651448738044e-05
1.84653449133128e-06
-1.14491391528324e-06
-3.5890510635606e-05
-8.8296728193317e-06
-3.7611044553654e-05
-4.87446216154833e-05
-2.21026698323433e-05
-1.22908950329061e-05
-2.83407519811602e-05
-1.95302772421497e-05
-2.73061316589905e-05
-1.12211588076873e-05
-1.76566621001203e-05
-1.08136526282316e-05
-2.1353032028295e-05
-1.56779072091585e-05
-2.22228559592432e-05
-3.27852124300733e-05
-1.22940901475211e-05
-4.94966023249572e-06
-2.79984083328401e-05
-3.01108443056158e-05
-2.27261962155728e-05
-4.04044929848721e-05
-2.72105071634377e-05
-2.467368245322e-05
-1.22252953004884e-05
-1.7945259458289e-05
-4.7347531084236e-05
-2.26508717070175e-05
-2.36578207232518e-05
-1.57976141169526e-05
-1.03154173792095e-05
-2.57842346289095e-05
-4.18957096176791e-05
-3.00373497540619e-05
1.37401128053485e-05
-2.98885604887833e-05
-1.84382152054881e-05
-2.58005500795343e-05
-1.75179639975495e-06
-3.1909344034947e-05
-2.92902149085621e-05
-4.02104384834076e-05
-2.75418743960212e-05
-3.05227488764207e-05
-2.48684557872624e-05
-2.60183047817626e-05
-5.69246147961288e-06
-2.36215887246268e-05
-2.98234107899339e-05
-4.4403430640552e-05
-1.80959819756376e-05
-2.50569092398925e-05
-1.94130946150664e-05
-1.55335731669485e-05
-3.36205235858405e-05
-1.58579543553607e-05
-2.77131732340621e-05
-1.4459406233231e-05
-3.00107003786563e-05
-2.79668808917763e-05
-3.07031589335717e-05
-3.22417569653325e-05
-3.10213449749233e-05
-1.32175392377495e-05
-3.06300924564039e-05
-2.71578855177293e-05
-2.18906526257418e-05
-3.12570995167455e-06
-3.16235703625294e-05
-1.65032705237283e-05
-2.92814127996486e-05
-2.73711600156738e-05
-2.20006675139876e-05
-2.17326068749224e-05
-2.38454718272256e-05
-1.54721264306588e-05
-1.31816642296183e-05
-1.80152598095399e-05
-3.83832982515523e-05
-3.52903601660999e-05
-1.50387221506042e-05
-1.06820096372521e-05
-1.74805794841695e-05
-1.88462647284383e-05
-2.1823140069605e-05
-1.80626947711865e-05
-9.00446420075826e-06
-7.42782059043345e-06
1.84581820661515e-06
-1.71517967143417e-05
-3.00419345856756e-05
-1.34720701996439e-05
-2.0051447799339e-05
-2.38351854912102e-05
-2.25498302983211e-05
1.05907055137936e-06
-1.12466254419988e-05
-1.41305934793592e-05
-6.36999310003595e-06
-9.57285722000603e-06
-4.56605502206828e-05
-3.63208795788029e-05
-2.9973574981111e-05
-3.29794312811446e-05
-2.15735110163965e-05
-1.39737637829122e-05
-1.98464489496907e-05
-2.36587013383625e-05
-1.70497929073294e-05
-9.21567259346702e-06
-2.69276283556364e-05
-2.41411681381264e-05
-3.12279621612325e-05
-2.36078281113618e-06
3.76249057087656e-06
-4.10854945414199e-05
-3.14592310462125e-05
-3.02194854232137e-05
-1.14780927628322e-05
-8.92140455203688e-06
-4.55003243388757e-05
-3.59692196681232e-05
-1.08499286616737e-05
-2.31757463421087e-05
-2.75083222891026e-05
-3.33451004822849e-05
-1.54370432109286e-05
-2.05429338397175e-05
-2.53709180188322e-05
-2.11117307892158e-05
-2.87837576114901e-05
-8.03811608104426e-06
-2.78120847731921e-05
-4.08303175932121e-05
-1.15077830307973e-05
-4.71771437165735e-05
-2.97417569041936e-05
-2.24457904689209e-05
-4.68992274875349e-05
-4.8562303668582e-05
-2.20983313033654e-05
-1.61572170335166e-05
-2.62141029286168e-05
-1.5078782821574e-05
-1.9587613207607e-05
-3.83804885588232e-05
-3.629995389288e-05
-4.59042408830412e-06
-8.15345781737853e-06
-6.25230778548603e-06
-2.15524237200049e-05
-1.82646157279919e-05
-1.85948461814691e-05
-4.47205426003578e-05
-2.6126402519462e-05
-1.24668379307167e-05
-2.90116343464671e-05
-1.75443324208679e-05
-2.2598651935324e-05
-3.21254801808435e-05
-3.39998461512122e-05
-2.44919763338831e-05
-8.39737443511464e-06
-3.88016477544148e-05
-2.34615531520605e-05
-3.63691918138253e-05
-1.45673093127564e-05
-3.54513626877535e-05
-4.07976539486386e-05
-1.67915093390453e-05
-3.57911396964186e-05
-6.76377454090571e-06
-3.36490561492716e-05
-1.3434145874747e-05
-3.27812014008744e-05
-1.06234063617687e-05
-2.15532097004572e-05
-1.20204012919802e-05
-1.68912238407237e-05
-2.40718302764168e-05
-1.23582258922112e-05
-1.68838867610233e-05
-3.36273732795769e-05
-2.04429961595296e-05
-2.46980002827188e-05
-3.87640399060333e-05
-2.69424651296896e-05
-2.01325742366374e-05
-2.10189602851979e-05
-2.9457445118934e-05
-3.25381032470123e-05
-3.24158845512378e-05
-1.7202639550422e-05
-1.58746688523431e-05
-2.21370245023056e-05
-3.1950725768603e-05
-2.71671593260133e-06
-1.44942066140045e-05
-1.90868154618967e-05
-1.39653865390942e-05
-7.867926126409e-06
-1.59390427796645e-05
-1.7440608460566e-05
-3.24420790175828e-05
-5.68332805504461e-05
