# Supplementary material for: Research on computational propagation and identification of mine microseismic signals based on deep learning
Source: PLoS One. 2025 Oct 22;20(10):e0334641. doi: 10.1371/journal.pone.0334641 (PMC12543183; doi:10.1371/journal.pone.0334641)
Supplement: S1 Data — (ZIP) [file pone.0334641.s001.zip › 000100500001085.xlsx_0.txt_24.txt.txt]

-1.70154174871048e-05
-3.10666003998228e-05
-4.59211759899969e-05
5.0297355103315e-06
-1.77295248826764e-05
-1.69632966966884e-05
-1.03324448649381e-05
-1.40018104304636e-05
-3.38873893032692e-05
-1.43733549291339e-05
-1.98618417189594e-05
-3.55604474222804e-05
-2.81395482684516e-05
-5.09455585709345e-05
-2.47598642471066e-05
-1.7475340130949e-05
-1.84653883535006e-05
-2.76317611555054e-05
-1.23177699382234e-05
-3.15358608428668e-05
-3.40351004319955e-05
-2.92038580917955e-05
-6.45092705890827e-06
-4.82057052647814e-05
-2.24886281720707e-05
-4.58678032980378e-05
-2.93713840955539e-05
-6.21951261184237e-06
-1.2456067386212e-05
-2.69859817484507e-05
-2.42046768419498e-05
-3.54863483698342e-05
-9.82562389759989e-06
-1.06708467270267e-05
-1.96926891631841e-05
-1.12002619974424e-05
-2.31003267872549e-05
-2.02853968101648e-05
-6.95151769187589e-06
-3.46066832944155e-05
-2.44570194469914e-05
-2.04096883144894e-05
-3.75346287074033e-05
-1.1797177671487e-05
-2.82275880667696e-05
-4.05880538279763e-05
-3.33995809064231e-06
-3.8420742196142e-06
-2.69629787888627e-05
-5.9040163067089e-05
-4.63441695421712e-05
-4.18650463240434e-05
-1.9889885502499e-05
-4.79268288021447e-05
-3.17769496261861e-05
-4.36081075384251e-05
-3.90588389138844e-05
-2.86075681398656e-05
-1.89785095765149e-05
5.40313632313861e-06
-2.05114788136544e-05
-2.31171836919988e-05
-4.27766255024564e-05
-8.11165970494169e-06
-4.23056093763087e-05
-2.43808319979733e-05
-4.17606011655201e-05
-2.72441945160533e-05
-2.57550969854885e-05
-2.28235297617335e-05
-2.68052364334077e-05
-9.45977960092682e-06
5.99930246670523e-06
-2.05756005023601e-05
-2.37399235515062e-06
-2.25703362244518e-05
-1.18693853764853e-05
-2.75662774304904e-05
-2.96727767419886e-05
-3.12366751134027e-05
-9.99760631341009e-06
-3.60884663697191e-05
-2.04713543554842e-05
-6.91894507807494e-06
-4.43734908316929e-05
-3.79833666808776e-05
-1.21350860001728e-05
-3.8975784424561e-05
-1.6031497370269e-05
-6.71910072664198e-06
4.24319810532334e-06
3.53502201191721e-07
-3.0468702851281e-05
-1.92667921392896e-05
-1.90360213715893e-05
-3.24049778354508e-05
-2.91242055000159e-06
-2.13201524871969e-05
-2.76473021281672e-05
-1.50525152578362e-05
-1.47467926595885e-05
-2.47014807375217e-05
-3.39538584617787e-05
-3.10905809041201e-05
-2.20459307833444e-05
-3.86860221085769e-05
-1.51440785108971e-05
-2.60109637069974e-05
-3.95294154412678e-05
5.3406237646079e-07
-1.6564617670257e-06
-2.03528537534685e-05
-1.02932986552076e-05
-3.33431193080101e-05
-1.23700556330089e-05
-3.41698961989338e-05
-2.90369402030775e-05
-2.26327549252175e-05
-5.75938014690485e-06
-1.39078888422248e-05
-3.06717541657242e-05
-1.85810527601773e-05
-2.81264658986713e-05
-2.83606786485867e-05
-3.34184369486602e-05
-2.97182245712972e-05
-1.1636107193883e-05
-2.56386947121274e-05
6.41906522273297e-06
-3.24810921123015e-05
-2.9750346314186e-05
-2.99169715776728e-05
-3.52865074720711e-05
-2.58820893140925e-05
-9.49032705923881e-06
-2.17132279446435e-05
-1.31525501784164e-05
-1.81568701873284e-05
-1.10807947828006e-05
-3.60112162235953e-05
-3.93855398908509e-05
-3.23968223891026e-05
-4.19293793228056e-05
-2.30971180390519e-05
-2.99775953509948e-05
-2.80147552832897e-05
-2.52200381208006e-05
-1.66250897773241e-05
-2.6139581271539e-05
-8.64095041035809e-06
-1.75529820402663e-05
-2.62579202318925e-05
-2.23559393067869e-05
-3.38945906924071e-05
-1.6382695989994e-05
-4.39908285967968e-05
-3.02003271266194e-05
-3.69942288027292e-05
-3.15840822955684e-05
-1.59888929662751e-05
-8.6464033426744e-06
-2.94602258561975e-05
-2.87884660537098e-05
-2.43043070300952e-05
1.30343875164793e-06
-7.0800986837254e-06
-1.69046881146596e-05
-3.38104808969663e-05
-1.59256079066599e-05
-8.06320187614011e-06
-3.75089978995372e-05
-2.79012580003993e-05
-1.72103909670133e-05
-2.21969518422089e-05
-3.88231443822294e-05
-2.28920201377727e-05
-2.63638807239064e-05
-1.0971048971797e-05
-1.37311551418751e-05
-5.61119626878752e-05
-4.19661220003245e-06
-2.70884846182894e-05
-2.21107534822458e-05
-4.33723603268593e-06
-1.92969742057914e-05
-1.79917438542309e-05
-7.35445784984112e-06
-6.92520463641798e-06
-1.49974007719316e-05
-1.56097603934264e-05
-2.269121509005e-05
-2.90333186641452e-05
-3.72473923371176e-05
-2.03625081526292e-05
-9.20931767439172e-06
-2.23421148193809e-05
-3.28163296600638e-05
1.20391589553158e-07
5.93129973567404e-06
-5.80983539092485e-06
-1.59030580055074e-05
-2.53815494237154e-05
-1.85984034029709e-05
-3.52659302158151e-05
-1.09450592632997e-05
-2.06794140817512e-05
-2.49122074734794e-05
-2.54249103783163e-05
-1.7332946962063e-05
-2.87099255360261e-05
-1.02756926162707e-05
-1.1380218560196e-05
-2.97973269583309e-05
-8.84149181200718e-06
-1.983236569392e-05
-2.59422281555387e-05
-2.91727983231175e-05
-2.93460286957016e-05
-1.82928336564788e-05
-2.96417410964416e-05
-2.28383158285803e-05
-4.04163192402009e-05
-1.13501075786931e-05
-3.15669076181381e-05
-1.68870720866014e-05
-1.809654736806e-05
-7.30788992925186e-06
-3.62991675820955e-05
-2.95168329352393e-05
-6.34201174937211e-06
-1.58186054453991e-05
-2.73886217273039e-06
-1.54228980051696e-05
1.68288343429583e-05
-1.29524705477983e-05
-7.95242828748852e-06
-3.02641129602346e-05
-8.69002172040758e-06
-1.71173121692299e-05
-1.06543415181254e-05
-3.5435736899991e-05
-2.47114554625453e-05
-1.48217359734008e-05
-2.75582477973905e-05
-1.51583443279319e-05
-4.0268693294345e-05
-3.25812841470886e-05
-4.44785239894844e-05
-1.39325095374873e-05
-2.2691473295612e-05
-3.5649732971148e-05
-8.71767460298642e-06
-3.05654781163858e-05
-1.71791835803934e-05
6.67420737199876e-06
-2.44583843172963e-06
-1.52446957689249e-05
-1.29031884690901e-05
-2.12343988942406e-05
-2.24288975711861e-05
-2.25818749381442e-05
-1.21548969409593e-05
-3.86016333847601e-05
-3.17531450495815e-05
-3.08285772427492e-05
-4.68161292692033e-06
-4.36514303810644e-05
-1.35139634954958e-05
-7.56651749253116e-06
-2.96440702399284e-05
-3.31570491918376e-05
-3.31324975560197e-05
-1.00939918955532e-05
-5.0419256396345e-06
-3.47889000933739e-05
-1.85031393965791e-05
-1.63600347729025e-05
-3.11608503723519e-05
-2.25233530406394e-05
-2.13588589857211e-05
2.82604808506855e-06
-4.29524649170187e-05
-2.95171146460177e-05
-1.09682952054386e-05
-1.87060024883732e-05
-2.81475607317091e-05
-3.11848203010884e-05
-2.5373157099963e-05
-1.91568424498457e-05
-3.49196085820269e-05
-2.46296172081645e-05
-1.35685543821191e-05
-2.48424140043727e-05
-2.88334549982362e-05
-2.54779772928675e-05
-3.36732616927185e-05
-3.55310241064276e-05
-1.90392556518652e-05
-3.33897813591351e-05
-3.78253479884418e-05
-3.39523145475488e-05
-2.2274328574491e-05
-4.64963121750871e-05
-3.63613888583747e-05
-2.11315267875599e-05
-3.48175816257669e-05
-8.10268030381429e-06
-2.95374359907802e-08
-3.67994220049215e-05
-1.70135339441555e-05
-9.79908593795401e-06
-1.4473373527757e-05
-2.9683465710971e-05
-1.79309689981052e-05
-2.06585768210674e-05
-1.74620591027042e-05
-3.71800840390695e-05
-1.46194885132503e-05
-2.2774994501585e-05
-7.82479413684708e-06
-1.69307991379163e-05
-2.08743112066628e-05
-4.33823354665619e-05
-4.52496783724938e-05
-1.63157539570355e-05
-3.61698450306934e-05
-3.04635005433507e-05
-2.28684729639851e-05
9.31257564427266e-06
-3.98009620850325e-05
-2.11789935882116e-05
-1.95293201377026e-05
-4.12226582252944e-07
-1.78373553170277e-05
-1.52977472703581e-05
-3.07237834490919e-05
-2.66373340893634e-05
-9.49337694976149e-06
-1.42374001750422e-05
-2.12459206693772e-05
-3.71420423984764e-05
-6.87810179397526e-06
8.5991116946434e-07
-1.64052188114185e-05
-1.98745776469086e-05
-1.5378156156706e-05
-2.61257721136783e-05
-2.97886705596431e-05
-2.23006249328777e-05
-2.3249232771572e-05
-1.31174986432862e-05
-1.83124259278511e-05
-3.10802951158965e-05
-1.40261816794278e-05
-1.68399275223066e-05
-2.78894613178585e-05
-1.01916860960312e-05
-2.8848585940026e-05
-2.16072843105895e-05
-2.17462882451132e-05
-2.98515039729542e-05
-2.72660612208483e-05
-2.41021122260984e-05
-6.91043519418226e-06
-7.41187176030157e-06
-2.06844410598533e-05
-1.80119389790446e-05
-3.30653151321055e-05
-3.16701760931222e-05
-2.66500126182991e-05
5.20374098801194e-06
-5.13476985357839e-06
-3.59955346221376e-05
-2.42213526624519e-05
-4.50895844973263e-05
-1.13277204896126e-05
-1.81912020576269e-05
-1.78207401369952e-05
-3.22063503534869e-05
-2.21083712808426e-05
-7.06796778203585e-06
-2.14421578546841e-05
-2.46784058666193e-05
-1.6365522556683e-05
-9.60599930524585e-07
-2.22163110397531e-05
-3.82931408632006e-05
-2.92538591639497e-05
-2.29712221512287e-05
-8.70108334597921e-06
-5.27858798167995e-05
-1.09074003901932e-05
-1.85917243810725e-05
-1.75912386935122e-05
-1.08297842392925e-05
2.78619277555813e-06
-6.92625758948588e-06
-3.62485177495952e-05
-2.36413822333898e-05
1.13483118377816e-06
-2.21972895425441e-05
-1.06255573677319e-05
-2.66769242375966e-05
-1.40344204080203e-06
-9.13417986233558e-06
-2.91138645606433e-05
-2.61680997633934e-05
-5.2197289108641e-06
-1.63616056580541e-05
-2.41508590933086e-05
-2.58731771811813e-05
-2.33446907084312e-05
-1.72752214165245e-05
-2.93423449929324e-05
-2.43443085338898e-05
-9.25203374844707e-06
-2.19023845391484e-05
-1.28870444272991e-05
-1.49701586410886e-05
-2.88458449736495e-05
-2.61804631787669e-05
-3.03257945866726e-05
-2.39408223810814e-05
-2.02661958339772e-05
-1.35765853282446e-05
-2.26099611318142e-05
-1.25272370839975e-05
-1.08610450914284e-05
-1.36590960468375e-05
3.94343041942223e-06
-7.12477309551073e-06
-1.19891007415191e-05
-1.13593584311961e-05
-1.38768256055084e-05
-1.41690158180703e-05
-3.83319921144455e-05
-1.38161620192001e-05
-3.56770065552377e-05
-5.59238539367667e-05
-2.91174470505107e-05
-1.01397327541343e-05
-1.72966215185713e-05
-1.50779910835801e-05
-2.75409193106947e-05
-1.95336835292254e-05
-3.82646757665352e-05
-2.90794693675447e-05
-2.45427714454832e-05
-3.92293100762235e-05
-2.54761181128204e-05
-2.10929666931809e-05
-2.12731943828997e-05
-1.56971504142536e-05
-2.00814398702812e-05
-1.74041365872716e-05
-4.08024326082974e-06
-2.7686606528908e-05
-9.50132807138829e-06
-4.17584250541717e-05
-1.95431947547567e-05
-3.25971971322251e-05
-1.96831491585607e-05
-4.01087151635444e-05
-1.58015677830702e-06
1.44169461075074e-05
-2.63861297102845e-05
-1.77805571392614e-05
-1.57398651904377e-05
-3.63683085067665e-05
3.39675485918362e-06
-3.2881636185528e-05
-2.59001889421181e-05
-3.78132312861931e-06
-1.57732687410288e-05
-5.98712757345829e-06
-1.28138313187713e-05
-2.60159939696951e-05
-1.04356431792889e-05
-1.44532507477182e-05
-2.74873690655922e-05
-1.66776692708425e-05
-1.43001595751139e-05
-1.88002771461157e-05
-1.20535995330708e-05
-1.25486182869019e-05
-3.50510982627012e-05
-7.04030860641193e-06
-9.62497586085715e-06
-5.58734267922983e-05
-2.95396398991897e-05
1.01320483924639e-05
-2.63020095963467e-05
-1.40513383918966e-05
-4.27689327085516e-05
-7.68239236587522e-06
-1.04590470512126e-05
-2.79266897129802e-05
-7.87674374966729e-06
-3.13376598737723e-05
-1.65720091095906e-05
-2.52422086145965e-05
-1.99256041692134e-05
-1.88178589536731e-05
-3.21347264645447e-05
-1.00627082445137e-05
-1.91337771743566e-05
-1.2722196641685e-05
-2.72397496717538e-05
-3.39875931717672e-05
-1.24099734732494e-05
-7.93545144246724e-06
-3.15675220842171e-05
-1.62772446846587e-05
-2.97612722502182e-05
-3.46773983268787e-05
-7.44509632197083e-06
-1.19993813261259e-05
7.72784528849637e-06
-3.15852566694116e-05
-3.24510031728352e-05
-2.91832109649041e-06
-2.31019300133209e-05
-1.95791752651129e-05
-2.851051238148e-05
-8.30710572010687e-06
-1.30595471940519e-05
-2.77665739806242e-05
-2.10899808970816e-05
-1.04070303521618e-05
-3.16115375064762e-05
-3.23913471047071e-05
-3.05595523354305e-05
-2.71116867853284e-05
-2.30543106949411e-05
-5.86609117953093e-06
-2.73330595281965e-05
-9.12459757466524e-07
-4.49757945569235e-05
-1.76904429067733e-05
-4.70779997803276e-05
-1.6317523870679e-05
-7.53623030421538e-06
-9.02383341336582e-07
-1.7188591598706e-05
-9.30758542340357e-06
-1.50636558797536e-05
-3.18587069105377e-05
-5.71764182984178e-06
-2.51299577350495e-05
-3.56570103230491e-05
-2.67595194687803e-05
-3.43586021617234e-06
-3.23368545944511e-05
-1.2227221355588e-05
-3.5359513216086e-05
-3.80254419947708e-05
-1.54634825689811e-05
-5.0889943768456e-06
-2.03564538893644e-05
-2.33776504093626e-05
-1.03926096379103e-05
-3.33847278533037e-05
-1.02324333980927e-05
-1.34637820511836e-05
-1.76806578549174e-05
-4.63455623144604e-05
-2.62889200593917e-05
-4.20789269468708e-05
-2.39650809727677e-05
-1.63957629288372e-05
4.97389738547058e-06
-2.59324491590696e-05
-1.48115354604659e-05
-6.027601881474e-06
-2.80969296440801e-05
-2.37015207116305e-05
-2.44278690357368e-05
-3.44701672426284e-05
-1.7985564572051e-05
-7.31877934341454e-06
-5.31267170816939e-05
-5.12557352935744e-05
-2.42465130365748e-05
-2.67611961644167e-05
-3.01578441043638e-05
-1.46337345115968e-05
-4.36096692263978e-06
-3.0236753889575e-05
-2.28393386221206e-05
-7.75169427770328e-06
1.06496321206188e-05
-5.53650222018908e-06
-2.49805675078709e-05
-4.53228456746522e-05
-2.48803450966933e-05
-1.4626374722284e-05
-3.08657781778136e-05
-2.04121091877159e-05
-4.09792906161481e-05
-4.09887629907392e-05
-3.24536794620472e-05
-1.77327066711466e-05
-2.78802728982482e-05
-1.63919059157285e-05
-1.88704052082815e-05
-1.56689018809858e-05
-1.7958666996123e-05
-2.36672708485229e-05
-3.05073567103237e-05
-1.23559130507521e-05
-3.21155826436495e-05
-2.95431953714328e-05
-3.17718808796042e-05
-7.09068016102329e-06
-2.81432508606769e-05
-1.32442641162612e-05
-1.53438523570613e-05
-2.25209029913171e-05
-1.88829481365419e-05
-5.95210167302889e-06
-3.53447925731527e-05
3.69007131509466e-06
-1.86842467636015e-05
-1.95120558515486e-05
-1.12588440335823e-05
-2.42460272306104e-05
-2.19967325019388e-05
-3.89000467445551e-05
-3.53520868312681e-05
-2.33167971025368e-05
-2.34109982157919e-05
-3.45449632627655e-06
-1.47464929678532e-05
-1.62540475091456e-05
-2.93272236596088e-05
-3.69516540625286e-05
-2.96483453193596e-05
-6.89629896027222e-06
-1.8799570294801e-05
2.23520221945925e-06
-2.10790999198875e-05
-1.78969789586581e-05
-1.7119125872311e-05
-2.13864722817858e-05
-2.47838492318326e-05
-1.29181680666859e-05
-1.88045012024671e-05
-1.54197902629157e-05
-2.77928505410999e-05
-1.56827577008696e-05
-3.56149349223622e-05
-2.55883954727251e-05
-2.20568776489499e-05
-2.26482971804751e-06
-3.2719324302619e-06
-1.58555877124082e-05
-4.94323936494837e-05
-2.33913873964629e-05
-4.01730883499295e-05
-1.62763043597777e-05
-1.62183922691437e-05
-9.04046673291973e-06
-6.49342896843744e-06
-2.18948504086346e-05
-3.86998886082665e-05
-2.11916141459572e-05
-4.50190069281158e-06
-4.92115555894885e-05
-2.05226946904762e-05
-2.09838748452926e-05
-2.20850636854799e-05
-1.87044800700669e-05
-2.49270400764607e-05
-4.67030916896727e-05
-1.98659534764455e-05
-3.14014983630266e-05
-3.28360520867544e-06
-7.34904058151224e-06
-8.61787908262365e-06
-5.79386609084796e-06
-1.26287734369014e-05
-2.27505257877316e-05
-2.89538724545221e-05
-2.5044722960685e-05
-1.53427110345783e-05
-3.13801159933886e-05
-3.32606685649285e-05
-1.02539055978027e-05
-1.55564195248467e-05
-3.02925471586625e-05
-1.49580643166614e-05
-2.31959661970609e-05
-4.02025168030135e-05
-2.15206744519928e-05
-3.18248580167049e-05
-5.15033852954403e-05
-1.89849704044987e-05
-2.86934739540504e-05
-2.36719008977043e-05
-1.68029475980861e-05
-2.24922529927875e-05
-6.027204983467e-06
-3.92410253714167e-05
-1.00376730454071e-06
-4.23322642514481e-05
-1.62448544755242e-05
-7.65111424195297e-06
-2.24798994945847e-05
-4.6076835604982e-06
-1.53805957664478e-05
-5.19917871932807e-06
-3.13454026699801e-05
1.2409101676984e-06
-1.33264675454088e-05
-3.84454220833185e-05
-1.89415939334969e-05
-2.90091070902286e-05
1.02291274295438e-05
-2.51661018907713e-05
-1.67610721070843e-05
-7.52198847725764e-06
-4.78746535590609e-05
-2.50494017829503e-05
-3.38602374264102e-05
-1.64913602813848e-05
-1.801492800671e-05
-2.58752908057647e-05
-2.0752794489211e-05
-1.83038381961268e-05
-2.11792248166778e-05
-1.66239062515904e-05
-9.09198484211011e-06
-2.05491502956603e-05
-2.30753692371486e-05
-1.24190333332528e-05
-1.42237815306098e-05
-1.03365314993676e-05
-2.55730690235555e-05
3.21950760278214e-07
-1.54058054010928e-05
-3.50803199816268e-05
-2.37095108547032e-05
-1.85762993722056e-05
-3.37438198462002e-05
-3.51994499927995e-05
-1.70083620518983e-05
-4.11767979075905e-07
-2.21278529845234e-05
-1.74873221357565e-05
-3.39034678023108e-05
-4.04555079533936e-06
-1.72234596065687e-05
-2.20939648413247e-05
-1.77758444793387e-05
-1.67266032026361e-05
4.26098920778228e-07
-1.48831824343473e-05
-2.01100762059619e-05
-4.14108173879097e-05
4.18801556610502e-06
-4.12732138512921e-05
-3.07721585664426e-05
-8.52445918952411e-06
-2.14447135147531e-05
-1.84893758051978e-05
-1.29781275874395e-05
-3.00035470950464e-05
-2.42226367612131e-05
-2.29367984827969e-05
-3.8927190206834e-05
-9.77523728053468e-06
-2.39496832892093e-05
-2.67511443962315e-05
-2.29493210292849e-05
-9.5929924234899e-06
-6.09052194114485e-06
-4.98866447768557e-06
-2.24407368807715e-05
-1.99612165216374e-05
-3.64672243264795e-05
-2.53687614049808e-05
-3.20810280011541e-05
-1.81035671716322e-05
-5.90801416539812e-06
-3.37887450079705e-05
-7.32773913233532e-06
-1.27145965792781e-05
-3.27966010208324e-05
-1.43478418634212e-05
-3.1147389577346e-05
1.82061830705361e-06
-1.68798312204437e-05
8.61388528895738e-07
-1.06659978355566e-05
-2.11137883655285e-05
-2.34950466309025e-05
-1.36409666786872e-05
-1.74370677770747e-05
-1.51925357616901e-05
-1.54420091016399e-05
-1.69250669942321e-05
-1.81916356885778e-05
-2.41979813678957e-05
3.61393686102529e-06
-1.95028788062399e-05
-1.41679676832574e-05
-1.15998073828477e-05
-1.73923611655282e-05
-3.04671483483398e-05
-2.07615297524932e-05
-5.03520529039803e-05
8.85239000791744e-06
-1.48560689679429e-05
-3.14518062550816e-05
-3.94058221817747e-06
-3.62025534251182e-05
-1.16905756569765e-05
-2.67580964254868e-05
-2.76237571742052e-05
-3.32691084656993e-05
-3.84920870460392e-05
-3.24795227872421e-05
-1.63723815488589e-05
-1.78758262638039e-05
-2.51975408655779e-05
-3.54781820541954e-05
-1.86935199822074e-05
-2.68315387011522e-05
-2.55686828376996e-05
-5.40711900114404e-06
-3.75038904113571e-06
-3.15766070127659e-05
-7.39709333341814e-06
-1.54150771166681e-05
-8.97941936775495e-06
9.32952507500076e-06
3.9630799972735e-06
-6.73561435162621e-06
-2.31441657180673e-05
-3.18071354823992e-05
-1.40157452812069e-05
-2.737656950515e-05
-2.02648165417944e-05
1.00787283203516e-06
-8.87035465655227e-06
-4.69969832965155e-05
-2.22763195935786e-05
-4.11389807199451e-05
-3.48277918300815e-05
-2.45169439763526e-05
-3.27360234286869e-05
-3.07037114153791e-05
-2.3759731117179e-05
-1.86447237075721e-05
-5.1626724570655e-05
-2.59297819266882e-05
-2.43961680543534e-05
-1.26339395480548e-06
-1.40818614453561e-05
-4.29562856740115e-05
-2.09950874329485e-05
-1.18909959945892e-05
-2.66693090196977e-05
5.75932399450354e-06
-3.71862165646927e-05
-1.09305914419697e-05
9.37784285478512e-07
-1.47460724958418e-05
-2.85031398277209e-05
-1.98960568385655e-05
-2.05117941607942e-05
-1.96601728932202e-05
-4.4621716421118e-05
-7.70153217523811e-06
-2.79195070838709e-05
-2.26195605551167e-05
-2.9175400322898e-06
-2.79892949586157e-05
-2.1832591603877e-05
3.95329569763048e-06
-3.32334115922951e-05
-1.62837357992908e-05
-1.22688741259272e-05
-1.87821674803536e-05
-3.01486554249572e-06
-1.36258608617287e-05
-1.07807810194855e-05
-1.19253004568775e-05
-7.52941823045016e-06
-3.00689050142051e-05
-2.72408436694592e-05
-7.19192907238543e-06
-4.94571744475097e-05
-3.11387340659099e-05
-2.87272902847882e-06
-4.61399072596154e-06
-1.53102487450666e-05
-3.08162568309528e-05
-3.30401958005537e-05
-2.9419255692961e-05
-4.47786463539214e-05
-2.88349020834602e-05
-3.52238694487065e-05
-1.57019796072614e-06
-2.99304159999911e-05
-3.49706540581932e-05
-4.24751477556006e-05
-2.58213211799777e-05
4.31660704330052e-06
-1.74776061389711e-05
-1.17792014154399e-05
-8.63039970488525e-06
5.10725126496731e-08
-2.36976721862035e-05
-1.38491454986971e-05
-2.43591215557471e-05
3.27961579879556e-07
-2.03859011023317e-05
-4.14845003780761e-05
-4.42109487511302e-06
-2.65478584772857e-05
-3.63973069818296e-05
-2.94787279182066e-05
-3.55582800492011e-05
-2.05696373223133e-05
-2.09694155356459e-05
-2.9048666929937e-05
-2.32746425362324e-05
-1.01390122755067e-05
-1.18952721379631e-05
-2.36374696607525e-05
-3.22984721637632e-05
-6.29755124250552e-06
-2.68386598519815e-05
6.9255235317759e-07
-7.26078153144635e-06
-4.85464019152116e-05
-1.42828905651936e-05
-2.53908475764146e-05
-1.51088534359596e-05
-1.82567041016793e-05
-2.43132467462908e-05
-2.53946883687202e-06
-1.13105694142528e-05
-2.77129299340889e-05
-6.55170624060099e-06
-1.38579473878557e-05
-2.93030940687806e-05
-9.70268167845568e-06
-2.36676787181816e-05
-1.65106221891152e-05
-2.26944377510727e-05
-2.37060172547027e-05
-2.76624681417475e-05
-3.10628604838342e-05
7.90755090523896e-06
-1.22440861973261e-05
-4.12347863201259e-05
-2.55979732559351e-05
-3.80390836554323e-05
-9.21991514427936e-07
1.93674530879777e-06
-1.66326969981611e-05
-9.95873412211503e-06
-3.31206119379028e-06
-2.88602394191334e-05
-3.96416908682482e-05
-1.03476865670222e-05
-3.03203056763829e-05
-3.53597718365451e-05
-1.77065953128487e-05
-2.44124111655882e-06
-1.81135507448385e-06
-4.39432064537784e-05
-7.40521980474663e-06
-2.28360991485057e-05
-8.0386620583341e-06
-1.71074193612673e-05
-2.45190310252622e-05
-2.09002915029745e-05
-2.65975133795063e-05
-3.26439959392715e-05
-7.59692847476971e-06
-2.2700324013324e-05
-2.60637313203789e-05
-2.97775696494328e-05
-2.41894272341467e-05
-9.4923882010573e-06
-1.33161190378307e-05
-2.54370945444273e-05
-3.17998496266382e-05
-1.12825002059018e-05
-2.70402220653488e-05
-2.85587000592009e-05
-3.02479596335611e-05
3.2420946918936e-06
-3.23956007925286e-05
-2.91860437983069e-05
-4.8274288178999e-05
-1.95554005186991e-05
-3.88680806793636e-05
-2.98531837669898e-05
-3.34655198303196e-05
-1.83022606105958e-05
-1.84708972253833e-05
-9.18595375473228e-06
-1.47908531266203e-05
-2.40676901348312e-05
-1.99225318229255e-05
-7.88741046889502e-06
-2.62827871193531e-05
-4.330570727708e-05
-4.38624983711923e-05
-2.4180771927058e-05
-2.61551203736353e-05
-2.33500248988702e-05
-8.08336209160396e-06
-3.27585954193409e-05
-1.98310146764992e-05
-2.90183244584763e-05
-2.38827497660195e-05
-1.31572385086569e-05
-1.35807387450509e-05
-1.3455987609488e-05
-1.46718313210193e-05
-2.09137312011201e-05
-9.13425638166173e-06
-2.5712602949152e-05
-3.4620317071057e-05
-9.98568493586072e-06
-3.60768940253975e-05
-5.04382860209941e-05
-1.59389090579262e-05
-1.00762186198602e-05
-1.09640726214746e-05
-2.64494688131344e-05
-2.43709620335021e-05
-7.51125251446088e-06
3.82267966346727e-06
-1.81644280127361e-05
-1.08142907197803e-05
-2.39200240633467e-06
-8.53646449581592e-06
-2.24762562847096e-05
6.68899078177746e-06
-1.32754592629616e-05
-1.43429281337605e-05
-1.86404033176257e-05
-2.49487770134177e-05
-2.13416502464007e-07
-4.58338188660676e-05
-1.3388550440037e-05
-2.91060849062408e-05
-2.86140568105276e-05
-1.79189769565896e-05
-2.62542921601877e-05
-1.87841727000799e-05
-3.23867822461044e-05
-2.99826466674208e-05
-2.31318500784953e-05
-6.76067628902222e-06
-3.08271091563766e-05
-3.40648896387598e-05
-3.93304888792301e-05
-1.41461603525063e-05
-4.09890279592818e-05
-2.91213748539577e-05
-3.22732799972614e-05
-1.61437325451926e-05
-7.25968951029462e-06
-2.80629777228274e-05
-1.35280009728778e-05
-5.4839028064323e-06
-1.84315010700147e-05
-4.93989900154089e-06
-1.85312223460998e-05
-9.52651409590838e-06
-1.67655647771009e-05
-2.8514476068221e-05
-2.21518079809239e-05
-2.01747164017958e-05
-2.70833777588431e-05
-9.25129039078235e-06
-6.22535390909513e-06
-2.22574074354439e-05
-1.45240404312501e-05
-4.06194482996483e-05
-9.72271584431215e-06
-2.68640308355282e-05
-2.06447040274584e-05
-1.23174268599839e-05
-2.55320762702844e-05
-1.66787723354402e-05
-1.1535516930483e-05
-3.03596280007723e-05
-4.08243488798523e-05
-2.02034978332662e-05
-5.01298997224705e-06
-4.25779373354897e-05
-3.55359122975143e-05
-2.67271544861798e-05
-2.64893473083502e-06
-1.54657810282275e-05
-2.78871969992349e-05
-2.86541260665193e-05
-3.67776642520399e-05
7.40904297033283e-06
-1.72968664072585e-05
-2.67686501196515e-05
-5.42852464707474e-06
-2.12573827853185e-05
-1.6117408373567e-05
-3.14612163663026e-05
-2.70976386707796e-05
-1.92977673979899e-06
-1.30712413024657e-05
-2.48662351900746e-05
-1.0733297951379e-05
-3.25124874611132e-05
-8.89716863702567e-06
-6.4385718545927e-06
-4.8093555208611e-06
-2.51574300703403e-05
-3.42699172461409e-05
-2.38183955129349e-05
-2.70073103345342e-05
-2.10009935770213e-05
-1.71917028125815e-05
-2.01966033731091e-05
-1.54728769674678e-05
-2.39044124252934e-05
-2.62037745366909e-05
-1.8414338189977e-05
-1.19272537600227e-05
-6.46366807845922e-06
-4.43883625638244e-05
-3.70920658423108e-05
1.10398809244542e-06
-3.05094015979537e-05
-4.88524223195051e-08
-1.88479440384281e-05
-1.02601619131019e-05
-3.82001072413283e-05
-2.75137861793515e-05
-1.12694274282364e-05
-8.54184685999831e-06
-3.23397049714037e-05
-2.8831794282944e-05
-2.33455411009514e-05
-3.48265852104928e-05
-1.10810446510897e-06
-1.00187880309742e-05
-2.6937822026947e-05
-4.06724225832604e-05
-3.55967413737204e-05
-2.27467841176067e-05
-1.99845530773292e-05
-4.50966279534672e-06
-2.30607517830806e-05
-4.52709399774496e-05
-3.20791782953758e-05
-1.80588288341672e-05
-8.06426422892222e-06
-6.94761067127589e-06
-1.39827707526843e-05
-2.37609334386197e-05
2.14605716387995e-06
-2.38266445164161e-05
-4.9008755509609e-05
-1.71954991143725e-05
-7.88364007532939e-06
-3.07472028543478e-05
-1.859853364401e-05
-2.33814435778468e-05
-3.05337211777973e-06
-2.66864756386353e-05
-2.98226658961258e-05
-2.44564923701804e-05
-2.16038963645426e-05
-1.1107877484582e-05
-3.36373364153132e-05
-1.83172707528743e-05
-1.31484343086443e-05
-2.10435396632523e-05
-3.79103834556341e-06
-1.59279338704009e-05
-2.11011537216737e-05
-2.29393662115156e-05
-2.38152595745131e-05
-2.30247348805457e-05
-1.64812522521973e-06
-1.35326777612089e-05
-1.81160722940907e-05
6.58127901767959e-07
-8.93386015882712e-06
-9.53915611051955e-06
-1.7556253188223e-05
-2.76659073128877e-05
-2.38525077998027e-05
-2.62616435851048e-06
-1.23494077417816e-05
-2.99623037680054e-05
-1.28855552095172e-05
-3.71343515784023e-05
-1.92297188815898e-05
-1.58496513398056e-05
-3.26032556121819e-05
-2.57910424414803e-05
-4.10205995631035e-05
1.11081971267705e-06
-6.65888328306134e-06
-1.76492335712492e-05
-3.22756384059043e-05
1.69607381434152e-06
-2.1940338110524e-05
-1.70122937236457e-05
-1.20214792316498e-05
-2.42494957541972e-05
-3.63759982967265e-05
3.93726807262633e-06
-1.96088312891225e-05
-1.48496260640138e-05
-3.4737316214259e-05
-2.86903187246413e-05
-2.46391945611403e-05
-3.40830220956041e-05
-9.33505941062295e-06
-4.91320860671427e-05
-2.83158141158526e-05
-3.4476090210955e-05
-2.22920011952884e-05
-1.43156748602209e-05
-1.17661070200357e-05
-3.0800653440233e-05
-2.76476808486899e-05
-3.27044754360009e-05
-2.83232704118063e-05
-2.39205237869752e-05
-1.7252633793069e-05
-1.62599940536741e-05
-1.82654984612842e-05
-1.23172246583299e-05
-1.90125854128115e-05
-2.20618017579321e-05
-2.12066181361024e-05
-3.05263066622941e-05
-2.80650080189514e-05
-3.33102294687087e-05
-3.14941311281256e-05
-1.73398378947985e-05
-8.77824345599487e-06
-6.37138029396188e-06
-1.88322958551268e-05
-2.6303131476949e-05
-2.71865413131748e-05
2.33566550600179e-06
-3.62821752555337e-05
-3.87774690192661e-05
-4.63277632540138e-05
-1.06898614190279e-05
-4.68461418816052e-06
-1.81038569066837e-06
-1.61932124642283e-05
-3.21377519580021e-05
-1.65197651142335e-05
-2.79277426947958e-05
-1.28135097445439e-05
-5.47464195606813e-05
1.12201272736489e-06
-5.96344719596199e-06
-9.69232862044342e-06
-2.44676194127763e-05
-5.66152866673434e-06
-3.24714616551756e-05
-4.21461895316025e-05
-1.8611439538887e-05
-2.32489196390495e-05
-2.73928855731779e-05
-2.65794015030653e-05
-2.59367901825462e-05
-2.05496413694401e-05
-1.70657575452055e-05
-1.6105253963492e-05
-2.38882112694488e-05
-3.20162813193489e-05
-1.48196048194902e-05
-2.84161523980351e-05
-1.23384651760047e-05
-1.77901360806853e-05
-7.60039696395285e-06
-1.61694737244453e-05
-1.82157296225121e-05
-6.61779219270485e-06
-8.41097204339491e-06
-6.13788967218542e-07
-9.82924460156396e-06
-2.27102415394269e-05
-8.03881028044118e-06
-1.69258406128171e-05
-3.67489277028552e-05
-3.3415272213654e-05
-1.75865241684614e-05
-2.73196669760716e-05
-3.49175022732994e-05
-1.2960131105053e-05
-3.91544459092115e-05
-4.66991299089028e-05
-3.99283351668866e-05
-1.37310701802831e-05
-2.63777408998888e-05
-1.56026119195612e-07
-1.50812931171236e-05
-1.94287793217979e-05
-2.64626998777029e-05
-3.25052595113057e-05
-2.25194598085827e-05
-3.24572321758021e-05
-1.04238526586038e-05
-4.56805013519312e-05
-2.28613069599231e-05
-2.58695136402967e-05
-3.1628303581106e-05
-9.50280922494785e-06
-2.32928347805893e-05
-3.46251209375047e-05
-1.98741465943549e-05
-1.86209284995448e-05
-2.09929970814634e-05
-4.9224201223084e-05
-2.43899323447922e-05
-1.10578843249556e-05
-2.58429112798845e-05
-9.05727285086751e-06
7.53320565025648e-06
-2.68860339863752e-05
-2.92216805085792e-05
-2.49851740809471e-05
-2.12409983095967e-05
2.15088113039728e-06
-4.26060237714126e-05
-2.84370425992638e-05
-2.15872349686889e-05
-2.31235882074066e-05
-7.93799249242585e-06
-2.73493777800948e-05
-4.16573790350029e-05
-2.69944393811095e-05
-4.89017859836693e-05
-1.78366301407208e-05
-4.45381274422761e-06
-1.39980204540009e-05
-7.44264069770256e-06
1.05353858762824e-05
-2.50057018335274e-07
-3.32405093493689e-05
-3.67775447253521e-05
-1.90785313922957e-05
-2.29740529213524e-05
-6.62118366855753e-06
-2.38753567983176e-05
-1.75579686955397e-05
-5.16184737250293e-05
-2.07853749709329e-06
-1.05000505487438e-05
-4.30945924310519e-05
-1.1206998017345e-05
-2.15139210681211e-05
-1.93604611041301e-05
-4.28356811324554e-05
-1.86936225946907e-05
3.8668936689407e-05
-7.63473264826877e-06
-1.58420682858118e-05
-2.1819078036781e-05
-1.34694739793441e-05
-2.53353551221468e-05
-1.31640709590065e-05
-2.54568436423573e-05
-7.45834936831826e-06
-3.90100869910124e-05
-2.72351275921749e-05
-2.8347614055341e-05
-1.71962639688092e-05
-1.24283020465254e-05
-1.89571227529528e-05
-3.87524098412228e-05
-2.55645960322188e-05
-3.76704269141368e-06
-1.85084418867537e-05
-2.50948199882059e-05
-2.30230073823666e-05
-2.32150217878334e-06
-1.46038021641242e-05
-2.85436519359006e-05
-2.82465832206135e-05
-2.2255505062338e-05
-2.79347190793146e-05
-1.90041709933241e-05
-2.09904190019374e-05
-4.02316847417293e-05
-3.95909218755797e-05
-1.58308897492408e-05
-1.67308881054584e-05
-1.13226214484717e-05
-2.74363236838068e-05
-4.10410159159829e-05
-1.01767038344828e-05
-1.87069307953603e-05
-3.68219988666631e-05
-1.76633998541179e-05
-2.97857428692963e-05
-1.57788272671928e-05
-1.46789100578626e-05
-9.59905938665404e-06
-8.70760412825195e-06
-2.12789823679175e-05
-2.33260967845117e-05
-1.23497522190413e-05
-2.22582625556771e-05
-7.14343676504141e-06
-2.19594684342358e-05
-1.1309955477977e-05
-2.15869598885795e-05
-2.11709212942506e-05
-1.17690983254024e-05
-2.1128980703661e-05
-1.66191368994101e-05
-8.28428459124729e-06
-2.50939062922057e-05
-1.59759955251234e-05
-2.05085803637299e-06
-2.55079744418709e-05
-1.4785674504293e-05
-2.56642570030955e-05
-1.61092120349873e-05
-6.92392415807598e-06
-3.6853757640419e-05
-2.61660453618874e-05
-3.06434744983707e-05
-2.18258292516847e-05
-2.15213901889214e-05
-1.60746999726191e-05
-2.41350017067974e-05
-1.13744932577346e-05
-1.35956048301155e-05
-2.20459717283222e-05
-2.45514698984419e-05
-1.70266134911146e-05
-3.26753928855368e-05
-1.6851453718674e-05
-2.61821396854437e-07
-1.14910673179448e-05
-2.78501924220637e-05
-1.58029325329247e-05
-2.04574758893303e-05
-3.00241430645412e-05
-1.3598255621884e-05
-4.91106251416188e-05
-6.12481234641054e-06
-8.00585295183185e-06
-3.30843629218103e-05
-1.06874763918983e-05
-2.07880980871153e-06
-3.37674030325743e-05
-2.02497099260597e-06
-3.60440749641015e-05
-6.2741206038303e-05
-1.93819096800916e-05
-5.57082855992412e-05
-1.37308276747122e-05
-2.0201191395773e-05
-3.75797852458482e-05
-1.46165134172685e-05
2.60753322069786e-06
-3.09305136135035e-05
-2.56509519335345e-05
-2.63231688257577e-05
-2.82667520243621e-05
-3.31230682204043e-05
-5.06980914984647e-06
-2.89025316518567e-05
-6.43271756973723e-05
-8.21904327937066e-06
-4.33252063946313e-05
-2.17821631929097e-05
-3.9910751436434e-05
-3.38785211867656e-05
-3.87173211990904e-05
-3.90188338298083e-05
1.82217575736316e-06
-4.32573761185238e-05
-2.40326034382819e-05
-1.58095280971057e-05
3.8080341302961e-06
-1.77823444449489e-05
-1.69971255079829e-05
-7.3074964440872e-06
-8.63120751419539e-06
-3.64728646179104e-05
-2.42552332866396e-05
-2.71823865830177e-05
-3.1955158124497e-05
-5.69139347807068e-06
-2.46200743381911e-05
-1.25602704730073e-05
-4.14103553667605e-05
-4.40451274678178e-05
-1.22149788496293e-05
-3.13201839421919e-05
-3.68798256487536e-05
1.52712566360633e-06
-2.98951990558333e-05
-1.60067535542717e-05
-1.58774992465348e-05
-3.15268543974449e-05
-3.17924245973351e-05
-1.91681063274516e-05
-4.09154436109455e-05
-8.36057209777752e-06
-2.16793147295854e-05
-1.82751958322524e-05
-5.21511423953873e-06
-2.7113947074071e-05
-1.9565254995671e-05
-1.9704025434707e-05
-2.57387502551139e-05
-2.52800567219337e-06
-1.48587898655274e-05
-6.70800840541424e-06
7.06219563782551e-06
-1.94355336913705e-05
-4.50395854329206e-05
-1.71053183141199e-05
-3.22826296069228e-05
-1.39330609524741e-05
4.61625246094161e-06
5.09552920962001e-07
-3.16880780625555e-06
-1.21874326161741e-05
-2.33393219161415e-05
-1.48226447792558e-05
-2.32035777047116e-05
-1.91076110664952e-05
-2.35819102945369e-05
-1.4914585018132e-05
-3.36214467617128e-05
-3.5386512316892e-05
-1.55765769279101e-05
-1.64490932869364e-05
-1.60841184974533e-05
-4.80178786480663e-06
-1.96743148873812e-05
-6.8946543490552e-06
-4.42655184045443e-05
-1.81264945978927e-05
-2.58590207121935e-05
-3.13623460565923e-05
-8.57999646782962e-06
1.52252151066345e-05
-1.78219557272037e-05
-2.26587563222169e-05
-6.4839052095505e-06
-1.5693282815631e-05
-3.23460612574224e-05
-1.22491150759078e-05
-1.25754477271125e-05
-2.33807143581844e-05
-2.72733841277001e-05
-2.14278180673037e-05
-3.07751869419942e-06
-3.34119024911268e-05
-1.33475894975565e-05
-9.82536681007051e-06
-2.07152636522514e-05
-2.73935224447825e-05
-2.61908657155485e-05
-2.04342097369472e-05
-2.61351028595779e-05
-1.90413569775851e-05
-2.68622872451248e-05
-2.2942489677355e-05
-3.2116928004763e-05
-4.70529501652628e-06
-3.7015252904351e-05
-3.34063068206835e-05
-8.45382567269284e-06
5.81965508105507e-06
7.00692774479483e-06
-3.19517969154996e-05
-7.21833376350944e-06
-1.93245317328495e-05
-5.18019516030073e-05
-9.12006276409814e-06
-3.41186573993828e-05
-1.22953784280226e-05
-6.11792906175787e-06
-2.45516947624725e-05
-1.67866594029282e-05
-2.12068736261931e-05
-1.48439687986612e-06
-1.39006152935714e-05
-1.33934885029925e-05
-1.12770791610671e-05
-4.64106951400321e-05
-1.74278094789157e-05
-8.86841340450228e-06
-1.69059428898342e-05
-3.16162726751701e-05
-3.16139539727904e-05
-2.8318409286282e-05
-5.01749892988502e-05
-2.22000440193517e-05
4.00413769104082e-07
-9.79520887082029e-06
-2.78556617348153e-05
-2.24578332361209e-05
-2.03571545663337e-05
-4.02248807400606e-05
-9.96578227701961e-06
-2.42278190668958e-05
-1.43673910802561e-05
-2.13802900994454e-05
-2.0454089348958e-05
-1.46996290131051e-05
-2.47541096995843e-05
-2.15957667394037e-05
-3.21499065737772e-05
-4.56375449844523e-06
-2.36504130593789e-05
-3.30259785406604e-05
-3.78493673653262e-05
-1.41057597087935e-05
7.00962792816848e-06
-2.79281259725908e-05
-1.40011293222889e-05
-3.00898389212678e-05
-2.83375919996133e-05
-2.88537388856211e-05
2.16703412935126e-06
-5.08224483513788e-05
-3.50566340740391e-05
-4.82184058479051e-06
-7.97054091986593e-06
-1.55632202473257e-05
-3.64638558902936e-05
-1.09227837984723e-05
-2.67960327164221e-05
-4.08205274732013e-05
-5.76196764315685e-06
-2.29067162837505e-05
-2.71337073467287e-05
-2.98424877223344e-05
-8.28250946038351e-06
-9.24537565852997e-08
-2.71068362973776e-05
-1.26995676682216e-05
-2.2097345827498e-05
-2.59769906951624e-05
-2.92920726155314e-06
-3.18341428187928e-05
-2.33597934568074e-05
-5.66925714650067e-06
-1.85900733434046e-05
-2.00817991640972e-05
-2.85432003845662e-05
-1.89532659623861e-05
-1.77369527558178e-05
-3.66827306832782e-06
-3.12955455020821e-05
7.23275499329707e-06
-2.90609139806919e-06
-4.09140803143068e-05
-6.84887628913334e-06
-2.02501739374041e-05
-1.35195583181647e-05
-2.888105168595e-05
-1.91298149134374e-05
-2.45303387422828e-05
-2.73994409903947e-05
-2.38076633337623e-05
-2.410601133777e-05
-5.40506561915419e-08
-3.99251150836922e-06
-1.72417284445674e-05
-2.25880337503271e-05
-4.05616471855962e-07
-2.50187781554706e-05
-1.32690910375527e-05
-1.76504626518897e-05
-2.06612687478483e-05
-2.02587109710487e-05
-2.32285805833029e-05
-3.10354608044504e-06
-1.55565076040174e-05
-2.16859920437832e-05
-7.75493840040802e-06
-2.49887828654975e-05
-2.00606083652385e-05
-4.53179799320102e-05
-2.24268195398973e-05
-1.46822283796771e-05
-4.58597173822566e-06
-3.93799316739553e-05
-3.11195211843406e-05
-4.27080651020835e-05
-1.95638900879187e-05
-2.18826621619301e-06
-1.59428254018731e-05
-1.65878748851508e-05
-3.22053909552739e-05
-2.36239998844915e-05
-2.58342491629354e-05
-3.37893740652059e-05
-2.22648581801014e-05
-2.96107134901686e-05
-1.29724286819731e-05
-2.04289353816727e-05
-1.60663786597317e-05
-2.57592302598478e-05
4.41906370240895e-06
-1.26334208696998e-05
-2.94503951980526e-05
-2.94601355157036e-06
-2.01945309317476e-05
-2.96461739722186e-05
-3.48345442931324e-05
1.7221081767907e-05
-1.25150333293556e-05
-5.0245388528775e-05
-3.53565788571529e-05
-1.86730120743791e-05
-3.33676043804209e-05
-1.6533397542238e-05
1.23890892553833e-05
-6.64953047774219e-06
-2.15411006125576e-05
-2.02378238138773e-05
-8.48573099502001e-06
-3.69598412455231e-05
-2.87339753493405e-05
-4.22267689043042e-06
-9.20440013505611e-06
-1.32319319537492e-05
-2.69714790521156e-05
-1.25528207865985e-05
-1.88318373355413e-05
1.39626910654371e-05
-3.05698520421697e-05
-9.12577261156872e-06
-3.55992768088512e-05
-2.5491051747185e-05
-2.68652601207032e-05
-9.79974646311856e-06
-2.59736738494288e-05
-3.99914372654246e-06
-3.92931588774233e-05
-2.0357669112939e-05
-1.88745455054125e-05
-8.25018952364363e-06
-2.35937309342932e-05
-1.80969361258222e-05
-1.29915081298035e-05
-2.38022333427448e-05
-1.4477001454669e-08
-3.72169525685843e-05
-7.51102255455805e-06
-3.04077182055897e-05
-9.70935360137595e-06
-2.15096868708718e-05
-4.91268305448642e-06
-7.96249009788183e-06
-1.38790605853604e-05
-3.08211087620383e-05
-3.34835374325108e-05
-2.97392091608447e-05
-2.84190518486911e-05
-3.38545806037928e-05
-1.16083536202161e-05
-1.63725900308654e-05
-2.44761598760433e-05
-1.2725210491035e-05
-1.89808268056345e-05
-6.0557193332875e-06
-1.34320202761821e-05
-9.22711805144575e-06
-2.34580538277632e-05
-2.07593638862266e-05
-1.02417166664713e-05
8.89845261295342e-06
-8.93434683414706e-06
-5.06087037814659e-06
-1.5595466833787e-05
-7.74264699656047e-06
-2.08992177979992e-05
-2.85792681377951e-05
-2.90019821626159e-05
-1.16520843411031e-05
-3.71945867242595e-05
-1.18186027885975e-05
-1.80925258829686e-05
-1.15277691065869e-05
-2.49962695491807e-05
-2.24297731598013e-05
-2.46914103629342e-05
-3.40295806965964e-05
-3.79770885830525e-05
-1.82124650776801e-05
-4.47950959282246e-05
-1.58088504744511e-05
-2.68518395087412e-05
-1.46436945118098e-05
-2.39803547911109e-05
-2.24965211101055e-05
-2.91508600575902e-06
-2.77234551121824e-05
-3.07941027168225e-05
-3.45693408854731e-05
-2.53177494305179e-05
-2.57182970279522e-05
-2.05304716232022e-05
-2.67590488500897e-05
-1.73984229627171e-05
-6.1834976971334e-06
-1.84749120959235e-05
-2.59306028688871e-05
-1.99582796575167e-05
-3.00830889959496e-05
7.87676291141894e-07
-2.90410870020556e-05
-1.21956367341231e-05
-1.86828677365725e-05
-1.72171473850806e-05
-3.59012858116536e-05
6.38005659428455e-07
-2.25879573344494e-05
-1.09258014251083e-05
-9.99844626095981e-06
-2.2579184432455e-05
-1.99181376969246e-05
-2.79643977691355e-05
-8.22589620481202e-06
-4.5712740726772e-06
-2.70441989568335e-05
3.23032179008314e-06
-4.4165797366744e-05
-2.20615614984566e-05
-3.43417951461189e-06
-1.87934249973502e-05
-4.26860228686554e-05
-1.13086614397796e-05
-2.54290629328577e-05
-3.5547779097945e-05
-4.16277219097024e-05
-1.60961890061069e-05
-4.88461956566397e-05
-4.99361700092828e-05
-4.24555880977984e-05
-3.05977865185363e-05
-9.95441774672477e-06
-3.40434523127903e-05
-1.2702474265715e-05
-2.17275736136355e-05
-5.02803190264724e-06
-1.8057332694206e-05
-4.0458673918361e-05
-2.04661680373507e-05
-8.34242560603674e-06
-1.62574044351209e-05
-1.24722935426356e-05
-1.19489794157173e-05
-2.16449810635472e-05
-2.53012111369475e-05
-9.2912763412846e-06
-2.80401509579234e-05
-2.85722712723252e-05
-5.21251722319533e-05
-2.4652539606652e-05
-1.89397775211567e-05
-1.27100957382296e-05
-2.08913019088122e-05
-1.59294974309012e-05
-1.45056298198734e-05
-1.67728294835497e-05
-5.88032684202227e-06
-3.01706677250962e-05
-9.73280739046456e-06
-2.19165885179683e-05
-2.68100064848607e-05
-2.03192305038356e-05
-3.66194059127343e-05
-2.8011471462607e-05
-3.23730206298948e-05
-2.30046085865515e-05
-1.71335459976012e-05
-2.35914405471678e-05
-5.53676521061358e-05
-1.84189640576615e-05
-2.96272563573052e-05
-5.40912050413249e-07
-1.29888801615983e-05
-1.3705953246384e-05
-8.41192424334987e-06
-1.24036547286579e-05
-3.19306329816391e-05
-2.00004994151748e-05
-9.9918824511918e-06
-2.0571053181696e-05
-8.80086508815414e-06
-2.8108318281335e-05
-3.44722906559855e-05
-2.37678649729016e-05
-4.86715611456264e-06
-1.06899988559826e-05
-3.44027704662515e-05
-2.5353892025146e-05
-1.51527453187493e-05
-2.10436027586833e-05
-3.61329404767714e-05
-1.57696442696849e-05
-3.77767744810922e-05
-2.14929156173106e-05
-1.54529894803289e-05
-2.24401205338246e-05
-2.31767323649022e-05
-2.82874799945232e-05
-2.96204199864532e-05
-2.29409911491983e-05
-1.78208866230819e-05
-1.27780296218102e-05
-7.91497945756345e-06
-4.93776762702256e-05
-7.69428980592111e-06
-1.4739520390755e-05
-1.8198787206517e-05
-1.47566135803324e-05
-2.9886925000633e-05
-1.19708049262542e-05
-2.29207381808869e-05
3.39033400519358e-06
-2.12404873835298e-05
-7.31754310003954e-06
-2.21441343475661e-05
-3.23291469651256e-05
-3.58829945274962e-05
-3.13747446000931e-06
-3.02843670640548e-05
-1.21960750940726e-05
-2.1868009506798e-05
-1.96759387762927e-05
-1.76234156371644e-05
-3.69522796567674e-05
-1.14777136133514e-05
-3.26559201768225e-05
-6.22182072528408e-06
-1.63033930447272e-05
-2.22830626547663e-05
-2.78824667678487e-05
-9.68077374633052e-06
-1.49571481845692e-05
-2.62117722997406e-05
-1.69098160994625e-05
-2.13544478223109e-05
-2.86845194634933e-05
-2.63693178109344e-05
-1.57546674666752e-05
-1.14185165369449e-05
-2.00703152892216e-05
-1.76831569757471e-05
-1.53659213775234e-05
-3.65846840236223e-05
-3.6197827503557e-06
-2.05819729874126e-05
-5.66652275649684e-06
-1.94378296856087e-05
-2.59776805869841e-05
-1.65760332616437e-05
-2.36605907144469e-05
-2.83183684514988e-05
-2.18928190443224e-05
-2.9493670655447e-05
7.20211400843849e-06
-1.84430427142162e-05
-1.91957032865061e-05
-3.26445335388493e-05
-3.44012331988469e-05
-3.93037637962417e-06
-1.03615086844596e-05
-3.16140617726319e-05
-2.69244482341217e-05
-2.8286088111988e-05
-1.62857602478169e-05
-2.57069136475553e-05
-9.02661312753121e-06
-2.31115616736065e-05
-1.13799098307862e-05
-1.70099170845086e-05
-2.29893430132949e-05
-8.48759560545587e-06
-1.32090581813529e-05
7.3734044080443e-07
-1.3842232821701e-05
-2.88769957691559e-05
-7.92248956733438e-07
-1.9068453519687e-05
-1.11300116578317e-05
-1.20335965328041e-05
-2.29540960426887e-05
-1.31049296133642e-05
-3.03113463915712e-05
-3.2962542314854e-05
-4.30766058994602e-06
-3.1613188569718e-05
2.35643227720577e-06
-1.39713325131391e-05
-1.84497766384045e-05
-1.97794496892699e-05
-1.86823087635017e-05
-1.31734486803718e-05
-8.65409784888864e-06
-1.95440176170123e-05
-1.19919182766025e-05
-2.5124633723674e-05
-1.29135926244087e-05
-3.21901944081375e-05
-3.04299325633975e-05
-7.64713316154506e-06
-1.84393182008408e-05
-3.32226490149004e-05
-5.54454398646725e-06
-1.0701012611637e-05
-1.21906196578089e-06
-1.35601685949308e-05
-2.47300573504647e-05
-3.32160223242907e-06
-4.32316039733627e-05
-3.94666283871169e-05
-1.3673350354427e-05
-1.47877760639968e-05
-2.41484096983971e-06
-9.42699005519614e-06
4.39050204885509e-06
-2.59754407854818e-05
-2.23945403252469e-05
-3.28698394596278e-06
-2.0820742264341e-05
-4.78854665935383e-05
-2.45092926530995e-05
-3.03109111078435e-05
-1.03443730137643e-05
-1.82634703695995e-05
-2.85620349619532e-05
-2.34924304446331e-05
-1.8416686510162e-05
-1.95227077945153e-05
-2.76578033892068e-05
-9.00806747773747e-06
-9.6640765729193e-06
-2.22288770663472e-05
-3.22613506874799e-05
-1.30888058058085e-05
-1.507331455114e-05
-1.33122939310646e-05
-3.30913140681079e-05
6.28990250087402e-06
-1.17271646303944e-05
-2.10574926930709e-05
-2.72587472965304e-05
-2.88283783138247e-05
-1.72651494930497e-05
-8.04850965716474e-06
-2.27378582657873e-05
-2.01836304288753e-05
-2.01931751717813e-05
-1.40745596630474e-05
-5.88101316082019e-06
-3.78883232106399e-05
6.49258106313957e-06
-2.66692250431804e-05
-2.66209633070199e-05
-2.06248252307249e-05
-2.05021306793165e-05
-9.86268541355046e-06
-2.2482114362737e-05
-4.22401747881337e-05
-1.24078486854865e-05
-9.99215420090276e-06
-2.25670367750505e-05
-2.48019705184444e-05
-1.17440819305293e-05
1.0015194552566e-05
-3.03507215702184e-05
-4.52512599029734e-06
-3.28862136031792e-05
-2.88859544881618e-05
-7.04228710133225e-06
-1.24104511692133e-05
-3.20850570892056e-05
-3.0296135066129e-05
-1.66576679912964e-05
-2.83110288855122e-05
-1.65282967294009e-05
-4.60298161193863e-05
-1.45625113412859e-05
-1.37358867207683e-05
-1.10439736170631e-05
-2.8805539234899e-05
-3.97573240851511e-05
-4.8636224646316e-05
-4.027783956415e-05
-3.65238658710847e-05
-3.07237716141028e-05
-1.95422504941223e-05
-2.5582046042434e-05
-2.58536227527293e-05
-2.27795054851453e-05
-2.08328765048293e-05
-3.23735379258751e-06
-1.68572817772362e-05
-2.25058807808577e-05
-3.95311854882083e-06
-1.04580159514908e-05
-1.87499015467276e-05
-2.40495550659401e-05
-1.44945675010786e-05
-2.3283705323685e-05
-2.66118814333966e-05
-2.97018853722841e-05
-4.03278446233357e-05
-1.49912577252465e-05
-3.62961665384531e-05
-2.53046032240411e-05
-3.19781871868777e-05
-2.12216387298321e-05
-1.86365446457541e-05
-5.37472301019921e-06
-2.92740440074473e-05
-1.85122083175446e-05
-2.74955600325147e-05
-2.53732093488179e-05
-1.10683219970982e-05
-4.78352609417289e-06
-9.90168032119099e-06
-3.05103759739551e-05
-1.99386579340906e-05
-5.25679486350299e-06
-3.19721374114039e-05
-4.08429554303275e-05
-1.43919808040854e-05
-1.47012139803222e-05
-1.37061346449832e-05
-2.66254179009721e-05
-2.41444224097213e-05
-1.37908838258879e-05
-1.3643214420369e-05
-4.91678522462545e-06
-1.20375669145944e-05
-1.03001989436716e-05
-7.07961193702331e-06
-1.71088681490736e-05
-2.05697297443337e-05
1.86205843261457e-07
-2.78553312287737e-05
-1.67319581541651e-05
-1.80666757804027e-05
-1.73543087742393e-05
-2.48553211308448e-05
-7.11325447630218e-06
-1.14781159851923e-05
-2.13352043571299e-05
-1.31684748977809e-05
-1.32687392965927e-05
-2.45770676619464e-05
-1.16100107488483e-05
-1.72327644867541e-05
-3.56070903556549e-05
-2.01371014716978e-05
-6.17960507834778e-06
-1.60004469896529e-05
-2.51539442051038e-05
-4.01446717179504e-05
8.44293273342274e-06
1.19755735170077e-06
-3.04726576142096e-05
-3.60557149043839e-05
-3.84283164539589e-05
-1.50102434924931e-05
-1.33420826410768e-05
-1.53132409542307e-05
2.48709547340796e-07
-2.20057922707372e-05
-2.03374283583356e-05
-1.07130244926003e-05
-2.32360306048164e-05
-1.95074651570189e-05
-5.69433351491017e-06
-1.39063020483463e-05
-3.18356932009579e-05
-3.29856182111595e-05
-2.06892629843978e-05
-5.23805934906004e-05
-1.96467010289543e-05
-2.01217660743544e-05
-5.45345735942682e-05
-2.17079737449489e-05
-4.01448074942393e-05
-1.69915465953309e-05
-3.86737372035097e-05
-4.21068851259331e-05
-2.85626215917144e-05
-2.52780425491259e-05
-5.309916115614e-06
-1.88904953479704e-05
-3.29740936572324e-05
-1.54732375297282e-05
-3.82344302951546e-05
-7.86686945813752e-06
-1.44785259830839e-06
-2.21465615901318e-05
-5.00136461417249e-06
-1.00346937801989e-05
-2.20778895340423e-05
-1.41584214818202e-05
-1.1697365450103e-05
-3.08843877205387e-05
-8.11603865389319e-07
-1.34534137447157e-05
-2.55449548120301e-05
-7.25500310208553e-06
-1.30121954986077e-05
-6.82442405185029e-06
-1.9488786527636e-05
-8.3385530328132e-06
-4.13539696359104e-05
-2.54304760310186e-05
-1.54883317067382e-05
-1.85694787483092e-05
-1.26870761003111e-05
-2.32399089514058e-05
-9.74405715629421e-06
1.05680567619713e-06
-1.94424500966129e-05
-1.81483468843687e-05
-2.62183435309997e-05
8.63772403020082e-07
-1.32460928521467e-05
-1.25597437120633e-05
-3.77496520206861e-05
-1.17308371676567e-05
-1.92594368967971e-05
-7.38667075580933e-06
-3.06944527358965e-05
-1.82090524197942e-05
-3.29673569025674e-05
-1.05108240814897e-05
-8.21532967061971e-06
-1.56937631151222e-05
-1.16994071363173e-05
-2.1124838430004e-05
-4.03025968714019e-05
-1.34645842202424e-05
-1.09411596441589e-05
5.85273308795135e-06
-7.94728638191696e-06
9.15852431074621e-07
-1.7631440406373e-05
-2.89444328160028e-05
-3.52799892712689e-05
-2.05105706324747e-05
-2.49217714808013e-05
-2.30660683214969e-05
-2.46180236894635e-05
-1.2182689922106e-05
-2.94842437443684e-05
-1.93798668691487e-05
-5.2915963327381e-05
-3.58642556855782e-05
-3.31017990863913e-05
-1.14598195720707e-05
-3.74551799592263e-05
-2.68097897848396e-05
-2.24901325485744e-05
-3.84568787381983e-05
-2.09645883902997e-05
-3.89523345950882e-05
-3.93534862186199e-05
-1.06815382624766e-05
2.94654525786885e-06
-3.67610907521803e-05
-4.24958978164415e-05
-2.85548997357882e-05
-2.08875259017864e-05
-3.37620328506093e-05
-4.18230632699154e-05
-3.08684276998388e-05
-2.62921953872467e-05
-2.96694917556568e-05
-2.67451073736636e-05
-2.1012395065324e-05
-2.82719810058254e-05
1.37910934019229e-05
-2.91702891177913e-05
-3.20953655801979e-05
-2.05607325698651e-05
-1.20742479040928e-05
-2.77814893573099e-05
-5.27514102852194e-06
-1.54781981662019e-05
-2.26539014852034e-05
-1.42511587346002e-05
-1.77305718728397e-05
-1.902131693954e-05
-1.88227948560971e-05
-1.87858886011242e-05
-2.4692299952383e-05
-2.5771364093712e-05
3.8406755399092e-06
-8.47619193731561e-06
-1.06777974695028e-05
-5.18405420086995e-06
-3.35737177101354e-05
-1.90328533289995e-05
-3.72516793554592e-06
-2.05128819358978e-05
5.26216258005848e-07
-2.37914066519852e-05
-5.83082678150206e-05
-1.0641032819309e-05
-1.34262844695627e-05
-1.70803937800405e-05
-1.83183841898311e-05
-2.66673345323147e-05
-5.48249037936064e-05
4.03087765723127e-06
-3.35834464782734e-05
-1.29570438199843e-05
-2.53851536761311e-05
-2.13268024981058e-05
-1.58054219504858e-05
-9.53760033102685e-06
-3.15865642277477e-06
-2.13123374961046e-06
-4.33330313999558e-05
-1.86153637027263e-05
-2.78349766556613e-05
-1.21532748222291e-05
-1.61973282932276e-05
-2.86083927498623e-05
-2.70253182186771e-05
-1.21248344628021e-05
-1.84862904811857e-05
-3.34574692488511e-05
-3.90883523301773e-05
-7.1628980722928e-06
-2.6441852735021e-05
-2.03305834369629e-05
-1.40830461228881e-05
-1.95330037858616e-05
-3.87162430957977e-05
-3.54511634024098e-05
-1.81974573605715e-05
-3.60230864656458e-05
-1.41654529927207e-05
-1.39282566397781e-05
-4.27495243997315e-05
-9.10462980158782e-06
-3.62499286917009e-05
-1.20858908689784e-05
-3.25251217707725e-05
-8.83349284886714e-06
-4.36691299714629e-06
-2.62347419090174e-05
-5.03503264387984e-06
-1.77551516305684e-05
-2.33517386193836e-05
-6.84091870509381e-06
-2.00849912008551e-05
-2.48463921987609e-05
-1.95935064902672e-05
-2.33751504384075e-05
1.27431036440167e-06
-4.0101390835048e-05
-5.12320554370327e-06
-3.88768803587402e-05
-9.8054871992639e-06
-1.87791813842568e-05
-7.64383370763645e-06
-1.32384141454551e-05
-3.48983108016627e-05
-2.44918511920909e-05
-2.95930182161157e-05
-2.88835711917698e-05
-1.58718837678849e-05
-1.0228518725698e-05
-1.41068255618669e-05
-2.74200938300584e-05
-8.49926500706733e-06
-1.65476697692974e-05
-3.66541296408663e-05
-1.496764207679e-05
-2.84218360873453e-05
-1.35321912997188e-05
-1.27580143224264e-05
-4.52131327427997e-06
-2.68187543223939e-05
-4.16622233110493e-05
-2.83390143949039e-05
-2.54775110866268e-05
-2.25637614861643e-05
-2.25122339885736e-05
-2.21693273472224e-05
-3.86662189152869e-07
-2.05689998689158e-05
-3.81499325628428e-05
-6.09870260555685e-06
-2.280114617793e-05
-2.03046305404077e-05
-5.70786223787613e-05
-2.71392886704354e-06
-2.77544219503776e-05
-1.62319095742079e-05
-1.18952713576529e-05
-3.27624447115948e-05
-6.64544930805289e-06
-2.73880782244281e-05
-2.59371262388594e-05
1.44516124492698e-05
-2.25899492517584e-05
-1.40779719063199e-05
-2.21617558569773e-05
-2.67727102540372e-06
-1.71742009970729e-05
-4.05334346732166e-06
-4.34794132213714e-05
-2.62365563822862e-05
-2.19613944779715e-05
-1.94637394797598e-05
-3.21226395884667e-05
-2.41094648468104e-05
-2.23582963595844e-05
-2.30939031554579e-05
-2.90820289835871e-06
-2.76040040078226e-05
-8.77164717747578e-06
-2.44602529170125e-05
-7.00975622350106e-06
-3.0227481070448e-05
-3.08742733258447e-05
-1.78057622079977e-05
-2.75314816372716e-05
-8.93497220530109e-06
-1.02852367961315e-05
-1.47594566231509e-05
-1.09428843342117e-05
2.60645331192789e-06
-1.22081638780289e-05
-2.80086375918713e-05
-2.75639538769263e-05
-2.77881804626866e-05
-1.14616856851685e-05
-4.6755748453079e-05
-4.42290876833132e-05
-3.03363025673184e-05
-1.206782968302e-05
-3.17320164675807e-05
-2.30496604078508e-05
-2.29572281028954e-05
-2.79308546094552e-05
-1.64455557058629e-05
-3.88445664331623e-05
-4.52868196329185e-05
-3.20113565985458e-05
-2.62703771654357e-05
-1.10750873450166e-05
-2.40549940594758e-05
-2.50472553850538e-05
-2.46802848726812e-05
-1.0472104489907e-05
-2.48373826128881e-05
-3.096561471565e-05
-1.15191286060744e-05
-9.83857710866392e-06
-7.5876712745197e-06
-9.38532595409519e-06
-1.18773630358525e-05
-2.50529813092941e-05
-3.52637340162554e-06
-4.6483595878756e-06
-2.65869710860492e-05
-2.25396132573439e-05
-2.95307329839618e-05
-1.13057371946952e-05
-4.1533396135474e-05
-3.84881653259048e-05
-3.15698880889591e-05
-3.15964452078538e-05
-4.41170361027417e-05
-2.89523628145818e-05
-3.0443974128994e-05
2.19634256085126e-06
-1.32799724904593e-05
-1.59089172069655e-05
-3.17579533998777e-05
-4.22274492747109e-06
-2.11652000961332e-05
-1.237805212772e-05
-2.6739365311052e-05
-2.80688318684682e-05
-1.7311253227475e-05
-3.26886732626901e-06
-3.57110357090261e-05
-3.24598232801622e-05
7.53048474364145e-06
-4.09895056867428e-05
-3.10439222506733e-05
-1.68526130397226e-05
-3.52167224046235e-07
-2.8465153633147e-05
-4.85920275478062e-05
-2.22128413287453e-05
-2.15125354249455e-05
-1.94397539305168e-05
-1.30015871140949e-05
-1.54872284578344e-05
-3.04928417399947e-05
-1.63983609285432e-05
-2.27291131285394e-05
-2.75224741797329e-05
-1.56846330967181e-05
-1.59230976303938e-05
-1.85627425341805e-05
-3.40082381920152e-05
-1.37394091866957e-05
-4.32553016503704e-06
-2.70757717527622e-06
-8.82128650962669e-06
-2.72439036500206e-05
-1.49231432228757e-05
3.50078198580664e-06
-1.91322145033921e-05
-2.06140641129951e-05
-3.6130833152778e-05
-2.4335020612895e-05
-2.80153217413177e-05
-4.29845380814738e-06
-5.18389835970561e-06
-3.89180646404755e-05
-2.45034935767002e-05
-1.38120353339349e-05
-1.75810213148713e-05
-6.50399069475699e-06
-1.81310236955122e-05
-2.06307639823905e-05
-3.08910959373674e-05
-4.13874348002442e-05
-6.67975355748286e-06
-1.74664547004632e-05
-2.29490369522235e-05
-2.3139722566437e-05
-2.52746187038051e-05
-2.10641325992661e-05
-1.55650167605539e-05
1.35242984619409e-05
-3.18280246855698e-05
-1.95820795790381e-05
-2.44892533485339e-05
-2.79803731783631e-05
-1.98246569239339e-06
-1.76192310088256e-05
-1.2783957629526e-05
-2.29605601031844e-05
-1.84389709260315e-05
-2.90844281485191e-05
-3.36260066720837e-05
-1.75618619575729e-05
-2.07163777872143e-05
-1.2584690213522e-05
-6.33373098128364e-06
-1.98556389566913e-05
-3.8359870580202e-05
-4.57281579005435e-05
-1.87638194325913e-05
-3.218928718156e-05
-1.22672158661721e-05
-4.9942648569092e-06
-1.24414854133674e-05
-8.73447742068357e-06
-2.04755048402224e-05
-3.37236550611332e-05
-4.27841222892359e-05
-4.95394926560471e-05
-2.98087667400462e-05
-2.65037843010122e-05
-2.05564759130779e-05
-3.36903232058103e-05
-5.56657658828481e-06
-2.38308381707297e-05
-3.07626607488602e-05
-1.5458665944127e-05
-5.94696303998512e-05
-2.39337932351541e-05
-8.19123406481422e-06
-1.6344922287087e-06
7.76455868310922e-06
-2.06598471334996e-05
-3.48396090814618e-05
-2.91945763365685e-05
-2.56597600429294e-05
-2.57362086066122e-05
-1.90576386441372e-05
-2.60663735935365e-05
-1.85775049866953e-05
-3.61801298110069e-05
-2.51615377610047e-05
-1.84959681662715e-05
-3.14707722008988e-05
-3.37846846204383e-05
-5.96042624203115e-06
-2.86889170830872e-05
-1.98886166346982e-05
-1.74260452462237e-05
-3.04862341594071e-05
-4.43655582814403e-05
-2.26336507079212e-05
-2.16205604986987e-05
-2.10536888960939e-05
-3.79452216406073e-05
-2.00160160492118e-05
-4.77928588749492e-06
-2.50434189591363e-05
-2.08371346129118e-05
-3.10394033563722e-05
-3.93693763970333e-06
-4.85464228319721e-06
-2.10783418817624e-05
-2.30653432385146e-05
-2.03651448233867e-05
-3.44591641668148e-05
-2.57426975591325e-05
-3.8878918400727e-05
-6.53082334629317e-07
-3.34200740886601e-05
-1.73706623968887e-05
-1.63840132474061e-05
-3.09241494899276e-05
-1.71645675074255e-05
-1.86515750921876e-05
-3.27823647784376e-05
-3.42105045399476e-06
-1.84682055253413e-05
-1.49993365924479e-05
-1.50362150926309e-05
-1.77828147751599e-05
-2.133291386593e-05
-1.73724163473557e-05
-1.57635303797814e-05
-1.83150967158556e-05
-2.54340304403881e-05
-6.43858404791459e-06
-4.034181919524e-05
9.360353765458e-06
1.5073525315464e-06
-1.82346266274799e-05
-2.14748540980341e-07
-3.74374389358284e-07
-3.42772460598455e-05
-9.20212690233467e-06
2.08306027598444e-06
-1.68224544640419e-05
-2.16045253641132e-05
-1.15557695118766e-05
-3.0378340226293e-05
-2.01262387996579e-05
-1.45890886411735e-05
-1.97156740039672e-05
-3.54544671214926e-05
-7.62453113869218e-06
3.82040100375026e-06
-1.05303895612576e-05
-3.22128593977205e-05
-2.71482227612647e-05
-1.52694830803377e-05
-2.46745713650533e-05
-9.72765884679986e-06
-1.19715802363673e-05
-2.60664982123506e-05
-3.90365873422043e-05
-2.89542796661381e-05
-3.75263123352418e-05
-2.44758737878669e-05
-1.3279894181706e-05
-9.78628169555813e-06
-3.58674190499771e-05
-3.42353283059315e-05
-2.50219687017133e-05
-3.14694059364569e-05
-2.48313247782838e-05
-3.68439447956251e-05
-2.97914967615194e-05
-4.39782680672372e-05
-1.03891790370509e-05
-3.66160707308626e-05
-1.1103446237889e-05
-1.7152839970637e-05
-1.40660154327182e-05
-3.23718716552532e-05
-2.28048182197509e-05
-2.53401311836473e-05
-3.53362059147114e-05
-1.83178660730455e-05
-2.19543717223017e-05
-2.91922135459935e-05
-2.02847282865271e-05
-2.50156028478769e-05
-3.44717858012048e-05
-2.12811137255123e-05
-4.3548161416367e-05
-3.18754446084215e-05
-2.46998057917096e-05
-3.04465503756026e-05
8.76816429368193e-07
-2.21899791162212e-05
-2.46357158157536e-05
-1.85734371749668e-05
-4.38766866557739e-05
-4.03536081836464e-05
-1.59561105518711e-05
-5.47723645344698e-06
-1.48129592715936e-05
-2.65818133448093e-05
-2.22801192449445e-05
-1.64028127115107e-05
-1.85398291763224e-05
1.04213256495015e-05
-1.43571210161035e-05
-2.3353161074642e-05
-2.77230917263528e-05
-1.39535098072426e-05
-1.72400071664477e-05
-2.75925676314439e-05
-5.44748758364959e-05
-3.52375369447106e-05
-2.70669262376908e-05
-3.50977883641409e-05
-3.04327739314968e-05
-3.37558669401651e-05
-5.84890013489073e-06
-3.60509158759798e-05
-1.67269131945537e-05
-3.77049120195256e-05
-1.83085590057835e-05
-9.42990565910762e-06
-6.03612539636262e-06
-2.53731857998267e-05
-1.21386706924818e-05
-3.53975969723048e-05
-2.96493571998494e-05
-1.07010670001689e-05
-1.00785721865014e-05
-1.94985655417524e-05
-3.42107984857513e-05
-3.57584922600646e-05
-1.90529405522162e-05
-4.62417543246107e-05
-2.53284465099999e-05
-2.41225198796249e-05
-5.38056595956336e-06
-1.70151466048468e-05
-1.88839950443074e-05
-2.69680592420046e-05
-1.55802080850405e-05
-1.05271060118203e-05
-3.8400602562945e-05
-4.46253104630102e-05
-3.01076395588056e-05
-1.67682555672568e-05
-3.57070415901661e-06
9.80981092151317e-07
-1.30826333793005e-05
-1.70312179546424e-05
-1.99489974149022e-05
-2.93933573832832e-05
4.05951947520794e-06
-2.97090770304727e-05
-2.36046880197825e-05
-1.72649612953715e-05
-4.39631829462212e-06
-2.58890993434752e-05
-9.65630204433189e-06
-1.97465055455501e-05
-1.85888635712977e-05
-1.08161661378996e-05
-2.82889345070709e-05
-2.54695459331065e-05
-2.19557904935299e-05
-1.55349476501241e-05
-5.06544913764773e-05
-4.14467738480368e-05
-2.67340604752139e-05
-4.6642541433466e-05
-1.40035943852466e-05
-1.99134496041224e-05
-1.48218906686737e-05
-1.67947779722175e-05
-2.14729273908033e-05
-1.23319476078234e-05
-1.24484785218968e-05
-1.83380123202211e-05
-3.96862439010218e-06
-6.00815467841116e-06
-3.38078157759675e-05
-3.09203617567775e-05
-1.891333880837e-05
-8.22297492061231e-06
-2.34573114985426e-05
-7.85419111371187e-06
-6.64830293933464e-06
-2.42666967595163e-05
-2.7883853295859e-05
-1.97224571932683e-05
-2.9490122247367e-05
-2.72964901318761e-05
-1.99198238341019e-05
-4.42542749467572e-05
-1.8969265664813e-05
-2.25584454952044e-05
-2.48951056226094e-05
-1.64928059482058e-05
-1.43797213956144e-05
-3.43621263736732e-06
-1.21242197437203e-05
-2.7557143811913e-05
-2.08293023892202e-05
-2.8758951869568e-05
1.16895491828086e-05
-2.43411229673891e-05
-3.07881363914166e-05
-1.64067496552021e-05
-9.16386738749829e-06
-5.36746462207222e-06
-1.44155276708934e-05
-1.84473491700467e-05
-2.20689983179526e-05
-2.58112252207339e-05
-3.20984083118523e-05
-5.52464811878324e-05
-1.80645938894589e-05
-2.45211554873242e-05
-1.68580984123175e-05
-2.32853254889969e-05
-1.42172864747218e-05
1.68951444783794e-05
-3.40885312276033e-06
-3.99627486829678e-05
-3.11577422435121e-05
-3.45691891892908e-05
-2.81500225310692e-05
-1.7855721753873e-05
-2.44020026681753e-05
-3.31283565056032e-05
-1.94954257990327e-05
-2.36044547293794e-05
-3.02091969650842e-05
-2.07158664370044e-05
-1.96995774035857e-05
-2.72279189448261e-05
1.27094760032224e-05
-1.82471394117695e-05
-2.59071218795883e-05
3.21878011611505e-06
-3.44456859371903e-05
-3.58951873523489e-05
-1.38574834082078e-05
-2.96787038094498e-05
-8.72633896388203e-06
-2.79549949623221e-05
-2.16209170930706e-05
-1.92143378221166e-05
-3.70201946283878e-06
-2.47095939838323e-05
-2.68838183450918e-05
-1.03642837648102e-05
-2.69361702014793e-05
-2.04473690253312e-05
-3.23280313168636e-05
-1.88879341834015e-05
8.95662179174984e-06
2.33292658117111e-06
4.89131576916599e-06
-2.6769089259947e-05
-1.17588937481052e-05
-2.11156884333851e-05
-1.03425192061087e-05
-3.00332162010108e-06
-1.13002951612665e-05
-4.84979167814224e-05
-2.36738715296981e-05
-2.45418018709593e-05
-1.48141613324551e-05
-1.64891113639925e-05
-1.17074931271868e-05
-1.78909918630516e-05
-1.18084861542685e-05
5.91692114713971e-07
-2.07668349404809e-05
-2.5677375846191e-05
-1.83564676323497e-05
-1.39925135674178e-05
-1.45380215182576e-05
-4.21581350848288e-05
-2.07640695929933e-05
-1.82354534540882e-05
-6.75157985480604e-06
5.54903039288206e-08
1.00647784826454e-05
-3.79731653220866e-05
-1.96681532850395e-05
-9.17305874473945e-06
-2.39947361033558e-05
-4.29122022394029e-05
-1.1883313009984e-05
-1.90831743310198e-05
-1.27810462900472e-05
-3.79103171342943e-06
-1.40090265560218e-05
2.09672133918901e-06
-3.47879437740606e-05
-3.21704202461085e-05
-1.37804901615809e-05
-2.72416749119616e-05
-8.20227900077837e-06
-1.9301539160889e-05
-2.99704822806076e-05
-1.75233136669596e-05
-2.37674176417159e-05
-1.9212065528062e-05
-2.94385576909319e-05
-3.30628082129562e-05
-2.04006187279997e-05
-1.90353167334814e-05
-3.30500112975152e-05
-2.81150670915016e-05
-2.84966754932843e-05
-2.17484110693925e-05
-3.08020717834407e-05
-2.11049528363131e-05
-1.7026925389154e-05
-1.50944639942504e-05
-2.01804073584171e-05
-2.33536748399874e-06
-2.96048546076573e-05
-1.87181968329923e-05
-1.84532067056084e-05
-2.51851789122514e-05
-1.77341838303487e-05
-1.34567777011736e-05
-6.85701095535888e-06
-8.16662330635051e-06
-2.33497415747649e-05
-3.371699351834e-05
-5.02639478270028e-06
-2.39280408865137e-05
-1.992025931544e-05
-3.26411333260584e-05
-1.99885298242492e-05
-2.1838089903471e-05
-4.52374287746549e-05
-4.33091139376509e-05
-2.07885590258193e-05
-2.30942276337322e-05
-3.82009736860054e-05
-1.56899139761719e-05
-2.06324487963391e-05
-2.4371858808239e-05
-2.88524772505341e-05
-7.20226948043407e-06
-3.46767401494297e-05
-1.4627038247548e-05
-1.06769220088021e-05
-5.37076447904422e-07
-3.13492892016871e-05
-2.45442930876925e-05
-3.01681382692444e-05
-3.95984838506238e-05
-4.0750278783312e-05
-4.7601891742872e-05
-1.80594443073118e-05
3.82778124655174e-06
-3.93572125270648e-05
-2.57205169828817e-05
-2.05778957414832e-05
-3.39905334970171e-05
-1.80260308446857e-05
-4.4396611553214e-05
-3.4188061916977e-05
-3.64514536817314e-05
-2.79151208266524e-05
-2.22040428388621e-05
-2.04784889833303e-05
-4.45288065627619e-05
-2.78791395855033e-06
-1.49998704442168e-05
-1.53225498672692e-05
-2.88930247819429e-05
-4.10778451360515e-05
-1.4673777636672e-05
-3.23090585760403e-05
-3.17743652388333e-05
-1.51280239106663e-05
-2.32558089785571e-05
-2.27103238902549e-05
-2.6070903823789e-05
-1.31263944758873e-05
6.6584410030686e-06
-2.63538232747301e-05
-1.78184429005458e-05
-5.85660156255492e-06
-4.17599814519811e-05
1.62677748300894e-06
-1.26613161296882e-05
-2.68849838979242e-05
-2.6694571958677e-05
-2.32940809649052e-05
-2.47211310051184e-05
-3.23381813716479e-05
3.76068247728379e-07
-1.70284177343935e-05
-7.43045924681387e-06
-1.52425077267954e-05
-2.50341280653899e-05
-3.40304904874242e-05
-2.64977691232075e-05
-3.47724923795814e-05
-3.67360014382472e-05
-2.27960979368373e-05
-2.43641772228998e-05
-1.9420257159962e-05
-1.45235633643046e-05
-2.02827015850859e-05
-3.58317992035519e-05
-1.3027859181543e-05
-1.11131785509699e-05
-1.53279723830173e-05
-2.03793957477625e-05
-4.21238259347644e-05
-2.65103855734989e-05
-1.19249224547962e-05
-1.54518048057347e-05
-6.52611426318845e-06
3.2425087576844e-06
3.60900107481222e-06
-1.92528739367674e-05
-2.50062686873377e-05
-1.34483313526766e-05
-1.60668598183282e-05
8.15922976819037e-06
5.07416934509445e-06
-2.76645116528926e-06
-2.27483581931905e-05
-1.4628597996019e-05
-1.79397946393166e-05
-3.59586467032462e-05
-2.90174119121732e-05
-1.07519611803038e-05
-1.33891868730963e-05
-3.47062525409231e-05
-2.85658971127406e-05
-1.37213951817823e-05
-3.81748405318244e-05
-1.80130389749319e-05
-2.86720236189335e-05
-2.60591961349493e-05
-3.46517521122138e-06
-9.65023736009046e-06
-2.87574303340936e-05
-2.19590926375894e-06
-2.97621720125444e-05
-1.28427754178278e-05
-8.53908908309445e-06
-2.36759263834003e-05
-1.75483118809907e-05
-3.46325842111747e-05
-7.88459588266319e-06
-2.097374570104e-06
-3.5501820751832e-05
-1.1752014016993e-05
-1.14550084288725e-06
-3.24214981419229e-05
-1.95489168913924e-05
-2.78357903782263e-05
-2.42739726960683e-05
-1.30605765686054e-05
-2.63921368283062e-05
-7.27440426035032e-06
-8.71327491456615e-06
-1.1883232323844e-05
-1.91007018919019e-05
-2.29520663742416e-05
-1.83927390133248e-05
-9.0163709889687e-06
-2.25143976651794e-05
-1.22564091877315e-05
-3.0076895648099e-06
-1.76549762160117e-05
-1.37884613155105e-05
-3.21695394878839e-05
5.15223535650724e-06
-1.38388513624205e-05
-6.4952236929239e-06
-3.11256502656163e-05
-1.56572265800651e-05
-3.42872879211814e-05
-1.02299213980946e-05
-4.80474641004579e-06
-4.11922284585937e-05
-1.81877056014191e-05
-8.51902998100484e-06
-3.46099077862742e-06
-1.90938492849298e-05
-2.60820214538401e-05
-1.53635446153424e-05
-2.1426202582417e-05
-7.15299113528278e-06
-2.15622194509061e-05
-1.4358809993662e-05
-2.77144950306609e-05
-2.46614706628205e-05
-9.88392974569045e-06
-2.65503524139878e-05
-3.42508346391472e-05
2.10829634010302e-06
-1.336208510607e-05
-3.46903579676374e-05
-2.76472114523694e-05
-3.78959849826481e-07
-4.14156693359896e-07
-1.12594046985689e-05
-3.05199527921247e-05
-2.13193313469352e-05
-1.84729280847823e-05
-1.56974200099797e-05
-1.88100000395841e-05
-7.63343428507794e-06
-1.84695084341272e-05
-1.74804185080336e-05
-1.5783876852229e-05
-2.27170671601937e-06
-2.6229237234158e-05
-3.50746393273749e-05
4.01563309558184e-07
-1.11310679012829e-05
-2.22664848481698e-05
-3.21441540637472e-05
-1.33244578442089e-05
-2.72115307923174e-05
-3.16775276539306e-05
-1.43173497187871e-05
-1.01720334237821e-05
-1.8342505998877e-05
-4.34950670052704e-05
-1.77071850680496e-06
-2.19538929629588e-05
-2.44467677584447e-05
-2.54848358287088e-05
-1.23617447668173e-05
-2.26842726227835e-05
-2.0621224236342e-05
-5.95793315204572e-06
-3.06606808375216e-05
-1.50295753695857e-05
-3.12716979942753e-05
-2.42843251438991e-05
-3.90815163532169e-05
-2.48605743149916e-05
-2.14713526833828e-05
-2.64926013412779e-05
-2.89598327332608e-05
-2.40412483269245e-05
-2.74006207124619e-05
-2.19832838219724e-05
-2.56532768216397e-05
-1.38097464429611e-05
-1.36098688254893e-05
2.32341669392675e-06
-7.4258208165264e-06
-2.24395105732553e-05
-1.36567294092052e-05
-1.56061563979516e-05
-2.2864126779031e-05
-2.56127310839319e-05
-4.96892733908494e-05
-3.80298293534964e-05
-3.67670602262995e-05
-3.31485371513183e-05
-2.25012930709121e-05
-2.59072808397324e-05
-2.94817062082193e-05
-2.93711292765054e-05
-1.34891800720449e-05
-3.21857626683974e-05
-2.63224364779431e-05
-2.57252663594729e-05
-2.79268263075614e-05
-4.81828480830939e-05
-1.87660952933599e-05
-3.15020109428923e-05
-2.28366660613267e-05
-2.65460248203985e-05
8.82487373381944e-08
-1.89177141738035e-05
-1.84626610155393e-05
-1.27631798080494e-05
-1.62792286229068e-05
-2.78562592484769e-05
-3.88871529536706e-05
-1.16052067639971e-05
-2.13231118894045e-05
-2.61817345381153e-05
-6.40063175173632e-06
-3.7195647893379e-05
-1.92540677355491e-05
-1.67236490590278e-05
-2.030203849396e-05
-2.11256334194567e-05
-2.2765055566389e-05
-2.50548661362597e-05
-3.43358353786306e-05
-2.33037497718157e-05
-2.15963766685729e-05
-3.62440169321666e-05
-4.93869379715658e-05
-3.37120609483541e-05
-4.59537933373989e-05
-3.9099636014528e-05
-1.66315399104476e-05
-2.20320853901106e-05
-3.15646888222352e-05
-3.12695042848137e-05
-2.95631788340154e-05
-2.95166328895505e-05
-2.03209419745006e-05
-1.62202990275764e-05
-2.05067750944303e-06
-1.17480002427152e-05
-1.03058273315606e-05
-5.20213462004616e-05
-2.93490773369734e-05
-1.82779900972789e-05
-2.73068598562331e-05
-3.55832157315276e-06
-4.76498408302367e-05
-3.42129589594445e-05
-6.58226672563783e-06
-2.98551619772184e-05
-3.81600941154208e-05
-9.96849379114983e-06
-1.24642749712925e-05
-1.77959537063656e-05
-7.69136593354379e-06
-8.32667072335958e-06
-1.23157611129131e-05
-1.67729698496843e-05
-2.58871315024962e-05
-2.7378487333071e-05
-2.80726679150193e-05
-2.50574018432406e-05
-9.62542289238629e-06
-2.77205532866161e-05
-4.82584088970589e-06
-3.54176455884187e-05
-4.20664175355526e-05
-2.2480655991535e-05
1.04168970708472e-07
-2.89490410512094e-05
-9.20474688616031e-06
-8.39487301058761e-06
-3.47184255283518e-06
9.79914698386983e-07
-3.31067222206064e-05
-7.75508860252692e-06
-3.15978752764142e-05
-2.3119477070584e-05
-2.25158239316767e-05
-1.71427540003826e-05
-2.16575791142323e-05
-2.97523187071722e-05
-5.01523254150827e-05
-1.28717807951291e-05
-1.35791752420273e-05
-2.24023844324251e-05
-3.26833703176987e-05
-6.15137522103319e-06
-2.1458616113134e-05
-1.21396695783025e-05
-1.3202665213562e-05
-5.6069461459292e-06
-2.13291321554605e-05
-1.12784834943735e-05
-2.86153556153867e-06
-4.49591822478218e-06
-2.35126358800543e-05
-2.20236061903017e-05
-1.66430589536693e-05
-8.00717734274031e-06
-2.01514405706776e-05
-3.13870070992069e-05
-3.45599521229635e-06
-2.97718462304353e-05
-1.53857811607453e-05
-1.45596244456723e-05
-5.7782325430201e-05
-1.91374446472015e-05
-8.48831959564385e-06
-1.26592035086776e-05
-3.1230918087335e-05
-2.63073480168775e-05
2.03937883461969e-06
-9.46162755937387e-06
-5.7061223318774e-06
-2.79142101982199e-05
-4.06819687082271e-07
-3.4859586922386e-05
-2.57608235622647e-05
-2.72278127278805e-05
-2.90672237987038e-05
-1.2721047895773e-05
-2.0209588276414e-05
-1.55136569700779e-05
-1.75231009551857e-05
1.55309812787666e-07
-6.30772265093197e-06
-4.03897821664029e-05
-2.75240257758782e-05
-7.07962731811482e-06
-3.58767466863771e-05
-2.41605857125458e-05
-3.90878529845988e-05
-2.23331529968603e-05
-2.29706170786329e-05
-3.04917919672363e-05
-2.7335643829972e-05
-2.8162339902942e-05
-2.63277634283802e-05
-2.02322351179042e-05
3.57711948186748e-06
-1.16913556452658e-05
8.9773520402868e-06
-2.27344842488724e-05
-2.46964171697746e-05
-1.01532813175163e-07
-1.7841774650662e-05
-8.49254712840532e-06
-3.32569144646043e-05
-1.93203700523367e-05
2.07932279044227e-05
-2.76114418569294e-05
-1.20348676883896e-05
-2.8201181804597e-05
-2.3757472916563e-05
-5.1700876767008e-06
-2.04599866494305e-05
2.65322447372452e-06
-3.94050144084792e-05
-1.30584762427434e-05
-2.05508808942437e-05
-2.82933553246873e-05
-8.52656885820339e-06
-1.58325095779038e-05
-2.30741618937013e-05
-6.08329742398184e-06
-1.85818282393226e-05
-2.48383803445242e-05
-1.19998614713337e-05
-1.55203714722725e-05
-1.76018088212238e-05
-3.41031470715632e-06
-2.52931265998875e-05
-6.67201557065442e-06
-1.20790257191354e-05
-1.74452610605813e-06
-5.90345383544593e-06
-2.37212170288501e-05
-1.4687735782139e-05
-3.15341658797648e-05
-3.19353663379956e-05
-2.17892730240686e-05
-2.78361893032652e-05
-2.065296949116e-05
-1.94882745981191e-05
-4.00646857145659e-05
-4.62891197750186e-05
-1.92929431828987e-05
-4.38152048878405e-05
-2.93367401603888e-05
-1.84936283009e-05
-2.56463578947367e-05
-3.44323297641254e-05
-2.34678222967671e-05
-1.88140928846556e-05
-4.3128772473715e-05
-2.10489762079695e-05
-2.1512395580587e-05
-1.92918823539289e-06
-8.11375619641367e-06
-2.5058151332567e-05
-2.97396908600897e-06
-1.55440096786478e-05
-6.22606573287042e-06
-6.72189301403213e-06
-1.37655103447262e-05
-3.97117493812888e-05
-2.01366859595645e-05
-1.41515293602162e-05
-2.10342625579949e-05
-1.6386575089798e-05
-2.28019980400045e-05
-2.72276237192003e-05
-2.4644364560835e-05
-2.99873531447723e-05
-2.17348594364461e-06
-2.29636142388146e-05
-1.79839950672268e-05
-1.96753920965235e-05
-3.49964917685599e-05
-3.96951967303819e-05
-1.54459161007451e-05
-1.27065010376359e-05
-3.95673803988643e-06
-2.8229161681987e-05
-1.99571389443006e-05
-1.72225973772776e-05
-7.95519700086348e-06
5.10552572338241e-06
-2.00196855286273e-05
-2.56245934874188e-05
-1.64164478018085e-05
-1.34326619300825e-05
-2.72491766226282e-05
-8.78471418118783e-06
-2.60032539567129e-05
-3.56475075780376e-05
-1.67037896350277e-05
-2.32145245012792e-05
-2.6481847046426e-05
-1.9029159765993e-05
-1.50688362408475e-05
-2.10946966401287e-05
4.33068508496444e-06
-2.6431081988126e-05
-2.71025353419252e-05
-5.31605540200865e-05
-1.96794877715334e-05
-1.57292310985384e-05
-9.39764530312934e-07
-2.31127207623587e-05
-1.82508523520693e-05
-3.30621389023156e-05
-4.71008598497888e-06
-1.89466422545605e-05
-3.40180431667549e-05
-3.79763454687493e-05
-4.480142684885e-05
-2.76653731306984e-05
-1.39900659923288e-05
-4.2814195487054e-05
-7.23281276985073e-06
-2.9737899251566e-05
1.43310728502985e-06
-2.1221600395371e-06
-1.84353592003248e-05
-1.64975055367837e-05
-2.28880958222025e-05
-1.66910184292591e-05
-1.9572884810594e-05
2.94807181364434e-06
-1.00035949281093e-05
-1.93627003203926e-05
-1.98738065332699e-05
1.01556403853548e-06
-3.00633762038828e-05
-1.47930331064077e-06
-2.67131608426873e-05
-1.558915729462e-05
-2.94479748514957e-05
-5.50465718976611e-07
-2.42843709744983e-05
-1.66472996859958e-05
-2.96798643015299e-05
-1.92002699281889e-05
-2.23072882150743e-05
-5.99540885207912e-06
-2.18002321952251e-05
5.98210877609257e-06
-2.62077087944333e-05
-4.53340581581837e-05
-4.52704023542837e-05
-2.67062502741364e-05
-2.79647818112679e-05
-1.29458858032755e-05
-1.91955490815407e-05
-3.20376295910488e-05
-3.10620069882268e-05
-3.06923063318311e-05
2.0055065969602e-06
3.39759415641667e-07
-1.53676385203056e-05
-1.0030705061789e-05
-6.98761567350159e-06
-2.28458465266045e-05
-3.10556724805478e-06
-3.29947599393264e-05
-1.90677867610057e-05
-1.49357322196819e-05
-3.20640131479776e-05
-3.08521094422022e-05
-8.53565386111576e-06
-3.10562693662585e-05
-1.94139169326476e-07
-3.7042427510362e-05
-1.82436932630511e-05
-4.87911005451975e-06
-2.98960637011955e-05
-1.55652134767575e-05
-1.32633372917905e-05
-1.12619608312923e-05
-2.23010951002636e-06
-5.85387586243341e-06
-1.44770220221728e-05
-2.70573419528085e-05
-2.01012807125684e-05
-1.98376259691424e-05
-1.29214848637839e-05
-9.76254011117458e-06
-5.98219891386382e-05
-1.74497808558162e-05
-1.71084440547036e-05
-2.73595040354651e-05
-2.03145962756241e-05
-2.31543285307041e-05
-1.15286338267103e-05
-1.8538603558841e-05
-1.81583574799905e-05
-4.32261847321553e-05
-1.96225352995502e-05
-8.85229227478621e-06
-1.97402635605266e-05
-2.77256788018617e-06
-4.23767550798631e-05
-8.91296467669147e-06
-7.14728037570046e-06
-2.64025735846644e-05
-2.23879929095577e-05
-1.82610852184928e-05
-1.73864881878649e-05
-1.65632393546e-05
-3.23406097887554e-05
-2.07040350467179e-05
-1.053669190189e-05
-1.57875913143228e-05
1.16013466032489e-07
-1.79320353854953e-05
-2.21950364829014e-05
-2.17122818595755e-05
-1.23293973335506e-05
-1.80437946603948e-05
-3.88676300087218e-05
-2.78033042693547e-05
-1.94824600086394e-05
-5.0210104133099e-05
-2.81291606397779e-05
-2.59402180588678e-05
-4.4175189667232e-05
-1.78295337970821e-05
2.59111217933374e-07
-1.65419954277791e-05
-2.69910457352871e-05
-2.85372652318446e-06
-1.21108360056943e-05
-8.88757369067722e-06
-1.75841338460651e-05
-8.43994438602531e-06
-1.90178254094173e-05
5.34371219027256e-06
-3.59891800271442e-05
-4.25706015982397e-05
-4.00593325152565e-07
-2.01221542824341e-05
-5.67531989532559e-06
-1.24969194009197e-05
-1.55918811854522e-05
-1.22078655857288e-05
-2.55463948311731e-05
9.99434051229758e-07
-2.90680299540813e-06
-3.1063304124407e-05
-3.29257074140817e-05
-6.42490723607884e-06
-1.28415691641179e-05
-1.3188470527348e-05
-2.0728280214592e-05
-1.81368578485782e-05
-1.13880141353458e-05
-2.5194877078215e-05
-1.64396693437207e-05
-1.12231228384268e-05
-1.0235222034628e-05
-2.72096425850251e-05
-5.13595867301406e-05
-1.07779871147351e-05
-1.09104689970075e-05
-1.06055607221685e-05
-2.71765635674498e-05
-7.02824901994691e-06
-2.67364208317058e-06
-6.18642732871015e-07
-1.17097982965615e-05
-1.71611959868255e-05
-5.19399745571546e-06
-2.51075025721108e-05
3.93729889521938e-06
1.23106142572908e-05
-8.4104145966043e-06
-1.93736954873905e-05
-2.01854708430783e-06
-4.47450647693489e-05
-2.51242243063203e-05
-1.95617681190981e-05
-3.68162202831259e-05
-8.92805702698985e-06
-6.6878286724003e-06
-2.34906200926107e-05
-1.02394168516111e-05
-1.81968419531818e-06
-2.50475549427753e-05
-2.59965337250796e-05
-1.09933805758153e-05
-1.61488820612473e-05
-2.58468002174377e-05
-1.00806860413127e-05
8.14742009676097e-06
-3.89281584575458e-05
-4.28869592916336e-05
-1.91249915017425e-05
-2.73531877826809e-05
-4.74842680495999e-05
-2.80281584913141e-05
-3.07321159424583e-05
-1.20500123126559e-05
-2.33200192076656e-05
-2.62058439686971e-05
-3.14632938609084e-05
-3.64316213963034e-05
-5.09380617270558e-06
-4.56624794411101e-05
-1.97859625364235e-05
-1.36050259948598e-05
-2.98650568034183e-05
-9.81956615324957e-06
-4.29796797943747e-05
-4.46408112791316e-05
-2.5289626209971e-05
-3.52709918357024e-05
-3.34584316575585e-05
-3.69016449161965e-05
-2.87544922913016e-05
-2.88567790842557e-05
-2.70214799122765e-05
-3.54874658958621e-05
-1.04124859565752e-05
-1.38561231702377e-05
8.42508601689841e-06
-1.75426910828833e-05
-1.82111211279286e-05
-2.16368208376774e-05
-1.34157621448265e-05
-1.12811812738446e-05
-1.60983689114077e-05
-1.5205216648285e-05
-3.23377720809283e-05
-8.97305550568337e-06
-2.26593885502078e-05
-2.85588167498361e-05
-3.51773799152179e-05
-1.39655978791783e-05
-1.90740388733275e-05
-4.92994895028875e-06
-1.02421685270389e-05
-1.71006406738533e-05
-2.6544379530136e-05
-9.28159348787591e-06
-2.5524330314095e-05
-1.16403932472038e-05
-3.48652130102092e-06
-1.41867255941274e-05
-2.3470332457055e-05
-2.49166918109295e-05
-4.1716712770583e-05
-2.12136398355695e-05
-1.93128376057042e-05
-2.25596679849368e-05
-7.94410377562565e-06
-1.80277202973174e-05
-3.47423481993071e-05
-1.81776046660743e-05
-1.83320751452864e-05
-2.63908198328834e-05
-3.02207468556855e-05
-3.52398148619307e-05
-1.05138351718569e-05
-1.08739892019858e-05
-2.07369192822173e-05
-2.09407691074569e-05
-5.54634829299946e-06
-3.88604915826815e-05
-3.45125403544039e-05
-1.74347544082851e-05
-1.93592464610665e-05
-2.19356171298437e-05
-4.12393720207255e-05
-1.81670547644992e-05
-2.60748619066938e-05
-5.62514801120149e-06
-9.84295886555129e-06
-2.82778467138656e-06
-8.46245707903795e-06
-2.82240107777207e-05
-2.91042955983925e-05
-3.21017829068744e-05
-2.78533934697754e-06
1.74823932689473e-06
-1.65952850875004e-05
-3.8346144055646e-05
-2.58187627685518e-05
-8.88175787299036e-06
-2.83538033336966e-05
-2.09277937672076e-05
-1.50515118788746e-05
-1.89292603416884e-05
-3.23760062304733e-06
-3.90177026850079e-05
-7.66984072152542e-06
-1.5459844520045e-05
-1.6932113387457e-05
-1.70476404491147e-05
-2.02849425379372e-05
-2.49350834305797e-05
-3.25727193616504e-05
-2.29395264537921e-05
-3.42643256884798e-05
-2.6189519305642e-05
-1.47890506918353e-05
-9.23552418044407e-06
-1.72984356513929e-05
-2.34885571591987e-05
-7.43114571159764e-06
-8.82501592143478e-06
-3.00690973552829e-05
2.65598359530045e-07
-3.15976429281847e-06
-1.91094242657203e-05
-1.10066539865697e-05
-1.92423553801192e-05
-2.13633695269541e-05
-9.53757869405122e-06
-1.90445093156435e-05
-1.08001266345378e-05
-3.41881321698718e-05
-6.65679231005416e-06
-1.11908650111192e-05
-2.26283591390159e-05
-3.56338525745549e-05
-2.22774294958926e-05
-2.60000543043356e-05
-2.01197657389962e-05
-2.61985213646482e-06
8.12340279418228e-06
-1.70947491250195e-05
-1.71403535219405e-05
-7.25360606373893e-06
-4.09199754480569e-05
1.12396176880257e-06
-8.77613252068735e-06
-4.90967360088255e-05
-9.05751378100088e-06
-7.54972034813998e-06
-1.01464240468174e-05
-1.40683119486068e-05
-2.8415800795525e-05
-2.74487447404616e-06
-3.96181911273425e-05
-2.72439196246569e-05
-1.79587589496194e-05
-1.9874787814904e-05
-3.29700473578752e-05
-1.87386303909917e-05
-3.91213850531919e-05
-4.48022465289721e-05
-4.93767768450836e-06
-4.62051726678686e-07
-1.12441378433328e-05
-1.44267072311254e-05
-2.44671117336916e-05
2.78312970688521e-06
-2.07984312396648e-05
-2.72031014873071e-05
-3.33777947560152e-05
-1.92585419040276e-05
-4.53276762387041e-05
-3.31073984517997e-05
-2.34225589418741e-05
-1.64332591023015e-05
-1.77670045284425e-05
-6.38190260631608e-06
-9.51554328125067e-06
-1.66979814301667e-05
-1.23603775409262e-05
-3.58714516442931e-05
-1.33729166512149e-05
-3.17547936939309e-05
-1.92423713552517e-05
-2.05594799066958e-05
-1.80006443964662e-05
-2.27123584507458e-05
-1.37968265070628e-07
-2.74621097633902e-05
-2.31585549341088e-05
-8.3959801421633e-06
-2.32111730974902e-05
-9.63078756486585e-06
-2.95026587478849e-05
5.2410335641632e-06
-9.32353596935589e-06
-4.17243186451383e-05
-3.120629983349e-05
-3.30626075558267e-05
-2.48270183324436e-05
-2.37505116106377e-05
8.97660450816648e-07
-1.86533618435141e-05
-2.59156491994175e-05
-5.12471204614047e-06
-8.9718366928534e-06
-1.37828406092546e-05
-3.14839703651326e-05
-3.64669617084543e-06
-1.94042890566997e-05
-2.27634702107603e-05
-1.76729302083143e-05
-1.17127291306759e-05
-1.24139000942101e-05
-2.26872869389093e-05
-4.99935913821455e-05
-2.08603924324139e-05
-1.20764290252493e-06
2.61638210834241e-09
-3.59339901351963e-05
-2.68160650111507e-05
-8.01344194995219e-06
-1.1200864852095e-05
-4.9652866516544e-06
-2.67279780896996e-05
3.3725852258341e-07
-2.27785527829133e-05
-2.88982129603586e-05
-8.70408910529859e-06
-4.14479134459655e-05
-1.09763613919553e-05
1.29104116949162e-06
-2.15528380674027e-05
-3.48796668730386e-05
-2.5757989117111e-05
-3.19912953282769e-05
-1.3277364117409e-05
9.84807493870046e-06
-2.50367773106663e-05
-1.63044562059023e-05
-3.95888845763279e-05
-1.16972573795541e-05
-3.72817046709694e-05
-2.76835097497272e-05
-1.45762374392794e-05
-1.1458106854575e-05
-6.25961330235588e-06
-2.53652632722004e-05
-2.11382882573806e-05
-3.05960102483533e-05
-2.471425302039e-05
-1.26823610145682e-05
-2.44356166043147e-05
-2.0501835024474e-05
-2.66279735857231e-05
-2.07818783865483e-05
-3.19769668580374e-05
-3.60486948847586e-06
-1.79234270481273e-05
-3.65560497370113e-05
-2.25933654977824e-05
-2.7585658536987e-05
-3.76270879293592e-05
-3.00469013502485e-05
-2.5635767714163e-05
-5.28933418210125e-05
-2.59524300720888e-05
-2.07403720420103e-05
-3.96979816110252e-05
-2.4891391018791e-05
-2.84821301343983e-05
-1.67143749881223e-05
-2.36930525004641e-05
-2.796007160293e-06
-3.29725036387059e-05
-1.57426580823275e-05
-3.02247867314927e-06
-1.68272399383344e-05
-5.42188355322157e-05
-1.76780762126632e-05
-2.39890173045422e-05
-2.18476660788322e-05
-1.41800510041472e-05
-3.28673388381723e-05
-2.4513919610691e-05
-2.07666653779484e-05
-3.77954707253351e-05
-1.81965586366469e-05
-1.76758897255357e-05
-1.52739698928795e-05
-4.31160628618038e-05
-2.58455687178178e-05
-2.26361604433768e-05
-2.26071591906708e-06
-2.63422837464258e-05
-4.60031949406242e-05
-2.70777314452377e-05
-7.76575860095664e-06
-2.72698717923305e-05
-2.38343083708788e-05
-1.3769275769255e-05
-1.73703236057244e-05
-1.74155403321974e-05
-2.21397746070462e-05
-3.26979425417027e-06
-3.33570469013398e-06
-3.30996239434234e-05
-2.29846161000453e-05
-2.52558169711796e-05
-1.22263120745465e-05
-2.16054747226614e-05
-4.25793370960323e-06
-3.04347614901702e-05
-1.65343804452332e-05
-3.18646603872871e-06
-1.2184986430781e-05
-4.29081229832322e-06
-1.97709001103872e-05
-2.63334398403405e-05
-3.07612933340674e-05
-2.17888831182688e-05
-2.44657652559499e-05
-2.38775545007648e-05
-3.1244079682638e-05
-2.28428874610799e-05
-3.51531420584517e-05
-5.22302902262765e-05
-5.27428459342141e-05
-3.73797669178972e-05
-2.21180252525179e-05
-2.69725824934432e-05
-2.02672008536183e-05
-1.78366599093725e-05
1.21076302830591e-05
-5.34884858194742e-06
-3.60832331642271e-05
-1.29814975317834e-05
-1.24652234585903e-05
-1.25297152035535e-05
-1.67628271775202e-05
-2.43089332210474e-05
-1.79700636358672e-05
-6.96936520992604e-07
-2.97742254294134e-05
-1.56243200357589e-05
-2.3111508208013e-05
-3.64095858008608e-05
-1.48425151878167e-05
-2.60648109250506e-05
-2.87898244064935e-05
-2.34533681151176e-05
6.35403235717966e-06
-2.63249235896235e-05
-3.73911512447422e-07
-3.02077617940039e-05
-2.54208748473748e-05
-3.70451483668684e-05
-1.37114460712267e-05
-1.25166180180554e-05
-1.62176630190268e-05
-9.3619341939737e-06
-7.24153712904257e-06
-3.54378567745663e-06
-1.54423927086059e-05
-1.41303690510766e-05
-1.25093942649847e-05
-3.28190107341317e-05
-2.15230342900925e-05
3.29037410151936e-06
-2.16636930996412e-05
-9.24370013306279e-06
-6.43583078255572e-06
3.84607887137876e-06
-1.07584280209332e-05
-3.37462253316662e-05
-3.7114680839953e-05
-2.17461877412405e-05
-1.19445923463061e-05
-6.57073121263593e-06
-3.25732083210999e-05
-4.11390292988689e-05
-4.85070904840431e-06
1.11180845597364e-05
-1.53302038104997e-05
-2.4527507922284e-05
-4.27342926194862e-05
-2.85664301282414e-05
-2.89493504421302e-05
-9.84169468929903e-06
-5.93817837400771e-06
-4.23655438602905e-05
-2.23811277730869e-05
-1.81623049327842e-05
-8.5715984457636e-06
-1.5149243259292e-05
9.2414717605043e-07
-1.40822041632841e-05
-1.53462834297486e-05
-2.12041591933963e-05
-2.00904412808105e-05
-1.45104409562494e-05
3.23417262308768e-06
2.76497775772547e-06
-1.83233980453384e-05
-2.39334437056579e-05
-2.91012575187922e-05
-3.61583504751027e-05
-2.25820122816419e-05
-1.07160707189991e-05
-2.25566124009558e-05
-2.89043792101018e-05
-2.82171050804799e-05
-3.00125654550182e-05
-4.88461352845562e-06
-1.01036483244965e-05
-2.09569318232003e-05
-3.21658003674448e-05
-3.45635534213081e-05
-1.26403172073914e-05
-3.97787694629988e-05
-1.9178546108535e-05
-2.37019389251655e-05
-5.07061713489791e-06
-2.20806574479899e-05
-3.7861880372384e-06
-1.64598374672173e-05
-2.99171659877956e-05
-1.74189991467348e-05
-2.95173865738152e-05
-1.40455559191708e-05
-1.60953996016541e-05
-1.1622992728024e-05
1.75963076166879e-06
-1.68266942668377e-05
-2.0777905910167e-05
-2.57876613007578e-05
-1.60564930451566e-05
-2.23723222293809e-05
-9.00833037076731e-06
-2.22044733171524e-05
-1.61756414349315e-06
4.92193894930032e-06
7.71632268361129e-06
-1.57659915157514e-05
-2.77939318679326e-05
-2.94714408057655e-08
-2.01731525171354e-05
-4.28147649985372e-05
-2.80869644524746e-05
-1.79458541803556e-05
-1.44373381693954e-05
-2.63040938659098e-05
-2.19777416252663e-05
-2.32206185642704e-05
3.48996944490347e-06
-7.73569676361029e-06
-3.32223171489144e-05
-2.97400479923018e-05
-1.4646793059897e-05
-2.16411371922214e-05
-3.08645108133523e-05
-4.58420996807883e-05
-3.93737561768666e-05
-1.73389306074785e-05
-2.48758144556949e-05
-2.29622020229909e-05
-1.08123416537766e-05
-2.89827752896936e-05
-3.60345155258361e-06
-2.96312154805459e-05
-2.22689029716451e-05
-2.98122745728929e-05
-4.63847587060038e-05
1.05721126891676e-06
-1.29898789171651e-05
-2.76780573160866e-05
-2.24181866406163e-05
-3.41398374444052e-05
-1.39717639874925e-05
-2.94966603778755e-05
-1.10196932119962e-05
-2.11841038142884e-05
-2.68397756668351e-05
-7.87088264727446e-06
-2.33292399657584e-05
-2.32311180947827e-05
-2.68928274132121e-05
-1.90494983310905e-05
-3.66631895960521e-05
-1.09224583715495e-05
-3.87569104717455e-05
-3.9594543283525e-05
-3.36332080629638e-05
-3.02882787510779e-05
-2.44553008390881e-05
-1.6727511648726e-05
-3.48375078154032e-05
-2.75962602831847e-05
-4.30046688929227e-05
-8.85519835881323e-06
-1.44628446996939e-06
-3.06837120777084e-05
-1.42450529871839e-05
-3.21169879415356e-05
-1.0948650246303e-05
-1.70900185194594e-05
-2.28766318717006e-05
-1.13387069515718e-05
-9.16943058767344e-06
1.10084030023366e-06
-2.34816686792222e-05
-2.36998574157139e-05
6.90767423227901e-06
-8.43451217688393e-06
-7.54419137668207e-06
-2.59703649999021e-05
-1.59807151649978e-05
-9.45481593067814e-06
-1.34574424043978e-05
-2.19339675925832e-05
-3.03843844013985e-05
-1.52633240560207e-05
-1.6760634540917e-05
-6.14375813982154e-06
-1.9286738565051e-05
-2.12911344014808e-05
-2.53186248726618e-05
8.30678019862027e-08
-1.5598591525258e-05
-1.07852413625184e-05
-3.02078510018031e-05
-9.85470414572444e-06
-1.07211674144614e-05
-1.42503603397286e-05
-1.69649634318627e-05
-1.95904491600451e-05
-2.21878637794519e-05
-2.4998093594267e-05
-1.43590452235366e-05
-2.34485926193769e-05
-2.74593600529634e-05
-2.21208687810449e-05
-2.32697296287386e-05
-2.22151694665014e-05
2.35610832239354e-06
-3.38041688945558e-05
-1.91628348303352e-05
-3.42597545376299e-05
-3.58202844947601e-05
-1.18964710410272e-05
-2.54973940438238e-05
-1.78763877955543e-05
-1.58210623932156e-05
-3.33792092095815e-05
-5.47129728305389e-06
-1.06902559472577e-05
-3.36114693259583e-05
-6.33702987322434e-06
-1.93520079672767e-05
-4.23698542875989e-05
-1.29046518603276e-05
-2.4284019306313e-05
-1.96364588246297e-05
-1.02930664316175e-05
-1.43010996174013e-05
-1.39156204665804e-05
-2.06648806484011e-05
-1.19798944664843e-05
-1.03422263206424e-05
-1.74746483976052e-05
-1.46369422537709e-05
-4.53448146744355e-05
-3.41943081898923e-05
-1.34925537258439e-05
-1.08444677030311e-05
-2.69269102703683e-05
-4.64837101971252e-05
-1.90073439395317e-05
-1.64078840782308e-05
-3.04634589770043e-05
-4.35487977189653e-05
-1.31670220453382e-05
-4.08954160502537e-05
-1.94472654207033e-05
-2.50073831842597e-05
-2.8990186862681e-05
7.20221764551959e-06
-2.056845842586e-05
-4.19476389766989e-05
-2.44217968853946e-05
-1.10525317088752e-05
-9.34153918690046e-06
-2.88666243426701e-05
-9.99101265535835e-06
-9.11693826317333e-06
-2.50255607033936e-05
-1.32427303217034e-05
1.97209470996645e-06
-2.19458672627153e-05
-2.46057600431737e-05
-1.41259629492721e-05
-2.02970735677184e-05
-1.51799945539216e-05
1.05657043782266e-05
-2.03878484152645e-05
-3.98999171367662e-05
-2.80493258547155e-05
-1.83565027925496e-05
-2.34032275899013e-05
-2.40738061657428e-05
4.16337629318009e-06
-2.59785475728643e-05
-1.5586716733206e-05
-8.27896086837215e-06
-2.77644762442557e-06
-2.70921224114437e-05
-1.04762697967521e-05
-2.42092997867422e-05
-1.72839963744809e-05
-1.471912558387e-05
-2.30685899545994e-05
-3.46437181775641e-05
-2.33069994610568e-05
-2.09966197212413e-05
-4.3942298860734e-05
-2.45512376044788e-05
-2.36915203085898e-05
-1.28723772584392e-05
-2.98200523041054e-05
-1.36419364860736e-05
-2.12968483180836e-05
-3.48769193301258e-05
-2.81583343487579e-05
-2.8118425505024e-05
-3.25084875770831e-05
2.09072703384937e-06
-2.22066938668718e-05
-7.79072783104294e-06
-9.35213983818058e-06
6.16923740568334e-06
-1.66606097339568e-05
-2.26789494706095e-05
-2.2903322350622e-05
-2.01728657077151e-05
-2.65602440749068e-05
-3.75196181393671e-05
-2.50740883917238e-05
-3.62537095233118e-06
-2.99524808312793e-05
-4.75397133758725e-05
-5.18491832849748e-06
-2.03116310982952e-05
-3.37387717968456e-06
-3.07110495292905e-05
-6.91995198983164e-06
-8.27247084906741e-06
-3.19262770647558e-05
-1.05711550119408e-05
-1.53683851097489e-05
-3.08592800406163e-05
-2.65255431353802e-05
-2.01379122744689e-05
-2.4975631908976e-05
-4.94811997907077e-05
-2.61277997513434e-05
-1.94477622727717e-05
-9.38726998945863e-06
-2.65183121575872e-05
8.41123479779483e-06
-1.67105658483356e-05
-4.41803856088672e-05
-1.69242362945841e-05
-3.21314091492246e-05
-4.38799121572581e-06
-3.6932642037086e-05
-2.97724540456399e-05
-1.2826012951225e-05
-2.45324323046094e-05
-2.2236383237837e-05
8.03205493628535e-08
-4.63138499185872e-05
-1.4582935937358e-05
3.8119243969803e-06
-1.92205070783435e-05
-1.55993826323074e-05
-4.0445757498503e-05
-1.15363279012177e-05
-4.39089406228761e-05
1.03085336271589e-06
-1.87340480286585e-05
-1.42722387650582e-05
-2.9006906649806e-05
-3.1191113514284e-05
2.26316357074449e-07
-2.20550285979974e-05
-3.49794117851094e-05
-2.19294590810254e-05
-1.91519103977479e-05
-6.54178071425806e-06
-2.46236824632094e-05
-3.13623154163459e-05
-1.11948769170217e-05
-2.6272207448138e-05
-1.79737000264224e-05
-4.11292720712939e-05
-5.47743377988246e-06
-3.92876692290752e-05
-8.57658915345629e-06
-3.3258934525412e-05
-1.20134697589964e-05
-2.09533416322754e-05
-1.43565352931565e-05
-3.83732599902431e-05
-2.23183121101866e-05
-2.8535599365202e-05
-2.77448874196034e-05
-3.65010895840543e-05
-1.58047033521616e-05
-9.73580154831638e-06
-1.88184345843216e-05
-3.73485990565177e-05
-7.46569073401473e-06
-4.24554099711003e-05
-2.54757809378973e-05
-6.98432386228947e-06
-7.57573524706217e-06
-2.31655180800907e-05
-8.53777912178782e-07
-6.32260596126538e-06
-3.57324286290927e-06
-2.99246271144393e-05
-1.96446924221178e-05
-1.86482392302205e-05
-2.91787528717699e-05
-6.37944842980025e-06
-2.92091149028948e-05
-3.15155086767954e-05
-1.41427917226915e-05
-2.63942750157049e-05
-6.82013341524205e-06
-2.31101773081051e-05
-1.64993525249621e-05
-2.84655133608464e-05
-7.73143731130434e-06
-7.59007436003416e-06
-3.76430359985686e-06
-3.37715937712376e-05
-6.1795086806317e-06
-2.65671505966884e-05
-3.14205360351265e-05
1.14750925583065e-06
-1.90551369728313e-05
-1.64188221830738e-05
2.74428458741572e-06
-1.87654750428431e-05
2.41589970634049e-06
-2.12174935540549e-05
-3.88424998503218e-05
-7.5813680464515e-06
-3.06204801849568e-05
-5.10187203105921e-05
4.31579011110997e-06
-8.48352170005583e-06
-1.16758849318827e-05
-2.82004251321142e-05
-2.21599977097107e-05
-2.56805596266947e-05
-2.96899199279925e-05
-1.30128208383712e-05
-1.3279574154807e-05
-2.02319258387782e-05
-1.33393424674901e-05
-1.84061164541541e-05
-1.88537387974018e-05
-3.05928277752022e-05
5.33451689758458e-07
-2.4386740256652e-05
-3.00369960754965e-05
7.4618296216695e-06
-2.88407195057144e-05
-7.11865014282109e-06
-2.99924855701295e-05
-4.03777465230555e-05
3.26161953136645e-07
-2.07926400125613e-05
-2.092662969756e-05
-2.4760767385049e-05
-2.05420978532918e-05
-1.41630263414477e-05
-2.93572882758808e-05
-1.40653878492559e-05
-1.73408964258153e-05
-2.35038445788885e-05
-1.1920723294366e-05
-3.52078707651904e-05
-3.0677057540021e-05
-5.44810118828201e-06
-2.80379778780756e-05
-2.17021517122444e-05
-2.01023395235221e-05
-2.49683098163425e-05
-6.42863601746607e-06
-3.06283768125044e-05
-2.96285485664142e-05
-2.68078865126968e-05
-1.19491603510694e-05
-3.36801266466783e-05
1.75404480189469e-06
-1.41673565569992e-05
-7.21316214731079e-06
-6.71499447554182e-06
-4.69452650674386e-06
-2.2676596386979e-05
-1.80099247056337e-05
-3.95630812113465e-05
-1.90687370999869e-05
-1.29062511789766e-05
-2.44440758965265e-05
-4.32541198832281e-05
-1.1106790039393e-05
-3.33849484206087e-05
-9.78031505226212e-06
-1.70224348374157e-05
-1.8297785168781e-05
-1.96082629978848e-05
-2.6270443384319e-05
-1.83443310894728e-05
-3.46361333482961e-05
-1.24327052847686e-05
-2.14729904716178e-05
-4.02109669288994e-05
-1.92875139393673e-05
-1.51869046470247e-05
-4.15415951459753e-05
-2.00463192277413e-05
-2.00514182487651e-05
-1.55553371563917e-05
-1.03744397591937e-05
-2.59229660782309e-05
-1.10205662266464e-05
-2.69517049444919e-05
-2.61649056412942e-05
-2.31948538174899e-05
-5.14805292233406e-06
-1.49293393364276e-05
-1.00897669364218e-05
-1.99394402014365e-05
-2.81462744311673e-05
-2.3993901896988e-05
-4.85086113397073e-06
-1.99750101403495e-05
-9.0553387893754e-06
-2.05383947306109e-05
-2.36586552309569e-05
-3.62582852962166e-05
-1.60500854178292e-06
-7.06498853526687e-06
-2.37579979992185e-05
-4.70546318179922e-05
-2.14715459263201e-05
-1.38973484241021e-05
-9.38435671475579e-06
-2.21347944481254e-05
-4.48348510826828e-05
-4.52443659084076e-05
-2.77694452907886e-05
-3.41974014769944e-05
-2.13860479545128e-05
3.18750974596842e-07
4.12320663012543e-07
-1.87662343771438e-06
-8.83892488531001e-08
-1.87769293329985e-05
-1.22469497449195e-05
-1.84859010759761e-05
-5.25605691534067e-05
-3.49388935174682e-05
-1.46086466173697e-05
-2.68225756771818e-05
-1.90187297929181e-05
-2.84166736445362e-05
-4.50597234489602e-05
-3.36561119689969e-05
-3.58962333455484e-05
-1.37981312994799e-05
-9.73983900736687e-06
-1.84783465846649e-05
-5.48170359128797e-06
-3.87801533344156e-06
-2.15744839640456e-05
-3.38172549213357e-05
-2.1392392153389e-05
-7.86932051085931e-06
-1.2210506763729e-05
-8.37859895886303e-06
-2.71502823254999e-05
-2.2235020461349e-05
-4.91191400000173e-05
-1.34312898773819e-05
-1.76879094371511e-05
-2.3895868204946e-05
-2.98449761812811e-05
-2.35982853761658e-05
-3.32141289582038e-05
-1.99621888590672e-05
-2.32596596645896e-05
-2.97420967627245e-06
-2.46710574919144e-05
-3.29263685330044e-05
-2.78847028191452e-05
-2.99522578479499e-05
-2.5014613187525e-05
-4.82924683960279e-05
-3.24292219227539e-05
-2.33822181720133e-05
-2.25144762103675e-05
-2.5318517366261e-05
-3.07026450832529e-05
9.09552786519692e-06
-1.11592716198195e-05
-1.17485544417454e-05
-3.62177775643642e-05
-2.18557975640645e-05
-1.6022262253831e-06
-8.76817084669739e-06
-2.58201787397578e-05
9.15365686119576e-06
-1.90872274702552e-05
-1.50958392405834e-05
-1.09190510974127e-05
-1.523530839845e-05
-3.06967074491837e-05
-7.73576787742619e-06
-1.55764180545986e-05
-1.28000516619147e-05
-1.89234058476612e-05
-3.25533223412517e-05
-5.4255805814805e-06
-2.80389850552748e-05
-1.49743892937075e-05
-3.10152016103734e-05
-7.85440280962657e-06
-2.95556277095717e-05
-2.15936228655927e-05
-3.06553182159856e-06
-3.47361348261663e-06
-5.9919893962349e-06
-1.2168443134251e-05
-1.22560238821112e-05
-2.28256963467134e-05
-2.15987248001007e-05
-9.8885902848925e-06
1.28614665486755e-06
-1.77572897288391e-05
-1.73174537187234e-05
-2.32828169995265e-05
-2.2418164332532e-05
4.01185688305226e-06
-8.85434714513029e-06
-2.29113142132395e-05
-1.16076017062854e-05
-2.25950514127123e-05
-5.07156696163496e-05
-3.82653730342127e-05
-3.4296774945004e-05
-3.30559738934938e-05
-3.06974257779971e-05
-2.58683084776461e-05
-1.88186467876872e-05
-2.12967806491793e-05
-3.14718467625001e-05
-3.49247954630804e-05
-1.22238831112726e-05
-9.25169484315514e-06
-2.53559458721977e-05
-1.13511092176535e-06
-1.64605072860784e-05
-2.90728890665661e-05
-2.37633746716639e-05
-1.88696738042611e-05
-2.83415562269624e-05
-2.76787564692869e-05
-3.18061024272961e-05
-2.04082689785665e-05
-1.66356059459647e-05
-3.32310915774283e-05
-2.87595382616842e-05
-2.62582085821608e-05
-2.71124190008417e-05
-1.45283970750302e-05
-6.7385310594386e-06
-2.62611168348374e-05
-2.99125109812555e-05
-2.37521754681259e-05
-1.36569088754817e-05
-2.58596160973567e-05
-9.95502724219741e-06
-2.17282643233687e-05
-1.6740132020191e-05
-4.87412448574896e-06
-3.67522213259187e-05
-3.44008898133044e-05
-2.60514306821564e-05
-3.44822890380835e-05
-2.14740885416828e-05
-2.96531930579537e-05
-6.80001781946869e-07
-4.15070380525098e-05
-3.47531127229951e-05
-3.61361079018209e-05
-4.53608813737739e-05
-2.03535074486284e-05
-3.36835212496913e-05
-3.39645156683141e-05
-3.47664197604025e-05
-3.99299178781809e-05
9.53849986733585e-07
-1.94063948283473e-05
-1.81262102129985e-05
-2.85471562738195e-05
6.62754346715667e-06
-1.90455468566633e-05
-2.4531243351285e-05
-1.88095748076698e-05
-1.157826667118e-05
-3.71738870043945e-05
-1.68798129325394e-05
-7.48752168045358e-06
-1.26659004776778e-05
-1.41829107863279e-05
-3.41230935101328e-05
-2.35978470306605e-05
-2.00445216790841e-05
-1.23482637683908e-05
-2.90852070532726e-05
-2.447548162706e-05
-6.61452721924342e-06
-1.43623756523774e-05
-2.73751103709063e-05
-2.28959307967976e-05
1.04859700411181e-05
-1.31034837057727e-05
-1.36489078231603e-05
-3.17361102106605e-05
-3.20111850502174e-05
-1.93059985199492e-05
-2.8481981234222e-05
-3.25260308359015e-05
-1.78839100086973e-05
-3.64779138602808e-05
-1.7665658944618e-05
-9.44355452019455e-06
-1.43403735878773e-05
-2.26888869857968e-05
-3.47150922837505e-05
-1.73963054972231e-05
-1.9264087003736e-06
-1.188746105027e-05
-2.71567803315636e-05
-2.63888332507992e-05
-2.60164841804617e-05
-8.87005930436384e-06
-1.55527351519994e-05
-2.36191299184276e-05
-9.69736434717871e-06
-1.98974217671551e-05
-3.22270491434537e-05
-4.50701888949736e-05
-1.39114247212496e-05
-1.42104764238229e-05
-3.00352225807832e-05
-9.69577685713776e-06
-1.69132957923732e-05
-1.7676570052748e-06
-1.95358889550592e-05
-4.04036295808239e-05
-1.60419837495652e-05
-1.5232289137762e-05
-3.3436246660829e-05
-3.20362554472854e-05
1.19361596399395e-06
-2.89062120617209e-05
-3.12125795251932e-05
-2.3598054032788e-05
-3.61132628481147e-05
9.22563185271524e-06
-2.25834262511674e-05
-1.77758745484826e-05
-3.90481846945809e-05
-1.18246850405864e-05
-1.0916146252856e-05
-2.30305267067887e-05
-2.55006649236667e-05
-1.30698126682668e-05
-1.16639231959478e-05
-2.3982695556095e-05
-5.22201761973266e-05
3.381294149359e-06
-1.95443323170676e-05
-1.92575673781405e-05
-2.10932360813701e-05
-3.33229462248347e-05
-1.18571452422137e-05
-1.70489322153249e-05
1.35525012550706e-06
-1.54634563200641e-05
-1.88127885537907e-05
-1.62141558970414e-05
-1.77052313937122e-05
-1.69399772166351e-05
-4.20446718780191e-05
-2.05014815630593e-05
-1.57116154326401e-05
-1.98258193471893e-05
-7.40833399497882e-06
-1.29209131774126e-05
-5.58067599879533e-06
-2.28089964168159e-06
-5.22121115440745e-05
-1.60730034957236e-05
-2.37696908562463e-05
-1.49911828767092e-05
-2.34134608971578e-05
-3.78924496516211e-05
-3.62258995349056e-05
-2.88882860418448e-05
-6.2326701784257e-06
-2.56716290861144e-05
-1.76765355411277e-05
-3.66100041029664e-05
1.85729628623124e-05
-1.85368676014816e-05
-1.11215983601829e-05
-1.2732534444747e-05
-2.0244026538527e-05
-3.41632185148685e-06
-3.13547828988795e-05
-1.51264677117198e-05
-1.07658715372531e-05
-3.44542251360326e-05
-1.98179421384668e-05
-3.36564507553015e-05
-1.24366753215617e-05
-1.12691318577513e-05
-8.89275646539984e-06
-1.38840044012162e-05
-2.01224965604814e-05
-2.09924253991211e-05
-2.53979880371758e-05
-1.45084824761609e-05
-1.26626607217605e-05
-1.71972667416535e-05
-2.13384632794294e-05
-2.27275700899568e-05
-3.41607024370627e-05
-4.35635886370572e-05
-3.24818331887079e-05
-3.34555646127427e-05
1.23647172822426e-05
-1.68128955693021e-05
5.72306801678415e-06
-6.75165721271306e-06
-1.32973979617171e-05
-3.50687898288062e-05
-3.14332526703594e-05
-2.53984210353252e-06
4.10727085960441e-06
-1.67100468975478e-05
-1.64935669801627e-05
-2.78852341435092e-06
-1.78023195014923e-05
-2.12792805159267e-05
-3.31989281964752e-05
-2.60561392844836e-05
-1.53177320048398e-05
-1.84969417643429e-05
-2.49371125976313e-05
-2.64245303474994e-05
-5.83744881538099e-06
-8.34570949957704e-06
-1.07121947305886e-05
-4.30210832382903e-05
-7.41761014283912e-06
4.60418883657683e-06
-1.61140763825461e-05
4.64522270936047e-07
-3.59382595327575e-05
-2.81314920566038e-05
-1.97871013484241e-05
-2.09416120268268e-05
-1.71993468216572e-05
-2.23481884088643e-05
-2.63990038736874e-05
-3.25487690809208e-05
-2.25119320517619e-05
1.06201104019861e-05
-1.25289821438457e-05
-2.65361264123024e-05
-2.61765371828629e-05
-1.95376446665358e-05
-2.43846242502973e-05
2.69442176270947e-06
-2.63557811763768e-05
-3.2725070806786e-05
-2.49806424679129e-05
-2.05022379649686e-05
-1.21763238426562e-05
-2.02195128201493e-05
-1.03916163292e-05
-1.90276955066879e-05
-1.22742156789891e-05
-4.49172881198041e-05
-3.13069599229435e-05
-2.38994013814656e-05
-1.01481350637539e-05
-3.59278223141581e-05
-3.03526253590868e-05
-3.75540354375145e-05
-2.13587646795495e-05
-2.89747937728472e-05
-4.33358731240828e-05
-1.57449699048758e-05
-1.50115631019491e-05
-1.55038117110609e-05
-3.59964992362442e-05
-2.46904645969319e-05
-3.8874943587172e-05
-2.04413341318654e-05
-1.97217065180191e-05
-1.3121808546181e-05
-2.56127230521104e-05
-3.77063709328433e-05
-2.29036012219811e-05
-2.14580062568076e-05
-1.56857765634265e-05
-3.15835289218791e-05
-2.53748034901329e-05
-7.94855842258762e-06
-3.80331435742416e-05
-2.36114457568492e-05
-1.6359840169972e-05
-3.46358621458802e-05
-1.5612674073028e-05
-2.6522154531882e-05
-3.84500071020586e-05
-1.84410375518999e-05
-1.24438735747155e-05
-9.07409090870205e-06
-4.50222387515401e-07
-8.56929190522044e-06
-9.59172330767779e-06
-3.68193794066761e-05
-3.91669099718236e-06
-9.04505001080286e-06
-2.95123421489678e-05
-2.00850727729678e-05
-1.2410620977555e-05
-2.2040395256647e-05
-1.38925145980535e-05
-1.70059392100923e-05
-1.83542154064172e-05
-1.70150731769253e-05
-1.60299090413285e-05
-1.28406200090956e-05
-1.28098802834498e-05
-1.17601306718576e-05
-4.44356989599162e-05
-2.69484302991139e-05
-1.89725890238195e-05
-1.25275927924312e-05
-1.08366842659085e-05
-2.95191082295284e-05
-1.69325075461706e-05
-1.37487027805505e-05
-2.14721424637144e-05
-1.2571629901399e-05
2.36797565006594e-05
-2.08325258872229e-06
-1.15913130932636e-05
-1.75532392642077e-05
-8.26805220249572e-06
4.63663813012618e-06
-4.91953575027851e-06
-3.42012694123736e-05
-1.22249139070817e-05
1.20444329986431e-05
-3.21269737728777e-05
-2.33071018960381e-05
-2.18748033408417e-05
-2.11831513084578e-05
-4.00339122501117e-05
-1.51909724523272e-05
-3.48959754625396e-05
-1.54802204361374e-05
-3.60075406156424e-05
-4.84671844292158e-05
-2.61619333119262e-05
-3.55199260987508e-05
-3.6835243764662e-05
-1.36244839166968e-05
-1.50785773551097e-05
-3.58623998174936e-05
-2.29894409739908e-05
-2.61722301082358e-06
-1.32851841029509e-05
-8.3755488307369e-06
-2.32839718585126e-05
-4.14517845487757e-05
-4.48383207604506e-05
-5.41892199338898e-06
-2.27311170582644e-05
-2.53960512909552e-06
-1.16799379100986e-05
-2.19862299269519e-05
-9.37948932329246e-06
-1.60673327488287e-05
-1.10552788871511e-05
-2.41701274441829e-05
7.6081539897814e-06
-1.01374656775522e-05
-1.17544659847393e-05
-4.93479965763286e-05
-3.19567019702849e-05
3.28223910600535e-06
-3.6894345803294e-05
-2.39599975742211e-05
-5.45358877564229e-06
-1.13542629491124e-05
-1.33232340201499e-05
-5.22009640287739e-06
-3.68839954018748e-05
-2.0638581374769e-05
-2.61681933556575e-05
-2.0857043070866e-05
-1.52939993600919e-05
-3.62131230297485e-05
-1.28354146706589e-05
-8.44884116461442e-06
1.88412222209087e-06
-1.61761841026442e-05
-3.13131878690239e-05
-1.63533197037247e-05
-1.68675165418287e-05
-3.9270506374355e-05
-2.44066845147871e-05
9.86648464485675e-06
-4.12717699550865e-05
-1.88032747080938e-05
-2.19034770683315e-05
-1.87700865931562e-05
-8.53903568530944e-07
2.59381603087553e-06
-1.55950824265387e-05
-2.23543895759713e-05
-2.85140309724106e-05
-3.37020231784139e-05
-1.65240702411735e-05
-9.16706632475418e-06
-1.53781675499433e-05
-3.79919318346386e-05
-1.19503940607325e-05
-8.17722696556198e-06
-3.27618587572089e-05
-1.25115210008685e-05
-4.25718139074262e-05
