# Supplementary material for: Research on computational propagation and identification of mine microseismic signals based on deep learning
Source: PLoS One. 2025 Oct 22;20(10):e0334641. doi: 10.1371/journal.pone.0334641 (PMC12543183; doi:10.1371/journal.pone.0334641)
Supplement: S1 Data — (ZIP) [file pone.0334641.s001.zip › 000100500001086.xlsx_0.txt_24.txt.txt]

-2.15713268941045e-05
-2.45448690102845e-05
1.07154998836103e-05
-4.97464395085141e-06
-1.28811774412837e-05
1.98130916681837e-06
-4.20587830364453e-06
7.30208037771466e-07
-1.08282916202955e-05
-7.9749246291459e-06
-1.15497443001011e-05
-2.90289960845912e-05
-8.80931178252054e-06
-1.08706284630613e-05
-1.90097925047006e-05
-3.59222035652797e-05
-1.88817868174315e-05
-3.20029225034298e-05
-2.77977984138434e-05
-9.8775457453304e-06
-1.71843617586888e-05
-3.44691947257443e-05
-3.58295405305398e-05
-3.58566350865504e-05
-2.98680084998879e-05
-7.1924907258962e-06
-4.43095865690125e-05
-2.96529537550596e-05
-2.38982381432921e-05
2.31093600709179e-07
-4.02156102313718e-05
-7.4031064617863e-06
8.88974302794048e-07
-1.78513637824254e-05
-2.18817402243538e-05
-3.61511860689177e-05
-1.29215562490931e-05
-1.27145435134811e-05
-9.38690250534189e-06
-2.25912156143538e-05
-2.53168009093521e-05
-3.45986129278637e-05
-1.88452456524949e-05
-2.22678283281733e-05
-2.80887372790302e-05
-1.56478861720717e-05
-4.09784615585624e-05
-3.09140819928785e-05
-1.28525832106584e-05
-2.35475288495016e-05
-7.03932707564166e-06
-3.13061726262904e-05
-2.0298210650076e-05
-2.64057645011559e-05
-1.23943985745309e-05
-1.5217202680267e-05
-2.19735748302737e-05
-3.3138293131119e-05
-1.10436955990991e-05
-3.1927788653812e-05
-1.08412979567146e-05
-3.39063539821757e-06
-2.64672102526072e-05
-2.51584868982278e-05
-3.90186376841681e-05
-3.57259894805466e-05
-1.32938081899808e-05
-1.3105469389873e-05
-1.85861826439255e-05
-2.27649831734431e-05
-1.84560250044345e-05
-1.97762349007604e-05
1.46460459917574e-05
-4.48822809118159e-05
-2.56234308707879e-05
-1.57757216577136e-05
-1.69464177392619e-05
4.16582363693716e-06
-8.18875825633464e-06
-1.06407695114861e-05
-2.33610417007883e-05
-2.49003422992627e-05
-5.39319902575521e-06
-2.41403508475909e-05
-2.14288615282332e-05
-1.06268239433696e-05
-2.89225630164212e-05
-1.81822434879086e-05
-1.07687030974498e-05
4.3290462939177e-07
-7.74127442029767e-06
-3.21160062266049e-05
-1.41474025030598e-05
-1.9005093828601e-05
-2.43951623842575e-05
-7.3087414991765e-06
-3.74165053696832e-05
-2.59386015607563e-05
-1.97901375435439e-05
-1.57370643639097e-05
-2.85872572742194e-05
-8.44892405809766e-06
-2.81428023351131e-05
-7.01187334442843e-06
-1.48875104363361e-05
-3.24467140150535e-05
-3.66257147748912e-06
-1.92366497771024e-05
-1.50912475918781e-05
7.83888962817107e-06
-3.33592112036587e-05
-2.24810160999198e-05
-1.03993836335895e-05
1.65569140586285e-05
-1.80423805413916e-05
-9.59682933500832e-06
-1.3682508423385e-05
-4.5538835563614e-05
-4.66847671388097e-06
-3.53743423615086e-05
-5.31541307132039e-05
-9.22721807012578e-06
-2.58627155546818e-05
-2.67090677817007e-05
-1.19380642297227e-05
-2.9298628568541e-06
-1.40315278437613e-05
-2.05009828805899e-05
-2.56461271298435e-05
-3.29521347622503e-05
-3.52965765517047e-05
-8.61891651540922e-07
-2.03875347658098e-05
-2.93998619152138e-05
-3.01360010154075e-05
-4.18137800082102e-05
-2.18967336227265e-05
-3.036415658043e-05
-2.53500809277518e-05
-1.65328837943591e-05
-3.60657792130304e-06
-2.46573882380633e-05
-1.85317738550326e-05
-3.51828299584183e-05
-2.5016717296488e-05
-1.45345739869222e-05
-4.5805158937328e-05
-3.60659438636816e-05
-1.76284514348017e-05
-1.48844810126944e-05
-2.95044935035697e-06
-1.97999497916316e-05
-3.61891177698503e-05
-3.12100384382674e-05
-6.50495254867287e-06
-7.56974411821498e-07
-8.72071121217708e-06
-2.01040268258375e-05
-1.61575424828872e-05
-1.94707880106179e-05
-2.96880913767239e-05
6.15678664258655e-06
-2.11861733522948e-05
-2.04860343976745e-05
-2.81717067335568e-05
-1.38030871574794e-05
-1.75476466307185e-05
-2.00391737178508e-05
4.16045212992999e-06
-7.48743282259982e-06
-2.77085894960816e-05
-2.17149165508411e-05
-9.91543973210349e-06
-2.05246700521982e-05
-1.52437187880288e-05
-6.28720616035198e-06
-1.06057916436399e-05
-2.67120552428097e-05
-2.2819512378639e-05
-3.94384853347893e-05
-1.23429641663218e-05
-3.26832567008504e-05
-2.36226016453725e-05
-2.79496349830667e-05
-2.85771979909773e-05
-3.93570107195647e-06
-2.84723936141396e-05
-3.16561807068606e-05
-4.08697331240433e-05
-1.83533371123846e-05
-1.67665929517645e-05
-4.27951561958211e-05
-1.6384266888616e-05
-4.05394071342279e-05
-1.86584381982237e-05
-1.13183209388461e-05
-1.41043607811666e-05
-1.90697722838059e-05
-4.11775884967072e-05
-2.3111998113783e-05
-1.55964460871899e-05
-4.09979365148984e-05
-3.63792862852292e-05
-3.93826807276815e-05
-4.68070774712726e-06
-3.1870888273772e-08
-3.2189921142063e-05
-1.06468735303603e-05
-2.44412997419394e-05
-3.37674442188432e-05
-1.69471355872645e-05
-2.38698738814458e-05
-1.61935380950932e-05
-1.79335369005097e-05
-1.24730462305969e-05
-2.4986167810562e-05
-2.02083008783494e-05
-1.55844526158066e-05
-3.00725254414488e-05
-4.26943625706097e-05
6.88155832744578e-06
-3.35369510990919e-05
-1.94403722257434e-05
-2.9390607480868e-05
-2.19027970920517e-05
-5.44931673668782e-06
-3.41927475083349e-05
-6.70214421530087e-06
-2.14607942066444e-05
3.51698260382272e-06
-3.21283289425705e-05
-3.03822631471959e-05
-1.31870620732012e-05
-2.05700158510405e-05
-3.11719522917974e-05
-2.04161338510145e-05
-2.01779844593604e-05
-3.16378318493118e-05
-2.8081870919607e-05
-3.62605503463209e-05
-1.23270425973289e-05
-3.16577667560492e-05
-3.22572973997802e-05
-2.03907468429277e-05
-2.51398698846604e-05
-2.74304099335322e-05
-2.38955639502562e-05
-3.09564005710486e-05
-1.43206389375319e-05
-1.97658948898997e-05
1.40197053569683e-05
-3.74734598567559e-05
-1.85256810448765e-05
-1.92850952172239e-05
-5.77225248196935e-06
-1.41702953429726e-05
-4.18642446916416e-05
-2.80381317399891e-05
-3.79933413972718e-05
-6.22242288969179e-06
-1.1318183999905e-05
-1.16065737232446e-05
-1.31977891679401e-05
-2.02291111919774e-05
-8.74942456042397e-06
-1.37222946167488e-05
-3.51506222602818e-05
-4.2413410586079e-05
-1.97793142024868e-05
-2.36826051385545e-05
-1.96842061701784e-05
-1.84838957389232e-05
-2.5240603033286e-05
-2.48468288746763e-05
-1.18331363373717e-05
-1.64261142622567e-05
2.84206085967786e-06
-2.69163661398787e-05
-8.18213823906323e-06
-1.59274646285072e-05
-1.67183086917132e-05
-1.41038683369146e-05
-2.41327588390906e-06
1.07482899874548e-07
-3.03376080562308e-05
-3.1355915340336e-05
-2.95421694882466e-05
-1.36016329686813e-05
-3.92623490100602e-05
-1.06965244838402e-05
-1.84391160513198e-05
-1.73357521043132e-05
-1.19804445180441e-05
-8.53953508181388e-06
-1.75334805116674e-05
-3.49052759618163e-05
-7.72013509695393e-06
-2.85014650134746e-06
-1.7910369358452e-05
-6.46488535165984e-06
-2.37996961298645e-05
-1.93089620113972e-05
-2.36005711648736e-05
-4.22656902142429e-05
-6.08752217631139e-06
2.59490296594424e-06
-3.57074755561504e-05
-1.44146642377108e-05
-1.63449779322966e-05
-1.22981950855048e-05
-4.56332535699122e-05
-4.15422810120284e-05
-1.37059816801144e-05
-3.2677152517293e-05
-2.01879815971568e-05
-3.47263824291497e-05
-1.83648673148843e-05
-1.89769814520544e-05
1.34131443769015e-06
-1.6796688514375e-05
-2.72578862122793e-05
2.24867627368107e-07
-2.44214443312754e-05
-2.50745400297149e-05
-2.38069115389186e-05
-1.54892114689333e-05
-4.26681389613122e-05
-1.46462977910408e-05
-3.21372961553763e-05
-9.03288085573033e-06
-1.78025235182073e-05
-8.92369742472866e-06
-3.81548200121197e-05
-2.80782883105495e-05
-2.69487617721271e-05
-1.22329849961292e-05
-2.1564657543181e-05
-1.3980209206379e-05
-2.45327461294913e-06
-1.13439171407855e-05
-1.56167056373079e-05
-4.60004630985339e-05
-1.29485307487811e-05
-2.42620349384605e-05
-1.35151379393607e-05
-2.57141296917724e-05
-1.6880710709884e-05
-3.48594143491847e-05
-1.98191916169268e-05
-3.38239865995686e-05
-1.87973554368083e-05
-3.21296843083374e-05
-2.03890870660746e-05
-2.32310301552368e-05
-2.94319625629737e-05
-2.21932465002045e-05
-1.54835339233794e-05
-2.49606765150335e-05
2.80717655989353e-06
-1.04917166072594e-05
-2.04779520243579e-05
-2.76511468734863e-05
-2.33461082270114e-05
-2.19512662799885e-05
-2.50717575622135e-05
-1.38483712705515e-05
-2.43535504664667e-05
-1.54790022578874e-05
-1.79700684428393e-05
-1.42694441694091e-05
-2.7905144383237e-05
-3.92337883954099e-05
-8.62488400385145e-06
-1.94782041500429e-05
-2.06464028194497e-05
-1.61934920201285e-05
-2.2150782197273e-05
-1.70344085302158e-05
-3.41089043705485e-05
-2.5089718633397e-05
-1.6137919991977e-05
-4.78643241221666e-05
3.19768459496201e-06
-2.60675916508719e-05
-4.23771532504916e-05
-2.70379231064727e-05
-2.81461495847308e-05
-2.74427222927284e-06
-2.06871692954658e-05
-1.52987925159694e-05
-2.1148642239466e-05
-2.1884380896064e-05
-1.29790995368167e-05
-2.81768384274543e-05
-1.84540385147013e-05
-2.01464091589355e-05
-2.38406941566789e-05
3.27331541513304e-08
-6.09733481399143e-07
-1.00183371576069e-05
-1.47832638229652e-05
-2.00947891214621e-05
-2.38602097743309e-05
-1.61211201328485e-05
-1.49212280047833e-05
-1.87689778907293e-05
-2.20683891654742e-05
-1.47711192126693e-05
-1.89299138722596e-05
-2.55882802449472e-05
-4.25481668062164e-05
-2.48449561256256e-05
-1.70755214658745e-05
-7.05787738219263e-05
-1.90335395260868e-05
-4.26210602263786e-05
-3.31252731756785e-05
-1.82464692101448e-05
-3.28370243168457e-05
-8.55322899715533e-06
-6.60787094020371e-06
-3.58182793506098e-05
-1.14623942820872e-06
-1.57387619790133e-05
-1.01152436787699e-06
-1.01257260466858e-05
-2.5745465402327e-05
-1.26254581784058e-05
-4.62199098058382e-05
-1.29828462316239e-05
-2.77203558557935e-06
-2.35970662681059e-06
-3.25645656758652e-05
-1.23544074462439e-05
-2.12169073286078e-05
-3.96878909986774e-05
-5.35036039009647e-05
-2.3241204583362e-05
-2.79934735795123e-05
-2.26997721346261e-05
-5.08292122089717e-05
-2.3319770729855e-05
-2.97046463971196e-06
-3.92979649214432e-06
-2.53125148233824e-05
-2.29476826412271e-05
-1.78382046146487e-05
-1.70237364475602e-05
-2.36412290844192e-05
-4.15623839053101e-05
-3.03395477159348e-05
-3.75851290857162e-06
-2.22125762311457e-05
-2.49012657136036e-05
-1.74814515274345e-05
-1.06132492090219e-05
-1.9765581336794e-05
-3.57855024643943e-05
-1.57157064330439e-05
-4.3841707893912e-05
-3.72019937776225e-05
-2.85423152151746e-05
-4.15970116498315e-05
-2.75713820837627e-05
-3.68869732835589e-05
-1.46320702848793e-05
-1.7833134875353e-05
-2.96372206115992e-05
-3.05013104461433e-05
-1.10364529069187e-05
-1.66536826685108e-05
-2.51746206098268e-05
-2.93384701484567e-05
-3.19508696838899e-05
-2.86652529398744e-05
-2.20804972903649e-05
-2.0128916756812e-05
1.4102920807416e-05
-2.60603410850491e-05
-3.31178330147891e-05
-6.48439695556581e-06
-4.21806526894965e-06
-1.86526265120311e-05
-2.34541148745248e-05
-1.08409999572907e-05
-7.669950421863e-06
6.71220777915195e-06
-3.29446853401903e-05
-1.48078768597673e-05
-5.59922994276112e-06
-3.50458684957778e-05
-2.41428504775935e-05
-3.51734874651628e-05
-3.33903725684355e-05
-1.70138652556084e-05
-3.18222143423504e-05
-2.02508882275766e-05
-3.39316117876077e-06
-1.54478540613569e-05
6.04147136908675e-06
1.51498903683736e-05
-1.24481420021859e-05
-1.97214704145221e-05
-3.5068928208438e-05
-1.11371703104417e-05
-1.3470578497673e-05
-3.33013079449172e-05
-7.98896721105582e-06
-6.15282949912175e-06
-3.47636928384927e-05
-1.31094639491245e-05
-4.49226125879139e-05
-2.0183406466295e-05
-1.17721314888992e-06
-2.23998596313085e-05
-2.42724811597482e-05
-8.55037876512174e-06
-1.80861910062988e-05
-1.91469382490657e-05
-3.11469407158518e-05
-1.78528948856294e-05
-2.4958864475166e-05
-2.00095380571913e-05
-1.91410866801834e-05
-3.38459940589943e-05
-2.39469434122185e-05
-3.5516747631591e-05
-1.93026038814534e-05
-2.30993528175015e-05
3.37373344384018e-06
-5.32803075041522e-06
-3.39516065972864e-05
1.34206837780795e-06
-3.10221510228474e-05
6.42845619707176e-07
-3.42435896841683e-05
-1.7474643281803e-05
-2.71582046797347e-05
-5.33178049880978e-05
-2.66397469323741e-05
-2.53959470074275e-05
-1.96564968635144e-06
-2.66627494278887e-05
-2.5180081614493e-06
-1.49154978160553e-05
-2.46742025672619e-05
-2.4790282785129e-05
-1.17015459491397e-05
-2.74225495316799e-05
-1.22344598568663e-05
-1.9478585257479e-05
-6.77234734191539e-06
-1.50898287260582e-05
-3.88866404417469e-06
-3.4829800982756e-06
-7.02777605567796e-06
-3.94259903791688e-06
-2.5594163577813e-05
3.13457760024012e-06
-1.23750820719981e-05
-2.78382708931131e-05
-1.91091504021079e-05
-2.84524571865853e-05
-5.89692960119081e-06
-2.1075011843224e-05
-2.56749378370554e-05
-2.6022140630156e-05
-3.27803249928024e-05
-5.42468754400063e-06
-1.85148765061794e-05
-1.79441455934943e-05
-1.39101910974195e-06
-1.17622755245818e-05
-1.08637479168878e-06
-3.5745056491297e-05
-3.73096420094237e-05
-1.79478498600276e-05
-1.73958215721947e-05
-1.9989349807676e-05
6.82649946300374e-06
-8.53676813713013e-06
-2.68194309617505e-05
3.4900263052501e-07
-1.19462307863403e-05
-2.25469574515797e-05
-4.15229355058867e-05
-2.14144171893667e-05
-2.99643576474987e-05
-4.22260006553093e-05
-1.27950900224e-05
-7.22159561486289e-06
-3.52354212763854e-06
-2.03483500122271e-05
6.50591298876945e-06
-2.34921473033778e-05
-2.92895331593746e-05
-1.05360980161193e-05
-1.92988307011295e-05
-2.20950284627633e-05
-2.40951273679343e-05
2.63577748125065e-06
-3.81028243023823e-05
-3.02361824044414e-05
-1.58397592087581e-05
-2.30281891710899e-05
-1.36779510688881e-05
-1.94725046372713e-05
-2.61753453396585e-05
-4.20099324608793e-05
-4.35048879461404e-05
-1.45472077321151e-05
-2.30470200144722e-05
-1.13364393159478e-05
-3.82915146083218e-05
-3.33671907025737e-05
-1.2286420853426e-05
-1.3532689248893e-05
-2.99531425626162e-05
-5.7635676612387e-05
-2.40272021469518e-05
-3.34870368741665e-06
-1.56080808315028e-05
-1.78269493242576e-05
-3.75534350075177e-05
-4.32709801230289e-05
-2.19121013946596e-05
-1.68463484264861e-05
-2.75062778682732e-05
-1.16268815326912e-05
-1.98927766730517e-05
-2.45976557474399e-05
-2.01090265262329e-05
-2.35401637553814e-05
-6.07014543294144e-06
-2.10307500522979e-05
-2.00711177059316e-05
-3.37568873235883e-05
8.15867983120188e-07
-2.67186207796694e-05
-1.79727785606735e-05
-4.21060522502639e-06
-1.01044679644374e-05
-1.47644885937367e-05
-2.93589603007895e-05
-1.80704766768036e-05
-2.94577404577468e-05
-3.82863328778855e-05
6.07065393611199e-06
-8.38508505072359e-06
-3.80797636703039e-05
-4.56002804283373e-05
-1.59164262443672e-06
4.61787820112148e-06
-7.2314253322496e-07
-1.66509401591654e-05
-1.16204041020962e-05
-2.3158618555055e-05
-3.53164348780121e-05
-1.15348004475127e-05
-1.08287397616023e-05
-1.89193379811938e-05
-2.02854520340285e-05
-4.90291870087194e-06
-2.52523532103362e-05
-1.79495518028201e-05
-2.47486110651762e-05
-2.71459668292369e-05
-9.53894028588562e-06
-4.70650370838419e-05
-1.70534321797014e-05
-2.95569016394204e-05
-1.67640142803496e-05
-2.87995147364197e-05
-2.06934840112182e-05
-3.8913177613903e-06
-5.49205645689616e-06
-3.57703633272401e-05
-2.56403307482324e-05
-6.27963926294765e-06
-3.53372743814917e-05
-2.51885033764021e-05
-1.10458645198214e-05
-2.27208748601301e-05
-1.58331186098444e-05
-1.65321873539717e-05
-2.75470800221655e-05
-3.76337811846317e-05
-1.86487414151361e-05
-3.19331741764393e-05
-3.77195099519319e-05
-2.05514316641644e-05
-3.48431768381913e-05
-1.1638725960766e-06
-2.88996725953456e-05
-1.12383725043088e-05
-3.65003020645453e-05
-1.41145956371085e-05
-1.13848120264275e-05
-2.56301337440372e-05
-3.82412746911455e-05
-2.0156223072451e-05
-1.0863678536366e-05
-1.81426441278719e-05
-1.63466771262528e-05
-1.28132573164488e-05
-5.80688949864079e-06
-1.92879898842821e-05
-4.07026421745937e-05
-2.90039243038333e-05
-2.42650642149845e-05
-2.17628958731812e-05
1.20651165886153e-06
-2.03892380757686e-05
-8.35807432783903e-06
-8.95773075316086e-06
-3.72948628085403e-05
-2.72527504322543e-05
-2.9865962419072e-06
-1.27565962647559e-05
-1.58208301030124e-05
-1.21153693159386e-05
-1.46491263572702e-05
-4.99308643965447e-05
-1.03976181934544e-05
-2.46542835665458e-05
-1.42957459525925e-05
-1.49715631204491e-06
-3.24162307124952e-05
-1.50830143050448e-05
-2.91095666860227e-05
-1.6447606724537e-05
-7.18311030287957e-06
-3.36083916757417e-05
-2.69368003017967e-05
-2.02900853502723e-06
-1.11489945219685e-05
-3.43750795441585e-05
-1.82727058403701e-05
-3.10391230339864e-05
-1.53563769565533e-05
-3.44952796046489e-05
7.41820938615312e-06
-1.61933204408797e-05
-1.42437162646038e-05
-1.25391808277766e-05
-2.82314825806415e-05
-3.08503870627166e-05
-2.52140348522531e-05
-4.82369526037607e-05
-1.62977731949596e-05
-6.73906962396085e-06
-3.19970954637348e-05
-7.86673202139175e-06
-5.0194237929288e-06
-3.18509665344509e-05
-2.90529907033577e-05
-2.61441272712784e-05
-1.63706899212608e-05
-1.80150480660887e-05
-2.97330431380553e-05
-6.83080350507966e-06
-1.13552535299706e-05
-3.1922350426312e-05
-3.31482912470943e-05
-3.05383691711644e-07
-8.28212597343937e-06
-2.48183302351924e-05
-3.9410021493555e-05
-2.26476994673728e-05
-2.28533280040626e-05
-2.99691378692994e-05
-1.90718420443028e-05
-2.51878720175979e-05
-2.00777544112432e-05
-3.92627013609122e-05
-3.2820148005368e-05
-4.8468078139215e-05
-1.1966958934714e-05
-3.74523672462787e-06
-6.48708972881057e-06
-1.7425533485138e-05
-2.31119905565983e-05
-1.34354488422662e-05
-2.12544799091443e-05
-5.05662820961425e-06
-2.07577283798919e-06
-2.22375432948421e-05
4.80090766399924e-06
-2.0768953234826e-05
-1.37928663948123e-05
-2.38838213707984e-05
-6.7863072034787e-07
-1.71816438935968e-05
-8.5233291234915e-06
-1.25344394429404e-05
-6.78633424036652e-06
-1.5971572871399e-05
-3.40349290055462e-05
-5.70822563595359e-07
-1.86250256605642e-05
-1.5634481102275e-05
-1.85793521095068e-05
1.99254614498499e-06
-3.21407671152163e-05
-2.72623418098562e-05
-5.06935046418998e-06
-1.13725612941777e-05
-1.85174890018226e-05
-1.58149688104675e-05
-6.42889581050134e-06
-1.71008085561602e-05
-8.93613349526525e-06
9.13310368763965e-06
-3.13853259485096e-05
-2.11522666751423e-05
-4.1675909587582e-05
-2.38322498601094e-05
-1.9820688360091e-05
1.02226418401454e-05
-1.67399050761008e-05
-1.79157303193389e-05
-1.1273687816518e-05
-1.64298144538751e-05
-3.1990664271903e-05
-7.38255197401772e-06
-2.21980988361649e-06
-8.14051421655212e-06
-1.23640103327968e-05
-8.92297133519429e-06
-2.15157786551074e-05
-2.53469009651366e-06
-2.09756839364921e-05
-8.57748542837601e-06
-7.32639600468806e-06
-3.09762816554756e-05
-4.72438675123659e-05
-3.01969114704601e-05
-2.44212245879842e-05
-3.12558204418038e-05
-1.27301715223521e-05
-1.8049808405675e-05
-2.38794558230725e-05
-2.63955919986391e-05
-2.19545244461124e-06
-2.28764839621806e-05
-2.03379835583697e-05
-3.81757379670793e-05
-3.40444090562201e-05
-3.0421849753316e-06
-1.9761645764884e-05
-1.35576959274181e-05
-2.01512241066887e-06
-2.81914706247867e-05
-3.05932409074155e-05
-1.05241700746281e-05
-2.48497736834648e-05
-2.75088123250607e-05
-3.26868045090266e-05
-2.02145638079371e-05
-6.88555150241644e-06
-2.56790828443891e-05
-2.55368840471311e-05
-3.78720955835902e-05
-2.75182384635274e-05
-1.89075927069421e-05
-2.24048457368095e-05
-4.27029573078977e-05
-1.08182955806983e-05
-2.15472487316312e-05
-1.89454231051676e-06
-2.94083390448336e-05
-6.81943051942989e-06
-2.08547928477222e-05
-2.91668254457631e-05
-2.30329491024088e-05
-2.96261276513727e-05
-3.33615854641179e-05
-6.14329497745606e-06
-1.92704860877779e-05
-1.32711611366938e-05
-1.02181691842918e-05
-2.02586478870903e-05
-2.54614764643856e-06
-3.35039608677928e-06
-1.38517160653731e-05
-1.68488023157668e-05
-1.50847126818666e-05
-5.39908599639604e-06
-7.97954815948758e-07
-1.22942889799055e-05
4.25833683905911e-06
-2.21328248121741e-05
-1.46437648506453e-05
-2.06345331207164e-05
-1.70819745304873e-05
-2.35442203933433e-05
1.59000302002881e-05
-7.26614905915631e-06
-2.83699953808391e-05
-2.03809100969606e-05
-1.05018304903028e-05
-2.65053660627393e-05
-2.25223179427986e-05
1.44192581718887e-05
-1.52767077324047e-05
-3.32582048132183e-05
-4.46704746939077e-06
-1.01045651721653e-05
-2.71566363438167e-05
4.73179960348667e-06
-4.16799538926934e-06
-2.80384376509317e-06
-3.0176356677667e-05
-2.0401179028639e-05
-3.45439461818788e-05
-3.96818288683919e-05
-4.62228183275172e-06
-3.14316452273538e-05
-3.61893692847848e-05
-1.90482159172232e-05
-1.07953790295384e-05
-1.26921118420674e-05
-3.76879436880488e-06
-3.72030487162649e-05
-2.18136294648642e-05
-3.43118810007465e-05
-3.43414743720925e-06
-3.00842018796778e-05
-2.81379674029285e-05
-3.34565738204505e-05
-3.08835268055392e-05
-2.83642613340554e-05
-2.02656672253553e-05
-3.32225428668159e-05
-2.63489245901032e-05
-1.67819067620086e-05
-1.22469285732695e-05
-2.29534788972077e-05
-9.73051297394065e-06
-3.85220718469755e-05
-3.67446830715429e-05
-2.53340970987017e-05
1.44952355724161e-06
-1.5739737519842e-05
-2.6573927950124e-05
-1.80359302473006e-05
-1.11250093109626e-05
-3.04630984748621e-05
-1.51752034941393e-05
-1.3405836119616e-06
-7.24805716935897e-06
-3.79186432135712e-05
-2.81940548987731e-05
-3.20430424110679e-05
-1.96866430437971e-05
-3.97993903530234e-06
-2.17080284926496e-05
-3.22291876534067e-05
-2.7451992011818e-05
-1.13208587430514e-05
-2.02896473139435e-05
-2.66827594398397e-05
-1.7638109041774e-05
-2.36255420642857e-05
-1.10866183434597e-05
-4.30590712138697e-05
-3.41766940824012e-05
-3.00851600853763e-05
-2.2943936920464e-05
-8.37796216933222e-06
-2.68216801820506e-05
-1.57171757386546e-05
-1.97400718221247e-05
-3.11486795178778e-06
-1.47460787416926e-05
-1.83390153850185e-05
9.16087588574167e-06
-2.01707335360423e-05
-8.97601559956907e-06
-2.71748383608381e-05
-1.74000895597242e-05
-3.98870345617568e-05
-2.83076254589736e-05
-1.17511658789482e-05
-2.72643831979842e-05
-2.09828417744797e-05
-2.50254908940276e-05
-4.33291869375199e-05
-4.33522004480723e-05
-3.34042981179513e-05
-2.21073765452199e-05
-1.87625762262144e-05
-1.78298374113946e-05
-1.29208053246227e-05
-4.38129887467667e-06
-1.79008913743835e-05
-3.45501092056811e-05
-3.43360933872612e-05
-2.92370380560924e-05
-2.80789455363542e-05
-8.90480702547128e-06
-1.00628571364029e-05
-3.8194134775497e-05
-1.05754427754177e-05
-2.39901004828495e-05
-8.17289753572625e-06
-3.59119722173308e-05
-1.87892314439e-05
-2.99347815330359e-05
-3.06077792292361e-05
-2.94449577153014e-05
-2.57581313964267e-05
-1.75954787465819e-05
-1.96941336080692e-05
-3.16426706481024e-05
-7.2816206699407e-06
-1.38772816414943e-05
-3.37536787624259e-05
-4.20309988973633e-05
-1.34935077130201e-05
-1.53821029978182e-05
-1.34642348496258e-05
-1.65515168001302e-06
-1.37768908358016e-05
-8.74111733379695e-06
-2.04713694422441e-05
-1.46978931088583e-05
-2.34994688110574e-05
-1.23216413513704e-05
-3.16688407288647e-05
-1.38323672880794e-05
-1.95013905377811e-05
-1.93256820250872e-05
-3.09898901043449e-06
-2.70080144050189e-05
-1.89864875289293e-05
-2.77167933139173e-05
-8.36666455019368e-06
-4.33160863040917e-05
-1.47947944740148e-05
-3.11307139177375e-05
-2.90602764341359e-05
-1.74786531912059e-05
-1.05993346271644e-05
1.6542740782891e-05
-2.43651221413002e-05
-1.85224064099775e-05
-1.9241111987638e-06
-1.72377546368071e-05
-2.97627654943813e-05
-9.26562564154675e-06
-1.6953208802009e-05
6.08766956260352e-06
-2.16595452380219e-05
-3.45987512829209e-05
-3.3804540592272e-05
-8.40356893644762e-06
-2.54526090588515e-05
-2.90933358560316e-05
-3.42824219982721e-05
-8.95058892794654e-06
-3.45672697734539e-05
-1.58529172630077e-05
-4.19243256408147e-05
-1.41079279843267e-05
-3.50165600981362e-05
-1.80534040565819e-05
-1.17859061051942e-05
-3.28197193640394e-05
-3.93955644025446e-05
-2.44151062989236e-05
-2.13733086948928e-05
-2.16496233810578e-05
-2.9924244981144e-05
1.82907739444191e-06
-2.39142650663721e-05
-6.42606006497866e-06
-2.42746022722487e-05
-5.27570445343153e-05
-4.03141544967164e-05
-2.14733911938207e-05
-2.03579931551174e-05
-1.98003633911827e-05
-4.35981842934949e-05
-3.43220240962282e-05
-4.58668073532761e-05
-1.79681428386158e-05
-1.78024650209698e-05
-7.99633438258154e-06
-3.35962303701884e-05
-3.29843956449614e-05
-3.47166497519405e-05
-3.20628567894172e-05
-1.79030084068615e-05
-1.27573596866743e-05
-3.58773723093356e-05
1.17052254707155e-06
-4.48129909860777e-06
2.46093884049301e-06
-3.71679141413348e-05
-1.96010906167506e-05
-5.0918310515906e-05
-8.83146025981066e-06
2.24051818368118e-06
-2.259407733659e-05
-5.36059628228649e-06
-2.74253508488531e-05
-2.02414771780635e-05
-3.01699148952986e-05
-1.93626400260293e-05
-6.4501442621616e-06
-2.67860390775497e-05
-2.30554986924923e-05
-1.26219818455562e-05
-1.57877180423291e-05
-7.01463336572308e-06
-4.852635640469e-05
-2.79463322827622e-05
-1.11761161421773e-05
-2.5971930359439e-05
4.70340080533379e-06
1.65350209616526e-06
-3.99346603071499e-06
-1.11197961354582e-05
-5.32338128779972e-06
2.53934839984783e-06
-1.46870432444452e-05
-1.99595068646754e-05
-9.45987627639248e-06
-2.41094889574164e-05
-1.87069924064724e-05
-2.4535806275297e-05
-1.27759167256799e-05
-2.51003539848756e-05
-1.67493603553475e-05
-3.41617346768049e-05
-1.06867613185707e-05
-1.60719511424752e-05
-1.51374171395549e-05
-1.46310797995586e-05
-1.08179155809816e-05
-1.17024386401983e-05
-2.99639945349546e-06
-2.01675581339226e-05
-1.8784394327208e-05
-3.2464762163466e-05
-1.97363459974548e-05
6.7862236098816e-06
-2.30168884059321e-05
-3.43267621723218e-05
-1.52019763715136e-05
-2.3953369766073e-05
-2.13288532171019e-05
-2.83004747812498e-05
-2.7177283367555e-06
-1.5083983414347e-05
-3.2385699226342e-05
-2.03381574961048e-05
-2.650893425029e-05
-7.24460696705016e-08
-3.16945576403202e-06
-6.77699298720773e-06
-1.21960117962434e-05
-2.59197176545718e-05
-4.99584657112229e-05
-2.52727654421687e-05
-4.4650975701278e-06
-8.31225864174901e-06
-2.09898537260322e-05
-3.11606495803076e-05
-1.34164911556039e-05
-1.82245086499132e-05
-3.50516159538231e-05
4.35613595964196e-06
-2.06430063766606e-05
-3.56755311451734e-05
-2.9923330138837e-05
-1.06767446382755e-05
-8.18421651800511e-06
-1.0658745736674e-05
-1.83553654267945e-05
-1.54195650757567e-06
1.50044841521587e-06
-1.24185723507046e-05
-2.38176728813851e-05
-3.56339959282604e-05
-3.81370288346414e-05
-1.74381718169676e-05
-2.77012823742926e-05
-2.57432867468345e-05
5.17374047173576e-06
-2.016304102746e-05
-3.07375406589526e-05
-3.44927004198634e-06
-3.17588210572817e-05
-8.51415918349701e-06
-1.85340755081832e-05
-4.10304075936703e-05
-8.97144093131542e-06
-3.88257535165918e-05
-2.5783098851925e-05
-1.77631456047257e-05
-2.7991056006206e-05
-2.72801435791205e-05
-4.55191022049198e-05
2.1401449653341e-06
-2.28697749899972e-05
-1.25449924626422e-05
-3.33404283159169e-05
-2.95216147500483e-05
-1.46511208397346e-05
-1.48255240773484e-05
-3.46325754312188e-05
-1.71819710988371e-05
-8.90349307802755e-08
-2.38358113470974e-05
-2.13306837186022e-05
-2.78530754198469e-05
-3.9699373272306e-05
-1.73549464518938e-05
-2.18363142323547e-05
-1.06580368218368e-05
-1.59664118521121e-05
-1.49549221820768e-05
-4.3600057230627e-05
-3.15194496841951e-05
-3.65872721813206e-06
-2.14006030910234e-05
-4.28504455577611e-05
-1.43349944087718e-05
-3.59037227469905e-05
-3.0204158373222e-05
-2.01087531418141e-05
-1.86741106033951e-05
4.45831772449648e-06
-2.21686996682973e-05
-2.15547125160133e-05
-1.55929639949724e-05
-2.04254091456314e-05
-4.41771974396724e-05
-3.22618534845114e-05
-3.54952814078361e-05
-4.18089462820129e-05
-2.353098770527e-05
-1.26700449855337e-05
-3.72295024762842e-05
1.60803658155638e-06
-2.0155331937282e-05
-1.673871951819e-05
-2.5960273362879e-05
-2.58433635362796e-05
-1.79367752692182e-05
-3.10538257098736e-05
-3.02731963908946e-05
-1.04681133416858e-05
-1.78972750009071e-05
-1.96011724008536e-05
-5.53181758857714e-06
-2.06329690547396e-05
-1.7836987522029e-05
-1.5629645857324e-05
-4.49712757033104e-05
-1.47071867404715e-05
-1.46764556111657e-05
-1.0886311641855e-05
-2.76047977854019e-06
-1.69194151331756e-05
-2.58150336018422e-05
-4.96560894114893e-07
-2.9952199859264e-05
-2.2693433652824e-05
-2.23597113252894e-05
-8.22822328452907e-06
-1.6876118690427e-05
-4.26006897302032e-05
-2.91468609784753e-05
-2.22779522242382e-05
-3.28569333260958e-05
-1.39515897507405e-05
-1.41611723042647e-05
-2.51353318994503e-05
-7.07046900758276e-07
-2.99902054992521e-05
-1.49341073409846e-05
-4.55959965074769e-06
-3.24076947499037e-06
-2.38127644703976e-05
3.72028343710126e-07
-3.77700518231876e-05
-2.56942514615378e-05
2.31269003384799e-06
-2.70120860059874e-05
-1.70282951321296e-05
-1.94113497062209e-05
-1.9723141630232e-05
-3.71827434923613e-05
-2.16356915042488e-05
-3.28155294684127e-05
-9.22155923905798e-07
-2.51031491363527e-05
-2.28425216394052e-05
-3.03148445458064e-06
-2.30683525496199e-05
-3.4007020751364e-05
-1.90745200099856e-05
-3.66602315059704e-05
-1.46686231416134e-05
-2.10262014195253e-05
-3.05910852288735e-05
8.51669077158799e-07
-3.69420175103375e-05
1.65743393276087e-05
-2.92085436849971e-05
-9.62503644157485e-06
-1.37235838252906e-05
-2.74878079345472e-05
-3.39447508416426e-05
-2.1727918963383e-05
-4.0058887321238e-05
-2.06196571830367e-05
-1.83873925596246e-05
-3.56353735686655e-05
-2.95012311778618e-05
-2.58967692623832e-05
-4.1677454467237e-05
-1.67222458811486e-05
-6.53154115176001e-06
-2.43466556934282e-05
-2.93996231648024e-05
-1.13846601646526e-05
-3.00081074897467e-05
-1.74176706766822e-05
-3.56600565253928e-05
-2.48213249146987e-05
-1.44376262218721e-05
-2.19419159362617e-05
-4.33093516229798e-05
-1.21756997430289e-05
-1.320331480317e-05
-2.58072905462872e-05
-1.69020668354314e-05
-3.667938698556e-05
-1.29913688462275e-05
-3.69943161994375e-05
-3.22121810992594e-05
-1.62868210705513e-05
-2.08985482025704e-05
-4.29058434821927e-05
-2.29043008865421e-05
-1.36573702433875e-05
-4.51206641792831e-05
-4.35510735050115e-05
-1.69629286013441e-05
-2.6050183110329e-05
1.1880232713592e-07
3.53274262788199e-06
-2.36606329834895e-05
-3.9216353933208e-05
-1.69381463368286e-05
-1.28628209740865e-05
-8.54088863691396e-06
-7.34273163414572e-06
-2.70543252817937e-05
-2.47495567687705e-06
-7.50446710040157e-06
-4.5587987222644e-06
-3.90236111835205e-05
-8.68383737958883e-06
-2.5220607936685e-05
-2.73872852515835e-05
-2.61958205858539e-05
-2.72016135230271e-07
8.69049892854167e-06
-2.47708416277697e-05
-5.35519378562172e-06
-2.34492000026906e-05
-1.79316818159165e-05
-3.29698518455636e-05
-3.1151564925271e-05
-1.95251196894075e-05
-1.64767137324561e-05
-1.31157108867216e-05
6.41040141707889e-07
-2.21056282107679e-05
-2.57264341345068e-06
-4.07571604529838e-05
-6.9929864130784e-06
-1.44064996702318e-05
-1.49773911856808e-05
-2.93874249657933e-05
-2.59650842365895e-05
-3.3666318147085e-05
6.79093155358691e-06
-8.21376379373951e-06
-2.98467944027866e-05
-3.00340387152038e-05
-1.86517021708168e-05
-3.01618179361067e-05
-1.2863654620933e-05
-2.23938693006752e-06
-3.39245454950213e-05
-1.34056380585455e-05
-2.66762024080652e-05
-3.94799629599119e-05
-9.05761831635668e-06
-3.55184749473497e-06
-2.68883986490449e-05
-3.26979382687665e-05
-2.87378120464203e-05
-3.65184224610745e-05
-1.80238621824664e-05
-3.16627453336513e-05
-4.78773073248265e-05
-8.24046806802326e-06
-2.35053822909585e-05
-3.56923833906768e-05
-3.16785995474223e-05
-1.82391190873645e-05
-2.62145789563239e-05
6.95780923709842e-08
-3.82043787430289e-05
-2.01778312500732e-05
-1.2507322273263e-05
-3.22151963778303e-05
-4.27710707591517e-06
-6.01175219900446e-06
-1.98386190225084e-05
-2.80601404351094e-05
-3.16383562266289e-05
-2.07652156252721e-05
-2.19010136032571e-05
-3.58759677915558e-05
-2.21110529448024e-05
-7.72526420671538e-07
-3.17394285084221e-05
-2.52923567898148e-05
-1.21942045686611e-05
-2.41884849482748e-05
-1.23843639176393e-05
-3.15895055744533e-05
-6.12514189439178e-06
-1.00917197160587e-05
-1.82534907447016e-05
-4.59757067574448e-06
-9.05908029245004e-06
-4.23233658866676e-05
-2.74929024008407e-05
-1.45179826985449e-05
-2.66858111319581e-05
1.96814069907525e-05
-2.36491453979624e-05
-1.80570986272223e-05
-1.94446985921749e-05
-1.86499547164163e-05
-1.77900895207559e-05
-9.81027228778872e-06
1.36197050551518e-05
-2.69691078558947e-05
-2.17066870226792e-05
-6.64998629123034e-06
-1.06255109208602e-05
-2.77693469966713e-05
-1.0618732857407e-05
-4.46903908940819e-05
-5.99705546112604e-06
-1.42309822301594e-05
-4.75862973850151e-06
-2.51015949275674e-05
-1.75840729277076e-05
-2.43633161668011e-05
-2.82538894575707e-05
-4.30948072534097e-05
-1.23987708446871e-05
-2.27694788860697e-05
-3.26281437879335e-05
-7.95016247024727e-06
-1.65683446812706e-05
-3.92707386555271e-05
-1.8437220076142e-05
-2.80673419406503e-05
-3.63456473554062e-05
-1.88286012306714e-05
-2.67242662311832e-05
-3.31367005263423e-05
-7.48751396341297e-06
-3.43971454888156e-05
-2.72257804790637e-05
-3.58950357953142e-05
-3.66094582725514e-05
-2.36121938570767e-05
-2.94719043729023e-05
-2.92575450387912e-05
-1.58802321057635e-05
-3.91617433469846e-05
-4.17318761899582e-05
-1.22159355102895e-06
-2.75333357952664e-05
-5.10452608020256e-05
-2.32989194340942e-05
-8.41722856082803e-06
-1.35999000977247e-05
-2.1897604816714e-05
-3.21176615064749e-06
-2.11367529331707e-05
-2.16616390229105e-05
-3.24766691453139e-05
-2.96782898670444e-05
-2.30962451183677e-05
-3.79323316950439e-05
-8.04505872281617e-06
-4.14163009661211e-05
-2.46908341385258e-05
-2.40816828008925e-05
4.05115791545399e-06
-7.57748190534531e-06
-3.33872225252801e-05
-1.13780872281045e-05
-3.49287287100071e-05
6.5828482717902e-06
-1.53341958816738e-05
-1.29006336277226e-05
-2.42094708212887e-05
-2.60970703232688e-05
-1.80177857981209e-05
-1.69697549863362e-05
-8.73879218754376e-06
-3.06918740998631e-05
-1.05381850098113e-05
-1.36268181101032e-05
-2.03441585285284e-05
-2.23692143422316e-05
1.86624890812042e-06
-2.06271513832335e-05
-1.69385010022183e-05
-1.75409978792609e-05
-1.32548172977033e-05
-1.51569190335735e-05
-1.41789922815096e-05
-1.78589285813343e-05
-3.43129218286321e-05
4.59431637761594e-06
-3.05373849062959e-05
-3.82030542994537e-05
-2.0962299858847e-05
-2.45935259154515e-05
-2.38133310696378e-05
-3.62640031404743e-05
-2.31702734461573e-05
-1.55721338404596e-05
1.27737589831517e-05
-7.92803420854237e-06
-1.26872391523296e-05
-3.96596756883851e-05
-2.63249546427911e-05
-3.38026221515246e-06
-1.98193543632292e-05
-1.53588394446318e-05
-9.28383743518375e-06
5.66486192758426e-06
-1.7198912658029e-05
-8.70451696517327e-06
-9.70778576559937e-06
-3.5466733495401e-05
-7.62409658522139e-06
-3.34787698643787e-05
-1.55793227872454e-05
-2.65365182955676e-05
-2.20986522661723e-05
-6.51268178617104e-06
-1.29935842374527e-05
-3.33544380394542e-05
-4.84160292848412e-06
-7.6992835861526e-06
-2.44605114903885e-05
-2.92886028572011e-05
-6.19858957036626e-06
-3.47565668966693e-05
-6.48242449480381e-06
-1.05889530986802e-05
-3.14945830071412e-05
-2.59609004759562e-05
-4.05595968318546e-05
-2.6923988605233e-05
-2.81691416143219e-05
-1.91539022433361e-05
-2.7963974965751e-05
-2.75150627816819e-05
-2.15844895239216e-05
-2.56769297099247e-05
-2.33683626105922e-05
-4.90570302412641e-06
-2.52119318376855e-05
-1.10409610480393e-05
-3.76238656769844e-05
-1.83146928754405e-05
-9.28670863163943e-06
-2.23300040843833e-05
-1.75514403772506e-05
-2.97478585293676e-05
-2.73544961038006e-05
-2.27557893092581e-06
-8.50028927173576e-06
-1.79209097465472e-05
-3.79471616860476e-05
-2.37978905976193e-05
-1.43940963463984e-05
-1.7603353096098e-05
-2.23508949936259e-05
-3.06906342383485e-05
-1.94978829030951e-05
-1.6684260684555e-05
-1.76725584784007e-05
-3.49153878567907e-05
-2.92654862837268e-05
-2.15264130999803e-05
-9.05527475459739e-06
-1.56013810198193e-05
1.60084986826752e-08
-9.03347348164028e-06
-3.95077666598808e-05
-4.65092290740194e-06
-3.1581267270482e-05
8.94976843537283e-06
-6.66889569826774e-06
-2.41763502771469e-05
-2.15723351785794e-05
-1.10065077550574e-05
-3.26959707707028e-05
4.49416081073122e-06
-4.41304259644259e-06
-3.88949467608842e-05
-2.5424739869466e-05
-2.19451210561443e-05
-3.20312914700033e-05
-2.7732094850102e-05
-8.44243853746578e-06
-7.09740408705919e-06
-1.1226261515659e-05
-1.06993363374579e-05
-1.89594740468197e-05
-2.59010911928734e-05
-3.31562679776698e-05
-1.96244490735372e-05
-2.57235503417919e-05
-1.44369151855059e-05
-2.52302162831758e-05
-3.38477127910982e-05
-3.54145124924935e-05
-2.12062469237964e-05
-1.70744291135583e-05
-3.81021698105157e-05
-2.41008057539421e-05
-2.08556726474098e-05
-1.97260707791461e-05
-4.96607646264612e-05
-1.92684817516612e-06
-1.13931882584841e-05
-1.29186533924852e-05
-2.39797515539174e-05
-3.00136137996162e-05
-2.91912574990312e-05
1.08675930460503e-06
4.21724907025918e-07
-2.36301100740199e-05
-5.15598191750732e-06
-9.40254922501461e-06
-1.06195898864018e-05
-1.08447487106009e-05
-1.82375256268863e-05
-1.82044858767417e-05
-4.87152606035254e-06
-9.96043610759781e-06
-2.1308923013445e-05
-2.1764244653295e-05
-1.02458862546084e-05
-2.15929874345836e-05
-4.95923007766801e-06
-3.00801547279994e-05
-7.2962712768712e-06
-2.26021127096002e-05
-5.35959631788451e-06
-7.33571029486873e-06
-1.1327732123261e-05
-3.3122298340666e-05
-1.37373635880552e-05
-2.34531836720684e-06
-1.14178852512824e-05
-2.75968842518626e-05
-9.10452529838292e-06
-2.48381655504799e-05
-4.38472328354026e-05
-1.97722840781138e-05
-1.57961898304015e-05
-4.4592635425262e-06
-1.28645686302607e-05
-2.05218703425916e-05
-1.95247187298262e-05
-2.73106774355567e-05
-7.95019575307361e-06
-3.3354204508847e-05
-6.08231796765794e-07
1.62150357630478e-06
-6.39205827423531e-06
-4.32994102565597e-05
-2.36446116603077e-05
-1.0444935096454e-05
-3.99626306923587e-05
-1.83646490813917e-05
-3.24517272779348e-05
-3.32220007428349e-05
-3.14311506837335e-05
-3.90694941434403e-05
2.71222349750873e-07
-2.31894177211224e-05
-1.320444329654e-05
-1.39454137553654e-05
-1.95678665953985e-05
-1.59126141456696e-05
-1.91252060402113e-05
-1.04989060278739e-05
-1.42622738494865e-07
-1.58211845952004e-05
-2.10869836691247e-05
-3.89670119342053e-05
-4.08557404794377e-05
-1.84596833959761e-05
-2.71548181081881e-06
-2.96325462897986e-05
-7.79692372278518e-06
-2.22120880410092e-05
-4.83924916117748e-05
-1.90628580300885e-05
-1.91394508918467e-05
-1.14225743024318e-05
-2.71075136375533e-05
-3.25018080485333e-05
-1.84856330101858e-05
-2.75269192439501e-05
-2.01788951667747e-05
-9.21361484001944e-06
-1.8613337418703e-05
-3.46222470091315e-05
-2.58203656424612e-05
-1.47366463307767e-05
-1.37105601955312e-05
-4.04327148607012e-05
-2.84834395246284e-05
-1.3096537341389e-05
-6.61893071087918e-06
-2.64862939448677e-05
-2.95031385582527e-05
-2.86027113426652e-06
-2.95764011268945e-05
-2.36328826610799e-05
-1.25272699666807e-05
-4.17568884181461e-05
-1.73978190154961e-05
-6.2237366321886e-06
-2.16660654939656e-05
-9.18819771401463e-06
-2.24262122616102e-05
-1.64338869937349e-05
-2.95899536381403e-05
-3.40982743477583e-05
-9.10901384764216e-06
-2.98651638628692e-05
-4.59238646612515e-06
-2.59049729153684e-05
-4.05719292538726e-05
-1.78117978371572e-05
-4.01563121303009e-05
-1.45524381679945e-05
6.25349448216963e-06
-1.59353817965972e-05
-3.09679733703681e-05
-6.29239700231963e-06
-2.91033263727549e-05
-5.83178889629188e-06
-4.00526500941488e-05
-2.38968836075519e-05
-2.36572547985575e-05
-8.69404382171934e-06
-2.12877421098568e-05
-1.36725917773956e-05
-4.06483904279924e-05
-4.59145598191917e-05
-1.67311658090765e-05
-3.42302000842055e-05
-2.70101162014766e-05
-1.83210950916883e-05
-2.38050834874334e-05
-3.67788531758172e-05
-2.52996524293176e-05
-2.20338745605482e-05
-2.84969977102725e-05
-3.95362206043963e-05
-2.01223018025852e-05
-1.89228369536731e-05
-2.21476320291645e-05
-3.38006290785212e-05
-1.01879192820286e-05
-2.0612738400386e-05
-9.65396209086287e-06
-3.44966738016083e-05
-1.53709010571311e-05
-2.21145338245929e-05
-2.65364719724845e-05
-1.6472554048738e-05
-3.45725440687114e-05
-3.62149603675136e-05
-6.5121632368463e-06
-2.0336050884313e-05
-2.91032918781983e-05
-2.18787915970227e-05
-1.43971667296638e-05
-2.37412583100329e-05
-1.52640248889028e-05
-3.28486286357596e-05
-1.02912347919444e-05
-3.63379013583881e-05
3.06399448789736e-06
-6.3012450275762e-07
-1.32852758818357e-05
-1.11711882036003e-05
-1.72034531427591e-05
-1.34639063386164e-05
-1.31099217381797e-05
-1.9288800608627e-05
-3.1752404533496e-05
-2.91519477566747e-06
-4.13014931314404e-05
-1.90057973068608e-05
-2.43027526283903e-05
-3.29336450726486e-05
-1.82711908092823e-05
-1.11169416656856e-05
-2.19164433933764e-05
-1.28510623185925e-05
-1.63135888444506e-05
-1.23263471977553e-05
-3.23503172370249e-05
-2.54774321724675e-05
-4.00872706273799e-06
-1.47801784102306e-05
1.10671945216887e-06
-1.30009573603607e-05
-1.54395130767823e-06
-2.5758323945356e-05
-1.3100977349436e-05
-2.7336639713824e-05
-1.25275044350017e-05
-1.25751960963076e-05
-2.62541669565713e-05
-2.2706692780589e-05
-2.7845448211321e-05
-1.21340887069175e-05
-2.22197702710962e-05
-8.74702142358653e-06
-3.07904788321924e-05
-1.11050521196279e-06
-1.0693076192739e-05
-3.97700041122784e-05
-3.34417504175194e-05
-4.14981723200286e-05
-3.22951479768193e-05
-2.37383026400255e-05
-3.3183485547432e-05
-1.63213660958231e-05
-1.44830654805523e-05
-2.14102404281048e-05
-3.98020349407551e-05
-1.83237789419362e-05
1.04793665636198e-05
-2.53523870966526e-05
-1.55214186822915e-05
-1.43438745152188e-05
-1.33207587410192e-05
-1.89599237164526e-05
-9.35509445606024e-06
-4.02146982701981e-06
-1.5411381179766e-05
-3.47283564715912e-06
-3.66768881827243e-05
-3.11293260145913e-05
9.87037935064897e-06
-1.78287572768325e-05
-9.2140000930055e-06
-4.83110416738918e-06
-3.83682829517049e-05
-9.75064817477941e-06
-3.53153188554395e-05
-3.56156085650676e-05
-6.4063137076128e-06
2.25658706735417e-06
-2.24309462053488e-05
1.13048017643857e-07
-3.78329675190906e-05
-2.71348659802984e-05
-8.68394936271196e-06
-2.44652426620111e-05
-1.39625333081519e-05
-9.79080129685229e-06
-2.15675458405859e-06
-3.28718251901749e-05
-2.13126486193195e-05
-7.27807885064514e-06
-2.06601416133808e-05
-2.60217043142375e-05
-2.78986434163214e-05
-4.20205268935832e-05
-1.34362244275798e-05
-3.74419419035795e-05
-2.04527548082823e-05
-3.57537972360586e-05
-3.01603420011321e-05
6.1487521030328e-07
-1.81152279506543e-05
-1.65486920983427e-05
-2.86830627290622e-05
-9.61487247343111e-06
-3.65991256738715e-05
-1.5451038301523e-05
-9.33308237488173e-06
-1.34319388350285e-05
-2.48915885919944e-05
-1.53010420148609e-05
-7.32797294424839e-06
-3.20169198578224e-05
-9.86699115259639e-06
-1.49453233920091e-05
-1.85048707797379e-05
-2.18185281464364e-05
-3.29105522346566e-06
-1.43685123143688e-05
-2.04352373283158e-05
-2.12590270906792e-05
-3.30449958465334e-05
-2.34932156839049e-05
-1.28333620246114e-05
-2.99397736585272e-05
-1.42263012526956e-05
1.79223934980587e-06
-1.71205014078923e-05
-2.50852073515789e-07
-4.55496381576321e-05
-4.3763871035822e-05
-8.91201778502441e-06
-8.20053907587722e-06
-3.62875900534667e-06
-1.68905018883103e-05
2.3617569046547e-06
-1.63124630713474e-05
-1.18110849391703e-05
-2.46044613664125e-05
-1.02851230377548e-05
-2.2436567459208e-05
-1.92145589505442e-05
-2.1672124947494e-05
-9.96928982756842e-06
-2.81694032437178e-05
-3.0450709121766e-05
-3.11607420829569e-05
-2.85399354009924e-06
-2.62850542500822e-05
-2.25295784862375e-05
-1.70974731597525e-05
-1.08411263358294e-05
-3.27368105387232e-05
-4.66428449445896e-05
-1.36969678722728e-05
-1.23488323030582e-05
-9.65051197855758e-06
-1.48173161350357e-05
-2.86430490379609e-05
-8.9582581335399e-06
-2.8640425875511e-06
-1.89945369084554e-05
-2.40697703013469e-05
-9.94986564992218e-06
-1.29753683716076e-05
-1.61327433480516e-05
-2.76856128565297e-05
-2.1328467765884e-05
-1.84507636263729e-05
-8.77186771200493e-06
-3.30071784850573e-05
-4.22591276969066e-05
4.04200223023592e-06
-2.03318775507936e-05
-2.80125885255045e-05
-2.32040407519829e-05
-2.31428218475243e-05
-6.7821924484817e-06
-3.74422505323533e-06
-2.0358905486262e-05
-2.03189241156129e-05
-1.18676654331315e-05
-2.70308532492059e-05
-1.33753223632387e-05
-2.88906614235511e-05
-3.03323461077065e-05
-1.73925670156461e-05
2.03480982144876e-07
-1.8731965168601e-05
-3.20119460235895e-05
-1.57063206813037e-05
-2.27355546168873e-05
-2.62334768092871e-05
-7.2507563983137e-06
-1.72765577332866e-05
-3.49980457552394e-05
-4.63699916778684e-05
-3.41902937299838e-05
-2.33413604180201e-05
-2.18124522941491e-05
-3.62541384712671e-05
-6.50672764128987e-06
-2.98786670187507e-05
-3.66170207130991e-05
-4.67130171320943e-05
-2.76396924438672e-05
-1.60927929685698e-05
3.60818805300677e-06
-1.32691305017679e-05
-1.3472026051129e-05
-2.27675778281386e-05
-2.53288598147159e-05
-2.53835078003683e-05
-2.96088841399118e-05
-3.13515007012314e-05
-5.95652759773495e-06
-2.34781217358725e-05
-4.72597803309842e-05
-7.81542238910307e-06
-3.14381979120024e-05
-3.65177087104216e-05
-2.13308036314851e-05
-4.09892029751781e-05
-1.51157336898415e-07
-8.90225356479776e-06
-4.22363178768745e-05
-2.92278147942967e-05
1.13630447123255e-06
-2.38959594251132e-05
-1.63242427818448e-05
-2.10201729731331e-05
-1.45654590556733e-05
-1.68528277162658e-05
-2.79113044474715e-05
-1.79885657355244e-05
-1.39159927301466e-05
-2.40968023228996e-05
-1.97912835036615e-05
-1.80644229445563e-05
-1.33932581860192e-05
2.83071274301906e-06
-1.43137970727658e-05
-4.99130906691167e-05
-3.43505659180663e-05
-2.78044974803891e-05
-7.27562399728853e-06
-1.53810337552195e-05
-3.8157192750558e-05
-3.08795903991468e-05
-2.50172444031966e-05
-3.30201004477222e-05
-1.89930502404854e-05
-1.91674968503066e-05
-3.09905447318023e-05
-1.53592305600655e-05
-2.24743451163554e-05
-2.58659544316988e-05
-2.68739451704715e-05
-8.65328121974572e-06
-1.60346371387176e-05
-2.31179844998787e-05
-2.11255427058162e-07
-3.45850519147414e-05
2.16862141697958e-06
-1.75635838146477e-05
-3.44952379732138e-05
-3.07005167228672e-05
-2.47001864042386e-05
-3.2806421158084e-05
-1.65993560925563e-05
-1.87257679393312e-05
-2.29801493738075e-05
-2.27714165646617e-05
-2.8957789075656e-05
-3.30249062804526e-05
-2.49955236160241e-05
-1.3059545960307e-05
-2.53888178003429e-05
-2.8128189039038e-05
-3.04243758283531e-05
-3.20907750445098e-05
1.81163465001136e-06
2.43124142556103e-07
-7.26327524804184e-06
-1.53109214762629e-05
-3.20460672669198e-05
2.09884707214893e-06
-9.61285681626666e-06
-2.48896548403454e-05
-1.51222174628969e-05
-2.68943443749265e-05
-2.81023919223302e-05
-1.95278620165544e-05
-1.11681205854167e-05
-2.99981745988184e-05
-2.61265719362645e-05
-2.842267182242e-05
-1.57844387922727e-05
-3.19788253100385e-05
-2.55109166101128e-05
-2.51026079413003e-05
-6.4413825546106e-06
-2.85166994892462e-05
-2.78603860725906e-05
-1.79672054887134e-05
-3.89692287278678e-05
-2.73226320635317e-05
-2.09892839752154e-05
-5.30704728922559e-05
-7.67771013557849e-06
-2.1333235290143e-05
-1.73714769159666e-05
-5.65327824688789e-06
-2.69923906817536e-05
-8.13849428645391e-06
-2.58703576180406e-05
-1.9195093780839e-05
-2.32896452111475e-05
-2.8604786610276e-05
-2.72827164970358e-05
-2.91989751684203e-05
-7.17791211819139e-06
-8.26525433498658e-06
-4.48770894323652e-05
-1.9743075078429e-05
-2.37243040152897e-05
-4.23076453813562e-05
-2.00757951838474e-05
-1.91940709631344e-05
-1.34231046928218e-05
-1.69088077997492e-05
-1.08548588920756e-05
-4.87789559281363e-06
-2.69283615436307e-05
-1.58675383809788e-05
-2.36706707957205e-05
-5.15940230119227e-06
-4.19461430760383e-05
-8.5527645983924e-06
-1.13404826633182e-05
-1.93165623681885e-05
-2.84985153397568e-05
-2.4083969113694e-05
-2.31500617208656e-05
-2.79608903039301e-05
-1.60674733016457e-05
-2.41662353019964e-05
-2.60872209611358e-05
-1.83777593238907e-05
-1.35881282599444e-05
-2.42890767749768e-05
-7.48299827087017e-06
-1.42635287546029e-05
-2.58849725245326e-05
-3.07609950577412e-05
8.48853772059545e-06
-1.54872567253194e-05
-2.24649977858633e-05
-3.3019157136847e-05
-1.25650468210735e-05
-1.35107440540492e-05
-8.50987638179006e-06
-1.75415648102976e-05
-3.04806465105662e-05
-1.01833932994078e-05
-1.53323608088018e-05
-3.65814838846406e-05
-3.63161031162451e-05
-2.55864040311058e-05
-1.74037054129111e-05
-3.99381926778648e-05
-8.05606296298876e-06
-4.57571717753265e-05
-9.82462333331243e-06
-4.73086762359507e-05
-2.99232107387851e-05
-3.04302167442108e-05
-3.58730682743804e-05
-2.08402288537239e-05
-1.05879663601523e-05
-1.8461258635162e-05
-4.36545428793997e-05
-2.73147034280265e-05
-2.72301665352156e-05
-2.50530399042949e-05
-7.77527052484626e-06
-2.65185610269875e-05
-3.08355687777507e-05
-2.17994472964672e-05
-7.84981709485365e-06
-2.40266537357478e-05
-2.38756016431055e-05
-2.43118307193064e-05
-1.03374144314237e-06
-8.54760141195577e-06
-1.34931856121362e-05
-2.32572580995881e-05
-1.54914053945236e-05
-3.69546712553442e-05
-7.53257407327421e-06
-2.72857179148602e-05
-3.83804667748752e-05
-2.98466520252921e-05
-2.11397539219817e-05
-3.17681387357516e-05
-1.58424439336874e-06
-3.38084990307789e-05
-4.0777866219929e-05
-2.7954786757698e-05
-3.23457912287425e-05
-3.05779235690111e-05
-2.0771844039307e-05
-1.72607410065632e-05
-2.35379123722704e-05
-6.63493602039595e-06
-1.55855360561627e-05
-1.32602672514425e-05
-1.03607570984434e-05
5.31108775670185e-06
-1.22593409172851e-05
-8.59801246323899e-06
-1.31594817945664e-05
-1.8869580811982e-05
-2.8760090831048e-05
-1.08344455739666e-05
-1.14772021582241e-05
-1.17525903946312e-05
-2.94437735047071e-05
-1.81092230604695e-05
-5.68763002048221e-06
-6.70975097840024e-06
-1.75027821398551e-05
5.18868188074733e-07
-2.83389118643773e-05
-1.6339870161177e-05
-2.2020925820496e-05
-4.20342034009628e-06
-6.60734182927185e-07
-1.88455160982854e-05
-7.48484234243728e-06
-1.02840121130778e-05
-1.73063664058873e-05
-2.06745309235411e-05
-1.36461315048823e-05
9.90174603828961e-06
-2.1362767038823e-05
-2.73140869156493e-05
-3.80562355052245e-05
-3.42616323062992e-05
-2.47527710075965e-05
9.23817686171336e-06
-9.21527954546492e-06
-1.31217374815195e-05
-2.37594888375811e-05
-1.44472391279066e-05
-3.4170106805003e-05
-2.31897213984256e-05
-2.03829143185435e-05
-2.53776443853171e-05
-1.53183490726824e-05
-1.21042799818979e-05
-3.17476745405184e-05
-2.0138076930635e-05
-1.99175493334058e-05
-2.40193028738521e-05
-2.42970585959715e-05
-2.29449010707479e-05
-2.7049777226668e-05
-2.00860160893393e-05
-4.91582093606388e-05
-1.11801006708554e-05
-2.46125863366205e-05
-1.54625349341215e-05
-2.77948700900445e-05
-3.96003747188897e-05
-1.72747291060939e-05
-3.3936780643997e-05
2.20179404866508e-06
-5.15604926862545e-05
-1.88489085649221e-05
-3.29064883976361e-05
-2.66861194721841e-05
-3.33535638134412e-05
-4.5920200317099e-05
-2.06273450756812e-05
-3.55797238996923e-05
-2.17057547568122e-05
-1.65813083922881e-05
-3.16326772078042e-05
1.50649931596624e-06
-2.05246346029033e-05
-1.23291298236863e-06
-1.41400301703069e-05
-2.7705231273021e-05
-2.26723587998265e-05
-3.8669503103466e-06
-2.08461498394772e-05
-2.33498073759083e-05
-1.94141483216685e-05
-2.72692368926174e-05
-1.56430810310122e-05
-2.74427174114817e-05
-1.86241393355796e-05
-3.4106907052137e-05
2.89169903882489e-06
-2.00710728481717e-05
-2.6792323325222e-05
-1.22579285327457e-05
-2.35067533571344e-05
-7.15607697366913e-06
-1.00171398680418e-05
-2.97546487717547e-05
-1.31102036574952e-05
-1.74031212697326e-05
-4.28841190467565e-06
4.91314664714468e-06
-2.17047324376427e-06
-1.69536577878576e-05
-1.96173425574448e-05
-1.11277015955471e-05
-2.61032602418986e-05
-3.5716337753604e-05
-1.94100753891716e-05
-2.27828751247858e-05
-3.74894852934318e-05
-1.06210018344476e-05
-2.22913397590983e-05
-3.68822578754309e-05
-3.6407801047151e-05
-2.37179054927739e-06
-2.20437590137637e-05
-3.50091192282147e-05
-2.13325729466209e-05
-1.74590404519428e-05
-2.03875566800471e-05
-3.67159248171657e-05
-3.60043748689685e-05
-2.16520603048116e-05
-1.77651781221304e-05
-1.12448414166504e-05
-3.22499348123632e-05
-1.55981665115509e-05
-2.2255107798351e-05
-2.60645791103048e-05
-2.86756236029123e-05
-1.90255827256539e-05
-2.47191796859304e-05
-3.57247236906325e-05
-2.370783811121e-05
-2.89692051490148e-05
-1.63054154232478e-05
-1.0207276037531e-05
-1.2392330396522e-05
-1.44483249441538e-05
-2.81444844757062e-05
-3.27763454284794e-05
-2.98496839246971e-05
-4.07969719851034e-05
-5.30773931418844e-06
3.81663265409231e-06
-3.82470328528938e-05
-3.36011622311859e-05
7.03961762746134e-06
-8.81621868685086e-06
-2.87407171739555e-05
-1.63508089892988e-05
-2.00085833885823e-05
-4.10474858518958e-05
-3.27244478715905e-06
-5.47009525028846e-06
-2.84505925273504e-05
-1.87934293975096e-05
-1.28678142632831e-05
-1.04185243399859e-05
-1.78042232917454e-05
-1.3157294676872e-05
-1.16704524644508e-05
-3.10012595029736e-07
-1.99108777392285e-05
-2.51002076206241e-05
-3.33703869442419e-05
-1.57799130813485e-05
-3.46646945551123e-05
-2.96939354873257e-05
-5.52849539202903e-06
-1.9820544367611e-05
-1.24978010416525e-05
-5.54508545208962e-05
-1.13337914094015e-05
-3.86519443050782e-05
-2.88847395275598e-05
-1.19650092752642e-05
-3.48644512753804e-06
-1.78552520114495e-05
-1.2606918834711e-05
-3.15583171779851e-05
-2.38491147837123e-05
-1.96782628277758e-05
-1.68089683443502e-05
-8.75985403567521e-06
-1.91541664750947e-05
-1.31421274129726e-05
1.14046197461921e-06
-1.71680423381219e-05
-2.10459422594188e-05
-2.94822397651802e-05
-2.95806922830207e-05
-1.84851337917484e-05
-1.42484006337219e-05
-3.39375494540503e-05
-1.22709064682666e-05
-2.33144619755328e-05
-5.03882184640127e-05
-1.36958164745326e-05
-2.59303426386941e-05
-3.04201265049956e-05
-2.6448122307653e-05
-1.31870038830298e-05
-1.23155926030794e-05
-5.68402415486404e-05
-4.32482406396149e-05
-4.24249436544245e-05
-2.39401085164951e-05
-3.27802784519324e-05
-1.48766555053869e-05
-5.10008905316902e-06
-2.41842127277633e-06
-3.69154584927325e-05
-2.55480983282363e-05
-9.80281114794934e-06
4.07325210243644e-07
-1.38446285648556e-05
-1.05181205181381e-05
-2.04886891949826e-05
-1.21504580445369e-05
-1.40540961404843e-05
-1.07727837144886e-05
-1.4505867646651e-05
-1.97387343612423e-05
-1.87383344840524e-05
-4.69336463398366e-05
-2.03593355380949e-05
-4.03547473166685e-05
-2.97374853763125e-05
-1.49913443871134e-05
-1.03115201675223e-05
-1.33234150701755e-05
-2.58081854375298e-05
-9.12474183751804e-06
-3.66682407890747e-05
-2.96317756438835e-05
9.63008537638374e-06
-2.403298411345e-05
-2.89381162000105e-05
-1.79183250324242e-05
-4.20198578893434e-06
-7.58755141972889e-06
-2.13117425088478e-05
-1.18057104922206e-05
-2.25969782239571e-05
-1.88785947472273e-05
-3.74347998637898e-05
-2.20505112339412e-05
-2.4511394300038e-05
-3.22356045776493e-05
-8.63993459413152e-06
-1.07479919181323e-06
-1.74748994730318e-05
-3.71133741374504e-05
-3.50837913309478e-05
-2.13437414027258e-05
-9.28478615546227e-06
-2.14019236494849e-05
-2.2865022202457e-05
-2.3616591709519e-05
-1.08913767968884e-05
-2.86872309918917e-05
-2.84090224619846e-05
-2.96778393388508e-05
-1.57600777654314e-05
-4.04100118297961e-05
-7.26269785872147e-06
-5.44913643413066e-06
-1.47310007762329e-05
-1.7129174107338e-05
-1.37131117487019e-05
-4.29942662280204e-05
-1.80113241109664e-05
-3.08009342383882e-05
-1.78065238846191e-05
-7.91767138412787e-06
-2.46614535935277e-05
-1.27486964342552e-05
-1.89944459330334e-05
-1.66037561987138e-05
-2.53464956472104e-05
-3.23636415468496e-05
-1.82275321021638e-05
-1.09301986863827e-05
-2.39695463757564e-05
-1.39889745298522e-05
-6.55264673481981e-06
-2.90272395648111e-05
-2.99362640507064e-05
-2.72748088393724e-05
-2.41592984075828e-06
-3.62068951903536e-05
-2.23132457776227e-05
-1.90139244156185e-05
-7.46919759942232e-06
-2.07178799506597e-05
-3.44676543156881e-05
-3.5281904574655e-06
-3.32620992913147e-05
-1.15423303116286e-05
-2.37475672623918e-05
-1.75534481918898e-05
-2.22583842129984e-05
-1.27584671227492e-05
-8.64559624428216e-06
4.50859167715359e-06
-3.06819329260328e-05
-5.02337738459876e-06
-1.22592949413058e-05
1.20121645118644e-05
-1.14950792304074e-05
-2.29793534786867e-05
9.44457684273457e-06
-2.54351588821635e-05
-1.40210250922509e-05
-4.83527783157183e-07
-2.7878483262835e-05
-3.60400217054095e-05
-2.35852558576867e-05
-2.44931252404671e-05
-2.65565620617693e-05
-6.37217830491375e-06
-1.90787594326242e-05
-1.45707724370095e-05
-3.49325616166717e-05
-1.31257045688516e-05
-1.61848671264589e-05
-1.68980488867583e-05
-2.88321365037303e-05
-2.45775885182182e-05
-2.77768960867449e-05
-1.99230681153603e-05
-2.60958360520251e-05
-3.51827179585475e-05
-4.93314156131629e-06
-2.78532035021469e-05
8.39114696808097e-07
-1.66476247073803e-05
-3.48071766927629e-05
-9.06949120349826e-06
-6.42083753834217e-06
-1.61650583572332e-05
-2.80703367978967e-05
-3.08609069245792e-05
6.34088792106171e-06
-1.493926087771e-05
-6.4991396343531e-06
-1.61393421375655e-05
-1.53446003565078e-05
-2.67794193960635e-05
-2.42926190135498e-05
-2.50792469954973e-05
-1.09705624865445e-05
-1.11338960286356e-05
-9.7451913973483e-06
4.49869612636844e-06
-2.85422729622918e-05
-3.66887866894117e-05
-2.70933239660728e-05
-5.27783393427807e-06
-4.884216980137e-05
-2.18906893242537e-05
-2.88876137249342e-05
-4.17163517222287e-05
1.75482166228395e-06
-1.19352914510617e-05
-1.87389703313461e-05
-3.69133991245838e-05
-5.68879153408403e-06
-2.43378078296741e-05
-1.46538262161238e-05
-5.58948312994664e-05
-2.02504859353339e-05
-4.33397179812246e-06
-4.15320137565308e-05
-6.40893804368604e-06
-1.06936633185335e-05
-2.70940610662497e-05
-2.36576592431681e-05
-2.22796358671926e-05
-1.30919135795001e-05
-3.94834894572673e-05
-3.37044247092989e-05
-2.48941461074669e-05
-1.5960897501411e-05
-2.83938520889698e-05
-1.64207641370318e-05
-2.64095700845346e-05
-2.10994704380207e-05
-2.83864762566655e-05
-2.10414161186709e-05
-3.15220406128282e-05
-2.11726979951644e-05
-1.64352153977056e-05
-3.0841253016925e-05
-3.17190735119733e-05
-2.58055692544275e-05
-1.92028819143024e-05
-2.47612361234048e-05
-1.87140862889897e-05
-4.44752177064998e-05
-1.88601487749599e-05
-3.99130967303828e-05
-1.92487426614381e-05
-3.77933613284587e-05
-6.18295679757095e-06
-1.0033007936161e-05
-1.2210159798538e-05
-1.8184386810868e-05
-1.83111034334394e-05
-4.36018449360831e-05
-2.1276954401893e-05
-3.51026851911082e-05
-2.45843953397873e-05
-2.56237903566233e-05
-1.80252367187817e-05
-4.30277842155219e-05
-2.25341828514428e-05
-1.36028859462787e-05
-1.59391519780278e-05
-2.85206191278944e-05
-2.58156132732267e-05
-3.03954797250157e-05
-1.90124065780293e-05
-5.68946147363783e-06
-2.14081855553302e-05
-4.50251130610151e-05
-4.29202758210285e-05
-1.75339396187143e-05
9.37967549718299e-07
-1.29082894875325e-05
-2.42794894706431e-05
-1.78409693026932e-05
-2.24435984474804e-05
-9.4887037665804e-06
-1.91871453030847e-05
-2.93433719511062e-05
-2.41824169181047e-05
-6.0040042831137e-06
-1.4574366284567e-05
-1.71769199751706e-05
-2.05328382224894e-05
-1.50857058860707e-05
-4.44206977257416e-05
-9.5833609919565e-06
-3.45339366921461e-05
-3.60135648469397e-05
-4.35661016782495e-05
-1.81594654288863e-06
-2.45398051328809e-05
-3.90743322112968e-05
-3.22137411532023e-05
-2.91650765726242e-05
-1.13370264866296e-05
-1.23704295903934e-05
-2.6673493262585e-05
-3.37565395895143e-05
-3.79489556693804e-05
-2.6209572108747e-05
-3.8502729948946e-05
-3.85263551114519e-05
-1.43463532422441e-05
-1.67297144488026e-05
-2.28169648297923e-05
-2.06392266138121e-05
-1.48384079975279e-05
-1.18939009612531e-05
-2.40149968018104e-05
-3.2503163481088e-05
-3.65637024181877e-05
-1.91942184040747e-05
-5.11993515977713e-06
-8.8934478330858e-06
-1.37372790037393e-05
-1.6769870597482e-05
-9.09645108690197e-06
-2.57395193050027e-05
-9.23783235925024e-06
9.49180102436453e-06
-3.84899330154139e-06
-3.39468831415385e-05
-2.08043312120285e-05
-1.67887132802648e-05
-5.16090040658761e-05
-1.9420356147003e-05
-2.62011199292869e-05
-1.22151742562421e-05
-2.11718559229749e-05
-3.71174292724916e-05
-4.69316073378498e-05
-7.96022111744537e-06
-1.08739616346982e-05
-1.87192594801107e-05
-2.01497506664166e-05
-4.77734566026853e-06
-5.00306667979576e-06
-1.66702372650257e-05
-3.35123710006295e-06
-2.10205659885747e-05
-8.31984513253605e-06
-6.88345407697792e-06
-6.92728888411004e-06
-1.10827886515937e-05
-2.99363085614141e-05
-1.48021773668234e-05
-3.12240813492591e-05
-1.61094397906453e-05
-2.49978754961915e-05
-1.24054279846113e-05
-2.97160046856704e-05
-1.58261388409552e-05
-1.46717328429937e-05
-5.73226349228324e-06
-2.48791939031404e-05
-4.10930880784367e-06
-6.56946466400453e-06
3.4870115181481e-06
-2.88514960036359e-05
-3.68535989745846e-05
-1.23188006553887e-05
-2.76370783102044e-05
-2.87254719407632e-05
-4.75728746735609e-06
-2.91431952552972e-05
-2.25455256961516e-05
1.46600840453312e-06
-1.04749679588108e-05
-1.95582771836355e-05
-1.01211395558129e-05
-2.28068731564984e-05
-9.08755391318794e-06
-3.43284101517942e-05
-2.60523967992554e-05
-3.70089841646294e-05
-2.95544753227783e-05
-2.17967765387932e-05
-3.55910874601457e-05
-3.75326061554602e-05
-1.52017423068918e-05
-3.12655189919455e-05
-1.62325905921572e-05
-4.44579490072048e-06
-2.07669541964017e-05
-2.80734292088482e-05
-2.73583235400147e-06
-2.96330562785586e-05
-4.7636060820373e-05
-2.89484096357166e-05
5.32613183997476e-06
-6.05125819967697e-06
-1.88993336165913e-05
-3.35803671961083e-05
-2.72143761048725e-05
-3.19124015730042e-05
-8.61610101904024e-06
-2.39325359846145e-05
-3.22439284632631e-05
-3.70094138863048e-05
-2.59843660226703e-05
-2.56350585352899e-05
-3.02422808177428e-05
-4.57541104280558e-05
-1.91891484994692e-05
-2.55368085453237e-05
-3.37760281062388e-05
-2.01114540920553e-05
-3.62861352902668e-05
-2.08536297008043e-05
2.53147944095869e-06
-8.64564778365553e-06
-1.25608621802748e-05
-2.9575452839271e-05
-4.67581309800903e-05
-4.15562328049268e-05
-1.9224849159911e-05
-2.10282653140777e-05
-2.6898821091483e-05
-2.56082469664408e-05
6.82676740141771e-06
-8.75987035103551e-06
-1.73270520584449e-05
-1.0653588560737e-05
-3.48928928624853e-05
-3.10391977824382e-05
-1.73622577561282e-05
-3.0217969287769e-05
-2.11134101019908e-05
-2.28403458846818e-05
-2.44446868229184e-05
-2.59509701741795e-05
-2.32009802971219e-05
-6.87311898975403e-06
1.07913204252951e-07
-3.64242475463885e-06
-2.56960350772274e-05
-6.02218801160398e-06
-3.19204384738471e-06
-1.17952438509228e-05
-2.41515017619877e-06
-1.47150185685266e-06
4.36061651102089e-06
-3.15916294730241e-05
-2.32715228090854e-05
-1.18999620677825e-05
-3.38750798727157e-05
-2.47028350716063e-05
2.51292696843115e-06
-4.45580654304123e-05
-1.01892337858769e-05
-7.18636983798443e-06
-3.39850458517066e-05
-2.83589600257783e-05
-1.13354207201674e-05
-3.36705981541977e-05
-1.89747599548138e-05
-1.52056306632834e-05
-8.04883940930746e-06
-2.50144278830901e-05
-1.16595963919715e-05
-3.14851233647678e-05
-1.38147381433589e-05
9.23511232587512e-06
-1.60829801909076e-05
-1.91108186903843e-05
-1.8741250573191e-05
-2.95002931192121e-05
-3.40306562671572e-05
-4.34528455341378e-05
-1.82583064180991e-05
-3.27247500074486e-05
-3.61020059481716e-06
-1.41485522323725e-05
-3.33458025439148e-05
-4.33182728614411e-05
-4.01016921076309e-05
-9.00563715253237e-06
-6.11284696409124e-06
-1.13626343113408e-05
-3.13118499411623e-05
-2.96580929555683e-05
-1.80750761043967e-05
-2.59995811428204e-05
-3.17149484832251e-05
-3.29025429542384e-05
9.65168835159673e-06
-3.54885379337491e-05
-8.66044258583156e-06
-2.22551276666131e-05
-1.12674545599182e-05
-3.1177343889513e-05
-2.60560994246375e-05
-1.52556332465196e-05
2.96240961804302e-06
-9.83692439146581e-06
-6.22243344490115e-06
-6.50573557348498e-06
-2.04688945105225e-05
-4.4831557998781e-05
-1.27323862332375e-05
-1.1960547466804e-05
-2.51022589097659e-05
-1.16828166898426e-05
-1.58608207469422e-05
-9.06845497577504e-06
-2.49064806487515e-05
-1.04934414277607e-05
-9.53813543464661e-06
4.58240420722594e-07
-1.46951533797338e-05
-2.69225411869975e-05
-3.33153584146203e-05
-1.52766100515068e-05
-2.22187934665118e-05
-9.4758963846674e-07
-2.20316508275961e-05
-1.36778840580631e-05
-2.24784756116563e-05
-1.54127557173127e-05
-2.54616942299334e-05
-3.74919263193715e-06
-3.19947136335059e-05
-3.47552990228242e-05
-1.53316374817921e-05
-1.76010238052058e-05
-6.88876298835872e-06
-3.84382436857279e-05
-1.81545479811736e-05
-1.43440079409153e-05
-1.27569527423862e-05
-2.84006075812625e-05
-1.83039128196115e-05
-2.5890311443311e-05
-9.07792939627333e-06
-2.7430587390449e-05
-3.05594683306735e-05
-3.60606725542988e-05
-2.66069847808871e-05
-2.63632742695379e-05
-2.40249796106446e-05
-4.08014903576634e-05
-4.41339662263541e-05
-2.610606376636e-05
-2.88956908572601e-05
-3.08006574668902e-05
-3.67256057031523e-05
-4.44656048651523e-05
-2.05228014300777e-05
-1.1834837981562e-05
-3.19361628105611e-05
-1.95368206854325e-05
-3.24406385048574e-05
-2.40652532424185e-05
-2.13552883082008e-05
-1.84468774827504e-05
-7.85327095544549e-06
-1.22618928641483e-05
-6.95715471816826e-06
-2.64966123045611e-05
-2.63392431431915e-05
-2.99729687072581e-05
5.78531446152899e-06
-2.93293414300014e-05
-1.84376089021065e-05
-2.30374995755564e-07
-3.07222022188661e-05
-2.28754852742775e-05
-1.09966184309563e-05
-1.38276267535143e-05
-1.25717979643145e-05
-1.35592042450337e-05
-2.18162908078802e-05
-1.08316873912782e-05
-1.49610071333327e-05
-3.01718074403526e-05
-3.62524757719816e-05
-2.71020437228588e-05
-3.14099576548541e-05
-1.50384771144747e-05
-1.05691932178709e-05
-5.9023140701751e-06
-2.17773017649852e-05
-2.23402238846405e-05
-2.64836613951235e-05
-6.42318574003308e-06
-2.73017225584064e-05
-2.62101949635644e-05
-8.06985524401033e-06
-2.63956588288496e-05
-2.29715138238783e-06
-7.07682798609913e-07
-3.70565471725487e-05
-2.91121029043155e-05
-2.88935313905933e-05
-3.06116815502374e-05
9.9962347910649e-07
-8.19417510868819e-06
-2.63188775403628e-05
-2.35237470708775e-05
-1.39673827592595e-05
-1.78992175540832e-05
-3.04899196868252e-05
-4.50712113704603e-05
-7.15531870158019e-06
-2.20580202108138e-05
-1.97118771512146e-05
-3.15784544532644e-05
-7.80131688787365e-06
7.03300731499805e-06
-4.18937388191852e-05
-1.38480626889735e-05
-1.60582130346366e-05
-3.04835858201766e-05
-2.85219868488844e-05
-2.02626950437686e-05
-3.27577773924447e-05
-4.08185666131391e-05
-2.59031632443061e-05
-8.72208020927277e-07
-3.1882271758237e-05
-3.13774469521822e-05
4.57033255052089e-06
-5.28633166965523e-06
-3.83564386648723e-05
-2.28940050258487e-06
-2.44082185852151e-05
-2.00337773428831e-05
-2.83317205065093e-05
-1.84080691315099e-05
-2.46722043967794e-05
-1.52737636268476e-05
-2.25878768355226e-05
-8.63967901871955e-06
-3.92819547133153e-05
-2.23814701277856e-05
-1.02957415959906e-05
-2.58274245518618e-05
9.57080670660662e-06
-2.17328173860466e-05
-3.49028514863714e-05
-5.00152888483876e-06
7.22039171872712e-06
-2.03048988797877e-05
-2.71651229940382e-05
-1.3727614532631e-05
-1.75800340904825e-05
-3.49789719615948e-05
-3.25868593830312e-05
-1.95529702982912e-05
-3.26144753184527e-05
-3.25473861266986e-05
-1.88749438302207e-05
-2.89722694976144e-05
-2.5524677716941e-05
-2.97129595693637e-05
-2.10813556803073e-05
-1.09983967952797e-05
-1.72705292832501e-06
-3.58852043268216e-05
2.51027297812552e-06
-1.94056236953693e-05
-7.43975107747026e-06
-2.8126136722439e-05
-2.57246833003008e-05
-4.06777556951214e-06
-4.56115334770957e-06
-4.19458200356572e-06
-1.85227296916486e-05
-1.10112827915278e-05
-2.20451198794068e-05
-2.02678984637165e-05
-1.192721717296e-05
-4.60817197216912e-05
-3.54955446541245e-05
-2.73250836270635e-05
-1.05849777040032e-05
-2.8248916154264e-05
2.91333447083723e-06
-3.13014047515047e-05
-1.80033683734619e-05
-1.77155464328969e-05
-1.92074086675877e-05
-1.20425829438464e-05
-2.64023594351219e-05
-5.35957087242249e-07
-7.63191463783532e-06
-2.03498517375267e-05
5.5048578668475e-07
-6.0403570052371e-06
-1.54794580863711e-05
-1.80892800089431e-05
-1.78771730210498e-05
-1.88337871111938e-05
-1.94247586355059e-05
-2.84160961247921e-05
-3.65244120227496e-05
-4.16162595737423e-06
-1.80174427683369e-05
-1.13221585288753e-05
-3.00485918635196e-05
-1.62179442823617e-05
-2.71581165374689e-06
-3.07694798294999e-05
-1.42197154637122e-05
-3.73532699597231e-06
-3.00836809382686e-05
-3.28569115765682e-05
-1.38089332330894e-05
-2.94915462660356e-05
-2.1959714493236e-05
-2.93286964343937e-05
-1.70984239257709e-05
-3.2771339784717e-07
-3.34709474068021e-05
-1.18936772249437e-05
-3.86451994517697e-05
-4.29613647551465e-05
-1.49755963716954e-05
-2.73730335064092e-05
-1.69736423665524e-05
-2.28983734294232e-05
-2.44684797931368e-05
-1.77280474352355e-05
-2.07448632611449e-05
-6.40343948552287e-06
-1.30578617422098e-05
-1.51410606989475e-05
-2.44757167249857e-06
-2.1697887564514e-05
2.71269414439816e-06
-7.19939925114963e-06
-3.08089383148287e-05
-1.30669216446227e-05
-1.20316944904443e-06
-8.11332004309337e-06
-1.29454807895504e-05
-1.00075130198463e-05
-4.04421107055465e-05
-4.70960007357518e-05
-1.88848409357773e-05
-2.50979486613198e-05
-3.20189861592515e-05
-2.7238208216263e-05
-3.04759407533236e-06
-1.56585706031626e-05
-3.42233375581092e-05
-6.25315046800803e-06
-1.11432468780154e-05
-2.36590377865662e-05
-2.30717863348587e-05
-1.05650617251095e-05
-9.52083701285551e-06
-1.58579043026406e-05
-1.86095856140444e-05
-1.00044847638972e-05
-1.97215568752255e-05
-2.71563292945842e-05
-1.8754801194903e-05
-5.82447655858214e-06
-1.39405352771401e-05
3.06223884196941e-06
-1.43014496089996e-05
-3.33123879807063e-05
-2.25287707467697e-05
-1.53860060669481e-05
-3.06142096233548e-05
-4.53520277792806e-05
-2.83221968355072e-05
-2.61706489744432e-05
-2.37674500987243e-05
-3.53299307453629e-05
-7.52988132484612e-06
-3.26497785532199e-05
-3.35270108544906e-05
-3.96026020498527e-06
-1.16799500977141e-05
5.0828915023923e-06
-1.3488004728068e-05
-1.83389656977475e-05
-2.287619742652e-05
-5.1563541529067e-06
-4.06675628126269e-05
-3.10148769726789e-05
7.24236017824907e-06
-1.48075627844004e-05
-3.62971152969812e-05
-3.01210518016469e-06
-3.28366354253727e-05
-3.66835704117365e-05
-1.09014307795026e-05
-1.11426677641265e-05
-2.83725443270537e-05
-3.77263521846175e-05
-2.40054773881121e-05
-2.88492397239962e-05
-6.97745270119286e-06
-1.33685831696246e-05
-1.84261519454935e-05
-1.90651893081916e-05
-3.04406114831126e-05
-3.47183408404057e-05
-8.06378475093943e-06
-1.94497307463497e-05
-1.81500453917487e-05
-3.54911749285975e-05
-4.26921632932165e-06
-1.88357547250575e-05
-2.15811336036866e-05
-1.92030772539107e-05
-1.27100546096984e-05
-2.13050501393824e-05
-2.10315210781883e-05
-1.46215717077287e-06
4.07023366577322e-07
3.5072129003873e-06
-2.47600926915032e-05
-3.07487637077862e-05
-1.62867033394511e-05
-1.9428923374561e-05
-1.75845094100981e-06
-3.10024559070083e-05
-2.1346346938038e-05
-9.77172367428798e-06
-1.55317515868287e-05
-4.35230626087881e-05
-8.47667400057876e-06
-8.22961636960741e-06
-1.58737824070528e-06
3.12942246548394e-07
-2.38964053455663e-05
-3.85886306803662e-05
6.33856226843923e-06
-2.81138920471776e-05
-1.68059450680698e-05
-2.4193447971754e-05
-1.82795654829869e-05
-1.17271298772682e-05
-2.93338382950948e-05
-3.07569781840691e-05
-3.27422758849215e-05
-3.55992664514857e-05
-1.97859184874385e-05
-6.68801139668945e-07
-8.37666867226513e-06
-2.73984273595018e-06
-2.09399705760054e-05
-1.07926916337428e-05
-8.66182842986808e-06
-1.08772306775134e-05
-3.66864617155373e-05
-2.11792278853432e-05
-1.74077549681705e-05
-2.64425302348555e-05
-8.05300836092324e-06
-1.61691471168311e-05
-1.30933912159506e-05
-8.8192629991883e-06
2.70040686114106e-06
-8.09196264572761e-06
-4.30563721259054e-05
-4.68727669163549e-05
-3.85755762361235e-05
-3.22623760147765e-05
-1.71778179219091e-05
-3.55715612288455e-05
-3.38937888971499e-05
-3.00612603783176e-05
-3.95194385343021e-05
-2.93124030899381e-05
-2.7320580609069e-05
-5.10217984215997e-06
-2.8415089437889e-05
-3.00558634965908e-05
-1.80419461548539e-05
-2.18030822064158e-05
-2.60035309918374e-05
-1.27003135426126e-05
2.45310976313824e-06
-3.64591936772918e-06
2.15427938397145e-06
-1.36493461720121e-05
-2.97729379071359e-05
-1.34344983469922e-05
-1.84602528379993e-05
-1.66690926679209e-05
-4.47959205190607e-05
-2.06269186611056e-05
-1.14698724134515e-05
-1.99551170811028e-05
-1.01526262847158e-05
-7.84796025724715e-06
-1.40568486343307e-05
-2.35571028410228e-05
-2.5158608602721e-05
-2.20607887849272e-05
-2.15828685612777e-05
-1.99787654816882e-05
-2.75698926645957e-05
-1.87591758478807e-06
-8.05270958935579e-06
-3.02049709889173e-05
-1.21827489062611e-05
-2.13688355100082e-05
6.86081194087316e-06
-3.76411504213233e-06
-2.16529271021163e-05
-2.41548322446575e-05
-2.57012164832887e-06
-2.61443660639106e-05
-3.30313974519059e-05
-2.25863819911669e-05
8.42668780408592e-07
-3.78158096044374e-05
-3.08212795478674e-05
-6.67447956722941e-05
-2.48651075484504e-05
-3.88228549969826e-05
-1.39103885221253e-05
-3.13167408424502e-05
-1.49451285101274e-05
-2.73732529140483e-05
-3.00095533067222e-05
-5.34749014837489e-06
-9.72304188314024e-06
-8.01591452024266e-06
-2.87421029357005e-05
-9.37346328303194e-06
-3.16561917868424e-05
-3.10661808310796e-05
-1.45370686307746e-05
-4.59417281967766e-05
-3.14583462968599e-05
-4.51381733566552e-05
-3.14302061774171e-05
-5.61501036604629e-06
-3.35884618005416e-05
-3.76365002089138e-05
-2.28694094508958e-05
-1.87891634929423e-05
-1.45934089633869e-05
-2.02064282250589e-05
-2.09569017916177e-05
-3.92539007035875e-05
-9.45539702283095e-06
-1.99687740338708e-05
-2.137255642472e-05
-3.0903020198446e-05
-2.48703119356672e-05
-3.11833380571353e-05
-2.12406597348639e-05
-3.01804121949032e-05
-5.04187883298707e-05
-3.51545402696113e-05
-2.31390959973123e-05
-2.29729734271103e-05
-2.33205577897346e-05
-2.71567330694119e-05
-2.55991798304921e-05
-1.52354463594745e-05
-1.6004882643551e-05
-4.61629023921859e-05
-4.41148890083538e-05
-3.57185043587797e-05
-2.80457203424193e-05
-4.39848036792168e-05
-4.81987146436125e-05
-9.87648448960571e-06
6.46505475170765e-06
-8.22398328772978e-07
-2.10648739065353e-05
-2.99018345125948e-05
-1.99422346879852e-05
-2.27274779087193e-06
-4.13738452388267e-05
-1.3362168701409e-06
-1.86426016369822e-05
-2.16059507870198e-05
-1.89983558778761e-05
-9.59854237054627e-06
-3.90450929162663e-06
-5.42795013328537e-06
-1.65648719544826e-05
-2.30165738204859e-05
-4.52488005555083e-05
-2.68470151629359e-05
-2.89668852758675e-05
-2.89528979979927e-05
-4.26911192339565e-05
-2.64724488045675e-05
-1.37448548322966e-05
-1.76519474563333e-05
-1.72149813425926e-05
-2.31118270916387e-05
7.17240673954566e-06
-1.45796701180475e-05
-3.92372083402643e-06
-8.19289616212479e-06
-4.12978125016812e-05
-3.3649042940527e-05
-2.28613851212276e-05
-3.51430642257772e-05
-2.47983295852918e-05
-4.02277888419201e-05
-1.47804497529663e-05
-2.65229608732436e-05
-1.2525022196418e-05
-3.26687470126292e-05
-3.0229768275245e-06
-1.88877611878003e-05
-8.0159570521555e-06
-3.56088121467317e-05
-3.08125496447321e-05
-6.74358364671437e-06
-1.32557445988804e-05
-1.6948700067706e-05
-1.25582019165202e-05
-5.71067804217143e-05
-5.63315282997413e-05
-1.32503373080604e-05
-3.42961931194837e-06
-3.54462618589487e-05
-3.66653534429927e-05
-3.1024701300904e-05
-1.69869384699598e-05
-2.64685663184354e-05
-1.67867462857862e-05
-2.1229939956645e-05
-1.72084920851273e-05
-4.01541613751655e-05
-7.04753383798016e-07
-1.70896219810231e-05
-2.49537662033866e-05
-3.80706885928036e-05
-1.79284166748092e-05
-1.28191752223597e-06
-1.37044985893221e-05
-1.00587076362648e-05
-3.5932015280399e-06
-2.78404016679951e-05
-2.47935409170317e-05
-1.62781536260287e-05
-3.05670556970012e-05
-3.32417040329707e-05
1.04277428069814e-05
-3.55967873332815e-05
-1.27455719333021e-05
-1.65201104130004e-05
-2.94986643677889e-05
-2.1577062963732e-05
-6.326296510991e-06
-7.07088598656457e-06
-1.93823349285083e-05
-3.91506787894086e-05
-3.1763267242685e-05
-1.82525707309898e-05
-2.87814246464518e-05
-1.63445022948441e-05
-3.70571786341621e-05
4.59453394290639e-06
-2.50214134684935e-05
-2.74967084869744e-05
-1.59831000132198e-05
-2.88922905246208e-05
-1.74651750818289e-05
-1.61709713527141e-05
-4.83796754472591e-06
-2.79797197150169e-05
-2.46705411506344e-05
-2.91139210446888e-05
-2.68936400409506e-06
-2.73078302782071e-05
1.02239384235953e-06
-2.36522938517842e-05
-9.48258622337729e-06
-4.59366608042941e-05
-7.80313682768659e-06
-3.57799633121883e-05
-3.01230185789493e-05
-3.05683906499652e-06
-1.4040658017382e-05
-2.11396902171667e-05
-2.40615827748386e-05
-1.21779570334239e-05
-3.31574367772046e-05
2.30759283205437e-06
-1.19782742245331e-05
-5.2988893287319e-06
-3.25325251330611e-06
-2.34836015286654e-05
-2.38464028035172e-05
-1.64306010338303e-05
-3.27508281307359e-05
-4.45603849303143e-05
-1.87371600783889e-05
-1.45996299479496e-05
-1.12699312450049e-05
-4.37232455249688e-05
-2.02611791648726e-05
-1.20298131493088e-05
-1.6661489394615e-05
-2.57035350495559e-05
-2.64219055822742e-05
-3.97196081769791e-05
-2.98812965299908e-05
4.41313504169739e-06
-1.46797318585313e-05
-4.12511742419085e-06
-3.89862781288426e-05
-1.35885212778169e-05
-2.48362978853166e-05
-3.80603304619065e-05
-1.66945842629633e-05
-2.74315744367425e-05
-1.22554390848564e-05
-3.06353321064881e-05
-1.56129505561043e-05
-3.12445880498132e-05
-3.28187762723165e-05
-8.49898519684776e-06
-3.28155835547022e-05
-5.01183421705745e-05
-3.92329729401679e-05
-2.57844580314965e-05
-1.66903426029575e-05
-3.71314994359309e-05
-4.36072829792387e-05
-1.55240395935406e-05
-2.46760276729503e-05
-2.82195728832052e-05
-1.56489606996248e-05
-1.27084102849524e-05
-1.96036593309228e-05
4.87515347189653e-06
-2.64221820774357e-05
-1.79920869944503e-05
-1.44910530502177e-05
-2.24723563352918e-05
-1.9302152244015e-05
-2.83455380048458e-05
-3.21734860364237e-05
-2.3020292867779e-05
-8.78794619442321e-06
-4.56239725857532e-05
-3.448389962786e-05
-9.75956428933094e-06
-3.55668655923242e-05
-1.68835053190016e-05
-1.62345736949239e-05
-1.13132212962806e-05
7.91822356090213e-07
-3.40429441548188e-05
-1.52742586707472e-05
-1.48445156867163e-05
-5.11655115742662e-06
-4.00537999521947e-05
-3.55779262602941e-05
-2.61186164722032e-06
-4.54775814924372e-05
-3.24510241859863e-05
-1.47995707213614e-05
-2.49887231420238e-05
-4.71600821516899e-06
2.64780127454805e-06
-2.17913884874118e-05
-2.98407763903951e-07
-1.30963486264616e-05
-1.68968368915822e-05
-1.50370296457847e-05
-2.02907009367729e-05
-3.82424020556249e-06
-2.06462562866518e-05
-2.24712604667995e-05
-1.72309077854303e-05
-8.65068941398179e-06
-1.76748746633586e-05
-4.00497483740929e-05
-2.57774162397833e-05
-2.09728851498123e-05
-9.72262641088098e-06
-3.57975593244726e-05
-1.09118779455472e-05
-3.951789053341e-05
-2.70869352692915e-05
-1.55740607424281e-05
-2.39036652077504e-05
9.82996268324618e-07
-2.29634989593518e-05
-1.19327968203132e-05
-2.02812471672167e-05
-4.10374466083597e-05
-2.50139850834546e-05
-1.86823056908202e-05
-2.89417626843939e-05
-2.69998235340609e-05
-1.13428438080276e-05
2.21698145837524e-07
-1.8122149100369e-05
-2.97132276742328e-05
-1.89334218652923e-05
-3.1199701516377e-05
-2.17409439339916e-05
-3.26038971543699e-05
-1.35077064417412e-05
-3.3945455415445e-05
-1.87661290817901e-05
-1.77658945525824e-05
-2.63793884719314e-05
-5.11359363428818e-05
-3.18848099687525e-05
-4.55522726514366e-07
-1.78874093034198e-05
-3.42881291885301e-05
-1.32893206192218e-05
-2.1186962179099e-05
-7.77010357971763e-06
-4.73279462476522e-05
-1.66438798141333e-05
-3.12767693655577e-05
-1.93373554415938e-05
-1.81991965732365e-05
-3.50564398174061e-05
-1.7330774199698e-05
-3.0792455820955e-06
-2.13390280443095e-05
-3.36401884775326e-05
6.24541606650825e-06
-3.02648932764598e-05
-3.01323082929825e-05
-2.44186366158175e-05
4.66340117241309e-06
-5.7931118855298e-06
-9.89784856521233e-06
-3.41655339056353e-05
-4.18789895353286e-06
-5.4731846676866e-06
-2.41829619980848e-05
-1.88132500559735e-05
-2.86041375628329e-05
-1.70195733408288e-05
-6.5067264007531e-06
-1.43567975025573e-05
-2.6398015915623e-05
-2.71561805581477e-05
-2.05363144499342e-05
-2.1326336641097e-05
-1.44425725262527e-05
-8.66190560603411e-06
-1.13990118636899e-05
-3.10515606455626e-05
-1.60599795704118e-05
-1.63900760817113e-05
-1.3826707263929e-05
-9.81964811754409e-06
-9.30986282526963e-06
-2.98604497956922e-05
-9.79381469699434e-06
-3.23670295589498e-05
-1.32910914648388e-05
-2.79587474407842e-05
-1.4950545091605e-05
-2.42533437703905e-05
-1.32845657857652e-05
-3.87756440751007e-06
-1.38761290686515e-05
-1.95606940916106e-05
-3.30546040457607e-05
-2.51363925942907e-05
-2.13061341937092e-05
-1.57986946664617e-05
-8.86444540297278e-06
-8.15276279832255e-06
-1.13410901222747e-05
-1.05795067191805e-05
-3.27249837004116e-05
-2.45218663516088e-05
-3.56048264436224e-05
-1.44804607430877e-05
-3.72043971273659e-05
-2.51322336082116e-05
-3.14377861895653e-05
-2.7602133867358e-05
-2.11780727259467e-05
-3.41157900604217e-05
-3.02567932826254e-05
-1.70264413058675e-05
-2.653750639691e-05
-2.96446524771832e-06
-2.37223227874318e-05
-2.8081850165245e-05
-1.00357522490426e-05
-3.50319859797363e-05
-5.87647576367402e-06
-2.12493761653646e-05
-1.61560081667361e-05
-3.97938607237882e-05
-2.85920976471778e-05
-2.50638482761606e-05
-3.34543530951191e-06
-1.68096432727193e-05
-2.20641811061911e-06
-2.00310590894045e-05
-2.0338388156812e-05
2.99883629472603e-08
-2.7698285539064e-05
-1.51739480518128e-05
-2.32804334038824e-05
-1.67439139337413e-05
-1.26199894217951e-05
-8.90990524648364e-06
-1.6286301611976e-05
-2.75745107119561e-05
-1.93423476895714e-05
-2.21114428982974e-05
-2.01114058018175e-05
-3.04268995545456e-05
-1.7021424189972e-05
-3.5908987615098e-05
-1.53472153848819e-05
-2.6858142522643e-05
9.70978863541529e-06
-4.97702107048072e-05
-3.13786503648195e-05
2.45687683039716e-07
-3.28183920328846e-05
-2.57738648565591e-05
-4.1742084978184e-05
-1.13809481486422e-05
-1.31355505520292e-05
-1.73739020240642e-05
-4.07699327567385e-06
-2.81250090973997e-05
-2.77841017177386e-06
-1.87040178238772e-05
2.75749906504596e-06
-3.85550494920666e-05
3.17993745974239e-07
-1.77615122869347e-05
-1.48943527418147e-05
-2.10242114972447e-05
-2.69707633182709e-05
-2.1635770418557e-05
-2.82559692736088e-05
-3.27480475919568e-05
-2.06659415682173e-05
5.63452873721675e-06
-2.06386230580159e-05
-5.09837826414927e-06
-8.75575390507165e-06
-1.90242763895563e-05
-2.33952006327284e-05
-4.90584925546613e-06
1.91884323508848e-06
-2.52884235427944e-05
-9.7740604315694e-06
8.46834374752132e-06
-2.04890468119586e-05
-2.17928576641746e-05
-2.21456200023756e-05
-1.7443445187023e-06
-1.13899543133996e-06
-2.48825883219016e-05
-1.36977552104142e-05
-1.81762953004227e-05
-3.34183009709347e-06
-3.58061060489406e-05
-1.03135367325045e-05
-2.37604307986076e-05
-2.38088216841239e-05
-2.48855837282608e-06
-1.80340238171941e-05
-1.23828048488344e-05
-2.07593996449955e-05
-3.03369585300119e-05
-1.96011364548343e-05
-4.69667784165181e-05
-3.37212601441649e-05
-3.29760991448956e-05
-1.99226216062416e-05
-5.52276284826409e-06
-1.99466205747944e-05
-1.8051893031317e-05
-1.61853351668772e-05
-2.19338573426883e-05
-2.7545619147173e-05
-2.41748468348705e-05
-3.38391325397064e-05
-1.02089793347681e-06
-1.66686829763085e-05
-9.86705376637119e-06
-1.06721478908544e-05
1.50480602450323e-05
7.59543930876547e-06
-1.31209479374689e-05
-3.39762545788301e-05
-4.63453615702824e-06
-3.01587413592036e-05
-1.92497084893576e-05
-3.25599763205526e-05
-1.44961611231842e-05
-3.20866815599733e-05
-2.37259510685177e-05
-3.2100114481373e-05
-1.9479601457661e-05
-1.7975232404654e-05
-8.8401105009958e-06
-3.17087694126187e-05
-3.0630452399435e-05
-4.11324071102888e-06
-2.79920197620492e-05
-3.70610502297913e-05
-2.08537718451647e-05
-3.82188039051175e-05
-3.6081939220251e-05
-1.78758280467907e-05
-2.46464306929432e-05
-4.01681266369783e-05
-1.90342390064591e-05
-4.01920407348115e-05
-3.27912443642413e-05
-3.24325942628585e-05
-3.95657658744175e-05
-1.97968004863127e-06
-7.74121159421394e-06
-1.2350093059298e-05
-4.5838236347794e-05
-3.04634056846556e-05
-1.39427525883075e-05
-2.84343574251041e-05
-6.55348993557791e-06
-1.20266493488918e-05
-2.89807410380566e-05
-1.91806027062583e-05
9.59784258006532e-06
-3.20226963140852e-05
-6.93521835963319e-06
9.70917093386445e-06
-8.02544343701608e-06
-2.15139423101138e-05
-9.96790468186547e-06
-2.34913871800864e-05
-2.47228873265654e-05
-1.47373855162434e-05
-1.2590073394402e-05
-2.49122955441072e-05
-2.64773644728876e-05
-2.8820905818283e-05
-3.46643850452638e-05
-2.33096356010167e-05
-1.07645603993937e-05
-4.2261789116051e-06
-2.26257689384459e-05
-3.61654656552539e-05
-1.52643180156458e-05
-1.47470934826812e-05
-7.02672871893184e-06
1.81632637444975e-06
-1.04876528578374e-05
-2.93995440008965e-05
-5.5018338353494e-06
-1.47212826735211e-05
-1.41937575208248e-05
-3.50007243342175e-05
-3.77678520514459e-05
-2.97311812781604e-05
-1.31950173681104e-05
-3.13443786629098e-05
-2.87769582786224e-05
-1.9988400660801e-05
-3.29128169028257e-05
-2.88088815933969e-05
-1.01072709339871e-05
-2.82960274146338e-05
-1.16443572171353e-05
-2.51446810556643e-05
-4.33507955323103e-05
-1.66787307428411e-05
-2.92498497804129e-05
-5.63230475212823e-06
-4.8558854734363e-06
3.08338531845718e-06
-2.1676009780469e-05
-2.08867760780273e-05
-6.14039058508013e-06
-5.9648088604278e-06
-9.71336707545912e-06
-1.80738042369832e-05
-2.31824876544755e-05
-2.04744777332787e-05
-4.47665030992763e-06
-3.01627371032887e-05
-2.62191490892784e-05
-2.61050428941227e-05
-3.62264949588779e-05
-3.72189951276212e-05
-1.43001739468873e-05
-2.61402280169935e-05
-3.50377922129662e-05
-1.85876203744497e-05
-3.70541243119604e-05
-1.77813472233674e-05
-2.61533813740672e-05
-1.77052318544213e-05
-2.76045694054449e-05
-1.31691909582035e-05
-1.2053488481655e-05
-1.70778637245701e-05
-9.60606461377356e-06
-2.38573326525857e-05
-1.86999648621543e-05
-5.68415471086568e-06
-1.30737791886946e-05
5.4705571674378e-07
-2.10543660906069e-05
-1.66830602724465e-05
-3.19484368320826e-05
-2.21834398867922e-05
-3.27255898500725e-05
-5.26550179401341e-06
-6.04732293207297e-06
-1.9328050392483e-05
-3.31342990489866e-05
-9.7014877967992e-06
-3.27048405528676e-05
-2.69300176242679e-05
-1.31775265471707e-05
-1.49733637256153e-05
-1.79091148430132e-05
-1.62549748327285e-05
-2.19401932496854e-05
-1.65815694641536e-05
-3.23600038811655e-05
-2.72316215486184e-05
-1.24860929900618e-06
-1.4386880800041e-05
-1.48947950667329e-05
-2.42704222404439e-05
-9.44016716997141e-07
-2.67573693262359e-05
-4.61408735749483e-05
-1.11119808389427e-05
-3.08028486933663e-05
-1.67855378659354e-05
-2.82915525537173e-05
-2.8913929164133e-05
-3.56614201460404e-05
-2.20684767323642e-05
-6.07543576640709e-06
-1.18677210837552e-05
-2.9982492537809e-05
-1.33295460141143e-05
-4.03740537316816e-05
-2.81953996051365e-05
-1.25460386634648e-05
-9.3608172549316e-06
-1.90651379027498e-05
-2.47575435935087e-05
-4.9679443825836e-06
-2.50226978886085e-05
-1.86296596968643e-05
-8.80121279773194e-06
-7.36735470364629e-06
-2.33239261267611e-05
-2.20613772291104e-05
-2.91889627552628e-05
-2.78694591908282e-05
1.86669104479196e-06
-6.76805362421289e-06
-3.33478155913577e-05
-3.07209571169907e-05
-2.87064421914266e-05
-1.75875971185291e-05
-2.51824668544645e-05
-2.57800488631394e-05
-3.45331330519635e-05
-3.26663938190274e-05
-2.17431586782484e-05
-1.05087518637439e-05
-2.60461857435439e-05
-2.0501521204632e-06
-1.18909178571577e-05
-3.14049404563922e-05
-2.33393576824546e-05
-2.37751867111325e-05
-3.43544344230818e-05
-2.77901975064961e-05
-2.1062781497954e-05
-4.14508361039376e-06
-1.91094571762714e-05
-2.39517191312349e-05
-3.23058435421986e-05
-1.28178705954631e-05
-1.19464042834824e-05
-1.2850354853912e-05
-1.97583554290191e-05
-1.06777295595874e-05
-1.41933772684657e-05
8.53352866466782e-06
-1.66153667788527e-05
-1.91562820520247e-05
-2.6461515470759e-05
-6.14964926386443e-06
-3.5563841358825e-05
-1.53241682497939e-05
-2.68277762609335e-05
-2.51597290872244e-05
-1.32815794198784e-05
-2.21289066836534e-05
-7.29570828029585e-06
-2.36173376322006e-05
-1.77302409357808e-05
-2.65230668125328e-05
-1.85170566436092e-05
-2.37407564536448e-06
-3.05235123869198e-05
-1.94697689607482e-05
-2.50970631812791e-05
-2.42015750067088e-05
-1.91033913099415e-05
-1.20873937355904e-05
1.06460754514541e-08
-2.5541553267876e-05
-1.01169519361402e-05
-1.12284977216106e-05
-1.94036542078196e-05
-1.59047823509344e-05
2.77420779564277e-06
-2.18783540987924e-05
-3.14667855754853e-05
-6.29074362784372e-06
-3.13607218188522e-05
-6.52928598344043e-06
1.65258376058446e-05
-2.16096971710182e-05
-4.04023167491416e-05
-2.40236955174213e-05
-1.63902175486624e-05
-4.02482890457968e-05
-2.78035147262793e-05
-9.82177838452274e-06
-2.59661993258883e-05
-3.71800060825324e-05
-5.0444966171246e-06
-2.84065107789526e-05
-1.87426615297152e-05
-2.03547021902087e-05
-2.12702128298273e-05
-1.11499682273863e-05
-4.28250415359097e-05
-1.85112586961547e-05
-2.88742131543752e-05
-1.26923010444854e-05
-1.1441493479026e-05
-7.66524719332226e-06
-8.63798988973264e-06
-2.29827170416845e-05
-3.46033379621931e-05
2.89327536622432e-06
4.85145826622436e-06
-1.8622398380004e-05
-8.22821561071454e-06
-1.4953257419385e-06
-2.2870575498188e-05
-1.47258923335828e-05
-3.78216799208973e-05
-1.98262256522608e-05
-4.1277555719832e-05
-2.30026833753825e-05
-8.66606833216003e-06
-1.80939257667331e-05
-9.75425754677524e-06
-3.09203759877134e-05
-3.06724956066849e-05
-1.70883435099851e-05
-6.65130277666901e-06
-1.97460602087965e-05
-2.58982447352602e-05
-1.75883475093343e-05
-7.40449126315551e-06
-1.51770471501016e-06
-3.0559873390179e-05
-4.27068904322602e-05
-2.52901340092761e-05
-2.67176432988812e-05
-1.545470046814e-05
-2.18008981386209e-05
-3.83299147016192e-05
-7.25007143788606e-07
-2.67912754217597e-05
-3.10900169712302e-05
-4.22831951609909e-06
-1.48664029641296e-05
-2.39542573001032e-06
-1.3037114706275e-05
-1.75563731137383e-05
-1.63914542975717e-05
-3.34118627180605e-05
-1.77017412981779e-05
-1.22413142236849e-05
-1.78166138673334e-05
-3.84388961609995e-06
-7.39430830901024e-06
-1.4515318296999e-05
-6.24453329556833e-06
-7.82174577781703e-06
-2.20365310322373e-05
-1.17843798334753e-05
-2.72014237695343e-05
-2.46333501466984e-05
-1.84640693374826e-05
-9.48773495212416e-06
-3.13332818879579e-05
-1.71823845430315e-05
-4.88478047820014e-05
-5.66788437140657e-05
-2.79498975343355e-05
-3.38627058921244e-05
-4.05658329092051e-05
-9.02432087037002e-06
-3.66891986049667e-05
-7.57087537554325e-06
-1.94870215543193e-05
-2.04214779683251e-05
-3.86577420624106e-05
-2.32591423183848e-05
-1.21853504243532e-05
1.40605707478431e-06
-1.5853830228784e-05
-2.33516223003967e-05
-5.05855686772939e-05
-2.29595053308228e-05
-3.21853568107325e-05
-2.85759493238234e-05
-1.83296600647992e-06
-6.27275608812446e-06
2.21275664247566e-07
-1.63638822060087e-05
-1.80475441771655e-05
-1.22704617031932e-05
-2.35706298242619e-05
-2.68682837311688e-05
-1.84344499718697e-05
-3.99580393866459e-05
-5.45957827548558e-05
-3.05618154431323e-05
-1.5065734317807e-05
-1.12455193235701e-05
-1.47923820821957e-05
-3.26488814414518e-05
-1.94230455532983e-05
-2.10836859768715e-05
-9.08118813446903e-06
-1.23899729654585e-05
-2.63143766030599e-05
-5.08891107660521e-06
-3.21382701669652e-05
-1.98615500011543e-05
-1.04009627184072e-05
-1.2779543457584e-05
1.73858858861862e-06
-2.33139849215987e-05
2.32757903535121e-06
1.97702781773791e-06
1.51300805839562e-05
-4.5124802021202e-06
-2.7575844153796e-05
-3.57658056115381e-05
-3.05545371866863e-05
-7.31313669924839e-06
-2.11425699623593e-06
-2.98696619198662e-05
-1.34100294122001e-05
-3.37985235696035e-05
-6.82987207674329e-06
-6.17427333890968e-06
-1.41970926340849e-05
-1.24592254529939e-05
-1.69649807264088e-05
-2.87167140637288e-05
-2.1978204262977e-05
-2.08326335724542e-05
-8.79129153799456e-06
-2.1441268222026e-05
-1.0171935753792e-05
-5.951606428886e-06
-1.85982080634843e-05
-1.69603717492831e-05
-2.10478094690241e-05
-2.33293075996602e-05
-1.26926036862878e-05
-1.97902645368946e-05
-1.35342183190322e-05
-1.79659297560522e-05
-4.63586166829408e-06
-7.49101492649124e-06
-4.26643774194114e-06
-2.74608782252136e-05
-1.43734322603313e-05
-9.24553395388414e-06
-2.22433931410519e-05
-4.2389629148447e-05
-2.09598316731105e-05
6.14231159537103e-06
-3.31198592181682e-06
-1.98731317100437e-05
-5.48132316622057e-06
-1.52585811455463e-05
-1.39309523851278e-05
-4.01077116481901e-05
-2.8613348350114e-05
-2.05915236198247e-05
-2.00507712117444e-05
-8.56830912225774e-06
-2.63200644047087e-05
-1.33122641196325e-05
-1.94098233036039e-05
-2.98180732338873e-05
-1.99157812740574e-05
-1.74094318966514e-05
-1.55933747328111e-05
-2.64903541698082e-05
-1.91047972062639e-05
-5.06741309085972e-05
-2.52042516043614e-05
-4.2708820135046e-05
-3.21607347196325e-05
-1.80171445768391e-05
-2.54416338220797e-05
-1.5001230360167e-05
-1.12833554770324e-05
-2.36626341395682e-05
-1.25393739020661e-05
-1.19191574576865e-05
-1.07254227640351e-05
-2.51777810673281e-05
-2.36819655578229e-05
-2.94666107864289e-05
-2.8508429097332e-05
-3.25158269724211e-05
6.30983546876731e-07
-1.26062594263206e-05
-3.04780131671266e-05
-1.77407940392346e-05
-5.14337891647889e-06
-1.89557610641261e-06
-2.5557401201812e-05
1.05947094399351e-05
5.31485494349898e-06
-1.58516807262452e-05
-3.00359879418733e-05
-3.20407023791966e-05
-2.10798857548748e-05
-2.42031673910483e-05
-1.84379185891555e-05
-1.32278797410068e-06
-2.11497281406626e-05
-5.4220542194549e-06
-1.56132455790768e-05
-3.2567194432546e-05
-2.8470976464216e-08
5.24870372350073e-07
-3.94175549792344e-05
-2.70425404260775e-05
-5.69474418659769e-06
-2.00036718541403e-05
-3.15508667993573e-05
-2.43631565873272e-05
-3.16700367542836e-05
-9.88182717923203e-06
1.09900582717108e-05
-2.35116139948278e-06
-1.84813180247585e-05
-4.55643817620141e-05
-1.84784566579287e-05
-3.33518652142876e-05
-2.16381261604112e-05
-2.26752892925447e-05
-2.38202103484265e-05
-2.30945936241864e-05
-1.5837600483279e-05
-4.13748429429518e-05
-1.41160505153148e-05
-2.44618179856425e-05
-9.21655468600489e-06
-2.48787157939031e-05
-2.11531615586431e-05
-1.23098950586475e-05
-2.3587302017981e-05
-4.04611699654117e-05
-2.32635888435596e-05
-1.68287984127798e-05
-2.60171929905063e-05
-3.11771096668063e-05
-2.13487558641773e-05
-2.03754173622743e-05
-3.45842790842091e-05
-2.42742362639661e-05
-6.82927539615584e-06
-1.42710531377966e-05
-4.53358786804062e-05
-3.05665187878992e-05
-3.13826636262535e-05
-2.8895988680674e-05
-7.7561306171676e-06
-1.32378839201549e-05
-3.9502578792198e-05
-3.47586599257739e-05
-3.35324670845951e-05
-1.79325744278468e-05
-2.60584916603332e-05
-3.25409284777717e-05
-2.4255470970384e-05
-3.20192276697647e-05
-1.4798447326853e-05
-2.25791134057743e-05
-3.3155857408537e-05
-2.02504541636836e-05
-1.79728929315985e-05
-2.89129604893965e-05
-6.70157915338637e-06
-2.87752335977415e-05
-3.87398972510947e-05
-3.04430419424545e-05
-1.15026684568172e-05
-3.38829496206742e-05
-2.31487726948012e-05
-2.00708319247858e-05
-2.334746098306e-05
-1.79338246773894e-05
-1.72175015657941e-05
-1.19504889533687e-05
-1.26047623311873e-05
-2.62874810846059e-05
-7.51445106039661e-06
-8.57364744671967e-06
-5.66242029799895e-06
-3.89447698029212e-05
1.08772117844457e-06
-1.70683148383892e-05
2.3196446758635e-06
-2.28059973488168e-05
-2.3559794687104e-05
1.90162824995164e-05
-9.63161980924536e-06
-1.13772934589689e-05
-3.93307114243954e-05
-1.9254655301188e-05
-1.90267267024054e-05
-1.47641798352873e-05
-2.84780152258346e-05
-3.46347587290982e-05
-1.69969819123122e-05
-3.25328577302313e-05
-1.00387368723618e-06
-1.52194918653843e-05
-2.62529560879472e-05
-1.45992131925511e-05
-2.1641895406678e-05
-2.68237476358793e-05
-4.55532277800578e-05
-4.07709787863349e-05
1.22958172878165e-05
-1.71390706152752e-05
-8.9902746330129e-06
-2.07767530399624e-05
-3.52663650182919e-05
2.22457740037761e-06
-2.84571404539899e-05
-4.33798376156255e-05
-3.47193975476358e-05
-6.52912654747744e-06
-3.36767479001774e-05
-3.39910954331464e-05
-3.34560472075344e-05
-3.67451682162387e-05
-3.12936413467185e-05
-1.67741917848961e-05
-1.88172450287373e-05
7.51281246064921e-06
-5.96512152568958e-06
-2.1526120165136e-05
-2.05521583679269e-05
-2.52380862455916e-06
-1.7224445657653e-05
-2.06680825222793e-05
-2.17120631423287e-05
6.29796111313239e-07
-2.95519985677902e-05
-3.47134700510504e-05
-2.34685786083759e-05
-2.52295721151821e-05
1.77935578192648e-06
-2.12820217648204e-05
-3.67600205050693e-05
-3.23825423522714e-05
-2.77318939419143e-05
-5.24688457138972e-06
-1.55416494134486e-05
-8.74257173298477e-06
5.89240301862692e-07
-9.51529970743949e-06
-3.56998097314271e-05
-2.47341740733591e-05
-4.47655780830081e-06
6.34306624490593e-06
-1.89041590893316e-05
-4.03880483894941e-05
-4.13387441558606e-05
5.91942048021986e-06
-1.09983548112859e-05
-2.70153217115044e-05
-3.16387569224814e-05
-2.3210423223414e-05
-2.98239398518121e-05
-3.63605910004946e-06
-2.72976466010005e-05
-1.59089447617329e-05
-1.076967845649e-05
-2.1519718655326e-05
-2.73867334316719e-05
-2.62388462240658e-05
-2.10051045286611e-05
-2.81745420919294e-05
-1.07089868244741e-05
-1.69171515126148e-05
-3.0142544444802e-05
-8.37751518458882e-07
-2.88302158348915e-05
-3.28759431289059e-05
-2.24818999219094e-05
-2.28274942538129e-05
-1.13478409489038e-05
2.96752688485017e-06
-2.31944470635142e-05
-2.7068790445388e-05
-4.82426743030557e-06
-2.60190272062974e-05
-1.59150452354854e-05
-4.76538342659526e-05
-1.56092214744975e-08
-3.77068550314635e-06
-6.88056304656044e-06
-2.33798989454255e-05
-2.26909654651209e-05
-2.90294019264021e-05
-3.19923950110933e-05
-1.53247640878187e-05
-2.27165646431919e-05
-3.27059859181657e-05
-1.09118172863307e-05
-5.0895567074516e-05
-1.80362632453197e-05
-2.58273344489949e-05
-2.86247484626527e-05
-4.36234517499331e-05
1.58973829439399e-05
-2.42612046493191e-05
-3.73398752896218e-05
-2.30786278797278e-05
-1.93936939182682e-05
-2.87196532365032e-05
-2.61516615258426e-05
-3.36706546156562e-05
-4.6408856709607e-05
-1.84995734498465e-05
-2.32940589356732e-05
-9.47596897843099e-06
9.98475154841647e-06
-3.29298203339654e-05
-3.27070111500226e-05
-5.73129593276312e-06
-3.97460346624212e-05
-8.38457670992892e-06
-5.15621965149533e-06
-1.91806656866352e-05
-1.37895519433278e-05
-1.3770618968251e-05
-4.28512640407568e-05
-1.42352510624343e-05
-1.86826155549907e-05
-1.53667225253707e-05
-3.87994505932464e-05
-1.11309588030775e-07
-4.48368392608412e-05
-1.21184285314595e-05
-3.55732181121855e-06
-8.60149590580896e-06
-1.83345941061881e-06
-1.93931234254949e-05
-2.62035930532675e-05
-1.48020943122307e-05
-2.53915286817165e-05
-1.94152053872611e-05
-4.22765755401966e-05
-1.64050368840964e-05
-2.23887985594275e-07
-3.78601056901961e-05
-4.64747490322249e-05
-3.90386278639655e-05
-6.14414450724497e-06
-6.28004142592316e-06
-1.97506476765646e-05
-1.25476471205096e-05
-3.96173207054729e-05
-3.06011965410641e-05
-1.27672203653401e-05
-3.06957592773578e-05
-1.82996896083147e-05
-4.50117287149061e-06
-3.04166690192273e-05
-2.77784344135676e-05
-1.49040544145518e-05
-1.99623147561427e-05
-1.86490923358926e-05
-3.57522827905972e-05
2.15324497081115e-06
-1.66508165856445e-05
-2.28087649966785e-05
-4.13611551282461e-05
-2.85372880549789e-05
-7.408300084489e-06
1.63556702412865e-06
-1.17173704496481e-05
-7.45659633726085e-06
-2.45199608560915e-05
-1.84427750216681e-05
9.02762746744211e-06
-2.23202670122939e-05
-2.11020664692023e-05
-1.99407531924753e-05
-2.30642023800096e-05
-3.06557439737946e-05
-3.5661866084466e-05
-1.21292982475074e-06
-2.07372801324601e-05
-1.2884130364196e-05
-1.64477044135943e-05
-1.62402972663029e-05
-1.15853307515148e-05
5.6301289475899e-06
-1.99450963079076e-05
-3.61738542661707e-05
-1.51336868701838e-05
-1.99553025892941e-05
-2.09319155312631e-05
-8.32056136172972e-06
-3.80860055232699e-05
-2.04765585351746e-05
-5.34061652815845e-05
-1.22364837216425e-05
-4.06084865226296e-05
-3.46898045272197e-05
-1.95183227292023e-05
-2.69164068110491e-05
-2.45034602638849e-05
-1.75506688863338e-05
-3.00465721447525e-05
-2.0371619374794e-05
-1.67213333181143e-05
-2.85445879741623e-05
-2.11707268707572e-05
-1.00716448765784e-05
3.03211807817001e-06
-3.72240330115372e-05
-6.71607853078159e-06
-2.46302054818085e-05
-3.80717187103697e-05
-9.88496907834323e-06
-1.5194481310211e-05
-1.61640834188171e-06
-9.74850557329954e-06
-8.47166811582926e-06
-2.45112416933307e-05
-5.23353502943335e-06
-2.94562200210894e-05
-2.3709651007483e-05
-3.09625872450237e-05
-1.42234397908629e-05
-2.23975303041172e-05
-1.31589848349954e-05
-1.6113993104143e-05
-2.91523628980717e-05
-1.05302505490968e-05
-3.57775148213443e-05
-1.41424424750336e-05
-2.65227400316911e-05
-1.50631214597352e-05
-1.11160109808074e-05
-1.83068737204967e-05
-1.02088577045295e-05
-1.6778877861019e-05
-1.06101094026857e-06
-1.6430349476722e-06
-6.60603854155391e-06
-2.89614602041097e-05
-2.60338207785413e-05
-2.01666340589606e-06
-4.70712149481029e-05
-2.55090865590608e-05
-1.95604199796033e-05
-1.65629143984664e-05
-2.27078876800185e-05
-1.37930542375437e-05
-2.50137155166275e-05
-4.34076985942248e-05
-3.75098506182971e-05
-1.10020725109962e-06
-1.0967865656866e-05
-2.48528785230612e-05
3.99028232750585e-06
-1.874573900289e-05
-4.00608081182439e-05
-5.63876982895962e-06
-4.1375209233839e-05
-3.76039497688305e-05
-1.65558411244984e-05
-4.35903589111826e-06
-1.06779956105993e-05
-3.9455521615999e-05
-2.59963209326709e-05
-1.99348622918106e-05
-2.84553290892363e-05
-1.61500734103096e-05
-8.84845754095121e-06
-1.71520534221173e-05
-4.50504379604645e-05
4.26971912615378e-06
-2.45179761894561e-05
-3.32435574570976e-05
-5.48552558612048e-05
-1.51476609166685e-05
-2.40806304700078e-05
-1.65589010837966e-05
-1.85130552531493e-05
-1.46917628124261e-05
-3.55400135278923e-05
-1.16167313663943e-05
-2.02826497893724e-05
-6.51082945951878e-06
-4.60038393902797e-05
-3.43003718204258e-05
-3.77529385666139e-05
-3.92406621988639e-06
-1.44880052861893e-05
-2.82411928266942e-05
-2.12471247504713e-05
-5.12612459581988e-06
-2.82220489539642e-05
-7.18346807146028e-06
-3.59881713218098e-05
-5.35150012504161e-05
-6.99763168587488e-06
-2.58478222531414e-05
-3.65166364181746e-05
-1.99529963271614e-05
-4.04968542097459e-06
-7.77153719923377e-06
-6.76824420647875e-06
-1.0933769119232e-05
-2.71971948432773e-05
-3.69243532422158e-05
-1.23851443081469e-06
-1.57040839571921e-05
-1.65573086219114e-05
-2.01241110443649e-05
-1.24056019351267e-05
-2.28950978653182e-05
-4.15458472776444e-06
-6.84447632868692e-06
-6.81959913477611e-07
-1.73475980149891e-05
-1.66654818385736e-05
5.50075014931909e-06
-1.29634052033048e-05
-1.63658193231278e-05
-1.28650691067541e-05
-1.67197537916291e-05
-2.64904425113678e-05
-1.67834101930007e-05
-3.12481733419823e-05
-1.87961895359339e-05
-3.39079896393968e-05
-9.84434171228305e-06
-3.52013925132216e-05
-1.85609996078426e-05
-2.48058929370647e-05
-1.46637918414809e-05
-3.26470457265471e-06
-2.24111736129195e-05
-3.07957774024128e-05
-1.72663409255853e-05
-2.81504134874968e-05
-8.37073241876494e-06
-2.61593987562296e-05
-3.28430833467343e-05
-3.12604330196539e-05
-4.576596949826e-05
-9.76024371217345e-06
-1.55292695841858e-05
-3.08254965357053e-05
-1.15501198369311e-05
-2.02067696595341e-05
-2.47438979317562e-05
-2.43562589909063e-05
-2.5582151149212e-05
-2.31586943296391e-05
-2.71633451051205e-05
-3.37402762923215e-05
-4.48002999645212e-05
-3.216958485732e-05
-2.23192846992719e-05
-9.15340382128319e-06
-2.46623865857263e-05
-1.3567496554987e-05
-4.26217178192509e-05
-3.49334023765451e-06
4.22010333936659e-07
-2.31976351642605e-05
-3.06088666826253e-05
1.70593351089325e-06
-1.06576165888378e-05
-3.13894170998738e-05
-2.72395922458355e-05
-2.1665614428635e-05
-4.46480716301741e-06
-2.01802843000159e-05
-3.3199111480878e-05
-3.38280262973768e-05
-3.51208067126711e-05
-1.76047517288738e-05
-1.87320403560644e-05
-2.9829026097021e-05
-1.95786258265853e-05
-2.12746702742476e-06
-2.42138118621967e-05
-1.81711867864482e-05
-1.48410834431971e-05
-1.89583630095372e-05
-4.69922845769302e-06
-2.31954709890082e-05
-2.41892977609883e-05
-3.15395489449291e-05
-2.58665862760537e-05
-3.57624668881478e-05
-4.7653995966455e-05
-8.75511219306545e-06
8.770116722112e-06
-2.11281262758521e-05
-2.11824729620412e-05
-1.27579508494636e-05
-2.99213936524092e-05
-6.43700821466682e-06
-2.58453269626509e-05
-1.99665410507974e-05
-2.6283578179862e-05
-3.01522743665604e-05
-3.17229545595562e-05
-4.18213635702072e-05
-3.57020063629624e-05
-4.75254224601668e-06
-4.58531146044695e-06
-3.00615249551273e-06
-8.09585796751093e-06
-1.29047343729219e-05
-1.61412769850049e-05
-1.28833985706138e-05
-2.24809779427895e-05
-2.06376779709664e-05
-1.8024606053274e-05
-7.46249072374156e-06
-1.61498280880092e-06
-2.01499711106908e-05
-2.85191089348551e-05
7.1156865927198e-06
-1.9892811461292e-05
-3.19144080138137e-05
-1.55150281157052e-05
-5.263685516643e-05
-2.20449000195442e-05
-2.86765007883593e-05
-1.79496870906639e-05
-3.83214538720933e-05
-2.99008550253704e-05
-2.2037630635345e-05
-3.51640025716108e-05
-1.62726770545101e-05
-2.32688867776853e-05
-2.73196232601841e-05
-1.62335056890353e-05
-2.13435889048714e-05
-1.87009694293082e-05
-1.98724423421536e-05
-3.04352845777181e-05
-7.00521790970431e-06
-9.10836542700551e-06
-2.46518168209451e-05
-3.15441741949162e-05
-2.76886571012383e-05
-7.5638551236695e-06
-4.05391480419486e-05
-2.05629539820349e-05
-9.08644380304756e-06
-1.86718195011034e-05
-1.67935569805806e-05
-2.31649210630543e-05
-3.05626928162631e-05
-3.52673834684292e-05
-3.30155886499906e-05
-2.09889339651143e-05
-4.10009924800257e-05
-2.88265116191529e-05
-2.18722322073493e-05
-2.79042382501124e-05
-1.81775231567e-05
-2.42989765508933e-05
-3.17821041468794e-05
-1.42705311241489e-05
-1.14871717394514e-05
-2.13434109259607e-05
-2.98914301909772e-05
-1.2221573266601e-05
-1.29993348364341e-07
-7.31221442724033e-06
-1.17533721745979e-05
-2.91252721332738e-05
-8.78150800310671e-06
-3.4530297405927e-07
-1.27229620964267e-05
-8.86695172598656e-06
-2.48314970742701e-05
-3.61150268737012e-05
-4.54770493545723e-05
-1.1756644649295e-05
-2.26958211463798e-05
1.05179181912308e-05
-2.46273916619476e-05
-2.2009438971774e-05
-3.44918484413451e-05
-3.14185063429112e-05
-2.24213128519046e-05
-2.59362626950976e-05
-1.34957399524982e-05
-2.83076528479043e-05
-1.50708939505526e-05
-2.68670774818538e-05
-3.49821735995462e-05
-6.47486302100358e-06
1.34405346647387e-06
-2.06916412165959e-05
-2.54386436114793e-05
-2.07091417225736e-05
-2.37455461703525e-05
-4.29599650187747e-05
-3.22878873534964e-05
-1.19151037568164e-05
-2.83600594806233e-05
-1.89718431161588e-05
-1.14567654824411e-05
-3.23404787604442e-05
-3.96368194105969e-05
-2.36178474116417e-05
-8.92965254234068e-06
-2.33778328005715e-05
-2.6147065289497e-05
-3.082246269921e-05
-3.93453624767451e-05
-3.06793337323429e-05
-1.93774310463333e-05
-2.91330383624137e-05
-3.05533193356276e-05
-1.96279082261826e-05
-2.88608795782619e-05
-3.27155834163398e-05
-2.30193188229761e-05
-2.36587258143824e-05
-1.09875980661998e-05
-5.34571873409686e-05
-2.30559270487203e-05
-3.0930669611439e-05
-3.78538309326211e-05
-3.71096005495817e-05
-5.0791352623696e-05
-1.45790681728162e-05
-1.06826646681548e-05
-1.90892941633593e-05
-5.30511900294184e-06
-4.61272732484391e-05
-2.91531714634069e-05
-1.1658938880421e-05
-3.21148564446666e-05
-3.73743778259794e-05
-2.08177184257933e-05
-1.0070480964554e-05
-1.5682572974637e-05
-2.12202051111172e-05
-1.85650772050049e-05
1.47159320641791e-05
-7.40994638952054e-06
-2.65102692293213e-05
-2.457332274362e-05
-2.51087334255034e-05
-5.13541620635646e-06
-2.80270700745642e-05
-1.24252743697523e-05
-7.90307005508667e-06
-2.78855154450616e-05
-8.21588768723744e-06
-1.7071638398614e-05
-4.54465280890832e-05
-2.59959122369952e-05
-3.3154301455816e-05
-3.36188719653226e-05
-3.0621848355228e-05
-6.03336809578607e-06
-1.15908548768902e-05
4.0038298207997e-06
-3.55090065158648e-05
-6.22231226154859e-06
-1.90071344096018e-05
-4.24506609512045e-06
-1.35059677333206e-05
-3.19796047929003e-05
-1.24268086758829e-05
-2.33542714014917e-05
-8.29001614345586e-06
-3.93593409328315e-06
-9.22510983126036e-06
-1.12802833953517e-05
-2.20474577793344e-05
-1.23013259342384e-05
-9.82347499939165e-06
-7.17542533649337e-06
-1.25510438296914e-05
-3.50035687060933e-05
-1.98738598701321e-05
-2.32771217871829e-05
-1.72014022904758e-05
-2.28398096494638e-05
-8.39412771371146e-06
-2.42239326553995e-05
-3.54383119223557e-05
-1.3493875175784e-05
-1.91931107931344e-05
-3.63587593651424e-05
-2.15530116440319e-05
-1.66098668255451e-05
-1.3540972843867e-05
-1.36212318647909e-05
-1.82800977704404e-05
-2.06490984004844e-06
-2.52691914551585e-05
-2.43182068221912e-05
-1.91358682462334e-05
-3.48627023226434e-05
-6.86239412753967e-06
-3.47924428772685e-05
-2.41189125514451e-05
-8.26060901050976e-06
-3.70249381787802e-05
-1.0301705412519e-05
1.13294236435664e-06
-2.967498150384e-05
-2.32540868541056e-05
-3.0590174119091e-05
-7.6245674028717e-06
-1.70099943142821e-05
-3.38314633065742e-06
-1.88422670374526e-05
-3.78998596734192e-05
-1.898221670847e-05
-2.03481660120001e-05
-1.99738150227478e-05
-8.39319589594341e-06
-2.17391708966253e-05
-1.19371018035679e-05
-2.74745758324851e-05
-3.04134354771504e-05
-1.26946273169784e-05
-1.16766395694583e-05
-1.86888226902289e-06
-2.34533633947633e-05
-1.06413471508163e-05
-4.03972894605398e-05
-2.75315731357399e-05
-2.91326286594884e-05
-1.86299875870862e-05
-3.45290048006955e-05
-3.16412304902454e-05
-4.43142349106566e-05
-1.87513481713969e-05
-8.35673025170953e-06
-2.21198826334868e-05
-1.92735500731619e-05
-6.60731939674231e-06
-1.52499585228816e-05
-3.14222802716631e-05
-2.6292842113337e-05
-1.89001768338458e-05
-2.40939532574144e-05
-3.55888201507206e-05
-2.66787175527636e-05
-7.43683033118114e-06
-2.95400179061084e-05
-1.54436268091347e-06
-2.93436414619474e-05
-2.75473246271114e-05
-2.78552892689112e-05
-2.34999975546146e-05
-1.1195365017673e-05
-1.67532799103324e-05
-2.15485107178321e-05
-2.13883828040268e-05
