# Supplementary material for: Research on computational propagation and identification of mine microseismic signals based on deep learning
Source: PLoS One. 2025 Oct 22;20(10):e0334641. doi: 10.1371/journal.pone.0334641 (PMC12543183; doi:10.1371/journal.pone.0334641)
Supplement: S1 Data — (ZIP) [file pone.0334641.s001.zip › 000100500001087.xlsx_0.txt_24.txt.txt]

-3.26494184680358e-05
-2.66684954147019e-05
-2.09221853956079e-05
-1.66212967251621e-05
-2.36182286451303e-05
-1.31585310751282e-05
-1.52330658686444e-05
-1.25460011409764e-05
-1.70062079499496e-05
-6.64927741353819e-06
-4.3552599743837e-05
-3.6637640938146e-05
-3.31189161773335e-05
-1.96363646269188e-05
1.34741912259037e-06
-1.72464539346885e-05
-1.62797101778294e-05
-2.19208580869054e-05
-7.77387062734178e-06
-1.92738414159608e-05
-1.80643057155782e-05
-4.24466526366331e-05
-6.20850116479232e-06
-1.94015605970249e-05
-2.80017060163406e-05
-1.24651590724914e-05
-2.76837089109656e-05
-3.18520553479674e-05
-2.76820780379105e-05
-1.56702307662794e-05
-2.45629525008724e-05
-4.38773625468082e-05
-1.79794938176856e-05
-2.06804719580226e-05
9.73867996575741e-07
-9.29770958665352e-06
-1.1552816072344e-05
-3.3994208567107e-05
-1.58927570889379e-05
-3.64428667993229e-05
-1.54164195405302e-05
-2.22528895652106e-05
-4.53542913056351e-05
-1.2319873485872e-05
-3.09928197231987e-05
-2.99134201726076e-05
-3.96154135744905e-05
-1.77774372413592e-05
-2.57932969236363e-05
-2.16275837519182e-05
-3.49774700294769e-06
-3.92697802720397e-05
-3.14734674346923e-05
-2.08457752386095e-05
-2.31535134263303e-05
-3.71631095055859e-05
-1.34479961421922e-05
-7.68187379387451e-06
-4.33215894461245e-05
-1.99734076348026e-05
-9.26646267649447e-06
-2.03384681909455e-05
-1.1763157973482e-05
-5.09993143295017e-05
-2.87315197644671e-05
-2.07280814460291e-05
-2.75838232157121e-05
-1.48624097055577e-05
-2.21858196769629e-05
-2.74496388849423e-05
-3.50628293986327e-06
-2.68139658495613e-05
-2.3279596197529e-05
-1.38263370550676e-05
-2.77963053793348e-05
-1.99119274009553e-05
-2.04122245479925e-05
-3.45367309133836e-05
-1.75366783257906e-05
-5.99688681442843e-06
-1.08135298743446e-05
-2.5822674262839e-05
-1.64082743102916e-05
-2.21204187113183e-05
-1.4172650792723e-05
-7.68378965213766e-06
-2.31790647013669e-05
-9.36106315332774e-06
-1.48585568677401e-05
-2.32554877169161e-06
-5.73366061908637e-06
-2.91446049412196e-05
-2.76259547592502e-05
-5.8774631989406e-06
-6.38433997802943e-06
-3.42649544892812e-05
-1.79105863238022e-05
-3.31039656799368e-06
-2.68883558980875e-05
-2.22900536621426e-05
-2.91524378716001e-05
-1.94310998710991e-05
-2.04688485648073e-05
-2.59906754879976e-05
-1.90977058578402e-05
-2.15076799245105e-05
-2.08823164743444e-06
-1.57021317616327e-06
-2.97070915802303e-05
-7.57802583048424e-06
-3.16218523747976e-05
-2.87496134042734e-05
-1.96390236799956e-05
-2.05223941971867e-05
-2.44140750117718e-05
1.16921173941866e-05
-4.15485940307751e-05
-3.89786325033647e-05
-2.09794487968293e-05
-4.47873926492603e-06
-5.96331470877953e-07
-2.43255165785278e-07
2.51223102137517e-06
-2.69868302950881e-05
-2.66235318835454e-05
4.03383632619942e-06
-1.50414694396831e-05
-2.84777092868314e-05
-5.60485346449299e-05
-1.63591202252745e-05
-3.77191437519801e-05
-3.13129155500214e-05
-3.15818306238311e-05
-2.78034513910364e-05
-5.99759599221532e-06
-4.31531334793954e-05
-1.14399183062228e-05
-3.08322621585115e-05
6.9053320775734e-06
-4.52027483470752e-05
1.25874173833163e-06
3.56889905332068e-06
-2.23943230699344e-05
-5.58185888922048e-05
-3.34435395839276e-05
-2.83676224227843e-05
-1.1293192251323e-05
-1.50870605198553e-05
4.41861326260229e-06
-1.59670548744492e-05
-9.1160107248526e-06
-3.72952865398518e-05
-7.43289997017088e-06
-2.22322255928448e-05
-3.89001913402519e-05
-2.0352224334209e-05
-2.88863339465522e-05
-1.67754480502664e-05
-1.49708403785115e-05
-4.0707098568449e-05
-1.97590868537899e-05
-3.41936472290727e-05
-1.01873392991903e-05
-1.39815204096444e-05
-3.17620953506167e-05
-1.83438662393001e-05
-1.53343739645182e-05
-1.09918319119613e-05
-1.23145614686916e-05
-1.21243320704996e-05
-1.05961511303376e-05
-3.6415482942352e-05
-1.87271775072456e-05
-6.75793437785494e-06
-2.44465950274819e-05
-2.12569475471431e-05
-2.70234104553726e-05
-5.55750809737767e-06
-1.60177334932118e-05
-7.44021009339428e-06
-2.36568002298224e-05
-2.83954345975909e-05
-2.03673087451329e-05
-3.38561826319278e-05
-4.83253147830848e-05
-3.17024838358241e-05
-3.09051624562905e-05
-1.84514210230029e-05
-1.5979354543999e-05
-3.31288554082025e-05
-1.91738478234986e-05
-2.87682971009547e-05
-2.99645040165124e-05
-4.37761769472563e-06
-2.37745907159658e-05
-7.54515665070345e-06
-2.97842603561491e-05
-2.48266115636673e-06
-1.01102518352906e-05
-2.46797819416528e-05
-7.42815959196177e-06
-1.6340634405331e-05
-2.49555336668133e-05
-4.32720320350743e-05
-3.25555877586892e-05
-7.71430544067942e-06
-6.98505372830839e-06
-1.38726094997511e-05
-1.199226212075e-05
-3.41465801323063e-05
-1.99477083732978e-05
-1.05832243210309e-05
-2.69265716193974e-05
-3.65105972657942e-05
-2.63373629483366e-05
4.70743300195679e-07
-1.95961787337156e-05
-1.87838324584949e-05
-9.92189025303223e-06
-1.64103986250576e-05
-1.29054809232123e-05
6.74484973946823e-06
-2.49271151520023e-05
-3.01251814835005e-05
-1.21820635862476e-05
-2.35366208244422e-05
-2.4729453385479e-05
-1.20265663155344e-05
-2.13502927520314e-05
-6.60380676915647e-06
-2.50478772060988e-05
-1.15389001738983e-05
-3.20118397448748e-05
-3.30667605981146e-05
-2.02038992733356e-05
-2.58465982521007e-05
-2.10878933737387e-05
5.99882523609938e-06
-2.05599135582229e-05
-3.22949982611858e-05
-3.20280971253296e-05
-1.91983492676975e-05
-1.07076272343264e-05
-1.85819839269596e-05
-1.86655838059387e-05
-2.11544325804211e-05
-1.24693206578516e-05
-6.33933803006617e-06
-4.00329960564642e-05
-2.38077989441196e-05
-9.04889247549586e-06
-2.63346683528521e-05
-2.34578411042462e-05
-1.47177154989369e-05
-2.23095706480906e-05
-2.71850127435999e-05
-1.61521903914196e-05
-3.54747122656954e-05
-3.80432900667426e-06
-3.09210040983511e-05
-2.2755167649077e-06
-5.16790021497882e-06
-2.1211449625976e-05
-3.35090131421118e-05
-2.15015581060735e-05
-3.22203657613464e-05
-1.10993826530297e-05
-3.93457592546726e-05
-3.09267351474063e-05
-2.85779774498754e-05
-2.65119215899164e-05
-3.12428795490692e-05
-2.928753555972e-05
-2.69032822579895e-05
-3.52022287501768e-05
-3.17684893002549e-05
-1.87028775678922e-05
-5.48491153463586e-06
-2.08898135020589e-05
-2.97481485610402e-05
-1.00081658319866e-05
-2.42603618289991e-05
-1.09331133597082e-05
-1.71050151214571e-05
-8.55600266568388e-06
-1.6599329702867e-05
-4.8255798426917e-05
-2.52625901231489e-05
-3.12122873336473e-05
-7.3486459551978e-06
-3.20838805377975e-05
-2.88246120665201e-05
-1.89533246345292e-05
-2.36124757643258e-05
1.64512180504878e-05
-1.59214311417081e-05
-3.85881966307132e-05
-3.28408026261025e-05
-1.94490018256281e-05
4.43500313810792e-07
-4.83669427322875e-05
-2.7560924112739e-05
-1.3502228072631e-05
-4.91324647753064e-05
-5.14488521491194e-06
-1.56617711875799e-05
-1.93528841234003e-05
-8.73677099571516e-06
-2.72742068968752e-05
-3.29148299654278e-05
-3.67067373411941e-05
-5.72040628425747e-06
-3.9536523861893e-05
-1.98034117630919e-05
-3.26483390551316e-05
-2.92893448939374e-05
-3.71798425213006e-05
-1.76183777844867e-05
-8.50920590668196e-06
-2.82104699743355e-05
-1.66331695512725e-05
-3.84866352485226e-05
2.77063139599251e-06
-2.35009097089663e-05
-3.39670394361487e-05
-3.11027523205324e-05
-2.135918527086e-05
4.2414434586041e-06
-2.64038748905979e-05
-9.57096258866168e-06
-1.32160215966039e-05
-2.2633233825411e-05
-3.5468540812223e-05
-2.88181861343093e-05
-1.50352516586349e-05
-1.94023911555861e-05
-1.46902439126434e-05
-8.67409894221582e-06
-2.82406692692858e-06
-2.3041203180004e-05
-2.85909273031789e-06
-1.96508207741012e-05
-2.39124349681946e-05
-3.00180933143822e-05
-2.88470772289347e-05
-1.26563835825193e-05
-1.63372130470365e-05
-2.77700209282536e-05
-3.38716806169489e-05
-2.32177177662047e-05
-1.47306062789579e-05
-2.35109996960613e-05
-3.06979973628427e-05
-2.94448771972416e-05
-2.24939691534637e-05
-1.47472536549831e-05
-4.25933277411618e-05
-1.84526422807725e-05
-9.21737769941001e-06
-1.52320077729412e-05
-2.78708748435489e-05
-2.15214446500044e-05
-2.25832925059068e-05
-2.07594900083361e-05
-1.16886852400107e-05
-3.4311638644571e-05
-4.50313958351481e-05
-1.57710818661679e-05
-3.7926688310831e-05
-1.98708820923517e-05
-9.89951513543134e-06
-4.26626578360247e-05
-2.87314128218904e-05
-1.87012937128462e-05
-1.63844101382923e-05
-1.94484726563377e-05
-3.10830879588845e-05
-1.11737406799138e-05
-1.54218579580585e-05
-1.59857805930834e-05
1.809225421766e-06
-3.45585456986322e-05
-2.94625508852798e-05
-7.95149615292171e-06
-3.17493697632996e-05
-1.49152585178827e-05
-2.92087039217793e-05
-8.02108883910921e-06
-2.12701525269507e-05
-2.75827149597556e-05
-2.90250199093087e-05
-5.56395392367339e-05
-1.50142627132324e-05
-2.02297374708547e-05
-4.41384215145366e-05
-1.3552579499921e-05
-3.72251121592469e-05
-1.43144020141018e-05
-2.39726121448428e-05
-1.04264064373553e-06
-2.79087045608313e-05
-4.4021253770483e-05
-8.63425258687564e-06
1.54634061760005e-08
9.16060960815825e-07
-2.29847011811282e-05
-2.97516380323682e-05
-2.24908487856952e-05
-3.15097013734776e-05
-3.23209559559836e-05
-1.05835603561576e-05
-3.82182456712282e-06
-8.04064238576969e-06
-3.15689044743811e-05
-2.8448357267067e-05
-1.38071113308757e-05
-2.67869104947311e-05
-2.37442243120382e-05
-3.17579922143318e-05
-2.06954489169479e-05
-3.39520908454854e-05
-4.66445786074528e-05
-1.79000142663277e-05
-3.56000023249297e-05
-2.88436999286392e-05
-2.95497799438025e-05
-2.44594796969793e-05
-1.27057747079338e-06
-2.51679286212619e-05
-3.83879765833163e-05
-6.94915420691812e-07
-2.16927174585745e-05
-1.85748576072366e-05
-3.01221576372638e-05
-3.25498794563495e-05
-3.19591322421231e-05
-1.76058513621127e-05
-3.71053504185927e-05
-3.14863032765192e-05
-3.54454231797402e-05
-3.09429225865022e-05
-2.03828771197697e-05
-1.99215859374467e-05
-2.69512805201885e-06
5.93340157253096e-07
-4.14910641904027e-05
-1.11054098354917e-05
-8.81143011768708e-06
-1.30587719578302e-05
-1.9517588400141e-05
-2.24449524809269e-05
-2.52135406344226e-05
-1.95603796973142e-05
-2.56127982996224e-05
-2.85817685207036e-06
-2.58832769397005e-05
-2.16405410041888e-05
-1.18528322352415e-05
4.06104755577954e-06
-5.88082539490619e-06
-1.78266678544185e-05
-2.91041992046381e-05
-2.43921286623066e-05
-1.85497332826504e-05
-1.64763812633538e-05
-2.8748166781301e-05
-7.5283556358646e-07
-1.62623460325433e-05
-1.69943625281976e-05
-2.96609218987999e-05
-1.57993131066652e-05
-1.43081022607499e-05
-1.68234323068343e-05
3.428322583844e-06
-2.04933322995914e-05
-1.78230939597733e-05
-1.20199411307878e-05
-6.73905984890666e-06
-1.14085030527706e-05
-1.36325571177003e-05
-2.09073325116569e-05
-3.87310727170568e-06
-1.8518187158474e-05
-1.49692011733276e-05
-1.76348392523402e-05
-1.52542705716205e-05
-4.6164138062393e-05
-7.13816949909182e-07
-8.81608696740665e-06
-2.81206569791515e-05
-1.65362957327761e-05
-2.80683498157249e-05
-2.15280786899847e-05
-2.90966607453471e-05
-2.22528355427038e-05
-4.87674859083005e-06
-2.69818081974447e-05
-1.89930950717452e-05
-3.37468925002476e-05
-2.44134498952108e-05
-1.14864890421087e-05
-1.00988453793758e-05
-5.96214196312815e-06
-2.16279672604503e-05
-2.18282566024067e-05
-1.46097690365501e-05
-4.71097862221856e-05
-1.19865677164629e-05
-2.16538612473247e-05
-2.66710179190483e-05
-3.23059534637192e-05
-4.56353086541339e-07
-1.73945179467058e-05
2.89882366568294e-06
-2.79133332819289e-05
-4.56306485982696e-05
-3.13776569734553e-05
-4.03444786079063e-05
-1.45702626812501e-05
-2.14076411235819e-05
-2.88390858522197e-05
-3.0591340520085e-05
-1.70256664608044e-05
-1.47561206022406e-05
-9.30415693154646e-06
-2.721048777912e-05
-2.34818363559294e-05
-2.09620856941818e-05
-2.75386047408526e-05
-2.93475360856522e-05
-3.78168675887832e-05
-2.09806709106719e-05
-2.04030312912874e-05
-2.55076517326324e-05
-2.05662786354779e-05
-3.43083860195677e-05
-2.56631534467463e-05
-2.31243876339756e-05
-4.73147444545974e-05
-1.26659122927827e-05
-1.09532107543204e-05
-2.2225100487836e-05
-3.04931945160776e-05
-3.38815525988914e-05
-3.08979264592844e-05
-3.16990497623017e-05
-4.38436311699056e-05
-3.16601217877192e-05
-3.177325972597e-05
3.12175718768186e-06
-2.25812276481491e-05
-1.78756916075037e-05
-2.44700594465351e-05
-1.76115964452899e-05
-2.82278778580183e-05
-3.60819694851099e-05
-4.01527858703062e-05
4.5382589091067e-06
-2.67232494004204e-05
-1.79354660333507e-05
-1.69397162388104e-05
-2.02092299631642e-05
-3.02402743564605e-05
-3.20302974838688e-05
-2.65368778821405e-05
-1.55790092307453e-05
-1.93552539001399e-05
-1.54994860983564e-05
-2.54417449621228e-05
-2.53631930164959e-05
-1.78703888407806e-05
-1.44214179684365e-05
-2.05522765319003e-05
2.66604357366347e-06
-1.39818298684877e-05
-8.3298122178154e-06
-6.57493357182693e-06
9.7109534228402e-08
-1.67321477495632e-05
-3.56578298748754e-05
-2.9778353757707e-05
-2.40263182563399e-05
-1.00789760066033e-05
-1.07912020660237e-05
-1.27647990311286e-05
-1.82004904145102e-05
-4.77655714981625e-05
-1.60353889356263e-05
-2.42466466373135e-05
-3.0148689462975e-05
-2.63830472681957e-05
-2.99246623804267e-05
-3.55706240093533e-05
-3.2582204581257e-05
-3.01163908093056e-05
-1.1969424780887e-05
-2.87755668294135e-05
-9.00835139748751e-06
-2.65530668412617e-05
-1.85238309111961e-05
-1.14898802556615e-06
-1.72975149081268e-05
-2.91516722602196e-05
-1.96748107078283e-05
-8.83638574545279e-06
-3.01723581283579e-05
-2.09820583034175e-05
-1.42758379369834e-05
-2.42528469143749e-05
-1.28938741696087e-05
-4.40311833684088e-05
1.48386038792227e-07
-2.85538040601359e-05
-2.18563587926965e-05
-2.72675146261454e-05
-3.51293796643746e-06
-1.1902499957289e-05
-5.32223434595653e-06
-6.98382235524438e-06
-7.72249987064359e-06
-2.74544972845976e-05
-2.75525545444949e-05
-1.90840049740398e-05
-2.94882185350425e-05
-3.5884340134813e-05
-2.74038490810642e-05
-2.33339172613373e-05
-9.75170513115169e-06
-1.93527244262741e-06
-3.62876829604712e-05
-3.73427565870251e-05
-3.55849554523829e-05
-1.98596784177423e-05
-5.36724539953523e-05
-1.86085218408002e-05
-8.85012685718266e-06
-3.65678803376138e-05
-1.63807153157125e-05
-2.15132735615069e-05
-1.73356315596347e-05
-1.97890954074508e-05
-1.88182328234756e-05
-3.5138549726048e-05
-3.9907232049759e-06
-1.63496284482787e-05
-6.10717446625912e-06
-1.17172603441986e-05
-2.08436182855597e-05
-1.93117692343694e-05
-2.34667399864278e-05
-1.44561393906046e-05
1.03068583238138e-05
-2.86336948406615e-05
-3.10257992053291e-05
-3.02887238128751e-05
-5.82121852251736e-06
-1.80012452533217e-05
-1.33351879328599e-05
-1.87244350961109e-05
-2.71533920375527e-05
-3.80216469984833e-05
-2.12677730188791e-05
-3.32152141146148e-05
-1.06888231219252e-05
-2.463261041599e-05
-2.26000953387185e-05
-4.35041444473273e-05
-1.52726811907582e-05
-3.57423336067381e-05
-2.89078286988008e-05
-1.48215868664791e-05
-8.10609796438911e-06
3.59551412970152e-06
-2.15815977230557e-05
-1.68854026018663e-05
-7.18854664399948e-06
-8.17179665410104e-06
-2.19400952495632e-05
-9.4083272465823e-06
-3.97534953646013e-05
1.75159156102737e-06
-1.24175106627073e-05
-3.36573682044317e-05
-3.25934197077669e-06
-2.18825275143978e-05
-1.69621203887153e-05
-2.31540657195521e-05
-2.57445894850126e-05
-5.74727627414201e-06
-4.17834418649585e-05
-1.48013119199755e-05
-2.44876517914878e-05
-2.98239970342427e-05
-1.44248845883666e-05
-4.7948739333915e-05
-1.26398341252611e-05
-2.90104592125188e-05
-3.61826111745981e-05
-1.97561374968233e-05
-8.67692889419514e-06
-2.09647969854636e-05
-1.07242710838474e-05
-3.7611848423011e-05
-3.38427157483413e-05
-1.86142941463355e-05
-2.48771722762127e-05
-1.68515691307574e-05
-4.70082662025314e-05
-4.4071956881777e-05
-9.69869025433169e-06
-2.37295859215113e-05
-6.91304379587986e-06
-3.29348765259587e-05
-2.39714965847344e-05
-3.02487734937377e-05
-1.59131004889432e-05
-4.17218145923872e-05
-4.25083537336641e-05
-2.53894807524907e-05
-7.69385990512566e-06
-4.30228048058326e-05
-1.70281707120976e-05
-1.99885851233037e-05
-3.27019153133107e-05
-6.26752522994894e-06
-1.48273322982923e-05
-2.3903339883734e-05
-2.75671007910442e-05
-1.96010156426885e-05
-7.40671030336906e-06
-3.64895971608292e-05
-1.94438518265214e-05
-2.61003921221222e-05
-4.22787638181209e-05
-1.1826789601961e-05
-2.40124334126858e-05
-2.95674329942501e-05
-1.94130868432229e-05
-2.52089397700848e-05
-2.68870620794157e-05
-3.21372748218612e-05
-1.50398527057302e-05
-8.16947813811474e-06
-4.26409498694436e-05
-4.00690149537913e-05
-5.53689144138495e-06
-2.55688762121383e-05
-3.78510022410515e-05
-3.48869875625156e-05
-3.77689428997658e-06
-2.65759214742719e-05
-1.3201488792854e-05
-2.19550743504324e-05
-3.1515570557177e-05
-8.95361012441576e-06
3.82943553924497e-06
-1.44438573799249e-05
-2.28377650679038e-05
-2.82678790321862e-05
-1.8474762405386e-05
-2.7523611140702e-05
-7.46658416633113e-06
-7.45444590129522e-06
-2.8171838007045e-05
-1.29838191369915e-05
-1.81987456652765e-05
-1.29687198095921e-05
-3.05216432207792e-05
-2.5919700617332e-05
-2.97717154819562e-05
-2.26473259078975e-05
-3.24804755888406e-05
-1.81536485226634e-05
-1.54398728898828e-05
-1.11191189414111e-05
-1.413102641582e-05
-3.11142208082401e-05
7.75235330159403e-06
-6.05079875879124e-06
-2.68051105571263e-05
-1.31326992756331e-05
-3.55178842045539e-05
-1.72345338415917e-05
-2.12444688550775e-05
-3.95879177934335e-05
-2.37356928733954e-05
-1.06445047967066e-05
-1.51238082922518e-05
-1.03466516980506e-05
-2.41558058757603e-05
-2.1553793820668e-05
-2.0484289911992e-05
-7.97240785207125e-06
-1.98571012725957e-05
-2.40128610463259e-05
-1.17561137787884e-05
-8.11323584211175e-06
-2.65750351236846e-05
-2.79659821323217e-05
-1.80575199877675e-05
-1.31681747884136e-05
-2.0116328901182e-05
-1.88167441516797e-05
-2.16895808604306e-05
-2.73478839928048e-05
-6.19771440096172e-06
-1.77945938028499e-05
-1.66384595938522e-06
-1.83411680395401e-05
-3.29024245101483e-05
-4.00821254295928e-06
-2.97327350934859e-05
-1.21074586234643e-05
-1.28510971575468e-05
-3.20638375020504e-05
-3.30432729877412e-05
-2.24525462205931e-05
-2.23640550028795e-05
-1.42725679842284e-05
-4.07575622784971e-05
-2.86181851512052e-05
-1.31106653404106e-05
-1.93631022799037e-05
-1.55113425816347e-05
-2.04315741097028e-05
-5.46597352098673e-06
-3.37789675800958e-05
-4.87229799406877e-06
-4.99328633119808e-05
-1.52431781190795e-06
-8.96253517817066e-06
-2.7460448721814e-05
-2.70417020736469e-05
-3.40113251722501e-05
-2.00700705725896e-05
-4.72548537558178e-06
-1.40441264886212e-05
-1.16884499814252e-05
-1.25773337062294e-05
-1.78023357180656e-05
-2.36281211356215e-05
-1.046311906662e-05
-2.40878554219705e-05
-3.3629228030862e-05
-3.38458776106327e-05
-2.77097524195454e-05
-3.40913338510691e-05
-3.45216875526545e-05
-1.76010640784277e-05
-1.4393111412775e-05
-1.8023805580891e-05
-3.33492655630782e-05
-2.01979669241007e-05
-2.31216186203676e-05
-3.09265560088587e-05
-2.8309217414995e-05
-1.33790841873119e-05
-2.08214518745739e-05
-3.25774812810575e-05
-3.42775416259556e-05
1.22902207596284e-05
-2.31747500594117e-05
-4.05855242442445e-06
-2.03851543029482e-05
-4.01384666435332e-05
-1.89661553702985e-05
-1.24192519376648e-05
-6.05040091303407e-06
-2.93292245075597e-05
-3.34916831254182e-06
-1.32573300212788e-05
-1.57048014052369e-05
-8.41903354209119e-06
-2.28540506280902e-05
-2.77510694829773e-06
-4.46295102200834e-05
-2.83626580859187e-05
-2.54684820756992e-05
-7.15252326859075e-06
-3.20424351331513e-05
-1.59282954664181e-05
-1.50755183139828e-05
-2.68471899959443e-05
-3.1044238638403e-05
-1.78499510050747e-05
-4.169641467198e-05
-1.3617818928589e-05
-1.60723023307487e-05
-3.30659344221817e-05
-3.18167552565697e-05
-2.32772682209088e-05
-1.61688040486979e-05
-2.29219907596178e-05
-1.14445188474914e-05
-2.82204869872854e-05
-1.13853040746567e-05
-3.50452037737135e-05
-3.28165446784322e-05
-1.7083104319213e-06
-9.99840284894671e-06
-1.74035525616446e-06
-2.81081607881057e-05
-5.22604395053439e-06
-2.15166812734319e-05
-1.51403634466811e-05
-3.46892778316912e-05
-2.92455032959068e-05
-1.75830248175951e-05
-2.01346501704312e-05
-1.29652758579651e-05
-1.95222621391631e-05
-3.26199606745236e-05
-2.81486166199743e-05
-2.65722586409711e-05
-4.79495691545419e-06
5.48584357931525e-07
-7.82100140057748e-06
-2.28410372567436e-05
-4.81814199572196e-06
-2.42027588560444e-05
-1.21466979035912e-05
5.83979365247972e-07
-6.59392052962818e-05
-1.15771101611767e-05
-7.77077523323558e-06
-8.01143105193438e-06
-1.3760512048177e-05
-1.35731545415684e-05
-3.02850915331513e-05
-8.35059839838943e-06
-2.76260624571761e-05
-3.20941865097742e-05
1.53648802273927e-06
-2.05031388911988e-05
-1.85509614019283e-05
-2.6658374593797e-05
-2.05518179216504e-05
-1.58175610399222e-05
-1.98269784387537e-05
-3.56599118021642e-05
-3.23546124425709e-05
-1.54236553116595e-05
-1.55107358561253e-05
-3.92304720473029e-05
4.95449534445532e-06
-6.69382326177478e-06
-2.97739537960646e-05
-3.16167558148723e-05
-3.64394883660716e-05
-2.53567079397689e-05
-1.81667278459252e-05
-3.84754073765002e-05
-1.71732026579847e-05
-6.75705805429573e-06
-1.72111440307652e-05
-2.72043287298731e-05
-2.28532330626072e-05
-2.1725926780314e-05
-1.87729833379517e-05
-4.71715809998369e-06
-2.84614028736273e-05
-4.3847638995492e-05
-2.18574112207425e-05
-1.51739321989204e-05
-2.27569753199602e-05
-3.08202088712189e-05
-2.42573985306569e-05
-1.50786687373696e-05
-3.65415213571404e-05
2.32558777161474e-06
-2.66990708937097e-05
-1.11234487358813e-05
-3.54397059760207e-05
-2.03177710063365e-05
-4.32707865384171e-05
-2.22391671836804e-05
-2.44287930747461e-05
-9.31209757531671e-06
-2.15530261045735e-05
-1.37977429637186e-05
-2.50112738923745e-05
-2.49240965675742e-05
-4.36270312243249e-07
-1.95018134173429e-05
-2.11446601838412e-05
-3.21758932571094e-05
-1.55758717457119e-05
-1.14579090688931e-05
-1.67308723264524e-05
-3.16241497845328e-05
-2.60595911590006e-05
-4.03154301734589e-05
-4.20401881799107e-05
-5.52207504423997e-05
-2.08041043722897e-05
-2.26880307856613e-05
-3.62864793966583e-05
-4.079331798722e-05
-1.63163249781063e-05
-1.42154284368755e-05
-2.7963321395606e-05
-3.43354495177242e-05
7.72205884834925e-06
-3.163992823123e-05
-3.063866403345e-05
-2.54037483566046e-05
-2.15620486435226e-05
-2.07787055860463e-05
-4.2640612445708e-05
-4.29628355164947e-05
-3.43731436058176e-06
-4.12585776609845e-05
-3.93898762487657e-05
-1.56835142553924e-05
-3.99359542473789e-05
-4.93121096955758e-05
-3.12634202778374e-05
-3.02621665075828e-05
-1.73160369635138e-05
-2.08040126387148e-05
-2.40817196189444e-05
-4.69549839616895e-06
-3.13442537096669e-05
-2.25792278670567e-05
-1.79591616192955e-05
-2.99028919823739e-05
-3.06476549235709e-05
6.86973423215501e-06
-2.12150343528286e-05
-6.35720474904343e-06
-2.2582004836964e-06
3.84560402203111e-06
-2.09291474376312e-05
-1.98635886882978e-05
-3.42353072484572e-05
-1.09722016762945e-05
-3.25089656333593e-06
-3.34935836265115e-05
-2.59057574145688e-05
-1.64345816118856e-05
1.26708473844554e-06
-6.8405879833932e-06
-7.32231351603774e-09
-2.09833427294972e-05
-1.60415062521551e-05
-3.67010840012236e-05
1.51137789185926e-05
-1.54348508131539e-05
-1.50173241584327e-05
-9.12017173185632e-06
-5.313968603082e-06
1.76194178787611e-05
-1.95475668040652e-05
2.00318794777301e-06
-8.55578153561732e-06
-2.96946988048638e-05
-2.81502916299906e-05
-2.00814441290278e-05
-2.45143121970364e-05
-2.94680471392887e-05
-1.85443038132904e-05
-4.13877173444812e-05
-3.26991104043285e-05
-8.12697711916307e-06
-2.23987976986845e-05
-2.64226482401404e-05
3.03444586604796e-06
-2.19196827977717e-05
-2.43918131998436e-05
-3.15866385252098e-05
-8.01277952221507e-06
-4.46434972411364e-05
-1.74217706277091e-05
-1.36721468684296e-05
-3.9347953485678e-05
-1.56470175477572e-05
-2.43616084052078e-05
-2.25327844186377e-05
-2.24115735714808e-05
-2.48838290517625e-05
-4.5267229921228e-05
-4.51414858530479e-05
-2.07581393393476e-05
-1.97551841519333e-05
-2.02495596592293e-05
-5.04116634875632e-05
-2.70729437774033e-05
-3.6962767283859e-06
-3.22969523126374e-05
-1.97452677521796e-05
-3.7717684127529e-05
-1.51740106428212e-05
-1.89572732499008e-05
-1.25628969239056e-05
-6.70984142962466e-06
-3.15803124663362e-05
-4.55184799533019e-05
-2.98099161712838e-05
-1.57035826458035e-05
-3.79177925429405e-05
-2.20340771655778e-05
-2.30955153210749e-05
-3.58210777492914e-06
-4.28816350062989e-05
-5.50174724062716e-06
-2.73692637426864e-05
-1.97979478460015e-05
-3.85031447337941e-05
-3.87598561698429e-06
-6.38269593726875e-06
-2.89884990930805e-05
-3.29073606862757e-05
-2.29110903424425e-05
-1.9330649268206e-05
-2.19774727168198e-05
-2.57327440855849e-05
-4.0756066894163e-05
-2.64917947947383e-05
-1.10161220129028e-05
-2.5083094699721e-05
3.87711248719608e-06
-1.73498120597326e-05
1.26883070265676e-05
-2.23118526089423e-05
-2.20589679860915e-05
-2.14235618808693e-05
-1.44096969941669e-05
-1.83687317426058e-05
-1.78514064224721e-05
-2.88179072773904e-05
-1.47591528183356e-05
-3.6519561174218e-05
-2.75797949565601e-05
-3.18538720203025e-05
-2.78567297669324e-05
-1.78590179398573e-05
-2.3504157336083e-05
-3.24302724144029e-05
-2.39256283572846e-05
-1.23827853703794e-05
1.61195104385628e-06
-2.31963469075706e-05
-9.49104456360268e-06
-4.27044336734972e-05
-1.31506868891928e-05
-2.92572759771874e-06
-2.60919065785163e-05
-2.42743403889854e-05
-4.47783075231656e-05
-4.38543451940356e-05
-1.06130755811993e-05
-2.21411385172186e-05
-1.63361989251115e-05
-8.84779548641383e-06
-2.41723791071258e-05
-9.24999488863811e-06
-4.88268236209696e-06
-3.25366623534201e-05
-3.51282596476758e-05
-1.86540575285771e-05
-1.61147616488367e-05
-1.84434199065956e-05
-2.47153829057291e-05
-1.73074038405287e-06
-8.48188049574317e-06
-2.26080973463986e-05
-3.32265042306635e-05
-1.14881285962789e-05
-3.18612725870742e-05
-6.41178144514971e-07
-5.17536679183768e-05
-2.91021308854499e-05
-7.91194203111127e-06
-2.92246036171184e-05
-7.61289652903367e-06
-1.58296382329351e-05
-2.10531063835294e-05
-3.01752214107634e-05
-3.8954834679469e-06
-6.82928027650422e-06
-6.7043407404997e-06
-8.77493993284327e-06
-1.177967704879e-05
9.31600654830143e-08
-2.03203349381943e-05
-9.43053760047252e-06
-2.74089312841884e-05
-3.11378316052428e-05
-1.79303868312808e-05
-3.10496379514544e-05
4.89206986373138e-07
-1.38378412535614e-05
-1.11577696313087e-05
7.90257342901815e-06
-3.46161636863662e-05
-4.7717221035146e-05
-2.06705984746894e-05
-1.03695737115905e-05
-3.99796742273044e-05
-4.30482573861126e-05
-4.21472510789779e-05
-1.98247407671663e-05
-2.86593266672215e-05
-5.74593054940653e-06
-1.17179833365994e-05
-2.44913886344296e-05
-2.33498001210817e-05
-2.04244709055837e-06
-6.27210971885719e-06
-1.4779503608473e-05
-2.57797173903307e-05
-2.85855613710255e-05
-1.31170659870589e-05
-2.92203703447515e-05
-1.42166683264854e-05
-2.54652994627943e-05
-2.4487699726475e-05
-2.1556116392227e-05
-1.84346879461199e-05
-1.27622397216859e-05
-4.03743737910662e-05
-1.97122546346807e-05
-1.83726948530983e-05
-2.31266233844432e-05
-1.7889207054979e-05
-4.09252802291803e-05
-5.67103087311355e-06
-1.74740062109499e-05
-4.98591193484369e-06
-3.29768188584302e-05
-1.1720020082831e-05
-3.08748491143579e-05
-2.36657103370194e-05
-2.93706848125132e-05
-2.85075143572998e-06
-1.03847604231203e-05
-2.24548704379723e-05
2.88638187243082e-07
-3.88953182810452e-05
-1.36895358309647e-05
-4.22932283618074e-05
-1.95394931043264e-05
-1.87348270779952e-05
-4.29896108141194e-06
-4.50925228092484e-05
-2.17005469672774e-05
-3.54155454718636e-05
-3.22155772429982e-05
-3.73524630091424e-05
-3.22522118484969e-05
-3.19157245526822e-05
-2.49388567098619e-05
-2.31820218412249e-05
-3.44654157918126e-05
-1.9226176444805e-05
-3.15388927797559e-05
-8.6900938370872e-06
-1.54833345103435e-05
-4.25058693009699e-05
-1.12540324081114e-05
-3.97213787256538e-05
-2.53670615647406e-05
-2.53643619785586e-05
-1.6260261485354e-05
-3.01132242357897e-05
-1.58700386111972e-05
-2.90265728913755e-05
-1.05419914790224e-05
-2.05747700809109e-05
-2.41339474016074e-05
-6.98462802170304e-06
-4.8966173970464e-05
-5.11488424978096e-06
-2.14147905907819e-05
-3.6322247795158e-05
-1.58963539861676e-05
-3.16611096873804e-05
9.55993067299812e-06
-3.07195719027578e-05
-4.00798824036038e-05
7.70806123475028e-07
-1.90211779869218e-05
-3.3451263530007e-05
-2.70737256527493e-05
-2.54004280347276e-05
-2.46383733491087e-06
-5.24466627785844e-05
-3.6521473011189e-05
-1.12821079609676e-05
-1.22097847215436e-05
-3.86029170461986e-05
-2.18946370157045e-05
-2.56475875735695e-05
-1.10024907259953e-05
-3.20856561097567e-05
-2.36849161095113e-05
-1.78127663700974e-05
-4.40069302717555e-06
-1.81641571842455e-05
-9.70221346737422e-06
-1.09019174530449e-05
-2.07898067708108e-05
-2.38099535195621e-05
-2.66406556941447e-05
-1.88323579725606e-06
-1.93133342086501e-05
-2.93891686096927e-05
-3.37080844528367e-05
-4.09853297079611e-05
-1.38760194572083e-05
-4.98466555729453e-06
-1.0563228324087e-05
-2.40085564159407e-05
-3.74091992733276e-05
-2.50941171917662e-05
-1.50639198917171e-05
-2.21410376305566e-05
-2.36997791724674e-05
-1.80403769985137e-05
-4.71631649474968e-05
-2.41946148480823e-05
-1.33430936639659e-05
-8.14045745505981e-06
-1.20501636384965e-05
-2.14263616128916e-05
-1.46807548994156e-05
-2.50148198769488e-05
-1.71677998755762e-05
-2.71390368447581e-05
-1.52243337819825e-05
-1.32907408312193e-05
-2.08823001959435e-05
-1.23310078597093e-05
-2.10899886394299e-05
-2.47154803406008e-05
-3.15331645839457e-05
1.10982236576356e-05
-4.41271200226533e-05
-3.54395561978341e-05
-3.79814274243101e-05
-3.59651291608302e-05
-2.28246885961614e-05
-2.47708433154796e-05
-1.7554039097206e-05
-1.83668061789871e-05
-3.87379035729422e-05
-1.98529377850958e-05
-2.00769430836998e-05
-1.73982760137921e-05
-2.28907576474364e-05
-4.4087358239717e-05
-2.93663297622225e-05
-4.65680965090015e-06
-6.90735758742705e-06
-1.46397456327014e-05
-2.17108692891289e-05
-3.9535214325844e-05
-1.33213270444882e-05
-1.12947987300651e-05
-3.62170351538396e-05
-3.94141551471557e-06
-5.57526316718048e-06
-2.8447629898277e-05
-1.39119905946454e-05
-2.83914211694665e-05
-1.00816484667623e-05
-1.1977497401613e-05
-1.82024580346209e-05
-2.99683512946814e-05
-1.34572344481369e-05
-3.02727993862143e-05
-2.64055024704242e-05
-3.73428969768917e-05
-2.13681319059947e-05
-2.70121615889979e-05
-1.28032390405214e-05
-1.91096337620355e-06
-2.91408541731757e-05
-1.8774555269861e-05
-2.47180618798852e-05
-2.15144465717878e-05
-1.9506502126405e-05
-2.37048411047246e-05
-1.44721873493883e-05
-1.6612804366034e-05
-2.51935042755347e-05
-1.484428524967e-05
-3.02847829021533e-05
9.33397405013908e-07
-2.11830411688332e-05
-2.60214630293359e-05
-2.954869547711e-05
-2.42332079585078e-05
-3.2842370479928e-05
-1.78481342925033e-05
-1.7097020351118e-05
-2.13174735740286e-05
-2.49472634118961e-05
-3.01172764253572e-05
-2.14689970362192e-05
-1.77312071970827e-05
-3.9157527309544e-05
-1.72448914968789e-05
-1.86265126888139e-05
-1.47863667642243e-05
-2.61228439354805e-05
-2.53894543095919e-05
-2.08804785591753e-05
-3.17765278921951e-05
-2.15487672794346e-05
-3.43884933921291e-05
-8.12535813218621e-06
-2.97948331989679e-05
-2.895227465728e-05
-2.50107905743647e-05
-2.65568778723682e-05
-3.13079377652736e-05
-1.07253396722771e-05
-3.01073714557659e-05
-4.68106925703962e-05
-1.99208075713187e-05
-1.26110085811726e-05
-1.3780006919443e-05
-4.48214776983365e-05
-3.3066163458147e-05
-2.50681108356332e-05
-4.7532258067808e-06
-1.44985079989083e-05
-1.64567736402363e-05
-3.15021400692819e-05
-3.06733901173019e-05
-2.9075520786143e-05
-2.83007383589769e-06
-1.62885669709613e-05
-2.28189919231085e-05
-2.36461203482478e-05
-2.39272660623854e-05
-2.03721505413553e-05
-4.12930967393172e-05
-9.57684042670827e-06
-2.54561646515053e-05
-3.26000699125607e-05
-1.49190967886929e-05
-3.40827433042136e-05
-2.19159953017917e-05
-3.74837394743116e-05
5.30348235597066e-06
-2.49415967517677e-05
-2.32336384509226e-05
-7.44552118436963e-06
-6.21297193110045e-06
-2.67696496652515e-05
-1.40237194664321e-05
-1.63331213831682e-05
-1.9766250751541e-05
-3.02183314393516e-06
-2.15771304185717e-05
-2.40535059643711e-05
-2.51674854647346e-05
-1.16818396073058e-05
-2.16238963053438e-05
-7.0335144883625e-06
-7.12872263906008e-06
-2.80261754163679e-06
8.39497117015471e-06
-3.86071852461928e-05
-2.17498113853938e-05
-2.55213839376958e-05
-4.53311611447839e-05
-3.18466091362334e-05
-3.69811785882307e-05
-2.6320168287445e-05
-1.91432057391342e-05
-8.57180332697809e-06
-1.916759243665e-05
-3.83060394959506e-05
-3.52287678372368e-05
-2.94761722423638e-05
-7.6783342372887e-06
-1.58543647567746e-05
-1.539715307202e-05
-1.48220956836516e-05
-2.55186964104658e-05
-8.84932037664637e-06
-2.46225400781146e-05
-2.39436248914891e-05
9.20356274382954e-06
-1.86409848349928e-05
-1.94610664834672e-05
-3.55611155614101e-05
-1.98904824321307e-05
-1.8089430603804e-06
-2.36870085621182e-05
-2.58424266212502e-05
-2.42839089090238e-05
-4.22041690943546e-05
-5.02447618263205e-06
-3.54145160001599e-05
-3.33429764448332e-05
-5.23791535839319e-06
-1.89077814446101e-05
-7.03057456546493e-06
-1.2395629972792e-05
-3.30419362028022e-05
-2.55351700333567e-05
-1.68989152833351e-05
-1.01052883461742e-05
-2.50895029491912e-05
-1.17182657080741e-05
-8.61633125584711e-06
-2.75364114676257e-05
-1.5036889415227e-05
-1.63491283621151e-05
-1.60714382566184e-06
-1.16728591236041e-05
-3.09530718397343e-05
-1.66988641318206e-05
-1.17675542556101e-05
1.53630088498389e-07
-1.92043966775519e-05
-1.51862497190615e-05
-2.55396337179392e-05
-2.3787802287568e-05
-1.77609733478469e-05
-1.43929926897193e-05
-1.18586208122012e-05
-1.53248738960543e-05
-2.1457759254979e-05
-6.01469803432402e-06
-5.27967032506945e-07
-2.20364452138092e-05
-4.56465696475942e-06
-4.07632563214137e-05
-2.64377150784367e-05
-3.80935368427383e-05
-4.47281653140022e-05
8.00189134031238e-06
-1.39853776416781e-05
-8.75501993181286e-06
-2.7134084857546e-05
-2.31382523744825e-05
-3.53503027897921e-05
-4.54891870100205e-05
-2.33883002514163e-06
-5.44177381579654e-06
-2.79199212200166e-05
4.19766647557691e-06
-1.77778137311686e-05
-1.0536961378365e-05
-2.21323451416445e-05
-1.4055227202163e-05
-2.68861623780429e-05
-2.51779368416286e-05
-1.56334939067421e-05
-3.66325260967509e-05
-2.01727759276424e-05
-1.95594113890713e-05
-2.10159963645717e-05
-3.47056330705267e-05
-2.63902440893494e-05
-1.77154183333377e-05
-1.37705956757968e-05
-1.98353630503581e-05
-1.85044529975297e-05
-9.30410618172405e-06
-7.99904573511264e-06
-1.12506590796694e-05
-2.97258667281859e-05
-3.13522211217869e-05
-1.66303751446349e-05
-1.63747800560489e-05
-1.1948971521409e-05
-2.40290901645028e-05
-2.69786727866762e-05
-1.47521484894545e-05
-3.30701168666853e-06
-2.39527998866847e-05
-8.46862548980777e-06
-1.81248882103484e-05
-1.30947565527065e-05
-1.66957218458729e-05
-4.82404232587677e-05
-1.16745453212241e-05
-2.62607571242578e-05
-6.36890323112453e-06
-4.25622705738513e-05
-3.73532408638823e-05
-2.42321550234727e-05
-6.37607576126922e-06
-1.37100049486097e-05
-1.59927724610814e-05
-2.39131495872615e-05
-1.53887156178946e-05
-2.62613979365828e-05
-2.77657586982927e-05
-1.816249739523e-05
-2.5041395109646e-05
-1.03066571990259e-05
-2.286862367302e-05
-5.46653572910128e-06
-2.47223633479684e-05
-2.74921918250344e-05
-2.44022137253792e-05
-1.20103778310138e-05
-1.37045352246932e-05
-1.92688646306602e-05
-1.50084248803241e-05
-1.6240555502626e-05
-1.91611648224598e-05
-7.03724571776073e-06
-2.34798002296165e-05
1.440456460666e-07
-2.83563380475055e-05
4.35131886038796e-06
-1.11566424130642e-05
-9.53062527389021e-06
-7.49918744766865e-06
-2.48978922354766e-06
-1.52943478063255e-05
-7.24396265041393e-07
-1.27600628296966e-05
-2.88686139783285e-05
-3.16165652260005e-05
-3.31592646667408e-05
-2.86588385275772e-05
-2.04561387183623e-05
-2.80217411217996e-05
-3.01273768790677e-05
-1.23122079309785e-05
4.89009936359805e-07
-2.93663741778505e-05
-2.78010621207115e-05
-2.54607623382946e-05
3.88157413224041e-07
-1.6280477975482e-05
-3.52406365072237e-06
-2.53291504766625e-05
-1.32940380703111e-05
-2.90497232186834e-05
-8.62384366805188e-06
-1.45806286005334e-05
-3.04465076635766e-05
1.5332805458175e-07
-9.75523532387847e-06
-3.33446517383518e-05
-1.57522961341376e-05
-1.28513515785828e-05
-3.57740610716857e-05
-1.34990694844829e-05
-1.48438220461093e-05
-3.81321624470204e-05
-3.8672613783836e-05
-1.23922326593413e-05
-1.51785374496006e-05
-1.70680760026532e-05
-3.50934107491237e-05
-2.94262675986358e-05
-9.69176538298795e-06
-2.52131918276489e-05
-3.30889712606507e-06
-3.10142891292943e-05
-4.22839896488551e-06
-2.64491681108176e-05
-9.97066978947594e-06
-1.4659029812699e-05
-1.71421694409328e-05
-1.62163270906714e-05
-9.20946624440313e-06
-2.52516328469481e-05
-1.89389247760279e-05
-2.91683320814274e-05
-1.01937907660412e-05
-4.36780081312188e-05
-2.32008458665598e-05
-2.44181538590492e-05
-2.9224762432129e-05
-2.93842266691109e-05
-1.66416743575e-05
-2.7940712766534e-05
-1.69949874587345e-05
2.15814220200378e-05
-1.90791180833642e-05
-1.87501141535086e-05
-3.60168779830996e-05
-1.48895815156836e-05
-1.65068574192912e-05
-2.64004576479149e-05
-1.211341251783e-05
-1.66590026719207e-05
-2.95136910027055e-05
-1.41980736533212e-05
-2.2224329693928e-05
-2.37987503041975e-05
-7.18517183333353e-06
-2.69741075366788e-05
-2.84769764316517e-05
-3.45364573117448e-05
-3.49818178613483e-05
-1.90063194013629e-05
1.32204856371925e-05
-1.8671534424152e-05
-1.39762124161545e-05
-2.77868293231397e-05
-1.05380954842772e-05
-5.69223047378387e-06
-3.19894878549805e-06
5.70550467569215e-06
-1.12800441346759e-05
-8.85795119123653e-06
-2.8280031961858e-05
-2.45838565906544e-05
-1.35914792859392e-05
-3.29945057093517e-05
-3.31591096976512e-05
-1.56282452742131e-05
-2.58729277812731e-05
-6.78991809607686e-06
-4.01904559864704e-05
-1.26914523330533e-05
-2.83848989096149e-05
-4.31085348232759e-05
-2.5030086840379e-05
-7.91800744560756e-06
-1.37755539779582e-05
-2.72389361511451e-05
-4.13152355254527e-05
-8.04896859673237e-06
-1.52589884839899e-05
-1.80493912957536e-05
-2.42356578279019e-05
-2.93505682021762e-05
-4.38422855095265e-05
-3.11345106083551e-05
-2.80588310190911e-05
-2.00113838647787e-05
-3.23531938726432e-05
-1.8740767231502e-05
-2.65241818487043e-05
-3.24959970410657e-05
-2.53509198750864e-05
-7.6657084025783e-06
-2.7841190626711e-05
-2.81872489860031e-05
-1.00994196294099e-05
-2.57304351313861e-05
-2.16098252964242e-05
-2.87586358959599e-05
-2.46545786868996e-05
-2.049744992602e-05
-1.6802459894346e-05
-2.6734592799138e-05
-3.07662983072083e-05
-2.82987678553453e-05
-1.71337177223673e-05
-2.57925274114476e-05
-4.2329736500399e-05
-3.22198945690071e-05
-5.26087032597181e-05
-2.53821404140692e-05
-4.79724002324658e-06
-3.44275996870796e-05
-1.46162011317603e-05
-2.04137341618116e-05
-9.80261460985335e-06
-2.47260950291085e-05
-3.10661351444837e-05
-4.32897750686908e-05
-1.10514591860917e-05
-2.33683479156408e-05
-2.89026564242508e-05
-3.41161277131263e-05
-2.54191962321083e-05
-2.23733082725557e-05
-2.74425250566435e-05
-2.01417557158896e-05
-1.65101603060502e-05
-1.03343951925341e-05
2.90485876484246e-07
-9.49924595632571e-06
-4.25732074106498e-05
-8.56265401580766e-07
-1.71460484075854e-06
-3.23483301695896e-05
-1.1479693445565e-05
-3.13046153212607e-05
-2.34839478522843e-05
-1.51687928319914e-05
-5.85571182261945e-05
-1.97723630532278e-05
-1.30794998885824e-05
-2.48364687329266e-05
-1.10476927566744e-05
-2.73114150294076e-05
-1.94940719858687e-05
-3.88592267058781e-05
-1.82924166510934e-05
-2.86075718307063e-05
-2.49027020429976e-05
-2.14244429500919e-05
-2.34763664980128e-05
-1.16786299466317e-05
-3.41502894443162e-05
-3.25579163736434e-06
-3.47447065028841e-06
-1.63454604659901e-05
-1.51089923897849e-05
-2.55503784890333e-05
-3.97719852183547e-05
-3.84764797903658e-05
-1.98791458621121e-06
-2.66320391519657e-05
-2.87601298499404e-05
-3.03625827989297e-05
-2.03689959008e-05
-2.80891749251937e-05
-2.31272134509068e-05
-2.1695408631621e-05
-2.78186040988698e-05
-3.35626944473614e-06
-3.5137542960648e-05
-1.41172839553335e-05
-1.39633589610402e-05
-1.66536169092857e-05
-4.05504244431066e-05
-2.31289311589787e-05
-1.36613965480388e-05
-4.58605320294416e-05
-4.04418501279505e-05
-2.44330008236548e-05
-1.79544575180507e-05
-2.25136569900927e-05
-2.44847043987016e-05
-4.84793386887237e-05
-1.03880958000038e-05
-4.59775940332618e-06
-3.74591513590162e-05
-9.65234125047787e-06
-2.44916581545403e-05
-1.18843312752146e-05
-4.21701749523537e-05
-1.90753629967828e-05
-2.40135969734204e-05
-1.31195864610354e-05
-1.77636102692845e-05
-2.3264880223736e-05
-3.87332921328045e-05
1.60686695754108e-07
-1.6950424321367e-05
-1.46357527305024e-05
-1.23161317366176e-05
-2.50995778680262e-05
-1.36157051332416e-05
-1.16577861226757e-05
-9.02742868731992e-06
-2.95215210771854e-06
3.20743745742585e-07
-2.42285415088701e-05
-1.73012738061041e-05
-3.02230556757321e-05
-2.76399792076564e-05
-2.91958425909147e-05
-2.98644995376712e-05
-2.88984309006834e-05
-3.21053094378035e-05
-3.32604136841325e-05
-2.36369878744369e-05
-4.74157961780254e-05
-1.08861718393532e-05
-1.91140388187969e-05
-3.4839236569424e-05
-2.08975929762161e-05
-2.07618971748078e-05
-7.73748309443585e-06
3.47636020492668e-06
-1.38813628152033e-05
-3.75113163641287e-05
-4.56428241686511e-05
-1.18502732009281e-05
1.0451759267867e-05
-4.96797611950978e-06
-2.87818810508099e-05
-1.30558202770173e-05
-4.27728018316163e-05
8.67588792709964e-06
-1.87097753851825e-05
-2.37565863726772e-05
-2.74097825021054e-05
-2.3711334631937e-05
-2.55401694715254e-05
-2.76790837344696e-05
-1.64774017081873e-05
-1.52007527806933e-05
-2.71004326422298e-05
-1.9604721965637e-05
-2.75022831354434e-05
-3.85433701196584e-05
-7.63533645211167e-06
-2.00205287331234e-05
-1.91500580025046e-05
-1.33111614841858e-05
-8.3730088401802e-06
-1.67196350426144e-05
-1.86353953132261e-05
-3.06502040779002e-05
-4.23727470022878e-05
-2.44827293394606e-05
-1.57448741080335e-05
-8.06827684990356e-06
8.13648175349193e-06
-3.11648065428023e-05
-4.00458687438435e-05
-2.91933452606288e-05
-2.56513390863855e-05
-1.50605572058886e-05
-1.46514103245827e-05
-1.91908753504256e-05
-1.36963868172972e-06
-2.14874666107682e-05
-1.84175770903246e-05
-2.0775053624082e-05
-4.25981957717198e-06
-1.14181343324121e-05
-3.13894004564355e-05
-2.77364653866391e-05
-2.21362086176928e-05
-3.18837374033914e-05
-7.22099455565488e-06
-7.449447861812e-06
9.98209748680001e-07
-1.20422639367853e-05
-3.64728010561377e-05
-3.35868814817675e-05
-4.78384370114285e-06
-1.95061003047542e-05
-1.89517553878116e-05
-2.29625280450621e-05
-3.47463064283465e-05
-2.9033735125388e-05
-3.67513470070704e-05
-3.20830543691871e-05
-1.14853101828304e-05
-1.73572508825535e-05
-9.78837883330457e-06
-3.82953343559878e-05
6.35174958623076e-06
-2.89708612129768e-05
-1.2862106384024e-05
-1.77100893709864e-05
-1.75097915387311e-05
-2.79113722021052e-05
-1.81728246933743e-05
-1.13617697942711e-05
-2.6000988161051e-05
-2.31396985238676e-05
8.7910221949163e-06
-1.98136861728501e-05
-1.96536481905388e-05
-3.18074498760378e-05
-6.2941283548831e-06
-7.05907832202552e-06
-5.34673239179669e-06
-2.15990223527887e-05
-2.02453542834013e-05
-2.62586708894364e-05
-2.66081856645679e-05
-9.71816712488321e-06
-1.0170815018434e-06
-7.69638756828111e-06
-2.94173718864624e-06
-2.20885574779959e-05
-9.23373331364864e-08
-8.33914998636281e-06
-3.03926979468223e-05
-2.05814682903756e-05
-1.8987483347188e-05
-2.36965128041212e-05
7.47363196914551e-06
-1.45817144136641e-05
-3.10858254870371e-05
-1.48946652158317e-05
-2.03271772288007e-05
-3.20673430473523e-05
-4.94094421580917e-06
-1.36714566676794e-05
-8.15700162179846e-07
-2.74658388480254e-05
-1.19437615380347e-05
-3.3963464338601e-06
-4.88832176256672e-05
-2.27282613241719e-05
-3.36630540736133e-06
9.25978602055616e-06
-2.51077349921561e-05
-2.53457272861829e-05
-2.96473415912547e-05
-2.40801105377582e-05
-1.50160474275063e-05
-3.78231375694058e-05
-1.72816978889193e-05
-1.32115837982207e-05
5.55789840187218e-06
-2.71800997416203e-05
-6.79232937138091e-06
-1.38586408056208e-05
-6.05733881284176e-06
-2.12496152371059e-05
-4.78137122961863e-06
-2.67928739489146e-05
-7.26791052765613e-06
-2.42544401416469e-05
-2.47407761440377e-05
-3.08526634784049e-05
-8.74119756838551e-06
-2.26133694406309e-05
-2.44126994589795e-05
-2.33344627488113e-06
-2.69201269589168e-06
-1.49964399468343e-05
-1.49121884235937e-05
-3.03251407200483e-05
-2.45603757626516e-05
1.00980811335858e-05
-2.57491143133075e-05
-1.31537338922996e-05
-2.43299695857836e-05
-6.40436497984864e-06
1.10573023586524e-06
1.80663972811678e-06
-2.3204796435285e-06
-1.65390968218007e-05
-1.57281391876871e-05
-2.27766526234599e-05
-1.82420706232503e-05
1.02525795762488e-05
-3.63766809803889e-05
-2.08815624546234e-05
-1.39859186100413e-05
-1.45273170177572e-05
-2.07068913880062e-05
-2.39381783013943e-05
-2.32671151614503e-05
-1.3531767437002e-05
-4.18126444763076e-05
-2.38776048880219e-05
-1.14999351649146e-05
-2.29431591296782e-05
-2.3020297080889e-05
-8.87581727110928e-06
-1.68628300448477e-05
-2.60312463456376e-05
-1.25878749590201e-05
-2.51402843547313e-05
-1.3765112637711e-05
-2.34665453252201e-05
4.67975313849695e-06
-2.48628035853919e-05
-3.56697659894374e-05
-3.88923980092428e-05
6.15427870970246e-06
-4.8366520338483e-05
-1.34737561957535e-05
-1.93830767252237e-05
-1.66939361731664e-05
-1.5717209860614e-05
-5.31174024501704e-05
-2.1356724538914e-05
-4.89903726328017e-06
-1.81395459450454e-05
-2.41391617527731e-05
-3.45552581013031e-05
-2.65494684858381e-05
-1.09964921940934e-05
-2.31152702400363e-05
-1.65196980012201e-05
-2.66477993288476e-05
-1.49362598987893e-05
-2.20373855899011e-05
-7.97445909023575e-06
-3.47471645256285e-05
2.27740574428062e-05
1.03654453390254e-05
-4.35312647120404e-06
-3.00196372652413e-05
-2.34405168159182e-05
-3.46330007080529e-06
-1.37388745096585e-05
5.09092196905694e-06
-1.2521614665807e-05
-2.28608617231489e-05
-3.63827637898126e-05
-2.4830997568422e-05
-4.9900284816291e-06
-2.27109427992231e-05
-4.16260720888336e-06
-3.52840122329685e-05
-9.60526479850435e-06
-1.72584550640621e-05
-1.36628814697413e-05
-7.61313908266869e-06
-1.17321061740111e-05
-3.24443592116407e-05
-3.60861481673825e-05
-1.47835857488401e-05
-1.2379057517626e-05
1.36427368728136e-06
-7.04137764237482e-06
-2.1547349756871e-05
9.39311763300167e-06
-1.28147876971487e-05
-3.82802439425421e-05
-3.35157260452535e-05
-2.01858887457715e-05
-1.91600675134257e-05
-4.6306471379494e-05
-2.34196139870185e-05
-1.35213993719627e-05
-2.51982881096588e-05
-1.40155386648622e-05
-2.07646411595806e-05
-1.6613432244321e-05
-2.92065516032082e-05
-1.74896838082202e-05
-3.9046875908252e-05
-1.57955412200562e-06
-2.98702777424157e-05
-2.75960897956089e-05
7.3543385229044e-06
-3.34509009095629e-05
-3.03877888503308e-05
1.92525575656582e-05
-1.87629238490438e-05
-6.61898316223022e-06
-3.95171258705436e-05
-3.10572571390993e-05
-3.26862989146174e-05
-1.30467556210837e-05
-2.49693311661304e-05
-1.28298938691794e-05
-3.04303456281158e-05
-1.43765368511326e-05
1.72626860757334e-05
-2.44909916935658e-05
-1.45964779130465e-05
-9.67650402799772e-06
-3.34771433360886e-05
-3.158571118527e-05
4.53625548203545e-06
-3.76765008613478e-05
3.20648561092945e-06
-1.7023236762817e-05
-1.69623670766915e-05
-2.59294628067022e-05
-1.41805900397139e-05
-2.4191006212592e-05
-6.672866188026e-06
-1.01094775879752e-05
-1.20390236388279e-05
-4.62852913729791e-05
4.66275072041517e-06
-3.08637460020394e-05
-7.2718437331258e-07
-1.60771805511112e-05
-1.45525328972227e-05
-6.90824539951644e-06
1.06805600656413e-05
-6.5430114263672e-06
1.41056836321907e-06
-1.53116078236311e-05
-2.16925100165913e-05
-1.35575355942643e-05
-1.94005941980281e-05
-6.20447502235361e-06
-2.62273009555858e-05
-2.25344918594613e-05
-1.17278220096521e-05
-1.27747467109014e-05
-3.40653523727214e-06
-1.30529438664063e-05
-2.54556030189816e-06
-3.88080038158938e-05
-2.01845593688293e-05
-1.3525972882245e-05
-2.20534869862522e-06
-9.72898086212487e-06
5.30627682567198e-06
-1.53819831745442e-05
-1.40979796931529e-05
-1.64999367941873e-05
-2.13415731908682e-05
-1.33717910461162e-05
-2.01263015281245e-05
-2.03675198837908e-05
-1.18339876217412e-05
-3.19758013947687e-05
-1.60883557200164e-05
-3.50672513807446e-05
-2.32796608043107e-05
-3.88932266940527e-05
-1.72276964113872e-05
-6.0046426459482e-05
-3.15911034259618e-05
-2.22936239528947e-05
-3.40864800872319e-05
-1.49249520447e-05
-2.23480802311931e-05
-4.16947551850993e-05
-1.34569777934029e-05
-2.46144785043121e-05
-8.28791940399919e-06
-1.55959364680535e-05
5.54897789934429e-06
-1.19344982868857e-06
-1.75963730166935e-05
-2.94051609299826e-05
-2.82968728867245e-05
1.07933346985481e-07
-2.72921252564268e-05
-2.01055373842127e-05
-3.980253047668e-05
-1.36044803510095e-05
1.0413932938854e-06
-1.64244535073894e-05
-2.70436147603642e-05
-3.88838899176432e-05
-1.98870329496814e-05
-2.00634489293066e-05
-2.28870082366344e-05
-4.38902802355362e-05
-2.00312882938541e-05
-2.9203970501421e-05
3.24133408433454e-06
-3.12540884234456e-05
-1.20030847819529e-05
-4.0934420593733e-07
-3.63071172652914e-05
-2.97644430085846e-05
-1.18917098665067e-05
-2.56361361892557e-05
-1.38970061573788e-05
-1.38084071588183e-05
-1.56548284958274e-05
5.68061652080102e-06
-3.14141206150817e-05
-9.72331253582739e-06
-2.43410483320956e-05
-3.16832759637619e-05
-2.21977118148803e-05
-2.62361464289771e-05
-1.65254762949857e-05
-3.39099020021622e-05
-1.04534152468923e-05
-2.27851281371754e-05
-2.41749619934032e-05
-4.28944760966332e-06
-2.4534352404167e-05
-3.04996927287163e-05
-2.76645531809523e-05
-4.02709130527767e-05
-2.36232398849312e-05
-2.37296214572416e-06
-3.58233429382536e-06
-5.88325377967409e-06
-1.31733674270676e-05
-1.92691402324099e-05
-1.54411691501412e-05
-4.21350223268229e-06
-4.22659407827776e-05
-1.47353124382043e-05
3.81052115748605e-07
-1.39300934291476e-05
-3.54882815371054e-05
-2.73392679364057e-05
-3.0650728136458e-05
-3.80202404243373e-05
-3.40445048205926e-05
-4.38623121156874e-05
6.75218672350029e-07
-4.55112615814615e-05
-2.81547612822699e-05
-2.86270211655488e-06
-2.8821502012393e-06
-1.66347587256317e-05
-2.1657996529436e-05
-8.64107374896937e-06
-2.27730667968985e-05
-2.16337585836011e-05
-1.92317984908892e-05
-4.20453490853533e-05
-1.91097457009614e-05
-1.06937953573987e-05
-2.47133697603757e-05
-2.7656846619857e-05
-2.67184790458878e-05
-3.6898141483983e-06
-3.87141211245687e-05
-2.51924371622091e-05
-1.97970259954064e-05
-1.71714436514816e-05
-3.93869376040302e-05
-2.96423254415763e-05
-4.59173236681792e-05
-1.99316984481662e-05
-1.24410066109268e-05
-1.69557428659615e-05
-2.54458235157573e-05
-3.22924107045356e-05
-3.58749833459518e-05
-7.62227722902614e-06
-1.83221076343118e-05
-2.49959583884082e-05
1.23053694562839e-05
-2.21751282916264e-05
-3.82710087615158e-05
-7.87256114562596e-06
-3.05804092682124e-05
-4.95511825500303e-05
-1.57952092699131e-05
-1.99381958025359e-05
-3.80713027419231e-05
-1.06343315648008e-05
-1.41605106675486e-05
-1.8640699788922e-05
2.12267891533713e-05
1.18060753030712e-06
-4.05966481417085e-05
-1.79793653221955e-05
-1.36355740863833e-05
-1.90128684755917e-05
7.01739025580445e-06
-2.88953740112638e-05
-6.67010457572237e-06
-3.07406892579822e-05
-2.36573801917313e-05
-4.25874230849391e-05
-2.17914745570243e-05
-1.70880018362095e-05
-3.73247348308045e-05
-2.71348458413612e-05
-2.60030942857901e-05
-1.6778105431998e-05
-2.67744391250598e-05
-1.23057161727943e-05
-1.61115181428129e-05
-2.16347673488649e-05
-1.58300712051731e-05
7.93886740169674e-06
-1.60299366299746e-05
6.06422009281389e-06
-3.96102768380163e-05
-1.54954231191451e-05
-2.53060065791378e-06
-2.9527223632044e-05
-2.50111327401414e-05
-1.93218492330143e-05
-2.16742027051461e-06
-2.26634370765967e-05
-1.18090888608195e-05
1.50011913823046e-05
-7.58048857968232e-06
-1.90696633555098e-05
-3.23203262466894e-05
-1.29072446889322e-05
-1.4865119078111e-05
-1.9090922353611e-05
-2.459718020722e-05
-1.44271696022102e-05
-1.9754229693923e-05
-4.27977383216927e-05
-2.80721010307831e-05
-4.33528440975592e-05
-4.58649095450595e-05
-9.6744853579981e-07
-2.25585257143571e-05
-7.9327389469968e-06
-1.66017098772065e-05
-4.21160002411995e-05
-1.08090563175346e-05
2.82500148589845e-06
-1.66069122621526e-05
-2.14749335572154e-05
-1.25930552654429e-05
-2.24762947177455e-05
-1.86767766619408e-05
-1.93604982404481e-05
-3.35590144992569e-07
-3.03935992956388e-05
-1.90819872426724e-05
-2.30028984137299e-05
9.04017367162569e-06
-1.8509904247441e-05
-2.71916230012715e-05
-4.40315229930692e-05
-3.05157263854631e-05
-1.76359409188091e-05
-6.30434833601777e-06
-2.62019563653515e-05
-3.58846260792744e-05
-3.28942651836295e-05
-2.99464146262237e-05
-9.69817227240482e-06
-1.63721534986295e-05
-3.05126146607376e-05
-3.09459566900258e-05
-1.80802322022908e-05
-1.20720588196778e-05
-3.62938606430868e-05
-2.40889280798996e-05
-1.50544840599869e-05
-1.78042059433476e-05
-1.67103816902522e-06
-1.10654479370717e-06
-3.03999584330427e-05
-3.46102067151087e-05
-2.42358326659739e-05
-1.1379467464824e-05
-4.10204558609381e-07
-6.34308337134112e-06
-2.7792214020869e-05
-1.4104345906937e-05
-4.37115793714311e-05
-4.407954879639e-05
-2.37711729245982e-05
-3.12671089448395e-05
-3.53877130661845e-05
-1.08469945347805e-05
-1.39051575073601e-05
-2.47013764609157e-05
-2.0556324868534e-05
-2.01818954937165e-05
-4.98764843466927e-06
-2.07035001001926e-05
-2.55754455630573e-05
-1.96889246735067e-05
-2.91513399150613e-05
-1.47619803697287e-05
-9.67577228836604e-06
-1.64215826024803e-06
-4.27954173927256e-05
-8.01222713082975e-06
-2.88869515048049e-05
-5.74710331347091e-05
-2.77547298030427e-05
-1.79325235218163e-05
-2.30089034918397e-05
-2.62558045459354e-05
-1.98771687680838e-05
-1.741552358317e-05
-4.16869553834147e-09
-7.18431396413253e-06
-1.88238357086896e-05
-9.87339462888202e-06
-2.19446836869987e-05
-1.91231851813671e-05
-3.98636842412665e-05
-2.83713194336378e-05
-3.60638791504424e-05
-1.7881300394865e-05
-2.60529087138098e-05
-3.89938883172574e-05
-2.84559072433234e-05
6.94197771735636e-06
-4.87626401607331e-05
-3.0352713895941e-05
-2.93696528524856e-05
-3.23668294405971e-05
-2.17622959321649e-05
-2.1485171487776e-05
-1.92979537599466e-05
-3.21878848678148e-05
-2.96373262967515e-05
-1.07074467431235e-05
-2.81425591438191e-05
-5.24925962340185e-05
-3.02467026641203e-05
-1.55865114389251e-05
-2.19150080170769e-05
-3.1021615514164e-05
-3.31124243976731e-07
-1.71620822865699e-05
-1.8872674528467e-05
-3.54483868110052e-05
-1.8888497162816e-05
-5.38120913016335e-05
-2.9009900215798e-05
-6.82947176225092e-06
-2.17234296624179e-05
-2.68161824595157e-05
-2.96534153371237e-05
-2.62234379811712e-06
-2.90836093919258e-05
-2.01944990730812e-05
-2.27653501168084e-05
-9.42037485465404e-06
-1.84431190398176e-05
-1.526060507995e-05
-5.52951086514694e-06
-3.11896025386778e-05
-6.17265286567469e-06
-2.36734264615627e-05
-1.73368381073807e-05
-6.88974687655059e-06
-9.37833677736855e-06
-1.39652104291421e-05
-1.99123169609597e-05
-1.846094666489e-05
-1.37520873197797e-05
-1.88898083827141e-05
-1.95472711976033e-05
-8.96426481484679e-06
-1.25725578290796e-05
-2.24650733269383e-05
-1.79288930457836e-05
-1.69850943319482e-05
-3.16963611013985e-05
-3.56977143894439e-06
-2.3677839267061e-05
-1.24804165994024e-05
-3.00983197908338e-05
-2.64400725810645e-05
-8.96511641238985e-08
-2.21457189979049e-05
-4.82384474670152e-06
-3.12991436087703e-05
-1.07942844614241e-06
-8.96619301858498e-06
-1.16777279970635e-05
-3.442703511569e-05
-7.25036381666234e-06
-2.01991652903688e-05
-1.32652639672347e-05
-1.7135341426359e-05
-1.9076181063941e-05
-1.93454127047961e-05
-7.90830855959606e-06
-2.4453057484507e-05
-1.20830302233958e-06
-3.23943411596078e-05
-1.82546478555275e-05
-1.30442442495653e-05
-9.53902686923489e-06
-2.45314956215103e-05
-2.60514466963498e-05
-1.07713805333074e-05
-1.20161996892679e-05
-1.13681919659109e-05
-1.31581996983908e-05
-3.74357449740681e-05
-2.91198494413373e-05
-4.00749856755211e-05
-2.42273672921193e-05
-3.41424922453572e-05
-2.19769535451999e-05
-1.96027610194345e-05
-2.26733738232367e-05
-2.85909529946385e-05
-1.28007565116988e-05
1.87139283706994e-06
-1.0972400548323e-05
-4.55652320596315e-06
-2.24435965374335e-05
-7.15180880089715e-06
-2.27559106903518e-05
7.53227381594074e-07
-2.46719832177621e-05
-2.97166330051035e-05
-3.09376889037813e-05
-1.35882171474813e-05
-2.50661527872258e-05
-2.28254663180759e-05
-1.69675644825138e-05
3.55980816928561e-06
-1.08628550609471e-05
-2.58325376544152e-05
-9.41860389563743e-06
-6.75654189054633e-06
-2.20947277031708e-05
-1.24412119881208e-05
-4.16865192051982e-05
-5.05120506616662e-05
-1.93844744847037e-05
-2.19746602489925e-05
-3.70924372023805e-07
-1.92850745977173e-05
-1.12415034671661e-05
-1.14508150349568e-05
4.80967808885353e-06
-2.22157115301677e-05
-1.3000577132325e-05
-3.16821208601788e-05
-2.10059205141143e-05
-1.3157285633254e-05
-2.56654564867041e-05
-7.24555852973456e-06
-1.12148653367908e-05
-3.99730958040711e-05
-2.66003081181136e-05
-1.44741761695161e-05
-4.0565235482417e-05
-2.17641398632098e-05
-2.4603703816588e-05
-2.08654157048452e-05
-3.85477407654893e-05
-2.89798799694819e-05
-3.7377191842702e-05
-1.43343825449926e-05
-3.38970029067395e-05
-2.43632473388648e-05
-7.57815712222789e-06
-2.50476489549713e-05
-1.34421864426664e-06
1.42735268917494e-08
-2.62533584907355e-05
-3.51869043154467e-05
-1.67887640345093e-05
-1.99783464140249e-05
-6.59037339682064e-06
-2.1975938614752e-05
-2.29763046875029e-05
-2.6015884639577e-06
-2.8705396021226e-05
-2.28067714548132e-05
-1.42693944020858e-05
-2.91629837448516e-05
-9.59471504610067e-06
-3.99499383065123e-05
-3.8693339115494e-05
-3.1290304829666e-05
-2.14426438682201e-05
-3.19592986542132e-05
-3.88066386418861e-05
-2.7190367150641e-05
-2.32634666667308e-05
-2.82368492461445e-05
-3.5282707487853e-05
-1.57180119257028e-05
-2.28751986021451e-05
-5.21024498079697e-05
-1.92566220217576e-05
-2.15119622464712e-05
-1.54609479824063e-05
-4.74493991893682e-05
-3.43973708323712e-05
-3.90110049640301e-06
-2.37548447281633e-05
-1.92727975178155e-05
-9.02812984128564e-06
-1.98967121769995e-05
-4.90614715536257e-05
-4.97055909746167e-06
-6.85621265746311e-06
-2.9243161452704e-05
-1.63275064554744e-05
-2.08045851792523e-05
-1.80969672017448e-05
-1.13593611578415e-06
-1.11465531773831e-05
-3.36473987870409e-05
-2.80654715510294e-05
-2.03576654433711e-05
-3.47053648646901e-05
-2.43621203433755e-05
-4.63634471692914e-06
-1.72904472937246e-05
-6.517432344432e-06
-2.48922140777145e-05
-4.66434896821041e-05
-3.89411263568513e-06
-4.18811913852063e-06
-4.68809385780874e-05
-3.72685733389269e-05
-2.69692370253465e-05
-6.00637202988492e-06
-2.72296659243607e-05
-2.97265843911955e-05
-3.91004060610267e-05
4.55895981343675e-06
-8.09302872680922e-06
-5.14873607346936e-06
-2.0919837350846e-05
-2.29698634110938e-05
-3.3138747229222e-05
-2.03641254803299e-05
-2.32369763612456e-06
-1.03391265031232e-05
-3.00000658547631e-05
-1.22478448963146e-05
-2.73277233640776e-05
-2.94216790890917e-05
-1.90826912373464e-05
-1.0124068078081e-05
-4.39353537985092e-05
-3.41919505227413e-05
-3.25034614250101e-05
-3.85829341117624e-05
-4.73013203540234e-05
-2.50079460521782e-05
-1.72134725592994e-05
-2.71360922185594e-05
-2.04559128531985e-05
-2.5426587020962e-05
-3.51397341250779e-05
-9.5811093208196e-06
-8.37877990207796e-06
-2.40089500120972e-05
1.8798430454652e-06
2.37220668001889e-06
-3.04472427869303e-05
-3.08460512458916e-05
-1.22689991905969e-05
-1.12595316046861e-05
-1.06421218764675e-06
-2.33721622544851e-05
-9.31326409039313e-06
-2.95302411297434e-05
-1.60219159230726e-05
-2.63852834144484e-05
-4.51475160250191e-05
-1.97425410246366e-05
-1.20815765799277e-05
-7.90271717830963e-06
-2.80203035303657e-05
-4.767165803761e-05
-1.31263658371061e-05
-2.34411230555285e-05
-2.34970291859478e-05
-1.32737321592015e-05
-3.29494689485434e-05
-5.96889425705032e-06
-2.52784790067677e-05
-2.6604796659359e-05
-2.8889143656819e-05
-1.14396029397272e-05
-1.59126408128318e-05
-3.47174629457428e-05
-9.40467978201967e-06
-5.790562640513e-06
-7.10578234930079e-06
-2.49779505903865e-05
-2.00345648442775e-06
6.76756655810164e-06
-1.73815626718314e-05
-1.03639030427216e-05
-1.18723174761676e-05
-3.16423986016498e-05
-4.07931384319364e-05
-1.08337462734491e-05
-1.57284662258349e-05
-1.5904342674135e-05
-4.33963751533358e-05
-4.09626945296281e-05
6.3389782198495e-06
-2.64831399743653e-05
-3.47137222086999e-06
-1.05776444799566e-05
-8.68096547985118e-06
-1.986585140169e-05
6.76126130094374e-06
-1.01359427524483e-05
-9.98575171966093e-06
-6.23639381443447e-06
4.926374759935e-06
-5.72308387145665e-05
-2.48439766737203e-05
-2.88481206870514e-05
-1.20790993008572e-05
-2.45183724225978e-05
-4.56975975182946e-05
-5.64574805064961e-06
-1.96326932085323e-05
-1.69174084686382e-05
-3.52506298991139e-05
-3.28872701196766e-05
-4.74443628182946e-06
-2.28121704827829e-05
-4.12640445791857e-05
-1.8321188130634e-05
-1.44825854806358e-05
-2.61109707209725e-05
-6.413348025983e-06
-2.66417807042491e-05
-3.25921976314901e-05
-3.60800842576523e-05
-1.6468358666291e-05
-3.4266362279452e-05
-3.16971578995836e-05
-2.7251369341377e-05
-2.31715300335311e-05
-1.80083991995216e-05
-1.88974125645057e-05
-2.31171486977933e-05
-2.7415911501517e-05
-4.25202300231087e-05
-2.23706362837181e-05
-1.23166497149664e-05
-1.09453195113575e-05
-3.37267597983694e-05
-1.97481410979466e-05
-1.14867743814624e-05
-2.37466651535162e-05
-3.32459431866397e-05
-1.97618640572836e-05
-2.10338018591648e-05
-2.57007052135554e-05
-5.74103374872096e-06
-1.28882153485411e-05
-3.0879238158954e-05
-2.14924926490758e-06
-9.80875453511427e-06
1.43900924279162e-06
-5.43162223153045e-06
-4.08747168335541e-05
-3.41329711107442e-06
-2.99325286623045e-05
-1.58718994299193e-05
-2.16873693831919e-05
-6.38474607499248e-06
-4.10020571011293e-05
-1.70985628891092e-05
5.35780046952059e-07
-1.77525439128617e-05
-2.55205661703676e-05
-2.83124232289451e-05
-3.37114749082101e-05
-1.71195485517208e-05
-1.1627919839196e-05
-3.70666847203657e-05
-1.76546136153186e-05
-2.64852888462379e-05
-3.40402695419469e-05
-2.4517360197803e-05
-1.09373722325785e-06
-2.79312136264581e-05
-4.00699521668554e-05
-2.26328240313107e-05
-1.06711231963706e-05
-1.32670646802818e-05
-1.38670805207517e-06
-9.47502684953907e-06
-2.05926208692354e-05
-2.62516374944561e-05
-1.80307264878947e-05
-2.03185586789037e-05
-3.8335782126611e-05
-2.71608669289041e-07
2.16254500270585e-07
-2.31622071859507e-05
-2.30695993535033e-05
-2.21106357235952e-05
-1.537355568686e-05
-2.89151999530859e-05
-2.92130356937278e-05
-4.46290201826019e-05
-2.2249591186683e-06
-2.10436640019973e-05
-4.20753936250561e-05
-1.98865759714876e-05
-1.59770261901566e-05
-1.75639479203503e-05
-2.0326411902804e-05
-2.19061237791989e-05
-2.60285761783032e-05
-3.58448193483444e-05
-7.77100159579492e-06
-3.06545094100334e-05
-1.81314480310166e-05
-7.09790834537097e-06
-1.63191610846879e-05
-3.0554150124197e-05
2.58434288647884e-06
-1.33755915376801e-05
-2.36429048765113e-05
-4.70913178663821e-05
-4.68454422993934e-05
-2.03808624269782e-05
-1.83272043121485e-05
-2.54525518284354e-05
-2.32557099451211e-06
-2.11640304073334e-05
-2.79680845097537e-05
9.20989251082209e-06
-1.64389820137043e-05
-1.34519586942143e-05
-1.57321846957771e-05
-1.90378727617348e-05
-1.8914000123286e-05
-1.92476604910712e-05
-1.68663423177406e-05
-2.72867366776771e-05
-2.29991749511204e-05
-3.4239197920463e-06
-1.44145076880978e-05
-2.12114152409462e-05
-7.84415744151469e-06
-1.51918872684632e-05
-1.96746234796762e-05
-1.10314813498644e-06
-5.9916195889002e-06
-2.36124771572272e-05
-2.82030270533883e-05
-1.93411740218693e-05
-1.81404885125029e-05
-2.28902083864837e-05
-1.28565908482421e-05
-5.85118473064858e-06
-1.9971171310849e-05
-3.0902640953171e-05
-2.75970111038697e-05
-6.52486679737528e-06
-1.6837629272381e-05
-4.16718698402571e-05
-1.81462990347196e-05
-3.53766021779539e-05
-3.73663395573978e-05
-2.31513264359953e-05
-2.72280792728164e-05
-3.46755966182536e-05
-2.48033037311398e-05
-2.26878697319559e-05
-2.05176794259207e-05
-2.96541173744515e-05
-3.02268127266406e-05
-1.96447878368401e-05
-1.43126510027195e-05
-5.25297854455182e-05
-3.63500921427242e-05
-1.86711933866704e-05
-3.77324641490386e-05
-3.39126764606848e-05
-2.48991808590188e-05
-7.85992287406701e-06
-9.4904252631182e-06
-1.34241699894876e-05
-2.52595366377009e-05
-2.55841988600909e-05
-2.62862488260726e-05
-8.86369876807444e-06
-2.36602393602469e-05
-2.33865666441371e-05
-3.53857524168266e-05
-3.12090819959528e-05
-2.58063420788302e-05
-2.75422181444956e-05
-2.20945921234217e-05
-4.97974217255278e-05
-1.54618636594298e-05
-4.27222168007211e-05
-1.22123865550432e-05
-2.03019295185709e-05
-2.4822388750835e-05
-4.17874918975777e-05
-2.97947679789941e-06
-2.98827395461412e-05
-1.09132814969559e-06
-1.1621851370148e-05
-1.37606317964137e-05
-2.18708106127363e-05
-1.57408423776155e-05
-3.48534829622588e-05
-2.05128911493631e-05
-2.03777081966581e-05
-2.35534309613378e-05
-2.99717271726788e-05
-1.48871818385188e-05
-2.03192410722606e-05
-1.2894980792133e-05
-2.10843407558349e-05
-2.00681449838241e-05
-2.24081933922043e-05
-9.55570577302632e-06
-3.6494763306578e-05
-5.86041817908607e-06
-1.75935843939059e-05
-8.24603287549815e-06
-1.15081232882946e-05
-9.53827949317395e-06
-4.64235516846991e-05
-1.15738433253907e-05
-2.21368128860041e-05
-1.53016689314957e-05
-1.17775152426976e-05
-1.96361339161758e-05
-1.48534709712181e-05
-4.34643546508453e-05
-2.92043177628283e-05
-2.59731265185452e-05
-4.27364745539431e-05
-9.85302842977472e-06
-2.41423103128863e-05
-5.09025714632837e-05
-1.99213713724932e-05
-1.64399270924325e-05
-3.75884006497009e-05
-2.3509593146995e-05
-1.7041146734333e-05
-6.49754787861703e-06
-1.99596940794925e-05
-5.93259869726422e-06
-1.08693125191414e-05
-2.02304791881119e-05
-1.29871483104186e-05
-1.73385016077305e-05
-4.19454607991662e-05
-2.1606110882795e-05
-3.30514053185465e-05
-8.73309373707563e-06
-1.55706738772728e-05
-6.30757808521476e-06
-1.76854960632558e-05
-9.78289571218167e-06
-2.05126894469836e-05
-1.96930075134195e-05
-3.9987025168352e-05
-2.82144602289842e-05
-1.84600129065755e-05
-2.16605372652259e-05
-7.64998763455209e-06
-3.35476740589402e-05
-7.50574497865999e-06
-2.06372750428507e-05
-9.54782243627138e-06
-2.33347846321355e-05
-3.47294185864472e-05
-2.40657900060553e-05
-3.18431405033864e-05
-4.6500504865247e-05
-2.43875911126513e-05
-3.58942555487672e-05
-2.15984651415378e-05
2.37651090613696e-06
-1.48321156391676e-05
-1.79527993092096e-05
-3.83824042436659e-05
-9.39666450955511e-06
-6.43628953551793e-06
-1.70188605206311e-05
-3.08885729557396e-05
-3.51239608671609e-05
-3.67918875327332e-05
-2.61562997217536e-05
-1.11267795328874e-05
-7.21843414785796e-06
-2.35942367231301e-05
-3.34221624673179e-05
-3.56502961129494e-05
-3.68153695554239e-05
-3.02564470279711e-06
-5.57195768944189e-07
-1.47533863099738e-05
-3.52024912394625e-06
-7.50029668635732e-06
-1.30984573807218e-05
-2.31791297530511e-05
-5.49690919719809e-06
-1.76656389769988e-05
-2.4793719694482e-05
-1.71264122854052e-05
-9.89889203216804e-07
-5.76955271873313e-06
-9.92998004943088e-06
-2.40832569850062e-05
2.17140239875293e-07
-2.56258481749101e-05
-1.38616509087854e-05
-1.83846622683213e-05
1.98664049989805e-06
-3.918269247032e-06
-2.25736794353793e-05
-7.52775759290358e-06
-2.93689536258743e-05
-9.62934052882007e-06
-2.73376557772167e-05
-2.73158686931979e-05
-8.29938598762411e-06
1.25596942824771e-05
-2.68862654058143e-05
-3.33297440446027e-05
-1.2697771381827e-05
-7.1817070594734e-06
-1.84414051042053e-05
-3.19426827525942e-05
-4.78160861081614e-06
-1.507044803461e-05
-3.16057427069795e-05
-4.92553520015973e-06
-1.83031248220045e-05
-2.86104148708842e-05
-3.1589028564844e-05
-3.08238772469996e-05
-2.23461285136693e-05
-1.979658500658e-05
-4.42594308337674e-05
-3.25589435848966e-05
-2.30829715246974e-05
-2.32629784883295e-05
-2.83742938315502e-05
-4.89283998911448e-06
-4.35643865086174e-05
-1.74014384295833e-05
-1.81906898835725e-05
-1.78695640452751e-05
-3.11614344446256e-05
-2.82136694921176e-05
8.18052089375543e-06
-2.29058966677676e-05
-1.95295130828904e-05
-3.64980935430758e-05
1.50738472726417e-05
4.18670381319393e-06
-2.35085915051504e-05
-1.43191449626462e-05
-4.60256660756953e-05
-1.25454849193856e-05
-2.80624565357348e-06
-2.26851448533338e-05
-1.60660767191953e-05
-3.10947359428487e-05
-3.16056845628516e-05
-3.87307503717942e-05
-1.11609707397027e-05
-3.9262304686187e-05
-1.92961657124575e-05
-1.96695336481269e-05
-6.92836313365125e-06
-1.61075638574432e-05
-1.57621744063873e-05
-3.22093207815113e-05
-2.11714397224985e-05
-1.71914072357797e-05
-3.24410291848861e-05
1.40009080481807e-05
-4.02551195613099e-07
-3.79171427622711e-06
1.33359380505446e-05
-3.01613859361794e-05
-3.2047542173782e-05
-1.33830804534173e-05
-2.03318059393396e-05
-7.13269294352859e-06
-1.33642999378994e-05
-2.00410269276736e-05
-2.69941231771383e-05
-8.92030136120761e-06
-3.07753104242868e-05
-2.9443495826134e-05
-2.82736514269701e-05
-3.6250234023631e-05
-2.31750562217321e-05
-1.07917095382002e-05
-5.05396807146133e-06
-2.47004570818534e-05
-2.51768135792494e-05
-2.33376864837116e-05
-2.35400320067883e-05
-2.61434818125e-06
-1.81612623345968e-05
-1.87043061248324e-05
-1.28781252160146e-05
-2.28653399103589e-05
-2.0356736139794e-05
-3.51784238679817e-05
-1.0887963923344e-05
-1.01574623403988e-05
-3.42883921194072e-05
-2.51707721174442e-05
-1.51594135892415e-05
-7.88767744795155e-06
-1.89459016202765e-05
-2.50150815470139e-05
-1.71884241941633e-05
-3.79128528231596e-05
-2.25778367955016e-05
-2.7273515217084e-05
-3.39617083029341e-05
-7.92123859697691e-06
-5.34341945641458e-05
-3.99209859477731e-05
-2.52417925874315e-05
-2.46573523717942e-05
-2.61624147138787e-05
-2.69134129434007e-05
-3.13608651260758e-05
1.75611507952838e-06
-3.91589342995808e-06
-2.11975828980825e-05
-3.29155200705181e-05
-2.40989800193048e-05
-8.92616125072158e-06
-1.83036222319322e-05
-1.16512981686424e-05
8.56860848200549e-06
-2.40171003553838e-05
-2.06719332231689e-05
-1.89432963098624e-05
-6.95722763383547e-06
-2.43325853364066e-05
-3.15375997472859e-05
-1.09935507290609e-05
-4.85695722543433e-06
-4.13118877050713e-05
-1.34331421536126e-05
-5.75058097105884e-06
-5.37450194698679e-06
-1.64844323723304e-05
-2.92115808999838e-06
-4.67484850822472e-05
-2.56798483582905e-05
-1.44433544292402e-05
-3.48197240252074e-05
-1.44550750213549e-05
-1.93319241245113e-05
-2.19286939302804e-05
-4.16691802444333e-05
-2.21982538985571e-05
-2.42529470651334e-05
-1.67862770341704e-05
-1.63873793835574e-05
-8.17495992737862e-06
-1.53993622214201e-05
-2.25348600342216e-05
-1.40214008285877e-05
-2.43981288258633e-05
-1.84910906827231e-05
-2.71809408157654e-05
-3.39154674784003e-05
-1.28420090758862e-05
-2.0560518832187e-05
-1.78822851851609e-05
-5.91435589609398e-06
-1.97164533068753e-05
-3.27802969401728e-05
-1.70061311829899e-05
-2.62997101040234e-05
-2.16214817314341e-05
-3.10451434801678e-06
-1.99106564562815e-05
-2.37486681347027e-05
2.91939121095756e-06
-2.65018960420752e-05
-1.92455631655796e-05
-1.43177952619023e-06
-9.35805778831905e-06
-4.8332816712347e-06
-1.74066844800121e-05
-4.0384758148937e-05
-2.79577030957349e-05
-3.61158872605828e-05
-2.22740332613081e-05
-3.02373011430065e-05
-4.23830659620213e-05
-1.72468785046642e-05
-2.16331846973959e-05
-2.56849870374387e-05
-5.29112214807513e-06
-7.75100179722639e-06
-3.6161289108646e-05
-1.49471900385018e-05
9.58476673045048e-06
-5.09940231309503e-06
-3.074390689409e-05
-3.88383657025718e-06
1.48044370223392e-05
-4.25916039230073e-05
-1.35076302169184e-05
-2.93498777743225e-05
-2.51369570741433e-05
-4.94612587382785e-06
-1.72860369861141e-05
-2.18439384977302e-05
3.22058567130376e-06
-4.22199917566559e-05
-1.96572393347096e-05
-4.21886465883041e-05
-4.7659617615916e-05
-1.33107705666698e-05
-4.21024686174352e-05
-9.16261571088995e-06
-3.23174950993131e-05
-1.40534810081165e-05
-1.49367265089465e-05
-1.43326664902892e-05
-1.80105824275887e-05
-2.6812205119114e-05
-2.21943342097482e-05
-1.43861479392827e-05
-1.69635108416659e-05
-6.06053883423056e-06
-1.83225798038877e-05
-9.63655327561931e-06
-1.95288391610315e-05
-9.00025073688245e-06
-1.13644244992903e-05
-1.06132264941468e-05
-1.02394988610875e-05
-1.37222189549939e-05
-1.33832857114247e-05
-2.04384544955948e-05
-3.82882501023146e-05
-1.5267811814257e-05
9.52790628540181e-06
-3.24968475373922e-05
-1.83008186280751e-05
-4.48407766848833e-05
-1.35642618744418e-05
-6.95553542926118e-06
-1.36597779433802e-05
-1.69431847318845e-06
-4.22925042029487e-05
4.54379509993156e-06
-7.56302099463547e-06
-3.00755693971376e-05
-1.38271354341991e-05
-3.08041513520288e-05
-1.9812745843531e-05
-2.26040839678597e-05
-2.11351812907153e-05
-3.44590780264336e-05
-2.49680500691662e-05
-1.54774552626936e-05
-3.01601101732515e-05
-1.05249859399197e-05
-2.96352434683071e-05
-1.16316400521364e-05
-3.21326946841851e-05
-4.4572097222382e-05
-2.24477320359772e-05
-2.70788622933846e-05
-4.6340159069919e-05
-3.06265375885411e-05
-6.77415554040993e-06
-2.33049161973242e-05
-2.60433491686831e-05
-1.91909302245483e-05
-1.77424790309901e-05
-1.87470722382228e-05
-1.26262218025682e-05
-2.18895568767697e-05
-2.82854402231358e-05
-9.3619517129952e-06
-9.91247101588774e-06
5.71460377151446e-06
-2.89861517816939e-05
-4.12799726489857e-06
-2.51591275492128e-05
-2.29120913256121e-05
-1.10340196899822e-05
-3.27015656814383e-05
-7.91996477286269e-06
-1.79471569621259e-05
-1.93483531447103e-05
-1.03961965183268e-05
-3.57537481670116e-05
-2.52757233502963e-05
-2.03216997064536e-05
-1.38863292556626e-05
-6.58793614922018e-06
-3.75589306579688e-05
-3.77056045719929e-05
-2.40653781010837e-05
-1.55251259819659e-05
-2.25164037299175e-05
-1.72982613096955e-05
-3.83353832601944e-05
-4.54354945916987e-05
-2.41844741946151e-05
-1.67031563987839e-05
-2.46725561161441e-06
-3.15399027724015e-05
-4.16650659027579e-05
-2.58029303843502e-05
-3.2548607759981e-05
-1.01729102891287e-05
-4.78514554611096e-07
-2.66932296364268e-05
-1.3530262351125e-05
-6.62237020173666e-06
-2.13262785758821e-05
-3.04657351402101e-05
-2.17236148247435e-05
-2.05466442086776e-05
-1.10308354604171e-05
-1.458557979313e-05
-1.99617361143571e-05
-1.03337686915954e-05
-1.77403294504636e-05
-1.90870138326549e-05
-3.89310618074385e-05
-1.58220155707026e-05
-1.11939272464971e-05
-4.69273837538258e-05
-2.28619014877231e-05
-7.1051689641416e-06
-5.49648317504702e-06
-2.57659692826449e-06
-4.20506291569128e-05
7.28110825903793e-06
-6.60635137606979e-06
-2.27862484878093e-05
-1.84561668589133e-05
-5.9742607045968e-06
-4.29193086808956e-05
-2.40072504299263e-05
-2.50295849794789e-05
-4.79172353095897e-05
-2.993877386896e-05
-2.44178449379123e-05
-1.40011135850249e-05
-2.16168865310948e-05
-1.97817274981048e-05
-4.00754267489391e-05
1.07298731607989e-06
-2.42726527170898e-05
-1.83492706518468e-05
-2.17449998656077e-05
-1.49202392778283e-05
-2.44938244264748e-05
-3.17905540981171e-05
-3.79379045231613e-05
-8.69175976882873e-06
-4.61210032708663e-05
-2.30335112720825e-05
-1.44348760231886e-05
-6.74448887450112e-06
-2.42768982833296e-05
-4.69820696415201e-05
-4.02651352982719e-05
-1.73175629930027e-05
-2.60322449456578e-05
-1.77062188884536e-05
-1.46156625346254e-05
-1.17680098676819e-05
-4.64270740910499e-06
-3.72170360620533e-05
-2.65627347627852e-05
-7.5793380046098e-06
-3.96482844912903e-05
-1.57211277157382e-05
-4.20730880007035e-05
-1.62692192581008e-05
-2.98502578291294e-05
-3.86226731341447e-05
-1.15948931711711e-05
-2.34948107570107e-05
-1.84843747609433e-05
-2.1299914919108e-05
-1.73825694284749e-05
-1.91730215393028e-05
-1.93907401633503e-05
-9.04885392305572e-06
-2.48052933275556e-05
-1.01000590586122e-05
-1.18995567330153e-05
-3.54529492292906e-05
-1.09705990272271e-05
1.09005980984989e-06
-6.19850908785229e-06
-3.57021079615553e-05
-2.99676881077763e-05
-1.56074028233815e-05
-2.12579530633814e-05
-2.55014866901394e-05
-2.09399052754917e-05
-3.22968474270338e-05
-1.43327248934455e-05
-1.05215299587066e-05
-2.24393128123044e-05
8.1171899773722e-06
2.81822504357154e-07
-5.67295734052992e-06
-3.29365810027512e-05
-4.10222923991488e-05
-1.21506138775743e-05
-2.84549148539116e-05
-1.07007300472065e-05
-1.93428908723696e-05
-1.50209794588313e-05
-1.03487267687208e-05
-3.65788945231055e-05
-2.04263892331298e-05
-8.03520647622735e-06
-2.15423673183566e-05
-3.34958619817757e-05
-1.11556914284342e-05
-2.62636320952711e-05
-2.60508991649029e-05
-2.90758580605475e-05
-3.67208973399431e-05
-4.20078717165905e-05
-3.30314371495969e-05
-2.65380652670687e-05
-1.12275279780744e-05
-2.2991310536871e-05
-2.33721792792882e-05
-1.82338196445216e-05
-2.1457694760781e-05
-3.06153932382604e-05
-2.97309338434331e-05
-1.76395603032521e-05
-9.46693855518314e-06
-4.7049836775253e-05
-2.57401477379185e-05
-4.28612111970967e-05
-1.27341329824609e-05
-1.92526049728793e-05
-2.71383567890616e-05
-3.49942722755031e-05
-1.78249916182331e-05
-2.96440464318776e-05
-2.98819476140369e-05
-2.35761763216657e-05
-1.77363764231109e-05
-2.1708803044906e-05
-2.22068698942517e-05
-2.83105344442806e-05
6.39889828154789e-06
-1.62208428719791e-05
6.9003263543826e-06
-1.43611109860342e-05
-2.10348924433665e-05
-2.51192351902225e-05
-1.66627690662059e-05
-2.44470364579425e-05
-1.32160354631082e-05
-4.99151167575799e-05
-2.25052327546846e-05
-1.60849487377882e-05
-3.15822629893186e-05
-3.405942532103e-05
-6.31537457021394e-06
-2.09957092988967e-05
-2.96062876210458e-05
4.96483475751737e-06
-3.44619974012508e-05
-2.92531605534073e-05
-2.33841007101626e-05
-3.11017461421313e-05
-1.94714597028049e-05
-1.66087982854647e-05
-2.98823072102624e-05
-4.02433398898823e-06
2.80493888814756e-06
-1.23156490808722e-05
2.73855865438856e-05
-2.66391047703068e-05
-3.04013195240556e-05
-1.64608073097017e-05
-1.84210338747159e-05
-9.66452792048615e-06
-2.35592462048794e-05
-3.51643420891207e-05
-2.77812509547862e-05
-1.97314873747338e-05
-1.9585028068428e-05
-2.46932401069455e-05
-3.63678004114073e-05
-1.15315984754441e-05
-1.27143651845976e-05
-2.19079850107074e-05
-2.80845285210304e-05
-1.30946066288316e-05
-4.04577900054587e-05
-9.49178814283559e-06
-1.11398000495035e-05
-2.36352957028431e-05
-1.44444463005547e-05
-1.7169048411184e-05
-1.09457865199169e-05
-3.003589852225e-05
-1.4064108098841e-05
-1.04636074285496e-05
-7.81771700291393e-06
-3.08912683423437e-05
-3.63526260441784e-05
-3.0287476228726e-05
-3.26371758585679e-05
-1.36042298846073e-05
-1.71908461447858e-05
-2.22494631505247e-05
-1.75653873043383e-05
-2.98674165110858e-05
-2.87428148807014e-05
-1.59314563217597e-05
-3.35165106433752e-05
-1.20487571151686e-05
-3.15575484766642e-05
-2.51686562112805e-05
-7.20303936809483e-06
-2.74796211971201e-05
-3.33826341526387e-05
-2.74990709205013e-05
-9.0265138542452e-06
-3.05591976853772e-05
-3.14543161306003e-05
-2.22134446993251e-05
-1.48173200031386e-05
1.72105782394398e-07
-2.21061255081978e-05
-2.68859666321358e-05
-1.7080497252108e-05
-2.5572901842543e-05
-1.32991802070207e-05
-2.06535449069645e-05
-2.5353322751942e-05
-1.4772487196838e-05
-5.57219358420322e-06
-1.27830197496822e-05
-3.05688952382617e-05
-1.20397652875055e-05
-1.73023781763604e-05
-1.91004449524704e-06
-3.04688901899763e-05
-1.56814290814708e-05
-6.26080246973433e-06
-1.31468817764126e-05
-1.11154517383439e-05
-2.35150843577358e-05
-1.35696461385809e-05
-4.34848383760841e-05
-2.13585122339838e-05
-1.24058834223782e-05
-1.08546168930307e-05
-1.09684586668262e-05
-2.63114582240336e-05
-2.23281331365179e-05
-2.32552617934343e-05
-5.10948802785956e-05
-1.30106470182573e-05
1.66451573376218e-06
-1.3423172590264e-05
-7.22531860845075e-06
-2.23847858605716e-05
-1.9806071783937e-05
-1.67467751343951e-05
1.20141052099178e-06
-1.57348041683891e-05
-1.01077233614827e-05
-2.2227508502203e-05
-2.67337418952158e-05
-4.01069667889263e-05
-3.84132120509557e-05
-4.861248869614e-06
-2.91142599796949e-05
-7.10240467798972e-06
-8.91242333751556e-06
-4.56401158372688e-06
-1.38213808269564e-05
-3.12303919426705e-05
-1.09094637116428e-05
-1.90186348814052e-05
-1.52523164234031e-05
-1.48748592587105e-05
-3.1520953028077e-05
-5.24493345472876e-05
-3.12944211445593e-05
-1.63401397980204e-05
-7.45356263886221e-06
-1.8159246255563e-05
-1.38306266600047e-05
-1.83458614662743e-05
-2.20887322058525e-05
-1.45470772062155e-05
-2.9951522588289e-05
-2.47065569644317e-05
-2.14395789553089e-05
-4.1642581244929e-05
-4.18866356020349e-06
-3.5985073031087e-05
-5.37571982822677e-06
2.93870815745517e-06
-2.32408098511716e-05
-1.5363255776415e-05
-7.47349363690112e-06
-3.15710656530389e-05
-1.67810691618365e-05
-2.49729396718199e-05
-2.35717374698207e-05
-1.73010011040936e-05
-3.93273894683985e-05
-1.17821900472122e-05
-1.11040616018932e-05
-9.66794975638797e-06
6.64737008655238e-06
-2.66533259660964e-05
-1.38989729223551e-05
-6.9694945786593e-06
-5.27367167272592e-06
-1.13244878287255e-05
-3.15976802762674e-05
-4.00113183998846e-05
-3.73183466532206e-05
-2.25203042385971e-05
-2.06712358368425e-05
-2.40525272364834e-05
-4.18681861616851e-05
-2.39769916459165e-05
-1.14533815230975e-05
-1.3875741633848e-05
-2.03323867670887e-05
2.99139815315799e-06
-4.82051829751432e-06
-1.86356173965331e-05
-4.453163488045e-05
1.82402425802503e-07
-2.83484601941437e-05
-3.0980881132086e-05
-1.51770845932665e-05
-2.67967098005284e-05
-1.53135091936048e-05
-1.48650061908391e-05
-3.05602335777256e-05
-3.39813281231095e-05
-4.06004200898887e-05
-1.58990749144086e-05
-2.40098711253461e-05
-2.28775515818151e-05
-3.57559107136663e-05
-1.82734624211996e-05
-3.68841233132131e-05
-4.96173595067605e-05
-1.75849029666731e-05
-1.22850335803459e-05
-2.905846591284e-05
-2.69404212173959e-05
-2.57005246393067e-05
-1.41186233761371e-05
-1.39855205964983e-05
-4.96327861414194e-06
-2.14829869412735e-05
-1.90727124290763e-05
-2.31256962707839e-05
-3.55583056930934e-05
-3.28812301394301e-05
-1.19866085254973e-05
8.2130936218688e-07
-1.593372641607e-05
-1.73788204464951e-05
-1.13779291063957e-05
-3.00281603548567e-05
-4.36631793395394e-05
-2.37563123480624e-05
-2.15313712639217e-05
-1.2710532788634e-05
-2.6819160937135e-05
-5.50785331459387e-06
-8.00714474966707e-06
-3.00972530949019e-05
-1.02014341653306e-05
7.21795003394142e-07
-1.98589894374898e-05
-1.62318882863484e-05
-3.62864830241369e-05
-1.63866619464888e-05
-8.21694658915198e-06
5.48161808582892e-06
-1.90742018937941e-05
-6.92399990569045e-06
-1.63139065339232e-05
-2.26387444918367e-05
-1.24488982191413e-05
-1.93988219375063e-05
-1.93607544580962e-05
-3.08070081462594e-05
-1.71883342819585e-05
-2.2212018827293e-05
-2.91008101912957e-05
-5.03359965072403e-05
-3.2106556333163e-05
-2.48646181908604e-05
1.70381038642807e-06
-3.25152730612365e-05
-1.76335970201915e-05
-1.54360006250875e-05
1.7417236869103e-06
-2.47338499704227e-05
-1.95114667509126e-05
-3.56054570066814e-05
-2.31524632863734e-06
-1.56185628413016e-05
-2.17419031312858e-05
-2.80806347155634e-05
-3.29954354616347e-08
-2.43028449552881e-05
-4.69717694172819e-05
-9.00150129754542e-06
8.15737133497615e-06
-3.05128573407629e-05
-2.02754664116286e-05
-2.59355402723088e-05
-6.21388196614465e-06
-1.86614584089397e-05
-2.724818383258e-06
-3.39130278284623e-05
-3.56391901094352e-05
-4.26942581663001e-05
-3.14686607640539e-05
-2.56488011236256e-05
-3.83089074178559e-05
-2.11158305439313e-05
-5.91840181314815e-07
-1.01636036550608e-05
-4.03523973224556e-05
-8.46705682189468e-06
-2.42540966007393e-05
-3.48112965987129e-05
-2.29143189943613e-05
-3.42049154043886e-05
-1.81572890352776e-05
-4.61293727974498e-05
-3.34719135932794e-05
-2.83869572731547e-05
-3.19240371715133e-05
-2.92259142861407e-05
-2.8080231898348e-05
-2.4529380477637e-05
-4.56490829991668e-05
-5.9714559530151e-06
-9.17588534391243e-06
-4.34917577059939e-05
-3.8073443668444e-05
-1.05466722727586e-05
-1.03038268282698e-05
-1.31314756872617e-05
-3.01993458699475e-05
-3.71143745075243e-05
-2.97084079486126e-05
-3.25982235141902e-05
-1.06534246730846e-05
-2.34542215199643e-05
-2.28507787611398e-05
-1.85943150550025e-06
-2.28677810857833e-05
-1.60821262771253e-05
-3.81785716731046e-05
-1.99608191897106e-07
-1.70747471891921e-05
-2.93543160169712e-05
-2.41635809335166e-05
-1.37619822655518e-05
-1.48338400798274e-05
-2.10021255436466e-05
-6.32948987662832e-07
-2.12046719865245e-05
-9.05270197674272e-07
-1.569242476205e-05
-2.6026674984837e-05
-3.03711167191931e-05
-2.07358830759637e-05
-1.46154773962457e-05
-2.91188405952379e-05
-2.99212398721909e-05
-3.11818993830173e-05
-1.23780479004648e-05
-2.79986392183682e-05
-1.16798577663616e-05
-4.44679868036348e-06
-2.4853043831477e-05
-2.98462329290975e-06
-1.69975165603595e-05
4.2660435993005e-07
-9.73839302194161e-06
4.602939066534e-06
4.37010165797178e-06
-3.27781423408487e-06
-1.25752810968753e-05
-3.56465456576954e-06
-1.46875523779387e-05
-3.01830684628567e-05
-3.17867664946515e-05
-9.7518348299945e-06
-4.37831713951808e-05
-2.21872458502259e-05
-2.99365237500898e-05
-1.95141812487096e-05
-3.66383111844153e-05
-4.84602250747424e-05
-2.59209341685589e-05
-2.77161534012975e-05
-2.36680916271606e-05
-3.36846597504994e-05
3.87647932973348e-06
-5.59901273639393e-06
-8.06477948969233e-06
-3.03891355033327e-05
-3.99177854806039e-05
-2.06355190456508e-05
-2.79876113997335e-05
-2.5313441367631e-05
-4.61133268683657e-06
-1.66141532924391e-05
-2.20255566111525e-05
-1.05524672019276e-05
-4.22933476204902e-06
-6.34144646438762e-07
-2.18562807097009e-05
-2.53371281443572e-05
-7.86375305025368e-07
-1.17582726895121e-05
-3.27558982863537e-05
-3.31466182533059e-05
-1.99973993010009e-05
-2.16129477504575e-05
-2.84303495568422e-05
-1.20629319534093e-05
-1.63739372705382e-05
-3.86784569553442e-05
-3.67967989717995e-05
-3.1223898701814e-05
-2.82443571554551e-05
-1.42169250807104e-05
-2.00499291322658e-05
-2.48642234181547e-05
-1.16063218472439e-05
-1.71435370524988e-05
-1.91919356278855e-05
-1.89614046236114e-05
-1.43089069407124e-05
-1.89941960915948e-05
-2.24739001821629e-05
-1.89979364318291e-05
-2.21719013768561e-05
-1.95632616534409e-05
-3.53048633138019e-05
-2.48038125286635e-05
-3.21650928466462e-05
-1.66401859007289e-05
-4.885776124465e-06
-1.04297632733789e-05
-3.33599979237421e-05
-3.654995536833e-05
-2.95213590546279e-05
-3.27931940286179e-05
-4.74113041497658e-05
-3.84031229195457e-05
-9.29687118787032e-06
-3.27600444588532e-05
-3.16613886760804e-05
5.47262517352816e-06
-1.71245733948343e-05
-1.12944781535059e-05
-1.7710680038615e-05
-2.72887515310669e-05
3.79773693487169e-06
-1.6424861186812e-05
-2.15596093203425e-05
-1.73767628058668e-05
-2.05789404119652e-06
-3.56212645053496e-05
-2.44392843105694e-05
-1.42911960076045e-05
-2.46091399987467e-05
-1.5986245409729e-05
-3.06000016070025e-05
-5.62954412514449e-06
-3.50205043162314e-05
-4.0685242858528e-05
-2.75134424217654e-05
-8.86817077660176e-06
-3.95645252641423e-05
-1.56203348265354e-05
-2.45282273336959e-05
8.52031642686921e-06
-1.58766223741788e-05
-3.00892784008533e-05
-2.95472010651606e-05
-4.03780662948601e-05
-4.84404941249019e-05
-4.60551396249251e-06
-1.88433685728189e-05
-1.37521619628847e-05
-2.87974401628723e-05
-1.7476054739893e-05
-2.0720832726953e-05
-2.11214566214085e-05
-1.97899910689023e-05
-2.64509265545168e-05
-3.86876477045631e-05
-3.24714499772475e-05
-1.94256422157583e-05
-3.04071295587104e-05
-1.33739157242869e-05
-1.3356974294948e-05
-1.3923753172971e-05
-3.02513088513472e-05
-3.30502282231873e-05
-3.16152485715566e-05
-2.39438639607863e-05
-2.75188145970823e-05
-4.79918513685644e-05
-2.86817079331338e-05
-2.99497461026874e-05
-3.17982688103636e-05
-2.48664754073362e-05
-3.62264620863802e-05
-1.96571949194579e-05
-2.1715117338898e-05
-1.50678121654625e-05
-3.76378024168377e-05
-2.68082470457213e-05
-2.29724294034917e-06
-1.42344855650419e-05
-3.56715462471422e-05
-3.04505401566694e-05
-1.69324887265539e-05
2.7988849344911e-06
-1.43507447126447e-05
-2.93162809843493e-06
-2.55195005150232e-05
-2.01205798970246e-05
-1.05482238287785e-05
-4.78424379719622e-06
-1.8855125596953e-05
-1.02999168521381e-05
-1.60611059215878e-05
-2.69535336375626e-05
-8.78210352067729e-06
-3.59603133107035e-06
-2.47889971363239e-05
-1.98100201792158e-05
-2.12842446970356e-05
-1.51319285586415e-05
2.66419879999646e-06
-2.65622756892301e-05
-1.80280561178852e-05
-1.59807041592154e-05
2.00808210978907e-07
1.2622793199772e-06
-2.22036735002146e-05
-1.66342652405967e-05
-1.39867746752256e-05
-3.01198728509791e-05
-2.47771535957158e-05
1.34132747380004e-06
-2.61919391258701e-05
-9.2365012389333e-06
7.10948359251809e-06
-1.62444591979177e-05
-4.95417508287839e-05
-2.40068486041037e-05
-7.10394756734754e-06
-1.45473153974404e-05
-1.12253958742169e-05
-2.11435399968963e-05
-4.37316305017069e-05
-1.75403110975627e-07
-2.71539044423638e-05
-1.64087921248789e-05
-2.65237724781798e-05
-3.97013642942934e-05
-9.84987761458227e-06
-3.00489418894318e-05
-8.79161590431265e-06
-2.27993020439831e-05
-1.39661990844293e-05
-2.44904629718267e-05
-4.83811849735356e-05
-4.40968183284249e-05
-1.59170662403543e-05
-1.81511221436702e-05
-4.26394579092085e-05
-2.03093917635316e-05
-2.07916403336256e-05
-6.95015463483387e-06
-2.91868963582342e-05
-1.54922003271314e-05
-9.6739612192338e-06
-3.15771335312514e-06
-7.91336755752399e-06
-1.4064199890483e-05
-2.20794153222794e-05
-8.36377245738058e-06
-1.10724677429409e-05
-1.12302778924895e-05
-3.0074032052667e-05
-1.87031540200584e-05
-1.1878790300991e-05
-1.92128756363702e-05
-9.77410049819378e-06
-3.73011589955235e-05
-3.81621252929686e-05
-2.73580741158931e-05
-1.02307501318325e-05
-3.0445768274722e-06
-3.80067014596445e-05
-2.53399819767653e-05
-9.92151164677383e-06
-1.67109688341184e-05
-1.48509584581771e-05
-3.02793578960278e-05
2.41194073580256e-06
-1.26449151447046e-05
-1.04453250563565e-05
-3.32667046143394e-05
3.01958633854372e-06
-2.8948699287628e-05
-1.85908529715138e-05
-2.84039847764279e-05
-3.47766576857694e-05
-2.08166074149819e-05
-4.00376802514283e-06
-2.32022611507435e-05
-5.45350877487138e-06
-2.22155502842116e-05
-2.57928074777067e-05
-4.38173231377318e-06
-1.40672247734845e-05
-3.00134414708143e-05
-1.6654404529232e-05
-1.1096780649052e-05
-3.88170415763676e-05
-4.11836984869619e-05
-3.16653045582979e-05
-3.45586834813739e-05
-3.11669866455743e-05
-4.19761783077603e-05
-3.82283351186022e-05
-2.89178709215363e-05
-3.55098044306377e-05
-9.26537601551533e-06
-4.3470038490985e-05
-1.48226759808073e-05
-3.81539982351398e-05
-2.59396901721094e-05
8.22606792216667e-06
-2.90155459199557e-05
-1.71056545520777e-05
-1.66834538010119e-05
-2.36583805397823e-05
-2.0187660205864e-05
-3.3952855099616e-05
-4.28239628557675e-06
-9.74305696859191e-06
-1.37336973507654e-05
-2.8391985011438e-05
-3.10183256393641e-05
-3.38375144558776e-05
-4.27281144211424e-06
-8.88088776578473e-06
6.44886160295162e-06
7.97088542906713e-06
-3.50920173669396e-05
-4.6416183193515e-05
-2.1894832701466e-05
-1.35755432619077e-05
-2.17481139984703e-05
-1.73179169834858e-05
-2.97167311322052e-05
-3.74050919124874e-05
-9.10184634431151e-06
-2.68641792658655e-05
-2.75748592178209e-05
-4.87771181803746e-05
-3.83094763319667e-05
-6.90593504293778e-06
-1.56974549159476e-05
-4.48734073482206e-05
-7.09888463519506e-06
-1.2535510673248e-05
-2.54896283165821e-05
2.88297154365038e-06
-7.75535291417133e-06
-3.43435702427634e-05
-7.80532243423467e-06
-2.71204278114004e-05
-1.89733970853301e-05
-2.81410516800285e-05
-2.60225398778326e-05
-2.65763107636878e-05
-2.43188754983233e-05
-1.93430297114909e-05
-2.8779336047099e-05
-3.51457835654451e-05
-8.04117406066756e-06
1.00753325442892e-05
-2.5224936805405e-05
-3.19915564464266e-06
-9.78656621909291e-06
-3.34831258371986e-05
-1.92247093095081e-05
-2.27046346774584e-05
-4.68668181522167e-06
-4.19595094975195e-05
-1.51582010260159e-05
-2.26283089293108e-05
-2.23207529096727e-05
-2.82432957018136e-05
-2.52918991976043e-05
-2.12619693000872e-05
2.97199587854034e-06
1.68385666855831e-05
-1.05210683033699e-05
-1.37625252907455e-05
7.47225564169829e-07
2.10290155730694e-06
-1.53550326707095e-05
-1.70035005289978e-05
-3.19208157753179e-05
-2.00139370961717e-05
-7.68511951198473e-06
-3.44669433727594e-05
2.56416047667179e-07
-3.77949871315877e-05
-5.28057402337692e-06
-3.67744693526991e-05
-3.16266203021046e-05
-2.06604852869497e-05
-1.90412401940704e-05
-2.69064796880732e-05
-1.71621164684962e-05
-1.06001430602466e-05
-1.91311128995351e-05
-7.64097425432348e-06
-2.54493678617397e-05
-2.63634644597051e-05
-3.4298554845754e-05
-1.53679578732398e-05
-1.15211563349291e-05
-2.33598219215147e-05
-1.47230289417008e-05
-3.11134781794198e-05
-2.53859115757824e-05
-4.7318380313503e-05
-4.38243974221397e-05
-3.12928461523133e-05
-9.13273942288442e-06
-2.03534831854457e-05
-1.73773573057116e-05
-1.25234834583373e-06
-1.21740829197277e-05
-1.88566767625176e-05
-6.33367111409891e-06
-3.66284431854946e-05
2.70218561096389e-05
-1.27256012268146e-05
-3.97544995713158e-05
-2.44589514624109e-05
-4.16613520501425e-05
-2.52899055950318e-05
-2.74044403915356e-05
-2.38127449381744e-05
-2.23117556031598e-05
3.31048432831528e-06
-3.53004476946264e-05
-8.09055697229341e-06
-1.31734934525645e-05
-8.19917663974852e-06
-3.35961303503298e-05
-1.48568308959808e-05
-2.81493691856683e-05
-2.83169823295522e-05
4.58075570077668e-06
-2.84350661647515e-06
-3.9503915562813e-05
-1.78345179224747e-05
-2.36412253424265e-05
-2.60205291146427e-05
-3.36958913264658e-05
-2.45252402004004e-05
1.16012507813244e-06
-1.22079642218235e-05
-6.43417331794941e-06
-3.6323360127849e-05
-2.71624529595891e-05
-4.06608145828689e-07
-3.21044573945691e-06
-2.48007390448815e-05
-2.61456274738256e-05
-3.18940515645562e-05
-2.73456166201927e-05
-1.5402977023051e-05
-2.19775765281013e-06
-2.38547063918204e-07
-3.98367104366315e-06
-1.13780992227304e-05
-1.26387666532973e-05
-3.77536984287414e-05
-1.73210838245566e-05
-3.42087715723856e-05
-2.47090223740374e-05
-1.44376605694901e-05
-7.62436699999133e-06
-1.73495746493089e-05
-1.36825425059306e-05
-3.54642595459713e-05
-2.79884287433094e-05
-1.14237849232373e-05
-2.33859497921144e-05
-1.32696583412918e-06
-4.05159725267754e-06
-8.5541776076179e-06
-1.30615125586737e-05
-2.15276162606434e-05
-3.39601648761415e-05
-1.16323032948733e-05
-1.30085901205575e-05
-2.28699417237706e-05
-3.41038639066482e-05
-1.94248146255088e-05
-1.82394075348069e-05
-2.49475537503182e-05
-3.91707223569768e-05
-5.44455717799889e-05
-2.04990699881597e-05
-2.31153326689006e-05
-2.5868609957983e-05
-3.66783760724205e-05
-2.38762635737202e-05
-3.34784276529281e-05
-3.80909251130805e-05
-2.54720969074396e-05
-2.13126454888969e-05
1.03885746782161e-05
-3.05827931693323e-05
-1.58508925923441e-05
-1.64736761683271e-05
-1.59802344635677e-05
-3.94790615574693e-05
-2.22781257492025e-05
-3.31357505418194e-05
-7.9504166058382e-06
-2.57721111747925e-05
-1.78853198429379e-05
-4.23821845839146e-05
-2.5152386972716e-05
-9.51546511816652e-06
-2.7584462357584e-05
-1.32593708517885e-05
-8.40740613021516e-06
-1.42521363116737e-05
-3.26195705930412e-05
-1.29914111289775e-05
-3.57185604650711e-05
-1.00355845095464e-05
-9.04914180752697e-06
2.43008094251373e-06
-4.27783180916196e-05
-3.28711969306113e-05
-1.4884968467808e-05
-3.42915705329728e-05
-2.36940900340059e-05
-1.04246153987269e-05
-1.74762704407672e-05
-2.75961812462641e-05
-2.68948895796091e-05
-2.72720608164398e-05
-1.73090157631412e-05
-4.40642318759073e-05
-2.05671419360656e-05
-3.0117253266834e-05
-1.08654022537253e-05
-2.5780328194442e-05
-1.46257895111179e-05
-1.09305883344967e-05
-4.68453464821544e-05
-1.32599141268407e-05
-3.96675863484349e-05
8.48813023196243e-06
-4.56824053273577e-05
-4.44214187838064e-05
-1.3507733880664e-05
-1.05813422055766e-05
4.98380885692799e-06
9.42978458476841e-07
-3.54375848218133e-05
-2.58285250364597e-05
-3.720994274988e-05
-1.97249656148233e-05
-1.00679503052844e-05
-4.11117998781236e-06
-1.36149447905796e-05
-1.76519914694667e-05
-1.91528829114244e-05
-3.74167612160843e-05
-2.44309900195644e-05
-2.55802252448137e-05
-1.74918612406381e-05
-2.6957756949934e-05
-1.1606399584246e-05
-1.87479611755197e-05
-3.46699276620683e-05
-2.21179428167181e-05
-2.85045585233087e-05
-1.30636198302189e-05
-2.06722250133319e-05
-2.93974489250473e-05
-1.1501989150459e-05
-1.37443666036021e-05
-1.14850234339666e-05
-1.89743843206639e-05
-1.65760690152968e-05
-1.20574226194387e-05
-1.91670376695388e-05
-5.16513457332074e-05
-4.04700119852232e-05
-1.97428652509295e-05
-3.31760978578663e-05
-1.39532055476189e-05
-1.11174789833126e-05
-4.72415212066797e-05
-1.84705260825065e-05
4.30320207572729e-06
-7.80569304845054e-06
-7.38208039177628e-06
-2.46599169887466e-05
-3.21457366267406e-05
-2.53495109606159e-05
-1.35590370984562e-05
-2.92858000128756e-05
-1.47288335671453e-05
-1.65142269180019e-05
-3.00044301635577e-05
-2.09471617970555e-05
-3.99759108439103e-05
-5.7278637170353e-06
-7.02591919432568e-06
-2.17941491182648e-05
-3.72560402091859e-05
-1.57388576741152e-05
-1.31258149221836e-05
-7.91220082763019e-06
-1.5295399041626e-07
-2.96413718449551e-05
-3.44848160488416e-05
-6.94806362751361e-06
-1.73253241819089e-05
-3.24679808072627e-06
1.28552033884306e-06
-3.864812752358e-05
-1.41646733452054e-05
-6.48794944540273e-06
-2.04340289778334e-05
-2.59010519276092e-05
-2.0116751794329e-05
-4.59290795066423e-05
7.19596142007853e-06
-2.6400854108096e-05
-3.09111594698104e-05
-2.05949934580803e-05
-1.54580666573945e-05
-6.5235548924115e-06
-2.79704118798487e-05
-8.87837594125375e-06
-1.86446606671327e-05
4.9487519007658e-06
-4.46908997634045e-05
-2.64583251078787e-05
-7.15492098049831e-06
-2.50710456517983e-05
-2.48634642939713e-05
-3.42751562845048e-05
-1.96284451179664e-05
-2.84993934463955e-05
-2.46133350581845e-05
-1.38698363105375e-05
-2.41359945772194e-05
-1.15379950943563e-05
3.62857967188499e-06
-2.18563852443069e-05
-2.80121419109611e-05
-8.52350224389131e-06
-2.42169799641754e-05
-1.46431010537172e-05
-1.4490903712899e-05
-1.42381706702663e-05
-1.16551592552846e-05
-3.44873320630163e-05
-2.97569815060619e-05
-1.84479513744399e-05
-1.46696897076952e-05
-1.60571109441319e-05
-1.47964973215792e-05
-1.34020086228772e-05
-1.74702035870949e-05
-2.32225371869371e-05
-2.79071932961634e-05
-1.48593043887473e-06
-1.15994319424892e-05
-1.81884051399438e-05
-1.73049018437883e-05
-2.66612540786384e-05
-1.40967987395159e-05
-4.79885041180058e-05
-4.54525763449694e-05
-3.22798735301564e-05
-1.68075884189509e-05
-3.033501750386e-05
-2.59777494603088e-05
-3.41112230821696e-05
-1.0187813298097e-05
-7.28092756426491e-06
-1.31454397885289e-05
5.22636659996109e-06
-2.71152016571478e-05
-1.63260324871665e-05
-2.3701787779078e-05
-2.65476163328699e-05
-2.80690857084011e-05
-3.47309450607413e-05
-2.21198155836925e-05
-2.7088328156538e-05
-1.3584434367127e-05
-3.53251810558935e-05
-3.2838053540885e-05
1.40625062744051e-06
7.16373287676721e-06
-3.14516999057778e-05
-4.91046461711982e-05
-2.85552429612414e-05
-3.40089634432617e-05
-3.66857595106282e-05
-3.34947564440904e-05
-2.80322025124947e-05
-4.21515947628e-05
-3.96480438856387e-05
-1.05518257106621e-05
-3.1745447477553e-05
-2.44753392789245e-05
-2.53023625931391e-05
-2.11348943743851e-05
-2.41352822660402e-05
-5.5032259918365e-06
-1.36054442568964e-05
-4.09664585164418e-05
-2.55091946448697e-05
-2.29525630851698e-05
-4.57410785540534e-06
-1.58982813439228e-05
-8.7802093151329e-06
-3.82292842174058e-05
-4.23700943290803e-05
-1.78816710746532e-05
-1.18525371103258e-05
-3.03844538842847e-05
-1.6655643240409e-05
-2.30631075147552e-05
-1.58751811043735e-05
-4.43478683050629e-05
-3.25910015931511e-05
-2.38078899746931e-05
-1.96197044810975e-05
-3.22765575783787e-05
-1.13139916284646e-05
-2.84184099618572e-05
-1.42820402205365e-05
-6.78154426328385e-06
-4.05669760000119e-05
-4.8689082771184e-05
-1.0347049459182e-05
-2.15891107545188e-05
-2.62715037112004e-05
-1.9152815228738e-05
-1.37452724297004e-05
-2.97365102735309e-05
-1.50667382845529e-05
-4.4756561087541e-06
-2.28183451892218e-05
-1.25035426023011e-05
-1.21749198235089e-05
-2.36007256413925e-05
-1.97442373633363e-05
-2.30220207815146e-05
-1.87558700244616e-05
-1.7285900363136e-05
-1.23383164029871e-05
-3.55646904681573e-05
-4.44756484349681e-05
-2.99543992680708e-05
-1.33040830669638e-05
-1.32879557176526e-05
-2.42855112954815e-06
-2.25572557133307e-05
-1.44419207674286e-05
-1.43096765351823e-05
-2.69037558351581e-05
1.10812988226727e-06
-1.22309861349024e-05
-2.01567364378909e-05
-2.46807352244916e-05
-1.73689266876669e-05
-3.3082091029021e-05
-1.7933171039781e-05
3.0047204145035e-06
-2.39874215351666e-05
-2.16167827549012e-05
-3.40385799629072e-05
-1.75558397287372e-05
-2.0070476900979e-05
-1.26794171172629e-05
-4.07017035762778e-05
8.72112975154525e-06
-1.43439969478293e-05
-1.9707552280449e-05
3.5212375156673e-06
-1.62497063810461e-05
-1.0611920365442e-05
-2.27212600645763e-05
-3.30774145715032e-05
-4.89311728334503e-05
-2.17490860366882e-05
-3.10332531350727e-05
-2.72621540771753e-05
-2.66975078109131e-05
-1.43089381846082e-05
-4.63984379645004e-05
-5.24929727180419e-05
-4.10963778732455e-05
-3.73587246826762e-05
-9.53810056563619e-06
-1.21583014964669e-05
-1.92162994753344e-05
-3.21356444181153e-05
-1.69877705642651e-05
-3.79638016913227e-05
-2.32604939094082e-05
-2.28444366095124e-05
-4.80460365408409e-06
-3.08297709651074e-05
-2.56004526726144e-05
-1.20092239664343e-05
-2.90471482070814e-05
-2.03686050626313e-05
-3.09845573635794e-05
-3.62882454879694e-05
-1.60163640165817e-05
-2.92361221799548e-05
-3.26491091790272e-05
-3.94746484746462e-05
-2.56711745543174e-05
-3.07511711955111e-05
-1.08923634906461e-05
-3.87007906846333e-05
-3.17665311965536e-05
-1.32639207867733e-05
-7.51544273360929e-06
-3.05344990526067e-05
-2.64127017937074e-05
-4.28062134032468e-06
-2.50931619802444e-05
-1.58405510699704e-05
-2.60451837260984e-05
-3.0794165782828e-05
-1.86763722095416e-05
4.79158065742701e-06
-4.01224811113486e-06
-1.76634037233183e-05
-1.12506118386785e-05
-6.96965071520755e-06
-3.17098652251277e-05
-2.25960289957714e-05
-1.81773429645913e-05
-7.64511986961247e-06
-3.21459354236079e-05
-3.70728856349907e-06
-1.81945187694334e-05
-2.85981027756292e-05
4.32543921259442e-06
-1.36771243324544e-05
-3.13116485749326e-05
-1.42816718519806e-05
-8.66432917955411e-06
-2.81538925339845e-05
5.42714552860608e-06
-3.78841510710119e-05
-1.98620204138183e-05
-2.48029225431456e-05
4.26640191549121e-07
-3.13553242480975e-05
-2.16146713823409e-05
-3.84175999585123e-05
-2.70330957735404e-05
-6.39728450202893e-06
-3.21968514532497e-05
-3.41525726262013e-06
-2.35302595725919e-05
-2.65655354915146e-05
7.6393894287286e-06
-1.23602466192457e-05
-5.33849386287186e-06
-7.17483715139223e-06
-9.71257693446603e-06
-7.73450229129574e-06
-2.99064868712146e-06
-1.94212252538452e-05
-1.8742763630524e-05
-3.19766252941288e-05
-2.76844206139208e-05
-2.60822794495225e-05
-2.73094678597524e-05
-6.70377047669416e-06
-3.00142180519305e-05
-4.00223578058202e-06
-5.40012870668545e-05
-3.30151891903911e-05
-1.94889538968475e-05
-1.72701327849568e-05
-2.27181157931873e-06
-3.22942831362485e-05
-1.85807869224495e-05
-3.55343895603198e-05
-4.05348748350046e-05
-2.33745336119067e-05
-2.47388804454605e-05
-1.43047002250499e-05
-6.90095191515228e-06
-2.07715769063983e-06
-3.61829872109906e-05
-3.16921357048933e-05
-1.88825433709923e-05
-2.60956020932168e-05
-4.40170614284541e-05
-1.20259133959657e-05
-2.40459300837672e-05
-3.33852977271369e-05
5.22192224894735e-06
-1.81695647165862e-06
-3.38024604235069e-05
-2.86159247597252e-05
-1.79940553552611e-05
1.06905682786715e-06
-3.47541098787794e-05
-3.24826038587943e-05
-3.20753612443708e-05
-3.02939581257203e-05
-6.66722149106246e-06
-4.61923117060614e-06
-8.65855514937936e-06
-1.97770233064471e-05
-1.75209051850723e-05
1.85311572066024e-06
1.10509147186011e-05
-3.73062337730607e-05
-1.06184746940875e-05
-2.80105188426051e-06
-3.22063456089757e-05
1.66278671676585e-06
-2.43801202256383e-05
-1.29998526311313e-05
-2.28352751886586e-05
-3.73869522752529e-05
-2.98802645422517e-05
-1.85527909354478e-05
-1.83405694674014e-05
-3.2812214631576e-05
-2.89785248100279e-05
-2.10844045596096e-05
-1.43482044434257e-05
-2.83475689109537e-05
-2.48545455490944e-05
-4.14122993357397e-05
3.53140684737701e-06
-1.39380367228115e-05
-2.02855896304067e-05
-2.10715578608062e-05
-1.29000456675281e-05
-1.44423461244667e-07
-3.30004526576517e-05
-1.24968896211549e-05
-2.00762440755209e-05
-2.7060023256091e-05
-2.79458931780573e-05
-3.21988601886174e-05
-1.51900777317304e-05
-1.89189555194035e-05
-3.41435946307316e-05
-2.02869204895586e-05
-1.60304354686964e-05
-1.65917999832604e-05
-2.13226199674221e-05
3.90764888077478e-06
-1.5432649306985e-05
-3.62530333559802e-05
-4.72123748252474e-05
-2.64172047716396e-05
-1.99822978440085e-05
-2.76589662399453e-05
-3.03413709538398e-05
-4.74604880951311e-05
-2.29163341133124e-05
-2.44390015763122e-05
-6.78361467078114e-06
-3.21648534609414e-05
-8.21125562580398e-06
-2.45714766027749e-05
-1.3437100120639e-05
-1.38090526954003e-05
-1.7164605526144e-05
-3.32618659271821e-05
-4.64408605072947e-05
-2.57782125170611e-05
6.25079420053364e-06
-9.26094156969857e-06
-3.24686171543117e-05
-2.26634438321415e-05
-3.16490920580763e-05
-1.20282914936118e-05
-1.1641775736152e-05
-7.39877327792415e-06
-2.12977666535612e-05
-3.04041389138012e-05
-3.06013534386547e-05
-3.72197757898075e-05
2.8555780664379e-06
-3.22628300971117e-05
-2.5326018752884e-05
-4.36077794554194e-05
-3.32261554171699e-05
-1.6600619642539e-05
-1.46722251796178e-05
-8.54086718824948e-06
-1.72307478860866e-05
-1.54226712866528e-05
-1.26905976288084e-05
5.61108772297342e-07
-7.72691443087674e-06
-4.42730752689319e-05
-2.82692523494336e-05
-2.45026137908839e-05
-1.84199535447709e-05
-1.98387437666083e-05
-2.34794129939362e-05
-2.1080727754979e-05
3.80805859498472e-06
-1.13337884866263e-05
-2.29472861683738e-05
-2.22280609663914e-05
-3.50007396531041e-05
-1.088943719059e-05
-1.84494970630178e-05
-7.51142926427752e-06
-2.31274761623609e-05
-2.36663437814429e-05
-3.06845454374452e-05
-2.53734534469779e-05
-7.03261318667435e-06
-9.01847919829199e-06
-4.90257080618081e-06
-2.13255155521066e-05
-1.03216481473943e-05
-1.41925249743122e-05
-1.25196664669496e-05
-2.24092480579565e-05
-3.61017570580662e-05
-2.41054666741228e-05
-3.7496632691727e-05
-1.69993867387882e-05
-1.6393909145856e-05
-3.70437019027004e-05
-2.20636150867527e-05
-9.104144661751e-06
-3.432623888828e-05
5.58892879080946e-06
-2.69365901017057e-05
-2.36504117292824e-05
-2.96222829569451e-06
-2.76041435977478e-05
-2.30311229614237e-05
-5.33212612220364e-07
-9.06336969160678e-06
-2.14205908961923e-05
-2.50710575792087e-05
-1.89074413471745e-05
-1.58759164722649e-05
-3.05646273519782e-05
-1.86528763159399e-05
-1.9012315333891e-05
-2.52601267369149e-05
-3.04092015394273e-05
-3.56867503635579e-05
-2.62808021236271e-05
-2.15051390295444e-05
-9.86814510428175e-06
-1.05661480641608e-05
-3.86059941696632e-05
-2.94653120764116e-05
-1.24767156313413e-05
-1.68457133659013e-05
-7.95061606825127e-06
-1.24142640862456e-05
-2.24022003370711e-05
-7.55497830143176e-06
-5.92575824885728e-06
-8.09811397290276e-06
-1.1601762292345e-05
-3.28914364611542e-05
-1.45125336181088e-07
-2.62155033624298e-05
-1.35417086808594e-05
-1.1493150822566e-05
-2.37148077578474e-05
-3.15532021072004e-05
-2.44321524064285e-05
-2.82282240920815e-06
-2.78485868237086e-05
-4.70913762560539e-05
-2.94370479323466e-05
2.6034059732223e-06
-1.5409804034856e-05
-3.74495239695155e-05
-1.49428356780196e-05
-8.00697428449357e-06
-1.52376851385892e-05
-9.43450617573996e-06
-1.66156842688538e-05
-2.25936498936488e-05
-1.62299119019943e-05
2.94442306594749e-06
-5.92161717090055e-06
-2.44245450895579e-05
-2.93783402444673e-05
-2.28618008833497e-05
-2.65445080006103e-05
-3.33075583111121e-05
-8.72800595466666e-06
-2.57924235151998e-05
-1.09222830622203e-05
-4.15712914220192e-05
-5.03848304148465e-06
-2.09221510472282e-05
-2.19299391731157e-05
-1.78199286083958e-05
-3.10220659983581e-06
3.96927539352777e-06
-2.89036706435477e-05
-4.76675739468492e-05
-3.48792024167539e-06
-1.5381583527902e-05
-3.29745882394232e-05
-3.54790932725364e-05
-2.6807206154822e-05
-2.35765741134914e-05
-2.77285973836959e-05
-2.98771928428567e-05
-9.03326178285835e-06
-3.58005733239791e-05
-1.95732585164315e-05
-2.37430970359103e-05
-3.35062874681445e-05
-2.39654770119954e-05
-2.11436277870948e-05
-3.21126480582892e-05
-1.06847155169564e-05
-1.3412138370436e-05
-9.61716270620777e-07
-1.43724506545245e-05
-1.93523775604189e-05
-3.04069105537195e-05
-1.15418409128943e-05
-1.66925047755489e-05
-2.59135471109352e-05
-1.09808334611926e-05
-3.90564193051171e-05
-4.7458919999036e-06
-1.42383234179245e-05
-1.56019283378341e-05
-2.18317345851879e-05
-1.75364858622347e-05
-3.91235243720731e-06
-4.53050981582457e-05
-8.331531400554e-06
-2.89520624616628e-05
2.25700122794504e-06
-2.50963684044278e-05
-1.51791363805264e-05
-5.7221601830249e-06
2.27224626648039e-06
-1.22548491516378e-05
-1.16632393200935e-05
-2.55518289396633e-05
-2.03670221976872e-05
-1.90949865987349e-05
-2.60489579135755e-05
-1.20388796835309e-05
-1.16044416716783e-05
-4.57790031803335e-05
-6.36762700701331e-07
-1.83165622807607e-05
-2.13187492633418e-05
-1.66515196747583e-05
-1.31093102600983e-05
1.15232143149653e-05
5.25239624790816e-06
-2.8189009468165e-06
-2.31631440336578e-05
-3.34999980033574e-06
-2.95633730931771e-05
-1.38184227139082e-05
-2.37342053883681e-05
-2.42772278689374e-06
-4.5718173633446e-05
-2.15690103294432e-05
-2.27832487160537e-05
-3.61582608117769e-05
-2.69312273432753e-05
-1.94065136369772e-05
-3.7004443481317e-05
-5.37482110804639e-06
-3.33141155108914e-05
-4.58948925711355e-05
-2.24548338429552e-05
-2.7176688442768e-05
-4.46698465713188e-05
-4.15655243834621e-05
