# Supplementary material for: Research on computational propagation and identification of mine microseismic signals based on deep learning
Source: PLoS One. 2025 Oct 22;20(10):e0334641. doi: 10.1371/journal.pone.0334641 (PMC12543183; doi:10.1371/journal.pone.0334641)
Supplement: S1 Data — (ZIP) [file pone.0334641.s001.zip › 000100500001088.xlsx_0.txt_24.txt.txt]

-1.01347428046424e-06
-1.78936919893734e-05
-1.82840305141913e-05
-3.25713066638462e-05
-5.88220603878812e-06
-1.02027039393893e-05
-1.48628565927595e-05
-2.49945294088466e-05
-1.96841656282644e-05
-4.10637871323706e-05
-1.93747194387666e-05
-6.03111442555449e-06
-1.22998116635165e-05
-2.50734708159154e-05
-2.47599138892646e-05
-2.09770629573153e-05
-7.90779490349491e-06
-2.09597097358857e-05
-8.38705485018825e-06
-2.64660619383056e-05
-3.8573641076853e-05
-1.89345555701606e-05
-2.87239181895598e-05
-1.76518500677445e-05
-2.83821487348075e-05
-2.13785529077618e-05
-2.64497813713448e-05
-2.22155786363948e-05
-1.48211559583442e-05
-4.27903308769538e-05
-1.43056381644251e-05
-2.97829102854276e-05
-2.37880350025627e-06
-3.22863213694365e-05
-2.09120572188439e-05
-3.74469407888586e-05
-2.55135763600467e-05
-4.29690300545496e-06
-2.6580365574348e-05
-4.72448208700087e-05
-3.24495005383785e-05
-3.14156432978464e-05
-1.85828031260843e-05
-1.17897753237486e-05
-2.96616261812719e-05
3.04036577113421e-07
1.33469418745301e-05
-3.42346454313459e-05
-2.0174298996839e-05
-6.00193746123847e-06
-2.3125638782938e-05
-3.28873237836086e-05
-2.51781998547776e-05
-2.38884796770264e-05
-1.10717365842044e-05
6.53845388009832e-06
-3.66559879500377e-05
-1.73907241115031e-05
3.98006824151715e-06
-3.52687618313524e-06
-2.53009401143786e-05
-9.79093037680785e-06
-2.94221624211093e-05
-1.91436006839226e-05
-1.94102707976451e-05
-2.97007892962257e-05
-1.43075871212932e-05
-1.62350891445124e-05
-2.03484431465095e-05
-3.20452549165025e-05
-2.46762203163658e-05
-2.67064427819173e-05
-4.52170501719578e-05
-4.48538587571298e-05
-2.22607719069649e-05
-3.97033522209061e-05
-1.37246844366895e-05
-1.11270449655408e-05
-1.81654394402507e-05
-1.99890291484693e-05
-3.75977395499448e-06
-1.65037636669425e-05
-1.56513711282279e-05
-1.57830753364603e-06
-1.78086804140565e-05
-2.88170806113715e-05
-9.70200224883821e-06
-1.98382437084977e-05
-3.13880719646435e-05
-1.64510060067097e-05
-1.92313601666189e-05
5.6466587330591e-06
-1.52912969781726e-05
-2.24861517614506e-05
-1.81408104302357e-06
-1.93600274025182e-05
-1.46000399255089e-05
-2.33396589112054e-05
-1.87562418660812e-05
-1.20967603957906e-05
-1.44771030609102e-05
-8.93128101056053e-06
-3.57362927271876e-05
-1.95829364249542e-05
-3.03619912565495e-05
-1.54139215188296e-05
-1.72248161919848e-05
-2.4825153267701e-05
-1.98602037660938e-05
-2.87403994801697e-05
-3.97951402453353e-05
-1.61502423545862e-05
-3.32325110100399e-05
-3.22805962004541e-05
-1.69493856032576e-05
-6.42229052162686e-06
-2.13759920879416e-05
-2.45803382220243e-05
-2.79754662815834e-05
-9.18685123750608e-06
-7.69851997185001e-06
-3.86853155788004e-05
-2.62789004113538e-05
-1.39449715230804e-05
-3.59725401355267e-05
-8.18119725059956e-06
-1.67660966306931e-05
-4.24925784471558e-05
-1.17129219271628e-05
-3.27360696244208e-05
-4.26485402529949e-05
-3.66444264364178e-05
-3.52449002219567e-05
-1.95822563664088e-05
-1.93854503553251e-05
-3.54075464378691e-05
-1.66167659241781e-05
-1.38657273853705e-05
6.07769523993447e-06
-4.16930893212279e-05
-2.49032476402969e-05
-2.81211291815173e-05
-4.96179288114149e-06
-2.89387760153298e-05
-1.90671185879515e-05
-2.01621819671636e-05
-4.6436612002797e-06
-3.52731589680272e-05
-3.72960876774225e-05
-9.91522956202422e-06
-2.72727245622456e-05
-1.84129691810605e-05
-2.03158035033276e-05
-1.36042370375989e-05
-2.21335964010933e-05
5.27092677658754e-07
-1.78966960531655e-05
-3.40827886570045e-05
-3.59174585548817e-05
-9.72595260031303e-06
-9.52403890976726e-06
-1.47579746687775e-05
-1.57358406315318e-05
-3.72874803694583e-05
-3.23852192634032e-05
-4.30975081734364e-05
-3.88613734527439e-05
-2.34970065995252e-05
-2.7719601309794e-05
9.54154323104743e-06
-3.61692160693925e-05
-3.44631892311349e-05
-1.14543126483466e-05
-3.96394872352911e-05
-3.52947118075117e-05
-2.53799662569498e-05
-5.20056139553676e-05
-1.49650886165747e-05
-2.16842761295523e-05
-2.72487733753553e-06
-1.8670466631534e-05
-1.17868449590968e-05
-3.16887691650713e-05
-1.86722142185219e-05
-3.50367921279179e-05
-1.04407598271969e-05
-2.58108113197376e-05
-1.52997916242581e-05
-1.53535790516971e-05
-2.57543041508086e-05
-7.88596919811153e-06
-1.54840480460685e-05
-1.33514017880461e-05
-1.00343810566975e-05
-2.3996119153069e-05
-3.11195710452352e-06
-4.05827714992216e-05
-1.63946002165402e-05
-2.09623912742177e-05
-6.28009754719653e-06
-1.78452609889826e-05
-3.94271627572372e-05
-1.64897017695386e-05
-1.19631342052118e-05
-3.7615143473654e-06
-3.61023778287102e-05
-8.99867980453037e-06
-2.41709632630636e-05
-1.66851990790573e-05
-8.73738985910207e-06
-2.57787219233941e-05
-1.96904882533317e-05
-3.67808705582597e-05
-2.02777415483394e-05
-2.12360215152788e-05
-4.12798529779508e-05
-1.6295288321797e-05
-6.77190879604384e-06
-2.28382436967743e-05
6.17271998618321e-06
-2.95175921190836e-05
-7.9635491858766e-06
-6.01825741950829e-06
-1.71174057949546e-05
-2.84656680017424e-05
-5.11421181754813e-06
-1.82147980393664e-05
-3.32034838962071e-05
-3.08169015488412e-05
-3.17633967468556e-05
-2.02135679282395e-05
-2.60884773910445e-05
-7.71577301631695e-06
1.53005364016309e-05
-8.33257075784775e-06
2.61400599712023e-08
-1.29045003876862e-05
-3.40665512334256e-05
-2.92941633890431e-05
-2.71320333487347e-05
-1.29932261011587e-05
-1.49856533586554e-05
-3.14460561808324e-05
-2.22861958394864e-05
-3.41498389599832e-05
-1.47458111448778e-06
-1.53753581757303e-05
-4.26271417015438e-05
-3.48699930672561e-05
-1.40734241785367e-05
-3.8300122288919e-05
-1.4405902681307e-05
-2.99760858590208e-05
-1.88851093697321e-05
-4.36474366480026e-06
-2.16137137649356e-05
-2.94053354499821e-05
-1.83821568419409e-05
-3.12891795207072e-05
8.02753037351538e-06
-2.77242284055662e-05
-3.12401203454051e-05
-4.0093724438804e-06
-1.86146176278262e-05
-1.06438686028903e-05
-3.66618999863682e-05
-1.7529367063723e-05
-1.65449001567675e-06
-2.57753469892159e-05
-3.51553561362023e-05
-2.81106062305153e-05
-1.29815199826799e-05
-1.74629694581144e-05
-1.67918598878587e-05
-1.94940059783754e-05
-1.15304884283534e-05
-2.08591189671261e-05
-1.98329895739481e-05
-5.76399505132888e-06
-1.04270962478423e-05
-4.59674310864332e-06
-2.76066776292303e-05
-1.13321533220281e-05
-1.11958874947203e-05
-3.36434994418352e-05
-1.51435424158612e-05
-1.4568662750331e-05
-2.12323003221991e-05
-2.34423739557522e-05
-3.1942828489623e-05
-2.61414344550219e-05
-1.05426270614584e-05
-2.07050662296452e-05
1.02668670138644e-05
3.04661273147709e-06
-1.35642209270635e-05
-2.29420530285827e-05
-2.71879984906108e-05
-8.89213521984267e-06
-2.29569512187246e-05
-2.74507062785078e-05
-2.54180003401222e-05
-1.34493561222534e-05
-3.10128888349596e-05
-1.15029790545616e-05
-1.91926796661398e-05
-3.25062964879357e-05
-1.36681243166925e-05
-1.35452359486855e-05
-1.85533614973417e-05
-5.0021677088736e-05
-9.87089419722843e-06
-2.92274016469057e-05
-2.71148001635579e-05
-6.08349134323528e-07
-3.43168014750398e-05
-2.66268265922131e-05
-2.21488007347433e-05
-1.35417119795644e-05
-2.82785504485934e-05
-2.3907484921529e-05
-1.28356873088781e-05
-1.23639098808056e-05
-3.38873947853187e-06
-3.69752673121413e-05
-3.62800425733629e-06
-1.2796770159464e-06
-1.18967093269591e-05
2.87907384905133e-06
-2.25124491256698e-05
-3.25921057215834e-05
-9.94923236440988e-06
-1.82353950239692e-05
-3.30824962514316e-05
-2.34858343038648e-05
-2.4583933028581e-05
-1.45058217881556e-05
-2.27049771687276e-05
-1.53474538934909e-05
-1.02258022287665e-05
1.23559442637178e-06
-1.51836458076267e-05
-1.04053017906536e-05
-3.7732952177087e-05
3.45829565228077e-06
-4.42439503518073e-05
-2.92188231202235e-05
-4.69570528388413e-05
-1.83781394258961e-05
-4.57971958222971e-05
-1.42031986759557e-05
-1.43157814713569e-05
-2.10973600407575e-05
-2.44491235449998e-05
-1.16771037204802e-05
-1.10934783953679e-05
-2.69849113248352e-05
-7.15332813131356e-06
-3.53371681356525e-05
2.00230586298591e-06
1.37344954765649e-05
-2.09235147828301e-05
-3.88010242788056e-06
-3.00926428587994e-05
-2.28733124131157e-05
-3.18208848591863e-05
-2.40388338816681e-05
1.18347541659645e-06
-2.9889992084836e-05
-1.35702059847041e-05
-2.82808215629187e-05
-1.15454154766113e-05
-4.64286317311416e-05
-1.83177520721021e-05
-4.21167933292247e-05
-1.67584233746931e-05
-1.7814574921799e-05
-1.98645330293193e-05
-3.73468737167685e-05
-7.07391344615617e-07
-2.70899829052091e-05
-4.25592371764946e-06
-1.36367749440192e-05
-1.25524965180488e-05
-2.08561423692091e-05
-1.7338761187866e-05
-6.41899135479264e-06
-2.19330582333222e-05
-2.08196956624818e-05
-4.89980403093917e-05
-2.61305545227883e-05
-3.36125345076696e-05
-1.87190511945548e-05
-2.99590343085843e-05
-2.06150928199687e-05
-1.80302348095265e-05
-6.46500458552669e-06
-2.19826884928435e-05
-2.74421896492718e-05
5.16514115928787e-06
-2.99476308675355e-05
1.68515413360162e-06
-1.39878164373336e-05
-2.26487127130521e-05
2.47282285556721e-06
-1.29094077238306e-06
-1.41449747691078e-05
-3.00583370026643e-06
-1.28838071662533e-05
-1.80924648288672e-05
-1.53839493321383e-05
-1.2116997518282e-05
-3.33969265690915e-05
-1.54438063977229e-05
-8.63310208619489e-06
-4.49835897993484e-05
-1.33832014769964e-05
-1.38581277142544e-05
-2.2032192896659e-05
-3.16566240635782e-07
-1.98596080520432e-05
-3.14624760638795e-06
-3.01104835344889e-05
1.77770394614306e-05
-3.45467229201604e-05
-2.10833712371237e-05
-1.63101021842587e-05
-2.00147932618281e-05
-2.79874115801716e-05
-2.50881165019375e-05
3.28105894003226e-06
-1.98486874410757e-05
-2.52808934244832e-05
-1.03257183901709e-05
-1.22460531334023e-05
-1.9766529884288e-05
-3.33266066474587e-05
-4.64892679549903e-06
-3.22264595882914e-05
-1.37426543092048e-05
-2.76954015641606e-05
-3.35256113094938e-05
-2.85111852194152e-05
-2.80469247476333e-05
-2.52839632464282e-05
-3.58751106551187e-05
-2.88215110723692e-05
-2.66038988134096e-05
-2.19063075562279e-05
-1.99913645340323e-05
-2.04826064896957e-05
-1.57550087892229e-05
-2.66409574417075e-05
-3.88329080876145e-05
4.38030761987525e-06
-1.86971336080161e-05
-3.53197437913866e-05
-8.20482346135858e-06
-2.83866455072844e-05
-3.00835139688292e-05
-1.72004805694763e-05
-2.93030390759461e-05
-8.62852150447015e-06
-1.73880500877945e-05
-2.15747223075546e-05
-3.8047211104652e-06
-2.15552616483691e-05
-1.22198179674737e-05
-1.1259516023359e-05
-1.10094472621605e-05
-2.51161820602723e-05
-2.55803877973372e-05
-2.52455014350643e-05
-3.27603013865016e-05
1.24128599859444e-05
-3.91843734731485e-05
-2.82227452445496e-05
-2.16200735029373e-05
-3.38501887606239e-05
1.28068161454302e-06
-3.82055075142484e-05
-2.18929900360907e-05
-1.88224448758874e-05
-4.5129504871421e-06
-8.08316625355797e-06
-1.959299992895e-05
-3.53849499966124e-05
-1.84088420700289e-05
-2.56369497966419e-05
-2.72903975755443e-05
-1.04657847140487e-05
-9.23814783742095e-06
-9.08867845047766e-06
6.93692412428633e-06
-6.77077022854299e-06
-2.66996781482253e-05
-1.05475097482824e-05
-3.86743378802661e-05
-3.66264110468846e-05
-3.64994582245715e-06
-1.99432142510044e-05
-3.39096592869935e-05
-3.77883535448243e-05
2.52667331820568e-06
2.00211020635426e-06
-3.50595148915713e-05
-2.23851452071766e-05
-1.98164577455567e-05
-3.18332077690118e-05
-2.36397090447494e-06
-1.56067239575324e-06
-2.542187322357e-06
-1.09714895337787e-05
-1.92480947612675e-05
-2.33159778480396e-05
-1.41582685989932e-05
-4.07742244136217e-05
-2.99643170632036e-05
-3.67626764674332e-05
-2.32927196453391e-05
8.77383754066349e-06
-8.23564032077576e-06
-1.12356841387264e-05
-2.31445798442714e-05
-2.09173960863277e-05
-3.20851857968211e-05
-3.32748662758359e-05
-2.20030068220666e-05
-2.0428844986186e-05
-2.43361989107799e-05
-9.6933011146839e-06
-2.55679271101085e-05
-3.18447380462995e-05
-2.48608030347532e-05
-1.06789035680658e-05
-4.02589504742314e-05
-2.18423194559443e-05
-1.01338002873237e-05
-2.33759707775549e-05
-2.81901479089779e-05
-2.690324501424e-05
-3.19949455860497e-05
-2.54390942456863e-05
-3.87119529045032e-05
-2.93801028634554e-05
-1.32880695101777e-05
-1.6694471737047e-05
-2.82522240519714e-05
-2.35357003099454e-05
-3.42870764581553e-05
-1.27801385348015e-07
-8.05849999952679e-06
-2.94414436018251e-05
-2.2741602540842e-05
-2.19939725514798e-05
-2.88063384978057e-05
-1.50100863046178e-05
-3.81959280387061e-05
-1.54403370893314e-05
-1.04243315131541e-05
-1.7758247809161e-05
-2.11913443554011e-05
-1.56398925064514e-05
-9.15688633917172e-06
-2.04526895770939e-05
-2.18828539223019e-05
-8.08821665579437e-07
-1.3702345066379e-05
-1.91097274171024e-05
-1.16710394096399e-05
-9.09411967995352e-06
-1.68466600769622e-05
-1.29305568098219e-05
-5.78791803089998e-06
-1.24465332891931e-05
-4.65514193410196e-05
3.87763455244506e-06
-1.75147642762112e-05
-3.53361258491625e-05
-1.13646532539619e-05
-1.23009418130208e-05
-2.4670939429875e-05
-2.80840595089479e-05
-4.30741598972857e-05
-2.07014377760646e-05
-4.95401483971228e-06
-1.06445039098859e-05
-1.49417745373933e-05
-2.03731177894665e-05
-1.52371916031006e-05
6.4039937877703e-06
-2.93997174780368e-05
-1.51633686375133e-05
-1.78688445773145e-05
-2.53218318779798e-05
-2.48820075102785e-05
2.8003770170831e-06
-2.17157453703468e-05
-4.85370222718349e-05
-2.65720836662241e-05
-1.66952527676008e-05
-3.73151212605349e-05
-1.67433202788417e-05
-5.77357548459258e-06
-4.78628753529936e-05
-3.75287040950576e-05
-3.34143211336089e-05
-2.42857318546929e-05
-1.6407937946312e-05
-1.80461408298723e-05
-1.14450233958025e-05
-2.4521101906176e-05
-4.00106207259409e-05
-1.70747783234007e-05
-2.87754532110686e-05
-1.60472117711544e-05
-8.7548249820483e-06
-5.10491745044715e-05
-3.37353302938893e-05
-8.36006522423209e-06
2.23332515529975e-06
-3.08755164542569e-05
-2.65554459217685e-05
-3.78725656734793e-05
-1.48215023564302e-05
-2.0995066738023e-05
-1.31058040257038e-05
-1.3478906748257e-05
-1.38478574823905e-05
-2.11637438431422e-05
-2.03740538548736e-05
-2.5180775982557e-05
-1.78847736140799e-05
-1.23031975135348e-05
-1.66286448950843e-05
-2.29172646687825e-05
-3.8188882005646e-05
-3.75385851114629e-05
-3.06661764444097e-05
-2.72563632138356e-06
-1.16987383443569e-06
-2.61395425775154e-05
3.0468939314603e-06
-9.88729691100712e-06
-8.16157511931969e-06
-4.19491050228091e-06
-1.30159947166244e-05
-1.70690537531516e-05
-1.86748241936081e-05
-2.25154375980556e-05
-2.81154792997195e-05
-3.29907820067575e-05
-1.75496496151125e-05
-2.34650699861123e-05
-2.24819210596998e-05
-1.32527203372736e-05
-2.64803499838445e-05
-4.06235827928391e-05
-8.77853846082079e-06
-3.77124830899418e-05
-3.26159075127861e-05
-2.01775146759082e-05
-1.87061194792663e-06
-1.74294323561129e-05
-2.23368221107639e-05
3.47503300801594e-07
-1.79673090437253e-05
-3.84932859531426e-06
-3.5001172406215e-05
-1.36391318251884e-05
-1.76181705429003e-05
-2.60299299038653e-05
-2.20711875530061e-05
-4.6147120449575e-05
-2.91184081739006e-05
-1.76897237251739e-05
-1.78795422140861e-05
-3.51445784555762e-05
-3.43170192013885e-05
-3.09146978574329e-05
-3.69045656337514e-05
-3.20509767620418e-05
-9.61401468332769e-06
-3.75640384832704e-05
-2.23253697286786e-05
-1.88138204990469e-05
-2.08324922012592e-05
-2.1802878422503e-05
-2.39325213140445e-05
-2.47298724233315e-05
-2.37992385682277e-05
-2.59981019746897e-05
-3.18602290121778e-05
2.21230468496531e-05
-1.4497357622354e-06
-1.93234781883463e-05
-4.2881851671472e-05
-2.59099326968499e-05
2.62739032959313e-06
-4.09963892605441e-05
-9.63026267157772e-06
-1.81177050398274e-05
-2.63969364228199e-05
-2.5740399639901e-05
-1.28531036598707e-05
-3.11176718088094e-05
-3.60157218105312e-06
-1.12540793269434e-05
-2.80100824823964e-05
-2.41852110368248e-05
-2.11449444829058e-05
-1.18132781416008e-05
-9.0612237718173e-07
-3.66632066088443e-05
-3.00632132887362e-05
-2.53731957533012e-05
-2.29889085628798e-05
-1.89148808282636e-05
-1.70928114447228e-05
8.74830902135771e-06
-3.04457638771759e-05
-1.77377092498357e-05
-1.25631072498571e-05
7.83956956502494e-07
-3.15959427882995e-05
-1.42948395454755e-05
-2.90109972828239e-05
-1.25391749581391e-05
-5.72929406808182e-06
-2.85491553211933e-05
-1.85719638651432e-05
-2.15236786884043e-05
-3.74311251201049e-05
-2.71617256345707e-05
-4.07311480242324e-05
-4.08784462655586e-06
-2.86164259895235e-05
-6.99886529379322e-06
-2.01657862467068e-05
-1.55155527325387e-05
-1.75818374875656e-05
-1.88045349129166e-05
-8.71966339494461e-06
-1.60907276190235e-05
-2.84858055649973e-05
-3.99276475806777e-06
-3.15258202848085e-05
-2.1753306918458e-05
-2.46173514371709e-05
-2.40764408341401e-05
-8.7019223875319e-06
-1.79292728171828e-05
-2.10962592476929e-05
-3.28560893028961e-05
-2.85446661252307e-05
-3.02460968635333e-05
-2.58234627211233e-05
-1.24373273633321e-05
-4.30807426378925e-05
-1.16569895625918e-05
-5.48830901919383e-06
-3.43942278634286e-05
-2.12343984223109e-05
-1.72243493648792e-05
-1.91798811174655e-05
-1.66205727555108e-05
-5.08157115575845e-05
-1.72282958524264e-05
-1.89247096670499e-05
-1.56927905044369e-05
-2.57062244135424e-05
-6.15528332247362e-06
-1.48338475709662e-05
-2.36722419168845e-05
-3.28448720520643e-05
-2.55749696272761e-05
-1.19645466598938e-05
-2.82238370553908e-05
-3.31066621364963e-05
-1.29062322601147e-05
-1.46457257811059e-05
3.10971932543002e-06
-4.11663022620554e-05
-1.97257821493086e-05
-1.49616630926852e-05
-3.20564012068058e-05
-4.22901782706686e-05
-8.92064796191361e-06
-3.48089040816358e-06
-1.74389999391171e-05
-9.89950403837904e-06
-2.61092385685215e-05
-3.20705174365739e-05
-1.91923140129449e-05
9.60966048974749e-06
-9.30508073196455e-06
-3.11153805601051e-05
-1.14355439295234e-05
-2.69724822949173e-05
-7.33465986524227e-06
-1.33155232815352e-05
-1.95128756622513e-05
-1.89276386640932e-05
-3.47756446581209e-05
-3.59743058919906e-06
1.11567595337243e-06
-2.39142644997753e-05
-3.03916380469196e-05
-2.31848731323154e-05
-3.04253739654507e-05
-2.57953877165195e-05
-1.86650820053574e-05
-2.27805203152363e-05
2.11418643414479e-06
-2.67935541968615e-05
-2.16575306411676e-05
-1.76970750125934e-05
-2.20873459836815e-05
-2.42753734263202e-05
-1.26189367815393e-05
-2.22680179389553e-05
-5.50577431071493e-06
-2.41521780037619e-05
-3.33646856569948e-05
-1.61751405592736e-05
-2.09567659742977e-05
-1.02288922766221e-05
-3.32461578876701e-05
-1.83552904309168e-05
-3.04987844660756e-05
-3.11787148750267e-05
-2.77770464693421e-05
-2.00483184535737e-05
-1.52784891042066e-05
-2.89127453011112e-05
-2.07717224780653e-05
-2.9029064711212e-05
3.87280361734658e-06
-5.5519727079572e-06
-3.99234530495742e-06
-2.00925836121941e-05
-5.29628743324549e-05
-2.42961750144485e-05
-1.75994181774401e-05
-1.52116727543685e-05
-1.49582521260281e-05
-3.47481561658603e-05
-3.07225721368692e-05
-1.68310398619036e-05
-1.87133727367301e-05
-2.53454854028191e-05
-2.12743377839379e-05
-3.72874339602325e-05
-2.18937967354645e-05
-2.05079045741036e-05
-4.04833141528037e-05
-2.30200319909554e-05
-2.2388290238229e-05
-4.11866419948743e-05
-1.66503442947343e-05
-2.04472396902949e-05
-3.02398050636693e-05
-1.11066385652206e-05
-2.27163928884671e-05
4.38811124367509e-06
-1.98571497959233e-05
-8.32018959167641e-06
-6.12216864313636e-06
5.94307809666551e-07
-5.61958704496418e-06
-1.73128001116566e-06
-1.66803884693879e-05
-7.5798286629951e-06
-1.3341300435132e-05
-3.43086835507733e-05
-3.12858741915376e-05
-3.0955817470111e-05
-1.57862567377564e-05
-1.47010926630861e-05
-1.25430048883012e-05
-6.9739981782382e-06
-1.11296717471754e-05
-3.46898668906321e-05
-1.06156226512641e-05
-2.49220174346484e-05
-2.15989879916913e-05
-2.15801787926462e-05
-3.81804067188742e-05
-1.8664381751037e-05
-1.00681802547248e-05
-1.05418556535213e-05
-2.46986850356978e-05
-3.96963392186675e-05
-1.10400039895257e-05
-2.53030035611626e-05
-1.40308256744611e-05
-1.59805946276716e-05
-2.34492899339543e-05
-1.24393876702976e-05
-1.76411702107838e-05
-3.27596608163784e-05
-2.11175525240283e-05
-1.66060888661089e-05
-2.57037281983621e-05
-7.98686187642816e-06
-4.21715340182817e-06
-2.64171944362378e-05
-3.68178665184556e-05
-6.37837285798437e-06
-4.16325126353706e-05
-3.97888923498964e-05
-2.37534926303601e-05
-6.60508188228344e-06
-1.41394803760104e-05
-2.66574928758123e-05
-1.29067448009043e-05
-1.8072726502243e-05
-2.57878038281768e-05
-8.12496086113409e-06
-2.91834334453989e-05
-2.85515881262485e-05
-2.5571451681551e-05
-4.6216256961572e-05
-3.68632355143531e-05
-1.17812246966672e-05
-1.66732183846104e-05
-2.77219559394673e-05
-1.04387169514141e-06
-1.93911136914216e-05
-2.96399697701805e-05
-3.03177257209422e-05
-4.89882218109533e-05
-2.14669925560795e-05
-1.48564883015247e-05
-2.81443436309753e-05
-3.77305761499527e-05
-1.78843118329238e-05
-2.68456629377258e-05
-1.36227304477267e-05
-4.0187925984228e-05
-3.37223701881623e-05
-1.37814584490884e-05
-1.9440669450103e-05
-8.33994178209895e-06
-6.92436361537878e-06
-1.75197305358629e-05
-9.33558188207309e-06
-2.76249160758158e-05
-1.85971906241531e-05
-2.11082927475667e-05
-8.98732461906451e-06
-3.28804852605036e-05
-1.35143010634605e-05
-1.70822383218661e-05
-1.29184514724206e-05
-2.49744288307582e-05
-2.70797547554646e-05
-3.87564549238645e-05
-1.8813791586843e-05
-2.01586496234281e-05
-2.96561662950907e-05
-8.7415336984757e-06
-1.86049675222371e-05
-2.22956402837897e-05
-1.45539537113422e-05
-2.87364209723231e-05
-1.5567913175261e-05
-2.0275227677708e-05
-3.46329717805066e-05
-2.40423383933586e-05
-3.52839275316208e-05
1.36208182648994e-05
-3.20133509004112e-05
-1.58396424455359e-05
-8.81127890738235e-06
-1.81206578739373e-05
1.25835481318824e-05
-1.34840530799412e-05
-4.21264336134966e-05
-1.25569217993741e-05
-1.75921631426263e-05
-5.78828622362565e-06
-2.06439615046616e-05
-4.14729175948797e-05
-2.06505227047447e-05
-2.21341003956756e-05
-3.24261960806607e-05
-2.298735597498e-05
-4.06651655783748e-06
-2.05628075761899e-05
-9.01586195649678e-06
-3.63370490144082e-06
-2.69852489886876e-05
-3.47520712927612e-05
-8.7136256208837e-06
-4.03922327519315e-05
-2.00054232335578e-05
-1.54787758240306e-05
-1.89855932194173e-05
-3.14744522827618e-05
-3.28929786245891e-07
-1.83099862806264e-05
-3.96225059764305e-06
-2.21947714089797e-05
-2.31239701035926e-05
-5.2138510962348e-05
-9.44246824250791e-06
-7.84636560531366e-08
-2.31006302238062e-05
-3.45626104273243e-05
-3.52498278980167e-05
-1.75320587946606e-05
-2.92803644673973e-05
-6.10756477445162e-06
-1.95121663234074e-05
-3.32375432316572e-05
-1.48998399500427e-05
-1.45172643467279e-05
-1.36611873506599e-05
-1.5670072680694e-05
-7.51944930560748e-06
-2.31791374306554e-05
-1.73947045016159e-05
-2.96878160413361e-05
-2.06867161216025e-05
-2.74574746939646e-05
-2.45987970756591e-05
-1.88311575090469e-05
-2.49715153993884e-06
-1.89573087934933e-05
-6.88802529321763e-06
-4.0156089053659e-05
-1.37136984674543e-05
-2.78357833021857e-05
-7.94236734135043e-06
-3.2899336463836e-05
-2.02668216668981e-05
-2.52008446533707e-05
-2.43795172127328e-05
-1.64356627279182e-05
-2.79177680539171e-05
-2.17542275324652e-05
-2.55787306359573e-05
-2.56068039110469e-05
-3.01296948153612e-05
-2.56275425065128e-05
-3.02510508924788e-05
-2.02269348311627e-05
-1.72648397630802e-05
-9.42850455059402e-07
-4.12004028577871e-05
-2.0040365688407e-05
-2.78523820975896e-05
-2.27672688565849e-05
-1.98674777327853e-06
1.42165380936639e-06
5.61887128625358e-06
-5.29222687986244e-06
-1.60366900892118e-05
-5.04885512711011e-05
-1.50379896762661e-05
-7.72796271062103e-06
-2.66189808058735e-05
-2.61397681978098e-05
-3.35418153974559e-05
-1.19048520723133e-05
-2.06977916967443e-05
-2.23583815500599e-05
-1.72792546525123e-05
-1.62247434599259e-05
-2.6122086734912e-05
-5.56272567131642e-06
-2.9399422558305e-05
-1.3746129312734e-05
-2.86143297669189e-06
-3.91284140887808e-05
-4.12118218959611e-05
-1.8482432518927e-05
-2.02867461892343e-05
-1.81785959520781e-05
-7.59376524974128e-06
-3.09352509778867e-05
-3.67243871652691e-06
-1.93963904986856e-06
-2.89541652782542e-05
-2.38287554121414e-05
5.08888694613945e-06
-3.92768545270554e-06
-2.87429322575095e-05
-3.98382029852269e-05
-1.80227505554725e-05
-2.96071317654919e-05
-3.28472440187101e-05
-3.04876635464677e-05
-2.35100331955292e-05
-1.98446981868329e-05
-3.53788977192315e-05
-2.08587074801385e-05
-8.56400787291387e-06
-2.09474858323252e-05
-3.64536324806286e-05
-2.57965015943419e-05
-1.6147698228216e-05
-1.39763846854482e-05
-2.77159192824023e-05
-2.48079345760068e-05
-3.59450693356289e-05
-1.62310487930987e-05
-2.28554394848097e-05
-8.24313269067873e-06
-2.80850818346646e-05
-1.06764107943962e-05
-3.74199884465831e-05
-1.9568434116646e-05
-1.23055937669277e-05
-2.90608721020504e-05
-2.10215449990439e-05
-1.14992565379152e-05
-3.71272051801526e-05
-1.17913881651622e-05
-2.17519264774503e-05
-3.37233501957153e-05
-1.45122442418697e-05
-1.52879021266912e-05
-3.63374697119041e-05
-3.89712304990465e-06
-1.58293120080466e-05
-1.8699967013887e-05
-1.51272049054343e-05
-1.2519269290063e-05
-9.39511342224405e-06
-3.03234679344718e-05
3.14279335231775e-06
-3.31918592387323e-05
-4.64491995260643e-05
-2.88366258213486e-05
-1.75907724292634e-05
-6.83681859751143e-06
-2.64953213404315e-05
-3.52212377794926e-05
-1.4563397522831e-06
-2.07462023567113e-05
5.29979758584052e-06
-1.06094587166493e-05
-2.12841879696056e-05
3.44638071464588e-06
-2.94016232689914e-05
7.81331706621527e-06
-3.00779325764805e-05
-2.62760723185125e-05
1.28972693217908e-05
-2.47552303709189e-05
-3.10399099597299e-05
-1.95750582238019e-05
-3.20263814688024e-05
-3.01927118088242e-05
-2.23035489479505e-05
-3.55803360978921e-05
-1.46398862052631e-05
-2.26735925567973e-05
-1.85709033437384e-06
-3.00065234408033e-05
-1.30744030711384e-05
-8.42466591995932e-06
-2.88363603078418e-05
-3.89050825181396e-05
-1.29792395323646e-05
-4.67452686673922e-05
-2.08939274099606e-05
-2.07428314239785e-05
-2.64484915397564e-05
-2.31868869147717e-05
-1.97555603786013e-05
-2.4763778120643e-05
-3.72628940684768e-05
-1.22895509456544e-05
-3.44347560778773e-05
-1.33557458808524e-05
-7.11656569579919e-06
-4.71428700688844e-05
-2.51216607289912e-05
-4.37475868198208e-05
-5.03818234552286e-05
-1.67115416721076e-05
-2.07921977085103e-05
-3.08950267359023e-05
3.26325944281938e-06
-2.70312681186781e-05
-5.26454988317904e-05
-1.72989638365739e-05
-3.14068235587604e-05
7.027086002292e-06
-1.13172163303468e-05
-2.8276938766612e-05
-2.40444756824661e-05
-2.11204764426381e-05
-3.17948149808913e-06
-2.9643781045491e-05
-2.69861707603098e-05
-2.83535171770537e-05
-3.30465843797149e-06
-2.75093459346078e-05
1.83394285054639e-05
-1.92950971986162e-05
-1.25838815412275e-05
-2.15295748938576e-05
-4.30429678660173e-06
-9.52253140868298e-06
-3.06617622922619e-05
-2.66816716544368e-05
-1.81535177202193e-05
-2.45441231033846e-05
-3.95717426805152e-05
-1.85789917262582e-05
-8.57861900263331e-06
-9.75811094615586e-06
-8.93395734858643e-06
-1.56036135176895e-05
-2.38521063413571e-05
-1.45920913329492e-05
-7.84794669487128e-06
-5.54311202308906e-06
-1.02904484551708e-05
-3.90535008894351e-05
-2.33013338145274e-05
-1.50443666803424e-05
-4.62468621843089e-05
-1.43276783364334e-05
-9.13008926268663e-06
1.08833179457008e-05
-2.13964443047693e-05
-1.55720963356109e-05
-3.7153650370915e-05
-1.07308708406771e-05
-2.09712144383603e-05
-3.37306118150633e-05
-1.99181531067506e-05
-5.94965864692198e-06
-1.40735239519463e-05
-1.40124324963055e-05
-2.62859115626992e-05
-5.35174138849809e-06
-1.80511732837319e-05
-3.02930046210657e-05
-3.32811810934218e-06
-2.76520907158362e-05
-3.69181987490581e-05
-4.88236927251022e-06
-1.79115730342368e-05
-1.0440697330683e-05
-2.83640905866245e-05
-3.35711186724037e-05
-1.87435311394357e-05
-1.10904875149199e-05
9.84821404644598e-06
-9.37852647915081e-06
-1.08254081351861e-05
-1.6177658512121e-05
-2.01427555307979e-05
-4.44329031706483e-05
-2.50438806033736e-05
-3.01202699252337e-05
-3.17075331673859e-05
-1.76346675509833e-05
-2.59460780785473e-05
-1.02474384347524e-05
-2.92996087790478e-05
-3.22231404684442e-05
-3.85667622117222e-05
-1.17635951982345e-05
-1.4472961116328e-05
-1.33617056720035e-05
-2.18079817770802e-05
-3.9079003385524e-05
-4.67066450517829e-05
-2.13514317317391e-05
-2.43033171687304e-05
-1.62786740683408e-05
8.55847444300552e-06
-4.00548188696315e-05
-4.71563272085026e-05
-1.94071560550708e-06
-3.36292966168141e-05
-2.35246983636052e-05
-2.11908033354542e-05
-4.76180720338502e-05
-2.01812182618858e-05
-1.12449010390505e-05
2.39622755595945e-06
-2.36056332109789e-06
-6.78716664693646e-06
-2.09051572712817e-05
-1.51157486856487e-05
-4.16825911819627e-05
-1.3067551160804e-05
-1.52056032799909e-05
-1.2532405210635e-05
-1.74066290888229e-05
-1.98088274268241e-05
-1.54802117287147e-05
-1.05654846450716e-05
-2.16601735922367e-05
-3.10249839687561e-05
-2.76888202755435e-05
-1.67245949800452e-05
-1.903889906511e-05
-1.57984354234877e-05
-2.61930722544979e-05
-2.43133785697868e-05
-4.10401874683194e-05
-1.42983400438027e-05
-2.65028842875688e-05
-1.72816761586196e-05
-2.85715477220335e-05
-1.20760047185049e-05
-1.53331411247873e-05
-2.5195417982024e-05
-1.01610599212696e-05
-3.2955757370569e-05
-2.82344101087549e-05
-3.91722713645178e-05
-3.75638526291329e-05
-1.51908920251893e-05
-1.05423945750647e-05
-1.11361906989902e-05
-2.37368055015265e-05
-2.3348505551199e-05
-2.37631641965385e-05
-1.23178691613624e-05
-1.90441422317204e-05
-2.11774787713357e-05
-3.58826609971315e-06
-5.04710640539975e-05
-1.53748276540218e-05
-4.6317773463898e-05
-7.14671456229922e-06
-2.39410874707796e-05
-1.01454575447403e-05
-1.41400235989994e-05
-1.08585792393845e-05
-3.84277683864037e-05
-4.12796036439946e-05
-4.74517321079977e-05
-3.47322952499282e-05
-1.28595264660935e-05
-8.82583535312986e-06
-2.01613556719918e-05
-4.37876839515055e-05
-3.22605187637695e-05
-1.87639839589346e-05
-4.32451515270797e-05
-3.63777151639357e-05
-2.83864987334531e-05
1.94056436702208e-05
-3.08103338947711e-05
9.27901133848473e-06
-2.86286462169379e-05
-4.27618889205583e-05
-2.31835868912918e-05
-1.6341930407081e-05
-1.85167618819081e-05
-2.17112677683749e-05
-8.54740832976789e-06
-1.07201497939537e-05
-1.42287379521288e-05
-1.69921563063864e-05
-2.77144131846228e-05
-9.41931907525983e-06
-4.28873313555662e-05
-2.45732742520564e-05
-3.90517030399931e-06
-3.65508121692784e-05
-9.18265892651334e-06
-4.9328490840841e-05
-5.16104288629896e-06
-1.34204729674981e-06
-2.39868236993236e-05
-1.56677375254333e-05
-1.94380994703266e-05
1.01419791687575e-06
-1.45977816891768e-05
-9.2017703393168e-06
-1.78974993421522e-05
-2.24506390311053e-05
-1.85463444235193e-05
1.63446979175844e-05
-2.49356162032883e-05
-3.46511534165644e-05
-2.4113647831717e-05
-1.92153235441508e-05
-2.57367574393633e-05
-2.62036592213867e-05
-2.87355209630853e-05
-3.54833647505516e-05
-2.42338465012371e-05
-1.6123830163437e-05
-3.45109432834214e-05
-1.38865611464803e-05
-1.84934935960604e-05
-2.70077258703787e-05
-1.77950424837248e-05
-1.3026009916173e-05
-2.44200898677834e-05
-1.37646377332528e-05
-2.19612220691333e-05
-2.31783707238769e-05
-2.57821609887643e-05
-4.97303671248035e-05
-1.81598452487433e-05
-2.4603274649773e-05
-3.49985299976811e-05
-2.05219157100136e-05
-1.33799511704304e-05
-1.73177331354211e-05
-3.62224720791482e-05
-3.08965355416527e-05
-2.43394254943478e-05
-4.18607307206406e-05
-2.70025268859733e-05
-2.18983573090585e-05
-1.68738869539957e-05
-3.40145849019715e-05
-3.49506348232848e-05
-2.02514543456084e-05
-2.48779777337579e-05
-3.85305803951853e-05
2.24564269743506e-06
-1.21426066040453e-05
-1.61316374313657e-05
-2.11458993175353e-05
-5.34742717301584e-06
-2.6785325280249e-05
2.21575054849459e-06
-5.01209751211855e-06
-1.64318236878097e-05
3.73402742368227e-06
-4.41548451420708e-06
-4.24414636982462e-05
-3.174346352953e-05
-4.73369009666554e-06
-4.06608378322599e-05
-1.88688209377507e-05
-1.52894405672768e-06
-2.10277229819429e-05
-5.28965165931596e-06
-2.58041857077532e-05
-3.78007247508783e-05
-2.35937998063148e-05
-2.58939329310671e-05
-7.78371739291685e-06
-2.23492911742221e-07
-9.96796332212118e-06
-2.74258221190949e-05
7.03514606789457e-06
-2.19040592152544e-05
-4.6973270519284e-05
-1.29617308222889e-05
-2.53362204778296e-05
-4.64878920214388e-06
-1.56972378179078e-05
-2.49478681388088e-05
-2.57321993686845e-05
-2.00573733300403e-05
-9.85536522361672e-06
-1.93570576096404e-05
-5.40648256791121e-06
-2.71315275610241e-05
-4.07446141387803e-05
-4.55193037388657e-06
-5.24283315478843e-06
-4.48056408372755e-05
-1.89230670239218e-05
-7.28784573563676e-06
-2.97049361808972e-05
-1.70588025127581e-05
-1.59191350964809e-05
-1.74229818381557e-05
-1.60304823904637e-05
-3.29789867050299e-05
-3.2669505146621e-05
-3.31481312568488e-05
2.05084955561034e-06
-1.77221408647062e-05
-8.9903448399405e-06
-3.01526056774295e-05
-7.20975592991652e-06
-1.64572519567003e-05
-1.33235515463158e-06
-2.20201296678327e-05
-1.09865831391552e-05
-3.86603050900989e-05
-1.55252860992053e-05
-1.80130896564493e-05
-6.06281542483895e-06
-2.67047690232313e-05
-2.98643597520479e-05
-2.41838044056986e-05
-2.48906296818985e-05
-2.30888353248651e-05
-3.77662502040215e-05
-1.73226894848038e-05
-1.96091089840873e-05
-3.967116881564e-05
-4.75110047676864e-06
-4.08878607248193e-05
-1.78956644637891e-05
-2.09425483108704e-05
-3.32367320881861e-05
-1.11637534337394e-05
-2.0508750518009e-05
-1.28024012347204e-06
-1.74016967167296e-06
-3.0535563215017e-05
-2.35895469034666e-05
-1.85693553032427e-06
-3.059095993906e-05
-3.34771695741521e-05
-6.24503214221385e-06
-1.56834979347094e-05
-2.48360374881297e-05
-2.69742335782773e-05
-2.07716017830893e-05
-2.00029661755889e-05
-2.8599149113238e-05
-1.05311642503139e-05
-2.04935818800334e-05
-2.54380005210905e-05
-8.82580129020923e-06
-3.14926592694138e-05
-1.7588147688737e-05
-2.43785160052373e-05
3.34367334978171e-08
-1.42000983199761e-05
-2.42894995850962e-05
-1.01691432806815e-05
-1.27524998366066e-05
-3.52937196095431e-05
-1.44604514643736e-05
-1.65877097028336e-05
-1.95738102782089e-05
-1.74380465566738e-05
-1.10505361647159e-05
-1.95994115938253e-05
-2.03646041763207e-05
-2.58804213110436e-05
-3.72139888173052e-05
-2.1649555166448e-05
-2.14004082911586e-05
-3.30043737322864e-05
-3.86960834012035e-05
-4.13609415649137e-05
-3.68693680843425e-05
-6.1145686195871e-06
-2.5987089860978e-05
-2.64758891699801e-05
-1.68420582099324e-05
-4.79125277541939e-05
-1.48481989575169e-05
-3.0383714914052e-06
-3.71327439709385e-05
-1.05766589787787e-05
-2.71925414629509e-05
-1.27615348498029e-05
-3.73694491215403e-05
-2.2061699996212e-05
2.05073229676079e-07
-2.16971948382739e-05
-2.32851779769774e-05
-4.52285066032214e-05
-4.02127389450017e-05
-1.66240324578482e-05
-2.69217984007648e-05
-3.29859238443882e-05
-2.98884041447854e-05
-1.9623352544326e-05
-1.89572543469666e-05
-1.77056634004871e-05
-4.0861564517809e-05
-3.40624455825907e-05
-2.56970790398008e-05
-2.30136854651979e-05
-4.19620469768006e-05
-3.11493002945251e-05
-1.10097877804334e-05
-3.11379425491884e-05
-7.54919814107594e-06
-1.86127553716966e-05
-2.46516772265866e-05
-2.59987924590163e-05
-3.88317556028837e-05
-2.14702681095878e-05
-3.16253389421914e-05
-4.60846966170923e-05
-3.85355746559447e-05
-1.07940735952303e-05
-3.50352448666855e-05
-2.23671583150617e-05
-6.82291718875691e-06
-2.96361633322105e-05
-3.00871303177542e-05
-3.28181024293598e-05
-2.84927606492447e-05
-2.49944511803916e-05
-1.57303066418975e-05
-2.60625950239638e-05
-3.38076447753238e-05
-1.96743741854112e-05
-2.16731324767078e-05
3.30747048322537e-06
-1.09242406879271e-05
-1.78974868886906e-05
-8.61966078780523e-06
-2.62801475130332e-05
-1.10513877902155e-05
-9.54866156940255e-06
6.20155436253877e-06
-1.63762890502199e-05
-1.90554785692653e-05
-4.55571872306606e-05
-1.70663341368088e-05
-2.04179622968971e-05
-1.81948454646435e-05
-3.06423898068647e-05
-1.5470433917501e-05
-3.28876948097869e-05
-2.07194563074404e-05
6.78356243762903e-06
-1.01530916932122e-05
-2.83678532289029e-05
-1.07711500148022e-05
-1.97780550423753e-05
-1.56601312121892e-05
-1.18801467060951e-05
-1.68819634580007e-05
-2.37886008087001e-05
-1.45246518523431e-05
-2.12645572981197e-05
-1.50560678249002e-05
-1.60296193799926e-05
-1.92581258063645e-05
-1.84220753943599e-05
-3.61622867656172e-06
-4.20110247721986e-05
-1.19290056049161e-05
-1.37920859340836e-05
-4.86739355529992e-06
-3.87110859298895e-05
-2.75856886970408e-05
-3.37149352825082e-05
-2.58893371551565e-05
-3.57672890884025e-05
-2.58617086840067e-05
-5.90202100366981e-06
-2.30655965973004e-05
-2.83856212875077e-05
-1.25108248853898e-05
-2.93818877858094e-05
-2.93509270086555e-05
-5.53342693388262e-06
-2.83869330700788e-05
5.11622621618444e-06
-1.06411923497195e-05
-2.30797125634264e-06
-2.15578633618211e-05
-1.3095865868039e-05
-1.0545820435563e-05
-8.84595139922427e-06
-4.87248158733336e-05
-2.69228319129793e-05
-1.53717366999204e-05
-2.6163371029514e-05
-3.45947750416466e-05
-1.65052985620506e-05
-2.46642044728637e-05
-3.17778750444042e-05
-1.9689796485085e-05
-1.61412502545966e-05
-2.98662347062337e-06
-2.00773295296539e-05
-4.24472591113611e-05
-2.78111034251055e-05
-1.80688473183637e-05
-1.23575225558738e-05
-4.35157040186626e-05
-1.92726583574583e-05
-1.97577864004577e-05
-1.80423356201888e-05
-1.16464706253572e-05
-1.17605210089297e-05
-3.58218162188402e-06
-1.40164859921107e-05
2.20213038612636e-06
-2.1302546843541e-05
-1.87414540706749e-05
-2.57237684314888e-05
-6.42654510455039e-06
-2.91522616396331e-05
-3.61979834813169e-05
-1.48413660223932e-05
1.82714194819952e-07
-2.72002630250891e-05
-2.23466150936355e-05
-6.94957095951524e-06
-4.60226849635071e-05
-3.61470008778558e-05
-2.46159392990308e-05
-3.54002993327374e-05
-1.81177513777642e-05
-1.80658363652831e-05
-2.86992735524327e-05
-2.07250453130763e-05
-2.35801419862798e-05
-1.97130615266601e-05
-1.89798085045408e-05
-7.87773791191506e-08
-1.60857153249786e-05
-2.16862634351997e-05
-1.88850595365238e-05
-1.24680935330881e-05
-1.46609340575056e-05
-5.09227418404076e-05
-3.45345265526277e-06
-2.02121582381943e-06
-1.70036686859945e-05
-4.96267178412946e-06
-1.84435312525677e-05
-2.45450204295492e-05
-3.32596832844136e-05
-2.73158873703442e-05
-2.13629419506164e-05
-7.60568412423869e-06
-1.94626135403796e-05
-3.201061243769e-05
-3.63416207934808e-05
-5.4217771583918e-05
-1.25097769105328e-05
-2.35566867912063e-05
-2.33283761301495e-05
-1.69698145788429e-05
-2.93630368598341e-05
-4.07748534557952e-05
-7.93554580058929e-07
-3.41012658568168e-05
-2.307670477574e-05
-4.48228394792031e-05
-1.29788785720603e-05
-2.69070492407266e-05
-2.5429859856918e-05
-2.71757831398277e-05
-2.0738402749327e-05
-1.23084060029549e-05
-8.72089412437097e-06
-9.76294923950201e-06
-4.32979014425485e-05
-2.46037934280345e-05
-1.8488990840196e-05
-1.88110283723894e-05
-1.89011600807791e-05
-2.74704971363063e-05
-2.18083091255769e-05
-1.65237868865935e-05
-8.72049890350834e-06
1.71295325011506e-06
-1.08537116760427e-05
-3.65791244964549e-05
-1.4749373032134e-05
-2.4626348057222e-05
-1.33841825380066e-06
-1.46322823111531e-05
-4.64429514011267e-05
-1.10333203365136e-05
-1.97344521352629e-05
-2.46587497925272e-05
-2.83230882666521e-05
-7.06195905849532e-06
-3.4075997771668e-05
-1.27158924597441e-05
-1.89758865126642e-05
-8.18468009569212e-06
-1.32194677051213e-05
-2.87764894987386e-05
-1.09405146883749e-05
-3.96126655591816e-06
-2.73648030749381e-05
-3.19431694086314e-05
-1.96529320236839e-05
-6.48259977789047e-06
-1.85027033921719e-06
-2.24755880658492e-05
-3.92512941565787e-05
-3.15676500572729e-05
-5.35367071490588e-06
-3.45619189280622e-05
-1.87540047396968e-05
-2.64633377270827e-05
-1.22661160622779e-05
-4.13035519351684e-05
-1.32165343955782e-05
-2.68810016967809e-05
-2.65201439501502e-05
-1.68966343462809e-05
-2.78675246939789e-05
-2.19241292171298e-05
-3.88375796136901e-05
-1.88223281171262e-05
-2.52865343527153e-05
-5.53202207564076e-06
-2.48403500372797e-05
-2.34459587539688e-05
-3.25855204451168e-05
-2.18266478370589e-05
-3.43311430413663e-05
-5.87796050692018e-06
-2.55173709920406e-05
-2.47558118029395e-05
-2.02898731498944e-05
-3.49110396500147e-05
-3.24285744352671e-05
-1.04639947036485e-05
-1.36905037024624e-05
-4.14454038113198e-06
-2.81367741347463e-05
-2.37717785311189e-05
-2.19349004282693e-05
-6.39039000726123e-06
-1.59812948332446e-05
-1.5513237902711e-05
-3.26143234987422e-05
-3.37877584205327e-05
-2.61528235888864e-05
-2.97297523289387e-05
4.70815783281389e-07
-1.61021536817117e-05
-2.05796342701655e-05
-9.71433783374115e-06
-2.30770324219622e-05
-1.97035083560117e-05
-8.46278448876673e-06
-1.88552523923483e-05
-3.23917218581145e-05
-4.36242645713074e-05
-1.17955368619365e-05
-2.79829249035836e-05
-9.74906214225441e-06
-3.06993009430806e-05
-1.35852881130642e-05
-1.03737606589594e-05
-5.8477832956083e-06
-2.8511901089101e-05
-1.92217157405745e-05
2.35292280846822e-06
-2.8662733826299e-05
-1.52803783166778e-05
-2.69658610917728e-05
-2.54069705756826e-05
-3.43215425970569e-05
-1.28382121277962e-05
-3.36212391487929e-05
-2.82035330921531e-05
-1.05672659743831e-05
-1.44944105307292e-05
-1.46732557049075e-05
-8.24556853219508e-07
-2.47024460283466e-05
-1.29307540795147e-05
3.33621537014624e-06
-3.04623538657055e-05
1.85033434146781e-06
-4.13089743727493e-06
-3.07179658523881e-05
-1.87331833853468e-05
-2.16575979732366e-05
-1.45825465068175e-05
-1.13610614676516e-05
-6.06766059567098e-06
-4.39308622004586e-05
-6.72803008542281e-06
-1.92323999864329e-05
-2.37134967352174e-05
-9.70066221907767e-06
-1.57974995483271e-05
-3.79111757232717e-05
-1.19161770487025e-05
-2.43121517899648e-05
-1.98142870150057e-05
-1.69663722966836e-05
-1.11419487399734e-05
-2.09231641587109e-05
-3.76979771608459e-05
-1.98556350030006e-05
-1.25543308475451e-05
-1.72261454854685e-05
-4.18555912258008e-05
-1.36065424508126e-05
-1.20153305466285e-05
-1.16024805608606e-05
-6.92920482050131e-06
-1.65312858802435e-05
-3.40584827489684e-06
-1.98778908380101e-05
-9.99578376688288e-06
-3.06843221964576e-05
-2.9961652748493e-05
-4.12813827163286e-06
-4.11090348200234e-05
-8.89063521293697e-06
-1.37866718603151e-05
-1.71434763212349e-05
-4.38243772810313e-05
-3.15070229072017e-05
-2.11896925206055e-05
-2.0576481972176e-05
-6.35815595948199e-06
-1.72209767706499e-05
-2.52852910121737e-05
-2.92992930675522e-05
-3.29644628930407e-05
-2.89345205784813e-05
-3.33190022896071e-05
-2.10682017843926e-05
-2.53321542719954e-06
-1.70852680603411e-05
-3.33658708924577e-05
-1.76581867486763e-05
2.33846064618227e-06
-6.41912716463422e-06
-2.33959793121608e-05
-4.17185190770821e-05
-9.45070858625916e-06
-4.26027871427627e-05
-2.11049247018571e-05
-2.16156975378781e-05
-1.81759474402779e-05
2.9904435894909e-06
-2.79072385400036e-05
-2.46453615495726e-05
-1.52720642553868e-05
-5.04455938029041e-05
-9.2292665632995e-06
-2.63014323606991e-06
-2.10422020867171e-06
-1.89715186026207e-05
-2.55689721914159e-05
-1.58232904012333e-06
-9.33865379137097e-06
-9.46835308219636e-06
-1.82667884691067e-05
-3.96673893243171e-05
-3.38385131017632e-05
-1.19575652337965e-05
-2.81524169675051e-05
-3.38456991099937e-05
-2.75529370963439e-05
-2.65207930219465e-05
-2.61248257015896e-05
-1.53169498128463e-05
-3.5154114775467e-05
-2.24391106219521e-05
-2.83734628909065e-05
-1.2442053996386e-05
-1.88936712577703e-05
-2.36385980294604e-05
-1.35613353462287e-05
-2.612637389894e-05
-4.27509769380886e-05
-3.00083770770882e-05
-1.87691142011818e-05
-1.04793823516721e-05
-2.8642234697161e-05
-4.0832837019326e-05
-1.1357021483319e-05
-4.0137680722513e-06
1.0843366939817e-06
-2.832210459076e-05
-2.59144367182972e-05
-2.28827008638281e-05
-1.5979456394973e-05
-2.34763489004668e-05
-2.56234138065651e-05
-5.59241342252763e-05
-6.77644428970823e-06
2.26927075399331e-06
-3.61312778534765e-05
-1.45240137672054e-05
-2.94674049318763e-05
-2.40827432383493e-05
-3.52113386644574e-05
-1.17737205566434e-05
-1.69630496951003e-05
-3.17444654705641e-05
-3.42612719152138e-05
9.24197110299555e-07
-1.83632212716218e-05
-2.39144722931855e-05
8.27223694413463e-06
-2.31365748286971e-05
-2.20181992498559e-05
-1.53287720911261e-05
1.31465650039148e-06
-3.891764417292e-05
-2.9414913731952e-08
-2.47072418750436e-05
1.1641098732696e-05
-4.67388351542107e-06
-9.3890686809747e-06
-4.73896017129331e-05
-2.88807795455992e-05
-1.92526567186414e-05
-4.89200647756824e-06
-3.69725242379355e-05
-3.20871024959627e-05
-8.19706143963122e-06
-1.85521970423308e-05
-1.59464037416248e-05
-3.54437230514693e-05
-3.15115894699435e-05
-1.7670829136848e-05
-8.10921438405331e-06
-1.7237373344552e-05
-1.58049298376929e-05
-2.62633541096314e-05
-2.60607098149655e-05
-1.22934226159032e-05
-1.90260804392208e-05
-1.4011177962648e-05
-1.05772254393064e-05
-2.37532720047953e-05
-1.7600021945156e-05
-9.16675148684362e-06
3.09938187376485e-06
-1.01996364571366e-05
-2.12366348433981e-05
-3.74686899172287e-05
-1.38421736454666e-05
-2.41411545716619e-05
-1.92263180891361e-05
-4.00067261800558e-05
-2.87653776780574e-05
-6.56374688733748e-06
-2.73305496102996e-07
-1.0644393218463e-05
-4.97255178777197e-05
-1.67838995435076e-05
3.11038255722531e-06
-2.67232521833823e-05
-2.99409069102491e-05
-3.17598249038185e-05
-6.09869767883561e-06
-1.41777884586034e-05
-2.45697572352958e-05
-1.45032696779438e-05
-1.01084463211622e-05
-1.37347955530361e-05
-9.77883518277267e-06
-2.95182270580571e-05
-2.95635840807709e-05
-1.36126672833696e-05
-1.40622406971071e-05
-4.64662175571061e-05
-3.2375951134069e-05
-1.75301619992366e-05
-1.41151118644838e-05
-3.22419011658553e-05
-2.50344328182342e-05
-2.18360960386945e-05
-3.26034398103993e-05
-2.63870133455863e-05
-1.79458678502784e-05
-1.25317828701311e-05
-2.78890552397338e-05
-2.87570898289376e-05
-1.85798242886909e-05
-3.19863298829165e-05
8.98721751136908e-07
-2.04082842492579e-05
-1.98450802982849e-05
-2.31745044204748e-05
1.03339849364652e-05
1.35530579175201e-06
-1.7806518385878e-05
-7.56058550112392e-06
-1.51922117056679e-05
-1.63401455538803e-05
-3.4231689618995e-05
-3.05397669939775e-05
-1.93171857179412e-05
-1.0950828248796e-05
4.99536436131382e-07
-4.03541505021672e-05
-2.29267883893259e-05
-2.59810464476174e-05
-3.19304162890199e-05
-2.22264419336265e-05
-2.61661368395406e-05
-2.28420615030348e-05
-1.39184650387347e-06
-1.903984263999e-05
-3.32617070862611e-05
-2.45079937842649e-05
-1.93138930231304e-05
-9.54254193685538e-06
-2.45908069052075e-05
-1.36707786745286e-05
-3.90226523232739e-05
1.73756582971969e-07
-1.02548766153957e-05
-1.96764380689532e-05
-2.4485530940424e-05
-1.35129314368173e-05
-7.34904491495574e-06
-3.24149212273732e-05
-1.41634250589419e-06
-1.67230789061643e-05
-2.65744438904231e-05
-1.67424086880714e-05
-1.94853860985033e-05
-2.48412490858966e-05
-2.21767270095586e-05
-1.39664936711838e-05
-1.73903443331448e-05
-1.51827367626246e-05
-8.35624102787869e-06
-2.96513231110687e-05
-3.06982436907607e-06
-7.4948266973734e-06
-3.17803635604667e-05
-2.71861765632818e-05
-2.26678743266779e-05
-2.9765753745934e-05
-2.80720162440454e-05
-1.29509291336828e-05
-1.34767322297825e-05
-1.06931237232129e-05
-2.36425855560658e-05
-5.44858425358548e-05
-1.05248097539498e-05
-2.62709994161124e-05
-3.85487328129248e-05
6.56154441544074e-06
-2.51951294464692e-06
-9.08019260223649e-06
-2.56999552902451e-05
-6.11447392288153e-06
-1.98019273038018e-05
-1.57208217073124e-05
-6.7500676708564e-06
-1.34503109865471e-05
-1.88166294372901e-05
8.332641912776e-06
-1.19845760915351e-05
-2.21666071220291e-05
-1.41433046113387e-05
-3.96782362210447e-05
-2.10220428172059e-05
-1.70316948300279e-05
-3.7393155211752e-05
-6.1072522721052e-06
-3.26043451060823e-05
-4.03447674570372e-05
-6.30245129904288e-06
-3.53475614816668e-05
-1.14531964323354e-05
-3.07163151941032e-05
-4.2109179427488e-05
-1.28435093328581e-05
-5.91914540657908e-06
-3.66706161659458e-05
1.04268089977795e-05
1.20954158719234e-06
-4.70523404036536e-06
-6.01438366390708e-06
-2.43377714029872e-05
-2.18791189477506e-05
-3.25596139415749e-05
-2.86668125630692e-05
-2.91841650684776e-05
3.28474018541711e-07
-7.89910502820084e-06
-2.13808486002361e-05
-3.48016532381528e-05
-2.88449109377011e-05
-3.66106482221411e-05
-3.05369802893014e-05
-3.26141922912327e-05
-2.59893201015928e-05
-1.54015270682317e-05
-2.48449657060597e-05
5.55856616613466e-06
-8.333800164993e-07
-1.94104039531855e-05
-3.33935970856185e-05
-4.24836220963018e-06
-2.28301183270636e-05
-1.51675999140029e-05
-2.46615409564253e-05
-1.07739518995986e-05
-1.1081756231922e-05
-2.08369852646611e-05
-3.02036337710561e-05
-1.99434704983657e-05
-3.47160223129233e-05
-1.98611813938528e-05
-4.70189616628483e-05
-2.32387291323327e-05
-1.8913865319668e-05
-1.78977999334302e-05
-3.35695578601981e-05
-1.96210062568107e-05
-1.71241426917384e-07
-1.23406077977241e-05
-1.563818957773e-05
-1.43166070908715e-05
-1.92308397845804e-05
-3.42309512376885e-05
-3.11447797103239e-05
-3.14896246019581e-05
-1.73510313015284e-05
-1.73210990136458e-05
-2.55500816836936e-05
-2.63412889976887e-05
-2.61609675030492e-05
-3.97702831780876e-05
1.27299732548801e-05
-1.18517173876934e-05
-1.07303118390709e-05
-1.59347395615288e-05
-2.83349559850488e-05
-1.2080742687789e-05
-1.03095398718244e-05
-2.40331482332795e-05
-3.59146116303821e-05
-1.08769187675296e-05
-1.34346349073924e-05
-2.02699644620118e-05
-4.18229069658912e-05
-3.70541615081543e-05
-5.2604323339104e-06
-1.96092811402614e-05
-1.84541908221557e-05
-1.55659678173457e-05
-2.47262806612772e-05
-2.68664721327612e-05
-2.50144642195112e-05
-1.74665917522963e-05
-2.86194523942396e-05
-3.14584342230254e-05
-1.77488226746332e-05
-2.91764302262965e-05
-7.22986325841658e-07
-1.02499307782779e-05
-4.78486828787965e-06
-7.39304028004424e-06
-7.97101648526959e-06
-1.95823797008151e-05
-3.42717465615402e-05
-1.91007916432144e-05
-2.17996891981984e-05
-1.98243718029276e-05
-3.35107016125464e-05
-2.8136385052449e-05
-2.8112335564752e-06
-1.0210271444718e-05
-1.52715595367058e-05
1.00721524989749e-06
-2.67459519238597e-05
-3.08619294673986e-05
-1.95775081042379e-05
-6.31914522525664e-06
-3.64872819519385e-05
-6.52826961520658e-06
-3.83745350396332e-05
-1.61712807316682e-05
-1.46216909068831e-05
-2.42484973830193e-05
-2.59026239152245e-05
-1.65520309987823e-05
-2.67079232445828e-05
5.14480477581861e-06
-5.24733729280422e-06
7.81033851343237e-06
-1.62648793072072e-05
-1.52331953082388e-05
-2.54284774451836e-05
-2.97615115882132e-05
-4.67145533805278e-06
-1.41063111518615e-05
-6.62659590888928e-07
-1.90604329377251e-05
-3.42449978030654e-06
-2.40585585679532e-05
-3.44498221249544e-05
-2.05374179540124e-05
-1.60911342169722e-05
-3.57589219840508e-05
-3.98096028999377e-05
-3.16726613366804e-06
-9.9886255006008e-07
-2.54822933975973e-05
-2.32324206032213e-05
-4.87261964463279e-05
-2.65878109758694e-05
-4.83826446782969e-05
-3.08003071314946e-05
-2.12750384960956e-05
-1.82532889336868e-05
-8.62798274527589e-06
-3.23982952323725e-05
-2.20232600850241e-05
-3.42759836802596e-05
-2.0754105045023e-05
-4.11209624773367e-05
-2.1413937826451e-05
-3.60558957566519e-05
-4.32731562023155e-05
-2.35336426075556e-05
-2.99306973302915e-05
1.55041464667949e-05
-1.87991479620832e-05
-9.00222027828161e-06
-2.69136607022422e-05
-1.80979969331874e-05
-2.75698701180132e-05
-1.13425130363602e-05
-3.90656678555919e-05
-1.81670083393506e-05
8.25375399537814e-06
-1.79938529053344e-05
-1.53066515755916e-05
-2.31324862665731e-05
-5.49850972895167e-06
3.38718695052353e-06
-2.25369992057242e-05
-1.3454107203319e-05
-1.54420535337878e-05
-4.06656779710526e-05
-3.4440968406596e-06
-1.30849218097133e-05
-3.37097868963886e-05
-2.5369520441947e-05
-1.08249249655561e-05
-8.76141543742962e-06
-3.09168785594671e-05
-1.48595327438452e-05
-2.25500012288978e-05
-9.98096771214193e-06
-1.2463028638465e-05
-3.2040905843084e-05
-3.61313474650259e-05
-2.03773052526524e-06
-1.99334174975722e-05
-3.76335206839161e-05
-1.57650082484106e-05
-4.69285731701371e-05
-8.77384179584962e-06
-2.49419593947721e-05
-2.65503153668764e-05
-1.19831421574931e-05
-2.05086981576404e-05
-2.86397568742762e-05
-2.5069243418672e-05
-2.57122516966797e-05
-3.16580900636498e-05
-3.12024942999545e-05
-3.45655340130126e-06
-2.25161775181615e-05
5.53918104430789e-06
-5.39117421037932e-05
-2.24848775831184e-05
-1.60525452197608e-05
-3.20714837853655e-05
-5.95445158082999e-06
-2.30943251682931e-05
-2.81495982329034e-05
-3.04174134869413e-05
-3.35268776528862e-05
-1.19976459730604e-05
-3.77343288854315e-05
-2.65796451484091e-05
-2.84872980903968e-05
-2.38938938861587e-05
-2.55410331788049e-05
-2.02142753085177e-05
-2.87114171835651e-05
-1.70582540764532e-05
1.25332497714897e-05
-2.28014432777496e-05
-1.45900250919599e-05
-2.40311163240947e-05
-9.89414187934833e-06
-4.59957852422934e-05
-3.09227106153539e-05
-2.10280335980485e-05
-2.76555907277183e-05
-3.33883852508156e-05
-1.00380834721879e-05
-4.90081334373383e-06
-3.24037371337074e-05
-1.24422466358857e-05
-3.90783942293289e-05
-8.82345723456029e-06
-9.34742077423177e-06
-2.77343168960574e-05
9.83515442878842e-06
-1.79562932259729e-05
-2.39497492567947e-05
-2.77499788209703e-05
-3.81884976293672e-05
-3.74094047658616e-05
-1.09849600805147e-05
-2.52032699956097e-05
-2.59917223695702e-05
-1.0282030556997e-05
-1.11349102818434e-05
-2.51251183148766e-05
-1.38637058244727e-05
-1.28866677512192e-05
-1.71421706554642e-05
-1.80818608582228e-05
-1.19941058614206e-05
-2.00455819484286e-05
-3.12990509310718e-05
-2.38692672065607e-05
-1.66049677892502e-05
-1.05266746518348e-05
-1.051341018424e-05
-1.95555723779761e-05
-1.09423834252529e-05
-3.27777428836494e-05
-3.04224802856085e-05
-2.65936690422205e-05
-1.01738804332238e-05
-1.29979060297082e-05
-1.49018095057198e-05
-2.80824929875359e-05
1.73304639843367e-06
-2.10982941845535e-05
-3.95873531068702e-05
-1.73431044061926e-05
-1.17778817325095e-05
-1.31132335724946e-05
-3.69788421762035e-05
-1.38370955498257e-05
-2.1238385520385e-05
-1.67567881691718e-05
1.2225458032022e-05
-4.03784638773793e-05
-2.29580017482616e-05
-2.40771990710736e-05
-2.68140085180927e-05
-5.61642118309395e-06
-3.62851807760331e-05
-1.30693604584099e-05
-2.58559864791076e-05
-1.85808606871967e-05
-4.14957162171273e-05
-1.90779730198137e-05
-3.21642408303873e-05
-7.54888891836848e-06
-8.41945777415551e-06
-3.77945788290545e-05
-2.28436951024728e-05
-3.18846153925911e-05
-4.9846559201135e-05
2.13539705114778e-06
-1.57685949407334e-06
-2.2943963261416e-05
2.97347808968854e-06
-8.82049493196145e-06
-2.19772060387793e-05
-3.77765052774701e-05
-1.2881351498707e-05
-1.57382802618515e-05
-1.17885026704769e-05
-2.13258771541547e-06
-2.26888477956749e-05
-1.88860062544821e-05
-1.74872856135438e-05
-2.92526301822411e-05
-8.7073473028729e-06
-2.63482542404698e-05
-3.2868955615059e-05
-1.06727003301765e-05
-1.83486377709202e-05
-2.67012933353248e-05
-1.99123194036143e-05
-8.13288393560067e-06
1.67198057326041e-05
-2.94305749525685e-05
-2.64922006373604e-06
-1.16118683739457e-05
-2.85975135846618e-05
-5.14335157079477e-06
3.22155172892779e-06
-1.7998927673987e-05
-2.61691613029256e-05
-4.73672916752563e-06
-2.57164326588616e-07
-1.54806053126626e-05
-3.28161661228545e-05
-1.7015353556858e-05
-7.25284873440687e-06
-2.87146168313544e-05
-7.51197334217492e-06
-3.10735989535792e-05
-1.55757292554055e-05
-1.04552219709623e-05
-1.4813602135525e-05
-2.61243203886585e-05
-1.90420900909108e-05
-3.9447915358463e-05
-1.14748841149748e-05
-2.79359216478428e-05
-8.49596473110927e-06
-8.63843600965775e-06
-1.35281255819585e-05
-1.82499639972166e-06
-2.36363754153e-05
-2.46412338866779e-05
-3.41061699616891e-05
-2.86347520700603e-05
-1.921854591281e-05
-2.87964378822953e-05
-1.03175535571679e-05
-1.86865683193837e-05
-2.76782355451117e-05
5.82579972655617e-06
-1.32424105843824e-05
-3.12062345228267e-05
-1.79437500414774e-05
-1.09617364448364e-05
-3.15915325714846e-05
-3.30259282003784e-05
-2.06798232725249e-05
-2.98284898196517e-05
1.26956433646291e-06
-3.40940483055069e-05
-2.15232788717003e-05
-3.63434725826108e-05
-1.5585097395563e-05
-2.40713596052567e-05
-2.69678483679135e-05
-2.24055435103916e-05
-3.03553767185541e-05
-2.87876391490088e-05
-2.75696361171918e-05
-1.98630502140091e-05
-2.52378501271727e-05
-1.83235834361599e-05
-1.31367975267821e-05
-6.73617055817937e-06
-3.10506988775439e-05
-1.14116392892629e-05
-2.43888253390132e-05
-7.50150954126714e-06
-1.15806246454085e-05
-2.60573286391364e-05
-1.25143900575247e-05
-1.001614901302e-05
-7.88123153028414e-06
-1.83322277437761e-05
-2.61695902798098e-05
-2.74281652587014e-05
6.7849535776764e-06
-3.64027250953852e-05
-4.34983558050327e-05
1.3601387629773e-05
-2.45923750106826e-05
5.73363137561997e-06
-6.50210918404223e-06
7.58029135223232e-06
-1.88772032165679e-05
-1.67470291100332e-05
-4.34717848165547e-05
-2.55967181320887e-05
-2.29275528226247e-05
-2.2865261788563e-05
-2.91085877193031e-05
5.93068116345672e-06
-3.59759938017664e-05
-4.69721752845606e-05
-3.07475225544646e-05
-3.19353014882324e-06
-1.27954262697854e-05
-4.40962953083956e-05
-1.54464178526853e-05
-3.31812806745794e-05
4.79616319989675e-06
5.25070086287462e-06
-1.11880775147854e-05
-1.95000980190938e-05
-1.9824695328259e-05
1.13541042272883e-05
-4.07070058016068e-07
-7.45936899046594e-06
-8.82656316593901e-06
-2.64194229196797e-05
-4.33817450286508e-05
-3.19358883879207e-05
-2.56605865930666e-05
-6.84389045163981e-06
-2.73122827368828e-05
-4.72709405061725e-05
-3.41401909486767e-05
-2.06967589325057e-05
-1.43827507272409e-05
-3.5830807352971e-05
-2.4007912045529e-05
-2.20819945936381e-05
-1.43083012170358e-05
-6.24575658858981e-05
-3.19977905917261e-05
-3.65423241005212e-05
-3.57390283129064e-05
-3.01826150788681e-05
-2.41210188196642e-05
-9.9871707066258e-06
-2.95401128500803e-05
-2.92914871413867e-05
-4.04811641262393e-05
-1.63224515220401e-05
-2.10871377246245e-05
-3.2106436719485e-05
-2.08552634983282e-05
-3.85920511691306e-05
-2.16802611313033e-05
-1.56835016763933e-05
-3.04807428002728e-05
-9.16442536310715e-06
-1.14981410614289e-05
-4.43052990634029e-05
-2.85194483462369e-05
-1.28866331738821e-05
-1.82598635399247e-05
-1.49298348914646e-05
-3.2246649956595e-05
-7.69093427273569e-06
-4.02673797186421e-05
-2.79039501933567e-05
-7.49560188640872e-06
-2.28828251988744e-05
-1.05640722333346e-05
-2.28070931034456e-05
-3.10921446135194e-05
-2.53093357906082e-05
-1.59105223051541e-05
-3.24208292475611e-05
-1.8184565701714e-05
-1.46886595781942e-05
-2.3935006516518e-05
-1.88309643494505e-05
-1.56931434399962e-05
-1.45290620439031e-05
-1.53352172419566e-05
-2.99375372298929e-05
-2.33823739881623e-05
-4.55832933105438e-06
-2.89222465257755e-05
-2.841610134031e-05
-1.99482440237214e-05
-3.74017978218577e-05
1.25197927516531e-06
-2.92055969280034e-05
-3.67230176217705e-05
-2.37313551277565e-05
-3.09563336580803e-05
5.73074856197804e-06
-1.20295908237507e-05
-1.7251995313858e-05
-3.628004351022e-07
-3.18105961136408e-05
-1.48853454763076e-05
-2.99542310779359e-05
-3.99482703929926e-05
-1.08095331844169e-05
-1.81173193769938e-05
-1.94164841979431e-05
-1.49018418756591e-05
-1.33116205595663e-05
-8.80726782800754e-06
-4.30198674910154e-06
-1.16666542452808e-05
-1.47175463278329e-05
-2.14447570796063e-05
-9.88800834129447e-06
-2.94255895872594e-05
-2.55968872047418e-05
-3.67506945090276e-05
-1.02911904669475e-05
-2.40355686680768e-05
-1.39379042421301e-05
-1.71624979524906e-05
-8.48376699537063e-06
2.83125561094885e-06
-9.50063818767368e-06
-4.33553480848693e-05
-4.07853474279404e-05
-2.17445993533366e-05
-1.59629325687798e-05
-3.95310866849711e-05
-3.85305312209848e-05
-2.66288730500323e-05
-4.34579894616485e-05
-4.03341099814015e-05
-2.29297062931031e-05
-4.37903877731457e-05
-6.21951244327277e-06
-4.83697942998694e-06
-1.4886693977502e-05
-1.20919584600913e-06
-1.81215504698171e-05
-2.05398778932183e-05
-1.99245648689605e-05
-2.70346086802313e-05
-2.65095709837888e-05
-3.82697329338099e-05
-2.84037930924225e-05
-1.10795746288028e-05
-2.27088792968917e-05
-1.84524685999393e-05
-9.0077840393791e-06
-1.40895863192253e-05
-3.78902309970127e-05
-3.96955965609461e-05
1.49470338859707e-06
-2.50000332791065e-05
-3.46946703699723e-05
-1.73432562904632e-05
-3.42421109151176e-07
-2.00802651656927e-05
-2.1333257228426e-05
-1.73391764433784e-05
-9.22557446284901e-06
-8.85617695509231e-06
-2.1593623503978e-05
-1.03859366228258e-05
-6.70975805039987e-06
-3.2978708625627e-05
-2.80568069019376e-05
-1.32177287064627e-05
-1.4305325948683e-05
-3.51972176295609e-05
-2.1421301004988e-05
-8.14857773749494e-06
-1.91533086832505e-05
1.29682314103679e-05
-2.87314409899203e-05
-2.88289078221984e-05
-1.54563836854478e-05
2.8730796523428e-06
-1.78956961118169e-05
-1.39014136473208e-05
-1.48873610390144e-05
-2.55291983987982e-05
-1.77572860430147e-05
-9.40649337034362e-06
-1.25523110820431e-05
-8.99632679847205e-06
2.87670314301528e-06
-2.71394755080995e-05
-4.64095937625264e-05
-2.43065155234482e-05
-4.86879334860602e-05
-2.29787001813466e-05
-2.39305517835368e-05
-3.27531037058594e-05
-1.13842806886656e-05
-5.00313143024993e-05
-4.45780187108186e-05
-2.19798833347362e-05
-2.66064495486203e-05
-9.43234480436884e-06
-2.61213552476441e-05
-1.60020423307187e-05
-1.93561619834421e-06
-2.73001340987827e-06
-2.70393251823036e-05
-2.19919449819275e-05
-1.84287005886249e-05
-1.1553414396989e-05
-1.53223679977623e-05
-2.56116004694691e-05
-6.29160149248853e-06
4.20982580109356e-06
-9.56300910554932e-06
-1.44527150660534e-05
-3.35115101649763e-05
-2.44957797865298e-05
-2.68146863439798e-05
-2.71988596201368e-05
-1.13073827349712e-05
-2.98420830647746e-05
-2.4474617529143e-05
-3.53621105773552e-05
-1.32147028468635e-05
-2.87044209592665e-05
-3.51591320499252e-05
-2.98116583986417e-05
-2.73446206822774e-05
-3.09526795275619e-05
-1.98788634862412e-05
-5.34842761583881e-06
-7.72961942438198e-06
-1.66297343074415e-05
-2.98113338370186e-05
-5.96417365783923e-06
-1.97293529993694e-06
-1.53884148091629e-05
-2.07129381650972e-05
-1.55193118968874e-05
-2.20217007191644e-05
-5.23716142987243e-05
-2.10085695029547e-05
4.99489870149898e-06
1.09005559165813e-05
-2.94679465032687e-05
-1.67959863323346e-05
-1.67024987710967e-05
-8.7184028179638e-06
-4.85694767495183e-06
-3.11409323587008e-05
-2.59652884019893e-05
-2.26041613214353e-05
-1.56108808215925e-05
2.30743401152603e-06
-2.4171045145858e-05
-2.07781115799722e-05
1.0760139497361e-06
-2.9474578368977e-05
-2.73382743687413e-05
-4.47716723229982e-05
-1.52292781698134e-05
-3.88871388814716e-05
-1.44069415749116e-05
-1.11254638929215e-05
-3.02113326791382e-05
-2.71193758738028e-05
-1.77930764237187e-05
-1.45116506643808e-05
-9.09789672350318e-06
-1.60146070615776e-05
-2.11699493326873e-05
-2.44903980088097e-05
-4.68727445292115e-05
-1.7141511829809e-05
-2.57529906208556e-05
-3.44733886076519e-05
-2.74650335162355e-05
-6.65925963180275e-06
1.23517795552593e-05
-1.95473300063845e-05
-2.7450052203967e-05
-2.23048259435197e-05
-2.81191958702774e-05
-1.82207830887144e-05
-3.25789325998193e-05
-2.84983080662404e-05
-3.97338281476981e-05
-1.55289586593601e-05
-1.77886037118894e-05
-1.57296211216756e-06
-8.30353077180386e-06
-3.0571993613488e-05
-1.94292656838723e-05
-2.71166044723206e-05
-3.85224239680829e-05
-3.87310798602537e-05
-2.18528708470617e-05
-6.84361030232458e-06
-3.50878932969252e-05
-3.55236182321653e-05
-2.27426747731433e-05
-3.17379841369433e-05
-3.17471330655241e-05
-2.07743481303654e-05
-2.61490009508055e-05
-4.02009807556359e-05
-2.77015818591429e-05
-1.65238122262933e-05
-1.30570196190959e-05
-2.0413061887062e-05
-2.93652155965208e-05
-7.06427380877948e-06
-9.72658808104147e-06
-1.03670024315765e-05
-1.32974126340691e-05
-2.14068936673977e-05
-2.08541910479187e-05
-1.81533895661893e-05
-3.35842802404629e-05
-2.40977559089044e-05
-1.15909959545999e-05
-2.84034738580249e-05
-3.15924925500839e-05
-2.8474357663494e-05
-3.80020382033529e-05
-2.76238008161029e-05
-3.20751750863304e-05
-1.67919206075703e-05
-1.14112027087327e-05
5.47367305531335e-06
-1.94467207480306e-05
-4.71795774786103e-05
-1.14028421274951e-05
-1.43247536096025e-05
-2.50896587162672e-05
-2.56355025187801e-05
1.46024227775327e-05
-2.69478044456802e-05
-4.66875351435373e-06
-2.25233395396348e-05
-1.87622013739465e-05
-7.65389489522385e-06
-2.19960544059556e-05
-2.32457751168904e-05
-9.05895867423982e-06
-1.54976313208521e-05
-3.22856884807455e-05
-3.37062698832484e-05
-3.29446578029542e-05
-2.40838047131615e-05
-2.03983795135576e-05
-7.41605204533289e-06
-3.72178230493783e-05
-2.47175484608874e-05
-1.06656974227251e-05
-1.00825491493807e-06
3.71702247689626e-06
-1.15655887341967e-05
-2.04150569454828e-05
-2.86119328778853e-05
-1.97394163536253e-05
-2.69313934066344e-05
-1.07877489532252e-05
-1.87123779252748e-05
-3.14163447005864e-05
-5.96936215264069e-05
-3.47370176860289e-05
-1.70638320794597e-05
-3.45496057793892e-05
-1.15832344602076e-05
-4.62160330999745e-05
-2.09391950864877e-05
-5.04200869357977e-05
-2.01633612808436e-05
-2.03506868594955e-05
-1.9661088418165e-05
-2.09752657217965e-05
-8.05201873477855e-06
-2.02187042114918e-05
-1.82691261965548e-05
-2.52715807595825e-05
-1.02372478802668e-05
-3.88985062999997e-05
-2.06476616448458e-05
-4.29635168424713e-06
-2.61863512113528e-05
-1.52153761822475e-05
-1.50585893778896e-05
-2.66921296380181e-06
-1.44930958499489e-05
-2.42331043663347e-05
-1.76527415410244e-05
5.25965581809587e-06
-2.58763687002377e-05
-1.85059518530531e-05
-2.66916182060136e-05
-2.58336348952883e-05
-1.27217857582448e-05
3.05882026654136e-06
-1.31334534635185e-05
-1.08983782148175e-05
-1.06447560127358e-05
-1.20799740413145e-05
-1.89453692663044e-05
-2.40358899053732e-05
-2.8184113211753e-05
-1.22281133118609e-05
-3.97908776851929e-06
-1.33216561439089e-05
-8.08261171957574e-06
-1.77370166385837e-05
-2.58917664475166e-05
-1.96356049590101e-05
-1.32580771787082e-05
-1.37821951938785e-05
-2.61538113932549e-05
9.27214835254019e-06
-2.48196715718648e-05
-4.33526392815024e-05
8.11720692207148e-06
-4.70683881644377e-05
-2.87792993893852e-05
-3.38949964585539e-05
-2.54909872746028e-05
-1.39058779429172e-05
-2.65043526345029e-05
-3.11368395814423e-05
-1.24500914457931e-05
-1.05984564422224e-05
-3.74991042755706e-05
-2.8231723049006e-05
-2.30840160153012e-05
-2.15735326792789e-05
-2.36531992617752e-05
-2.46848444423773e-05
-2.38634920712058e-05
-1.48189204490602e-05
-1.86633323996894e-05
-4.31556261123629e-05
-3.12774190408967e-05
-3.39008115502372e-05
-3.26122220284146e-05
-1.96624879354369e-05
-1.21707410734048e-05
-4.54558150835567e-05
-1.69820225720271e-05
-2.18515373631749e-05
-2.34417311839632e-05
-1.58491851249439e-05
-3.31592013212904e-05
-2.25711433096908e-05
-3.43600345641522e-05
-2.26041990951666e-05
-3.75082961382143e-05
-4.03080893338176e-05
-3.86975112849226e-05
-5.50722823724233e-06
-2.121560185004e-05
-3.52250932545169e-05
-1.43021188529572e-05
-1.68107526333649e-05
-1.19979441700167e-05
-1.54409136668272e-05
-2.15293431179391e-05
-3.03107820332942e-05
-3.31383622457171e-05
-2.71987017126956e-05
-1.31169348152245e-05
-3.6461082661855e-05
1.76175916500269e-07
-1.54549904940997e-05
-1.97640095583657e-05
-3.35179818049995e-05
-1.67520854073919e-05
-2.95529920476446e-05
-5.61414114122204e-07
-1.10075926928727e-05
-2.09630104861393e-05
-1.58537296876521e-05
-1.5951808376334e-05
-1.91357414492651e-05
-4.04500005329412e-05
-1.00486966260918e-05
2.91688232941077e-06
-1.55102044415254e-05
-3.1735355999622e-05
-2.55683917812771e-05
-3.3108680833667e-05
-2.98443373120224e-05
-4.29572040683808e-05
-5.37028020219017e-05
-4.57232278344115e-05
-2.30290506762046e-05
-1.73630710066911e-05
5.78544421948817e-06
1.11444546022174e-05
-2.19136368262974e-05
-1.3987838310233e-05
-1.10380593516407e-05
-2.64120449624312e-06
8.39697833119508e-06
-1.54181739480869e-05
-3.15196500131077e-05
-2.33597371642291e-05
-5.65085974252447e-05
-6.69021272226908e-06
-1.8418494886474e-06
-2.67067710998365e-05
-1.98523134214375e-05
-2.84536432204546e-05
-2.11287942754501e-05
-1.72544227892374e-05
-3.82349413015824e-05
-8.37867345553849e-06
-3.6115302354202e-05
-3.4897900397502e-05
-1.5814390189123e-05
-4.89373145032934e-05
-1.88772170359338e-05
-5.08483187519613e-06
7.25027668792937e-06
-6.48467002860602e-06
-1.8955072469225e-05
-2.32168866966265e-05
-2.75410617563235e-05
-2.08122386005469e-05
-2.55132546599017e-05
-4.65727798503884e-05
-2.55094092673e-05
-2.95802001670859e-05
-7.82618066893763e-06
-1.09688926561618e-05
-2.04198404936525e-05
-3.34627210670522e-05
-1.41880343799295e-05
-4.60028965816946e-05
-2.53423005257029e-05
-8.46074104040933e-06
-3.42959531082775e-05
-3.35364905851045e-05
-2.19197820074463e-05
-2.65132945984122e-05
-9.03810998988279e-06
-2.14794882227794e-05
-1.42495958729401e-05
-8.33785549644894e-06
-2.3781611830699e-05
-1.6047636097165e-05
-2.23011665541861e-05
-1.07054421376273e-05
-2.19158866043255e-05
-3.82441491319548e-05
-5.60749474302412e-06
-1.46543320598449e-05
-1.29285736838232e-05
-1.58796283516736e-05
-1.58007351940482e-05
-3.07041892421263e-05
-9.64509696081967e-06
-1.23737422500314e-05
-1.85598565432484e-05
-1.89016812009014e-05
-2.14217202632668e-05
2.51329952015104e-06
-3.3378637125183e-05
-1.96857832146381e-05
-6.62463489141181e-06
-1.41848533908083e-05
-2.53235595023685e-05
-1.43218944847722e-05
-2.40272915919432e-05
-3.11934841756136e-05
-2.64980571301449e-05
-3.12461956012814e-05
-2.24457873980739e-05
1.50520285347242e-07
-2.90257113072167e-05
-1.18974885288076e-05
-1.97592598895419e-05
-1.86137563130606e-05
-5.53926440047869e-06
-1.41599301375765e-05
-1.52653627248913e-05
-8.32294251350836e-06
-5.35952311510306e-06
-3.02729978448213e-05
-3.45605382643877e-06
-9.88079894330339e-06
-2.63363109047496e-05
-1.79829875321554e-05
-4.16114004885615e-05
-2.69346741047001e-05
-1.93509381811329e-05
-4.53464124196347e-05
-2.01188501061576e-05
-4.2836382071026e-07
-1.97835480770993e-05
-3.21961289383938e-05
-2.34860883186699e-05
-1.24690357721077e-05
-3.18912015675937e-05
-4.18981123785897e-05
-1.86354794529633e-05
-4.38492303861167e-05
-4.6900965058354e-05
-5.16798789277877e-06
-2.8791291487229e-05
-1.75287564861817e-05
-2.97440408172915e-05
-1.37274805686054e-05
-1.82675743922955e-05
-1.84977804180936e-05
-2.39188408093441e-06
-1.87178146388933e-05
-2.26020970876041e-05
-1.8216114521517e-05
-2.22177027827571e-05
-3.14492893683464e-05
-4.36308134935892e-05
-1.05053771646685e-05
-3.59645941315015e-05
-3.12226264942071e-05
-2.96178302347262e-05
-1.61488103412021e-05
-3.18844537611259e-05
-1.60774605757884e-05
-2.70821100294328e-05
-1.4610847944117e-05
-1.24813287255489e-05
-2.48237490455147e-05
-1.92537484680551e-05
-3.37481440657662e-05
-2.0835806869013e-05
-4.68650242703762e-06
-3.23753955460882e-05
-1.99392939556963e-05
-2.14315678508738e-05
-1.39911964238654e-05
-8.9263350702364e-06
-2.289805624891e-05
-2.05366317146438e-05
-5.72412829124161e-06
1.42395824847855e-05
-1.5574933021692e-05
-3.49322483493586e-05
-1.27239787049269e-05
-9.02915741100168e-06
-1.11780381340058e-05
-2.51958633555295e-05
-2.5569221204273e-05
-2.39310272131001e-05
-4.13596583031986e-05
-9.18961146826703e-06
-6.0545485588204e-06
-2.09862411999998e-05
-3.49336100993786e-05
-6.69801869407842e-06
-2.44817921792889e-05
-3.68522659294502e-05
6.48551435807511e-06
-1.19789830784952e-05
-2.64282162223623e-05
-2.18490350004149e-05
-1.67323502985651e-05
-1.83468441867812e-05
7.37600752411236e-06
-6.07800293917199e-06
-3.55926312782443e-05
-1.90717859519092e-05
-1.54773152895393e-05
-1.80914303026061e-05
2.57533906011433e-06
-1.29092283063659e-05
-2.3872001721516e-05
-1.42213897023795e-05
-2.09403929525673e-05
-3.09665511220262e-05
-1.95317497016214e-05
2.61085902435862e-06
-4.15551146577882e-05
-1.07200809957527e-05
-2.05666410333228e-05
-1.02505011589395e-05
-2.78499523996618e-05
-3.1396408680781e-05
-3.95189787538359e-05
-3.65155899565742e-05
-1.74232437591149e-05
-3.08550282930552e-05
-3.60848530257744e-05
-3.62098962263136e-05
-3.31062932937596e-05
-5.51783829971113e-06
-2.48581536499607e-05
-2.54728910478699e-05
-2.31718695060783e-05
-2.15104803319789e-05
-1.95266045623341e-05
-2.46627053381404e-05
-4.53572635803915e-05
-3.07038297969056e-05
-4.566641903196e-05
-1.41169335848863e-05
-2.89832241004376e-05
-2.3809022119865e-06
-2.53264307542703e-06
-9.9298815986047e-06
-2.21486099386512e-05
-2.59386719491883e-05
-3.43265500385827e-05
-1.4660815749413e-05
-2.00414208752704e-05
-6.59444659817251e-06
-3.29566935315431e-05
-3.53769184071596e-05
-1.15961702179565e-05
-2.19963355043472e-05
-3.64509687869495e-05
-4.08512263978797e-06
-5.79342068181353e-05
-3.27124900912227e-05
-1.63973629266956e-05
-2.94598648221257e-05
-3.00680439600908e-05
-2.51928000900187e-05
-1.62696762606281e-05
-2.5864227740527e-05
-2.85310176948644e-05
7.47358275048858e-07
-1.02065279446485e-05
-3.90683483953022e-05
-8.42042178551882e-06
-9.45224181071086e-06
-1.3743028614078e-05
5.79710241916355e-06
-3.2677923559503e-05
-3.63638343444066e-05
-1.29571725058031e-05
-2.95634575144077e-05
-1.72828599033744e-06
-2.63256360607179e-05
-2.18611056870711e-05
2.57633225433115e-07
-1.1347044868765e-05
-2.93206953259198e-05
-1.32716564783129e-05
-4.23645132688395e-05
-2.42953768554349e-05
-2.08059527201774e-05
-2.19371289791209e-05
-1.33318403184335e-05
-2.20310093136625e-05
-3.6535014102459e-05
-2.50164853287497e-05
-3.25572642197714e-05
5.09064464742527e-06
-1.59828131044134e-05
-1.52353305937266e-05
-1.86433487646064e-05
-1.98980508296923e-05
-3.13146107989745e-05
-1.45071623590102e-05
-1.09921301856942e-05
-2.33004646801308e-05
-4.90182452908598e-06
8.69185724439891e-07
-1.4058966962085e-06
-7.6789552983536e-06
-9.57087302954358e-06
-2.8836997030539e-05
-3.59949854281411e-05
-3.19377314857244e-05
-1.98188853536044e-05
-4.03953569733607e-06
-2.90749787439786e-05
-3.99599448588766e-05
-3.25739769484525e-06
-1.85590620361726e-05
-8.40372853230033e-06
-1.79283665677826e-05
-1.87878111204429e-05
-1.92771737258097e-05
-1.79426429574635e-05
-2.73018091615001e-05
6.2102882143202e-06
-2.5669034737671e-05
-2.10175042487364e-05
-3.3948990182689e-05
-1.20903690788271e-05
-1.9341716223238e-05
3.09954076502821e-06
1.07614293958363e-05
-2.37189304201612e-05
-3.4450404611112e-06
-6.57614788445637e-06
2.75882947554468e-06
-2.30247103619529e-05
-2.91316786417712e-05
-8.95787343021775e-06
-3.78765508916894e-06
-9.34468903979073e-06
-5.54716224921371e-06
-1.89864079127871e-05
-3.72969223986199e-07
-2.50834298721362e-05
-2.43537717478581e-05
-1.17976267230696e-05
-3.04068665383872e-05
-7.02407221364267e-06
-2.60009615882925e-05
-1.88639052329438e-05
-2.10368438664947e-05
-6.63307447363604e-06
-1.48389603177835e-05
-1.67876689989046e-05
-3.4378477704105e-05
-3.4183274965438e-05
-1.34694097594515e-05
-3.97642592016745e-05
-2.65943482606992e-05
-2.56838729518945e-05
-7.15832990503158e-06
-7.16956443933023e-06
-1.68292138147978e-05
-2.15598872077681e-05
-3.62699553567904e-05
-2.15342639880692e-05
1.31126459482675e-05
-2.17592731441032e-05
-2.5084382742961e-05
-1.19957605652847e-05
-3.82752768677527e-05
-3.19131622365565e-05
-6.45190541044358e-06
-1.19531257712667e-05
9.33292541696592e-06
-7.36377410997336e-06
-1.23206501599902e-05
-2.3450549007356e-05
-2.82163859808834e-05
-1.92884530009616e-05
-2.79819235188249e-05
-3.34237262218628e-05
-1.81233239193268e-05
-4.32107492228358e-05
-1.29166536680871e-05
-2.71975526776881e-05
-7.67712843436511e-06
-1.78770433270327e-05
-1.81841189320848e-05
-6.32524912717747e-06
-6.29065392947502e-06
-7.36428810362679e-06
-1.95040402341612e-05
4.63950181572064e-06
-1.24256736907908e-05
-1.95776757874606e-05
-4.86111835992108e-05
-8.38064695302733e-06
-2.838646933937e-05
-4.27228252672713e-05
-1.43226223733341e-05
-3.24277733332752e-05
-1.65670776851113e-05
-2.78111202916073e-05
-3.33369964247933e-05
-2.68023113899286e-05
-9.26613470907424e-06
-2.00224928157005e-05
-1.10770258333194e-05
-1.03278604839682e-05
-2.43696773668112e-07
-2.19925326489175e-05
-1.89144457439009e-05
-1.70736630181517e-05
-4.28901764990856e-06
6.70029033097117e-06
-5.65649217165109e-05
-3.7573104845304e-05
1.61180384042714e-05
-4.33932385931762e-06
-1.85368814170825e-05
-2.1891925819392e-05
-2.58026518379532e-05
-1.1362877681619e-05
-2.65404283941782e-05
-2.68049566233375e-05
-4.30630838568817e-05
-5.01848522067782e-06
-3.4907882340947e-05
-8.62003299182365e-06
-2.94806143531496e-05
-2.06257817135926e-05
-1.6073719300758e-05
-1.49556056547084e-05
-6.72700272446957e-06
-3.38378933691902e-05
-3.56165125560816e-05
-2.89407040332951e-05
1.06526101579286e-05
-1.58556413746253e-05
-1.70216943597998e-05
-3.08810088691583e-05
-3.73943423551147e-05
-2.65553671382906e-05
-2.17005866773588e-05
-1.93294064465326e-05
-1.46246554145709e-05
-1.74183716896714e-05
3.46453677168286e-06
-3.3876965911432e-05
-9.80077953440328e-06
-4.32134357964719e-05
-1.62390820137301e-05
-1.47252387595998e-05
-3.16004542707293e-05
-1.66586042950517e-05
-1.25484170290734e-05
-2.6446787425917e-05
-2.50554420496229e-05
-3.09201703274036e-05
-2.46213811662653e-05
-3.37495992394998e-05
-1.03257316393042e-05
-2.76889783936108e-05
-1.41450291784967e-05
-1.22662870131202e-05
-2.23850527376706e-05
-2.21897493835139e-05
-1.32177128059559e-05
-2.05585234145854e-05
-4.49960002826545e-05
-5.41907041335838e-05
-2.4744047993394e-05
-1.66585053919583e-05
-5.158695545551e-06
-8.26860113016632e-06
-2.85114997487312e-05
-2.32501316563471e-05
-4.14822206696814e-05
-1.77341166846568e-05
-1.30398236615842e-06
-2.41576291893309e-05
-1.83162307028161e-05
-2.46088926253482e-05
-9.09626331443391e-06
-1.62780468719811e-05
-5.02841272836895e-05
-1.44022408221672e-05
-2.40152998325129e-05
-1.88394966445295e-05
-1.08172901800211e-05
-1.97066197490481e-05
8.26370340570222e-06
-2.8760943276662e-06
-2.38652225724893e-05
-3.22210278163235e-06
7.49855881341132e-06
-1.5333772333164e-05
-2.32157725454006e-05
-1.95967225547252e-05
-2.70332349000964e-05
-2.13634275377583e-05
-4.22282309311363e-05
4.06937916518531e-06
-2.29867764478769e-05
-3.01431450427535e-05
-2.2948714657905e-05
-1.53947221212503e-05
-4.68407467192197e-06
-3.73165573150088e-05
-1.63749196415049e-05
-9.40993502680345e-06
-9.04796357705938e-06
-2.43462249678772e-06
-2.24091267372698e-05
-1.20379935731976e-05
-2.2989512323339e-05
-3.04074516443815e-05
-2.47165432555533e-05
-2.71410600717381e-05
-2.51144966019642e-05
-3.97351008351976e-05
-8.49135874371217e-06
-3.7633764165657e-05
-2.683991081341e-05
-2.34153320447602e-05
-2.69837683936156e-05
-8.08015926861666e-06
-5.06119538612289e-06
-4.05266049856034e-05
-1.36913440568589e-05
-2.73619727168279e-05
-1.29751602670852e-05
-2.45093630259365e-05
-2.39133985972317e-05
-3.43643260015195e-05
-9.58139864743481e-06
-2.70055151387282e-05
-2.06066504031293e-05
-9.67021309402899e-06
-1.99897518293052e-05
-4.11071195534865e-05
-1.42654189995144e-05
-1.01943796730894e-05
-3.85715477335771e-05
-1.95921587790006e-05
-1.74515201503164e-05
-3.06683489585174e-05
-3.98940853201247e-05
-6.36121748994142e-06
-1.08887468130569e-05
-1.14537476208922e-05
-6.06646727683708e-06
-2.32796738744938e-05
-4.80416868272276e-05
-4.31883202377795e-05
-3.13271211497649e-05
-1.40842993568773e-05
-1.55099427124025e-05
-3.29146693113008e-05
-3.03303307971898e-05
-4.75482786465392e-05
-1.13379873429798e-05
-3.26083871097949e-05
-2.26571063082659e-05
-1.52606261711703e-05
-1.78740730049326e-05
-2.77552594800696e-05
-2.63783511772319e-06
-2.761592689395e-05
-9.95987505883839e-06
-2.99539972909934e-05
-1.01203386090991e-05
-2.49341087805243e-05
-7.12816878970115e-06
-1.85908986782838e-05
-8.0332528991088e-06
-9.4019713629379e-06
-2.46932296634329e-05
-1.44958307210101e-05
-2.82902269715348e-06
-1.60957613082812e-05
-1.48401360534792e-06
-4.53370170707062e-06
-1.74777375909786e-06
-3.69859271852157e-05
-2.3843345381967e-05
4.72996676044152e-06
-1.00913074823173e-05
-1.35704500872791e-05
-1.60522640104792e-05
-1.75909958440114e-05
-3.28848691827502e-05
-2.16489164571862e-05
-1.7636431845287e-05
-2.72624552546282e-05
-1.35407843626369e-05
5.14729454338809e-06
-2.03851602115471e-05
-1.95099650141577e-05
-2.6443823835031e-05
1.96818804784418e-06
-1.23559971441608e-05
-2.90592301317553e-05
-3.65871684333429e-05
-2.01283109287251e-05
-5.70110630658064e-06
-1.00916537394176e-05
-2.2801792988939e-05
-2.42170020133586e-05
-3.2083865936424e-05
-7.10965177071843e-06
-3.13866011284791e-05
-1.38471241594597e-05
-1.74480793196122e-05
-3.57670040790076e-05
-8.68261114063232e-07
-1.51436788331643e-05
-2.47560782449911e-05
-2.43392878630915e-05
-5.02489628890275e-05
-6.54279798938498e-06
-1.79435503569345e-06
-2.99518881268439e-05
-2.15020127542683e-05
-3.93816049873763e-05
9.89210205091378e-06
-8.11851123378252e-06
-2.81163920148443e-05
-3.26796129910735e-05
-3.15559088748823e-05
-1.93742543486593e-05
-1.32314330016491e-05
-2.16683521539254e-05
-3.37674974591136e-05
-2.84006443185667e-05
-3.86308530982151e-05
-2.33100480100611e-05
-2.43694031917269e-05
-3.42338691838444e-05
-1.38986235551553e-05
-9.45777179959132e-06
-3.45820131711315e-05
-2.86900080904462e-05
-1.42474600103928e-05
-2.01571763934558e-05
-6.43837291562273e-06
-3.18472572148291e-05
-1.94409777041621e-05
-1.50140126734595e-05
7.13805966183074e-06
-4.22084953383327e-05
-2.79349357962984e-05
-2.66566425140843e-05
-1.00356758137009e-05
-1.09747328025904e-05
-2.48167461769365e-05
-1.59707334037023e-05
-2.01520461983025e-05
-3.78994976786912e-05
-3.5876700347016e-05
-1.7647663371414e-05
-3.03893346477859e-05
-1.47752798830445e-05
-3.22955587937203e-05
-2.87906690496105e-05
-3.06623951557616e-05
-2.53720806429121e-05
-1.83472685874302e-05
-7.38741485129171e-06
1.30159281922412e-05
-1.3737230643313e-05
-2.96877646051705e-05
-7.46345606904221e-06
-4.39400497242351e-05
-2.43744430128099e-05
-2.48138104785707e-05
-1.04515574401058e-05
2.00062436024523e-05
-1.79376636397758e-05
-1.99448266644e-06
-2.07957390270514e-05
-2.78619857252948e-05
-2.43474460358582e-05
-3.08356306486412e-05
-1.44194571178059e-05
-1.20085237633074e-05
-3.15134868244217e-05
-3.55777590117257e-05
-1.97760358013816e-05
-1.06724482286359e-05
-3.827794543388e-05
-3.05443674439622e-05
-3.29340637960767e-05
-3.54696730555845e-05
-2.60531752939762e-05
-3.14693556539845e-05
-2.63876646250454e-05
-2.81078788780779e-05
-3.44793988680464e-05
-4.40366755980296e-06
-1.74400861807613e-05
-2.43766391214289e-05
-2.34868707623138e-05
-2.58577883663609e-05
-1.49759585612783e-05
-2.8341167655245e-05
-1.66702056745219e-05
-1.31025519981579e-05
-5.63159388527891e-06
-2.58069631287678e-05
-3.3597614910074e-05
-1.5383341987113e-05
-3.16242136470923e-05
-2.81311678390633e-05
-1.14395761871434e-05
-2.1965219321677e-05
-2.99448251238942e-05
-1.35075278289058e-05
-1.85169545709348e-05
-4.07123250090591e-05
-3.20016490407372e-05
-3.68338154016101e-05
-2.96197417190845e-05
-2.53348797621708e-05
-1.17818826009035e-05
-4.61468055299163e-05
-3.34484422639932e-05
-2.60833389985417e-05
-2.24553608941473e-05
-3.3337105327274e-05
-4.04097307005787e-05
-2.1828429057416e-05
-1.589451405191e-05
-1.79041518902339e-05
-1.90683497257306e-05
-1.21814052025445e-05
-2.46475981487975e-05
-1.86358760396743e-05
-1.1200607779619e-05
-9.6867951248994e-06
-1.23926216295668e-05
-2.28399325396963e-05
5.40060934371318e-06
-3.50064128124037e-05
-2.40611869973224e-05
-1.39964429071424e-05
-1.14928741622219e-05
-2.71437992511588e-05
-2.71961626723005e-05
-2.45221040752675e-05
-1.29754503431102e-05
-3.71746618929145e-05
-1.13391508587487e-05
-2.71136051498883e-05
-1.62712903411282e-05
-2.62966689497079e-05
-2.15686695202053e-05
-2.96977853037054e-05
-3.23548528307586e-05
-6.78204537559498e-06
-6.72968931668646e-06
-2.80838487121372e-05
-2.94572664551267e-05
-2.09191868024108e-05
-4.50183984029894e-05
-2.92540725663314e-05
9.5409982605248e-06
-2.67199106126181e-05
-5.12388695177216e-05
-4.24579133067784e-06
-1.87783497481134e-05
-2.91961218327712e-05
-3.98753457720171e-05
-2.97355878341486e-05
-4.83131251700314e-05
-2.54636847422801e-05
-2.55392084953855e-05
-4.01556711535474e-05
-2.32812229540071e-06
-4.47871134691683e-08
-1.95470409647298e-05
-2.33820277416371e-05
-1.93880072501727e-05
-3.34883780538081e-05
-7.51266321281e-06
-3.66006275736211e-05
-1.40311365121102e-05
-1.88838591535305e-05
2.6671747020745e-06
-1.4173035961429e-05
-1.54229609198003e-05
-2.49366208522052e-05
-2.93047943983952e-05
-1.61278437461858e-05
-9.17550285494948e-06
-1.62843595413845e-05
-3.34214016082654e-05
-1.99165278924002e-05
-2.06474174027976e-05
-1.97941969942873e-05
-2.56325860930939e-05
-3.72222668260497e-05
-1.88828374153631e-05
-1.61008852699177e-05
-5.88349611993969e-06
-2.11968509911436e-05
-1.04407852710874e-05
9.06632052217853e-06
-5.21590482455628e-06
-1.54828719693405e-05
-5.11477277624224e-06
-2.24601510374197e-05
-1.53956971987194e-05
-1.32126109934068e-05
-1.71931878633967e-05
-1.05127541197719e-05
-1.41386084744863e-05
-2.11942044507381e-05
-2.71480061907665e-05
-9.10882905570175e-06
-3.33386799333278e-05
-6.26119423546797e-07
-1.13353322689698e-05
-1.2633305062815e-05
-1.14806406461062e-05
-4.74027760857097e-06
-1.10985361549332e-05
-1.0405010082101e-05
-1.85311791809961e-05
-1.86867927328286e-06
-2.03830687482183e-05
-3.56743078912066e-05
-2.7929187733286e-05
-2.56586481288262e-05
-7.11501134088796e-06
-2.30279558794401e-05
-2.13732856536856e-05
-1.87505991604268e-05
-3.08810944189157e-05
-2.27961443668149e-05
-1.96854659913592e-05
-2.71000520603658e-05
-3.86472366404539e-05
-2.275397433151e-05
-1.76735645443705e-05
-4.63302275708431e-05
-2.52247939697252e-05
-3.6187688831399e-05
-4.02692095368637e-05
-8.42548607775722e-06
-1.44870089524519e-05
-1.52350564921813e-05
-9.91820919032324e-06
-2.74340520602192e-05
-3.31452717160215e-05
-3.42439058279376e-05
-3.44374065813987e-05
-3.81202613631934e-06
-2.14268883017017e-05
-1.33856507198824e-05
-2.01922793422118e-05
-2.72843261982147e-05
3.71900518977298e-06
-2.21704900797351e-05
-3.0671392511117e-05
9.19766066700421e-06
-7.50111057282017e-06
-1.26308904651853e-05
-4.15061609204522e-05
-3.34857273608966e-05
-4.20000535776355e-05
-3.32502397637599e-05
-1.74663599731878e-05
-2.7182078101096e-05
-6.3387973866159e-06
-2.31560402746551e-05
-1.27406228221245e-05
-8.54779781312289e-06
-1.50525870208918e-05
-6.47523983795029e-06
-2.15972300956837e-05
-2.18267241384414e-05
-1.45083522135423e-05
-4.773032350425e-06
-2.46840411755946e-05
-2.69140892807009e-05
-2.17620052983449e-05
-6.07562867235236e-06
-1.72243306067933e-05
-3.02011192506608e-05
-6.18636771041593e-06
-3.1176476171323e-05
-3.83414387449646e-05
-1.53725355810946e-05
-2.36834839703211e-05
-3.04889301171157e-05
-1.54735822627374e-05
-2.12915210151093e-05
-2.31106054430748e-05
-2.43333228220042e-05
-1.68712879364496e-05
-2.76891259958863e-05
6.61982089674038e-06
4.39782326165027e-06
-2.03949450714139e-05
-2.94286151302302e-05
1.71990590474808e-05
-1.57631543839763e-05
-1.84407612616902e-05
-1.39694783308918e-05
8.56788759254569e-06
-1.69734024768044e-05
-3.04298912939412e-05
-5.64768322615398e-05
-1.51431468594131e-05
-1.84996573145113e-05
-2.66227953530462e-05
-1.217931923882e-05
-2.66710765543907e-05
-2.71574986698431e-05
-1.15544558551265e-05
-2.27898698545434e-06
-2.71718868936406e-05
-2.74949326940339e-05
-1.23423901857599e-05
-2.51924375882098e-05
-2.88891503944588e-05
-3.29836314157006e-05
-2.44008024141632e-05
6.31518786137963e-06
-1.74812445285004e-05
-3.08724633913936e-06
-9.89776670488363e-06
-5.14168478449434e-05
-6.9294221932798e-06
-3.54962815374847e-05
-2.973823607922e-05
-3.65329081965802e-05
-2.96151576794899e-05
-1.07372750224672e-05
-1.27053701454037e-05
-1.70601703418903e-05
-3.35376186680914e-05
-4.40773246044946e-05
-2.01900686178586e-05
-3.64736237421967e-05
-2.50722918010216e-05
-3.43386122203126e-05
-3.69477418177579e-05
-2.55035262178936e-05
-5.53104973227915e-05
-2.67574594675038e-05
-1.84494104520876e-05
-3.84580923394843e-05
-3.92056689081588e-05
-2.64934484770818e-05
-4.61828739707774e-06
-1.90808665425706e-05
-3.79001185224531e-05
9.77267694391465e-06
-8.52854626328517e-06
-1.64281344303112e-05
-2.12122914659615e-05
-1.6361591845177e-05
-1.57259941352913e-05
-2.22975546448142e-05
-2.64035939774875e-05
-2.44173595351382e-05
-1.90285453657461e-05
-1.46699286168768e-06
-2.16553252083028e-05
-1.62302934598335e-05
-9.24371982646349e-06
-1.26454474668451e-05
-2.03094542866258e-05
-1.32905756938443e-05
-3.88337983811049e-05
-3.23265115456847e-05
-3.90363912110998e-05
-4.50533124621228e-05
-3.25206462082816e-05
-2.26585427355546e-05
-1.52757368355397e-05
-8.50003232102655e-06
-3.0384146264864e-05
-2.09014570292153e-05
-2.66724883241901e-05
-3.88527981064061e-05
-5.41985376239281e-06
-1.39343494910716e-05
-1.92066567191961e-05
-6.93294635625974e-06
-3.23418059428134e-05
-3.05684967713001e-05
-1.8101607715127e-05
-2.26246682559195e-05
-2.92501156199092e-05
-5.46877882979035e-06
4.64914299015081e-06
-1.77045698126348e-05
-2.69343291131516e-05
-2.24768547933212e-05
2.52208679881425e-06
-2.5637161346382e-05
-2.04895020351665e-05
-1.8246253707623e-05
2.40489200923593e-06
-2.35831820777067e-05
-3.34635336369163e-05
-8.12091935580513e-06
-2.35024487816705e-05
-1.46837037649684e-05
-4.01469409412742e-05
-1.11171606787396e-05
-1.33636535983323e-05
-9.51244162080422e-06
-3.25298737568359e-05
9.76739200796977e-06
-1.75181359762448e-05
-3.26321571028487e-05
-2.39381064805595e-05
-2.30040240883115e-05
-3.71897351739218e-05
-1.71554691192697e-05
-1.31919651780218e-05
-8.89652691693787e-06
-1.92014438717191e-05
-2.48769848424225e-05
-2.47048629718846e-05
-2.7744313591109e-05
-2.06632474344493e-05
-4.38990117044059e-05
-5.59843518969659e-06
-2.21381068627763e-05
-2.58172143346983e-05
-2.0281553130885e-05
-4.4334037825075e-05
-1.43018325242162e-05
-1.89181727631449e-05
-2.03456130690512e-05
-1.21577051159261e-05
-3.06713751056233e-05
-9.78650581904513e-06
-2.03375007635161e-05
-3.95921252071872e-06
-4.72268927074486e-05
-3.62089417823031e-05
-2.90482310925017e-05
-2.45710009577523e-05
-3.37194090604004e-05
-4.63424464453354e-05
-2.7885931153167e-05
-2.98503454521318e-05
-8.85504996217268e-06
-8.80041582093066e-07
-2.4487345871405e-05
-2.74083844200766e-05
-1.75928531033925e-05
-8.92051998843419e-06
-2.49299562493505e-05
-3.33923551252013e-05
-3.72533077992832e-06
9.81382350550846e-07
-2.70850345218004e-05
-1.79465056746116e-05
-2.03783794754465e-05
-2.01361689265245e-05
-1.07593573433665e-05
-3.45491806070747e-05
-2.23775867748616e-05
-2.48457190577703e-05
-2.43337894708439e-05
-1.81151726169985e-05
-1.4439905535007e-05
-2.18580385128422e-05
-7.42183921170062e-06
-2.74301517770982e-05
-3.25903206953724e-05
-4.16824983153986e-05
5.62932309194599e-06
-1.76539848477588e-05
-4.66093466088665e-05
-2.21743927240639e-06
-4.43467582586437e-05
-2.01813926264649e-05
-2.46466137397194e-05
-2.51610885422052e-05
-1.15055044003413e-06
-1.98292338812951e-05
-6.44022936949509e-06
-4.93324389399e-06
-9.09197035467675e-06
-2.90775151608648e-05
-1.69132252198387e-05
-2.82623073047381e-05
-6.32712331942917e-06
-3.80211755403995e-05
-2.50393286445722e-05
-3.10114964399764e-05
-2.78778114089111e-05
-1.69236268947613e-05
-2.99960766752537e-05
-6.85220787491134e-06
-1.34561446463337e-05
-2.45528349413029e-05
-1.82485112532977e-05
-1.63565545137219e-05
-1.41045108462448e-05
-2.00718098515145e-05
-3.20822221112886e-05
-2.07560388216164e-05
-5.90883579891436e-06
-1.32096353163766e-05
-3.65636317901406e-05
-3.34171406749628e-05
-3.65183863555996e-05
-5.54542537597887e-06
-1.51315772781296e-05
-2.94272521617699e-05
-1.95823770794072e-06
-2.64680290043665e-05
-1.51991975146442e-05
-2.23346801169505e-05
-3.8946654122582e-05
-1.55526287107468e-05
-1.11766064650744e-05
-3.11421304371957e-05
-1.56865241868583e-05
-2.79261909728487e-05
-1.73711517249716e-05
-1.49503026232923e-06
-1.16624430382736e-05
-2.14766825888389e-05
-1.285984047483e-05
-1.47718227616952e-05
-2.44325158626128e-05
-2.16594779344026e-05
-3.41732515560966e-05
-9.48774387822585e-06
-1.42486603104269e-05
-1.46171695642162e-05
-1.36195627886806e-05
3.20163921111737e-06
-6.31939517658407e-06
-6.69869264689595e-06
-1.22476236599842e-05
-3.25917476204473e-05
-2.62366726021664e-05
-1.45284206892456e-05
-3.24895273728961e-05
-2.54018517735536e-05
7.90198519085613e-06
-2.72788633963269e-05
-1.92451244173423e-05
9.45513231656725e-06
-2.41549707038656e-05
-3.2173567101459e-05
-1.94632046295667e-05
-8.0975818096592e-06
-1.73302181080776e-05
-1.50191347145568e-05
-3.07007976470435e-05
-4.00449490684984e-05
-4.85579095377088e-05
-1.21632308395433e-05
-2.76464667620201e-05
-4.41453553796091e-05
-3.41369128496086e-05
-6.99184374583679e-06
1.11197604633533e-06
-7.3112337413327e-06
-1.35419976032884e-05
-1.40699361517301e-05
-3.41130821070033e-05
-2.12775734412355e-05
-3.46049202397153e-06
-2.99195708656507e-05
-3.90572587976277e-05
-7.76264996210544e-06
-1.25706924832911e-05
-1.33719103239784e-05
-7.62517541974368e-06
-9.80202902077405e-06
-3.83837160111039e-06
-1.65859678846635e-05
-1.81906931114445e-05
-1.77206458957465e-05
-2.95082964802841e-05
-9.65930064955459e-06
-2.57916359656139e-05
-1.69534951897087e-05
-3.23600903113212e-06
-2.47243613707733e-05
-3.27912366555476e-05
-2.26899853875316e-05
-5.21504975351935e-05
-1.229141276314e-05
-2.17112259252996e-05
-8.59714793127594e-06
-3.69185274056315e-06
-9.18343648944031e-06
-2.61374436091552e-05
-1.87505642921389e-05
7.76012398684592e-07
-4.83881912496359e-05
8.2617247309355e-06
-7.65664091830207e-06
-1.67816564528009e-05
-3.86102451065209e-05
-1.6981208539741e-06
-2.25596068455856e-05
-2.33933691513126e-05
-3.715993718507e-05
-2.02410877592459e-05
-1.94199421270787e-05
-3.80170167616453e-06
-2.9989486069634e-05
-1.00222149738911e-05
-3.96559611447701e-06
-1.27574715765467e-05
-2.49807102526666e-05
-8.9414528907236e-06
-2.97746667138592e-05
-1.25951042178866e-05
-3.44507163311197e-05
-2.66618622844841e-06
-1.8058027793576e-05
-2.23724026594137e-05
-1.72400883814408e-05
-1.20753534097585e-05
-2.15177198095143e-05
-2.47306687362821e-05
-3.13342944046333e-05
-1.23537326269819e-05
-1.54107330829731e-05
-9.6895387194653e-06
-3.72612385760667e-05
-3.0142596945484e-05
-2.52883750957079e-05
-1.91622731551665e-05
-2.78310167848088e-05
-5.2825303998869e-06
1.50320266385372e-05
-2.25905255345078e-05
-1.12130999567163e-05
-1.6055319785739e-05
-1.89109400805256e-05
-1.76370283560092e-05
-1.68356262686355e-05
-2.56160646900871e-05
-1.62409710769838e-05
-1.90256750018684e-05
-7.37644330452437e-06
-3.42027230572395e-06
-2.9745213962915e-05
-1.95999493791474e-05
-1.97557314353946e-05
-3.11312732299637e-05
1.37861306910022e-06
-2.04669568859591e-05
-4.3319597656695e-05
-3.35520762615227e-05
-1.37013286669112e-05
-2.52510854671168e-05
6.30141299736404e-06
-4.66645535232964e-05
-4.76896432518696e-05
-3.3171820086256e-05
-2.83511737901246e-05
-2.29403606567117e-05
-1.22111074176161e-05
5.93682018460119e-07
-2.48465883962681e-05
-2.88237327296388e-05
-2.51465548490163e-05
-1.48457556852205e-05
-4.92941016066642e-05
-2.62879736864508e-05
-4.36054917338227e-05
-1.6103885187886e-06
-1.27993804663621e-05
-2.79881825542059e-06
-3.80412173871272e-05
-2.42898512520437e-05
-1.49551519413913e-05
-2.15652464568376e-05
4.64568224060531e-06
2.2397843594105e-06
-1.09459736333247e-05
-3.84486009140643e-05
-1.71488118480544e-05
-3.27863643429147e-05
5.01490046985099e-06
-1.00286973251798e-05
-1.76088491994761e-05
-2.15730154021857e-05
-1.86224212117109e-05
-2.14819026561456e-05
-2.7975705644446e-05
-2.76294958628702e-05
-3.00081604560643e-05
-7.26274381992524e-07
-3.36034897396291e-05
-3.59034448626121e-05
-2.94323494836023e-05
-7.79394976403673e-06
-2.38490258466785e-05
-1.39011943624167e-05
-3.08882942174142e-05
-1.05259890935848e-05
-1.47062062018975e-05
-1.49197296982461e-05
-3.86665975257422e-05
-7.0748794730698e-06
-4.10147068388036e-05
-3.6541468382858e-05
-7.53724419811826e-06
-1.52943008525617e-05
-2.40070128247224e-06
-8.83599026189067e-06
-3.1489475330319e-05
-1.64968944866836e-05
-2.27411167663986e-05
-5.94581424919355e-05
-3.64474903260892e-05
-2.84289878146482e-06
-1.97246723577906e-05
-1.80887294990939e-05
-1.37340819646399e-05
-2.26679309931584e-05
-1.65632383954533e-05
-1.22200356700305e-05
-1.92328681553711e-05
-2.58695364510498e-05
-2.44760515916654e-05
-3.67912080977123e-05
-2.67430791798703e-05
-3.42716627866002e-05
-1.76771795256089e-05
-1.35478574020987e-05
-3.07109939417907e-05
-2.82380069397824e-05
-8.9346768224985e-06
-1.95925937497515e-05
-1.75690028755272e-05
-1.83365089144025e-05
-3.22956938687939e-05
-2.98954595426562e-05
-4.37520926999014e-05
-2.40342715085842e-05
-3.4721044188113e-05
-2.95550588331452e-05
-2.17207374370219e-05
-2.14464202493979e-05
-1.93268265231226e-05
-3.99591105446723e-05
-1.81353992149884e-05
-4.72985899064741e-06
-5.02276062440605e-05
-7.04329255705759e-06
-2.16386676828471e-05
-1.24031210053541e-05
-1.22630618439433e-05
-1.29944406666481e-05
-1.32962268812519e-05
-2.20611081054186e-05
-3.20076982513871e-05
-2.74675693046093e-05
-4.11498951504333e-05
-2.0093033813045e-05
-4.25409495788783e-05
-2.17453024596629e-05
-2.01370225455988e-05
-3.07695122618003e-05
-2.00768685676845e-05
-1.97100801884625e-05
-1.38998857107737e-05
-2.89358829008968e-05
-3.97475724941676e-05
-4.14377387174788e-05
1.01420254558629e-06
-6.96247085957625e-06
1.24246254116016e-05
-2.50848159473462e-05
-1.90966732391992e-05
-1.03972960102579e-05
-2.97312284869894e-05
-6.74881926058681e-06
4.81945402444937e-06
-7.60329752265851e-06
-8.85728992021286e-06
8.98540518030837e-06
-2.6215685431386e-05
-5.5039000215516e-06
-2.61961809552634e-05
-1.66695976498282e-05
-1.07824405092084e-05
-3.54058148449754e-05
-1.64465943001464e-05
-4.70614045854263e-05
-1.43344618126255e-05
-5.80372248349531e-06
-1.38128331630583e-05
-2.44600432143751e-05
-8.81917876074208e-06
-2.63163609828844e-05
-3.73697592082418e-05
-1.54590165110741e-05
-6.58185892888377e-06
-2.86243438122017e-05
-1.7466578795268e-05
-2.38013132652927e-05
-1.81839935137295e-05
-6.24010070431383e-06
-3.71498555153601e-06
-4.25496033073792e-06
-2.89705452069039e-05
-2.44094254004682e-05
-2.24582171434192e-05
-9.57568310050961e-06
-2.20964205499876e-05
-2.28788716082257e-05
-1.19260291180648e-05
-8.93537151080655e-06
-6.18881697394528e-05
-2.88941139378001e-05
-2.39461196659288e-05
-3.54330003277368e-05
-3.1071469770543e-05
-2.85527724263805e-05
-3.8935420984236e-05
-3.94232123506468e-05
-1.67371308812722e-05
-2.87387489713014e-05
-3.13522544289567e-05
-3.03278204303774e-05
-3.59390157391967e-05
-1.19865696053204e-05
-1.44377841925196e-05
-2.00267356956418e-05
-4.04601704194207e-05
-3.89906317564671e-06
-3.88476936755238e-05
-2.92692660218333e-05
-2.99325803966063e-05
-2.61766123872525e-05
-2.29223878701493e-05
-7.51830146115217e-06
-1.51727116834489e-05
-3.65160750369245e-05
5.82281552142768e-08
-6.84405160022368e-06
-3.45532267597685e-05
-1.48390774811056e-05
-2.14137549589293e-05
-3.52647446478907e-05
-2.33180141292216e-05
-1.11494134791852e-05
-2.69997991140193e-05
-2.42261258086475e-05
-1.86295502065896e-05
-2.5005813580239e-05
-1.22185187507981e-06
-3.2096063627525e-05
-1.17445738313579e-05
-2.52829362162892e-05
2.91879991018293e-06
-2.50406326644382e-05
-2.18129111294601e-05
-2.57631718074496e-05
-2.49099928440379e-05
-3.77618203094313e-05
-1.54211879736034e-06
-7.38131674157229e-06
-1.52905736401188e-05
-2.94188841973897e-05
-2.41241905434713e-06
-2.71535581784755e-05
-1.31269718038915e-05
-1.00154089636268e-05
4.03454150269663e-06
-3.85301217911766e-06
-2.87421267039743e-05
-3.59159791803495e-05
-2.59325677136507e-05
-7.09579496823509e-07
-8.12101302256082e-06
-2.47060496784022e-05
-1.41701572541119e-05
-3.75951213731032e-06
-3.62650180697693e-05
-2.32069315304235e-05
-1.74551613945393e-05
-2.25892387597513e-05
-2.38101762163732e-05
-2.46442047797438e-05
-3.07585453867616e-05
-1.14468002361276e-05
-2.9829154551642e-05
-1.48856152710955e-05
-4.40943149347896e-05
-9.53548171586108e-06
-2.40275089143562e-05
-2.98233282636056e-05
-2.16599887541006e-05
-3.03083748843078e-05
-3.33999927042047e-05
-1.47519658666634e-05
-2.09451851637997e-05
-2.74426022897354e-05
-9.73187921763963e-06
-2.57175940244431e-05
-2.27815132023681e-05
-1.85377054110659e-05
-1.02871525351357e-05
-1.16568340584324e-05
-2.88863845854611e-05
-1.99159219624492e-05
8.08292666749089e-07
-1.85185483901499e-05
-2.13163381120488e-05
-2.52446434979324e-05
-2.31081950650346e-05
-1.82932520834205e-05
-3.42655267526448e-05
-1.42671656594296e-05
-3.41390454970434e-05
-2.89158925712014e-05
-3.10281192154634e-05
-3.2809789455118e-05
-3.82763477231121e-06
-1.64748794019878e-05
-3.4040348447511e-05
-2.6703588371374e-05
-1.61437646461047e-05
-1.96335026788639e-05
-1.92096125266616e-05
-2.07935979100378e-05
-1.15474036105422e-05
-2.92398229130189e-05
-2.57641206656301e-05
-1.7382294836072e-05
-8.91528559709514e-06
-3.6592603761915e-05
-1.92011710444544e-05
-9.88236056030445e-06
-1.3622034261761e-05
-3.51610752256856e-05
-3.5549218067977e-05
-3.18618050663404e-05
-1.6996154020581e-05
-8.43181454935287e-06
-2.49992539592611e-05
-1.70595438764113e-05
-3.17011983942575e-05
-1.81073068164334e-05
-2.08962529127004e-05
-2.50791904433097e-05
-1.28836599825154e-05
-2.65826391571328e-05
-2.7352569574715e-05
-2.10558910478157e-05
-1.99765140100068e-05
-1.75818020652118e-05
-1.3833204413502e-05
6.86046997261783e-06
-6.1425880004926e-06
-2.63041043706735e-05
-2.03727186610455e-05
-1.03763941228078e-05
-1.53500157592161e-05
-2.63698712335869e-05
-1.26996185007349e-05
-2.91450490123117e-05
-3.26423134775294e-05
-1.42721945023537e-05
-3.74170053336393e-05
-3.63424625347675e-05
-2.79275581583245e-05
-2.89558043042398e-05
-1.6438696082761e-05
-3.60079250177167e-05
-3.50327709002201e-05
-7.13882789228767e-06
-3.42487006243075e-05
-3.10491752249824e-05
-3.03720197011591e-05
-3.19020288147855e-05
-1.49379951278981e-05
-1.09181182087448e-05
-2.08903963883348e-05
-1.52925037592401e-05
-2.3304570618556e-05
-1.31520779853827e-05
-3.07912600965881e-05
-1.19094991358472e-05
-2.35556971268434e-05
-1.97194526030498e-05
-1.12620263164196e-05
-2.20059766635248e-05
-3.45420653215601e-05
-1.70244909236201e-05
-3.35688352229958e-06
-2.31488589087125e-05
-2.20766082202958e-05
-4.18492941484206e-05
-2.57657605411329e-05
-2.70137376077969e-05
-2.63140990929555e-05
-3.83563936444874e-05
-2.39063482493367e-05
-1.6219873838545e-05
-2.43405738200124e-05
-3.26288217036123e-05
7.34723531333508e-06
1.97346338775764e-06
-1.24427214822872e-05
-2.65796586802639e-05
-1.11323731932123e-05
-5.49869895322825e-06
-1.80449408364056e-05
-2.00964353194789e-05
-3.70231633555913e-05
4.19285350183305e-06
-8.24869063028421e-07
-1.69128324831045e-05
-3.25082632030062e-05
-2.96456008913298e-05
-2.59614964910678e-05
-2.77311285774022e-06
-4.27723474513602e-05
-1.29162812256789e-05
-3.40841492891014e-06
-1.21845768412222e-05
-2.65306943424141e-05
-2.41265566588424e-05
-4.79605477340826e-06
-2.78496363432399e-05
-1.7854185307834e-05
-1.68425821647045e-05
-3.86338695135138e-05
-3.95582938794018e-05
-1.86489623779612e-05
-3.88689261411942e-05
-2.87511713813608e-05
-2.82071122150454e-05
-2.54891732902951e-05
-2.68713178890956e-05
2.94747556733333e-06
-3.11002338903959e-05
-3.15232638167582e-05
-3.81439367704137e-05
-3.81916939397771e-05
-1.75558243746769e-06
-1.57100813321656e-05
-1.97655703958298e-05
-1.22887111581932e-05
-3.54163040842993e-05
-2.4297790998735e-05
-2.9879889608552e-05
-3.86124098276701e-05
-1.3056169756028e-05
-2.28842581788476e-05
-1.7116250127799e-05
-3.82020185809086e-05
-2.36302793921593e-05
-2.40368648439962e-05
-4.52214440887935e-05
-3.16063089875866e-05
-1.18697414081695e-05
-3.91196378640905e-05
-3.24219549285187e-05
-2.79631824965779e-05
-2.66312486537489e-05
-1.45752976284551e-05
-1.79883304266522e-05
-7.87098667104784e-06
-1.39873041256007e-05
-1.67237927761787e-05
-3.02270980040344e-05
-3.59982896032128e-05
-1.23055470546802e-05
-1.88034676667339e-05
-1.99527691192091e-06
-1.51216935386682e-05
-5.75133129618097e-06
-2.43274020142463e-06
-3.35273830945982e-05
-2.05597863326632e-06
-1.85137513261218e-05
-2.22913107390594e-05
-1.87198499952872e-05
-3.12558657626135e-05
-1.50162377267036e-06
-1.9747009212823e-05
-2.1822648346261e-05
-3.79366228154232e-05
-1.61565534958057e-05
-2.13130805282067e-05
-2.11332783654339e-05
6.72814169520424e-07
-2.78391599091131e-05
-1.2310933482638e-05
-2.86705947878453e-05
-4.44836054259356e-05
-4.44794910383972e-06
-3.7517473274169e-05
-3.08344787417472e-05
-1.69973297191465e-05
-3.93799941683548e-06
-1.95211530923067e-05
-1.58568005696552e-05
-2.78281963766414e-05
-3.10681699400854e-05
-4.98340721977369e-06
-6.87736057232738e-06
-1.03091629540319e-05
-1.97283569485763e-05
-1.00604070698267e-05
-4.77727172323501e-05
-2.06893085326768e-06
-1.05846903107395e-05
-2.06085915834267e-05
-2.67435401197044e-05
-1.4857529779976e-05
-1.19249584122012e-05
-2.09987763575391e-05
-2.38894886808843e-05
-3.07873712718152e-05
-4.65250672000835e-05
-9.35223487174293e-06
-3.29033284986313e-05
-2.88802755192629e-05
-6.34648075369279e-06
-2.24086270999402e-05
-9.53456456494349e-06
-1.85890867756425e-05
7.1812930775028e-06
-1.48496203736961e-05
-3.42965203319205e-05
-1.75358240315659e-05
-1.69415740985053e-05
-1.77290352035815e-05
-1.80038651168819e-05
-2.13869695417995e-05
-1.8995959273771e-05
-1.77859472600138e-05
-2.47846547753584e-05
-1.84831998155046e-05
-2.61698529971429e-05
-2.72150846658088e-05
-1.08886747257318e-05
-1.97176613838913e-05
-8.30286194771601e-06
-3.80502377412158e-06
-3.36945752434485e-05
-2.63004505217121e-05
-2.4778836054705e-05
-7.87035708266217e-06
5.11307945023716e-06
-1.3960168847977e-05
-2.15707734740116e-05
-2.33173700107004e-05
-2.66128638189187e-05
-3.14388597587435e-05
-2.00439422131577e-05
-2.15668026434743e-05
-2.4637345770108e-05
-1.73261115618173e-05
-1.90581068763063e-05
-1.29426000355522e-05
-1.07957999015742e-05
-1.24148979167988e-05
-3.23621672969782e-05
-3.26571080355942e-05
-7.83925056957379e-06
-1.6598179700053e-05
-2.38400735434417e-05
-1.50559602955542e-05
-1.63263144456328e-05
-3.48421519562326e-05
-1.85217016263267e-05
-2.36800222043174e-05
-1.62212974877953e-05
-9.03655321838359e-06
-5.93171503562954e-06
-3.57270419205668e-06
-1.87933536302896e-05
-2.38875055569107e-05
-2.34259225520642e-05
-2.25196924958667e-05
-2.62805231380914e-05
-1.39646434885511e-05
-2.67847332518743e-05
1.75531453909671e-06
-1.88182692291603e-05
-1.19779178226057e-05
-9.57040147132185e-06
-3.49142112435744e-05
-1.94652359151525e-05
-2.3658594796486e-05
-2.35270109811722e-05
-2.11624196730975e-05
-3.19323637787851e-05
-1.09479192057007e-05
-2.54963082999728e-05
-3.20945534991804e-05
-1.62772545293831e-05
-2.75167997496631e-05
-3.18741009700939e-05
-1.58324348007295e-05
-1.02777186869662e-05
-3.4556094882243e-05
-2.55635262683376e-05
-1.66780861257119e-05
-1.94072617468918e-05
-1.38505973044723e-05
-1.98268706754511e-05
-1.86180561197085e-05
-1.58401835178667e-05
-1.23310775208712e-05
-5.9998642170084e-06
-2.11536535291532e-05
-2.7290392376908e-05
-2.24752939600553e-05
-2.39216679551141e-05
-3.7627709710626e-05
-4.01864657973037e-05
-1.85715212216909e-06
-1.56951882284672e-05
-4.14277021926056e-05
-1.02653326895086e-05
-1.52238308849688e-05
-3.94349002784576e-05
-1.44479060350294e-05
-5.27269282277946e-06
-1.03048952606563e-05
-3.08242581917485e-05
1.6638207553871e-07
6.68918598954811e-06
-3.5949335123565e-05
-1.56775219582105e-05
-4.83345911859461e-06
-2.8167552075678e-05
-3.87960480242917e-06
-1.21617937150326e-05
-2.28740802885429e-05
-2.9916359795687e-05
-2.11751039368437e-05
-2.00271192272264e-05
-2.60442480578524e-05
-9.36520290091223e-06
-2.35286701214617e-05
-2.86234324320761e-05
-2.58451059278448e-05
-1.81083226626795e-05
-4.02564810558345e-05
-1.71534649662436e-05
3.4380865021321e-06
-8.27709957301712e-06
-2.87509644988908e-06
-1.57189690610065e-05
-1.0076851288182e-05
-2.54412694605631e-05
-2.75502506568601e-05
-4.2557360181708e-05
-3.58667940382434e-05
-2.00090820182582e-05
-3.13931491286758e-05
-1.65622382432918e-05
-1.69254535697603e-05
-1.49610723823054e-05
-2.57015895777451e-05
-9.89332983066952e-06
-3.17088110918861e-05
-2.33804214001214e-05
-3.18994945697295e-05
-6.32883129566602e-05
-1.37620237689837e-05
-2.68367334369756e-06
3.35725997954075e-06
-1.85316245534299e-05
-2.29425067947351e-05
-2.11800397543759e-05
-1.02646790259133e-05
-3.97050866465092e-05
-2.68219125583047e-05
-1.83707506408985e-05
-2.21949859956222e-05
-8.38593129978626e-06
-1.33796934133307e-05
-9.66078491862894e-06
-1.86804410309644e-05
-3.41373736004773e-05
-2.72544185647417e-05
-2.8116521705573e-06
-1.04324135244579e-05
-1.52323257905698e-05
-2.95092001757313e-05
-1.8543541411199e-05
-2.43063294070342e-05
-2.2627510401395e-05
-1.35854782193753e-05
-3.15725678998697e-05
-3.15877129786428e-05
-2.80711097040152e-05
-2.10894269860316e-05
-2.62640624058698e-05
-3.07032439384845e-05
-2.83099535363331e-05
-2.52365196936345e-05
-2.40504869713431e-05
-1.3750099613216e-05
-2.69461694146601e-05
-2.50066260234663e-05
-2.78133105829088e-05
-9.76262147515038e-06
-4.17818664140946e-06
-1.84032171423061e-05
-3.45909633614197e-06
-2.75011626113415e-05
-4.96405875362461e-06
-1.22233783039537e-05
-1.17074608842888e-05
-2.71161449096968e-05
-3.03134739723289e-05
-2.0648572378788e-05
-2.57435502853469e-05
-2.15957776005049e-05
-2.97269978229926e-05
-2.59638136450033e-05
-2.7169851045828e-05
-1.697583318095e-05
-1.19193001889634e-05
-1.58669624968483e-05
-2.85628241064479e-05
-2.28796904918573e-05
-4.86128326840862e-06
-3.01388920579674e-05
-1.73864789061206e-05
-5.04804073018344e-06
-1.08999891294642e-05
-4.34832093607367e-06
1.36485504460545e-05
-3.27357349242475e-05
-2.89059310728212e-05
2.33406900300317e-05
-2.48839702251625e-05
-3.55495471571639e-05
-2.18316191055054e-05
-2.05506511076546e-05
-6.17452565011e-06
-1.56250787922547e-05
-3.8405512558036e-05
-2.11838802536353e-05
-7.9026064353362e-06
-1.32848193543943e-06
-4.46420062738555e-06
-1.30176242163172e-05
-2.65200211665398e-05
-3.46009317085808e-05
-1.51087093129924e-05
-2.98844596185337e-05
-2.9610135683697e-05
-1.76006131498465e-05
-4.88546037775879e-06
-1.12497638532487e-05
-1.98197224794162e-05
