# Supplementary material for: Research on computational propagation and identification of mine microseismic signals based on deep learning
Source: PLoS One. 2025 Oct 22;20(10):e0334641. doi: 10.1371/journal.pone.0334641 (PMC12543183; doi:10.1371/journal.pone.0334641)
Supplement: S1 Data — (ZIP) [file pone.0334641.s001.zip › 000100500001089.xlsx_0.txt_24.txt.txt]

-2.73670839962354e-05
-3.11332563543342e-05
-3.29888689999564e-05
-1.02722167436369e-05
-2.10476797489001e-05
-1.29322488105319e-05
-2.25703757850404e-05
-3.88877074016628e-05
-1.3952166456592e-05
-3.15337218582057e-05
-2.86801742795847e-05
-4.90738980469308e-06
4.47466239634681e-06
-2.28403979525557e-06
-2.18850382834429e-05
-1.66445502950116e-05
-2.53029669342462e-05
-1.05609599811106e-05
-1.98695100250938e-05
-4.32623297442254e-06
-1.89302353075126e-05
-3.10074215914869e-05
-5.50048982372131e-06
7.93588849452918e-06
-2.11831093438736e-06
-3.18618534830855e-05
-2.23869405775705e-05
-7.53922307555634e-07
-2.56675520265418e-05
3.49834929870931e-06
-2.15762850527293e-05
8.91576462133513e-08
-5.25153529288388e-06
-3.97342673010021e-06
-8.87964107375942e-06
7.54611808753377e-06
-3.25445302293358e-06
-2.17448058837145e-05
-1.24079023048067e-05
-1.49780132497875e-05
-3.58988322722564e-05
-3.83092218197884e-06
-2.05980837056908e-05
-1.16972091520391e-05
-6.79771118366004e-06
-1.18425589131369e-05
-3.46883202027165e-05
-2.16458625181272e-05
-3.12520369876082e-05
-2.64174473929069e-05
-1.61702264980292e-05
-2.11813319573794e-05
-1.35511638042413e-05
-2.42613299691808e-05
-1.81712836088785e-05
-3.48548598861917e-05
-1.06402124251792e-05
-2.315043521389e-05
-2.21272247469809e-05
-3.41000291696509e-05
-2.98172770436548e-05
5.29801953912333e-06
-1.31810577630861e-05
-2.59814281250189e-05
-2.83231869545718e-05
-2.85851577370015e-05
-3.53794158114408e-05
-9.43314387831916e-06
-7.32722289690602e-06
-2.3704122313213e-06
-4.93172730801601e-06
-1.03028470895219e-05
-3.60677336839518e-05
-5.93015608607613e-06
-2.42539589735859e-05
-1.9527775914752e-05
1.53212706910652e-07
-2.91668464956235e-05
-2.52042042187952e-05
-3.21432204401406e-05
-7.39017591758893e-06
-2.79310642368642e-05
-1.89548090050102e-05
-2.05761295368434e-05
-2.92919070208495e-06
-1.54484944195063e-05
3.48784335603259e-06
2.65454351250231e-06
-1.79334831901997e-05
-3.01567257447996e-06
-1.87928546700827e-05
-2.97476211326205e-05
-1.90564769242967e-05
-2.31874611436864e-05
-3.20940873549891e-05
-1.06463148244237e-05
-2.57126051128519e-05
-1.04349944526095e-06
-9.9552750644664e-06
-1.98472677493137e-05
-3.18328894004596e-05
-3.50406661161888e-06
-7.50253769622337e-06
-1.54217614168763e-05
-1.11699566435488e-05
-2.50897214318888e-05
-1.5615647074278e-06
-7.85499568299221e-06
-2.99772544265661e-05
-3.04746000657182e-05
-1.93155581435832e-05
-1.73978211914641e-05
-2.62735971006164e-05
-2.25520994145119e-05
-2.7199448205649e-05
-3.51042576118175e-06
-2.00477303487351e-05
-1.23423127940148e-05
-1.84081114190221e-05
-2.2941646128842e-05
-8.70755554154181e-06
-1.81362796411922e-05
-2.08278136753469e-05
-2.71085668600494e-05
-4.83330007073913e-05
-4.30581569418815e-05
-5.92356403882987e-06
3.73457098370679e-06
-1.86748863106398e-05
-2.117767680566e-05
-2.36229267184745e-05
-1.64506091312138e-05
-2.13180357028722e-05
-7.72048859116975e-06
-2.90558561687529e-05
-7.40135328649663e-06
-2.89744514854943e-05
-3.44389489748992e-05
-1.28177646862785e-05
-2.99604603540648e-05
-3.09024163274894e-05
4.08965611171786e-06
-4.50797473121745e-05
-3.26032101079929e-05
-1.21376012307216e-05
-1.51097168897855e-05
-1.16488284349782e-05
-3.06093697554635e-05
-3.02074341548957e-05
-3.01506044899069e-05
7.55231854823019e-06
-1.4977388957155e-05
-3.11249263169516e-05
-3.18940511322247e-05
-1.47306825746649e-05
-3.19660891716193e-05
-6.26749187487702e-06
-2.12596790731668e-05
-5.20948799867445e-05
-2.37141998956094e-05
-1.23114337759688e-05
-1.15226034177879e-05
-6.13827074572716e-06
-2.89541766281716e-05
-1.29408883078358e-05
-2.323024318534e-05
-3.18925024834957e-05
-4.50916950172214e-06
-5.61750439740097e-05
-3.06153021574708e-05
-7.63691856987545e-06
-3.69788216055399e-05
-1.31572835937555e-05
-1.24512304459214e-05
-2.26774394152056e-05
-1.11113502909171e-05
-2.4057267435376e-05
-3.27568419411587e-05
-3.39651750626316e-05
7.52645640238184e-06
-2.19209223489303e-05
-3.50522311010136e-05
2.51838600868004e-06
-1.00096932190324e-05
8.41134621609524e-07
-4.13188891041799e-05
-1.79282225478257e-05
-2.49148996337391e-05
-1.29966402411268e-05
-2.05028549269043e-05
-8.2760880625466e-06
-1.50091724435682e-05
-3.58483491658286e-05
-2.04941608587155e-05
-2.11689724468731e-05
-2.67584077939495e-05
-1.7206986201136e-05
1.94396869116621e-06
-5.43575726085946e-06
-1.82740769664978e-05
-2.23375762825411e-05
-1.17874682791729e-05
-1.88611738318813e-05
-2.39119941347892e-05
-4.03988551336669e-05
-2.32950509656221e-05
-1.92879265529659e-05
2.68562790304065e-05
-5.61623728370976e-06
-2.79328750501906e-05
-2.48258341351599e-05
-6.0732585149781e-06
-6.76344294678166e-06
-1.35782450976703e-05
-1.58344571575076e-05
-1.61275516218405e-05
-1.97523414289296e-05
-3.46414828502449e-05
-1.25801660784908e-06
-1.35044574911726e-05
-7.93936833413353e-06
-3.49927376320739e-05
-2.79098875739518e-05
-2.2546286390049e-05
-2.46560539792765e-05
-1.69922024038269e-05
-2.74256779492895e-05
3.1817023411243e-07
-5.33994654018879e-06
-2.20358808927026e-05
-1.44488733825461e-05
-1.83203370291268e-05
-2.01770650134411e-05
-3.33185120704526e-05
-9.79080131263522e-06
-4.38634613618092e-06
-3.10777385466297e-05
-7.85677393758077e-06
-3.2472902196895e-05
-3.6413870223607e-05
-1.40134911496477e-05
-1.38445232065114e-05
-1.7000399343685e-05
-2.34321781036779e-05
8.80197894605805e-06
-9.33742403372512e-06
-2.76554749038895e-05
-5.03147583826888e-05
-2.4362061750745e-05
-7.47819212518257e-06
-9.93145804685153e-06
-2.43865332896994e-05
-4.86564772213007e-06
-1.77089487593565e-06
-2.30494632659051e-05
-1.83514518195971e-05
-1.58441309073467e-05
-6.65477727597228e-06
6.67172403821212e-07
-3.32526277052091e-05
-8.4413570743839e-06
1.70249487045023e-06
-2.00516701006508e-05
-1.30649659291013e-05
-4.7754807476301e-06
-5.96879976629395e-05
-9.53509323014526e-06
9.69955281009857e-06
-3.36545421218383e-05
-2.79088623503705e-05
-1.82560298455356e-05
-1.75058185697433e-05
-2.95339013580794e-05
-1.43418957306597e-05
-1.95553304425651e-05
-2.04958839780168e-05
-2.09197193691005e-05
-1.08274478173172e-05
-2.45700784743698e-05
-2.16243459344898e-05
-2.15662100824992e-05
-9.65143362168586e-06
-4.15638478762673e-06
-3.44374479141652e-05
-2.29008520094837e-05
-1.7468145428951e-05
-2.11429965939302e-06
-1.30758342610579e-05
-2.02153608280171e-05
-2.14869108036646e-05
-5.56944963962061e-06
-9.10524273013107e-06
-3.77474099050674e-05
-3.06954108965147e-05
-2.98652537383413e-05
-3.8670811106904e-06
-1.26882318530443e-05
-3.45110271308549e-05
-9.54169118682528e-06
-3.33816552480688e-05
-2.97599724615779e-05
-2.48473484886651e-05
-1.93206694452819e-05
-1.93681718176225e-05
-1.82622116296464e-05
-2.65051377150183e-05
-1.6789254508634e-05
-1.57748600993076e-05
-2.14207518168154e-05
-1.4497024900004e-05
-2.50738082677697e-05
-1.06540754908972e-05
-2.26210155193321e-05
-7.07589459254282e-06
-1.95871503359967e-05
-9.31259235712272e-06
-1.70860352488791e-05
-5.05231433849904e-06
-2.05294892957734e-05
-1.35078123692277e-05
-2.7315230068368e-05
-2.22497488258138e-05
-1.2331863703025e-05
1.17348908012005e-05
-6.72759925562852e-06
-3.53468544618506e-06
-2.56937860577017e-05
-4.4416733908019e-05
1.60515384435909e-06
-1.80582876954129e-06
-1.35813279289847e-05
-3.412641500474e-06
-2.3558578265039e-05
-2.23510337665936e-05
-1.58793339390439e-05
-1.66292042444286e-05
-2.26293544856581e-05
-1.95563141684317e-05
-2.53489067242708e-05
-3.50600071085725e-05
-3.05191555663069e-05
-2.73252426958178e-05
-4.39323019514059e-05
-1.345466903658e-05
-3.452880602178e-05
-2.16508383449383e-05
-1.24237799847975e-05
-4.58826740427894e-05
-8.78416837038914e-06
-2.15758358206595e-05
-2.65886355955393e-05
-3.30029318573269e-05
-1.52781851444868e-05
-8.18902354137103e-06
-1.59745401033042e-05
-3.80874616882413e-05
-2.53662058589274e-06
-5.13350311120613e-06
-1.95759659383226e-05
-3.48172461471229e-05
-2.7728925399797e-05
-1.80476116986445e-05
-2.62425182586012e-05
3.22042534906032e-06
-3.56718850694244e-05
-2.2965992912567e-05
-2.9428754488781e-05
-1.86419445838849e-05
-3.01751513827825e-06
-2.70350072426536e-06
4.11974566438821e-07
-3.00242012568219e-05
-2.29725111141063e-05
-1.22678067179929e-05
-1.78936023519077e-05
-2.88397133298065e-06
2.62372315336627e-07
-4.79724885621711e-06
-1.90515866947847e-05
-2.05373480037182e-05
-9.64198655550405e-06
-3.44480173075454e-05
-1.73515465195923e-05
-1.20340402308839e-05
-4.8198518343158e-06
-2.71718952763715e-05
-3.6475994023025e-05
-2.2317221244838e-05
-2.64457378976918e-05
-2.7800616128039e-05
-6.1176788129672e-06
-1.44682853635088e-05
-1.6789946226632e-05
-2.92809517160864e-05
-1.76279190003762e-05
-2.68550242968378e-05
-3.7063082898563e-05
-1.29014495973259e-06
-3.17472065762437e-05
-2.10776626567143e-05
-4.35867981631352e-05
-2.90693667051182e-05
-5.21200097186836e-05
-1.13197855410522e-05
-2.8079396037799e-05
-1.79982509727756e-05
-7.87616661071385e-06
-2.86464799418554e-06
-2.96917306707813e-05
-3.06907790471853e-05
-7.58049352189065e-06
-1.67214955431603e-05
-2.39896626001296e-05
-2.67979110133782e-05
-2.33344020831734e-05
-2.56462147369257e-05
-1.90596141235061e-05
-2.74696604976021e-05
-3.02459920924927e-05
-1.84360207831883e-05
-3.07005496803844e-05
-1.28310690207911e-05
-2.36299893121424e-05
-2.03014944975738e-05
-2.65362343596719e-05
-1.42497790467477e-05
-1.27694496696466e-05
-3.81025363531208e-05
-1.74776806162728e-05
-1.47315620173161e-05
-2.82693196859747e-05
-1.1942164533006e-05
-2.98323625249009e-05
-8.14426049609195e-06
-4.18644892897785e-05
-1.4118552867311e-05
-2.9393132952281e-05
-5.02850328433316e-06
-2.85120756649571e-05
-1.85082569333276e-05
-1.34382261977688e-05
-2.23302745510332e-05
-2.04393335821841e-05
-6.78874721574294e-06
-1.6572966970684e-05
-2.9611625526607e-05
-3.84601703003415e-05
-2.34658177067764e-05
-2.31098881130206e-05
-3.77027423086531e-05
-1.79479110001326e-05
-2.34850827470158e-05
-1.16575411946156e-05
-3.59410063876616e-05
-2.30523348330347e-05
-6.10219699928335e-06
-1.1273599727805e-05
-1.42362907730348e-05
-4.40987836222941e-05
-3.13158100714621e-05
-1.63411474755686e-05
-2.22936756658717e-05
-1.93311898032439e-05
-2.6270174292668e-05
-2.42757781760526e-05
-2.69945602851551e-05
-2.49080515830137e-05
-1.26567818994844e-05
-4.95464226031784e-05
-7.30676060413235e-06
-9.98201789925982e-06
-5.25428631495644e-05
-3.44062050368034e-05
-2.73077429510212e-05
-3.33952961095147e-05
-1.63765131366026e-05
-1.83890720212304e-05
-9.43979427692877e-07
-2.36600845566199e-05
-2.22015088170216e-05
-3.08918080651808e-05
-2.90087734123929e-05
-4.12442033246443e-05
-1.67632461063375e-05
-1.7472482041184e-05
-2.09492578479827e-05
-2.71320526971603e-05
-9.82275377720482e-06
-2.85586214070854e-05
-7.2177740075186e-06
-1.4161157959995e-05
-1.72380878255954e-05
-2.3112750517142e-05
-1.48557655887179e-05
-3.04028227270206e-05
-2.69401507982759e-08
-3.21928040871161e-05
3.44752629621683e-06
-2.17920199433189e-05
-1.76868203124624e-05
-1.8513981404949e-05
-2.92219226422508e-05
-2.39485572525561e-05
-1.23480229043771e-05
-6.09595301146794e-06
-3.11280807016445e-05
-2.61580368050931e-05
-6.9619436466694e-06
-1.66688932630375e-05
-1.85920377161434e-05
-1.77611038756788e-05
-2.92073595067244e-05
-2.09292769830574e-05
-4.63952671233639e-05
-3.28969188305548e-05
-1.41777769744743e-05
-3.29209683791055e-05
-2.54451563676309e-05
7.17378944958541e-06
-3.64580855349552e-05
-3.75184547923375e-05
-4.31317956582157e-05
-6.12632929856932e-05
-4.08237497501186e-05
-1.93298282353689e-05
-3.40161744780517e-05
-2.71342817358876e-05
-2.39084641563815e-05
-1.30552987598467e-05
-1.60955296677449e-05
-2.90353621079502e-05
-1.339649225028e-05
-3.38815410557086e-05
-1.42245075141399e-05
-5.03017581388779e-05
-3.10084887328975e-05
-3.22170148793524e-05
-2.78904291012798e-05
-2.75940797907799e-05
-2.60900780006571e-05
-2.1271162790331e-05
-3.07461648058397e-05
-2.25892699456402e-05
-2.63439039947067e-05
-1.30607113151242e-06
-1.68933327297733e-05
-6.46215214150777e-06
-9.56757676959657e-06
-3.79149811451255e-05
-8.8481008235844e-06
-2.25184410346628e-05
-2.18710334245021e-05
-1.84506058243406e-05
-3.64988353073545e-05
-2.32149660611892e-05
-4.9829637930683e-06
-3.16999887043191e-05
-1.12177664245215e-05
-2.48459851279401e-05
-1.98903558356841e-05
-1.57412026485969e-05
-2.54844725005546e-05
-1.05496003594549e-05
-7.84050402808796e-06
-6.70556618512933e-06
-8.84175659082508e-06
-6.50468199210774e-05
-2.93589779961019e-05
-2.81694757565325e-05
-1.27363394039586e-05
-1.55965210187737e-05
-2.45897848855058e-06
-3.12944050964084e-05
-1.8277194282793e-05
-2.65406649973147e-06
-2.59032246529901e-05
-1.92602934790177e-05
-2.09450515926893e-05
-1.61578916487433e-05
-1.01229976734644e-05
-4.93675896784959e-05
-1.68555272372213e-05
-2.57801974679397e-06
-8.25342849696933e-06
-1.83021826937623e-05
7.05366950644526e-06
-1.22503514842237e-05
-2.86925647418345e-05
-1.62961851018935e-05
-2.0864075780896e-05
-4.19188385158401e-06
-1.71132154086497e-05
-2.34084204711013e-05
-5.4688114935247e-06
-1.43879367326211e-05
-1.00153417999431e-05
-1.63005979385117e-05
-1.48152651100157e-05
-1.92067235468934e-05
-1.14250241700964e-05
-1.43369967408755e-06
-2.95932965621921e-05
-2.89076167837098e-05
-9.75575210939962e-06
-3.69056109003485e-05
-7.20703743962481e-06
-1.2182381239061e-05
-1.60887238424249e-05
-9.07858204779086e-06
-3.65920890211076e-05
-2.23762913869043e-05
-7.06286689806591e-06
-2.84086325745096e-05
-6.29715857120397e-06
-2.97815298558605e-05
-3.0556056928994e-05
-1.89526354662356e-05
-4.01377356774006e-05
-2.319650826454e-05
-2.06438417589112e-05
-1.61061579431226e-05
-3.91264342143992e-05
-2.76445353035109e-05
-9.08110875312443e-07
-9.60286150141884e-06
-2.24454733130338e-05
-2.17323894724534e-05
-1.08891147666199e-05
-8.16738413676523e-06
-3.85138013650331e-05
-1.88377988542134e-05
-3.7244889193752e-05
1.3532410961873e-05
-1.73843560066502e-05
-1.96844956518568e-05
-1.09109428194404e-05
-1.91261146118308e-05
-2.0521301075651e-05
-1.17245030458805e-05
-2.39380060543967e-05
-1.68316437644263e-05
-2.0609888376371e-05
-2.83025996103856e-05
-1.3818053412979e-05
-8.99744697666036e-06
-2.89407501976084e-05
-2.1989592422861e-06
-8.38065329129974e-06
-2.84094146416246e-05
-3.09862455498122e-05
-2.2937701141679e-05
-2.56694463322569e-05
-8.4395772556203e-06
-2.69459998075181e-05
-3.35357186973131e-05
-2.48003079692746e-05
-1.81499430111429e-05
-3.12805141140629e-05
-1.46694118495414e-05
-3.52038501420655e-05
-7.3530760624788e-06
-2.91552943838862e-05
-2.70157123828183e-05
-4.26691279551175e-05
-2.85013335858969e-05
-1.22023940484876e-05
-1.5705060293309e-05
-1.28216194136506e-05
-2.53514291748547e-05
-3.01814661517832e-05
-1.42925728631134e-05
-2.55303279320053e-05
-3.03639063831572e-05
-3.00632302680286e-07
-2.64441069668122e-05
-2.32740340084009e-05
-3.43222187068242e-05
-2.55210776163768e-05
-2.99544896335859e-05
-2.75351157994104e-05
-2.49901702203824e-05
-3.52348761393345e-05
-1.70093975894041e-05
-4.31136111221132e-05
-1.27446591431386e-05
-2.09187308024689e-05
-9.81782101224803e-06
-2.65977012953527e-05
-4.22642952774745e-05
-1.89937563090428e-05
-1.81952337378771e-05
-8.21631346553273e-06
-2.060165700689e-05
-2.01042473702596e-05
-1.40999283948323e-05
-2.73075862320549e-05
-2.24396183274625e-05
1.31307353709439e-06
-2.81997703722528e-05
-2.73514119291799e-05
-7.12602537601327e-06
-2.33661373112005e-05
-4.87718456996867e-05
-3.26837059175062e-05
-4.13697842162051e-07
-2.26091497224517e-05
-9.3518177629097e-06
-3.09972148767649e-05
-3.05401098582231e-05
-1.66928059651231e-05
-2.23698678979537e-05
-2.34891758356902e-05
2.0049603328287e-06
1.5676715886843e-06
-2.68883851426606e-05
-3.03525030616126e-05
-3.78265973651706e-05
-2.21601004058342e-05
-2.54116544631952e-05
-8.2386377599202e-06
-4.23979415747815e-05
-3.29647832560854e-05
-1.53245505006263e-05
-4.96816864966531e-05
-3.09758351276383e-05
-3.92593949879118e-05
1.20165725550229e-05
-8.04297996168778e-06
-1.81811399998345e-05
-1.42543955819174e-05
-2.1094516153192e-05
-2.02717716151521e-05
-1.28880044162953e-05
-2.9168686372787e-05
1.91196079182445e-06
-5.14267420466538e-06
-2.9259933969967e-05
-1.92996986129967e-05
-2.51941776175134e-06
-1.16387777810998e-05
-2.84112340042544e-05
-1.02560710930006e-05
-8.63104025100608e-06
-1.28267605556379e-05
-1.66159692597308e-05
-3.6677509667814e-06
-1.06640002881914e-05
-1.81925397717294e-05
-7.35060590347929e-06
-1.60322589758252e-05
-1.18452042923713e-06
-2.09303134926141e-05
-3.1603958797139e-05
-1.00700589624524e-05
-3.03203891091327e-05
-2.24672162617541e-05
-1.9990135706127e-05
-1.15420203344859e-05
-2.91791482608024e-05
-3.3352179503092e-05
-2.9722080921834e-05
-2.97841417334839e-05
-2.00756279799316e-05
-2.21183097845429e-05
-1.68876365259374e-05
-1.74130344044216e-05
-1.77893948474299e-05
-2.06493856077543e-05
-1.9118981502709e-05
-3.90529024839814e-05
-3.72008938233957e-05
-3.20166737304805e-05
-2.03919392447334e-05
-2.13723585122759e-05
-1.47601459800703e-05
-3.38491684619689e-05
-2.68946924871759e-05
-3.77272577944918e-05
-1.87730187263765e-05
-3.64989567898582e-05
-3.03895062604909e-05
-6.24424628011458e-06
-3.31234301384418e-05
-6.74188845804467e-06
-3.11574370874623e-05
1.57690163811552e-05
-1.13542462775425e-05
-4.01994419619578e-05
-1.55690160951925e-05
-6.86079049885655e-06
-1.44865658496176e-05
-9.01017075929663e-06
-9.90695673301359e-06
-1.40612275481299e-05
-3.57510113418625e-05
-2.0954294807504e-05
-1.86081598640664e-05
-1.96756706101839e-05
-2.50175456370729e-05
-5.37709068381456e-05
-2.21830842977e-06
-1.64169350880298e-05
-5.76563843202496e-05
-3.17152831688981e-05
-1.97823751803917e-05
-7.23524121588661e-06
-2.08063436154836e-05
2.86529427207136e-07
-1.98962355046979e-05
-3.47931971973576e-05
-7.00666922215187e-06
2.40469324252552e-06
-4.01515735106721e-05
-1.43889133732245e-05
1.00809624162054e-05
-1.20818970375789e-05
-2.18911882359119e-06
-1.29450139163917e-05
-3.49181545644584e-05
-8.50241422759781e-06
-1.84097860014685e-05
-4.36702953012166e-05
-2.19051502256085e-05
-4.34375710189458e-06
-2.18509546045967e-05
-8.02787683887559e-06
-4.13131703825336e-05
-3.16306489600106e-05
-1.14313903988889e-05
-3.92567898910246e-05
-8.38634302510995e-06
-3.2091899308487e-05
-1.87109208218016e-05
-3.00449944371606e-05
-9.60443290753823e-06
-3.07105497894204e-06
-5.11531978118789e-06
-3.68846331160888e-05
-3.07872722804161e-06
-1.37076367392324e-05
-4.13331379603756e-05
-1.35352982159963e-05
-1.39489818745112e-05
-4.45184560983396e-05
2.48025766109751e-06
-1.60863787972868e-06
-2.35662430839055e-05
-1.38571413573638e-05
-1.89310516242601e-05
-3.80450615832856e-05
-1.29152856653723e-05
-2.65233666296695e-05
-1.01454656462009e-05
-1.46582583227205e-06
-4.2875581143899e-06
-2.84037854418368e-05
-2.92459653385152e-05
-2.16539203186831e-05
-2.41972783325007e-05
-1.4949914170048e-05
-3.04388368591825e-05
-1.81779339452763e-06
-3.11331999064659e-05
-2.68020664088989e-05
-1.3214718542324e-05
-2.37660819891657e-05
-2.41763655509125e-05
-2.08303313855636e-05
-3.18965122052185e-05
-3.1491870282044e-05
-7.04856499742498e-06
-2.25839153056155e-05
-1.561205872813e-05
-1.69437029638493e-05
-3.14015382604738e-05
-1.22650871369226e-05
-7.82239850333015e-06
-3.19875509605116e-05
-1.92686956349968e-05
-2.75266881402542e-05
-3.48386268621004e-05
-1.309679756458e-05
-2.78274720398076e-05
-1.29019163292652e-05
-2.92012265854075e-05
-4.99308430613182e-06
-1.43296727124887e-05
-1.07244296520048e-05
-6.02724822551344e-06
-1.48476590819407e-05
-1.04689667904697e-05
-2.91697740938994e-05
-1.22125232863604e-05
-1.7164456752187e-05
-6.93741765822554e-06
-1.67869324896524e-05
-4.93726594547205e-05
-9.27461001143393e-06
-2.69818431226699e-05
-1.9799001242602e-05
-3.47910590435708e-05
-3.38756878164797e-05
-2.38420153182815e-05
-1.31609385710328e-05
-1.57209567759644e-05
-7.76914545323085e-06
-2.94224950286873e-05
-1.85878112210693e-05
-2.79628133137658e-05
-4.24987144818113e-05
-1.35179480789222e-05
-2.91019589435538e-05
-2.44749408181792e-05
-2.21541182426218e-05
-5.93250515109912e-06
-2.38534558217848e-06
-1.81836719992642e-06
-1.82708670025517e-05
-3.65889153619296e-05
-1.4086573543488e-05
-6.43728148994316e-06
-1.23092636413317e-05
-2.41245831488183e-05
-1.92207311278141e-05
-2.1290540264945e-05
-3.13583351651698e-05
-3.27873783642678e-05
-2.83157269685241e-05
-1.30711333287534e-05
-2.22710752841636e-05
-4.15343521065583e-05
-2.42418515222409e-05
-1.67274266980998e-05
-1.61145064619283e-05
-1.38465842590422e-05
-1.32656781828479e-05
-2.61063058065287e-05
-1.08988950558576e-05
-7.09308261414211e-06
-1.66817236577242e-05
-2.05610672170429e-05
-2.16636866216968e-05
3.01506515455207e-06
-1.18271403307907e-05
-4.17979202151606e-05
-3.85772556842433e-05
-2.93912583351404e-05
-1.27750371568879e-05
-8.9577419533334e-06
-1.54342824777689e-05
-2.36165027874104e-05
-1.38410723625575e-05
-3.81275827814027e-05
-2.0157472418503e-05
1.79543022201287e-06
-2.5214971323177e-05
-2.55442394028732e-05
2.62643669624241e-06
-2.74858237779539e-05
-1.77861030836813e-05
-2.28885593608883e-05
-2.54145193991974e-05
-1.64809388919135e-05
-3.01018766451912e-06
-2.14708422517007e-05
-2.57899932438382e-05
-1.0356423642852e-05
-1.73873447876561e-05
-8.75054965941182e-06
-2.55545724114831e-05
-1.26599898627306e-05
-4.17737029424691e-05
-1.10989670436199e-05
-1.69959376287995e-05
-1.07367224596086e-05
-1.29756139338918e-05
-2.01505186023459e-05
-2.10955823903283e-05
-1.89519125265361e-05
-3.47072966328818e-05
-6.74532511936396e-07
-1.34928485830424e-05
-5.07924065627095e-06
-1.32474739046771e-05
-1.47709297329897e-05
-1.62322218360594e-05
-1.45980160786619e-05
-2.82499610436371e-05
-1.75723677573801e-05
-3.26319095164685e-06
-3.47159507534778e-05
-2.00543766457437e-05
-3.37311003110793e-05
-3.43186562028749e-05
-3.17625666641262e-05
-2.47118553604267e-05
-2.15993853536096e-05
-3.18172077472506e-05
-1.74996643248321e-05
-3.09883070489193e-05
-1.98669672918054e-05
-2.11684837508865e-05
-1.13690720230004e-06
-1.80633900572083e-05
-1.78942324586404e-05
-2.10480371271955e-05
-1.06505024067709e-05
-7.25867096798043e-06
-9.79835742843025e-06
-4.54564963067613e-05
-2.60999492835517e-05
-1.75338806699114e-05
-1.36460026487342e-05
-3.40073014186833e-05
-1.70576726149905e-05
-1.64249935335986e-05
-4.8150582949922e-05
-2.77386126610661e-05
-1.88373041832736e-05
-2.49834963949655e-05
-3.21336537283165e-05
-2.17699886918518e-05
-2.30343267260731e-05
-4.01832434459452e-05
-2.16292222450484e-05
-1.57896493623668e-05
-1.34714953175482e-05
-1.37624690537888e-05
-2.71405941420811e-05
-1.36379211723283e-05
-1.81529522119666e-05
-3.52353172365228e-05
-2.37542469938015e-05
-1.42863713089208e-05
4.66727742275211e-06
-2.11470109592525e-05
-1.1028789620595e-05
-3.54212864091004e-05
-1.33904239134068e-05
-2.28327980022463e-05
1.27202334971113e-06
-3.50325784358934e-05
-3.73678840098511e-05
-3.58077255597461e-05
-3.99370299076955e-05
-1.2759798830954e-05
-4.98393687348618e-06
-1.89731483648658e-05
-2.49229289998579e-05
-1.91202992881163e-06
-7.9357643976251e-06
-2.41523070068221e-05
-2.23255239198031e-05
-1.93219811665342e-05
-2.07767065540583e-05
-9.71669901902676e-06
-1.62723665713854e-05
-1.06026050674348e-05
-3.13959482706959e-05
-3.74724253647845e-05
-3.38593478089076e-05
-1.69832092111728e-05
-3.55039826718965e-05
-1.52608215754598e-05
-1.00206794904403e-05
-2.13027706339882e-05
-2.03448470614867e-05
-2.22575992994613e-05
-2.29097283655769e-05
-5.61329421852359e-06
-1.62661634060036e-05
-2.92634665769559e-05
-2.45734851382794e-05
-2.96033215155855e-05
-3.89726721183281e-05
-1.66261240572359e-05
-1.875357250936e-05
-2.56592825524212e-05
-1.68592656288091e-05
-1.82007833590162e-05
-3.3397464810135e-05
-2.43244553538139e-05
6.71232950837279e-06
-9.38789874250375e-06
-1.92136697439796e-05
-4.19429926139285e-05
-2.4810099387561e-05
-2.23591828451471e-05
4.14393670804571e-06
-1.6746991290333e-05
-2.00882790874876e-05
-2.86813074044629e-05
-2.96405118843636e-05
-2.09782121358813e-05
-2.63992048970189e-05
-2.3348019232889e-05
-7.67545804229006e-06
-4.03456414342928e-05
-2.77677097552783e-05
-2.54436964142317e-05
-2.4855735244593e-05
-2.00286328417559e-05
2.94401154192578e-06
-6.37180990959508e-06
-4.23071300899071e-05
-2.33489065771369e-05
-3.22781975512711e-05
-2.66188924530264e-05
-2.58553086209888e-05
-3.37088826382155e-05
-3.98454955493361e-05
-3.45406239979694e-05
-3.5117366928664e-05
-3.34165951710466e-05
-1.36728550438544e-05
-1.2203034807647e-05
3.27267542555161e-06
-1.84696919918994e-05
-4.19469028566364e-05
-1.33360700555998e-05
-3.13771155726374e-05
-1.52594128659076e-05
-2.18427348468126e-05
-2.72982952151588e-05
-9.45985930204546e-06
-1.43809925203007e-05
-3.05347807358862e-05
-2.70263370588036e-05
-1.09073738006714e-05
-2.98684938500876e-05
-3.31429927982945e-05
-7.10643283286803e-06
-1.60111641996772e-06
1.6635605098442e-06
-9.03387457860824e-06
-2.66261239999348e-05
-2.45832758046136e-05
-3.09614992985605e-05
-2.89019795462528e-05
-1.23904342885773e-05
-2.695942932981e-05
-9.73310682584651e-06
5.7217662885214e-06
-1.54423310365801e-05
-2.05233955834858e-05
-2.96073531309131e-05
-2.26056599604165e-05
-7.95562339643312e-06
-3.36110807939434e-05
-2.03703704897891e-05
-2.95099904420366e-05
-2.95020273198178e-05
-3.29926666080166e-05
-3.28367479337386e-05
-8.91996144610767e-06
8.05671228912941e-06
-1.80689822650329e-05
-2.0333805646022e-05
-3.14795338829933e-05
-2.90489611720948e-05
-1.995912138384e-05
-1.38258991415908e-05
-2.67604519297075e-05
-9.19124116080141e-07
-1.51279395218431e-05
-2.32170136748822e-05
-7.79805819215827e-06
-1.24373185176347e-05
-1.20417154185555e-05
-1.9048606782509e-05
-1.4372398915571e-05
1.14899437210224e-05
-3.11860213832534e-05
-1.08753453195935e-05
-3.55894858613487e-05
-2.24120812656324e-05
-2.73084435617321e-05
-1.54468199696822e-05
-1.60171024128957e-05
-2.13298328516919e-05
-3.00235598761233e-05
-2.58176102810692e-05
6.33737269188136e-06
-3.11041504473384e-05
-3.76496839555871e-05
-3.72193826851553e-05
-1.67443062183338e-05
-1.82879522637256e-05
-1.58482414392715e-05
-3.57304966721623e-05
-1.25619551530851e-05
-1.5312311250721e-05
-2.50213454720175e-05
-1.23032358583743e-05
-2.96955882532829e-05
-1.75552251683549e-05
-2.89080066474499e-05
-1.83890246607708e-05
-1.94791892493469e-05
-4.33222168917439e-05
-9.75283069163643e-06
-2.46558525531564e-05
-3.05876389006756e-05
1.12001124844379e-06
-2.2609944319058e-05
-4.5077512764471e-05
-4.72312349592583e-05
-2.49099626280398e-05
-2.47153634327098e-05
-2.73695013871296e-05
-1.41161368249778e-05
-2.08113849061139e-05
-3.29111801830846e-05
-3.00136734305721e-05
-2.13212269735625e-05
-2.33116963731725e-05
-3.07534807862121e-05
-1.84446008259086e-05
-2.94545772727358e-06
-2.93500732253843e-05
1.19716978522773e-05
-2.09265278018657e-05
-1.46337240925259e-05
-1.53576800838032e-05
-2.73429998214876e-05
-1.69923952606485e-05
-1.56360155838501e-05
-4.8726528172699e-06
-1.95855507209431e-05
7.86247165292376e-07
-1.50281230643001e-05
-2.84006164595887e-05
-1.73768047804093e-05
-5.4460242695871e-06
-3.86070724082041e-05
-1.44324725791708e-05
-2.32756000837708e-05
-3.03823645716645e-05
-3.31682007150842e-05
-1.97762322261839e-05
-2.74970679632932e-05
-9.28915434905657e-06
-1.92853992282545e-05
-2.79676437691812e-05
-1.29785013719032e-05
-3.18075166784693e-05
-3.94596070940153e-05
-1.6214468162451e-05
-3.83296175449241e-05
-8.33805193387233e-06
-2.88939506961996e-05
-1.83008360434774e-05
6.91581396008141e-06
-2.1290139468766e-05
-4.78976067823199e-05
-1.97403478872606e-05
-9.04053195295836e-06
-1.78290712833559e-05
-3.25210687490156e-05
-3.51618045177962e-05
-1.56391885985856e-05
-7.30923446338439e-06
-2.30636698856312e-05
-8.58072543456931e-06
-1.58104007495581e-05
-2.72706780110105e-05
-1.90237179037371e-05
-1.04957035512701e-05
-2.15431219269587e-05
-2.90506590112122e-05
-3.01192390681716e-05
-1.2963892674641e-05
-2.70459052482068e-05
-2.55898211773526e-05
-2.00585351601455e-05
-2.40565928085062e-05
-7.87686742830756e-06
-1.68072999023116e-05
-1.63944480588882e-05
-2.05182627576825e-05
-1.73735514589338e-05
-8.15313118418063e-07
-1.47947068470231e-05
-2.29965196351815e-05
-3.49451042836645e-05
-3.06193693088693e-05
-1.70067076976626e-05
-2.6201272513893e-05
-1.29560582346903e-05
-3.84238175905463e-05
-1.48111850677664e-05
3.7804775816032e-06
-2.2974928551085e-05
-1.0542554395738e-05
-5.51036870560769e-06
-1.53706947311049e-05
-2.28652399543368e-05
-1.91576160831918e-05
-1.72505055477889e-05
-2.02697550281608e-05
-2.55256491208998e-05
-1.25937954020399e-05
-5.48052623011862e-06
-3.05215625384289e-05
-2.88807262420476e-05
-2.25952019440741e-05
-1.09808792237538e-05
-2.21924854799262e-05
-2.76541746486432e-05
-3.69330055141106e-05
-1.42081511508903e-05
-1.34997161300231e-05
-2.00172508611269e-05
-1.84815119180788e-05
-2.10289996765779e-05
-2.09588267510463e-05
-6.63362069376729e-06
-1.26505909505031e-05
-2.20160289424847e-05
-5.97941096290736e-06
-6.46662949883681e-06
-2.07192272254341e-05
-2.36741516145744e-05
-2.19825924157904e-05
-8.11753591718665e-06
-2.36223665118504e-05
-1.80526792507884e-05
-2.69292676393852e-05
3.04812266056705e-06
-3.03947882537697e-05
-4.59718671646436e-05
-3.37889594176259e-05
-2.2628438437873e-05
-2.31794189641942e-05
-1.04603779616001e-05
-2.96437300615338e-05
1.01594668844898e-05
-4.11062659314613e-05
-4.29901879030686e-05
-1.83729765994302e-05
-2.01464287490107e-05
-1.82669567122303e-05
-1.90369446014662e-05
-2.01780454972237e-05
-2.02827352399038e-05
3.64238407330673e-06
-1.53187807422756e-05
-2.52195610219306e-05
-2.67008909846923e-05
-5.53884716920143e-06
-1.17122688702657e-05
-2.63996859075205e-05
-8.9974119835981e-06
-3.91781620916091e-05
-1.05202132364194e-06
-1.41019612422719e-05
-1.14844431136048e-05
-2.15896334426635e-05
-1.73511382828973e-05
-1.03206379876844e-05
-6.37379010146256e-06
-1.96878244747417e-05
-1.57307190840947e-05
-2.10861029653969e-05
-3.09724042260126e-06
-2.77084011195248e-05
-2.25004176704666e-05
-2.54665250862716e-05
-1.89278212163161e-05
-3.08569580353112e-05
-1.38551239337766e-05
-2.25120005217484e-05
-2.01013891171646e-05
-2.82451536636202e-05
-2.61220559430328e-05
-2.67577780090986e-05
-1.37925528763959e-05
-2.28961309267258e-05
-2.33324848108739e-05
-2.57506744339754e-05
-2.26707619499067e-05
-2.31058056293396e-05
-2.03008295346818e-05
-1.33536601948399e-05
-2.04269454577875e-05
-1.42821475473453e-05
-1.66268651565056e-05
-2.42282634509428e-05
-1.50707995387763e-05
8.19747486728128e-06
-1.90488241498538e-05
-2.02057738124319e-05
-4.21400698227736e-05
-1.13474926496051e-05
-1.94624469344664e-05
-1.14458785011815e-05
3.70791304915044e-06
-2.37948131613037e-05
-2.24009610950589e-05
-1.94637759808403e-05
-2.02039710565941e-05
-3.74617482783197e-05
-2.67528220732275e-05
-1.67763768056094e-05
-2.28457274011861e-05
-3.20395577399755e-05
-2.16059515582421e-05
-3.91947498038558e-05
-3.21587077527558e-05
-3.88669578395482e-05
-1.16602173894019e-05
-2.93620752848981e-05
-1.4411893319431e-05
-1.0313856490338e-05
-1.08960065037465e-05
-1.5666016388311e-05
-1.00490698816798e-05
-2.63406763367771e-05
-3.29435369493898e-05
-1.87736110427123e-05
-2.18260596819989e-05
-1.75181224576363e-05
-1.61286292613028e-05
-2.3854149528681e-05
-2.47925882546508e-05
-2.98596688526307e-05
-2.178068301715e-05
-3.10820253219639e-05
-1.94707335538573e-05
-1.63763618464109e-05
-6.82629580365152e-06
-2.37007301944731e-05
-9.44796622620094e-06
-2.19093119337171e-05
-2.49736720806628e-05
-3.4339595866928e-05
-3.50961765937947e-05
-9.96323518275681e-06
-3.64250172411113e-06
-1.47435413954832e-05
-9.1343152815345e-06
-1.48913914108793e-05
-2.46662421243923e-05
-1.57297775612842e-05
-3.11932402976688e-05
-3.22463756068268e-05
-3.19545874209539e-06
-3.26270537357673e-05
-2.33581147313271e-05
-2.55395193497772e-06
-4.65452079697228e-06
-1.51065456667844e-05
-1.57225360008456e-05
-1.07743900510482e-05
-4.97980273329902e-06
-1.37632160867171e-05
-1.63458862470456e-05
7.31411453347264e-06
-9.68980691897568e-06
-1.55703181994147e-05
-1.66553971555574e-05
-3.27433136704883e-05
-1.35651832059172e-05
-3.17485552977811e-05
-3.51535184471723e-05
-1.41898721134335e-05
-2.35834213889994e-05
-2.54500698862559e-05
-2.42732213636795e-05
-2.88538245492877e-05
-2.73067271051475e-05
-2.33301129721734e-05
-2.05737644571537e-05
-3.0398154470665e-05
-1.85256607310469e-05
-2.6308366410588e-05
-3.25422516559318e-05
-1.5296838722626e-05
-2.89108207920793e-05
-3.23753310366345e-05
-2.30687951698491e-05
-1.79945773059067e-05
-3.299831990401e-05
-2.56440490144672e-05
-3.50845859372898e-05
-2.96236076774144e-05
-9.56908897717343e-06
-2.93473832785064e-05
-1.85768611053147e-05
-2.42534619542457e-05
-1.80553337463539e-05
-1.16859326595541e-05
-2.27459330341922e-05
-6.93970136341246e-06
-1.74962911774239e-05
-4.09040895754327e-05
-3.2310837182598e-05
-2.68832015164534e-05
-1.89728074867343e-05
-2.92970391932529e-05
-1.23574785981386e-05
-2.41706102817431e-05
-2.7074627216216e-05
-2.906006025392e-05
-3.02404986191521e-05
-2.68019369416409e-05
-1.70382268935155e-06
-5.46224396538805e-06
5.87732000998365e-06
-8.39054482751325e-06
-2.93763035713031e-05
-7.91232976646446e-06
-7.52458231975682e-06
-3.55171517929657e-05
-2.18082991178936e-05
-1.43695933681425e-05
4.94935825075745e-06
-4.41252985634982e-05
-3.85840609903276e-05
-3.72744114531373e-05
-2.64653718954661e-05
-8.73916583748896e-06
-3.71478234695584e-05
-1.93949492038266e-05
-9.98947782399787e-06
-3.28242358806549e-05
-2.77917770853259e-05
-7.21323613448547e-07
-7.52221460265083e-06
2.41188034985569e-06
-2.95829335668699e-06
-2.11149651480714e-05
-1.06635450013176e-05
-8.33106735239857e-06
-9.71046993394554e-06
-2.68514327018336e-05
-2.01000326427202e-05
-2.46166549051079e-05
-2.99542010179265e-05
-4.6896424699302e-05
-1.76743059112316e-05
1.24890987785714e-05
-2.55768209813859e-05
-3.24139936032696e-05
-1.42196780654829e-05
-8.40996435069645e-06
-2.29315699378091e-05
-1.69055861529565e-05
-2.54721287100751e-05
-1.3950178873902e-05
-4.46987301081268e-06
-2.21974690663838e-05
-2.12669836527041e-05
-1.49017554128132e-05
-1.11631464756019e-05
-2.72326036539786e-05
-1.45040765025913e-05
-2.57861705732296e-05
-1.77099301523399e-05
-2.89736059717761e-05
-1.15775066032045e-05
-3.47877614296347e-05
-3.09949164170945e-05
-1.05126888853917e-05
-1.37354672031299e-05
-1.57982424643344e-05
-1.16507579894543e-05
-3.81885675423393e-05
-1.84712784676916e-05
-5.03344749876001e-06
1.21671333893215e-08
5.85650265914432e-06
-2.50313882876383e-05
-3.11951666603385e-05
-1.75812587678876e-05
-2.77115028171931e-05
-2.0988957956805e-05
-3.50217824176325e-05
-4.63677108158696e-06
-2.42987522464082e-05
-5.37501312177993e-06
-3.21221565066943e-05
-1.1487530440061e-05
-1.75123696881167e-05
-1.87482824211851e-05
-3.41112017173254e-05
-4.21187487541302e-05
-1.58005003873068e-05
-1.02561986736095e-05
-2.56366572916163e-05
-2.01084806103005e-05
-9.93663790746717e-06
-9.90208928611015e-06
-9.33098930985039e-06
-2.23723416084807e-05
-6.28280747744545e-08
1.68323856969297e-06
-1.87825862960713e-05
-2.48367330785658e-05
-1.04057455919917e-05
-7.63376835621391e-06
-1.07602699483691e-05
-1.72719693797193e-05
-8.79600788871089e-06
-3.41890668867156e-05
-6.63018925243767e-06
-1.08411097801998e-05
-3.07871353372999e-06
-1.08211378464063e-05
-3.4383833577726e-05
-2.63993986554864e-05
-2.15878288345541e-05
-1.38185416791966e-05
-3.74356968748576e-05
-1.87590714532126e-05
-1.82971544879631e-05
-2.30915896586409e-05
-2.36039997041545e-05
-1.88765999435193e-05
-2.26959245322938e-05
-1.52009855917742e-05
-8.40754583216462e-06
-3.53114024749059e-05
-2.45118612614998e-05
-3.20747562330068e-05
-7.643888243852e-06
-8.30835258965512e-06
5.01919873147136e-06
-4.23528050100594e-06
-2.45408205868097e-05
-1.62938978329681e-05
-1.29388035471436e-05
7.31991615223881e-06
6.27374267046661e-07
-1.67391519587025e-05
-1.43105340949531e-05
-4.33835582280927e-05
-2.55245501897044e-05
-3.76172690102375e-05
-2.76619330581574e-06
-2.78511853569479e-05
-2.12391473660387e-05
-1.96055630928573e-05
-2.35564474340974e-05
-1.29470409005824e-06
-2.22352545789578e-05
-1.8761897823863e-05
-2.44907757279399e-05
-2.66408527535997e-05
-1.54850045797339e-05
-2.59096495679834e-05
-2.02038160255206e-05
-2.19167344379798e-05
-3.86635288364487e-05
-4.80435895532089e-05
-2.73079909598481e-05
-1.47896626708202e-05
-3.00495181895166e-05
-1.38660444784008e-06
-1.21154997278176e-05
-1.82202476577296e-05
-8.52811858422698e-08
-2.12294442243238e-05
-1.0085661852581e-05
-1.75139974260844e-05
-2.07655156832863e-05
-3.53567797398571e-05
-1.62227299951291e-07
-2.77315012926749e-05
-4.02570413841627e-05
-2.93952993550559e-05
-1.68718779146459e-05
-3.85936202890182e-05
-2.00611713310475e-05
-1.14301708227457e-05
-3.64367453942298e-05
-4.51034693264166e-05
-2.53086015501957e-05
-1.57983851091096e-05
-3.70667941463006e-05
-2.46962380246682e-05
-1.30772257040167e-05
-3.55463519208157e-05
-2.8411042171035e-05
-2.36139604471207e-05
-7.35591820558952e-06
-1.49543730545028e-05
-1.13758552615857e-05
-4.68508599032617e-05
-1.6019161611444e-05
-9.08589370707626e-06
-2.31017750770585e-05
-8.69104058272931e-06
-4.90993798108746e-05
-1.53850009866478e-05
-1.46546963848877e-05
-1.21168393986335e-05
-2.74779039009551e-05
-4.60917164380681e-06
-6.25301081393214e-06
-3.57797594458941e-05
-2.21129940741752e-05
-9.51363372942486e-06
-1.27058066152779e-05
-3.70201843021885e-05
-8.57717061464716e-06
-1.59753213089786e-05
-2.29431658038743e-05
-2.39559013263889e-05
-2.70272699159408e-05
-1.61835443536886e-05
1.72130409547115e-06
-2.52145728663302e-05
-1.47058358739849e-05
-1.7549029368739e-05
-2.31157372146272e-05
-1.077189682626e-05
-4.13605028504473e-05
-2.89995147277644e-05
-1.82025538486369e-05
-3.06298485790147e-05
-5.45706530456241e-05
-2.24381813016947e-05
-1.11574225208958e-05
-9.82979357134739e-06
-3.21113922760074e-05
-3.98187801733784e-06
-2.29144069959476e-05
-2.91464951993525e-05
-5.31838333284626e-06
-5.79606770761788e-06
-4.12476311318923e-05
-1.8767529392376e-05
-1.26354216336612e-05
-1.31478963023503e-05
-1.49514682321628e-05
-1.13609608972188e-05
-1.60721111413476e-05
-2.69622965963765e-05
-1.71288706769922e-05
-3.20601434643144e-05
-1.01525036211705e-05
-4.01703389018945e-05
-1.67919702676309e-05
-3.60256100871228e-05
-2.14261575661027e-05
-1.46984043911226e-05
-1.75700725437833e-05
-3.42587063552895e-05
-3.33907533666726e-05
-3.64920061389855e-05
-5.10383748736453e-05
-3.99560392324079e-05
-1.87248866799189e-05
-2.30233655450565e-05
-1.20346470476597e-05
-2.65418837852122e-05
-2.13329588789185e-05
-9.36500195095308e-06
-3.12441793904003e-05
4.43858577848285e-06
-4.0628935995987e-05
1.02017079547366e-05
2.80914290149676e-06
-1.74392648271569e-05
-3.01883795936381e-05
4.1399600419817e-06
-8.08292391716582e-06
1.01492109515489e-08
-3.5739623830098e-05
-4.69145662907985e-05
-1.8333864561003e-05
-9.59138091023009e-06
-5.37394180277196e-06
-2.82386434058314e-05
-3.72169982762899e-05
-9.172641175903e-06
-2.77029557902539e-05
-1.9587286628159e-05
-2.32235677511001e-05
-2.03242972200855e-05
-1.8877738641695e-05
4.545869559681e-06
3.96455818223141e-06
-2.6845000696345e-05
-1.19519610349152e-05
-3.84626755177268e-05
-1.49970534079061e-05
-1.61473320743261e-05
-3.69199110326289e-06
-2.36492126215391e-05
-2.73905357506954e-06
-1.93283654121954e-05
-2.4982506304125e-05
-2.44240844846209e-05
-2.93751496668811e-05
-1.59931483265272e-05
-4.69170684705181e-05
-1.35311551509213e-05
-2.49227319310424e-05
-1.98895294986226e-05
-1.68155325966656e-05
-1.56622974501517e-05
-2.65575499261571e-05
-9.38186463665763e-06
-2.48227791326833e-05
-1.36321167334232e-05
-6.99858496946832e-06
-2.7243158628628e-05
-2.07805257860757e-05
-1.21747615425013e-05
-2.65178435833289e-05
-3.5442407890718e-05
-2.55080364164845e-05
-2.11907220900929e-06
-1.02042982934233e-05
-8.77621918884958e-06
-3.65538986490338e-05
-3.93369098705272e-06
-6.90352237856895e-06
-1.14661062122926e-05
-1.66626559226896e-05
-3.27153902439516e-05
-1.30016769978852e-05
-1.31909271171869e-05
-4.24666624517902e-05
-2.84950170554489e-05
-2.48822499807221e-05
-1.8172356945263e-05
-2.53537418411211e-05
-4.86159773472636e-06
7.98394823837059e-06
-2.12727083845052e-05
-2.38228595756598e-05
-3.52081431649294e-05
-1.79177761820103e-05
-1.49462235016469e-05
-9.64804121042608e-06
-4.41050660547805e-06
-1.72898196501719e-05
-2.61261555128879e-06
-2.52206871704564e-05
-2.01865295203355e-06
-1.3849294904667e-05
-3.19104538245949e-05
-2.88868104215357e-05
-4.05274692806975e-05
-4.74244406328159e-05
-4.09783571767911e-05
-1.1149691404042e-05
-1.80426400683848e-05
-1.37219446422988e-05
-1.48223374082774e-05
-2.37051301092582e-05
-7.37493774161643e-06
-1.39703099320827e-05
-1.93044365801938e-05
-3.81228356572675e-06
-2.14356711397237e-05
-9.15553511246015e-06
-1.88542712318546e-05
-1.92182357545094e-05
-2.81978853121766e-05
-2.13644730460786e-05
-4.03579240182415e-05
-1.43843787518103e-05
-6.37348444131707e-06
-2.00181028883389e-05
-1.603261069879e-05
-1.41354971218264e-05
-3.52990180904863e-05
-2.32559752885296e-05
-1.50819386969176e-05
-1.64817015375014e-05
-4.82766829590042e-06
-3.66667130324817e-05
-1.32059424322317e-05
1.47869797110318e-06
4.1855467566998e-07
-1.53189927378904e-05
-1.53127999353522e-05
-1.68951535274469e-05
-1.82158285288561e-05
-7.16133885712763e-06
-9.82893031504206e-06
-1.16975393277254e-05
-2.99014524318408e-05
-1.18847168743809e-05
-1.10615496420165e-05
-1.22354544499914e-05
-2.42605661157738e-05
-2.90887121457014e-06
-2.92864175673526e-05
-2.96818547609602e-05
-2.19364536742084e-05
-2.45537434389688e-05
-2.23938644059825e-05
-1.70859814993449e-05
-3.43148325905323e-05
-8.19313372786623e-06
-1.50631199624526e-05
-1.30507031503397e-05
-1.06558340619552e-05
1.51484157848433e-06
-3.01396610174431e-05
-1.29966618219166e-06
-2.11758083036685e-05
-2.46490824855784e-05
-1.34186421118358e-05
-4.94941789123509e-05
-1.09425225507729e-05
-1.28706744271137e-05
-1.98315403902143e-05
-8.82641977789777e-07
-2.81385026511633e-05
-3.38028717570535e-05
-2.44648722676094e-05
-1.82294569371983e-05
-1.32757733276159e-05
-1.92736979857073e-05
-2.17617734524888e-05
-2.50451935431462e-05
-2.18616868526731e-05
-9.39844983458706e-06
-4.07324805038432e-05
-3.19412907519212e-05
-1.98627169119897e-05
-3.29225584981641e-05
-2.45694517396644e-05
-4.31121245530742e-05
-2.03800328711458e-05
-2.81422094898152e-05
-1.2038553549705e-05
-3.53489890073643e-05
-1.15694496531574e-05
-4.38289051171201e-05
-9.99606687935834e-06
-8.59147921693548e-06
-1.58398387102133e-05
-4.5534893215414e-06
-3.88594763003924e-05
8.86410165942986e-06
-2.46401658944061e-05
-1.24942160585687e-06
-1.17075397122639e-05
-2.60251379386222e-05
-7.80743765276831e-06
6.07626365035208e-06
-3.89376662450912e-05
-9.25926147492015e-06
-2.1431444930151e-05
-1.49809588850798e-05
-2.6317319032199e-05
-1.24590202146786e-05
-2.81681227774346e-05
-1.82540958746674e-05
-1.1863657677322e-05
-1.11685423973658e-05
-3.78916680501141e-05
-2.87664245799104e-05
-7.05891349226586e-06
-1.93401900243509e-05
-2.17878320751175e-05
-2.40808398191062e-05
-2.00734870585097e-05
-2.88565795858307e-05
-1.43992731688667e-05
-4.2095626495012e-05
-3.08523991070648e-05
-2.65105669997216e-05
-3.30225112317828e-05
-4.3330117498313e-05
-2.84160982340511e-05
-2.72858897344605e-05
-1.74749239110534e-05
-4.09800850410826e-05
-1.65021638575469e-05
-1.57141220254488e-05
-3.2664269484626e-05
-2.47700881155089e-05
-4.02585892613374e-05
-5.07280565392644e-05
-4.30796655474277e-05
-5.78432513807642e-06
-1.92979699818525e-05
-3.26031833642413e-05
-3.12589655228361e-05
3.57802081708004e-06
-1.50479544412018e-05
-3.54650498066689e-05
-3.64966899043448e-05
-1.84719224957688e-05
-2.02995953402744e-05
-2.48777180080698e-05
-1.74596674462665e-05
-4.70166620546336e-05
-3.23501489552247e-05
-1.12269048772354e-05
-1.35950477393046e-05
-5.56292725168368e-06
-1.11095427005192e-05
-2.33954450090505e-05
-3.64185582379277e-05
-3.24528105323679e-05
-1.37309288978364e-05
-2.91834871762706e-05
-1.04461528307154e-05
-1.77664601734674e-05
-2.92164025445244e-05
-1.19219858085873e-05
-5.24064911636859e-06
-2.21278782624373e-05
-2.26421818510874e-05
-2.51711384426506e-05
-1.76598972712762e-05
-4.31909898582391e-06
-1.12230760631551e-05
-3.40475875194525e-06
-1.89571469895225e-05
-1.90992105068287e-05
-3.71677632876224e-05
-3.04116297781069e-05
-3.08218065080543e-05
-1.43283525689989e-05
-3.54701004802863e-05
-1.67437151152837e-05
-1.86722726651643e-05
-2.8723196457469e-05
-1.76412815604218e-05
-3.60046141608043e-05
-1.98292133788532e-05
-1.01403999664561e-05
-1.01049223979667e-05
-2.63897401188534e-05
-3.92465266344117e-05
-1.09371215476995e-05
-3.55750841673273e-05
-2.32437329699e-05
-1.3760173745563e-05
-1.46670450441695e-05
-3.1816352632154e-05
-5.78494741036449e-06
-3.21807770369302e-05
-5.3239952117597e-05
-1.48213054200899e-05
-1.41125725497682e-05
-1.48541084657373e-05
-1.5248624871017e-05
-2.42118796787858e-05
-1.30817535984987e-05
-6.84929956961022e-06
-2.60894006106657e-05
-3.65749524436969e-05
-1.53169178899845e-05
-1.58704576527523e-05
-2.42992334854216e-05
-1.40399038207439e-05
5.75449428032067e-06
-1.72965573542163e-05
-1.97952125371021e-05
-3.48859672902036e-05
-3.07047931563656e-05
-1.17193309993935e-05
-1.64399752165607e-05
-7.39537852184725e-06
-4.66418047314635e-05
-2.79859450701243e-05
-2.64075001026009e-05
-2.38152605723461e-05
-1.94464737315483e-05
-2.68055145799733e-05
-8.28561373908588e-06
-2.77337830918135e-05
-1.62737299535186e-05
-4.00951270543634e-05
-3.45615215621104e-05
-1.55068265918917e-05
-9.49627251898565e-06
-1.68429293424296e-05
-1.7821713287572e-05
-7.98450851828104e-06
-3.19099430119996e-05
-4.11483445401324e-05
6.44345199699201e-06
-1.79680412999799e-05
-1.77508106077124e-05
-6.58025308706485e-06
-3.77958607621087e-06
-1.68315764883405e-05
-1.93884084985993e-05
-3.07630117350523e-05
-2.04339690359965e-05
-7.69067976059171e-06
-2.00045165814522e-05
-1.17029740550858e-05
-1.67686521226953e-05
-2.38718473746798e-05
-1.59392014001527e-05
-8.96841439881976e-06
-9.51727174320028e-06
-2.04392341909051e-05
-5.71911885493673e-06
-2.55155043008459e-05
-1.65005563784669e-05
-1.46813448849363e-05
-1.30012233608899e-05
-3.3698325905489e-05
2.63254603491314e-06
-1.55426816636951e-05
-9.16499203042733e-06
-2.06770142359855e-05
-3.05959619428715e-05
-8.71018637127045e-06
-6.64557912081057e-06
-2.18121941912619e-05
-3.71629489885817e-06
-1.22073151631538e-05
-3.26492363912356e-05
-1.87201979204263e-05
-4.65077844068931e-05
-2.47453279310153e-05
-3.41312023971306e-05
-3.55752648331946e-05
-1.96704731432986e-05
-6.60834651390195e-06
-1.41475257990047e-05
-3.13482556780498e-05
-2.65205647221734e-05
-1.72359197819649e-05
-2.47464717711935e-05
-1.10624754654864e-05
-2.74678621500216e-05
-3.87560868123329e-05
5.7428664276343e-06
-2.00245856339201e-05
-2.38704913562872e-05
-9.68627274236457e-06
-2.6843342533645e-06
-1.51965452925235e-05
-2.83095826225994e-05
-3.32423169988723e-05
-2.27689077535298e-05
-2.07777887966726e-05
-3.64090356227769e-05
-3.21765087012619e-05
-1.91752817546737e-05
-3.68917593601773e-05
-3.09641944692106e-05
-4.17585502195411e-05
-8.46431834693575e-06
-9.85100062836997e-06
-2.84431909365991e-05
-4.52826784009065e-06
4.69123799210241e-06
-6.3286479105049e-06
-7.39339065203987e-06
-6.73428583491402e-06
-3.08563774479602e-05
-1.93159349940195e-05
-3.13770248213728e-05
-1.51451882693986e-05
-2.23626511180244e-05
-3.83779872549446e-05
-3.19368101448362e-05
-4.52954021372303e-05
-2.30393200683875e-05
-1.8590958262453e-05
-4.15135698699458e-06
-1.56240904800272e-05
1.86345725631902e-06
-3.5697567208506e-05
-2.61560077784933e-05
-4.47999689817129e-06
-1.56609666991871e-05
-8.15900112967459e-06
-1.36473819282095e-05
-1.24572044475738e-05
-2.66644789243558e-05
2.24500351524504e-06
-1.88150508501293e-05
-1.92185120243387e-05
7.65716917748e-07
-6.41855168291082e-06
-1.26729431053263e-05
-6.58967699270709e-06
-3.00639160064356e-05
3.98776576243117e-06
-2.39205854327125e-05
-2.856066408303e-05
-1.31378209157642e-05
-4.57757308775505e-05
-3.63811286079826e-05
9.66180174447699e-08
5.77387328247033e-06
-2.76411203225418e-05
-1.90119441448183e-05
-2.35705804533193e-05
-2.69370108865606e-05
-3.03754055524397e-05
-2.10903894663806e-05
-3.83964209430588e-05
1.32851958986968e-05
-2.57432944500109e-05
-1.05029089121742e-05
-1.03530887586881e-05
-1.35443461158542e-05
-1.27575030507005e-05
-2.51830862529904e-06
-3.34315505499209e-05
-3.40950538555866e-05
1.50191507324578e-06
-7.6945014886317e-06
-4.49869707375528e-05
-1.89449041854289e-05
-3.22928684850902e-05
-6.19093024997916e-06
-4.21845022968087e-05
-2.438595286691e-05
-2.54179831996422e-05
-2.63765841238269e-05
-2.02533387417337e-05
-2.99809072418609e-05
-1.5949950475325e-05
-3.85660143450464e-05
-4.02801075833447e-05
-2.27296555277075e-05
-3.1251051252275e-05
-2.30205290393402e-05
-2.35781149491687e-05
-5.9777493695116e-06
-1.88871174104677e-05
-2.5984249163297e-05
-6.05551473182516e-06
-2.27426752566424e-05
-4.0874064398557e-05
-6.24690011955534e-06
-2.79717863283384e-05
-1.38530084638155e-05
-1.5220010843463e-05
-2.15665866894693e-06
-2.36490748039526e-05
-2.28084395381102e-05
-2.34275102694755e-05
-1.98555233168005e-05
-3.23273604883583e-05
-4.35130151655016e-05
-1.88441665158165e-05
-4.19719032290721e-05
-1.54514684485231e-05
-2.79143570501757e-05
-2.71285527070556e-05
-3.47397732781925e-05
-1.62918692663449e-05
-3.02677063013602e-05
-3.05059248998236e-05
-3.37614860237679e-06
-1.489412586756e-05
-2.11285371004581e-05
-1.4926721874495e-05
-1.9261356587899e-05
-2.53356829049642e-05
-2.50077773104999e-05
-2.19173752180285e-05
-2.89791258333633e-05
-3.05118621110316e-05
-2.11245772017344e-05
3.80762234420684e-06
-1.40349140149618e-05
-7.04724142712719e-06
-5.1557984931668e-06
-1.3929213934331e-05
4.2836966095501e-06
-3.40721544457658e-05
-1.02204326476271e-05
-3.47679880981637e-05
-1.51364420677957e-05
-2.81937991409811e-05
-2.20361577233085e-05
-1.73523417294328e-05
-3.63076019275978e-05
-1.36473746197899e-05
-8.22011382772767e-06
-8.16856921243479e-06
2.92578149857023e-07
-2.64994968785804e-05
-4.6858873055234e-06
-3.50051379248556e-05
-1.78672115769529e-05
-1.40110391534797e-05
-1.85858901154547e-05
-2.51969099590151e-05
-3.27303994071472e-05
-1.55003877043767e-05
-2.9179341741663e-05
-1.22825316160224e-05
-1.68977539330677e-05
-3.32910276831446e-05
-2.96227948498287e-05
-1.92193490581613e-05
-2.27909315857681e-05
-1.87034717830641e-05
-3.53229983991948e-05
-2.78660725900083e-05
-1.34062604073396e-05
-2.32834380630816e-05
-4.5138407157043e-05
-1.63914939497528e-05
-1.63792056892216e-05
-2.13628673530147e-05
-3.60123592997242e-05
-1.85071882783915e-05
-2.37366639104751e-05
-4.11281112697048e-06
-2.57508522565879e-05
-1.83254943569531e-05
-3.36241077792472e-05
-7.8781889615171e-06
3.94731719835785e-08
-1.54992880662382e-05
-1.69276870772072e-05
-3.3792269294279e-05
-2.90749997675699e-05
-2.08547627694883e-05
-3.55935549084682e-06
-3.16287211191047e-05
-1.20872684850063e-05
-8.89637949555965e-06
-1.77727422077047e-05
-8.5148528240907e-06
-2.52520729248543e-05
-4.58075262868158e-05
-7.21047643213277e-06
-9.25225546454743e-06
-2.31157981365199e-05
-3.03834539347149e-05
-1.09193990763105e-05
-7.49703009504716e-06
-2.19636024995091e-05
4.98308798839439e-07
-2.52125325402948e-05
-4.70802016732459e-07
-1.45124848165588e-05
3.67180557967497e-06
-2.13442458388979e-05
-1.97861434407484e-05
-1.56741660079383e-05
-1.478327841384e-05
6.43955427379291e-06
-2.53239123165569e-05
1.12909688863156e-05
-2.75694569338429e-05
-3.34073910491126e-05
-2.82952516181683e-06
-3.2110261333183e-05
-1.7410874069444e-05
-8.20205014235022e-06
-1.50179924189606e-05
-3.10674548179318e-05
-3.21942642935874e-05
-3.35627227410518e-06
-7.53782194387658e-06
-3.82216990926642e-05
-1.43265694936173e-05
-2.42337253794374e-05
-4.25460205941942e-05
-3.01124541587053e-05
-2.07231518707087e-05
-1.04555461950217e-05
-5.67132945710097e-06
-2.09736504834535e-05
-1.77107772991857e-05
-1.45572767169031e-05
-3.01361358427077e-05
-2.6094270229896e-05
-6.75291116205309e-07
-1.35455276414766e-05
-4.24424964499063e-05
2.06738389077425e-07
-1.96155361724546e-05
-1.61712405523303e-05
-1.50208283977072e-05
-3.05956943424786e-05
-3.28886747707003e-05
-2.94759348308069e-05
-1.07363124438569e-05
-1.14533481132983e-05
-2.74204060038085e-05
-3.51135991060425e-05
-3.00573132984872e-05
-2.45760463366811e-05
-2.26636257934606e-05
-2.2771898715191e-05
-4.27216375663579e-05
-1.49019022749998e-05
-1.45340201784286e-05
-4.51629420473625e-06
-2.60786122078198e-05
-9.7530542251309e-06
-3.89535131501437e-05
6.13771533201623e-06
-2.85524591133963e-05
-2.5489448105051e-05
-2.74568215887569e-05
-8.08334950508014e-06
-3.07064356602765e-06
-3.18108732493249e-05
-2.26237799796166e-05
-2.29863630033095e-05
-2.19430604436587e-05
-1.29518001018544e-05
-1.74277774702674e-05
-2.92995379670111e-05
-2.2869325213087e-05
-9.55306766103754e-06
-1.35617557012054e-05
-5.42814733161159e-06
-2.68910311967142e-05
-3.79104665036171e-05
8.00047259858535e-06
-6.91274827437643e-06
-3.13450599992472e-05
-2.56554449960223e-05
4.54927007283778e-06
8.47813442709464e-06
-1.23513543386718e-05
-4.38544455499765e-05
-1.04969884141958e-05
-2.29853458345604e-05
4.65952510004129e-08
-3.16902278539488e-05
-1.95325417050628e-05
2.28308818319113e-06
-7.90841485541904e-06
-5.94139026388765e-06
-3.05330292445354e-05
-2.13705796387924e-05
-1.1461994421136e-05
-4.20916238741623e-05
-3.11890826968829e-05
-1.41321378698561e-05
-2.48060007127457e-05
-4.05775562407411e-05
6.9432380101525e-06
-1.08291055924564e-05
-2.34307522628518e-05
-3.04534139084852e-05
6.4756803112557e-06
-1.53024205340661e-05
-8.03885863537202e-06
-2.2516868255335e-05
-4.97069783037913e-05
-2.58116286774079e-05
-1.79318691309911e-05
-2.20808095966578e-06
-3.97547366052149e-05
-1.97109895558451e-05
-2.28547900203021e-05
-2.70625139854297e-05
-2.36967455431525e-05
-2.88700103125015e-05
-2.26463159745829e-05
-3.71291991649846e-05
-1.39771590583058e-05
-2.51105379585008e-05
-2.13667559825326e-05
-2.44195205822624e-05
-1.04269935620754e-05
-3.76857838077265e-05
-1.65722329137288e-05
-1.44769374167371e-05
-1.20164795930112e-05
-2.07950569053734e-05
-3.17462766266425e-05
-3.99986822516166e-05
-6.37394229596826e-06
-1.91727195784382e-05
-2.45625803947312e-05
-3.89696269763016e-05
-3.97539884949494e-06
-1.23119865520734e-05
2.53302412669446e-06
-4.70699407373126e-05
-2.32729520908092e-05
-3.56947493379627e-05
-1.846002650869e-05
-2.58978193641667e-05
-3.40617018143861e-05
-4.29819053194103e-05
-5.37027297093384e-06
-1.15204755681601e-05
-1.59897713157338e-05
-2.56973602327711e-05
-3.29367975072249e-06
-1.54203926087837e-05
-4.26481858429691e-06
-1.75721776668793e-05
6.1558136120019e-06
-2.68225775670763e-05
-1.39984105595795e-05
-5.7788526258729e-06
-1.63560679853643e-05
-2.25413073188965e-05
-1.96256389609416e-05
-4.04121456039412e-06
-2.36202276059724e-05
-2.0256202339883e-05
-2.06062165603023e-05
-6.80866449326067e-06
-2.54746025878204e-05
-4.9935408441747e-06
-3.56684130523074e-05
-1.7966198086748e-05
-1.26464482610323e-05
-3.86291764160285e-05
-3.19815899635285e-05
-7.59528626291387e-06
-1.31548585818321e-05
-2.74562733032244e-05
-1.43127670460593e-06
-3.06579162999436e-05
-1.88867843537067e-05
-2.10468730811402e-05
-1.31202304319914e-05
-2.91771950218208e-05
-2.7942848733026e-05
-2.76720277282499e-05
-3.25710058068734e-05
-1.8742988967675e-05
-2.12481662094448e-05
-1.30359291101985e-05
-1.29263870472122e-06
-1.56523530712602e-05
-2.71904469156426e-05
-2.6350603931844e-05
-2.71041550675501e-05
-4.08341202604238e-05
-1.42990036656908e-05
-1.99769660005948e-05
-2.94086692545794e-05
-1.53889544387889e-05
-3.2961162709237e-06
-9.32242793020404e-06
-4.71712746205603e-05
-7.94215194837877e-06
2.75249937433877e-06
-2.88470469034291e-05
-2.79797772705649e-06
-1.19002316548465e-05
-5.44245136167406e-06
-1.32323239349339e-05
-1.10508817672228e-05
-1.61785654760987e-05
-2.3006875809161e-05
-2.94487336260556e-05
-1.84488036881598e-05
-2.19445109939132e-05
-1.72044188227164e-05
-2.63839824283408e-05
-7.7817194538591e-06
-1.82246050752431e-05
-1.88845843164999e-05
-7.36906569497036e-06
-3.64776399661689e-05
-6.99847065222049e-06
-2.83765650402671e-05
-2.39209767546425e-05
-1.69668141539874e-05
-3.29967859828216e-05
-2.88784981854772e-05
-2.39904473088527e-05
-4.17038236808027e-06
-2.5667933549753e-05
-1.14386809845857e-05
2.26446190428857e-06
-2.41181796229807e-05
-1.7403180928154e-05
-4.73786028724861e-05
-2.29608141496583e-05
-1.65838356378859e-05
-7.52814640725316e-06
-9.00863060962646e-06
-2.23361053654156e-05
-3.16869758548208e-05
-5.13198231027844e-05
-1.62795803527997e-05
-3.05231847024007e-05
-1.1772808583975e-05
-2.75015057662783e-05
9.76320344688963e-06
-3.12947635480285e-05
-2.83831429536503e-05
-2.9546917163946e-05
-3.18583454397422e-05
-3.54124887946198e-05
-1.16754984060487e-06
-3.32597430941037e-05
-3.28704559998163e-05
-1.95222949717839e-05
-8.49708084312336e-07
-1.57884399373095e-05
6.45899541083692e-06
-9.01382960094263e-06
-1.69692227401693e-05
-1.27889024441196e-05
-2.09893587758813e-05
2.86905965535562e-06
-3.26501568241685e-05
-1.64374107359855e-05
-1.02324254514498e-05
-1.36504248649398e-05
-4.61905357733613e-06
-3.22727345988048e-05
-2.39139639666271e-05
-6.4837453562092e-06
-3.42501218156401e-05
-2.69250763192524e-05
-1.49408292944139e-05
-3.40569810733846e-05
-1.33127426268113e-05
-4.3026447880622e-05
-3.20484706113658e-05
-2.4030557873254e-05
-1.83096272381403e-05
-1.3512778188283e-05
-1.94955800924669e-05
-7.03347338730329e-06
-2.04837377413116e-05
-2.28514170153251e-05
-1.96325494316541e-05
-4.58160501032561e-06
-2.67140484451345e-05
-2.12274378434958e-05
-1.07430448509575e-05
-1.33782595569331e-05
-1.04538106270231e-05
-1.03193821681921e-05
1.98850789109184e-06
-3.63482718059135e-05
-1.84223861539775e-05
-2.04963006542784e-05
-7.8848276731592e-06
-1.72579688477898e-05
-1.45818137920575e-05
-1.21299463200464e-05
-2.92898501747622e-05
-1.19624843299443e-05
-7.01642076064984e-06
-1.47471251661426e-05
3.25201971846345e-06
-1.13102213452686e-05
-7.34098645176037e-06
-1.61223781312669e-05
-2.27959259006592e-05
-2.29759679309233e-05
-1.570414852186e-05
-2.22722588748114e-05
-2.19119381598892e-05
-3.55347421314282e-05
-1.14895932333754e-05
-1.86627005167738e-05
-2.83577074812275e-05
-2.41703119362559e-06
-1.77392088303211e-05
-2.15763451825971e-05
-1.67445171982805e-05
-1.71566021393856e-05
-4.88125584603039e-06
-3.43146892778584e-06
-4.39417556342254e-05
-3.09602569676707e-05
-1.82234099713249e-05
-3.61840191294381e-05
-2.41038252250632e-05
1.49675543812559e-06
-1.97171823534831e-05
-7.96977772904953e-06
-1.70325393446961e-05
-3.34435705549943e-05
-5.60749291897743e-06
-1.46259754446311e-05
-4.01937751715695e-05
-7.66782054332886e-07
-1.80746526645185e-05
-2.5404223241989e-05
-7.1752820905392e-06
-2.31024310104913e-05
-3.11714991103156e-05
-1.36598821347512e-05
-2.68619719356388e-05
-1.37569102815003e-05
-2.49545441164464e-05
2.50257245783813e-06
-1.81822863272009e-05
-2.27773538284346e-05
-3.44798597894751e-05
-3.98615620373414e-06
-2.38920274774244e-05
-6.84682775065431e-06
-3.36702544098973e-05
-6.57014038095758e-06
-2.35114758867012e-05
-2.28207308483008e-05
-1.94974282863422e-05
-2.03591490822671e-05
-2.10863782837822e-05
-1.74393719148994e-05
-2.14074709579245e-05
-2.02458388668178e-05
-1.96963212806003e-05
-4.17094464175819e-05
-2.72499795218396e-05
-1.65445993572895e-05
-2.3065015255556e-05
-1.93290074593904e-05
-1.87726230876324e-05
-1.07908154187657e-05
-1.54636768722995e-05
-5.48106454376167e-06
-1.39908869776183e-05
-3.92618244429974e-05
-8.2198753104388e-06
-1.30647054613076e-05
-2.46959786823211e-05
-3.24700880079318e-05
-3.7718342876258e-05
-1.60545401702555e-05
-4.07866425285784e-05
-1.30146207429094e-05
-3.67822169348153e-05
-2.6413232877908e-05
-1.82893421411132e-06
-1.63881420043748e-05
-2.92502861904239e-06
-5.72337638222607e-06
-3.61441474788846e-05
-2.04836800951517e-06
-1.05464721722832e-05
-1.75056397510328e-05
-3.4226695882242e-05
-1.29973202545885e-06
7.70947035070659e-07
-1.27626155127838e-05
-1.16395817824837e-05
-2.621977358663e-05
-2.89318092200254e-05
-1.22596772191962e-05
-1.86980754446794e-05
-4.07095636890003e-05
-4.77283661553525e-05
-2.44482705803111e-05
-3.91518221486377e-05
-1.59440048427673e-05
-4.11864660597372e-05
-1.80068012097659e-05
-3.48321478105875e-05
-3.37330737654907e-05
-2.5441862257758e-07
-3.08591247581086e-05
-2.29821600190094e-05
-4.52858348801493e-05
-2.2832950325964e-05
-2.29748408867966e-05
-3.07776627835244e-05
-7.1010384204665e-06
-2.57056319623299e-05
-2.77323855039742e-05
-1.11095713597033e-05
-1.26794943864573e-05
-1.39542710967405e-06
-2.37920210587492e-05
-2.76169493560298e-05
-2.14470357377982e-05
-2.8168633763344e-05
-2.73636875161167e-05
-3.83838091794098e-05
2.12568610561932e-07
-4.22599777653209e-05
-1.60946978166477e-05
-1.89449478080682e-05
-1.32757746150445e-06
-2.69745706956775e-06
-3.32504149592684e-05
-4.9523073618423e-05
-2.17388471968631e-05
-3.62320734194924e-05
-3.76977489399376e-05
-3.19335147882253e-05
-3.30858660435538e-05
-3.90082365693325e-05
-3.36298527878374e-05
-8.93049343297504e-06
-2.74161847613377e-05
-1.13077622408526e-05
-2.70152585622986e-05
-1.9820115830751e-05
-2.41500046703984e-05
-1.2583684107529e-05
-6.10864562360084e-06
3.11277217411336e-06
-1.60826301279498e-05
-1.17269730831244e-05
-1.80930166409273e-05
-2.8655474984784e-05
-2.04612592948176e-05
-1.081698367213e-05
-1.54246003592958e-05
-6.6335692815495e-05
-3.48138391829623e-05
-1.87036721582171e-05
-3.70433840826201e-05
-3.3451549405914e-05
-1.11751627006033e-05
-2.52162447769698e-05
-1.27952369667418e-05
-3.82386961760856e-05
-2.38343745975512e-05
-1.46720726302846e-05
-2.46640605892305e-05
-4.04616150795244e-05
-6.51234002276571e-06
-2.13331011959803e-05
-1.64938839450816e-05
-1.97085258406144e-05
-3.20646694781271e-05
-7.22440365801131e-06
-4.19214364666367e-05
-3.04496997535383e-05
-4.47549663296857e-05
-2.87961470009096e-05
9.29908767283639e-06
-2.60552617585199e-05
-8.50038088814616e-06
-5.17529948838356e-06
-1.67161540033499e-05
-2.92919508975964e-05
-2.46150438587044e-05
-1.77063778045245e-05
-2.32034673683298e-06
-4.74532489362458e-05
-3.20076435351036e-05
-3.65015546198198e-05
-5.30994281385727e-06
-1.6663521691169e-05
-2.82146542366922e-05
-2.98104227947513e-05
-2.91285651937903e-05
-1.18326669820604e-05
-2.05643056566595e-05
-2.31258828870333e-05
-2.78204920109398e-05
-3.10470847617617e-05
-2.7647244641106e-05
-2.86658791951149e-05
-2.46051564635723e-05
4.77667064909722e-06
-2.07379002163676e-06
-1.60423002936785e-05
-1.49811890328055e-05
-2.8020867971446e-05
-1.56272675074241e-05
-1.05959732889397e-05
-1.26687250372505e-05
-1.47848372853559e-05
-2.80347603513326e-05
-1.37150121667881e-05
-2.46857971662294e-06
-1.04773932968153e-05
-4.0831170523386e-05
-1.9078048394398e-05
-3.75425939621291e-06
-3.71869563719299e-05
-8.07802209069849e-06
-2.34134213057422e-05
-1.22838731600784e-05
-1.20784341990132e-05
-4.21183877030282e-06
-1.76504668046305e-05
-2.3025815748594e-05
-3.24242107978674e-05
-2.92261113970262e-05
-1.70374006382962e-05
-2.33317910382217e-05
-1.38466527480492e-05
1.23018741653524e-05
-1.39273619921316e-05
-2.00460557750763e-05
-1.06834337966232e-05
-2.73503410305397e-05
-2.48865960721505e-05
-4.42268882769867e-06
-1.69851071126165e-05
1.37779007481058e-05
-1.32365432654721e-05
-1.17634409057323e-05
-8.27516881334969e-06
-1.1627687694737e-05
-3.12487741313941e-05
-1.23842539374529e-05
3.89949441911836e-06
-2.77732566763459e-05
-2.33572328087026e-05
9.14121819834221e-07
-1.8084440166463e-05
-1.11484141487764e-05
-2.64221574601584e-06
-2.60689492058246e-05
-4.04345067702839e-06
-6.2594760366589e-06
-3.59291412091441e-05
-1.92944501778145e-05
-1.36320856724307e-05
-1.74649264699944e-05
-2.29332675365997e-05
-2.96247399670691e-05
-6.35504370211824e-06
-2.78264221176425e-05
-3.00936919474533e-05
-2.81799547325811e-05
-3.36254067531169e-05
2.50764634978094e-06
-9.93004147354915e-06
-1.70267858351906e-05
-2.7271246471002e-05
-1.570561385289e-05
-3.7829302448611e-05
-1.85607591601429e-05
-1.50621347454254e-05
-1.22475512530054e-05
-1.21215066788888e-05
-1.7631409054004e-06
-8.84861461915872e-06
-2.55939875268013e-06
-6.04258303545018e-06
-2.24026826618474e-05
-2.10389335749483e-06
-3.91786135302039e-05
-1.16525084990209e-05
-3.83123865562666e-05
-1.58252040994082e-05
-3.77292416376728e-05
-5.08355736768151e-05
-1.86221892626992e-05
-3.8562969751227e-05
-3.60238087938283e-05
-1.808234152e-05
-2.5277809263034e-05
-4.25420630071501e-05
-1.20803475662895e-05
-3.23027530881369e-05
-1.6376986187633e-05
-2.17111273719511e-05
-1.10451632411656e-05
-4.43479013056819e-05
7.46319091228523e-06
-1.81953264633244e-05
-2.80119507129984e-05
-3.60096009363855e-05
-1.4748208266706e-07
-8.55721269361708e-06
-5.22378562483976e-05
-2.51336211570347e-05
-3.00043749113544e-05
-1.12255167742361e-05
-2.53896134426062e-05
-2.03549341054182e-05
-2.74977241739913e-05
-1.60100241097973e-05
-2.69381894842939e-05
-8.4105449928453e-06
-2.76538322245005e-05
-2.08814271002624e-05
-2.00135018120415e-05
-2.80585609994047e-05
-3.62274585539783e-05
-8.43839706242573e-06
-3.62061427822974e-06
-2.51712660239459e-05
-1.92428401311473e-05
-1.60818448861011e-05
-1.91556494770241e-05
-3.22184382976881e-05
-1.00323536946439e-05
-1.73972212731391e-05
-2.25711363126804e-05
-2.13680450921857e-05
-1.62788350224697e-05
-1.91969989206591e-05
-4.45328487507239e-06
-1.40108916834872e-05
-2.02322903481485e-05
-3.40328327837203e-05
-3.29695205462596e-05
-3.21180734578147e-05
-2.42764675599743e-05
-6.36049786920797e-06
-2.63507706431212e-05
-1.2438228678514e-05
-3.19168052232459e-05
-2.04896790656096e-05
-1.51928010972438e-05
-2.06546674255728e-05
-8.10478905184516e-06
-5.47684497929068e-07
-2.27387423917309e-05
-2.51732643836008e-05
-1.68513943106056e-05
-3.34722337175145e-05
-8.6388970028159e-06
-1.48649668280604e-05
-1.61534249213759e-05
-8.23484936262392e-06
-1.0897035397273e-05
-1.0461459293139e-05
-1.08619549542212e-05
-3.39871969301178e-05
-3.34814779601365e-05
-2.2077455387619e-05
-7.30744740619712e-06
-1.80695498321559e-05
-2.66818088043272e-05
-3.29520011676164e-05
-1.25543169834094e-05
-2.43913978707749e-05
-2.18613128903652e-05
-2.54013313213337e-05
-2.58783371844758e-05
-3.25023353704608e-05
-2.84918662187125e-05
-2.02047447547642e-05
-9.76981283633445e-06
-1.18460989144662e-05
-5.12380598208676e-06
-1.87801584452846e-05
-3.84362379249863e-05
-9.41019569751935e-06
-3.37433597452909e-05
-4.48748285818883e-05
-2.96073398856029e-05
-2.50967112270371e-05
-3.55070954996008e-06
-1.98062400506555e-05
-4.19273081301198e-07
-2.2948763549116e-05
-1.90634978628077e-05
-3.69096831334937e-05
-2.36909277864578e-05
-7.34373717347258e-06
7.3087292003543e-06
-2.74746981819524e-05
-1.47501105055785e-05
-3.03013600718008e-05
-9.44618578020633e-06
-1.61004148246754e-05
-1.81047840825806e-05
-3.36915320606018e-05
-3.76103385312378e-05
-7.55885250698187e-06
-3.27285072456043e-05
-1.86672051411178e-05
-3.08933321170784e-05
-1.88729010010082e-05
-1.87562366138258e-05
-3.21591097455747e-05
-9.87206235857694e-06
-1.92837175695704e-05
1.9362926568204e-06
-1.86805962501144e-05
-2.32654380777432e-05
-3.34911953579525e-05
-3.19272970358609e-05
2.04679807660704e-06
-3.10448467813584e-05
-1.88052669872401e-05
-1.9684239393802e-05
-4.23708797193238e-05
-2.13282323458673e-05
-1.38606541145316e-05
-1.24709124542612e-05
-3.47886218434425e-05
-1.92450117202809e-07
-2.93691446475382e-05
-1.33286430025581e-05
-2.61076212205268e-05
-3.80255659210914e-05
-1.6674617432098e-05
-1.40587090622973e-05
-4.53361989265647e-06
-1.54668187909597e-05
-1.68515416284912e-05
-2.29703255463162e-05
-2.28502332238111e-06
1.22044101551084e-06
-2.56944780426767e-05
-2.30838828588018e-05
-3.79914071771841e-05
-3.81140313643762e-05
-6.66037257093753e-06
-1.93444770988371e-05
-1.78546634380501e-05
-2.54999937110364e-05
-3.54844956266204e-05
-2.80183446090746e-05
-3.6236728870995e-05
-1.9504355115867e-05
-1.37255753584641e-05
-1.46945722832502e-05
-5.51415659015894e-06
-7.55374617046719e-06
-8.83116545312496e-06
-2.86234880990921e-05
-2.0995749631173e-05
-1.10493628555362e-05
5.95295313162704e-07
-9.98558660949053e-06
-3.90511357385383e-05
-3.94699232040232e-05
-4.12608366232712e-05
-3.03168557116251e-05
-4.78411504854267e-05
-2.75534843459921e-05
-1.91497137102188e-05
-3.82708029820231e-06
-4.3899633036535e-05
-2.52228424519064e-05
-2.13209965375412e-05
-2.99111925542854e-05
-9.38131533324702e-06
-4.02342011331385e-06
-2.10495256783858e-05
-2.35023382575016e-05
-1.03073310048191e-05
-1.3477610491256e-06
-1.40368052217099e-05
-1.81873622382794e-06
-1.57770972199742e-05
-2.4665529895124e-05
-2.03269135779721e-05
-1.17403555685317e-05
-2.43614283158228e-05
-1.32213652182485e-05
-2.80934780227959e-05
-2.60966643483397e-05
-3.54696438905808e-06
-2.03426146227246e-05
-2.14764598827464e-05
-3.60370452290585e-05
-3.94500713974792e-06
-1.93790491709828e-05
-2.14983747914861e-05
-3.14053124281734e-05
-3.01806156008304e-05
-3.45213142725484e-05
-1.1076457643017e-05
-2.52971573227788e-05
-4.23304844691744e-05
-1.17826862159463e-05
-1.52849017798769e-05
-1.57862411343325e-05
-1.69398203135547e-05
-1.84772416152541e-05
-6.63916415548312e-06
-3.05874468697757e-05
-1.83247652304554e-05
3.50626788987293e-06
-1.5740796365619e-05
-2.92783954303017e-05
-2.00421037232848e-05
-3.11495931835053e-05
-2.60339270673582e-05
-1.81598523636408e-05
-3.40315853486682e-05
-3.70779060215075e-05
-1.41993531398326e-05
-1.94650235708683e-05
-7.81644079143211e-06
-6.23829315902017e-06
2.5551363667179e-06
6.87648374668501e-06
1.51183309490468e-06
-1.21195287279833e-05
-2.98560589025488e-05
-3.95624450663439e-05
-2.14676988750278e-05
-8.4078985550857e-06
-1.35325086514147e-05
8.10872072702084e-07
-3.3072804999838e-05
-3.35740071020423e-06
-3.67810266474331e-05
-1.83987517467087e-05
-2.53535261196387e-05
-2.93909894446567e-05
-4.20160575273536e-05
-2.27400709999919e-05
-7.88934526289789e-06
-7.60001391623264e-06
-2.56059894703404e-05
-3.67723983743395e-05
-1.79866800186015e-05
-4.40915702406941e-06
-2.8432747610519e-05
-2.67005352828968e-05
-2.49141274196792e-06
-2.06712420199305e-05
-1.92226337550944e-05
-3.15030407050522e-05
-3.50733096886199e-05
-1.83889425328606e-05
-3.0974382172589e-05
-2.80935923139364e-05
-1.26274998367479e-05
-1.41710170333345e-05
-8.99209757197168e-06
-4.15593575248206e-05
1.14079032709971e-05
-2.07797957816439e-05
-1.59357131504451e-05
-2.56646136928532e-05
-1.37888977128243e-05
-1.66673228949889e-05
-7.38955663026005e-06
-4.11290593731039e-05
-3.73657118303321e-05
-2.53594942780262e-05
-3.69377618330572e-06
-5.80077207022755e-06
-2.84060150357424e-05
-3.0081202801348e-05
-2.79876080402636e-05
-6.83851121577472e-06
-3.45277368453966e-05
-7.01171163322469e-06
-9.28195872426707e-06
-8.4463218533967e-06
-9.87455416472066e-06
-2.39762075738436e-05
-3.61415442599602e-05
-4.04310498744116e-05
-3.69444182088913e-05
-1.76527472427999e-05
-3.70833097410623e-05
-1.54367475624266e-05
-3.09896066015727e-05
-1.83116775702914e-05
-2.27676863984889e-05
-3.59429195487215e-05
-1.61902742020439e-05
-9.59059371116469e-06
-3.4195571830669e-05
-4.09561520407304e-05
-2.54086876045402e-05
1.39044432778325e-05
-2.13286441166471e-05
-1.453489735945e-05
-6.38048810927418e-06
9.78868057787199e-07
-2.92682458679893e-05
-2.13575661671578e-05
-2.72744476102377e-05
-2.51457175550363e-05
-8.85819167427642e-06
-4.0226710421829e-05
-1.6997933072622e-05
-1.94973407603473e-05
-2.86818258631151e-05
-2.90807634438061e-05
-1.59220299627026e-05
-3.5329777221206e-05
-2.57413459449428e-05
-3.62017880207833e-05
-2.70869175711092e-05
-1.57511582575197e-05
-1.61546699496747e-05
-3.40024989960477e-05
-1.25992378769797e-05
-1.20508826541569e-05
-4.72461437530414e-05
-3.52419454108188e-05
-1.14281934512078e-05
-1.92924255203662e-05
-1.30079852129374e-05
-1.51215239247474e-06
1.32580111676372e-05
-4.7891401118415e-07
-2.04446143047965e-05
-2.15539756099675e-05
-9.1682163328177e-06
-2.08737580061574e-05
-1.20989303969237e-05
-1.14929347124064e-05
-2.10379543232148e-05
-2.89014927706856e-05
-1.97446176165328e-05
-5.23949444318798e-06
-2.41204096721946e-05
-1.80188717481539e-05
-2.81387824698108e-05
-3.60428869413754e-05
-2.15447148161586e-05
-1.62956257643654e-05
-2.34460384206822e-05
1.3152883837959e-06
-1.69835615222295e-05
-2.03225196592416e-05
-4.47139446250074e-05
1.10205920544226e-05
-6.78019072488062e-06
-2.43822010414175e-05
-2.09619624605903e-06
-3.92817787802525e-05
-3.93913106047205e-05
-5.82484480288131e-06
-2.46438985555362e-05
-6.79224663838643e-06
-2.17222375301031e-05
-4.06548691867205e-05
-1.70964025611943e-05
-3.28399206580868e-05
-1.31293503788563e-05
-3.21995143595692e-05
-1.19394085625939e-05
-2.01686880222176e-05
-2.0836877488256e-05
-3.41073798930504e-05
-2.6430362796979e-05
-4.2857557917148e-05
-2.42377999332519e-05
-2.28271307466864e-05
-2.76266419668245e-05
-1.87501548417998e-05
-1.89959133132857e-05
-2.79991403022068e-05
-2.14555352076842e-05
-3.84121495101127e-05
-5.13296276082591e-05
-2.80030030750774e-05
-1.62226742695466e-05
-1.48328383860395e-05
3.25267269679662e-07
-9.34884259117371e-06
-1.96390120420412e-05
-3.54089647238921e-05
-2.48338642841496e-05
-2.13238490364166e-05
-2.13510254606594e-05
-3.82233025631845e-05
-1.93400303661851e-05
5.54935254440274e-07
-2.25083174671709e-05
-1.37018869795316e-05
-2.63487688940668e-05
-2.20969183746986e-05
1.4826650061016e-06
7.54270967416331e-06
-1.95456323516456e-05
-8.38826613304024e-06
-1.02655432308404e-05
-2.76833326621279e-05
-2.5631246808411e-05
-1.75738569339498e-05
-2.20414069425091e-05
-7.51663715088214e-06
-1.96877875366751e-05
-1.55094782739051e-05
-4.01721974374483e-05
-1.10655102270261e-05
-2.17914303146088e-05
-3.67374934397806e-05
-2.35577261057997e-05
-1.47479926626272e-05
-1.87466363995643e-05
-4.33332318034162e-05
-3.5574657101419e-05
-4.46603074112864e-06
-2.65801606966711e-05
-1.16812291932043e-05
-4.31876951580911e-05
-2.65626658949376e-05
-3.50886484261589e-05
-1.03098893403821e-05
6.41222846045089e-06
-1.69531838978615e-06
-1.48797017515388e-05
-2.75265057893057e-07
-2.07533978135405e-05
-9.10014809659364e-06
-2.70393996997219e-05
-2.3314564468023e-05
-2.49376430626784e-05
-1.59240123531142e-05
-7.54508664156647e-06
-2.02244285997097e-05
-1.13377789843051e-06
-1.96060908655384e-05
3.15960394218767e-06
-7.50365415158379e-06
-2.93926835555743e-05
-2.74002021039276e-05
-2.16505203175411e-05
-2.36779593665787e-05
-5.13441902450984e-05
-3.59000185040169e-05
-2.40822135996661e-05
-4.13794973272894e-05
-1.41421672207928e-05
-1.02941745207123e-05
-1.98201758695996e-05
-1.22578963754362e-05
-3.22405587122652e-05
-5.71612655666721e-06
-9.26493966564175e-06
3.41694703735147e-06
-1.66067048746441e-05
-2.13621521981271e-05
-4.59824057369632e-06
-3.64096735358429e-05
-2.28333689114329e-05
-3.09250700913352e-05
-3.51924747973053e-06
-2.68857935867745e-05
-1.53572166661234e-06
-2.55997667134384e-05
-2.54805529201365e-05
-1.32411115985207e-05
-1.63898022931598e-05
-2.58501285393833e-05
-3.75254251089739e-05
-1.44361705852605e-05
-1.86407541773024e-05
-1.77666633940379e-05
-2.31334110841823e-05
-1.68380508210086e-05
-2.16136258496493e-05
-3.72067082069076e-05
-1.30699235184325e-05
-3.19869466437492e-05
1.79463333124252e-06
-2.23232363149427e-05
-1.68488737805668e-05
-1.7975787946709e-05
-2.26589453959087e-05
-2.2453367043656e-05
-3.47168512857367e-05
-1.60146749108469e-05
-3.34837745531131e-05
-1.8690884387546e-05
-2.85348568446453e-05
-1.23619355887214e-05
-1.64375844595431e-06
-2.273573171579e-06
-6.61422574343051e-06
-2.90582920921847e-05
-8.79828807978305e-06
-1.97773003722627e-05
-1.92947060008516e-05
-3.05154920198709e-05
-8.25710587364448e-06
-2.27651637424203e-05
8.07374513426704e-07
-2.13164498583421e-05
-4.01510126366551e-06
-2.97823184172745e-05
-2.69330505928318e-05
-1.78769228527506e-05
-1.27921229496063e-05
-2.15621182774946e-05
-2.16336034997229e-05
-1.89332118509522e-05
-1.66648334284116e-05
-4.12701112790748e-05
-1.55202089907604e-05
-2.36710202555047e-06
-7.79250814960395e-07
-3.09053423205859e-05
-1.18870413482531e-05
-1.82313427835956e-05
-1.73256500066104e-05
-9.22082323953476e-06
-2.1573558451118e-05
-1.8661858817122e-05
-1.05628441186968e-05
-1.35925026097454e-05
-1.38439569494002e-05
-3.34338789999065e-05
-1.7533716599726e-05
-7.33986971608703e-06
-2.4315136612241e-05
-3.19100217745296e-05
-3.28047650238363e-05
-7.46572321431231e-06
-2.40862898049638e-05
-1.09982565421279e-05
-7.86965910820864e-06
-2.19464638403051e-05
-2.43253249551688e-05
-2.15528937226687e-05
-2.15734386991577e-05
-2.19455814432006e-05
-1.92121329263168e-05
-4.93948915728145e-06
-2.76244770664782e-05
-3.98750375854899e-06
-1.63111914447998e-05
-5.10967904126326e-05
6.06784152789097e-06
-1.29302448947806e-05
-2.13068191579816e-05
-1.27293904740689e-05
-2.45766604179756e-05
-4.09812896384258e-05
1.76912956990644e-06
-7.67159180590396e-06
-1.13755399210909e-06
-1.44191912317625e-05
-2.92791365098352e-05
-1.44752351609218e-05
-2.25335127839415e-05
-1.61898504826068e-05
-1.2737381700901e-05
-3.07131980375798e-05
-1.50312849783668e-05
-4.9194638927073e-06
-1.84314728541216e-05
-3.64004004537591e-05
-2.06350946569457e-05
1.49490424731955e-06
-3.38997684980182e-05
-7.27430896599913e-06
-8.79015424682224e-06
1.09509603079079e-06
-2.74903046817156e-05
1.33698846335133e-06
-2.37443993459649e-05
-1.58665103197342e-05
-3.71879634082921e-05
-2.11161822550391e-05
-2.29198008173935e-05
-2.14259786177296e-05
-1.33212273372004e-05
-1.90003511597258e-05
-3.09783204265887e-05
-9.67470281222352e-06
-1.53790744708916e-05
-2.16255830542709e-05
-2.41052454911427e-05
-1.7244433880901e-05
-1.8789374493612e-05
-2.2180227856211e-05
-2.83478168391161e-05
-1.84825095216121e-05
-1.24846489695189e-05
-1.10720194827124e-05
-3.38814191951261e-05
-3.61091188123453e-05
-2.94491416205992e-05
-1.80139209591337e-05
-9.02932693563701e-06
-2.56261408489855e-05
-2.00081350925745e-05
-3.12100886879949e-05
-2.44786960920008e-05
-4.36428868221742e-06
-7.52743256823121e-06
-2.22657884507382e-05
-2.21343433905949e-05
-2.52072670064131e-05
-3.7187489164138e-05
-2.6821865793206e-05
-3.10351552575591e-05
-3.44329201613877e-05
-2.56303302482056e-05
-1.5070828010125e-05
-6.99837815645451e-05
-3.63424780045622e-05
-3.22864015207343e-05
-3.23177863522504e-05
-2.48139971601518e-05
-3.62059185045681e-05
-1.444853880569e-05
-4.73634025960959e-05
-8.52496594127917e-06
-4.18790016383789e-05
-2.58420435653251e-05
-3.14219660857399e-05
-2.71230247536843e-05
-4.0004670492083e-05
-3.009837407318e-05
-1.61109814375909e-05
-2.43660836459949e-05
-3.33079986315015e-05
-8.41967480838245e-06
-2.39678531029406e-05
-1.24787565083718e-05
-1.99226334962743e-06
-5.5968952775433e-06
-1.91480587186983e-05
-5.26383614722217e-06
-2.98099228540162e-05
5.86867472688794e-06
-2.84675195465816e-05
-2.12352804934243e-05
-7.77927205006567e-06
-2.92232513265666e-05
-2.87206389387151e-05
-3.68024081918052e-05
-1.23400262719921e-05
-1.36648332296822e-05
-2.87369610874243e-05
-5.29814305441646e-06
-5.83558864118774e-06
-2.07397970266911e-05
-3.41203820345608e-05
-2.00663951701715e-05
-2.91955607230461e-05
-2.10430088532444e-05
-3.03249911726468e-05
6.40531312386004e-06
-1.85106805030674e-05
-1.38161343490271e-05
-2.77925952632904e-05
-2.38827995401852e-05
-7.52160449868719e-06
-3.65582452308297e-05
-1.79136622678252e-05
-4.00095547281147e-05
-2.75742350922792e-05
-2.69426281775482e-05
-2.11455130872249e-05
-1.8257472560564e-05
-1.90534955047687e-05
-6.52155386678164e-06
-2.22189411853591e-05
-1.85180704587738e-05
-3.5498990935934e-05
-1.44324956299086e-05
-7.22017226295974e-06
-4.30705219751714e-05
-2.50797740066708e-05
-1.6682122426512e-05
-5.52433352607819e-06
-2.38138857920674e-05
-3.23960787960594e-06
-2.43655096437011e-05
-2.11586446821273e-05
-2.67681541447819e-05
-2.18839465271062e-05
-3.16071508876875e-05
-2.77201794528809e-06
-7.1288093710965e-06
-2.99403886760355e-05
-2.49214811690017e-05
-8.15340591544362e-06
-2.80647210778875e-05
-2.62039856422844e-05
-1.35781690520108e-06
-2.82084127399203e-05
-3.17328044412945e-05
-8.4472139583241e-06
-1.58058563862326e-05
-1.11660230635179e-05
-5.39388377429703e-06
-3.53629216689068e-05
-6.01256219742276e-06
-3.92390942857543e-05
-4.07456551873021e-05
-1.06743277771998e-05
-1.83434438119074e-05
-2.45999609546321e-05
-2.9824557192775e-06
-5.22355272093827e-06
-3.33137105286568e-05
-2.07815788290512e-05
-3.13675589646785e-07
-2.07812900537093e-05
-1.47315849910201e-05
-2.47750999903994e-05
-1.90770350708904e-05
-1.84167380316161e-05
-4.41934434117552e-06
-2.3319456180399e-05
-1.56972611504986e-05
-3.27615983953677e-05
-1.84088459328561e-05
-1.93324897411986e-05
-1.98172530248678e-05
-1.25936464314942e-05
-3.10559193947226e-07
-1.3940087271861e-05
-3.17913685328849e-05
-2.99496348540301e-06
-3.37222838990728e-05
-1.91876365345821e-05
-4.36250785412344e-06
-1.10504864829883e-05
-1.49230581384497e-05
-2.32466829231482e-05
-2.52853547953268e-05
-9.09687099302242e-06
-2.6965143989331e-05
-8.10544586386866e-06
-5.17664711584479e-05
-7.068404227028e-06
-2.20880455449427e-05
-1.98130390413073e-05
-6.83206517004922e-06
-1.00723806899712e-05
-2.27028869745001e-05
-1.48828349972489e-05
-1.49932652154478e-05
-2.29261883530584e-05
6.37196991407128e-08
-3.11357753086115e-05
4.71528260522894e-06
-2.04125363627962e-05
3.46147974950391e-07
-1.67981169088436e-05
-3.42963976583068e-05
-2.00507300933467e-05
3.08364717704217e-06
-3.38400187461006e-05
-1.79147517340145e-05
-9.24699212670954e-06
-2.01463031028111e-05
-3.88695773506516e-05
-3.5280386343615e-07
-2.66144189877213e-05
8.11731308519838e-07
-1.45905558410857e-05
-2.57721548313584e-05
-1.67350280717085e-05
-2.04324170442893e-05
-1.95366145238326e-05
-1.81696447263392e-05
-2.70889145056846e-05
-1.57003835246364e-05
-6.32876015177457e-06
-2.22755420169474e-05
-3.71616720603275e-05
-1.8584847406287e-05
-4.66473847105336e-06
-2.56536689634915e-05
-1.41508564038273e-05
-2.29552322755905e-05
-2.49184980439849e-05
-1.70544076207616e-05
-3.14698154648317e-05
-2.7867656807581e-05
-1.52826172728946e-05
-2.00199400124925e-05
-2.76297194061445e-05
-1.855614021551e-05
-1.69857169878313e-05
-4.41264774880776e-05
-2.82966047856968e-05
-1.17005753222597e-05
-2.34091497234069e-05
-1.44549204603274e-05
-4.30960026623167e-05
-1.47504699372909e-05
-4.33212838862603e-05
-2.36850277291513e-05
-2.73615526675248e-05
-7.48671533290042e-06
-1.80924174205847e-05
-1.03517719566891e-05
-2.00304315294704e-05
-1.43987682103672e-05
-8.34375329083447e-07
-1.62763779219803e-05
-2.35726442468524e-05
-2.34610451195443e-05
-4.95185239536325e-06
-3.43003058076672e-05
-2.53429100078469e-05
-1.99178933644333e-05
7.55342254108447e-06
-2.65127704408556e-05
-2.64322908752182e-05
-1.52813254010386e-05
-2.59532051434363e-05
-2.10105406131528e-05
-3.84222082256778e-05
-2.019029117389e-05
-3.46942695032299e-05
-4.16471225601995e-06
-2.25968287206778e-05
2.18408178066147e-06
-2.17633883990979e-05
-2.26372269327779e-05
-1.43955295603565e-05
-2.50267680074398e-05
-1.48988001694737e-05
-2.77329073239201e-05
-2.9760710665895e-05
-3.11103305152196e-05
-1.00520673626283e-05
-2.07989184043113e-05
-1.47589004133566e-05
-2.87382180501028e-05
-2.42452218493067e-05
-4.15592529868724e-05
-3.63780324929375e-05
-6.385395137232e-08
-9.34857094939344e-06
-9.59323594629101e-06
-4.0124396904368e-06
-3.20008882090386e-05
1.36565174336905e-06
-1.53190467868483e-06
-1.63738219492329e-05
-2.34926617989303e-05
-1.46051947668263e-05
-3.85524192294324e-05
-2.08102466281727e-05
-1.99466366844109e-05
-2.54647749032124e-05
-3.68063318720019e-06
-1.54049419986779e-05
-8.96764675240081e-06
-1.76395031059846e-05
-2.09521981666836e-05
-4.59960490242561e-06
-3.75558375536354e-05
-6.24128681541371e-07
-1.2121377157683e-05
-1.21294678551146e-05
-2.63564041203149e-05
-3.54467361547342e-05
-1.52970034083547e-05
-1.17789860704007e-05
-1.3590128178269e-05
-1.51142433360251e-05
-3.51619115631116e-05
-2.12103302930869e-05
-5.96608147719086e-06
-1.89625868421422e-05
-4.25290958408467e-05
-2.13793363673522e-05
-3.18752436068439e-05
-1.74932305446288e-05
-1.93520965254814e-05
-1.09571903365035e-05
-9.26349518747684e-06
-2.09879926838305e-05
-1.39145847924934e-05
-2.8427117139841e-05
-1.94927420880199e-05
-3.24088170960658e-06
-3.39774816112806e-06
-5.13517918459965e-05
-1.342231380738e-05
-5.10011128078207e-06
4.1157102045602e-06
9.79650556740369e-06
-1.87127315331675e-05
-2.13202117984413e-05
-3.10451279483929e-05
-1.1672785996543e-05
-1.79522815075541e-05
-1.62725696791489e-05
-1.45158349193645e-05
-9.92488564774574e-06
-5.13184668556564e-06
9.04715231708307e-07
-4.22294633136904e-05
-1.92798361610437e-05
-3.02731128495094e-06
-1.21802026435735e-05
-2.48660861995194e-05
-3.35198900716816e-05
-2.94883447293747e-05
-1.12626929677499e-05
-1.32932937253065e-05
-9.28105215581645e-06
-8.71424345742148e-06
-5.44750335999147e-06
-2.01327431923863e-05
-1.67975774482905e-05
-9.46962711174936e-06
-1.71366290682831e-05
-1.98992582580466e-05
-2.04889649550719e-05
-1.61401534302686e-05
-1.93265532719676e-05
-1.41347956887486e-05
-1.35106388424195e-05
-2.33277141599854e-05
-2.36211318047331e-05
-2.44813700696973e-05
-3.13125771530644e-05
-3.54364890391503e-05
-2.69552966869423e-05
-7.13678490167289e-06
5.08455970485715e-06
-1.52602678979075e-05
-1.4747790906571e-05
-2.14422254431779e-05
-2.49610238870229e-05
-1.27789699607431e-05
-7.5412162748143e-06
-1.27487567491459e-05
-3.38217054981841e-05
-2.9295554950289e-05
-2.39038502977693e-05
-3.3218854585925e-05
-2.79748646687579e-05
-2.57841685821442e-05
-3.07070148622584e-05
-3.70504529268885e-05
-9.78090433229411e-06
-1.35771393348225e-05
-1.89942627059741e-05
-1.65182825496471e-05
-1.8433558475264e-05
-5.21439783658175e-06
-3.88634219891479e-07
-5.51978508892487e-06
-2.89387518354255e-05
-4.9828803459809e-05
4.0820002895965e-06
-1.86233138423419e-05
-2.97984136365427e-05
-6.93925038385492e-06
-2.73673906265758e-05
-3.40280018816401e-06
-9.58010281833481e-06
-9.20869880761498e-06
-1.94749162147567e-05
-3.33012140228159e-05
-1.50410597299044e-05
-2.8877975247073e-05
-2.75616745405074e-05
-1.79447542145385e-05
-1.7271967727558e-05
-2.13654810279994e-05
-3.20434139317699e-05
-1.85144797411871e-05
-3.28000207561055e-05
-9.76251260935769e-06
-1.51722816235002e-05
-1.88038614936485e-05
-1.44101572342817e-05
-4.25102315264189e-06
-1.95100724647704e-05
8.96975835965071e-07
2.45103575886397e-06
-3.66050352990831e-06
-1.242298013248e-05
-9.13965908287296e-06
-5.81686686009217e-06
-2.41917089226453e-05
-3.28649772750851e-05
-2.36988105709502e-05
-3.35939184947139e-05
-1.4031777299342e-05
-3.04058350471526e-05
-1.8602981340019e-06
-1.87099199667182e-05
-2.57583380319754e-05
-7.92507674544156e-06
-6.94356065469835e-06
-1.81856336825901e-06
4.6480778270292e-06
-1.79409387612277e-05
-1.61054660269159e-05
-2.93614458887427e-05
-2.64614123015953e-05
-1.03740876288211e-05
2.91003622149656e-06
-3.02278278274104e-05
-3.32698804957553e-05
-8.77696927045567e-06
-6.33961643496256e-06
-4.12296030725312e-06
-3.05670563321264e-05
5.31543345207174e-06
-3.10946745398225e-05
-4.2195684929605e-05
-2.25713174987503e-05
-2.58475403039906e-05
-3.21393961645959e-05
-4.57319880157998e-05
-2.34648681080138e-05
-1.2044147445747e-05
-1.93255824074423e-05
-3.35772780738004e-05
-6.35073896398605e-06
-2.10333056584417e-05
-4.15507822139562e-05
-3.38769016856253e-05
-1.23787045692331e-05
-1.16371606819839e-05
-1.48836808265893e-05
-3.04297264577637e-05
-1.06373196957329e-05
-1.4955373949412e-05
-1.82418190809769e-05
-1.98847726249085e-05
-1.59585692422062e-05
-1.00968403526252e-05
-1.42552098182075e-05
-3.25065080767496e-06
-2.13600816650036e-05
-1.47343218108952e-05
-2.19742129519697e-05
-1.8953724377795e-05
-3.31585853688198e-05
-3.07009126299834e-05
-1.49291443740425e-05
-1.58679631335391e-05
-6.18126810756156e-06
-4.21496919624548e-06
-9.49972590690753e-06
3.03736064707957e-06
-1.63824454346271e-05
-2.91041404624901e-05
-6.79825020085162e-06
-2.21940926671492e-05
6.62884692426717e-06
-1.56417494448894e-05
-3.36587629436703e-05
-2.76529965821693e-05
-1.21046400944122e-05
-3.0301432370756e-06
1.85731408598161e-05
-1.19093179939772e-05
-9.78184625751802e-06
-3.58286512066448e-05
-1.15496632940878e-05
-1.75277890239689e-05
-3.06392772219017e-05
-3.3630226999176e-05
-1.69070453044992e-05
-3.54269780669635e-05
-1.94191402916364e-05
-1.61916380692999e-05
-3.33431996890102e-05
-2.84897897075447e-05
5.0741707963728e-07
-3.94262372447689e-05
-4.2684656557094e-05
-1.79038975284736e-05
-1.16633904520405e-05
-1.20782364838227e-05
-6.29534097019809e-06
-1.67805494285663e-05
-4.08889915020724e-06
3.56550752779123e-06
-3.89531777613383e-05
-1.88818155965177e-05
-1.38934274251936e-05
-2.03166132555232e-05
-1.84508036507367e-05
-1.44846648980101e-05
-1.75387879422241e-05
-4.53084275112826e-05
-2.24262731912633e-05
-1.55586471680413e-05
-6.55531643457777e-06
-5.54805371484786e-06
-3.81881567914879e-05
-1.48421433806436e-05
-1.03378479054519e-05
-3.14211189609649e-05
-1.09957403363786e-05
-1.13413496350709e-05
-1.4514395189383e-05
-3.98908538195963e-05
-2.35410629071902e-05
-3.70067490812194e-06
-1.07660919842725e-05
-2.28659428610261e-06
-1.84755079880171e-05
-4.44861512944027e-05
-1.07665007812922e-05
-2.9714237237455e-05
-2.55859711246283e-05
-7.81439800441684e-06
-2.01859317055808e-05
-2.71430033869522e-05
-2.05646816195594e-05
-1.13737367549324e-06
-1.28794091360063e-05
-3.01844100842797e-05
1.43293231987739e-06
-3.51867879332353e-05
-1.9030098652025e-05
-2.46942265407609e-05
-2.4114922664275e-05
-2.4770969803134e-05
-2.10624180274561e-05
-6.28835707416749e-08
-1.6391196325474e-05
-6.3385736816106e-06
-3.41438280081308e-05
-2.20643457082055e-05
-3.33939402894291e-05
-1.31555039236414e-05
-9.03330299443249e-06
-2.18331906580037e-05
-7.75163973439012e-06
-2.21355455574048e-05
-2.50202543744021e-05
-2.84864337592652e-05
-2.30653383278112e-05
-4.06586843579302e-05
-2.02435820923032e-05
-1.24500858742159e-05
-3.61251196078124e-05
-7.2064530602568e-06
-3.3249764743696e-05
-1.63949800085222e-05
-8.5723435131022e-06
-1.42597074515427e-05
-1.64633182244032e-05
-4.14874931001749e-05
-3.421306534397e-05
-1.93724274675079e-05
-2.45851893241633e-05
-2.1558874316129e-05
-7.10939704446475e-06
-1.5886911403132e-05
-1.56534114286318e-05
-3.84299514933961e-05
-1.44141139006446e-05
-2.73026740550043e-05
-3.66873277549651e-05
-3.55007486225674e-05
-2.5116295648201e-05
-1.20224307728739e-05
-2.16673668521102e-05
-3.54105436220365e-05
-2.35729457796962e-05
-9.32192723056898e-06
-3.0903096060479e-05
-3.30280839265558e-05
-3.74609749593434e-05
-1.61588114327456e-05
-1.14382770422074e-05
-2.11168732750087e-05
-7.81614041565426e-06
-2.7588679527139e-05
-2.67657932411936e-05
-2.14379678839857e-05
-1.62717419077622e-05
-3.43204051556649e-05
2.32783365200179e-06
-2.69510088241374e-05
-9.69426083533343e-06
-4.8191948772374e-06
-1.64436935265335e-05
-3.70849679938809e-05
-1.88275845269537e-05
-3.3835056625756e-05
-1.98353182033973e-05
-3.20603394639301e-05
-1.3831005777181e-05
-5.65388140640623e-06
-2.66293646336374e-05
-2.29285010742599e-05
-1.85448363017168e-05
-3.3316108820899e-05
-5.44780485564117e-06
-3.33303710218889e-05
-2.33772694268229e-05
-9.11434462044426e-06
-2.53293919466863e-05
-2.15982126348908e-05
-1.63001976345878e-05
-1.97589321963348e-05
-1.02251426349221e-05
-7.67862205416672e-06
7.94486704119318e-08
-1.39714589283985e-05
-1.28419363773817e-05
-2.92302983113707e-05
2.69690026025711e-06
-2.43709870893145e-05
-4.01722483370195e-05
-4.0054991686415e-05
-1.79573669360854e-05
-1.86713936351483e-05
-2.85225765445633e-05
-3.40423165110517e-05
-5.92741916114277e-06
6.58700347355497e-06
-2.36315452155592e-05
-1.73917057965704e-05
-1.22025257818159e-05
6.68301456472218e-06
-2.87421348050371e-05
-4.06792962412896e-05
-2.47500748964001e-05
-6.81772744117399e-06
-2.33785493480026e-05
-3.10511232496555e-05
-2.10513638934976e-05
-1.23496833708366e-05
-1.798424211918e-05
-1.53908942110975e-05
-3.73069196668055e-05
-1.21979888722373e-05
-1.3890494200868e-05
-1.34770992249563e-05
-1.33698707010405e-05
-3.40413452975513e-05
-7.20099731462666e-06
-2.73388363589837e-05
-2.63490019939049e-05
-6.99604459979314e-06
-2.05472814665294e-05
-2.51457480917368e-05
-1.79286727015896e-05
-3.54683088818125e-05
-2.41200381567794e-05
-3.13322879097037e-05
-2.38111199317048e-05
-2.27918745536974e-05
-2.21898358244277e-05
-3.18490776849407e-05
-1.44540472091826e-05
-3.15129484990914e-05
-1.3551233631594e-05
-2.85368194056731e-05
-6.76509900633123e-06
-9.51704057362507e-06
-1.78594425599915e-05
-2.34191678105239e-05
-1.23371948702661e-05
-1.95914252383861e-05
-2.22800032603064e-05
-2.04768346407475e-05
-1.64655333044758e-05
-1.10495429527846e-05
-2.16689272869451e-05
-2.39506319973608e-05
-2.71404540045401e-05
-4.66214984724914e-05
8.49293323495559e-06
1.21945911440534e-05
-1.23463340131999e-05
-1.11851886439902e-05
-2.5149690135017e-05
-4.39902221227014e-06
-3.14322343283693e-05
-1.2003383435505e-05
-2.29987583684954e-05
-1.45969415941211e-05
-1.74696755978825e-05
-2.21139599942925e-05
-3.12991898764492e-05
-2.84801788664658e-05
-5.12815966569667e-06
-3.4351540186304e-06
-1.85478153058883e-05
-3.62822356122759e-05
-3.62385687602162e-05
-3.9160016079761e-05
-3.82715831002245e-06
-1.20582610757272e-05
-4.32780962379601e-05
-1.30752973501739e-05
-3.0707938587825e-05
-3.4760682361413e-05
-1.66266209824146e-05
-3.26109498284528e-05
-1.50526069560563e-05
-1.98531415779054e-05
-1.45063729339112e-05
-2.05235599780234e-05
-7.71671733390826e-06
-1.47917177205344e-05
-2.4535163010054e-05
6.92252393835311e-06
-2.03584466519494e-05
-1.51438171649599e-05
-1.38341073495791e-05
-1.11981298761168e-05
-9.14435486764417e-06
8.14494361397755e-07
-1.11249166727898e-05
-2.33746042436567e-05
-3.61598211843758e-05
-2.28060396902258e-05
-3.0777122749578e-05
-2.10419389732238e-05
-6.96318949662798e-06
-5.27817883596487e-05
-2.47674078567282e-05
-1.77378279192593e-05
-2.16192585277434e-05
-1.94723919947436e-05
-1.42001903559875e-05
-9.23859993937267e-06
-4.03218796766109e-05
6.88383291832387e-07
-1.67991700735497e-05
-1.58950085185935e-05
-2.79528505920923e-05
-2.38575877288059e-05
6.65908271642061e-06
-4.34965907678586e-06
3.42963511391296e-07
-4.35490040860969e-05
-4.44479049971639e-05
-6.55851273470477e-06
-2.51151774068573e-05
-8.48079446535161e-06
-2.96619329619471e-05
-1.59216952520528e-05
-3.66474512096064e-05
-3.44829725167862e-05
7.76756116895905e-06
-1.78094901374468e-05
-1.26036009934949e-05
-2.42426210344545e-05
-2.46445913397199e-05
-2.68477628118604e-05
-2.41680921891482e-05
-1.82059950447954e-05
-1.5203869714995e-05
2.16861729706291e-06
-7.77762025725159e-06
-5.89483053679929e-06
-2.11387582703271e-05
-3.4743532223853e-06
-1.71622978898115e-05
-2.13903338570269e-05
-2.76788730098488e-05
-7.26581693348929e-06
-6.38933151945202e-06
-3.3725168280608e-05
5.66104296869326e-06
-1.49511388275619e-05
-2.57124171973083e-05
-1.62762954255768e-05
-2.23073228568258e-05
-4.49908213647588e-05
-1.87834837773947e-05
-2.17517049491385e-05
-9.34555409194525e-06
-6.71753948296575e-06
-6.19731982438494e-06
-1.32817098246964e-05
-1.14653212132362e-05
-3.72208751565338e-05
5.99481714963218e-06
-1.56588629735134e-05
-3.38670738334012e-05
-3.73932842455626e-05
-2.17390815831014e-05
-9.37950338149536e-06
-2.24967731079887e-05
-2.09566000236679e-05
-2.79487015265029e-05
-2.38287194035175e-05
-1.70727944021217e-05
-5.64268982572799e-06
-6.57655365320666e-06
-2.16234951954956e-05
-8.41766593111647e-06
-1.04904505199237e-05
-1.71412116646239e-05
-1.96619701472151e-05
-3.86300904919015e-05
-2.02257945056403e-05
-2.52543957354782e-05
-2.65575456794362e-05
-2.30204749814288e-05
-7.63221137836153e-06
-2.95861604646931e-05
-7.1781688329673e-06
-4.22747721035938e-05
-1.82560564076598e-05
-1.68370021023889e-05
-1.65835335439852e-05
-1.82772983118934e-05
-2.15725019076461e-05
-3.6541524978051e-05
1.58630628106729e-05
-2.96053018078117e-05
-5.40902519324671e-06
-2.46458111246377e-05
-3.06621268441052e-05
-4.86513606589921e-07
-2.0849558173274e-05
-1.94723840158313e-05
-2.79365213783743e-05
-1.8207113251066e-05
-1.82308740811916e-05
-8.77054825954338e-06
-1.04119571240911e-05
-1.2418425176747e-05
-1.81576855691481e-05
-3.06760567841444e-05
-4.01851373118725e-05
-2.41707423671848e-05
-1.74336137900413e-05
-1.83680986698579e-05
-5.3912536922806e-07
-2.82419577962353e-05
-1.75538566558956e-05
-7.94916109419293e-06
-2.60163435539609e-05
-2.45323988094626e-05
-3.68068723984906e-05
-1.43901620430259e-05
-2.30312322851643e-05
-2.56388921420973e-05
-1.62548925962505e-05
-2.77233888506474e-05
-1.64300602607392e-05
-3.30908455165163e-05
-2.60233676928435e-05
-1.77135761646984e-05
-1.06707347890026e-05
-2.39186274572555e-05
-2.37578527166463e-05
-9.50875165003845e-06
-1.28721450911521e-05
-2.68093565114839e-05
-1.91057645020393e-05
-2.69871353545593e-05
2.85080232723272e-06
-2.37930300257011e-05
-1.98356516915123e-05
-3.32227464775789e-05
-1.07993122883646e-05
-2.09528853862087e-05
-1.67573206671157e-05
-1.967128876016e-05
-2.08920262145278e-05
1.52349757300486e-06
-2.98618858189774e-05
-2.24674434144777e-05
-2.89892453953085e-05
-1.15863114193691e-05
-3.47414786425828e-05
-3.06780171244546e-05
-5.19895532612291e-06
-8.03791308997812e-06
1.87753420861919e-06
-2.89202432652419e-05
-3.06899850932906e-05
-1.51022432651327e-05
-2.88862333758872e-05
-5.99444843322663e-06
-1.65132300950818e-05
-2.29039128086146e-05
-3.79625760349353e-06
-2.49276475989399e-05
-1.47359880607045e-05
-2.56518761839854e-05
-2.08276944419923e-05
-1.25615315337452e-05
-2.21659091757154e-05
-4.24206512907953e-05
-1.90971306019526e-06
-2.65606422122043e-05
1.63155437226866e-06
-2.82652688269584e-05
-6.51927620184349e-05
-1.25917763798005e-05
-4.3547258944145e-05
-1.73696247025309e-05
-1.55962838022513e-05
-8.78983366255128e-06
-1.67421624205762e-05
-4.19336589513274e-07
-9.48294586948156e-06
-2.94826187821777e-05
-3.41663491341226e-05
-2.05041970675274e-05
-4.46040150967058e-06
-7.17522087159131e-06
-3.06427282795882e-05
-2.83001992243335e-05
-9.28942009215179e-06
-7.79564586195871e-06
-1.90497180882348e-05
-1.90194105122462e-05
-5.22664261789607e-06
-2.92616252096079e-06
-1.80087544143093e-05
-7.25584165072239e-06
-2.83359573246565e-05
-3.61871247867279e-05
-1.72656518689715e-05
-2.27480699216205e-05
-2.69663640237174e-05
-1.3979460330472e-05
-3.6657615911093e-05
-6.91087121481734e-06
-2.87307414448321e-05
-2.00172965018342e-05
-2.17631041289578e-05
-5.25098850353437e-06
4.88800851171968e-06
-3.58752701424868e-05
-1.70243738101383e-05
-8.080662942522e-06
-1.60664237201295e-05
-2.39128044924723e-05
-2.48572729831121e-05
-3.32991297463246e-05
-1.02608528621924e-05
-3.78725565888571e-06
-1.95150091962127e-05
1.80581087076269e-05
-6.78116945522302e-06
-2.45090253395594e-05
-2.5767544080254e-07
-2.82176676240588e-05
-1.2883165002823e-05
-1.18432894827328e-05
-1.04489123671787e-05
-1.13342250441266e-05
-9.65815098623221e-06
-2.43227918202598e-06
-2.40724873026062e-05
-1.03714627474717e-05
-2.85245927473116e-05
-3.22056786665421e-05
-7.86133687453697e-06
-8.33868604302674e-06
-8.58408282877279e-06
-2.40332471468672e-05
3.68402688417652e-06
-1.36381875881726e-05
-2.3701116930827e-05
-2.61065495617762e-05
-2.63922962371102e-05
-2.54228753049865e-05
-7.23672372839331e-06
-1.91747052171069e-05
-2.81289711467761e-05
-2.25312025928251e-05
-3.61980375785966e-05
-1.13608096986239e-05
-2.05496034267993e-05
-1.10496554144978e-05
-2.58801886511047e-05
-4.37653277110874e-05
-3.22145710570544e-05
-2.45613657826268e-05
-1.86497193978753e-05
-1.49115550990683e-05
-3.153044121413e-05
-1.48134223139067e-05
-1.31435434121677e-05
-1.42191721441929e-05
-1.51493635357008e-05
-4.15263307816305e-05
-1.92662099109405e-05
-2.15237495819076e-05
-1.33655863954364e-05
-1.87814077382643e-05
1.10204991825547e-06
-1.85730959563118e-05
8.42074832331329e-06
-1.01671793273598e-05
-2.28506846114449e-05
-3.45623648171772e-05
-2.67669679739783e-05
-7.53056586490987e-07
-1.37926690516517e-05
-1.07089613613267e-05
-9.65628612290024e-06
-6.38553810317216e-06
-1.5458770835257e-05
-1.32653586597892e-05
5.28809710011902e-06
-2.78488056369333e-05
-9.10402472439009e-06
-9.72869549901925e-06
-1.54141100197814e-05
-2.29641879033289e-05
-1.16785777768565e-05
-3.28755365096483e-05
-2.86618881816842e-05
-1.19690571614838e-05
-1.27121185804136e-05
-1.8371297561512e-05
-2.48551857129315e-05
-2.33937509315624e-05
-3.85061756521852e-05
-1.34537357111917e-05
-2.37605280954164e-05
-2.20964957941632e-05
-2.67407322160891e-05
-2.16629538835604e-05
-2.17487854417041e-05
-2.9495197695171e-05
-3.13986243863281e-05
-8.62592806614991e-06
-1.52089162635299e-05
-1.15799414890588e-05
2.67994770498176e-06
-4.95422539653954e-06
-1.20168708011974e-05
-2.10714290667259e-05
-1.87374616364597e-05
-1.46770017734342e-05
-3.04919413716304e-05
-6.79459058424582e-06
-2.61307560075313e-05
-4.35303838154644e-06
-2.67439375837219e-05
1.49235405381775e-05
-1.6510249824373e-06
-1.30827685677866e-05
-1.98905058567855e-05
-3.23487514815654e-05
-2.44885694588365e-05
-3.88780647596981e-05
-1.6142142557791e-05
-2.96686138685853e-05
-1.20157970455898e-05
-2.24981991719585e-05
-4.25529217695083e-05
-1.58273005596835e-05
-2.2069221604261e-05
-3.37841122963495e-05
-3.15774720555338e-05
-9.07134761982073e-06
-1.16984427390852e-05
-1.05533388376457e-05
-1.36528268659378e-05
-9.23784501979898e-06
-2.45171947130055e-05
-2.32411273316764e-05
-2.56676695024093e-05
-2.5593996216481e-05
-3.67184863758966e-05
-1.51918864665478e-05
-1.84761913705265e-05
-1.78687083576582e-05
-9.80271702641675e-06
-4.67991568279456e-05
-1.21903434943404e-05
1.13734761169778e-05
-1.41067805510546e-05
-2.21472722629926e-05
-2.57252282578964e-05
-2.74029813365e-05
-1.56698412893172e-05
-2.24592429145691e-05
-3.1414523313619e-05
-1.31008003105296e-05
-2.85094483980125e-05
-3.57262579681347e-05
-1.13914966387035e-05
-3.03474833751526e-05
-2.36587590700245e-05
-1.43293001960663e-05
6.15816539633037e-06
-7.05727315835025e-06
-2.61425996284981e-05
-1.38128948956959e-05
-4.02120061642528e-05
-3.49986063197147e-05
-1.06071350415479e-05
-8.53302585540085e-06
7.11857728299488e-06
-1.9453551012543e-05
-4.3551138815062e-05
-3.01068239521455e-05
-5.86599365133183e-06
-3.84242828803506e-05
-1.30239150984917e-05
-9.4226272573964e-06
-3.78633122924866e-05
-2.78905247559261e-05
3.16987357613266e-06
-2.33973354314362e-05
-7.40932073532861e-07
-2.3795710818838e-05
-1.77479566245181e-05
-8.04593852930242e-06
-2.47048901142487e-05
-2.15683970636465e-05
-1.24005315470756e-05
-3.11175717727831e-05
-3.55234793625928e-05
-1.97606407612276e-05
-2.21774665199376e-05
-1.21778667636066e-05
-2.92686830949449e-05
-1.72648487353056e-05
-1.53760441729641e-05
-3.72344367060225e-05
-3.449535639051e-05
-2.20913146922101e-05
-2.38934224237579e-05
-1.3409819806983e-05
-1.15950977529476e-05
-2.64072309989868e-05
-4.49247169136791e-05
-3.51264801637586e-05
-1.48185638938934e-05
-4.41489444988427e-05
-1.67379879051632e-05
-1.06832882938402e-05
-1.20178884984352e-05
-1.73178249725233e-05
-6.50228498099211e-06
-1.68448819683461e-05
-2.1303233144679e-05
-1.39996098244645e-05
-2.56594537428718e-05
-3.7312726111637e-05
-1.28250073473019e-05
-4.02871392814193e-05
-1.82518535575644e-05
-3.84292956515626e-05
-4.37064390518607e-05
-5.19555927785953e-05
-3.04823952174103e-05
-1.97681053390347e-06
-3.1613664691096e-05
-3.79646653522197e-06
-4.54093139434886e-05
-1.20738116783774e-05
-1.48435882233727e-05
-2.15105535117906e-05
-2.18646252829058e-05
-5.12799123170133e-06
1.10560907618639e-06
-3.89186829638503e-05
-1.28563428599534e-05
-3.51411661696123e-05
-6.98640429731064e-06
-4.77793696932221e-06
-1.795355504903e-05
-3.22030396163819e-05
-1.97781458713285e-05
-2.95719910464412e-05
-1.96181434213243e-05
-2.23733914564018e-05
-8.69903569372135e-06
6.28947122823062e-06
3.47459938518796e-06
-9.56749417410888e-06
-1.8463720537583e-05
-1.91237868661146e-05
-1.31674881464066e-06
-2.94770891299735e-05
-1.66471061367229e-05
-3.44850946416016e-05
-2.6211299206224e-05
-6.71525303963722e-06
-1.91834703938568e-05
-1.12427433490746e-05
-3.33111731746517e-05
-9.48746806429721e-06
-2.06603565154768e-05
-1.89158045047297e-05
-2.44093982186051e-05
-4.12926812685377e-05
-7.62486585427079e-06
-2.41029347611779e-05
-2.52987679299214e-05
-1.00776914600827e-05
-4.12840195967513e-05
-7.99977811020799e-06
-3.41657107837608e-05
-3.25835734868059e-05
-1.75978194879686e-05
-2.4267193967965e-05
-2.94177038159717e-05
-1.23411246586368e-05
-1.7981368316026e-05
8.10660974525424e-06
-1.60785836492681e-05
-3.88043917386289e-05
-2.6654422758556e-05
-3.05873331003384e-05
-3.04142369742761e-05
-1.63523073359141e-05
-1.16655672309881e-05
-1.05871161577708e-05
-4.29610618258981e-06
-2.11239066379934e-05
-2.9852003443881e-05
-1.14267155949307e-05
-1.77690000388538e-05
-1.95749089764373e-05
-2.72521600688429e-05
-2.71843829807037e-05
-2.30603017038408e-05
-1.94668481948933e-05
-1.39523846580004e-06
2.36705415261867e-06
-2.36755682708249e-05
-2.48083094826419e-05
-2.6950331959073e-05
-2.43071914201342e-05
-3.01797292140958e-05
-1.24055467803276e-05
-9.20993266049514e-06
-3.36758063445909e-05
-3.8092899302897e-05
-8.66522169131467e-06
-1.07280825439788e-05
-1.94753642053169e-05
-3.51571944578016e-05
-1.89431452822823e-05
-2.47691165042959e-05
-3.87018650796339e-05
-1.78241690248151e-05
-3.46709085687747e-06
1.50556256711073e-05
-2.16864915425932e-05
-2.09785141662042e-05
-1.47868514489069e-05
-2.66353331169292e-05
8.63590595818482e-07
-2.71105453785703e-05
-8.63888723253681e-06
-8.14849724322228e-06
-2.41226498634624e-05
-2.21818919750382e-05
-1.35610270544554e-05
-2.93634151638839e-05
-8.9413308558972e-06
2.51657867411565e-06
-2.33847281878253e-05
-2.87082319637115e-05
-1.45707704968039e-05
-2.14890832257652e-05
-3.6073228753353e-05
-1.85190368062349e-05
-2.18061447034698e-05
-1.57597897340517e-05
-2.38665415492057e-05
-2.21931804911413e-05
-1.60006589032511e-05
-2.40021615549819e-05
-3.03286106929099e-05
-2.15673478179464e-05
-4.41970202308276e-06
-3.40323967667701e-05
-1.24560358416037e-05
-1.19375835363697e-05
-1.44410943188064e-05
-2.00699923326421e-05
-3.0164326972782e-05
-7.32569978906944e-06
-1.59796734394036e-05
-1.45458581450701e-05
-1.1894869235837e-06
-2.0201863496344e-05
-2.70738866999451e-05
-3.89552184503105e-05
-1.98360011639676e-05
-1.80437311365599e-05
-3.16372313831952e-05
-8.08311266321149e-06
-9.10315971408334e-06
-2.9046469114012e-05
-2.13531524190002e-05
-1.81519022544139e-05
-1.39657490969111e-05
-1.96448681060318e-05
-2.19038697625037e-05
-4.04759998173706e-05
-2.0130552041824e-05
-2.39314992835635e-05
-1.13140978241053e-05
-1.53835066364748e-05
-7.45499645223916e-06
-1.91745156348166e-05
-2.61434886461498e-05
-1.39233531255271e-05
-2.78608743442621e-05
-1.9346404581457e-05
-2.78652293362309e-05
-2.96826718644394e-05
-1.8747713711799e-05
-4.02821282248032e-05
-1.65429096345689e-05
-2.08964419110423e-05
-1.3612816441043e-05
-2.71849896685261e-05
-1.59651411556996e-05
-1.93814322879325e-06
-2.711395086709e-05
-2.46681984727624e-05
-1.54604849510018e-06
-2.64653004909098e-05
-2.38046060437486e-05
-4.72969328008941e-05
-2.83433611925634e-05
-1.50587582679219e-05
-3.74779248824779e-06
-1.8565668239887e-05
-2.81002686834428e-05
-2.29677302079865e-05
-3.3296227176885e-05
-3.128505511714e-05
1.1604241795355e-05
-8.84775288788082e-06
-9.14282432563512e-06
-2.83842388325272e-05
-1.38657163219536e-05
-1.35190040537212e-05
-2.83980750342918e-06
-1.69947136034422e-05
-2.77224230631658e-05
-4.97081393430185e-06
-2.17901656613245e-05
1.97342859576215e-06
-2.81787200273755e-05
-9.62509002382192e-06
-3.55240561369255e-05
-2.37852901256852e-05
-3.13448628201924e-05
-2.80834049260113e-05
-1.4033348360741e-05
-6.9387252045617e-06
-1.75711543469189e-05
-1.94192836658726e-05
-2.91056920588832e-05
-6.89978704722759e-06
-2.41291933600602e-05
-2.60541486184199e-05
-1.66355257502453e-05
-4.97481974083346e-06
6.0303604285932e-06
-3.51149538195013e-05
-1.48404182749835e-05
-1.36433610179164e-05
-2.8877153836327e-05
-8.18513402144089e-07
-3.50831476998806e-05
-3.51924673410474e-05
-2.69705687338366e-05
-2.43779646980039e-05
-3.28022175533036e-05
-9.29620507557141e-06
-2.66231466199947e-05
-1.47938676337283e-05
-2.60945693310814e-05
-1.73490560933742e-05
-1.89097829617123e-05
7.66718292498366e-06
-3.05337391892876e-05
-1.39166940211149e-05
-3.14195901415639e-05
-1.16840207003021e-05
-3.13024490074636e-06
-3.43441434069737e-05
-2.5773192201732e-05
-3.79790683983139e-05
-1.7812407073527e-05
-3.55255907302054e-05
-3.37236208452854e-05
-4.20285885418574e-05
-3.75997709491968e-06
-3.89437444341046e-05
-2.3287065958561e-05
-8.5899041233113e-06
-2.06043339605533e-05
-1.74738193963324e-05
-1.60582908080657e-05
-6.906334950633e-06
-1.22046389564632e-05
-8.13540465197381e-06
-1.14838753430667e-06
-2.67675953077526e-05
-9.85192278837599e-06
-1.74915044049667e-05
-3.20183726501298e-05
-3.51423186572873e-05
-4.25479677754849e-05
-2.16885390549647e-05
-8.86303314072276e-06
-9.26641849736111e-06
8.00916326824737e-07
-6.69920481604544e-06
-3.03246676050394e-05
-4.16900590761924e-05
-2.35034061891872e-05
-2.34994329274488e-05
-1.55293395930429e-05
-2.0485366249063e-05
-1.43907659338061e-05
-2.30063284026267e-05
-9.94431660832623e-06
-2.48470768928455e-05
-1.66980439835871e-05
-3.3857390991898e-05
-1.53308689766172e-05
-7.46084515599777e-06
1.15408296768222e-05
2.10095848426929e-06
-4.77521991558731e-05
-3.08750646634831e-05
-1.99909206450559e-05
-3.19534265461007e-05
