# Supplementary material for: Research on computational propagation and identification of mine microseismic signals based on deep learning
Source: PLoS One. 2025 Oct 22;20(10):e0334641. doi: 10.1371/journal.pone.0334641 (PMC12543183; doi:10.1371/journal.pone.0334641)
Supplement: S1 Data — (ZIP) [file pone.0334641.s001.zip › 000100500001090.xlsx_0.txt_24.txt.txt]

-7.88430061447855e-06
-2.86559973202298e-05
-1.731782101626e-05
-2.33977815154727e-05
-3.11932155299271e-05
-8.38679409909443e-06
-2.36526178801176e-05
-9.01983914273056e-07
-3.59959579649275e-06
-2.45228601627899e-05
-2.0060444822732e-05
4.32228209289457e-06
-3.70307711315794e-06
9.86711870815456e-07
-3.5406123815195e-05
-3.3839976342124e-05
-4.81160161384353e-07
-5.90613129786155e-06
-1.05593362584709e-05
-1.12180205356946e-05
-1.12495338676771e-05
-1.59683433182209e-05
2.05763723507887e-06
-1.72921670607985e-05
-2.60396316138515e-05
-1.33598948142911e-05
-3.4348484160885e-05
-3.60922275773259e-05
-1.19856897693308e-05
-5.74232092931641e-06
-1.37018455640443e-05
-1.10456146474599e-05
-2.72323237403551e-05
-3.97928046494581e-05
-3.0314128269467e-05
-1.68815479053437e-05
-2.09175937703982e-05
-2.20086299037559e-05
-1.04404056287586e-05
-3.59983789998549e-05
-3.33652508143387e-05
-2.34658051580958e-05
-3.69536064330316e-05
-4.08661082917815e-07
-3.53274321785081e-05
4.09658641458479e-06
-2.67105121960412e-05
-3.34240526752529e-05
-3.14332584828506e-05
-6.57909612833761e-06
-4.63258409527544e-05
-2.43450734249748e-05
-2.80390910024639e-05
-2.06114767786874e-05
-1.02212486470537e-05
-3.2750670946575e-05
-2.87996778777525e-05
-1.66137654738416e-05
-1.99949327643055e-05
6.52142912533458e-06
-1.53572677596618e-05
-2.22119717712147e-05
-3.96920103027539e-05
4.20241757752106e-07
-2.40687194696179e-05
-3.67606031795149e-05
-1.07875476257552e-05
-2.87204242841244e-05
-2.78134839831311e-05
-1.93698166053777e-05
-3.07914225146355e-05
-1.20368557589274e-06
-4.32342988074265e-05
7.7609084577035e-06
-3.5991513452581e-05
-3.93722475444265e-05
-2.22530148538571e-05
-1.7704602108183e-05
-2.38429941711452e-05
-2.80004598065809e-05
-2.59829805005722e-05
-3.7189054374366e-05
-2.41948755741756e-05
-5.86753277784098e-06
-5.59523984007807e-06
-3.35603565267688e-05
-9.13816516988197e-06
-1.00463730321586e-05
-3.25136237249506e-05
-3.97966495983886e-05
-3.20939944554277e-05
3.93114332469552e-07
-2.33354670284435e-05
-1.15937508639837e-05
-3.53914827941155e-06
-1.27350680824288e-05
-1.94644209209574e-05
-2.71753287615702e-05
-1.06831833414668e-05
-2.06113487036995e-05
-3.78457046840218e-05
-2.99424178667665e-05
-9.32124300459361e-06
-1.09782363963616e-05
-4.53917313772804e-05
-1.59538056194244e-05
-1.26295158698806e-05
3.68154509958088e-06
-2.90390425541456e-05
-1.54095365500109e-05
-1.50399381637069e-05
-2.13519131050322e-05
-4.08458396699015e-05
-7.5147402659647e-06
-1.84319646282951e-05
-3.38959797863394e-05
-1.78038436629199e-05
-5.81518580148105e-06
-8.50003739447127e-06
-2.09154857581044e-05
-1.13141483643046e-05
-1.73858926746651e-05
-1.00601675178565e-05
-2.30892766966269e-05
-2.21337240588754e-05
-3.26900146202345e-05
-3.21184436777498e-05
-2.51969140019988e-05
-1.61199277469896e-05
-2.88142592919013e-05
-1.78333246210917e-05
-1.77208053312918e-05
-3.1211216366224e-06
-7.09616387882745e-06
-2.06600904025856e-05
-5.0090931768175e-06
-2.02009899735997e-05
-3.32626873863713e-06
-2.61890125817422e-06
-4.77447662915494e-05
-2.2242665597153e-05
-4.27627867165607e-05
-2.6829965380099e-05
-4.83511519230875e-05
-3.29897235533875e-05
-3.63555669902856e-05
-1.05744795035737e-05
-5.48623215196301e-05
-1.41097251206904e-05
-3.29181819671244e-05
-3.52221126686786e-05
-1.48846887858687e-05
4.61456817155491e-06
-1.66823406755681e-05
-9.33290910723778e-06
-3.52016203794732e-05
-4.70658568412272e-05
-1.5728382252795e-05
-4.06156934485035e-05
-1.43373690874378e-06
-3.35121712608488e-05
-2.19089226399374e-05
-4.59206042027277e-06
-2.1867262874595e-05
-2.16767698576178e-05
-3.18751004216889e-05
-2.27839409775729e-05
-2.57879477589205e-05
-8.49000901118896e-06
-3.08589756006461e-05
-2.86039252495713e-05
-2.19025422933928e-05
-2.55205878920692e-05
-3.53220534088984e-06
-4.13427357042263e-06
-1.95162671516467e-05
-5.25775388078001e-05
-2.34332530416391e-05
-1.47196736662207e-05
4.16500101399373e-06
-1.44596788836673e-05
-2.29328271985616e-05
-1.88848845394615e-05
-3.24212295767927e-05
-2.41239537355216e-05
-2.54030412033723e-05
-1.52551129882263e-05
-1.5430577784559e-05
-3.07181780391426e-05
-3.68298239332943e-05
-3.06961108903894e-05
-1.88098472522337e-05
6.23026956676916e-06
6.44885355484485e-06
-2.07436813068546e-05
-2.60911736134315e-05
5.40309317685685e-07
-2.61380638717951e-05
-2.3030686215708e-05
-3.31417713866464e-05
-1.49017749686075e-05
-1.52358431039773e-05
-2.51405298651426e-05
-1.84927238768205e-05
-2.19371558495692e-05
-1.90800150677941e-05
-2.33865208437823e-05
-3.80005584696358e-05
-3.69374476923591e-05
-2.13422667531263e-05
-7.35684210098755e-06
-9.91576575813503e-06
-2.05512741386072e-05
-1.13887670702591e-05
-2.35353924863319e-05
-1.20608778858762e-05
-1.36830794538961e-05
-2.99802985713962e-05
-2.52350361562724e-05
7.75652690357604e-07
-2.62205822065306e-05
-2.30553326763982e-05
-2.42866556321455e-05
-1.8638556275491e-05
-1.20730766655794e-05
-2.5456010175638e-05
-3.31000793544775e-05
-2.17519222897346e-05
-1.8995660389544e-05
-3.55902560274344e-05
-4.11371177068039e-05
-7.1759784702662e-06
-2.99667702628676e-05
-1.80651804091302e-05
-9.38995487833697e-06
-5.15112758789773e-06
-1.27416617791784e-05
-1.80231418956954e-05
-1.35228315954701e-05
9.19958442555358e-07
-2.59176213645673e-05
-2.83648075221105e-05
-4.02972773845346e-06
-1.73252780957536e-05
-4.43488778218846e-05
-3.96448617016446e-06
-3.26223483279473e-05
-2.22327665050038e-05
-4.49688775175555e-05
-2.27029648671052e-05
-1.36627111653932e-05
-3.06833900848314e-05
-1.70304911310252e-05
-7.86826800986131e-06
-2.29824598057049e-05
-2.59189037240496e-05
-2.20012897995912e-05
-2.00945490296702e-05
-1.41247610723354e-05
4.5217621814755e-07
-2.29868275928247e-05
-1.39269664458598e-05
-1.59928811173157e-05
-3.28427007259676e-05
-1.53975997869568e-05
-1.31608626461129e-05
-3.45396171429637e-05
-3.23286347676098e-05
2.28635342673796e-06
-1.13325596209951e-05
-2.34885153245977e-05
-1.32763429651689e-06
2.69330672357506e-06
3.95141643786319e-07
-1.13366929490047e-05
-2.2667952423172e-05
-3.04386423928022e-05
-9.17284038339768e-06
-2.52200091634103e-05
-2.89206859699363e-05
-6.10460903667581e-06
-1.94540352217313e-05
5.69518217903381e-06
-3.43280624491693e-05
-1.8986853095658e-05
-2.05900136415369e-05
-9.54891597427471e-06
-1.37515935064464e-05
-2.19735678278782e-05
-1.34535815526945e-05
-1.03652327744649e-05
-2.13291292846083e-05
-2.42438047762232e-05
-1.22257379722958e-05
-1.65649948944037e-05
-1.43541395708088e-05
-3.99458452886655e-05
-3.60017051500625e-05
-9.88916818152516e-07
-5.13482819816904e-05
-2.42416192510721e-05
-1.19869734230413e-05
-3.2449501444831e-05
-4.00425600039367e-05
-1.463399831924e-05
-1.26201096170058e-05
-2.41812648165135e-05
-1.85104010185378e-06
1.9693559243942e-06
1.38691751984309e-06
-2.85148089084385e-05
-3.05510207334911e-05
-1.69952863872634e-05
-1.07004354507622e-05
-2.84116679171437e-06
-3.33606751915288e-05
-3.31893683813971e-05
-1.3207657769457e-05
-1.62104433362596e-05
-3.82206898981396e-05
-2.9530620863511e-05
-3.241093543473e-05
-2.22691644485958e-05
-1.91875069505636e-05
-1.56519470077961e-05
-1.48587153140361e-05
-8.44062178479839e-06
-4.37307531007538e-05
-3.39475526084544e-05
-1.09730114756418e-05
-4.45914511606632e-06
-1.78936542935105e-05
-1.31771066881989e-05
-1.66094112518072e-05
-1.12274195770914e-05
-3.14212414464755e-05
-1.24064929003084e-05
-4.12212733463405e-06
-1.99096259274357e-05
-1.04819689123653e-05
-1.43666644730529e-05
-4.47304942573213e-06
-1.20745063521303e-05
-1.2475052559458e-05
-2.15239761385899e-05
9.92757254211552e-06
-2.68594594672298e-05
-2.55813612546698e-05
-2.54800976180731e-05
-6.69025790112718e-06
-1.97638221427374e-05
-3.0779138510948e-05
-2.52755609196298e-05
-1.10882935190242e-05
-2.16504599139923e-05
-4.05148051119637e-05
-2.62481296760862e-05
-1.26479008511129e-05
-3.08175764582954e-05
-2.51905515988529e-05
-3.66198012376186e-05
-6.84256939212368e-06
-5.03324645857327e-05
-2.36539123564322e-05
-2.55338824631519e-05
-2.5684602851007e-05
-3.52946804260898e-05
-3.44056174072288e-05
-3.66308859941651e-05
-1.99103104848433e-05
-8.78221262861193e-06
-8.4744454315547e-06
-1.24381531175959e-05
-4.1885993716587e-05
-1.35785124993452e-05
-2.44602387064432e-05
-3.03424376072753e-05
-6.5429263178281e-06
-1.34567004440429e-05
-1.15737614164165e-05
-2.83095839614483e-05
-1.4953154665658e-05
-2.30076657793947e-05
-2.63656374322912e-05
-2.65573195105802e-05
-1.87286486713121e-05
-1.56034004836432e-05
-3.10462943599812e-05
-3.0368703324396e-06
-2.83573316952287e-05
-1.86756421272342e-05
-2.65976150559276e-05
-2.9587940260682e-05
-9.69536102161862e-06
-3.64050744717081e-05
-8.45814536186996e-06
-1.833912368943e-05
-1.65521390696195e-05
-3.65712157116765e-05
-2.11251402763437e-05
3.91002431084039e-06
-6.67486579303744e-06
-2.47093252484943e-05
-1.2178862803626e-05
-2.33450842791182e-05
-4.07669930413935e-05
-2.33624852344496e-05
-6.17372955427597e-06
-1.86878357797643e-05
-4.30265246565694e-05
-2.59832210947118e-05
-3.59106325268169e-05
-6.78755967323894e-06
-1.34648096712213e-05
-2.02268596481937e-05
-2.552588709441e-05
-4.01085557264148e-05
-9.56401679605549e-06
-3.04231350969709e-05
-3.20085092172075e-05
-1.06516246144678e-05
-1.73841921662051e-05
-1.46733460418924e-05
-2.04570367561803e-05
7.41850181003849e-06
-2.54567633678077e-05
-1.72605255458021e-05
-1.1525682581602e-05
-3.73840203558195e-05
-9.1226654315005e-06
-2.30001758166532e-05
-1.66369410901053e-05
-3.00494303563681e-05
-1.24063585917401e-05
-2.36404840383678e-05
-2.12371317997932e-06
-1.67765013466169e-05
-2.03692457514695e-05
-5.84649775211195e-06
-1.8915441275908e-06
-1.44152914339413e-05
-2.37286776323117e-05
-1.85960001206123e-05
-1.36914114458528e-05
-4.21123772103245e-06
-2.67907393747773e-05
-3.84459977506588e-06
-1.80130883195254e-05
-1.60020727281451e-05
-1.61760213588675e-05
-3.68258761415065e-05
-1.86384139426803e-05
-7.93130320474039e-06
-5.02065499048822e-05
-1.34579530486854e-05
-1.87965327232725e-05
-2.29878356733829e-05
-2.26778068344378e-05
-2.85581054129021e-05
-4.1790505910377e-05
-1.37591575898139e-05
-3.07339645034103e-05
-3.08723866670283e-05
-3.25244281353551e-05
-8.52771049435158e-06
-1.82714466579621e-05
-2.48723066504085e-05
-1.73796086071488e-05
-1.87986760761178e-05
-6.78249941111264e-06
-1.36506398980017e-05
-3.96352093488237e-05
-2.25345614092476e-05
-4.25796554311827e-05
-8.21915286148077e-06
-2.9497178140174e-05
-2.00463311706853e-05
-1.16980875420706e-05
-3.45505825405614e-05
-3.14412523715895e-05
-2.21740967345376e-05
-1.88476285532735e-05
-1.39034738320604e-05
-2.24130932945786e-05
-2.66195081793109e-05
-2.33252916915388e-05
-1.5683631588163e-05
-1.78320767977442e-05
5.9463693511174e-06
-4.42399321772067e-05
-2.06454599575463e-05
3.39070303611104e-06
-1.71002893036998e-05
-1.58469865876284e-05
-3.14574927982674e-05
-1.03164423700708e-05
-3.18368296963342e-05
-1.39829635454231e-05
-3.70304589669721e-05
-2.53138989531124e-05
-1.22108773203731e-05
-2.54983683199828e-05
-2.78357145911086e-05
-4.66584907769323e-05
-3.33428670535229e-05
-3.14334480211237e-05
-1.43426340468332e-05
-1.7314938412009e-05
-1.0451653168731e-05
5.9798631420912e-07
-1.13076311427349e-05
-1.60846557491871e-05
-1.83396045531344e-05
-1.59210488910496e-05
-2.69464596975322e-05
-2.54292626718308e-05
-2.63264257018077e-05
-2.62263723682451e-05
-4.32001905614029e-05
-2.63730295387827e-05
-9.95595758737769e-06
-2.9340433353901e-05
-2.37744873275052e-05
-3.17029875280788e-05
-1.77242400024039e-05
-2.0527924599539e-05
-3.06781480218268e-05
-3.36509705354956e-05
-3.38628407738917e-05
-3.3084876819093e-05
-2.57225495916289e-05
-3.3119623039599e-05
-3.59534662310512e-05
-2.73285967585189e-05
-3.28199438779409e-05
-1.11934625434138e-05
-4.64680535545041e-05
-1.86283173444699e-05
-3.52519089623724e-05
-3.60916208566106e-05
-1.76744275653024e-05
-8.10195600766555e-06
-3.50173183849697e-05
-2.29605335458466e-05
-1.0121850520611e-06
-3.67481717215156e-05
1.04900511192121e-06
-1.05165962224645e-05
-1.16751417661318e-05
-2.0822504601573e-05
-2.41632780324453e-05
-1.44725943443975e-05
-2.61834821971913e-05
-2.65787425521273e-05
-1.63129416365515e-05
-2.42590628557242e-05
-6.4121956695628e-06
-4.23858249817544e-05
-1.43951946025246e-05
-4.06646760151396e-05
-2.72646683692127e-05
-3.51159314881971e-05
-3.49708469374658e-05
-1.24003031770412e-05
-1.92860588715295e-05
-1.24894775264054e-05
-2.49160352643213e-05
-1.62316279663868e-05
-1.13321135387075e-05
-5.01773781817987e-06
-4.25740340540472e-05
-2.37454975844009e-05
-3.03748856474242e-05
-5.16756613815312e-06
-7.14020172760559e-06
-3.22750707940899e-05
-1.37222979313812e-05
9.88408286386966e-07
-1.57186331452092e-05
-1.12393041666496e-05
5.77852911354014e-06
-3.70554819599319e-05
-1.6408355450888e-05
-2.64221725787812e-05
-4.43872608157297e-05
-3.12527578912967e-05
-2.93269415500999e-05
-1.35693893196894e-05
-1.60998143329847e-05
-2.3908573172117e-05
-1.24660774627112e-05
-2.43725358520929e-05
-3.22694138889064e-05
-6.70656191004289e-06
7.08174471017546e-06
-2.97906827628566e-06
-3.77156455963941e-06
-2.33999556794247e-05
-6.54356779943072e-06
-2.75889697418555e-05
-2.06519892537107e-05
-2.13411472259202e-05
3.01010130439527e-06
-2.0786035955662e-05
-2.43473177668106e-05
-3.60968964909353e-05
-3.29246101408011e-05
-4.73190625422358e-05
-2.5153592920275e-05
-4.41554529884493e-06
-2.41678477284063e-05
-2.74935632815954e-05
-6.06474315768017e-06
-2.76395903732373e-05
-2.1860638351342e-08
-1.45917478307984e-05
-8.2682952588862e-06
-3.07809610472079e-05
-3.20505560275702e-05
-2.20335807780739e-05
-1.83933598352979e-05
-6.16056314764193e-06
-1.50402358450301e-05
-1.31552840151728e-05
-4.38066431220236e-05
-2.40941286591914e-05
-2.03303311410595e-05
-2.06295676045372e-05
-2.68537039398598e-06
-1.84569865067932e-05
-5.51156286131786e-05
-7.06030193430056e-06
-1.7895339958336e-05
-3.17532422080332e-05
-2.82900880919497e-06
6.67828760791352e-06
-2.73670965940629e-05
-2.36214981581607e-05
-2.90372785412863e-05
2.62405713962101e-06
-7.96389969125739e-06
8.31419502058371e-06
-1.69050050125498e-05
-3.14999940682358e-06
-1.76321343195358e-05
-1.81192150731549e-05
-1.40025927711201e-05
-7.4437398138525e-07
-2.91450383470095e-05
-1.56660772777111e-05
-1.36605048597275e-05
-1.7509710351542e-05
-2.20415613468428e-05
-2.33311849336025e-05
-3.50277118092039e-05
-3.0874873255779e-05
-3.65603214488604e-05
-1.87109705150782e-05
-2.65114712702895e-05
-2.79259423006139e-05
-1.60320016201806e-05
-1.03438221920673e-05
-2.87131001329833e-05
-1.94098226415927e-05
-2.33121461531594e-05
-1.31382470347805e-05
-1.40221015902112e-05
-1.29335915882965e-05
-3.60905523230851e-06
-5.88855282286548e-06
-2.95631705653608e-05
-2.99182964509938e-05
-5.07364633399553e-06
-3.29653003502667e-05
-3.29083438391704e-05
-2.68132279878799e-05
-2.05739320960806e-05
-1.81913296861378e-05
-6.2390296228715e-06
-1.82505037356014e-05
-7.94083022012772e-06
-2.43853374384285e-05
-2.01024380124138e-05
-3.31326323084307e-05
-4.09783421975003e-05
-3.51979409514675e-05
-2.15783992135493e-05
-1.44417056245828e-05
-3.63401122826121e-05
-1.81007601206418e-05
-4.26991296097543e-05
-3.37014453114953e-05
2.03969183716913e-05
-2.09420396591016e-05
-3.79548123125925e-05
-4.79064131427722e-06
-1.91277134347104e-05
-2.01332834985062e-05
-2.24342796029611e-05
-1.01082105994173e-05
-3.08841174849154e-06
-1.1212374821294e-05
-5.20044865304042e-06
-1.43555330143704e-05
-2.42181870969192e-05
-2.61054013413359e-05
-1.98760771182508e-05
-1.40351146434682e-05
-1.51763593613656e-05
-2.09320187601818e-05
-2.7183643292614e-05
-4.19287484746845e-05
-1.14884684556344e-05
-2.88673894196443e-05
-3.579970050085e-05
-2.12595376594766e-05
-5.48097503534536e-06
-1.59415536979161e-05
-4.61750453133747e-05
-3.14541482428033e-06
-1.87079853964479e-05
-3.92925466576716e-05
-2.59456508027951e-05
-2.23816188178412e-05
-8.84403391185628e-06
-2.93024411038407e-05
-2.7135470467724e-05
-8.39805101338121e-06
-3.19680745374418e-05
-3.5079217188152e-06
-1.6372795810026e-05
-2.21123871505901e-05
5.33627435182228e-06
-9.50714909000872e-06
-2.2492548737308e-05
-1.74179115306632e-05
-2.36041667009646e-05
-2.67648841893202e-05
-1.23998226278854e-05
-2.03660617927315e-05
-1.64698368911352e-05
-1.91140159171439e-05
-1.81263440622311e-05
-2.20297723499476e-05
-1.77840254270093e-05
-2.0199235638598e-05
-1.33511295018759e-05
2.12153416717658e-06
1.61361365438757e-05
3.67355945825834e-06
-2.34950529232227e-05
3.17220016843638e-06
-3.38730884546412e-05
-3.3593352044515e-05
-1.73213534776962e-05
-6.39102908438974e-06
-3.07978675002052e-05
-1.80759445865255e-05
-1.40913296430209e-05
-1.34767731449256e-05
-3.52466059482565e-05
-4.60163179303037e-06
-5.70818285509113e-06
-3.02135013178107e-05
-3.66861739625839e-05
-1.99482924600606e-05
-8.6588893708863e-06
-1.93805507866115e-05
-4.09614661251837e-05
-1.34513050589407e-05
-2.72207583203949e-06
-2.99321553107256e-05
-3.83439389460311e-05
-1.78313134303673e-06
4.43250916623504e-06
-7.07338321999604e-06
-3.40176599559433e-05
-2.74937072082179e-05
-6.49560184783959e-06
-4.41460699006532e-05
-2.59971467743753e-05
-3.06063118921165e-05
-4.24295312984914e-05
-2.81892087384055e-05
-5.33635271595566e-06
-2.98061778338759e-05
-7.81429544722104e-06
-3.38103424982722e-05
-1.15875112548079e-05
-2.19575008610688e-05
-3.4998949874435e-06
-2.80920513620119e-06
-4.06465358118478e-05
-2.07664957639831e-05
-3.21880483322749e-05
-3.3729592978314e-05
-1.51878028353985e-05
-3.08310385093589e-06
-3.53788620923363e-05
-9.14829792220085e-06
-1.52503984704698e-05
-1.39929371445447e-05
-1.01754850012942e-05
-3.13449965644993e-05
-2.53020903079565e-05
-3.0289768912094e-05
-1.93461976664957e-05
-7.96547275242959e-06
-2.67378455315258e-05
-2.0747793840135e-05
-6.492844210634e-06
-2.45560361115495e-05
-1.88119212086721e-05
1.16422338812243e-06
-1.96339604192167e-05
-1.4026141600839e-05
-1.89386944075864e-05
-2.03420544952875e-05
-3.69836433561183e-06
-2.22611563735333e-05
-1.43448578002592e-05
-3.29006715971096e-05
-2.81415242355557e-05
-2.89593870991493e-05
-1.0186440256337e-05
-1.16815424133804e-06
-1.80416462541521e-06
3.66774011060732e-06
-2.51385728992203e-05
-3.40846006238696e-05
-1.064841465703e-05
-2.56665841810225e-05
-3.87311949776151e-05
-3.29666677760124e-05
-2.29143973810992e-05
-3.01919030378891e-05
-2.24989878862354e-05
-1.92923724384311e-05
-2.1735715853416e-05
-1.22767153911407e-05
-1.10441291608813e-05
-2.42271951279592e-05
-2.9006863027802e-05
-2.2982301716019e-05
-2.63800264330008e-05
6.15531638083931e-06
-2.71257156573068e-05
-1.33324975240005e-05
-2.54745612677501e-05
-2.56247819069083e-05
-4.01030296293018e-06
-3.49052485959054e-05
-2.74265325841348e-05
-1.28984983527997e-05
-6.48235981202332e-06
-2.39679958951912e-05
-4.610259148228e-06
-2.30025866788666e-05
-1.13578642879364e-05
-1.05833379964327e-05
-2.38633674989256e-05
-1.74049899016204e-05
-3.19941830688324e-05
-1.24413862131538e-05
-9.22336547405285e-06
-3.09621442389848e-05
-2.32133165244109e-05
-1.61004945649215e-05
-2.07288875319705e-05
-2.30232007326573e-05
-3.87641451547846e-05
-2.94643164432763e-05
-3.02278432198497e-05
-3.80125538827158e-06
-3.47229150726132e-05
-4.983210780982e-05
-9.65678861579365e-06
-7.02248031608672e-06
-3.79728516312745e-05
-6.1143833943903e-06
-1.57801834045249e-05
-1.36582067801801e-05
-3.06812568866271e-05
-2.54429586609291e-06
1.02644197975915e-05
-1.51974134178457e-05
-2.99940428631537e-05
-1.49763673180066e-05
-1.06488041205325e-05
-2.39905879368111e-05
-1.64811498757015e-05
-3.6297452769551e-05
-2.62429872073702e-05
-2.01319574497012e-05
-1.54725661254868e-05
-2.36891402167088e-05
-1.53499197042033e-05
-3.19697761158709e-07
-3.11513881369397e-05
-2.00875529573886e-05
-2.17490485256434e-05
-8.44432392444229e-06
-1.9143264181743e-05
-2.05432814534575e-05
-2.46936718278478e-05
-9.25802883697648e-06
-1.47212197976568e-05
-2.36190555977619e-05
-1.10649857832099e-05
-7.19429583639445e-06
-3.53022515392829e-05
-3.94304990159107e-05
-1.96292307361627e-05
-8.8692215985957e-06
-4.06227985025017e-06
-1.96047912598813e-05
-2.36824332831226e-05
-2.44312116271192e-05
-2.03158729933677e-05
-9.95031780103571e-06
2.22612540444542e-06
8.47440209176705e-07
-7.6753188157281e-07
-1.42677396394944e-05
-3.95544955108203e-05
-2.14559121184245e-05
-2.05557891149041e-05
-2.84629600591817e-05
-2.48354503992439e-05
-1.91417809468885e-06
-9.68434863612709e-06
-2.1859966457513e-05
-3.09467441057853e-05
1.77387288727091e-07
-2.44462170737652e-05
-2.10122483644668e-05
-2.5683954915976e-05
-3.26332005098733e-05
-3.6927401734566e-05
-1.03290177326968e-05
-1.65064063692232e-05
-3.45265345319017e-05
-2.81083963101707e-05
-4.73738755356992e-05
-2.61674415674201e-05
-1.86438457761408e-05
-1.29732363339921e-05
-4.9344754400987e-05
-2.758627372743e-05
-4.70541596661536e-05
-2.27184466327922e-05
-1.77743463201437e-05
-3.54439128389818e-05
-1.3981809277213e-05
-2.47668855319885e-05
-4.45180041189024e-05
-3.34944371202974e-05
-2.50502285518078e-05
-2.5493450041523e-05
3.69113038483274e-06
-1.64084267344849e-05
-2.78452456585255e-05
-1.82769425759379e-05
-3.70792081767782e-05
-3.6778400756131e-05
-1.63382696669563e-05
-7.64967449791028e-06
-3.80592449308551e-07
-1.39689644786121e-05
-1.60571138590551e-05
-2.9049416316167e-05
-3.11970674685352e-05
-1.74626097654223e-05
-4.54374280815903e-05
-2.23288014051701e-05
-7.69776747592539e-06
-1.24236956228254e-05
-2.67113010682697e-05
-4.01970574227044e-05
-2.76775157111758e-05
-9.0260047841576e-06
-1.65619767067979e-05
-1.21542090084396e-05
-2.0494872585821e-05
5.00330979769545e-06
-2.35097403829074e-05
-4.22887218932819e-05
-4.36158036859199e-05
-2.24757862924526e-05
-1.27071958072542e-05
-1.95191688942537e-05
-2.87752226390309e-05
-2.88775774690591e-05
-2.91608830913588e-05
-1.63088703241178e-05
-7.58123758036075e-06
-6.01633628855316e-06
-2.99862450658605e-05
-1.73408677723795e-05
1.17637689296194e-06
-1.63727222718506e-05
-1.01594178007215e-05
-6.81464666456994e-06
-8.55003332669481e-06
-2.05073282744486e-05
-6.36736836330012e-06
-2.38986822848594e-05
-5.40468356419801e-05
-3.37493258470325e-05
8.33237214785155e-07
-1.10281922609521e-05
-2.17596862854141e-05
-5.20763432894458e-06
-2.98987826122536e-05
-5.26512324080805e-06
-2.17157112501841e-05
-1.14956173070575e-05
-2.07462850149483e-05
-7.13386073222747e-06
-3.12960608621555e-05
-1.90014545260717e-05
-2.76326638525749e-05
-3.26420399637975e-05
-2.24846648852346e-05
-2.25229496386114e-05
-3.54333568480374e-05
-2.02818208229484e-05
-3.10718364414895e-05
-9.08519414929865e-07
-2.57555085507427e-05
-2.85265587822212e-05
-1.77302534684956e-05
-4.37454439321995e-06
-2.15563877284096e-05
-3.10644586629213e-05
2.51749197813391e-06
-2.11179969381656e-05
-5.16895282828842e-06
-3.22454324461691e-05
-2.24342675762445e-05
-2.44895999205769e-05
-6.56989391362463e-06
-2.60615828618055e-05
-1.45443617898961e-05
-1.71195915367387e-05
-1.8210229672517e-05
-3.21719795778937e-05
-3.64690206546679e-05
-2.94168223611094e-05
-2.18545372861514e-05
-1.24237537723564e-05
-7.42201213938496e-06
-3.04722961537046e-05
-2.65868007749274e-05
-1.70156295604937e-05
2.84735891988076e-06
-5.34319993304892e-06
-7.76804396860415e-06
-4.35961980066656e-06
-1.95805913862954e-05
-2.17548254891083e-05
-1.23835977891214e-05
-2.23574976015996e-05
-1.31098595881376e-05
-3.73485695133316e-05
-3.55289683101892e-05
-2.89301612363614e-05
-2.75121216209565e-05
-1.89735600761094e-05
-2.66943994818195e-05
-1.98228408945313e-05
-9.4098477565977e-06
-1.21243364269354e-05
-5.00161881072408e-05
-1.08964043073902e-05
-4.63335397768849e-06
-1.77122864828793e-05
-1.12269236001343e-06
8.99159171726961e-07
-1.87928678949229e-05
-2.98900342080421e-05
-3.1897695984564e-05
-4.20286140117056e-05
-1.27052711419812e-05
-1.06994985644225e-05
-2.01447175767202e-05
-3.11723808953867e-05
-3.41398465335883e-05
-2.94682744005806e-05
-4.08572758711134e-05
-3.02118244780349e-05
-4.39128440432229e-05
-3.30817495317427e-05
-1.59143823712173e-05
-1.21496911904048e-05
-2.37246521205424e-05
-7.84139312515664e-06
-4.28929184882295e-05
-2.55093144516515e-05
-2.41795222070252e-05
-4.37478981713171e-05
-1.80633276246121e-05
1.04453234392569e-05
-1.99225908666855e-05
-2.995752322754e-05
-3.76497497716639e-05
-3.1573995837409e-06
-1.23297621136194e-05
-2.18624330164655e-05
-9.52489183122263e-06
-3.76527208397475e-06
-3.59610593133061e-05
-1.02142681266207e-05
-1.44805929967995e-05
-2.11043950041099e-05
-4.30301913747581e-05
-1.49220057516405e-05
-2.0769959841981e-05
-2.59138895035153e-05
-1.73415411416297e-05
-1.28847119192648e-05
1.79552331175927e-06
-1.32314964657796e-06
-2.18166707832785e-05
-1.8774776673379e-06
-2.18817180858165e-05
-1.0244844166846e-06
-3.69651873304428e-05
-2.60666623885723e-05
-1.92712768305176e-05
-1.34844541178049e-07
-1.5547372881701e-05
-2.56290710401112e-05
-2.14463324534764e-05
-2.64910560517899e-05
-6.539163075236e-06
-2.29195599032521e-05
-1.39049573969481e-05
1.87970338623767e-06
-2.06880320847246e-05
-4.22919489940322e-05
4.67407393790195e-06
-4.33069978853617e-05
-2.39390926788914e-05
-2.91787115769317e-06
-2.23650749164649e-05
-1.14282563246476e-06
-2.66570739429181e-05
-4.32242950693703e-05
-7.25251199202167e-06
-2.13959602107353e-05
-1.62506200902514e-05
-2.96473456947878e-05
-2.46937653184217e-05
-1.04456067143521e-05
-2.07013184822824e-05
-2.27756350484395e-05
-1.76081352576153e-05
-2.75513016124921e-05
-1.16121799738362e-05
-3.2548838327431e-05
-2.271453639804e-05
1.21810219771054e-05
-1.42137690970774e-05
-2.23268771411251e-05
-6.08843127600775e-06
-8.86286043742412e-06
-3.04558694598681e-05
-6.48549104200287e-06
6.26999057445152e-06
-7.90787611200734e-06
-2.04643378099409e-05
-1.96540272552976e-05
-2.5903470874369e-05
-3.825325193456e-05
-1.40268262541225e-05
-6.78614410915103e-06
-4.10426413652648e-05
-2.23925290714427e-05
-2.65811166659236e-05
-5.35037679755797e-07
-2.36822933570962e-05
-3.54720689677263e-05
-2.15612877768456e-06
-3.2819537274217e-05
-1.13012985861286e-05
-1.59124836440008e-05
-3.63256821861579e-05
-3.02553801642502e-05
-2.41057651427343e-05
-2.14727747648939e-05
-2.43312066433918e-05
-1.87431107616448e-05
-4.23666128757893e-05
-1.55892445268653e-05
8.59973583198654e-06
-2.83418246758158e-05
-1.9732335172816e-05
-1.93618328674624e-05
-3.02887717327757e-05
-2.47315622609227e-05
-3.05113268519641e-05
-2.12086820595928e-05
-1.60108568344588e-05
-2.79996735664818e-05
-3.07590208347398e-05
-1.59401482588053e-05
-1.26182495697722e-05
-2.35037985012517e-05
-1.97479886078337e-05
-2.14190972543033e-05
-2.57971973485607e-05
-1.86951618951991e-05
-1.01759789279035e-05
6.56981168317961e-06
-2.86873852832385e-05
-3.51933908442754e-05
-3.70413393111044e-05
-2.49951001234195e-05
-1.07536291177768e-05
-1.95654834857693e-05
-3.52787730751453e-06
-3.22065621102653e-05
-2.09928149434577e-05
6.62746102695362e-06
-1.85990720153611e-05
-3.78457349281164e-05
-1.35439926985733e-05
-2.22395679134067e-05
-1.48893470439621e-05
-6.23507599906827e-06
-2.39856544977275e-05
-1.58908784611236e-05
-8.32644921080794e-06
-2.79608492762616e-05
-2.1251204803967e-05
-1.93822460655936e-05
-2.96124935780438e-05
-2.7627201216585e-05
-3.70336290806792e-05
-2.25695698501445e-05
-1.68658244007902e-05
-3.7467496269938e-05
-9.64253784684249e-06
-2.54255855111707e-05
-3.04799916730639e-05
-3.89091780071006e-05
-1.80534265207104e-05
-3.5550115815981e-05
-3.65227480735602e-05
-2.94972362541243e-05
-6.09694249877456e-06
-3.75077299983441e-06
-2.31298258676145e-05
-4.3275383880756e-05
-2.81998579300552e-05
-1.57002714036285e-05
-2.77579701935204e-05
-7.04336078131718e-06
-4.08764506072716e-05
-4.00446182275238e-05
-2.92493749723514e-05
-3.62091323882358e-05
-2.50712356415615e-05
-2.75971830076256e-05
-3.86508502555924e-05
-2.50457906511741e-06
-4.78643094938041e-05
9.21374362509305e-07
-4.10662897006958e-05
-4.19571262800504e-06
-3.60721417807832e-05
-3.57699476781161e-05
-1.3594517069347e-05
-1.32382263631868e-05
-4.18537941207909e-05
-1.78445209667573e-05
-1.12501544197743e-05
-2.92834510658466e-05
-8.17844485513293e-06
-2.364261625834e-05
-1.52188378318147e-05
-1.88241327314652e-05
-7.00017265256421e-07
-2.81349472850692e-05
-2.01064880161397e-05
-3.66328692514918e-05
-4.66966865599951e-05
-7.75794732919576e-06
-2.02639888110066e-05
-3.507041956198e-05
1.29466646389256e-07
-2.08574099592506e-05
-2.8680397322e-05
-1.9115190214095e-05
-2.12518620460499e-05
-7.02067003045893e-06
1.03823277317718e-05
-6.05664169632493e-06
-1.02747485941489e-05
-3.87169301268272e-06
-1.01789473652631e-05
4.37779089472836e-06
2.47250706120822e-06
-4.47349914667091e-05
-2.01065523243891e-05
-3.04512718012133e-05
-1.14689393885663e-05
-4.55093071212986e-06
-1.06239102442682e-05
-3.09541803241696e-05
-2.36784530546561e-05
-1.64953329950914e-05
-3.62217034056684e-05
-1.39121092740888e-05
-2.14859695114974e-05
-2.19000809456102e-05
-2.31016069074457e-05
-2.16996324620316e-05
-2.81710884265307e-05
-3.21372635312932e-08
-1.90860950526091e-05
-1.19968314607079e-05
-5.48323220783768e-06
-3.06986362420686e-05
-2.88319968339228e-05
-1.52514864119192e-05
-3.73576610129201e-05
-1.06758214440887e-05
-2.1615364862931e-05
-3.00041641114747e-06
-3.27587399644675e-05
-2.18379360343574e-05
-1.53992139844062e-05
-1.55872891027656e-05
-1.77526235463696e-05
-2.3211090058126e-05
-1.7143108130462e-05
-1.13179012280298e-05
-2.80923289372121e-05
-1.94042452887371e-05
-3.63724829502589e-05
-2.05372942001808e-05
3.79535686378916e-06
-3.09692328442334e-05
-3.72245671519667e-05
-1.65046277690942e-05
-3.80691734866367e-05
-4.1835869124845e-06
-1.19749102407752e-05
-2.21875341570082e-05
-3.47786820004088e-05
-1.63287107110878e-05
-1.7096949577071e-05
-1.08455248500869e-05
-2.46665341156927e-05
-3.46875962484312e-05
-2.93261442735626e-06
-1.15013354523491e-05
-3.40904638849114e-05
-1.59098835400393e-05
-6.71549645180683e-06
-1.51952667717128e-05
-3.65782199283123e-05
-1.79783559853525e-05
-1.94549791923158e-05
-2.52049444183405e-05
-3.45856821231731e-05
-2.1362423045731e-05
-3.47588349944943e-05
3.42610914726035e-06
-3.65461733554879e-05
-2.76675339597967e-05
-2.69729727817332e-05
-1.18475782046949e-05
-3.34957384879875e-05
-2.58456876438321e-05
-1.37974706050759e-05
-1.21677164585741e-05
-1.91857766621307e-05
-2.88125190384054e-05
-1.35575558969817e-05
-1.81846461812228e-05
-1.61911953427542e-05
-1.3035448753999e-05
-2.71686472436618e-05
-1.08882946430051e-05
-3.78593687611122e-05
-2.20127996234385e-05
-1.4195242626902e-05
-2.75595803092379e-05
-3.03698195608796e-05
-1.17498716918966e-05
-3.2944476700423e-05
-2.81234300165616e-05
-2.47388134124525e-05
-2.21709984474793e-06
-3.47579611732088e-05
-2.09508213474108e-05
-9.4058072243848e-06
-2.60772156460781e-05
-7.16710151833124e-06
-7.45379576159775e-06
-3.14396980768063e-05
-1.29563498220749e-05
-4.59690333939307e-06
-1.6857171014874e-05
-2.44861614429357e-05
-1.5002947449097e-05
-2.37406667473747e-05
2.99043322905429e-06
-1.09516092943027e-05
-3.17696290404088e-05
-1.20531289458789e-05
-1.99890106534306e-05
-3.86709931622464e-06
-4.12079033901472e-05
-3.39413228780603e-05
-3.77784074652882e-05
2.38558964076453e-06
-2.21395285900459e-05
-7.90545834638473e-06
-1.48071065771605e-05
-1.31255838384268e-05
-2.28877427899547e-05
-1.93313228736804e-05
-2.3983077231649e-05
-7.8590973169521e-06
-2.71009991038355e-06
-2.80389060831747e-05
-3.80150834418787e-05
-1.75747236169675e-05
-2.07002363727417e-05
-3.50172024818853e-05
-3.46132738393319e-05
-2.94723861074605e-05
-2.8453948329988e-05
-2.22194767498926e-05
-2.88632810122622e-05
-1.34275881649346e-05
-2.81705949565584e-05
-1.99094209221841e-05
-5.60825030322585e-06
-2.5538550137297e-05
-1.84995833424846e-05
-7.38562223311243e-06
-1.96678570067017e-05
-1.98216997890913e-05
-2.15119114845325e-05
-1.03487437972302e-05
-1.20194252070884e-05
-2.25960891915356e-05
-3.21843569998965e-05
-2.00957487903737e-05
-1.48153574005209e-05
-2.09810508398109e-05
-2.70481145592417e-05
-2.37982356991242e-05
-4.13471818868203e-05
-6.82458870479927e-06
-8.77215661148486e-06
-8.2305340846685e-07
-1.77567255171902e-05
-2.50235316281793e-05
-1.50124124388243e-05
-1.88498329980199e-05
-1.6592548995991e-05
-1.11129234712348e-06
-2.66367078312135e-05
-1.80636169863119e-05
-1.00451459657045e-05
-4.27024386913668e-05
-5.19237684195011e-06
9.20084227743711e-07
-5.64689985815453e-05
-8.41061497602762e-06
-1.84683713313347e-05
-3.52552763821945e-05
-3.26372437717267e-05
-1.62989587140503e-05
-3.51857615272897e-05
-2.22041627807165e-05
-1.7971567284863e-05
2.95663983983208e-06
-2.10085175678162e-05
-2.6631104142222e-05
-1.64682088013767e-05
-2.13926648681333e-05
-4.52283281646907e-06
-1.11346963150588e-05
-2.85196828051668e-05
-1.70106745781465e-05
-1.56240231233987e-05
-3.15219673185269e-05
-2.90752322945162e-05
1.99780187210355e-06
-2.09214095478673e-05
-2.61166482500122e-06
-2.94175916991785e-05
-1.16843712150696e-05
-2.45643662060983e-05
-2.16246662906923e-05
3.94597205002016e-06
-2.99215008954764e-05
-2.91873127626985e-05
-3.46186027956014e-05
-1.56936611437424e-05
6.04838968354962e-07
-2.46433541640827e-05
-1.65967603113024e-05
-2.55111657066784e-05
-1.1346979991689e-05
1.0889681544334e-06
1.64967650422581e-05
-1.44026331484006e-05
-7.96811797832201e-06
-1.4537233201229e-05
-2.0299627590352e-05
-2.47609867100926e-05
-4.9655642437823e-05
-1.53761280252072e-05
-3.16996282742407e-05
-3.6137736180369e-06
-1.62332559286554e-05
-2.94659143011485e-05
-2.74753569224589e-05
-2.76541487354734e-05
2.75416829066626e-06
-2.77078004937887e-05
-2.0590714092972e-05
-9.13438013150608e-06
-2.6762258389006e-05
-3.33986673653372e-05
-3.4351840724451e-05
-3.79465772485842e-05
-2.17863365419882e-05
-3.69436575373101e-06
-2.89637576078738e-05
-1.65581457051262e-05
-2.17357137164224e-05
-2.45916479183133e-05
-1.78869710557431e-05
-2.08673034760464e-05
-2.65569165000855e-05
2.99403933944258e-06
-2.3555936567312e-05
-2.1781634994291e-05
-1.80021325745595e-05
-2.25399209034825e-05
-2.85196318798598e-06
-1.59707607585047e-05
-1.08690587642403e-06
-8.69504774168108e-06
-2.25187268449304e-05
-2.54594955523275e-05
-1.16606032430426e-06
-2.42775126877835e-05
-2.31751813458322e-06
-2.30539942072747e-05
-1.78637133996108e-05
-1.3255679269476e-05
-1.61767172853374e-05
-3.19933448738547e-05
-1.86955933926683e-05
-4.00469226593973e-06
-7.57508419827127e-06
-2.55896322602139e-05
-3.0147251877164e-05
-1.92486742342131e-06
-3.87723821470137e-05
-1.56088870523951e-05
-2.60580216089506e-05
-5.47141864400272e-05
-1.49674703361893e-05
-2.1061599709396e-05
-1.88492211524064e-05
-1.11338899750709e-05
-2.84587155991232e-05
-2.63743052973299e-06
-2.03507101058278e-06
-2.72409647525322e-05
-2.90980885973537e-05
-4.94149387209149e-05
-4.43900999324951e-05
-5.3945806153623e-06
-3.77475644403039e-05
-3.62484456349005e-05
-1.95063834801293e-05
-1.27101843688442e-05
-3.10385140222371e-05
-2.13081380846215e-05
-8.67298675575407e-06
-1.71569582126387e-05
-3.28761395675423e-05
-1.6885285920952e-05
-3.73861046840603e-05
-8.66501484126786e-06
-2.49070102297659e-05
-2.08689404377227e-05
-7.13838663969839e-06
-1.14409170855172e-05
2.37260603616802e-06
-3.50010069986409e-05
-4.06032988236106e-05
-5.7336727874413e-05
-3.5910035988581e-05
-4.95265672809967e-05
-4.47430591346013e-05
-2.90986804127389e-05
-8.05705917692846e-06
-2.10990640575228e-05
-1.42602017178859e-05
-1.24321212680878e-05
-3.11003192258222e-05
-5.98370618226345e-06
-1.30817551482063e-05
-1.60089372475758e-05
-2.30343549539615e-05
-2.71019518974529e-05
-2.99558374610487e-05
-2.910126313198e-05
-2.20712633831145e-05
-1.47471726478983e-05
-1.49059634777586e-05
-1.4941856688812e-05
-1.08329426762841e-05
-4.9105551516524e-06
7.36530953766256e-06
-2.25499676413731e-05
-1.33248308127227e-05
-3.73664324332445e-05
-3.7582060379329e-05
-3.39222310567151e-05
-2.41417124424758e-05
-8.74898000856551e-06
-1.08796622122737e-05
-3.43311440775606e-06
-8.60639331935679e-06
-3.00088575936106e-05
-2.40232381693928e-05
-1.33419384480769e-05
-1.65234650449768e-05
-1.14049784884161e-05
-2.19936571667088e-05
-6.48219266318389e-06
-2.34918057424815e-05
-2.66810559182441e-05
-2.35368800413182e-05
-1.45933699430596e-05
-1.24149621670337e-05
-1.63733927100219e-05
-1.95248647801695e-05
-2.43386953783307e-05
-1.85840729880234e-06
-3.49945828710544e-05
-1.63424362170748e-05
-5.54798345517106e-06
-1.50073728444875e-05
-5.88538946120565e-06
-2.97850982384104e-05
-1.6382791896917e-05
-1.32799555660345e-05
-2.1070772558306e-05
-3.03822476587357e-05
-5.64046955846584e-06
-3.33302645857783e-05
-1.5719900149712e-05
-1.71115109615042e-05
-3.01489898296443e-05
-1.32962206257298e-05
-2.73494643515752e-05
-1.98263467475225e-05
-1.52432969735332e-05
-3.1011546127454e-05
-1.63321347753017e-05
-3.33221572419545e-05
-2.82601938699199e-05
-2.69238382586344e-06
-2.34549079080053e-05
-2.89791824467259e-05
-2.70179175404144e-05
-3.07385845068635e-05
-4.37404426212763e-06
-7.65241527003813e-06
-1.80946025322808e-05
-1.73959812103707e-05
-1.98284332522354e-05
-7.7109842287998e-06
-1.58127000386492e-05
-1.50424138991848e-05
-4.35959227196367e-06
-8.05958652122131e-06
-3.07606406053621e-05
-1.67136522858539e-05
-1.37917117588075e-05
-1.33878174047795e-05
-2.96526799662294e-05
-1.63655663491104e-05
-2.61394007694958e-05
-4.08150908266867e-05
-1.078492817562e-05
-4.29374317216135e-05
-1.43621666383953e-05
-9.36599098560154e-06
-2.19093132125986e-05
-3.88506500882077e-05
-1.90525402157133e-05
-2.83376559959926e-06
-3.78435647548006e-05
-1.2091896141678e-05
-9.07130701355745e-06
-1.4147388666357e-05
-2.28032016914066e-05
-4.10715010211841e-05
-9.15903222241194e-06
-1.47018290367883e-05
-2.21131668660223e-05
-2.20354918796525e-05
-1.84230703989811e-05
-1.79466921689191e-05
1.20697471644336e-05
-2.43780235525948e-05
-2.03246109754172e-05
-3.02849783276818e-05
-1.43002327526261e-05
-6.58215654587235e-06
-1.97863906303458e-05
-2.60492983017991e-05
-3.53247442590779e-05
-3.10694336712336e-05
-1.75914480094849e-05
-2.3547483593797e-05
-1.8485003038507e-05
-2.87662022754398e-05
-1.31863557871637e-05
-1.4992726518529e-05
-5.10856005681977e-06
-1.89305288977663e-05
-1.49472382634312e-05
-3.13047135683785e-06
-4.87598399313107e-06
-3.01900790415085e-05
-2.12581382407176e-05
-2.0743510525136e-05
-3.76266962958635e-05
-3.52905375738608e-05
-1.40157631585103e-05
-1.23502021316299e-05
-4.19726547421422e-05
-2.15464578375144e-05
-2.12456628864638e-05
-2.76626550629792e-05
-2.36575893695068e-05
-2.68853089741052e-05
-2.62208077785669e-05
-1.66632921053344e-05
-2.46655827003645e-05
-2.13649655236463e-05
-1.6657295133103e-05
-1.96979632434169e-05
-1.7923998961621e-05
-3.94559344786459e-05
-1.48484924453336e-05
-2.06857371142253e-05
-1.93503787357458e-05
-8.98301801784661e-06
9.81138944900234e-07
-3.38845571541974e-05
-2.83452360073693e-05
-1.94593417882321e-05
7.7540517572433e-07
-1.69484042532797e-05
-2.9277402540216e-05
-3.41231661011796e-05
-1.03054527237822e-05
-1.88845355985027e-05
-1.16099894875983e-05
-2.06973432423513e-05
-3.65993874578356e-05
-2.82058359011979e-05
-2.10861797796662e-05
-1.82743242032379e-05
-3.29167746367072e-05
3.58122052772377e-06
-8.75052310520474e-06
-1.51824451411102e-05
-8.30389089045141e-06
-1.19294320550655e-05
-1.267608739085e-05
-4.37713816788912e-05
-2.31634628618963e-05
-4.86867558750137e-06
-2.56395269374696e-05
-1.45143148858104e-05
-1.21489926739563e-05
-2.13164959715042e-05
-7.74732709958764e-06
-2.50589752347133e-05
-6.98603488736886e-06
-1.53030230814345e-05
-4.06955072018933e-05
-3.30662894068291e-05
-3.7011312014839e-05
8.18294106506386e-06
-2.31169621393572e-05
-5.64054198786389e-06
-3.10388235705662e-05
-1.9332835180609e-05
-1.12255767561453e-05
-3.05644802652279e-05
-3.29497240563459e-05
-3.63681006493538e-05
-2.62705535434729e-05
-8.69062982308836e-06
-1.17221807202722e-05
-1.41698547915619e-05
-3.48395148023288e-05
-1.15458831144601e-05
-1.48432408303909e-05
-3.03798264527176e-05
-1.18912463703353e-05
-3.96019210017806e-06
-2.7860456944892e-05
-2.02585796219571e-05
-2.18621793635896e-05
-4.09038652244276e-05
-2.16070057767042e-05
-2.05431346393942e-06
-7.30078367715452e-06
-3.2586004965582e-05
4.68193808913005e-06
-1.51657274878932e-05
-2.67746713294638e-05
-5.37730172282517e-05
-2.49861980479505e-05
-3.246713072939e-05
-1.45020875582543e-05
-7.44322381617714e-06
-1.7209648640548e-05
-2.13648151300956e-05
-8.65548701913441e-06
-2.66804981465599e-05
-1.46356617501282e-05
-2.39435784290911e-05
-1.91330723632659e-05
-9.58943275637863e-06
-1.85669577216313e-05
-3.67749190243736e-05
-1.21968480621149e-05
-8.98430658493111e-06
-2.23624106983257e-05
-5.10445099709458e-06
-2.762005379855e-05
-1.37284629205662e-05
-2.86346115524464e-05
-7.79369632920691e-06
-2.81647423897687e-05
-2.58643723401773e-05
-8.44773142379842e-06
-3.03637452045949e-05
-5.85114746495507e-06
-1.69170871731743e-05
-2.45626616130577e-05
-4.78696068060263e-06
-2.17494081286075e-05
-3.75616382272855e-05
-1.52334199731445e-05
-3.6921993565252e-05
-1.62840682843012e-05
-9.51136063983329e-07
-2.15589614191561e-05
-2.9442941172249e-05
-2.04602888731951e-05
-3.82101767935552e-06
-2.679131307654e-05
-2.39144234363511e-06
-3.34398630870296e-05
-1.21700514379847e-05
-2.10004130108779e-06
-3.45936959552968e-05
-3.37542723076337e-05
-3.88998296820678e-05
-1.93457529288428e-05
-3.2127194964888e-05
-1.37262722235207e-05
-4.72016050644636e-05
-1.79087845507746e-05
-3.67945267440938e-05
-5.33508405659632e-06
-7.0920024507131e-06
-2.23080382754705e-06
-1.11245816703579e-05
-2.5561718821101e-05
-3.10881709100928e-05
-7.07465000843188e-06
-1.55889652349223e-05
-4.05268562742003e-06
-1.75268987911531e-05
-2.21715343519142e-05
-2.71401545386773e-05
-1.33234378993431e-05
-1.66409984883559e-05
-3.38223513425863e-05
-2.57253322312888e-05
-1.58239442788184e-05
-4.29743510226013e-05
-2.54102147750357e-05
-3.790803310717e-05
-2.29398474925829e-05
-1.72419421433706e-05
-3.71820257551668e-05
-1.46971342207225e-05
-8.79699628265227e-06
-1.18204850687919e-05
-1.60112806914892e-05
-3.25622830047151e-05
-1.75244445735815e-05
-2.76656360974709e-05
-1.28864374657366e-05
-3.41671723592195e-05
-2.94723528088203e-05
-1.26652119543733e-06
-1.81599467923939e-05
-2.37723005104078e-05
-2.90831678421328e-05
-3.61040995383119e-05
-3.12877545405059e-05
-1.26320726682324e-05
-6.2842032302087e-06
-1.75657961876023e-05
-1.03819544495962e-05
-1.62615078257443e-05
-7.41350596223641e-06
-1.83794470532363e-05
-1.09776778733642e-05
-3.19945744603346e-05
-8.48337274322061e-06
-2.80379910294713e-05
-2.35993716518165e-05
-1.17779985040015e-05
-4.12231207066399e-05
-2.48049875104756e-05
-2.47087275446332e-05
-1.09587317791379e-05
-1.64643132661851e-05
-2.45783591113946e-05
-2.01675317676024e-05
2.82709791989428e-05
-1.12351180562584e-06
-2.18743688464932e-05
-6.45427391882044e-06
-2.12020659389749e-05
-1.86176874360166e-05
-4.0485254702879e-05
-1.27548640706695e-05
2.13405508474134e-06
-1.63891815462712e-05
-5.0894981936247e-05
-1.67237560938907e-05
-1.81037167046573e-05
9.44576199291034e-06
-1.6873361716074e-05
-2.112447991589e-05
-2.3748933250492e-05
-1.20658158255816e-05
-3.58734669539268e-05
-2.15385187028442e-05
-1.2656263653903e-05
-8.82780483290766e-06
-1.56784582974014e-06
-1.51945513895032e-05
-3.26579787450016e-05
-6.17412051316932e-06
-2.16648728905278e-05
-1.70701019719526e-05
-2.44439425756807e-05
-1.58230441170965e-05
-2.44304289617297e-05
-3.9709893439739e-05
-3.52339623032629e-05
-2.98630606958194e-05
-1.18136393376616e-05
1.33506292421054e-06
-4.18052430185387e-05
-3.05182596778847e-05
-2.76516764361759e-05
-3.07869959393256e-05
-2.19317005414255e-05
-1.59942739747256e-05
-1.18066408276809e-05
-8.71616351096773e-06
-1.87828320827833e-05
-2.44962893049428e-05
-2.0410475277607e-05
-2.41871847647602e-05
-2.00377551380143e-05
-3.27611110410997e-05
-2.86659693825704e-05
-1.74487605402692e-05
-2.66380712647618e-05
-1.28965714181214e-05
-8.5733299010651e-06
-1.4347922259435e-05
-1.30181408564498e-05
2.18148836128919e-06
5.49516079022166e-07
-1.36406700778547e-05
-1.45555952544284e-05
-1.72827113163771e-05
-2.25802960990471e-06
-1.05519658466978e-05
4.25708538451582e-06
-3.14803358204082e-05
-1.58568510998692e-05
-4.23214220550705e-05
-2.59143427376258e-05
-1.26346534497668e-05
-2.37393420430721e-05
-9.87629717104391e-06
-2.22193900777776e-05
-2.0537503127418e-05
-1.74003995632425e-05
8.4205538472987e-06
-1.76254268475692e-05
1.50975432850893e-06
-3.67856288509576e-05
-2.81934208407017e-05
-2.16605662358498e-05
-3.89775761559908e-05
-2.80879495279234e-05
-1.48634364226295e-05
-1.94151578473355e-05
-3.27491518409451e-05
-3.18047788899463e-06
-4.50060979581221e-05
-3.45172383779757e-07
-2.13216867533126e-05
-1.56549741390495e-05
1.75211371207328e-06
-1.53885473117337e-05
-3.01501757825137e-05
-1.96324686258923e-05
-4.97707418968645e-05
-2.64066885387024e-05
-1.87119457307819e-05
-3.35112577966796e-05
-3.03252540549998e-05
-1.18080046037941e-05
-1.11101367164439e-05
-1.43885651130061e-05
-2.67491184824213e-05
2.77141560539114e-06
-2.41649877460861e-05
-1.61410861658983e-05
-2.99615136414106e-05
1.70786761234779e-06
-1.54567073644118e-05
-4.40410326652955e-05
-4.57548252330514e-05
-1.15231905821801e-05
-7.73182046919107e-06
-2.51051147073439e-06
-1.28670208562105e-05
-9.84051797245893e-06
-3.49693336188497e-05
-1.98776965355992e-06
-2.41795105842292e-05
-2.43495433793695e-05
-1.23823749319236e-05
-1.76812921919373e-05
-1.83889226382813e-05
-3.82676512396764e-05
-2.59011197953419e-05
-1.42515967421705e-05
-2.38670734969392e-05
-1.69511109411856e-05
-3.30190365926843e-05
-2.09220643243537e-05
-5.34315120369892e-06
-2.5905954765075e-05
-2.38555363133905e-05
-1.8668573388879e-05
-1.23901855274523e-05
-4.55077081225096e-05
-1.83582603543022e-05
-2.47366353214638e-05
-2.23989166142493e-05
-2.29859542491527e-05
-9.97154944181051e-06
-3.51764656911005e-05
-1.67273710311018e-05
7.3230589688853e-06
-1.02245960628804e-05
-3.36586115911063e-05
-1.30512693049186e-05
-2.60804356072244e-05
-2.70428819186324e-05
-1.54244892214791e-05
-1.60281442363753e-05
4.71651735437821e-06
-3.29893226107944e-05
-2.83943727484445e-05
-1.19672504616088e-05
-4.06291103964697e-05
-2.36737822094803e-05
-2.36022532337274e-05
-4.54211943154711e-05
-2.3204891216282e-05
-1.92343725557423e-05
-3.62279611800965e-05
-8.05714203470323e-06
-3.95902518533245e-05
-2.16546418558949e-05
-8.58720773103834e-06
-7.60607369787277e-06
-1.94549984349016e-05
-2.02522078986297e-05
-2.3643728632211e-05
-3.44354520114285e-05
-2.17505868745549e-05
-2.48875972348661e-05
-2.10787024026205e-05
-1.66304410950721e-05
-9.50318716368375e-06
-1.17769258294409e-05
-1.23686937784228e-05
-2.38825001587347e-05
-2.42229291230281e-05
-3.31153864927344e-05
-1.53820407149625e-05
-2.3925834215681e-05
-1.33911908900419e-05
-1.336183699303e-05
-3.87494710641964e-05
-2.99450703568599e-05
-1.55325085012455e-05
-2.75346991924936e-05
-2.52414560861124e-05
-1.95428055561863e-05
-2.19931118713544e-05
-1.49362846444693e-05
-1.02706550287408e-05
-1.62514284357717e-05
-2.37565579042271e-05
-3.95189360256612e-05
-3.58315658329497e-05
-2.79144899009961e-05
-2.95340158520199e-05
-3.02908007071443e-05
-4.06303369980278e-05
-2.31609239013884e-05
-2.70968138383837e-05
-2.12266692091244e-05
-5.05683367459886e-05
-1.22268910460293e-05
-3.07620315060735e-05
-2.44515068034752e-05
-3.12222173619207e-06
-4.07884264435824e-05
-2.44408302807783e-05
-3.21551237189257e-05
-1.68894877332505e-05
-3.33862599094505e-05
-1.00965918963549e-05
-1.16039356126733e-05
-1.39730438614592e-05
-2.98602379366979e-05
-3.07994214206496e-05
-3.20074785706912e-05
-1.58437166909272e-05
-1.87316491054658e-05
-4.63084274188408e-06
-1.23274427849434e-06
-1.64927712273252e-05
-1.94329609177816e-05
-3.06799665418811e-05
-2.54394880209739e-05
-5.34930065175836e-06
-1.00934464293706e-06
-2.35844256938218e-05
-3.71965343342063e-05
1.62607125902334e-05
-1.34053593613586e-05
-1.31761952017909e-05
-1.40259062631756e-06
-2.48525421723155e-05
-1.76687347642682e-05
-1.4081591359387e-05
-3.999250886898e-05
-1.01473738839007e-05
-2.59221524730733e-05
-1.37165507584294e-05
-1.65617177506175e-05
-1.55648589752303e-05
3.00162675339418e-06
-1.54229554805718e-05
-2.10604747423299e-05
-2.41315916397437e-05
-2.7022376433744e-05
-3.41086778313493e-05
-4.16802232265721e-05
-3.02276672738403e-05
-2.99541290273672e-05
-2.51783894336661e-05
-1.5056885597234e-05
-2.16513674227274e-05
-5.20762722694379e-05
-2.21425799397566e-05
-2.2424710789385e-07
-1.87861038056443e-05
-4.06012872394292e-05
-2.55883448379719e-05
-2.01596922985287e-05
-2.32475974197401e-05
-3.25343686161572e-06
-3.11922789645538e-05
6.27254948891356e-06
-3.19384152470487e-05
-2.63255696158807e-05
-1.32646683140961e-05
-1.42836225728055e-05
-2.35935676520435e-05
-1.16079918675282e-05
-2.34847365969231e-05
-2.86468988284304e-05
-2.89890630651429e-05
-3.20192178255913e-05
-1.86934577776239e-05
-2.87330805196015e-05
-6.74415798180249e-06
-6.80667283435398e-06
-3.74056671170713e-05
-2.71160806697859e-05
-1.46974390146057e-05
-2.17983618622218e-05
-1.63281364275487e-05
-4.1845655778685e-05
-3.60100907721019e-05
-1.35380108614171e-05
-4.14225743999831e-05
-1.2908119054908e-05
-4.97976490000852e-05
-3.30922282736191e-05
-1.85512386496694e-05
-2.49178903072145e-05
-2.07274467857675e-05
-1.67202150363229e-05
-4.34064101561544e-05
-1.80020877689445e-05
-1.81331895033714e-05
-1.73303577253742e-05
-1.99772130305174e-05
-2.96054761907805e-05
-4.69477069703687e-06
-4.42322368320061e-05
-1.09272243997419e-05
-3.83523695643736e-05
-4.0827080812203e-06
-1.34230587592658e-05
-3.27307672071177e-05
-2.39317031409623e-05
1.25413706268743e-05
-1.55417077587731e-05
-1.4379232712282e-05
-2.04048338671999e-05
-1.1292612801615e-05
-1.44290586336203e-05
-4.03366404665117e-06
-9.70219294174992e-06
-2.34564549773607e-05
-1.90749024531999e-05
-8.32827016102677e-06
-6.98881102422369e-06
-2.08793107789582e-05
-1.32807078693807e-05
-3.64345178897179e-05
-1.46271351575842e-05
-2.42694632230909e-05
-2.91953225174354e-05
-3.93409268428712e-05
-3.57558594176598e-05
-3.06016178993219e-05
-2.84782634161532e-05
-1.03649413462563e-05
-2.88702635601737e-06
-8.75919622720328e-06
-2.38040382751368e-05
-1.37590117275644e-05
-3.54199597436143e-05
-3.51814511883267e-06
-2.88336299460422e-08
-1.88190986173599e-06
-1.1402247718822e-05
-1.21462617493149e-05
-3.27224066378957e-05
-2.64311477491913e-05
-2.67237196395565e-05
2.60555141484464e-06
-2.21678921101928e-05
-2.38519796591045e-05
-6.37150041769425e-06
-1.52380964262854e-05
-2.44427487487851e-05
-1.52101942432699e-05
-1.64898266756037e-05
-1.81319424035863e-05
2.98228649121274e-06
-2.51373678913435e-05
-1.7297732962048e-05
-3.23630323807949e-05
-2.24505506042745e-05
-8.38246616734147e-06
-2.12007747837508e-05
-2.32790196405544e-05
-1.82252177074971e-05
-1.26780343235813e-05
-2.25942822753861e-05
-2.57441667506507e-05
-9.68503709452652e-06
-2.84501145073308e-05
-2.77505047214063e-05
-2.13958916592983e-05
-5.06992093295728e-06
-2.24853526381288e-05
-3.78579920871247e-05
-4.46369337226163e-06
-2.33132570171868e-05
-1.83542375024498e-05
-4.20673070566538e-05
-1.5656306574616e-05
-5.10754038804313e-06
-3.10746115515707e-05
-1.87135824875943e-05
-9.45165902854239e-06
-3.13652109119735e-05
-3.80096287128181e-05
-2.51661814878241e-05
-1.62178570912585e-05
-1.32654369397927e-05
-1.33363455786095e-05
-1.21933698137782e-05
-3.46510740733831e-05
-2.26942254554156e-05
-4.09145054714595e-05
-1.64160189244949e-05
-4.22042705821591e-05
-8.73886488598583e-06
-2.52203464566979e-05
-1.098061843824e-05
-3.92989978220984e-05
-1.28104199856296e-05
-2.0133554364823e-05
-2.23801565239583e-05
-6.80306945179862e-07
-2.05053711773342e-05
-1.05235821423529e-05
-2.30626891925554e-05
-1.08906247007396e-05
-2.32880771733324e-05
-2.75323773222687e-05
-3.4378307687253e-05
-1.82397126213274e-05
-1.44530197289542e-05
-3.03894972276799e-05
-2.55093509257606e-05
-4.49202422648569e-05
-2.48727267354556e-05
-2.19414588556451e-05
-2.77718374038884e-05
-1.9279710098833e-05
-1.37162054332444e-06
-3.0283481638853e-05
-1.98859768316439e-05
-2.78703165128669e-05
-2.12617477029658e-05
-2.32108488757238e-05
-7.98710538145756e-06
9.25897204830981e-06
-2.95400003399844e-05
-4.74102585143434e-05
-2.19143243361424e-05
-1.18068463815328e-05
-2.91829242862576e-05
-3.67802967257231e-05
-2.54049159127006e-05
-2.87887779323336e-05
-3.93312561140395e-05
-2.71044397270864e-05
-1.40685756543271e-05
-2.0429491657e-05
-2.10375128792933e-05
-9.26027549367616e-06
-2.16140561514242e-05
-3.09447944816657e-05
-1.7522961945422e-05
-1.25387625395652e-05
-1.98559551609584e-05
-9.54137775734866e-06
-1.11252053783618e-05
2.54860906379473e-06
-1.9363784371841e-05
-2.67944405942479e-05
-2.08013089444216e-05
-1.59156739669447e-05
-2.42868037567999e-05
-6.80309824001563e-06
-1.36948656165802e-05
-3.28955442465514e-05
-2.61986187284599e-05
-3.94761244630488e-05
-2.01465831099836e-05
-1.34951886962161e-05
-3.48384163774672e-05
-1.04626739472143e-05
-1.24724700584395e-05
-3.22551900949904e-05
-2.5898183225318e-05
-2.64592593698956e-05
-1.08174141382767e-05
-1.14207563157355e-05
-2.40339976704354e-05
-4.11528018029067e-05
-8.27925399668589e-06
-2.54138966098785e-05
-1.69542829057835e-05
3.04661433442517e-06
-9.40106848043724e-06
-2.25225412925039e-05
-2.5104672106478e-05
-3.55729305011452e-06
-4.15481376667181e-05
-7.3217701058987e-06
-1.59513085102587e-05
-7.88594215275044e-06
-2.26791411695787e-05
-2.57399325976709e-05
-1.4257366700225e-05
-3.70020003218177e-05
-2.9776785266046e-05
-1.93632477984247e-05
-3.00967076386862e-05
-5.36862309496677e-06
-3.30357826055895e-05
-2.88777350410858e-05
-3.08284648016105e-05
-3.076843900955e-05
-1.48495594623577e-05
-2.43074446985509e-05
-4.32135242385144e-05
-4.02111235004806e-05
-3.0966987173216e-05
-1.58238001146682e-05
-2.81237415107995e-05
-3.19012340509735e-05
-2.06984372638708e-05
-1.86675503842358e-05
-3.52070559819445e-05
-3.63957135390985e-05
-1.59796572876493e-05
-3.65722640940621e-06
-2.25519595450249e-05
-3.23022507152316e-05
-9.04041933261284e-06
-2.03681250263977e-05
-1.88784791224211e-05
-1.17839759209661e-05
-1.87893929169112e-05
-2.5816942697444e-05
-2.55736479386343e-05
-3.07844225506785e-05
-2.162004063212e-05
-3.22501949915642e-05
-2.43447065275586e-05
2.04536272816274e-07
-4.5226337635309e-05
-1.50138574549031e-05
3.87453509574181e-06
-3.69995430017691e-05
-3.1192968041046e-05
-2.22340766270154e-05
-1.93313305616361e-05
-3.56503749828104e-05
-1.80735552782015e-06
-1.04388501267706e-05
-1.21580119786743e-05
-2.06517248718075e-05
-2.211375983565e-05
3.71234595740668e-06
-9.27717153139497e-06
-3.23159584366879e-05
-1.56928346482443e-05
-3.17978586375759e-05
-3.00688519644699e-05
-2.75827084438029e-05
-1.14363313011789e-05
-2.09652401634654e-05
-2.53442056327387e-05
-5.26551767861782e-06
-2.69977408036724e-05
-3.94752892535079e-05
-1.74583144519362e-05
-3.56091228951186e-05
-3.26021629637563e-05
-1.45505268157104e-05
-1.90996365776528e-05
-2.75211198752362e-05
-3.18616123990053e-05
-3.27086529069114e-05
-3.64351142109927e-05
-2.53702700329586e-05
-1.53483464870685e-05
-3.86860435207991e-06
-3.29119266188904e-06
-1.66686723718163e-05
-5.61889299356754e-06
-2.12794903051753e-05
8.68729075321081e-06
-1.91913024876677e-06
-4.12424674997447e-05
-2.41139546265746e-06
3.61668765684892e-07
-4.13353465969371e-06
-1.83628645968848e-05
-1.67392423631055e-05
-2.65547559992249e-05
-2.81746986606838e-05
-1.11369492735197e-05
-2.49959337849182e-05
-2.73451565972224e-06
7.33264359249118e-07
-1.18591723008942e-05
-2.49293543976493e-05
-1.21461318165024e-05
-1.42802394111686e-05
-1.41242674552373e-05
-3.7532216886837e-05
2.41866040013462e-06
-1.4151177546952e-05
-3.28511419018718e-05
-1.74878202957956e-05
-3.10992582780852e-05
-4.1105339152192e-05
-2.69519555809866e-05
-2.63470599007068e-05
-3.96592731730105e-05
-1.71002767851771e-05
-2.49795169556357e-05
-1.94685402697004e-05
-3.09361784202581e-05
-4.56002395859277e-06
-3.00607098225582e-05
-4.52364279516063e-05
-2.854821996915e-05
-2.34141030192128e-05
-2.06346154582179e-05
-2.62911529255349e-06
-1.04681899348184e-05
-1.96537282199886e-05
-2.59775317185196e-05
-1.30734309401956e-05
-4.12239444757372e-05
-1.59875738295344e-05
-8.02609270995736e-06
-7.1990412021918e-06
-6.55661160575445e-06
-8.95707643672746e-06
-1.90094988748539e-05
-2.54832362570063e-05
-3.69112411356834e-05
-1.85154942371214e-06
-2.628146431653e-05
-2.81965136905142e-05
-4.27527566455556e-06
-2.7367517208674e-05
-1.09885505021409e-06
-3.26914389890166e-05
-2.6056558009891e-05
-1.88560439550144e-06
-2.89555058210245e-05
-6.42251404209343e-06
-1.46535460926181e-05
3.35563108939403e-06
-2.69163338055748e-05
1.0388862192258e-05
-1.34770482805408e-05
-1.8474889121201e-05
-2.35808841265568e-05
-2.23399159884659e-05
1.15456390264551e-05
7.46597439005072e-07
-1.47104041503764e-05
1.89266030783401e-05
-5.3552599298623e-06
-2.65861857092473e-05
-1.10832551067983e-05
-2.32236789405117e-05
-2.86947574126823e-05
-1.26340581655954e-05
-2.36967252088046e-05
-1.3540041798848e-05
1.1795892107375e-06
-4.86109461243653e-06
-1.77772238492616e-05
-1.56773075810675e-05
-1.22139668066637e-05
-3.48077816486029e-05
-2.28491315550461e-05
-4.40558474289428e-05
-1.05573633565826e-05
-2.64972387445996e-05
-2.29029217437491e-06
-1.87463074135964e-05
-1.59499451309825e-05
-2.06747956962571e-05
-2.24696723146461e-05
-2.51601907525825e-05
-2.87160508587565e-05
-2.12306560304508e-05
-1.64340319495115e-05
-1.64249598141908e-05
-1.51127353327433e-05
-1.15348199440769e-05
-4.2262013947039e-05
-2.29720498842615e-05
-4.51667567240238e-05
-2.81482915378482e-05
-1.66250833446738e-05
-3.23709972185179e-05
-1.51909207314519e-05
-8.52163131948736e-07
-2.06307145229139e-05
-4.72168826037575e-05
-1.45517381122023e-05
-3.07931703095653e-05
-2.38348157022111e-05
-2.45557937090039e-05
-3.32243246385049e-05
-3.26075127215723e-05
1.66426486424278e-06
-1.10448401108779e-05
-1.13245235483846e-05
-6.2692847395021e-06
-1.33844592825307e-05
-2.2347942451139e-05
-9.99575844140056e-06
-1.36973227844067e-05
-3.46869020539753e-05
-1.61216351289657e-05
-2.8796909459656e-05
-3.26858638107796e-05
-6.18141604495884e-06
-8.33857678973932e-06
-1.78494751231694e-05
-1.76437343799401e-05
-2.04515827134783e-05
-2.20631566304714e-05
1.71942103714795e-06
1.82442426429586e-06
-3.9072214368124e-05
-2.65847294201711e-05
-3.51260354050595e-05
-1.65691554150016e-05
-3.23565466301431e-06
-1.24792277309542e-05
5.9501066256801e-07
-1.49005369535676e-05
-3.55032357731758e-05
-2.11278210490606e-05
1.30258519049961e-06
-5.55405639248948e-06
-1.63648969312374e-05
-2.49062817924208e-05
-2.16878959879801e-05
-5.05660817910594e-06
-3.33937520743445e-05
-2.40586977327823e-05
-1.45491826818323e-05
-3.28646769146504e-05
-1.45652035876996e-05
-2.22803920940917e-05
-4.35421300006734e-05
-3.1179053587094e-05
-3.25039903059686e-05
-3.97473117844764e-05
-1.81863863616206e-05
-7.2923885414557e-06
-2.26852911385864e-05
-3.03540786553792e-05
-2.44773520743173e-05
-2.26699168931463e-05
-3.082023640216e-05
-1.93583020125476e-05
-2.0146362664399e-05
-3.502228469482e-05
-3.07745826500822e-05
-3.15317491901094e-05
-3.55343759844508e-06
-1.95283396673182e-05
-1.58402238479038e-05
-2.28748732069266e-05
-2.73691242940341e-05
-2.64191091220153e-05
-4.20121876588771e-05
-2.06756901217735e-05
-1.96797630372417e-05
-3.73078152966517e-05
-3.45880602308533e-05
-4.51437980036062e-05
2.99445839747899e-06
-1.6789993838027e-05
-3.36123168158273e-05
-1.87248009478697e-05
-2.31010416987627e-05
-1.25825510166569e-05
-3.96917723044817e-05
-1.76842044420241e-05
-3.49431889554052e-05
-1.81051605779551e-05
-8.11528301728026e-06
-1.5842416624381e-05
-2.66541263559417e-05
-2.10235412645089e-05
-4.95783501735042e-05
-5.06714945405871e-05
-2.49020578462712e-07
-4.95112484629126e-05
-3.74580924551169e-06
-1.30188219754616e-05
-2.99737330535155e-05
-2.92767316476134e-05
-1.0673546601189e-05
-3.30405434932287e-05
-2.16627469807082e-05
-1.69657180181851e-05
4.85165751120617e-06
-9.65642329721456e-06
-3.51234582632279e-05
-1.70043239561955e-05
-2.61764279513633e-05
-1.07168271451529e-05
-5.27101179012289e-06
-2.74443318511293e-05
4.01423665340857e-06
-1.82322712579663e-05
1.72018275852793e-06
1.79013274728063e-05
-2.44525880411332e-05
1.39354487426241e-06
-3.69490028511994e-05
-1.89566690497506e-05
-4.40275445091684e-05
-2.2863071283535e-05
-2.22351341192712e-05
-1.99499025640602e-05
-1.40772587275501e-05
-1.782734419296e-05
-2.31788060792393e-05
-1.62439036889217e-05
-2.54739783148643e-05
-3.21973022435248e-05
-3.43328525010388e-05
-4.20655590364564e-05
-3.3433002672304e-05
-3.35231188818533e-05
-4.50335651019921e-06
-5.0712848317521e-05
-2.93302743607692e-05
7.32864705351473e-06
-2.3076968026445e-05
-1.85945707848388e-05
-2.2453402456371e-05
-2.34188840569706e-05
-3.64691739624997e-05
-1.38021133432787e-05
-2.09060359266236e-05
-4.05828552038525e-05
-2.72745214886992e-05
-2.73638116624997e-05
-1.68834184614642e-05
-9.33417173925217e-06
-2.40554705523203e-05
-2.82970019740013e-05
-3.24457948426676e-05
-1.353764226114e-05
-2.67556287697218e-05
7.89840268753258e-07
-1.89373007273628e-05
-2.21912343682078e-05
-1.76871489100085e-05
-1.87640613873928e-05
-1.34625205192056e-05
-1.98273706859721e-05
-8.93242883189389e-06
-1.2566444415232e-05
-3.54845975564475e-05
-2.50799401818535e-05
-2.45310169321065e-05
-2.54149258499892e-05
-1.9439440658558e-05
-5.53762767125624e-06
-1.46725126114125e-05
-2.05798418477176e-05
-2.37941724887458e-05
-1.98165410885562e-05
-2.1699796691295e-05
-9.76483334588751e-06
-2.75304012101905e-05
-2.86630327581188e-05
-1.16208426762466e-05
-2.05428575994195e-05
-2.00243181638064e-05
-3.860190782903e-05
-1.55307007416636e-05
-3.86136676754335e-05
-2.11786172447815e-05
-1.11563808460097e-05
-1.75070569858263e-05
-3.12337134394902e-05
-1.85035051774617e-05
-1.10762205439681e-05
-9.45848969722057e-06
-3.06561945533071e-05
-1.90216739840574e-05
-1.58373558097932e-05
-1.88977604592118e-05
-3.85007901747217e-05
-2.72838010891149e-05
-1.64001489229374e-05
-2.14734073324977e-05
-6.10186903826606e-05
-3.58723822431753e-05
-1.69705631452324e-06
-1.60592452548596e-05
-2.05101842143716e-05
-3.08704886451621e-05
-1.2995648314697e-05
-3.38944553210484e-06
-3.69570578911048e-05
-2.86771919939893e-05
-2.32236637980061e-05
-1.5258483501562e-05
-9.79881919060454e-06
4.86222367160704e-07
-2.88764586387922e-05
-1.58747116545926e-05
-1.08320161120408e-05
-9.09480927286099e-06
-8.02053206370529e-06
-9.43904091048879e-06
-2.82851521223648e-06
-1.47189350992858e-05
-1.35984098468414e-05
-1.67514591536988e-05
-2.9018052033745e-05
-1.5795711484932e-05
-2.71371878141499e-05
-1.81878628586142e-05
-2.65242285108239e-05
-2.15023328400607e-05
-1.36585912048752e-05
-2.27284930949178e-05
-1.18302328066854e-05
-4.41133367769376e-05
-1.22304061503471e-05
-2.57203660755224e-05
-2.73372368643415e-05
-2.15608614558186e-05
-2.09851412826771e-06
-1.72474390722363e-05
-2.30005587620961e-05
-3.08240793182761e-05
-2.04740272894992e-05
-3.74467985976774e-05
-3.37240831551865e-05
-2.88795754803477e-05
-2.9375716558658e-05
-1.03663731237423e-05
-7.1056681402176e-06
-2.68783880824152e-05
-3.24817168335311e-06
2.62017037078734e-06
1.49506363139523e-06
-5.73640136202054e-06
-3.16070474383637e-05
-3.30590221136596e-05
-1.28853707897045e-05
-1.92829195962007e-05
-8.82984288207728e-06
-3.16328276601633e-05
-1.54951828001781e-05
-1.32231284870294e-05
-1.99522365741961e-05
-1.59492293983038e-05
-2.5905485758537e-05
-3.63524215337885e-05
-1.86080321370152e-06
-2.14533910757152e-05
-6.82049042975268e-06
6.30098704459576e-07
-1.688160191405e-05
-3.35964564396699e-05
-7.07317727853866e-06
-5.6967962793815e-07
-8.81778845089941e-06
-1.12780789379667e-05
-2.26335431936214e-05
-3.05601714229027e-05
-1.79003813004091e-05
-3.51796312169315e-05
-3.10937206521249e-05
-6.44748656235542e-06
-2.3872749200779e-05
-2.55578399432473e-05
-1.26651146944776e-05
-1.35595577617394e-05
-1.3747821890916e-05
-1.08609761841621e-05
8.05029488438062e-07
-1.65892499298218e-05
-2.39425340731257e-05
-2.20696862452336e-05
-2.20656487821444e-05
-2.87683343200492e-05
-1.88646288789449e-05
-6.49130902761786e-06
-2.95735936817448e-05
-2.68371898389499e-05
-1.19065916216902e-05
-2.11273262161063e-05
-3.17831548902115e-06
-4.7769660818197e-06
-3.08662432073852e-06
-1.40352091900711e-05
-3.46164430464018e-05
-1.18071363475698e-05
-7.79745359550464e-06
-1.19614789650377e-05
-4.44882811001891e-05
-3.0667939662438e-05
-3.18159804210966e-05
-1.69197276023388e-05
-1.68958963685946e-05
-1.6494671963477e-05
-1.51598634236434e-06
-1.18708559591192e-05
-2.24910240379792e-05
-1.1883920200765e-05
-1.90691508127418e-05
-3.1836775651079e-05
-1.9810068941377e-05
-2.3697393544983e-05
-2.42033175483966e-05
-2.23052008884999e-05
-1.5395164042596e-05
1.21659948450134e-05
-1.54275476178686e-05
-3.63726743359854e-05
-3.55237647426413e-05
-1.32370097066136e-05
-3.82772490320247e-05
-1.76878311593627e-05
-6.37827972950802e-06
-3.71473912354031e-05
-2.99948182868946e-05
-4.38054970347302e-05
-3.2520431402866e-05
-2.4696515835242e-05
-9.10553553730032e-06
-1.17306510981437e-05
-1.69114609781482e-05
-3.38106795215444e-05
-1.77410934459138e-05
-4.31326013744154e-06
-1.4208610025929e-05
-1.2352700086704e-05
5.41287426989297e-06
2.9517935168346e-06
-3.47465648357039e-05
-3.29829073703142e-05
-9.04633473639054e-06
-4.22373957920275e-05
-1.19851582833233e-05
-7.0870644536016e-06
5.37312371632329e-06
-2.72676278925271e-05
-2.0093681537266e-05
-2.14781064777038e-05
-2.41596906054285e-05
-1.68667092574431e-05
-2.84699007039878e-05
-1.24052343013533e-05
3.23697639210652e-06
-1.12673601751598e-05
-1.17170739233304e-05
-3.83576613199046e-05
-2.83006376902669e-05
-1.93652294980268e-05
-2.93676209151934e-05
-1.46659297592441e-05
-1.64566874134764e-05
-1.25543281052262e-05
-1.78481042063202e-05
-8.94702888743751e-06
-1.74732921906194e-05
6.66662609508009e-06
-3.72116360931134e-05
-2.15569638547711e-05
-3.50464570482356e-05
-6.5465563559794e-06
-1.4462591288716e-05
-1.57010623719758e-05
-1.89128347667582e-05
-4.51559587178485e-05
-1.57968757166634e-05
-4.04252456027951e-05
-3.10680001808807e-05
-2.49148489411837e-05
-1.21584841296209e-05
-1.34066590393637e-05
-1.77111002763682e-05
-1.82294156440703e-05
-3.32348714353268e-05
-1.83346695140707e-05
9.54842131918024e-06
-2.33999444099634e-05
-1.01727481208898e-05
-2.09248684134105e-05
-1.4972148671336e-05
-2.09435529150476e-05
-1.70706824739894e-05
-2.14210005404019e-05
-3.54724534716357e-05
-1.0694414667286e-05
-3.47182218987723e-05
-6.82610482143995e-06
-2.1842867481958e-05
-2.43756467310371e-05
-2.09594820764036e-05
-3.7732864748747e-05
-4.41274884292449e-05
-1.03695864103094e-05
-3.84581782369678e-05
-3.19283406886676e-05
-6.04961298663576e-06
-2.00706350767673e-05
-2.64958944023949e-05
-3.67547960775167e-05
-2.24117717399424e-05
-4.15254342342804e-05
1.15026126462148e-06
-2.26454158989142e-05
-3.6579389350085e-05
-1.55436852639487e-06
-2.91177838608361e-05
-6.38935566756696e-06
-3.1132787179028e-05
-8.80025049378421e-06
-1.3859098775409e-05
-1.93570747174083e-05
7.47798884077384e-06
-3.35811084576366e-05
-2.74080199831082e-05
-9.88406108999651e-06
-3.20030584196163e-05
-6.96282652944739e-06
-1.67520047714016e-05
-1.60769740245074e-05
-2.70481139097619e-05
5.88291249445841e-07
-9.91021763153703e-06
-1.54189050621001e-05
-1.86919511206407e-05
-6.28054388566592e-06
-1.44351984299093e-05
-8.21329479347776e-06
-1.98853040869464e-05
-2.54188825607252e-05
-4.32905704647132e-05
-6.79665146227234e-06
-1.22156288025208e-05
-1.68202979129388e-05
-2.31693755735228e-05
-2.0600877588036e-05
-3.47038598833359e-05
-4.57493028512967e-07
-4.56171803646294e-05
-2.01159080349572e-05
-1.47604741451082e-05
-4.10054681141484e-05
-3.17508841862466e-05
-1.84148040355162e-05
-2.21959774782204e-05
-1.73960834606176e-05
-7.76088990412406e-06
-6.68032099467935e-06
-2.80332093725699e-05
-1.40712934399036e-05
-2.0046604859121e-05
-3.75203396305216e-05
-2.12144063126989e-05
-7.31711322859741e-06
-2.00114083584203e-05
-1.44884977190561e-05
-4.04247373980217e-05
-1.69105293943965e-05
-3.62953376115412e-05
-4.31508806906933e-05
-2.63775959067809e-05
-1.8062252851969e-05
-2.08592174554509e-05
-2.28150277118531e-05
-1.40146206687253e-05
-1.66216116539005e-06
-5.16883202655659e-06
-2.89189957444643e-05
-1.84988419473521e-05
-1.44111697243665e-05
-2.58362673447111e-05
-1.24166382386917e-05
-3.0164219392412e-05
-3.62564417529065e-05
-2.31949788048518e-05
-2.99409992318468e-05
-2.72667864905058e-05
-3.61708515718774e-05
-2.80248243900856e-05
-4.25665630464854e-05
-3.26570630099695e-05
-1.71449636618068e-05
-3.96375963850524e-05
-5.63966875298938e-06
-7.91596346075271e-06
-1.86547458710498e-05
-1.5522298975312e-05
-2.08322754824147e-05
-1.66298491144833e-05
-2.00067762184671e-05
-4.38834299365609e-06
-1.24201036349675e-05
-3.23172005434469e-05
-2.19719155241436e-05
-8.10590863163346e-06
-2.56799536237275e-05
-1.92655416002612e-05
-2.92247344566688e-05
-2.34858768810128e-05
-1.28092930145685e-05
-7.80526026546015e-06
-4.85717232073172e-05
-1.6113722908215e-05
-1.86604406575865e-05
-1.40211369146512e-05
-1.36098315858054e-05
-2.98881368699485e-05
-4.18351067654228e-05
-4.54635640144185e-05
-3.73020675158297e-05
-2.85676192207455e-05
-2.32630855325975e-05
-2.06225383525575e-05
-2.49291223404214e-05
-2.00143070292903e-05
-2.03607385137714e-05
-2.48935754028743e-05
-1.01755855077147e-05
-1.88463016586664e-05
-2.99531123739311e-05
-2.37010020208581e-05
-4.23961884729457e-05
-6.79700197278915e-06
-2.55100541881316e-06
-3.35732395199885e-06
-2.84662771245265e-05
-6.97939727336028e-06
-8.63597603775802e-06
-1.5346836113757e-05
-1.17374106112955e-05
-1.59508426503172e-05
-2.49228272891814e-05
-1.59435770429086e-05
-1.40739520248818e-06
-2.59580265978669e-05
-1.65536103813977e-05
-3.33183968362537e-05
-2.53544043224244e-05
-2.50806698138239e-05
-2.7710406163923e-05
-1.75928420993503e-05
-2.81960660536325e-05
-1.88174100476772e-05
-2.15984326705898e-05
-1.32861034274367e-05
-3.23886064907597e-05
-1.59230926769572e-05
-1.66176993629556e-05
-1.27774883600485e-05
-1.51732826666139e-05
-5.58512429982043e-06
-2.66659146582766e-05
-2.79711901696772e-05
-1.93130802855969e-05
-1.07182757442269e-05
-3.75917870627479e-05
-2.77378515500883e-05
2.14331774629237e-05
-1.30962072918021e-05
-2.86923337575452e-05
-2.82333305123718e-05
-4.31154506867213e-05
-3.15226990559447e-05
1.13407907686403e-05
-2.10895366662526e-05
-1.41115360991396e-05
-1.75825214764184e-05
-1.2070647842575e-05
-3.6136101330943e-05
8.98197359284215e-07
-1.65618368119993e-05
-1.51854120302443e-05
-1.34329855866979e-05
-4.09334201917597e-07
-1.80854002854692e-05
-2.95317208440269e-05
7.57604938524963e-06
-1.23712105211093e-05
-1.1612736160899e-05
-2.46153519012216e-05
-1.9608823620916e-05
-1.20603929855814e-05
-2.44892765565778e-05
-9.38589073093257e-06
-2.13022047167813e-05
-1.49421457137114e-05
-1.82457254011299e-06
-2.85016844889701e-05
-1.00836373306747e-05
-1.3131572989703e-05
-1.81240665753908e-05
-1.5497831450448e-05
-2.53167292912684e-05
-2.02687958590652e-05
-5.26812602919659e-06
-1.68121419855464e-05
-2.59391891213477e-05
-2.47287485540368e-05
-2.30886113069436e-05
-2.04937394895541e-05
-1.04708657248455e-05
-2.28901526224057e-05
-1.47871790695167e-05
-1.6387330567518e-05
-2.6624116988655e-05
-3.50724344423925e-06
-2.26403934687391e-05
-6.34856662914449e-06
-1.41874467260611e-05
-2.06660769784915e-05
-2.0150077482213e-05
-1.5535029003921e-05
-6.27728999135455e-06
-2.75760116276362e-05
-1.60184860611523e-05
-2.85828058799898e-05
-3.76133224067452e-05
-2.18192062001042e-05
-2.44293118508015e-05
-4.82626713286013e-06
-2.01217590158705e-05
-1.54437449253063e-05
-1.88855062516347e-05
-2.48296112860419e-05
-1.48183901619649e-05
-3.24529560538655e-05
-3.73354814800681e-05
-3.03537753571495e-05
-4.00171725150628e-05
-2.14695144939507e-05
-1.53525621030746e-05
-5.38858710782146e-06
-8.76486400097034e-06
-8.71058565861868e-06
-6.36703616899628e-06
-1.8980527402952e-05
-8.03219792175819e-06
-2.702622148251e-05
-3.40758662572323e-05
-1.0953161928943e-05
-3.54343954389273e-05
-4.09105674144632e-05
-4.16051109045968e-05
-2.20615321480351e-05
-2.20437836492276e-05
-2.53581900372078e-05
-1.78651850051617e-05
-2.26940191401088e-05
-3.98254544163837e-06
-3.0892963656793e-05
-4.18295545353783e-05
-1.87714728594858e-05
-2.76790022716436e-05
-1.51725818773673e-05
-1.11647031329759e-05
-5.79095211798702e-06
-2.02527184451167e-05
-1.74043728975383e-05
-4.55904971851098e-05
-2.14528613700067e-05
-2.35632782509649e-05
-4.08589959499537e-05
-2.50386336234891e-05
-1.59524923481277e-06
-1.40583973152119e-05
-2.88294448430634e-05
2.00940458200948e-05
-3.39774876523123e-05
-1.21789108766979e-05
-1.70079765766646e-05
-3.28825075525468e-05
-4.07077665347744e-05
-2.36075366061981e-05
-1.59032305166886e-05
-2.44113532175449e-05
-1.81829854812614e-05
-2.06705104453652e-05
-1.92422538099041e-05
-2.65681092759388e-05
-1.94385456861398e-05
-1.264206606811e-05
-3.99245133636471e-05
-1.29323032710327e-05
-4.46702768711747e-06
1.06122014691986e-06
4.34519043373812e-07
-1.93657399536347e-05
-1.85886014164174e-05
-2.04590692476036e-05
-5.83625778608689e-06
-6.48513857438216e-06
-1.9603701751824e-05
-3.41786450134103e-05
-3.67316331490084e-05
-2.715311706487e-05
-3.48824820638038e-05
-2.31135290470636e-05
-1.67377491609937e-05
-3.45682259704351e-05
9.59826429105935e-06
-2.0803764788585e-05
-2.93834313488975e-06
-3.58609522207187e-05
-3.497828791144e-05
-6.13192358542557e-06
-2.42432518847793e-05
-2.13909084134736e-05
-2.87162307936676e-05
-3.3675297614693e-05
-3.06421156697467e-05
-2.94572831060793e-05
-2.52144595148419e-05
-5.40654440627434e-05
-2.15322597487121e-05
-1.20079748431059e-05
-1.56567009097022e-05
-3.7861789237981e-05
-5.59958415138851e-06
-3.30095456800645e-05
-4.15371562995444e-05
-2.60692269278646e-05
1.07720788899692e-05
-7.05806999485522e-06
-1.93344142702632e-05
-2.95230841491367e-05
-3.14067291963957e-05
-3.39239200145447e-05
-2.00724871744333e-05
-1.9087105982013e-05
-3.3572584847682e-05
-2.04456186713122e-05
-2.92234619845676e-05
-1.94834106845288e-05
2.45874234625753e-05
-2.67372439089394e-05
-3.49640042201077e-05
-3.85146642948635e-06
-4.10201490522405e-05
-3.17800391999901e-05
-2.33265082057737e-05
-4.04989653368936e-05
-2.75811681039758e-05
-1.93398526898315e-05
-1.57842071956109e-05
-2.59671838786748e-05
-3.36499606615167e-05
-2.69238298275854e-05
-3.47734885861628e-05
-2.98665373669013e-05
-1.98743611134457e-05
-3.25269950602112e-05
-2.8424171775514e-05
-2.41414653157896e-05
-1.77516264333869e-05
-1.4879089595172e-05
-2.8810591171737e-05
-2.1405210502695e-05
3.22561913114684e-06
-1.60605063917873e-05
-1.93891110412301e-05
-9.01837474938677e-06
-2.50412932086937e-05
-2.1025575983398e-05
-3.14259984599239e-05
-3.17749911957872e-05
-3.21290910804088e-05
2.986552180522e-06
-3.921949683609e-05
-1.407294977105e-05
-1.92717217492048e-05
-1.71952368666812e-05
-2.0848927169911e-05
-2.25616781225799e-05
-2.62849704499196e-05
-2.92068242366465e-05
-1.53454324514434e-05
-2.39876311080107e-05
-2.7286521784685e-05
-3.43984914969972e-05
-3.97196118102718e-05
-3.21592408583707e-06
-2.23028486452042e-05
-2.24796010338618e-05
-1.83937912411062e-05
-3.30443154275633e-05
-2.53201621253295e-05
-2.21835864702781e-05
-1.54163764742686e-05
-1.76002109262816e-05
-1.5170045845582e-05
-1.77650688213348e-05
-1.67518266780645e-05
-1.57295950913873e-05
4.19498423588707e-06
-3.04737620629855e-05
-3.5193041674409e-05
-1.21338627572641e-05
-3.44721352692974e-05
-3.27130931184767e-05
-2.25003496589843e-05
-2.41212470713412e-05
-2.15902507056273e-05
-4.41566525295116e-05
-2.92139102514501e-05
-1.60055085781952e-05
-1.58848037184751e-05
-1.73903435306625e-05
-3.5826599968795e-06
-2.7877734600546e-06
-2.84006104446987e-05
-6.98920999157325e-06
-3.02603543944383e-05
-3.68954979862173e-05
-1.71853306057489e-05
-9.19620645549824e-06
-7.62845967698965e-06
-1.95158514949043e-05
-2.08707347005058e-05
-4.59916050052272e-06
-7.79970114893571e-06
-2.09692970950105e-05
-3.92556870705789e-05
-3.48596129403227e-05
-6.10082683359411e-06
-1.67048769298339e-05
-2.25720850421336e-05
-1.13928315083598e-05
-2.38035526787633e-05
-1.10782095409987e-05
-2.69028711220179e-05
-1.85424291368684e-05
-9.81004157211881e-06
-4.0984804126408e-05
-1.54406498689787e-05
-6.16459652033648e-06
-2.42443926457116e-05
-3.257685727754e-05
-1.07269416560605e-05
-4.86440626621578e-05
-3.58697507277725e-05
-2.81673463416859e-05
-2.98158265737873e-05
-4.64648905500389e-06
-4.22847170615885e-05
-2.10639374906134e-06
-2.06355870760379e-05
-2.35623924069104e-05
-2.83950107762356e-05
-1.2408754705461e-05
-3.15875120040605e-05
-1.44161708684552e-05
-2.99925737211779e-05
-1.93786584389667e-05
-7.20662260873585e-07
-1.69404130415889e-05
-1.82187845411604e-05
-3.76342557796094e-05
-2.38528234631561e-05
-1.78425370300942e-05
-3.38533474762137e-05
-3.20905497703693e-05
-4.84563403687583e-05
2.51805704005163e-07
-2.14076771302566e-05
-4.15793490915971e-05
-3.13954881680441e-05
-2.38251803693721e-05
-1.1323380564923e-05
-2.53706159099351e-05
-1.34741472311826e-05
-2.02998556414725e-05
-8.90370973480977e-06
-3.67051617730086e-05
-2.25248949520678e-05
-3.29319363177451e-05
-2.76448063989661e-05
-5.49114864213865e-07
-1.14426467284266e-05
-2.2780774052695e-05
-2.91428553831226e-05
-3.55058719918361e-05
-4.35576254440931e-05
-2.90239463643931e-05
-2.6157335735138e-05
-2.59949572307282e-05
8.8858879588503e-07
-1.288241703478e-05
-1.22384127308996e-05
-1.6058049254334e-05
6.19609149529408e-06
-3.79333490088927e-05
-1.35082048592959e-05
-1.63518217575346e-05
-6.1454834921612e-06
-2.09427840731932e-05
-8.3037232896186e-06
-2.74379138419031e-05
-1.44747983580361e-05
-7.23846001329197e-06
-5.44535675162658e-06
-7.22081642553612e-06
-2.77648583620066e-05
-3.07697423569972e-05
-2.65871470527792e-05
-3.81861464693567e-06
3.8065390972239e-07
-3.29021282920388e-05
-6.09197084878003e-06
-2.18472511828594e-05
-3.15811463679032e-05
-2.61302373110526e-05
-1.47383412011952e-05
-2.83163259801434e-05
-1.47478077193144e-05
-6.34913060763988e-06
-3.73972651924607e-05
-2.21574967066045e-05
-3.67598730401413e-05
-3.65274475633601e-05
-3.53759969058593e-05
-2.58539798363425e-05
-8.33163406328592e-07
-2.86101977807454e-05
-7.31932019771866e-06
-2.65634870724602e-05
-2.79596239950853e-05
-3.15662652440672e-05
-3.63964421118227e-05
-3.4754940737137e-05
-1.49279040965218e-05
-3.97963315188002e-05
-5.30471846101432e-05
-2.7554468333909e-05
-3.04414313506036e-05
-1.95944004210731e-05
-2.87493694748032e-05
-2.63496405545333e-05
-2.79828415745502e-05
-6.91368047323853e-06
-3.44892078411832e-05
-1.19769353768628e-05
-6.34708231474139e-06
-2.72617067185831e-05
-2.46998682318686e-05
-2.45089103741929e-06
-3.14360574742221e-05
-1.88516747210493e-05
-3.89590669838068e-06
-9.71398086615484e-06
7.42848595648858e-06
-3.67406461326867e-05
-2.80552064393415e-05
-2.62272381447806e-05
-2.62780438908779e-05
-4.63068432876567e-05
-1.74903750415733e-05
-3.30543513700603e-05
-1.77067173138627e-05
-2.0183734155526e-05
-1.51886440172561e-05
-1.4146044839752e-05
-1.39348559392148e-05
-2.03866066128053e-05
-6.81025330782053e-06
-1.58154697711294e-05
-2.0098842150787e-05
-6.21126567684361e-06
-8.64613238175756e-06
-2.53337950189815e-05
-5.51542910257856e-07
-1.42334149920247e-05
-6.86498207719113e-06
-2.32357342484776e-05
-7.53686408108916e-06
-8.08678118142917e-06
3.6494748862101e-06
-1.55845187692353e-05
-3.27720638916213e-05
-1.25732572545406e-05
-2.11462598161887e-05
-2.4042707885859e-05
-2.726960660129e-05
-3.00391212794435e-05
-2.12974359626727e-05
-2.45022258117415e-05
-2.4513587350337e-05
-2.82173402547981e-05
-3.0372921030834e-05
-3.32711739633425e-06
-4.34492315455895e-06
-1.25343277759191e-05
-2.36461011855593e-05
-2.88466403461388e-06
-1.21479522306225e-05
-2.01484659091626e-05
-2.2965235515345e-05
-5.84153826797862e-06
-3.24738033131092e-05
-4.30687416659313e-05
-1.69836642192241e-05
-6.18945013612823e-06
-1.89763913479964e-05
-8.64305117899525e-06
-1.83376249579665e-05
-1.23756479687965e-05
-1.21216687722059e-05
-7.31488383678029e-07
-7.56253612436286e-07
-1.50517977650026e-05
-2.85758639561431e-05
-8.89593074530579e-06
-2.96699233756846e-05
-1.60479417067945e-06
-2.94815459299643e-05
-2.01351099110119e-05
-1.23044951131561e-05
-1.54105742778754e-05
-4.52037561381896e-05
-2.03565684345511e-05
-3.443094633915e-05
-1.89719004352707e-05
-1.74482326783655e-05
-1.49771601583773e-05
-3.5888343110756e-05
-2.71667814869574e-05
-3.33373059656888e-05
-1.39350165119027e-05
-2.14529923752227e-05
-1.01397761750135e-05
-3.32732362769152e-05
-4.07814361612339e-06
-2.98764250170845e-05
-1.64682812931955e-05
-1.64476576357492e-05
-1.57954748541196e-05
-1.77317450807802e-05
-2.61723233442562e-05
-2.55672856373141e-05
-2.47104046217205e-05
-2.23361809958859e-05
-2.84988320279511e-05
-3.97443038351245e-05
-2.47871786060531e-05
-1.65899950534931e-05
-1.60949056037791e-05
-1.75727148353001e-05
-3.92920307815798e-05
-2.39146532845411e-05
-2.04913634591298e-06
-1.53956294479797e-05
-1.51103241209123e-05
-1.65428494087237e-05
-1.23101844521419e-05
-2.6896912850805e-05
-6.81463698434549e-06
-6.12569634432057e-05
-3.01368725127015e-05
-2.54769922129929e-05
-3.70093624336e-05
-1.27166749301164e-05
-7.54428981393738e-06
-1.27747228985037e-05
-1.19043580087056e-05
-3.58860689418157e-05
-1.82545334365899e-05
-6.38326634751515e-06
-1.89297167480922e-05
-1.60199661407487e-05
-2.41709685429613e-05
-1.03289198174934e-05
-2.44404646995859e-05
-7.7457516273513e-08
-1.57861460911716e-06
-2.76101135465195e-05
-4.0274210106979e-05
-3.06090280728727e-05
-2.97898721051985e-05
7.60832841533927e-07
-2.25884940996693e-05
-2.21882291788885e-05
-2.35433216522842e-05
-2.93492893716504e-05
-7.38242864737922e-06
-3.40046591860147e-05
-1.63086405728821e-05
-1.36944497403259e-05
-3.04375240154698e-05
-1.35824355573336e-05
-5.73193410996141e-06
-2.50491052607865e-05
-2.41366294619109e-05
-2.78881329487518e-05
-2.63818977970796e-05
1.60063649646015e-06
5.70013478892604e-06
-1.78372944578772e-05
-2.80341455336827e-05
-4.86347839621874e-05
-1.03959615680738e-05
-2.18509282271127e-05
-9.22651428406402e-06
-1.31202416059034e-05
-1.56843118127539e-05
-2.32336794200572e-05
-3.36088866279551e-05
-2.70570888140702e-06
-2.31796826252723e-05
-2.8194570130733e-05
-3.65090859585549e-05
-2.9255692799178e-05
-2.61790154794523e-05
-1.61344800558894e-05
-1.22976551488595e-05
-1.63257617226955e-05
-3.38830086839047e-05
-1.70653684468528e-05
-2.6907623682463e-05
-6.19330183504987e-06
-1.02363711970045e-05
-1.2546609076949e-05
-6.0101931078601e-06
-2.13172583896994e-05
-1.5270231680259e-05
-1.5291008137704e-05
-4.74393639708057e-06
-1.15095246344045e-05
-2.15777077954084e-05
-6.18877375584621e-06
1.02532479943368e-05
-1.52703850033403e-05
-3.06517645151108e-05
-1.67034174206469e-05
-2.690829679971e-05
-2.04198660892264e-05
-2.1888735515313e-05
-1.70180515772935e-05
-1.77713714223382e-05
-1.33921324436847e-05
-1.67415698667448e-05
-1.69757016317637e-05
-1.87527911676305e-05
-7.19567185729659e-06
-1.41470342844186e-05
1.41079334672744e-05
-6.07149974059894e-06
-2.30116506689802e-05
-2.52982473969997e-05
-2.00354374669142e-05
-3.30638228818397e-05
-1.23808954916699e-05
-1.88481864413841e-05
-2.14418710446023e-05
-2.92795040845905e-05
-3.15530283260944e-05
-3.02117978019643e-05
-1.5489490367405e-05
-2.38007610781458e-05
-2.47287473990991e-05
-1.33938616436477e-05
-2.79111351541198e-05
-1.78748651861292e-05
1.10357863010894e-05
-1.3633901418065e-05
-2.62159308965771e-05
-2.63736686173962e-05
-2.65861915210311e-05
-1.52043201730267e-05
-6.65430179855558e-06
-1.23394172175564e-05
-9.95660530960892e-06
-2.23981245505391e-05
-3.72795371033383e-06
-4.42549886132605e-05
-1.81011329684132e-05
-5.64187015199635e-06
-3.96049586648863e-06
-4.12822786628914e-06
-2.78745670228942e-05
-1.93004131397646e-05
-2.75621531995559e-05
-2.16445718036177e-05
-3.79920546611857e-05
-1.47643361639838e-05
-2.09435100693876e-05
-2.00576710222492e-05
-3.33104950026264e-05
-2.0032554924848e-05
-5.17063491018576e-06
6.49886576499383e-07
-2.36137907201543e-05
-3.34072033443159e-05
-1.09741787193639e-05
-2.637488598185e-05
-1.69262910720861e-05
-2.15791043372348e-05
-3.57151796477307e-05
-2.11267267908762e-05
-2.29254491592217e-05
-1.71610896391041e-05
-6.5490322121049e-06
-2.2913629518757e-05
-1.11889201732595e-05
-2.01039364550718e-05
-3.05707949649655e-05
-2.70099461284863e-05
-2.35064954336354e-05
-1.73298812358641e-05
-9.58523344315228e-06
-3.61567188542679e-05
-8.34389193025775e-06
-2.39453758476545e-05
-1.93662896205802e-07
-4.98688652372564e-06
-3.34747096327078e-05
-1.96550563623369e-05
-5.88865745457315e-06
-2.22374081330021e-05
-9.72293343785003e-06
-4.1444940606026e-05
-2.28010170909284e-05
-2.3266713257336e-05
-2.36677825534978e-05
-1.43005093713343e-05
-1.74024682606143e-05
-5.22871802351541e-06
-5.95159915359132e-06
-1.06130343488123e-05
-6.15455592650657e-06
-1.37227894314598e-05
-3.04664495382458e-05
-2.3438227310957e-05
-4.09051962389349e-05
-3.12234474470002e-05
-2.92290056004739e-05
-1.21564795277329e-05
-1.65104646208435e-05
-3.79333535154175e-05
-3.75809045933594e-05
-1.31968292786331e-05
-3.23937824000368e-06
-2.18696543654776e-05
-1.89490612325829e-05
-1.86862500863941e-05
-2.29274294013332e-05
-1.91002243073426e-06
-1.37065294394226e-05
-2.33130344259596e-05
3.08205194078285e-06
2.92784714175044e-06
-1.49112541133452e-05
-2.79719948621813e-05
-6.7246388072614e-06
-2.75658926789331e-05
-2.73072459665221e-05
-3.97582644489885e-05
-1.88664269813791e-05
-3.248319356099e-05
-2.46360749747232e-05
2.38946947100642e-06
-2.98860406736262e-05
-1.16440670040983e-05
-3.96047702227598e-05
-3.10128734095819e-05
-1.67313928372519e-05
-1.32111132922999e-05
-3.60038359719277e-05
-3.6291353555227e-08
-2.10040138918876e-05
-5.89129189998694e-06
-2.20755698962816e-05
-2.18089982949278e-05
-1.18039056208625e-05
-2.93379367325139e-05
-2.10288274752723e-05
2.7199441830672e-07
3.59677063880971e-07
-5.13817293460685e-06
-4.42344419276898e-05
8.59902663425031e-06
-2.06872154389444e-05
-2.94630864824637e-05
-2.40523339942467e-05
-9.35607333952327e-06
-4.12222010470469e-05
-1.53006072783405e-05
-2.54357166569799e-05
-3.32987099824712e-05
-2.51623177019889e-05
-3.46345749433486e-05
-3.96977757903091e-06
2.64029384091043e-06
-2.9132507498768e-05
-1.53705977785445e-05
-1.86117989426603e-05
-1.66799414249798e-05
-1.63433927774921e-05
-1.93611754586652e-05
3.57840336168471e-06
-9.05199877515874e-06
-4.60386692496856e-05
-1.95230361710773e-05
-1.91478783064103e-05
-1.05423170574704e-05
-2.17482519216309e-05
-1.55919938706993e-05
-2.43261598495937e-05
-3.14408910104774e-05
-3.56511138037523e-05
-3.02468217821654e-05
-2.80127432382673e-05
-1.81800273343999e-05
-2.6419859196253e-05
-3.05564091232869e-05
-1.01065292285811e-05
-9.76793257128747e-06
-1.9014029081931e-05
-1.74443959502849e-05
-3.96619956827733e-05
-2.49854308118455e-05
-7.57984029540895e-06
-5.68936848055809e-06
-1.96111922859043e-05
-2.38506604648412e-05
1.58234582936693e-06
-1.19009194777803e-05
-9.50303833391829e-07
-3.6183632955869e-05
-3.24439132362787e-05
-8.32540187650491e-06
-2.00484982790094e-05
-3.29457418914938e-05
-3.34500436360905e-05
-1.92477453623352e-05
-1.95839810897807e-05
-1.86598635814263e-05
-3.67909467312083e-05
-3.51217583996371e-05
-2.21624015699654e-05
-1.34810550003301e-05
-2.36893615643088e-05
-5.37531751482268e-05
-1.43310929234688e-05
6.25564509259385e-06
-1.64733382924041e-05
7.2622287448777e-07
-1.73847175901381e-05
-3.13636712776023e-05
-2.59950487667945e-05
-1.79769771000912e-05
4.37229689215561e-06
4.0293441592621e-06
-1.31333708514449e-05
-1.97403642022973e-05
-3.85132227995421e-05
-1.4498314159539e-05
-7.53485038826534e-06
-3.37967232982586e-05
-1.95614828217041e-05
-3.57213816332435e-05
-1.40959155461021e-05
-1.34192222216887e-05
-3.75566567187436e-05
-1.94748575459318e-05
-4.93180046714533e-05
-3.27282874403988e-06
-1.10693959183793e-05
-2.80966885532804e-05
-4.16164562347932e-06
-1.70447882535801e-05
-2.47219362786259e-05
-1.60093269591735e-05
-9.39299518320939e-06
-1.25555399961432e-05
-7.58440353301551e-06
-3.38566368451882e-05
3.58941732784761e-06
-2.71670006999581e-05
-3.73965853418508e-05
-1.93249143792062e-05
-1.69159434123174e-05
-2.77506308974236e-05
-1.94473618595842e-05
-8.14386299521347e-06
-4.70361125963362e-05
-4.16677722313866e-06
-2.14302868269528e-05
-2.2529142927232e-05
-1.70785794545821e-05
-2.96032418737912e-05
-3.07543216518002e-05
-2.80913582344271e-05
7.15585774452736e-07
-1.41422833849757e-05
-9.35481461633683e-06
-3.20497468392094e-05
-2.80651610388641e-05
-1.78576786414616e-05
-3.45351924696279e-05
-2.12170341873234e-05
-1.12517521553158e-05
-1.57253846254541e-05
-2.41471285672539e-05
-1.92906573374076e-05
-1.83646807531372e-05
-1.79542643889194e-05
-3.53679014981754e-05
-2.76148580151081e-05
-4.08038739818709e-05
-4.18122682956556e-05
-4.19090116463064e-05
-2.25877088311475e-05
5.76026859362306e-06
-2.32918104689269e-05
-3.52129117327791e-05
-1.41913287464133e-05
-3.41032461386015e-05
-3.07844839347865e-05
-1.83957031702122e-05
-3.00113482035117e-05
-3.0785134250912e-05
-1.23904209707659e-05
-1.88089935173191e-05
4.275436731425e-06
-1.05522306022661e-05
-1.81695067271794e-06
-2.72817750751227e-05
-2.80923393653496e-05
-1.88966261581687e-05
-2.41005089164099e-05
-2.12077135072588e-05
-2.88370963565142e-05
-2.61899048140985e-05
-2.45084620770478e-05
-1.84366448979611e-05
-5.87301351652152e-06
-3.16231735486644e-05
2.18620642557754e-06
-1.44364688883667e-05
-1.37092830775234e-05
-3.72124549041143e-05
-1.8014939552746e-05
-2.41031528187963e-05
-1.50827731491244e-05
-1.71127725236139e-05
-1.89690263095943e-05
-1.35611491258459e-05
-1.80101074631359e-05
-5.76782269179223e-06
-1.51598790767077e-05
-1.14875643170423e-05
-6.33786838233311e-06
-2.87979491071888e-05
-7.04991563789546e-06
-2.8067976088089e-05
-7.59687412937255e-06
-1.93958373734826e-05
-3.26782182621788e-05
1.51501493954647e-06
-2.62018890297001e-05
-1.48758406345619e-05
-2.09861115239789e-05
-1.76039384068384e-05
-1.24810149171482e-05
-1.20263734718654e-05
-8.3267769961498e-06
-1.12526870395338e-05
-8.75982261054071e-07
-2.93113440894013e-06
-3.37292627228998e-05
-6.44295299162152e-06
-3.61948275513428e-06
-3.63221869429116e-05
-2.03276516039629e-05
-2.22193570076115e-05
-1.32880014068808e-05
-2.39240661883532e-05
-4.27697831620923e-05
-2.81287424458555e-05
-1.56060144959357e-05
-1.47398905846618e-05
-3.2620604456508e-07
-4.03343992512658e-05
-1.70470805068039e-05
-2.32850887171784e-05
2.33891425982424e-06
-2.05514068568657e-05
-3.38886038873442e-05
-2.48325201728633e-05
-1.99455334625074e-05
-2.94048417129858e-05
-1.68419209586171e-05
-1.29938569365576e-05
-1.94021553484706e-05
-2.99974096443312e-05
-5.69789845227031e-06
-3.10536577683239e-05
-2.00349294779552e-05
-1.7104480069703e-05
-2.93809678360329e-05
-1.78625227441958e-05
-1.80802986313614e-05
-9.00899930410004e-06
-4.21593770805088e-05
-3.54644087499053e-05
-1.74877704467682e-05
-1.8977747955355e-05
-1.16262607611473e-05
-3.10813060790507e-05
-1.4292540210256e-05
-3.60747744061363e-05
-2.5366541258967e-05
-1.44838524775995e-05
-2.76050995033488e-05
-9.93085640144991e-06
-2.98016247308809e-05
-3.1230979342833e-05
-1.16321699965716e-05
-1.45607911866144e-05
-8.10293469600802e-06
-1.46915204201677e-05
3.06115524963771e-06
-2.16614270725469e-05
4.37101705054984e-06
-5.65019319647905e-06
-2.75173680365831e-05
-1.56244024415545e-05
-2.81255186228243e-05
-2.18242692519019e-05
-2.51213676685971e-05
-1.80341602405944e-05
-1.79226882971974e-05
-2.66898287012179e-05
-2.43832831022089e-05
-4.73155375832577e-05
-1.48859257670519e-05
-2.19135162296823e-05
-2.48426209133029e-05
-3.57020220546121e-05
-2.33485666573185e-05
-1.90587369734601e-05
-4.06360273083974e-06
-7.9779777062935e-06
-3.43969203930016e-05
-5.58460635919044e-06
-8.84189514449816e-06
-6.30202029983799e-06
-7.25010564900023e-06
-7.88128931065229e-06
-1.73294034742858e-05
-1.41565925741644e-05
-3.13118168108367e-05
-2.11207310930845e-05
-8.36663661820071e-06
-2.52094408857009e-05
-5.25252442251409e-05
-8.10505604031831e-06
-5.04266174013279e-06
-1.58545550235364e-05
-2.19596137673356e-05
-1.41090997354031e-05
-3.64946923534363e-05
-3.98044209058699e-05
-4.22042723139373e-05
-1.36081752437973e-05
-4.24029724323891e-05
-2.75722630301404e-05
-3.28007609813393e-05
-2.03514018062428e-05
-4.9599484766442e-05
-1.11310992343443e-05
-1.19864828465664e-05
-4.53653770816851e-06
-3.09280637367243e-05
-1.16302048678395e-05
-2.77435328265673e-05
-8.01090940307588e-06
-3.28896522707157e-05
-2.05968902862811e-05
-2.58401449090071e-05
-2.4618308801129e-05
-1.32662971905844e-05
-1.81747445326706e-05
-2.47650684248706e-05
-8.48758145859154e-06
-3.45364642331272e-05
-1.01492193665271e-05
-2.33216329846819e-05
-1.35375187675171e-05
-2.9229785803807e-05
-3.89918719450235e-05
-1.96120197702026e-05
-2.93826343495445e-05
-1.06326273778177e-05
-3.46550837508995e-06
-1.57597432043809e-05
-1.63018110473986e-05
2.81499097265762e-06
-1.70824587765898e-05
1.5592909616619e-05
-1.47071525759732e-05
-1.5454777264396e-05
-2.17061091122934e-05
-2.38816634127825e-05
-8.4198540763454e-07
-1.78038189604627e-05
-1.23369859998045e-05
-1.20392179679318e-05
-4.316622639175e-07
-2.70942051872847e-05
-2.57713937720235e-05
-1.69814600931839e-05
4.53000408637932e-06
-2.64365395497319e-06
-4.49431000949465e-05
-2.93678701371355e-05
-3.43266934956571e-05
-2.16670847771987e-05
-1.8119652368809e-05
-3.67474536567716e-06
-2.19029432944857e-05
-2.05844446795413e-05
-1.3147449507041e-05
-1.62647247783731e-05
-1.66441250723608e-05
-2.25353065330249e-05
-4.94192276084495e-06
-1.48799777879675e-05
-2.78383782439729e-05
-1.48163109294681e-05
-2.24542320944598e-05
-1.92299541608913e-05
-1.69998053046134e-05
-2.72506012364563e-05
-1.63632943827712e-05
-1.9215289491171e-05
-3.74837441565703e-05
-1.95193343531537e-05
-2.32866067897682e-05
-1.73020013895869e-05
-4.26743198014744e-05
-2.06750284492882e-05
-3.79824678829619e-05
-3.14184302408986e-05
-7.45411027128164e-06
-2.60961477364934e-05
-2.16696521223519e-05
-1.27882276202993e-06
-2.13305347901236e-05
-2.06674325517481e-05
-3.37316377928351e-05
-2.5881025473666e-05
-1.44045660833118e-05
-1.20204628250756e-05
-1.55787528041775e-05
-3.35781966710945e-05
-8.67050174281469e-06
-8.70920841194047e-06
-1.30032802715378e-05
-4.43297478385942e-05
-2.62891984011489e-05
6.30307648657519e-06
-7.27287689944653e-06
-3.22508117777815e-05
-3.87640695667708e-05
-2.78551487202762e-05
-1.78480782571778e-05
-2.52956975198553e-05
-2.05790756764072e-05
-1.56238606052809e-05
-1.16919797007857e-05
-2.64090349985518e-05
-3.42548020423388e-05
-2.0138299584649e-05
-2.80918898135011e-05
-4.06250669502203e-06
-1.99550897820147e-05
-2.67817729156445e-05
-8.95459150079665e-06
1.17943195401344e-06
-5.86437559089119e-06
-2.27012523843719e-06
-2.43854470724628e-05
-3.69813186466657e-05
-2.14713351829249e-05
-2.71721440078446e-05
1.20836181579242e-06
-4.13032944999792e-06
-2.46113955668916e-05
-3.94520952270838e-05
-3.81885463494916e-05
-2.51047894067254e-05
-7.97439115126721e-06
-1.31516544911474e-05
-3.72585143974171e-05
-1.47395135192686e-05
-2.13858761797856e-05
6.07711813205847e-06
-1.12267365301249e-05
-9.58912565487879e-06
-8.47326821199362e-06
-2.1351552459508e-05
-1.10139591116464e-05
-4.19615941755386e-06
1.94180661465011e-05
-9.05937445719974e-06
-1.38463935190885e-05
-1.53408179866672e-05
-1.92537909726993e-05
-1.49272926511684e-05
-2.13029375352472e-05
-1.12763942767658e-05
-2.25265825384941e-05
-3.79032616153417e-06
1.38189926699847e-06
-3.9726544127642e-05
-1.0769256762098e-05
-3.82973006604677e-05
-1.50848027600578e-05
-5.71520947057413e-06
-1.25199211448821e-05
-2.08338394582566e-05
-2.15794978413909e-05
-1.89332208001628e-05
-1.48855750115462e-05
-2.9700113323343e-05
-9.66913785283082e-06
-2.32625109574925e-05
-2.88617918175244e-05
-1.22626056746625e-05
-1.10241826063717e-05
-3.0976671314743e-05
-7.075525891357e-06
-2.75907059631963e-05
-1.71673462327766e-05
-3.7009634268105e-05
-3.99537445752543e-05
-1.68534877926635e-05
5.12702023792847e-06
-2.84167483977891e-05
-5.29569836709158e-05
-1.18489884707284e-05
-3.04873470093328e-05
-4.25916461336341e-05
-8.13545567822717e-06
-3.30936840693936e-05
-2.36596226885227e-05
-1.97258253328292e-05
-1.65631727821428e-05
-2.70006998376836e-05
-2.83640746921303e-05
-1.72841643349725e-05
-3.20468489110091e-05
4.86593704969076e-06
-2.45998095846479e-05
-3.43027498515635e-05
9.56239489718953e-06
-1.51434099976272e-05
-2.55578141695314e-05
-9.69936135867193e-06
-6.95381476010589e-06
-1.20722615697752e-05
-8.684294089325e-07
-1.13668788413666e-05
-2.53912705767314e-05
-8.05638991384087e-06
-3.70793044943506e-05
-2.11980433177322e-05
-2.46695675234258e-05
-2.99550441021188e-05
-2.01552803499106e-05
-3.01897050894119e-05
-1.7903875981456e-05
-7.4648330489329e-06
-1.42537187920367e-05
-5.0925902021067e-06
-1.27282084382098e-05
-3.83070912295595e-05
-2.24219581866127e-05
-2.21869832217127e-05
-1.81407802234621e-05
-1.54851800122468e-05
-6.36730632458364e-06
-8.49466557147715e-06
-3.65921696044955e-06
-2.84793642580556e-05
-3.09107424252069e-05
-1.77594590355346e-05
-2.26081339850784e-05
-1.62035888963776e-05
7.31213440197073e-07
-2.29480971968494e-05
-2.26935362727933e-05
-3.15612076180194e-05
-4.14189163869485e-05
-1.6585511551977e-05
-1.24915964617134e-05
-1.02013476737514e-05
-3.14421630892043e-05
-3.21273592274379e-05
-1.34634935285575e-05
-2.67430735890876e-05
-2.29040817022739e-05
-1.00848472987407e-05
1.87907995343174e-05
-2.24503029716306e-06
-2.68138516446539e-05
-1.37249479236605e-05
-1.74626684753162e-05
-4.14155362880212e-05
-1.68414286088529e-05
-9.86806439509864e-06
3.06519547064649e-06
-1.0316269539033e-05
-2.6240188820436e-05
-2.51315632608661e-05
-1.09303819784485e-06
-6.56896293967134e-06
-4.4527597554528e-05
-4.10267367197978e-05
-1.63931196550187e-05
-5.50653591161994e-06
-2.97086861997876e-05
-2.66579959118567e-05
-4.48992087966287e-05
-5.6246203218312e-06
-2.82255829742365e-06
-2.31588650369364e-05
-1.49872141070153e-05
-2.37323417157206e-05
4.55147816497256e-06
-9.00865231555577e-06
2.74663545918479e-06
-1.20084906537202e-05
-7.10135279635971e-06
-2.73734105460897e-05
-1.36562522549713e-05
-1.98328321172594e-05
-1.98233524650196e-05
-3.577850042595e-05
-3.21747187856725e-05
-2.35564160205988e-05
-6.06314338452685e-06
-3.31435247313492e-05
-3.74158468370212e-05
-2.56621932921378e-05
-3.8142727476707e-06
-2.96864777018273e-05
-8.38269502394904e-06
-9.26424255448838e-06
-3.85291346669054e-05
3.94682376237835e-06
-2.09359880946483e-05
-1.25171356178318e-05
-2.56319355944625e-05
-4.56705549829127e-05
-1.47657672863885e-05
-3.48206948081815e-05
-2.20124154904655e-05
-1.90467206593293e-05
-3.49942716556216e-05
-2.79001997591632e-05
-2.4039088986394e-05
-7.89129181961581e-06
-1.01129336830595e-05
-3.35856861526314e-05
-1.50913980853052e-05
-1.12017492675505e-05
-1.46867906069129e-05
-2.06219265633473e-05
-2.0310890418732e-05
-1.32026161152264e-05
-2.34730598994023e-05
-2.9021953790313e-05
-2.33926913107136e-05
-9.58336830039457e-06
-3.43246918831094e-05
-2.24628178876153e-05
-2.14518873777188e-05
-2.66020198521461e-05
-1.81663311673714e-05
-2.52420802771759e-05
-8.11578257978664e-06
5.161109321195e-06
2.94490742520835e-06
-2.94959674953066e-05
-3.0026008821088e-06
-3.51718323417817e-05
-2.90361771545268e-05
-1.90970667061035e-05
-4.13611149566265e-05
-7.53007810927753e-06
-1.27042606008777e-05
-2.31707286735901e-05
-2.4735200746189e-05
-2.31008435220264e-05
-3.2711360399866e-05
-4.93162428795639e-05
-1.48650703984304e-05
-1.46897979813147e-05
-3.18341511579247e-06
-3.83316412022129e-05
-1.07835984662399e-05
-1.85929070749147e-05
-1.63919664234195e-05
-1.91426604390768e-05
-2.12778645574746e-05
-2.82147974932797e-05
1.25710127361437e-06
-1.99717219439065e-05
-3.16358416467598e-05
1.59987260226957e-05
-2.66272373680712e-06
-9.08905642244172e-06
-5.46986344976065e-05
4.23915405997361e-06
-2.95165296388032e-05
-1.19280076414478e-05
-2.52155277079613e-05
-2.85734935813123e-05
-2.33822159302185e-05
-1.18068161191506e-05
-1.1224731064882e-05
-2.30541426116342e-05
-3.24036630980098e-05
-3.14944126719825e-05
-2.42597294323019e-05
-2.36183887715804e-05
-2.95197521083958e-05
-3.03210780429299e-05
-3.03791694251095e-05
-2.0883077430846e-05
-3.43205387784379e-05
-6.64848774252325e-06
2.73421969854258e-06
-2.66923648125416e-05
-2.20043446288831e-05
1.38240657719397e-05
-3.16629445682413e-05
-2.43339454657922e-05
1.80447205504066e-06
-3.82003374679888e-06
-3.60554549928245e-05
-4.57366118339964e-06
-2.67397308865691e-05
-2.34630040686235e-05
-2.23875743758444e-05
-2.91876007039406e-05
-1.44158040583912e-05
-2.89214702072472e-05
-3.24522336845783e-05
-2.37557676103212e-05
-3.29390332230699e-05
-3.84284705450826e-05
-9.99397406906389e-07
-2.57146129660303e-05
-1.51127005054622e-05
-1.78097142716143e-05
-2.41142060455174e-05
-9.23820995856396e-06
-3.20809103010146e-05
-3.79753887321415e-05
-2.06849656926292e-05
-1.35438646233154e-05
-9.77305853510021e-06
3.00781555897112e-07
-1.74585457493514e-05
-2.23519177746856e-05
-2.45986440919104e-05
8.21738143603268e-06
-1.57303472969311e-05
-1.96663513060948e-05
-6.38565396784381e-06
-2.51222177382761e-05
-2.05443266089278e-05
-1.66032918246672e-05
-2.10467016354555e-05
-2.72733740180376e-06
-1.96982800404726e-05
-2.23880864939289e-05
-2.81247699537059e-05
-2.57147954390842e-05
-1.66358688181225e-05
-2.56938560230374e-05
-1.40883391823372e-05
-2.59634249059524e-05
-3.32883952774981e-05
-2.25786607668968e-05
-1.72284678673092e-05
-1.90386914112621e-05
-2.29079143890076e-05
-1.3743705573213e-05
-2.3124271454418e-05
-3.24923832185552e-05
-2.21987040868976e-05
-3.32714976072585e-05
-6.04082734871012e-06
-1.30288246922788e-05
-1.90717463042947e-05
-4.52046854269279e-06
-1.02307950246279e-05
-1.39784873401212e-05
-3.06132832685584e-05
-1.97442925080219e-05
-2.12186037345895e-05
2.10615831916427e-07
-3.10879103947103e-05
-2.04459571906184e-05
-2.04091883025622e-05
-1.98729273633145e-05
-1.81653615148483e-05
-1.5041374578404e-05
-1.21873586179601e-05
-1.60921684511634e-05
-1.55222412003742e-05
-1.18145805510438e-05
-2.3469986489668e-05
-3.34729731176372e-05
-3.30199099673921e-05
-1.5086659698344e-05
-1.39392419232897e-05
-1.35774251421227e-05
7.46380969470112e-06
-6.43113116329736e-07
-2.25988721917398e-05
-3.15552639069074e-05
-3.26871455338468e-05
-2.76055895987846e-05
-1.86061414155666e-05
-8.89791094196761e-06
-1.35455081759244e-05
-1.12700154092368e-05
-2.71411899787213e-05
-1.87384420816932e-05
-3.9345989059439e-05
-5.52164236224686e-06
-2.99279226720701e-05
-3.40834894031212e-05
-1.56972823321716e-05
-3.75146081803989e-05
-3.03346351466589e-05
3.68243435106817e-06
-1.69509831423225e-05
-5.99956655479619e-06
-2.3056331655828e-05
-2.19991814788179e-05
-7.1386953979152e-06
-2.39837321197647e-05
-1.91202430061961e-05
-1.39413354614688e-05
-1.40231218847077e-05
-4.37344042575463e-06
-9.24378373038948e-06
-4.88519730116726e-05
-9.98532257870266e-06
-7.9064059093591e-06
-2.63540893036499e-05
-3.98579295715257e-05
-1.707439396387e-05
-2.01553229301674e-05
1.22280758813471e-05
-1.88934615680959e-05
-2.52505342874991e-05
-1.78420303559689e-05
-1.77391146125272e-05
-7.21039354947346e-06
-1.50463843630293e-05
6.10311767820989e-06
-1.17018903654165e-05
-2.60540788646901e-05
-9.25151274289225e-06
-2.33406494917788e-05
-8.23194329774998e-06
-2.2135021364733e-05
-6.04124828141797e-06
-3.22388014236176e-05
-1.6925957617072e-05
-3.72633467717295e-05
-1.79225355858042e-05
-3.95156936177975e-05
-1.51785266567726e-05
-1.46170880148039e-05
-3.46065467441063e-05
-4.37807877760769e-05
-7.63828445279638e-06
-2.02163194139445e-05
-2.08806275469383e-05
-2.6050541888197e-05
-4.95352684874383e-06
-3.11268789491574e-05
-3.78847707450647e-05
-1.70150341184082e-05
-6.15169781116149e-06
-2.54901668789232e-05
-2.50931781754143e-05
-2.92749362253695e-05
-2.2454671611773e-05
-3.06810343555448e-05
-2.20767097181267e-05
-2.50612678129651e-05
-8.15324402511761e-06
-1.05341720817265e-05
-7.74519571982993e-06
-2.39774070413608e-05
-1.82527288855549e-07
-1.74254909326303e-05
-2.37555696491878e-05
-3.09251635840792e-05
-7.92679189506584e-06
-1.27898152489615e-05
-1.37101626451902e-05
-1.11021199323246e-05
2.07000651671438e-06
-2.95563828072018e-05
-3.32011456036924e-05
-2.27829414152517e-05
-1.63424796206757e-05
-1.98125818466551e-05
-1.45070065283758e-05
-8.33007945068797e-06
-2.85399003145333e-05
-3.09908982700403e-05
-4.34805864807295e-05
-2.69249264676846e-05
-6.33546037031317e-06
-2.10851852134084e-05
4.63006950930108e-06
-1.75395332689935e-05
-6.1327111406626e-06
-2.30206986363847e-05
-2.8710910700813e-05
-2.87918529097045e-05
-1.0353343316684e-05
-1.66780982402995e-05
-4.91641026859475e-05
-2.81583117246898e-05
-2.39602430521313e-05
-3.13275693784656e-05
-4.89186424648872e-05
-2.56589282888704e-05
8.95195115747724e-06
-5.49851096919346e-06
-2.14492619453201e-05
-4.11982792218586e-05
-1.30802027903044e-05
-1.23475166169915e-05
-3.78515214553454e-06
-2.20478048589686e-05
-1.20606289228934e-05
-2.89297636796505e-05
-2.20646047146566e-05
-1.10598453071528e-05
-9.46984502830107e-06
-1.23270028619358e-05
-1.31419546965502e-05
-3.22172443447139e-05
-3.16351631463628e-05
-1.87751684350578e-05
-2.4860829023512e-05
-1.65369016537843e-05
-2.05089449420586e-05
-1.39215182226021e-05
-1.60316490696628e-05
-1.02133170356577e-05
-5.81913010084976e-06
-2.96046523489259e-05
-7.50468034113113e-06
-3.03844510618087e-07
-1.99137438779233e-06
-3.2744827814159e-05
5.32315948297561e-06
-3.32586709027417e-05
-4.07126963758442e-05
-2.48922224784426e-05
-2.69176309473529e-05
-2.78524489336287e-05
-1.70787569240979e-05
-1.08692406684099e-05
-1.18271170757689e-05
-6.49559910584016e-06
-8.01876796231254e-06
-8.92425863758596e-06
-2.3750192376348e-05
4.05170766073237e-06
-2.27802961238277e-05
-2.40090896653525e-05
-1.34638792701225e-05
-1.81215480268283e-05
-2.11589910075146e-05
-4.4644685025331e-05
-3.38481511307649e-05
-2.08281416742753e-05
5.98318034902327e-06
-2.97699306129842e-05
-1.21458309279086e-05
-3.34313268192587e-05
-3.04210230948708e-06
-2.55605331075187e-05
-2.58827899157254e-05
4.34844818649993e-06
-3.09145244138277e-05
-1.58400466886706e-05
-1.91695969527825e-05
-9.39524964918087e-06
-1.55046242202316e-05
-1.41321779110635e-05
-3.42009773073941e-05
-3.90518568177879e-05
-2.93363887346252e-06
-1.98470333829728e-05
-3.2858517971069e-05
-2.24338586003199e-05
-2.34401971569641e-05
-2.76379037390363e-05
-3.94692415773336e-05
-1.87037808078369e-05
-2.56595829661488e-05
-1.38702881619948e-05
-4.30573582293145e-05
-4.43134661214346e-05
-4.47462632557477e-05
-1.73829458843616e-05
-9.44721836458024e-06
-4.00584762250463e-05
-1.37262447601254e-05
-3.71017150258617e-05
2.62429361758826e-07
-2.33611455717552e-05
-1.77494498245548e-05
-2.31682766729792e-05
-1.4340277209947e-05
-2.16348506947432e-05
-3.5293773120297e-05
-1.9318477260849e-05
-1.41920954798911e-05
-3.81304044639011e-05
-7.41729528996523e-06
-1.2257768157998e-05
-4.00139600243872e-06
-1.75216500701657e-05
-1.63891951241555e-05
-1.51804155003472e-05
-2.95747161355931e-05
-3.41065445918821e-05
-1.53932833099974e-05
-1.40178020341834e-05
-2.18301623903373e-05
-5.64464877710161e-06
-2.32738159088932e-05
-1.81500479643724e-05
-3.44011326250631e-05
-9.61057920636624e-06
-1.87023418611232e-05
-2.54833368173741e-05
-2.68193763356782e-05
-5.73865373981251e-06
-1.22268126202077e-05
-2.02970478029319e-05
-3.76932971082571e-06
-2.40698708517502e-05
-1.08825802044127e-05
-1.35681020938294e-05
-3.51131888980067e-05
-3.79528358452085e-05
-2.39082790098573e-05
-7.09038022471756e-06
-1.66852917825189e-05
-1.32444678958085e-05
-2.68531479476781e-05
-1.41096724281349e-06
-2.05916815641888e-05
-1.06412569354711e-05
-2.70183477710051e-05
-2.12289861937356e-05
-4.05257385992711e-05
-2.21164510977593e-05
-3.48009498229878e-05
-1.52790144395132e-05
-1.33910700489732e-05
7.52363887377244e-07
-1.68505041342739e-05
1.9449524799555e-06
-4.13884457014896e-06
-2.09418044037228e-05
-2.51586143748352e-06
-7.92840769675005e-06
-1.27390724592333e-05
-3.33514859937646e-05
-2.37651394312191e-05
-1.46289640570382e-05
-3.74162995223885e-05
-3.35266320229694e-05
-4.12630229343697e-06
-3.16925313131087e-05
-1.97956678728323e-05
-3.32930631833918e-05
-4.82452783339124e-05
-2.93314921006256e-05
-2.31302176476851e-05
-1.64747326622597e-05
-2.22755047852133e-05
-4.68091587891601e-05
-3.30861556692541e-05
-7.2607008506009e-06
1.3048623857814e-06
-1.30458281400777e-05
-3.4745723121623e-05
-2.48686733183493e-05
-3.04945505234088e-05
-1.24789048068681e-05
-2.0088740231388e-05
-2.83422699383511e-05
-2.24490404187687e-06
-1.05742605637963e-05
-2.61777727117729e-05
-1.19530912937521e-05
-9.63835230014173e-07
-2.85349918593722e-06
-2.61348479789549e-05
-2.67811317621203e-05
-3.92906708912408e-05
-9.62267984941688e-06
-3.43388092204096e-05
-3.57972915487617e-05
-2.83117410480524e-05
-1.67870958276681e-05
-6.10479286519873e-05
-2.5634962884139e-05
-2.2818150202636e-05
-2.57444838757058e-05
-1.12977227982533e-05
1.43355728832112e-06
-1.19335750025612e-05
-8.00523068308471e-06
-5.32617859672903e-06
-2.62245685137163e-05
-3.49143977636493e-05
-3.4640147551914e-05
-4.1620722032561e-05
7.50691149851687e-07
-9.470507309459e-06
-2.374466005096e-05
-2.18098229163611e-05
-3.95627037077665e-05
-2.59905767624072e-05
-1.44789754307261e-05
-1.82771923629857e-05
-4.89950317166883e-05
-1.51720173526609e-05
-3.38555963659829e-05
3.2908754168583e-06
-2.02253572989913e-05
-2.01464987551085e-05
-5.64770302642339e-07
