# Supplementary material for: Research on computational propagation and identification of mine microseismic signals based on deep learning
Source: PLoS One. 2025 Oct 22;20(10):e0334641. doi: 10.1371/journal.pone.0334641 (PMC12543183; doi:10.1371/journal.pone.0334641)
Supplement: S1 Data — (ZIP) [file pone.0334641.s001.zip › 000100500001091.xlsx_0.txt_24.txt.txt]

-6.31252762198377e-06
4.78043948159945e-06
-1.48758051422263e-05
-8.79060975841416e-06
-6.6393710902225e-06
-1.27302610856722e-05
-2.99728393850892e-05
-1.52635531872193e-05
-1.75112639517806e-05
-4.00665272417247e-05
-4.08478151311612e-05
-3.02930105711412e-05
-2.45253741945529e-05
-4.2923521401492e-05
-9.23336564539525e-07
-2.90465503568941e-05
-3.04420071341552e-05
6.03817744982689e-06
5.59428406791066e-06
-1.54740043292194e-05
-6.45254426704711e-06
-2.44913836637874e-05
-2.70106737837454e-05
-2.35925939551349e-05
-2.02031588660453e-05
-9.71170592031462e-06
-2.56985159017473e-05
-2.10249418856291e-05
-2.2370947017402e-06
-1.53634726388034e-05
-5.15981960658412e-06
-3.41030334826106e-05
6.30484272407901e-06
-1.25792987523295e-05
2.28915822053615e-07
-2.57388204895029e-05
-8.33513260692123e-06
-1.75524895318931e-05
-1.93671953081973e-05
-1.94722569593745e-05
-3.55910536671795e-05
-2.26259623455913e-05
-3.0090916201868e-05
-4.35554350945046e-05
-4.19026837486765e-06
-1.25747710262427e-05
-2.75356816917777e-05
-1.2258526590661e-06
1.67435530998528e-06
-1.39907453378494e-05
-1.56893902809291e-05
-2.01343267272712e-05
-3.29347652346582e-05
-1.54722757521315e-05
-2.14625800651381e-05
-3.46764020924735e-05
-3.95464409500896e-05
-3.71993124359706e-05
-3.07105217668237e-05
-1.85353698598151e-05
-3.01426204645968e-05
-3.82322091808972e-05
-1.95588212776293e-05
-1.39554566576433e-05
-1.18236687897166e-05
-1.09014691143611e-05
-1.67954804810215e-05
-3.25945370093137e-05
-1.58510548329947e-05
-2.54345538411809e-05
-4.61115422488127e-05
-1.84565224538495e-05
-2.54096412422824e-06
-4.29858594772295e-05
-3.5425501592719e-05
-2.63951055906296e-05
-3.15165666444182e-05
3.05948435028471e-06
-1.883897283028e-05
-2.60873701847544e-05
-3.67100474458145e-05
-3.5310886947063e-05
-5.01617231321482e-06
-3.9365526905804e-05
-2.09068505975366e-05
-1.2187915369515e-05
-1.48683800157075e-05
-2.82487977266051e-05
-3.66962813828864e-05
-3.08986134485184e-05
-1.41712800434655e-05
-8.02889340905114e-06
-1.20794773929869e-05
-2.49777990434805e-05
-2.09784333587954e-05
-1.94290105770201e-05
-2.101132183443e-05
-4.39541845550498e-05
-2.81186262456669e-05
-9.09506793718874e-06
-1.54871066075288e-05
-2.74075032445317e-05
-2.55995711491016e-05
-1.80197868080067e-05
6.42968499705742e-06
-2.20133015823435e-05
5.795277987361e-06
-1.52437028831406e-05
-2.59525027693215e-05
1.20458607711776e-07
-2.61052314594367e-06
-2.51025887405639e-05
-3.21067921602447e-05
-4.44480360837857e-05
-1.2460666036427e-05
-4.56546473475629e-05
-3.12106710435738e-05
-2.85054836901725e-05
-2.66999023925923e-06
-2.4083651872642e-05
-1.85871604273932e-05
-3.50526112976279e-05
1.89113610776954e-06
-5.34974392387102e-06
-1.83004522244139e-05
-1.37260572032424e-05
-2.3297773135047e-05
-8.20499708716269e-06
-4.98912197194905e-05
-1.26400244382747e-05
-2.10536903599572e-05
-1.1400738649341e-05
-1.5043977304752e-05
-3.60785217513214e-05
-2.88303042350292e-05
-1.12756088132089e-05
-3.37935819894925e-06
-3.02975081828998e-05
-1.27402363782739e-05
7.24459230584168e-06
6.33444008964338e-06
-3.69267392204761e-05
-3.09908974014294e-05
-3.4245889981065e-05
-3.0485799478786e-05
-3.80168329704823e-05
-4.01914155489717e-05
-1.77722767007728e-05
-8.31380942229387e-06
-1.06204657220145e-05
-2.84923010367606e-05
-2.44168281641273e-05
-2.088390180594e-05
-2.49662277749562e-05
-1.8757178846743e-05
-1.29479816269997e-05
-2.95512693465478e-05
-2.59035337424972e-05
-2.92707906252444e-05
-1.69597489987679e-05
-3.02196257359439e-05
-2.76445022362981e-05
-1.82441792757846e-05
-2.06683298591446e-05
-1.21936156929042e-05
-2.68407701349665e-05
-3.03492047846321e-05
-1.68766026029953e-06
-1.89795147968717e-05
-1.77566422652199e-05
-2.68566669139796e-05
-5.32964150873436e-06
9.25384875546283e-06
2.57026758192189e-06
-2.27765737650884e-05
-9.69755251490454e-06
-3.4603850900046e-05
-1.55091926937104e-05
-8.34941888144713e-06
-3.69589448756455e-05
-3.48417727983346e-05
-2.46038486917156e-05
-2.42670551327433e-05
5.2206788120529e-06
-2.98314845804479e-05
-1.63019258925707e-05
-3.46238242243642e-05
-2.76428911161426e-05
-1.25793726808589e-05
2.0920165147549e-05
-2.73801489670507e-06
-1.05058289058771e-05
-1.94457933511315e-05
-2.00225224108518e-05
-4.753699708374e-05
-2.68765501270126e-05
-2.84539176373844e-05
-4.73127635350988e-05
-1.93943779013188e-05
-2.12453158874192e-05
-5.57113791765196e-06
-1.34087373218873e-05
-1.47598884150559e-05
-2.83177480403713e-05
-1.16894284599218e-05
-1.18441949476797e-05
-9.97333992739138e-06
-2.17345336105414e-05
-4.03887356767591e-05
-5.1932998763046e-06
-2.0328416247096e-05
-4.30342923560038e-05
-1.3648761795797e-05
-2.08062612131873e-05
-1.16831572631113e-05
-7.1765333766384e-05
-3.5200019344659e-05
-1.78768736923066e-05
-4.78271144717892e-07
-2.12811768042777e-05
-4.33575997722228e-06
-4.25132678721386e-05
-3.03212446800074e-05
-1.96094683852233e-05
-1.26336619995725e-05
-4.32607185511248e-05
-3.63018407224391e-05
-1.02156633444325e-05
-3.96479591138328e-05
-3.15988874144056e-06
-2.79647133926434e-05
-1.67714612938074e-05
-1.52039798525781e-05
-2.29336195446879e-05
-4.14536438069214e-07
-2.76726490364259e-05
-2.783779813978e-05
-1.8880591189082e-05
-1.82488369604705e-05
-2.03388423142409e-06
-2.70555834100511e-05
-2.41173508534627e-05
-3.02503393136381e-06
-2.79788647126122e-05
-2.84903797025032e-05
-3.20770407141817e-05
-2.80698248466314e-05
-2.87686049288176e-05
-2.82619324906716e-05
-2.94399246936218e-05
-2.58171503907247e-05
-2.36540285905164e-05
-2.54630803621534e-06
-7.90223199635361e-06
-1.45400074840155e-05
-7.36175189781077e-06
-4.3981836784115e-06
-1.94613992675167e-05
-2.75904773608674e-05
-2.35812192447103e-05
-2.12498760956591e-05
-2.55418540753396e-05
8.71492790792999e-06
-3.73125679380509e-05
2.43449172936724e-07
-7.80447260594845e-06
-1.03630596313276e-05
-1.02322779396086e-05
-2.27755981934473e-05
-8.29098873667137e-06
-1.38089839182032e-05
-1.01743226718924e-05
-2.20487334761066e-05
-2.47203764517073e-05
-1.02543467191231e-05
-3.23831255433111e-05
-1.91823588058793e-05
-1.71463058005189e-05
-7.28577134030772e-06
-2.41294052993452e-05
-1.64827293306392e-05
-2.33552991210436e-05
-4.19425277745708e-05
-3.86846898379911e-05
-1.35160666446941e-05
-1.48162234774781e-05
-2.31128094406612e-05
-2.84971659840449e-05
-1.3349441274895e-05
-2.46071311904763e-05
-1.01862220313306e-05
-2.46633071457944e-05
-6.88491803693596e-06
-1.32464258781167e-05
-3.65107964486404e-05
-4.42270158646049e-06
-2.46501606852959e-05
-3.34747756524411e-05
-2.29197837250822e-05
-2.93562172446587e-05
-2.14142116736791e-06
-2.62820331964552e-05
-2.95200008696691e-05
-2.23996038437846e-05
-3.06555557014942e-05
-2.79499938741662e-05
-2.27691324788665e-05
-1.1345675292932e-05
-7.29335822961426e-06
-2.61611350869181e-05
-2.40633913674835e-05
-3.83857221269904e-05
-2.18145612972865e-05
-2.70063420055071e-05
-3.35849627465326e-05
-6.90962466911388e-06
-1.37180865137557e-05
-1.22970092606458e-05
-2.2243332371558e-05
-4.31554869683896e-05
-1.24256051572759e-05
-2.26819146857255e-05
-9.83023592206075e-06
-4.43940734525808e-05
-1.68499887925981e-05
-2.28172709797536e-05
-1.12186304400463e-05
-3.74610279020212e-05
-7.39399709981664e-06
-1.22402977379405e-06
-1.74119552716815e-05
-1.71350383435001e-05
-3.77978589103556e-05
-2.54516581403002e-05
-4.60035237967487e-05
-4.22257306263616e-05
-1.34727907588313e-06
-1.40963212566426e-05
-2.90182956763181e-05
1.93033357749805e-06
-1.55890096032259e-05
-4.69822706588013e-05
-1.30801344994663e-05
-3.89530519397373e-05
-1.09809226122554e-05
-1.34740685701416e-05
-1.92662727722351e-05
-1.4872895159957e-05
-3.14603777697899e-05
-9.29219466385114e-06
-1.16169839652107e-05
-1.12825455746194e-05
-6.56846589788848e-06
-3.52729241893634e-05
-1.93886153927522e-05
-3.41270287560545e-05
-4.18224059232853e-05
-2.2484909586799e-05
-1.55909267786453e-05
-2.02173565061816e-05
-1.94362562392462e-05
-1.68301010527238e-05
-7.78090835621106e-06
5.40654299996567e-07
-2.61243768946081e-05
-3.10563746322545e-05
-1.7954455365427e-05
-2.5798629901869e-05
-1.90052342860836e-05
-4.29388054629606e-05
-7.15962062422023e-06
-1.62598891752681e-05
-6.99524251807356e-06
-4.18980909615348e-05
-2.36208968956583e-05
-2.48993355500269e-05
-1.63862970450235e-05
-2.02517898984712e-05
-2.16340686364592e-05
-7.1474450995263e-06
-4.03820331389311e-05
-1.75412479453079e-05
-2.71288317580983e-05
-2.008445690841e-05
-1.76845374977937e-06
-4.15701916019801e-05
-2.24933159020901e-05
1.54040380549692e-05
-1.79287500307819e-05
-3.95991415299202e-05
-2.57019377018168e-06
-3.68982393360769e-05
-3.00616826649473e-05
-2.43175221997995e-05
-2.41245199412741e-05
-2.40439111451639e-05
-1.59963557353787e-05
-3.52046806003687e-06
-3.54631382728066e-05
-4.07065809984919e-05
-4.2400607941396e-05
-1.70363201361729e-05
-3.76100987404851e-05
-1.88423183123375e-05
-2.51721368468098e-05
-1.82108576258855e-05
-2.80329972423057e-05
-1.85047573515034e-05
6.54490217593206e-06
-3.617416307038e-05
-1.60876516612174e-05
-2.57264738210611e-05
-3.0012674134168e-05
5.20919537782329e-06
-2.97733278558875e-05
-1.81985190343234e-05
-3.33979249997403e-07
-7.03768969325867e-06
-6.5393143468022e-06
-2.47768655588354e-05
-1.45992705097344e-05
-1.23506347325429e-05
-2.85596443907225e-05
-5.0655184978227e-05
-1.82517150996223e-05
-3.41795305906763e-05
-1.20513823402896e-05
-1.26858195398401e-05
-1.87823436044631e-05
-2.444678115851e-05
-2.86726159450385e-05
-2.55381645374298e-05
-8.76960744602062e-06
-1.30226203826732e-05
3.93840726568353e-06
-2.61162532111889e-05
-1.99606225176791e-05
-2.63517119501323e-05
-5.75022271362002e-06
-2.07121610786922e-05
-4.02944972463882e-05
-1.57997157397392e-05
-2.72795233070997e-05
-2.76487893711944e-05
-3.30842717978131e-05
-4.39400698049047e-05
-3.82216802855219e-05
-9.97059168843586e-06
-3.40315534648813e-05
-9.51687622710693e-06
-1.11272059285008e-05
-1.93822881379094e-05
-2.63643646828377e-05
-3.47530895065327e-05
-2.80351408877087e-05
-1.64835954759403e-05
-1.14856746468394e-06
-8.62418484730599e-06
-1.61275901398505e-05
-6.90176378306617e-06
-2.4620953579131e-05
-2.67884453539832e-05
1.50749754785427e-06
-2.92979351607579e-05
-3.69849620347142e-05
-1.76920831514725e-05
-1.23886223023057e-05
-1.93310624179951e-05
2.14356664645797e-06
-2.47683522839598e-05
-2.51925706293638e-05
-2.18321204368565e-05
-1.95493432775832e-05
-3.47105018205761e-05
-2.63110992657694e-05
-3.26468773494382e-05
-2.4946844662239e-05
-1.06445890439652e-05
-4.52916023704866e-05
-1.96051365332584e-05
-1.68083861132977e-05
-4.07235629247886e-05
-2.56175065996564e-05
7.99014838603901e-08
1.22253925309584e-06
-1.66742998762371e-05
-2.37665716008452e-05
-1.63403907254271e-05
-1.41657413324098e-05
-1.32573485809991e-05
-1.39897490102946e-05
-1.45821685197989e-05
-3.9789657131776e-05
-1.60083974636214e-05
-1.17398301920665e-05
-2.75481929364756e-05
-4.02334415478697e-05
-2.05325891352744e-05
-1.9230086529875e-05
-2.99827046293268e-05
-1.23011644111052e-05
-2.98802258796157e-05
-1.35445375828086e-05
-2.21177094523944e-05
-2.97056149259165e-05
-3.72120507519978e-05
-2.12618722569947e-05
-2.14313528029612e-05
-2.56111399233947e-05
-3.62719757618247e-05
-1.94209731969969e-05
-5.32167894207204e-05
-9.07427003283055e-06
-1.81815708992773e-05
-5.25885019678528e-05
-2.03063317352767e-05
-3.04163446991273e-05
-1.96353651994146e-05
-1.41794957960762e-05
5.1524131375914e-06
-4.05304450672012e-05
-3.50554693518334e-05
-1.43899678272954e-05
-1.12062196133342e-05
-3.25198677371409e-05
1.68839832578927e-05
-2.49085652417598e-05
-1.37030786533795e-05
-2.12553016367808e-05
-1.29458524789005e-05
-3.42833024126392e-05
-1.40789398542178e-05
-3.44798874417676e-05
-2.97073805291292e-05
-2.97733391696974e-05
-1.66884686482728e-05
-2.40270124535038e-05
-3.39740793819413e-05
-1.92568319493085e-05
-2.46898256616526e-05
-1.80035395862594e-05
-2.6738866562476e-05
-3.25187433338267e-05
-3.85078078111656e-05
6.44185081172721e-06
-1.81308780753719e-05
-2.18701666617227e-05
3.14447612655857e-06
-2.23075201425279e-05
-1.94961116231644e-05
-3.00167369659586e-05
-1.17645202472555e-05
-2.16331162267002e-05
-1.81529701515893e-05
-1.18810889019681e-05
-2.06891910806204e-05
-1.36733922711663e-05
-1.65209330203588e-05
-2.21321416057632e-05
-2.89092319346242e-05
-3.97780529739763e-05
-9.29102602701844e-06
-2.03743834376343e-05
-3.85571266814874e-05
-1.6813180968896e-05
-1.18480251780165e-05
-1.60452821097141e-05
-4.40048803875761e-05
-1.5994444048104e-05
-1.37775618781433e-05
-1.65828212834125e-05
-1.62045367616535e-05
-1.42471406542231e-05
-1.44520978768304e-05
-1.09652460137499e-05
-4.16091438756221e-05
-7.09517610323602e-06
-1.82207006314661e-05
-3.03217257046013e-05
1.42539852631983e-07
-3.73812490334331e-05
-1.21924137267985e-05
-2.37503176837547e-05
-9.15753573764028e-06
-3.88011959108229e-06
-8.09562538243439e-06
-1.55424594210864e-05
-1.77000290894305e-05
-2.9517106888705e-05
-2.93386529340407e-05
-1.45617526517267e-05
-2.32654154390144e-05
-3.32919669201113e-05
-5.86703946283087e-06
1.96486832796745e-07
-2.35130179338321e-05
-5.96792061771691e-06
-1.11519353807003e-05
-2.77364545468461e-05
-4.57725648634975e-05
1.76756061100796e-06
-3.97074094115051e-06
-1.66597844322864e-05
-5.98431158611908e-06
-2.80765735785951e-05
-1.7518887326137e-05
-2.04140203974465e-05
-4.11635040192149e-05
2.23222522018571e-06
-1.21555178544718e-05
-2.32799738713433e-05
-3.67854189330755e-05
-1.94257325977839e-05
-2.26532753381332e-05
-2.37406187076138e-05
-1.73205118109615e-05
-4.27745911556448e-05
-3.39986220890955e-05
-2.38663664049146e-05
-3.65451328516068e-05
-2.10521064070675e-05
-1.39390810698828e-05
-2.80524619486415e-05
-2.23383992757385e-05
-2.39707163094478e-05
-1.67000503990781e-05
-4.53974100556383e-06
-1.18339260419353e-05
-1.77624381317291e-05
-2.04876004105884e-05
-1.73345274734763e-05
-1.99484352253211e-05
-1.15362450410939e-05
-2.2570786540688e-05
-2.47507988411786e-05
-6.36735334271124e-05
-1.29873192109703e-05
-1.81283065846083e-05
-3.20234900333967e-05
-2.14851302130707e-05
-1.79542866075601e-06
-3.05518879944222e-05
-3.23045889618239e-05
-1.27626135012206e-05
-3.67206688586832e-05
-3.7933691605984e-05
-1.33313425327057e-05
-1.20475056694236e-05
-1.25559668293534e-05
5.08734946784667e-06
-8.0401637887765e-06
-1.1129678766054e-05
-7.50718458452576e-06
-2.73097681771051e-05
-1.55039066081899e-06
-3.51357388713459e-05
-2.87000916661742e-05
4.72043307737065e-06
-3.28768677091436e-05
-2.73129535682572e-05
-1.59918309482715e-05
-1.45868050098751e-05
-8.30690105468154e-06
-1.77807601229969e-05
-1.89056765111738e-05
-8.12146438850021e-06
8.27300618477208e-07
-2.09156414901734e-05
-2.26635673762064e-05
7.8800184851615e-06
-6.85784856281291e-06
-3.47244836350103e-06
-1.78375660066425e-05
-3.06686183138216e-05
-2.44750574419429e-05
-1.82952445686717e-05
-3.92578076511004e-05
-1.71214999176331e-05
-2.11423602753904e-05
-2.99401627285747e-06
-2.14478917239398e-05
-2.15562401592026e-05
-1.34758488550223e-05
-3.483802154082e-06
3.80780411219619e-07
-3.3951982543953e-05
-3.67740815535788e-05
-1.97501353957373e-05
-3.07503069095558e-05
-1.3501611154666e-05
-2.37067322797236e-05
-2.87202270089136e-05
-5.6011015264568e-06
-3.84424066061365e-05
-1.43832677564956e-05
-1.01450513050602e-06
-3.40593045138718e-05
-8.26106521203156e-07
-3.25532486931876e-05
-8.46292455875869e-06
-4.69537665406248e-06
-2.05337347815838e-06
-2.98972990349972e-05
-3.07244535767184e-05
-1.91745502735651e-05
-1.03960508977008e-06
-3.50324326058684e-05
-2.27309807126144e-05
-4.48721771613584e-05
-1.31790218907642e-05
-3.39929197400705e-05
-1.89686040963333e-05
-1.62422965852531e-05
-2.31339255416625e-05
2.09720599428303e-06
-1.74808890660964e-05
-3.05243743982487e-05
-2.3379415537733e-05
-3.33511018260805e-05
-2.93523589708186e-05
-2.15789034140727e-05
-3.98674884877705e-05
-1.50466994234991e-05
-2.5376963207987e-05
-1.16930980777416e-05
4.8658444070976e-06
-3.15536206905276e-05
-1.01810312303717e-05
-2.03616176834742e-05
-3.4596295119858e-05
-3.34731537870182e-05
-6.48252435354254e-07
-1.48301941850462e-05
-8.78253491219077e-06
-8.60153136061797e-06
-1.60175428974913e-05
-2.19942477689627e-05
-2.98461965822545e-05
-3.5315895285159e-05
-6.6961756082262e-06
-1.97645454031196e-05
-1.66459618749575e-05
-1.79067745747741e-05
-1.16531948267259e-05
-3.90336730714255e-05
-4.06157760949661e-05
-2.15367080811859e-05
-2.27243284722908e-05
-1.77380156792012e-05
1.48148131661397e-05
-1.58818134682665e-05
-2.53483625695321e-05
-1.48483941001798e-05
-1.10642590593209e-05
-2.49431949958113e-05
3.77438102329429e-06
-3.6720881406205e-06
-1.32946223204264e-05
-1.14732131635956e-05
-2.92557488388942e-05
1.08851386889801e-06
-3.00553594600932e-05
-1.69637393740708e-05
1.04183967514595e-07
-5.89150920089142e-06
-3.41438083418394e-05
-1.66738917492379e-05
-2.42203419895248e-05
-1.22327514101805e-05
-2.13410216652927e-05
-2.48410283088566e-05
-2.08831458475669e-05
-2.82293905966463e-05
-1.97876467780693e-05
-2.92848865741044e-05
-1.27161508060554e-05
-3.30079457641511e-05
-1.6761946580704e-05
-2.17357417050686e-05
-1.99438116514211e-05
-6.78778302186143e-06
-1.50990770626461e-05
-2.04721321670673e-05
-1.47116461066779e-05
-1.91795111393892e-05
-1.12356640056679e-05
-4.57707575133965e-05
-1.22035225698279e-05
-1.34984846283262e-05
-3.74510379075885e-05
-3.21932281745021e-05
-3.24227701724377e-05
-7.96415208083378e-06
-8.23420132493078e-06
-2.81772123241259e-05
-2.01109467950723e-05
-3.16478289516673e-05
-1.81052473073157e-05
-1.11597885348213e-05
-3.92604221257016e-05
-5.64155704753434e-06
-9.80409460632544e-06
-2.41268249229799e-05
-9.84039166878248e-06
-9.14640604356013e-06
-1.16786425745496e-05
-3.93391600813252e-06
-4.11995811184003e-05
-5.15578151320311e-06
-2.88199874968716e-05
-7.95079662952475e-06
-1.09831071822184e-06
-1.76791265977637e-05
-1.32075349471044e-06
-3.19023129348077e-05
-1.50522465725494e-05
-8.13244318361606e-06
-2.08813182483021e-05
-3.10903108659252e-05
-1.00944861245433e-05
-7.60228148226332e-06
-3.39908075650077e-05
5.76273522795723e-06
-3.84036491284191e-05
-2.01179073963949e-05
-4.41452116035103e-05
-1.51222884840637e-05
3.9237159302856e-07
-2.75606540983791e-05
-1.08272710314597e-05
-2.39636435499062e-05
-6.33873854858732e-06
8.03870049545682e-06
-1.3761592584173e-05
2.87943486930663e-06
-2.63629794406274e-05
-9.7114065275166e-06
-2.44757579197143e-05
-2.02714061161055e-05
-3.43288158473111e-05
-1.45974041888389e-05
-4.51568599081003e-05
-2.99467388180907e-05
-3.55002215762883e-05
-1.99372140653472e-05
-1.7605135654741e-05
-8.74751642041885e-06
-4.17834365194832e-05
-1.8129152251664e-05
-2.4769451166846e-05
-2.36309757532589e-05
-3.51577007310571e-05
-1.29968918629956e-05
-7.96846149100341e-06
-1.81999774886104e-05
-2.4681123669094e-05
-1.42489087321458e-05
9.39938602922023e-06
-1.2798503879156e-05
-1.7685296018348e-05
-2.48826718615081e-05
-2.15037653388079e-05
-3.61180384379825e-05
-1.39254395414256e-05
-2.49188035441866e-05
-3.69533941796292e-05
-5.71417307142109e-05
-3.36806648894266e-05
-1.66967204410625e-05
-2.97178783228342e-05
-2.35591230495519e-05
-9.03378603439787e-06
-3.31034482965961e-05
-2.39776369535971e-05
-1.34177273726367e-05
-3.01889166988022e-05
-1.11098011493577e-05
-2.09229692612633e-05
-2.22755305350102e-05
-1.96978639526798e-05
3.97767943757925e-06
-1.29082875627175e-05
-3.02029219192703e-06
-1.19781056997669e-05
-1.96742866589034e-05
-2.36635648154359e-05
-4.41362163094751e-05
-9.58661904407991e-06
-3.31648671479089e-06
-2.47165540633967e-05
-6.03740651670142e-05
-2.56489325825799e-05
-4.46918086477976e-06
-2.52554508701492e-05
-1.35811453833601e-05
-2.43527891285913e-05
-4.18715845516368e-05
-2.30700274544871e-05
-5.34716443217235e-05
-8.79383000824736e-06
-4.11194271466168e-05
-1.94870609673412e-05
-1.61121521832623e-05
-3.39496055659891e-05
-9.56830785821707e-06
-1.4332817125422e-05
-1.00135491841499e-05
-8.1809268595521e-06
-8.37350886182602e-06
-1.93929028208455e-05
-3.42127153420032e-05
-1.23362679069504e-05
2.74698036535271e-06
-2.63127700483107e-05
-2.57028848727058e-05
1.23711460045302e-05
-4.13820034338949e-05
-2.53531562170929e-05
-3.35384150402476e-05
-1.45843183829107e-05
-2.31853853622855e-05
-2.66873577767145e-05
-3.2089815308066e-05
-2.89973272402132e-05
-2.91069791768489e-05
-3.23935196524441e-05
-2.61386536972693e-05
-3.04782814335549e-05
-3.48784084859409e-06
-9.03995505761184e-06
-9.56382217712395e-06
7.01065283213244e-06
-1.03500431720191e-05
-3.06726340652881e-05
-2.39731815328205e-05
-1.83346552276521e-05
-1.24888948900381e-05
-1.8685202309495e-05
-1.15582488566363e-05
-1.32494647965789e-05
-1.48322665877853e-05
-1.48287432671852e-05
-1.99136088929156e-05
-1.80698236408302e-05
-1.81879962658536e-05
-7.64076915317013e-06
-3.30161024882562e-05
-3.90849325657597e-05
-1.820342494528e-05
-3.19916620362206e-05
-1.40274535044141e-05
-1.157131215312e-06
-3.24069073301302e-05
-2.78876847072395e-05
-1.82257261079257e-05
-8.59178166946312e-06
-1.55220713481572e-05
-1.9637725076244e-05
-1.658931711234e-05
-5.94974679264162e-06
-1.48936357044359e-05
9.93086285298343e-07
-4.31534727047013e-05
-1.7583163525395e-05
-3.89925652043029e-05
-7.28909175002524e-06
-5.63644506205868e-06
-1.4744019206983e-05
-1.51927060839216e-05
-1.38324571939083e-05
-4.2182127245707e-05
-2.36888798632903e-05
-1.72970647545975e-05
-1.3068549510098e-05
-3.90637247601901e-05
3.11282917542093e-06
-1.35561075390695e-05
-1.4429139339649e-05
-7.36589602411243e-06
2.9325496977483e-06
8.38011917823655e-06
-2.3619394249705e-05
-2.03324269787427e-05
-2.62680526869844e-05
-1.96087312925844e-05
-4.11785708933233e-05
-2.33808955810776e-05
-1.50680330719133e-05
-1.34601018590445e-05
-2.88810516749183e-06
-3.45279040129248e-05
-2.37290756596438e-05
-9.32565782061793e-06
-1.62131623419957e-05
-3.01169088482989e-05
-5.28106298542931e-06
-4.76753414110676e-06
-1.98824718326972e-05
-7.20400067934833e-06
-5.38201661817598e-06
-2.21904971972644e-05
-1.33699304008649e-05
-2.52288113028194e-05
-5.24988405403198e-06
-1.05969334408969e-05
-1.63402760805759e-05
-1.34376619531714e-05
-2.82530328400122e-05
-1.4600793622092e-05
-2.99569296784045e-05
-3.88762493680908e-05
-1.71877429156425e-05
-2.35979777655153e-05
-1.31823522946969e-05
4.49793166693765e-06
-1.10794210443012e-05
-2.09996563004292e-05
-2.80069409250125e-05
-2.72323902136224e-05
-1.69390116489829e-05
-1.31473849093337e-05
-1.97181763287604e-05
-7.00364157024972e-06
-1.30048035029819e-05
-3.63161608477189e-05
-7.50055605521512e-06
-2.44421817118508e-05
-3.94765662757206e-05
-2.63462032425512e-05
-1.28683602845511e-05
-1.33698968306808e-05
-2.86698953472145e-05
-1.32920334958382e-05
-2.14945718348394e-05
-9.49464935769173e-06
-2.4550514615449e-05
-3.05097958900747e-05
-3.2151913734595e-05
-4.28154116630209e-05
-2.9972839695122e-05
-3.72692358245746e-05
-2.1484454144028e-05
-2.15035453206804e-05
-4.10860709003562e-05
-3.91989936731453e-05
-1.44912782191931e-05
-9.65281296964601e-06
-1.58526343186216e-05
-2.95769926536602e-05
-3.44994218077055e-05
-1.39770415250747e-05
-1.70948516959063e-05
-2.5965880040026e-05
-2.70652362326049e-05
-4.04732407421398e-05
-2.31327043895893e-05
-4.77478167877271e-05
-3.18770600765379e-05
-3.18640931991151e-05
-3.03396353046534e-05
-2.95286902973076e-05
-1.94447655383638e-05
-1.40896195177128e-05
-3.22096053688836e-05
-5.07279128688697e-06
-5.36444419617182e-06
-1.04584894129509e-05
-1.49709019673813e-05
-1.3771730346929e-05
-2.81746543036058e-05
-1.81129458712874e-05
-2.82425778603319e-05
-2.28409558562476e-06
-1.17932420832371e-05
1.33223650951612e-06
-5.25401035019463e-06
-1.75520350495551e-05
-2.66979286698952e-05
-2.80969182752102e-05
-5.0238853152051e-05
2.07682662881587e-07
-5.42162670533154e-06
-6.9828156879921e-06
-3.1175330995503e-05
-2.05948737341461e-05
-2.14819262312089e-05
3.88422999538334e-07
-1.19163061940806e-05
-1.1377844800494e-05
-2.44638579466459e-05
-1.30101283334595e-05
-1.94050232398919e-06
-4.4164389335102e-05
-2.73704453607788e-05
-7.24447320603767e-06
1.07468992898167e-06
-1.12818350513408e-05
-3.33773305234949e-05
-1.63507898819328e-05
-2.50738007609484e-05
-2.89682222430275e-05
-2.55828356335459e-05
-1.47245862998275e-05
-1.40669133546317e-05
-1.26173902867117e-06
-2.82021409693778e-05
-2.48123239546403e-05
-3.81697185385202e-05
-6.64784564977146e-06
-2.10923531700836e-05
-2.57532039241923e-05
-2.5908978091269e-07
-6.71564676576414e-06
-4.26430515621972e-06
-3.56471279237894e-05
-1.78620101422967e-05
-1.06588556493756e-05
-2.11528766883002e-05
-1.15367184397053e-05
-1.99792843355662e-05
-2.64977769150755e-05
-4.05037812468966e-05
-1.05738740223597e-05
-1.29109072245083e-05
-1.61692353093029e-05
-4.86804860794085e-06
-6.05743897891416e-06
-1.56113394622969e-05
-3.12967536524847e-05
-3.31694716537596e-05
-1.32071056427115e-05
-2.29917089074146e-05
-1.85729673367912e-05
-1.42532825776223e-07
-1.28892533255328e-05
-2.31005500008335e-05
-1.62036512424804e-05
-4.30557543227133e-05
-1.53631098593073e-05
-3.52983444458116e-05
-1.28884234745227e-05
-3.49150365147527e-06
-2.79555487191587e-05
-5.38723859272814e-06
-1.47563889148475e-05
-3.83712646806429e-05
-3.79277417449006e-05
-2.6379443814907e-05
-2.19299806785569e-05
-9.78155773115086e-06
-2.84835832696334e-05
-2.93120472253379e-05
-4.01602613937594e-05
-2.1428214569717e-05
-1.55299917694068e-05
-2.03471756909711e-05
-3.76156637215403e-05
-2.67048579799064e-05
2.21820113346117e-06
-1.9332666584999e-05
-2.49160035448674e-05
-9.21430701777317e-07
-3.57268718653432e-05
-9.57861404281077e-06
-2.18334818983452e-05
-2.06625117171095e-05
-3.26388724042796e-05
-2.02575724981052e-06
-1.40345594576694e-05
-9.42887632943271e-06
-2.53027897894069e-05
-2.78600047055199e-05
-7.28150376117771e-06
-2.49557782337732e-05
-8.23221029408151e-06
-1.82183590328086e-05
-3.20964742302181e-05
-2.82080893309631e-05
-2.99860665233035e-05
-1.03562989546443e-05
-4.05570579202747e-05
-3.766849063776e-05
-1.82485069206744e-05
-6.48822117878899e-06
-1.69819461461939e-05
-2.84290325418843e-05
-2.13436280936183e-05
-4.1429431016581e-05
-7.63278644894873e-06
-2.83499461340421e-05
-2.40603773937002e-05
-2.72742024723542e-05
-2.2333095639388e-05
-1.12055143850197e-05
-3.32883253022566e-05
-1.38471338700163e-05
-2.26361018108821e-05
-3.50007535509946e-05
-1.76906453214216e-05
-1.38351031702624e-05
-2.89191109068814e-05
-3.6241788721707e-05
-1.71476647749701e-05
-3.29457874803743e-05
-1.87213919138282e-05
-8.1517557612613e-06
-1.50764563015534e-05
-2.14867776898493e-05
-1.32296063323055e-05
-1.61524846555737e-05
-2.83055615208679e-05
-3.24441446045362e-05
-3.14205302450314e-05
-2.53500138364353e-05
-1.33640533122097e-05
-3.79041908445506e-07
-4.16584688021487e-06
-3.64814116972664e-05
-6.99769216184312e-06
-2.52922265551704e-05
-3.25181300645937e-05
-2.5413604530741e-05
-6.58303355858859e-06
-8.31060074953926e-06
1.18535500998376e-05
-1.57560951839357e-05
-1.0707032030579e-05
-2.88380832261168e-05
-1.06956350601131e-05
-9.05185241424851e-06
-1.67853764520196e-05
-2.36613553640022e-05
-1.6526190720137e-05
-9.88148775630563e-06
-2.52559334718521e-05
-1.88784712083236e-05
-9.87712516510053e-06
-1.52913225767813e-05
-2.65357611870869e-05
-3.69571426751619e-05
-2.61897250733531e-05
-2.55464444749577e-05
-1.74360034763775e-05
-2.83338635096719e-05
-1.97059107676451e-05
-2.71222962389162e-05
-3.34847323233149e-05
-2.50360732376526e-05
-1.37392448016742e-05
-1.93384481699796e-05
-1.59540118093173e-05
-2.1576499076811e-05
-2.89112765462827e-05
-1.88797331530915e-05
-2.33672516605759e-05
-3.31451032466299e-05
-1.42920499019628e-05
-2.29963023806121e-05
-3.87559345471693e-05
-2.00491289796104e-05
-3.75737640430533e-05
-2.41849822463846e-05
-2.64440321844739e-05
-2.33163622192645e-05
-2.8565534570439e-05
-1.57817833897654e-05
-2.50118202787427e-05
-3.43012885969773e-05
-3.27624503218564e-05
-8.37764310554613e-06
-1.26847016990695e-05
-2.47996099173467e-05
-2.68894931104876e-05
-1.26285909552481e-05
-1.41637458258718e-05
-2.21951798454038e-05
-3.39097933444529e-05
-2.65042347743054e-05
-2.07479235613827e-05
-4.09862286584149e-05
-2.73708606413212e-05
-1.79519605705023e-05
-2.02176315698552e-05
-2.10514435146278e-05
-2.40226634549444e-05
-6.95055329443456e-06
-1.80877461814674e-05
-4.37034458452829e-05
-3.02194056415695e-05
-2.17236663372016e-05
-2.97770874119697e-05
-1.37801880153258e-05
-1.46037016853004e-05
-3.21569742078963e-05
-2.62227538160839e-05
-1.64817921199168e-05
-3.01823449917141e-06
-3.35324467562395e-05
-1.33960705204117e-05
-2.66729504384667e-05
-4.73335396240653e-06
-6.61099016598226e-06
-2.10729777528299e-05
-2.66100648481217e-06
-1.72823373519774e-05
-2.87748358684699e-05
-1.03852978430525e-05
-3.40949909868854e-05
-2.82915086676813e-05
-2.44849740533761e-05
-2.78174216269171e-05
-4.01110256069123e-05
-1.59589957794487e-05
-9.40158122780561e-06
-2.04553595747499e-05
-2.54058993758987e-05
-4.32627750739425e-05
1.44367710007475e-07
-1.2837352750541e-05
-4.13406097730538e-05
-2.29064531900977e-05
-2.92434899131119e-05
1.91280852052537e-07
-2.56673738870547e-05
-1.55252387818278e-05
-3.25427652266949e-05
-3.14139912430599e-05
-2.51972767679584e-05
-3.27701087542043e-05
-2.25120173451729e-05
-1.90991535078877e-05
1.24486253015166e-07
-1.7863104600477e-05
-2.11600850719823e-05
-7.95623982443212e-06
-2.47540629461005e-05
-2.86626624718954e-05
-2.52109147785015e-06
-3.15855159040893e-05
-7.7827172965675e-06
-3.2830925633279e-05
-1.70771727561481e-05
-2.48958089824025e-05
-4.18357946332359e-05
-2.32560316268078e-05
-1.52411850353067e-05
-2.3235743329246e-05
-9.77411610502685e-06
-1.49902122941608e-05
-3.10274881341866e-05
-1.7123551391144e-05
-2.18696890901511e-05
-6.80709103757406e-06
-3.18809000218655e-05
-3.33786865877242e-05
-3.59464389384944e-05
-9.19453796542824e-06
-1.34457481408258e-05
-1.68328322741028e-05
-2.18809582327587e-06
-7.77137524969316e-06
-4.72867125717063e-05
-2.3030501756907e-05
-1.81763122213764e-05
-3.4295331972104e-05
-1.67704173257909e-05
-2.12641708538804e-05
-4.05636351618336e-05
4.24315311791318e-06
-1.69907092954815e-05
-1.12444510314271e-05
-1.91359161794595e-05
-2.11478730209188e-05
5.73937055582494e-06
2.98297537898005e-06
-1.51317449060128e-05
-1.91077717283268e-05
2.99810352152339e-06
-1.001502850752e-05
-1.56643819668049e-05
-3.72509918686042e-05
5.84646259077219e-06
-1.21571069664359e-05
-1.16021656297454e-05
-2.90686726942635e-05
1.10113331684477e-06
1.57473814569472e-06
-1.24633801883058e-05
-9.31304014305173e-06
-2.26417407948691e-05
-1.3663769931953e-05
2.03299815625974e-06
-2.33317846189395e-05
-2.22784225166328e-05
-1.04147267876301e-05
-2.43877663578767e-05
-1.82176434707116e-05
-2.02291774679443e-05
-9.716488212781e-07
1.3519250518197e-05
-2.62846261597042e-05
-2.09700845736706e-05
-2.13385886780016e-05
-3.82527534906188e-05
-1.28939210164833e-05
3.29548080831682e-06
-3.62593303513286e-05
-2.10267152916452e-05
1.79952494372108e-07
-1.20374734621695e-05
-3.1981744880802e-05
-4.8322607215121e-05
-3.03419622666639e-05
-3.04430000240187e-05
-3.50173562774578e-05
-3.72910766395226e-06
-3.72557579812048e-05
2.31723501728682e-06
-7.85138678391557e-06
-2.28849616699476e-05
-2.7711916050872e-05
-2.17439713395298e-05
-1.47245198011802e-05
-2.34820594673599e-05
-2.84604578274367e-05
-1.29376737834426e-05
-3.03923499231616e-05
-2.10262533624565e-05
-2.75087222374452e-05
-2.28171834541148e-05
-3.47687220308708e-05
-3.6878581822917e-05
-3.05233918458098e-05
-1.25854849249059e-05
-3.03804220697958e-05
-3.10351411714591e-05
-2.36463921108629e-05
-2.97641077020737e-05
-1.38552083937092e-05
-2.23001262615695e-05
1.83923003564939e-06
-7.77467437323463e-06
-6.33122204740981e-06
-2.21415750457533e-05
-3.68464985727756e-05
-4.42657500244679e-05
-2.47523237416891e-05
8.23168908143466e-07
-1.64009179430905e-05
-3.36727947218674e-05
-1.80357034661506e-05
-1.35910716941535e-05
-1.13846391364397e-05
-1.72189368385943e-05
-2.59368043327835e-05
-1.04395039888273e-05
-2.73197418214833e-05
-2.25211140342608e-05
-1.04482328742778e-05
-1.3771768741601e-05
-2.3523207159287e-05
-2.99224356165978e-05
-3.39032118239267e-05
-1.74417505177641e-05
-1.90683058091596e-05
-1.93212402063344e-05
-1.96951887096438e-05
-1.9059783944144e-05
-2.82331820913701e-06
1.42111652558058e-06
-1.32776076035242e-05
3.25908116090632e-07
-8.49578339515826e-06
-1.12483070055572e-05
2.34107777308568e-06
-2.18618482449147e-05
-1.34086685544923e-05
-1.18663961087409e-05
-2.89041492102907e-05
-2.58547455112028e-05
-1.96485221987271e-05
-2.06643177677205e-05
-1.03097618634338e-06
-1.19243349306386e-05
-1.91921424922715e-05
-5.85326047898845e-06
-1.00188225162254e-05
-2.69425729250372e-05
-7.76352880580668e-06
-8.19986601327427e-06
-1.57334731830014e-05
-2.33003521471642e-05
-1.38483721268321e-05
-2.62114894423442e-05
-1.39708322507626e-05
-4.23283294596701e-05
-3.81259586099261e-05
-1.63134508622116e-05
-1.23582591770132e-05
-1.5762110262751e-05
1.73277380835788e-06
-2.22539988947673e-05
-5.34060396588519e-06
-2.379226124212e-05
-7.84337223932409e-06
-3.15673225701111e-05
-3.01384993905281e-05
-3.20088707337374e-05
-1.5661772195119e-05
-4.16367503292998e-05
-3.50891989433985e-05
-9.11081403140936e-06
-2.02213007172526e-05
-2.02209488863955e-05
-3.04686746375226e-05
-1.66019964502253e-05
-4.31758780564746e-06
-3.9181183494256e-06
-2.24207205428116e-05
-3.62315913326916e-05
-8.9759695077506e-06
-1.02911408260031e-05
-8.75211149931924e-08
-1.0711019440596e-05
-3.83080200025718e-05
-2.38687605584455e-05
-7.76676810665386e-06
-2.59589039323013e-05
-1.67862767553793e-05
-1.80008123924323e-05
-2.56353283604961e-05
-3.73911516910123e-05
-2.03839177116259e-05
1.94011415340678e-06
-2.51766993279287e-05
-3.80231898758991e-07
-1.97871933053844e-05
-1.20772454900552e-05
-8.82496455979683e-06
-1.52001084039524e-05
-2.08334076968654e-05
1.86251515023195e-06
-1.62851414634489e-05
-2.76752946262313e-05
-2.29487774500499e-05
6.51556787432963e-06
-1.55437517060707e-05
1.58943662635467e-05
-1.43284619851948e-05
-1.30851239569863e-05
-1.75804579150272e-05
-3.68109053718345e-05
-2.3808137922588e-05
-2.53036064816322e-05
-4.00995245860043e-05
-1.59899287020877e-05
7.13649385415102e-09
-3.59546230494521e-05
9.57617493768333e-06
-1.46695844061449e-05
-2.31255447114405e-05
-3.94887019777605e-05
-2.86235646227034e-05
-2.33636561484034e-05
-6.94896082525202e-06
-1.48706293157718e-05
-3.86771343719494e-05
-3.84623307652897e-05
-2.05486762257083e-05
-4.05867130578788e-06
-2.75374332880196e-05
-2.77452441749646e-05
-2.63726475443184e-05
-1.22878864008567e-05
-1.03080731884288e-05
-1.65620063875766e-05
-8.22111803184372e-06
5.9117938274254e-06
-2.83924598229509e-05
-3.73355329997959e-05
-2.73234879554578e-05
-1.78353063860387e-05
2.70194035182015e-06
-1.42902227381116e-05
-4.43094047118597e-05
3.34513008213939e-06
-2.5637822450722e-05
-2.78709542445027e-05
-2.60646939767262e-05
-2.04678529548931e-05
-2.82536917408236e-05
-3.24781323863826e-05
-3.32721473728421e-05
-2.96564838897383e-05
-2.96714081959113e-05
-1.38957416469597e-05
-3.11092966013012e-05
4.77190510969593e-06
-1.96423037772767e-05
-1.10855873470399e-05
-1.09417063776645e-05
-3.64635671617316e-05
-9.92797345480568e-06
-2.18113336135358e-05
-1.64060625981413e-05
-2.94583569507959e-05
-1.59215505723449e-05
-2.14536666704402e-05
-1.48883911798359e-05
-1.101217500703e-05
-2.45968926152631e-05
1.49167321950386e-05
-5.60311737798706e-06
-2.96509525659916e-05
-1.88766533812657e-05
-2.86052172371936e-05
-1.24217483283081e-05
-1.06064483015525e-05
-4.6904010843158e-05
-2.01533777115507e-05
-1.04351373109477e-05
-3.08765207309619e-05
-2.04279767548373e-05
-4.19076871096183e-06
-3.08289401834935e-05
-1.7405929919602e-05
-6.26632549872741e-06
-2.67437279611551e-05
-3.03718522079607e-06
-3.71637621306834e-05
-2.91101843617976e-05
-2.34192356952577e-05
-1.30649668858113e-05
-1.07906395108201e-05
-1.41486103576537e-05
1.5130619937107e-05
-2.50056709051704e-05
-1.98737248252995e-05
-1.74327647393121e-05
-5.34437876716612e-06
-1.52661371612954e-05
-2.28996020571977e-05
-1.65935889930961e-05
-2.32236218883914e-05
-3.54356732425694e-05
-1.55227780067416e-05
-3.75169022219158e-06
-2.54636068219222e-05
-3.11038988563478e-05
2.87909750713604e-06
-2.63120182872407e-05
-1.16423395455823e-05
-8.48826625311327e-06
-2.74299689466845e-05
-2.49330159607798e-05
-3.38002691767597e-05
-2.50366424030139e-05
-2.94179307960228e-05
-4.01268781282038e-05
-2.01299848422565e-05
-2.63880094660541e-05
-5.2658777664844e-06
-2.37779765409546e-05
-3.14528399698924e-05
-2.20557703783453e-05
-8.0076104062654e-06
-1.33410999917971e-05
-4.16508104952665e-05
-3.29641574833147e-05
-2.30399587104519e-05
-2.57561612263458e-05
-2.29891889828986e-05
-2.54991748885642e-05
-4.27171876065171e-05
-2.21268259260888e-05
-1.07115413337319e-05
-1.95802704703804e-05
-3.31375843530398e-05
-2.35053905163102e-05
-2.31419366826091e-05
-1.7973752370559e-05
-1.23749167816355e-05
1.38650288713154e-09
-2.27049605654664e-05
-8.17059152186287e-06
-3.31528614232025e-05
-3.31945424086469e-06
6.12658402630971e-06
-2.20887917458345e-05
-1.74132274645739e-05
-3.81159754124579e-05
-2.01991400489285e-05
-1.10657320403381e-05
-1.78639626906337e-05
3.99814010378565e-06
-2.29318516001338e-05
-2.86491477566107e-05
-2.73336171160172e-05
-6.83478781119396e-06
-2.0479856438449e-05
-2.00953000519122e-05
-2.66483626867181e-05
-3.05549298009934e-06
-1.71931148846284e-05
-5.16175235273521e-06
-1.92052152915737e-05
-2.97666879210243e-05
-3.4071339522384e-05
-1.41862418236275e-05
-2.62891266488598e-05
-1.18670023739383e-05
-2.97330528566498e-05
-4.136001239268e-06
-2.78076109500173e-06
-1.12324218967638e-05
-9.72883971249808e-06
-2.94493765456479e-05
-2.43756393568526e-05
-1.7634763936002e-05
-3.31749623357854e-05
-1.33245669559531e-05
-2.86594581878547e-05
-2.07120538575289e-05
-2.79599007089734e-05
-1.49707404343608e-05
-8.64876925609362e-06
-2.80455265768927e-05
-3.83433033902487e-05
-1.86253642453416e-05
-7.5741693503013e-06
-2.97508276057466e-05
-2.61278073799622e-05
-1.83020143224086e-05
-3.42991062594971e-05
-2.26029493179235e-05
-2.09946601003276e-05
-1.51242325608429e-05
-2.65866038192361e-05
-2.02676741271678e-05
-1.52652549841175e-05
-3.96926713064905e-05
-2.38245520591251e-05
-2.5597141678817e-05
-3.37184017460371e-05
-2.28948307719566e-05
-1.64063818372738e-05
-7.18286558181251e-06
-1.40576098812391e-05
-2.27098730293976e-05
-2.95722259926763e-05
-1.38342987816394e-05
-2.70112063890658e-05
-6.2571913320009e-06
-3.16743325821598e-05
-2.23191805808549e-05
-1.12976775229039e-05
-1.92427463568661e-05
-1.78584339920867e-05
-1.41160701818147e-05
-2.59373569927993e-05
-5.3381506941403e-06
-1.84787505082873e-05
-3.63838866845677e-05
-3.88205232689912e-05
-6.63520780988481e-06
-2.25495688378345e-05
-1.72824113074444e-05
-2.39788838876074e-05
-8.35805569906756e-06
-1.92148153466492e-05
-1.34462603586572e-05
-2.39592014608567e-05
-4.13071613514561e-05
-2.40741307674283e-05
-1.58613409644887e-05
-1.66790122670597e-05
-2.055940703593e-05
-1.19633566352034e-05
-2.03225681433955e-05
-3.41809049553161e-05
-2.33207225184076e-05
-1.73892854638796e-05
-1.01017195700019e-05
-2.66073736841673e-05
-1.88977650975578e-06
-1.66013820235571e-05
-4.97232363222483e-05
-1.51555715099287e-05
-3.32808672838704e-07
-2.34351566877895e-05
-9.06321757521916e-06
-3.16714276130839e-05
-1.14211037795956e-05
-2.53180799624701e-05
-2.36732058235075e-05
-4.67042459485227e-05
-2.08396278520957e-05
-3.92954514549422e-05
3.01609076101542e-08
1.08067416266919e-06
-3.28667744384248e-05
-2.93194763251122e-05
-3.0016942536079e-05
-2.23234272525631e-05
-3.32495896344638e-05
-2.48625157958057e-05
-4.06921378769423e-05
-4.40997332614006e-05
-2.70468352198312e-05
-7.24907566620075e-06
-1.54754601161572e-05
-9.82096765300012e-06
-3.18438274399884e-05
-1.97173399804385e-05
-2.86700385367971e-05
-1.21976040970349e-05
-3.70600264462886e-05
-2.80139790796307e-05
-1.42798963108198e-05
-2.43608897016215e-05
-4.69032614246178e-05
-3.58793098954799e-05
-2.97959237624675e-05
-3.06115688384471e-05
-2.8282994162284e-05
-1.67516303700021e-05
-4.60802742018331e-05
-4.29188879051063e-05
-3.05795004965283e-05
-2.74087758435461e-05
-2.23510466426428e-05
-2.0536047640792e-05
-2.79773099861708e-05
-2.16529486465363e-05
-3.0889844984648e-05
-4.14609092296893e-06
-1.78378126225489e-05
-2.11580988053225e-05
-9.96484290648057e-06
-2.73348416180856e-05
9.18960407316398e-06
-1.4236997484752e-05
-2.37969023163024e-05
-2.4204077662878e-05
-1.47240280156435e-05
-2.24891697652746e-05
-2.33823253077466e-05
-7.04558230217807e-06
-2.55696929574349e-05
-1.00171006253518e-05
-2.01946742442163e-05
-2.88029619514832e-05
-4.10130274470662e-05
-2.23835853298767e-05
-1.26519470440026e-05
-1.89641584515908e-05
-2.60067982580336e-05
-1.48878079357147e-05
-2.35091735621244e-05
-1.65870191623195e-05
-1.20277634584234e-05
-1.4479217389049e-05
2.21799005602717e-06
-8.01082889801232e-06
-2.25366771105307e-05
-2.64308813723228e-05
-1.43334192129218e-05
-2.34374098714378e-05
-2.65622477824981e-05
-2.50008932472457e-05
-2.42089027195839e-05
-2.48818668088936e-05
-2.31918882986882e-05
-3.36312759535996e-05
-2.1137484086528e-05
-1.47796008923696e-06
-2.8002301877352e-05
-2.729322105316e-05
-3.02858343396745e-05
-4.19593654042264e-05
-3.39893672977281e-05
-1.47343841201806e-05
-1.63887644246358e-05
-4.31531766794893e-05
-2.39901069127797e-05
-2.30686904287637e-05
-2.92843516381716e-05
-2.62501920521469e-05
-2.05580380415655e-05
-1.95719606420567e-05
-2.07899358533093e-06
7.03927553136417e-06
-1.18693417171749e-05
-2.72534513293169e-05
9.17504614559824e-07
-9.80213961334049e-06
-2.47395029595698e-05
-2.8714559344136e-05
-1.8333559422975e-05
-9.14328017936484e-06
-3.65574410048334e-05
3.62364670303151e-06
-1.92020507434174e-05
-3.30338161354275e-05
-1.75714521333731e-05
-7.37714490525941e-07
-1.37107120325336e-05
-3.19162378380565e-05
-2.75456325370382e-05
-3.8366447431073e-05
-1.29660694051619e-05
-1.70799344364713e-05
-6.79106740667581e-06
3.44167428275771e-06
-1.54245931943739e-05
-1.40930092185673e-05
-2.59846947442722e-05
-1.31452138087772e-05
3.2304805239441e-06
-1.71817912379155e-05
-2.22540390697825e-05
-3.31379609161224e-05
-7.46393502616946e-06
-2.0748542692747e-05
-1.67932272461627e-05
-6.6638023124538e-06
-1.21605751763614e-05
-1.32169876200404e-05
-2.70361006661678e-05
-2.41366211001354e-05
-2.19524996109109e-05
-2.27834589650975e-05
-3.69432534208098e-05
-3.27584520307735e-05
-3.26931418879387e-05
-4.30801591891192e-06
-6.55585993220201e-06
-2.05849002169928e-05
-1.27541343390505e-06
-1.18595939160867e-05
-3.42935473906173e-05
-1.05589531353072e-05
-2.66615553938011e-05
-3.39567681593715e-05
-1.78457317082364e-05
-1.53750203475571e-05
-1.8975147687507e-05
-2.42808753958555e-05
-3.12673796845601e-05
-1.95859411978379e-05
-2.0472633261949e-06
-2.98112791225485e-05
-1.77553379629581e-05
-2.70610707678678e-05
-4.7943213459265e-06
-6.931030414311e-06
-2.20689541916345e-05
-7.21270724419775e-06
-3.13352041964673e-05
-2.05994670083829e-05
-1.53891485417276e-05
-5.69607021455821e-06
-3.1858552255418e-05
-4.47413224216015e-05
-2.65755775565889e-05
-1.27436109379474e-05
-2.249389376265e-05
-2.68975254770267e-05
3.09588696179966e-06
-1.083802134878e-05
-4.32645917121346e-06
-1.98454904584316e-05
-3.06043633042862e-05
-1.45436747687993e-05
-1.91425145895925e-05
-2.39824933169759e-05
-2.66759863385005e-05
-3.83545259135106e-05
-1.22680698519362e-05
-4.03769107477802e-05
-2.91228888451218e-05
-5.02485890354205e-05
-1.32338476274992e-05
-2.09105909725198e-05
-3.50748599727032e-05
-5.73954388107448e-06
-2.58881550103993e-05
-2.35863287245782e-05
-3.47876287025283e-05
-2.37459750717243e-05
-1.58507575700943e-05
-3.0028067907502e-05
-1.18074614516895e-05
-2.22465024849766e-05
-1.9832336931427e-05
-3.05459858691423e-05
4.45602250855149e-06
-1.83658535919015e-05
-1.48822338274945e-05
-2.4828812440486e-05
-1.46136154857214e-05
-1.7071963527739e-06
-2.62196066559692e-05
-1.41375098694767e-05
-3.28078343185987e-05
-3.25849916954792e-05
-3.15331689077611e-05
-2.22853397363551e-05
-3.68753110584188e-05
2.76459577536792e-06
-2.97544642412558e-06
-1.09107206067074e-05
7.90379499184354e-07
-2.41539456370282e-05
-3.14721029632526e-05
-2.2126337088371e-05
-2.5548138678519e-05
-1.29691976366649e-05
-1.30729700924857e-05
-1.65582886955035e-05
-1.82879127636061e-05
-4.29106813382113e-05
-1.29869551978756e-05
2.4202934885675e-06
-2.3381666730675e-05
-3.34613382548948e-05
-2.3999098620826e-05
-1.9101364467426e-05
3.56933391157798e-06
-2.14692087563e-06
-2.13418533558857e-05
-6.75752971210925e-06
-7.47352739406041e-06
-2.0201354029954e-05
-2.25017581435197e-05
-3.34354702602519e-05
-2.37453116040046e-05
-5.72234915252524e-06
-2.11657683295687e-05
-1.56308889148785e-05
-2.06617244138993e-05
-8.85632735198724e-06
-2.24212857683807e-05
-1.86657854054273e-05
-2.40861874412193e-05
-2.88908209409851e-05
-4.93763305065156e-06
-2.5075109078319e-05
-2.79169905609826e-05
-2.49901868546196e-05
-1.63512973477448e-05
-1.96476958120158e-05
-1.93557424138597e-05
-2.31842492513652e-05
-3.08737466197309e-05
-1.71008338152816e-05
-4.23037856517265e-05
-4.57127555179182e-05
-2.29919812129722e-05
-2.17215848215058e-05
-1.91253967940744e-05
-2.17614517716888e-05
-2.27634992641737e-05
-3.38261214028511e-05
-1.77584594944291e-05
-2.17056027342949e-05
-2.2631314876973e-05
-5.35210300707761e-05
-3.97510133160087e-05
-2.94129874606089e-05
-4.64989748311886e-05
-2.57580327588288e-05
-2.11351445835019e-05
-3.42571702041355e-05
-8.46719188768258e-06
-8.22937872859261e-06
-2.76335294232298e-05
-2.47261002708952e-05
-1.68326596973217e-05
-7.62871712059135e-08
-2.26722388444872e-05
-1.30321894887974e-05
-4.31599534517176e-05
-3.76354039887619e-05
-6.26235346233863e-06
-8.61611038566507e-06
-2.85727296365701e-05
-6.98991052542279e-06
-3.87132628937572e-05
-9.90749233467838e-06
-7.48653415847957e-06
-6.95453420974874e-06
-3.30480207473425e-05
-1.67271212410591e-05
-2.39477785407968e-05
-2.75254154795281e-05
-6.5384225980457e-06
-1.84993053763322e-05
-2.37004153016423e-05
-1.86000495952143e-05
-1.42691198999046e-05
-3.50148331117583e-07
-1.81050787114038e-05
-2.93167286372388e-05
-2.30341011849602e-05
-2.16875879327562e-05
-3.07039847704162e-05
-1.52463031514491e-06
-2.43903500850111e-05
-5.39236941857201e-06
-2.57535138041864e-05
-1.053240648119e-05
-2.28656541342606e-05
-1.82459267682071e-05
-3.99555863948951e-05
-3.15834330715154e-05
-1.4034198932303e-05
-2.91809725703979e-06
-2.36279253937212e-05
-3.53365613676916e-05
-9.0925531910229e-06
-1.99778267433404e-05
-1.78875929474921e-05
-1.94729752734843e-05
-7.58894009590184e-06
-2.7046629273628e-05
-6.96267973205574e-06
-2.084210421571e-05
-3.06113380995944e-05
-2.75931073391747e-05
-2.94076102696568e-05
-2.91219297514384e-05
-1.26987395235348e-05
-1.02322586513299e-05
-1.33852264096799e-05
-3.43493359099138e-05
-2.7260738310991e-05
-3.18487967608148e-05
-2.73284694438592e-05
-3.85052872408893e-05
-1.06302242875565e-05
-3.61036787743525e-05
-2.63228992504552e-05
-2.12429206781063e-05
-2.74729442449113e-05
-7.79393177679972e-06
-2.53679748203867e-05
-1.55513134098091e-05
-4.08309738098289e-06
-2.94040954617556e-05
-5.03147967519328e-05
-1.50902692468353e-05
-9.94530992785586e-06
-2.18376504665632e-05
-1.55540122405323e-05
-2.01216183436492e-05
-1.98187483635904e-05
-1.24552839492078e-05
-1.36834834330489e-05
-3.09047535681983e-05
-4.21228748004792e-05
-2.13226867596815e-05
-3.62367718479994e-05
-1.72321055110575e-05
-1.22704424563037e-05
-2.4152696157098e-05
-8.1896717413134e-06
-2.06943092874521e-05
-3.80361256446364e-05
-1.94867866729973e-05
-2.06109077418928e-05
-1.39903017934255e-05
-2.25119308770427e-05
-2.6067760911296e-05
-3.11683431394289e-05
-2.24424655563267e-05
-2.91959486686127e-05
-1.14708936079297e-05
-1.44981529961373e-05
-1.5420716117505e-05
-1.85820140954993e-05
-3.44343690210943e-05
-2.88304243964057e-05
8.00212716751625e-07
-3.43769101150367e-05
-1.53054466557593e-05
-3.72691428703631e-06
-3.33355712268203e-05
-2.48513820160965e-06
-2.11779510953641e-05
-1.91973636451192e-05
-3.77708822860077e-06
-1.4346549885922e-05
-2.25913305791777e-05
8.49055106692106e-06
-1.65312772592602e-05
-1.11539534261644e-05
6.99804774282545e-07
-1.91037527615442e-05
-2.5250338490996e-05
-2.57602651699119e-05
-3.20928115430745e-05
-1.90242075852009e-05
-4.5032296498871e-05
-1.74264671795111e-05
1.13726131840344e-05
-3.51497218068746e-05
-3.77664240578008e-05
-1.01861242639719e-05
-2.65825859487707e-05
-1.93526725319667e-05
-4.13047457717272e-05
-2.92994087103899e-05
-1.98610076865852e-05
-3.87745807439115e-05
9.10094244133327e-06
-1.32760320027506e-05
-1.7810959952289e-05
-1.95197682873568e-05
-2.47562070181042e-05
-2.91294351097756e-05
-1.33513235612739e-05
-6.93221134475966e-06
-2.01447756259179e-05
-2.21580082407176e-05
-2.97323665808555e-05
-2.30421473527303e-05
-3.10198108461266e-05
-3.92275456946683e-06
-3.03087763300017e-05
-5.12283295134765e-06
-1.34253064041732e-05
-4.64098577091511e-05
-3.04412677556431e-05
-2.66742124494272e-05
-1.66835594211044e-05
-1.63565931531974e-05
-3.04690500306123e-05
-1.76391881673968e-05
-4.69129418389336e-05
-1.72620510799166e-06
-6.40324082308277e-06
-2.18028918750214e-05
-3.1566590302662e-05
-2.89779530749312e-05
-2.04273550113291e-05
-2.84334180152414e-05
-1.74037720827648e-06
-3.46280889700808e-05
-1.77318490757175e-05
-3.07495281742886e-05
-2.81861309008137e-05
-2.25777607558934e-05
-9.88888313603688e-06
-1.60016441107811e-05
-1.38705944596898e-05
-1.11057211317221e-05
-3.26582445061772e-05
-2.43331647556498e-05
-9.58479748275011e-06
-1.76154163396735e-05
-1.88822627444009e-05
-2.26702553497227e-05
-1.6934774135617e-05
-1.1507763736959e-05
-2.06892197709447e-05
-2.65146523356237e-05
-9.64188391916649e-06
-1.28130601379759e-05
-1.0447712690391e-05
5.70172113546866e-07
-3.10455305192418e-06
-2.49353893840386e-05
-1.20966843751775e-05
-1.06384043826074e-05
-2.69090110386713e-05
-3.16575845704212e-05
-2.58452551928766e-05
-2.87743824454049e-05
-2.13513817682248e-05
-1.38803667046678e-05
-2.23215398774474e-05
-2.70335356148213e-05
-1.09980323256666e-05
-2.08506716731256e-05
-2.00556668500693e-05
-2.7894802442664e-05
-3.15013845575394e-05
-1.66271931874872e-05
-1.4882217620425e-05
-2.37486080904961e-05
-1.91099329050175e-05
9.17782131549357e-07
-1.65740769717936e-05
-2.40148377695952e-05
2.05103802233227e-06
-4.59731008955037e-05
-1.69880128932228e-05
-1.31445249326442e-05
-4.72198257311985e-05
-1.25713769853674e-05
-2.70661692605635e-05
-3.66083190621872e-05
-2.12620550018612e-05
-2.6894312141667e-05
-2.28924760749843e-05
-2.42012073898889e-05
-1.89706947096287e-05
-4.19893563312713e-05
-3.29133492039947e-05
-2.45872440642712e-05
-2.46066870577069e-05
-2.08480970170337e-05
-1.8809532825531e-05
-3.65254328537539e-05
-2.1614609990068e-06
-2.30690081089997e-05
-1.47106763066348e-05
-2.32745949735066e-05
-1.39225553902596e-05
-2.9335502777404e-05
-1.29568145318204e-05
-3.36122176852086e-05
-1.80870836571159e-05
4.65450660877284e-06
-1.97991353483031e-05
-2.41580349479457e-05
-4.30270865668094e-06
-2.5256635847426e-05
-2.72323872994175e-05
-1.00152411176586e-05
-2.95804932732845e-05
-1.49475751918106e-05
-3.1766383986488e-05
-2.00189413805242e-05
-4.77727872538452e-05
-2.90876956183624e-06
-1.86792590852509e-05
-1.82574776840147e-05
1.16367890436393e-06
9.52702976541168e-08
-2.09801237709496e-05
-1.7886751451268e-05
-8.08248366820242e-06
-1.90038074083166e-05
-3.03859430662472e-05
-3.69924519798043e-05
-4.1323359391147e-05
-3.25855730400291e-05
-6.76174337185331e-06
-9.26820871559696e-06
-2.0566057906597e-05
-2.94010527264098e-05
-2.75472388973387e-05
-3.10943289161072e-05
-1.65421246870639e-05
-1.91791081906799e-05
-2.19711449198743e-05
-1.00850058152536e-05
-3.27807381488022e-05
-4.07677084780107e-06
-1.34673861308813e-05
-3.63198933226112e-05
-1.36964951595535e-05
-7.25874581252477e-06
-2.63012717207383e-05
-2.58611194218672e-05
-3.22123527369385e-05
-2.3015015875734e-05
-2.6494176968958e-05
-2.53662272262989e-05
-1.7016083506866e-05
-2.98471875783768e-05
-2.68776937707107e-05
-1.29513380969903e-05
-2.62718525481936e-05
-1.50630092992424e-05
-1.6158739355764e-05
-1.94045989593335e-05
-2.52088668151116e-05
-8.59967126700496e-06
-1.19932492077433e-05
-1.57100508531879e-05
-2.29597699726021e-05
-1.60688132571717e-07
1.77780734371088e-06
-3.06830806192051e-05
-5.03055487732562e-06
-3.10198414984795e-05
-2.87447333981748e-05
-3.92872148399223e-05
-9.33358717865151e-06
-2.77347655755508e-05
-3.81744742578671e-05
1.35754933862102e-07
-3.55911522626517e-05
-1.90149082025423e-05
3.63179745991709e-06
-2.87629759522745e-05
-9.31279049229485e-06
-9.48460199164345e-06
-2.5144711870979e-05
-2.09599782326071e-05
-2.41973294635908e-05
-4.32992967480159e-05
-3.81216996331706e-05
-4.26191417190481e-06
-4.11963577680637e-06
-9.16549183038116e-06
1.53018285042917e-07
-2.66233102910903e-05
-1.38959044891672e-05
-9.02810552905594e-06
-1.82727038240733e-05
-1.37964267153961e-05
-2.20064711725171e-05
-2.93784544963183e-06
-1.11280207649468e-05
-7.16042693682268e-06
8.79255170891295e-06
3.83479888994549e-07
-3.28342671896867e-06
-1.57630547483066e-05
-2.17340214613675e-05
-1.63932281803537e-05
-9.86476626476533e-06
-2.67397611395419e-06
-1.74803909674657e-05
-3.049418626702e-05
-2.80390284144681e-05
-1.99512152023221e-05
-1.10562765637235e-05
-2.42554236554792e-05
-3.38555554670615e-05
5.69584246373238e-06
-2.28944921895959e-05
-2.24006172163496e-05
-1.72767003162845e-05
9.63920902715414e-06
-1.40311888802463e-06
-1.10464178402503e-05
-1.69381394562865e-05
-8.13958915714984e-06
-1.00760198239685e-05
-1.57943865377832e-05
-6.43172860766026e-06
-1.63744985116413e-05
-1.52622275504481e-05
-8.64734958476207e-06
-1.48713678213093e-05
-2.61839622794189e-05
-1.51442131261596e-05
-2.43369430447866e-05
-3.06167763060534e-05
-1.47988870303354e-05
-6.25177678197352e-06
1.28133098458006e-05
-3.00903092718784e-05
-2.03635692204987e-05
-3.57495932932619e-05
-2.18776139809792e-05
7.93262726015525e-07
-1.72681927686601e-05
-2.33254286949594e-05
-1.79123725205342e-06
-4.26297573842543e-05
-2.0234948542016e-05
-3.75041961720754e-05
-2.53333825733591e-05
-3.54974918826629e-05
-2.26784014142499e-05
-3.05569670527827e-05
-3.29757423667342e-05
-1.41693711974e-05
-3.13829525501079e-05
-5.50004144355878e-05
-1.65818598788091e-05
-6.49574993142899e-06
-7.7439117309659e-06
-2.86402041879499e-05
-3.98000120017008e-05
-3.27129702203165e-05
-8.12160040740848e-07
-2.7659391627931e-05
-1.12251169419345e-05
-2.95326804055324e-05
-1.76805103528504e-06
-1.71823007547542e-05
-2.45503437233499e-05
-2.69339363475537e-05
-1.7647536819598e-05
-3.61539464965662e-05
-2.46177212551094e-05
-1.17537089405689e-05
-4.43977936508553e-05
-4.1604342709854e-05
-8.08851565484593e-06
-3.68414646796924e-05
-3.54933182123603e-05
-3.78020908941955e-05
-2.92418800183896e-05
6.12073019431613e-07
-6.47198001544035e-06
-1.48824858053488e-05
-2.55545968406821e-05
-4.6840619510983e-06
-1.65735416507951e-05
-1.99751266219505e-06
-4.06122417674356e-06
-8.71326685110436e-06
-1.73658219417382e-05
-4.81993274135542e-05
-2.80211394831268e-05
-1.16404513569562e-05
-2.02939699110901e-05
-2.28019028410337e-05
-1.55060025797078e-05
-3.26708636521307e-06
-3.16865449610536e-05
-2.78307934091217e-05
-2.23266668496272e-05
-4.77541351265022e-06
-3.37453076512049e-05
-2.94413436320719e-06
-6.51162585146414e-06
-4.84304011038188e-06
-3.38562319834457e-05
-1.61460184361505e-05
-3.33771431669304e-05
-3.25199203242942e-05
-7.69182765613204e-06
-2.05296443803172e-05
1.41395124855973e-05
-9.23169707780127e-06
-4.70396934634052e-05
-1.40662279239175e-05
-1.26200710793664e-05
-3.31454085419272e-05
4.12369707713587e-06
-1.460412748112e-05
3.12615359974869e-06
-3.67143454889577e-05
-2.59358881453968e-05
-2.11537157205999e-05
-6.68089293699073e-06
-2.98525092596533e-05
-2.09079896008821e-05
-4.0902701711538e-05
-1.08269232901533e-05
-3.10953000484252e-05
-2.84189975083478e-05
-1.59551533267885e-05
2.68893260434975e-06
-2.51411881463448e-05
-1.4416694792692e-05
-1.20848473160904e-05
-1.0129575908547e-05
-9.90194035778691e-06
-7.91392387173037e-06
-2.85890472159038e-05
-2.79411390919821e-05
3.31031124364181e-06
-8.43589070899854e-06
-1.45055159143301e-05
-2.02137395820269e-05
-2.57451734017599e-05
-2.18024331386787e-05
-3.30706968165867e-05
8.9184755942144e-06
2.23337117275337e-06
-3.17486977285738e-05
-4.33087341962239e-05
-4.53427794276939e-05
-1.49064181225839e-05
-1.4082765102014e-05
-2.4328678915575e-05
-5.18600913091948e-06
-2.30892668237268e-05
-9.3383721118712e-06
-2.18526008660849e-05
-3.73404649551265e-05
-2.32654815785723e-05
-1.93828178403927e-07
-9.37251020870114e-06
-1.78323690120777e-05
-4.09674883888659e-05
-4.04630043359142e-05
-1.47194954743826e-05
-1.28381247630931e-05
-6.54894820227011e-06
-2.02376453102696e-05
-1.76179596901824e-05
-6.55411346272166e-06
-1.65272121242816e-05
-1.40526053683507e-05
-1.13485969267935e-05
-1.65192662714389e-05
-1.47980784258399e-05
-1.46571048873629e-05
-6.60611500150135e-06
-2.47862241839376e-05
-1.65590810121332e-05
9.16924193611729e-07
-1.84788374179026e-05
-2.30607329027143e-05
-2.21884608753189e-05
-7.03240375027247e-06
-1.98598065779687e-05
-1.78748203125147e-06
-2.82591726951891e-05
-5.59670463765442e-06
-3.7259211316318e-05
-1.26465083988682e-05
-3.48898149355231e-05
-2.5888225161843e-05
3.56662373523673e-06
-3.25847412219394e-05
-2.43926606043027e-05
-1.61948068739621e-05
-2.81468905568162e-05
-2.41959649379378e-05
-1.7379044215542e-05
-2.23442180290201e-05
-2.52776703906555e-05
-2.17207489974586e-05
-2.44862738748957e-05
-1.63715915563376e-05
-1.96995758417811e-05
-9.51853369071047e-06
-1.58639186213493e-05
-7.89580223149915e-06
-2.09789225714251e-05
-2.75825177307149e-05
-2.55365963228518e-05
-1.76358753105863e-05
-7.36683823620827e-06
-3.62009054505155e-05
-1.95272646552246e-05
-2.30765557918892e-05
-3.42084780995382e-05
-2.28787775156081e-05
-1.88506144232174e-05
-2.18114847322946e-05
-2.19454476362922e-05
-2.31675221672406e-05
-2.46764947320204e-05
-1.57986786285878e-05
-2.38207353986747e-05
-3.82339681571613e-05
-2.0104958224235e-05
-2.7394172669355e-05
-6.06069048016345e-06
-3.30539706471515e-05
-1.82574849480763e-05
-1.37766382729408e-05
-1.46621183248077e-05
-2.51854437005838e-05
8.55811666981247e-06
-1.65587588939118e-05
-2.73502755597799e-05
-2.632543712641e-05
-1.70096162085e-05
-2.03112655812756e-05
-2.3298270267273e-05
-3.4665047403278e-05
-1.66760268136279e-05
-2.22108827053093e-05
-2.27865542943364e-05
-3.23669709543643e-05
-3.10766828381246e-05
-8.6035435565658e-06
5.74476486033888e-06
-3.93314883464799e-06
-2.44274287822023e-05
-4.33328840009971e-06
-1.28490458709604e-05
-3.07763989035915e-05
-1.08988542244201e-05
-1.63107333940428e-05
-2.17710484517103e-05
-2.91225205955727e-06
-8.97774565547199e-06
-1.71835352275708e-05
-3.5581014847629e-06
8.65407067898889e-07
-2.41179875508152e-05
9.37427902233987e-06
-3.61002236232795e-05
-3.58822280886233e-05
-1.95268051959378e-05
-2.99862383085248e-05
-1.57678657977072e-05
-3.66232008794502e-05
1.36193864928049e-06
-1.61563244677185e-05
-5.34503987626789e-05
-2.70803636508684e-05
-2.15820834018913e-05
-1.90899433213537e-05
-1.79650311857157e-05
-1.86449178042497e-05
-2.12829826333187e-05
-2.09158726632749e-05
-7.13100205971262e-07
-1.61126683897767e-05
-1.73681433902622e-07
-4.23419068348378e-05
-9.63086063335746e-06
-4.70638908147143e-06
-1.68997366740238e-05
-2.16341560217827e-05
-3.41979167564832e-05
-2.41668623266458e-05
-2.00761038570517e-06
-1.02423370112104e-05
-1.58242558540446e-05
-3.04212689926413e-05
-3.60326682934258e-05
-3.17751860398112e-06
-1.33885415400367e-05
-2.33786432272673e-05
-2.28984562965575e-05
-3.78138319282889e-05
-1.15449947760754e-05
-1.46547848722188e-05
-1.8067258931152e-05
-3.04791627163509e-05
-2.8948260944278e-05
-2.23580475117688e-05
9.76831173362263e-06
-1.41613202685055e-05
-3.40909737274388e-05
-1.9900612000463e-05
-1.53901481468679e-05
-1.58423404039694e-05
-1.26964407767058e-05
-3.86632915965671e-05
-2.96442639400634e-05
-2.13497018544013e-05
-2.02444913254318e-05
-2.69239431265701e-05
-2.2482385317972e-06
-9.21648825731558e-06
-2.28163962553407e-05
-2.05387838655126e-05
-3.21905081403655e-05
-2.99172214692835e-06
-6.83345479273338e-06
-1.88476303255941e-05
-1.16733710508284e-05
-2.20098106536168e-05
-3.71509084292696e-05
-3.48415328958767e-05
-1.79433176449417e-05
2.62271765422663e-06
-3.03637395483369e-05
-1.56433397890005e-05
-1.2108390826287e-05
-1.92387333117968e-05
-2.96419943269651e-05
-9.11729460678608e-06
-2.28104323452249e-05
-3.92059889160225e-05
-6.10448611316239e-07
-5.16328450298501e-05
-2.56034332451798e-05
-4.33230324038277e-05
-1.71559621644075e-05
-3.58510592606774e-05
-3.19155375573831e-05
-1.50980453632752e-05
-2.07364261368445e-05
-2.53814082889885e-06
-1.88222523051938e-05
-5.15462025897933e-05
-2.78942650624306e-05
-3.11009616484357e-05
-5.5528569859188e-05
-1.19800688726937e-05
-7.95406611621063e-06
-2.05366619607408e-05
-6.69471696276218e-06
-1.32641497644523e-05
-1.53302764151385e-05
3.60144410532811e-06
-2.53447029156074e-07
-1.39130669293674e-05
-4.47097042321529e-05
-1.75434304031511e-05
-1.13911679700335e-05
-2.16393602780999e-05
-1.61833236251792e-05
-3.4389652918173e-05
-2.26589988415517e-05
-3.0087300642072e-05
-3.54006463500312e-05
-3.59411303007813e-05
-2.21207571218017e-05
-2.3167865262326e-05
-3.69187711898716e-05
-1.54326506201615e-05
-1.67074487980427e-05
-5.90349104447385e-06
-1.24397200082946e-05
-3.65399523050198e-05
-2.5012654254053e-05
-1.26938638823494e-05
-2.16317860212662e-05
-4.80946154255869e-05
4.152519711271e-06
-2.70366648845195e-05
-1.54850915890744e-05
-1.49977870686588e-05
-6.57827301342015e-06
-1.27479423723097e-05
-2.69361211870664e-05
-2.97567910537939e-05
-2.09792161196491e-05
-1.47993938565334e-05
1.43420133763164e-05
-1.66093684120301e-05
-1.49360363035808e-05
-2.05250572089312e-05
-1.79119147967087e-05
-1.10188755246582e-05
-2.15924151225963e-05
-3.57727721625627e-05
-1.1010651759556e-05
-2.31792765674754e-05
-8.79671832278943e-06
-1.93277644437362e-05
-1.28632593501634e-05
-1.48773815322638e-05
-2.82297504826603e-05
-1.85588815606359e-05
-1.5526257072844e-05
-6.41458558836383e-06
-1.72340294944568e-05
-1.77037788507788e-05
-2.98446951842433e-05
-5.92594112753921e-06
-5.88527276481542e-06
-3.23583233434192e-05
-3.11118033625915e-05
-2.71092009411358e-05
-1.25935636232176e-05
-4.19751113024798e-06
-3.37803298297167e-05
-3.6945267276158e-06
-1.65783612799532e-05
-3.43412460422492e-05
-1.08747441326239e-05
-4.32734335813192e-05
-2.5415952745728e-05
-5.04713182827379e-06
-3.55726197581488e-05
-3.51803925314763e-05
-2.04263657068585e-05
-3.73269569379214e-05
3.88829494309207e-06
-2.12227450719983e-05
-2.22997043654672e-05
-1.66385157562421e-05
-3.91389851910434e-05
-1.72675470658808e-05
-3.82799375207733e-05
-4.42178140153718e-06
-2.2991160265983e-05
-7.51817863850978e-07
-1.63124546461062e-05
-3.04683913539374e-05
-8.00424335999823e-06
-2.56477874561409e-05
-2.05349697315764e-05
-1.68749394678349e-05
-1.059900088922e-05
-3.27938332401942e-05
-1.12683389289217e-05
-3.55307941137894e-05
-1.33413214669735e-05
-4.17400696906008e-05
-5.00873415871415e-05
-2.20799137657938e-05
-2.43647208502608e-05
-1.33025724292958e-05
-3.84423282055797e-05
-3.12563730219957e-05
-2.11318743045868e-05
-5.05719876208956e-05
-2.20029706556671e-05
-2.75114792606269e-05
-1.49562618041826e-05
-2.30456243077314e-05
-5.66850765093313e-06
-1.97010877368229e-05
-1.52411043460745e-05
-1.80082154059901e-05
-1.20437412432696e-05
9.72576007650431e-07
-1.57269067990888e-05
4.64928194011924e-06
-2.90549670417168e-05
-8.6019784393616e-06
-5.98724264092616e-06
-1.81708530780414e-05
-2.47137019020677e-05
-1.5076137492762e-05
-1.13164327856788e-05
-1.85118757829075e-05
-2.38115198322474e-05
-3.23998323938522e-06
-4.02091907156177e-06
-2.65480615748269e-05
-3.42486854308767e-05
-1.23864880074911e-05
-2.43392930393064e-05
-9.4656684632345e-06
-4.47041327177171e-06
-1.1392563759275e-05
-3.24180039882417e-05
-3.66762744475632e-07
-1.55109538511552e-05
-1.02372612991736e-05
-1.47339094685914e-05
-3.44779883025296e-05
-1.8193851804427e-05
1.3321339845247e-06
-2.38378146876322e-05
-7.40576045128114e-06
-3.79750441552502e-06
-7.37737913689559e-06
-1.95262610233791e-05
-7.09866911579447e-06
-1.62619330626447e-05
-2.69549992547965e-05
-2.34334102891423e-05
7.90480855649894e-06
-1.14911419678789e-05
-1.86098952575083e-05
-4.39305556309203e-05
-3.66054038792272e-05
-2.1883744064256e-05
-3.40867370792604e-05
-3.40435403014282e-05
-2.11821717121522e-05
-2.11816877996352e-05
-2.17487503047508e-05
-1.2961861065776e-05
-2.92862705765903e-06
-8.48628319544255e-06
-2.18904356169725e-05
-2.87866551684785e-05
-2.2297446068192e-05
-1.88196410453025e-05
6.25797313365077e-06
-2.98365067585872e-05
-3.9051387304823e-05
-3.6611602076849e-05
-1.65035717845831e-05
-1.53261488842575e-05
-2.60565961608019e-05
-8.03196050908988e-06
-1.93706066896817e-05
-3.29671366062231e-05
-1.08209465303418e-05
-1.6020586804635e-05
-6.16331489575275e-06
-2.37855040994175e-05
-2.52200542342757e-05
-4.14225324867866e-05
-1.53715754126786e-05
-1.23491322443065e-05
-1.61216682185753e-05
-2.94783770469738e-05
-3.51952494787534e-05
-8.58036090510912e-06
-2.55667855541663e-05
-2.8810310576231e-05
-2.63036163395945e-05
-2.88500573673596e-05
-2.68733301768231e-05
-9.15661370219829e-06
-2.42884736449596e-05
-3.24234370879157e-05
-1.35609592210317e-05
-4.08609871466901e-05
-2.27663639693627e-05
3.96055872853267e-07
-1.88368213520662e-05
-3.07655328067384e-05
-3.1454414445316e-06
-3.83022904819964e-06
-2.89716566364834e-05
-2.77295269830347e-05
-1.95984230450452e-05
-4.17332219034993e-05
-2.94374506677336e-05
-2.33356628143767e-05
-3.25672416676243e-05
-2.38410192484355e-05
-6.20626457221687e-06
-3.22763204249272e-05
-1.69313805043141e-05
-2.78607795571037e-05
-2.78740215670518e-06
-1.94576953004088e-05
-2.83244289669144e-05
-1.98416558940914e-05
-3.31111728623683e-05
-2.03864464792922e-05
-1.67657102290643e-05
-2.0840391143102e-05
-1.73673495364669e-05
-2.35678235762225e-05
-2.34769573598587e-05
-3.16431623833474e-05
-1.2511350601761e-05
-2.00024269940882e-05
-1.43301729218076e-05
-2.04974193896386e-05
-1.31749437110796e-05
-4.03053210321487e-06
-2.06052421163225e-05
-1.94072614087609e-05
-3.2694139267267e-05
-1.11174410838628e-05
-1.32871496514668e-05
-3.33608887523242e-05
-2.56036529188973e-05
-2.54009098742097e-05
-2.95986534288368e-05
-2.11476326702366e-05
-5.34954497319182e-06
-3.01916067990856e-05
-2.32439509274882e-05
-1.98488040875959e-05
-2.18407475052539e-05
-3.99182947425723e-05
-2.44307043921815e-06
-2.76153337093857e-05
-2.81835955551658e-05
-3.40696111097776e-05
-4.57430123317887e-05
-3.23254311824805e-05
-2.11629093629214e-05
-2.02787090523249e-05
-3.01149849331868e-05
-3.06885126457436e-05
-2.32487642636253e-05
-7.00688985123293e-06
-2.69118389173854e-05
-2.46678345617295e-05
-5.08032757407796e-06
-2.43409857512564e-05
-1.84798222863308e-05
-2.76665197392047e-05
-6.60599599261054e-08
-1.89238185583887e-05
-9.60350121911462e-06
-1.3436879386641e-05
-3.77892307042363e-05
-2.49106608533483e-05
8.74033763695856e-07
-3.87092403243182e-05
-1.46526251614801e-05
-2.0687719381686e-05
-2.34803802820405e-05
-1.00733913808251e-06
5.48729554848603e-06
-1.47152284373633e-05
-3.19068422078452e-05
-2.23008829386926e-05
-1.82533137980571e-05
-2.76207489350817e-05
-5.22987523622736e-06
-4.35653762110776e-05
-4.0535257335539e-05
-1.79531204183502e-05
-1.71397498116992e-05
-1.37411352269869e-05
-2.08515543647234e-05
-1.63910928938589e-05
-1.44197768968391e-05
4.57628117685433e-07
2.03274045765693e-06
-9.87789837828886e-06
-9.89991887499682e-06
-1.32031341150607e-05
-1.85954436262714e-05
-1.59235412393233e-05
-6.34997851236352e-05
-1.22187223380014e-05
-2.30067399750013e-05
-1.60611722939044e-05
-3.44231243849273e-05
-8.16443611448907e-06
-2.5833166391756e-05
-2.55544561306162e-05
-1.69518754392475e-05
-8.85227217206337e-06
-2.68155633194765e-05
-3.5221868806072e-05
-4.41332770236911e-05
-4.0686375214013e-05
-3.23066510487092e-05
-1.47240775355909e-05
-1.56215599052826e-05
-2.67499409806816e-05
-7.84302599876357e-06
-6.83076158976795e-06
-3.90772785736435e-05
2.13654802165455e-07
-9.81032935507059e-06
-3.419967983756e-05
-2.12100373279861e-05
-1.03943428652199e-05
-2.28740909370983e-05
-2.55424323407449e-05
-4.71494056751134e-06
-3.33077811027398e-05
-2.26180110625227e-05
-1.73205732234371e-05
-2.3897354131635e-05
-1.5500256114128e-05
-2.72017476200565e-05
-3.71395256061983e-05
-2.76441994113907e-05
-3.00188762502564e-05
-2.68974522668164e-05
-1.6685167453948e-05
-1.21382832646368e-05
-3.05980138429655e-05
-1.80488222868733e-05
-4.2325273539637e-05
-1.65307639325782e-05
-1.89286647459963e-05
-1.78013215533947e-05
-3.84388585901273e-05
-3.06631320704985e-05
-3.09835656468993e-06
6.78605070563447e-06
-6.82972143501991e-06
9.42238156092746e-07
-1.7499633100362e-05
-1.59103326455207e-05
-2.12200366408674e-05
-5.93505227389457e-05
-9.3330795817184e-06
-1.59087214710832e-05
-2.33578405004501e-05
-3.34529333869537e-05
-2.51587229935352e-05
-8.3971222810521e-06
-2.23246348482071e-05
-1.85429201317016e-05
-2.2132540463926e-05
-3.44667674852456e-05
-2.80387514746133e-05
-2.63797047857845e-05
-4.55621399772619e-05
-1.29140992628169e-05
-3.12917890207274e-06
-8.04756663294995e-06
-1.79966573854667e-05
-2.95043874514877e-05
-5.55176930878249e-06
-1.32508518568212e-06
-3.2169074840579e-05
-3.40192526945191e-05
-1.69418061016821e-05
-1.68678390553985e-05
-1.50470193396896e-05
-7.54790454278199e-06
9.45697456355673e-06
-3.73147821891973e-06
-4.09101504673168e-05
-9.50019887812936e-06
-3.62345768074113e-05
-2.12285107304583e-05
-1.82336600236522e-05
-1.54952693397107e-05
-3.48172450839203e-05
-2.85419669619344e-05
-1.58473282136739e-05
-2.31997044944557e-05
-1.77956199613754e-05
-2.10046500458943e-05
-4.20576605430942e-05
-1.01545673796876e-05
-2.36503285616527e-05
-2.86555523905168e-05
-3.01243881143341e-05
-2.4428354242699e-05
-4.83457303222185e-06
-2.94020904381118e-05
-3.32929783488716e-05
1.38691870659933e-06
-9.45597704975528e-06
-1.94094584644503e-05
-1.64204479256048e-05
-2.17916525141048e-05
-1.9264687589408e-05
-2.82700483888052e-05
-3.18821964298721e-05
-3.20758090133163e-05
-1.16934668853259e-05
-8.72513945771464e-06
-3.37338079205627e-05
-2.31646833118246e-05
-4.3562687097078e-06
-2.22516342590075e-05
-9.79733246706956e-06
-2.13509384675135e-05
-8.12081418803166e-06
-7.33215290213152e-06
-8.54324461123113e-06
-2.42562028518295e-05
-7.51918033358151e-06
-1.73335415631158e-05
-2.50768234805986e-05
-2.85306269700363e-05
-1.90903389310894e-05
-3.3527448832024e-05
-1.07461966607966e-05
-3.33854917830962e-05
-1.35330909758542e-06
-1.7197734969611e-05
-3.6941067685828e-05
-1.9450156297118e-05
3.12340851545078e-06
-6.53052295723671e-06
-1.86221094980876e-05
-6.15589818931127e-06
-1.26297951210962e-05
4.33809529399797e-07
-2.57861069637344e-05
-2.52027198328619e-05
-1.87691748399478e-05
-1.41185188125855e-05
-2.28697651874451e-07
-1.33114783367752e-05
-1.83790226332779e-05
-2.53163158072013e-05
-2.40917832396478e-05
1.70926910651948e-07
-3.80244525001573e-06
-7.0048848235437e-06
-2.77028735117189e-05
5.71592965162884e-06
-2.37570493258852e-05
-1.74095259079822e-05
-3.89116664030968e-05
-2.74434727431926e-05
-2.0557684811712e-05
-2.60650246764773e-05
-1.77737252673836e-05
-1.42561862186059e-05
-3.11957250249421e-05
-2.33730325228892e-05
-1.96973472187337e-05
-4.48818203547081e-05
-1.30376125377165e-05
2.42903558960987e-06
-2.05052844285345e-05
-3.18903094247357e-05
-2.16639397917397e-05
-2.69260096207288e-05
-2.68158383297705e-05
-2.14068681415476e-05
-3.11670601774386e-05
-1.51476047544941e-05
-1.13327980290057e-05
-5.13405853960454e-06
-4.44033808048216e-05
-2.5962041912316e-05
-2.16452644625841e-05
-3.3453521048049e-05
-1.96511651030688e-05
-3.46579901481108e-05
-2.19647121381679e-05
-1.65462140623624e-05
-1.5275552126032e-05
-1.94827211886282e-05
-1.95661003463798e-05
-5.70810268315295e-06
-5.68274772512898e-06
-3.51428691201937e-05
-1.51957972965542e-05
-1.12805202911166e-05
-3.26473089650395e-05
1.11015080172829e-05
-3.10284352803627e-05
-1.86368270946898e-05
-2.66636382505664e-05
-3.17560368778716e-05
-2.78163785718477e-05
-2.77806534381295e-05
-2.68684202876514e-05
-8.20714613645315e-06
-1.6388180028214e-05
-9.45152320326733e-08
-1.78628911845556e-05
-1.33001278412995e-05
-1.66810053851725e-05
-1.61940139025187e-05
-1.81253936544479e-05
-2.44789669854916e-05
-3.94280410901505e-05
-2.33990837284519e-07
-1.00203072156644e-05
-1.88422572383638e-05
-2.4549856079095e-05
-1.46307134522217e-05
1.61743567274118e-05
-1.39372963711212e-05
-1.08189217081977e-05
-8.74754519267528e-06
-1.82221545313099e-05
-1.86524720752266e-05
-6.66033937420987e-06
-1.82032153986978e-05
-2.37272634980555e-05
-6.26735971187737e-06
-2.22503755379821e-05
1.40638929047262e-06
-1.45173739014854e-05
-9.5591906019611e-06
-3.69026208936853e-05
-1.62794812731881e-05
-7.03320845806949e-06
-2.08664322547971e-05
-8.64830482593613e-06
-2.85912450757044e-05
-5.07700942418933e-06
-5.16653546309887e-05
-3.98239821572099e-05
-1.16657435385532e-05
7.1043114917769e-06
-3.6517574688051e-05
-2.50607488166521e-05
-2.86875925869629e-05
-1.72604677757618e-05
-1.75024858523767e-05
-3.32095779831616e-05
-9.21217110998045e-06
-3.34280479957554e-05
-1.6633194860149e-05
-2.85068643953734e-05
-9.83449955474276e-06
-1.88540959012033e-05
-2.31632836547529e-05
-3.03449358164632e-05
-1.26904183453675e-05
-1.63959480424475e-05
-1.10676293417931e-05
-2.35547093061565e-05
-2.07902975289826e-05
-9.14008416045421e-06
-4.29887331943052e-05
-6.13165927943277e-06
-1.84747315459305e-05
-3.9124615458329e-05
-1.18902804676322e-05
-1.71417656944961e-05
-2.45210077641366e-05
-4.29695137012978e-05
-1.02268583394122e-05
-1.70299970546552e-05
-3.27362656053351e-05
-5.93718787708654e-06
-1.06732582448314e-05
-2.43484611722084e-05
-1.63074176523787e-05
-1.05302940163371e-05
-7.91558205315137e-06
-1.47552526302481e-05
-1.55708907100677e-05
-1.25403423996012e-05
-2.87161163133982e-05
9.26234058405289e-06
-7.96728505815308e-07
-8.21593456103613e-06
-2.52758973775137e-05
-4.9633875108124e-05
-1.8235109613774e-05
-8.0347221111295e-08
-3.91641943624348e-06
-1.05734867679872e-06
8.53712722744209e-06
-1.89483199212875e-05
-1.5319636067537e-05
-1.63048933758431e-05
-9.84171337377413e-06
-1.24348707667971e-05
-1.51640293826313e-05
-2.26045171264065e-05
-2.52410524685743e-05
-3.12606836199445e-05
-1.01290190957844e-05
1.64980275267862e-06
-7.64894510805605e-06
-7.19901013959977e-06
-1.41794990065648e-05
-3.49726618378399e-05
-3.36734733201703e-05
-1.83196181094903e-05
-1.76445416036206e-05
-2.70844245261179e-06
-3.7209681129481e-05
-2.8997991154793e-05
-1.15061019304552e-05
-3.76616270045949e-05
-2.52159631832655e-05
-2.09852155226903e-05
-1.66118385015951e-05
-1.03360474738928e-05
-2.06282010166832e-05
-1.91161981816249e-05
-9.94640334314229e-06
-2.20633492193128e-05
-1.16775730397424e-05
-1.17905680496333e-05
-4.0724273363724e-05
-2.62828360832691e-05
-3.46568718616079e-05
-9.79473251702962e-06
-1.88874255616215e-05
-1.65738127693029e-05
-2.45655814990808e-05
-3.81232285125318e-05
-2.53062530494018e-05
-7.83519212511183e-06
-3.30796637654845e-05
-2.74968971739013e-05
-2.8908511808531e-05
-3.48225323500197e-05
-2.31182829033515e-05
-4.20934318075599e-05
-1.60612271269232e-06
-1.47401110225255e-05
-3.90169364558391e-05
2.08635302963474e-06
-2.89374174318149e-06
-1.58783731925861e-05
-4.1364768623243e-05
6.09536423148399e-06
1.39272383603022e-06
-1.0075568390763e-05
-1.10839316928577e-05
-1.19135031754404e-05
-1.64667688893069e-05
-2.31510813493585e-05
-1.94638669102826e-05
-2.19505273163094e-05
-1.84734871938358e-05
4.78908102481471e-06
-2.17696039715491e-05
-2.58133168431815e-05
-1.20240941573344e-05
-3.04035438435396e-05
-1.04147602704175e-05
-1.36455264407153e-05
-3.22691442496253e-05
-3.35479805151095e-05
-6.05295306220077e-06
-7.21191561376557e-06
-2.10534713706135e-05
-6.09922482380046e-06
-2.29405575362685e-05
-2.98148633424581e-05
-2.45283290090369e-05
-2.48975473054154e-05
-4.25727837171958e-05
-1.03704069329701e-05
-3.23100857201633e-05
-5.64621407298953e-05
-1.4574376206536e-05
-2.09845945463763e-05
-2.24951887762706e-05
-1.35347663269005e-05
-3.40617512265257e-05
-6.51943128175076e-06
-8.99438943258847e-06
-2.30801188625644e-05
-1.10224816539711e-05
-3.32883656653735e-05
-3.49927707040337e-05
-1.21977374695443e-05
-1.60598789539181e-05
-8.64383450330056e-06
-1.52942292309175e-05
-3.14187633141748e-05
-3.24983550523775e-05
-3.65444288801331e-05
-1.16124151767739e-05
-2.88516565314129e-05
-1.76423027071141e-05
-3.93552874803679e-05
-3.42490579075822e-05
-3.60557811869929e-05
-3.53079476296052e-05
-3.38953708006365e-05
-2.6729904304761e-05
-1.95045658213004e-05
-1.42537830816028e-05
7.85560114038301e-07
-2.70723666953508e-05
-2.77548859303103e-05
-5.89546622171059e-05
-3.07931849630426e-05
-2.40389919431469e-05
-1.91614881658993e-05
-4.19241826697524e-05
-2.57266085234019e-05
-3.28590423182362e-05
-2.80878747228143e-05
-9.28531640011921e-06
-8.30948045918927e-06
-6.37683425306646e-06
-2.83285793123602e-05
-3.36496903627785e-05
-2.05608578739758e-05
3.41783112791987e-06
-2.05619504058422e-05
-8.06107518037755e-06
-1.89020984937527e-05
-3.39371886850063e-05
6.07659656604155e-06
-4.06048368321533e-05
-3.197707558635e-05
-1.14787996641914e-05
-1.14904172245758e-05
-5.35975051841591e-06
-3.19082904332586e-05
-1.03608633242918e-05
-8.23622091993365e-07
-1.35970570142794e-05
-2.76432927957536e-05
-3.24897656045399e-05
-1.09458125104763e-05
-1.73012203288828e-05
-2.37829129628552e-05
-2.71995816468079e-05
-2.79952996560563e-05
-1.28834560106065e-05
-1.18305172961317e-05
-2.70660424869084e-05
-9.82649401441108e-06
-1.61424859292728e-05
-4.76106414248545e-05
8.42267706583155e-06
-1.18981749645225e-05
-2.66113399857952e-05
-2.71765744501847e-05
-3.51510505687287e-06
-3.90810678467997e-05
-1.97645320725505e-05
-2.44306622430292e-05
-7.67451101483838e-06
-7.0579314623793e-06
-3.23078272503517e-05
-2.24161729005861e-05
-2.64703896574382e-05
3.2119281180612e-06
-2.59918606748995e-06
-1.77826865855428e-05
-2.40215070673252e-05
-2.99597656512191e-05
-1.04173978881636e-05
-2.85206434690518e-05
-2.94855455318377e-06
-1.87576437023645e-05
1.95305993518629e-06
-2.90887516373292e-05
-1.92796529693128e-05
-9.62519655078664e-06
-4.88864644591346e-06
-2.34095820374041e-05
-2.33813609582908e-05
-4.75562047117928e-06
-7.74984961576348e-06
-3.07274138114184e-05
-3.11248738192709e-05
-1.5719339529135e-05
-2.99906705560016e-05
-2.93111474089612e-05
-1.20810368821867e-05
-3.18281980327353e-05
-2.44577989163727e-05
-1.39675874323774e-05
-2.30348185883759e-05
-6.94231568522897e-06
-2.91250039660959e-05
-3.06337231448163e-05
-3.92309454737808e-05
-3.11275792200807e-05
-1.8211219975072e-05
-2.47901845067607e-05
-8.38355201873934e-06
-8.71047084825734e-06
-2.31229542412012e-05
-2.78009310814214e-05
-4.57054902613225e-05
-1.48626113764241e-05
-6.15508952111296e-06
-2.81465561751647e-05
1.00642926250746e-05
-2.35803223898903e-05
-1.59540401103599e-05
-2.35353426302147e-05
-4.93292777374996e-05
-2.95366067856624e-05
8.41802223630714e-06
1.85217475946867e-06
-1.17784999318164e-05
-3.26111781466713e-05
-8.3948192737143e-06
-3.9795295187257e-05
-2.79284229800844e-05
-2.30178783520951e-05
-1.60456539670724e-05
-2.61308143028508e-05
-2.51427577030969e-06
-1.38341273888848e-05
-2.57057941412275e-06
-1.4796745688138e-05
-1.24741484067672e-05
-3.04600513559749e-05
-2.09970459686099e-05
-5.98484148115805e-06
-2.98413245572005e-05
-2.8821406119946e-05
-1.8382419162078e-05
-1.03598812880994e-05
-2.37729633544788e-05
-1.85267112603538e-05
-8.89441508543463e-06
-1.67150905744929e-05
-3.2640917497801e-06
2.72759204586127e-06
-2.39191011240105e-06
4.12964986506618e-06
-1.2725382171616e-05
-1.40105623126755e-05
-2.21698732263639e-05
-1.93484701748906e-05
-3.09391541534111e-05
-3.88655220547819e-05
1.75462590237633e-05
-2.64101806449205e-05
-2.00104574875022e-05
-1.54072330106529e-05
-5.16480919661486e-05
-1.11236110894976e-05
-2.96411008781715e-05
-2.19159867086959e-05
-3.57300346198373e-05
-2.56368295391624e-05
-2.54462221392216e-05
-1.68386350903284e-05
-1.83752476567665e-05
-2.86734348691361e-05
-4.83006997721515e-06
-1.3717921465846e-05
-3.25656659072847e-06
-2.66764181147071e-05
-3.20684417673837e-05
-2.95040062088116e-05
-4.13263517325715e-05
-3.49479405204589e-05
-2.97682468386337e-05
-1.13151663639428e-05
-2.39571793543651e-05
-1.8880343899857e-05
-4.50380972112807e-05
-2.68427833142642e-05
-3.04632696005321e-05
-1.60479843930647e-05
-1.39683021167466e-05
-9.4753329864963e-06
-3.78695468611641e-05
-2.71733889144654e-05
-1.11915363624403e-05
-3.22505903013071e-05
-2.71953869572e-05
-6.28412741996573e-06
-2.72923847487399e-05
1.15011294286088e-05
-1.52859992712489e-05
-2.30087243419439e-05
-1.12806759378148e-05
-1.41520629024705e-05
-1.96449841716713e-05
-1.27511553752772e-05
-3.28915623536409e-05
-1.23293791001805e-05
-1.1085121171805e-05
-2.54348096230289e-05
-2.21955420122524e-05
-2.71154433426832e-05
-2.04470499058758e-05
-2.967156540062e-06
-1.18833058028686e-05
-3.2957897853766e-06
-1.75162416399473e-07
-1.01685416371841e-05
-2.15061897638679e-05
-1.77363645779337e-05
-2.07266545107702e-05
-2.20564820152347e-05
-2.93729779501541e-05
-2.14012160159298e-06
-1.73203197848407e-05
-2.181578470993e-05
-2.74511331307522e-05
-3.24709162743505e-05
-1.1154805708178e-05
-1.32848114497238e-05
-3.46941135297705e-05
-3.09154960237869e-05
4.41053988956501e-06
-1.52677934431129e-05
-2.80125705341637e-05
1.2997313333403e-05
-1.97438241414297e-05
-2.79503848984507e-05
-6.10161540807364e-06
-2.75362311508656e-05
-9.85447674408443e-06
-1.89902411064375e-05
-1.57831279914707e-05
-8.77868684120994e-06
-8.96565169857664e-06
-2.21522088777619e-05
3.4008702137702e-06
-3.3756144659312e-05
-3.37753595781068e-05
-6.4466140298589e-06
-2.5486223142279e-05
-1.1532929906157e-05
-1.58616046937376e-05
-2.02422698788238e-05
-5.30784314179486e-05
-2.4905629847711e-05
-4.39928947571719e-05
-4.9200656514395e-06
9.54054184826942e-06
-2.10085723063927e-05
-1.95935839768721e-05
-4.4881228413717e-06
-5.14373919963351e-05
-1.48295607361804e-05
-1.34355554261695e-05
-3.17339846790265e-05
-1.96539991953481e-05
-2.36846469894237e-05
-2.27967276475778e-05
-8.91146685349591e-06
-2.27747681676738e-05
-1.49239894506436e-05
-2.43934463377506e-05
-2.55596131996935e-05
-3.63254075862307e-05
-6.76946790791405e-06
-1.27016981868013e-05
-3.87436799402932e-05
-5.9658923361285e-06
-2.963319904512e-05
-3.39186917727609e-05
-1.60789806645201e-05
-1.84490679944422e-05
-3.34643047412687e-05
-2.9368108314181e-05
-2.80969087546073e-05
-2.32187349955725e-05
-1.37807013639117e-05
-1.35221777706765e-05
-4.27407738872336e-05
-1.17450007403616e-05
-2.86812086587371e-05
-1.49594073850959e-05
-2.088145294392e-05
-1.02104147962426e-05
-7.83109212210551e-06
-9.6043647127606e-06
-4.74357170110688e-06
-1.93451652047208e-05
-2.62087324497665e-05
-3.34730508408456e-05
-2.98926470503964e-05
-2.64546294518226e-05
-1.86899598832789e-05
-2.80057857581811e-05
-8.12378552765202e-06
-2.75208843589581e-05
5.99463636423406e-06
5.3441259670205e-06
-9.25061096770103e-06
-3.54273455802598e-05
-2.12815388122489e-05
-2.44955501459096e-05
-2.94799821022836e-05
-2.37564820064959e-05
-3.46184381365346e-05
-6.30264360652589e-06
-1.99374201549642e-05
-5.91702044575124e-06
-3.31945513607553e-05
-1.29141842144611e-05
-6.01453908072599e-05
-2.39704605083263e-05
-1.80496248538087e-05
-2.08594838395874e-05
-1.67521298676905e-05
-6.72345644619429e-06
-4.1027676721162e-05
-1.89432366980644e-05
-2.99190077797686e-05
-9.96400369762855e-06
-3.08978183441016e-05
-7.63511902839792e-06
-2.34315071415658e-05
-2.63470808603862e-05
-2.07209065038341e-05
-1.58845024566848e-06
-2.85107914580834e-06
-2.68625235644283e-05
-2.75719103951606e-05
-1.15707157306113e-05
-6.90460833654986e-06
-1.99506004642507e-05
-7.37494610468919e-06
-4.67987240198962e-05
-2.67407237630129e-05
-2.32483562053509e-05
-3.39964145882404e-05
-3.02386578041689e-05
-1.65806459989532e-05
-9.25902514519014e-06
-2.50681472239282e-05
-5.9822170091118e-06
-4.24619047552564e-05
-3.04345160708724e-05
-2.44504654621902e-05
-1.34630181467728e-05
-3.95029330668008e-05
-2.62376064248429e-05
-2.92793144132955e-05
-4.79002084872298e-06
-4.86806345819989e-06
-3.67987435127024e-05
-1.4190497424272e-05
-1.98710955482909e-06
-2.14014200221911e-05
-3.14886198629833e-05
-2.69158825519644e-05
-1.16059099464847e-05
-1.68176130022717e-05
-1.0444920299682e-05
-9.1709607389689e-06
-1.63287474918537e-05
-3.3210042468783e-05
-6.31337173759864e-06
-2.60214844751175e-05
-2.15697355076047e-05
-6.35400683549168e-06
2.46181430676466e-08
-3.77105745428342e-05
-7.03436740254542e-06
-2.70133929030768e-05
-5.7208915552573e-06
-1.14848533801593e-05
-1.72385581980581e-05
-3.12274923679682e-05
-1.37184332922709e-05
-1.01042303294219e-05
-3.08649411819324e-05
6.70758053716965e-07
-2.67189829899162e-05
-2.28497609563016e-05
-1.62755702193145e-05
-3.08476424822992e-05
-4.49796419068369e-05
2.51534430229514e-06
-1.8659131415035e-05
-1.03784628796294e-05
-1.06105527701166e-05
-3.22064118347906e-05
-3.57431300992981e-06
-2.26377780292861e-05
-5.82275724816435e-06
-2.62912950332004e-05
-1.81044764918211e-05
-1.24828973715559e-05
-1.89428964141971e-05
-1.77835421027732e-05
-2.97611212945516e-05
-2.61696839845395e-05
-1.3596017948554e-05
-4.74656840989387e-05
-3.12914521003328e-05
-1.35241334120149e-05
-3.28513582407947e-05
-7.07641449681597e-06
-8.1957245775117e-06
-2.74381731381671e-05
-1.62195898278361e-05
-2.71712519166101e-05
-2.46615992004966e-05
-4.63056533706591e-05
-2.85963924227064e-05
-3.82307617893426e-05
-1.33139555199597e-05
-1.74170501010311e-05
-3.99044968440009e-05
-1.7775516750854e-05
-4.80978883199142e-06
-2.54779913944608e-05
-6.57517020561293e-06
-2.79984656108452e-06
-1.07049590196983e-05
-5.40441653387928e-06
-4.96251306516489e-06
-2.27122957668827e-05
-4.0300933887994e-05
-2.70860252279877e-05
-2.4802940512763e-05
-1.02121172770649e-05
-2.72427188958743e-05
-2.39261723949285e-05
-4.067928687479e-05
-1.961620771416e-05
-8.96111737757097e-06
-2.79438585453289e-05
2.98376823730164e-06
-1.25219932344388e-05
-9.35561849602796e-06
-2.1114803306891e-05
-2.24016404506949e-05
-1.51481242305441e-05
-3.31976045779947e-05
-2.18047895799016e-05
-2.11039791729524e-05
-1.56173750929402e-05
-1.74677195995695e-05
-2.57344407296959e-05
-7.54607971637151e-06
-2.46214595515558e-07
-2.69428688618315e-05
-1.89297435133559e-05
-2.31887513949032e-06
-9.35572816454745e-07
-2.19432143308935e-05
-1.28228877773233e-05
-1.75774130047595e-05
-1.9722735813176e-05
-2.7116431340965e-05
-1.84937575687377e-05
-4.19039813168286e-05
-3.64521735821677e-05
-5.99582003772691e-06
-2.08094063882634e-05
-3.46093521174896e-05
-7.66347352001467e-06
-3.16422007061055e-05
-2.50650446087234e-05
-3.17130612361846e-05
-2.35063791769914e-05
-1.72026570082092e-05
-1.63636475826503e-05
-3.32496853901063e-05
-5.09115006315187e-05
-3.5729569824157e-05
-2.77426131094643e-05
-2.47676406615589e-05
-3.33815372697565e-05
-3.08919534649572e-05
-3.31298952663162e-05
-1.22183857340964e-05
-3.70828760149087e-05
-1.71275030652582e-05
-2.7399208044029e-06
-1.97883799871878e-05
-2.8304980966386e-05
-1.26761966210603e-05
-2.06563010606679e-05
-1.78061579521247e-05
-3.3454587268236e-05
-1.9440465073587e-05
-1.82377605411633e-05
-4.78007243673639e-05
-3.10380270896636e-05
-6.9336394262375e-06
-3.90042547134971e-05
-2.52461895070485e-05
-2.85976450852073e-05
-1.60402210376393e-06
-3.25770637158058e-05
-3.51017689342797e-05
-3.52403194127005e-05
-2.54262176598362e-06
-8.64179026928964e-06
-1.6993430929474e-05
-1.78704045092825e-05
-9.90619532252625e-06
-1.81285412047754e-05
-1.89163099918356e-05
-3.45253241987446e-05
-1.47187209092889e-05
-1.5242315949016e-05
-2.85434099813893e-05
-2.89044637114495e-05
-3.61728917361545e-05
-2.05622695509111e-05
-4.10797132734256e-05
-3.90161365408386e-05
-3.55099146567046e-05
-1.95888923646173e-05
-1.1033652356202e-05
-3.17637448968894e-05
-2.43225586239803e-05
-1.10603033409799e-05
-1.57447975511902e-05
-1.95146948536302e-05
-1.18674891014288e-05
-3.79922683156352e-05
-1.75520385644009e-05
-2.55636420378018e-05
-7.02091421202968e-06
4.70232285492169e-07
-4.53718085354915e-05
-3.16351545904306e-05
-2.28146207548987e-05
-3.31723497036182e-05
-2.24862571590903e-05
-3.45170731009727e-05
-2.12815933982487e-05
-2.121254391491e-05
-1.70605746980302e-05
-2.66179824154308e-05
-2.63081015688611e-05
-1.04743580509555e-05
-2.52587259865396e-05
-3.82093580177807e-05
-2.05214738516298e-05
-2.89759761803734e-06
-2.86862818848186e-05
-2.12207481806894e-05
-4.18893853983369e-06
-3.26445247207461e-05
-1.92608737406603e-05
-3.62432817240198e-05
-2.22091696527335e-05
-2.69495055104709e-05
-4.8057681635983e-06
-2.13574949648618e-05
-2.61169416342685e-05
-9.59566849561044e-06
-3.26830312880285e-05
-3.43136078857454e-05
-2.03265009864648e-05
-2.53283446797191e-05
-2.29735803884812e-05
-1.86024003996592e-05
-2.8465210957055e-05
-1.71584397647664e-05
-3.15523253465262e-05
-1.59318423372559e-05
-2.59129067575206e-05
-2.7253570505987e-05
-3.42020339053134e-05
6.81648276718621e-06
-1.77577214620625e-05
-2.95374335136525e-05
-2.559982565067e-05
-3.38090379953698e-05
-2.62583984885007e-05
-1.16801832938199e-05
-7.65474750465583e-06
-8.67412739187909e-06
-1.9947884648199e-05
-2.05854492209618e-05
-2.75340550379002e-05
-4.24543942848735e-06
-1.71914460386714e-05
-2.09527306298452e-05
-3.42613905679412e-05
-3.68742238312646e-05
-2.9286405160957e-05
-1.56515322391467e-05
-1.45580649223143e-05
-2.03659622300189e-05
-2.46904861234302e-05
-1.74677789084403e-05
-4.16159501031611e-05
-2.94379266108722e-05
-2.35857746901086e-05
-1.20261728890787e-05
-2.95510386341717e-05
-1.00844311879202e-05
-8.60377518001877e-06
-1.78433051453872e-05
-1.68083046715692e-05
-3.488745036219e-05
-3.22356589986753e-05
-8.35873477609882e-06
-2.1188037474136e-05
-1.1767250923233e-05
-4.07345832254562e-05
-2.89094711889398e-05
-2.65656410376656e-05
-4.70881645465058e-05
-2.47170982999517e-05
-9.9900001194267e-06
-2.31917976564999e-05
-8.54416482475472e-06
-3.66446909455443e-05
-1.38621563416206e-06
-1.98455037385566e-05
-4.64236545215971e-06
-3.40637069779312e-05
-2.52791147436683e-05
-1.39168680127871e-05
-3.16854726152915e-05
-3.2859005027098e-05
-1.4252050463393e-05
-3.45161954523616e-05
-3.40639028527873e-06
-2.74624514090376e-05
-6.76743343733746e-06
-2.44123948855528e-05
-1.9422685910152e-05
3.84561224605138e-06
-2.85363063779444e-05
-2.17406644726223e-05
-1.64210824827712e-05
-3.21632634570254e-05
-7.28737086657558e-06
-2.67280077700939e-05
-3.98291569240874e-05
-1.84131587802031e-05
-2.76665551076352e-05
-4.5349264967551e-05
-1.58094434699514e-05
-1.76149837323073e-05
-1.56403795704793e-05
-3.53048283996507e-05
-2.393873211512e-05
-2.00685833460343e-05
-4.23715596490802e-05
-2.55100470234072e-05
-3.04594508567683e-05
-2.46744292426558e-05
-1.19144146324208e-05
-5.6481448670235e-08
-2.24879782741211e-05
-2.27990731906607e-05
-3.51327878445132e-05
-2.81056674030139e-05
-2.36722829888279e-05
-2.47502336245361e-05
-1.55485107280989e-05
4.53917340641945e-06
-3.47779309292226e-06
-1.47752523477386e-05
-1.73048739747108e-05
-9.52451342213935e-06
-2.14966682152077e-05
-3.07941411506872e-05
-1.4062637394904e-05
-2.34634568910304e-05
-2.04237455130127e-05
-3.26491320633008e-05
-4.30527385742609e-05
-2.49904895350745e-05
-1.35041100557775e-05
-2.64125903981614e-05
-1.02033542073005e-05
-7.72230972295254e-06
-3.21987178362156e-05
-2.66410517692852e-05
3.06225318484614e-06
-2.72629501436568e-05
-2.58670032482164e-05
-1.98796025647036e-05
-2.47712091012398e-05
-3.13205730399841e-05
-1.3491363056383e-05
-1.7152764712314e-05
-3.22518077127104e-05
-2.69282937190528e-05
-8.31291020964176e-06
-2.57692464733983e-05
-8.49517314895256e-06
-2.57792655047077e-05
-1.54310525633269e-05
-5.76336109001212e-06
-2.98938405483032e-05
-1.80207772221234e-05
-2.39266115021134e-05
-2.76741443972412e-05
-9.24232678378361e-06
-1.9438744254338e-05
-8.6390428715904e-06
-2.22484418175126e-05
-2.20972780541613e-05
-1.33686700447855e-05
-6.44328194774067e-08
-2.79450687560823e-05
-3.03796622268618e-05
-1.17226207506494e-05
-5.44025759443947e-05
-3.08176783612557e-05
-2.41232718647737e-05
-1.16175252583108e-05
-2.55077801123805e-05
-1.04172087516937e-05
-2.23828097180148e-05
-3.10410705453052e-05
-2.69870174689728e-05
-2.62996653041255e-05
-1.24223301583107e-05
-2.82866199828268e-05
-1.69579607886573e-05
-9.35537912994828e-06
-1.06210807518737e-05
-2.30167255694715e-05
-1.87181978124781e-05
-1.82609831710188e-05
-1.62994611143447e-05
-3.13569677768303e-05
-3.0269055430959e-05
-1.04235735053363e-05
-1.82091131607262e-05
-2.07388374661384e-05
-1.9354623211978e-05
-3.00170501586136e-05
-3.86302644905719e-05
-1.17655303020722e-05
-2.52293600982712e-05
-3.13097961623659e-05
-9.13539245108468e-06
-4.35972035660175e-05
1.02964399820427e-06
-2.08365557361951e-05
-1.40936986694547e-05
-2.07198706921842e-05
-3.3211927485371e-05
-4.19621795899734e-06
-2.35124535369551e-05
-5.73839610794733e-06
-2.62747475024072e-05
-3.72422002861991e-05
-2.51682136642265e-05
-1.32612632633503e-05
-2.57910574198851e-05
-2.92561176765838e-06
-2.9431881544417e-05
-1.40863573250091e-05
-1.16120543544749e-05
-1.1293379131246e-05
-1.46015789147333e-05
-1.6519019945324e-05
-2.25415210708147e-05
-2.20686310861521e-05
-1.9910032142116e-05
-1.65666180127615e-05
-2.45187092807459e-05
-1.6725485229754e-05
-3.55782539929092e-05
-1.08310614660373e-05
-1.68202273742657e-05
-3.41461259222578e-05
-1.30708657486482e-05
-1.04925301055897e-05
-2.94483993671598e-05
-2.27505962496632e-05
-1.24627992854864e-05
-3.79781053476674e-05
-1.51765515315109e-05
-2.17673989780607e-05
-1.60475416422101e-05
8.33667727387289e-06
-2.31734483770144e-05
9.93226814647325e-06
-1.14374797108692e-05
-1.53069600352547e-05
-5.15250979689867e-05
-1.44034955799269e-05
-2.63381686131051e-05
-4.06018491611629e-06
-2.08952191684919e-05
-3.0895175431492e-06
-1.4564036926324e-05
-9.27994897244545e-06
-1.75175529111984e-05
-2.19225458033595e-05
-1.41127360273785e-05
-2.93078325616556e-05
-1.88638850892737e-05
-4.04175183761364e-05
-9.02150696498307e-06
-3.10234146873883e-05
-2.50020325304356e-05
-2.54176691385441e-05
-2.47623262635215e-05
-7.94587961473262e-06
-2.62950054482416e-05
-1.81534913456359e-05
-4.04983313475051e-06
-3.52452390687008e-05
-2.33054199247379e-05
-3.27074151941204e-05
-4.29123480641323e-05
-3.40630077851274e-06
-3.80537348074684e-05
-3.03450297382253e-05
-4.07163171453436e-05
-1.83724823049225e-05
-3.03830980975852e-05
-2.58088532717045e-05
5.29085710193843e-06
5.8358893873525e-06
-2.81665915806614e-05
-3.50605400604087e-05
-2.47043463076884e-05
-1.30271339628118e-05
-1.11191980746664e-05
-1.94800702863653e-05
-1.35283443298956e-05
-9.03517677628544e-06
-1.17703221464172e-06
-1.41818639018475e-05
-2.8617129018844e-05
-2.25807934317505e-05
-2.3248530816547e-05
-4.36439845828311e-05
-2.46813780022665e-05
-1.01131065290937e-05
-3.91024517667928e-05
-1.62612652812845e-05
-2.947527048762e-05
-1.9798257274137e-05
-3.62915214793358e-05
-2.69486962035846e-05
-3.14764230340057e-05
-1.3809968670875e-05
-2.19339942335724e-05
-2.73787158482378e-05
-2.6807395028577e-05
-2.14660347324235e-05
-1.11506500590892e-05
-1.78568036262253e-05
-2.3801888192583e-05
-8.2190312827138e-06
-2.34100702035468e-05
-1.6936839995277e-05
5.35502808091645e-07
4.37069123060529e-07
-1.80135111057764e-05
-1.59983754853938e-05
-3.88649722983359e-05
-1.58440499717289e-05
-4.29085244525213e-05
-3.13125407943571e-05
-2.11167738792989e-05
-2.00915260572271e-05
-4.86747507326259e-05
-1.23540471187778e-05
-1.74432110012235e-05
-1.19990318475806e-05
-2.16818440988874e-05
-3.12109697814649e-05
-2.39464887350333e-05
-1.88296401743675e-06
-1.5947842697932e-05
-1.36748291897336e-05
-1.39071497274534e-05
-2.36336634747422e-05
-1.74495021273128e-05
-3.08941267986299e-06
1.06766657288017e-06
-1.84436844413915e-05
-1.67377565562223e-05
-7.87166742410112e-06
-1.49921592344179e-05
-1.49474283503576e-05
-1.848771863716e-05
-2.95194237751042e-05
-4.20667545535991e-06
-3.04679301688461e-05
-3.050095525359e-05
-4.28000074680765e-05
-1.68530066019216e-05
-3.2155465027978e-05
-8.66286222498109e-06
-2.59666200832087e-05
-2.12550837943171e-05
-9.70787388879234e-06
-1.43025038718802e-05
-1.94446980084124e-05
-2.17330071970429e-05
-2.76260935429938e-06
-3.83148045885713e-05
-4.02609987161043e-05
-1.19482202319427e-05
-1.04213670953703e-05
-1.94161567919175e-05
-2.43019584897511e-05
7.97019637417277e-06
-3.51507092486695e-05
-1.62158575444456e-05
-7.69485228557539e-06
-2.90571540604047e-05
-7.79021185480146e-06
-2.89981277555712e-05
-1.42685933764588e-05
-1.69469026194429e-05
-1.92409497422832e-05
-9.86998114941298e-06
8.47672176636089e-06
-2.50249223984656e-05
-2.25876629998472e-05
-4.23217246331212e-05
-2.44502362902373e-05
-7.19349596373482e-06
1.25737290606448e-06
-2.57384359759985e-05
-1.09178446170196e-05
-4.13378922750968e-06
-1.3399719392187e-05
-1.52538063013845e-05
1.46302667685938e-06
-1.70338602460408e-05
-1.99928403800224e-05
-2.23640483078043e-05
-1.48451994814477e-05
-1.44117288326416e-05
-2.44301037341311e-05
-2.26247151087008e-05
-2.73864912185703e-05
-1.91411821774428e-05
-1.11313654409009e-05
-2.93866642472462e-05
-3.51655446528357e-05
-2.29807500841689e-05
-5.55682040764869e-06
-9.57689464816572e-06
-2.33780552377682e-05
-2.42981432032446e-05
-2.78191748495461e-05
-2.28137828865784e-05
-2.58423133339777e-05
-1.93657767705643e-05
-2.36181715827458e-05
-3.35252773179368e-05
-1.45906419676615e-05
-2.45410679780141e-05
-3.19607288003562e-05
-2.39644001145365e-05
-1.2799510525739e-05
-8.49986272665541e-06
-6.46637900659137e-06
-2.19114905647564e-05
-1.12400981538127e-05
-4.54449797524916e-05
-3.37414001810187e-05
-3.31463386269812e-05
-2.5515744121436e-05
-2.6344525295949e-05
-3.0148747904421e-05
-2.72280945772007e-05
-2.64994983231603e-06
-1.78916935073328e-05
-1.28724827424276e-05
-3.25465423574754e-05
-1.96104409545795e-05
-1.24878078397611e-05
-3.06663011432949e-05
-1.12843651271414e-05
-3.01521599259121e-05
-2.68299709442651e-05
-3.56570539168083e-05
-1.93985500791042e-05
-8.73132575263102e-06
-2.80274013414227e-05
-1.41227420897735e-05
-1.13432642651493e-05
-1.80920304440465e-05
-2.1039459588646e-05
-7.32103923524896e-06
-2.22913568465246e-05
-3.36621657769751e-05
-1.99084442346897e-05
-3.79758245289476e-05
-2.09237963485685e-05
-2.16818303890047e-05
-3.27938273857231e-05
-1.65343461018048e-05
-7.69586181328408e-06
-1.41104814651549e-05
-3.06977569638573e-05
-3.58640101161077e-05
-1.13652012445228e-05
-1.9616444778372e-05
-2.6876984926012e-05
-1.86680858116264e-05
-1.07679367521378e-05
-4.82002442006233e-06
-2.70350593651439e-05
-3.19670012662313e-05
-2.26459379577009e-05
-1.421340976012e-05
-3.09568432432824e-05
-1.35229742468857e-05
-2.64355387415832e-05
-4.09498371696674e-05
-1.34562933908353e-05
-2.7696086972956e-05
-1.47139883541205e-05
-3.05001714388402e-05
-1.70351143364032e-05
-2.79597184006939e-05
-1.98255265033366e-05
-1.22999337383926e-05
-2.57520315622207e-05
-2.66864949012986e-05
-2.56988661900183e-05
-2.80239348378963e-05
-1.79474582036909e-05
-2.60499610910023e-05
-3.89252496576012e-05
-2.90689689353068e-05
1.00511471518387e-05
-1.79732272190724e-05
-3.27333240275863e-06
-2.02066023357839e-05
-2.49412852142701e-05
-1.81254345950242e-05
-2.59371078233669e-05
-3.99923266552976e-05
-1.07427220448053e-05
-1.93975067297117e-05
-2.75772138569497e-05
-4.94034945876223e-05
-1.33213542524519e-05
-1.29681951135028e-05
-2.58703051788685e-05
-2.73772581165088e-05
-1.44189286193793e-05
-1.80749755407412e-05
-2.0683452125147e-05
-8.5088858304024e-06
-1.99999380312602e-05
-3.03884960727757e-05
-3.51261806791491e-05
-4.46455241007324e-05
-1.56427326929971e-05
-2.69002803110104e-05
-2.95504814506994e-05
-3.84101333228847e-05
-1.6480428742261e-05
-3.49001132793585e-05
-4.75883508502693e-06
-1.79804056061327e-05
-2.90772809141004e-05
-3.99130561172705e-05
-1.62654639556225e-05
-9.23691211290695e-06
-3.62968405805945e-05
-2.63071032710728e-05
-1.55304695712429e-05
-5.53239910533946e-06
-2.4224930743468e-05
-1.37634672233944e-05
-1.21893796428702e-05
-2.54975782731945e-05
-1.97939325785645e-05
-1.51785505621126e-05
-1.13543779937167e-05
-7.56233569047417e-06
-1.65853355862943e-05
-1.71545924592762e-05
-2.35809641072577e-05
-1.00955648061704e-05
-2.21153307577597e-05
-2.37742056271876e-05
-1.33193762480798e-05
-1.83342772647619e-05
-1.22354012214425e-05
-4.73272669341068e-05
-2.96901269667889e-06
-1.34393418175178e-05
-2.35412663206411e-05
-2.89930481207902e-05
-2.17360533459606e-05
-2.35972717004044e-05
-6.80318716392844e-06
-2.47401141356326e-05
-1.35658272350945e-05
-7.71839627590473e-06
-3.05859028435324e-05
-2.81606423285025e-05
-2.33616468587122e-05
-2.56797796120563e-05
-4.22499808947506e-05
9.73613229216673e-07
-4.37799673329428e-06
-1.122632679016e-05
-2.64838174916897e-05
-2.74350187264048e-05
-1.19312334636219e-05
-1.89560146865484e-05
-3.59385628035954e-07
1.47945110243886e-06
-1.81659132314255e-05
-8.761647905447e-06
-2.40862862044622e-05
-1.45666521704255e-05
-8.56059047317828e-06
2.36574180677202e-07
-3.53746243743965e-05
-1.74987198996274e-05
-3.4876777577277e-05
-2.46231728983326e-05
-2.2105095185732e-05
-1.17625714812735e-05
-2.32293283576278e-05
-2.00412989015582e-05
-3.60849867812659e-06
-1.24867112276867e-05
-3.36923331310788e-05
-1.33807853088619e-05
-8.15845772353524e-06
-3.98641775000118e-05
-1.42862820411639e-05
-2.09762280877855e-05
-4.41269022834011e-06
-2.19168804130317e-05
-2.19774141294492e-05
-1.08401271516054e-05
-2.10332598673549e-05
-3.15150338191757e-05
-2.78711477481726e-05
-2.07923967399405e-05
-2.09380281592931e-05
-5.8903761868994e-06
-1.77547434186105e-05
-2.85841442660525e-05
-2.39700877243354e-05
-3.93240026293855e-05
2.57203013920842e-06
-1.91875872521004e-05
-3.03486244943053e-06
-3.63988287363748e-05
-2.39240332805509e-05
-2.52851269520855e-05
-1.92190520099836e-05
-8.61385824272612e-06
-2.23718137538192e-05
-1.93567667431013e-05
-7.73578669695102e-06
-2.90104567890521e-05
-2.38938790539123e-05
-2.47469857605453e-05
-2.4191989529858e-05
-4.1710851339195e-05
-2.68744344578424e-05
-1.65112094991872e-05
-4.21454715674022e-05
-1.75823811623394e-05
-1.98199403138988e-05
-1.21021797305941e-05
-2.26210363627111e-05
-4.69889871104455e-05
-3.34273965022314e-05
-3.42532712236316e-06
-1.87600186776695e-05
-8.71699847135917e-06
-1.71107844426572e-05
-9.92962454202518e-06
5.43240257932018e-06
-3.07486495303629e-05
-5.12478459182516e-06
-6.82094901275165e-06
-2.01153845147073e-05
-1.97197663235138e-05
-2.25008480553198e-05
-1.93937512013648e-05
-1.68877754029144e-05
-3.26387981682524e-05
-3.58444356600378e-06
-3.16754321479623e-05
-2.65581671313739e-05
-6.31329515446286e-06
-1.55966443228155e-05
-1.60578462886258e-05
-3.10892107102919e-05
-2.68631897288588e-05
-7.44232933162135e-06
-4.42238663669622e-05
-2.72419314575149e-05
-2.28386452980814e-05
-6.56054499334074e-06
-2.77606572312757e-05
-4.5575964610065e-06
-5.30528309615651e-05
-1.81556553528415e-05
-3.8466934178436e-05
-1.88886606879283e-05
1.31384593669425e-06
-2.87017265367481e-05
-3.60466758163318e-05
-1.46195816479845e-05
-1.96086176278967e-05
-3.12590099377286e-05
-2.2625135069209e-05
-2.06559128025535e-05
-1.86817044009498e-05
-1.1689040499531e-05
-2.92339274038626e-05
-2.05871058028125e-05
-3.05781785081712e-06
-2.99920513560349e-05
-4.03683236328032e-05
-9.7429629107718e-06
-1.04511023857157e-05
-2.83956231316587e-05
-2.40479100202067e-05
2.30867008173757e-06
-1.26762634834986e-05
-1.56703523061741e-05
-1.02338601784571e-05
-2.4010904753401e-05
-2.65356931238064e-05
-9.05113790835606e-06
-8.80594420833583e-06
-3.80611612234425e-06
-3.07315577694136e-05
4.75931443709607e-06
-2.29793113779271e-06
-3.37879390939669e-06
-1.11749406623279e-05
-1.69226786008196e-05
-1.52343310044315e-05
-2.50033441236044e-05
-2.80831006378105e-05
-1.41182127166858e-05
4.20514513362744e-06
-2.72851152225715e-05
-2.63603859290971e-05
-1.77721389659093e-05
-1.65273830164439e-05
-6.56500072877468e-06
-2.35970420777762e-05
-2.5649462244166e-05
-3.24709817994979e-05
-1.58113908779288e-05
-2.12029144382805e-05
-2.64607166246655e-05
-3.20035976689969e-05
-4.2906636555003e-05
-3.31379538926658e-05
-1.702700390542e-05
1.84481999388304e-07
-1.22555609975634e-05
4.11568580475589e-07
-1.86026706264431e-05
-1.56686839339222e-05
2.38654024686418e-06
-1.36669150538066e-05
-1.75770659609545e-05
-6.09466842764843e-06
-1.1552275536358e-05
-3.25266189730899e-05
-1.95678254586044e-05
-2.72555768366214e-05
-1.55678592404358e-05
-1.09996417006801e-06
-2.27886763564689e-06
-1.17107516166956e-05
-3.30122286408197e-05
-2.29194021174678e-05
-2.73352112913289e-05
-5.47507169141461e-06
-2.9668775764268e-05
-2.84195077916487e-05
-3.24098761830036e-05
-4.34518018253139e-05
-1.72985481978992e-05
-1.48188551390984e-05
-3.64846101890063e-05
-2.0818982290908e-05
-1.21557014856689e-05
-2.70059398085303e-05
-1.97933843052665e-05
-1.12806267063096e-05
-3.32296386432809e-06
3.30447225976787e-06
-4.46450932213149e-05
-3.16758566592385e-05
-1.61251728096914e-05
-3.06976476690659e-05
8.08076611617553e-06
-4.53375895539832e-05
-1.6147738881334e-05
-1.68946713524951e-05
-8.89624667315893e-06
1.90162138714044e-06
-3.95003274235253e-05
-5.81369067594067e-06
1.71020551759974e-07
4.40262956820661e-07
-1.84425862990983e-05
-1.36606480676552e-05
-9.62453280077311e-06
-2.32387632921488e-06
-1.73644871796239e-05
-2.12107340339799e-05
-1.01665755437309e-05
-3.48740682910069e-06
-2.79746359628369e-05
-1.68653405741518e-05
-1.7452330922927e-05
-1.70189374084695e-05
-1.23875478696008e-05
-2.39924051413858e-05
-1.67191312033685e-05
-1.00619534711743e-05
-2.17556091050443e-05
-1.47654681925479e-06
-2.07626009405198e-05
-3.56001711953801e-05
6.02428290431804e-06
-9.87284676038546e-06
-4.31598049308016e-05
8.28910324669669e-06
-4.25675997845323e-05
-9.50939938266635e-06
-1.56168191707049e-05
-3.57245069156842e-05
-3.14957733603605e-05
-2.69036175514958e-05
-1.53344683356503e-05
9.79238194812656e-06
-7.3799491466945e-06
-5.94510195508391e-06
-2.86376803292466e-05
-1.56129798697824e-05
-2.38494828715763e-05
-2.15060572002196e-05
-1.04551682075912e-06
-3.57621984567809e-06
-4.49880707417074e-05
-2.84790126532299e-05
-1.93547768846533e-05
-2.68701685536999e-05
-1.48439079234587e-05
-4.44911203628481e-05
-1.72782352674003e-05
-3.28848609442141e-05
-1.02918221174655e-05
-4.05486858665783e-05
-3.54183973626798e-05
3.79110949992931e-07
-5.01351339454203e-05
-1.09089594061612e-05
-1.94499912076522e-05
-3.39099033682552e-05
-3.07688997721078e-05
-3.53740094429235e-05
-3.35687240115288e-05
-7.0900151145544e-07
-4.85850633773992e-05
-2.27695682948841e-05
-1.33470504217806e-05
-1.24394272272694e-05
-4.39215512153067e-06
-1.66493066817535e-05
-2.30174440689707e-05
7.17965242985486e-06
-4.00360168227107e-05
-7.79639698795753e-06
-2.88900724267676e-05
-1.19794217963904e-05
-1.00589786077557e-05
-2.98885835222186e-05
-3.88197557345945e-05
-2.91515728734755e-05
-3.16493463768817e-05
-2.3049100709098e-05
-2.00112437860694e-05
-5.18601177166438e-05
-1.48685554133817e-05
2.91813462268753e-06
-3.06546759327827e-05
-4.99142030004912e-06
-2.3070420692741e-05
-2.155721912402e-05
-1.88993896011305e-05
-2.37717828999914e-06
-2.2711199948923e-05
-2.07740409492652e-05
-1.87377114681024e-05
3.48365787880706e-06
-2.79911147801512e-05
5.78209935013227e-06
-2.24642322309888e-05
-2.50984665511373e-05
-1.38216007324015e-05
-2.20118588798601e-05
-2.38287006308635e-05
-3.67914124508407e-06
-3.36724340016728e-06
-3.4924553565221e-05
-2.21222349522393e-05
-1.39714625716452e-05
-1.82306500229545e-05
3.40837010093939e-07
-7.20872017346553e-06
1.23412429776113e-06
-2.60135410812285e-05
-2.23351436553624e-05
-5.03411786569098e-06
1.96751771997857e-06
1.19748470488473e-06
-1.68792429896735e-05
-4.98013886128809e-05
2.08934878316694e-05
-1.61872609949979e-05
-3.83231454538554e-05
-4.9220288687284e-05
-4.38805113228111e-05
-1.2878424077706e-05
-2.397021231044e-05
-1.78176066264143e-05
-1.5557080243254e-05
-1.60018767699879e-05
-2.77838903446016e-05
-2.35449559016767e-05
-1.10974142564952e-05
-4.86344117597762e-05
-3.74435645240182e-05
-1.55916737350049e-05
-1.8934618768677e-05
-4.30620573337549e-06
-2.13797587963014e-05
-2.41947822510732e-05
-2.10571167842088e-05
-1.59597393913449e-05
-1.5672708376633e-05
-6.33449463906589e-06
-2.58429428649126e-05
-3.94678467470891e-05
-4.12198891276455e-05
-3.13163099892876e-05
-2.97809129915423e-05
-4.03520097802651e-05
-3.34392516513832e-05
-1.10475011084325e-05
-2.08833059030315e-05
-1.53164648313807e-05
7.2088167613547e-06
-1.51789268594057e-05
-4.55657899018412e-05
-3.39983440908837e-05
-2.01382180829338e-05
-3.95817164876582e-05
-1.57834624487913e-05
-3.03538695607458e-05
8.9025212058083e-06
-1.03910769287527e-05
-2.36499966827709e-05
-1.78241680832459e-05
-7.15885144017683e-06
-1.99688187533977e-05
-3.39932466374505e-06
-2.45711132160942e-05
-2.24352369836244e-05
-1.94826902716064e-05
-1.49353515071183e-05
-2.53353415791837e-05
-3.16157970833488e-05
-2.36836520642711e-05
-1.47225737789279e-05
-1.08181038171972e-05
-6.27229544586486e-06
-2.43814264337119e-05
-3.31935350548823e-05
-6.26496203763327e-06
-2.20755843826931e-05
-5.70283808233506e-06
-2.25985521909719e-05
-1.2640449622413e-05
-3.37819690836787e-05
-3.3200970384149e-05
-3.13846744002989e-05
-2.55260207197046e-06
-3.93178000046896e-05
-2.8284964874455e-05
