# Supplementary material for: Research on computational propagation and identification of mine microseismic signals based on deep learning
Source: PLoS One. 2025 Oct 22;20(10):e0334641. doi: 10.1371/journal.pone.0334641 (PMC12543183; doi:10.1371/journal.pone.0334641)
Supplement: S1 Data — (ZIP) [file pone.0334641.s001.zip › 000100500001092.xlsx_0.txt_24.txt.txt]

-1.60130913536375e-06
-2.43360604808999e-05
-1.20110975106269e-05
-1.55112431643954e-05
-1.96858038292992e-05
-2.87060853011133e-05
-2.42334031448041e-05
-3.60080294866437e-05
-1.48596920904889e-05
-1.53250911129208e-05
-2.47331283212317e-05
-1.20996837042459e-05
-1.82795470503482e-05
-3.60200836054255e-05
-3.53371710735539e-05
-3.25567037717646e-05
-3.18226946237818e-05
-2.24376868721534e-05
-1.27882014596033e-05
-1.44565357311272e-05
-1.87481020004438e-05
-1.14036483899655e-05
-2.22347724174857e-05
-1.64843145731153e-05
-2.53361330498527e-05
-2.72922510599487e-05
-2.21979368603459e-05
-2.77097140294587e-05
-1.0644225114971e-05
-1.5271901817826e-05
-2.92822316614149e-05
-7.87636290277885e-06
-2.99993513781406e-05
-1.4831132504872e-05
-1.13658275943e-05
-1.46969330157051e-05
-3.23684535946708e-05
-2.32763215453022e-05
-2.87635151911664e-05
-2.87371862681435e-05
-1.2538761599116e-05
-2.78267622945066e-05
-3.33506671136783e-05
-1.52756234214213e-05
-1.43446537636293e-05
-3.08129914035924e-05
-1.88363173978207e-05
-3.06260507917188e-05
-1.22780566653599e-06
-2.7449049042375e-05
-6.00170402900737e-06
-3.04274444803535e-05
-3.40579336757196e-05
-2.16948574964449e-05
-3.37292304734847e-07
-2.30130798400168e-05
-2.32134068011069e-05
-3.49217035195886e-05
-2.24474531628006e-05
-2.94909885759298e-05
-3.67356830417927e-05
-1.69424462992028e-05
-3.57751567004664e-05
-4.44086872611027e-05
-3.19332680365387e-05
-2.08686097221995e-06
-9.27263023226902e-06
-1.63048510813942e-05
-6.60808840962495e-06
-1.19256010534602e-05
-1.63088617709924e-05
-2.31452969504655e-05
-1.36307646844033e-05
-1.66530224460208e-05
-1.81628860170174e-05
-1.68082294117291e-05
-3.95160872699233e-05
-1.83931131372708e-05
-1.65231370155781e-05
-1.2301343648027e-05
-1.70421672557306e-05
-2.37715413203069e-05
-1.89978161411808e-05
1.07462490123605e-05
-3.0988691446232e-05
-2.70167300344035e-07
-6.32992281292426e-06
-2.4516788879283e-05
-4.31738554985153e-05
-1.34057598750899e-06
-2.63419771495633e-05
-2.04271467198405e-05
-8.53494943177757e-06
-3.71458317421409e-05
-1.66685887648978e-05
-1.45556520536937e-05
-1.90132886408068e-05
-1.43075765736992e-05
-1.88705874522093e-05
-2.93709795766186e-05
-1.83863672039711e-05
-2.33078451230006e-05
-5.53863565254872e-06
-1.83860406101534e-05
-4.65412118816639e-06
-2.45677920155139e-05
-2.98375895703171e-05
-2.04225653660805e-05
-1.68714515848167e-05
-7.75528875990503e-07
2.12084365618274e-06
-2.97901822526276e-05
-4.81155690578658e-06
-1.2049333534716e-05
-4.44289022610265e-05
-2.55120246741247e-05
-2.73736481300393e-05
-2.20465720292679e-05
-1.23578836677154e-05
-2.16985851744955e-05
-1.04819412226298e-05
-6.94370478245589e-06
-7.78846134041104e-06
-1.14892072368811e-05
-2.65384890271389e-05
-2.77465133837927e-05
-9.57120371358389e-06
-3.14414230910167e-05
-3.44480134008951e-05
-1.49906480806775e-05
-2.20457996515771e-05
-7.28491828696726e-06
-3.07048638820504e-05
3.72299572688538e-06
-1.81583733340299e-05
1.52868400538928e-06
-1.87254031718269e-05
-3.79170158339593e-05
-4.94566251475708e-05
-7.143642170181e-06
-2.80052808304363e-05
-2.38143899709775e-05
-1.8818772549062e-05
-3.18480148700458e-05
-3.17429212792337e-05
-3.36126171455484e-05
-1.88152309971428e-05
-1.83031802095117e-05
-2.04788828128186e-05
-2.18914513239161e-05
-3.95205407610126e-05
-2.95536156208866e-05
-3.38589849832402e-05
-5.20918208990589e-05
-1.45149097141791e-05
-1.62021008400533e-05
-3.82129245326234e-05
-3.09124491781079e-05
-1.94586471542574e-05
-1.03236961575332e-05
-1.43979075650531e-05
-1.26258311492494e-05
-3.86143093041297e-05
-3.31475315406248e-06
-3.2276185283527e-05
-2.9296716848654e-06
-2.13648093457202e-05
-2.04268207135442e-05
-2.61002070639148e-05
-4.90660271148823e-06
-2.53943807324947e-05
-1.01921073127969e-05
2.19921893229222e-06
-1.59838959161331e-05
-3.82200708685925e-05
-3.06199003426798e-05
-2.01775032537284e-05
-1.04049128681402e-05
-2.81152722510491e-05
-3.56070303754271e-05
-6.82296259450324e-06
-1.01445977356205e-05
-3.08860989032828e-05
-3.93285221537755e-05
-3.7609411154718e-05
-1.25127536151881e-05
-9.24295196883242e-06
-1.32030576308035e-05
-2.13966230925132e-05
-2.48492868728556e-05
-1.72289620161236e-05
-1.59958112086312e-05
-2.19870438998298e-05
-3.76203823843886e-05
-8.2046286051655e-06
8.70823836324726e-06
-2.96212956315443e-05
-3.35602111896452e-05
-2.65221723332615e-05
-1.28263757301414e-05
-4.57918654849717e-05
-2.20987369144917e-05
-1.71962124848804e-05
-5.60692953492169e-06
2.06786466162435e-06
-2.74534225620259e-05
-5.72571342034165e-06
-3.03389065276498e-05
-1.12862002456901e-05
-3.59899844397256e-05
-1.04297091664431e-05
6.78011951104305e-06
-6.93781127704278e-06
-3.15261074983134e-05
-1.84764083054601e-05
-2.42525377387355e-05
-1.53057170715093e-05
-1.97076769523872e-05
-4.94186229094878e-06
-2.95349643199452e-05
-7.844815896964e-06
5.53302534887373e-06
-2.12798876938697e-05
-2.01749772823036e-06
-2.89203169105097e-05
-2.00439381150748e-05
-3.041413373285e-05
1.00794897879308e-05
-2.69849155130986e-05
-2.37840101644771e-05
-3.05645858990619e-05
-2.61563097957491e-05
-2.8678288017425e-06
-1.71550589248806e-05
-4.3518639682946e-06
-4.76948177753993e-06
-3.02372234521365e-05
-9.59451241559358e-06
-1.03798464178e-05
-2.15086090741194e-05
-2.15314905627593e-05
-1.79529720098137e-05
-1.77231525909444e-05
-2.75887529642483e-05
-2.78982985396395e-05
-1.10857025087732e-05
-2.62679121294855e-05
-1.3283665951977e-05
-7.96723563249398e-06
-3.43178041729204e-05
-2.63117171452986e-05
-1.19520712658583e-05
-3.06762598241697e-05
-2.89383653196145e-05
-2.95648646518615e-05
-4.10934055537526e-05
-2.59933243516258e-05
-3.93418107535748e-05
-1.50950194482868e-05
-2.3484568852836e-05
-1.2349343857683e-05
-2.29967435624461e-05
-1.55135962508063e-05
-1.54512419803922e-05
-2.57125062277474e-05
-1.93655614671994e-05
-1.80434886249146e-05
-2.73525713295922e-06
-2.77676431558561e-05
-2.74838940798677e-06
-8.95153776969916e-06
-2.77620934272422e-05
-3.33090566969465e-06
-1.77218920812534e-05
-5.35870519876924e-07
-2.20097216185276e-05
-1.93591503560897e-05
-8.89819718080034e-06
-2.29735928813399e-05
-2.10837556239663e-05
-3.13275878576787e-05
-2.21492553265001e-05
-2.18302524587392e-05
-1.00336672562913e-05
-2.81017069802492e-05
-2.03202651472241e-05
-2.00330709562281e-05
-1.77006979217453e-05
-1.53105731625967e-05
-1.83786674267632e-05
-2.35786782810582e-05
-2.85795929447031e-05
-3.961725532115e-06
-2.21554834569351e-05
-8.273000479573e-06
-5.28870451564907e-06
-2.22574490449621e-05
-3.71005411391807e-05
-2.6129192470388e-05
1.94891463677812e-07
-2.28115467841752e-05
-2.1828078867691e-05
-2.93497640365427e-05
-2.73878873779562e-05
-2.07398890488418e-05
-1.85236139879353e-05
-1.9220721500448e-05
-1.96547355817982e-05
-3.30659677599063e-05
-2.70768692897039e-05
-2.34617055943901e-05
-2.48574254843656e-05
-1.59082332126015e-05
-6.14302279844195e-06
-8.23385418435853e-06
-1.10925867413505e-05
-1.11927839693036e-05
-2.76665703018227e-05
-1.30920335339356e-05
3.21616428924566e-08
-1.8848211069367e-05
-1.19218224322591e-05
-1.51842091013156e-05
-3.90169964875372e-05
-9.37177891285715e-06
-3.24269379796439e-05
-2.1025980580856e-05
-2.38232612298328e-05
-4.30502873363183e-05
-1.37543829303835e-06
-1.34737530666531e-05
-2.71759703032009e-06
1.06244655256118e-05
-5.19119780991299e-06
-1.92640808685829e-06
-9.85114057866022e-06
-1.35444919438395e-05
-1.21134832228777e-05
-8.96844259980606e-06
-5.61543800233037e-06
2.22417540252545e-07
-1.85906538972618e-05
-1.08942838838569e-05
-1.3974970693475e-05
-2.27855247241251e-05
-2.53843444545251e-06
-3.18642668140278e-05
-1.48797169723844e-05
-7.71805182512545e-06
-1.52865161387491e-05
-2.99354977484887e-05
-2.05124775003402e-05
-3.39812254375235e-05
-1.43618764512097e-05
-1.71096087932328e-05
6.51563170055323e-06
-3.27375074436081e-05
-9.46436086612456e-06
-3.13627337298436e-05
4.54562957736378e-06
-9.21693794568052e-06
-3.01182614781067e-05
-3.17257199641113e-06
-1.37329491766385e-05
-1.51065226915397e-05
-1.41981481438771e-05
-1.76340500782775e-05
-2.62323474702466e-05
-2.79329820238546e-05
-2.21096074902078e-05
-2.39412190961721e-05
-2.43593911013289e-05
-4.43601245584495e-05
2.20176856402599e-06
-1.08624967837409e-05
-8.30723121537111e-06
-1.86235179168125e-05
-2.70395019919967e-05
-4.60364003757316e-05
-3.63115196278503e-06
-3.58359097051976e-05
-2.8436586656208e-05
-2.39390436507622e-05
-1.39105260327588e-05
-7.92670640353492e-06
-1.52238510304927e-05
-1.77659387563778e-05
-1.33569127877391e-05
-1.52496850225856e-05
-2.450755937048e-05
-2.83780002528963e-05
-4.12554079336376e-05
-2.70945846433106e-05
-7.92798344012223e-06
-4.2418193822321e-06
-2.03262288609009e-05
-2.73213081729673e-05
-6.99459747799697e-06
-1.06861685160696e-05
-5.42859793130059e-06
-2.81631177555859e-05
-2.69976503174108e-05
-1.98009448791932e-05
-2.81766685801592e-05
-1.06124698694004e-05
-4.28451581714334e-06
-1.10791432078818e-05
-7.12994157327421e-06
-2.17875071018414e-05
6.06498342358579e-06
-2.82643648030602e-05
-8.88095878201252e-06
-1.15227209587258e-05
-1.24789533862729e-05
-2.70804939202396e-05
-2.17471039452801e-05
-3.20146858639501e-05
-2.04218453382143e-05
-7.3260989386297e-06
-2.84559056215257e-06
-1.12668559473654e-05
-3.55454334286756e-05
-2.80154404307478e-05
-2.76788494677037e-05
-3.4888951179715e-05
6.97512650837939e-08
-2.94905734779284e-05
-2.12148774208799e-05
-2.70204924624028e-05
-1.81282421272502e-05
-1.51979507949376e-05
-1.577809240435e-05
-9.86495224041763e-06
-2.75104179174503e-05
-2.18277197278469e-05
-1.97465075425942e-05
-3.12185087726917e-05
-2.46068141141833e-05
-1.0555237950913e-05
-2.55759735010231e-05
-1.17845502670828e-05
-2.50486166780543e-05
-7.45914200089264e-07
-2.03017711646673e-05
-3.73868269440752e-05
-2.10885250709263e-05
-2.08983177081762e-05
-3.11771272479974e-05
-3.18970450003784e-05
-3.01377334015667e-05
-1.82361481059083e-05
-4.8257456523753e-06
-1.30857919791188e-05
-2.30049567763685e-05
-6.26542595999069e-06
-3.8862464634337e-05
-7.4838852610308e-06
-2.42370647735604e-05
-2.57836183513528e-06
-3.70375326470683e-07
-8.98601863125656e-07
-1.11862007350801e-05
-2.01893567311573e-05
-1.99560648143764e-05
-2.33791713991203e-05
-1.23417359912419e-05
-3.69173031100893e-05
-1.4179182200008e-05
-1.47510549453679e-05
-4.52845506414132e-05
-3.10872664739542e-05
-8.35578730550118e-06
-3.30870749078701e-07
-4.76307854598754e-06
-2.5129389257025e-05
-7.53978256480529e-06
-3.26657750908857e-05
-2.44831207875392e-05
-1.52929763792589e-05
-1.12993621158092e-05
-1.56322606154665e-05
-1.55638667225762e-05
-2.32541483620236e-05
-2.62472641988043e-06
-3.19725227228651e-05
-1.11209775370417e-05
-2.08028890271123e-05
-2.40524070649916e-05
-1.52797330224385e-05
-1.32571767920785e-06
-3.44982747978406e-05
-1.03402183894493e-05
-2.39692516934249e-05
-3.54297514797296e-05
-1.2786273381315e-05
-9.5076496398811e-06
-2.7290120677612e-05
-2.32081225666279e-05
-9.01716555559754e-06
1.18800726433093e-06
-1.62570066282119e-05
-2.49256157818158e-05
-8.37730865473637e-06
-2.81173005264644e-05
-1.8008540263047e-05
3.05287557774346e-07
-1.16250496833949e-05
7.46044918603456e-06
-6.44685632539213e-06
-1.44552885456141e-05
-6.47712876216455e-06
-4.40005981111949e-05
-1.45096944862281e-05
-1.41247688368531e-05
-1.12478628039486e-05
-2.98522858806219e-05
-1.50848643402427e-05
-4.65154763024319e-06
-1.68118390455018e-05
-3.03219984771804e-05
-3.04082526447792e-05
-2.46580637234862e-05
-2.10926337231679e-05
-3.46786467776191e-05
-2.94441237289663e-05
-2.46176950419787e-05
-2.90251048750299e-05
-1.10950842594139e-05
-2.99033397392363e-05
-1.80502971150459e-05
-1.04010559265186e-05
-2.71773850706416e-05
-1.6611084106287e-05
-1.92342699145593e-05
-1.52156905586957e-05
-4.39589117977793e-05
-2.59676227722508e-05
5.10051931697152e-06
-2.04482841315284e-05
-2.09580939086399e-05
-2.47736061238261e-06
-9.35531710699832e-06
-1.95219571698268e-05
-2.36178531857229e-05
-3.54768990029424e-05
-1.360716906298e-05
-2.28903036889414e-05
-2.22615097215847e-05
-2.59281809146982e-05
-7.0090118041785e-06
-2.24148141355941e-05
-3.77917028688888e-05
-2.12611663180158e-05
-4.28187482423093e-05
-3.33072596676075e-05
-1.00233435217354e-05
-1.56334437420304e-05
-1.63694386936167e-05
-3.3857345093594e-05
-3.37429814800405e-05
-2.59326590908279e-05
-1.57038440553402e-05
-2.2726890516195e-05
9.25565416913646e-06
-2.86828027927635e-05
-2.27096291706349e-05
-5.66309084861044e-06
-4.7873500746358e-06
-1.82216703233118e-05
1.89253071172888e-05
-3.52193783581127e-05
-1.1067545107048e-05
-1.47578481491349e-05
-4.129596844623e-05
6.10670602838916e-06
-1.80139359314708e-05
-3.04525471616314e-05
-1.95745750599601e-05
6.09306742613693e-06
-3.34702506418272e-05
-2.3111212585521e-05
-2.59727664971529e-05
-1.70904783829062e-05
-1.14146592747508e-05
-1.75824776390164e-05
-2.95255192838982e-05
-1.53313184727838e-05
2.39068102504009e-06
-1.69363722339419e-05
-4.54059115483268e-06
-2.67542739632724e-05
-2.14916526666171e-05
-2.52517605665081e-05
-1.71656586398565e-05
-2.63174174709654e-05
-2.83194030533336e-05
-2.40707029713384e-05
-1.61434230072195e-05
-1.89892533497081e-05
-1.78057075995845e-05
-2.9766557195186e-05
-4.336964361709e-06
-2.70381542463539e-05
-1.48289713802436e-05
-2.36749278159027e-05
-2.63386389492046e-05
-1.27822914360308e-05
-1.3074002892878e-05
-2.80945135925139e-05
-1.31401894086156e-06
-2.70523960217798e-05
-2.43644682593091e-05
-1.814903718358e-05
-1.91316434327983e-05
-4.51453923863763e-05
-1.5181528459567e-05
-2.48908355937062e-05
-3.76107188601564e-05
-2.75107229351223e-05
-1.12425118834378e-06
-1.64005417526694e-05
-8.05514432020955e-06
-2.41069979474698e-05
-6.06174853942343e-06
-1.79656827614351e-05
-3.15545645747131e-05
-2.77302038930774e-05
-2.20354774711859e-05
-1.23059697823402e-05
-1.33537847846378e-05
-1.51256511642268e-05
-2.25762589968901e-05
-1.33524036712512e-05
-1.03258904953048e-05
-2.13128551727415e-05
-3.50089690973169e-05
-2.24349915775073e-05
-2.29812482942352e-05
-5.84754131576272e-06
-1.79779385269289e-05
-3.82095301484505e-05
-1.51577339109137e-05
-1.19368814123204e-05
-3.61062346113519e-05
-2.60550163623461e-05
-3.61200219356851e-05
-8.85609488862605e-06
-2.80452789866911e-05
-1.30274482097699e-05
-4.09980028741656e-05
-2.25734634213079e-05
-2.80191761662953e-05
-2.40683676250954e-05
-3.30998846335801e-05
-2.1657481997134e-05
-3.0983952343546e-05
-3.70727836297006e-05
-2.02744473943626e-05
-1.74942714587845e-05
-8.21964268674181e-06
-3.79173608256201e-05
-1.45337240716708e-06
-2.93306539456765e-05
-2.86796571375283e-05
-1.38830805567011e-05
-2.46885499422737e-05
-1.93630540616419e-05
-9.15902129505521e-06
-2.23259734806855e-05
4.29036635062586e-06
-1.04281806666804e-05
-2.95979528253317e-06
-3.17766275912409e-06
-4.65597280971182e-05
-1.68118270840769e-05
-1.60922679954393e-05
-2.7813803845487e-05
-1.91319518690985e-05
-1.17254711631281e-05
-2.57182375624081e-05
-1.40268749308183e-05
-9.31014381729229e-06
-3.20616012477818e-05
-1.73810984782608e-05
-2.2538537210872e-05
-3.59813770224072e-05
-3.61491145667291e-05
-1.78831878365024e-05
-7.74267724523065e-06
-2.87607134711161e-05
-2.34545058917241e-05
-1.00956366476931e-05
-2.97915748891746e-05
-8.46412179729536e-06
-1.10943543774265e-05
-1.21464999443676e-05
-3.20508439472698e-05
-3.15432563540817e-05
-4.25665126209593e-06
-3.10080046255549e-05
-6.34160875705323e-06
-1.93280791128882e-05
-3.1655312885034e-05
-2.43951068085176e-05
-1.23240139532649e-05
-3.29133868751383e-05
-4.48590906738053e-05
-3.82810921970841e-05
-4.64291285688328e-05
-1.54438144864643e-05
-9.95013200280719e-06
-2.22410761458944e-05
-2.84752354369938e-05
-2.7495071036059e-05
-3.62769117536378e-05
-2.51837785104985e-05
-3.44832919423813e-05
-2.64089806088903e-05
-2.94261818643178e-05
-3.97719135458101e-05
-4.44394417567687e-05
-2.08511394016583e-05
-2.15458041724493e-05
-2.21355759863748e-05
-9.2817490399005e-06
7.17079845976798e-07
-2.35756520638462e-06
-2.83280545224479e-05
-4.14605978456516e-05
-9.29595663704162e-06
6.78569210426875e-06
-1.76232710664516e-05
-2.33933883017955e-05
-2.45665205830852e-05
-2.08706131932171e-05
-7.25756766483853e-06
-2.06431339937756e-05
-3.51024971850599e-05
-2.4208440449867e-05
-2.37860964506438e-05
-1.24093118328796e-05
-1.10478334675886e-05
-2.26468953795918e-05
-6.40019788065285e-06
-1.4629065949286e-05
-3.70675209616045e-05
-3.25934617185493e-05
-1.72509025260421e-05
-7.29208891204493e-06
-1.13092503383608e-05
-1.77110029885611e-05
-2.19473396798469e-05
-1.19676575889385e-05
-6.11951042212983e-06
-9.3963116197279e-06
-2.02646407101307e-05
-2.32682118147272e-05
1.4350300519316e-06
-1.33900992124056e-05
-6.38662587374804e-06
-1.80982909904476e-06
-3.76620587914126e-05
-9.65503210770274e-06
-1.90913574733444e-05
-2.2483177695048e-05
-2.63845980672612e-05
-2.81603322421732e-05
-3.39895322490762e-05
-1.99518842154472e-05
-9.14661692681537e-06
8.27473271593295e-06
9.10459142806444e-06
-1.8271301608689e-05
-4.07883654737828e-06
2.97084256688751e-07
-1.27500099641032e-05
-1.54888465634801e-05
-2.38475436441094e-05
-3.13895904728411e-05
-3.18492999729401e-05
-3.73974472616323e-05
-2.92268752203693e-05
-2.40262936246127e-05
-3.30874157216062e-06
-3.12217907799757e-05
3.96266821845527e-07
-1.89824130493297e-05
-3.12620273803316e-05
-5.01737392479857e-05
-3.09971117188858e-05
-1.59002202797838e-05
-3.30222447499479e-05
-2.58917267241549e-05
-6.62807838891778e-06
-2.01454607982781e-05
-2.31048639887067e-05
-3.10502995129544e-05
-4.24153485779139e-06
-2.60735659069434e-05
-9.11219168587956e-06
-2.43230297698033e-05
1.63264309137279e-06
-2.04577527394052e-05
-4.97362115537924e-05
-1.53149111584251e-05
-2.80036939130556e-05
-1.26188202488794e-05
-1.52130420392515e-05
-3.02331455932386e-05
-2.89660951514333e-05
-3.15901259022705e-05
-1.09176114924623e-05
-2.52323813026245e-05
-1.88183100269504e-05
-1.6913552524122e-05
-1.27371521886113e-05
-2.54058109213685e-05
-2.85040193476519e-05
-3.48095137182548e-05
-2.58555341443994e-05
-1.50385946124013e-05
-2.16985210895073e-05
-1.06007869367716e-05
-4.1460579129794e-05
-2.91540385471104e-05
-2.53002817366007e-05
-2.06154102725721e-05
-3.9298993523637e-05
-3.82200130556445e-05
-9.95867493341292e-06
-2.38240858873518e-05
-2.21725911780738e-05
-1.73585820599474e-05
-1.24469028066247e-05
-1.97687650303872e-05
-1.67747537281388e-05
-2.42415178877175e-05
-3.6628348939507e-05
1.92120399462979e-06
-1.0557683789666e-05
-2.50955424473062e-06
-1.34695718723843e-05
-3.20865006452146e-05
-3.29717267153279e-05
-3.95977540119698e-05
-1.77677278910792e-05
-1.87794733169184e-05
-1.11316732691423e-05
-2.45838158142758e-05
-2.27920923116816e-05
-3.41639829524444e-05
-2.41399508975715e-05
-1.6525179962067e-05
-4.31533887887806e-05
-1.46992342095377e-05
-1.08149163689108e-05
2.72832616712393e-06
-1.94295277126606e-05
-2.09362682084756e-05
-3.41833089160322e-05
-1.46183226484492e-05
-1.30091885952532e-05
-1.66057359573741e-05
-3.18814541917445e-05
-1.70811620466302e-05
-2.51621820211873e-05
-1.63204864550144e-05
-1.49365152160035e-05
-1.93392154645667e-05
-4.16196723301666e-05
-3.10723862471295e-05
-2.16552648497503e-06
-2.10754312367534e-06
-1.01216116082646e-05
-1.92802113937366e-05
-1.92494516362563e-05
-9.39222275904492e-06
-2.67878731450794e-05
-5.3734503881128e-06
-2.43588723359263e-05
-2.11660382034084e-05
-3.16968916675507e-05
-2.44844353751276e-05
-4.28395695764923e-05
-2.37338817974731e-05
-2.20463072730666e-05
-3.45586462063995e-05
-1.54144354125716e-05
-2.50772499763985e-06
-1.01581183485517e-05
-1.39233509947858e-05
-2.01516176968029e-05
-1.42263037086987e-05
-9.74652205233465e-06
-2.7433607594778e-05
-2.51729620672144e-05
-3.48955768908462e-05
-2.08092753599671e-07
-2.08916455461162e-05
-2.23472563837627e-05
-2.57844103548281e-05
-1.57628055775478e-05
-1.84781753346547e-05
-2.94777650909758e-05
-4.78179467174797e-06
-2.57588394486055e-05
-3.98986453583775e-05
-3.96628470088664e-05
-3.63074305289122e-06
-3.38509031431284e-05
-1.97087552080767e-05
-1.26855391707035e-05
-2.65791279205054e-05
-9.91157607221806e-06
-1.46235420434718e-05
-4.37767791525398e-06
2.63489557246927e-06
-1.72391378368292e-05
-1.84114395688891e-05
-1.03831075178517e-05
-1.58080597524808e-05
3.69278485362236e-06
-5.56863074867907e-06
-1.44842169247008e-05
-1.83162290692429e-05
-2.69793331387908e-05
-2.81905585587848e-05
-1.80100805675896e-05
-2.64661752456302e-05
-2.41153947685863e-05
-3.33363713305829e-05
-8.90022325477021e-06
-3.51232270588796e-05
-3.21289528749267e-05
-1.11902248917042e-05
-3.21751886584095e-05
-1.6206320240939e-05
-2.01438897403292e-05
-2.70037343675814e-05
-6.14261917967097e-06
-5.80951095061502e-06
-2.61327056729087e-05
-2.50315788681916e-05
-6.86852220292326e-06
-2.62309216645613e-05
-9.12385149717295e-06
-1.10632121501843e-05
-1.03495331203407e-05
-2.53446805702103e-05
-1.9944304359358e-05
-2.83305193583898e-05
-1.81760829637785e-06
-3.08221563639238e-05
-3.00476619268667e-05
-7.78598371382138e-06
-1.58495458045396e-05
1.45448164995012e-05
-2.11160823147591e-05
-2.00487021408749e-05
-2.67792054224962e-05
-3.92577129685738e-06
-1.16886219382879e-05
-3.16362725650472e-05
-2.00644552961715e-05
-3.24129381250208e-05
-1.76089118395109e-05
-2.78877739070375e-05
-4.22449345363533e-06
-1.68984756496738e-05
-2.41903606995e-05
-2.11022805948697e-05
-1.15848689763678e-05
-7.06220447912036e-06
-1.37966662602688e-05
-1.70650748366226e-05
-3.81890188273264e-05
-2.81862001325407e-05
-1.05401552550721e-05
-1.42052734848384e-05
-3.24187681707475e-05
-1.40227859580871e-05
-1.01729351588329e-05
-2.58084471560079e-05
1.49583801862936e-06
-1.91708197681543e-05
-4.92546083114378e-05
-2.05533017230239e-05
-2.38379916880177e-05
-2.93932440637149e-05
-2.36219820784909e-05
-1.09317642382133e-05
-3.66334078361395e-05
-2.47455729112727e-05
-1.40213991779172e-05
-2.03923988047735e-05
-2.37275138841495e-05
-1.6915133568015e-05
1.51128568397489e-06
-2.14972337056055e-05
-7.28122570616497e-06
-3.26024491096152e-06
-1.47324913479778e-05
-4.04545621247911e-05
-5.60413155293292e-06
-6.37069090825263e-06
-1.80401636932844e-05
-4.12759562164804e-05
-1.46183390537888e-05
-3.10774126846064e-05
-7.00692947962617e-06
-2.38287023140636e-05
-9.33661266606024e-06
-2.0446478571401e-05
-3.15810843392731e-05
-8.33074742168291e-06
5.13340736927582e-06
-3.96812889156273e-06
-1.68148633118501e-05
-9.60479701140782e-06
-2.16103824380426e-05
-3.75418591423498e-05
-2.18217489481677e-05
-2.04329618982413e-05
-1.04057951398938e-05
-4.34972844571255e-06
-1.16057088338851e-05
2.27697698348506e-06
1.72389301338876e-06
-1.9886941316991e-05
-3.85301774380369e-05
-8.00064707276113e-07
-4.21624323536595e-05
-2.02144254482521e-05
-2.64622994665273e-05
-1.27238705138917e-05
-8.06550618049994e-06
-1.61289997207229e-05
-6.152278234062e-06
-2.46349166646413e-05
-4.22305292188627e-05
-2.71600216221982e-05
-1.57068218458886e-05
-2.73999371392797e-05
-2.90212485780154e-05
-1.43423131431101e-05
-3.52347170226997e-06
-1.2627360612e-05
1.05872498460973e-05
-3.35759357677663e-05
-2.47027849093568e-05
-1.79319103227925e-05
-1.61631931736906e-05
-3.93386722881702e-05
-2.78967999564731e-05
-2.46432312888984e-05
-1.37096723416119e-05
-2.33169595954905e-05
-1.98542597505594e-05
-3.11516643857511e-05
-3.50299404849314e-05
-2.50588665064542e-05
-2.20380215908585e-05
-7.79845280243741e-06
-1.83755402998441e-05
-1.08943960945022e-05
-3.60208206386188e-05
-2.80254440318562e-05
8.78315724994248e-06
-2.20539078351383e-05
-1.50571507300137e-05
-1.65599977499146e-05
-3.63398193444059e-05
-2.3210762676326e-05
-1.64442231852974e-05
-1.19659335672654e-05
-1.50023843934158e-05
-1.16397704054557e-05
-2.70059613872385e-05
-1.19956971732024e-05
-1.47689948604138e-05
-1.57353044118234e-05
-1.70499638414052e-05
-3.36577648431375e-05
-2.30742247466002e-05
-1.47652971541688e-05
-2.65684361384213e-05
-1.64711771728655e-05
-1.36301187100101e-05
-1.47960631494986e-05
-2.81524027089293e-05
-1.94503106234564e-05
3.47786669901727e-06
-2.75282065046847e-05
-4.10977842618179e-05
-1.38148761301715e-05
-2.06027992874786e-05
-1.83567503337968e-05
-1.06778833596358e-05
-2.52324109270826e-05
-3.57269293659435e-05
-2.12645554737467e-05
-1.32570357017659e-05
-3.10595232649122e-05
-2.55134255956908e-05
-2.21477841382992e-05
-2.17569101840836e-05
-1.39082294493678e-05
-2.80047558789069e-05
-9.24642883140764e-06
-3.22331651765248e-05
-3.08277358987868e-05
-1.61216744244868e-05
-2.72780105316218e-05
-3.43429133967731e-05
-2.29569705012958e-05
-1.64857036576203e-05
-1.09707813353646e-05
-2.3271749195191e-05
-6.37435469864404e-06
-2.00618283096445e-06
-1.51756317677791e-05
-7.64902200699413e-06
-2.50995842336558e-05
-2.541960019016e-05
-4.76223802417236e-06
-1.14289940703252e-05
-1.55222749183326e-05
-5.65785321132201e-06
-5.04615356560382e-06
-7.6203230030501e-06
-2.68603947751846e-05
2.63838691576268e-07
-6.55474914493813e-06
-9.76796107083337e-06
-1.81834335378079e-05
-1.70139573461002e-05
-1.7739249777057e-05
-2.25326909261205e-05
-6.56095735408118e-06
3.87941369322083e-07
-3.31766659339098e-05
-1.01038139693749e-05
-2.57290751833596e-05
9.45918808483066e-06
-3.60446909899972e-05
-2.51504106698841e-05
-1.93705749904939e-05
-1.07163336361334e-05
-1.26808454651845e-05
-1.42701996742754e-06
-1.63797115600624e-05
-3.06721409197959e-05
1.21530686873786e-06
-2.47099094315226e-05
-1.34194796745722e-05
-1.31524644818863e-05
-3.66961256773132e-05
-3.23263729993093e-05
-1.62205509974647e-05
-9.78913027224848e-06
-1.63828833558236e-05
-6.50894875661896e-06
-1.82797018029678e-05
3.52078688865937e-06
-1.41154275291456e-05
-2.02344312651358e-05
-6.90498540694343e-06
-2.24646019468213e-05
-1.04606303483014e-05
-3.26738191440571e-05
-1.91420952416365e-05
-3.67371619998724e-05
-2.71766822345653e-05
-2.66034044502035e-05
-2.53807917168607e-05
-2.68075192504672e-05
3.90103329528225e-06
-1.90598122471559e-05
-3.09575199855433e-05
-9.49325874164586e-06
-2.60688531193162e-06
-3.37836764709415e-05
-2.50083991798364e-05
-1.79403960755646e-05
-2.80275852542402e-05
1.30229886213579e-05
-1.6791848217689e-05
-1.86420475848359e-05
-3.27778152695678e-05
-1.52616065616004e-05
-2.22333848818469e-05
-4.60949718700673e-05
-1.30548097687067e-05
-2.27788638479491e-05
-9.63579054839144e-06
-5.49633568884592e-06
5.1010138320438e-06
-2.26585471221297e-05
-3.74571608455651e-05
-2.11983163246927e-05
-2.10372791722683e-05
-1.27428310407191e-05
5.08674638067523e-06
-8.44861960333135e-06
-3.46394006435601e-06
-3.36012515817487e-05
-1.41702671628665e-05
-3.27228902388617e-05
-1.97435868759685e-05
-1.02268298434125e-05
-1.1038889803936e-05
-3.15354128064786e-05
-2.29828684262377e-05
-3.30280630198041e-05
-9.94214405612764e-06
-1.14167886373873e-05
-3.03474272318148e-05
-1.64574011307998e-05
-3.95302198788495e-06
-2.0502287248088e-05
-3.04701991435628e-05
-2.43523366880692e-05
-6.71533680056583e-06
-1.09351737196558e-05
-2.13582324060252e-05
8.08323568325919e-06
-3.14068316315111e-06
4.75682973976136e-07
-9.29768010849666e-06
-1.16917710934041e-05
-1.92805981748635e-05
-2.53850751072102e-05
-1.71699052469282e-05
-2.02269971400175e-05
-5.6870428530118e-06
-2.29809131299473e-05
-8.85646554485238e-06
-1.78154908979266e-05
-1.80902813794037e-05
-2.55312828705006e-05
-2.08440314247096e-05
-2.47674294535256e-05
-1.67278940858341e-05
-2.99334935146075e-05
-2.53320166746751e-05
-1.33859189860354e-05
-2.17971669022249e-05
-2.60975239806729e-05
-1.91155708699065e-05
-1.05630261123771e-05
-2.0504519667944e-07
-2.52608784621566e-05
-1.55369129642699e-05
-1.80754356906812e-05
-2.48333432618171e-06
-1.74344652311892e-05
-1.79699483273951e-05
-9.26655154746495e-06
-9.89299812327369e-06
-6.22811709766488e-06
-2.52746195320293e-05
-2.88448516642083e-05
-1.01690534160498e-05
-1.88081225184561e-05
-1.82716534431457e-05
-1.87767097147013e-05
-2.62340335979519e-05
-3.24747584126115e-05
-2.80305043055527e-05
-2.3593704367749e-05
-1.28408136057537e-05
-2.00597274455776e-05
-2.36772404635514e-05
-1.05972088091613e-05
9.82948041204594e-07
-3.6207872478306e-05
-7.82072468724794e-06
-2.98974024646848e-05
-1.69699624287713e-05
-1.44368238144314e-05
-3.6108489258531e-05
-3.0231751187031e-05
-2.88556286329343e-05
-1.85050428824652e-05
-2.0021010411725e-05
-3.70317148968061e-05
-1.77262356940206e-05
-2.92882577571348e-05
-2.03614819028727e-05
-3.91590695394517e-05
-3.89057473667881e-06
-2.31174426265019e-05
-1.94827315673938e-05
-1.83106804162157e-05
-4.8756200996848e-05
-2.69619633951622e-05
-2.04588753814081e-05
-2.23335241241077e-05
-8.42473197899876e-06
-1.73068191922622e-05
-2.82920312590463e-05
-3.44334377387267e-06
-1.12754776268399e-05
-1.0591091517989e-05
-2.67461633857729e-05
-1.75435111245169e-05
-1.09004940585265e-05
-2.56755032744836e-05
-1.45470773715049e-05
-1.05490629388151e-05
-2.37735409328519e-05
-1.91497197084702e-05
-9.75336486773952e-06
-2.06630261749881e-06
-4.22906579113912e-06
-8.42626718355915e-06
-2.26570673644352e-05
1.35328689379008e-05
-1.75947960934919e-05
-5.40146942213884e-06
-3.45964885710566e-05
-3.19676440829673e-05
-1.82647224725842e-05
-1.65201295883391e-05
-2.68928569861073e-05
-3.52090957888454e-05
-2.84599154630957e-05
-2.06678027948529e-05
4.41694152895293e-06
-1.58233385053128e-05
-3.29595999129847e-07
-2.45500994573037e-05
-4.29704277324847e-05
-8.49746041613724e-06
-2.16134041022316e-05
-2.05770927348211e-05
5.78871299704487e-06
-7.59958454463357e-06
-3.57839619420055e-05
-2.42902512894953e-05
-1.48006747931915e-05
-2.37936205535207e-05
-2.2482181547063e-05
1.28469949765467e-06
-1.30307788102412e-06
-8.71141008369427e-06
-4.18494675409373e-06
-2.34274950509332e-05
-3.32238824658987e-05
-2.90810086136362e-05
-4.08104495222567e-05
-9.1315360233659e-06
-2.98275791710341e-05
-3.4678553912208e-05
-3.72753704580235e-05
-1.35115428492863e-05
-3.79184313527435e-05
-1.98241913175497e-05
-2.15615831924652e-05
-7.18084665594067e-06
-8.11284616671771e-06
-3.70809392737241e-05
-2.52709965735806e-05
-1.41392354680469e-05
-1.02152525852082e-05
-1.93693898397611e-05
-2.21498342621695e-05
-2.76574775351821e-05
-3.07407648082627e-05
-3.12328570085355e-05
-4.7079002325378e-05
-2.17837818509924e-05
-3.45949397053897e-05
-2.58689834513953e-05
-1.62745285027168e-05
-1.37953796202173e-05
-2.14669803166363e-05
-2.76991296392335e-05
-2.58144676901411e-05
-4.46504869993592e-06
-2.04992529265189e-05
-8.82135954078194e-06
-3.12282383348609e-05
-1.91772291464528e-05
-1.05375963630151e-05
-2.67707406241354e-05
-1.58188955526215e-05
-2.03253171457813e-05
-1.05241149008263e-05
-2.1603388371367e-05
-9.01913283256614e-06
-2.65665666695415e-05
-1.14956152355962e-06
-1.22841643247608e-05
-2.6366942703038e-05
-1.86076878593307e-05
-3.25979567007571e-05
-1.20970769735066e-05
-2.25184025611867e-05
-1.73401972730504e-05
-2.60328456207724e-05
3.02741745650239e-07
7.00091449351176e-06
-3.06890750362856e-05
-1.90767768996321e-05
-1.72206211312987e-05
-2.13843886059947e-05
-1.58293724035378e-05
-4.98621232915646e-05
-1.05267167387308e-05
-3.30301774289379e-05
-2.27768339321677e-05
-2.4189033766433e-05
-6.25725412656948e-06
-1.69591118431675e-05
-2.97023637908849e-05
-2.91959573000339e-05
-3.60940975296764e-05
-1.07977841389277e-05
-1.43593468473673e-05
-3.8116174191526e-05
-1.3839447031633e-05
-1.39844801593101e-05
-3.72501559975705e-05
-3.50974668643455e-05
-1.5686784129024e-05
-1.68864935714885e-05
-1.35248291264036e-05
1.19819768164064e-06
-2.38244278701964e-05
-2.9262334051643e-05
-1.53543854936994e-05
-2.42781499255469e-05
-2.91813886666336e-05
-4.27879796000543e-05
-8.07762505385823e-06
-6.71562833701148e-06
-2.73472146265922e-05
-3.46891785972742e-05
-2.84465109842492e-05
-7.28056687036751e-06
-1.54300228607597e-05
-2.05179401982551e-05
-2.0559576435809e-05
-1.12418829600977e-05
-1.61752634034112e-05
-2.33365901752292e-05
-2.14356185759338e-05
-3.31322990738051e-05
-1.79857678255376e-05
-2.35788839401305e-05
-2.70908073267301e-05
-2.02145457384249e-05
-2.85371571758536e-05
-1.59084092206252e-05
-3.87067263430476e-05
-2.26413344326883e-05
-1.75447866682688e-05
-2.53469321413229e-05
1.7745475171085e-06
-2.63940701900721e-05
-1.28455705656355e-05
-2.62880976117992e-05
-8.68790694591423e-06
-2.00775547355304e-05
-8.25360093194226e-06
-1.79383042789059e-05
-3.61968424458589e-06
-4.86134686167756e-06
-1.19060013895246e-05
-1.79193971211408e-05
-1.95555904045581e-05
-2.08226731813935e-05
-2.05401340367218e-05
-2.28737968073076e-05
-2.29386265489309e-05
8.58279909896606e-06
-5.14496260528196e-05
3.44697152288565e-06
-1.18325638056102e-05
-1.9384516409269e-05
-1.48561903396817e-05
-2.38010867438815e-05
-1.50454551519052e-05
-2.3705775075965e-05
-1.96383271969859e-05
-2.33474524821319e-05
-1.56857459820009e-05
-2.94390824406929e-05
-1.92948532696434e-05
-1.24263158271724e-05
-4.5194997416032e-05
-2.43715638040483e-05
-2.83717802949933e-05
-1.37585037823817e-05
-1.16115941799183e-05
-1.86672880351552e-05
-5.20175720686518e-07
-1.88671131419164e-05
-6.92919609889595e-06
-1.96870347500186e-05
-2.76920959037845e-06
-1.92875213044678e-05
-1.5517321716668e-05
-1.52099851836794e-05
-3.19456144101057e-05
-1.80037827579613e-05
-2.1270111235766e-05
-3.42686895387556e-05
5.24061172278962e-07
-3.83423150605441e-05
-1.92348663868388e-05
-3.75106375703764e-05
-3.03963363821033e-05
-3.72617295033233e-05
-3.96340531334992e-05
-1.62328889475642e-05
-2.67175369352407e-05
-3.22411171418395e-05
-2.27466018512975e-05
-1.97244614913464e-05
-5.04444497945361e-05
-1.60209494968491e-05
-3.72761514035412e-05
2.48103100367165e-06
-9.62955975399946e-06
-1.93120854987142e-05
-1.79266330441394e-05
-1.83348769994308e-05
-1.53520441422027e-05
-1.12584444975323e-05
-1.69058122176884e-05
-3.61324690861286e-05
8.87637703052915e-06
-1.93047513164245e-05
-2.27852007749989e-05
-8.42044266626575e-07
1.97621060704991e-06
-1.59315420746612e-05
-1.60917765922242e-05
-3.01313182124919e-05
-1.16034342792844e-05
-1.47741974510402e-05
-2.71409931406424e-05
-2.08040062906251e-05
-1.05286466399778e-05
-1.6291242118301e-05
-1.43037897750797e-05
-1.11493476298478e-05
-2.40637519878809e-05
-2.68461695539107e-05
-2.03295859791941e-05
-1.65924530989497e-05
-3.04049729299077e-05
-2.13137485119461e-05
-7.9256086618471e-06
-9.02564519768907e-06
-4.64007222178933e-06
2.16654780993163e-06
-9.46033229054329e-06
-1.55052123114449e-05
-2.14317670386877e-05
-1.19666480867424e-05
-5.25266571031613e-06
-4.90735684109933e-06
-9.00163904362636e-06
-1.85185155460239e-05
-2.01595362700328e-05
-2.71178677338528e-05
-2.49915618884915e-05
-1.37300909649142e-05
-1.18225947988307e-05
-9.36728135772524e-06
-1.53382369624815e-05
-2.20588470364887e-05
-2.35644171644235e-05
-1.26455265517765e-05
-3.4622655241091e-05
-3.18408572075798e-05
-2.67422890244179e-05
-1.70245565677995e-05
-3.04848790342881e-05
-9.90479337389025e-06
1.12983834599358e-05
-1.42414595149567e-05
-1.33073433635861e-05
-3.13516285047047e-05
-2.22554177012347e-05
2.82066176732264e-06
-1.26574376555253e-05
-2.37613401548955e-05
-2.66966005847577e-05
-3.4682525254581e-05
-6.92733159979575e-06
-3.49350674598525e-06
-1.51028089480532e-05
-2.63069130204103e-05
-1.56052314359096e-05
-4.08911552005961e-05
-3.45314071159645e-05
-1.7290976866766e-05
-1.57606189549397e-05
9.29313900905415e-06
-5.76161485772804e-06
-1.86022447218773e-05
-2.21616608999626e-05
-8.81133407008606e-06
-3.13820554962147e-05
-2.7946792527834e-05
-5.61318883159648e-06
-8.46695109563877e-06
5.5769532915008e-06
-8.29963722630818e-06
-3.07734720975877e-05
-1.24026201153619e-05
-3.55377201108145e-05
-1.25899376963973e-05
-2.79701260977418e-05
-1.58996089399036e-05
-1.43631017983985e-05
-2.56064247364748e-05
-8.82387363682239e-06
-2.06965923669047e-05
-2.10122406052331e-05
-3.28500394939335e-05
-1.03879769738208e-05
-1.85605699042065e-05
-1.25173506785286e-05
-1.31422053699738e-05
-1.39475636072665e-05
-3.53602829880049e-05
-2.97968351326459e-05
-2.86381493350899e-05
-2.261463303746e-05
-1.89411945321425e-06
-3.73621462069981e-05
-1.5412471702724e-05
-1.08244957650473e-05
-2.62099739437199e-05
-2.08201415360318e-05
-2.02254086049036e-05
-4.14278167414988e-05
-4.69040178445974e-07
-2.79051030940232e-05
-1.65069637281191e-05
-1.36646694097519e-05
-2.92441215727166e-05
-3.92245402453538e-05
-2.32730680645417e-06
-2.63066921672467e-05
-1.45927020984874e-06
-1.48294675451038e-05
-1.41775837518114e-05
-2.12539827051732e-05
-2.55954651945649e-05
-1.00569301763276e-05
-2.16961719302541e-05
-2.04494780110649e-05
-5.29662549581926e-06
-7.5587785046487e-06
-1.21004616696727e-05
-3.51578670654544e-05
-2.07354036996097e-05
-1.83068139675717e-05
-2.12836890738177e-05
-3.05123213185448e-05
-2.08439025981348e-05
-2.39656240816145e-05
-2.01376917315096e-05
-1.11189527603855e-05
-2.76713898667842e-05
-3.02289241642374e-05
-2.76402161226588e-05
-1.49071517815837e-05
-2.31604820529404e-05
-2.54724824407032e-05
-2.85685423076195e-05
-5.11962296660798e-06
-2.79024923120939e-07
-1.77165457112609e-05
1.17923799824647e-05
1.98056082027086e-06
-1.68161970589523e-05
-1.72687815143366e-05
-2.4603433124484e-05
1.23712958384503e-05
-1.72680472036797e-05
-9.92789448127242e-06
-3.9926344276387e-06
2.6660896115217e-06
-2.0516001939512e-05
-1.29119112680394e-05
-3.07671757186651e-05
-5.9375840137374e-06
-2.97924730556764e-05
-1.16012711529095e-05
-5.55791314115295e-06
-3.034413105671e-05
-2.88801459612274e-05
-8.9754206511747e-06
1.835259200479e-06
-2.19035500716128e-05
-9.17931639305661e-06
-3.22425080115763e-05
-3.01348741040597e-05
-3.15758145460447e-05
-7.70407205013556e-06
9.0502695438201e-08
-4.41460668552911e-05
-2.04850157169142e-05
-1.07607727378334e-05
-9.44972200422114e-06
4.12376791956511e-07
-1.97742066253765e-05
-1.17800174576974e-05
-2.75490563555295e-05
-9.5817664238713e-06
-1.31586691906699e-05
-1.19532946246836e-05
-2.36992295894837e-05
-1.90738751717973e-05
-5.1764131127819e-05
-4.08812252785989e-05
-2.20080196566321e-05
-2.45615332874204e-05
-4.68103618192432e-05
-1.67584788369844e-05
-2.44371621139446e-05
-1.27762808445786e-05
-2.75724739871639e-05
-1.73920404154013e-05
-8.76966916035055e-06
-8.35691729769524e-06
-8.81923877768557e-06
-2.24642858091226e-05
-1.34605835843296e-05
-1.23622756442994e-05
-1.87474311442486e-05
-4.84443712069667e-05
-4.15137426213257e-06
-8.92172325756205e-06
-2.0743332729549e-05
-3.3146477276721e-05
-3.10754521878271e-05
-1.16295427167168e-05
-1.23204265890195e-05
-2.99960365563728e-05
7.9263093776954e-06
-3.33506525841421e-05
1.0276673327467e-05
1.10090201320431e-06
-7.70963483964078e-06
-2.51783159851136e-05
-2.86003724343537e-05
-2.83599479003444e-05
-2.05106219467368e-05
-3.18467918792205e-05
-3.07550019365509e-05
-1.95411709055282e-05
1.32611028952595e-05
-1.95530036102993e-05
7.46019582238838e-06
-6.35485342506937e-07
-2.011823087828e-05
-2.59863520279172e-05
-3.42105256623429e-05
-5.38529349126785e-06
-2.02075212276207e-05
-3.03496229006676e-05
-7.43323661035137e-06
-3.44303104147087e-05
-3.58871714596916e-05
-1.45642418101321e-05
-2.83572455475428e-05
-1.49093355761871e-05
-1.22302218321545e-05
-2.9986574896133e-05
-4.35407770982037e-06
-1.22889878742901e-05
-1.52749564913026e-05
6.57173715643309e-06
3.11225357842447e-06
-2.22338596359893e-05
-3.19540107386437e-05
-3.51916251000883e-05
-7.5527841387865e-06
-3.33699656519932e-05
-2.53870181942997e-05
-3.26424509047681e-05
-4.09364941886691e-06
-1.56488129582039e-05
-1.09670464349161e-05
-1.70507834433953e-05
-6.76271812765185e-06
-2.16615718772786e-05
-1.31264211062663e-05
-1.26781063643757e-05
-1.01586042968194e-05
-3.29125353063662e-05
-3.08909546764414e-05
-2.14519149320042e-05
-1.54112968306666e-05
-1.14700094033433e-05
-2.59860224439379e-05
-1.62612604794408e-05
-1.87347774749537e-05
2.7634448251527e-06
-1.37161631908912e-05
-2.46847476321601e-05
-9.57808214926401e-06
-7.48827610230295e-06
-4.10893855730946e-05
-3.35673428616962e-05
-2.19679323175684e-05
-2.18745441855005e-05
-3.30959184928024e-05
-8.25670405915123e-06
-3.59340030088865e-05
-3.57798265760941e-05
-1.0255795625828e-05
-2.72950148402802e-05
-2.71302243782965e-05
-3.00571957636897e-05
-2.11858633672249e-05
-1.96451651966319e-05
-2.84351451837407e-05
-8.02914031419837e-06
-2.07167604588136e-05
-3.03979225434667e-05
-1.90233909256689e-05
-2.26176731549547e-05
-4.29257853462556e-05
-2.81933262565777e-05
-1.7614536402406e-05
-1.97301434308217e-05
-3.17208944755351e-05
-2.12056939569137e-05
-2.82453848373678e-05
-2.39041869918419e-05
-3.67032371752316e-05
-3.70054237708795e-05
-7.51698406241381e-06
-2.20969220873441e-05
-2.96410498357079e-05
-2.37874745833101e-05
-2.36914672514736e-05
-1.53372403140891e-05
-4.0694893086049e-05
-3.91873732166845e-05
-3.31991395273529e-05
-2.26687865948368e-05
-2.92081162736794e-05
-2.59849157343456e-05
-4.67921278615219e-06
-3.38434295027824e-05
-1.90802254409173e-05
-1.3904496424291e-05
-1.31285362539142e-05
-1.18285678025195e-05
-1.60111965488597e-05
-2.10124950163543e-05
5.70015346709934e-06
-3.04117596588789e-05
-1.74147070382385e-05
-1.23849708154814e-05
-1.27413731104714e-05
-3.54100544190552e-05
-1.10347202463871e-05
-1.22290470561881e-05
-3.45961174211316e-05
-1.96477609534576e-05
-7.12052633149356e-06
-2.39910783192452e-05
-2.85439675196356e-05
-3.93830023235013e-05
-9.04538395574522e-06
-2.65326985767449e-05
-1.57858708119599e-05
-1.59644598667154e-05
-2.64066050412118e-05
-2.3479274905097e-05
-1.64654510851527e-05
-2.86521301361302e-05
-1.14606456918182e-05
-1.0796006087132e-05
-2.20933041045207e-05
-1.70229261320656e-05
-4.04237709074668e-05
5.27745147194941e-06
-1.36049722247356e-05
-9.5409089724395e-06
5.11989884218222e-06
-2.65753316513539e-05
-4.69435702823996e-05
-1.02347039582407e-05
-2.44316138778384e-05
-2.84674292948878e-05
-2.7749741362548e-05
-1.39107570591242e-05
-1.36779833093236e-05
-1.91222406146221e-05
-1.43252275527195e-05
-2.04829453641968e-06
-3.09520972891294e-05
-8.36134917080929e-06
-3.17353646743099e-05
5.12144692949934e-06
-1.01371268286226e-06
-3.20318681065494e-05
-4.91907550640675e-06
-2.69215745283854e-05
-1.45268349930512e-05
-2.70797753291951e-05
-2.38875966038459e-05
2.17144390618429e-06
-1.10995543687219e-05
-2.57445283617415e-05
-2.36536499468381e-05
-2.97756749038426e-05
-1.54545424713178e-05
-3.58041553013322e-05
-2.38743096680736e-05
-2.56890784866556e-05
-1.72461945831908e-05
-2.88869922891029e-05
1.51502835898908e-06
-9.39715482930208e-06
-3.00897361282084e-05
-4.04288393510845e-05
-2.32063759295669e-05
-1.31531217034905e-05
-9.58845354676799e-06
-3.73204715755205e-06
-3.39304384848137e-05
-1.46057565673894e-05
-1.35994753835519e-05
-1.39092871531775e-05
-6.00904215098664e-07
6.1432787452633e-06
-1.28081775191311e-05
-3.60019856149967e-06
-2.84540464073778e-05
-3.75112965376556e-05
-2.30920858065068e-05
-2.05755201317546e-05
-1.79955499976139e-05
-1.70574029376137e-05
4.6337603759018e-06
1.19682435004449e-05
-5.19999742791628e-05
-3.02845409282435e-05
-2.22667224611034e-05
-2.24231679780192e-05
-8.51062104213508e-06
-3.32533995384493e-05
-3.24479654270575e-05
-8.40763832985482e-06
-3.27238593367873e-05
-3.06390836922778e-05
-7.30208215303582e-06
-3.05271752780809e-06
-2.55883485001932e-05
-3.65036670533057e-05
-2.85913817755818e-05
-1.994471869513e-05
-1.06561631455843e-05
-2.7965477371329e-05
-3.21408035642255e-05
-2.64527293737876e-05
-4.14745628479702e-05
-5.79423297889565e-06
-2.91643593691568e-05
-1.4815978402274e-05
-2.14325813540135e-05
-3.29828771805362e-05
-1.88885113757291e-05
-2.66511177693615e-05
-2.23938384478154e-05
-1.15748093266602e-05
-7.30613219207994e-06
-3.71522292816402e-05
-2.88031746692684e-05
-1.47900615874076e-05
-1.66687306301338e-05
-3.43258293318784e-05
-7.96326156774463e-06
-2.02614880750368e-05
-3.21855858234772e-05
-3.70890365895348e-05
-2.4338034004019e-05
5.33762752149096e-06
-1.49439989211906e-05
-1.51127354225974e-05
-4.32723720570958e-05
-2.60108573951592e-05
-2.52511057955904e-05
-1.92582947420821e-05
-2.22293986664668e-05
-2.51411427355605e-05
-1.49581170159686e-05
-2.22350841432645e-05
-2.7290705438794e-05
-2.73751561507834e-05
-2.90536414582496e-05
-2.35242703650455e-05
-7.98387716259816e-06
-2.76438887664755e-05
-1.78031432792646e-05
-1.29768841577677e-05
-1.58209671870865e-05
-2.10281279965433e-05
-3.41633914189226e-05
-1.94119234881119e-05
-1.22832337883824e-05
-2.81198615515845e-05
-3.183293239295e-05
-6.97882231591444e-06
-1.43192201423306e-05
5.78821420904915e-06
-1.19201115960882e-05
6.24407523593227e-06
-2.22301378164037e-05
-7.93111295352161e-06
-1.79792572279608e-05
-1.6282842293144e-05
-2.07178676680363e-05
-6.45114451738627e-06
-2.24639496327107e-05
-1.52769991455249e-05
-3.38807146972408e-06
-4.39984072884233e-05
-3.18469801516686e-05
-2.14365180844997e-05
-1.17566990792062e-05
-2.99417816862581e-05
-1.77104480497301e-05
-2.50441467472798e-05
-9.36148726167346e-06
-1.31227969536905e-06
-1.58457162076245e-05
-1.42823461641159e-05
-8.18860748208026e-06
-1.55931226679606e-05
-1.43304789713521e-05
-1.5569944595839e-05
-1.38976527141042e-05
-1.62407174106192e-05
-2.00687963434295e-05
-1.52716935368152e-05
-1.40024579330612e-05
-3.39094964742274e-06
-1.6241074257896e-05
1.22162212083284e-07
-2.35681579512138e-06
-2.86502825522618e-05
-3.32574086827108e-05
-2.68880478272031e-06
-4.38620354281824e-05
-2.6736005613992e-05
-3.27063966761703e-06
-1.06464143545312e-05
-2.43297249154624e-05
-1.07939408216094e-05
-2.97528430475027e-05
-1.20608993941811e-05
-1.85365930176019e-05
-1.55180777847769e-05
-9.6245729866463e-06
-2.16408442240998e-05
-5.0629587489888e-06
-2.41424847736266e-05
-2.30981755814318e-05
-3.4558891862065e-05
-5.09167212902996e-05
-3.03593800253665e-05
-1.50399450508431e-05
-3.94350209637183e-05
-2.10857360727408e-05
-2.6751734643609e-05
-3.52676495156271e-05
-2.85321688752303e-05
-2.07822938601129e-05
-2.57915271589926e-05
-4.85782775871643e-06
-3.50297695100666e-05
-2.31145594210624e-05
-9.80653600487378e-06
-2.11146598574906e-05
-1.78917092708229e-05
-2.16170371677599e-05
-2.13363185471382e-05
-8.56937097449174e-06
-2.34519444882937e-05
-3.84543606195101e-05
-2.35314178091997e-05
-2.55871270242099e-05
-1.95847217504122e-05
-1.41991050380958e-05
-1.52122558979785e-05
2.62963614497056e-06
1.17297336987131e-06
-1.41799216771176e-05
-2.91382754539331e-05
-2.57377826478865e-05
-6.24251255915083e-06
-1.40536418237381e-05
6.47765580014035e-07
-3.79869690220406e-06
-2.17869743309983e-05
-1.29845012743945e-05
-1.34139947010262e-05
-2.89238946139084e-06
-2.06468954302242e-05
-1.9835702692272e-05
-3.06318334242461e-05
-2.1332385757012e-05
-3.11505027847952e-05
-2.93514909308305e-05
-1.53646923058218e-05
-8.55016311962267e-06
-1.07881727540679e-05
-1.37289089184193e-05
-1.96443597258399e-05
-1.78020014066676e-05
-1.56205270394594e-05
-2.32412930548233e-05
-2.16605249635441e-05
-2.32517206492653e-05
-1.06700000337378e-05
-2.33194869211972e-05
-2.18772907632495e-05
-3.53941945844522e-05
-2.63231951630263e-05
-1.57603459087974e-05
-2.01590077324295e-05
3.75247936300501e-07
-1.37456874202172e-05
-3.03606969585722e-05
-2.45512430710477e-05
-3.72965705331179e-06
8.56127777718351e-07
-4.15335698442559e-05
-3.26669016101551e-05
-3.69968944803205e-05
-1.32053703085144e-05
-2.20002627340027e-05
-3.31915381493061e-05
-2.07522161903106e-05
-2.22467500636106e-05
-3.34321384931947e-05
-8.66045147082547e-06
-2.44169963696976e-05
-1.02027336978281e-05
-2.6816889834882e-05
-1.66840244526454e-05
-4.35956371761316e-06
-1.54036424388865e-05
-4.77522470525445e-05
-2.7090219134641e-05
-1.56821564047039e-05
-2.86473545186687e-05
-1.86000994498316e-05
-2.65437035283947e-05
-2.03208331941626e-05
-2.23758801428604e-05
-2.05049170885122e-05
-2.9556398493647e-05
-5.00126587731153e-05
-1.85412842112656e-05
2.61845074700832e-06
-2.64542865516474e-06
-2.05593090877363e-05
-1.17290817685907e-05
-2.2658391882116e-05
-1.73280808210081e-05
-4.7943346020676e-06
-3.44470235813586e-06
-1.68496498804837e-05
-3.01868934885943e-05
-1.32512805521185e-05
-1.72200570834599e-05
-3.09304190124652e-05
-6.75428417675363e-06
-2.97989504573712e-05
-1.54899469377337e-05
-4.49678493840244e-06
-1.68013893524532e-05
-3.98249306556046e-06
5.60261722838983e-06
-2.57465802702176e-05
-1.81776519693216e-05
-9.0564980388294e-06
-1.79550311888761e-05
-4.21800259862538e-05
-1.78327624833107e-05
-3.00023846660649e-05
-1.53606365306916e-05
-2.1587906970338e-08
-1.71083263092313e-05
-1.05028420817182e-05
-1.36145938685868e-05
-1.63394461699992e-05
-1.5441407395877e-05
-3.31897990105506e-05
-2.22115859936814e-05
-3.06702012745285e-07
-2.75395648552635e-05
-6.64957787920679e-06
-2.09754126066769e-05
-1.23784268276759e-05
-3.18871775147064e-05
-2.21398610938684e-05
-2.44178574686632e-05
-3.55545362377591e-05
-2.16141025900332e-05
-1.45228747803813e-05
-1.12906704029043e-05
-2.56048549570869e-05
-1.63129408498473e-05
-3.57061035364373e-05
-2.26361472857173e-05
-1.51512491717434e-05
-2.48355061802381e-05
-3.36720008664835e-06
-4.67640697997493e-05
-1.30300367682873e-05
-3.35489548048867e-06
-1.52541197526894e-05
-2.36569278441591e-05
-4.05217506017111e-05
-2.5086975315402e-05
-2.11543384793044e-05
-2.83752527968345e-05
-2.64243557006162e-05
2.93670329340467e-06
-5.17308512046503e-05
-2.78159270823208e-05
-1.25372296541732e-05
-6.29394487420024e-06
-6.94537038737691e-06
-2.08233708659004e-05
-1.92835482292467e-05
-1.05523262167677e-05
2.88288260832947e-06
-2.27941354245808e-05
-2.95503482647122e-05
-1.82900459111195e-05
-2.52225101043572e-05
-1.49393591542237e-05
-1.47906650545064e-05
-2.13092060834979e-05
-2.53762741053127e-05
-2.2815889285157e-05
-1.17998358804654e-05
-1.83134988440453e-05
-3.38117047787281e-05
-3.61444380684773e-05
-1.08486692242882e-05
-2.08718915212374e-05
-2.01127038090062e-05
-1.85436021632011e-05
-2.99993687357061e-05
-4.18337812449494e-05
-2.26984288238768e-05
-1.51093489695974e-05
-1.04679916397791e-05
-1.22141022673767e-05
-3.60834059433005e-05
-3.98655346244233e-05
-9.91029621411468e-06
-2.78930790450701e-05
-1.35932648321773e-06
-2.90877662909028e-05
-1.71523321729413e-05
-3.49653999874813e-05
-4.63442451036519e-06
1.80669982117703e-06
-8.33801916080874e-07
-2.56339340672904e-05
-4.09185138368481e-05
-2.17944217458128e-05
-9.66515847108142e-06
-1.1632401070018e-05
-2.67400146140516e-06
-2.97032610880264e-05
-2.60278260293207e-05
-3.52903517752577e-05
-2.14863819220206e-05
-4.40826387959227e-06
-1.82059433527265e-05
-1.45872756889584e-05
-4.67053414657658e-05
-2.53017023529458e-05
-1.90320625652951e-05
-1.18989265285374e-05
-7.26383551199558e-06
-1.56378784108049e-05
-7.29756569860352e-07
-6.40223890064017e-06
-3.81088938485794e-05
1.86811742699986e-06
-4.19291495230221e-05
-3.01901694791099e-05
-2.02081132098836e-05
-2.29934206756361e-05
-2.77427360180424e-05
-1.40898896882605e-05
-2.22738761836362e-05
-1.63677225702564e-05
-3.02828378759608e-05
-2.2191558890532e-05
-2.81101600832985e-05
-2.03732541343205e-05
-3.44182601935303e-05
-7.06669612245815e-06
-4.30045935041016e-05
-3.40601327118554e-05
-2.24358531703531e-05
-1.05001521049948e-05
-1.64665314878957e-05
-1.5875036045001e-05
9.81519043600144e-06
-3.16483384498584e-05
1.03811670184415e-06
-1.87479139061105e-05
-3.89333257970115e-05
-1.50711314981282e-05
-1.40213315074915e-05
-3.62447347705864e-05
4.80913959778229e-06
-3.40747549671521e-05
-3.74325175844239e-05
-1.79748363741206e-05
-1.45572778667458e-05
-2.15066029962438e-05
-8.54241342667646e-06
-3.08379661077301e-05
-2.10740796766389e-05
-8.3819327102641e-06
-2.46995474472804e-06
-2.45088988704761e-05
-2.57563250993327e-05
-1.75899289391242e-05
-1.53260078078281e-05
-2.51947630058179e-06
-1.44462830816666e-05
-2.45964053626107e-05
-2.5390453730901e-05
-1.5062995629183e-05
-1.38433204099787e-05
-4.08225090907818e-05
-1.09073304313934e-05
-1.65839747364565e-05
-1.8719584177534e-05
-4.84042522353427e-06
-1.007870150736e-05
-3.25527987491921e-06
-8.38637015469608e-06
-1.48178517552868e-05
-1.46525381741017e-05
-2.42151986873914e-05
-1.2004372473963e-05
-1.93989874958022e-05
-3.22318792998809e-05
-2.9727786948142e-05
-3.48001652945124e-06
-3.98825812461294e-05
-2.91998505063436e-05
-1.17684382788296e-05
-1.48946616274284e-05
-5.25119814651455e-06
-1.54705580064359e-05
-2.10605616511415e-05
-1.11562101314822e-05
-2.68507952799391e-06
-9.06238374654078e-06
-1.95431189306333e-05
-1.11199220713062e-05
-2.86219176425693e-05
-1.11036317996052e-05
-1.92979132221635e-05
-3.06450764805401e-05
-2.26365962182417e-05
-2.97757336392318e-05
3.08109978216909e-06
-1.55906448373453e-05
-1.59126607686361e-05
-1.37878089347869e-05
-1.94892618569956e-05
-2.73106550863894e-05
-1.77860951666304e-05
-1.45479349626812e-05
-6.68924518147565e-06
4.97508468995499e-06
-2.22032202500549e-05
-1.89911583986404e-05
-2.70972209722959e-05
-2.21145612722464e-05
-1.368779024566e-05
-2.63761818868973e-05
-3.61619442583922e-05
-2.53152020738422e-05
1.85263959947817e-06
-3.52412457512953e-05
-2.84667773627802e-05
-5.8815800044215e-05
-2.6872525304435e-05
6.32879288018263e-06
-3.3059324373283e-05
-1.26572286619212e-05
-1.84222922510548e-05
2.86679606974497e-06
-3.11388632756666e-06
-3.33489609771158e-05
-2.16092160319778e-05
-2.9095712912959e-07
-2.80081528278898e-05
-2.75818379851303e-05
-3.43374058839111e-05
-1.92645474531993e-05
-1.31774751403098e-05
-5.36994055111943e-06
-9.47491312239156e-06
-4.66358771066919e-05
-7.43209569369729e-07
4.06451600602303e-06
-1.71580088826454e-05
5.59736431359879e-06
-1.53071744478662e-05
-3.16120770031223e-05
-3.16321036768215e-05
-1.23784041689538e-05
-2.15312123579544e-05
-3.38279920587052e-05
-9.39932149798475e-06
-2.31267156008998e-05
-1.8518535739354e-05
-2.03080067591245e-05
-1.91645306375932e-05
-2.33187573496809e-05
7.51659646646395e-07
-4.02435812044761e-06
-4.46929897305071e-05
-1.95232790062611e-05
-1.00147073908649e-05
1.47239949883763e-06
-3.90356500245117e-05
-9.14808665443166e-06
-2.14763264170998e-05
-1.85724311233575e-05
-3.13278473391592e-05
-1.96531705812121e-05
-1.66297161608836e-05
-4.62389776651363e-05
-6.31415784070582e-06
-3.90584685019385e-05
-1.87963657698817e-05
-3.46980005901035e-05
-8.16898178053439e-06
-2.70885253661475e-06
-2.98474952530276e-05
-2.08050184015613e-05
-1.63546497134138e-05
-2.39869663955482e-05
-2.08625210617186e-05
-2.54640652708587e-05
-2.64969228823845e-05
-1.22536571472351e-05
-3.71544403092794e-05
-1.83618654882393e-05
-2.76046649104487e-05
-2.04757346548492e-05
-1.76741340413415e-05
1.79136129303443e-06
-2.76205214209776e-05
-1.70182958084273e-05
-2.69482055855452e-05
-7.6735842785333e-06
-9.74005569336722e-06
-8.56150976587587e-06
-4.36046219178818e-05
-2.47352016245229e-05
-3.37668217975929e-05
-6.90636428641778e-06
-2.40313015273617e-05
-2.94543439093919e-05
-1.93197799340964e-05
-2.53391866323458e-05
-2.62490350661127e-05
-1.03393446521486e-05
-2.1255197491848e-05
9.71090035656457e-06
-9.65582093962326e-06
1.48958755182717e-05
-4.93739113170218e-05
-1.74002743585248e-05
-2.0811901573298e-05
-2.24816947650827e-05
-3.45909816658786e-05
-2.2689645477855e-05
1.82354750851333e-06
-1.5136593334472e-05
-1.36292907230481e-05
-2.12861257650304e-05
-1.93925515146179e-05
-1.21475815466126e-05
-1.56649888453793e-05
-2.60463423710031e-05
-9.59696995893109e-07
-1.90912288327412e-05
-1.6723522483671e-05
-1.59130988291126e-05
-2.93408798101598e-05
-1.31810047681482e-05
-3.25905037181419e-05
-2.40189783857861e-05
-2.29152842965413e-05
-5.6541967629338e-06
4.75572889886048e-07
-1.88848045988092e-05
-9.17366039109186e-06
-1.60700818093036e-05
-2.74247935018237e-05
-5.45553187037706e-06
-2.04160830750541e-05
-2.68846717144147e-05
-2.51270118424176e-05
-2.91291025729995e-05
-1.45484387966373e-05
-7.91171179240116e-06
-3.69860836414199e-05
-2.88714095086924e-06
-2.7105122301788e-05
-1.89660216419231e-05
-2.67772889977327e-05
-2.35669093584915e-05
-1.53920658580218e-05
-2.10826387653581e-05
-2.39447903692579e-05
-2.30246669773553e-05
-1.20784712788636e-05
-4.31771264672989e-06
-2.46009768235255e-05
-1.10379156024092e-05
-3.01040537141208e-05
-1.1385232302062e-05
3.99843702655879e-06
-1.98695533967475e-05
-1.06915282704921e-05
-1.02869576666668e-05
-3.03225452315314e-05
-1.48112513215071e-05
-1.54698912083875e-05
-2.76899765691216e-05
-7.59000217893332e-06
-2.11290766674282e-05
-1.82660822909433e-05
-2.67933492346443e-05
-1.72335440997594e-05
-1.67083614897753e-05
-2.9281424424972e-06
-1.18826449046219e-05
-2.46929242919054e-05
-3.03633146516615e-05
-1.55569419503976e-05
-2.12063717277099e-05
-2.4750067943979e-05
-2.51341733108511e-05
-3.37174721351282e-05
-2.14353024102012e-05
-1.72986487085313e-05
-1.61960588984602e-05
-2.36764445663472e-05
-2.06924913619208e-05
-1.78340495736138e-05
-7.35189652975073e-06
-1.46686718439329e-06
-2.25696618534263e-05
-1.42098113050836e-05
5.06603432623345e-06
-2.8223568467145e-05
-4.22867002702531e-05
-1.17943040717936e-05
-2.76894832231787e-05
-4.79938876384916e-06
-2.08560689646324e-06
-3.77874620142775e-05
-1.78423857525325e-05
-1.232940055634e-05
-8.5623907170962e-06
3.15656919954256e-06
-1.16330534176518e-05
-1.7462408711351e-05
3.23794066691195e-06
-1.14070373376903e-05
-1.87259244019319e-05
-5.58047338872816e-06
-1.01728955271261e-06
-9.23293397361734e-06
-2.42880726939082e-05
-1.89877329999685e-05
-1.50493095326237e-05
-1.85625336228373e-05
-1.34463194814563e-05
-2.40134541222904e-06
-1.53035768512012e-05
-2.76919805675836e-05
-3.25507615515365e-05
-2.66443480385037e-05
-2.31525761569621e-05
-2.51745039123516e-05
-3.16975793612559e-05
-1.51659994293762e-05
-8.7568897204962e-06
-2.18501212858773e-05
-2.54059426276861e-05
-3.07951229609671e-05
-2.38708733544325e-05
4.84382279839976e-06
8.45034591742717e-06
-1.3356830300801e-05
-2.69841109717955e-05
-2.22174467533397e-05
-2.55983495364215e-05
-1.88366547112695e-05
-2.26639638564097e-05
-2.58362472129945e-05
-6.29929037746425e-06
-1.2123263446486e-05
-2.12993831589586e-05
-1.25914280908593e-05
-2.7744123293038e-05
-2.25328328931749e-05
-1.62297618091965e-05
-1.50640191266738e-05
-2.26795684447834e-05
-1.94923976294928e-05
-7.28835984665708e-06
-3.08050382166124e-05
-2.21723989754683e-05
-1.59098995183714e-05
-5.67713376681841e-05
-3.08910064561117e-05
-2.79569439661698e-05
-2.98904096572113e-05
-9.39053498222797e-06
-2.20608782720966e-05
-2.96782493299052e-05
5.77288930630763e-06
-2.49261120591064e-05
-7.78597340298838e-06
6.68422075778943e-06
-7.38252601293223e-06
-4.34411082892912e-05
-2.4033913802651e-05
-3.96565858363511e-06
-2.51114362590594e-06
-1.34844858529941e-05
-3.26933362815991e-05
-6.74333806515081e-06
-3.32963856821842e-05
-2.66359901179039e-05
-2.31006154149252e-05
2.71201752905704e-06
-2.08308949922506e-06
-2.06805177792176e-05
-2.19093434223844e-05
-7.40606270383945e-06
-3.09144254730673e-05
-7.5663795968201e-06
-2.50536325819127e-05
-2.7755373078165e-05
-1.82094088185636e-05
-1.33759678047539e-05
-1.77879688301793e-05
-4.44731315320457e-06
-2.47913858283784e-05
-1.28262312317533e-05
-2.24113301546566e-05
-7.20715941844459e-06
-1.26012726004928e-05
-3.83650785378376e-06
-1.3139538646536e-05
-2.25480392836043e-05
-3.29971199175955e-05
-3.40258167276199e-05
-2.14809557677749e-05
-3.85973115464917e-05
-1.88874180341887e-06
-1.44221011100214e-05
-2.87236972413205e-05
-1.15978701611606e-05
-2.30069147728664e-05
-1.38352718857234e-05
-1.8741695148678e-05
-1.02723017168014e-05
-2.53373970456413e-05
-9.89878546056611e-06
-1.24650690882524e-05
-1.00259471485384e-05
7.25271394502429e-07
-1.5088036381023e-05
-1.33589085869781e-05
-1.49652842145192e-05
-9.69382587437381e-06
-3.21268230171226e-05
6.79878921215192e-06
-2.85329454983474e-05
-1.19021707917287e-05
3.51847875511598e-07
-1.57249251662094e-05
-1.98939137398643e-05
-6.29996815621391e-06
-1.50259493508911e-05
-1.89099848839353e-05
-3.58864303824029e-05
-2.55832448455393e-05
-1.20151964379616e-05
-2.32340596049088e-05
-4.77599085946185e-05
-2.13868208062897e-05
-2.71579598137282e-05
-1.97437364530575e-05
-3.64942048803991e-05
-2.44016068447155e-05
-1.92944747795827e-05
-3.16621273992597e-05
-3.23565039492328e-05
-2.97219367157657e-05
-5.2894235770447e-06
-1.44362225983871e-05
-2.42556774832128e-05
-9.07715128900611e-06
-1.69699805869168e-05
-3.53301937194968e-05
-1.50457863202223e-05
-2.29092041725599e-05
-2.11698636448506e-05
-5.37556317884509e-06
-7.41102135044456e-06
-2.03317787859595e-05
-1.84333025636309e-05
-1.88037138805291e-05
-1.61749135580083e-05
-1.1239963028264e-05
-2.31261166328736e-05
-2.83336995050357e-05
-3.73148736054514e-06
-1.73459283286445e-05
-3.19540963830235e-05
3.0933670792992e-06
-2.15277955047217e-05
2.11136839825457e-06
-9.12629190524819e-06
-2.24584381742707e-05
-1.15210566543229e-05
1.29589556251491e-06
-1.94089677797128e-05
-1.1636618955842e-05
-1.63230325261797e-05
-1.17520725791061e-05
1.28484037130741e-05
-1.33287716638244e-05
-1.07600814080454e-05
-1.73427883493183e-05
-9.52310743664627e-06
-5.00894536988281e-07
3.73020185833895e-07
-1.58201433317997e-05
-2.15178333469838e-05
-8.94492518766988e-06
-4.51401915687298e-06
-1.70222499518747e-05
-4.10216890497822e-05
-3.21661682461448e-05
-4.57186060201216e-07
-2.26326127645696e-05
-3.50227855896354e-05
-1.57608256118508e-05
-6.97589545582768e-06
-3.18148788949384e-05
-2.70390532492684e-05
-1.32260525916341e-05
-1.85899894344207e-05
-1.06899041672911e-06
1.10648773213785e-05
-1.72255858897389e-05
-3.52282127030415e-05
-2.15657044643858e-05
-5.09208057363778e-05
-2.93241475996353e-05
-2.06703209890615e-05
-2.27173703679679e-05
-1.46420992376579e-05
-2.13675971181315e-05
-2.24720520279059e-05
-2.14827029327798e-05
-2.87666884414618e-05
-3.13097041712319e-05
-3.65163486007093e-05
-9.33123377520161e-06
5.89576016626767e-06
-1.45217682590498e-05
-1.25147238256451e-05
-3.83721402375313e-05
-3.20384253086331e-05
-2.38794315311019e-07
-3.09543942039268e-05
-1.3515391441586e-05
-1.14789913102006e-06
-2.00207988567272e-05
-1.81350216219515e-05
-3.00139196375169e-05
-7.86229901880202e-06
-8.02327174796315e-06
-2.2876425018167e-05
-2.75157870248592e-05
-1.40323869750777e-05
-2.28276498441619e-05
-3.73433568982123e-05
1.07166648669252e-05
-2.24836693978515e-05
-1.65775306274707e-05
-2.34350173776822e-05
-2.97279489743625e-05
-2.79651385903954e-06
-2.52489853412548e-05
-2.86473003995496e-05
-1.84331575001487e-05
-2.09532613233143e-05
-1.83976771872892e-05
-1.13174745634368e-05
-5.35574263908158e-06
-8.83389108440982e-06
-4.21297894923963e-05
-1.61659047966736e-05
-3.7713014470309e-05
-7.27965122270713e-06
-3.43830300805574e-06
-4.41622714847586e-06
-1.70837893780706e-05
-2.2549041276184e-05
-9.88820347912334e-06
-2.24997980893947e-05
-3.79465165951909e-05
-3.18397771431559e-05
-1.07952523155967e-05
-4.52637691695944e-05
-3.2442881275248e-05
-2.3695836744638e-05
-1.70598429649055e-05
-2.43026013454253e-05
3.26707112185167e-07
-1.55155346597421e-05
-2.69753180910233e-05
-3.11773005461794e-05
-3.04730683880835e-05
-1.27444113493703e-05
-3.196125609535e-05
-1.26253048571267e-05
7.42235555793811e-06
-2.73208765378327e-05
-6.33047801385914e-06
-1.2689666569555e-05
-1.62660920243275e-05
-9.63692108399592e-06
-2.43210831075304e-05
-3.37684889104815e-05
-1.18803601422029e-05
-2.81745180362223e-05
-1.49696137909498e-05
-2.47694056598321e-05
-2.65569990989088e-05
-5.12918355449888e-05
-5.85304915239705e-06
-1.71205063902511e-05
-1.56495636031837e-05
-2.45089721835214e-05
-4.45590225756048e-05
-2.36156291560671e-05
-3.46557100018652e-05
-1.46648017061134e-05
-7.9870112156592e-06
-3.99275251162208e-05
-1.44085785220283e-05
-2.97434294086528e-05
-1.76227728434095e-05
-1.33392342170158e-05
-1.41743507187034e-05
-1.97438960957753e-05
-1.44239666358209e-05
-1.58301446294568e-05
-1.37242823322268e-05
-1.75199128243375e-05
-3.87272851037529e-05
-5.19102824204341e-06
-1.47484962657247e-05
-6.27367140574889e-06
-2.56100548883342e-05
-1.36295601298281e-05
-1.2881845064483e-05
-5.40291720191549e-06
-6.98927171543695e-06
-2.54297839399825e-05
-3.84423068569426e-06
-2.00297635486129e-05
-2.24650080623203e-05
-1.14988569828155e-05
-2.68242899265149e-05
-9.15826561110619e-06
-1.42752758776138e-05
-2.75300113924e-05
-4.23913772028762e-06
-1.08310419508699e-05
-1.42667735519655e-05
-6.59801318247126e-06
-1.77791147450085e-05
-2.38388636041213e-05
-1.68554903474363e-05
-7.95160768663151e-06
9.63513053155849e-06
-2.62722649802314e-05
-1.39870911154187e-05
-4.41627584141825e-05
-2.99240360197574e-05
-2.83827417722449e-05
-1.99317695912196e-05
-8.01753751228137e-06
-2.09919499750419e-05
-1.1960971835679e-06
-2.49513770923528e-05
-3.72134104852815e-05
-1.63237544902035e-05
-2.08034285465469e-05
-3.52959214154241e-05
-1.6245600855969e-05
-3.21149191531317e-05
-1.14170544477355e-05
4.87539148358138e-08
-1.9186969232696e-05
-2.8248013653707e-05
-7.28075474538761e-06
-1.01188067115126e-05
-3.25976870153225e-05
-2.90195385458647e-06
-1.85806510159972e-05
-1.4455223286791e-06
-1.85976999293563e-05
-1.99882480184788e-05
-3.83251827820264e-05
-2.28430935878968e-05
-3.78649175281142e-05
-7.05617209295907e-06
-2.08899536854516e-05
-3.40112251606049e-05
-4.00292389876636e-06
7.00593022308405e-06
-3.04725112495713e-05
-7.91134297184409e-06
-6.00417240786041e-06
-2.99533499243417e-05
-2.3414361653748e-05
-1.40107992878819e-05
-2.67395885783867e-05
-2.50209700680124e-05
-8.20206001130012e-06
-1.44951162233203e-05
-5.35448341263841e-07
-2.47744194453024e-05
-2.89360811238133e-05
-1.7675440700056e-05
-2.70116236593452e-05
-3.96184205129316e-05
-6.90130287165613e-06
-2.02252188159211e-05
-1.39023473333197e-05
-4.13787647363783e-05
-3.2391159324591e-05
-2.35017411790922e-05
-8.78032449520115e-06
-1.17955165947767e-05
-1.58859750788817e-05
-3.32515086884315e-05
-1.88134601432573e-05
-3.90722120983858e-05
-8.68381822953909e-06
-1.22241032807601e-05
-3.61599933086906e-05
-5.12295922465545e-06
-2.24139286032237e-05
-2.05109218926043e-05
-3.58969773299452e-05
-1.12007910866386e-05
-1.49594420099889e-06
-1.57813949000644e-05
-2.7276205722079e-05
-1.54542194930393e-05
-3.69114723959783e-05
-2.5080255651828e-05
-4.90458598058335e-05
3.66051689296034e-06
-6.74091703176273e-06
-2.38093929799984e-05
-2.86931315263382e-05
-3.28069950262966e-05
-7.57846629987321e-06
-2.89865006823799e-05
-1.23937487814387e-05
-1.99622896583593e-05
-2.20336404807456e-05
-2.92676699562674e-05
-4.52518088225693e-05
-1.79459753798348e-05
-2.03890653557741e-05
-2.15906592331233e-05
-1.94863788914408e-05
-2.13684760774787e-05
-2.48952494756475e-05
-1.90767142432122e-05
-2.76079326747639e-05
-2.45948051251387e-05
-1.16512132568952e-05
3.44451985563505e-06
-1.75667394117367e-05
-1.47159115193646e-05
-1.99372735861217e-05
-1.77056162456918e-05
-5.06564137135862e-05
-2.90770416804761e-05
-1.27664535897072e-05
-2.41191328060845e-05
-2.92083651569168e-06
-8.85732058654072e-06
-1.83074902264157e-05
-1.88732566132343e-05
-1.29373826400836e-05
-1.82093542182277e-05
-2.37665513684677e-05
-1.96412225634996e-05
-1.25681685703831e-05
-2.30441897471804e-05
-1.39006502079169e-05
-1.52404398823669e-05
-9.57181061284218e-06
-2.50576061608988e-05
-2.65429274199409e-05
-1.54877477012599e-05
-4.12738500526141e-05
-1.33963464550431e-05
-2.42678633661339e-05
-3.37185216915111e-05
-2.84587447084335e-05
-1.91235304694674e-05
-1.59069907845624e-05
-6.18219379848336e-06
-2.60819909301897e-05
-1.10664135317014e-05
-2.56232759459287e-05
-1.10984642739363e-05
-2.63255685194449e-05
-1.74788452546721e-05
-7.51028336890856e-06
-1.10490609149116e-05
-3.14499682175388e-05
-2.84439560914996e-07
-9.42895166309287e-06
-4.58042994663903e-06
-1.22078755954271e-05
-1.11575920176274e-05
-2.03501688758225e-05
-3.53599008392334e-05
-4.73478486412756e-06
-5.09679205211204e-06
-1.06701728399472e-06
-1.85680490455222e-05
-1.67536159515735e-05
-2.810513849402e-06
-2.62012546757343e-06
-1.12263660030307e-05
-2.63871982091245e-05
-1.49283344677865e-05
-1.40488487312886e-05
-1.74625606115612e-05
-3.39013516948473e-05
-1.96496719257869e-05
-1.75855671571621e-05
-9.29579425867358e-06
-1.37624917779297e-05
-1.16969338086127e-05
-1.63859094118792e-05
-1.3436727662027e-05
-1.00866129245412e-05
-2.25218162824917e-05
-4.7486790744415e-05
-1.21453380758877e-05
-4.49914769893952e-05
-3.3768618636015e-05
-1.78932319022099e-05
-1.93169661683596e-06
-1.50455286730938e-05
-1.41347278252794e-05
-3.39572271278521e-06
-3.20590820662168e-05
-2.40977129797497e-05
-2.86650308105663e-05
-1.53138300453307e-05
-1.58127563008209e-05
-1.5201777844628e-05
-1.97417053606e-05
-1.0330654130776e-05
-8.183520689992e-07
-2.10719590924632e-05
-2.87621687307582e-05
-1.87212520865162e-05
-3.24723928070353e-05
-1.71544096870426e-05
-2.18714776305535e-05
-1.93472899788294e-05
-7.08858484614007e-06
-2.73790195651945e-05
-1.55394837633489e-05
-5.88868371716264e-06
-3.32981919121661e-05
-2.17270306360382e-05
-3.3478291339302e-05
-7.33496678376008e-06
-4.10874953580704e-05
-2.22605199366503e-05
-2.1645116899258e-05
-3.01317272014114e-05
-1.46217836930443e-05
-2.312630405177e-05
-2.56487038690694e-05
-1.16541289153251e-06
-1.15399493137007e-05
-2.2170414672677e-05
-1.29301372629917e-05
-1.13686231230012e-05
-2.13549673773294e-05
-3.6060831889348e-05
-3.29124297154277e-05
-6.81966514859846e-06
-1.97655453811613e-05
-2.45485231011551e-05
-9.5428354907709e-06
-4.61633574290663e-06
-8.53958551744619e-06
-1.2832956326619e-05
-2.17752044809243e-05
-2.53996939390698e-05
-1.48207923913281e-05
-2.41327131760529e-05
-1.49653221802905e-06
-3.89202702961436e-05
-2.25500443727316e-05
-2.08835350198083e-05
-1.8983404329906e-05
-1.21529485349878e-05
-2.91604300752402e-05
-1.32069547270456e-05
-1.80297188740696e-05
-2.77294266686625e-05
-1.2321423199892e-05
-1.90115120531784e-05
-1.55534057875763e-05
-3.65456952273655e-05
-1.79003056941096e-05
-2.19922082467225e-05
-1.71191144501907e-05
2.53990334803481e-07
-1.99591889105518e-05
-1.47672486089058e-05
-1.82844990278825e-05
-1.81150762549774e-05
-4.21069013764187e-05
-6.68665929601935e-06
-1.02639292998156e-05
-2.9750074597479e-05
-2.77464754484417e-05
-4.49520528917843e-05
-2.50529662239499e-05
-4.06239419591712e-05
-4.67287774338329e-05
-9.02368180301041e-06
-2.37443516433813e-05
-3.76043257447546e-05
-1.14434110414518e-05
-8.99565446139578e-06
-2.07779708305948e-05
-1.56792099858097e-05
-3.43441932362347e-05
-1.65415138874616e-05
-2.04944044264099e-05
-1.27717163047175e-05
-2.01464212392163e-05
-3.25116287815518e-05
-1.50400797314521e-05
-3.11473960407846e-06
-3.30994710580883e-05
-3.58944931585894e-05
-1.67383145552715e-05
-2.25387457243468e-05
-1.52754086940668e-05
-3.02396010385017e-05
-3.23796238468922e-05
-1.23233994388242e-05
-2.16732817074524e-05
-1.7340643278231e-05
-2.62336305941307e-05
-2.81589386788186e-05
-8.73634772075996e-06
-2.39933753381833e-05
-1.707864695991e-05
-1.333062182899e-05
4.1106010173105e-06
-9.39658041545476e-06
-2.38825293118247e-05
-1.46253439084787e-05
-1.18058738896957e-05
-1.67743961866641e-05
-2.91608992536615e-05
-2.89408796355564e-05
-9.86594203198923e-06
-2.56764757129556e-05
-1.23726417856612e-05
-1.92034257233598e-05
-1.44660370873846e-05
-1.77241717820455e-05
-1.48835306243225e-05
-1.46388421315745e-05
-2.37240178254338e-06
-2.95673046099353e-05
-2.03411703729595e-05
-1.74211562505725e-05
-1.8149727517188e-05
-2.05699327958546e-05
-1.64651828644938e-05
-1.46011186352177e-05
-9.48686893648215e-06
-2.14482860896477e-05
-6.00830336017008e-06
-2.46475554017329e-05
-1.15450010836604e-05
-1.51449300599475e-05
-1.21945238417478e-05
-2.15875486457347e-05
3.53728112878144e-06
-2.18679619853214e-05
-6.76466203080133e-06
5.30087687502255e-06
-3.6915828932923e-05
-3.28094198183767e-05
-2.42186595325719e-05
-2.31560326258636e-05
-2.99719075996198e-05
-1.34078533139475e-05
-4.1931373498805e-05
-3.49006559385661e-05
-2.553398789514e-05
-3.21320637195295e-05
-1.89309853449736e-05
-1.31394348118324e-05
-3.43448254222862e-05
-2.06963578849278e-05
-2.3231383067271e-05
-1.06511850549241e-05
-1.43165795875606e-05
-1.66166204748166e-05
-3.54122560667603e-05
-9.25256119391278e-06
-1.20798952519344e-05
-4.65511185235168e-05
-2.12536131566783e-05
-1.9750706651201e-05
-2.33094987897755e-05
-1.9582446192735e-05
-1.11785988007314e-05
-1.42956703116527e-05
-3.74263429042359e-05
-2.32182820321737e-05
-2.42344244068096e-05
-5.35077862624726e-06
-2.52923908279614e-05
-3.34100633588243e-05
-1.45476593546888e-05
-1.43846893161229e-07
-2.90843170664058e-05
-1.30065417823304e-05
-9.43262133226355e-06
-1.31603501966919e-05
-2.84378305736213e-05
-2.05125158438137e-05
-2.39888321538367e-05
-2.5971879457284e-05
-3.90623595092991e-05
-2.26230126746388e-05
-1.71189740139899e-05
-2.58992343908572e-05
-1.1408238756399e-05
-6.01190317329285e-06
-4.11266938585206e-05
-2.43124068432167e-05
-3.19864240112818e-05
-2.03095919606012e-06
-1.82511541436349e-05
-1.24489640665153e-05
-3.44938323416614e-05
-4.81501146297214e-06
-1.58316312741401e-05
-1.29685195378791e-05
-2.26284706735207e-05
-2.74751828142551e-05
-1.46554058031969e-05
-2.72609483711981e-05
-3.54128331120467e-05
7.35865220001884e-06
-7.36370706041874e-06
-1.56274462592371e-05
-1.59240755031678e-05
-1.04117454063903e-05
-2.0626987503556e-05
1.69829136627186e-06
-1.34730497750503e-05
-2.87469055270388e-05
-1.14441065965457e-05
-2.00031029867488e-05
-3.28470675201164e-05
-1.29292112534475e-05
-1.75844662556495e-05
-1.89843940576676e-05
-2.54429322305435e-05
-1.41562397944914e-05
-1.10240205678032e-05
-2.24977747364329e-05
-1.51911475753593e-05
-4.26791104344069e-05
7.61697730981873e-07
-1.5779854944031e-05
-9.50987244642386e-06
-5.70990292588824e-06
-3.07025879061865e-05
-2.40736981410347e-05
-5.94076364837076e-06
-2.11732765468394e-05
-2.47611649464085e-05
-1.18566105453057e-05
-2.55313492112088e-05
-3.69601539726751e-05
-1.46946502293511e-05
-1.77041088205361e-05
-3.03274509000001e-05
-2.06419063139941e-05
-9.13183770265258e-06
-3.33637307558443e-05
-2.25636985756261e-05
-3.58839133319428e-05
-2.77755741754051e-05
-1.81433974168102e-05
-2.7948744743386e-05
-1.41703025658908e-05
1.556340368913e-05
-9.06894922423507e-06
-1.77918073330298e-05
-1.95471107343849e-05
-1.59207370660495e-05
-6.27864232443938e-06
-2.35242297846833e-07
-2.81857407018087e-05
-1.54654950641245e-05
-1.81987639413509e-05
-2.42383174262443e-05
-2.38848903914958e-05
-8.4142145808889e-06
-3.04225486917449e-05
-1.65836410493974e-05
-4.23628785050451e-05
-2.56882633430378e-05
-3.60504397419114e-06
-2.19885364810337e-06
-3.38736659328748e-05
-1.3581763502554e-05
-4.07000099566268e-05
-2.19958698982303e-05
-2.52490026535254e-05
1.51760170038326e-06
-1.3835366511642e-05
-1.65311273034195e-05
-8.95788521208038e-06
-2.21394105783982e-05
-1.79040552485045e-05
-2.51892628490829e-05
-1.48262555533694e-05
-1.46890021458172e-05
-1.52973782943124e-05
-2.25975259582249e-05
-2.83638134090978e-05
-1.99890936520753e-05
-1.89120266801568e-05
-2.16991434808092e-05
-1.22994733715279e-05
-3.09033835102655e-05
-3.20527036408941e-06
-3.89565814010751e-05
-2.08240011702286e-05
-2.30602849430904e-05
-3.73362470274635e-05
-1.24777454256598e-05
-3.70238211048119e-05
-1.77690171932829e-05
5.63988061974746e-06
-3.48589386666447e-05
-2.09863749433879e-05
-3.39468256028266e-05
-1.14664430421973e-05
-1.23060553427266e-05
-4.40784606838945e-06
-2.71277834620653e-05
-8.5519655724838e-06
-1.40129679983669e-05
-1.03972075628684e-05
-2.81559452275552e-05
-1.89999830519522e-05
-2.65946477115622e-05
-3.99239111576645e-05
-2.89138466695884e-05
-4.64634565707421e-05
-1.3256274644795e-05
-3.22865102132449e-05
-1.80164747801077e-05
-1.38221834552369e-05
-2.69158994863016e-05
-2.12539664054096e-05
-1.36419665311196e-05
-2.06267418594533e-05
-1.99156386810687e-05
-5.57190124232591e-06
-3.02023230171502e-05
-2.09675371943336e-05
-7.84223103701039e-06
-4.45333252501027e-05
2.3648763296375e-06
-8.87032154020643e-06
-2.61987417428044e-05
-3.82484285421839e-05
-2.85974206629123e-05
-1.54279339223801e-05
-6.62020739818901e-06
-7.14419846522949e-06
-2.37999091569569e-05
-1.86475329416024e-05
-1.16530942428382e-05
-2.47588755398384e-05
-2.90304545738657e-05
-1.92005021420784e-05
-1.16548689594714e-05
-1.92427742266603e-05
-2.57294710114189e-05
-2.13958893044289e-05
-2.26836324675093e-05
-2.3166240285959e-05
-5.16610140267082e-07
-7.04994127666212e-06
-1.87765113150092e-05
7.87937639895282e-06
-1.1581683314137e-05
-1.75665769569865e-05
-6.24651228187322e-06
-2.38233186426684e-05
-1.42606500325244e-05
-1.05882211212666e-05
-1.24436050312142e-05
-2.48758286697218e-05
-2.02775650464948e-05
-8.51241651580855e-06
-8.96784784583987e-07
-2.36199116412613e-05
-1.84707407491175e-05
-2.36302131104769e-05
-8.29908463852116e-06
-1.38653559208293e-05
-2.23571029931019e-05
-1.74704228492554e-05
-2.83118533161882e-05
-1.47765381609546e-05
-3.63799619219343e-05
-3.07788734266725e-06
-9.3231383216528e-06
-1.96910584468388e-05
-1.50377616336757e-05
-2.98585659962943e-05
-4.93140028719209e-05
-2.50663531582617e-05
-1.41823058201061e-05
-3.20456180095684e-05
-2.7548334519201e-05
-1.57516183614178e-06
-1.41406476475531e-05
-2.70578360954196e-05
-1.63849737403558e-05
-2.07039036616776e-05
-5.85156674932611e-06
-1.3297324444927e-05
-1.40701136311005e-05
-2.4299501365685e-05
-2.46106369998726e-05
1.88986591422829e-05
-9.29246779033318e-06
-3.71922728963462e-06
-2.8300273378712e-05
-2.93769724336046e-08
-3.0217814585704e-05
-4.3338463090966e-05
-3.03250557168624e-05
-3.15894075814043e-05
-3.07960199149032e-05
2.98630325893234e-06
-1.65014082829457e-05
-3.57567389672405e-05
8.87112852236022e-06
-1.44975983221189e-05
-2.36487725655486e-05
1.09314299220491e-05
-1.34654368577102e-05
-4.24300320524566e-05
-2.41259837616114e-05
-1.32234843274443e-05
-3.04078844646434e-05
-3.0713017742667e-05
-2.2990062052706e-05
-4.65285584648166e-06
-1.24389626893418e-05
-2.2093687618571e-05
-2.28513243964534e-05
7.72917550798925e-06
-3.67058436576327e-05
-3.3268976667047e-05
-7.71053979517643e-06
-2.67151421052924e-05
-2.33519068293859e-05
-3.55028152617132e-05
-1.69565932151092e-05
-1.66251583286867e-05
-8.62919483599643e-07
-1.7616194920968e-05
-1.73090442323389e-05
-4.25345125116309e-06
-1.15058348876852e-05
-2.99398793877501e-05
-3.4352042507156e-05
-6.56938063506336e-06
-5.11390895520275e-06
-7.61608935121481e-06
-2.7118093838234e-05
-2.22521260369813e-05
-2.02905304661333e-05
-1.72403457257524e-05
-3.36086125097182e-05
-8.97413362177983e-06
-1.74973458203586e-05
-1.85223378920951e-05
-2.82686335497017e-05
-2.32896833813272e-05
-1.06724591639977e-05
-1.75417199240126e-05
-2.13652604721109e-05
9.51556286718453e-06
-5.61525985544467e-06
-2.27478071482749e-05
-2.96512413037187e-05
-1.59433710425433e-05
-5.37700025463091e-06
-3.56110090592087e-06
1.68819784159642e-06
-3.55496657742162e-05
-1.176297426448e-06
-1.6902255677148e-05
-1.32990292796611e-05
-1.12880044544875e-05
-2.99066161546522e-05
-2.38524659502664e-05
-2.2614835636889e-05
-5.75940289649262e-06
-3.35423194242716e-06
-1.56192071573419e-05
-1.91929681009198e-05
-3.39765682044823e-05
-2.54198720292375e-05
-3.04627945691385e-05
1.95349303320168e-06
-8.83557875175257e-06
-2.83960940742759e-05
-3.34202899475358e-05
-2.01559010107901e-05
-2.91654088467093e-05
-2.64099552107191e-05
5.68034435627843e-06
-1.1825642063352e-05
-1.85382249188781e-06
-4.42303350044892e-05
-3.95785752873682e-05
-2.85093730663424e-05
-5.2739598657491e-06
-1.59836743419624e-05
-1.9481019588703e-06
-1.40149507239472e-05
-1.80240218881385e-05
-2.61333482982337e-05
-3.06658532114775e-05
-1.60439750195443e-05
-7.47452279548955e-06
-6.4976459273488e-06
-1.78979055674722e-05
-8.10681348789445e-07
-2.66263084986104e-05
-5.370444153462e-06
-1.49661274534277e-05
-1.45529580985452e-05
-1.45388558371881e-05
-1.72954320193007e-05
-2.06797640520016e-05
-8.92198749444324e-06
-8.98972343370053e-07
-2.31584848163132e-05
-2.6540597574411e-05
-2.56079310786746e-05
-7.22829852574921e-06
-1.16335365112349e-05
-1.08529017485237e-05
-3.31522658613462e-05
-2.80717845366258e-05
-3.70338017553385e-06
-3.64318739790547e-05
-2.22169755336115e-06
-2.35686891612033e-05
-6.59953452631376e-06
-9.43542468139366e-07
-2.67443081401614e-05
-1.19732511370954e-05
-2.49694101844485e-05
-2.38639796762004e-05
-3.41703063803011e-06
-6.16600725591311e-06
-1.30895980728836e-05
-3.15189572074429e-06
-3.26890763746085e-06
-5.86386183598935e-06
-3.62114348649758e-05
-2.33119341959907e-05
-1.45175824531509e-05
-2.39948214599231e-05
-8.01236864515128e-06
-3.35815784384854e-06
-3.30845161900258e-05
-3.37278949944989e-05
-2.19839967636357e-05
-6.60186482458238e-06
-9.85450978497264e-06
-2.35211817786335e-05
-1.33072574526596e-05
-4.2585606083705e-06
-2.46058032680302e-05
-5.44736739362591e-06
-8.4456547750793e-06
-1.70755864095322e-05
-1.03275387112521e-05
-2.95401659849834e-05
-1.86559196449482e-05
-2.29919972582089e-05
-1.60815658732988e-05
-4.53613590230257e-06
-3.05422401273546e-05
-2.71829338818424e-05
-1.4257623241727e-05
-8.62889080209332e-06
-9.62942109782508e-06
-2.04567603625682e-05
-1.83732690449008e-05
-5.29078955172599e-06
-1.72321486396829e-05
-1.72370675098065e-05
-2.82628773458251e-05
-1.56099241259782e-05
-3.53226273836602e-05
-2.36860458494369e-05
-3.13522214891955e-05
-9.07511920824529e-06
-1.45020943001419e-05
-8.6126327621805e-06
-3.82296566802121e-05
-1.42748405797833e-05
-3.34907502640687e-05
-1.55428706758462e-05
-2.32087792907559e-05
-1.01321917639189e-05
-2.54075591787595e-05
-3.28501577080085e-05
-2.73311795626692e-06
-2.4351432854306e-05
-1.30064323029279e-05
-1.35548321554492e-05
-1.06316588882724e-05
-1.186817571865e-05
-2.94645760578561e-05
-2.91775218338495e-05
-1.67735695122189e-05
-2.39584600840175e-05
-3.95158830029911e-05
-2.49861077533083e-06
-2.55733698116861e-05
-3.94637370177176e-06
-2.08097932400929e-05
-2.29578619229604e-05
-3.25490780479406e-05
-2.52936866568023e-05
-2.58847867960955e-05
-1.67162571261148e-05
-1.3115830525349e-05
-2.49442035891174e-05
7.05832611750148e-06
-1.19665797990813e-05
-9.07913304273923e-06
-9.95347567331806e-06
-5.68524398983807e-06
-1.56557778577147e-05
-1.70630664883009e-05
-2.96393918314931e-05
-1.87676305712722e-05
-9.62282188902752e-06
-3.87399241592521e-05
-9.53898664675112e-06
-2.62018413074326e-05
-2.73544228357326e-05
-2.3682110142601e-05
-5.25863101494032e-06
-2.04469718163613e-05
1.33608724838113e-05
-1.271416396919e-05
-3.63587366230658e-06
-2.94014841391959e-05
-9.95132090458283e-06
-1.27905053002345e-05
-1.89845799853518e-05
-1.80575791280146e-05
-2.60491338393809e-05
-1.43753470546335e-05
-3.27209344212363e-05
4.15344003144359e-06
-9.13704091104884e-06
-1.82083133777251e-05
-1.45601851371613e-05
-2.0543489299233e-05
-2.77904626094919e-05
-2.86867150003518e-05
-2.50719227426116e-05
-2.3903653781628e-05
-4.27997674991673e-05
-2.42898584551299e-05
-2.08961118410794e-05
-1.17525361016828e-05
4.25560735461928e-06
-2.26101067394873e-06
-1.48535194622793e-05
-2.72972689607755e-05
-1.10564844944936e-05
-1.43643002382716e-05
-2.93270221286065e-05
-1.91724336800654e-05
-2.57884656549625e-05
-2.93649305717728e-05
-2.03713852198263e-05
-1.43090816289749e-05
1.56888237285402e-05
-2.37445550839897e-05
-3.44929120719917e-05
-1.6195644101068e-05
-3.11955366470271e-05
-3.13087538854159e-05
-3.91176152701364e-05
7.59266966662302e-06
-5.75580166833015e-06
-3.18177393709521e-05
-1.41143780955109e-05
-2.89084569776115e-05
9.25694607975277e-06
-3.50516240315549e-05
-3.83391374456612e-05
6.29090437351957e-07
-1.48909833140676e-05
-1.24960337695123e-05
-1.09865773358431e-05
-4.56022528479013e-06
-1.51397609169e-05
1.26159322108431e-05
-1.44237140346445e-05
-7.61473881444562e-06
-3.95969171203391e-05
-8.40404356240875e-06
-1.86064630917103e-05
-3.69026842868206e-05
1.35046304031135e-05
-3.17864204319086e-05
-2.04406262995811e-05
-2.3244849323231e-05
-1.18985797457236e-05
-4.06778442389372e-06
-2.78166824989186e-05
-1.66578261978617e-05
-3.47694887358558e-05
-1.11083378481323e-05
-9.09850766137708e-06
-1.72243860150632e-05
-5.71009688935266e-06
-1.86381865144451e-05
-5.73690736329286e-06
-1.17796966917429e-05
-1.66739092566424e-05
-9.65092881482689e-06
-1.75547253470445e-05
-1.03768274368724e-05
-1.87354912756833e-05
-2.46800231818613e-05
-2.17961082030866e-05
-2.95066932671481e-05
-2.24523149409981e-05
-1.73150807135916e-05
-4.7084810230466e-05
-1.38316919361156e-05
-3.81832511256668e-05
-1.19876049920859e-05
-9.67016551001357e-06
-3.12175520468505e-05
-7.00818081072847e-06
-1.13465652207834e-05
-2.32194772590938e-05
-6.93174397882538e-06
-1.44178678267359e-05
-1.02896900588768e-05
-2.76278889209593e-05
-3.39982171673781e-05
-3.06389755450458e-05
-1.07331541061813e-05
-3.2669527957297e-05
-2.44867680280977e-05
-1.20946195961558e-05
-2.50534306158466e-05
-1.81513450037372e-05
-2.29842975718587e-05
-3.40784907982255e-05
-2.2236438243055e-05
1.45196826932236e-05
-8.7517759626457e-06
-2.62642083382525e-05
-9.36534535995042e-06
-1.31199365023295e-05
-3.33181663268612e-05
-1.80476405116105e-05
-1.20973741334692e-05
-1.87335776099727e-05
-1.55339116602288e-05
-3.47144627392368e-05
-3.29028120853443e-05
-9.1167674781058e-06
-1.36508930590463e-05
-7.19449310693463e-06
-1.03343873615034e-05
7.31779514452722e-06
-1.73652255397158e-05
-1.18408790309489e-05
-3.38236989500862e-05
-1.47643621730587e-05
-1.86682543129945e-05
-2.2423157282542e-05
-5.63502743789138e-06
-2.61310519884867e-05
-8.42209077496637e-06
-2.66751808528064e-05
-3.09565030719683e-05
-1.84871699544706e-05
-2.3147632584945e-06
-1.12726513826123e-05
-6.36277973520181e-06
-3.79599964021499e-06
-1.47387361677109e-05
-3.09569644462595e-05
-1.09616741397381e-05
-5.83123250926054e-06
-1.55287095709103e-05
-1.25327830036448e-05
-3.34301093133106e-05
-3.51931610930298e-06
-3.88633776835788e-05
-1.28488349630561e-05
-1.61464819145507e-05
-2.62288150122039e-05
-2.37942056765617e-05
-8.60405812461225e-06
-4.62772808401967e-06
-9.89831400662377e-06
-2.93573235145592e-05
-4.40742253726404e-05
-1.71068644922747e-05
-6.61903133842112e-06
-2.85722083414962e-05
-1.08064574466712e-05
-2.26846139642013e-05
-6.85159379541797e-06
-2.17433827602789e-05
-4.49926822884317e-05
-3.12866797568118e-05
-2.39963751830198e-05
-3.60190409845144e-05
-1.15640294292687e-05
-9.80300571995903e-06
-2.97670958669616e-05
-8.31144150158409e-06
-4.69394409003234e-05
-3.07119553416127e-05
-2.82141115686576e-05
-2.4924147729813e-05
-7.26268800806034e-06
-4.45458757680294e-05
-3.55644930706644e-05
-2.0325843233193e-05
-1.79153564718752e-05
-2.56549737922425e-05
-3.45854330074924e-06
-2.45781526097239e-06
-1.16737799865999e-05
-2.85339025038057e-05
-2.44538185743287e-05
-7.78652601383206e-06
-3.70250828885072e-05
-1.35622704040508e-05
-2.71872322905397e-05
-1.53615675934146e-05
-1.01567072920828e-05
-1.4778982576647e-06
-7.96497815419821e-06
-2.37107667092666e-05
-1.1350537223485e-05
-3.28018034787451e-05
-3.50609022738107e-05
2.32894402776085e-06
-2.49019594646865e-05
-3.76467173527015e-05
-1.8481744061823e-05
-2.31872230517167e-05
8.84867716077942e-06
1.72788169613027e-06
-1.79533526216824e-05
-3.36850839620224e-05
-9.64957730123515e-06
-8.93238915652333e-06
-6.73274665310168e-06
-2.12308469302402e-05
-2.62206353269512e-05
-4.53174914440156e-05
-3.76760141617478e-05
-4.12315372279116e-05
-1.81385555319705e-05
-1.87951589266104e-05
-1.77055953232875e-05
-3.11562516860065e-05
-3.43884678960018e-05
-5.04168150761976e-06
-5.52209237998912e-06
-1.92639422384653e-05
-9.80949501010533e-06
-1.96953608625708e-05
-1.90580696717373e-05
-2.32614303861283e-05
-1.37210561690544e-06
5.68712147724372e-07
-1.63359141607536e-05
-2.15801836630422e-05
-1.92274321455757e-05
-1.13037678963259e-05
-2.61399643642364e-05
-2.0524541490431e-05
-1.76064037374944e-05
-5.2519351097026e-05
-2.47887874139389e-05
-3.34623328627368e-05
2.42203041929737e-06
-2.22056201002099e-05
-1.39855316659312e-05
-3.01680396971342e-05
-2.07804714702203e-05
-2.2087090898903e-05
-2.59643051185324e-05
-2.04243082772273e-05
-4.02760827955225e-06
-2.5003784918321e-05
-1.37480371789816e-05
-7.46005404551934e-06
-2.11236708552507e-05
-1.63182284558164e-05
-2.66479319932226e-05
-4.5658989105978e-05
-1.10998159729784e-05
-2.40876583193687e-05
2.99895112201356e-06
-5.98736550402403e-06
-3.52427688967875e-05
-6.01583074042025e-06
-2.05386400399961e-05
-6.5691301803105e-06
-1.92263193621138e-05
-2.66385251057154e-05
-2.19545818821143e-05
-3.54597031430166e-05
-4.07143023105805e-05
-2.00289250190147e-05
-3.43586595669155e-05
-1.81454043295186e-05
-2.13001436097571e-05
-1.53244852739129e-05
-1.34098382113211e-05
-2.39217691188027e-05
-1.5195399437313e-05
-4.13616022356771e-05
-2.22569394482194e-05
-2.49422968354304e-05
-7.41087318851047e-06
-1.09032051010815e-05
-1.45823574380179e-05
-2.54833679855226e-05
-1.457830694197e-05
-2.96089112052774e-05
-5.04459809881611e-06
-1.72403365818738e-05
-1.18371902449242e-05
4.40241308039964e-06
-4.02305394714009e-05
-3.08785766462491e-05
-3.27667508061757e-05
-3.43834760130279e-05
-2.34357830384509e-05
-1.41365256693956e-05
-9.749305996978e-06
-1.12672544152063e-05
5.54634873033425e-06
-8.13873007040786e-06
-8.01594060852594e-06
-1.43059983024934e-05
-2.20288689708791e-06
-1.86316478996657e-05
-1.69879670019658e-06
-1.10627341758999e-05
-2.63909995320537e-05
-3.38141109184487e-05
-3.15448351934517e-05
-1.22470669565918e-05
-2.23754697161303e-05
-3.52965552719478e-05
-1.4301674348939e-05
-8.31215031930033e-06
-1.72287118283436e-05
-1.34100298865608e-05
-4.26574455210447e-05
-1.57461843072592e-05
-4.05515621357985e-05
-2.57979188917978e-05
-4.94974254876676e-05
-6.51713387924978e-06
-3.26070040665972e-05
-7.85416284709121e-06
1.04916115448151e-06
-2.36521334824952e-05
-2.6479795548711e-05
-2.09478625441867e-05
-1.73240424256103e-05
-2.56863764175437e-05
-1.93303500330097e-05
-1.60561422052305e-05
-2.41755134677626e-05
-2.74211602737367e-05
-3.97385161451156e-05
-2.04069150998222e-05
-3.88407096467749e-05
-1.1411792440285e-05
-8.54306716626896e-06
-3.07643165265325e-05
-2.36831449621263e-05
-3.05233995821188e-05
-1.1657729540657e-05
-3.06430679732736e-05
-1.87429767461832e-05
-1.75123376877248e-07
-1.5828099472972e-05
-4.14155801449601e-05
-2.57819029107874e-05
-1.88556017213539e-05
-1.70915077241438e-05
-3.6192772675838e-05
-9.34687538247568e-07
-3.90563230458926e-05
-2.44700602699233e-05
-2.56980689588179e-05
-4.38498096818705e-05
-2.37466999320006e-05
-1.28876214578488e-05
-2.14363945951693e-05
-1.84223932787881e-05
-6.65555028329002e-06
1.33733094037201e-05
-3.65428273806595e-06
-1.3120896217983e-05
-1.52649344424678e-05
-1.10218994175594e-06
-1.84366781643731e-05
-2.3055667589606e-05
-2.4308514525031e-05
-2.64204777602655e-05
-2.35661900881059e-05
-9.37620615768139e-06
-2.55303184555233e-05
-6.93701594676103e-06
-1.44888629402663e-05
-1.83105890145969e-05
4.22164214282862e-07
-3.11122128596255e-05
-2.02493162431987e-05
-7.11922964494157e-06
-7.61293465749872e-07
-3.70627479416562e-05
-2.10238351379606e-05
-5.99469411042618e-06
-1.36876184877099e-05
-2.94416375175859e-05
-1.90108892304298e-05
-1.42605516953188e-05
-1.81466389056012e-05
-2.92966392035067e-05
-1.6708599646868e-05
-6.64467689248006e-06
-3.09384045919138e-05
-3.73582692604514e-05
-8.76730649432098e-06
-3.09394886654917e-05
-6.96241810346086e-06
-1.67490309832629e-05
-2.1232192712062e-05
-1.4431613018006e-05
-2.78781426867544e-05
-2.65590337329131e-05
-1.20271717897077e-05
-2.26202574482934e-05
-2.42506661120431e-05
-3.74286043011867e-05
-3.0355433436906e-05
-3.13778424823812e-05
-1.49886336739197e-05
-1.98883369382036e-05
-1.57997302061866e-05
-9.84141996981004e-06
-1.12566906047765e-05
-2.89721416353724e-05
-3.08568502654272e-05
-3.04778003440446e-05
-2.87979935097966e-05
-2.62218337160413e-05
-2.16478079204199e-05
-2.84172188349623e-05
-1.55911469138616e-05
-1.38529983156539e-05
-1.47395462957562e-05
-2.11771137004122e-05
-4.74536357798473e-05
-1.81023799514124e-05
-1.16427808686357e-05
-3.30865108022278e-05
-1.38818265191447e-05
-2.5136418787701e-05
-3.44789823244726e-05
-2.37231194067384e-05
2.4922396086484e-06
-2.81406242225849e-05
-3.43349294063525e-05
-3.50583740150289e-06
-1.29874528029053e-05
-3.30859485215063e-05
-1.70689121740029e-05
-1.38336090500177e-05
-7.81402247724216e-06
-1.01621790183001e-05
2.67953669234206e-06
-1.66966454270572e-05
-1.63289753228514e-05
-2.84140732890061e-05
-7.4501074767935e-06
-2.04641148200945e-05
-2.49306704177963e-05
1.04554487052106e-05
-1.54548804328667e-05
-2.96822407769963e-05
-1.67749487313481e-05
-3.61724000719281e-05
-2.09422497078421e-05
-3.4470408514872e-05
-1.06470565975254e-05
-2.64489460984505e-05
-7.12441672668991e-06
-3.02872278100166e-05
-5.57262234752211e-06
-2.49687982266981e-05
-1.3218361111949e-05
-1.17591163195221e-05
-2.30455558474106e-05
-2.69130013438828e-05
-9.8740140437126e-06
-1.33143374279148e-05
-1.59413110405894e-05
-2.49903487376979e-05
-2.82821228103971e-05
-2.03323997662869e-05
-2.87955857558572e-05
-1.73525471581661e-05
-9.26372893503779e-07
-2.75147552992262e-05
-2.1568047904446e-05
-3.1920034276073e-05
1.87745444909505e-06
-7.8430674144432e-07
-1.17409874776332e-05
-2.60222160523905e-05
-2.48967347746216e-05
-2.28672456961242e-05
-2.32364327957465e-05
-1.2916162281506e-05
-7.54210494151351e-06
-4.49956431472548e-06
-1.42735783182007e-05
-1.41057130401938e-05
-1.15030777242516e-06
-1.3564078831524e-05
-1.37541046048953e-05
1.13540303776532e-05
-7.38044292014679e-06
-2.85177104287229e-05
-1.8137895222338e-05
-8.69677294468182e-06
-2.97547505946546e-05
-1.76824238516304e-05
-3.64239202192631e-05
-3.07420429220324e-05
-1.44150082995267e-05
-2.47806574066877e-05
-4.08511396689699e-05
-1.69756220889194e-05
-2.11457873775945e-05
-9.28649139231359e-06
-1.6605671529817e-05
-1.67867284267539e-05
-1.7486633258893e-05
-1.46506198714787e-05
-2.56820303016175e-05
-2.72534013916895e-05
-1.04678207112604e-05
-1.09738665262393e-05
-2.62460521370552e-05
-2.94519998885388e-05
-1.91443062863622e-05
-1.72664587316573e-05
-3.19794489289315e-05
-4.15946638942964e-05
-3.20933376640094e-05
-1.48510862581694e-05
-5.71063100654622e-06
1.10297210223218e-05
-1.81546464866308e-05
-1.21768820953919e-05
-3.39145552413454e-05
-9.52991985334753e-06
-9.43734377240451e-06
-8.04896383277658e-06
-2.84013271460451e-05
-2.41264225470037e-05
-4.8094253091145e-06
-6.34035909952258e-06
-9.66559457949626e-06
-2.10955407475638e-05
-8.27656013569144e-06
-3.01732385994552e-05
-2.89648683595952e-05
-4.48832755237934e-05
-1.74648619149316e-05
-1.0203138216383e-05
-5.11927048686469e-05
-1.8617189943495e-05
-2.81984712256275e-05
-4.23255316846067e-05
-6.43500377790452e-06
-3.51433570736054e-05
-2.15194446533121e-05
-1.8695708351082e-05
-2.65770905837012e-05
-2.07395029278157e-05
-2.88448665814072e-05
-2.96018194598636e-05
-1.14042718727074e-05
-1.0977272627451e-05
-2.16259562210428e-05
-2.61379153165613e-05
1.11488329247614e-05
-1.7573488418549e-05
3.28149827168773e-06
-1.83313342163429e-05
-2.62188578254194e-05
-2.3953696796882e-05
-1.61368233307367e-05
-2.27287997699979e-05
-4.39792951758539e-05
-2.7610063684426e-05
-1.45259826327692e-05
-1.09476001547868e-05
-1.05297624995407e-05
-2.85889158748462e-05
-1.87546328522385e-05
-7.69779150070585e-06
-3.64663729624227e-05
-2.54897986645991e-05
-1.11596855675786e-05
-2.17209547702971e-05
-1.57787931972164e-05
-1.01812839025655e-05
-2.64753428468954e-05
-7.94737431894467e-06
-3.2096113219215e-05
-1.24200844912974e-05
-2.90520738122646e-05
-1.2668811104418e-05
-2.57308464407992e-05
-2.23126282161527e-05
-1.80471362983562e-05
-1.06789045091494e-05
-1.59561106423804e-05
-2.08513984539278e-05
-2.9518033999326e-05
-1.31545212112379e-05
-2.81874536523355e-05
-1.17409688242272e-05
-1.27590866259506e-05
-1.79707968549416e-05
-2.30499060797852e-05
-1.35840005313942e-05
-2.28901077215666e-05
-1.42070761739256e-05
-9.51532411232436e-06
-1.57136831545631e-05
-3.88424323997025e-06
-2.03777352088006e-05
-1.06674369798138e-05
-1.60879298150999e-05
-1.78923139860765e-06
-2.44776192500508e-05
-2.01672573372956e-05
-5.00263784141552e-06
-1.67758101551546e-05
-6.66252202681194e-07
-1.45455561941913e-05
-2.72800786211324e-05
-3.89036521218694e-05
-2.43066360839881e-05
-2.35449432186482e-05
-3.83692265659041e-05
-2.64968537409526e-05
-2.0147687876558e-05
-1.1227961929209e-05
-3.3912553493386e-05
-2.24035573767259e-05
-1.10440791910193e-05
-4.49269774776522e-05
-6.46839732949618e-06
-2.52045440094434e-05
-2.92672611269171e-05
-2.24493153370757e-05
-2.74857372760095e-05
-1.12236809755411e-05
-3.10893075565803e-05
-1.930610848531e-05
-1.96045775648787e-05
-1.85689887434661e-05
-1.62212224565101e-05
-1.15990974674039e-05
-1.69713641231612e-05
-3.37585308153916e-05
-1.64913357231421e-05
-4.08086141872816e-06
-2.58746814555308e-05
-2.08874925194891e-05
-2.50265145967052e-05
-2.44359971180312e-05
-2.33354772746732e-05
-2.45724468884825e-05
-2.7516962898652e-05
-1.5217394529609e-05
-3.16855678741015e-05
-3.01468285381238e-05
-1.55838879177283e-05
-4.60274980264273e-06
-8.1039047971232e-07
-1.89799375304767e-05
-2.82644256463395e-05
-1.34986002191414e-05
-8.46938919351704e-06
-1.76457361314674e-05
-7.19553281582284e-07
-5.20832177614232e-06
-1.31605738597791e-05
-6.1308826139623e-06
-2.78064814541836e-05
-2.18562062283246e-05
-1.51360649359766e-05
-2.35756686816023e-05
-1.37418504780781e-05
-2.35799269945737e-06
-1.07499521550242e-05
-3.48679307412344e-05
-2.05722900807418e-05
-1.74826808308836e-05
-2.39929355513605e-05
-2.82624566362614e-05
-1.8507729637624e-05
-2.81396343883799e-05
-2.43157518649246e-05
-6.46000708208638e-06
-1.47066371479997e-05
-3.1933674060327e-05
1.49138309239253e-06
-1.79004719388653e-05
-1.21664778552459e-05
-2.21159923121803e-05
-2.18713063318604e-05
-2.39604311547094e-06
-1.98641891133122e-05
1.08052938970383e-06
-2.50292885857749e-06
-2.71635633759328e-05
-8.71995834340499e-06
-2.34850966555918e-05
6.17998945656894e-07
-1.88643684254293e-05
-3.55000348555341e-05
-2.81613772897912e-05
-1.27184569992085e-05
-2.57228512160384e-05
-1.52517789996497e-05
-5.3008826998064e-06
-4.65855691104683e-06
-9.12258470090686e-06
-3.25481715955337e-05
-1.70571011043731e-05
-1.86164705656142e-06
-3.23887095245423e-06
-4.26932369344936e-05
-2.75262533842964e-06
-7.44537048006865e-06
-1.36592437803974e-05
-3.92014746188015e-05
1.60178308148641e-05
-2.21551281536076e-05
-2.38418264489959e-05
-2.25026453484035e-05
-3.57012981707763e-05
-1.49444138485249e-05
-1.46554343510104e-05
-2.10781008484894e-05
-2.71098065649494e-05
-1.84459190771113e-05
-2.27353624685414e-05
-1.03081890458605e-05
-3.76889802263755e-06
-3.13364863323481e-05
-1.47164139320197e-05
-3.6146553177593e-06
-2.04909129233296e-05
6.55688278812954e-06
-1.31637177722723e-05
-1.94207513557837e-05
-1.46338925965623e-05
-2.87607772983285e-05
-2.27841902156559e-05
-1.04617874086392e-05
-3.04137915163682e-05
-2.65088298880531e-05
-5.32644097627474e-06
-9.92927561460759e-06
-2.80548162349844e-05
-1.93272944688736e-05
-1.7246489799511e-05
-2.31875572102661e-05
-2.36130227837595e-05
-2.55412896321739e-05
-1.89747145944522e-06
-2.78716630033014e-05
-1.37615973523656e-05
-2.02411344165377e-05
-7.22952268124893e-07
-3.45452351899267e-05
-1.55237228008817e-05
-1.9413771751668e-05
-8.14903561254925e-06
-1.0540028693886e-05
-8.61349251013087e-06
-3.39586717951311e-05
-1.38687338852709e-06
-1.71582918030555e-05
-2.18485099286135e-05
-7.07905651121481e-07
-3.797277755238e-06
-9.07112220309885e-06
-4.22062540758867e-06
2.18140711690425e-06
-2.51967025997964e-05
-1.42891387448337e-06
-2.3148956865546e-06
-1.20811264530436e-05
-3.24553897948944e-05
-4.41343759836147e-06
-2.42099552775035e-05
-2.07429147563527e-05
-1.40395509707106e-05
-1.57857328300537e-05
-2.1842644156425e-05
2.72667973722309e-06
-2.74375768354102e-06
-2.85631850247358e-05
-2.2032430431122e-05
-1.95112170025148e-05
-1.22556993496737e-05
-5.74219050093234e-06
-1.97088582407939e-05
-2.50100751085826e-05
-2.30410808003881e-05
-1.90184333428673e-05
-1.00826340099605e-05
-2.14303542395884e-05
-1.30210166477405e-05
-3.26289555924417e-05
-1.50542494193863e-05
-2.1319339747069e-05
-1.40453893588513e-05
-2.42698312733256e-05
-1.23463014861323e-05
-3.0231134772511e-05
-7.07665154480968e-06
-2.4530240227072e-05
-3.25477354471839e-05
-2.43905672585921e-05
-8.40045148091161e-06
-1.98234914068705e-05
-1.43510249693272e-05
-2.00915886859533e-05
-4.30938217678526e-05
-2.23325316428864e-05
-2.27847919184229e-05
-1.94285721264713e-05
-4.12332994916756e-06
-1.95657193708309e-05
-1.39381425515577e-05
-3.86644568122967e-05
-1.57395723485649e-05
-2.07947638542407e-05
-1.92694629898555e-05
-2.47916423540601e-05
-3.13741935315939e-05
-2.77394924975949e-07
-1.94589264706389e-05
-3.17254346924355e-05
-2.49917427507386e-05
-1.12706290872162e-05
-2.10344381861953e-05
-2.9160229545835e-05
-3.50611007558812e-05
-3.81747425377256e-05
6.26103355113779e-06
-2.69055253893461e-05
-3.21121126987763e-05
-3.56843486519618e-05
-8.63464220011028e-06
-1.95485057139045e-05
1.06770772037876e-05
-2.51224924548214e-05
3.02383201205122e-06
2.46897131953704e-06
-2.66010537930716e-05
1.52516579912941e-06
-3.34657626658533e-05
-1.25834356101821e-05
-8.00841133410566e-06
-1.43065079449513e-05
-2.06443685360679e-05
6.78741900932338e-06
-1.70985569184624e-05
-1.08767183641679e-05
-3.09318608487025e-05
-3.97030975444803e-05
-6.68504437678491e-06
-9.34053647088766e-06
-1.68836490689924e-05
-1.96234569242342e-05
-1.97978740100695e-05
-9.10817009224586e-06
-2.35765116134535e-05
-3.07471556947577e-05
-2.54080546080479e-06
-5.97596216171341e-06
-3.26767832752267e-06
-1.37791869416418e-05
-3.13901900092795e-05
-9.91608132513217e-06
-3.69799622238331e-05
-2.51445536423072e-05
-8.27637724293667e-06
-1.25389442424715e-05
-2.66275006023942e-05
-5.4860989658512e-06
-3.16025097845251e-05
-2.24998751938493e-05
4.99347128414396e-06
-1.3308383374729e-05
-3.25610152234085e-05
-1.94103583061921e-05
-2.3105097228926e-05
-1.43752709958318e-05
-2.072066726998e-05
-2.29733878471079e-05
-1.5234827182451e-05
-1.28509576678493e-05
-1.96707898758432e-05
-2.22319445892243e-05
-3.90870865875911e-05
-1.17237259110277e-05
-2.23259719139474e-05
-1.08356433216606e-05
-1.86272210870322e-05
-1.84250275878588e-05
-2.94422662402463e-05
-2.44261839518393e-05
-7.4573446442617e-06
-2.63133047668421e-06
-4.3037601070378e-06
-2.87511642925686e-05
-3.97381256740691e-05
-1.97202796079903e-05
-1.74663746068889e-05
-1.30538069700833e-05
-2.46400300080591e-05
-8.01495062544328e-06
-2.65666355701909e-05
-1.30597457970399e-05
-2.56207052289651e-05
-3.48045368660077e-06
-1.80975994883519e-05
-1.33133321934964e-05
-1.64433434186391e-05
-6.81716798998187e-06
-2.04223186974086e-05
-2.26774427464714e-05
-1.68063211714994e-05
-1.35364858218343e-05
-3.30070823480077e-05
-2.64019975546453e-05
-2.3881493897882e-05
-1.82397720203093e-05
-1.08580758135304e-05
-3.60609448748494e-05
-3.30597015567717e-05
-1.21926184632992e-06
-2.01548808190125e-05
-2.01064274044785e-05
-3.1257718520405e-05
-6.57323741029912e-06
-9.23966911572885e-06
-1.54446888777792e-05
-2.29670874898556e-05
-9.89918090676937e-06
-2.09418598881856e-05
-1.13620170611762e-05
-2.36500863135843e-05
-2.68534491341686e-05
-2.31493728250186e-05
-3.13453260042904e-06
-4.58760046597699e-06
-2.97396702346706e-05
-2.34262946052174e-05
-2.29268373722316e-05
1.06195619964001e-05
-2.32422666472823e-05
-2.75144402523254e-05
-3.26351544833077e-05
-1.45670560906761e-05
-1.77571169938139e-05
-2.81044065422543e-05
-7.6719705729207e-06
-2.38982883293097e-05
-1.72396352744292e-05
-8.08825040984373e-06
-2.30143125946084e-05
-2.31502959623072e-05
-3.75094537765395e-05
-1.0545904777967e-05
-1.96746661155833e-05
-1.20507470125923e-05
-1.93155236678154e-05
-1.68287162793944e-05
-1.57431800565196e-05
-1.39942942641277e-05
-9.44653027892269e-07
-1.6633325125922e-05
-1.78874830141175e-05
-6.10045602703687e-06
-2.42729828293388e-05
-2.42463314347637e-05
4.20970532873773e-06
-8.3103433952446e-06
-1.90203599751153e-05
-3.119831075137e-05
-1.18275737267238e-05
-2.30991695373641e-05
-2.47275540966186e-05
-1.32283933142272e-05
-3.38966021244757e-05
-5.59458733901474e-06
-3.09683337179668e-05
-4.05883331807907e-06
-2.2113880037965e-05
-2.51428351351829e-05
-8.68875394529827e-06
-2.83964321963725e-05
-3.35635399918419e-05
-4.36322709806584e-05
-1.90585218117344e-05
-2.0192720969676e-05
-2.27279072865525e-05
-2.028186012027e-05
-3.44969713350469e-05
-2.66692312391157e-05
-7.13521717488755e-06
-3.22897179414559e-05
3.6426363991436e-06
-2.15498227894342e-06
-2.83905331380934e-05
-2.71010980559568e-05
-1.5826540341805e-05
-1.48889322843684e-05
-3.49573113334965e-05
-2.15163883773649e-05
-1.45198026199414e-05
-7.31811702225008e-06
-2.26582393905135e-05
-2.03635959463445e-05
-5.64003047675785e-06
-2.71370732919644e-06
-2.41416590736717e-05
-2.5605850225743e-05
-2.31600067129515e-05
-8.43686142636522e-06
-1.22553000051955e-05
-4.93509203230962e-08
-1.78310125714308e-05
-2.78045897504165e-05
-2.17261172858952e-05
-1.80862723073807e-05
-2.0582357615152e-05
-2.1053570891667e-05
-3.85574961471279e-05
-1.9559710340128e-05
-1.87668183159387e-05
-1.92389152705312e-05
-2.30496742539837e-05
-8.37683360561187e-06
-3.54479584388411e-05
-1.47914892749653e-05
-1.38615119369306e-05
-9.89982171056508e-06
-8.52741670364857e-06
-2.21804148530322e-05
-2.0181015847111e-05
2.91577713109052e-06
9.73313898012275e-06
-2.98332455918299e-05
-1.72347657608663e-05
-4.08906354884156e-05
-9.42929829289363e-06
2.83589226915119e-06
-1.25400502689847e-07
-3.02782110700737e-05
-3.92092139520882e-05
-3.13057986961377e-05
-2.89021895397554e-05
-3.38408863524215e-05
-2.42068847963162e-05
-2.00507068666136e-05
-1.22811267511985e-05
-1.91275318171101e-05
-2.09978590949364e-05
-2.90083160874055e-05
-2.58468260661566e-05
-7.74831576786877e-06
-1.03262785512962e-05
-1.72858362664308e-05
-2.80980369589142e-05
-2.0309027016587e-05
-5.18981458772539e-06
-2.31239034720927e-05
-4.13371345988716e-05
-1.46929204980235e-05
-3.80111032195179e-05
-2.12259925239676e-05
-2.22746974859023e-06
-1.52997891371408e-05
-2.38903386096916e-05
-1.75595127555159e-05
-1.84738297487271e-05
-2.44712167981668e-05
-3.25651840250493e-05
-2.93755487807533e-05
-1.01152368049284e-05
-9.723434692873e-06
-1.10035097941132e-05
-1.35861756161438e-05
-2.0736179481712e-05
-1.73358861785438e-05
-2.79844887309043e-05
2.69105700004185e-06
-2.73816945711759e-05
-4.73732219912655e-06
-7.52912424668834e-06
-2.03236646761667e-05
-1.54406972248204e-05
-2.60132865419738e-05
-2.68870409992254e-05
-9.725057129729e-06
-1.63897045021986e-05
-3.10238748291427e-05
-1.74708373100807e-05
-2.35067025704859e-05
-1.77722335776571e-05
-2.29198510940666e-05
-9.45363500298705e-06
-1.55093205034575e-05
-8.22873739216101e-06
-4.87813897571304e-06
-1.90295298949762e-05
-7.02856705722565e-06
-7.10168190055241e-06
-1.98140248129755e-05
-2.60592983750798e-05
-2.2024911995586e-05
-1.90430588682379e-05
-2.72662893998212e-06
-2.35232997581242e-05
-5.32049044688375e-06
-3.75623732375559e-05
-3.95159861416613e-06
-2.36540399702992e-05
-1.28449064917307e-05
-3.2802219416459e-05
-1.70548360383725e-05
-2.15686606329824e-05
-1.14063666013586e-05
-2.99144255782717e-05
-2.35107833068871e-05
-2.42335982407152e-05
-2.82071316361216e-05
-2.90555197586436e-05
-1.8033936256295e-05
-2.32796664312364e-05
-3.01425403891006e-05
-9.3178059063583e-06
-6.77277838068264e-06
-1.49812520906648e-05
-1.25176199104575e-05
-8.85250873047213e-07
-2.4372513708226e-05
-2.20352532312077e-05
-1.93985322994166e-05
-1.8907943505538e-05
-2.87430232150239e-05
-1.48321915147323e-05
-1.61090529193212e-06
-1.50120368296807e-05
-2.16621588156781e-05
-2.50569101468143e-05
-1.06732127060482e-05
-1.51788910468598e-05
-2.62442047566167e-05
-1.67117966167886e-05
-1.82925401076899e-05
-1.83155455057875e-05
-1.34731182937547e-05
-2.43439819910484e-05
-2.04100627270246e-05
-2.26367177436145e-05
-1.02641060582556e-05
-1.10046095924921e-05
-3.41904203800193e-05
-1.0784996629482e-05
-4.23819664925433e-05
-2.888205997248e-05
-1.92915971467952e-05
-1.71219230255971e-05
-1.54994947024363e-05
-1.02971369499194e-05
-7.66878069748039e-06
-2.52883369543689e-05
-2.48995303034355e-05
-1.92719949260149e-05
-1.09883368627806e-05
3.46191702747953e-07
-2.76612470963564e-05
-1.5396023844986e-06
-3.5890314744386e-05
-6.57716461352649e-06
-1.3525884100991e-05
-3.72606256349708e-06
-2.61354619905108e-05
-6.17027460915429e-06
-1.49789299401617e-05
-3.98163452984159e-06
-3.82872937191377e-05
-1.85167662337421e-05
-7.7539006916524e-06
-2.01484573993096e-05
-1.61819525060816e-05
-3.87222918937054e-05
-2.48459983515429e-05
-1.20992776045395e-05
-1.44016610184387e-05
-2.71163945107736e-05
-1.83782051186788e-05
-2.05314565544575e-05
-1.49950371586389e-05
-2.48205653410305e-05
-1.08015418687462e-05
-2.56397840755818e-05
-1.86092144429968e-05
-1.76633432824489e-05
-2.63766642401663e-05
-2.68385934523117e-05
-1.32288492849069e-05
-3.19600323417041e-05
-2.36047953490018e-05
-1.15006143157711e-05
-3.96492683119703e-05
-2.38831042248141e-05
-2.51824070751369e-05
-1.79584740201412e-05
-1.26607564348338e-05
-3.30056526200516e-05
-2.56532722494575e-05
-3.39456623959725e-05
-2.98011639622507e-05
-2.88068073835128e-05
1.06914741506401e-05
-1.63600865246517e-05
-1.38283525525018e-05
-2.28467839312094e-05
-2.27123389309744e-05
-2.02375523186388e-05
-1.13984095197856e-05
-9.33363499950243e-06
-3.67779322958994e-05
-2.30181950685866e-05
-3.1964226843299e-05
-3.50717729820015e-05
6.4614903902713e-06
-3.5267588767135e-05
-1.77247534261666e-05
-6.03576166171719e-06
-2.48516394227851e-05
-2.55734060771842e-05
-1.27552700258015e-07
8.42856972000919e-06
-1.89862941733255e-05
-3.80697372463654e-05
-1.06972200484859e-05
-3.91047882383543e-05
-2.86864588148381e-05
-3.81113324834921e-05
-3.05551821331442e-05
-1.75657862971645e-05
-8.32611781893985e-06
-1.56966434614897e-05
-5.56794219744963e-06
-1.94273190349147e-05
-1.92095935241896e-05
-4.00507061725839e-05
-2.81678678238846e-05
-2.17505982374628e-05
-3.52138231670568e-05
-1.20632208420868e-05
-1.14338068445502e-05
-1.03265542018392e-05
-1.5099465492725e-05
-6.89584341489192e-06
-1.5788142715431e-05
-2.78738207530006e-05
