# Supplementary material for: Research on computational propagation and identification of mine microseismic signals based on deep learning
Source: PLoS One. 2025 Oct 22;20(10):e0334641. doi: 10.1371/journal.pone.0334641 (PMC12543183; doi:10.1371/journal.pone.0334641)
Supplement: S1 Data — (ZIP) [file pone.0334641.s001.zip › 000100500001093.xlsx_0.txt_24.txt.txt]

-2.19568839001056e-05
-2.14630128181892e-05
-3.62609111224813e-05
7.23232122359148e-06
-1.84815747514775e-05
-2.85633701556533e-05
-2.02048545418469e-05
-1.09547064999771e-05
-5.87528696762501e-06
-1.99932385307993e-05
-1.95452377836835e-05
-1.69373662478104e-05
-2.17152668476016e-05
-6.2206625802322e-06
-3.42896049059038e-05
-5.28426281667379e-05
-2.85938102645457e-05
-2.01130465159891e-05
-1.84052440531739e-05
-2.8769488650411e-05
-1.62463832417894e-05
-2.91465032758067e-05
-1.24261288328046e-05
-2.24228251371029e-05
-2.78740090483472e-05
-3.92870343473276e-05
-1.36613013042039e-05
-2.01015167308573e-05
-3.17358008080428e-05
1.19096150764178e-05
-2.56822292018427e-05
-2.30657519000671e-05
-6.00745966670997e-08
-1.92284847250145e-05
-1.03468635517216e-05
-4.90377984936293e-06
-2.03000385641364e-05
-1.37384571399939e-05
-5.30755245610688e-06
-1.14238591725376e-06
-3.72087965396881e-05
-1.00806510979983e-06
-1.54392156402646e-05
3.68103926192706e-06
-1.40291725482494e-05
-6.71344563424446e-06
4.31879011278784e-06
-8.67907521907572e-07
-3.21700403754751e-05
-3.64041550345838e-05
-2.21768148201256e-05
-1.90234370132493e-05
-3.09555693075969e-05
-1.32021884373958e-05
-3.55488892395643e-05
-3.36452288908192e-05
-2.60977752200989e-05
-7.62478353600851e-06
-2.1457186075025e-05
-2.8733721814867e-06
-1.62222165036946e-06
-2.29833245619961e-05
-1.32114616596148e-05
-2.23640180035066e-05
-1.71918364411473e-05
-4.75565621853599e-06
-4.04261569420922e-05
-2.68307851099761e-05
-3.82756473186501e-05
-1.97296463487076e-05
1.77477415606689e-05
-2.34402423804609e-05
-3.01944480571682e-05
-2.00210666589983e-05
-3.53271994997702e-05
-2.4779371649238e-05
-2.6017717159877e-05
-2.01227528560503e-05
-2.50786950465712e-05
-1.42310522856304e-05
-2.5939888525823e-05
-1.73160982054955e-05
-2.3099457359159e-05
-2.70014186393501e-05
-1.13746999877629e-05
-7.23654728374507e-06
-1.04348014246799e-05
-1.54075123459739e-05
4.45547066477429e-06
-2.88099454647669e-05
-8.47540717450075e-06
-7.14300369358557e-06
-3.89782841450153e-05
-2.44196023320796e-05
-1.50573635710799e-05
-1.97568781383144e-05
-1.89555743061169e-05
7.70627809646166e-06
-2.24080239334903e-05
2.00882716959873e-06
-2.37005222991796e-05
-3.06159194505059e-05
-2.95092415770279e-05
-2.25222080136027e-05
-1.39392558898509e-06
-1.71627664178802e-05
-2.01157226776299e-05
6.27487920739221e-06
-2.55997991965551e-05
-3.17600189751348e-05
1.86924686389609e-06
-6.42435894392384e-06
-2.28442267556088e-06
-2.29350794144805e-05
-5.30590376525894e-06
3.87660176095751e-07
-1.96061963872303e-05
-1.1121731492371e-05
-3.32490986095482e-05
-7.19273978404742e-06
-2.31728623287539e-05
-1.3047150239178e-05
-3.42208895166249e-05
-2.40154374707037e-05
-4.22172417564287e-05
-4.28336054593102e-05
-1.91657633063809e-05
1.60314619759058e-06
-1.60657144376436e-05
-3.75767409150317e-05
-2.38001729640124e-05
-5.15532015275566e-07
-2.99357565994357e-05
-9.80951112953286e-06
9.40335141439556e-06
-7.79214864711873e-06
-1.65717783982508e-05
-1.53160109198089e-05
-1.31894497132944e-05
-5.29775128280835e-06
-1.55765904350558e-05
-1.78914126349696e-05
-2.64852961779321e-05
2.99411255649506e-05
-7.99098667789283e-06
-2.75120279612476e-05
-3.21052171801623e-05
-1.74243971945799e-05
-3.51800850313383e-05
-3.34869591015289e-05
-2.75946936433052e-05
-2.16474748065447e-05
-5.1739620052687e-05
-1.17531648121567e-05
-3.07407465803926e-05
-6.75554769405589e-06
-3.03822952574102e-05
-1.97507016734037e-05
-1.32949538419486e-05
-1.16759129996776e-05
-1.21292774736859e-05
-3.89343600882877e-05
6.07020049973226e-06
-1.68120190645789e-05
-3.19330561711307e-05
1.15317091621531e-05
-1.96820942255707e-05
-1.78208563674484e-05
-2.36722270639386e-05
-1.4067040153343e-05
-1.635736918874e-05
-3.29646480859412e-05
-2.00758415009305e-05
-1.4696005346287e-05
-1.17047394174964e-05
-2.62318736791227e-05
-1.92880279312437e-05
-2.94406683203262e-05
-1.96189819421441e-05
-1.76547031669592e-05
-1.53738404490224e-05
-1.58933821758215e-05
-2.43821383209006e-05
-5.63357590812137e-06
-7.59754950738634e-06
-2.10183511527203e-05
-1.587993502877e-06
-4.44768685864532e-06
-2.89226566332804e-05
-4.61747032515512e-06
-3.78815666453588e-05
-2.20237937416853e-05
-2.72979882637733e-05
-2.67818140114736e-05
-6.26767126626194e-06
-4.18700768525053e-05
-6.74389772921719e-06
-2.51180685066344e-05
-2.26806227906194e-05
-2.03865785318429e-05
-2.52140018390783e-05
-2.18025033898331e-05
6.68999587132211e-06
-1.73240814918705e-05
-1.44652933409675e-05
-2.18310480513071e-05
8.73407931928567e-06
-1.18076357204e-05
-1.61783240105313e-05
-9.11533493056383e-06
-1.15749668395728e-05
-2.61232452250511e-05
-8.67832643968091e-06
-2.84144252904036e-05
-6.16681967961813e-06
-2.75501658382816e-05
-2.22556388735632e-05
-7.36743601574383e-07
-1.4783016955226e-05
-3.38290192240438e-05
-3.20098058189941e-05
-3.4856626978717e-05
-1.23865005674474e-05
-2.21823627948165e-05
-1.48645332431391e-05
-1.33878855100889e-05
-1.31580617779203e-05
-1.6564994624413e-05
-3.03833119994189e-05
-3.42526482956861e-05
-2.93771757119621e-05
-3.10068331928353e-05
-1.90473706845224e-05
-3.44168567293375e-05
-3.47353647420337e-05
-1.04607275713392e-05
-9.4226520765893e-06
8.85750219944687e-06
-7.73867356148707e-07
-2.48153820800213e-05
-1.82830728522806e-05
-3.15155190419872e-05
-1.49285331257071e-05
-1.39728166068814e-05
-2.40481211517941e-05
-1.89610542236669e-05
-6.89773419426882e-06
-1.0871052133704e-05
-2.57551815832622e-05
-3.62822893675344e-05
-1.70771252745176e-05
-3.73487244014385e-05
-3.58552520360179e-05
-1.89409406510794e-05
-1.66349120786982e-05
-3.14729400619536e-05
-1.91421870110851e-05
-4.18602684218163e-05
-3.42588123215184e-05
-1.97204105514125e-05
-2.18324375499848e-05
1.04016364874656e-05
-3.64196561605643e-05
-2.93477228162196e-05
-1.25714096235232e-05
-2.30455100528332e-05
-1.75820999001734e-05
-2.66666919709653e-05
-1.34954805195234e-05
-1.54141868237057e-05
-3.15753530326311e-05
-1.62571041239789e-05
-2.51213881013949e-05
-1.88501158940038e-05
-1.87153810476593e-05
-1.22285127238207e-05
-1.29787411993081e-05
-3.38925749863633e-06
-1.522982341996e-05
-3.17859696470347e-05
-2.73795056980072e-05
-2.59755187444052e-05
-3.47679533855709e-05
-1.91400755663993e-05
-3.38629394168319e-05
-2.34643678440443e-05
-1.1937201598602e-05
-4.61781441548902e-06
-5.42225668776413e-06
3.82106338782153e-06
-7.97974131394294e-06
-1.58546831163288e-05
-2.07299269360062e-05
1.42950610163329e-05
-3.56932679406581e-05
-3.02491739357155e-05
-8.38211880196842e-06
-1.56694580037418e-05
-7.16955878530733e-06
-5.82476250487871e-06
-9.95386430348844e-06
-4.48506364327873e-05
-1.03538818138481e-05
-6.54534846676049e-06
-3.21495225671047e-05
-4.6955252126489e-06
-1.29627182293044e-05
-1.33666079564849e-05
-1.31851872606574e-05
-1.34930766204923e-05
-2.1697915820718e-05
-2.05700380596033e-05
-2.63060558024279e-05
-2.99106016452009e-05
-1.80497803675751e-05
-2.27176728202767e-06
-2.4807522439036e-05
-3.06593232310415e-05
-1.67468893179211e-05
-2.44810478574806e-05
-1.49842964183358e-05
-2.78315840249385e-05
-3.52058244341973e-06
-3.22634809592262e-05
-1.26220711630885e-06
-2.63624931306944e-05
-3.28962345941442e-05
-7.05806990247078e-06
-2.9577200932859e-05
-4.02480129437893e-05
-2.74311782419453e-05
-2.2245526532327e-05
-2.9910708370921e-05
-1.82309043950368e-05
-2.63029054741286e-05
-4.31473556920517e-06
-2.52698348906018e-05
-1.09249429692871e-05
-1.90624550500353e-05
-2.89962359691007e-05
-6.1659289029227e-06
-2.93904243519697e-07
7.02914848757647e-06
-1.50620969790889e-05
-1.39030801424396e-05
-2.07698656652924e-05
-1.44820914938046e-05
-2.66796050100482e-05
-3.87485085976516e-07
-2.67404559013261e-05
-2.10776102700922e-05
-2.65952458724495e-05
-1.03874136147249e-05
-2.57393565943854e-05
-1.76052338323398e-05
-2.94660275736843e-05
-1.33903572423671e-05
-1.77652311966345e-05
-2.95400825798927e-05
-2.28279493525068e-05
-2.06098802365447e-05
-2.67136342462285e-05
-1.60940289513461e-05
-1.1737549573823e-05
-2.59828478599015e-05
-1.09231341233727e-05
-1.59936161038403e-05
-2.74025487596652e-05
-3.26938110154809e-05
-1.61774748933885e-05
-3.01121076704957e-05
-7.29216241639545e-06
-2.60992910750507e-05
-4.90119194536606e-06
1.20357986444399e-06
-4.04653430461698e-05
-2.17699428708168e-05
-3.44878193040292e-05
-1.45706091767599e-05
-8.64300139789319e-06
-2.50167585540355e-05
-9.20318604202764e-06
-9.19615797720824e-06
-2.86759699153095e-05
-8.05243049218755e-06
-1.49381506562022e-05
-1.69360452744763e-06
-7.19437976520797e-06
-1.61365841454818e-05
-2.40818730510149e-05
2.88679200655222e-05
-2.9694597294205e-05
-1.22292935915153e-06
-1.55066895496226e-05
-6.80182719140063e-06
-3.57934488877788e-05
-3.43638655989542e-05
-2.16041035200491e-05
-2.2746074102899e-05
-1.10776484689066e-05
-2.93761051349953e-05
-1.72992334961414e-06
-1.52612908193496e-05
-3.52970288474355e-05
-1.85987418235724e-05
-1.21526503182225e-05
-1.13227352262249e-06
-1.88585485465515e-05
-3.03822766425655e-07
-2.59863714472033e-06
-2.3282975406043e-05
-9.07633396135297e-06
-2.95569012761481e-05
-1.06168850649751e-05
-1.2171021925522e-05
-2.94160601015679e-05
-2.16500296601787e-05
-5.40040731484128e-06
-1.53594742641715e-05
-2.0585987568652e-05
-1.35383010793171e-05
-1.79789043532228e-05
-1.90494066195197e-05
-6.57933353698798e-06
-1.32093512389256e-05
-2.19721616887714e-05
-2.25511933953746e-05
-7.34940373040874e-07
-1.13526522762286e-05
-2.95537297270089e-06
-3.52097727047634e-05
-1.09855398450125e-05
-1.51121970900093e-05
-2.86105453709114e-05
-2.89200933501905e-05
-3.58899062708365e-05
-2.00913762716065e-05
-1.37208013083084e-05
-2.50130977187987e-05
-1.27448803573873e-05
-2.81799981393523e-05
-6.30727429274885e-06
-9.16145793423531e-06
-2.94217686929299e-05
-2.20331906367598e-05
-2.13747083417273e-05
-1.90060587514641e-05
-1.9392056160867e-05
-1.27016680518612e-05
-2.7591398876321e-05
-2.47006086090233e-05
-5.62509947438511e-06
-1.99151571122022e-05
-2.40805053021006e-05
-2.96435917555188e-05
-1.58073024073788e-05
5.68657279267724e-07
-1.94934539704789e-05
-3.35419546587618e-05
-2.61007468848148e-05
-2.87011264122199e-05
-3.39022299836677e-05
-2.03039055816058e-05
-2.80394845872085e-05
-4.87041101967911e-05
5.61066314516515e-06
-1.21575549917277e-05
-2.05035025169001e-05
-2.84375630016762e-05
-1.72392962390479e-05
-1.61923119754798e-05
-1.60347038016906e-05
-2.6868349563431e-05
-2.26537337269e-06
-1.23284491075693e-05
-1.24205159558693e-05
-2.82714894423373e-05
-2.90564794357874e-05
-2.27674441989429e-05
-2.55076605238417e-05
-8.8270878466286e-06
-3.30770551013447e-05
-2.27749769102852e-05
-2.30590243822947e-05
-2.3469758125667e-05
-1.86787059864582e-05
-1.79092487390302e-05
-1.85653984542312e-05
-1.89992251520539e-05
-1.57849170653231e-05
1.25860020363921e-06
-2.5620212315996e-05
-1.3501868375477e-05
-1.34135995156621e-05
-1.84133172418082e-05
-2.14611212094566e-05
-2.21628518005096e-05
-1.5419932376283e-05
-1.24785737649509e-05
-3.32976407678484e-05
-2.60781363430575e-05
-1.81898969434282e-05
-2.74955129425056e-05
-2.00750816132344e-05
-2.73211216283269e-05
-2.5313466361845e-05
-6.28564343352811e-06
-2.89234743355016e-05
-2.34688220216107e-05
-3.76830412177702e-05
-1.56054136193049e-05
-1.75628721706755e-05
-1.04504959919648e-05
-1.95281751899381e-05
-1.75573185061006e-06
-1.38498656769134e-05
-1.67513410574636e-05
-2.33426805810111e-05
-4.16850818290583e-05
-1.40992523443857e-05
-1.90619932448407e-05
-2.59389922654475e-05
-2.21569002908813e-05
-2.59191305329994e-05
-2.24783751309789e-05
-1.24301788115918e-05
-1.91417189933963e-05
-3.79953202196271e-06
-1.922530304829e-06
-2.74636025326144e-05
-2.45294782295824e-05
-2.18585515419346e-06
-3.74468567302751e-05
-3.16200570703065e-05
-1.70225076895184e-05
-6.73668294963977e-06
-9.46049972923517e-06
-1.92933812246753e-05
-2.69487961749728e-05
-1.799182193267e-05
4.29359654844369e-06
-2.82663612272348e-05
-1.2176658661201e-05
-2.46504855110611e-05
-6.87838270201067e-06
-2.81551114861489e-05
-2.30077706368913e-05
-5.06917402334089e-06
-1.51671199447153e-05
-3.22594811461227e-05
-1.71870942302312e-05
-1.71582949387349e-05
-2.85187465684821e-05
-2.72520693439936e-05
-1.63967714683673e-05
-1.34346948650185e-05
-3.00787463357819e-05
-3.94993094032039e-06
-1.79498452056275e-05
-1.59404701241056e-06
-3.24321633642903e-05
-7.51305729859067e-06
-4.61517166748272e-05
-2.58685335501416e-05
-3.40596399337444e-06
-2.47375182911993e-05
-3.36900969068755e-05
-4.12851216093204e-05
-3.09407096472129e-05
-2.84689843186571e-05
-4.30805486569538e-05
-1.01279694975368e-05
-2.82822204203109e-05
-1.52296133192791e-05
-3.38569833912795e-05
-2.2431922799248e-05
-1.90629640572575e-05
-1.65859488048103e-05
-2.57192716584975e-05
-2.56604076778308e-05
-4.37004241948357e-06
-4.30680125793191e-05
-1.34745457707453e-05
-1.66158243034564e-05
-1.342411785896e-05
-1.32776444790293e-05
-1.68583903601397e-05
-2.98699114502117e-05
-1.35608955006588e-06
-9.20321550405504e-06
-1.27963159179268e-06
-1.71222975125047e-05
-1.1780567798487e-05
-6.16716401745909e-06
7.96910647981094e-06
-1.88366924260937e-05
-1.30219451696787e-05
-6.16818393729848e-06
-8.93897481615784e-06
-4.37766347907361e-06
-1.52962978471881e-05
-1.77383552413203e-06
-3.0717580716248e-05
-2.86587681034807e-05
-2.81757231827529e-05
-3.35966934711851e-05
-3.23526810242822e-05
-2.74584150202802e-05
-2.35611833690332e-05
-4.14568699992324e-06
-8.98954177787448e-06
-8.60100850784999e-06
-3.19944550746784e-05
-1.15743944686517e-06
-2.86644845515051e-05
-2.67036468669595e-05
-1.43965630340932e-05
-3.34296465960609e-05
-2.74779011568039e-05
-4.79677014002145e-06
-3.01449417273827e-05
-3.17673848605471e-06
-1.46158971346948e-05
-2.72461819569192e-05
-1.93059044970077e-05
-1.61517358531467e-05
-1.6321218480362e-05
-2.17762728144026e-05
-2.89767136875116e-05
8.57980799507517e-07
-1.5513851733899e-05
-1.92570956024162e-05
-3.39579852343943e-05
-1.26548001400453e-05
-1.28294778251146e-05
-1.00202961401395e-05
-3.59578586717245e-05
-1.38789195510533e-05
-3.02123347367876e-05
-5.18957170831411e-06
-1.64191726219931e-05
-3.18666113760187e-05
-2.25568256476269e-05
-1.99195581296744e-05
-1.304037185676e-05
-2.99568145158988e-05
-1.85080110080044e-05
-1.26087330649639e-05
-1.99771506183804e-05
-3.13376181941782e-05
-2.99341105478853e-05
-3.45112190083368e-05
-9.69347386440569e-06
-1.63961709860637e-05
2.28572032353882e-06
-2.60705417589517e-05
-2.91075901373509e-05
-4.90424029225578e-06
-1.40067170921963e-05
-3.63692428577088e-06
-1.25414145222634e-05
-1.08730982720701e-05
-1.10099588820571e-05
-2.50601565236665e-05
-6.40540319365639e-06
-1.59859484614664e-05
-2.60475906269221e-05
-1.97803938283416e-05
-4.24355768723903e-06
-3.8667290888621e-06
-1.90327675733979e-05
-9.17736115334515e-06
-3.57752046240219e-05
-3.60757899020243e-05
4.56405476585459e-06
-3.17350520137675e-05
-2.92016776858957e-05
-2.74243771733281e-05
-1.72429032787805e-06
-2.65985080883488e-05
-3.36612673809147e-05
-7.51673010711178e-06
-3.54600458226387e-05
-2.11159345457648e-05
-1.54002166174062e-05
-2.61916358995107e-05
-6.50108586724875e-06
-2.38988116327729e-05
-2.38488162243764e-05
-1.27734494436096e-05
-1.06413829884033e-05
-2.79033584703439e-05
-1.58611676438259e-05
-9.19557675274087e-06
-1.66044897953801e-05
-1.78611715977202e-05
-2.03196145943624e-05
-2.6346603159558e-05
-1.75577049802141e-05
1.29495276119733e-05
-2.10535738824641e-05
-2.63348634295291e-05
-3.30241765258678e-05
-2.57215479747158e-05
-1.15847681641743e-05
-1.49334912305906e-05
-2.03799430769969e-05
-2.28390188148548e-05
-1.57308812019395e-05
-1.68760208386201e-05
-2.63444801406867e-05
-1.68875470630679e-05
-2.06169243144388e-05
-2.67551080550795e-05
-3.89863965410259e-05
-5.98502494919546e-06
-1.23548114002329e-05
-6.88042287260313e-06
-1.40612693271728e-05
-1.33016417966892e-05
-2.22541829479353e-05
-2.53602988976137e-05
-1.30728147148387e-05
-2.92295433513655e-06
-3.71887065964345e-05
-2.091985194997e-05
-3.83635760145971e-05
-9.30148075532606e-06
-9.74099916028037e-06
-9.21640610154072e-06
-1.5234614443098e-05
-2.12180425137132e-05
-1.55670283219504e-05
-3.11182111728158e-05
-1.96551061772794e-05
-2.1078058905697e-05
-3.17113212888957e-05
-2.5862361760784e-05
-1.11371740091344e-05
-2.15063265103661e-05
-1.76412703881644e-05
-2.93238495093619e-06
-1.75508388783382e-05
-3.58752164465815e-05
-1.37414264063603e-05
-3.0394287687084e-05
-1.82200290813394e-05
-1.02652850796076e-05
-1.72580388254671e-05
-1.16256461633239e-05
-1.20466276207442e-05
-3.23316831369781e-05
-2.37841744196242e-05
-2.02989722451816e-05
-1.05344662204467e-05
-1.92770113148345e-05
-1.14582973828393e-06
-1.25156435373731e-05
-2.03346512558947e-05
-3.48950811585383e-05
-9.84446370840874e-06
-6.48223729993429e-06
-3.37130755987268e-05
-2.11607579493416e-05
-2.73969272132873e-05
-2.54123015505058e-05
-5.99117381636526e-06
-1.23165520479037e-05
-4.16674661234995e-05
-2.63084164395714e-05
-2.82303419821778e-06
-3.43038688560701e-05
-1.69324813440094e-05
-1.06589454269179e-05
-2.90239668490539e-05
-1.96318626649038e-05
-1.18412199523816e-05
-2.03624400369616e-05
1.04922302219308e-05
-7.38915364434522e-06
-6.33381328006741e-06
-3.37750573684768e-05
3.66894081854055e-06
-6.32702365909676e-06
-6.32184906504597e-06
-2.24709384206654e-05
-1.23874250250264e-05
-3.13882634716252e-05
-3.29313022970304e-05
-2.10567597383252e-05
-1.99095467078813e-05
-2.11464241059677e-05
-3.54117152760547e-05
-2.42022585862537e-05
-9.2130752844678e-06
-1.73097536652231e-05
-1.10447034985897e-05
-3.18761304757743e-05
-7.3441358156901e-06
-2.34088558775367e-05
1.6448258359397e-06
-9.18597098782631e-06
-5.9566326875901e-06
-2.12027997982163e-05
-1.48233365688962e-05
-2.54605725144678e-05
-2.35256421471023e-05
-3.14252228155896e-05
-1.37400171112512e-05
-2.14075285626599e-05
-1.54742363206021e-05
-2.45395256260153e-05
-4.05529087118609e-05
-6.88201899016248e-06
-1.99520818547328e-05
-2.92938296501089e-05
-3.7691506745168e-05
-7.04548984125181e-06
-2.78897381461618e-05
-9.53699907119476e-06
-2.94771886205741e-05
-8.33217462156418e-06
-4.47159687939519e-05
-1.30143840769014e-05
-1.79325833280208e-05
-3.25317714382168e-05
-1.8439757761867e-05
-2.54284723117768e-05
-1.90356988215753e-05
-2.31941077308966e-05
-1.31535766071121e-05
-2.76148639783791e-05
-7.64545803073276e-06
-1.84851118526419e-06
-1.44178041209072e-05
-2.03246233406605e-05
-2.34803012706296e-05
-3.01416094300924e-06
-3.23683527132618e-05
-3.71210533775838e-05
-2.03631175578141e-05
-2.26289159044509e-05
-2.24742068846937e-05
-3.03948468664781e-05
-2.52698341154862e-05
-8.62236294324755e-06
-2.48137307517356e-05
-2.31537609266167e-05
-2.37025946700065e-05
-2.68367243045795e-05
-2.17529088947025e-05
-6.0037314011383e-06
-2.44679213610878e-05
-1.38244175135435e-05
-1.30130019863858e-05
-1.65684277568203e-05
-2.40243449859263e-05
-1.88268120553353e-05
-1.98202797882052e-05
-4.40517763624323e-05
6.18758796624963e-07
-4.65452641739571e-05
-5.44368589394097e-06
-1.68855045744107e-05
-9.04497770771318e-06
-2.07184849235812e-05
-2.15306550152657e-05
-1.14363229059267e-05
-2.25208265047072e-05
1.4407433275147e-06
-2.11602652985752e-05
-1.67748250952488e-05
-1.99973465326926e-05
2.22374249008362e-06
-2.29423673371998e-05
-3.10299666806642e-05
-3.21304618552755e-05
-8.43167053967388e-06
-2.47602215843998e-05
-1.45696295599268e-06
-1.46689626728713e-05
-2.78250737057496e-05
-1.36505322880616e-05
-2.75186067152122e-05
-3.45060843917732e-05
-2.77697748846221e-05
-2.34896747381911e-05
-2.43088555571276e-05
7.74327808886245e-06
-2.47337179181067e-05
-2.45554794704414e-05
-2.52336950907168e-05
-2.46708850499449e-05
-1.07704087493132e-05
-5.16237681744596e-06
-2.36368220040611e-05
-9.44741185942777e-06
-1.7188698313422e-05
-2.04418756309482e-05
-7.40520743331752e-06
-2.69036844051199e-05
-2.53860445953674e-05
-2.95433052593818e-07
-2.92003525400848e-05
-1.47273450469314e-05
-1.25509266552097e-05
-4.33472299226159e-06
-6.88781015319068e-06
-2.65111255471792e-05
-8.35229269374346e-06
-2.86951103602946e-05
-2.79414831130598e-05
-2.74879855913538e-05
-3.62062437508453e-05
-1.6031413252723e-05
-2.43188965054193e-05
-1.86482436426915e-05
-3.03262916139113e-05
1.27871799510131e-05
-3.96442053702918e-05
-2.14038537825163e-05
-9.57635613272528e-06
-9.7062606557939e-06
-8.94726810499387e-06
-2.70809820530122e-05
-1.030156987553e-05
-5.60232042374666e-06
-2.57627473219655e-05
9.6769878424063e-06
-9.4145015773394e-06
-7.57364949332077e-06
-5.88892512992335e-06
-4.68332151581665e-06
-2.26763803626166e-05
5.13187246557374e-06
-1.51221204147659e-05
-3.55005887667003e-05
-1.31725167977542e-05
-1.3614535763709e-05
-1.12677447147721e-05
-3.02970122387949e-05
-1.99747383735832e-05
-3.75221645236476e-05
-2.50063094716969e-05
-2.60642144239342e-05
-2.69546763613895e-05
1.34155865264627e-06
-1.0997672882289e-05
-2.46204556811005e-05
-1.42066831847636e-05
-1.56379713584444e-05
-2.41074393931498e-05
-2.12163136047736e-05
-2.46960147814366e-06
-4.79500814358293e-05
-2.5631826751336e-05
-2.23412031610475e-05
-2.05022393907969e-05
-9.83154560435687e-06
-3.38013527547958e-06
-1.22537329720938e-05
-2.34010747745996e-05
-1.72566817769501e-05
-1.29834488348348e-05
-2.15165041097678e-05
-1.47754524756117e-05
-3.42627215343772e-05
-4.39626312313664e-05
-6.9462870422622e-06
-1.49829235252753e-05
-9.53061759543864e-07
-1.48249437252204e-05
-1.70163755571764e-05
1.82878667293312e-07
-3.61144522580503e-05
-2.73138884524792e-05
-1.51835149722866e-05
-9.58927759950196e-06
-1.28654081526315e-05
-1.95898958628517e-05
7.17007203814793e-07
-1.28688723637575e-05
-2.76992900823419e-05
-2.31170719905706e-05
-1.85470397585551e-05
-1.43123670632061e-05
-1.25344585258792e-05
-2.39726329577708e-05
-1.80774138700171e-05
-1.85231930346755e-05
-1.28923262698974e-05
-3.33659226838927e-05
-2.62817494579558e-05
-1.50330988195627e-05
-5.90446405085661e-06
-1.45890540142547e-07
1.62657939288169e-05
-2.82650526564747e-05
-2.30064910291864e-05
-3.06177658966015e-05
-9.72871053196971e-06
-1.17870613136434e-05
-9.00848429168774e-06
-1.52115219438975e-05
-2.21104481343124e-05
-2.4150096734822e-05
-4.06340689599797e-05
-2.82878324584932e-05
-1.80177423272267e-05
-2.10757117905614e-05
-5.3716157023779e-05
-2.01858487920606e-05
-1.48846789525552e-05
-2.17187779161328e-05
-2.34387475824021e-05
-5.56626696444428e-06
8.70192135560047e-06
-9.76923001577114e-06
-2.51141820608373e-05
-1.23789854977331e-05
-1.54527339420629e-05
-3.50891815091493e-05
-9.68242800975218e-06
-1.39724337321612e-05
-1.22710657918227e-08
-3.2249078480491e-05
-1.73836443059659e-05
-4.65422833397858e-06
-1.89770782275802e-05
-1.41084302976434e-05
-3.18844548054543e-05
-3.92330962208422e-06
-2.34436824672226e-05
-2.10627996684208e-05
-1.20534057454177e-05
-3.33099416176299e-05
-1.06541881977829e-05
-8.80550237930751e-06
-3.2837131166004e-05
-1.83062181375992e-05
-9.38988151001908e-06
-1.29165907120466e-05
-2.18314745396709e-05
-1.47691741807395e-05
-2.80580615307959e-05
-1.47511267007646e-05
-3.84123384830686e-05
-7.85667732870414e-06
-3.25353970116171e-05
-3.17734261135877e-05
-3.10190884020673e-05
2.2136512613427e-06
-2.63552619800824e-05
-3.18277131800314e-05
-9.09826556599741e-07
-2.41974340434039e-05
-1.69050837320936e-05
-3.46631180968938e-05
-2.35533920894756e-05
-1.38060089304659e-05
-2.84540001450067e-05
-6.27597897480257e-06
-2.00903607635196e-05
-1.22585851640685e-05
-2.28296790720654e-05
-3.0711042670645e-05
1.42587909313524e-07
3.17469989323925e-06
1.30960456623286e-05
-2.14946754713359e-05
-1.29339271124403e-05
1.53366373004501e-05
-6.78626962123752e-07
-2.48364398994089e-05
-3.03554269333261e-05
1.0832191403476e-05
-8.44095648584001e-07
-1.2305405511716e-05
-1.98950148098988e-05
-2.09291433217651e-05
-9.18437080885675e-06
-1.04669790781068e-05
-4.65302776340802e-05
-7.1722183631176e-06
-1.77598185969767e-05
-3.64809845734908e-05
-8.98806125929055e-06
-3.43564060787994e-05
-3.91799685193517e-05
-1.37442154555995e-05
-2.12271823661196e-05
-2.28860489742983e-05
-5.53836224587184e-06
4.57475433712021e-06
-2.40915799670017e-05
-2.54984426433537e-05
-3.12019334677205e-05
4.27325390574762e-06
-3.86025509899402e-06
-1.35207897006688e-05
-2.02196880605078e-05
-1.20613239699084e-05
-1.86759077344119e-05
-2.45009831132924e-05
-8.202086195732e-06
-2.65698627297533e-05
-1.18965927364511e-05
-8.60436710126768e-06
-2.96233662548171e-05
3.68942926508835e-06
-3.44819067597626e-05
-2.75261747912868e-05
-2.72336941811301e-05
-1.08871922321004e-05
-1.51301126071817e-05
-1.61224142311056e-05
-2.44250541156545e-05
-6.22722427201581e-06
-3.55413972609585e-05
-4.66336663239908e-06
-3.37400402233686e-05
-2.14167052609788e-05
-5.05262010200836e-06
-1.15303754507789e-05
-2.92515000325377e-05
-1.96221253292938e-05
-2.44228204355967e-05
-2.36293826570279e-05
-1.89710986103001e-05
-4.24583408640145e-06
-7.39256280838667e-06
-4.99116425063659e-06
-3.48648065346353e-05
-2.00829759855337e-05
-1.94745683700156e-05
-2.77798159491174e-05
-7.11565207807097e-06
-2.56685282260076e-05
-4.63371818003986e-06
-2.03444063585481e-06
-2.31628641738237e-05
-1.13380919617341e-05
1.33901943412955e-05
-2.68911194170609e-05
-2.8326227432744e-06
-1.24729751525415e-05
-1.87860542276682e-05
-1.24965673593448e-05
-2.15247236520144e-05
-2.53278252747004e-06
-3.26365127827411e-05
-9.26252803149158e-06
-1.44258717690224e-05
-1.06271903112528e-05
-4.37672727656523e-05
-1.31538375438377e-05
-2.06746904602249e-05
-2.970969898136e-05
-1.25195788965523e-05
-1.83245433701431e-05
5.98587796954916e-06
-2.01375792861133e-05
-2.38948888771485e-05
-2.05988291332246e-05
-1.09430062280651e-05
-8.08497566552203e-06
-1.39327779115072e-05
-1.33876968586151e-05
-2.75767253651446e-05
-6.67014081153769e-06
1.49671770628326e-06
-5.28867402448299e-06
-5.90715086140646e-06
-9.78577738770458e-06
-1.35553156415187e-05
-2.49721714601734e-05
-1.64859926694507e-05
-8.53959569305105e-06
-2.53445563009694e-05
-2.09752030983807e-05
-3.68922827570532e-05
-2.13935458940712e-05
-2.91739089920795e-05
-6.16534356925765e-06
-4.38887458694789e-05
-1.56542929119514e-05
-7.39178299810043e-06
-1.67471921640275e-05
-2.35380793082258e-05
-2.53713557237506e-05
-2.44156705132225e-06
-1.79551756801807e-05
-3.55119059072178e-05
-1.59929730079016e-05
-3.19191820431449e-05
-1.8089548913115e-05
-2.71840891646061e-06
-2.4451965307751e-05
-1.28707344224747e-05
-1.33556410274086e-05
-3.81385991001898e-06
-4.15912190740583e-06
-1.70252714903792e-05
-3.89046776631978e-05
-2.12807437484706e-05
-2.9760714958693e-05
-2.6295709552262e-05
-3.39369881030899e-05
-3.03471377873953e-05
-1.92056362956733e-05
-2.89081857094652e-05
-1.50079502883767e-05
-7.23238697789945e-06
-1.67404981869733e-05
-1.19227115175797e-05
-1.93959442286389e-05
-2.92707272998857e-05
-1.75554416402675e-05
-2.48536908872436e-06
-2.81650324766267e-05
-7.22748655028211e-06
-2.73151991334121e-05
6.58041610581447e-06
-1.25762430924629e-05
-2.22368919825483e-05
-8.17471730378501e-06
-2.06204808822503e-05
-2.4688338294187e-05
-2.47746210702268e-05
-1.58932064349045e-05
-5.15834351055028e-06
-2.72101925739987e-05
-1.58291195702338e-05
-6.63405960452531e-06
-1.34668067429468e-05
-1.45430524094787e-05
-5.36067017621829e-06
-1.18451834865717e-05
-2.14022108575597e-05
-1.23633220358375e-05
-4.07341645587087e-05
-2.32493189551736e-05
-2.68446482517843e-05
-1.58218417766287e-05
-1.39771320589568e-05
-2.19022137668966e-05
-2.27672325755247e-05
-1.96822728153669e-05
-2.61229432127531e-06
-3.35042398164626e-06
-8.18124715585806e-06
-1.71662365195048e-05
-2.90632788180423e-07
-2.74748772270363e-05
3.1324009848516e-07
7.70528982368602e-06
-1.61102340963486e-05
-5.94021383133117e-06
-4.43407104431756e-05
2.51365119379642e-06
1.3863657195638e-06
-3.32788882633074e-05
-3.88505326243537e-05
-1.7373947163567e-05
-2.95201391885412e-05
-2.1032677124024e-06
-2.03628911940824e-05
-2.77778604224302e-05
-3.82368337033724e-05
-1.70697944812983e-05
-3.7935812861707e-05
-4.46923822326292e-05
-3.10276062800297e-05
-1.61005564015177e-05
-1.13771598419166e-05
-1.30969465121387e-05
-1.90792909676308e-05
-1.61521397916858e-05
-1.78750812126926e-05
-5.34344296318759e-05
-3.0553055393386e-05
-2.36634269884134e-05
-1.33772017688844e-05
-2.34779461706593e-05
-3.87759639518061e-05
-1.25120960119151e-06
3.49286136091982e-06
-9.32980318233292e-06
1.11085866114114e-05
-2.7134941940418e-05
-2.64053560686612e-05
-6.0891283512067e-07
-1.73362393575072e-05
-2.40741212327451e-05
-3.75339462784955e-05
-1.77881700676078e-05
5.45838217184114e-06
-3.1711081335398e-05
-2.55791435421646e-05
-1.92873599505978e-05
-1.78993199675718e-05
-1.46928888593889e-05
-6.92890293150972e-06
-1.23632406945928e-05
-2.6821642149389e-05
-2.35767568110055e-05
-4.76786230812057e-06
-3.39227526369262e-05
-1.28435304198267e-05
-1.26784740249021e-05
-3.86726276462455e-05
-1.20194160434242e-05
-2.65169018623154e-05
-3.43064443040312e-05
-4.43963467771748e-06
-6.573378869368e-06
-1.05887425512606e-05
-3.05149358322656e-05
-8.71841289613161e-06
-2.09698030395783e-05
-3.63245154829381e-05
-2.4508232035467e-05
-1.55266821462346e-05
1.17111966108733e-06
-2.78724565263358e-05
-2.20008239219535e-05
-2.19191641601801e-05
-1.06771412565952e-05
-2.42387339395958e-05
-3.07134815690501e-05
-1.97268780824095e-05
-2.51578491491349e-05
-2.66694223076982e-05
-2.08014500846384e-05
-6.57359468515877e-06
-2.41517602581971e-05
-1.68780266920104e-05
-1.96360664210409e-05
-1.50610574387636e-05
-1.60300395014148e-05
-1.01146274561918e-05
-2.23319975368305e-05
-4.14507516688722e-05
-2.68074070957657e-05
-8.1399214640883e-06
-7.66535264248108e-06
-2.01247795020959e-05
-2.07188372354206e-05
-2.82146536766364e-05
-2.39956954151267e-06
-1.07517754273104e-05
-9.34037572763972e-06
-1.51479189671568e-05
-3.27531652218296e-05
-1.14483048488259e-06
-3.70178093222042e-05
-2.04341930207149e-05
-5.59073901385431e-06
-2.33545975684323e-05
-2.27262133579497e-05
-2.30023644093355e-05
-1.91418358394645e-05
-1.68076571077871e-05
-2.18400487947995e-05
-1.62173609726323e-05
-1.38230187342664e-05
-1.60638345633851e-05
1.98747871843282e-06
-2.34892557486796e-05
-2.48804691304834e-05
-9.22858456016596e-06
-1.16066248574981e-05
-1.48849715400885e-05
-2.12733045650787e-05
-3.19301349885758e-05
-3.95387627407692e-06
-7.85889163834164e-06
-2.25275528676852e-05
-1.71554521821014e-05
2.68734546991361e-07
-1.98802167785124e-05
-1.6785065698585e-05
-3.7177754342692e-05
-1.5132167612063e-05
-3.65643107048698e-06
-4.16802619779393e-06
-3.27922374169244e-06
-3.78961523271237e-05
-1.47891637626731e-05
-2.90265331737079e-05
-2.62262566550892e-05
-2.83460764770596e-05
-1.05151447366674e-05
-3.71393761536622e-05
-4.70230570518449e-06
-1.97066661073199e-05
-1.5429505071739e-05
-2.22995647280525e-05
-4.21821648723071e-05
-2.15036030071558e-05
-2.26947707919315e-05
-2.24767891394914e-05
-1.10858077373705e-05
-2.75826956415342e-05
-2.7102150657604e-06
-9.71595911132774e-06
-1.34410028356878e-05
-7.92903405823225e-06
7.96550561145375e-06
-1.10355479084305e-05
-6.35958198271422e-06
9.88864093759589e-06
9.23599393380051e-06
-6.66401346811293e-06
-8.50492191826266e-06
-1.03381303701751e-05
-2.75445254243312e-05
-1.69443763613527e-05
-2.92215036515746e-05
-3.90973674331304e-05
-1.54615737281625e-05
1.69144321661217e-06
-2.69228896117857e-05
-1.28497701697609e-05
-1.13903878414293e-05
-2.0261835116753e-05
-2.04419043150838e-05
-1.46181901696259e-05
-2.44555708314138e-05
2.85072151149581e-06
-2.21698647092613e-05
-1.30160864602568e-05
-4.19612746779689e-05
-8.57200052657111e-06
-1.68997994964777e-05
-2.41432587379996e-05
-3.65884082022993e-05
-1.1847411825605e-05
-2.0902366425935e-05
-2.00876473101068e-05
-1.05046180346497e-05
-1.11224449156944e-05
-1.4376825925217e-05
-1.87549339258048e-05
-1.49701474153014e-05
-2.34525980259176e-06
-2.0372459874043e-05
-1.30299036788513e-05
-1.74743800559245e-05
-4.51074830334299e-05
-1.76775799546778e-05
-1.94786055546831e-05
-1.5271677748131e-05
-2.99582092449189e-05
-3.4159880064685e-05
-1.86243649710508e-05
-2.04098198452627e-05
-1.28640061127791e-05
-1.73489449217141e-05
-2.15583853466222e-05
-2.50731377328111e-05
-2.63257143250893e-05
-3.98472549746239e-05
8.14738983888054e-06
-3.02230771093883e-05
-2.80149674728341e-05
-1.80351331013712e-05
-3.67073432606437e-05
-1.95189869596735e-05
2.65777965872882e-05
-2.80530260511781e-05
-9.50648271446948e-06
1.47773091038853e-05
-6.90091587776118e-06
-2.30235386000548e-05
3.26101856213172e-06
-1.67654584226856e-05
1.10213560862234e-05
-1.41436429537034e-06
-9.85510633877398e-06
-1.45456831688722e-05
-4.91407249468998e-06
-1.19740415320084e-05
-1.32496213321368e-05
-3.088595026112e-05
4.27369581732636e-06
-3.02332545875052e-05
-1.15696608651416e-05
-1.88257502568078e-05
-1.24247177158174e-05
-1.62114212633077e-05
-2.98036357827557e-05
-6.1637127526761e-06
-1.79932200624737e-05
-2.33093373605621e-05
-2.15398136642664e-05
-1.45976631887406e-05
-2.20844861557307e-05
-2.44498543602438e-05
-1.23673592035037e-05
-1.62482493677061e-05
-1.6268022832512e-05
-1.40776474058769e-05
-8.99213712778769e-06
-3.8617437411943e-06
-1.49192384118566e-05
-9.81441009857789e-06
-3.39352930438142e-05
-1.03535864375897e-05
-1.512226775618e-05
-3.43971138112388e-05
-2.14135907268023e-05
-2.73116201397584e-05
-2.86025259657654e-05
-1.61876208474071e-05
-3.84227003889438e-05
-1.1564277525728e-05
-9.9907709652372e-06
-1.80423770498361e-05
-2.02646360494613e-05
-1.41984191600787e-05
-1.93417906919123e-05
-3.16891225552474e-05
-4.02765075500578e-05
-1.9684959461928e-05
-3.85377775820296e-05
-1.00445016410737e-05
-2.68830162378991e-05
-1.75434777518988e-05
-3.36703884667178e-05
-2.48694983709095e-05
3.01551659478868e-06
-1.74145834241307e-05
-1.17955302786565e-05
-1.54845854959348e-05
1.92279621993806e-06
-1.24577421984821e-05
-3.61142422042449e-05
-5.46485081890735e-06
-6.29560879257566e-06
-1.08660727476988e-05
-2.87359233275931e-05
-3.23165899092688e-05
-4.0517766945137e-05
-2.56533708261532e-05
-2.2113712019094e-05
-1.80570339360201e-05
-1.91244516885218e-05
-2.28279049927884e-05
-1.97435671873392e-05
-7.96526856428464e-06
-1.75886641753235e-05
-2.3992710587188e-05
9.39567533144705e-06
-1.15355874815772e-05
-1.75325417325115e-05
5.63432544809859e-06
-4.45690038928365e-06
-1.39931304019798e-05
-2.49685807303842e-05
-2.17021518043257e-05
-3.47045367520025e-05
-2.45253377731162e-05
-9.10428242311202e-06
-1.56110656422844e-05
-3.46648294029669e-05
-3.78256862890479e-06
-3.09025069402998e-05
-8.65651687267223e-06
-5.7197284154105e-06
-3.28226271934003e-05
-2.49262332644072e-05
-2.2088079228025e-05
-3.35218337009429e-05
-2.87447642803909e-05
-8.18433895126423e-06
-1.1329604346024e-05
-1.63263318000001e-05
-1.43163346868305e-05
-1.21058564800138e-05
-1.59584122878173e-05
-2.06025409084957e-05
-2.0127265107269e-05
1.21868689664653e-06
-2.50539824981162e-05
-2.39825813651792e-05
-3.81670049140553e-05
-2.04099897803182e-05
-2.53701079762077e-05
-2.21069853465115e-05
-2.88039945498426e-05
-5.54009127717648e-06
-1.44512375188144e-05
-3.21190751911445e-05
-2.61551192106006e-05
-1.90118434107865e-05
-2.52386999090186e-05
-3.25502258416886e-05
-4.75187382018934e-05
-1.26855625413277e-05
-3.85608979002658e-05
-8.72985055371019e-06
-1.97255348663035e-05
-2.99251432603765e-05
-1.07706019273517e-05
-1.17104231794456e-05
-1.00248740841409e-05
-3.56718105407491e-05
-2.30144603428091e-05
3.28741450033656e-06
-3.24328649310227e-05
-3.07016588878616e-05
-2.551142040662e-05
-2.64378048962096e-05
-2.0951353730241e-05
-1.50021820772624e-05
-1.90636517970177e-05
-2.30762337184196e-05
-4.17403101693389e-05
-8.21534890860295e-06
-1.55870457734073e-05
-3.38443050710124e-05
-9.33778378840206e-06
-1.01328107608926e-05
-3.00036508836946e-05
5.26884462586287e-06
-1.89041148858375e-05
-2.50867866184797e-05
-2.32956769730954e-05
-1.573822509045e-06
-2.37366684632957e-05
-1.16738324082702e-05
-1.09703055988731e-05
-2.8117871956486e-05
-4.20734358966985e-06
-4.45486026837206e-05
1.03813579776102e-05
-8.08943354518324e-06
-2.92649184392185e-06
-3.739571028696e-05
-9.29482274882088e-06
-2.39426435988051e-05
-6.97832962204919e-06
-1.37021314803062e-05
-2.68587141650714e-05
-2.54430752665153e-05
-9.89748402847308e-06
-2.8332643989461e-05
-9.70237815802288e-06
-1.57198586491914e-05
3.8403686666044e-06
-3.18378877328862e-05
-6.34077194818862e-06
-1.69681912358087e-05
-9.6014833565073e-06
-1.23354850164549e-05
-1.08931689445144e-05
-1.66293770446115e-05
-2.27464107624434e-05
-5.27963214722742e-06
-1.32811272066755e-05
-1.65895033961922e-05
-1.46720851518428e-05
-1.50288284348387e-05
-1.50819752434834e-05
-9.56636733957844e-06
-1.28283254626131e-05
-3.75594400114648e-05
-3.82854907394961e-05
-2.03916511778166e-06
-1.6587480117065e-05
-3.22365249227676e-06
-9.24994985885816e-06
-3.57351355137756e-05
-2.30570769447676e-05
-1.11972471610209e-05
-2.61164740749483e-05
-2.43297665277734e-05
-2.72518100823965e-05
-1.40746312294808e-05
-1.9734457627858e-05
-1.23350399283034e-05
-2.20093180529951e-05
-1.88054993272616e-05
-2.5967792490122e-05
-2.17053865154835e-05
-2.52487541082653e-05
-2.42743435684952e-05
-1.26918961640042e-05
-1.37240369170169e-05
-1.91543503915177e-05
-2.3032599628744e-05
-2.32180117968457e-05
-6.51646004140667e-06
-3.53833344877067e-06
-2.27443587506846e-06
-1.35428057193439e-05
-3.34418506415642e-05
-2.88365915883131e-05
-1.31296158984747e-05
-1.17445304668145e-05
-1.45916214662815e-07
-2.14238031351403e-05
-1.84893334136711e-05
-2.36496763293261e-05
-1.84099405449497e-05
-1.46532268593226e-05
-2.02122204854294e-05
-2.66572828647112e-05
-7.65977646221302e-06
-3.67781865891767e-05
-2.66122718517403e-06
-2.08672380872994e-05
-7.18504801371295e-06
-1.32611934622892e-05
-2.6933614692056e-05
5.09139256943191e-06
-9.52109340004008e-06
-1.74993661508183e-05
-2.69391677476767e-05
1.03908985908114e-06
-3.13440194067448e-05
-2.36074216962817e-05
-1.53975628683053e-05
-3.34000414952002e-05
-1.15487291282441e-05
-1.9669339423526e-05
-1.82437672997074e-05
-1.97667313046874e-05
-2.44559491485154e-05
-6.45027192498608e-06
-7.3883606765494e-06
-4.47185007128489e-06
-2.70990917081955e-05
-5.20610803194201e-06
-2.58383619031649e-05
-2.55921686212468e-05
-6.91069357599172e-06
-2.03189900869405e-05
-2.49632520963761e-05
-2.36229387682454e-05
-2.38630984845613e-05
-1.12384126608931e-05
-8.07509163434218e-06
-1.74167953855024e-05
-3.67121477578478e-05
-4.36204231873059e-05
-3.41513536080685e-05
-3.175043247933e-05
-1.21891062836243e-05
-1.47510746444061e-05
-1.8784207435127e-05
-1.46546588128665e-05
-4.07592174822854e-05
-2.16599980727941e-05
-1.46988357910963e-05
-2.3108478111547e-05
-2.64030816474986e-05
-1.2524275995925e-05
-7.40249003675768e-07
-1.37897258216362e-05
-2.25132640720851e-05
-1.1018909755436e-05
-5.23424575554685e-06
-2.27674091273834e-05
-1.31675618529174e-05
-1.93471592764325e-05
-1.6461218064852e-05
-2.5030935598175e-05
-3.22735594773363e-05
-1.71823788604373e-05
-1.87650290718721e-05
-1.48921082603968e-05
-2.62929651807689e-05
-2.13283481604192e-05
-2.65311679406564e-05
-1.4959276902889e-05
-1.153474331823e-05
-8.71711681553178e-06
-1.1346613713792e-05
-1.28897861211941e-05
1.52694290386036e-06
-2.39556947340633e-05
-1.06982055095656e-05
-2.54472364554482e-05
-1.09546718480763e-05
-1.74841090026703e-07
-7.4043892899381e-06
-5.29019275962338e-06
-1.23824370355141e-05
-3.25515094224265e-05
-3.30629777366386e-05
-2.27097865366779e-05
-1.68989053191218e-05
-2.03309676644711e-05
-1.01059401273976e-05
-2.16759945520216e-05
1.84860504971738e-06
-3.85481181686477e-05
-3.25154176154007e-05
-2.57582447298143e-05
-3.1622391917077e-05
2.137397539146e-06
-1.18687590976585e-05
-3.14954146453397e-05
2.86998022843791e-06
-1.52890673116664e-05
-8.67625722173864e-06
-1.02818866501205e-05
-2.41911164406387e-05
-9.9204036630073e-06
-1.48497017925723e-05
-1.62637391044514e-05
-1.76728683890229e-05
7.17752283762218e-07
3.74173244740451e-06
-2.29446364110481e-05
-2.3506737814739e-06
-2.71932299327518e-05
-2.09770976432224e-05
-2.29937077444956e-05
-2.22069684543159e-05
-3.41145106571303e-05
-1.16918721328043e-06
-2.00745445972331e-05
-1.64043877361733e-05
-2.38973632520525e-05
-3.16621475496383e-06
-1.90051999097898e-05
-2.26906035613448e-05
-1.77106134736674e-05
-1.10856878694624e-05
-2.42779936456532e-05
-3.89436784050351e-05
-1.73693826455218e-05
-4.45830401442997e-06
-3.32013981630023e-05
-2.3896427638739e-05
-2.57850158889322e-05
-2.64440964258199e-05
-1.18032266608509e-05
-2.84179567219485e-05
-2.26932867660017e-06
-3.44640715711281e-05
-1.47831867955564e-05
-2.76742726249612e-05
-2.1643276849701e-05
5.83555630920248e-06
-1.79348318152095e-05
-3.67410948445946e-05
-1.14670494790707e-05
-2.98558112503886e-05
-2.82518320430054e-05
-9.82777178208754e-06
-3.27887976854534e-05
-2.06448037900645e-05
-8.3790787800437e-06
-3.31084955868537e-05
-2.8591157798509e-05
-2.92686663537566e-05
-1.86108669652232e-05
-2.79431383697327e-05
1.47131950677349e-06
-1.51256563272654e-05
-2.23938562826525e-05
-2.38230645663833e-05
-3.2213465868654e-05
-5.99247821330651e-06
-8.94733513833968e-06
-1.22356493801372e-05
-1.0360938188559e-05
-1.7499459416543e-05
-2.30242445138094e-05
-2.84681253435095e-05
-1.52051148723494e-05
-1.79618977481091e-05
-3.22105749763243e-05
-1.87670059844335e-05
-1.56305867379816e-05
-8.96478456450682e-06
-2.51174090874682e-05
-1.64974806404358e-05
-2.32648741785182e-05
-1.37298499313198e-05
-2.94607510700242e-05
-3.41723423223046e-05
-1.46219311777859e-05
-7.26372696840888e-06
-4.2445324816544e-06
-1.86676812038408e-05
-3.24780399732688e-06
-2.03275296817017e-05
-4.06808029289207e-05
-1.7559568394474e-05
-1.73692041921669e-05
-2.34604515245278e-05
-3.32658480553469e-05
-1.93058491951501e-05
-3.18067781656588e-05
-1.13855000306906e-05
-1.01951604180667e-05
-9.22758853896313e-06
-1.51647165490193e-05
-2.23775413134757e-05
-2.78608608489535e-05
-4.08961700500366e-05
-1.32229691497013e-05
-1.64439949770986e-05
-4.31864373826266e-05
-3.94862743618725e-05
-4.56622068758765e-05
-3.20176136931846e-05
-3.24855486187344e-05
-2.74453814516785e-05
-4.37228777189699e-05
-1.62326049178087e-05
-2.40155423421626e-05
-3.75825343709665e-05
-2.00868399773585e-05
-2.05544720466025e-05
-2.55022127674124e-05
-3.66573764912602e-06
-3.53591235913186e-06
-2.28084565989489e-05
-8.88506584825154e-06
-1.36876574246701e-05
-2.01547926742972e-05
-4.72470042824512e-06
-4.55843490914808e-05
-2.15720418112343e-05
-3.45807788367074e-05
-1.30637718035527e-05
-1.34354176994961e-05
-1.97419460478261e-05
-2.30538420736023e-05
-2.40752407957717e-05
-1.69598396613956e-05
-3.23591566700604e-05
-1.26330737850371e-05
-2.64706700885624e-05
-2.08806283361895e-05
-3.38343375436888e-05
-1.68375723450248e-05
-1.73691234047893e-05
-1.09982839781088e-05
-2.48348439057097e-05
-1.69424004823009e-05
-2.72381978727281e-05
-2.70351884228234e-06
-3.35204120688593e-06
-2.46157324722961e-05
-1.72741463702809e-05
-2.13407504852048e-05
-8.92102173795804e-06
-1.12227740917064e-05
-1.41651224073609e-05
-2.83769253141896e-05
-3.9236135603981e-06
-1.29495651421594e-05
-1.79330037746862e-05
-1.40083239445244e-05
-3.61906489325966e-05
-3.64373613180404e-05
-2.24444889783327e-05
-2.29738234271953e-05
-2.98907599473324e-05
-1.66376885992461e-05
-2.61499013200541e-06
-2.22154758932723e-05
-2.83203785314174e-06
-3.57874728382093e-05
-1.73940178664729e-05
-3.47628586547019e-05
-3.06045274452023e-05
-1.73078535819935e-05
-2.4884797132121e-05
-2.77076612937926e-05
-8.32000838343885e-07
-1.25520307832206e-05
-2.02995662909128e-05
-1.57454693731872e-05
-1.62075883946139e-05
-3.78264811699238e-05
-2.11538764284493e-05
-1.02144183076471e-05
-2.09683429789698e-05
-3.70352508667025e-05
-3.26154359473632e-05
-3.98624556596166e-05
-3.40683410379682e-05
-2.02762002168626e-05
-1.2666149424036e-05
-1.08633760471011e-05
-1.71287144015951e-05
-1.35190709211876e-05
-1.13509681884675e-05
-2.75877836301399e-05
-3.29206010204198e-05
-2.37409050428245e-05
-1.94557113027694e-05
-3.97682991735938e-05
-3.90974740717726e-05
-2.99280656192775e-05
-2.37398093933182e-05
-9.40432069485325e-06
-2.48877276854835e-05
-3.34680279984771e-05
-1.52457532847085e-05
-2.30812545246355e-05
-2.88393571335659e-05
-4.96181971734175e-05
-2.66334530273941e-05
-2.38101839604576e-05
5.21283844482765e-06
-4.16675064400136e-05
-9.18113580717884e-06
-3.31558365901552e-05
-2.85866525675649e-05
-2.85818157482002e-05
-6.7276745101996e-06
-4.86467088219165e-05
-2.82649927718068e-06
-4.0289730929569e-06
2.17743371257646e-06
-6.18445527540501e-06
3.84007386080852e-06
-9.99676099339069e-06
-1.91535488995137e-05
-4.68613270803278e-06
-1.1975962786786e-05
-2.04706227715891e-05
-6.17100973542849e-06
-1.96248543516279e-05
-2.5250417356964e-05
-3.31413840512763e-05
-5.72669804750169e-06
-1.72484878585652e-05
-1.12941484056073e-05
-4.87173075722063e-05
-1.943730238749e-05
-1.35834026270941e-06
-1.53626230128482e-05
-1.7351075789375e-05
-1.28023270326925e-05
-2.75533317882288e-05
-1.31268064790566e-05
-2.54443996186737e-05
-1.06016275736911e-05
-1.20985577022605e-05
-3.85381000593683e-06
-9.17286898198683e-06
-2.26877389011092e-05
-1.66929455564579e-05
-1.59415140638364e-05
-6.60456186433362e-07
-1.21868747489991e-05
-1.54968379447366e-05
-2.68182867284384e-05
-3.53161477846278e-05
-1.41928458297965e-05
-1.00775735429177e-05
-2.8538627911891e-05
-3.10800378962192e-05
-2.69672165874953e-05
-8.5234752402189e-07
-9.16305383950423e-06
-1.00746459122488e-05
-2.10820790823954e-05
2.16189204027433e-06
-1.78987288515285e-05
-9.81547351259196e-06
-1.67279825464479e-05
-1.36247637088656e-05
-1.19940585095928e-05
-1.50164540113947e-05
-3.50922548713207e-05
-1.80395654713163e-05
-2.92148987160038e-05
-1.76830784323385e-05
-1.73301508176537e-05
-2.40872682185325e-05
-1.57062846909423e-05
-1.49666170939079e-05
-1.75823175566864e-05
-1.20232601589615e-05
-1.12414645342636e-05
-2.39932079251831e-05
-2.02935186709157e-05
-2.69273343375067e-05
-1.59934778792351e-05
-3.1270977324136e-05
-3.20323229257488e-05
-1.38650455539845e-05
-1.49109355796362e-05
-1.67507990209391e-05
-1.94582694665622e-05
-1.530413292532e-05
-3.75184938197113e-05
-1.76844365913043e-05
-1.91329213681452e-05
-2.13661694324466e-05
-2.24025954722396e-05
4.68933792673987e-06
-2.23521791728266e-05
1.02733495383125e-06
-1.13981531100958e-05
-2.63863397093249e-05
-2.02290388429814e-06
-2.15583791851785e-05
-2.55657301511074e-05
-1.67679682571912e-05
-3.11762716094231e-05
-1.27070417425944e-05
-1.89356667578799e-05
-1.76961468828567e-05
-8.6515147120239e-07
1.40964947979908e-06
-2.5754095786357e-05
-2.52660888322274e-05
-1.57818571572498e-05
-1.11081593644727e-05
-2.55419878112002e-05
-1.60209711109125e-05
-1.62275843438274e-05
-2.13137205976953e-05
-2.76746260196978e-06
-2.01710101035111e-05
-1.30258629636305e-05
-1.24049052153612e-05
-2.23128468057509e-05
-1.81585824905111e-05
-2.31128469705499e-05
-2.05068768391405e-05
-1.9924947991094e-05
-2.66348097323354e-05
-3.13406769517873e-05
-1.10358653117687e-06
-2.32673176544814e-05
-1.58413552399802e-05
-1.15979531953637e-05
-2.30265435885988e-05
-1.06799778846823e-05
-3.60790107962527e-06
-1.92810274366047e-05
3.08531035268843e-07
-2.14901177317106e-05
-7.41122913964681e-06
-6.86737218241504e-06
-1.46596255409861e-05
-2.85227866046901e-05
-1.561549903843e-05
-1.6015697140337e-05
-1.77790224725515e-05
-3.63201137397595e-05
-3.08240865310838e-05
-3.40605624308212e-05
8.27044946553689e-07
-3.67198575533178e-05
-2.16792546881826e-05
-2.82782631545868e-05
-1.41864748285213e-05
-4.75018381330488e-05
-3.5272485973381e-05
-1.50541944180269e-05
1.50093335211276e-06
-3.87361743606086e-05
-1.18267688015743e-05
-4.56275761282959e-05
-1.42221950800235e-05
-6.17861263043218e-06
-6.56005745992878e-06
-2.12355939721838e-05
-3.88322967424789e-05
-2.80950276933656e-05
-3.6278827754442e-05
-1.24122297591975e-05
-3.35951288570214e-05
1.16357546816789e-05
-2.01043106204453e-05
-1.98018212497252e-05
-1.03476474568282e-05
-6.15551169800318e-06
1.49152557708946e-06
-3.24227407305101e-05
-3.25238633433214e-05
4.08373540800521e-06
-2.74027356611056e-05
-3.17363522640185e-05
-1.90060934602137e-05
-8.31193455714761e-06
-1.45197270309593e-05
-2.20063209834547e-05
1.67964375198939e-06
-7.87018012216889e-06
8.74237540112873e-06
-1.87608859581959e-05
1.15323285633437e-05
1.26185552152459e-06
-2.45220045969503e-06
-2.43751291240032e-06
6.23754640469411e-06
-3.93360243682403e-05
-6.35955699648321e-06
-1.59477424913967e-05
-3.3293609854423e-05
-1.90515150437427e-05
-1.22034484494328e-05
-1.29553508943511e-05
-2.36446748181621e-05
-1.9592122388655e-05
-4.59190159180558e-06
-8.63283776464232e-06
-3.18124026883605e-05
-2.66265314732283e-06
-8.8308077904821e-06
-1.245538277208e-07
-1.54229069566282e-05
-4.05982851352038e-05
-2.10039433000511e-05
-2.46703573095032e-05
7.33910184270666e-08
-1.40225845828149e-05
-2.82955960635756e-05
-2.81512169232862e-05
-9.7927888553981e-06
-3.7355495024371e-05
-3.04841260728173e-05
-1.55446050235655e-05
-1.58628322094013e-05
-9.26079105938772e-06
-2.04791383502472e-05
-2.0840071220312e-05
-1.16174592847648e-05
-4.68150597021619e-06
-2.14629741093569e-05
-2.05532664093126e-05
-1.9001678869628e-05
-2.31381140977894e-05
-1.77293932637278e-05
-1.98489240201204e-05
-1.66415716168046e-05
-2.04394695366146e-05
-2.29894554055575e-05
-2.79727564666174e-05
-2.48029780435192e-05
-2.22204163824186e-05
-4.03330192614335e-07
6.35972761811462e-06
-2.28184511868996e-05
-2.80600482700704e-05
-1.81564002112584e-05
-2.25426285886465e-05
-1.07321406581294e-05
-3.04526842068968e-05
-1.80572670358817e-05
-1.76191586371595e-05
-1.85071113930312e-05
-5.16753739596135e-05
-2.41958981649603e-05
-2.02154689769558e-05
-2.05311472493844e-05
-1.96437182460391e-05
-3.25285372220708e-05
-1.31374748940567e-05
-1.60993694552313e-05
1.61362041538751e-05
-1.06052893417414e-05
-1.58277074876907e-05
-1.72736612906845e-05
-2.52035234935704e-05
-1.58331294122853e-05
-2.01831237874705e-05
-1.78756239336946e-05
-5.12382753011241e-06
-1.86257886600122e-05
-1.67416704319174e-05
-1.8592085665705e-05
-2.39686205998532e-05
-3.96719185565134e-05
-9.29790387915667e-06
-2.04175279100133e-05
-2.09673701026827e-05
-6.15201817486292e-06
-2.6859060706785e-05
-2.04326052083216e-05
-1.38735454637302e-05
-1.74824909156927e-05
6.44405500974693e-06
-1.5136836618907e-05
-2.72710746322351e-05
1.95686222437447e-06
2.78274919829122e-06
-6.36382529451717e-07
-1.61119342764846e-05
-5.05647595987841e-06
-1.95659468914551e-05
-1.90992266012193e-05
-6.74110627447693e-06
-5.03864633591111e-06
-2.2453749840998e-05
-2.47314152378386e-05
-1.4251888851506e-06
-7.99514084730961e-06
-1.05166946813681e-05
-4.04398505455712e-05
-2.56803039274428e-05
-3.65105325300857e-05
-1.20814734370334e-05
-2.37477636025412e-05
-2.57728232739005e-05
-3.01388465198155e-05
-2.39055220452711e-05
-3.1338028936164e-05
-2.19871988520207e-05
-2.14555304376071e-05
-1.88910531212481e-05
-1.30735142050456e-05
-1.71483187492303e-05
-1.31154976372775e-05
-1.8679696533724e-05
-2.79443053165188e-05
-1.58749502831848e-05
-3.40992522055705e-05
-2.16861694907586e-05
-2.05595964087871e-05
-2.89784197998603e-05
-6.84602926309322e-06
-2.49138329760759e-05
-1.35769276363183e-05
-6.31038278763543e-06
-2.73162446531602e-05
-2.61657762250313e-05
-3.59322898313751e-05
-1.88521202003577e-05
9.06019187167951e-06
-4.15962073967768e-05
-1.65951281574127e-05
1.17752312001762e-06
-1.91049588421024e-05
-2.32433221660852e-05
-2.18830721317593e-05
-7.65213885443714e-06
-4.43298279200353e-05
-1.46140758239765e-05
-1.91908765344401e-05
-1.69999690515652e-05
-1.93038449812018e-05
-2.83849152782626e-05
-3.33223170382414e-05
-3.46429493677911e-05
-2.63575142335293e-05
-1.35157078857123e-05
-1.50595695716809e-05
-2.58617065763667e-05
-2.3562145027506e-05
-5.84273882579899e-07
-4.45954416914727e-05
1.68387741257012e-08
-1.17008245374176e-05
-2.78566985450314e-05
-1.62258624126529e-05
-3.65887402612776e-05
-2.23015500424666e-05
-1.25732300838468e-05
-2.72922120216837e-05
-3.23081582016613e-06
-3.35341009684072e-05
-2.78263529093021e-05
-2.37621062712578e-05
-2.81083344359288e-05
-2.4160806679127e-05
-2.29329559726778e-05
-2.16496615260579e-05
-2.78405863589415e-05
-3.30345380578707e-05
-1.32908752768391e-05
-7.11749563328165e-06
-4.83126720846835e-05
-1.49942179388648e-05
-8.43480838109264e-06
1.50681154185048e-06
-1.68511788342645e-05
-2.13767907698747e-05
-2.48616552125652e-05
-2.37138690625692e-05
-3.08811838641043e-05
-1.90585358086286e-05
-1.05220717859985e-05
-2.30744718950474e-05
-1.3277281961044e-05
-9.74491676240247e-06
-3.61593137319969e-05
-4.28282443280123e-06
-1.89877930467597e-05
-4.26073092192732e-05
-2.06019719140533e-05
-2.38051092292863e-05
-1.49461252714994e-05
-3.13729691157626e-05
-2.44375401611426e-05
-2.87322067398009e-05
-3.35982557698839e-05
-5.81102206484928e-05
-1.42036820981164e-05
-1.68598732155451e-05
-5.11463276931231e-05
-1.48867082255725e-05
-2.80562552667862e-05
-9.21217117200194e-06
-2.25233972322153e-05
-1.57004486667611e-05
-1.81704701625519e-05
-1.96063592080378e-05
1.04976190368418e-06
-1.69174105497517e-05
-8.55339181592386e-06
-4.34571996381046e-06
1.55478126977573e-06
-1.1428010143591e-05
-2.28908085681616e-05
-6.3289467210607e-08
-2.67681435841099e-05
-2.58936336300328e-06
-1.75939452729834e-05
-2.46316970183311e-05
-1.91909237792742e-05
-1.02253233328845e-05
-4.15541742312087e-05
-2.06049406278827e-05
-1.80359543225581e-05
-3.58827379606256e-05
-2.70936665980699e-05
-9.75814262766019e-06
-1.72686758547511e-05
-6.63870195398768e-06
-1.45028944050633e-05
7.56031013222657e-06
1.41866367483751e-07
-2.39068696494191e-06
-8.95003817938852e-06
-5.82813293568433e-06
-2.1296991308412e-05
-2.62213854547666e-05
-8.29231665994698e-06
-2.20923004845814e-05
-2.20877477405233e-05
-1.44424914065523e-05
-1.16735257171752e-05
-2.97708202356701e-05
-8.69624912436454e-06
-1.55606516411899e-05
-3.94767414464584e-05
1.65769964095716e-05
-2.58063670165629e-05
-1.84131071002695e-05
-1.40625964627759e-05
-1.56330254989738e-05
-1.84491879219043e-05
-3.78997580581919e-05
-3.28240954470381e-05
-1.52962702672871e-05
-6.44068818280814e-06
-1.8168611508827e-05
-3.0672181288694e-05
-2.19191929036447e-05
-9.75463660890266e-06
-6.29563853714845e-07
-1.64613527435564e-05
8.68451079632502e-06
-6.90186811338321e-06
-2.33228531585329e-05
-3.09243342295523e-05
-2.5334184656899e-05
-1.38105477473689e-05
-2.22096892969434e-05
-5.24765553549685e-06
-1.24243765858829e-05
-2.43268382343531e-05
-2.12139583098939e-05
-1.61969777294619e-05
-1.600529407896e-05
-1.88211491246659e-05
-2.20011733174242e-05
-1.78444259964396e-05
-1.54543461265048e-05
-1.85516983934538e-05
-1.83141691687891e-05
-2.1801842637815e-05
-2.59876750103904e-05
-1.0150167730685e-05
-2.52922173986868e-05
-5.58496969530809e-06
-2.18634327695978e-05
-1.23391397121137e-05
-2.5667442855988e-05
-4.00373957530392e-05
-2.2917994398097e-05
-1.47740666624229e-06
-2.32368172095598e-05
-3.96051377917132e-05
-1.68137392787401e-05
-1.92333578918821e-05
-2.59329513503106e-05
-9.48916610963168e-07
-3.0537003522979e-05
-1.20581179826541e-05
-1.33736799239167e-05
-3.66633733301088e-05
-2.25345780481122e-05
-2.93191775354543e-05
-2.82398098882215e-05
-1.99197661383502e-05
-1.86099784907877e-05
-2.86564871372979e-06
-2.28863854332571e-05
-2.64616828768737e-05
-2.48097250262198e-05
-1.43800507244553e-05
-1.77565520774741e-05
-7.15569644044143e-06
-1.81309456928208e-05
-5.7922997170205e-06
-1.33951409650383e-05
-3.33762629932176e-05
-3.24084173906753e-06
-1.68686465281872e-05
-2.39257926891509e-05
-2.56079870059724e-05
-2.84644025438143e-05
-1.35346994008055e-05
-2.17407717458906e-05
-1.73453774790282e-05
-2.04710406707955e-05
-1.66496063166764e-05
-2.2276634950141e-05
-1.68136887107813e-05
9.64836474182803e-07
-1.21804771957852e-05
-1.17213785292682e-05
-2.49503002325244e-05
-3.01917426605114e-05
-2.70479837986225e-05
2.98445953100742e-06
-3.11457811577308e-05
-2.25113210467724e-05
-3.83759057907068e-05
-2.35698391118902e-05
-8.88224223076913e-06
-5.67596135444549e-06
8.10874664777686e-07
-5.29763183624556e-05
-2.46063835455874e-05
-3.07403025414767e-05
-2.8502183598622e-05
-2.70869033956495e-05
-1.74060295325851e-05
-3.77935541034317e-05
-2.97212779751712e-05
-8.63332616377132e-06
-1.75351056436268e-05
-3.13104808115603e-05
-2.12525131789659e-05
-1.41592010802881e-05
-3.16193612852089e-06
-2.96332502508286e-05
-4.18587670810251e-05
-3.08667682210903e-05
-1.53686706446079e-05
-1.42501047900885e-05
-1.27207300013452e-05
-3.70474622173051e-05
-3.09243982146558e-05
-3.25959252665856e-05
-1.99753665516467e-05
-4.38053370463424e-05
-1.10972218804555e-05
-1.46454374540383e-05
-2.95452865745761e-05
-2.47343000168005e-05
-1.33401281873876e-05
-9.37250521869288e-06
-2.84715899289906e-05
-1.53101345484418e-05
-4.14016277363062e-05
-1.67321496278768e-05
-3.883333754099e-06
-2.28444629496434e-05
-4.17097324712525e-05
-1.55419702761572e-05
-2.7508068131232e-05
-2.64817049877624e-05
-2.2007551171059e-06
-1.03555371727849e-06
-2.51781118482139e-05
-1.62915369148584e-05
-2.26936761435195e-05
-2.00175032747707e-06
-1.1001804865291e-05
-6.16471139977143e-06
-8.21224334497578e-06
-1.4030461958298e-05
-1.91445927535503e-05
-2.38977508461577e-05
-2.13744536146368e-05
-2.08901466129326e-05
-1.2846333993271e-05
-3.14630213701788e-05
-3.9695931826274e-05
-1.14684339980975e-05
-2.38553521532602e-05
7.75391249697564e-06
-1.73566234978143e-05
-1.29140672612029e-06
-7.12232497386743e-06
-2.98998309127105e-05
-1.13579929845858e-05
-2.49911790234549e-05
5.75918968734074e-06
-3.61314163796634e-05
-1.93356603496913e-05
-3.34973455606415e-05
-1.84961677348633e-05
-3.75885266744929e-05
-4.20537274932921e-05
-2.93323845788437e-05
-1.60019811913407e-05
-2.37645835283977e-05
-4.27752642261053e-05
-6.02332545160847e-06
-2.7438101353719e-05
-1.97651589038972e-05
-3.63846172041299e-05
-3.52359131131545e-05
-2.26563253232542e-05
-1.68098651863624e-05
-5.06765777645248e-05
-3.56870325527293e-05
-2.75465750312002e-05
-2.48037359361182e-05
-9.88402941523696e-06
-1.48724427537434e-05
6.91639436278571e-06
-2.05696388016572e-05
-5.68729047037703e-06
-1.34166277304357e-06
-2.52533889967124e-05
-1.92913838284207e-05
-2.19381081987679e-05
-2.82385005770492e-05
-2.04141941188933e-06
-3.54048013315067e-05
-2.00640814062854e-05
-9.62895356968019e-06
-1.20138276830704e-05
-1.15230379421851e-05
-5.67170137952193e-06
-1.63095216206356e-05
-2.48062426478816e-05
-3.50880275307881e-05
-1.61825662579905e-05
-1.66822809071912e-05
-1.48928319126177e-05
-3.1292056333043e-05
-7.43726100974051e-06
-1.61795587249762e-05
-2.20645950541866e-05
-1.85097653974682e-05
-3.15302100151665e-05
-1.43049417644412e-05
-1.69796254458297e-05
-8.93821955675717e-06
-2.31865832076817e-05
-2.03785901730519e-05
-1.80256557615694e-05
-1.72896123984392e-06
-5.41558334676043e-06
-1.32537954133466e-05
-1.00247428267751e-05
-1.50904448363417e-05
-1.69914805273843e-05
-2.78931083109752e-05
-7.70313329670948e-06
-2.45297824883444e-05
-2.07515745874535e-06
-1.34002106801809e-05
-1.16039489622753e-05
1.61026476882389e-06
5.43273829644365e-07
-1.34526280528171e-05
-8.93048105447384e-06
-1.16771742552373e-05
-2.11600570026499e-05
-3.32467781260918e-05
-1.13819762065314e-05
-1.77701137001385e-05
-4.23779533703963e-05
-3.11517583847986e-05
-3.1020472206533e-05
3.47706961588925e-06
4.3886694344889e-06
-1.35583291182516e-05
-1.03066155178924e-05
-1.56504652712409e-05
-2.59970661593265e-05
-1.75917330082622e-06
-1.24343520267458e-05
-7.70509475941964e-06
-1.81468841324507e-05
-2.24556431051384e-05
-1.42308292794826e-05
-1.37121028875754e-05
-9.06139881612032e-06
-2.91191314232252e-05
-2.48962315262306e-05
-3.71660495756654e-05
-8.76960195089534e-06
2.68914688218324e-06
-9.33725020538333e-06
-1.717377107633e-05
-1.26867300477291e-05
-3.85469050674251e-05
-1.67277946772899e-05
-2.62644685838102e-05
-1.34970653604501e-05
-4.74752482497014e-05
-3.11689863120003e-05
-1.29037165497456e-05
-7.52503532178207e-06
-2.86203818344358e-05
-1.24062261893241e-05
2.93954011352804e-06
-2.00858727545778e-05
-2.13733532222576e-05
-1.03871311439787e-06
-3.41907064462477e-06
-2.47537534807874e-05
-4.93351126826473e-05
-2.18344878062115e-05
-1.16696221608991e-05
4.60440988273459e-06
-2.27846239628344e-05
-2.89863862016793e-05
-2.57366414930254e-05
-1.02574049661129e-05
-2.25664279005983e-05
-2.08262260626255e-05
-2.2075903629194e-05
1.79220026173393e-06
-8.74962390162691e-06
-1.79801780032645e-05
-3.64740056257889e-06
1.17742936998399e-05
-2.21305944351654e-05
-2.97093443903906e-05
4.49884626546092e-06
-2.15023020940164e-05
5.33987600329566e-07
-1.92496238152743e-05
-2.42275043732295e-05
-3.53551877570242e-05
-2.95173399108019e-05
-2.49304055604889e-05
-2.65874219808745e-05
-2.75064527678068e-05
-1.18097010298796e-05
-1.15784979505034e-05
-7.33196047773322e-06
-2.65596113566774e-05
-1.09444630633793e-05
-2.16838113528252e-05
-3.44176643744548e-05
-1.78523655020351e-05
-1.60092301104673e-05
-3.22027825894886e-06
-4.9338713167216e-06
-3.77871689165855e-06
-1.91587977017599e-05
6.68122871133679e-08
-5.66405492436399e-06
-2.24761296319731e-05
-1.52929079333585e-05
-3.3857230949711e-06
-2.86741934102857e-05
-5.82569314504378e-06
-3.6025220041278e-05
-1.94080422461112e-05
-1.32856105203543e-05
-2.86350902846398e-05
-2.66280834232353e-05
-2.40902264678305e-05
-1.14383317735985e-05
-2.17072532621751e-05
-3.47384318965109e-05
-1.19377853443501e-05
-3.26725532369945e-05
-1.222007983949e-05
-2.90481015610382e-05
-1.30062274325304e-05
-2.81108318464634e-05
-2.30117293630168e-05
-5.88417609179167e-06
-3.36264620542612e-05
-2.36340455990275e-05
1.6547126852587e-05
-2.32689037729711e-05
-1.36075954517474e-05
-1.20807903416622e-05
-6.31423557064718e-06
-2.13236537723123e-05
-2.73004964985948e-05
-4.63306266767209e-06
-2.20846635981596e-05
5.94277069855428e-06
-3.16295816769718e-05
-2.80149910559506e-05
-5.80326580645077e-06
-1.93922754554089e-05
-8.8760922062671e-06
-1.64739856392369e-05
-9.49944554987612e-06
-7.43252513222045e-06
-5.11726938531808e-06
-2.61210213077035e-05
-3.45189974641002e-05
-2.2383034933822e-05
-2.85329640120741e-05
-3.84276368085973e-05
-1.51034856006924e-05
-4.25426402332919e-06
-9.15286449709698e-06
-1.06878586292748e-05
-2.08863637930257e-05
-2.32202462841192e-05
-3.11990946079515e-05
-1.57959055166608e-05
-2.36735338711882e-05
-1.64675933601519e-05
-1.56238590502732e-05
-4.46941240522905e-05
-1.93385215153474e-05
-2.47045916240589e-05
-2.62010578271856e-05
1.26769233310594e-05
-1.15113366369489e-05
-2.43470305363049e-05
-6.54257917337799e-06
-2.2202179408933e-05
-1.16403062185332e-05
-1.01086417694064e-05
9.6694901629055e-06
-1.90202009811717e-05
-1.59066700745653e-05
-2.04295601985549e-05
-2.91981693448745e-05
-1.74543081355139e-05
-1.72864657091316e-05
-4.24533724273072e-05
-7.57089163149667e-06
-1.8119804227707e-05
-2.17491654154745e-05
-3.78418242810703e-05
-2.93561688678082e-05
-3.61855961242231e-05
-2.63226565959097e-05
-3.19110845243427e-05
-1.58692535934074e-05
-4.72298090968821e-06
-2.52964469460443e-05
-2.0511179557953e-05
-5.01450523331484e-06
-3.23889272127563e-06
-2.31088021024595e-05
-3.50854751651962e-05
6.66661035955031e-06
-4.44930637461509e-05
-3.4814299707572e-05
-1.30928968605574e-05
-1.25824199879123e-05
-1.91829891947269e-05
-1.7644201918476e-05
-4.1257592555679e-05
5.11574233848644e-06
-2.01870901522936e-05
-5.78831673198227e-05
-8.8478632951745e-06
-1.27854500866776e-06
-1.8388583922722e-05
-1.89761897988776e-05
-2.52552928520186e-05
-3.84444186754962e-05
-3.02577498168325e-05
-4.55171595143269e-05
-2.07049784052235e-05
-7.0055985115152e-06
-1.7706361510259e-05
-1.38192816009237e-05
-1.12873611333133e-05
-9.10562686118192e-06
-8.92909717508193e-06
-2.56154498648108e-05
9.28970750051204e-06
-2.99621395934144e-05
-3.36541891456875e-06
-2.96433433278467e-05
4.35804719006924e-07
-2.49226618691186e-05
6.46086275064206e-06
-5.96521208829675e-06
-1.42857818510655e-05
-2.15552037337262e-05
-1.77696642729293e-06
-2.30746435529705e-05
-3.52653965067999e-05
-4.3510109848067e-07
-2.11598505308579e-05
-6.53456853446449e-06
-2.67457609821542e-05
9.98287158889482e-06
-2.74087113347383e-05
-9.49700127910125e-06
-1.40225549319958e-05
-3.59007907400899e-05
-1.56215928535885e-07
-1.53620937062868e-05
7.23076814472677e-06
-8.37704480168926e-06
-1.72293004165306e-05
-6.45287333863871e-06
-1.16844379339388e-05
-1.09308179919535e-05
-2.87609325294273e-05
-4.44652489833322e-06
-3.48801916567546e-06
-2.27488538358051e-05
-2.36104032253045e-05
-3.05438050543253e-05
-4.02783184979964e-06
-1.06678552300427e-05
-3.62579702537209e-05
-1.88227581390198e-05
-3.07108793543358e-05
-2.92351651157529e-05
-1.74590440820447e-05
-3.34584813197121e-05
-1.16649623774909e-05
-3.13264216565773e-05
-1.48724024175752e-05
-2.33363434414113e-05
-3.48618646038109e-06
-3.54754770947716e-06
-3.74535189068942e-05
-3.62993759580597e-05
-6.98318589314908e-06
-1.11596151907142e-05
-2.5513391290991e-05
-1.80456243530022e-05
-3.03386871103173e-05
-2.33872136968489e-05
-2.66438620737751e-05
-1.2455809523705e-05
-9.48726282284976e-06
-3.38794132150752e-05
-3.27472539986164e-05
-1.71677453689626e-05
-2.31812690928342e-05
-2.98550420140369e-05
-3.21418052680419e-05
-2.62852946156593e-05
-1.70704861539202e-05
-3.41524191760644e-05
-2.58818686143063e-05
-1.96426202924947e-05
-1.61270979120854e-05
-5.03470834043106e-06
-1.65694704299266e-06
-2.38092182736091e-05
-2.72968934529979e-05
-2.63128756561149e-05
-2.10442956551922e-05
-1.87962546923215e-05
-3.04591126353009e-06
-2.39067018917037e-05
-4.0435199780637e-06
-9.11746112736034e-06
-3.93074533088004e-05
-2.688431685473e-05
-2.34092270951914e-05
-6.41085581669319e-06
-3.62183606675594e-05
-3.5514958569158e-05
-9.15745891999312e-06
7.77919543046749e-06
-8.57551083086323e-06
-2.0452317693481e-05
-3.95674526193246e-05
-2.35868595642839e-05
-4.52956359028676e-05
-2.94561882835075e-06
-5.25672330208655e-06
-2.54330669352201e-05
3.01571159409658e-06
-2.82401274387876e-06
-1.60052876358796e-05
-2.18782584877293e-05
-7.06114509676755e-06
-1.70427969974641e-05
-2.5324192162607e-05
-1.63835898159573e-05
-2.68094842681243e-05
-3.44163045154008e-05
-2.17060313783009e-05
-1.36042710192418e-05
-2.33835385925718e-05
-8.03821103138437e-06
-1.6941703154496e-05
-1.64616681959703e-05
-2.18211725005817e-05
-8.60891837952588e-06
-2.78721113645943e-05
-1.73659585318103e-05
-1.90461647394577e-05
-9.47964679127696e-06
-2.42610235671106e-05
-2.20116493501165e-05
-1.7293582347857e-05
-5.53953655586347e-07
-5.13224356689357e-06
-1.51479370176132e-05
-1.5346282177126e-05
-2.6581835426354e-05
-1.65411277615449e-05
-2.79615203400706e-05
-2.22652775208798e-06
-1.56236042406527e-05
-2.07709112983802e-05
-1.91335895293929e-05
-2.69776369057504e-05
-1.58727592972473e-05
-1.78668368078308e-05
-1.37331001031194e-05
-2.23287434908869e-05
-2.40703845559632e-05
-3.52670932298761e-05
-1.72278737456299e-05
-2.60972479945984e-05
-1.83038696019207e-05
-1.23378744906605e-05
-1.27006396319433e-05
-3.82039958268703e-05
-1.60547966986194e-05
-1.23675480298532e-05
-1.15459498831797e-05
-2.66687941221384e-05
-6.80702407211736e-06
-3.50782836739015e-05
-3.35520461310173e-06
-1.7837852995284e-05
-1.80560743663272e-05
-1.49988810921959e-05
-2.80601876470093e-05
-3.15289718947366e-05
-1.7195781976534e-05
-3.49707567574224e-05
-8.08205133321721e-06
-1.50080612057864e-05
-2.71887112637456e-05
-1.08782427699619e-05
-2.49435659555016e-05
-2.21837860771194e-05
-4.25330282475883e-05
-2.10179730962543e-05
2.46982802986011e-06
-2.40344376644994e-05
-4.92322514294769e-06
-1.67542577970159e-05
-6.89437342544801e-06
-2.44517946008668e-05
-8.00294843972954e-06
-1.1227802992071e-05
-2.33959980578026e-05
-2.6939254735019e-05
2.35106618234294e-06
-2.04951130986618e-05
-3.54490542457237e-05
-2.57593912736802e-05
1.12680908904408e-05
-2.20197121958332e-05
4.17834657230683e-07
-1.35516794301034e-05
-2.41342290281804e-05
-2.8645854969317e-05
-3.54168823087884e-05
-9.06057205477917e-06
-2.84398675630489e-05
-1.6568980646334e-05
7.62794504144199e-06
-2.58498479868852e-05
-1.03976992103933e-05
-5.31094487849807e-06
3.95260085028644e-06
-2.57489650423668e-05
-1.29980412020716e-05
-2.25646355459352e-05
-2.56455264500628e-05
-5.65686342007834e-06
-1.61082144739128e-05
-1.7714363112983e-05
-2.7493881184176e-05
-7.15614327662347e-06
-5.01931604365549e-06
-3.131281568765e-05
-3.84012261013978e-05
-3.47425706961125e-05
-1.00399518922678e-05
-2.6747202250825e-05
-3.12174238804132e-05
-4.96191946084522e-05
-3.52875000378081e-05
-1.9683571750051e-05
-3.8026247996947e-05
-1.3061559507588e-05
-4.02755760759151e-05
-1.14903650853442e-05
-1.50021446931373e-05
-9.74044033870756e-06
-2.73187365959267e-05
-3.37293491970261e-05
-2.28587660276932e-05
-2.38633379948884e-05
-1.16078286163645e-05
-3.70937169921184e-05
-3.6708423316443e-05
-2.51795112673435e-05
-1.36568438189478e-05
-2.86329949212798e-05
-1.71175323524385e-05
-3.77107128526237e-05
-1.43108543654394e-05
-4.42318397820292e-05
-1.62673045602732e-05
-1.9793437725788e-05
-2.30046056255582e-05
-1.56781321778322e-05
-2.70725975580589e-05
1.61650035692495e-05
-1.76653941632942e-05
-2.23356448109864e-05
-7.60897234747896e-06
-1.32223142554253e-05
-4.03092385165516e-05
-2.01959714083506e-05
-2.74131964768496e-05
-1.91523555877363e-05
-2.42180693467688e-07
-1.50197393865418e-05
-1.54382284828338e-05
-1.75695341887695e-05
-1.74807322318514e-06
8.621144938394e-07
-2.44735662782904e-05
-1.16611985737485e-05
-2.14359276475581e-05
-2.013599587385e-05
-9.40563682812381e-06
-1.25872850807055e-05
-2.27145803477855e-05
-1.28804960361275e-07
-8.76979351277432e-06
-3.33424130436401e-05
-3.33827414008059e-05
-9.03713494922379e-06
3.71983591915018e-06
-2.69921640570137e-05
-2.27575113423119e-05
-1.58452427102596e-05
-2.73339721426285e-05
-7.3766575655846e-06
-3.33337543442574e-05
-8.31932682645553e-06
-1.53258058909233e-05
-2.58597940599873e-05
-2.4594599960826e-05
-2.42260337599521e-05
-2.62691183083697e-05
-2.52723894574567e-05
-2.82488541501642e-05
-5.44286152929829e-06
-5.31154240032878e-08
-1.98756649086154e-05
-2.819465608686e-05
-1.2928070950096e-05
-1.91093538650013e-05
-2.62693393136527e-05
-2.13782573935277e-05
-9.17420708581972e-06
-2.6958768646716e-05
-9.99790274374086e-06
-7.43176557836043e-06
-2.26287171335833e-05
-1.95571732486094e-05
-2.31069934699845e-05
-4.57528366055143e-06
-2.4627810209217e-05
-3.56971716914755e-05
-2.96798068400088e-05
-3.86359543921662e-05
-3.78900560457274e-05
-1.47840447296247e-05
-2.05923978993555e-05
-1.45095901311478e-05
-2.72862204396052e-05
-1.26473186146875e-05
-2.7228638590641e-05
-9.28256115323077e-06
-1.11874512998968e-05
-1.69549925506794e-05
-1.80542522990179e-05
-1.02573742332022e-05
-2.47816266122531e-06
-1.69252460313274e-06
-2.19661784266972e-05
-1.32495456408323e-05
-3.46006103395017e-06
-7.55802784107237e-06
-4.11048031993113e-05
-1.48059462455512e-05
-3.36518212599438e-05
-3.076619786088e-05
-2.52281680901687e-05
-3.193530378372e-05
-1.8097353177147e-06
-2.64077548248199e-05
-2.67762654296558e-05
-3.9407854430262e-05
-3.16691264547882e-05
-1.59187594820951e-05
-8.08260327687455e-06
-2.53217875290221e-05
-3.75703980937066e-06
-4.89823671531639e-06
-1.54865522564682e-05
3.18234402605724e-06
-1.40240056419139e-05
-1.25442830914666e-05
-4.11274845079937e-06
-2.06147051525653e-05
-3.03871618112394e-05
-9.54065542803384e-06
-2.34960694759057e-05
-2.10913058933841e-05
-3.2321803034064e-05
-1.15559090488367e-05
-6.45708578684536e-06
-1.85911114099127e-05
-1.24955186534125e-05
-9.93783899248394e-06
-1.5994595868344e-06
-3.39140549148117e-05
-1.63041740560484e-05
-9.70609664654677e-06
-1.4835256734411e-05
-7.83802603339413e-06
-2.06169033218594e-05
-1.35149625953075e-05
-1.08719886226744e-05
-2.48601392294683e-05
-2.74756455345823e-05
-2.07691807044703e-05
-9.63672516069036e-06
-3.37154874309423e-05
-3.44300898586175e-05
-3.76323942114198e-05
-1.86510919698347e-05
-1.80567574937152e-05
-1.36303282272335e-05
-1.31443358350501e-05
2.59247445056625e-06
-2.13222448352146e-05
-4.16623343751968e-05
-1.20517733424114e-05
-4.72693573076787e-05
-1.73787361741985e-06
-2.84496282476655e-05
-1.16575347211804e-05
-2.43794024194779e-05
-3.09561999435393e-05
-1.5243249879041e-05
-1.94118144969688e-05
-1.55291939697363e-05
-5.64557283233012e-06
-2.08777626266165e-05
-1.32869794106793e-06
-2.77220485357555e-05
-2.01672978572449e-05
-4.90619638865522e-06
1.7769179729755e-07
-2.62782038582784e-05
-2.59340480309857e-05
-3.10706713286418e-05
-2.48006432416579e-05
-5.30260639007444e-07
-2.60595575257967e-07
-2.44364609937894e-05
-2.20526678959428e-05
-1.75812599222878e-05
-2.74634376857291e-05
6.97372129941533e-06
-5.63066125931064e-06
-1.49291674895784e-05
-1.14268305389522e-05
-4.98389214223562e-06
-8.70746529084629e-06
-1.06299647158191e-05
-2.6465698374749e-05
-1.03805503255507e-05
-1.94551517934395e-05
-3.27083589662064e-05
-2.20972282015688e-05
-1.80213014420204e-05
-1.07027423975557e-05
-1.46191561151122e-05
-3.19888461183385e-05
-3.51653394445093e-05
-1.27210375392909e-05
-1.40295762177541e-05
-2.09386816673842e-05
-1.30620053412638e-05
4.00500240515985e-06
-3.45693068063683e-05
-2.21746811771821e-05
-2.13571309297608e-05
-3.66281067819883e-07
-3.9711188965442e-05
-7.82493494239256e-06
-1.97493947239297e-05
-2.8945893653647e-05
-1.78791867177742e-06
-5.31310161643873e-06
-1.9720221975339e-05
-3.31545918425672e-05
-2.36579251606016e-05
-3.88008231641509e-05
-5.84761078755647e-06
-2.77345803209483e-05
-2.0368591966483e-05
-1.95918333885709e-05
-1.92895360613658e-05
-2.85897439060707e-05
-2.51756275402201e-05
-4.41527440992274e-05
-8.56231171855985e-06
-1.89503836689637e-05
-1.25843999013601e-05
-1.66417936970092e-05
-7.63352191824872e-06
-2.06797055433152e-05
-2.81168421850124e-05
-1.44990849155288e-06
-2.17545106179672e-05
-1.61967753996927e-05
-4.15194927678845e-05
-1.50826087543783e-05
-6.12110075288706e-06
-8.68693946164392e-06
-2.67469027051993e-05
-2.60388477176033e-05
-2.9525457639955e-05
-3.905132885383e-05
-1.23969524837232e-05
-1.3136393029493e-05
-2.26870019533558e-05
-3.71760982880894e-06
-1.07718465619249e-05
-2.30061947121634e-05
-1.09852457105708e-05
-1.26927764680117e-05
-1.36244112731226e-05
-9.2586907105739e-06
-2.08868969533255e-05
-2.67410187494596e-05
-2.7604854498947e-05
-2.39103991907046e-05
-1.93491535612626e-05
-1.47123153741011e-05
-1.93164434949719e-05
-1.76780584193612e-05
-2.01510584177087e-05
-1.16983655360233e-05
-2.10168461396533e-05
-2.90275078288626e-05
-2.55528428080999e-05
-1.84093885922353e-05
-3.63702127894612e-05
-9.36052029961946e-06
-3.58880632712104e-05
3.75881655893673e-06
-1.86673437964907e-05
-2.79132722522734e-05
-2.27754191771294e-05
-6.00283181496417e-06
-1.77641875714102e-05
-1.79483044297676e-05
-1.34689989158037e-05
-1.41083025953014e-05
-2.53814718579907e-05
-2.72928599353708e-05
-1.65933156115933e-05
-5.75480348666426e-06
-1.88241730192312e-05
-1.42215359214329e-05
-4.36546382687164e-05
-1.17650526491185e-05
-4.03705306102711e-05
-3.52038744633241e-05
-1.66989532690251e-05
-3.80650113381334e-05
-3.22497462014636e-05
-2.16990852611034e-05
-1.68616431261648e-05
-1.90288430484285e-05
-1.63209443802629e-05
-1.24552627133222e-05
-2.64611702948885e-05
-2.08963702152982e-05
-2.05203866523665e-05
-1.91291847647838e-05
-9.98196365173979e-06
-3.56790610141659e-05
-3.3889722454926e-05
-2.50386518437355e-05
-1.04725758900408e-05
-2.25350392408626e-05
-8.83654703671384e-06
-2.77154362872388e-05
-1.40832684855267e-05
-2.82231572614181e-05
-1.87861822878342e-05
6.49842082237641e-06
-3.42902255284272e-05
-3.32420854067628e-05
-2.82871881664603e-05
-2.77538110067815e-05
-1.9395122949999e-05
-1.69193511341103e-05
-2.59665687892518e-05
-2.06897975852827e-05
-1.62772663860466e-05
-3.58539939875005e-05
-1.47940318306024e-05
5.00963923927899e-06
-1.56400026906041e-05
-1.78541769088668e-05
-2.42104436068942e-05
-2.51986930413993e-05
-3.66615912687023e-05
-7.96282952629256e-06
-2.97898645996334e-05
-1.38271057201351e-05
-7.22795701934149e-06
-9.80882898916566e-06
-5.52397950163733e-06
-2.74234930258057e-05
-2.42659672502017e-05
-2.02849552356474e-05
-1.38466316939431e-05
2.34573522977056e-06
-1.35736879472089e-05
-9.37196370465851e-06
-1.30263351734825e-05
-2.67466475159206e-05
-3.16354183307929e-05
-1.40707804157458e-05
-1.01552142766045e-05
-2.62365653264464e-05
-2.10869812253911e-06
-1.86572557031278e-05
-3.8148396274857e-05
-9.65973314573108e-06
-2.2548180667568e-05
-5.75102070561941e-06
-2.19640164095342e-05
-7.9308297355693e-07
-8.85188994953703e-06
-1.49028174167874e-05
1.98836111986817e-06
-1.55353818569153e-05
-9.12229989921393e-06
-5.48559211326418e-06
-3.05470347356427e-05
-1.42216947188553e-05
-2.91305356759729e-05
-9.00816947142244e-06
-1.62942342812927e-05
-1.80892803885532e-05
-1.91250012827667e-05
-2.52091745848172e-06
-1.65930980445243e-05
-9.00123643048963e-06
-1.9344442836442e-05
-3.03582638719084e-05
-6.36041147604846e-06
-3.53752332323174e-06
-2.59628358458528e-05
-6.27533951767199e-06
-5.16763295269013e-06
-2.44937198595156e-05
-2.13147329321814e-05
1.69203859841324e-06
-2.66810686038247e-05
-1.07993491244178e-05
-4.78857322545444e-06
-1.43432522090141e-05
-2.47844442079969e-05
-1.73736598159129e-05
-1.89151182066217e-05
-2.68666550400944e-05
-5.01672433083184e-05
-2.49781128361827e-05
-2.3791584702593e-05
-4.50997777686228e-05
-4.64934355266918e-05
-8.095070557857e-06
-2.52315089518742e-05
-2.20455485509085e-05
-2.59408081200235e-05
-1.91158546233268e-05
-2.98837008229496e-05
-2.09369571032171e-05
-2.83804829289215e-05
-1.61659751210661e-05
-3.16958551245694e-05
-1.67370311240089e-05
-8.8849397279669e-07
-2.75650449311754e-05
-1.42553747921962e-05
-1.52366508463406e-05
-1.42169220507182e-05
-2.19585060798879e-05
-1.72596941393303e-05
-3.61766518880641e-05
-2.38300527882685e-05
-2.1144886026111e-05
-2.81315770268565e-05
-1.05216141793673e-05
-3.79831528230045e-05
-1.28586893207588e-05
3.58454223498091e-06
-3.32480120394695e-05
-3.67290403033119e-05
-1.1921376744473e-05
-1.98806155607779e-06
1.20559131663368e-05
-2.01432198986537e-05
8.42286144754208e-06
-1.60137809846688e-05
-1.86606231566953e-05
-8.46561800144513e-07
-3.33290264740823e-05
-1.69048023937708e-05
-1.10141828976732e-05
-4.4734815245587e-06
-1.25729362217876e-05
-2.14195348654459e-05
3.48976745697894e-07
-2.92568158387548e-05
-3.26512630505464e-05
-4.20031747905494e-05
-2.51593642569949e-05
-8.21077391212101e-06
-1.10478061788083e-05
-5.80151101303894e-06
-2.94192630970431e-05
-5.15102320292565e-05
-1.9393951840169e-05
-6.98163573699003e-06
1.30293242215839e-06
-4.22513924895338e-06
-3.12505979421996e-07
-1.92356701795254e-05
-9.43425479745863e-06
-3.82333151435468e-05
-3.19545269952558e-05
-8.57590957219627e-06
-2.64807537797899e-05
-1.91107833993961e-05
-2.02511174925772e-05
-8.23912394395271e-06
-1.70772509396044e-05
-2.27751685420166e-05
-4.12095743206535e-06
-3.15107717969862e-05
-4.13237092891519e-05
-3.13365008426536e-05
-7.19485646289956e-06
-2.3801338565554e-05
-2.74385104648273e-05
-3.17094093694399e-05
-2.29902604836199e-05
-3.56773034109021e-05
-3.20908805641875e-05
-1.88417621674725e-05
-2.17965594249514e-05
-1.60987629896342e-05
-1.06794127864999e-05
-1.73318361821072e-05
-2.94449101813659e-05
-1.57773558992094e-05
-2.71642128811226e-05
-1.41892232006184e-05
-1.68140907837653e-05
-3.20832854140026e-05
-3.98200442432631e-05
-1.8923724499976e-05
-3.87445655004119e-05
-2.10611314210288e-05
-2.46097818364576e-05
-2.66330499611227e-05
-3.1001891428646e-05
-3.2774246545864e-05
-1.44126446058364e-06
-2.495257183729e-05
-1.88620384710532e-05
-2.38933853325757e-05
-2.22746790971795e-05
-1.67747403878303e-05
-9.4830599378847e-06
-4.55259693153093e-06
-3.8854855580184e-06
-3.02038043010893e-05
-2.35287275113804e-05
-1.61860964887034e-05
-3.52330383691338e-05
-9.84667830627221e-06
-2.9440172306562e-05
-2.04671315330722e-05
-6.08579366896804e-06
1.77718473474989e-05
-9.39622646514729e-06
-1.17750050547379e-05
-1.87673497945092e-05
-2.7100233421728e-05
-2.77169431428743e-05
-2.3581014022833e-05
-3.80882605021635e-05
-2.99666674670293e-05
-2.42163610728497e-05
-1.95064574918716e-05
-1.27294589855168e-05
-1.92387886511146e-05
-2.59061389524571e-05
-3.57910178600889e-05
-2.23330703642103e-05
-1.69685204203975e-05
-2.47332296084085e-05
-1.30798781205588e-06
5.50286020970425e-06
-4.80866242714148e-06
7.82952718992128e-07
-6.93999968917324e-06
-2.08278937135091e-05
-2.28207815348227e-05
-1.69900073781491e-05
-2.73291722548024e-05
-5.30430871370939e-06
8.44887965103364e-07
-1.09542207588958e-05
-3.67113200132772e-05
-3.08127783329763e-05
-1.76717566009451e-05
-4.54753396077596e-05
-1.56884061614921e-05
-2.08547581207981e-05
-3.35841253844154e-05
-6.18398682638539e-06
-2.19649981295802e-05
-2.40902295004801e-05
-1.25757338317998e-05
-1.39085385326893e-05
-2.09891383436499e-05
-2.61744044061266e-05
-1.9594473128626e-05
-2.23150702277855e-05
-1.88981041929677e-05
2.62485789512034e-06
-1.9161971587332e-05
-7.04637692019944e-07
-4.03145812909085e-05
-2.64638694776399e-05
-3.92026898589994e-05
-3.86874232826833e-05
-1.99399132379496e-05
-3.59248161910967e-05
-2.01555468163259e-05
-1.39228785799748e-05
-2.64684975996737e-05
-1.10144191243725e-05
-4.07340800664124e-05
-1.71343925900335e-05
5.22259184200707e-06
-2.56607069580074e-05
-3.58008146868621e-05
-1.49520800952925e-05
-3.88258919878883e-05
-2.94784976438166e-05
-2.07993638852731e-06
-1.12467646509214e-05
-6.40162903390664e-06
-2.66616468260165e-05
-1.12500493609995e-05
1.01528377255669e-05
-2.16470604926257e-05
-1.93138146608757e-05
-1.84621990090538e-05
-2.63767376788483e-05
-4.46003894449583e-06
-1.60544091982002e-05
-9.88455532233025e-06
-1.96477202661102e-05
-2.33815707797395e-05
-2.26199776301053e-05
-1.02415748157873e-05
-7.3980687263863e-08
-1.14744895301909e-05
-2.19808963065282e-05
-1.60661468552196e-05
-1.69136315651769e-05
-1.86200328500472e-05
-5.77516825162031e-06
-1.0444211806739e-05
-6.05839273157721e-06
-2.52588373725078e-05
-2.49707783075953e-05
-1.41029783537918e-05
-3.15649148598812e-05
-1.2498056975768e-05
-2.15603472963451e-05
-3.99203029622254e-05
-3.32042435358896e-05
-2.88915475809451e-05
-1.82746997648541e-05
6.21840392172379e-07
-1.75802940639694e-05
-3.61797450231852e-05
-2.33567533793446e-05
-1.30503096142393e-05
-2.30136087181652e-05
1.25108960561669e-05
-1.22586703037002e-05
-3.22416941257986e-05
-2.54511856203873e-05
-2.0891523917637e-05
-1.81520801738446e-05
-3.88953777771786e-05
-2.01742864770336e-05
-1.29726571286704e-05
-1.64966283702767e-05
-2.02654834939383e-05
-2.79812953044818e-05
-2.40164452170252e-05
-6.02781323744916e-06
-3.92794722843296e-05
-2.67854201869688e-05
-2.8857679868119e-05
-7.27475607127584e-06
-3.27816337169769e-05
-1.72457564932822e-05
-3.24794702464291e-05
-1.55924502551622e-05
-1.14423338579912e-05
-2.84278370117805e-05
-1.30039410589638e-05
-2.80227616649624e-05
-2.23602257991553e-05
-9.98677273361521e-06
2.95942644391589e-06
-1.73184841459618e-05
-1.38305944098879e-05
-4.40773743370709e-05
-1.90362394671798e-05
-1.89627597485963e-05
-7.54348439145035e-06
-8.80317353726724e-06
-4.16877422086285e-05
-1.24671791714946e-05
-9.18941658275014e-06
-2.24380665508728e-05
-1.90595646273061e-05
-2.28328049860009e-05
-7.32548939049561e-06
-3.24220906800871e-05
-2.62953541253332e-05
-7.76677635656805e-06
-1.14374885183711e-05
-2.35148596113914e-05
-2.31633893469767e-05
-1.43841030609963e-05
-2.38914082383209e-05
-1.58085241156524e-05
-2.60219124558657e-05
-1.5815277625298e-05
5.58471508569317e-07
-2.13170172327099e-05
-2.01582863822843e-05
-3.67593468291445e-05
-3.55149531358633e-05
-2.30795465699074e-05
-1.18103640708672e-05
-2.39816525191204e-05
-2.37634506791425e-05
2.46496456619354e-06
-2.78073775453898e-05
-2.94895622295794e-05
-1.14816678919826e-05
-1.54105687596026e-05
-1.36962902252852e-06
-2.82878349073927e-05
-3.37739656913643e-06
-1.82538146151105e-05
-1.63877450353517e-05
-1.87599779675867e-05
-1.65210517902763e-05
-2.50011372392675e-05
-1.83262803932449e-05
-3.28194521990138e-05
3.88780675366302e-07
1.20208835872772e-06
-2.25828708246745e-05
-2.22428271465426e-05
-6.34659930709741e-06
-1.83975813184379e-05
-2.09939241087233e-05
-1.07688675943137e-05
-2.51142708389219e-05
-1.24484839663499e-05
-3.46217613434797e-05
-1.80043362632868e-05
-2.58183158266155e-05
-2.06238599899446e-05
-1.55898561708451e-05
-1.59085091694101e-05
-3.36736590215438e-05
-1.43675792100434e-05
-1.85072726856207e-05
-2.98350584561371e-05
-5.60785409150713e-06
-2.64669167999321e-05
-3.01589429186259e-05
-3.06612705826845e-05
1.02208973330993e-06
-1.17314159364216e-05
-2.21597596462119e-05
-2.05931144524491e-05
-1.69295891697267e-05
-1.51937287638331e-05
-2.17501576319703e-06
-2.22957044905982e-05
-2.67384785531431e-05
-3.49738481926155e-05
-2.13221070717947e-05
-3.32909563989859e-07
-2.95564552971074e-05
-1.39250791928369e-06
1.35213687963399e-05
-3.57176419036728e-05
-1.89160006612136e-05
-9.33610291832882e-06
-7.10974630783249e-06
-9.43578782819987e-06
-1.5636945778047e-05
-1.24698734714266e-05
-1.79936869888199e-05
-4.11372421033161e-05
-4.23491774538024e-06
-4.04211753383916e-05
-3.00764170616568e-05
-1.02226724396754e-05
-1.54880266601527e-05
-1.01060590468867e-05
-3.62846821697502e-05
-6.93871933088954e-06
-1.63960489778531e-05
-1.38474101609869e-05
-2.06187269877755e-06
-2.13114535861278e-05
-1.52949768178802e-05
-1.63017522650232e-05
-5.96670163940369e-06
-6.33512754266496e-06
-5.737032164092e-06
-1.70103538873083e-06
-1.24796682262284e-05
-2.92004604153117e-05
-1.627575103786e-05
-1.74873201360235e-05
-4.19793002334158e-05
-9.32450937136341e-06
-2.91713602217499e-05
-1.66257171356989e-05
-2.75948219548376e-05
-1.91634896056143e-05
-4.62980971416342e-05
-1.44712401698782e-05
-3.56771688944455e-05
-2.0927004316838e-05
-7.25480499658532e-06
-2.40837035399481e-05
-1.10851679450402e-05
-2.78049194296279e-05
-1.38248585454424e-05
-2.68098508129676e-05
-2.62830556701035e-05
-2.46518965471527e-05
-2.65368868821064e-06
-2.36012910236039e-05
-2.48208880922619e-05
-3.67788932494286e-05
-3.39742892652956e-05
-1.6382357941113e-05
-1.59024313554869e-05
-4.05090593330597e-05
-2.97132137814913e-05
-2.45285769725413e-05
-1.16885537937539e-05
-4.68657786523703e-06
-2.03230495123369e-05
-1.91990108501285e-05
-3.36663633661927e-06
-2.42306653039247e-05
-3.46348723989256e-05
-1.99381378026807e-05
-1.58200938189983e-05
-3.93030370262683e-05
-2.39221440107374e-07
-2.45627998645377e-05
-8.04056876378037e-06
-1.21933328119606e-05
-2.30760165440231e-05
-1.40014930691017e-05
-2.67897264541914e-05
-2.85419598845822e-05
-3.09599288427626e-05
-2.13386733397497e-05
-3.44194953704952e-05
-3.08260257780779e-05
-2.07459674980228e-05
-1.65248193843106e-05
-8.14810303803186e-06
-1.44470042949676e-05
-1.80142119216473e-05
-6.67627882080744e-06
-3.56680979026802e-05
-2.6459677920402e-05
-1.82553294574944e-05
-8.71690427344431e-06
-2.36190853795493e-05
-5.06081706961216e-06
-2.62909135978232e-05
-1.39793807673739e-05
-3.45357502846052e-05
-1.60902577019859e-05
-2.60435823141822e-05
-1.85296310813748e-05
-2.83271026603686e-07
-3.66831518959957e-06
-2.69067130942916e-05
-2.23082824985169e-05
-2.81927200866342e-05
-2.10038269825874e-05
-3.85176172250712e-05
9.53989487605454e-07
-2.69823970046271e-05
-1.22206162564828e-05
-1.13787027264981e-05
-2.03432409656237e-05
-1.20174378679002e-05
-2.80361408223773e-05
-8.81926798261833e-06
-3.22225837236508e-05
-1.00135299488415e-05
-4.94215694561e-06
-1.78433433805946e-05
5.08505057752831e-06
-1.80829903550772e-05
-3.49449749385516e-05
-2.65055725206968e-05
-5.00745775834857e-05
-2.25135876923648e-05
-4.1952654316968e-05
-2.50087823563713e-05
-2.61182292526674e-05
-2.37239943849184e-05
-3.70368962591076e-05
-1.31299733605123e-05
-1.30685427822112e-05
-1.19385016975323e-05
-7.5614062290681e-06
9.60193890790123e-06
-2.5145119938516e-05
-2.82224433843587e-05
-1.5326719092157e-05
-2.34783525659614e-05
-7.85679332370519e-06
-3.09726780406321e-05
-2.13849085825547e-05
-2.54796449193818e-05
-3.620497499794e-05
-5.59244903544729e-06
-3.25467480370511e-05
-2.48695590777851e-06
3.9929450354947e-06
-6.97698959994801e-06
-3.29700409896169e-06
-1.94579807750548e-05
-2.15248138951279e-05
-1.18934878329298e-05
-2.56320352856923e-06
-1.16556975366948e-05
-1.81367236138181e-05
-2.23454884363356e-05
-1.19310335285206e-05
-3.38770207743196e-05
-9.35418971050799e-06
-1.61943193679718e-05
-1.85945776169649e-05
-8.33257081468686e-06
-1.54993631765747e-05
-1.16134676652317e-05
-2.43213223675495e-05
-1.95412866141505e-05
-1.38425117757899e-06
1.425606537795e-05
-2.42456219551927e-05
-3.04170742624403e-05
-1.93849960164881e-05
-1.91564069487705e-05
-1.96235744915126e-05
-7.12122849234301e-06
-2.68694110318311e-05
-1.57716749373905e-07
-1.45193600445111e-05
-2.83224176397548e-05
-2.66264871394122e-05
-2.31705424046533e-05
-3.20524378384303e-05
-1.26542546520389e-05
-3.63044477925901e-05
-2.57828314162989e-05
-2.53823466206346e-05
-2.92457043471662e-05
-1.37517121336117e-05
-1.5145925504943e-05
-1.22599220854381e-05
-2.36242052407449e-05
-1.66775133757917e-05
-6.23296136703325e-06
-1.56452494917497e-05
-3.17568689839117e-05
-3.15562326214771e-05
-2.32653176282883e-05
-1.27510253854005e-05
-1.53147883852459e-05
-2.24505441778683e-05
-9.58587847804864e-06
-2.86667591054343e-05
-3.32210729571779e-06
-3.56704492363492e-05
-2.96412183796144e-05
-1.97656914475194e-05
-3.64809889285415e-05
-8.60964300290421e-06
4.00877355110339e-07
-3.60244293374778e-05
-3.28333411316184e-05
-2.58261898693857e-06
-1.11317205434999e-05
-5.21507885789845e-05
-2.78291158614506e-05
-3.45006268842544e-06
-1.71891579577899e-05
1.13081959563443e-05
-3.04164220314864e-05
-4.53793770499171e-06
-1.17443834494591e-05
-1.11096402325646e-05
-3.23113845257874e-05
-2.31730030493565e-05
-2.35654027612057e-05
-4.50451986347013e-05
-1.89869517820862e-05
-2.39523417135007e-05
5.78807692382434e-06
-1.87252643866407e-05
-2.57852611847097e-05
-2.57807552275565e-05
-1.96608072761731e-05
-1.15877539205438e-05
-1.93519213902711e-05
-2.04288323587267e-05
-4.48225318109042e-05
-3.74725766217535e-05
-1.73383811530576e-05
-2.58094908070261e-05
-1.5770918302614e-05
-1.67734110816297e-05
-9.48298672655399e-06
-1.17658297955787e-05
1.78169787105986e-06
-1.70875213726933e-05
-2.70632065662443e-05
-1.94899008898261e-05
-1.2422670442351e-05
-7.50290250784385e-06
-2.35539355846587e-05
-1.45664415275241e-05
-1.47533289456709e-05
-1.68422819484254e-05
-8.90584856472474e-06
-1.49505233613265e-06
3.06705016457505e-05
4.687489756827e-06
-4.79113499537445e-06
-3.10907622729012e-05
-2.56825161266825e-05
-8.0039145123708e-06
-3.66686978013621e-05
-1.61246722974206e-05
-1.72577924727613e-05
-4.67871451748543e-06
-1.39781051588158e-05
1.69200080039911e-05
-2.31355862574778e-05
-4.46532042443468e-05
1.85080378724165e-05
-1.95937823156031e-05
-9.60794351709651e-06
-2.02327655351388e-05
-2.49449493000061e-05
-3.50161888876911e-05
-2.11349520715369e-05
2.78138309737648e-06
-9.86905157325868e-06
-9.92547691959675e-06
-9.11905791310899e-06
-3.26757258520496e-05
-2.59219052311459e-05
-1.96719077526489e-05
-5.08940590615876e-06
-1.47504456178565e-06
-1.65418168985896e-05
-7.74487497037779e-06
-1.17792879837955e-05
-6.09862847015134e-06
-1.9045746422922e-05
-2.24884504740711e-05
-2.80399228629652e-05
-3.52445144282742e-05
-3.82649971463059e-06
-2.84441487361002e-05
-2.36818692635969e-05
-4.15229717404949e-06
-2.73326122464845e-05
-1.77722146289855e-05
-2.03839765236255e-05
-2.3493050483593e-05
-3.55504291555559e-05
-7.89351072409434e-06
-4.17349559651423e-05
-3.38956326312585e-05
-2.70893698043292e-05
-1.29871059460982e-05
-9.58821400856329e-06
-2.71819276085506e-05
1.45054374307713e-06
-1.68291499713735e-05
-1.79078644641983e-05
-2.85316959519311e-05
-3.7383198175847e-06
-2.11285918274365e-05
-8.56552108297037e-06
-1.28717885400674e-05
-3.25593181262066e-05
-2.06338945844464e-05
-3.04222151307672e-05
-2.6260624675046e-06
1.92280626257707e-06
-2.69954602524532e-05
-1.73444258964115e-05
-1.17890745402124e-05
-2.34939042588921e-05
9.24883129584706e-08
-3.6248056076822e-05
-2.28030455117505e-05
-1.25060089927108e-05
-1.54794380114477e-05
-3.26325445863117e-05
-2.15769862067601e-05
-2.82869864355904e-05
-2.98118535688943e-05
-6.33049044953819e-06
1.99361296471736e-06
-3.8305357582847e-06
-5.89269362142022e-06
-2.92660156233558e-05
-1.67103322500035e-05
-1.02910176227364e-05
-2.35840552640207e-05
-1.34789836370304e-05
-7.14762846881238e-06
-2.51897941549432e-05
-2.89311316428483e-05
-1.78685925609152e-05
-1.99336822416523e-05
-1.72844083956285e-05
-2.92565290989484e-05
-1.72691573832177e-05
-2.49739317770542e-05
-2.47751150361578e-05
-2.14570821984977e-05
-4.75596245243003e-06
-2.69771515689408e-05
-1.75533778167617e-05
-1.49870865977657e-05
-3.22834494926624e-05
-2.34522204844493e-05
-1.97317088476636e-06
-2.4708342361824e-05
-1.23496525689034e-05
-2.71828188666477e-05
-3.78471230461174e-05
-3.27867288969388e-05
-1.96160747098634e-05
-1.00046446460773e-05
-1.64109575395742e-05
-5.71887831789002e-06
-1.47678663709321e-05
-2.82733180562913e-05
-4.22027135568679e-06
-3.95641400012933e-05
-3.28313442797612e-05
-1.74373557309718e-05
-2.20198648073244e-05
-2.5486402677017e-05
-2.66964060548897e-05
-3.69493422203175e-05
-1.55563053868886e-05
-8.30621571915214e-06
-2.02878029450456e-05
-3.0163055087488e-07
-3.33432436808066e-05
-2.30606658883423e-05
-1.88636249718541e-05
-2.27512949960713e-05
-2.95637423683838e-05
-3.37281503316839e-05
-4.15373332757359e-06
-2.89505374615522e-05
2.12588021813841e-06
-8.61979536894026e-06
-1.84685849397295e-05
-2.6711618469414e-06
-2.48265552888898e-05
-6.53579610235208e-06
-2.18411188513817e-05
-2.22545438719001e-05
-1.44156874133207e-05
-9.47385093227952e-06
-2.09922392495387e-05
-1.03683827342563e-05
-1.88077832794849e-05
-2.29471286447482e-05
-3.32209293302054e-05
-1.32605457479699e-05
-2.0622793389563e-05
-7.3559177236636e-06
-2.72570408525483e-05
-2.73466091775488e-05
-5.69596354201607e-06
-2.27709753192132e-05
-2.01546173588499e-05
-1.10628761663134e-05
-1.63580678158056e-05
-2.49952434446104e-05
-1.43212177432473e-05
-2.89096184824198e-05
-7.80063235885805e-06
-1.63975241765762e-05
-7.09071171670907e-06
-1.75778657528615e-05
-4.23777775548985e-06
-2.04198010857383e-05
-5.99278221245332e-06
-9.83497156539235e-06
-2.75170815799422e-05
-2.18045385143937e-05
-2.4266381385653e-05
-3.25810617746402e-05
-2.738766262947e-05
-6.31244159358156e-06
-3.17293807528612e-05
-3.26256054923629e-05
-3.07045548520901e-05
-3.63250910927409e-05
-2.83207087745927e-05
-1.73345951576078e-05
-1.43170172467783e-05
-3.01513505286881e-05
-1.89591330668868e-05
-9.74682208005746e-06
-1.86991256165661e-06
-1.12276939036925e-05
-1.78624354904968e-05
-2.08644080394537e-05
-1.01961112899818e-05
-1.46073185956725e-05
-7.86988038750415e-06
-2.21791369670222e-05
-1.38993790622948e-05
-6.08073731949934e-06
-8.23206683095697e-06
-2.22103482142504e-05
-6.31456127584558e-06
-1.32833058296365e-05
-3.35533881847295e-05
-2.63116070039367e-05
-1.93430836517489e-05
-3.80773306115677e-05
-1.74765377404361e-05
-1.23683162599074e-05
-2.60366552194166e-05
-2.79701296725999e-05
-2.90124651292853e-05
-1.24858023587201e-06
-1.61152710472289e-05
-1.82360136417982e-05
-3.23852703758797e-05
-1.92436971812891e-05
-2.71667480946834e-05
-7.7743691369152e-06
-2.62158352670313e-05
-2.71338866624442e-05
-1.10637689629408e-05
-2.72094781368665e-05
-1.68318252704306e-05
4.11142715045045e-06
-2.17445638739789e-05
-2.77186590567676e-05
-3.87273480990109e-05
-2.81993006093856e-05
-2.14556427617655e-06
-2.64314199162581e-05
-1.70321510977333e-06
-2.91519321845563e-05
-2.52176036148901e-05
-2.00593058394928e-05
-3.24191819130521e-05
-3.26881109296595e-05
-3.55886145680838e-05
-4.22106418565902e-05
-2.10829842516942e-05
-1.8488551944597e-05
-9.74294821056086e-06
-1.94809986601907e-05
3.5207844417129e-06
-8.04943693708966e-06
-1.45307070266699e-05
-2.41399141547692e-05
-1.80161186681864e-05
-3.68553323071198e-06
-2.54041142559587e-05
-2.78486948949711e-05
-1.42539979416707e-05
-2.16734947258619e-05
-1.05989554595463e-05
-1.79651460191326e-05
-3.20550753977938e-05
-7.57528426684181e-06
-1.12735155342774e-05
-1.94218183655839e-05
-4.15521747392657e-05
-1.68887208825614e-05
-4.54750929277707e-05
-3.68904999636177e-05
-2.74242995284053e-05
-2.5501374086273e-05
-4.28697985476663e-06
-1.82409455044758e-05
-1.32047970715475e-05
-1.2650739891115e-05
-3.45894699273699e-05
-2.87305141240168e-05
-2.11591892135196e-05
-4.80948547292342e-05
-3.65685511013528e-05
-3.41843798393968e-05
-2.58267605060289e-05
-1.30725286832299e-05
-1.02810365802498e-05
-1.57627964090214e-05
-1.16698774619252e-05
-3.62476538664602e-06
-3.30446886070857e-05
-2.64421037697351e-05
-3.36080142501979e-05
-3.26402275597526e-05
-4.67930965535583e-05
-3.28049801794805e-05
-2.57694272203558e-05
-2.91799950883536e-05
-5.8077380668861e-06
-2.82198341335824e-05
-2.16992355925047e-05
-2.46056100708864e-05
-1.13683861864246e-05
-1.31564023255373e-05
-9.98078378746988e-06
-9.21232137798571e-06
-3.15154268430589e-05
-1.23230676411897e-05
-3.10986471444032e-05
-2.80739469814543e-05
-7.35822950995963e-06
-2.82809931244868e-06
-3.48796671189391e-05
-1.79682439252187e-05
-1.86633908836723e-05
-3.06234729603246e-05
-2.83742592683329e-05
-2.83276912040298e-05
-1.84775035574515e-05
-3.25581582970248e-05
-1.68675782473454e-05
-3.33328247067158e-05
-3.87551960545194e-05
-2.52941015002625e-05
-5.14123339500339e-05
-2.06550315975857e-05
-3.31268043466193e-05
-3.69952075616567e-05
-1.84790354235606e-05
-3.99981818131487e-06
-1.34223697563892e-05
-8.18051905062773e-06
-6.34914422367999e-06
-3.21855639045462e-06
-5.21633990772546e-06
-1.61580692648964e-05
-4.66606332188008e-06
-2.58306238652633e-05
-2.05501125254366e-05
-1.64050113516087e-05
-4.00034098254191e-05
-2.93905087150186e-05
-1.0341369644787e-05
-1.97505184660051e-05
-1.68196664617421e-07
-3.77501234287354e-05
-3.72251385397143e-05
-1.25639150550784e-05
-2.70695897596589e-05
-2.91546456774938e-05
-6.64018296148152e-06
-1.59238197049082e-05
-4.9642698368765e-06
-1.2968866830555e-05
-1.60477054822548e-05
-2.48992917772392e-05
-2.52341787088173e-05
-1.79649939399364e-05
-3.01938798922341e-05
-3.36865362233771e-05
-2.15279626102274e-05
-3.5926801479977e-05
-1.52819751783236e-05
-2.48834825095601e-05
-9.27095281689575e-06
-1.08304452767221e-05
-2.23287750504183e-05
-1.10498649282002e-05
-3.42373540945053e-05
-4.59633531429942e-06
-2.56615730508375e-05
-3.04547801852594e-05
-3.28420682448921e-05
-2.41217622493546e-05
-4.75134711357165e-05
-2.74571285917552e-05
-2.28977526662897e-05
-1.92584219053383e-05
-3.01291033155599e-05
-8.614026627287e-06
-1.38894481364773e-05
-3.510618193685e-05
-1.99597581415584e-05
-2.23720724671416e-05
-3.41798557616486e-05
-3.43544139330666e-05
3.57391260241344e-06
-3.03708442984762e-05
-1.45766628166062e-05
-1.35581839694916e-05
-3.722222156094e-05
-1.07772320342455e-05
-3.79050190129547e-05
-1.78288663574751e-05
-4.24646478160833e-06
-1.72390291141515e-06
-1.33877237463743e-05
-1.12808571399068e-05
-2.11797589114374e-05
-1.2453689281321e-05
5.47873114795069e-06
-8.89786175727184e-06
-1.55567113106728e-05
-6.08792578669518e-06
-2.41481491072236e-05
-2.04484692834058e-05
-2.33904468472734e-05
-3.74152699485768e-06
-2.31590387716738e-05
-3.07869242714115e-06
-3.14534895818949e-05
-2.2768271460404e-06
-1.40833026758408e-05
-3.81086541775901e-05
-2.28232034011024e-05
-7.42758916621855e-06
-1.40130850829957e-05
-2.03460899880509e-05
-2.16470521049898e-05
-5.11476315652873e-06
-2.90677368569155e-05
-2.66391149152231e-05
-5.29083868389287e-06
-3.97973401351844e-05
-3.11690582688013e-05
-1.72247951221568e-05
-2.23371534876713e-05
-1.63381945973802e-05
-1.49151066844336e-05
-2.38068599767786e-05
-2.80177127876136e-05
-2.1985365104372e-05
-2.00544934344512e-05
-3.36521489606622e-05
-2.12403221769787e-05
-2.68986787859639e-05
-1.35458710417885e-05
2.42018014800817e-06
-7.41357664749526e-06
-2.31231228051205e-05
-2.72848059997375e-05
-2.11577132054144e-05
-3.23796278496527e-05
2.84179026466567e-07
-2.07600924979544e-05
-2.31639293790407e-05
5.8711668855664e-06
-1.24222502838848e-05
-1.66665554818562e-05
-3.34586629702143e-05
-1.79777636237594e-05
-2.35879009240935e-05
-1.56504653142647e-05
-3.19398081785862e-05
-3.16168996477751e-05
-3.39887555322911e-05
-1.85958223390741e-05
-2.16991018258013e-05
-1.47207484430297e-05
-1.00208976822956e-05
-2.31590591325138e-05
-1.53148141079039e-05
-8.23218487521481e-06
-3.92392963693656e-05
-2.92635437230492e-05
-4.19264527058229e-06
-2.8011281442583e-05
-1.67796945377996e-05
-1.9790221642428e-05
-1.22929681931567e-05
-3.49035176709585e-05
-2.03414329309468e-05
-3.56068471134732e-05
-2.40831779464238e-05
-2.44282302659799e-05
-1.775797322306e-07
-2.51419419762004e-05
-3.95103159130154e-06
-1.79050584249681e-05
-4.22177622562953e-05
-1.92306189921131e-05
-2.06523083483711e-05
-2.22577801207355e-05
8.86728891645255e-06
-1.1625803170202e-05
-2.38546442406667e-05
-3.04651146433517e-06
-1.93337684484961e-05
-3.37782020142173e-06
-2.25306616245766e-05
-3.87306069711238e-06
-2.0472765142152e-05
-2.3188824899353e-05
-1.8805309818083e-05
-2.648181930053e-05
-1.53762450559091e-05
-1.97591181412816e-05
-1.93800924580332e-05
-1.84844613516016e-05
-4.93525324952853e-06
-1.9680152124123e-05
-2.72261195860437e-05
-8.152738723299e-06
-1.46161119162008e-05
-2.56011258321592e-05
-2.35373436542021e-05
-1.54982663779816e-05
-2.88772619282672e-05
-3.61227678535349e-05
-1.59552820244039e-05
-1.38314262597554e-05
-4.39296288542627e-05
-1.92654289764971e-05
-1.77676532477683e-05
-1.56675491181841e-05
-3.75821491842145e-05
-2.37175055494594e-05
-1.32324576762843e-05
-2.61312285180781e-05
-2.73762344152252e-05
-1.90462057897378e-05
-1.80377699120287e-05
-1.83731558749033e-05
-2.38814660766495e-05
-2.76856859975403e-05
9.05457972680863e-06
7.80231349020588e-06
-1.93015287758073e-05
-2.52377478776336e-05
-1.9625607785998e-05
-1.71792448546072e-05
-1.70543070915942e-05
-1.53340033258342e-05
-2.16493799551764e-05
-8.44216000277815e-06
-1.55534633169298e-05
-2.80784444912925e-05
-1.8205822261265e-05
-1.12654138012688e-05
-2.03348995301273e-05
-2.13275542561283e-05
-4.14482727271005e-05
-1.28911998396242e-05
-2.84350230650371e-05
-3.50982385674197e-05
-4.78581015284306e-05
-9.11776397359907e-06
-1.58185216284555e-05
-1.88750280129753e-05
-1.29612307522231e-05
-2.82938825867881e-05
-2.38735558282497e-05
-6.68044150279815e-06
-2.23828334508009e-05
-4.98949981185391e-06
-2.33769094390204e-06
-1.28677255203721e-05
-1.44358786569902e-05
-1.10500518220136e-05
-2.91392175174707e-05
-2.16527036293897e-05
-2.63534713086906e-05
-2.45327662516298e-05
-2.95563910953873e-05
-3.08667550230548e-05
-1.53947437966509e-05
-2.43154041818026e-05
-1.81185792498463e-05
-1.75577175601986e-05
-9.92987815351921e-06
-1.90967421625733e-05
9.75781896633014e-07
-1.05708264557529e-05
-3.4290401118556e-05
-3.56195069368112e-06
-3.18423675221311e-05
-1.23352608424578e-05
-1.95383538201066e-05
-1.03904286169336e-05
-3.2947638032644e-05
-2.40222220203728e-05
-1.01535728324424e-05
-2.40403342200125e-05
-1.40166084103762e-05
-2.13543902924561e-05
-1.21297545961159e-05
-8.08557075108157e-06
-1.35993469516154e-06
-3.06875768921081e-05
-3.92256569463377e-05
-4.57400417964164e-05
-1.31893119189039e-05
-4.75747368418771e-06
-8.79755206220937e-07
-1.73614877524347e-05
-4.3439075694119e-05
-2.10242410858325e-05
-2.07286538147207e-05
-2.30186165208335e-05
-3.97398026305686e-06
-6.87635026025182e-06
-2.37246365144004e-05
-2.7571620033396e-05
-3.55561736086794e-05
2.64790924205109e-06
-6.88853772570941e-06
-2.51267118288938e-06
-2.32090474112218e-05
-3.48416169171251e-05
-2.56297388771026e-05
-2.37924250114357e-05
-3.09034451738767e-05
-1.67278906036165e-05
-2.3559803495815e-05
-1.69911175435745e-05
5.3294016360569e-06
-3.42288202271523e-05
-3.03465446921964e-05
-3.078591262296e-05
-2.14573665245909e-05
-4.21122206316202e-06
-3.17471849884321e-05
-3.87347488523622e-06
-1.90538446842767e-05
-1.36270768587675e-05
-2.2445289151122e-05
-2.6006659395216e-05
-3.67146692444208e-05
-1.44733397910197e-05
-1.6889681816585e-05
-8.59637328577643e-06
-3.97459066963876e-05
-1.80316344848394e-05
-6.87920178503091e-06
-1.26957179816198e-05
-2.7468594801823e-05
-2.96584206144796e-05
-1.66492817743485e-05
-2.81079937690801e-05
-2.33324191941072e-05
-1.51098622661028e-05
3.93768131374994e-06
-1.81928283337147e-05
-1.03581059735454e-05
-1.10991282102267e-05
-1.6020044988776e-05
-3.144387057795e-06
-2.85810207181381e-05
-2.38188511747804e-06
-1.22468335966704e-05
-2.94651707076316e-05
-1.67860581325178e-05
-2.67137353236756e-05
-1.13375538574884e-05
-1.43056222477455e-05
-1.56110220777641e-05
-3.92536113797513e-07
-7.48073040907542e-06
-2.95872061227634e-05
-1.12517814612089e-05
-4.57509619978956e-05
-1.18979803127366e-05
-1.57705872281145e-05
7.19969065536545e-06
-1.60612664285161e-05
-1.27146793783459e-05
-1.20602332300786e-05
-5.28628685496892e-06
-2.41177550633344e-05
-2.28258874781732e-05
-2.18412814141277e-05
-3.66192385471725e-05
-1.59846446318188e-05
-2.91084122002948e-05
-3.43483019670624e-05
-2.41131652191784e-05
-2.18125325932555e-05
1.78767755471757e-06
-2.23290910272668e-05
-1.62265752135511e-05
-2.19357287690621e-05
-3.71907267281184e-05
-1.68481917041731e-05
-1.86817059642159e-05
-3.73611491860967e-06
-1.27411382206491e-05
-1.16268046251728e-05
-2.34866878638322e-05
-1.30363860455827e-05
-1.85582627068305e-05
-3.18068623039782e-05
-1.608960672714e-05
-1.66911267393731e-05
-3.47524291719895e-05
-1.19344909004638e-05
-9.2500726488648e-06
-2.63447395346121e-05
-9.3346462664574e-06
-2.8198091837988e-05
-2.06323457583743e-06
-8.38526146881693e-06
-3.61759405888742e-05
-3.60711499043435e-05
-2.35748003376896e-05
-1.78652206676769e-05
-1.72237047706263e-05
-2.96389065070746e-05
-1.44239745300294e-05
-6.29989628994841e-06
-1.85441352061823e-05
-2.68742381134012e-05
-2.57327127423629e-05
-3.30892229599145e-05
-2.57763430931418e-05
-3.61915410682144e-05
-2.08058312783436e-05
-2.98790029072331e-05
-2.02117312292747e-05
-1.40910599948662e-05
-2.05383444153565e-06
-2.67720032415572e-05
6.76160136039758e-06
-1.92059481585212e-05
-6.89944037068558e-06
-4.01326873077375e-05
-2.18244725932661e-05
-1.52778026973158e-05
-2.47599445934155e-05
-6.28959302140308e-07
-2.46608598897058e-05
-1.98073598076701e-06
-2.44176209773712e-05
-1.81417481862229e-05
-2.76991536944447e-05
-1.96359235171475e-05
-3.82033877051171e-05
-3.46774672330516e-05
-1.83993789610749e-05
-2.3971026850447e-05
-4.13803089730955e-05
-5.25519889536187e-06
-9.77802829774513e-06
-1.13207322068944e-05
-2.02816989659977e-05
-3.68860715551761e-05
-1.52773764655619e-05
-5.83733591819061e-06
-2.61330154628573e-05
1.15554861551592e-05
-4.31102560099655e-05
-1.98886399303353e-05
-1.2416411194457e-06
-1.05801059743827e-05
-1.8313289893026e-05
-2.71628754029785e-05
-2.08345709842181e-05
-3.28402946923903e-06
-3.36736287872082e-05
-3.16174616238677e-05
-1.52501972491449e-05
-2.29723920512204e-05
-2.21553062623885e-05
-2.85867581943262e-05
-1.27240260047378e-05
-2.84510146356696e-05
-2.7423752533549e-05
-9.98205629128247e-06
-2.77280987718228e-05
-8.74112618440104e-06
-8.1117243820159e-06
-1.86887305232623e-07
-1.24978111677491e-05
-5.49985947147036e-08
-1.32188807895485e-05
-2.22974501873992e-05
-2.59497416787074e-05
-1.85545247903581e-05
-1.85835136774546e-05
-8.65801546789457e-06
-2.25112263216959e-05
-3.93841037371387e-05
-3.03765350286867e-05
1.50343067392684e-06
4.4929919098786e-06
-1.64262673181787e-05
-6.38756348994019e-06
-3.5570496473091e-05
-1.36880047755354e-05
-2.51103767328473e-05
-2.42594090367596e-05
-2.94116712114273e-05
-2.52355568240528e-05
-1.50135750827785e-05
-2.20778028009838e-05
-1.4410882462439e-05
-1.43134318155671e-05
-2.01933256989162e-05
-1.79537393265429e-05
-3.32553308363464e-05
-8.18504377765932e-06
-2.66649766819686e-05
-3.74215994128409e-05
-4.73604398129399e-06
-1.73044064646757e-05
-2.74228011942344e-05
-1.93306080932407e-05
-3.04632671542662e-05
-1.12817410415783e-05
-2.49821371471758e-05
-2.43658349112653e-05
-2.84668081905962e-05
-2.12497678707539e-05
-1.45029834125855e-05
-4.69481215913335e-05
-3.59514544115191e-06
-1.88212566340213e-05
3.58072905494117e-06
-2.33481149742976e-05
-1.82586597684001e-05
-3.49506117273031e-05
-2.40996519215607e-05
1.29264955361809e-06
-2.80393618700748e-05
-2.15992829193949e-05
-4.15501018302828e-05
-2.7091752131407e-05
-1.76956914298945e-05
-2.45975492536308e-05
-1.85326404119005e-05
-8.23396118936646e-06
-2.24688297143192e-05
-1.54603392841803e-05
-2.51085988733825e-05
-2.45548869096296e-05
-2.93501757321211e-05
-1.52540043813315e-05
-1.69291934494295e-05
-1.63196737806669e-05
-1.0072122355602e-05
-2.29411446018753e-05
-1.63827135391894e-05
-3.06949187945222e-05
-2.78217493883949e-05
-2.50276558219817e-05
-3.12658789341016e-05
-1.20232538138433e-05
-2.37020484712778e-05
-3.68170040682122e-05
-2.74874968757525e-06
-3.25716958100196e-05
-2.48993651349224e-05
-7.12546807324951e-06
-1.35254500399003e-05
-1.49374759262624e-05
-1.7780987295501e-05
-2.66050481363275e-06
-1.54507589705176e-05
-3.70791711180615e-05
-1.16593170959218e-05
-2.18899668723211e-05
-2.67241299800366e-05
-8.26607408665718e-06
-1.2393266404227e-05
-2.25861382800835e-06
-1.15714297986282e-05
-1.51736048700753e-05
-2.27363750328087e-05
-2.29264346276748e-05
-1.94160243469772e-05
-2.08529396608555e-05
-9.88696945472262e-06
-3.08868713730999e-05
-1.31152309248255e-05
-1.60342142078116e-05
-1.24233167733126e-05
-2.28685546405815e-05
-1.58884901213945e-05
-8.45074213994199e-06
-2.15095144322332e-05
-3.13692574481019e-06
-2.67243252169698e-05
-8.81534083558281e-06
-1.75474575472327e-05
-1.4970728001843e-05
-1.90464029058787e-05
-2.16981259161896e-05
-1.50983182918428e-05
-2.16944135048685e-05
-2.09118713267252e-05
-2.70760972625828e-05
