# Supplementary material for: Research on computational propagation and identification of mine microseismic signals based on deep learning
Source: PLoS One. 2025 Oct 22;20(10):e0334641. doi: 10.1371/journal.pone.0334641 (PMC12543183; doi:10.1371/journal.pone.0334641)
Supplement: S1 Data — (ZIP) [file pone.0334641.s001.zip › 000100500001094.xlsx_0.txt_24.txt.txt]

-3.08190224531078e-06
-1.94339314051858e-05
-1.03941211799365e-07
-4.6849408394347e-05
-2.50998437218522e-05
-1.66149711751923e-05
-2.57221648312042e-05
-2.5602423253597e-05
-2.70894959676734e-05
-1.9717561541017e-05
-3.92475124542062e-05
-3.49652003734826e-05
-1.50102210160316e-05
-2.99933961003158e-05
-1.62109861923604e-05
-4.27999503102615e-06
-2.52088202833739e-05
-1.69312428972242e-06
-2.06626686532176e-05
-2.6321575023582e-05
-1.35091313669734e-05
-1.88558262734442e-05
-2.86505464637504e-05
-1.04682974325949e-05
-1.86228492482052e-05
-2.43912207001874e-05
-4.77006567667069e-06
-2.02101198852443e-05
-7.08053566168605e-06
-2.74393642336672e-05
-3.84754854169042e-05
-1.31752914917529e-05
-3.64373973590661e-05
-1.28358920372024e-05
-1.26598117522285e-05
-2.09404579956368e-05
-2.8900436917149e-05
3.71790918897454e-06
-2.43802539228306e-05
-2.83790686310701e-05
-6.02683795699548e-06
-2.78833542143093e-05
-2.52816380445323e-05
-3.68372162819312e-05
-2.14307711470499e-05
-2.64235446946543e-05
-1.41947910636619e-05
-1.95054714523723e-05
-5.09404313267825e-06
-3.60431632078067e-05
-2.96116025113434e-05
-2.75156026618476e-05
7.21384620706698e-06
7.39525865626244e-07
-1.04456834642096e-05
-2.51592684667373e-05
-1.39535110908802e-05
-2.14406831371293e-05
-2.54641733784054e-05
1.84457205064255e-06
-3.31518846437067e-05
-1.90033316883129e-05
-2.89665728162803e-05
-2.29450584255294e-05
-2.95276284552819e-05
-3.96753526980075e-05
-2.48194400321108e-05
-9.18927219021528e-06
-1.17887555449247e-05
-3.4447720167588e-05
-3.66186725569246e-05
-1.66375241471768e-05
-9.44603721396794e-06
3.25914466448609e-07
1.38591947506131e-06
-1.02199764507681e-05
-2.1443541938804e-05
-2.11238568228352e-05
-4.09653942178069e-05
-2.68757407090654e-05
-1.8147389645048e-05
-1.48867111572415e-05
-7.71920662259194e-06
-3.56524185478019e-05
-1.04111575646367e-05
-1.1598691149494e-05
-4.19954110618341e-06
-4.00893473360168e-05
-2.62810016593165e-05
-2.26701959057293e-06
-2.46717445455823e-05
-4.30287818030905e-05
-1.00979334009998e-05
-4.75443810438296e-06
-2.12401217567271e-05
-1.48941038343856e-05
-1.06788971765131e-05
-1.82314278887966e-06
-1.26120262494152e-05
-7.42752598365219e-06
-2.66930012971239e-05
-3.1266903808625e-05
-9.5130813661371e-06
3.89528966898668e-06
-7.4125801265242e-06
-2.45669336532086e-05
-1.82184494247787e-05
-2.37051261879894e-05
-2.56689422650949e-05
1.90431069385611e-07
-1.90861406118116e-05
-3.66289494823275e-05
-3.42148801813657e-05
-1.28400825546048e-05
-2.67847022974714e-06
-2.57279552267365e-05
-6.34269970871664e-06
-1.83469118709933e-05
-1.16560107202393e-05
-2.72786420942808e-05
-1.07564619254123e-06
-2.68358871522347e-05
-7.95103405309965e-06
-1.63388049606528e-05
-9.79376567114128e-06
4.78769745461396e-07
-3.01397764195344e-05
-3.8907316370553e-05
-4.10574401914406e-06
-9.18732149748721e-06
-9.56816429483485e-06
-1.63841626990218e-05
-2.08184981627726e-05
-2.18152702668826e-05
-1.86408520915752e-05
-5.80644599212603e-06
-2.05644123502607e-06
-2.51877728542241e-05
-9.02677553649569e-06
-8.18317103592349e-06
-1.88799277856606e-05
-2.44109028820767e-05
-1.40458707575701e-05
-1.7873895337816e-05
-2.26835837887988e-05
-3.02602549789423e-05
-2.15313322085405e-05
-3.61825524045643e-06
-1.64920919715957e-06
7.74789373244584e-06
-3.18128141428415e-06
-2.99044531240437e-05
-1.08409823902812e-05
-1.25713026155627e-05
-1.71821118279314e-05
-2.12184431931542e-05
-1.81374709717398e-05
-4.35489829422853e-05
-4.60020418540956e-05
-2.25465528802886e-05
-1.97874449847931e-05
-2.71453457391936e-05
-2.92393974660983e-05
-2.50226295765992e-05
-1.21750939910815e-05
-3.24595594295071e-05
-3.86037686536274e-05
-1.24548512251055e-05
-1.53970837867212e-05
-3.76810787472492e-06
-3.34514365213793e-05
-2.30591764027946e-05
6.66637793901481e-06
-3.75956075894958e-05
-1.80029776525925e-05
-1.41684343288025e-05
-1.96287890198748e-05
-2.068480894211e-05
-2.20631447396073e-05
-1.65287208683118e-05
-4.30126417450003e-05
-1.23261260352924e-05
-6.87077837555101e-06
5.68634223726724e-07
-1.45224880992209e-05
-3.19029514255764e-05
-1.77318898315809e-05
-3.51584884355988e-05
-1.11399606768209e-05
-4.28490759254982e-06
-2.41190328660167e-05
-1.93443705517878e-05
4.67921535743995e-06
-1.00790434406648e-05
-2.21257504958225e-05
-1.82706125249039e-05
-1.927685267928e-05
-2.69832737585214e-05
-1.63314996941521e-05
-2.34650482845036e-05
-1.34340912941698e-05
-1.54153321292735e-05
-3.8023605290946e-05
2.11761586641235e-06
-3.25715720432422e-05
4.88510393275928e-06
-2.65576714983715e-05
-1.87956652156121e-05
-2.44399501408643e-05
-7.21050608663895e-06
-3.46843674423471e-05
-3.52668061679978e-05
-2.73365170845535e-05
-1.61737094045512e-05
-1.22807742660437e-05
-2.57349566744167e-05
-2.57789182891499e-05
-4.17058160891186e-05
-4.23401222729499e-05
-3.49141657402391e-06
-1.84112366163854e-05
-3.06711547752122e-05
-1.97374663190907e-05
-1.85701134608977e-05
-3.80869733492961e-05
-2.16516758212828e-05
-2.2157824992155e-05
-2.46078030476659e-05
-3.68876190364593e-06
-3.508818549788e-05
-3.47560252038839e-06
-2.03891336635071e-05
-3.21691912850554e-05
-2.62213690645672e-05
-7.67744162292935e-06
-1.84327882090389e-05
-3.24428362168637e-05
-1.06053487240384e-05
-3.52360805714614e-05
-4.42408865550748e-05
1.4949897131249e-06
-2.75555461113068e-05
-2.3105313948691e-05
-2.37647573365143e-05
-1.44944491264863e-05
-5.18343598865985e-06
-2.64160994384328e-05
-2.35225113577905e-05
-2.61984093797343e-05
-2.23998182793829e-05
1.98344317982022e-06
-2.60503384109108e-06
-2.52484986227919e-05
-2.49881984533137e-05
-3.33200948642168e-05
-2.75640023610723e-05
-2.60197966633118e-05
-1.04522981032491e-05
-3.0838620536548e-05
-1.05141466811677e-05
-1.8731683188359e-05
-7.03157215418028e-06
-1.34730792994469e-05
-3.89618553728558e-05
-9.75674415943647e-06
-2.36217845854503e-05
-1.95548578713733e-05
-1.515516132382e-05
-2.15558437249986e-05
-1.02241914315437e-05
-8.83306740356068e-06
-8.476769496983e-06
-1.11484221438002e-05
1.17623496221685e-06
-1.65314398960488e-05
-1.48862415357055e-05
-3.22685913625512e-06
-5.3579500464983e-06
-1.99189045616481e-05
-2.30642441777819e-05
-2.22933070304162e-05
-2.39288530995043e-05
-4.68866053042613e-05
-8.34111875500651e-06
-4.63638942404116e-06
-2.64722997446041e-05
-6.63178833300914e-06
-4.14624114333099e-05
-1.45537690670702e-05
-2.56504185175198e-05
-2.12603684713718e-05
-5.9739671932054e-05
-1.02020551379999e-05
-2.5454304474927e-05
-2.93080713403719e-05
-2.02439384720754e-05
-3.4503009707895e-05
1.93987519239895e-05
-2.41535173213588e-05
-2.38563148310732e-05
-1.60631805520491e-05
-4.46128033593113e-06
-2.19378613235937e-06
1.60036021707519e-06
-1.16735074742334e-05
-4.13512184943773e-05
-2.24900548288744e-05
-2.45773714338737e-05
-1.6769360396184e-05
-1.71577717315712e-05
-1.00895118084829e-05
-1.23436457559966e-05
-9.02822989596758e-06
-1.04345948407204e-05
-2.31815843745727e-05
-2.14330612383365e-05
-4.26553106207236e-05
-3.39114492766178e-05
-3.30831365000766e-05
-2.40739838699315e-05
-2.04999933858029e-05
-2.2946761603649e-05
-2.18394434092056e-05
-2.51973934564601e-05
-1.49009045565886e-05
-2.37018287607912e-05
-2.46059729186682e-05
-2.72295614631703e-05
-2.01757281865941e-05
-1.95381815124298e-05
-2.94181260799311e-05
-1.54985956374181e-05
-2.56233722571252e-05
-1.46267925953472e-05
-1.29650461504307e-05
-1.93243686805119e-05
-4.47027058432757e-05
-2.59503761883217e-05
-2.61626566850767e-05
-1.32407962202521e-05
-7.00423911406104e-06
-2.23376190384593e-06
-1.4618115735219e-05
-4.28531967819246e-05
-2.80823124010356e-05
-1.93656833653377e-05
-1.60654159261142e-05
-2.18298851470206e-05
-1.81609586997865e-05
8.28102000051691e-07
-1.68618457132588e-05
-3.1389093981831e-05
-1.88709150819643e-05
-2.60736132824484e-05
-2.54903898117878e-05
-2.22422165449016e-05
-7.39483059591219e-06
-1.08211896136016e-05
-1.69896705622842e-05
-2.0872084288914e-05
-2.57836336942986e-05
-3.43829452182078e-05
-2.13519207470489e-05
-3.41957028169357e-05
-3.16963131819978e-05
-2.9353270704874e-05
-2.17880941402578e-05
-1.51820788142706e-05
-3.50668080109917e-05
-1.64566107623138e-05
-3.37388207958883e-05
-7.96351514215272e-06
-1.53429102583332e-05
-3.4635219725163e-05
-2.94016392260119e-05
-8.97557986746475e-06
-3.1177141684633e-05
-2.45311626111519e-05
-3.8770271775432e-05
-2.59520537470637e-05
-2.54338093656691e-05
-2.39000301338577e-05
-2.09563559697659e-05
-2.11046210216345e-05
-9.06430504749964e-06
-3.07707861366861e-05
-3.7749121884065e-05
-2.44235440282047e-05
-2.4719162593916e-05
-9.12944568174493e-06
-2.87052089190771e-05
-8.04388178281535e-06
-3.72641450709139e-05
-2.82434593156227e-05
-4.13521095184312e-05
-4.94369563336432e-06
-1.67132302788239e-05
-1.53886843719926e-05
-2.66349632277079e-05
-8.83752803588583e-06
-3.78090080015e-05
-1.4590809660623e-05
-3.27962191127176e-05
-2.71324119765419e-05
-1.86690216920099e-05
-1.85966543557528e-05
-9.86306365471892e-08
-1.60183822474526e-05
-1.77136527679462e-05
-1.27343414011875e-05
-1.99911177577008e-05
-4.21169297212512e-05
-1.01173408626011e-05
-3.74095749438101e-05
-1.38154620590422e-05
-3.69835298390544e-05
-2.84465541964336e-05
-3.79967508089925e-05
-3.7697977185776e-05
-4.97365974215665e-05
-1.79712197790942e-05
-3.4665179202724e-05
-3.64713740766407e-05
-7.08903402550172e-06
-3.4975747081119e-06
-2.81434730500676e-05
-4.68553141011283e-05
-2.61344300726978e-05
-2.86965171854867e-05
-2.30558562546645e-05
-2.04751186105554e-05
-3.05038827504224e-05
-2.6715316979653e-05
-7.28102363662862e-06
-2.42390451821881e-05
-1.18164016416197e-05
-1.95779778112246e-05
-1.15127401556241e-05
-2.19445259063329e-05
-2.08088341795907e-05
-3.55842800502436e-05
-1.85942292965191e-05
-4.06436974473646e-05
1.47013368571513e-05
-1.73470706178048e-05
-1.5140102658691e-05
-2.36702380346169e-05
-1.50097541359293e-05
-3.44000567902118e-05
3.35173551791261e-06
-1.98716279644738e-05
-9.53739224676323e-06
-3.19879858263602e-05
-3.22049661713872e-05
-2.16702060596028e-05
-2.11122886582023e-05
-1.10321865156535e-05
-1.36256991167656e-05
-3.24604359437535e-05
-2.03808878831322e-05
-1.06211181631781e-05
-8.10308806033362e-06
3.38567602116031e-06
-1.73744751261018e-05
-1.94934350061233e-06
-3.17364340578808e-05
-1.11446713810667e-05
-1.44781662336833e-05
-1.01488124931144e-05
-2.1757363343907e-05
-1.35725779496906e-05
-2.88289468614288e-05
-9.69929176298853e-06
-4.31343134429973e-05
-3.91657757891704e-05
-2.79395644233047e-05
-3.44131546872041e-05
-3.61781494566075e-06
-1.44721765588006e-05
-8.76093772208285e-06
-1.61101667937771e-05
-5.60894321765549e-05
-3.23943408590314e-05
-1.10976142047308e-05
-3.10413039825485e-05
-1.91851868592373e-05
-1.24950224448136e-05
-1.89556537415705e-05
-2.73370343312204e-05
-2.51549962359098e-05
-1.86706370455878e-05
-1.41414048606314e-05
-3.63089074242327e-05
-4.78544997639326e-05
-4.7463671604266e-07
-8.51168463706388e-06
-2.35400996653479e-05
-2.08994723063462e-05
-4.17340968389345e-05
-2.84317033798144e-05
-2.04868345815934e-06
-1.143102677101e-05
-2.04837012305341e-05
-2.6262138017685e-05
-2.02463532450611e-05
-4.14726344442526e-05
-1.01964377548216e-05
-4.82747984407774e-05
-3.1691717817864e-05
-2.52264381905232e-05
-1.29892072016733e-05
-3.2647259725561e-05
-2.35735167951397e-05
-1.31407353135359e-05
-1.21596084800002e-05
-3.26768798085291e-05
-1.88669861447117e-05
-1.39131877758845e-05
-1.57141850421277e-05
-1.97308839677715e-05
-3.94280323441392e-05
-1.46599368916351e-05
-2.0111042529009e-05
-1.25092079098924e-05
-1.51206728031263e-05
-2.68047380657349e-05
-2.94396533235328e-05
-2.84627029181101e-05
-3.98723655119607e-06
6.66246819960788e-06
-3.32413971303504e-05
-3.14743919534636e-05
-3.22389907411767e-05
-3.34093765419782e-05
-2.20221345663654e-05
-2.54345849328005e-05
-2.2020389147331e-05
1.88103092251134e-06
-3.48847841121206e-05
-1.92787225189847e-05
-1.07430876557672e-05
-1.60869498199153e-05
-4.01434572345398e-05
-2.20085399805531e-05
-3.14695823946181e-05
-4.67155556092847e-05
-1.59437112704499e-05
-3.92981524391466e-05
-2.50260818277777e-05
-2.09199485418003e-05
-2.44938336625058e-05
-3.02768363280554e-05
-1.2824374521547e-05
-1.23204824856889e-05
-3.04352063480617e-05
-3.41091273522474e-05
-2.89784743514212e-06
-2.9929407968064e-05
-2.98217450216424e-05
-6.09361075286468e-07
-3.62304402502743e-05
-9.58266955993181e-06
-3.05943034998994e-05
-3.0139468581347e-05
-2.49702378955073e-05
-1.26955349974505e-05
-1.17651802448219e-05
-4.01162781046611e-05
-1.07547970147608e-05
-3.26707564156716e-05
-2.67511433631791e-05
-3.2302993400326e-05
-1.1949444436823e-05
-1.7311716906744e-05
-2.27759731860925e-05
-4.50297123465485e-05
-9.89603306287484e-06
-3.54894438222799e-05
-1.37900247359534e-05
-4.42527164116428e-06
-2.2917899349354e-05
-2.28904058225516e-05
-3.16279339989803e-05
-2.47264241007903e-05
-4.11761793970158e-05
-6.22092496817902e-07
-1.42352799394505e-05
-2.37738384241876e-06
-9.73779055078612e-07
-1.118596142283e-05
-3.95330934155425e-05
-1.32954456540611e-05
-2.65827630030333e-05
-1.73909610825834e-05
-2.27831644644076e-05
-1.97399873611787e-05
-1.93005918489276e-05
-1.82645488347372e-05
-3.20631284794494e-05
-3.13032214553016e-05
-1.10801359148781e-05
-1.2527706172138e-05
-8.4566997821278e-06
-3.16626909497842e-05
-4.25474685930883e-05
-1.88984070471335e-05
-3.07204642622538e-05
-1.23125848798733e-06
-2.86010213729443e-05
-9.22702245751453e-06
-2.39926358507257e-05
-2.41905513665451e-05
-2.23391524780255e-05
-4.23094540508815e-05
-1.17003819384013e-05
-1.1332850079387e-05
-1.10871511302895e-05
-2.30888163927969e-05
-2.41461953713975e-05
-6.98872091394525e-06
-1.75574408661756e-05
-2.38607376581007e-05
-2.34756397007797e-05
-3.34535218971708e-05
-3.47333704869625e-05
-2.60409050253219e-05
-1.44256689045928e-05
-7.3834049478016e-06
-3.45005782754454e-05
-1.2251165872625e-05
-2.34600138909396e-05
-7.56997992932669e-06
-1.62969737957853e-05
-1.19400352702965e-05
-1.94661969223494e-05
-3.13697169246772e-05
-2.03373214751918e-05
1.27394801217985e-05
-1.60740346108874e-05
-2.59565004403558e-05
-2.92707546251225e-05
-1.51329355971937e-05
-2.15033102892706e-05
-1.42849571682464e-05
-3.33647061818842e-05
-1.41433847780936e-05
-3.95135078450242e-05
-3.4091458693892e-05
-3.04764861607062e-05
-2.34048418878242e-05
-9.34547508608251e-06
-1.68298366786289e-05
-1.74365551774758e-05
-4.3740770569163e-05
-3.71265987538899e-05
-2.95990655672594e-05
-2.59360051991989e-05
2.30286373975326e-05
-3.54004189527678e-05
-5.13802009352723e-05
-2.06535274511389e-05
-2.57117453845404e-05
-6.59129486968266e-06
-2.25531904362119e-05
-1.56623319408418e-05
-1.86358481248041e-05
-7.7921305953038e-06
-1.43296385153478e-05
-3.19314232182287e-05
-2.02914378007073e-05
-3.10105269100526e-05
-2.79349869565974e-05
-2.21978604467555e-05
-2.23619339320045e-05
-2.32457477727125e-05
-2.20133059559733e-05
-4.80968656617714e-05
-2.95974559860819e-05
-1.83117421349636e-05
-1.3017586250252e-06
-2.49072487495047e-05
-2.2521599180798e-05
-2.72025867660698e-05
-2.47708621653427e-05
-1.12184184428709e-05
-1.13974347869104e-05
-3.77365302359903e-05
-2.50107123510419e-05
-1.21118413763613e-05
-1.64793348707829e-05
-2.7838318111657e-06
-7.4610470410697e-07
-2.96763817123167e-05
-1.71088764728563e-05
-6.39937335521747e-06
-3.47723926525908e-05
-1.0294066386664e-05
-6.05473019633255e-06
-3.75130469980635e-05
-3.65158080991603e-05
-2.59064860214059e-05
-4.68037436237891e-06
-8.27713964068919e-06
-1.84619689233263e-05
-2.02062926847071e-05
-3.4438811951093e-05
-5.66754129176496e-05
-2.17201997466889e-05
-2.41125512131877e-05
-2.84266083681027e-05
-1.0349237837859e-05
9.60855600212345e-06
-2.81835631516893e-05
-7.42132626188892e-06
-2.44905391869017e-05
-1.11273763360911e-05
-2.31483228333866e-05
-2.49670599086964e-05
-1.24290138430818e-05
-2.65129776182472e-05
-1.34686513080223e-05
-1.91683132556615e-05
4.11515469644006e-07
-2.16799361440766e-05
-2.71467010084766e-05
-4.53401455482269e-05
-3.06065732875361e-05
-2.22960904682244e-05
-2.54782001258001e-05
-1.89622449258952e-05
-2.05890522711847e-06
-2.67255269812448e-05
-2.67712180849295e-05
-2.40617601206562e-05
-8.76634122017523e-06
-4.12299068072752e-05
-5.85271728532364e-06
-1.29462781424713e-05
-2.71016509048009e-05
-1.70401759928483e-05
-3.47616783831563e-05
-2.39681190107414e-05
-1.21639050175097e-06
-1.74933452957172e-05
-5.22871246614497e-05
-3.29899986667971e-05
-1.76371442277996e-05
-2.56914506619142e-05
-2.536456507493e-05
-2.83054118534254e-05
-2.87829972023068e-05
9.96418691790188e-06
-1.12446430336861e-05
5.1045178712571e-06
-1.75109604575641e-05
-2.86094914562647e-06
-1.23505997466581e-05
-7.1516164385983e-06
-2.38527397777536e-06
-2.10471305509472e-05
-9.29394549556341e-06
-1.23561788727758e-05
-1.10050380612274e-05
-2.07785532503487e-05
1.17157331666126e-05
-1.95930841781917e-05
-4.51568735648331e-05
-2.62328589277721e-05
-2.30551213663909e-05
-1.01395886350067e-05
-1.91631102055356e-05
2.63701461813474e-08
-1.27431751604544e-05
-3.4323073892867e-05
2.72623232583343e-06
-3.06261317218419e-05
-7.16120515425902e-06
-3.48996794185435e-05
5.09507291170575e-06
-3.090680571564e-05
-2.04579586824805e-05
-1.00433973280773e-05
-1.50090349263379e-05
-5.77598295757273e-06
-1.64663438667413e-05
-2.72038062953535e-05
-6.56280507193529e-06
-2.49223612919749e-05
-2.43652447593268e-05
-1.29330708638888e-05
-3.96531625603351e-05
-3.16834962405261e-05
-2.97392447102455e-05
-1.55565665863107e-05
-3.40220910139241e-05
-3.01565617005793e-05
-3.41581415617695e-05
-2.75883987394199e-05
-1.98572956825244e-05
-1.11981499843695e-05
1.00525844155317e-06
-1.2140306137288e-05
-1.63635771459685e-05
-8.14474574463866e-06
-1.48184430236592e-05
-1.62525273097143e-05
-2.62316693646171e-05
-1.8071839005692e-05
-2.05586975034009e-05
-3.49591787642138e-05
-2.52314821448443e-05
-1.73478384570759e-05
-2.88761058598992e-05
-1.96443787980814e-05
-1.15054868556729e-05
-4.06988904093132e-05
-4.28717548057024e-05
-1.45587107472224e-05
-3.26177290898638e-05
1.25570260551394e-05
1.000459880442e-05
-1.27929619777697e-05
-1.42857983309968e-05
-1.0777787444541e-05
-1.43577035394143e-05
1.26651607870951e-06
-2.28731843625114e-05
-4.82297512801315e-05
-2.19963433031556e-05
-7.47516564234043e-06
-2.5048179633861e-05
-1.08680874401104e-05
-2.19745562711914e-05
-1.39514839651081e-05
-1.50773866077898e-05
-1.12018932036069e-05
-1.54722258570817e-05
-2.81506420374376e-05
-1.88242542616292e-05
-2.45440980047095e-05
-1.79798130257795e-05
-2.65067625920511e-05
1.24365746929136e-06
-1.8219860690026e-05
-2.37205249264156e-05
-3.74911504061494e-05
-2.24552630271329e-05
-2.19741062877052e-05
-2.43770428743042e-05
-4.01314730119627e-05
-1.16544626253181e-06
-3.1020691849334e-05
-9.9733683777358e-06
1.49573108278114e-07
-4.23972489137736e-05
-1.95161785812725e-05
-2.71471567805981e-05
-2.51641284493205e-05
-1.61822291070281e-05
-1.17568381601797e-05
-2.07361913682908e-05
-1.77780802563571e-05
-2.39802967757124e-05
-2.07470250601559e-05
-3.56153299711117e-05
-2.89469183161021e-05
-1.67232989868934e-05
-3.29099027818128e-05
-9.51219650420748e-06
-4.17696007660471e-05
-8.24838683907308e-06
-2.81064945492113e-05
-2.33127455722121e-06
-5.83010262852025e-06
-6.31384156819589e-06
-2.29256065216246e-05
-1.03110033702381e-05
-2.74463209779971e-05
-3.04623607849063e-05
-1.88583191853776e-05
-7.87261265722802e-06
-2.39961740164209e-05
-3.07312003981699e-05
-2.5307912418386e-05
-6.90818171567504e-06
-8.47443346775976e-06
-2.78462593989321e-05
-2.29206764967631e-05
-1.34328784653851e-05
-1.67212712822474e-05
-2.04882047432541e-06
-9.16725288031756e-06
-2.42700143804166e-05
-2.99975112086351e-05
-1.41694540026202e-05
-2.03766988385252e-05
-2.26581071160711e-05
-1.59666574912357e-05
-3.86684765703434e-05
-7.76927612254768e-06
-1.96040345647773e-05
-3.74078908589675e-05
-2.28640574557294e-05
-2.18822812940531e-05
-2.7489941932864e-05
-3.0700446268462e-05
-1.73109531831664e-05
-2.34604899240242e-05
-1.62741477420475e-05
-1.79834069709116e-05
-2.83598397571239e-05
-2.89552034534456e-05
-1.28009548306446e-05
-1.92174098649064e-05
-2.05313479518578e-05
-7.00253288072204e-06
-2.08038220270345e-05
-2.66383561681374e-06
-1.36964760478568e-05
-2.63251914474971e-05
-3.88869074409969e-06
-1.55157338581359e-05
-8.92809005483977e-06
-2.87050490473055e-05
1.15129859495529e-06
-4.98213658121979e-06
-1.69148253598602e-05
-3.53800965633478e-05
-3.45110397194438e-05
-1.00678587236503e-06
-1.65352861337082e-05
-3.10535696204087e-05
-1.15488620532644e-05
-1.95575725404479e-05
-1.99091775003071e-05
-1.37825070266883e-05
-2.23213531116403e-05
-3.07127190641111e-05
-6.62796311308401e-06
-8.5441305836434e-06
-9.79891619090843e-06
-3.66620509522242e-05
-2.55890029581872e-05
-2.96048783778356e-05
-2.67515915913801e-05
-1.22196525588527e-05
-1.45378156942033e-05
-2.71054542598243e-05
-2.18611707358367e-05
8.44160948245764e-06
-8.10817516662216e-06
-2.85646357512345e-05
-3.28421733804915e-05
-1.77916392708706e-05
-2.48944232377507e-05
-3.51752099274692e-05
-2.13735196088671e-05
-3.49694357887885e-05
-2.10861532060571e-05
-3.11886944207146e-05
-3.20536245398609e-05
-2.0198384197538e-05
-1.52002780561355e-05
-3.47331127037389e-05
-3.43991003413556e-05
-1.92243884137467e-05
-1.81076709516726e-05
-1.92092893840719e-05
-2.13977966464991e-05
-5.32547912609541e-06
-4.41337427314929e-05
-2.51998843822247e-05
-2.42289852096643e-05
-3.38008610852832e-05
-7.93746307388095e-06
-3.31035407795168e-05
-2.02500198977581e-05
-8.5862294861449e-06
-2.45058254748047e-05
-1.01602670450112e-05
-8.63297702376715e-06
-1.74304752609423e-05
-3.66004764069083e-05
-3.42126131929118e-05
-3.31174169869948e-05
-2.17932235208167e-05
-3.00025551565483e-05
-1.61192210704289e-05
-2.53342047623181e-05
-2.06294975059889e-05
-1.44124176397258e-05
-1.79834134799739e-05
-1.59865652172859e-05
-4.36180448960229e-05
-1.39303284304406e-05
-3.31281316910705e-05
-1.7695867614031e-05
-1.96420053759735e-05
-4.20487429662727e-06
-2.69801111910372e-05
-8.51314117883538e-06
-1.97938746924659e-05
-2.64871596819891e-05
-1.31118347376116e-05
1.57234355164442e-05
-2.10838394605771e-05
-3.44668171644492e-05
-1.59430490986376e-05
-2.05284585461433e-05
-2.85088005458209e-05
-2.14804881835246e-05
-1.50888236697412e-05
-1.83530640764415e-05
-2.63670126679015e-05
-5.09405946877007e-06
-3.07642349443256e-05
-9.87505553968013e-06
-1.82446450775554e-05
-1.79280229345348e-05
-2.62233589416106e-05
-1.78272353908375e-05
1.29296969314711e-05
-1.12475540529457e-05
-1.71128582613662e-05
-1.33280166254842e-05
-2.93025809733483e-05
-1.02670187649738e-05
-1.77978678282351e-05
-2.93814129488124e-05
-6.60146670027457e-06
-2.81041451616294e-05
-1.22663073628264e-05
-1.6565707559922e-05
-2.55515452511852e-05
-1.83395701253951e-05
-1.20626191246691e-05
-1.93425325498333e-05
-1.83252073586464e-05
-1.72153188208687e-05
-2.3932170241352e-05
-3.5378460696101e-05
-1.11710220929043e-05
-1.35021614578946e-05
-1.10977273595143e-05
1.47687056830246e-05
-1.87090136725186e-05
-1.31794581578814e-05
-2.7523770174303e-05
-2.40863817074215e-05
-3.97688254686307e-05
-2.46570571116702e-05
-1.66156750470091e-05
-9.1560268058777e-06
7.74544657407784e-06
-2.35771271164411e-05
-2.22131076338626e-05
-2.1284090394875e-05
1.58634172342558e-06
-6.29972696411645e-06
-1.73177200842432e-05
-1.13126193700395e-05
-8.89547545399798e-06
-3.45043480147254e-05
-2.28950189543945e-05
-1.76048746867102e-05
-1.51583940874028e-05
-2.65645592513741e-05
5.22286687408735e-06
-2.76521070883989e-05
-4.29297414672551e-05
-3.25494485771794e-05
-1.2847406077191e-05
-2.34239819938686e-05
-7.32470789146774e-06
5.46029705749306e-06
-1.76802948606399e-05
-5.43145448332925e-06
-5.40391928307408e-06
-1.90593218730264e-05
-2.64941097316272e-05
-2.16562501209601e-05
-1.89522783994058e-05
-2.35404654428295e-05
-2.48076973021227e-05
-7.11043362632534e-06
-2.12878275436586e-05
-9.86869745316522e-06
-2.7195901958694e-05
-2.12217746283511e-05
-1.41585778372761e-05
1.26576272107563e-05
-1.30728379543408e-05
-3.43472596360857e-05
-3.04307702924377e-05
-1.71591976445329e-05
-3.53829351224013e-05
-3.04105265346474e-05
-1.94245672788823e-05
-2.35644515833484e-05
-7.04412319151375e-06
-2.61980286308609e-05
-5.57682639068352e-06
-1.89020880297651e-05
-3.22916650398182e-05
-3.35372497026391e-05
-1.97876430644672e-05
5.03594877885364e-06
-3.02396694974235e-05
-1.02406873611194e-05
-1.95234181971197e-05
-3.90124409804956e-05
-2.61145303784132e-05
-2.03408961142865e-05
-2.74507527331245e-05
-1.80638867570716e-05
-1.57881130457401e-05
7.67306169116809e-07
-1.72648630550137e-05
-3.71497120512714e-05
-1.83310623830874e-06
-3.00860573489226e-05
-3.75269876727198e-05
-3.23381140946397e-05
-8.71988247108691e-06
-2.91260195464159e-05
-3.32428029057081e-05
-6.26974914949709e-06
-3.03448869255922e-05
-1.70029298835687e-05
-1.08770566202864e-05
-2.26699250806953e-05
-1.58908996064785e-05
1.2932140250816e-06
-3.2613904120252e-05
-3.86542382207132e-05
-3.09304009895489e-05
-3.10793563075144e-05
-2.13363886122217e-05
-3.02507928788663e-05
-1.66511774541959e-05
-2.97946186150256e-06
-1.61584005915136e-05
-2.13847276039032e-05
-3.11011805824594e-05
-2.9153324157317e-05
-2.00018856611559e-05
-4.18500973038416e-06
-3.72603665372261e-05
1.86037645517624e-06
-7.85070681243926e-06
-2.52491002844704e-05
-3.42077153365061e-05
-4.32378892780941e-05
-1.5011800634336e-05
-1.23549081851323e-05
-9.03844377956645e-07
-1.72392094967275e-05
-7.28499015351484e-06
-1.25282522573222e-05
-1.43662910475981e-05
-3.23631097820086e-05
-1.72517672843696e-05
-1.65786120725041e-05
-2.11184791129655e-05
3.82522372125232e-07
-1.55491743344459e-05
-1.38357165372025e-05
-6.76735141827272e-06
-4.5247680114639e-05
-2.80067744772249e-05
1.86133370683891e-05
-2.02903641624209e-05
-8.72089614555424e-06
-1.07915580227294e-06
-3.44514995694908e-05
7.05500405817152e-06
-1.03835659793148e-05
-1.29372389013113e-05
-1.1664585709535e-05
-2.13121535981165e-05
-3.36594215946442e-05
-3.59645657571021e-05
-2.96469226347324e-07
-1.73010798373583e-05
-4.83494867029545e-06
-1.86980142465568e-05
-2.12134677187611e-05
-4.19164578085424e-06
6.19526529754928e-06
-3.11401935995131e-05
-1.87552298353107e-05
-1.71619017336921e-05
-2.33129228223212e-05
-1.64826644113547e-05
1.99828488792761e-06
-1.36827104031133e-05
-1.21702324161257e-05
-8.53295775904076e-06
-1.85847158652396e-05
-8.20245221393339e-06
-1.14241600856782e-05
-2.59042620069057e-05
-2.37520149232185e-05
-3.55984191991585e-05
-4.81143727155925e-05
-3.18742574431406e-05
-3.16334657523237e-05
-2.91343137791274e-05
-2.95147566574903e-05
-4.7370304865678e-05
-1.51310993420482e-05
-3.76373218573334e-05
-2.48359473667421e-05
-1.16598104436397e-05
-1.25475425394621e-05
-1.18280643221422e-05
-2.40080988597488e-05
-2.71210962148355e-05
-2.05465093725858e-05
-1.9474922192507e-05
-9.27917636071942e-06
-2.60260948670771e-05
-1.10808930028913e-05
-1.37247350812678e-05
-2.70213867398318e-05
-1.1396903866642e-05
-1.22186939840589e-05
-2.38445742299567e-05
-3.19828844813464e-05
-9.79918311128673e-06
-1.57029943802574e-06
-3.52123884228601e-05
-2.2424478047146e-05
-1.49643501923041e-05
-3.84106817768061e-05
-3.57305463456186e-05
-3.30707184485049e-07
-2.31420221462461e-05
-9.76522971849821e-06
-1.92334914057468e-05
-7.39633708621723e-06
5.95954549162278e-07
-6.3693487893728e-06
-2.55901202968106e-05
-1.75998633470076e-05
-2.43500888608149e-05
-4.37904380313314e-05
-1.82812296829844e-05
-6.01526265680973e-06
-2.30438595248324e-05
-2.28350596691027e-05
-3.38926418691784e-05
-2.46527572136081e-05
-2.7027051571093e-05
-2.29651517417665e-05
4.12670802180963e-06
-1.13488408620068e-05
-2.07133880557483e-05
-7.98904586136017e-06
-3.79603187619977e-05
-2.32083388259384e-05
-1.39833744764998e-05
-1.75303975048394e-05
-2.069140863139e-05
-2.44803657239342e-05
-2.70134057503312e-05
-1.76168498123718e-05
-2.0164368764142e-05
-2.0187138485393e-05
-1.02088172244366e-05
-3.27610353007122e-05
-1.33021089906563e-05
-2.9062510332279e-05
-3.68709421297667e-05
-2.59220841959372e-05
-5.65996612399035e-06
-2.01577165623882e-06
-2.85123093451552e-05
4.47878014295481e-06
-1.03946367535812e-05
-3.51427773248669e-05
-2.14797063163178e-05
-9.63552418949998e-06
-1.75859487407055e-05
-1.38979327875176e-05
-1.77281427875589e-05
-3.45917587678012e-05
-3.11404225651268e-05
-1.271477168188e-05
-2.21064668607602e-05
1.21313191621024e-05
-2.50428335675689e-05
1.73463463429215e-06
-1.61128915822229e-05
3.39041370547302e-06
-2.62673455300387e-05
-2.5525795543248e-07
-1.08238070979968e-05
1.90974276031142e-06
-3.07846982670996e-06
-3.24976835475992e-05
-2.46063915747284e-05
-4.88672793204618e-06
-1.59612635268645e-05
-7.28037341202412e-06
-2.14948296072521e-05
-2.20748376255258e-05
-1.15939701072501e-05
-2.12940343704018e-05
-1.6983334157016e-05
-1.05900572260464e-05
-1.82889507648467e-05
-5.88555663096999e-06
-1.47215614430689e-06
-3.85256631185183e-05
2.44966302152586e-06
-3.49549906919003e-06
-1.16228411984162e-05
-2.88530008318979e-05
-1.53764955272598e-05
-2.88609612844829e-05
-8.19809985884317e-06
-2.71244500691101e-05
-6.45737366931058e-06
-1.57527149307348e-05
-1.12796813733007e-05
-4.91345480612996e-06
-2.27343569365031e-05
-5.36210858133965e-06
-8.3596487717998e-07
-3.25332257327036e-06
-1.56569161402639e-05
-2.73058365543901e-05
-2.77383923296249e-05
-2.22352859590648e-05
-3.64325554675408e-05
-3.01011713408751e-05
-3.96254555308066e-05
-6.53549743215097e-06
-9.48450395436441e-06
-3.62430242305143e-05
-3.44473984433717e-05
-1.86153514970596e-05
-2.11979883400481e-05
-3.61733155413923e-05
-3.3412565152787e-05
-1.2931740548861e-05
-2.50077968886429e-05
-1.57098301966917e-05
2.86717104648695e-06
8.67898740184472e-06
-1.56444906404545e-05
-1.47706672480477e-05
-3.67265184086615e-05
-2.71912388955228e-05
-2.23734714815001e-05
-1.08154633155489e-05
-2.94251094438377e-05
-3.24996857317592e-05
-1.86744091633948e-05
-1.0052649588424e-06
-2.85045962811096e-05
-3.21028619470053e-05
-4.26653601706522e-05
-3.35260251336046e-05
-3.55511806128536e-05
-7.9909694967724e-06
-2.22282163700197e-05
-1.58406085216447e-05
-3.24646141767599e-05
-3.5181419722992e-05
-4.30657953494875e-05
-2.09324695149271e-05
-4.16112476991799e-05
-2.34564562109333e-05
-1.60139195781501e-05
-4.73640174162976e-05
-2.8670691490235e-05
3.83861849821533e-06
3.55086206255102e-06
-2.33765966355947e-05
-3.09772421884672e-05
-1.39513047230354e-05
-6.39901507382546e-06
-2.90210184461706e-05
-2.76914739161837e-05
-3.70269291217688e-05
-2.59097309523771e-05
-1.28289471348604e-05
-2.62070646294809e-05
-1.43858799953758e-05
-4.10441995095304e-05
-2.45600008053217e-05
-1.54103394209011e-05
-1.51255404999429e-05
-3.09480153826328e-05
-2.21756524959053e-05
-5.21365579177023e-05
-2.29335884018158e-05
-1.41385909224558e-05
-1.24251382710148e-05
-1.70753255418134e-05
-2.16300829823607e-05
2.67814535569072e-06
-2.01577186087122e-05
-4.06763462839948e-05
-1.04063972465017e-05
1.1902347070267e-06
-3.64311530334729e-05
-1.40659737741478e-05
-2.99301215568238e-05
-2.20743321146782e-05
-1.97095030193683e-05
-2.35580621029233e-05
-5.80169933888657e-06
-5.16638644920054e-06
-3.41710399507518e-05
-2.9660909162804e-05
-1.2598213849946e-05
-2.26990163353521e-05
-2.40305747778302e-05
-3.47707078696798e-05
-1.8248374862763e-05
-6.2347178866303e-06
-2.54058232832052e-05
-2.60963319913391e-05
-1.6949528727794e-05
-2.72980710334697e-05
-2.18495297673989e-05
-2.75130454767383e-05
-2.06566018717739e-05
-2.73683381145137e-05
-5.56575236542834e-05
-1.47943319058152e-05
-1.02428315381691e-05
-8.13663369803482e-06
-6.09937118308462e-05
-3.49700440151015e-05
-2.30212193847245e-05
-3.15617028266948e-05
-2.72746170881979e-05
-2.88926694780612e-05
-3.0827574106445e-05
-2.40914128935968e-05
-9.11403113064156e-06
-3.58560584047156e-05
-4.54503329930417e-06
-2.58092913137396e-05
-3.36702462791192e-05
-3.52767084711888e-06
-3.26030596299033e-05
-1.9906331912602e-05
-4.33267719986455e-06
-6.32274373766896e-06
-1.40666723581282e-05
-2.32624313429667e-05
-2.4622299646464e-05
-2.33209828573334e-05
-2.12206011918978e-05
-1.24868498151413e-05
-3.29887549130897e-05
-1.59436946647446e-05
-2.66820913371209e-05
-3.39872610415765e-05
-2.19981654275075e-05
-7.33872183298871e-06
-2.08683590218164e-05
-3.68729657430675e-05
-2.91016170930502e-05
-2.54829249569591e-05
-2.25432677205859e-05
-3.86066941784992e-05
-1.90200275832697e-05
-2.88457703413162e-05
-3.45316750895277e-05
-1.89155661083375e-05
-1.71770194409767e-05
-3.1330756884813e-06
-6.81225049425598e-06
-1.87286303411062e-05
-9.69537326612458e-06
1.20214729493442e-05
-3.64911205610398e-05
-2.70455030396166e-05
-6.48766936050103e-06
-2.3537761640749e-05
-6.24696739045041e-06
-3.12690332317488e-05
-8.34598146159708e-06
-1.4676007491062e-05
-1.53576407074833e-05
-2.01104958943142e-05
-4.08799899348635e-05
-1.42922861804307e-05
-7.82337822701159e-06
-3.7481238512589e-05
-1.92277616152107e-05
-2.14095373706814e-05
-2.00860528992009e-05
-3.7903892049909e-05
-2.57077620190728e-05
7.64003619523885e-07
-5.12446502094639e-06
-2.05907744291189e-05
-2.20031618776517e-05
-7.45488595836553e-06
-2.22780931262769e-05
2.90265526649742e-07
-7.58102600958003e-06
-2.92278369619779e-05
7.23465225900213e-07
-7.87103495903785e-06
-2.36018720616918e-05
-1.58359739114132e-05
-2.64678464720232e-05
-4.97907943290614e-05
-3.51215506296243e-05
-2.60179143055735e-05
-1.0419557796558e-05
-2.4039497513957e-05
-2.30326727660123e-05
-2.64218113439204e-05
-2.12592105944392e-05
-1.43828241989108e-05
-2.60259372885931e-05
1.02231671079419e-05
-3.19857191677003e-05
-1.05814128159271e-05
-2.52928906907595e-05
-1.54707466605991e-05
-2.01106161312269e-05
-4.47960430013776e-05
-8.58519608305092e-06
-7.94335883591058e-06
-8.06616708255406e-06
-3.08473150497669e-05
-1.68938085732194e-05
-2.43942987787358e-05
-2.11327282438318e-05
-2.77369589896535e-05
-2.4438910663362e-05
-2.40948044384857e-05
-1.57074908154527e-05
-1.92639899957148e-05
-1.3748909559242e-05
-1.57148912519132e-05
-1.95245798717534e-05
-7.36577836858252e-06
-1.83338593115934e-05
-2.19239710407562e-05
-9.3035357435189e-06
-8.45994809420179e-06
-2.33166448719318e-05
-2.19667304380546e-06
-2.14711332626135e-05
-3.00989811827427e-05
2.63739978238624e-06
-4.28503424433712e-05
-2.76240692040513e-06
-3.44664686885849e-05
-1.67924384826946e-05
-2.45446543663352e-05
-1.96746398423484e-05
-2.56753204609593e-05
2.76738917228855e-06
3.53650879561211e-06
-3.03900426768324e-05
-4.78200445531516e-05
-9.40210089843946e-06
7.05964362186326e-06
-3.41617765379803e-06
-8.95987667310557e-06
-1.91530482063207e-05
-5.40195261914187e-07
-2.64420490516972e-05
-3.96521502864353e-06
-1.86080009201627e-05
-2.65291050208906e-05
-4.92609129134978e-06
-7.68899173190962e-06
-4.73343564385893e-06
-1.38776616825971e-05
-2.60803854171979e-05
-2.23667392416198e-05
-2.20482122840295e-06
-4.91698767715842e-07
-3.20843927598832e-05
-1.55984564294044e-05
-2.6678865263437e-05
-1.42176050480324e-05
-2.54979634761746e-05
-5.84166476466695e-05
-2.45835450174705e-05
-2.21040265508822e-05
-2.12663518161566e-05
-2.19781456105409e-05
-2.13914660725273e-05
-2.69305264193584e-05
-2.18306558772037e-05
-3.33853233162103e-05
-3.32815155870426e-05
-1.89248751919075e-05
-3.15471745018698e-05
-5.58013717204431e-06
-1.9896285704701e-05
-1.2116829877868e-05
-9.25480722898958e-06
-8.99323299056521e-06
-2.70507521797875e-05
-1.43737480851381e-05
-3.03845388668014e-05
-1.7011452091737e-05
-1.09705987628061e-05
-2.5504809055135e-05
-2.71025630709741e-05
-2.86576277549165e-05
-2.34513246358072e-05
-4.05430948944257e-05
-1.33712798825087e-05
-2.78353956332277e-05
-3.14981122695416e-05
-1.88093480780027e-05
-3.42887670925697e-05
-4.08819802215156e-05
-1.2438335399399e-05
-5.6419664936672e-06
-2.24491144787985e-05
-2.32573532438657e-05
2.07859167387004e-06
-1.54330796390173e-05
-1.72037352517002e-05
-9.82331445773972e-06
-2.3277854548468e-05
-1.24778196823541e-05
-1.72134774683118e-05
-2.98454687925509e-05
-3.14996888755178e-05
-8.34117384563597e-06
-9.69797446447682e-06
-3.71028584770817e-05
-4.34425964645336e-05
-2.43021303362738e-05
-3.10830640957025e-05
-3.14342561866685e-05
-2.48282354579634e-05
-9.24310048519441e-06
-3.29090759139409e-05
-2.91456022611694e-05
-1.88759048261037e-05
-1.97541871565647e-05
-4.12568028177189e-06
-2.99937433535155e-05
-4.578854998642e-05
-1.55111899333093e-05
-2.28071639947147e-05
-1.48865013106917e-05
-1.43524455929624e-05
-2.07315055022316e-05
-2.18737149481532e-05
-1.2448034594846e-05
-2.58508061485875e-05
-2.15396338285512e-05
-9.63862842399838e-06
-2.16383817295237e-05
-2.84488475855768e-06
7.29353827643972e-07
-3.02426607340247e-05
-3.28562104136463e-05
-3.77526566977705e-05
-3.98559082665853e-05
-1.16225242550338e-05
-1.59233116378175e-05
-1.05289218369447e-05
-1.62972395629236e-05
-2.71538552077815e-05
-1.38155849906764e-05
-2.7425271297651e-05
-2.86517318337899e-05
-3.14062043607986e-05
-2.22044901594353e-05
-1.86436795314347e-05
-2.32435011955645e-05
-3.06678326645659e-05
-2.32185428182793e-05
-1.42442880486436e-05
-2.85542665655783e-05
-4.34583618483743e-05
-2.48403677219339e-05
-1.76649674271793e-05
-1.54021798822427e-05
-2.0518697409164e-05
-1.11479771168658e-05
-1.75938961502512e-05
-1.34642492651741e-05
-8.77932754602977e-06
-7.78794050223338e-06
-2.10866939326316e-05
-1.0054678727243e-05
-2.64458878764276e-05
-3.2076840059552e-05
-1.81963173015016e-05
-7.98064206903752e-06
-3.86911940154004e-06
-2.64255149480479e-05
-1.7180626442592e-05
-1.47928406431993e-05
-2.11903310139496e-05
-1.80985376247397e-05
-2.14169589014217e-05
-1.89252289130389e-05
-8.0500914793504e-06
-2.47881515776184e-05
-9.15829788756787e-06
-9.79265247042441e-06
3.53362393422832e-06
-1.6122633543638e-05
-2.15907706416313e-05
-9.69046332899852e-06
-2.9316260043309e-05
3.2910439250606e-07
-7.38499519927895e-06
-1.69756016318134e-05
-4.53310212492517e-05
-2.50073465731843e-05
-1.37106509021362e-05
-4.03727782840537e-05
-2.06155721062506e-05
-3.04699589715777e-05
-2.50521988439851e-05
-2.82557519770918e-05
3.6400841988326e-06
-6.15366708423118e-06
-1.58463232752006e-05
-2.9842015972288e-05
4.75340831920236e-06
-2.07436471023484e-05
-1.99167258897133e-05
-1.42057465243272e-05
-9.15462274570194e-06
-1.24779687532393e-05
-2.56102673558943e-05
-3.74399291670491e-06
-4.05888954502108e-05
-2.62562685945565e-05
-1.40437724503961e-05
-2.35021969721007e-05
-2.63149113580448e-05
-3.94041075117297e-05
-2.32505074277248e-05
-3.28272947309753e-05
-3.03861410713646e-05
-1.13246943491434e-05
-1.43598513148659e-06
-1.02052847257596e-05
-3.22834242486429e-05
-3.05643666556159e-05
-1.11075728752859e-06
-1.5208052942451e-05
-5.60418364305887e-07
-1.89755671387278e-05
-2.0529897680034e-06
-2.47519043969144e-05
-2.52368184448619e-05
-1.48179184979527e-05
-2.66844443032895e-05
-3.16308565779309e-05
-2.91793162825139e-05
-2.5720198477676e-05
-5.80023346584623e-05
-1.8766781458476e-05
-1.81801887744583e-05
-1.79297237252498e-05
-3.87759251470523e-05
-2.50921251352241e-05
-6.97385877102227e-07
-1.75973107466205e-05
-3.03199305747321e-05
-4.05987229464249e-05
-8.98379541873676e-06
-5.11473528312573e-06
-1.60893684999139e-05
-1.97625804567118e-05
-5.25364903569524e-06
-3.14421722365798e-05
-5.07497758239101e-06
-2.16027988289314e-05
-2.6007001564913e-05
-2.00537890583602e-05
-1.94883570247175e-05
-1.29753527386782e-05
-1.88848980445816e-05
-2.14400024777126e-05
-2.3730996355735e-05
-8.26671595514932e-07
-7.43745788307348e-06
1.1013246971947e-05
-2.44593755199843e-05
-2.94114469765864e-05
-2.05168824348573e-05
-1.60871262803763e-06
-2.51270229596843e-05
-2.53871519110076e-06
-1.39147542697467e-05
-9.49552919153181e-06
-2.52318646109409e-05
-1.65933975501027e-05
-1.08460354633197e-05
-2.29266231009994e-05
-2.71439472919668e-05
-2.10917533143053e-05
-2.3467859989467e-05
-2.11138725293308e-05
-4.22240536308948e-05
-2.58038669111182e-06
-3.32879991873201e-05
-1.87279765174343e-05
-2.82088813042801e-05
-3.21462400210359e-05
-8.52979756022462e-07
-5.85248173580977e-05
-2.38435945457635e-05
-2.41414318096791e-06
-2.9543917415315e-05
-3.33503779945707e-05
-2.7395792356742e-05
-1.44329568347691e-05
-2.53219083810006e-05
-3.93280756982242e-05
-2.09254259739205e-05
-3.18089632796455e-05
-1.6047552495604e-05
-2.81574564151886e-05
-3.94035478551992e-05
-3.43096598360991e-06
-2.21102236298397e-05
-1.67851903251784e-05
-9.22833359236883e-06
-1.6397417648593e-05
-2.86675692850737e-05
-1.87633138993132e-05
-1.99210969997877e-05
-4.56583227284461e-05
-2.37422387302291e-05
-1.26076286241978e-05
-4.49156759040101e-05
-2.56741325478815e-05
-2.18282641939127e-05
-3.16938901248431e-05
-2.68019804306984e-05
-3.61881689185242e-05
-1.8554623394976e-05
-2.19283674417096e-05
-2.62767726540823e-05
-3.68180493367157e-05
-3.333133225166e-05
-2.21649983679421e-05
-2.24710838282974e-06
-1.97199359261345e-05
-3.44415674867693e-05
-3.20994758122969e-05
-1.52764042478607e-05
-1.3662063092512e-05
-2.27396554416722e-05
-3.65865478144975e-05
-1.83320961007791e-05
-2.50942498542238e-05
-1.66103856524246e-05
-2.47345467076667e-05
-7.32699947017585e-07
-3.06076833023536e-05
-9.09611080866664e-06
-2.82765362086988e-05
-1.13131173744851e-05
-2.15685424981708e-05
-1.58338590007013e-05
-3.04300887144019e-05
-1.78677814793401e-05
-1.40246622269868e-06
-1.63723428811403e-05
-2.86266636906303e-05
-1.54806983777448e-05
-3.08753072881531e-06
-1.30407598314239e-05
-2.74400360382909e-05
-2.08585002608482e-05
-5.50966783731515e-06
-2.58168297142649e-05
-4.50694314090101e-05
-8.31345134453261e-06
-3.76462960702644e-06
-1.00494555045689e-05
2.63825284859153e-06
-1.957656491075e-05
-2.500222414993e-05
-1.84781139747972e-05
-2.65553829980754e-05
-2.41478585660979e-05
-2.71981376923171e-05
-1.93147459679121e-05
-4.65650402780542e-06
-1.60494663230411e-05
-2.45450327126123e-05
-2.07748808555581e-05
-3.885610418876e-06
4.73250191659273e-06
-2.95295755031408e-05
-1.74027864165211e-05
7.90997163853362e-07
-4.90817460316619e-05
-1.18124630188397e-05
-2.5042715949578e-05
-1.98552665196144e-05
-3.05661772759964e-05
-1.57395614663618e-05
-3.23850929721672e-05
-6.48291274877186e-06
-1.75893524505203e-05
-1.59412180019911e-05
-3.39688038055799e-05
-6.54443886865161e-06
-2.43882752634855e-05
-5.21489221279012e-05
-5.72664029546292e-06
-3.15159068033626e-05
-3.85288516372582e-05
-2.23494443039639e-05
-2.51971509862504e-05
-3.00886933193276e-05
-3.09668261111867e-05
-1.437761598871e-05
-2.96575714324253e-05
-2.50501261827926e-05
-1.26074203009081e-05
-8.49573429650165e-06
-2.66435224799393e-05
-9.62585481022087e-06
4.80650864467491e-06
-3.56267009902509e-05
-2.4493362729938e-05
-2.99267103943996e-05
-1.46341006171041e-05
-2.46502542001842e-05
-2.39236974500436e-05
7.49516943064765e-06
-2.18424033532453e-05
-6.09509942563081e-06
-9.88306585781106e-06
-4.8231332960599e-06
-2.71776490245825e-05
-1.09508508077159e-05
-6.21602291469617e-06
-2.87463547538871e-05
-6.27761327016763e-06
-3.82037824800764e-05
-3.3534570031788e-05
-2.80061777703976e-05
-1.3167617743024e-05
-5.41954060274572e-06
-2.79656674563772e-05
-7.57705898002398e-06
-3.74428183257382e-05
-2.65063659114391e-06
-1.32267400498498e-05
-1.00692824828286e-05
-3.29682068551529e-05
-1.69622328043525e-05
-1.59434363948149e-06
-1.72961663327852e-05
-3.02622021945949e-05
-3.23676269204614e-05
-6.4352398326584e-06
-4.41781979970898e-05
1.01544154453211e-06
-1.27023687394089e-05
-3.01933691499996e-05
-1.4998698108635e-05
-4.32249699606976e-05
-8.3856973093219e-06
-3.95940964384558e-05
7.57715597741439e-07
-1.77853968157887e-05
-9.62545329229434e-06
-1.46363164227389e-05
-1.64284925760009e-05
-1.66500702157916e-05
-2.6065891648185e-05
-2.17728779915618e-05
-2.43672162297429e-05
-1.28461431746588e-05
-1.84159673193543e-05
-1.83467299301511e-05
-3.36941427581335e-05
-2.54928762888732e-05
-3.9265781594385e-05
-2.66381816718209e-05
-3.10823984079225e-05
-3.1157100755884e-05
-3.02547141381775e-05
-2.64670618698157e-05
-1.46958460920514e-05
-3.32743213223912e-05
-3.37737709967404e-05
-2.59945889377371e-05
-2.89073079900724e-05
-1.53865295518631e-05
-2.69401897541057e-05
-1.58834111428918e-05
-1.54935897395547e-05
-4.60368551690006e-05
-2.24498174025564e-06
5.1131639682585e-06
-2.31424986891678e-05
-1.45439655852362e-05
-2.80664573993162e-05
-3.22279482458663e-06
-1.07747683160883e-06
-1.75414025307176e-05
-2.23296566345154e-05
-2.45889772350558e-05
-2.87514527087966e-05
-2.26656453112414e-05
-1.09474242238223e-05
-1.35880992528287e-05
-3.13761970715295e-05
-1.53401156345526e-05
-6.38828841349444e-06
-1.8424830208464e-05
-6.50015133022084e-06
-3.76498058745967e-05
-3.22724693226901e-05
-3.50325346053463e-05
-4.1645090817356e-05
-4.64399627080203e-06
-1.52601000190249e-05
-1.35879844430898e-05
-2.07524866226243e-05
-3.99852366975602e-05
-1.0538264176473e-05
-1.97422626901037e-05
-3.31960828686314e-05
-3.71315081616854e-06
-2.40880170415551e-05
-5.62592732126693e-06
-1.34886109197229e-05
-1.88968295497167e-05
-2.85927736463205e-05
-1.00550848140852e-05
-1.95965215073239e-05
-3.11630530172586e-05
-1.74242018958883e-05
-3.45248763904412e-05
-2.57609810710464e-05
-2.32074106156172e-05
-1.21666113415698e-05
1.38724699229494e-05
-7.11540436929741e-06
1.53228792122454e-06
-1.3722090156651e-05
-2.15864819625778e-05
-3.51645935637321e-05
-1.74151763439319e-05
-2.80566569743112e-05
-6.90910097375596e-06
-2.85860198788344e-05
-3.76555526284276e-05
-2.41005933711908e-05
-2.41236358496238e-05
-2.85998700138043e-05
-9.76292296902946e-06
-1.24683115282983e-05
-2.94138394396638e-05
-2.58322049689368e-05
-2.78213094359789e-05
-1.8566729857214e-05
-3.78181329911341e-05
-3.82102770146146e-05
-3.98200406638299e-05
-3.26515206703579e-05
1.1515924234323e-05
-1.39918681602027e-05
-1.57656541220822e-05
-1.53280871717761e-05
-2.91797732156175e-05
-2.72136076265706e-05
-3.2413214028392e-05
-8.08263143963839e-06
-1.64289469939238e-05
-2.10867187438483e-05
-3.68677577796843e-05
-1.36237983666825e-05
-5.17766265488932e-05
-5.86481468257765e-06
-7.531489826953e-06
-2.75265407842415e-05
-2.24470855896857e-05
-2.05657837778459e-05
-1.43621420339761e-05
-8.92424036263876e-06
-3.53912894798006e-06
-9.45259634464158e-06
-1.07217377090312e-05
-2.09198236924031e-05
-1.75999509000238e-06
-1.51108334708525e-05
-5.45088545867194e-05
-1.59205259075933e-05
-2.90402884718631e-06
-2.90549095262329e-05
-1.75525698203728e-05
-2.14566150558097e-05
-2.09052786343385e-05
-1.50827964622949e-05
-2.54276133711037e-05
-2.36986458118281e-05
-2.41954091563342e-05
-5.44120101447524e-06
-1.59346201611729e-05
-3.59182042854324e-05
-2.76517683649655e-05
-3.19928710382864e-05
-2.93312595890161e-05
-3.50523265531218e-05
-3.4984305715712e-05
-1.57047003521812e-05
-4.24625572664561e-05
-4.47041782758176e-05
-3.67965198595453e-05
-2.80882529684958e-05
-2.13769607739705e-05
-1.55235109394136e-05
-5.21173418190717e-06
-1.16423543370411e-05
-5.77337552265223e-06
-2.14865469319899e-05
-1.71632070893398e-05
-1.43530911250902e-05
-6.69516811381996e-06
-8.79232897414413e-06
-1.3306786512311e-05
-1.69368260017628e-05
-2.17496982558089e-05
-1.94593032267419e-05
-8.89047530486389e-06
-1.1309976326946e-05
-1.43276714691726e-05
-2.30492841647983e-05
-2.97211419267597e-05
-3.15437718480263e-05
-2.83946269106991e-05
-3.04058303569611e-05
-2.30067245485353e-05
-2.31496074462784e-05
-3.13233715691708e-05
-3.07257961402825e-05
-1.44994479370028e-05
-3.29800474929978e-05
-1.05601534955844e-05
-1.36352662355787e-05
-3.42471305415825e-05
-1.94951058938883e-05
-1.22347491721913e-05
-7.2261893182614e-06
-4.26706185204977e-05
-1.61329092306563e-05
-5.48041577992222e-06
-2.87163109595959e-05
-3.35821460111588e-05
-7.5072760845912e-06
3.20878043464252e-06
-1.56926583910735e-05
-1.24105749545283e-05
-2.2891194083861e-05
-3.9885402973724e-05
-4.90115052173255e-05
-1.86564114792501e-05
-4.65246916690421e-05
-3.31604517940364e-05
-2.08796437236095e-05
-2.97037497489486e-05
-7.15915450034837e-06
-2.67128619042666e-05
-1.82889748829072e-05
-1.83201945625519e-05
-2.71946573245615e-05
-1.70540055981281e-05
-2.20063820811216e-05
-2.90758523944521e-05
-1.20658720391633e-05
-1.60695260969609e-05
-1.67638889921512e-05
-5.25201684054247e-06
-1.43546428344932e-05
-5.88618946520863e-06
-2.00226041962369e-06
-1.4340245713645e-05
-1.27833917598118e-05
-3.94520588180977e-05
-2.25473585470978e-07
-1.91280914962753e-05
-3.71048487619908e-05
-1.57162527930259e-05
-1.59467772398976e-05
-2.65255231638404e-05
-3.11539276700387e-05
-2.06726759859541e-05
-1.62821397196443e-05
-3.36613183547165e-05
-1.52131903719008e-05
-1.19227638058901e-05
4.66600053302929e-07
-1.3802699517522e-05
-2.83087165772693e-05
-3.17304398326217e-06
-8.6688480923888e-06
-1.39306614119211e-05
-1.15289550336464e-05
1.08548589761499e-07
-8.05951725106447e-06
-2.57342739714137e-05
-3.91974638953082e-06
-5.07645580669458e-06
-2.63829879935011e-05
-3.4083287916962e-05
-3.24504535947434e-05
-2.89428756532627e-05
-4.4609238319815e-06
-1.19224617988229e-05
-2.65963127456558e-05
-2.32591816957465e-05
-2.06280638882457e-05
-2.19560286373752e-05
-3.73099030064503e-05
-3.26002865444751e-05
-8.00209701389704e-06
-1.79753790444349e-05
-4.90986716647292e-06
-1.2716537909059e-05
-2.90510448008277e-05
-5.01549596018615e-05
-2.24377754651975e-05
-3.22252516690781e-05
-2.20679054317594e-05
-2.29295640775219e-05
-2.36084879151762e-05
-2.2913458730257e-05
-2.16258104020584e-05
-2.45161955931112e-05
-7.42590256792738e-06
-2.59756968001761e-05
-1.60247702472663e-05
-3.47245520585295e-05
-2.39165287572224e-05
-3.50095657274559e-05
-1.53159219229926e-05
-1.86342567904848e-05
-2.23825941630087e-05
-1.93843402574644e-05
-1.68759093792685e-05
-2.94575315705903e-05
-1.34950532934662e-05
-1.17895819808763e-05
-1.27856807277497e-05
-2.44641490413415e-05
-1.91647471601495e-05
-3.61925154318701e-05
-1.71595912803649e-05
-4.14415252904948e-05
-4.22436851632958e-05
-2.85668758554248e-05
-3.58139790920105e-05
-2.78679265808818e-05
-2.3009007390143e-05
-1.60014450678209e-06
-3.60687063185366e-05
-2.05915480351205e-05
-3.60532221431387e-05
-2.48149206009934e-05
-1.60220035865471e-05
-2.96305510572962e-05
-2.63736910644138e-05
-3.10854664609524e-05
-3.24606572448917e-05
4.67323461024317e-06
-1.2647010348424e-06
-1.00622069881205e-05
-3.17746148400772e-05
-5.11242805492057e-06
-2.18816979503238e-05
-1.24159914433287e-05
-1.40894336786061e-05
-3.26305086767775e-05
-4.25514943596874e-05
-2.77933119081312e-05
-4.59732576642551e-05
-2.41329408990988e-05
-1.03770848491381e-05
-4.26087814368642e-05
-3.14137744264812e-05
-3.69919292992571e-05
-1.99320688869025e-06
-1.16609486463147e-05
-4.77337245501902e-05
8.46284155464877e-06
-2.55128001163045e-06
-2.07871606304883e-05
-1.42306031042215e-05
5.25300864065777e-06
-2.23612384795848e-05
-1.82779830278881e-05
-1.37402975949557e-05
-1.39259091931939e-05
-9.47598227274921e-06
2.58080039520674e-06
-4.20913612490288e-05
-9.90562285738047e-07
-1.81306776445874e-05
-1.7194141062608e-05
-9.12401438817401e-06
-3.04111924815731e-05
-1.46331764472538e-05
-2.88482474613548e-05
-1.86836235727928e-05
-3.35987968475068e-05
-2.93619133768056e-05
-1.66384773259088e-05
-3.37997180787352e-05
-4.16963627065053e-05
-2.80170638476508e-05
-2.00014342481319e-05
-4.71279221308013e-06
-5.00693116037496e-05
-3.20669392936386e-05
-2.92794920067658e-05
-2.51359361096433e-05
-2.9600449872855e-05
-2.21253197828413e-05
-2.12124154012759e-05
-1.40018718225361e-05
-2.05825923847986e-05
-2.20812485573945e-05
-8.96368054400412e-06
-2.35290049420944e-05
-3.5890908113891e-05
-3.36176156145102e-05
-1.46524734305593e-05
-1.12876688627994e-05
9.06757526829291e-06
-2.57229928320197e-05
-1.77251452801145e-05
-3.02351858464345e-05
-1.57982781476761e-05
-3.01767790977559e-05
-2.84457785310262e-05
-3.30207346594916e-05
-1.00945567071051e-05
3.59526890391796e-06
-1.74282298870538e-05
-1.37153937702086e-05
-2.71814358511785e-05
-2.50426844220556e-05
-1.92636083097215e-05
1.17101819358383e-05
-1.31834174497586e-05
-5.16682547890731e-06
-8.00348534338996e-06
-1.73708143457404e-05
-1.06604025685172e-05
-1.44712518667926e-05
-1.83843264457691e-05
-3.33224223280178e-05
-2.51150483399849e-05
-9.81772005894876e-06
-2.46616474079259e-05
-3.41467157636413e-05
8.7732052216339e-06
-1.20391196263974e-05
-2.32097404856042e-05
-1.4673744270654e-05
-3.50250119019524e-05
-7.42681173525517e-06
-2.43811445614875e-05
-2.38098803893236e-05
-1.8014181940095e-05
8.1127966116295e-08
-1.7991690829712e-05
-7.53563127012402e-06
-8.14239553379472e-06
-2.01401996987063e-05
-2.8293295762123e-05
-8.47298122463772e-06
-5.23017469647475e-06
-9.90444137578801e-06
-2.64804213044724e-05
-8.72904724653923e-06
-1.15605316756644e-05
3.61410203791128e-06
-2.38463819744433e-05
-3.37520016755795e-05
-2.87042521425787e-05
-1.05484302737933e-05
-9.40008153632419e-06
-2.08009646054808e-05
-3.213318821917e-05
-1.77294919255914e-05
-4.44160123896273e-05
-3.17875973632635e-05
1.00935515080054e-05
-1.911342867808e-05
-1.67953042035799e-05
-2.12061277867272e-05
-2.98619125369449e-05
-1.23100955750096e-05
-3.02170188533302e-05
-2.57844742290448e-06
-4.01254740462098e-05
-4.63923780316253e-05
-2.13834596934629e-05
-1.09573345987991e-05
-2.03829602941124e-05
-6.33971553961232e-06
-3.00947369054048e-05
-2.54958361268554e-05
-4.06845956772711e-05
-3.22161788081761e-05
-2.38470520011488e-05
2.06597968887714e-05
-2.89293630895569e-05
-1.89384879333751e-05
-2.2533666622309e-05
-1.1062114521569e-05
-4.20896144800092e-05
-1.55449856785625e-05
-9.13707086267194e-06
-2.42551783832682e-05
3.78655642312461e-06
-2.39603911431447e-05
-2.66447945274316e-05
-8.46982732481005e-06
-2.99137868474524e-05
-1.22480903697747e-05
-2.12500541233418e-05
-8.26307102724169e-06
-1.2831112749186e-05
-4.89703335117053e-05
-3.38700953516587e-05
-2.54083866776849e-05
-5.13863147445333e-07
-1.21876855604561e-05
-4.6984144695309e-05
-3.46813942112321e-05
3.29470411242713e-06
-4.08795675447579e-05
-6.43268438698748e-06
-1.55855470200295e-05
-3.70715331533632e-05
-2.5921103369495e-05
-2.92316668253131e-05
-2.71845116169314e-06
-3.77486384030167e-05
-3.5778293851403e-05
-1.98944746907854e-05
-9.70604559994752e-06
-1.61365000310246e-05
-2.83162779012759e-05
-1.65159698674267e-05
-7.54879314148477e-06
-6.68948843585551e-06
-3.23812253333826e-05
-3.73034906336933e-05
-2.64171452407326e-05
-2.39035921069953e-05
-2.82256312709592e-05
-1.86189740163324e-05
-2.73024964059861e-05
-2.88206238439024e-05
-1.9952917304646e-05
-2.55507585539639e-05
-2.74432408836294e-05
-3.06777490902456e-05
-6.26371679312339e-06
-2.52390248034207e-05
-1.05265625112022e-05
-2.58176544594471e-05
-3.38773049256855e-05
-1.00578792593836e-05
-3.8819778997016e-05
-4.39237600962637e-05
-1.07482301184896e-05
-6.87186144707998e-06
-1.83344679411835e-05
-1.20749132074338e-05
-4.21637821127092e-05
-2.46383837136319e-05
-8.86800940178096e-06
-3.3726604300204e-05
-2.28901738705874e-05
-2.39540635898843e-05
-1.10140653262307e-05
-2.34572891547487e-05
-2.58978286955007e-05
-1.81359764564507e-05
-3.81742760612739e-06
-7.73657994102462e-06
-6.70714605368157e-06
-3.18480952908295e-05
-2.43605638939597e-05
-1.85167896106546e-05
-3.3120766267701e-05
-1.00195292863805e-05
-2.35976197529881e-05
-3.40280497726155e-05
-2.58739246284953e-05
-3.52591528844136e-05
-2.0092830713724e-05
-9.19768239277478e-06
-2.69785339479266e-05
-2.56903405424418e-05
-1.56594571775458e-05
-3.81650942565735e-05
6.22835731463461e-06
-4.23400702800037e-05
-8.78750441308689e-06
-2.18979223636046e-05
-1.46732131935301e-05
-4.05224612978924e-06
-1.12959594256706e-05
-3.44497654180004e-05
-8.29447789039151e-06
-7.67593693498385e-06
1.21295071385174e-06
-2.03148651201597e-05
-2.91678316895552e-05
-2.51214140257621e-05
-2.89609124039146e-05
-3.49370885536315e-05
-2.0714640832788e-05
-1.79298462982874e-05
-2.1162487930478e-05
-3.43173860348528e-05
-1.94315335460525e-05
-1.31526773685342e-05
-1.93887682083306e-05
-2.47412709133562e-05
-1.96065827129199e-05
-1.66848090975074e-05
-1.33494500366844e-05
-6.53219521872933e-06
-3.56840254644425e-05
2.71748390606717e-07
-2.2924382095435e-05
-7.90855990920915e-06
-1.39481507505027e-05
-1.60724453821772e-05
-2.632362380886e-05
-2.32288108200359e-05
-3.01632044847545e-05
-2.83722915918883e-05
-2.97538163503655e-05
-2.18390306554337e-05
-1.40219166791332e-05
-3.14365384143438e-05
-3.61028240332323e-05
-2.92645730955674e-05
-2.62312311439398e-05
-3.26127422762799e-05
-1.28293541307747e-05
-1.07447735293159e-05
-1.97207323671617e-05
-1.66484786909576e-05
-1.64281958851459e-05
-3.50359838412887e-05
1.5329280768608e-06
-2.30333475627307e-05
-1.95066882473872e-05
-9.30400470273074e-06
-1.53614315710031e-05
-4.5747331348551e-05
-3.40052459065797e-05
-2.28351668847178e-05
-2.16748598843745e-05
-3.14699928163032e-05
-1.69984769061567e-05
-3.59404890341594e-05
-1.12334211655318e-05
3.36384643582572e-06
-3.48548660595259e-05
-1.35328145545448e-05
-4.25570997267069e-05
-3.7730263873187e-05
-2.10389496112676e-05
-2.25367519929273e-05
-1.97019444008145e-05
-4.75583219452027e-06
-3.75768839499488e-05
6.67298501543584e-08
-4.02272971831564e-05
-3.58084824334279e-05
-1.80938253334118e-05
-1.34767258739295e-05
-2.9942063683355e-05
-1.4145553350952e-05
-3.05107826434393e-05
-2.41212350474952e-05
-3.16459846274104e-05
-2.7818991680325e-05
-8.39714992925286e-06
-6.88563323119443e-06
-7.33613568936186e-06
-2.52504262667885e-05
-2.24503551958862e-05
-2.36032332111072e-05
-2.12149829590697e-05
-2.40456971891917e-05
-2.39195115289031e-05
-2.83681904908764e-05
-2.34976869591951e-05
-1.26779952851372e-05
-1.39931799982771e-05
-7.16310446399461e-06
-9.61025963097927e-06
-2.95708400521848e-05
-2.04117078042097e-05
-3.03913672207543e-05
-3.00976601574308e-05
-1.81146047835421e-05
-3.31851571078913e-05
-2.30451377183789e-05
-2.64694457661914e-05
-1.70731008335646e-05
-1.58693416855399e-05
-4.0959449074139e-05
-3.57511564547149e-05
-3.31537401907928e-05
-2.53801889980559e-05
-3.77761804506493e-05
-2.29983307746417e-05
-2.41383032602275e-05
-2.5817084766145e-05
-3.21038904733265e-05
-3.36045315806484e-05
-9.80652450628849e-06
-3.36524816933959e-05
-2.42272327943994e-05
-3.75166564616459e-05
-9.92674298572275e-06
-1.88077186169443e-05
-1.0621623022876e-05
-1.08133611399759e-05
-2.10302494857263e-05
-1.10726956231636e-05
-2.88401504769319e-05
-3.42764565594397e-05
-1.2016932451355e-05
6.56881153066751e-06
-2.72688864193902e-05
-2.15679392978146e-05
-1.27791243742902e-05
-8.53097540501048e-06
-2.70660332122429e-05
-1.65713082041108e-05
-2.06772670182065e-05
-4.87911175921975e-06
1.02261043068662e-05
-3.10463370160115e-05
-2.30666781876823e-05
-2.63519847125557e-05
-2.40266912576615e-05
-2.24544189105395e-05
-3.12605391900304e-05
-7.87398369369862e-06
-3.59931247338876e-05
-3.62235504196891e-05
5.1562218444936e-06
-1.32464977782692e-06
-2.12432554786252e-05
-1.00141777909731e-05
-1.8170817456262e-05
-3.07719454456269e-06
-3.07499884035239e-05
-1.45736820800606e-05
-3.07028398212187e-05
-2.29287930199331e-05
-9.35562091525893e-06
-1.90618759801508e-05
-2.37112475535611e-05
-1.82855858691271e-05
-9.96590715812317e-06
-1.04906170401598e-05
-6.69550588209187e-06
-2.00369390068067e-05
-4.26069168072881e-05
-2.3944289302368e-05
-3.04724458580477e-05
-2.58056279929258e-05
-2.93665796454878e-05
-1.38558893402968e-05
-2.12630300123296e-05
-3.18815273865723e-05
-1.6130908249244e-05
-2.65240347721576e-05
-2.67439238308141e-05
-3.81916664722806e-05
-2.00568970405028e-05
1.21879319960916e-05
-1.18402100047143e-05
-3.22163992235096e-05
-2.64966054983757e-05
-3.48629951707837e-05
-2.21303432494151e-05
2.00190800211227e-05
-1.84235306790243e-05
-2.61463963850791e-05
-3.64902666724705e-05
-1.83336746207194e-05
-1.67022165828606e-05
-1.90928833128822e-05
-1.94317893263915e-05
-1.5346490979514e-05
-4.00372309516064e-05
-3.67772300544014e-05
-2.59559454703139e-05
-2.86741623141035e-05
-2.07835860173581e-05
1.41222889399551e-05
-1.99548630105909e-05
3.98776776934446e-06
-2.96549795024321e-05
-4.88641900619524e-05
-1.81049697519344e-05
-2.92307241130226e-05
-9.84071258156893e-06
2.00008011863837e-05
-2.54142505808594e-05
-3.40835721540128e-05
2.36419662725906e-06
-4.13272028631107e-05
-1.48644372256075e-05
-1.24180722105869e-05
-3.37521235571645e-05
-2.78005457696809e-05
-2.65511263209762e-05
3.29442925864582e-06
-2.81352905886643e-05
-2.15698165444165e-05
-1.38075497207348e-05
-1.32100311336865e-05
-1.81041549340516e-05
-1.47788341475898e-05
1.46372252822402e-06
-3.18506895655061e-05
-1.20091539479201e-05
-1.18189292177539e-05
-2.77307115115818e-05
-2.46905388604221e-05
-1.38302438736596e-05
-3.30374120184113e-05
-2.37704640337151e-05
-1.09641172590023e-05
-1.60220031104995e-05
-2.58796394968133e-05
-2.02575418477051e-05
-2.91538457045654e-05
5.64216285327261e-07
-1.49419464001577e-05
-1.8682525343187e-05
-1.62047443349446e-05
-2.50442213949383e-05
-2.38730459663684e-05
-8.82510338568814e-06
-2.16889002507081e-05
-5.72465304244151e-06
2.29827408158136e-06
-2.07333175991199e-05
-3.3636070206204e-05
-1.64911555359353e-05
-6.84494184740552e-06
-8.00761646785908e-06
-2.09032380441318e-05
-3.57543809730498e-05
-8.78618464216912e-06
-1.35630952471568e-05
-3.25105140963558e-05
-4.1755388680705e-05
-3.05274640030598e-05
-4.01829737574653e-05
-2.3093649227575e-05
-2.17308784433426e-05
-2.3113021749015e-05
-5.95033668579371e-05
-3.42899992014489e-05
-3.15849048420344e-05
-2.38803612543983e-05
-3.05401128569362e-05
-3.19007835976227e-05
-2.9509749713631e-05
-2.03488084326368e-05
-2.12535168108167e-05
-1.99031442427529e-05
-2.52039565489199e-05
-3.55357491523373e-05
-3.68093782399721e-05
-1.87622940908645e-05
-3.29776217301472e-05
-2.67999917440594e-05
-2.3834300365818e-05
-3.3749087447771e-05
-1.60332927244312e-05
-1.74263055261231e-05
-2.67513547020701e-05
-2.92173734682118e-05
-3.92779702523707e-05
-3.14333153661894e-05
-1.86215588803715e-05
-3.17691491732238e-05
-2.03132060788026e-05
-2.52393942162947e-05
-2.37228205892785e-05
-2.45652683200951e-05
-3.45419713553936e-05
-1.79146211301695e-05
-2.95580371169169e-05
1.29410322201701e-05
3.27238608240091e-06
-1.47282974799529e-05
-3.76041338899293e-05
-2.39889801966442e-05
-2.27065275116997e-05
-2.40924506230561e-05
-3.49219669865828e-05
-9.16766942941392e-06
-1.64338358573919e-05
-3.0014874984233e-05
-1.22936068811525e-05
-3.28013612567378e-07
-2.61646236536401e-06
8.78421442653258e-07
-3.14676724469411e-05
-2.31895076295622e-05
-1.25955990690378e-05
-2.63013849146762e-05
-2.48434400131268e-05
-6.97957089969172e-06
-3.2585339477738e-05
-2.26154921176534e-05
-1.95552632252241e-05
-1.49752266256318e-05
-1.98122200032518e-05
-1.19908318931587e-05
-2.65491628075905e-05
-1.47175328148581e-05
1.09969173773673e-06
-1.0652369581567e-05
-1.89531133669734e-05
3.48430412636514e-06
-1.03985641818544e-05
-1.37664781828261e-05
-3.01939523531413e-05
-6.27878863714341e-08
-1.74896091520378e-05
-6.68132750513958e-06
-2.02804940127493e-05
-9.46874927497071e-06
-2.39303789908913e-05
-2.46670346989899e-05
-2.91708341648829e-05
-8.63691623178341e-06
5.96258276703588e-07
-1.58634561111407e-05
-3.79787666723646e-05
-3.96780882901913e-05
-1.45748485379068e-05
8.42125682070157e-06
-2.94218093570718e-05
-3.06767239293439e-06
-2.16929460392872e-05
-4.06160059474596e-05
-2.87719120509641e-05
-8.7170154993127e-06
-2.0968152012069e-05
-3.15090903496997e-05
-3.39085745502156e-05
-3.01519908575936e-05
-7.01726933775266e-06
-1.90248173485814e-05
-1.15558907383404e-05
-1.40873210973416e-05
1.7974863482094e-06
-1.84213154652372e-05
-1.33364540032275e-05
-8.67734032192389e-06
-3.05697848427776e-05
1.07825032159407e-05
-2.25255216694455e-05
-2.34463649293661e-05
-1.90088151066783e-05
-1.78246680012126e-05
-8.59079157709664e-06
-5.46082346918814e-05
-2.48043267192699e-05
-3.72885100022005e-05
-4.84179176308675e-08
-3.87517394074662e-06
-4.33382614791597e-05
-2.30431225091728e-05
-3.8190371030913e-06
-1.40864840912226e-05
-2.79363527414281e-05
-3.21522373199786e-05
-2.15239019749568e-05
-6.38877418256941e-06
-2.89381540361562e-05
-1.20779964249042e-05
-2.67747715486987e-05
-6.14104831980402e-06
-1.53028655914358e-05
-2.09001836920486e-05
-2.61516560219854e-05
-9.80979327709461e-06
-4.85637529837415e-05
-1.72312270855671e-05
-1.56603871928445e-05
-1.99139229062203e-05
-3.27834175177547e-05
-2.67545537640894e-05
-1.19505094867442e-05
-2.63070596143792e-05
-1.30695740642458e-05
-2.28760975126011e-05
-7.78508955084555e-06
-2.98212906813082e-05
-1.01586191196245e-05
-6.51497966932842e-06
-3.29558652070729e-05
2.45495045995459e-06
-4.76344535060574e-06
-5.18865691455121e-06
-2.74027504076068e-05
-1.46408733697099e-06
-1.81931747612337e-05
-2.77130916013398e-05
-1.39184090261007e-06
-1.01334722306228e-05
-1.79234999084239e-05
-1.21483229237795e-05
-9.50103018700618e-06
-1.40060391038722e-05
-1.10530427180135e-05
-2.92460033288761e-05
-1.83709674164711e-05
-1.16839841149684e-05
-5.9361373332304e-06
-2.78361397024568e-06
-1.55098238223264e-05
-1.34627633486329e-05
-3.01416824562541e-05
-2.65706987251151e-05
-3.66543115272029e-05
-3.13209953459057e-05
-2.54193183905451e-05
-2.81764336706825e-05
-5.01498343514213e-06
-2.83564010182908e-06
-3.38010346208872e-05
-1.97733275602799e-05
-3.30709681129806e-05
-1.48211177878392e-05
-3.09806514315219e-05
-4.52723551989549e-05
-4.84986522014545e-06
-1.6966514535159e-05
-4.57862346420901e-05
-2.62503076725337e-05
-2.11080303229331e-05
-2.33134041858168e-05
-2.99399889842652e-05
-2.16384670466504e-05
-4.27097351166224e-06
-4.90098665253699e-06
-2.84672954646547e-05
5.14391493293292e-06
-2.80946180598424e-05
-2.30146193075904e-05
-3.43642154292395e-05
-4.68898461366514e-05
1.24412423908826e-05
-1.32874859355903e-05
-1.11925960715717e-05
-1.63558841694877e-05
-2.26420008360571e-05
-1.08471804896473e-05
-1.32514385059493e-05
-1.33855140345796e-05
-3.0898313540903e-05
7.00394529235724e-06
-2.17512644787587e-05
-3.41224942810426e-05
-6.91473250017181e-06
-2.24475003588904e-05
-2.22315914124636e-05
-3.52965040518539e-06
-1.80772031957275e-05
-3.88939276170351e-05
-3.30812500069776e-05
3.48833231247447e-06
3.32426675737033e-06
-3.33008868558568e-05
-2.27820307630537e-05
-2.65666250539947e-05
-1.81162320901569e-05
-3.95615166241321e-06
-6.51298844269852e-06
-2.52213450852014e-05
-2.02720260444103e-05
-1.44364948154578e-05
-1.11790480004272e-05
8.34480483344696e-06
-1.53027977937025e-05
-1.35551434135646e-05
-1.58845976485079e-05
-1.25745917704412e-06
-3.29686087989395e-05
-1.12598971588035e-05
-3.36458870575815e-05
-3.29565996450851e-05
-3.61586523649334e-05
-2.95114385302283e-05
-4.16253796741571e-06
-1.83122717744406e-05
-2.25832887304356e-05
1.04265634110032e-06
-3.28415275472997e-05
-1.0642912517464e-05
-1.14770179253734e-05
-5.42123123184288e-05
-1.91984775400674e-05
-1.87633674997582e-05
-1.64013347625112e-05
-1.42140399574144e-05
-4.13892792619338e-05
-2.81360848589031e-05
-2.68541313808148e-05
-1.49677328754317e-05
-2.80955899512005e-05
-2.59500150126235e-05
-2.56480450727004e-05
-1.98376869372144e-05
-3.49476706058209e-05
3.7847759212008e-06
-1.15677726496167e-05
-2.37625901767422e-05
-1.14212453564047e-06
-3.0301935274587e-05
-1.66911044104994e-05
-2.3678735768162e-06
-1.45180672067381e-05
-1.03169037637365e-05
-8.37004417419961e-06
-1.44640169888692e-05
-1.77696749802173e-05
-2.43501064174292e-05
-1.98267562341415e-05
-3.46931300272464e-06
-1.32643785777246e-05
-3.13314401833521e-06
-2.87793578741387e-05
-9.47001396107258e-06
-1.18580449073414e-05
-1.63070460756313e-05
-2.00860832719898e-05
-2.37766359612812e-05
-2.39479790710389e-05
-5.17459190977743e-06
-2.2071963939166e-05
-1.9010308435155e-05
-7.76923434846124e-07
-3.99538880443773e-05
-9.75156931613631e-06
-3.53469572798592e-05
-2.39483014812113e-05
-2.32963675822463e-05
-1.37281985005936e-05
-2.28034824208389e-05
-1.2857135853327e-05
-3.31902401249154e-05
-1.7653454126595e-05
-1.61928601623665e-05
-1.59365439762838e-05
-3.06198099912827e-05
-1.58151520075058e-05
-3.37778688667204e-05
-7.64456157906292e-06
-1.1104466943595e-05
-2.45328024993866e-05
-1.42185081162179e-05
-3.78309832261245e-05
-8.1090701501582e-06
-3.05764652675158e-05
-3.32369561480144e-06
-5.22822805602967e-06
-1.59463740005858e-05
-1.70587980301868e-05
-4.44937219236767e-05
-2.80621975425601e-05
-4.02190831134964e-05
-2.9733920126299e-05
-2.56351153940088e-05
-2.9325958408685e-05
-1.18131002268527e-05
-1.63473661450124e-05
-1.3834264568999e-05
-2.82955843657618e-05
-2.45522143846578e-05
-1.48869489549118e-05
-3.5967792717409e-05
-2.18057182640477e-05
-1.29133354234994e-05
-2.35707409255715e-05
-1.25837140980104e-05
-3.88764561567801e-06
-4.57246672111423e-06
-1.76026748054023e-05
-3.26148516983847e-05
-3.99453805179089e-05
-2.18126120011046e-05
-2.12517709405996e-05
-3.6898203709549e-05
-4.46632263956456e-05
-2.15119308059451e-05
-2.41578370265185e-05
-2.76261057207062e-05
-4.53996874388251e-05
-2.38807253060142e-05
-3.66659033232531e-05
-2.37593403162944e-05
-8.47877294783474e-07
-4.41809621607671e-06
-2.50554708266412e-05
-2.03825272920082e-05
-6.52410257026502e-06
-1.82167698252941e-05
-1.39287895268187e-05
-2.64730425064831e-05
-1.22610177837876e-05
-1.53967060806341e-05
-6.08145848264054e-06
-2.61639446814836e-05
-2.31149869573384e-05
-3.52634078754228e-05
-2.34100465965246e-05
-8.79037374094705e-06
-1.89046576445137e-05
-4.01618770542201e-05
-3.62317795616518e-05
1.62964191659367e-06
-1.41524979691107e-06
-1.68827319905781e-05
-1.21642904739357e-05
-2.07588912146098e-05
-2.14793675183471e-05
-5.67592092177998e-06
-2.87431571564378e-05
-3.29806243248439e-05
-2.90003124074315e-05
-3.68426481696287e-05
-3.58218232538401e-06
-4.85208096185492e-05
-1.68631572773689e-05
-1.8874146330334e-05
-3.40082797218983e-05
-6.41669743353614e-06
-1.98179589851985e-05
-3.30782897416079e-05
-2.72358880833936e-05
-4.04006957293112e-06
-2.79972577104094e-05
-2.74397769353385e-05
-2.88743518077777e-05
-1.13000481769771e-05
-3.61733677851567e-05
-7.19079276019255e-06
-1.07313485269996e-05
-1.39928042746341e-05
-5.35643231281112e-05
-1.72779469692965e-05
-6.64675680043358e-06
-1.43565146350396e-05
-1.76836043575965e-05
-2.32280571159708e-05
-1.89932898717656e-05
2.75097409173542e-06
-2.86003392591148e-05
-2.41476788350874e-05
-2.16614151214009e-06
-4.51614106099684e-06
8.1428962445984e-06
-2.77840050613191e-05
-3.58429659801876e-05
-1.76840294542754e-05
-1.00382612738037e-05
-2.61222914959668e-05
-3.32207015822245e-05
-5.30144647433577e-05
-2.96577024558609e-05
-1.76708914187179e-05
-4.15376158817945e-05
-2.33758640845203e-05
-3.48384941647341e-05
-3.47492130064923e-05
-1.10478348273263e-05
-1.77209625790048e-05
-2.82967192722496e-05
-1.27914759169851e-05
-3.52913830563487e-06
-1.60014331477351e-05
-1.50523991187651e-05
-5.29176240454391e-06
-1.56802234265843e-06
-3.00208928816786e-05
-2.88242494501529e-06
-1.57214923314424e-05
3.05072211941429e-06
-9.65505546721535e-06
-1.23138346548307e-05
-6.48767085428342e-06
-2.66546700010789e-05
-3.13263984379163e-05
-2.99521513903544e-05
-3.16867946644278e-05
-2.86113443488366e-05
-7.57751880824896e-06
-1.71796893968311e-05
-2.47224118874445e-05
-1.34538438819173e-05
-2.5143469596933e-05
-4.68317512840458e-05
-2.374185679686e-05
-3.85148756354042e-05
-1.22129422762283e-05
-2.42884307158648e-05
-9.7012436711609e-06
-2.53362143983405e-05
-2.04686986306996e-05
-1.21035767358151e-05
-9.17226479693111e-06
-1.70793318811422e-05
-2.79990804642012e-05
-2.13380908691144e-05
1.63384003925277e-06
-1.11931041204395e-05
-6.89036113504203e-06
-1.29712129924872e-05
-1.79462708731387e-05
-3.67800096306628e-05
-3.21142507371077e-05
-3.37522973198456e-05
-1.54806346621228e-05
-3.25762504124148e-05
-1.96632910261554e-05
-8.86111918817982e-06
-2.07559981960191e-05
-2.02432659032169e-05
-1.17520269433372e-05
-1.33768148025791e-05
-7.54355553883766e-06
-3.82273057388245e-06
-2.34442922720389e-05
-3.35912122033121e-05
-9.41114131593697e-06
-1.52719807917415e-05
-1.6403510499377e-05
-1.04401710290093e-05
-3.68491245822061e-05
-2.58352045167789e-05
-2.20900345668793e-05
-4.01254629523148e-05
-1.09535634876582e-05
-2.28729617707795e-05
-4.12551950955645e-05
-3.27256023448662e-05
-2.87591750755306e-05
-1.24830906686315e-06
-3.51723723267004e-05
-1.89579021536562e-05
-2.79669144719536e-05
-2.11196967533108e-05
-2.95130959789e-05
-1.85033600410391e-05
-2.01935625443868e-05
-6.49242321811505e-06
-3.29917123829341e-05
-1.48930347224374e-05
-1.70482678610173e-05
-2.25612205060022e-05
-1.3317552010519e-05
-1.7863977412076e-05
-2.71526071557328e-05
-4.43612138826488e-05
-1.67158686171859e-05
-1.53746476863384e-05
-2.72646240369506e-05
-1.82471946612232e-05
-2.22362739384731e-05
-4.85384971659812e-05
-2.27058174321429e-05
-3.40651184058567e-05
-2.54075337447442e-05
-4.00460895150468e-06
-1.87505411769989e-05
-1.88459880818458e-05
-2.46341705487562e-05
-2.41184553184999e-05
-5.06013065258921e-06
-1.76017985941058e-05
-3.33520510926983e-05
1.50836278827306e-06
-1.67801894939387e-05
2.56769964747496e-06
-5.96970891549396e-06
6.73142254271452e-06
-2.26464743357914e-05
-4.13927309033459e-06
-2.87155429128629e-05
-1.25250633807846e-05
-2.32328909863809e-05
-2.09049721204011e-05
-3.12975530074135e-05
-2.87807475622593e-05
-3.71499676645737e-05
-3.50231355789013e-05
-3.54657665778041e-05
-4.37173691293168e-05
-2.17540490691188e-05
-4.41428055927353e-05
-1.2260611547474e-05
-3.0911500630815e-05
-4.13445558945877e-05
-3.07882302973871e-06
-1.17056403097751e-07
9.12850099348148e-08
-2.69006067189782e-05
-2.95946535465517e-05
-5.62139673912157e-06
-1.33016478222269e-05
-3.23193002619946e-06
-1.94213814523442e-05
-3.25954080354301e-05
-2.18109840839829e-05
4.18889944269015e-06
-1.9268399363751e-05
-1.95063646853876e-05
-9.80785266710975e-06
-3.02642780710116e-05
-1.72123024449135e-05
-1.97622553138403e-05
-2.92108544242042e-05
-3.74275461273409e-05
-2.86387798008443e-05
-1.76097660736471e-05
-3.62351021672281e-05
7.17434197127545e-06
-2.73181792289529e-05
-3.54640258076351e-05
-9.0420524362924e-06
-1.60453435789218e-05
-2.93065811957899e-05
-3.9079759797648e-05
7.37241060579352e-09
-6.01411199814468e-06
-5.90438827389507e-06
-8.4925651930259e-06
5.80057234478758e-06
1.28825255271782e-06
-1.35301242020241e-05
-1.22991883968418e-05
-2.61303816396284e-05
-3.69928514757158e-05
-2.421411921957e-05
-1.42344048497593e-05
-1.74956453304061e-05
-1.12019754323193e-05
-3.70056140103483e-05
-3.67785205061721e-05
-3.44469965275042e-05
-1.43566820384615e-05
-1.63118815976332e-05
-1.78936978509096e-05
-2.69337275741821e-05
-2.0712800925017e-05
-9.85855826307322e-07
-2.58680794449434e-05
-9.71594386628358e-06
-1.03384715990264e-05
-2.82533641790237e-05
-1.46754776290337e-05
-3.69812401202504e-05
-6.94800022783488e-06
-2.06967993516117e-05
-2.40525041279128e-05
-2.60670563053397e-05
-2.54718784284182e-05
-6.36829318377128e-06
-3.27699743120522e-05
-1.65826460029194e-05
-3.99572518462442e-05
-1.86630906699976e-05
-2.26889636416232e-05
-3.71188289189288e-05
-1.6362679327643e-05
-2.43239584073973e-05
-9.17462058473916e-06
-6.60221355969035e-06
-2.48111953442442e-05
-2.49979539371251e-05
-1.95896478419635e-05
-4.68149779551996e-05
-1.68447493870995e-05
-9.61008193744294e-06
-1.05030072902373e-05
-2.66283326663582e-05
2.11814476087877e-06
-6.76185035425362e-06
-1.52731992813332e-05
-3.61070388163318e-07
-1.64161812067391e-05
-1.31771522553686e-05
-3.55127868279949e-05
-1.9666122059165e-07
-2.64736044939103e-05
-4.32606428458663e-05
-2.57495331182744e-05
-1.70494685737758e-05
-5.18846477103543e-05
-4.01849648942676e-05
-3.91502915251483e-05
-3.1139757033345e-05
-7.05870578239148e-06
-3.04269398861133e-05
-3.82383088957686e-05
-1.63548709718796e-05
-2.13605119988383e-05
-1.10206485473912e-07
6.92143621056656e-06
-1.57922577601606e-05
-2.16458375242654e-05
-3.00891296895462e-05
-1.87750542248328e-06
-2.78927066051354e-05
-1.66923857896563e-05
-3.91095029709793e-06
-2.35616175869669e-05
-2.71005254389378e-05
-2.53700746827761e-05
-4.61123393392735e-05
-2.40074225401002e-05
-1.48295981056162e-05
-2.72647840456403e-05
-1.8534404086989e-05
-6.60874462858765e-06
-1.50074064178338e-05
-1.28243518581373e-05
-4.42136841081656e-05
-4.06220864236869e-05
-1.71814305231741e-05
-1.40595286161135e-05
-2.66376369145651e-05
-2.21440189927019e-05
-3.28982192043714e-05
-5.48996633441211e-06
-2.77594824702533e-06
-2.09304350309325e-06
-9.49134536266129e-06
-2.69511653502239e-05
-1.84674664388268e-05
1.29923959183235e-06
-1.74905030221577e-05
-3.01374815668989e-05
-3.66372139063147e-05
-1.1402176156643e-05
-1.25055943296261e-05
-1.4278674591327e-05
-1.78652340004226e-05
-1.56570781208742e-05
-6.90110214039273e-06
-3.77400671311643e-05
-1.11807046280878e-05
-1.4954083220933e-05
-2.54648267886641e-05
-1.08358151850084e-05
-1.43322273781948e-05
-3.5738331507841e-05
-2.62991511677363e-05
-1.58196245661357e-05
-7.07750622593934e-06
-1.16630068310636e-05
-1.9285106007696e-05
-1.63032354479567e-05
-1.92418101855902e-05
-2.98852777260567e-05
-2.39317271310294e-05
-1.05580094118315e-05
-4.06329138175366e-06
2.63228792752043e-06
-6.95384852426476e-06
-3.64207391849702e-05
-2.29346611053197e-05
-2.79286951973597e-05
-1.08838250190696e-05
-2.0442229993957e-05
-2.65281472445448e-05
-4.23576121582685e-05
-7.37627397830008e-06
-1.6848480535073e-05
-7.95722684432401e-06
-2.21727980206524e-05
-2.99214047873604e-05
-2.04881204326894e-05
-3.00849449153478e-05
-1.6896984192613e-05
-3.29899390232233e-05
-6.79445803094649e-06
-1.15005424596313e-05
3.06403459613799e-06
-6.13932780665756e-06
-8.11103011268738e-06
-2.10314751449181e-05
-1.58196497250726e-05
-2.92798545440977e-05
-3.03916736872904e-05
-3.66566959906376e-05
-1.18747902573136e-05
-1.8126658146765e-05
-1.89236077592345e-05
-2.39772335316079e-05
-1.54373570253824e-05
-9.42318255564709e-06
-1.84020271050104e-05
-1.58701430418496e-06
-2.78530512751737e-05
-2.20316265458033e-06
-2.33647325659295e-05
-1.90513515235787e-05
-3.95964318472664e-05
-2.33800186535017e-05
-2.70453716953086e-05
-1.11268386602531e-05
-4.83982855090882e-05
-1.33666753170194e-05
-6.05432305546825e-06
-1.81332973140153e-05
-2.09816934066107e-05
-2.88847593694669e-05
-1.0717695553087e-05
-2.52295073267327e-05
1.13291569331042e-05
-3.68481853073796e-05
1.23180992280501e-05
-2.36094095699599e-05
-1.66528604798519e-05
-2.72482091622833e-05
9.64972021100305e-06
-1.64964175583116e-05
-1.97936529083773e-05
-1.94384005992786e-05
-3.09036046323596e-05
4.75588853591699e-07
-8.36203251629986e-06
-2.52357153749906e-05
-2.47322618999862e-05
-1.55645970328117e-05
-2.44493414955481e-05
-3.12283447395933e-05
-1.69992199508209e-05
-3.59238871535685e-05
-2.53776522237861e-05
-1.98635456994437e-05
-2.18562927084959e-05
-1.10725433809885e-05
-1.71773740343835e-05
-2.80579533928444e-05
-4.30566707501822e-05
-3.96856650496377e-05
-3.60522133169806e-05
-2.01706453855913e-05
-3.18555523820691e-05
-2.02103045173852e-05
-1.5167480676002e-05
-2.47229865084372e-05
-8.07848811763335e-06
-2.90885207222114e-05
-4.12547585910498e-05
-4.61211102567522e-05
-2.62315493322863e-05
-2.97878232769235e-05
-1.88342357929692e-05
-1.09126554640622e-05
-1.71498099591598e-05
-2.60113240509531e-05
-8.61719065344343e-06
-4.85476692578621e-05
-1.21416438838354e-05
-3.65187837218934e-05
-1.85477432484043e-05
-3.87206922271323e-05
-2.6026771420468e-05
-2.72408184195819e-05
-2.10432920499477e-05
-1.96304304836689e-05
-1.75091603957033e-05
-3.32121237449308e-05
-8.13506285450969e-07
-2.5349750964442e-05
-1.57304735242834e-05
-6.71364548342365e-06
-2.92344340939071e-05
-3.65629351483906e-05
-2.32467104274412e-05
-2.67481152635501e-05
-2.54972935088165e-05
-8.96566508696571e-07
-1.04038272907278e-05
-5.25895293583532e-06
-3.17826673778694e-06
-1.8641026004461e-05
1.27456102725654e-05
-1.0363941147134e-05
-4.62290814062112e-06
-1.61148339074315e-05
-3.01257655777451e-05
-1.97748977662882e-05
-8.6329131468794e-06
-1.42875458026048e-05
-9.15266350007544e-06
-1.68928760165614e-05
-1.21407969913358e-05
-3.39757372514984e-05
-1.49797677393594e-05
-3.2750004144178e-05
2.05728297659945e-06
-4.33006995357476e-05
-2.64647171506237e-05
-1.40709100769598e-05
-1.33538509720253e-05
-3.66868956852495e-05
-3.12261888330876e-05
-5.17407239286861e-05
-5.52668693048407e-06
-2.01712637489621e-05
-1.4787657860304e-05
-3.14732408177202e-05
-3.83035905843424e-05
-1.07905560611933e-05
-1.10980377168063e-05
-8.79327008101247e-07
-1.83952965686401e-05
-1.94100891990904e-07
-2.66416057207787e-05
-1.34102127743867e-05
-1.95859751277171e-05
-2.2728401982508e-05
-2.22330479056319e-05
-2.7579325248779e-05
-2.15239526315763e-05
-2.91481831836424e-05
-4.44628824157233e-05
-2.55706850517041e-05
-6.67521325692969e-06
-1.87040541360077e-05
-3.68816719388693e-05
-1.70185654532875e-05
-1.99941167166069e-05
-2.07863328692587e-05
-1.25883847518699e-05
-1.59978150923474e-05
-2.98459962189059e-05
-3.61088136793731e-05
-2.962454661353e-05
-1.05770923802794e-05
-2.81554198074887e-05
-6.34556972902497e-06
-1.95042903328823e-05
-3.61667861917577e-05
-9.07331480789015e-06
-1.63756409176356e-05
-3.13331830028771e-05
-3.09169907117778e-05
-1.87661941687322e-05
-8.98251116684848e-06
-7.56527068283613e-06
-1.32376814438197e-05
-3.82388550186896e-05
-1.36534488812365e-05
-3.95866653267177e-05
-2.05938586225074e-05
-1.88612649260911e-05
-3.11316635225851e-06
-1.38774324214317e-05
-2.16173785729497e-05
1.73767869943204e-06
-3.80867338141011e-05
-2.90674530183851e-05
-2.43424537179388e-05
-1.46773294651099e-05
-1.8466724879076e-05
-3.66039512573523e-05
-2.03332736157205e-05
-2.0184230021043e-05
-1.53282618330483e-05
-1.84367079867955e-05
-5.21685173996322e-06
-2.82966471355797e-05
-1.37478888290017e-05
-2.85825971413473e-05
-1.62152781886474e-05
-2.44701500917147e-05
-1.4332778789366e-05
-2.0647247906963e-07
-1.54540304791224e-05
-1.45555084680439e-05
-2.2072874522413e-05
-4.87514289044218e-06
-3.01039778102354e-05
-3.86643072886447e-05
-1.61037189878958e-05
-1.27541328666049e-05
-2.7780831424738e-05
-1.11739570318096e-05
-1.92079693200209e-05
-2.26361995953428e-05
-2.33739635663827e-06
-2.79732907244991e-05
-1.89659128076299e-05
-4.46077273878021e-05
-3.18594196222099e-05
-2.41108511795132e-05
-2.41883088812222e-05
-1.67418818590814e-05
-7.45720966559947e-06
-2.27200050939941e-05
-2.10482551100991e-05
-1.32144390590343e-05
-2.04125983129551e-05
-2.92311672751362e-05
-2.16771382403492e-05
-2.02978240381682e-05
-3.17235384163125e-05
-3.67205373339552e-05
-6.27949765995399e-06
-5.05367081564493e-06
-3.81861469131386e-06
-2.54801324933772e-05
-1.41481560164815e-05
-1.37675812295163e-05
-1.30829369851053e-05
-3.8040843997197e-05
-7.35763134643392e-06
-2.01551034060751e-05
9.49915380489223e-06
-2.39193501579288e-05
-2.91342199603863e-05
-3.28638047875349e-05
-1.59612343928671e-05
-3.41017595993661e-05
-2.89338108996911e-05
-3.54304439840474e-05
-1.19640606018901e-05
-2.47899811780885e-05
-1.88494574014893e-05
-9.55626748730418e-06
-3.03229797860323e-05
-7.10297127087871e-06
-1.69123219465667e-05
-1.3950908075921e-05
-1.21625743247418e-05
-2.24184164668834e-05
-1.22174250699984e-05
-1.095075456782e-05
-2.27945636018669e-05
-2.228263253851e-05
-9.20004700670475e-06
-1.86470652938298e-05
-2.95974348838817e-05
1.8000878522387e-06
8.68474970789931e-06
-2.09738269549018e-05
-1.91046987436271e-05
-2.02899115946333e-05
-3.07117843193275e-06
-2.22887380685188e-05
-2.29597154108271e-05
-1.88955549084864e-05
2.89001262337827e-06
-7.07888252146264e-06
-3.02670416518258e-05
-2.20310567517983e-05
-2.14228487492298e-05
-3.32815431480335e-05
-3.03672076719366e-05
-1.93043565039954e-05
-2.50811533640392e-05
-1.13650177413824e-05
-2.47801155994582e-05
-3.90764209300927e-06
-5.56459975301781e-06
-3.49433909014686e-05
-2.38604427948329e-05
-1.70836891898663e-05
-1.40846160506036e-05
-1.78769407701929e-05
8.90280647383859e-07
-1.78710985993603e-05
-1.87771730270787e-05
-1.17434266700562e-05
-3.12247171297314e-05
-1.62451034714755e-05
-2.18110858256791e-05
-3.24153786638816e-05
-1.42303985115501e-05
-5.17827784076721e-05
-1.82510110364699e-05
-4.09211119794113e-05
8.26359694516067e-06
-5.70819799295147e-06
-1.70999278819828e-05
-4.27510885105071e-05
-3.00333179608541e-05
-1.89594613727996e-05
-3.71614337571341e-05
-2.79976443582843e-05
-3.99793323587594e-05
-1.79748097102195e-05
-2.81225281044582e-05
-2.92072629716228e-05
-1.62454921278869e-05
-2.7173933092003e-05
-2.84736839712912e-05
-8.74442781439398e-06
-2.40004608971244e-05
-6.94834072128889e-06
-3.71610194480074e-05
-2.63722024829288e-05
-1.23963212810109e-05
-3.9515259480073e-05
-2.69075379619168e-05
-1.19269177772782e-06
-3.17956423536174e-05
-2.80034111534653e-05
-2.31204133330326e-05
-2.83267149166319e-05
-1.63480927534042e-05
-1.68896580813056e-05
-7.28974810813821e-06
-2.0734773106079e-05
-3.13124781580722e-05
-3.41297787826651e-05
-2.201069638701e-05
-1.29669840788239e-05
-2.67871948529326e-05
6.76475653716032e-07
-1.55930949496694e-05
-3.24741192561472e-05
-2.78412445419422e-05
-2.6201023609646e-05
-2.90546011508278e-05
-6.07487309096742e-06
4.17137638877304e-06
-2.34186327870649e-05
-1.66855223682851e-05
-4.031079811815e-05
-2.48880445212733e-05
-3.72012199277208e-06
-9.60948413115275e-06
-1.00120317879642e-05
-8.08576380116041e-06
-2.20138900126952e-05
-3.13454750476019e-05
-2.46108417366027e-05
-2.22794654483308e-05
-1.36443852564539e-05
-2.69018678554042e-05
-3.29817769322689e-05
1.85848110620754e-06
-2.5901188101055e-05
-1.12191228119181e-05
-2.4877127325189e-05
-2.66174542488367e-05
-1.94683403400695e-05
-6.47475967170513e-06
-3.08253423565006e-05
-1.45733104953509e-07
-3.17599174883335e-05
-2.65770605085636e-05
3.06818192212809e-06
-1.80746383768917e-05
-2.34707264446433e-05
-2.23260570848074e-06
-5.06434660794404e-05
-1.92683038698522e-05
-1.02304755982399e-05
-2.79758115654422e-05
-1.37560726434634e-05
-1.75660984222717e-05
-1.78293822429233e-05
-6.29780840436198e-06
-1.70438472332168e-05
-2.00075768772412e-05
-2.32649087176511e-05
-2.56682142555734e-05
-3.56440790031831e-05
-3.56353343203181e-05
-4.57652031934326e-05
-2.12497104696064e-05
-4.41297767881497e-05
-2.28972677673917e-05
-2.23013419549291e-05
-2.37906603530306e-05
-1.86329260487624e-05
-3.26201949864992e-05
-2.59352964060056e-05
-2.76498285322325e-05
-9.07906428691123e-06
5.73171769055194e-06
-1.61752108233318e-05
-2.06012961816062e-05
-3.35025102841391e-06
-3.18541767195562e-06
-1.1929778749273e-05
-1.41062936161049e-05
-4.28243958291216e-05
-4.62984229270065e-05
4.9504371954542e-06
-3.19385093203598e-05
-2.02031948478918e-05
-2.53988206975835e-05
-2.21222616754996e-06
-3.93720207531919e-05
-2.89699845526006e-05
-9.4855530024692e-06
-3.82877820972665e-05
-3.45909846604176e-05
-2.98997048751808e-05
-2.52558474647188e-05
-5.38040786239746e-06
-2.6062259327864e-05
-1.79714163840497e-05
-1.18949704206867e-05
-3.13779453410725e-05
-1.68625127733679e-05
-2.14803235641494e-05
-4.10019155678681e-06
1.16219049630953e-05
-1.65950199210548e-06
-3.31221124805279e-05
-8.92637933545442e-07
1.32027653150318e-06
-1.30678091043792e-05
-1.91262294253325e-05
-1.93599911188029e-05
3.02499724429473e-06
-1.81921825346208e-05
-3.38972064857571e-05
-1.04341370829755e-05
-2.30007203738878e-05
-1.62144915226001e-05
-6.83225104960954e-06
-2.29144575272129e-05
-9.12337447650602e-06
-1.86841192500145e-05
-1.97650721896332e-05
-2.58772353293078e-05
-4.07374219565511e-05
-2.04028990917622e-05
-2.8722309406765e-05
1.16039838960743e-06
-1.25878947304573e-05
-6.86075304780729e-06
-2.85325968712827e-05
-2.78641714018789e-05
-3.8840771374103e-05
-1.49933314007199e-05
-1.48169564578666e-05
-3.46990128804991e-05
-3.24572544412379e-05
-1.24602552398967e-05
-3.26163233401835e-05
-4.34280440855585e-05
-2.32373966252303e-05
-1.99776010694339e-05
-3.36994119940303e-05
-3.79748671261682e-05
-3.77657189635107e-05
-3.52515338229278e-05
-1.42120582667224e-05
-1.3741938850404e-05
-3.60106502258499e-05
-6.83682394989761e-06
-1.61766770051752e-05
4.72237203318207e-07
2.50861095143793e-06
-3.2757505930185e-05
-1.44145882802828e-05
-1.16345344841075e-05
-9.54142527436388e-06
-5.73361882519944e-05
-4.35433008474127e-07
-4.9742069515603e-05
-3.73010025904496e-05
2.046714289136e-06
-3.36512695693504e-06
-1.8917567280133e-05
-1.88973173159474e-05
-4.86875004372165e-05
-2.33454821310818e-05
-2.47290851953928e-05
-2.13070292665544e-05
-2.69212454217592e-05
-1.90718996450861e-08
-5.31214108880168e-06
-3.2200084986741e-05
-9.11455914474358e-06
-5.44010767240605e-07
-4.00825413974506e-05
-2.84497452948892e-05
-1.05863575705992e-05
-1.51576967882572e-05
-2.50561290315986e-06
-4.10383903539272e-05
1.14921674128582e-06
-1.57468240254071e-05
-8.25205195016649e-06
-3.56127053220309e-05
-2.44466673925281e-05
-1.8160444974107e-05
-1.19760805374619e-05
1.6743942149664e-06
-1.24691624327608e-05
-3.35387003801454e-05
-2.66149150394968e-05
-1.01000151141265e-05
-2.34201444267207e-05
-1.18830561573548e-05
-1.42520625438426e-05
-1.1404261811858e-05
-3.51922579120501e-05
-1.87198084637377e-05
-6.48507928493533e-06
-1.05394159103069e-05
-1.15721342148801e-05
-9.72705226140482e-06
-2.42754830770384e-05
8.21918447928939e-06
-2.98249831630952e-05
-3.28357534554988e-05
1.40538477958548e-06
-2.82987294517122e-05
-3.43724782447052e-05
-2.03284885345762e-05
-9.67953614408874e-06
-4.67877498528107e-05
-1.56089833337223e-05
-4.13603297404182e-06
-2.52750474776054e-05
-3.6676815088934e-05
-2.07570592547146e-05
-2.84155920533604e-05
-2.88783424152092e-05
-3.07147575253807e-05
-2.17295651037216e-05
-2.94631133250952e-05
-1.74625087364031e-06
-1.67927552158925e-05
-3.2147286671755e-05
-2.67746272271557e-05
-3.70846612830375e-06
1.16213624915713e-05
-1.37376799042455e-05
-2.1752926595275e-05
-7.21707512213993e-06
-2.75896854512071e-05
-2.84574880099065e-05
-1.62572206420793e-05
-2.80218031417496e-05
-8.44882960939822e-06
-8.58981778111617e-06
-4.88533300163498e-05
-1.09518416336441e-05
-1.94093262805086e-05
-4.63129554437555e-06
-7.74412285567623e-06
7.71342846149514e-06
-2.03488344856166e-05
-4.40937715410883e-05
-3.04595434055572e-05
-2.74275621370347e-05
-2.94278189204395e-05
-3.73465795551753e-05
-1.89788853182187e-05
5.6734468350252e-06
-2.59583838331969e-05
-1.17935929423677e-05
-2.62158359625458e-05
-2.49203715061515e-05
-1.9912202706897e-05
-9.42589383385437e-06
-5.00122103575431e-06
-1.90935761531536e-05
-1.86768271546854e-05
-3.24451635444014e-05
-1.5980083857984e-05
-1.98022573363345e-05
-1.17750286324039e-05
1.71909104188003e-06
-2.05498397730504e-05
-1.8381383489808e-05
-1.84952838506828e-05
-2.23348388202118e-05
-8.34655929335031e-06
-2.27467649872736e-05
-2.51776661600053e-05
-4.32934545625889e-05
-2.014026417707e-05
-6.79244002174883e-06
-1.64736213829179e-05
-1.83605217729089e-05
-1.70176109283478e-05
-2.19281959116972e-05
-2.57737159639545e-05
-3.47906795833225e-06
-3.69486718747377e-05
-4.0658304907941e-05
-2.59816002509508e-05
-1.24219523126346e-05
-1.03874949942973e-05
-5.24366413257176e-06
-6.09142150783268e-06
-2.99558209666142e-05
-8.56896105973507e-06
-8.31494088041261e-06
-2.64157169766964e-05
-3.58619915497252e-05
-1.59731977417526e-05
-1.99633142577838e-05
-3.70385129868407e-05
-1.91883750201104e-05
-1.94325786963707e-05
-3.84897831074723e-05
-2.29554069709097e-05
-1.77065577993027e-05
-3.71419013085413e-05
-1.15729964215561e-05
-2.22432441035456e-05
-1.9920750938976e-05
-1.06600352800688e-05
-5.84189907333534e-06
-3.14868208278055e-05
-2.8329243611606e-05
-1.79704238815454e-05
-3.25246934706641e-05
-2.48722955663589e-05
-1.77262008336646e-05
-3.33793128544509e-05
-3.17601099335355e-05
-3.56361567403927e-05
-3.97111905968763e-05
-3.32863594174645e-05
-1.0246449595948e-05
-2.79389766536028e-05
-2.67386076618159e-05
-2.04258726250884e-05
-4.6125238892759e-05
-3.02856242378051e-05
-2.2166908054718e-05
-2.03808890383907e-05
-3.30946610038582e-05
-2.78206145776375e-05
-4.38666979325927e-05
-3.03398852144049e-06
-1.7876263153269e-05
-3.19531116461779e-05
-1.51754766039622e-05
3.64804283933325e-06
-7.05308974202657e-06
-7.28232268048655e-06
-2.82439435735222e-05
-3.26428906031227e-05
-1.54524511967707e-05
-1.75332499440095e-05
-1.38757115935318e-05
-1.99042695583433e-05
-3.22911837112429e-05
-2.15179907833399e-05
-2.65551555361594e-05
-1.10207663489264e-05
-4.08993022888556e-05
-2.54326596190993e-05
-3.21237471757357e-05
-2.22167917653987e-05
-2.61514523318849e-05
-6.33020712010043e-06
-2.25494480846351e-05
-3.83756143703286e-06
-1.60105215994917e-05
-1.63411504873196e-06
-8.80209696608545e-06
-2.51575781714646e-05
-4.64578246484729e-06
-2.14395227053848e-05
-7.43997568641124e-07
-2.3206968628052e-05
-1.8737174577688e-05
-6.38028641837019e-06
-2.44306711774598e-05
4.00631057585879e-06
-2.24151698889919e-05
-2.97986972818409e-05
-2.26551089046513e-05
-1.61864230025283e-05
-1.32303751676933e-05
-3.1135159766648e-05
-3.98461169530767e-05
-3.12612869848413e-05
-4.05971931564256e-05
-3.74758782872971e-05
5.57419269141553e-06
-3.47780061254288e-05
-1.4629537279894e-05
-3.63450735562091e-05
-1.77739030863233e-05
-2.11691875598141e-05
-8.93102691370467e-06
-1.73181859417323e-05
3.92862904314395e-06
-7.19733725246219e-06
1.83556848191563e-06
-3.82650918542955e-05
-1.66224520998557e-05
-1.66899149921674e-05
-8.52587717783386e-06
-3.8472415580942e-05
2.78556051258267e-06
-2.23015460945507e-05
-1.39020393025724e-05
-1.83452175540582e-05
-3.51716623301744e-05
-1.63021695404016e-05
-2.51432441022097e-05
-3.39844646680482e-05
-1.53798287752067e-05
-2.40244194283243e-05
-1.91930177664097e-05
-2.05599917036147e-05
-2.05428625265083e-05
-3.74851853574981e-05
-5.17135122118171e-05
-2.54157228032728e-05
-1.4302120713003e-05
-2.89685105258608e-05
-3.68545100883349e-05
-1.53673542208309e-05
-8.83722885726134e-06
-8.74439630076667e-06
-3.66418456950556e-05
-1.30420793838292e-05
-2.72413012506096e-05
-2.86481160677053e-05
-2.0386387358839e-05
-1.16017664887275e-05
-1.31861614767392e-05
-1.78710582381601e-05
-1.62574871544434e-05
-1.20248610853952e-05
-1.423407153671e-06
-2.39496512850588e-05
-1.29614202824281e-06
-2.31018732857351e-05
6.4651934785293e-06
-2.10868836809e-05
-2.44369531771046e-05
-1.66177207564602e-05
-1.76045815635054e-05
-2.03001104543872e-05
-1.60976029598624e-05
-5.47227339532384e-05
-2.07518019405036e-05
-2.3057451369646e-05
-8.98931786427882e-06
-2.7895326142187e-05
-2.02593507693239e-05
-2.08633977113385e-05
-2.29700271806792e-05
-1.31828769764618e-05
-9.41795390595335e-06
-2.22668344736708e-05
-2.60201921065836e-05
-3.52155471085472e-05
-1.17760579645035e-05
-2.5103429070373e-05
8.94907179821052e-07
-1.00818797953243e-05
-2.36398703690659e-05
-1.86827541316135e-05
4.79828023160258e-06
-2.99701466768022e-05
-3.77496582582213e-05
-2.70824840942452e-05
-2.27510681353484e-05
-2.63257806697551e-05
-3.19197564022882e-05
-1.62640569067878e-05
-4.50829362493645e-05
-2.01869025911033e-06
-4.28525199567746e-05
-2.85565056732557e-05
-1.82607824198881e-05
-2.567191302175e-05
-1.52718121567147e-05
-1.67954990894077e-05
-2.91432266860127e-05
-1.96181876434296e-05
-3.06461028453653e-05
-2.41877449423643e-05
4.48135568455404e-06
-1.70127775648958e-05
-2.16603097924652e-05
-1.53290466089222e-05
-8.27680370861712e-06
5.22828821299576e-06
-3.98634215603755e-05
-2.58272888913586e-05
-2.95905209087295e-05
-1.82942769514948e-05
-3.41859502840149e-05
-2.27441960857876e-05
-4.01536330444555e-05
-4.56053912020507e-06
-2.40756461695906e-05
-1.71561330487055e-05
1.87124146122384e-05
-1.78412492769003e-05
-5.81971682906192e-06
-2.67203351912069e-05
-2.36661466684746e-05
-6.69619841358367e-06
-3.45560498401374e-05
-2.99084826381909e-05
-2.23277194995557e-05
-1.62954850526329e-05
-3.54629782605088e-05
-1.83579973886692e-05
-2.01158947845213e-05
-4.07186494189259e-05
-8.35029558799016e-06
-9.22036715136825e-06
-4.2245751823819e-05
-5.82941649937643e-07
-2.37608287968677e-05
-1.26476339506309e-05
-2.4900959714596e-05
-2.1453151571835e-05
-1.55942514869111e-05
-3.2496664689354e-05
-1.24806668136323e-05
-4.22171266414489e-05
-9.57359641924662e-06
-1.76109013205348e-05
-3.46653203153692e-05
-1.50030994945612e-05
-1.03175479481135e-05
-2.4179649767248e-05
-5.37043718651521e-06
-3.86874461389605e-05
-2.76819609988489e-05
-3.57693090603496e-05
-4.59086753873626e-05
-1.88263986549305e-05
-1.07942923895748e-05
-4.6559656214548e-05
-2.64220346810814e-05
-2.96832518721545e-05
-1.381260284009e-05
-1.2797234562714e-05
-1.97044792867297e-05
6.11003571371074e-06
-2.67288902699784e-05
-2.47706223501428e-05
-7.12986104164195e-06
-1.14023292329606e-05
-1.82442952658945e-05
-6.404181501055e-06
-3.94855623146272e-05
-1.9937606425116e-05
-3.94125609836246e-05
-1.86577567875943e-05
-2.14120620167872e-05
-1.41729469260586e-05
-5.92212455679765e-06
-2.88512664561891e-05
-4.87935252752354e-06
-2.61123805838525e-05
-5.02243270742815e-06
-1.19082339080974e-05
-2.22041298920728e-05
-3.31082169598971e-05
-2.51652334230755e-05
-4.33607917880576e-05
1.46378227649466e-06
-2.85733671456304e-05
-1.92653070925133e-05
-2.99740976796794e-05
-3.39975969466826e-05
-2.28313908025042e-05
-1.82063931667294e-05
-2.47149817390995e-05
-2.63435994374716e-05
-2.26172759105621e-05
-1.45376557532823e-05
-6.79499793020151e-06
-5.20181871257142e-05
-2.47238626352215e-05
-2.26200314870492e-05
-2.73251889925932e-05
-2.2379888866833e-05
-1.27704059884563e-05
-3.89855812006488e-05
-1.90553157571181e-05
-4.477024466997e-05
2.23811183194754e-06
1.60078782222296e-05
-3.9820655481912e-05
-1.4102018464142e-05
-2.25579972884051e-05
-8.36520113796616e-06
-1.05865239692818e-05
-2.23201128067852e-05
-1.66294043286754e-05
-2.06085492955985e-05
-2.65547546387923e-05
-1.96936977692355e-05
-5.45613997137229e-06
-1.20134868135597e-05
4.63857206130883e-06
-7.71086194913874e-07
7.41260641741468e-07
-5.50080459287002e-06
-2.62833464148077e-05
-2.17067251671186e-05
-1.65303891688585e-05
-6.93166509654789e-07
-9.87419630393622e-06
-8.64965877881741e-06
-2.99400973819733e-06
-2.65617170065422e-05
-4.00805708108903e-05
-4.73470679271378e-06
-1.31386938547445e-05
-2.70994063798724e-05
-2.24140446158761e-05
-3.48600883441133e-05
-2.0289939261243e-05
-3.29600413849046e-05
-3.7544029002171e-05
-2.26369291253703e-05
-3.36902341045677e-05
-1.31427166017186e-05
-1.06659730953962e-05
-1.84499260660029e-05
-8.83668077123382e-06
-2.52687540886999e-05
-3.18799135120669e-05
-3.21477941873708e-05
-2.04866216648571e-05
1.31181623566063e-07
-1.4409873410656e-05
-2.85686502724674e-05
-9.29963792737821e-06
-2.18781992347832e-05
-1.42099105629856e-05
-1.27326520496831e-05
-2.40158266059316e-05
-3.85409141687483e-05
-4.73578549296352e-05
-2.69656839046781e-05
-3.03216655791354e-05
-9.48674990643132e-06
-2.19966790874793e-05
-7.40886272843023e-06
-2.65033655776076e-05
-1.42058940124608e-05
-1.4121174206775e-05
-1.88388784331768e-05
-2.78077311387859e-05
-2.47524404687677e-05
-9.79277877208856e-06
-2.54228745112296e-05
-2.6320221660825e-05
-6.59502059368349e-05
-1.4114869325109e-05
-3.47724875511614e-05
-8.13699010283759e-06
-2.44851954559593e-05
-1.31825902302663e-05
-2.99394402473373e-05
-1.68354832806389e-05
-1.25218853221003e-05
-1.71301440461703e-05
-1.47026977370342e-05
-4.18251408510944e-06
-2.75048974724452e-05
-5.57064047585892e-06
-4.00789516127382e-05
-3.45932124256931e-05
-2.72926108901294e-05
-2.05753068171739e-05
-2.6464916081707e-05
-1.14154773156996e-05
-2.57265187463673e-05
-3.41039557024033e-05
-1.57717554263259e-05
-2.06899984023851e-05
-2.48604933638827e-05
-2.39775146874939e-05
-4.15132816188005e-05
-2.4985234678099e-05
-2.66723101071095e-05
-2.31375658946099e-05
-6.07064609289709e-06
-1.85935852350863e-05
-1.29996915517863e-05
-1.41445739645472e-05
-1.95786570731129e-05
-7.31400081759325e-06
-2.96385686573588e-05
-1.1391123159404e-05
-2.02911322009027e-05
-1.24042208689399e-05
-2.89689047597372e-05
-1.35004224553689e-05
-4.41216899459582e-06
-2.88304267156342e-05
-2.32686617589394e-05
-1.94991751898905e-05
-7.99459100175953e-06
-3.53422955889528e-05
-2.82978165353947e-05
-9.53609691190387e-06
-1.81572179707877e-05
-3.08938268724711e-05
-2.732932925906e-05
-1.35269849446507e-05
-2.12251433793448e-05
-3.0235817892997e-05
-2.4911017506323e-05
-2.50069457399084e-05
-1.07412911191748e-05
-8.44170287918772e-06
-1.4858039006477e-05
-3.79678705906354e-05
-2.98530594485964e-05
-3.19931051964859e-05
-2.2360440608639e-05
-7.61839129661967e-06
-1.94233665936412e-05
-3.77884699933189e-05
3.49066082957864e-06
-3.22564132522636e-05
-2.24572338465772e-05
-9.1051292980274e-06
-3.20898667126202e-05
-5.87158320457589e-06
-4.03684458683299e-06
-4.42608250313504e-05
-6.66035924298815e-06
-2.21334110635369e-05
-2.18469343300667e-05
-2.0764425091579e-05
-9.4801578715651e-06
-4.17013042644785e-05
-1.70210376058388e-05
-1.32817036768664e-05
-2.68371733950893e-06
-2.95863614126871e-05
-1.43964671024314e-05
-3.66889144176375e-05
-1.87630651452316e-05
-1.48933276848656e-05
-1.90915804353367e-05
-1.88946023189441e-05
-3.9464368216546e-05
7.90299271997511e-06
-5.41224342986326e-06
-2.01801751401103e-05
-6.37344992380345e-06
-5.38265390453202e-05
-1.9089910673737e-05
-1.62990480895789e-05
-2.57610624368233e-05
-1.84589905747109e-05
-1.98684079533929e-05
-3.01125604300863e-05
-1.27908716032976e-05
-2.35538393552976e-05
-2.91688691668626e-05
-2.22910743694014e-05
-1.45322052006083e-05
-4.41898355926015e-05
-1.43660022961247e-05
-2.29849401902054e-05
-2.83945928775473e-05
-1.10415838013643e-05
-4.04993025916389e-05
-2.38254216404719e-05
-4.25587961110278e-05
-2.82765832837414e-05
-2.40196104970266e-05
-2.24545922854896e-05
1.02221692676791e-05
-2.2806622613498e-05
-1.14811117219832e-05
-4.77225152402698e-05
-2.54281309343008e-06
-2.91372479251939e-05
-3.75144694325022e-05
-1.43728462645736e-05
-3.51151488525552e-05
-5.47552233049129e-05
-2.32251728264009e-05
-2.09308811558841e-05
-2.56470943471732e-05
-2.305540345668e-05
-2.74601487009532e-05
-2.62464143198932e-05
-4.61454888766092e-05
-4.43025643752744e-06
-3.29681639948734e-06
-1.33237895651369e-05
-2.08821813828214e-05
-1.3577857177577e-05
-3.03226768992456e-05
-2.02478695338639e-05
-8.04999218779552e-06
1.94398841724878e-06
-2.57676403303668e-05
-3.35611976936904e-05
-1.43379703569336e-05
-7.57487002431373e-06
-3.73829042475278e-05
-3.41316475544343e-05
-4.30809316408675e-05
-3.01087593202979e-05
-1.52152305177022e-05
-3.9804631177459e-05
-3.09662766982751e-05
-2.61495540731591e-05
-1.19682540450132e-05
1.30585146733018e-05
-1.56625301089912e-05
4.22021040344035e-07
-7.63758252772149e-06
-2.66338911137266e-05
-2.27277531161325e-05
-4.58513179501257e-06
-3.45019882169431e-05
-1.06545748546307e-05
-1.63767778490487e-05
9.42779752797635e-08
-2.18637042982626e-05
-4.03197707614449e-05
-1.06769432655763e-05
-1.43452251923387e-05
-2.2300742094074e-05
-6.82995134355272e-06
-1.51806484358966e-05
-1.7622830734207e-05
-3.79690687216182e-05
-2.87847504580955e-05
-2.7824579493947e-05
-3.22208525786968e-05
-9.42069547086459e-06
-1.42174232435463e-05
-4.7735588645166e-05
-1.48978976558115e-05
-1.27096438377114e-05
-3.47539932743836e-05
-2.03333619691655e-05
-8.87214466597091e-06
3.38647232694133e-06
-2.00714947968067e-05
-1.27478971152318e-05
-2.5310401647591e-05
-2.16490199945044e-05
-2.22793475191609e-05
-2.21429658552449e-05
-2.12587073273881e-06
-1.01509932143452e-05
-8.51740924409079e-06
-3.78408206624873e-06
1.7940197731449e-06
-1.26364320864358e-05
-1.62176917945237e-05
-1.91008698167014e-05
-3.04927581500353e-05
-8.77058172123726e-08
-1.44256910795332e-05
-1.20674725492567e-05
-1.09956137571695e-05
-2.33903055799246e-05
-1.45915393787516e-05
-2.68028401383269e-05
-2.89501288288359e-05
-3.17991146560953e-05
-1.35281448083662e-05
-3.82569867339962e-05
-6.94624932645616e-06
-9.77401426952341e-06
1.52634548372798e-06
-1.95402710890375e-05
-2.40532259630617e-05
-3.23156325964983e-05
-5.00920932622897e-05
-1.75693721412939e-05
-1.82852955516556e-05
-2.80104871578277e-05
-4.03327566825595e-05
-2.59934029903388e-05
-2.61416101410632e-05
-3.02546418084135e-05
-3.7325197439106e-05
-2.98930007841592e-05
-2.06835999670147e-05
-3.47884236852537e-05
-2.69531392221507e-05
-2.34661216474037e-05
-2.47775061415971e-05
-1.57507503099982e-05
-1.34935374862065e-05
-1.2657211507531e-05
-5.29676211202465e-06
-8.6147578227053e-06
-2.7284274262969e-05
-5.49887490793948e-06
-1.33404001589473e-05
-2.2762369442145e-05
-2.67187220823655e-05
-3.52500438071143e-05
-3.08947080247383e-05
-2.73358725088452e-05
-5.99112515264945e-06
-2.60558449707617e-06
-2.55993014221873e-05
-8.43748787440971e-06
-3.78569739289176e-05
-1.42927648038081e-05
-1.36107506953436e-05
-1.16093385104902e-05
-2.17225046560291e-05
-2.71959808136981e-05
-1.29754418804954e-05
-8.12968964033515e-06
-1.3086266733501e-05
-9.46050902916056e-06
-1.05222386278311e-05
-1.81422858975753e-05
-1.71006780366114e-05
-1.27984569553426e-05
-2.20042135372707e-05
-2.16681384047282e-05
-4.09553884632612e-06
-9.90198523769856e-06
-3.15055327316503e-05
-1.96925423343241e-05
-9.38417353924211e-06
-2.89788570159659e-05
-4.08795020427611e-05
-4.9578573923942e-06
-1.76603548052639e-05
-2.43540423296044e-05
-1.78708875508405e-05
-2.58076521032268e-05
-1.90220517694657e-05
-9.65969045402646e-06
-2.10184595776563e-05
-1.3469234925385e-05
-6.7807562776012e-06
-8.08190089087517e-06
-4.89709527664794e-06
-2.22189242763361e-05
1.06507201607451e-05
-3.72091753284433e-05
-3.30205762907066e-05
-1.17094162036626e-06
-2.57141973088555e-05
-1.81915759059463e-05
-3.93890693224564e-05
-1.88800891652073e-05
-2.70888635426926e-05
-2.11795106703116e-05
-2.07308424426046e-05
-2.80947064111097e-05
-1.84622066077011e-05
-2.96261083250776e-05
-2.79178862819631e-05
-3.34712114027818e-05
-3.01741556107482e-05
-9.13859772644938e-06
-1.81747813552806e-05
-3.38328623921191e-05
-2.55747646737083e-05
-1.40326295305016e-05
-1.23817523874999e-05
-6.87428974548332e-06
-2.99609001827661e-06
-2.09930516193236e-05
-3.13414992523696e-05
-1.69645160186215e-05
-3.31830910640486e-05
-2.6316967402314e-06
-7.6375954179674e-06
-2.86761869889956e-05
-2.79505697618928e-05
-8.71056359029371e-06
-9.19929601839363e-06
-2.62376937550671e-05
-1.48165155019991e-05
-3.46948227911622e-05
-4.83672146326541e-05
-2.24889558092531e-05
-1.49899081191695e-05
1.16196594559749e-05
-1.96826097360838e-05
-2.76786882169966e-05
-1.37554074991291e-05
-4.41074391341294e-06
-1.33353213003329e-05
-2.06972998070366e-05
-4.23827863859606e-06
-1.62773522202579e-05
-2.06186028168748e-05
-2.76396598562593e-05
-1.36375301048331e-05
-1.85918840212147e-05
-2.92182944925818e-05
-8.3184268791583e-06
6.71062143245834e-06
-1.19586159872555e-05
-1.51888831687854e-05
-4.06433048690104e-05
-4.90553923315821e-05
-3.85339407131739e-06
-3.86698758574059e-05
-4.64229076584604e-05
-2.13586164546333e-05
-3.06863337477945e-05
-1.40336987840427e-05
-2.72378208575253e-05
-2.46443095619893e-05
-1.67680140810516e-05
-1.86842300719148e-05
-1.58558216272396e-05
-1.93673688018783e-05
-2.45695281151391e-05
-1.8173402579021e-05
-2.1872921436746e-05
-2.54109217132773e-05
-5.48777362016067e-06
-1.16337660540801e-05
-8.18746250832197e-07
-3.11504972379969e-05
-2.32296400763781e-05
-1.56906234708971e-05
4.00814409812303e-08
-2.66927975571032e-05
-6.29603951215804e-06
-1.38578731173242e-05
-1.86932715381297e-05
-2.30441410649234e-05
-2.58377755516435e-05
3.51216508136555e-06
-1.30393294651312e-05
-1.39024350864244e-05
-9.73084135340357e-06
-2.43771759106977e-05
2.80903298785067e-06
-4.06065897169338e-05
-2.75972048906004e-06
-2.10961229487904e-05
-3.37305717550494e-05
-3.1768098464972e-05
-1.08224466831303e-05
1.17218274200701e-05
-1.63552584027029e-05
-1.71782806331285e-05
-3.07921340767846e-05
-5.81285642233907e-06
-9.60263992460084e-06
-2.49035979234479e-05
-2.6567804247575e-05
-2.34452786268697e-05
-2.54827624803401e-05
-2.36150897830681e-05
-3.0925836436406e-05
-4.57966605715751e-05
-1.9512483911757e-05
-2.84532544870751e-05
-4.92285090676246e-05
6.99294939817433e-07
-1.57840548177273e-05
-3.86000601844939e-05
-1.79290599799644e-05
-1.30996998109937e-05
-4.08765252051169e-05
-1.40980834572058e-05
-9.02109030824865e-06
-2.08005011250916e-05
-1.79938175867984e-05
-1.05643633059213e-05
-1.32973918997136e-05
-2.88078707584765e-05
-3.14644188169416e-05
-6.09194622853515e-06
-2.45027021009268e-05
1.03005375986108e-06
2.86710169116573e-06
-1.77405611305499e-05
-1.93626515496271e-05
-2.85958786530472e-06
-2.51175249109996e-05
-3.78327877067517e-05
-6.08398661868548e-06
-1.14511754820547e-05
-1.52179739740057e-05
-2.65906830854921e-05
-3.04432823509899e-05
-3.59231824161046e-05
-8.68689331386874e-06
-3.75730643443384e-05
-2.5675054143105e-05
-1.68507367591307e-05
-1.14648855768523e-05
-1.6398635794837e-05
-2.34940673258731e-05
-1.92617076564186e-05
-2.06901383647829e-05
-2.03752043710224e-05
-3.23379565131912e-07
-2.37198049055506e-05
-1.78935966169497e-05
-1.76509246950036e-06
-3.00714956923138e-05
-1.981446663079e-05
-2.99242118330373e-05
-3.26200502698723e-05
-3.28351695159764e-05
-1.00452986757299e-05
-5.29063258285192e-05
-1.82886656409483e-05
-4.27746530033015e-05
-2.19849170211242e-05
-3.99066286898269e-05
-1.71553081437899e-05
-2.13096960748133e-05
-1.37323920849894e-05
-1.80127752871379e-05
-8.40960849963391e-06
-1.45834268444713e-05
-7.07023544360633e-06
-4.07133635022238e-05
-3.10918481133598e-05
-4.0594670992436e-05
-1.38048483860392e-05
-1.77010152081747e-05
-2.69443514875211e-05
-4.21898711704321e-05
-2.56949860280892e-05
-2.00622310225416e-05
-1.99367025228551e-05
-2.5534444890532e-05
-4.88913752789669e-05
-1.81539857755769e-05
-1.68006904620757e-05
-9.37369941227972e-06
-1.23548504380635e-05
-1.61623931074505e-05
-4.23899676440845e-05
-9.40955380250283e-06
-1.88958543529098e-05
-2.07805429500422e-05
-1.99105667576472e-05
-1.73989774844731e-05
-2.70381564236719e-05
-1.63012263805918e-05
-2.09547121257441e-05
-5.0164233719436e-06
-1.97960914023167e-05
-1.88753124973144e-05
-6.10787337947485e-06
-1.60787657699408e-05
-6.09282916862534e-06
-1.14212135822054e-05
-3.95453952531487e-05
-3.24400219966052e-05
-2.18407697851746e-05
