# Supplementary material for: Research on computational propagation and identification of mine microseismic signals based on deep learning
Source: PLoS One. 2025 Oct 22;20(10):e0334641. doi: 10.1371/journal.pone.0334641 (PMC12543183; doi:10.1371/journal.pone.0334641)
Supplement: S1 Data — (ZIP) [file pone.0334641.s001.zip › 000100500001095.xlsx_0.txt_24.txt.txt]

-2.41939949562655e-05
-1.74942496638724e-05
-1.06456596330856e-05
-3.48823521068772e-05
-2.89096843704977e-05
-2.33058651694809e-05
-3.4717266225354e-05
-2.18692632435551e-05
-2.41372371577346e-05
-1.71407058649709e-05
-3.4424351104125e-05
-1.41048851275293e-06
-3.04190159180199e-05
-3.15410454758375e-05
-1.71450433759702e-05
-2.37112713962725e-05
-3.89731730058691e-06
8.54504846901533e-07
-1.09557187095071e-05
-1.42471954019666e-05
-2.67608782735211e-05
-3.28214219622928e-05
-2.55943812931533e-05
-2.30109533378555e-05
-3.05526032646785e-05
-2.43839853290704e-05
-2.97154634054451e-05
-1.61633912737205e-05
-3.69843003950449e-05
-2.01906037475296e-05
-7.53859778863081e-06
-2.54473174987015e-05
-2.36239292161203e-05
-2.95604456801588e-05
-6.95155611826093e-06
-3.40201107563142e-05
-3.25553287367538e-05
-1.90138467326973e-05
-1.96428006395407e-05
-1.27484879902227e-05
-1.65496432742906e-05
-1.96030703202567e-05
-9.31247928527302e-06
-3.03101719373568e-05
-1.12522454219162e-06
-4.02914764080952e-05
-9.54991085441108e-06
-2.62477317270822e-05
-1.51047645422888e-05
-5.74666404541989e-06
-1.7458550104135e-05
-8.45009079517138e-06
-1.67464779735156e-05
-1.59605584315476e-05
-2.83091187507575e-05
-3.37532387381204e-05
-4.25461540112275e-05
-2.97703315726311e-05
-2.27062418161995e-05
-1.54648860842477e-05
-3.7058741958479e-05
-2.8802291987325e-05
-2.18007376868622e-05
-1.97429386714239e-05
-1.51743997355196e-05
-2.59857772222985e-05
-1.84613362290427e-05
-2.85274793291312e-05
-1.99586441840185e-05
-1.14123334010815e-05
-3.04944478613996e-05
-3.66104128633561e-05
-1.62979154708537e-05
-4.43413968054757e-05
-1.6278309780929e-05
-1.31163459017146e-05
-9.49189313353427e-06
-7.81959278885979e-06
-1.42276811088421e-05
-4.27074048800851e-06
5.45236082577428e-06
-1.50198918278645e-05
-2.45878403214392e-05
-4.13072602357099e-05
-2.79888531123107e-05
-3.29125844069225e-05
-3.97025947361168e-05
-2.11058986945384e-05
-3.42243127457571e-05
-3.82168651803477e-05
-2.69134656022191e-06
-1.92102137039274e-05
-7.47285513330244e-06
-1.35640924971433e-05
-2.44561536876541e-05
-2.3906592022204e-05
-1.34466825775307e-06
-1.66434499107913e-05
-5.88129231155553e-06
-3.04352944952665e-06
-3.42930471133293e-07
-1.76638479143703e-05
-1.38918779854289e-05
-4.33551179279047e-05
-3.69314465832496e-06
-1.9253126866587e-05
-3.60380171907344e-05
-3.2576323417717e-05
-2.72761922127526e-05
-2.95182893488773e-05
-3.18137798143041e-05
-2.89494236639752e-05
-2.338666210755e-05
-2.12078021872831e-05
-4.61308532500066e-05
-3.55122820847011e-05
-2.04478021481853e-05
-1.33630298641343e-05
-1.07102968005127e-05
-1.3252861759019e-05
-1.00857714434561e-05
-2.57829212029011e-05
-3.67483305285716e-05
-2.42384132405746e-05
-2.77413453865328e-05
-9.42635976227197e-06
-1.04917538967408e-05
-2.34161567570656e-05
-1.48979766833859e-05
-4.50565170638221e-05
-2.58888536303231e-05
-2.66857064983117e-05
-1.9737887109246e-05
3.99328423636958e-06
3.38961548818049e-06
-1.28824100813584e-05
-3.39669000167035e-05
-4.6457061798758e-06
-3.52265748941335e-05
-2.01625008722635e-05
-2.95200623160075e-05
-1.15844806608228e-05
-3.52294747297629e-05
-1.31149080400532e-05
-3.59144944740511e-05
-2.63472100402722e-05
-2.1432399419597e-05
-1.2365927013192e-05
-1.95485772576517e-05
-1.26956781849368e-05
-2.73936593649689e-05
-1.97684359202278e-05
-3.78759071749165e-06
-2.18123969949333e-05
-4.08795173071995e-06
-1.78749564109359e-05
-2.23133641679655e-05
-3.60797246488905e-05
-2.00166862054318e-05
-1.8820006131242e-05
-2.26518128276312e-05
-2.52376933362123e-05
-2.0489272403816e-05
-2.77962966303613e-05
-1.76127666543745e-05
-3.5602905579851e-05
-8.28585724956477e-06
-3.93080670536447e-05
-3.02927840103636e-05
-1.3984360644647e-05
-4.82142067096666e-05
-4.50033239809639e-06
-5.78313793089237e-06
-2.29217330670839e-05
-2.18158537962834e-05
-2.31460139107666e-05
-1.26814420535739e-05
-2.70600572109254e-05
-3.9963789813856e-06
-6.82192044630297e-06
-2.37077058063695e-05
-2.29472467259613e-05
-1.61792086934735e-05
-2.04949049613712e-05
-2.60227472661366e-05
-3.21043741404985e-05
-3.2626269302837e-05
-2.8972961383028e-05
-3.25250205034349e-05
-7.49926280229108e-06
-4.06152338329748e-05
9.99131075743271e-06
-2.47594718850939e-05
-1.43359603153035e-05
-5.54534757957757e-06
-2.5263669120455e-05
-6.92428689656527e-06
-1.22615831114722e-05
-2.61417219527321e-05
-1.15885982091271e-05
-1.12032725556148e-05
-2.8607736118469e-05
-2.86772451577553e-05
-2.19294633725059e-05
-1.92690026770966e-05
-1.1389104536176e-05
-4.88981936436568e-06
-2.2132835649311e-05
-1.97425673339089e-05
-3.42010474036185e-05
-2.62378204446456e-05
-4.69086254196383e-05
-2.49734616301397e-05
-3.35000254440916e-05
-1.92192737876753e-05
-1.7433237397258e-05
-2.7225575071162e-05
-1.59502364514521e-05
-3.29130643514709e-06
-9.6499867511759e-06
-3.39609001165116e-05
-3.01986051597022e-05
-3.91862243355406e-05
-1.52225735260642e-05
-2.08227763494861e-05
-3.38081738847515e-05
-3.64054538481061e-05
-2.29350595692336e-05
-2.05824545445891e-05
2.47194870251535e-06
-2.12387402261236e-05
-1.79047231342841e-05
-3.61233121036644e-05
-4.41030467700366e-05
-3.29226489307311e-05
-1.10049784218613e-05
-1.52457317571709e-05
-3.05703616682316e-05
-4.09292666846402e-05
-6.80819043032092e-06
-2.29026962046611e-05
-3.69809244531515e-05
-4.35293512593628e-06
-3.12835508615973e-05
-1.27881366884917e-05
-8.90498911789788e-06
-3.67056999377374e-05
-1.6390350619815e-05
-2.4365303876812e-05
-3.32974504465219e-05
-2.41501122142249e-05
-1.37455363217243e-05
-1.35210865411382e-05
-2.96962259128501e-05
-4.38947741378781e-06
-3.58497550213052e-05
-2.38065586579529e-05
-1.31966072605826e-05
-1.14699197744909e-05
-2.26072279661018e-05
-5.37012352151936e-06
6.7866614173897e-06
-2.37489752304033e-05
-1.63761604803087e-05
-2.72806250997382e-07
-1.0962401362264e-05
-3.34107011019564e-05
-7.94278977695735e-06
-3.20438263794491e-05
-4.29146039796524e-06
-1.1742597646602e-05
-2.77234480058538e-05
-2.71489432639004e-05
-1.92745573891897e-05
-3.29115760085606e-05
2.28122702995989e-06
-1.26815727391245e-05
-3.09920550704511e-05
-3.08279737840232e-05
-1.28913504834615e-05
-9.9332583651601e-06
-2.44868439336811e-05
-2.76855544182928e-05
-7.56738409834657e-06
-1.90468138123182e-05
-2.00927328442762e-05
-1.92442980115561e-06
9.11488048912073e-06
-3.95204882778172e-05
-3.52286581246056e-05
-1.28800160667785e-05
-3.18097583572879e-05
-2.02544045749111e-05
-3.11366147382066e-05
-1.61698636065835e-05
-1.09623816903943e-05
-3.24851180718241e-05
-1.97339968196629e-05
-2.5123824992208e-05
-1.85421027363181e-05
-2.90826326693807e-06
-2.30400750906082e-05
-1.96852343062667e-05
-1.22181740454613e-05
-3.34211046555822e-05
-3.08273420525887e-05
-4.08628550099312e-05
-1.52854102159352e-05
-1.4872589842855e-05
-2.69758624560635e-05
-3.65034793605953e-05
-3.30306259803651e-05
-2.68868233706488e-05
-2.39633315845402e-05
-9.12492411668433e-06
-2.57554864004347e-05
-1.57883168096529e-05
-3.28782754077402e-05
-2.37079912043306e-06
-3.916217962425e-06
-3.51913214024042e-05
-2.08364228526005e-05
-5.94122731425463e-06
-3.20047840220304e-05
-4.13640477005232e-06
-2.40290141808011e-05
-1.27933142254216e-05
-8.08138614172119e-06
-7.83696486765662e-06
-2.15734829705436e-05
-4.69765583802412e-06
-3.36866458700712e-05
-3.09092887548081e-05
-1.30018895141154e-05
-1.72591392425131e-05
-3.91489549270067e-05
-1.73984201590228e-05
-1.0890245927965e-05
-4.16449055637896e-05
-1.79767650624549e-05
-2.08957659481609e-05
-1.50090472877096e-05
-2.04751338251018e-05
-3.79123421684834e-05
-2.10365073610847e-05
-6.82736927296072e-06
-2.1721714761243e-05
-2.10096816925336e-05
-4.84496599043556e-07
-3.99994252215838e-05
-8.82148582002185e-06
-4.83659354513979e-06
-3.44398272971533e-05
-1.88847112644424e-05
-4.09014509546347e-06
-3.17581632738227e-05
-3.85908483085176e-05
-1.65714430434113e-05
-1.4886405339797e-05
-3.14174160421102e-05
-1.75423628442949e-05
-1.6465339352637e-05
-3.23976542761722e-05
-2.3457992061117e-05
-2.9045140120988e-05
-2.05215300791939e-05
-1.88318130539676e-05
-2.54755518709265e-05
1.50308248633345e-05
-1.13501813171933e-05
-1.57395927759196e-05
1.21580920164765e-06
-1.8689314815006e-05
-4.05970040569411e-05
-1.36162674508096e-05
-4.7500505011453e-06
-1.88221544273131e-05
-1.60755135697614e-05
-2.08972757095308e-05
-2.39216904897122e-05
-2.82002699151887e-05
-5.57278410332212e-05
-2.9819159863702e-05
-2.08446276867841e-05
-3.23053301415194e-05
-3.27155525318464e-05
-5.95921697055129e-06
-1.94355588893032e-05
-1.96013125490048e-05
-5.78988644066712e-07
-2.34318205885098e-05
-3.36396056893393e-05
-2.78090273896866e-06
-3.72966104569833e-05
-2.62471050838712e-05
-2.28891422376473e-05
-2.79845921419314e-05
-1.09527113567957e-05
-2.11593993668278e-05
-6.32753419447102e-06
-2.27588412391362e-05
-3.27756029564452e-05
-4.95832835207003e-05
-2.03001715817757e-05
-3.7167606445867e-05
-2.88108803186161e-05
-2.59183324850694e-05
-2.83339109779484e-05
-2.00593062886484e-05
-2.20695226520347e-05
-3.26504775778031e-05
-1.25008800560788e-05
-2.32052486321658e-05
-2.09345628265136e-05
-1.25983601631714e-05
-2.58811881789438e-05
-2.28603532902828e-05
-2.28475968075339e-05
-2.34877941429968e-05
-1.96770344528823e-05
-9.17731836474157e-06
-1.56042180942355e-05
-3.79909171163627e-05
-4.52616414979294e-05
-2.23074697625879e-05
-1.34162195295008e-05
-3.92670807623121e-06
-1.07290938231937e-05
-2.34831454706761e-05
-4.48724661649789e-05
-1.92312697710045e-05
-2.18167432453878e-05
8.33993049165442e-06
-8.79305333299849e-06
6.39215237440062e-07
4.31573448955277e-06
-3.25425034579059e-05
-1.93772349530154e-05
-2.20937437308474e-05
-6.73971834763419e-07
-2.27598774250965e-05
-2.33310278660948e-05
-3.15055507093001e-05
8.97755749486162e-06
-2.82158142966899e-05
-1.22646101950343e-05
-1.66356707257578e-05
-3.30112935059069e-05
-3.49942257583212e-05
-2.32422174179154e-05
-2.42132881901948e-05
-1.31940454113893e-05
-2.30899271506405e-05
-4.91023263473061e-05
-2.53596118448254e-05
-3.09731062727239e-05
-4.0846434242173e-05
-1.43047569861895e-05
-1.91806849922977e-05
-2.50882368764286e-05
-1.37425958588651e-05
-2.9455858573709e-05
-1.05345060678479e-05
1.52267017804847e-05
-2.41697529556357e-05
2.28824711832569e-06
-1.81988776044756e-05
-2.94993991459473e-05
-2.90214136315304e-05
-4.57226628415032e-05
-1.85814261674166e-05
-6.56395329460108e-06
-2.61310983721753e-05
-3.40016563485646e-05
-2.308469011633e-05
-1.76246518088142e-05
-2.08612362574437e-05
-2.37109240219312e-05
-2.77259564980685e-05
-9.67259870870614e-06
-1.33555317923328e-05
-1.19376226949187e-06
-2.41026609571735e-05
-2.26328295120776e-05
-4.99403574704038e-05
-2.63875276104324e-05
-2.49218117271864e-05
-2.04489092812215e-05
-4.11954786047364e-05
-2.76432469346204e-05
-2.52451244750614e-05
-1.56581426363015e-05
-2.24457264284667e-05
-1.55374357570839e-05
-1.60464513332059e-05
-2.38856196834798e-05
2.93674525720459e-06
-1.98432532062609e-05
-1.45527748314236e-05
-3.57622128018898e-05
1.41497861988612e-06
-4.32122478904221e-05
-1.10246261499027e-05
-2.97925215899565e-05
-9.93806432317539e-06
-2.12150119422878e-05
-1.51908311718092e-05
-3.08735207266849e-05
3.54639886274088e-07
-3.69285335486732e-05
-1.11768584825195e-05
-3.01105301373367e-05
-2.1571663175429e-05
-1.59111590605265e-05
-1.23444441312409e-05
-3.15654220640167e-05
-1.6547138351284e-05
-1.88706555864398e-05
-1.76151347904456e-05
-1.59450647236091e-05
-1.26387572953982e-05
1.70824203918614e-06
-2.38720555345175e-05
-2.731362910451e-05
-9.62205948699702e-06
7.6506920752408e-06
-2.48061353572341e-05
-1.99845850201194e-06
-3.11435522927465e-05
-1.76027426374193e-05
-1.48239139234909e-05
-1.66781757632357e-05
-3.92829116595669e-05
-2.4717544778932e-05
-3.16787015429182e-06
-2.6381680629022e-05
-2.40984250944338e-05
-1.66196763262277e-05
-5.89488628829743e-05
-4.31088318866887e-05
-1.12423143260477e-07
-2.48647877615825e-05
-1.24705141500091e-05
-1.39805671433379e-05
-2.22135976589895e-05
-4.74676749142785e-06
-3.21760109321563e-05
-9.03677874927858e-06
-4.67708423343947e-05
-8.08513425380102e-06
-1.42248249964505e-05
-4.23911219418615e-05
-1.31158964482774e-05
-1.41362366837355e-05
-4.41877294918051e-05
-1.97360524887021e-05
-2.81490276561928e-05
-1.94465178372961e-05
-1.90657092792462e-05
-3.25976594205134e-05
-2.36090828939155e-05
-2.6025505815644e-05
-2.86485744154972e-05
-2.1257580815052e-05
-1.12636633961799e-05
-1.89885436260674e-05
-4.00673961083635e-05
-8.62700129213122e-06
9.28217788868566e-07
-1.69998894176852e-05
-1.9310366227032e-05
-2.78021499574807e-05
-2.72946173508507e-05
1.49302588289779e-05
-2.09342090366221e-05
-1.88505628221882e-05
-1.98071733299544e-05
-2.42812677978455e-05
-3.33375381955154e-05
-8.65622029348569e-06
-1.63133826369304e-05
-2.17820587179656e-05
-2.0795590343656e-05
-3.44741219672937e-06
-3.51873773422883e-05
-2.73038775518469e-05
-1.29710733601513e-05
-3.66289567925511e-05
-5.23351088144283e-06
-2.20916024545492e-05
-1.84582195005125e-05
-1.85018825280126e-05
-9.79544358997947e-06
-2.80226560666838e-05
-3.3737053489946e-06
-5.69068542172121e-06
-1.88803745629849e-06
-1.72113364636717e-05
-1.82205290746311e-05
-2.26462301948706e-05
-1.51920570624536e-05
-1.7177291163914e-05
-1.71390390198828e-05
-1.45972101670075e-05
-2.63032455438216e-05
-1.35593216680969e-05
-7.18436583607097e-06
-1.17891530059382e-05
-1.30254239694409e-05
-3.14799758951404e-05
-1.36016342688851e-05
-2.66925954657989e-05
-3.21751049811597e-05
-1.67561987737245e-05
-1.13203272792803e-05
-2.92546952235526e-06
-1.91334182173009e-05
-1.43037033271432e-05
-2.43458912938912e-05
4.45468818809645e-06
-1.81327203669281e-05
-1.22717893191155e-05
4.44557543202487e-06
-1.80024230423677e-05
-3.00141302273623e-05
-2.46308597994304e-05
9.30310173742688e-07
2.86775913921712e-06
-3.14835001553978e-07
-3.17084153367231e-05
-5.08708342782826e-06
-1.88016508188057e-05
-2.04396672306391e-05
-2.6225198511622e-05
-3.69705049336454e-05
-3.06149892992114e-05
-3.83206952268262e-05
-2.50835120195552e-05
-4.03872341403349e-05
-3.9206075508258e-05
-3.49072965984019e-05
-1.37271701041284e-05
-1.53646628478103e-05
-1.29189860722243e-05
-3.09436411542163e-05
-3.67268586160757e-05
-1.78844107211787e-05
-1.17442373098074e-05
-8.89322154747984e-06
-2.86778994478034e-05
-1.33771666645437e-05
-1.88659293820168e-05
-1.6208690558542e-05
-4.88598095003789e-06
-1.4870995710924e-05
-2.23897708373367e-05
-1.10017225731184e-05
-6.85839382653425e-06
-2.24278595192752e-05
-1.00717613395033e-05
-9.97429204661844e-06
-2.08370555231973e-05
-3.04474561719324e-05
-2.25945993156038e-05
-2.17952677795795e-05
-7.10552891109615e-06
-2.01365512267963e-05
-1.36839423916299e-05
7.40533530937897e-06
-2.82480281872021e-05
-2.58751523874881e-05
-1.32686253379968e-05
-2.60281512305007e-05
-8.52691740702969e-06
-5.40186694497875e-06
-2.52873320728855e-05
-2.44911145763167e-05
-1.51151982454593e-05
-1.92796041706548e-05
-1.79107288307205e-05
-2.67097805038265e-05
-3.37413242105934e-05
-1.84826990242969e-05
-4.0603537859307e-05
-1.42016298429944e-05
-4.05205158640202e-05
2.97578062430177e-06
-2.01526890203466e-06
-2.09774322963277e-05
-2.39191203064359e-05
-1.55923830120124e-05
-1.57292200158965e-05
-2.30249125529776e-05
-1.00417752252946e-05
-1.74027108759627e-05
-2.10210439849095e-05
-1.64173817903018e-05
-2.34059806016409e-05
-2.47197907142185e-05
-2.45563087811042e-05
-2.77593391683002e-05
-2.38081765780323e-05
-2.43760243591602e-05
-3.85450735260163e-05
9.68620963967889e-06
-3.91907548894173e-05
-3.47554274962441e-06
-3.67398077643619e-05
-2.17456661187645e-05
-1.85308323480194e-05
-2.79954205077386e-05
-1.85739832466312e-06
-1.2288595613993e-05
-5.99772415700322e-06
-2.69452726122722e-05
-3.71279169619518e-05
-1.98445138890492e-05
-2.8848991622752e-05
-1.21958052205201e-05
-1.63499480321518e-05
-2.71617681487085e-05
-3.49331923170838e-05
-9.73972960411003e-06
-6.53229282589996e-06
-8.72399176438327e-06
-1.50067147185214e-05
-1.8519405478279e-05
-3.35534308114591e-05
-2.2858220885511e-05
-3.4164959022188e-05
-4.2295485052972e-05
-1.79253794426135e-05
-2.94247202274124e-05
-2.72503052260278e-05
-2.81151163449509e-05
-8.96664480935396e-06
-3.39729113210258e-05
-3.02929744039456e-05
-1.85421192033411e-05
-1.81797538206867e-05
-2.29333457738e-06
-3.76920720145049e-05
-2.35554744843957e-05
-5.72697818498961e-06
-3.02405839148334e-05
-1.45639598728106e-05
-6.04181549672252e-06
-7.2773838781073e-06
-2.03860742297407e-05
-6.70962151739623e-06
-1.51370248625154e-05
-3.36062401951644e-05
-2.59052375360477e-05
-1.57398282859194e-05
-3.88930153197601e-05
-3.88048754306866e-05
-2.09366789841993e-05
-1.56247635769626e-05
-2.13763785465333e-05
-1.70300971745394e-05
-2.1541451714778e-05
1.69686519391787e-06
-1.59571519376278e-05
2.37855285237093e-06
-1.57546465826162e-05
-1.99724693319983e-05
-1.04788880417457e-05
-1.05558019449709e-05
-2.80696079185522e-05
-2.70340955832747e-05
-2.40149246154149e-05
-7.51971955209396e-06
-1.7674972489349e-05
-1.86484107895344e-05
-1.15717450557529e-05
-2.63344467632283e-05
-1.93330118187573e-05
-1.46143484615829e-05
-2.50719669007313e-07
-1.2408750734065e-05
3.06963929191143e-07
-3.88659695034503e-05
-1.22322759931616e-05
-2.36923145744065e-05
-1.22207730850624e-05
-3.82636401039227e-05
-8.51966668889405e-06
-2.90030268506171e-05
-2.46283257574277e-05
-1.06405339686944e-05
-1.92460313381597e-05
-2.43809891397643e-05
-2.99342417390702e-05
-4.37834719494186e-05
-7.70551393390233e-06
5.03310803471184e-06
-1.87461885241293e-05
-1.06324558658841e-05
-3.3887098711536e-05
-4.84774579140265e-05
-3.85567964679108e-05
-2.27444578083086e-05
-1.84002590505206e-05
-3.46316773058245e-05
-2.68585023295825e-05
-3.42333900320885e-05
-2.51326861877988e-05
-2.6299404037132e-05
-3.48255057254474e-05
-1.88943103310157e-05
-4.69103288198807e-06
-2.05963904807246e-05
-1.58345838582587e-05
-1.64278388173515e-05
-4.41821553119928e-05
-2.89939847964687e-05
-3.05072060999274e-05
-3.05743090555456e-05
-3.48794450405141e-05
-2.0313304669946e-06
-1.48007781758701e-05
-1.37308727563348e-05
-1.7763858388953e-05
-3.83558908584385e-05
-1.86340740880519e-05
1.04101510289799e-06
-2.06143123304344e-05
-1.41914684650826e-06
-7.01804020388608e-06
-2.34644261888156e-05
-7.47986390555773e-06
-2.02637341036901e-05
-1.77395523860637e-05
-3.55543991957007e-05
-2.20145814132891e-05
-1.86760904048011e-05
-2.24428382029064e-05
-1.04430589700238e-05
-3.22367837946915e-05
-3.34644806822399e-05
-2.59033886407674e-05
-2.8192850940702e-05
-5.21231664375864e-05
-2.42863847331363e-05
-2.70799595577157e-05
-8.8903224581366e-06
-1.17922842113484e-05
-3.07314558175613e-05
-1.08995698411461e-05
3.42786658099031e-06
-3.24265950461869e-05
-1.01387632248174e-05
-3.46406092285593e-05
-2.25913988210457e-05
-1.47117737529324e-05
2.45413312146821e-06
-3.18578103109505e-05
-2.28667219883394e-05
1.41078379596777e-05
-2.38896948599234e-05
1.15229075106253e-05
-2.02995392548243e-05
-1.41265903674875e-05
-2.32710878126252e-05
-2.37965251079332e-05
-1.03731322960287e-05
-4.38765131283325e-05
-1.58388752654942e-05
-1.93368918438248e-05
-1.99481013600728e-05
-8.91429106964515e-06
-2.06053743789344e-05
-3.14626841166997e-05
-3.56386974109834e-05
-2.6360556405124e-05
-2.8634592544364e-05
-7.95207196130589e-06
-3.77088640289121e-05
-2.73394860476698e-05
-3.39012797629898e-05
-2.09743028985615e-05
-2.75873706400576e-05
-1.77321867604065e-06
-4.57210925053858e-05
-1.60735529252977e-05
-4.51242280382999e-05
-1.73121953219026e-05
-4.2131493857267e-05
-1.88854817231156e-05
-1.57308348885454e-05
-9.04254070121803e-06
-2.22706924630696e-05
-3.19613054400675e-05
-1.74847893725329e-05
-2.47668102928553e-05
-2.39264069469786e-05
-3.80643464823575e-05
-3.15705167402804e-05
-2.0272149162069e-05
-5.76513250330352e-06
-2.45394572087083e-05
-2.17020629185555e-05
-8.88369500640764e-06
5.21658406215096e-06
-6.87816239143514e-07
-2.47737178529528e-05
-1.5699264787006e-05
-2.46187297067313e-05
-8.14546255024948e-06
-1.28624623246923e-05
-1.55545341302255e-05
-3.18588831796368e-05
-1.25604476229428e-05
-1.19081069464729e-05
-1.97726470848186e-05
-1.01071982290751e-05
-1.76643781975481e-05
-1.77791594564412e-05
-1.47038829955051e-05
-8.62198199660939e-06
-3.261597220221e-05
-2.24036691202314e-05
-1.62251046772048e-05
-1.9669259849933e-05
2.80926991611218e-06
-1.82863776755352e-05
-2.18428277101493e-05
-2.93207607594775e-05
-2.82553623066437e-05
-2.73343966227685e-05
-1.86773925900939e-05
-2.78428662565491e-05
-2.7731585609042e-05
-2.28222775564102e-05
-3.61095457504862e-05
-1.28106176880654e-05
-2.98560645134307e-05
1.27332394711108e-06
-2.57336162602411e-05
-2.0074163856427e-05
-3.01613510941397e-05
6.35839634258862e-06
-2.87550128557858e-05
-6.64184051045488e-06
-2.61626055174721e-05
-8.88092468333238e-06
-2.98010579063106e-05
-3.69189261632684e-05
-9.03955876669492e-06
-3.8732915991911e-05
-2.44657321826373e-05
-2.5149343932586e-05
-1.04814293986178e-05
-1.60778651578627e-05
-1.82732456306628e-05
-1.51923463828069e-05
-3.44525312829859e-05
-5.7206441499171e-06
-2.53846892646618e-05
-2.4163242633318e-05
-2.58545593902706e-05
-2.58202794534583e-05
-2.13642384972227e-05
-2.61423054332803e-05
-2.79579695819039e-05
-1.82925145817842e-05
-2.93047602436538e-05
-3.34834863831646e-05
-1.63682314531183e-05
-1.3922295713783e-05
-3.11527312229031e-05
-1.73865569837364e-05
-1.67617256382947e-05
-2.61712637678551e-05
-2.93295947035488e-05
-6.20756085235164e-06
-1.91587709252558e-05
-1.39637424122819e-05
-1.32939699361075e-05
-2.78338060026218e-05
-4.18564598147783e-05
-4.21904629621059e-05
-2.28922778871062e-05
-2.58106479813494e-05
-2.62802500228407e-05
-2.65804284282325e-05
-2.43324761127636e-05
-3.30573599556089e-05
-6.61447562731907e-06
-1.29128929315994e-05
-2.22890151293187e-05
-1.56901432765417e-05
-1.00623865664374e-05
-2.59759507506656e-05
-1.32847179134899e-05
-1.44229847759152e-05
-1.04030146964177e-05
-3.28141205366245e-05
-3.3961517275196e-05
-3.03119110128826e-05
-6.46891194234956e-07
-7.46936080652082e-06
2.85332379136636e-06
-1.49107170130049e-05
-2.18888670783072e-05
-8.34818784698967e-06
-1.08745428763517e-05
-3.39886375167424e-05
-4.26344071410233e-05
-2.8932616254186e-05
-1.93329118396616e-05
-3.9328200404744e-05
-2.11857250091456e-05
-3.55445887864953e-05
-1.21647552000162e-05
-2.65182208966941e-05
-3.54727878096094e-05
-6.15749079178846e-06
1.42773539593629e-06
-1.98599100588648e-05
-2.86123397533496e-05
-4.2290314533241e-05
-3.85904733254487e-06
-3.09973058746205e-05
-1.5953328675252e-05
-2.30642236640504e-05
-2.00391630418258e-05
-9.07984069579086e-06
-4.29903809247811e-05
-5.90206530250044e-05
-8.59323517505228e-06
-1.81209663044533e-05
-3.56253937615081e-05
-3.05144807976986e-05
-2.35066404411572e-05
4.12574654027848e-06
-2.1009592491419e-05
-3.94538730583469e-05
-2.28258937799433e-05
-2.62949813448314e-05
-3.15034573682451e-05
-3.71088653243559e-05
-3.65875778048073e-05
-2.12583641279385e-05
-1.99706638341899e-05
-1.23221026147781e-05
-1.07985617378717e-05
-1.95157631531051e-05
-1.34477775319405e-05
-2.02994314556038e-05
-1.74525898663577e-05
2.96532334402784e-07
-1.11990339173352e-05
-3.90313743775036e-05
-2.78818427594311e-05
-1.8952643030005e-05
-1.10743390855332e-05
-3.71312276072407e-05
-2.59739529126519e-05
-1.71447110386931e-05
-1.86824565279564e-05
-1.03640044542628e-05
-1.3292732575753e-05
-6.01041219621713e-06
-1.76056887278459e-05
-1.63707376244129e-05
-2.78349037435126e-05
-4.00682738675064e-05
-1.70146979045777e-05
-7.33017862866218e-06
-1.77946793133957e-05
-2.20865397679248e-05
-2.71857338782391e-05
-1.73176465925336e-05
-8.96993757693525e-09
-2.2794817442542e-05
-2.51920563708349e-05
-4.0278452075107e-05
-1.51025680544263e-05
-2.54362436396931e-05
-3.21682873440325e-05
-1.85069210836733e-05
-1.17962464478947e-05
-1.19885844847314e-05
-3.15269734606955e-05
-3.02139200358966e-05
-2.42711879802762e-05
-1.40340332467204e-05
-2.92604584704381e-05
-2.61934388580304e-05
-2.16957196434785e-05
-1.37864296628382e-05
-5.75591665847715e-06
-1.9906496583281e-06
-3.37519288371509e-05
-2.04582449172331e-05
-1.81417773166664e-05
-2.77186505387046e-05
-2.66787295543917e-05
3.13358633983293e-06
-1.64965502615507e-05
-3.8540672384948e-06
-4.19407062595181e-05
-1.46784448999738e-05
-2.54659127187431e-05
-1.31244976640444e-05
-1.92532687818715e-05
-4.21458370345101e-06
-1.81058364702535e-05
-2.08276182445722e-05
-3.36140861241865e-05
-2.44429547824781e-05
-2.90338508517897e-05
-2.0664986119198e-05
-1.7844623682495e-05
-1.8558670459314e-05
-6.5482309274599e-06
-2.91972910985816e-05
-1.66937818116317e-05
-1.90491632205399e-05
-2.9811665016809e-05
3.65622941931343e-07
-2.54185910737754e-05
-6.7116881592799e-06
-2.13500379303253e-05
-2.60104405551912e-05
-1.68623483998229e-05
1.7581313997364e-05
-2.42121388624387e-05
-3.49963444831652e-05
-1.94469200947159e-05
-1.26700298926882e-05
-2.26066792653639e-05
-3.01672982640793e-05
-3.69610072100327e-05
-2.03865316355048e-05
-2.54359442910665e-05
-3.54184840520332e-05
-3.37293977091449e-05
-2.04916762973145e-05
-4.43284655015781e-05
-1.45184074734404e-05
-2.10985298562009e-05
-4.35301340710255e-06
-2.74369072941991e-05
-2.87016759879672e-05
-1.49943958459322e-05
-1.98815867257154e-05
1.76866653288407e-05
-2.50599016389058e-05
-1.99022882826553e-05
-2.1461032440282e-05
-1.52014798092786e-06
-1.53306070138542e-05
-9.23879299687978e-06
-2.14127334533621e-05
-1.03748412466629e-05
-2.08280582051189e-05
-2.37098845420987e-05
-1.69121641576265e-05
-2.47484382261295e-05
-2.89076722001106e-05
-3.06043280944111e-05
-3.88558977749993e-05
-3.97110707773768e-05
-1.38739934064612e-05
-2.20951675524799e-05
-1.25436139204202e-05
2.4239685019181e-06
-4.22061610001257e-06
-1.42019861086487e-05
-4.65877758295585e-06
-1.81449307636118e-05
-1.92407896576668e-05
-6.06173933594372e-06
-3.01170145319554e-06
-1.79370489451059e-05
-6.9325112906714e-06
1.1516240811455e-05
-2.65503107165487e-05
-2.14715251563318e-05
6.16160675810264e-06
-2.32183440207598e-05
-4.32122363657626e-05
-1.04053180304881e-05
-3.7828350623069e-05
7.3264353541258e-07
-1.69676465381252e-05
-2.6631966892659e-05
-3.28889483486177e-05
-2.16163682247678e-05
-1.90853138636306e-05
-5.27842005718201e-05
-3.64894816636053e-05
-1.06663667516568e-06
-8.88142936586684e-06
-2.76493118456689e-05
-2.54966128379881e-05
-2.55998464735997e-05
5.37865412843205e-06
-3.31235915127427e-05
-3.61984688427066e-05
-2.96344742553059e-05
-1.98781074345644e-05
-3.25334097406058e-05
-2.66945397910751e-05
-2.00657917984668e-05
-1.04740778804773e-05
-2.55292047100587e-05
-2.44744534717281e-05
-2.5437463089765e-05
-2.19491274303862e-05
-1.92774647425922e-05
-3.08579882376342e-05
-1.64511869561941e-05
-2.71973389236949e-05
-2.03673066407284e-05
-2.81554099461097e-05
-3.82883899826185e-05
-2.98082129120172e-05
-1.37418676352708e-05
-1.59797359488804e-05
-1.80035106080161e-05
1.64461484006233e-06
-8.33681890162937e-06
-7.67780765912233e-06
-2.49875537139398e-05
-2.33656442170537e-06
-2.991404697939e-05
-2.35748081951709e-05
-1.12043345508173e-05
-3.76969088861227e-05
-1.2765657860606e-05
-2.24834446529446e-05
-4.20399967283357e-05
-2.44502391057546e-05
-2.11513936458118e-05
-3.67679275815657e-05
-2.39550183805967e-05
-2.79855989617981e-05
-3.88756076150953e-05
-3.9502958479339e-05
-3.5111073253898e-05
-2.7127322311888e-05
-9.16720022214932e-06
-2.23315576840494e-05
-8.923272801361e-06
-3.75753559390197e-05
-2.75401774222638e-06
-1.90167358855731e-05
-2.67691916058474e-05
-1.64630057650561e-05
-8.34140131543319e-06
-4.89238261426559e-05
-2.34728370922485e-05
-1.87729918603223e-05
-1.52345347640407e-05
-2.23547224932458e-05
-1.9416221068448e-05
-5.10932535417128e-06
-3.90425587913333e-05
-1.66688776357387e-05
-4.76865144570732e-06
-4.14967337000661e-06
-2.88836073434426e-05
-4.85242059669392e-05
-2.87806220155508e-05
-8.2771310937156e-06
-1.26885496541626e-05
-2.76266316342317e-05
-1.13798745270333e-05
-2.57614592148821e-05
-1.78192892980715e-05
-1.69616352400727e-05
-3.91459817843818e-05
-9.92899421914017e-06
-1.61144151076409e-05
-1.89707981088821e-05
-1.28403488693576e-05
1.50104308333453e-06
-1.5152152613811e-05
-1.28659500200776e-06
-3.82808471184012e-05
-3.64794437865859e-05
-6.21111730779855e-06
-3.41523096605328e-06
-2.85071118802879e-05
-5.19761922690785e-06
-2.51186901974681e-05
-3.32499115123177e-05
-2.57391636547218e-05
-1.13382886265934e-05
-4.31809371768485e-05
-3.11474068155261e-05
-2.04907953769609e-05
-1.31607448304684e-05
-5.92183853082062e-06
-4.52824971913129e-06
-2.05614130211708e-05
-5.48780079092277e-06
-1.36843572856052e-05
-1.42443647706236e-05
-2.10041193966123e-05
-8.42702970066908e-06
-1.07719959888751e-05
-2.71378324955657e-05
-2.87414964226445e-05
-1.2504846266607e-05
-2.80270756746884e-05
-1.569051729518e-05
-2.64462504358197e-05
-2.14657009740753e-05
-1.04332748162728e-05
-2.40383327541536e-05
-2.45007991751141e-05
8.0869607996653e-06
-7.89999673021627e-06
-2.39169281787701e-05
-6.1291704275425e-06
-1.5476035719845e-05
-2.57275815365475e-05
-1.99648674904161e-05
-9.05598710263367e-06
-2.72022223053839e-06
-1.18834451983025e-05
-1.96806053348822e-05
-1.52361936672465e-05
-2.88323642709364e-05
-3.31091201378215e-05
1.95896205398245e-06
-1.60416733857589e-05
-2.13060557037322e-05
-2.48870943784871e-05
-1.93288819037924e-05
-3.36438338372098e-05
-2.88279937775011e-05
-3.05605344265123e-05
-2.70852023920318e-05
2.71705732853055e-08
-1.45801918461832e-05
-2.90403800300279e-05
-3.8550546376247e-05
1.00575861756922e-05
-1.68345797395262e-05
-1.19628298468738e-05
-2.79095092681717e-06
-2.10650408184372e-05
-1.06852202605474e-05
-4.41384859337997e-06
-3.24529705170511e-05
-1.00734853175478e-05
-1.58582427674615e-05
-1.87137085955815e-05
-3.69783517862277e-05
-3.86846826949623e-05
-3.89614356518973e-05
-3.81356054258984e-05
-2.14068473650337e-05
-2.00498806741039e-05
-2.35123483822391e-05
-3.78589446641749e-05
-3.32892842488264e-05
-1.9897353123677e-05
5.98631970582089e-06
-2.25523979569793e-05
-8.64793260250239e-06
-1.15894936328658e-05
-2.25288584816245e-06
-1.84313591227598e-05
-2.24388785741404e-05
-2.86377827316309e-05
-1.80928139787305e-05
-3.5973160314734e-05
-1.13831813926677e-05
-8.18525323649087e-06
-3.40750595329145e-05
-2.5338817195634e-05
-2.60621654502635e-05
-2.32105998436012e-05
-3.61977848813002e-05
-1.94582606379372e-05
-2.85951546903068e-05
-3.97628638128281e-05
-2.21766587314009e-05
-1.22700365616765e-05
-4.32529637130304e-06
-2.11766610021251e-05
-2.8251666414307e-05
-1.23734584300993e-05
-3.04442686509465e-05
-8.71337999781282e-06
-2.33412304611434e-05
-1.24390332579324e-05
3.40409248338448e-06
-2.24418548710527e-05
-1.05261411620218e-05
-2.16677321665555e-05
-3.75542789941271e-05
-1.57104532839862e-05
-2.88834281178823e-05
-1.94357320499806e-05
-1.29739410953169e-05
-1.59548512717774e-05
-2.9671061333837e-05
-2.46951453178789e-05
-1.60468021600605e-05
-2.14163007775023e-05
-2.72099565233493e-05
-3.97498520628451e-05
-1.9304328237704e-05
-3.20697687039663e-05
-2.41906263515171e-05
-2.29971416162367e-05
-2.19145368218443e-05
2.57509736222469e-06
-1.13285017451966e-05
-5.98642820109484e-06
-3.11022028105547e-05
1.15289509447845e-06
-2.94980411429279e-05
-1.10644191059655e-05
-2.30524175090337e-05
-2.27972003470644e-06
-1.47516797784356e-05
-3.06279299520994e-05
-2.70312136840145e-06
-2.67644645607605e-05
-1.80655559087122e-05
-8.35843001258317e-06
-3.40736730397502e-05
-2.15555238555011e-05
-1.49670335965396e-05
-1.79036279419088e-05
-1.25110310988191e-05
-3.01156369833962e-05
-2.7449266772371e-05
-2.39831581535406e-05
-6.69274035497691e-06
-1.95378419279777e-05
-1.84832166473083e-05
-3.61122074437316e-05
-1.52927024551787e-05
-3.1647788988946e-05
6.77493622069889e-06
-9.71778920780889e-06
-2.84781525788032e-05
-1.96757673561489e-05
-2.02279949478209e-05
-2.69281622953134e-05
-1.44852089287004e-05
-3.50842125661408e-05
-2.054119040803e-05
-3.18314835685158e-05
-3.71340554489723e-05
-4.76433730128174e-05
-1.10513021158893e-05
-2.37673085145945e-05
-2.46823686679434e-05
-3.37401150920092e-05
-3.21383012087059e-05
-1.62570594543617e-05
-5.25122484771567e-05
-1.80832096516083e-05
-2.82351673267655e-05
-2.73294233902018e-05
-2.58377801258919e-05
9.04522475560551e-07
-6.74150001615657e-06
-2.30778069615963e-05
-9.11925387437923e-06
-1.42924177088581e-05
-2.27948155039006e-05
-2.49988546752613e-05
1.45320649327124e-06
1.32208637853788e-05
-5.41365103678692e-06
-2.14929758643769e-05
-1.06175642280465e-05
-6.13476874380132e-06
-3.49554181284669e-05
-1.34448668017634e-05
-1.15699172597229e-05
-4.02724975920971e-05
-4.95468756100046e-06
-4.09679706339843e-05
-6.84086196565419e-06
-2.30050082429822e-05
-2.74995219323943e-05
-2.01267743088665e-05
-3.22371146848443e-05
-1.93527228262323e-05
-1.94292168401055e-05
-1.32963195199479e-05
-2.57799048653476e-05
-9.03849898115503e-06
-3.23302081736961e-05
-1.32142101223762e-05
-1.56172159082542e-05
-2.51745766968748e-05
-3.60078801736338e-05
-4.96211447505183e-05
-1.59813836552882e-05
5.18226465715992e-06
-1.79845065553063e-05
-4.63790796980035e-05
-4.21445013027691e-05
-2.17532420340291e-05
-2.04958091875963e-05
-2.7134028442203e-06
-2.79549133710282e-05
5.03840517416845e-07
-2.39001902545665e-05
-2.93844985851242e-05
-3.84571837384233e-05
-3.36725832940889e-05
-2.28575764245874e-05
-2.64889863217356e-05
-2.93663458706578e-05
-2.73077392996984e-05
-2.93420960270594e-05
-2.18458512288982e-05
-2.54284764335653e-05
-1.5171534355715e-05
-1.99493458645813e-05
-1.83180548977588e-05
-2.87334155672081e-05
-1.80005838382288e-05
-3.57133135703575e-05
-1.74296731402651e-05
-4.07011737689714e-05
-8.74838383620999e-06
-3.03955482272186e-05
-2.85816494649491e-05
-1.27667039171885e-05
1.56353470245896e-05
-5.79266526646871e-06
-2.4748447460976e-05
-2.7783799401373e-05
-2.57636738842133e-05
-1.80920629203746e-05
-2.34634028050273e-06
-7.16103917171958e-06
-3.2089357817998e-05
-1.20043055317402e-05
-1.6456424306827e-05
2.288252611192e-06
-3.06105239148562e-05
-3.01297562363362e-05
-2.38171342112342e-05
1.29156713990964e-06
-1.87063722570929e-05
-2.84161910871807e-05
-2.29692239327461e-05
-2.28120320175423e-05
-1.06198328389724e-05
-2.15835583505414e-05
-2.20034188834468e-05
-1.40381975350489e-05
-2.78108810353775e-05
-2.95024337796459e-05
-2.02892059534389e-05
-1.40996268308216e-05
-1.31994615033854e-05
-4.42371639279891e-05
-3.22781580515899e-05
-1.2296800945346e-05
-5.42227551456715e-06
-4.90724893072616e-07
-7.20745166525811e-06
-5.62388458350854e-06
-2.0044388122452e-05
-8.58012272331184e-06
-3.70966178359401e-05
-3.27646933842457e-05
-2.01858383557917e-05
-1.60020923343483e-06
-3.31782169340012e-05
-1.26463073244056e-05
-2.36339332094902e-05
-1.50296335632702e-05
-4.87945968100656e-05
-4.32284463422681e-05
-2.32816919420417e-05
-3.24971235163506e-05
-1.51462070896483e-05
-3.53559490591076e-05
-2.3863019026387e-05
-1.14918125762552e-05
-2.11696322991018e-05
-2.221191844007e-05
-1.95776561667536e-05
-4.427116752112e-06
-3.70724610383743e-05
-1.92230513896164e-05
-4.01425096990975e-05
-2.31587126068556e-05
-7.89843573151179e-06
-3.75655575443901e-05
-1.34657722047442e-05
-1.82348326601248e-05
-3.03589993465717e-05
-1.59066727870414e-05
-3.16588950411711e-05
-2.86622361798156e-05
-5.72956283839194e-05
-1.68063376137647e-05
-2.97872563430318e-05
-3.35478412236749e-05
-2.78202756745751e-05
-1.85452259432712e-05
-6.28515469851641e-06
-3.22971368246309e-05
-2.38569234345234e-05
-2.75091208367133e-05
-2.51554070970726e-05
-1.73241402066114e-05
-2.58811806900967e-05
-1.75307076163403e-05
-2.34460804099937e-05
-1.26685301887485e-05
-4.40899321030031e-05
-1.72184783297716e-05
-3.37058429157311e-06
-4.00820237462058e-05
-8.6109579856667e-06
-3.24199507642483e-05
-1.15774338422687e-05
-2.06540133297264e-05
-1.76392123734167e-05
-5.22458280314749e-06
-2.99141626246708e-06
-1.29813389787812e-05
-1.99934145891546e-05
-4.12811357058265e-06
-1.35140610376951e-05
-1.43688199619198e-05
-1.0504831503493e-05
-1.38752639502552e-05
-1.42262885269411e-05
-1.38732966890363e-05
-1.06205061610321e-05
-4.47445591301426e-05
-3.03406441358833e-05
-1.7941198811e-05
-7.47536455313738e-06
-2.11293677081822e-05
-3.36015737016711e-06
-1.64699501432106e-05
-2.37095550111924e-05
-1.73978946800858e-05
-3.71376216540094e-05
-4.00363666117762e-05
-1.02594676101021e-05
-4.57179526147074e-06
-1.43258651873202e-05
-2.22086912068564e-05
-3.1016417225104e-05
-2.67809360517588e-05
-4.34717214106198e-06
-2.6285295856775e-05
-1.27725686495319e-05
-2.67574121245082e-05
-4.04664824799947e-05
-1.48389828123921e-05
-3.081686521522e-05
-1.55120165123885e-05
-4.48698952812727e-05
-5.24262626861639e-06
-8.46160496399876e-06
-2.61646567167877e-05
-1.98897177299494e-05
9.0217763260161e-06
-3.42791000848329e-05
-2.76593739295524e-05
-2.3415555381001e-05
-1.31265026542077e-05
-2.84395425637336e-05
1.93706317253278e-07
-3.20589785428675e-05
-2.25701576144792e-05
-3.39183031471245e-05
-1.39640588991454e-05
-3.05242812107121e-06
-2.50915870583094e-05
-1.68816930686745e-05
-3.92224870650444e-05
-2.03286628044788e-05
-3.42061323855639e-05
-1.97778633058591e-05
-2.23315514784359e-05
-4.76346483311711e-05
-1.25161213681629e-05
-2.50268572009585e-05
-3.72791706105682e-05
-5.67391641757092e-06
-8.76562914139678e-06
-2.13399329256961e-05
-2.56820302208893e-05
-1.0025500384339e-05
-1.03038929207959e-05
-3.60706723872221e-05
-4.03883606798864e-05
-4.61999648567186e-06
-2.50280611568177e-05
-6.34992784577606e-06
-7.62888569346597e-06
-1.71824316350785e-05
-1.80258650561883e-06
-1.22919974573834e-05
-2.07769154098333e-05
-3.06463278283264e-05
-1.03330700618398e-05
-1.10216764273767e-05
-1.15772776735158e-05
-3.555997313014e-05
-8.52799649656969e-06
-4.04422953545316e-05
-2.26079863410939e-05
-2.52648868683832e-05
-2.24153667342671e-05
-2.99140024283463e-05
-2.2425370467594e-05
4.14136628205716e-06
-3.5359630298348e-05
-2.09466670353761e-05
-2.14816986647026e-05
-1.92604783830254e-05
-9.76654390799351e-06
-3.04843859104216e-05
-1.96772057289654e-06
-1.678521302428e-05
-1.93015453830254e-05
-2.33052176853422e-05
-1.53365541834548e-05
-2.44076524160488e-05
-3.63491017729188e-06
-5.20248585679374e-06
-1.46135093544419e-05
-2.79108352934592e-05
-3.83079957436491e-05
-3.02672334808128e-05
-2.03368911882767e-05
-2.75747776981792e-05
-4.15342189321967e-05
-2.66505203164541e-05
-5.5052256479036e-05
2.0534656629665e-06
-5.41950638696174e-07
-5.28878419589197e-05
-2.58224873161507e-05
-3.50124676462171e-05
-1.82915359483663e-05
-3.97484671416529e-05
-3.00937390816671e-05
-2.08985310136527e-05
-2.32904965650212e-05
-1.55659600997134e-05
-1.15527407621816e-05
-2.88716775310572e-05
-1.78721254495383e-05
-2.76984330600405e-05
-3.10846323084389e-05
-2.22394043955641e-05
-3.42771074214505e-05
-2.30263694314812e-05
-5.73209416651255e-06
-2.51395178416455e-05
-2.81610183624046e-05
-2.21153373869233e-05
-2.28772832348345e-05
-1.94492478279798e-05
-1.64468634723332e-05
-3.646462924428e-05
-1.34250910113242e-05
-2.57496216028068e-05
-3.84610962775532e-05
-4.14974831716865e-05
-2.38649890265674e-05
-2.62027874009673e-05
-2.62791466610049e-05
-2.10910636674009e-05
-9.16655529219705e-06
-2.66142570293592e-05
-3.94657152410402e-05
-2.64166270230415e-05
-1.93830896073762e-05
-4.0890167432945e-05
-2.96192947357585e-05
-2.09460654821962e-05
-2.52980382160715e-05
-1.93430869290076e-05
-1.34873538354209e-05
-2.31733789414876e-05
-3.04179248257092e-05
-1.91524283069836e-05
-2.04992622390892e-05
-2.35305417954454e-05
-5.68230114807022e-06
-3.45873453047248e-05
-2.13867148055686e-05
-3.25650635774128e-05
-4.16427688197463e-05
-3.51788677388694e-05
-2.72465480999507e-05
-1.73494816565363e-05
-1.71438448480041e-06
-1.707435302018e-05
-1.62865041695939e-05
-2.60393198523382e-05
-1.88711333104065e-05
-1.24596082165163e-05
-8.29875937307068e-06
-2.41367349242134e-05
-2.41105209865673e-05
3.16243556134302e-06
-7.87008959958711e-06
-2.53650324047339e-05
-3.71636737599803e-06
-1.80481551110368e-05
-2.42731713132794e-05
-1.31708432354695e-05
-2.63418590809972e-05
-1.76439470114365e-05
-4.57793440350287e-05
-1.94654897415198e-06
-4.80266115465842e-06
-2.61778461363645e-05
-2.12305251930214e-05
-2.76719192025028e-05
-1.94068691162003e-05
-7.26751321901713e-06
-5.33634250883099e-05
-9.2207969259979e-06
-3.88610610458923e-05
-2.07017231426184e-05
-6.87067671078646e-07
-4.4095471136042e-05
-1.21027968284323e-05
-2.29674215047274e-05
-1.44341024468621e-05
-1.677679464774e-05
-3.45437146404769e-05
-1.56987963082013e-05
-1.25603123451877e-05
-2.81247810509541e-05
-2.82187606467755e-05
-1.16405317181668e-05
-2.16729794067678e-05
-1.597522130329e-05
-1.35947448001552e-05
-1.07294951746331e-05
-1.40186766215226e-05
-3.56806164237813e-06
-1.32778137876636e-05
-3.09805088463039e-05
-2.34329915984243e-05
-1.43304266926307e-05
-2.30527000086155e-05
-1.39247514488732e-05
-2.06903953290748e-05
-2.23493080893991e-05
-3.64743157670497e-05
-7.48182974581981e-06
-2.3974982241492e-05
-1.28127665535619e-05
-3.39676216753021e-05
-1.7332744227167e-05
-2.05347900585618e-05
-8.12227348090834e-06
-1.33796587851734e-05
-2.40704523476389e-05
-1.71829935896145e-05
-4.22230540611527e-06
-1.8912917013229e-05
-3.71231148012924e-05
-3.37523176133173e-05
-1.41988491797219e-05
-3.01476211919506e-05
-1.65704115520646e-05
-6.071857426961e-06
-3.3805756008747e-05
-2.27585599630658e-05
-9.48796081660237e-06
-8.97123132312636e-06
-4.47207333278719e-05
-9.79577435695317e-06
-2.48750570673004e-05
-3.06387539383897e-05
-2.02754195619291e-05
-1.51961798697322e-05
-1.54910715976643e-05
-3.44484952210693e-05
-2.21410402592115e-05
-1.93976518004353e-06
-2.27482154086053e-05
2.2346947468455e-06
-4.1886803497271e-05
-3.27824766872981e-05
-5.06403410014324e-06
-7.63453915977508e-07
-2.02391719472723e-05
-2.54823463244013e-05
-4.04592458732233e-05
7.1638768819186e-06
-3.36329565301694e-05
-3.0598742124751e-05
-2.23604559269793e-05
-2.30937482770313e-05
-2.03621877874788e-05
-1.01387993390291e-05
-3.44507673315869e-05
-1.33515158042063e-05
4.50807087382985e-06
-4.43532033839119e-05
1.61953438657837e-05
-6.9524567185164e-06
-2.84523451000253e-05
-5.00120075266511e-06
-2.98802644053135e-05
-1.82885712464527e-05
-3.16856068134529e-05
-1.73468958962557e-05
-1.95944152609909e-05
-1.2590188078921e-05
-1.77748204837387e-05
-3.67521385508083e-05
-1.12244944144354e-06
-3.34642319377768e-05
-5.17710664106835e-06
-2.44681951255593e-05
-4.46475976033769e-05
-3.44991461371247e-05
-1.67763708091281e-05
-2.67402746794865e-05
-1.93622446222863e-05
-2.24311453216395e-05
2.67592755157154e-06
-2.59968455952308e-05
-2.92051936062678e-05
-4.43170912351608e-06
-2.27397490832212e-05
-9.36682623261945e-06
-1.33564623861565e-05
-3.17204076477433e-05
-1.76574241175624e-05
-1.41026210602328e-05
-2.19210871348396e-05
-2.52057952969562e-05
-1.06392410640478e-05
-4.37371165279826e-05
-1.17560412079713e-05
-1.95541828315167e-05
-3.761887589907e-05
-2.85682488958811e-05
-1.83338901493994e-05
-5.8501391731567e-06
-2.08775304768801e-05
-1.68821289046321e-05
-3.2946767196823e-05
-2.03218421490355e-05
-7.20926114449506e-07
-1.48959744363455e-05
-1.87056009493911e-05
-8.76069657021422e-06
-2.45889155975022e-05
4.94391107730998e-06
-1.25107781813207e-05
-8.74822057884771e-06
2.5445316499732e-06
-2.39523301453742e-05
5.01357540707277e-07
-3.10596924832228e-05
-9.9643585914355e-06
-4.47273217181403e-05
-5.22423796394188e-05
-2.16287959267353e-05
-1.85287526116706e-05
-5.94483962460033e-06
-1.76580713922204e-05
-1.47025985955607e-05
-2.95144610055728e-05
-2.60487888955422e-05
-3.48271427656826e-05
2.19459056346479e-06
-5.74332172100055e-06
-3.69647902894658e-05
-2.79474103400297e-05
-3.21875764681684e-06
-2.20785719915325e-05
-2.30314020019811e-05
-1.13508217334268e-05
-1.82931196023326e-05
-3.04837290051284e-05
-1.65536215817128e-06
-2.01568521128696e-05
-1.08277230913163e-05
-3.14887733826745e-05
-2.12325150170899e-05
-3.89850766516082e-05
-3.49076167783532e-05
-1.13779264479645e-05
-1.44795337402485e-05
-3.87083804523211e-05
-8.39945499325378e-06
-3.57563771823677e-05
-3.38256461202529e-05
-6.07924946420758e-06
-3.56646754734664e-05
-2.59693254328114e-05
-5.04291506856202e-06
-1.31536254786105e-05
-3.8288239000752e-05
-1.61318211672978e-05
-3.9101114897456e-05
-2.71601242416394e-05
-3.00357098771405e-05
-2.56003525376635e-05
-1.33893596492951e-05
-9.91998814550297e-06
-1.75754499861241e-05
-1.08405064905437e-05
-2.58291452982061e-05
-5.52847061986624e-06
1.65574314517699e-05
-1.68614625993906e-05
-9.02996717645953e-06
-3.80783373752902e-05
-2.03430545527957e-05
-1.47161534014493e-05
-1.69903730223752e-05
-1.87122032067918e-05
-1.62021111347073e-05
-1.64504015895999e-05
-9.99224555628778e-07
-1.27108159602034e-05
-1.14509536176508e-05
-4.53661479349498e-05
-2.26997654449648e-05
-1.12609152165775e-05
-1.82502217535215e-05
-2.86669972119538e-05
-1.60250844393901e-05
-2.35259295177883e-05
-1.43965560252305e-05
-7.91911083521734e-06
-2.58249210419846e-05
-4.74854499551031e-05
-1.97545088812794e-05
-9.64511702836275e-06
-3.83513362653877e-05
-1.83099016497556e-05
-2.83288473100641e-05
-4.5894998058185e-05
-2.69207004661537e-05
-2.45060220728593e-05
-4.29598680735128e-05
-2.42195439738544e-05
-2.02328481730992e-05
-1.61376648589384e-05
-3.08964100873056e-05
-2.42352431259113e-05
-2.37590797608895e-05
-3.14235134579012e-05
-2.88220271265059e-05
-4.39013675710894e-05
-7.83998474023083e-06
-1.72788912484018e-05
-1.3710722548415e-05
-1.47591417851433e-05
-2.13351195563536e-05
-3.96782111982664e-06
-1.95461441290014e-05
-2.95881393534581e-05
-2.25563837130104e-05
-4.83187392660311e-05
-2.86728759377861e-05
-2.57729413898083e-05
-1.02801655213234e-05
-2.32994133710697e-05
-1.52860975892257e-05
-1.20441787587677e-05
-1.50346356559791e-05
-6.98615275477506e-05
-3.46419286005474e-05
-8.23048260812991e-06
-4.10284513576936e-05
-2.39808103882272e-05
-3.3265960489124e-05
-1.84370105255292e-05
8.48759819845276e-07
-3.02117692243064e-05
-3.09942488476157e-05
-9.05692770281663e-06
-2.79322213314153e-05
-2.00262995393066e-05
-3.82065464570162e-05
-1.96671098228576e-05
-3.57177299540238e-05
-3.06297105517572e-05
-1.82433723932427e-05
-2.45934152371303e-05
-3.3707169689037e-05
-2.0185160576914e-05
-2.9434988582476e-05
-1.39580969804535e-05
-1.48020336357573e-05
-2.31941834261981e-05
-4.2623252809203e-06
-3.11206797144462e-05
-2.57903973486216e-05
-5.90758290121415e-06
3.99490857934741e-06
-1.67267950343624e-05
-1.37633771881759e-05
-2.84408321195425e-06
-2.877650917092e-05
-1.93275528261969e-05
3.60156248334158e-06
-1.29978231276422e-05
-3.05743347763514e-05
-7.19065643296645e-06
-2.24399420177776e-05
-2.6060849308552e-05
-1.77618845200745e-05
-3.65529160363791e-06
-1.3020528684911e-05
-4.82890363998139e-05
-2.83408082780049e-05
-2.22203319937343e-05
-3.3236213188519e-05
-1.77642202769501e-05
-1.46967492583597e-05
-1.52758377906485e-05
-1.16544975304346e-05
-3.53298730359857e-05
-2.36773014804977e-05
-2.04770468258577e-05
-3.88436034108627e-05
-2.95795367316736e-05
-3.08923865754903e-05
1.21197764866576e-06
-1.22209768240917e-05
-2.29505957753252e-05
-3.44213357375561e-05
-3.32677652742903e-05
-3.30270094968331e-05
-3.56948179459846e-05
-3.68802742922868e-05
-3.84010039197098e-05
-2.95505425171813e-05
-1.85960969292039e-05
-3.54437827235718e-05
-3.02533886420646e-05
-2.15630046902141e-05
-1.66439364900572e-05
-2.34544641178738e-05
-4.52532535552229e-05
-3.85722001057067e-05
-3.68082714057076e-05
-1.58746007459994e-05
5.86592357685724e-06
-1.32474507233231e-05
-3.03597700759633e-05
-1.19914275475322e-05
-1.20079723840166e-05
-2.30708259957435e-05
-7.05124345423267e-06
-2.62000373345478e-05
-4.01085232997018e-05
-1.54943805746741e-05
-2.83423100441044e-05
-2.102686580801e-05
-8.49722972320147e-06
-2.48633876565107e-05
-1.87422454305773e-05
-3.32679495217112e-05
-1.7746047607384e-05
-1.73259689454133e-05
-2.51033855373659e-05
-4.57337802038969e-05
-2.68852515242076e-05
-3.71384408531737e-05
-7.54788613448383e-06
-2.73667805501092e-05
-1.86001297234848e-05
-4.96808644826183e-06
-8.28102585315973e-06
-2.56814328731239e-05
-3.2826965830874e-05
-3.51908355581693e-05
-2.34291477989022e-05
-3.69581551714225e-05
-2.21617926856329e-05
-1.79460324294138e-05
-1.68982471579327e-05
3.94299905026321e-06
1.4461969036747e-06
-2.34106787886665e-05
-9.87746326534382e-06
-2.70951004207336e-05
-5.88515946111446e-06
-3.22342010873701e-05
-1.88933427416234e-05
-1.27393290044036e-05
-1.76893262558954e-05
-4.14791910632784e-05
-3.70180280781171e-05
-2.93128054531201e-05
-3.28270086840022e-05
-2.37654482769625e-05
-1.19114488524103e-05
-3.47852813735061e-05
-2.02901043798291e-05
-2.82668563067371e-05
-1.86392308439692e-05
-2.46370932008411e-05
-2.38228988829165e-05
-8.75486595291548e-06
-3.1280497109193e-05
-3.3015101502586e-05
-1.5692399266809e-05
-2.79233888707497e-05
-3.82669104741821e-05
-2.91003619838985e-05
-7.479307875904e-06
-6.09747391379771e-06
-3.02894965669108e-05
-4.03891288012911e-05
-2.66569370659943e-05
-1.88374797454008e-05
-6.11263377985907e-06
-1.98595141258717e-05
-3.69210443402143e-05
-1.51596202237305e-05
-1.16451618773057e-05
-1.92770390418584e-05
-2.01211467186516e-05
-3.98799155560915e-05
-3.41089864897477e-05
-1.31162675096475e-05
-3.44536943475333e-05
-1.9793292667759e-05
-3.59260493929225e-05
-2.61354628224072e-05
-2.37733101605504e-05
-3.0526194037208e-05
-2.67547317451541e-05
8.48789173047396e-07
-1.740754976751e-05
-4.4886230677427e-05
-1.81409857317928e-05
-2.47538700084645e-05
-5.92307129279716e-06
-2.39163263340594e-05
-3.03873227170334e-05
1.17293355686947e-06
-2.0490861609089e-05
-1.91797443823783e-05
-1.99699909460197e-05
4.28330484174771e-06
-2.18405423085003e-05
-2.50911561205703e-05
-4.00689049867585e-06
1.99015002506063e-06
-1.22926581760473e-05
-1.15122994580104e-05
-2.3071058507446e-05
-2.61399071380368e-05
-2.02145791131783e-05
-2.79241836537829e-05
-6.39936199101555e-06
-2.71847224262892e-05
5.17782982795228e-06
-1.05464970099201e-05
-1.0150771105077e-05
-6.49730549139423e-06
-2.3083012095378e-05
-2.76075284812993e-05
-2.77579041612209e-05
7.15280162779551e-07
-1.21554935869782e-06
-3.57357050355566e-05
-4.65097084270188e-05
-1.87559601989492e-06
-8.01463333869009e-06
-1.69449726676267e-05
-2.57341916982934e-05
-3.25273392530493e-05
-7.47495270667068e-06
-1.46810664374799e-05
-1.14199881161119e-06
3.81228798704682e-06
-1.89036435480562e-05
-3.08901335101149e-06
-1.26044628306223e-05
-2.95406702204008e-05
-3.33938165458532e-05
-1.98496812911158e-05
-2.25690400247184e-05
-1.23673449144327e-05
-4.18860914378029e-06
9.77520714647445e-06
-9.95052681883705e-06
-3.01411571655221e-05
-2.48866376167031e-05
-3.16417311999285e-05
-1.43157642275579e-05
-3.9008756469459e-06
4.35612110475142e-06
-1.1958617792537e-05
-1.78571155711629e-05
-9.44375609819093e-06
-1.04954129646812e-05
-1.51226527923461e-05
-2.59407391635577e-05
-1.16614393704119e-05
-2.32788382311323e-05
-2.7219317630641e-05
-3.56189213021663e-05
-7.69154053748474e-06
-1.5710932629347e-05
-2.81002626199066e-05
-3.64340886072391e-05
-2.96672847159627e-05
-4.64218382906028e-05
-2.93118069284568e-05
-2.16463143174119e-05
-3.1522625153487e-05
-2.4381314124922e-07
-2.67060277516002e-05
-9.78359802277224e-06
-3.40205971607597e-05
-3.29629146907538e-05
-3.08575620892992e-05
-2.64079141952534e-05
-2.125708990722e-05
-2.97923914246553e-05
-1.81512294467566e-05
-1.12545467176894e-05
-2.74470993409917e-05
-2.59501979895038e-05
-4.33510156997971e-05
-3.55703261984176e-06
-1.9114367050094e-05
-2.04062533274833e-05
-2.72261561329681e-05
-2.35325207142499e-05
-1.31192331962791e-05
-1.13507673669305e-05
-3.56855109956377e-05
-1.26912944922663e-05
-1.93755900611599e-05
-7.63181533692575e-06
-2.41818155943348e-05
-2.90017387905242e-05
-2.00454728596214e-05
-4.09089224871044e-05
-2.27572144231699e-05
-1.02450641332505e-06
-2.94068731701475e-05
-2.02913190463794e-05
-3.48236778375984e-05
-1.01154853044102e-05
-9.46007645866251e-06
-3.82592745660356e-05
-4.22631852393627e-05
-2.77631314189439e-05
-3.01065141199995e-05
-2.48566378187393e-05
-1.28426771584179e-05
-1.19073921059249e-05
-2.40055812955307e-05
-4.10675477469105e-05
-9.50011964605288e-06
-1.63446832164615e-05
-5.99364921538046e-07
-7.7552699602448e-06
-1.36253043473417e-05
3.66443529698915e-06
-1.84435285194707e-05
-2.45761372462134e-05
-1.79020263510839e-05
-4.10692599928487e-05
-9.51950768921972e-06
-1.29354546219944e-05
-2.14707120585004e-05
-3.00286184081178e-05
-1.69140937561811e-05
-2.67870593654511e-05
-1.18434106529454e-05
-2.03875502759716e-05
-9.98439253427867e-06
-1.4814000798725e-05
-1.4616878790685e-05
-1.01736156612522e-05
-2.64971011657638e-05
-1.73688594529992e-05
-2.5718276492914e-05
-2.1501091362595e-05
-2.34554815514121e-05
-1.37932082299977e-05
-2.67843507041282e-05
-1.13572069464562e-05
-3.18317455893365e-05
-2.86271361027882e-05
-2.90753903191149e-05
-3.67327634606583e-05
-1.59558552952257e-05
-3.06093657728137e-05
-1.9546712661455e-05
-2.46658775434171e-05
-1.7700546839376e-05
-1.62582820040958e-05
-1.20355376793781e-06
-4.95543732047005e-05
-2.54627634174411e-05
-3.25051989801924e-05
-2.81687620639113e-05
-2.69249200230373e-05
-3.74098284825954e-05
-1.67000153261571e-05
-1.05025658011952e-05
-1.76731921136166e-05
-2.54306854321272e-05
-1.76750154569059e-05
-1.95660208461208e-05
-9.98690250226584e-06
-1.63346179593742e-05
-2.51904711386429e-05
-2.47277761285756e-05
-2.42364141329986e-05
-2.59463623313943e-05
-2.38069276557165e-05
-2.09573880955764e-05
-1.12443865631032e-05
-2.75295331899706e-05
1.99493085593489e-05
-2.41661393865679e-05
-5.14970357585671e-06
-2.84441527546204e-05
-5.27163667563493e-06
-3.42805859265618e-05
-1.90735202868598e-05
-1.02595381530394e-05
-3.20818129326447e-05
-1.44457556672528e-05
-3.24864081424856e-05
-1.68361929961208e-05
-4.27090569881491e-07
-1.1324200208899e-05
-2.93454750583232e-05
7.38965676074766e-07
-3.56091843535545e-05
-2.14911499328096e-05
-1.56125369745954e-05
-4.65496099804374e-05
-1.79677677411396e-05
-4.87852621578964e-06
-2.52536482571014e-05
-5.95696065524808e-06
-1.76901821491876e-05
-9.54376441829147e-06
-1.22445258007884e-05
-5.56042046891485e-06
-1.07700619311485e-05
6.1690485088598e-06
-3.83182806250331e-06
-1.46424330870837e-05
-2.08727318794044e-05
-3.99968671966713e-05
-2.97938189730238e-05
-4.67603561322677e-05
-1.62379410057914e-05
-1.57562433497069e-05
2.50610075896643e-06
-4.83012064461452e-07
-2.02224276417714e-05
-9.61988440012541e-06
-1.9333283889962e-05
-3.32089991487631e-05
-1.91357877929561e-05
-1.32113403576484e-05
-3.58225961749373e-05
-2.02751299194623e-05
-1.40758948864341e-05
-1.77493126193814e-05
-1.63153256718626e-05
-1.60006834214589e-05
-3.51993238133927e-05
4.21113724238155e-07
-1.62351769322267e-05
-1.68226044302514e-05
-2.51751499620619e-05
-1.44992731371903e-05
-3.43977111242934e-05
-2.27586601070914e-05
-2.00426159074787e-05
-2.37897667295862e-05
-4.73567053528956e-05
-1.1388959900571e-05
-3.10873105128868e-05
-3.2189484514705e-05
-1.01363265155056e-05
-2.60667739402599e-05
1.78342632237801e-06
-1.08777961853731e-05
-2.22100785733235e-05
-1.04529326911055e-05
-1.32077851931184e-05
-2.37079967782302e-05
-2.10744375336558e-05
-2.31882585452147e-05
-1.25193777944629e-05
-6.4702751719607e-06
-1.80123247339563e-05
-2.93862040365674e-05
-2.87338523771498e-05
-2.72578626251924e-05
-2.00590605634807e-05
-3.94572986321354e-06
-3.85658981390623e-05
-4.03246415358833e-05
-1.65136962687087e-05
-2.49403629407257e-05
-2.8024720887948e-05
-1.88186585330651e-05
6.60949117029047e-06
-1.48107943151713e-05
-7.87781367218698e-06
-1.45395479982387e-05
3.82882669543342e-06
-1.22534172184736e-05
-8.00066826375202e-06
-1.01952456143921e-05
-2.12879724955181e-05
-1.61582698702574e-05
-2.61972713550013e-05
-2.26974802667314e-05
-8.96599496451736e-06
-1.19327558816386e-05
-1.59350255305449e-05
-2.90713768564741e-05
-2.33430687366907e-05
-1.73963454088709e-05
-1.70083412841777e-05
-5.27122916795909e-05
-2.39866244887915e-05
-4.12395891098642e-06
-2.48461775428213e-05
-3.87249976486012e-05
-9.44625922657464e-06
-4.31031392579772e-05
-1.31917765625207e-05
-3.16482045569049e-05
3.70672883757758e-06
-1.59309837376537e-05
-2.79657205412688e-05
-1.90941601919015e-05
-2.84816787102296e-05
-2.74969897215132e-05
-1.55816167666764e-05
-9.30864021158068e-06
-5.26023908381717e-05
-4.50451864352152e-05
-3.95943419225283e-05
-4.66154882913449e-05
-3.17131129793803e-05
-3.29664312255331e-05
-2.43945548770313e-05
-4.04063938161079e-07
-1.33782136113294e-05
-3.27168231701024e-05
-2.62608561767385e-05
-3.22290590767592e-05
-2.77169235424242e-05
-1.55220762238491e-05
-1.59206895894622e-05
-2.20199672372269e-05
-8.04995806992209e-06
-2.47499132811355e-06
-4.88656735859462e-06
-3.44307263155976e-05
-4.02371208014403e-05
-3.57160350102965e-05
-2.86576958670209e-05
-2.33675571617146e-05
-3.58592055538123e-05
-2.68301976058276e-05
-5.43464193243131e-06
1.95802202683843e-06
-1.78747906114167e-05
-9.39899373301706e-06
-2.38352749878953e-05
-8.66461457323485e-06
-6.64305004627157e-06
8.41524506500652e-07
-1.81364842976501e-05
-2.67013358763902e-05
-2.54104115691921e-05
-1.59854937230418e-05
-2.06207910190592e-05
-2.10475104418679e-05
-1.68280915856406e-05
-8.9287090287645e-06
-5.95890471142575e-06
-1.08640945670808e-05
-2.39529248077176e-05
-2.01817320829172e-06
-2.89413453878517e-05
-9.22655445084778e-06
-4.16649360619072e-06
-1.1670093498186e-05
-1.55450404669914e-05
-2.54016926582559e-05
-3.00687509301598e-05
-1.66545255760666e-05
-2.83278508815642e-05
-3.24701164326202e-05
-2.35451908773422e-05
5.86613431426512e-07
-2.31035796328097e-05
-1.78826688118342e-05
-2.9406836985676e-05
2.73845789965506e-07
-1.73109072535602e-05
-1.62757253037756e-05
-8.2170845333167e-06
-3.05257229498362e-05
-5.68766668878402e-05
-3.25702222037976e-05
-2.01874854880151e-05
-3.90466019491541e-05
-2.57203529452757e-05
-4.35434939157702e-05
-1.12127476912451e-05
-4.7834859086433e-05
-1.47770962269417e-05
-3.47740180936456e-05
-1.74746640564341e-05
-3.43192294859952e-05
-5.87437446783839e-06
-2.03355722386371e-05
-3.54104692136525e-05
-2.21930671522022e-06
-3.15880410149016e-05
-2.43308111479342e-05
-1.82690407290313e-05
-3.33672799049819e-05
-1.54776157729493e-05
-3.32752663528059e-05
-2.94425877412288e-05
-2.25445255285818e-05
-4.05836089090128e-05
-3.70922663317222e-05
-4.78255505690056e-05
-2.16463430048707e-05
-2.46932749121008e-05
-5.43407962894917e-06
7.51323661801215e-06
-5.04748247081507e-06
-2.22389050562187e-05
-5.44671448026152e-06
-1.45998151315267e-05
-1.0969814564449e-05
-1.92166448403406e-05
-4.44652421626029e-05
-7.13016740818308e-06
-2.13947236823423e-05
2.44695688462736e-07
-2.20187341836376e-05
-1.61709834314191e-05
-1.41874970835739e-06
-1.04771935279688e-06
-3.92784768586535e-05
-1.58528043071123e-05
-2.00445030051248e-05
-1.60459771957606e-05
-1.3058812933245e-05
4.64199398324293e-06
-1.55387537169908e-05
-6.33333853418124e-06
-2.40075815327295e-05
-2.63310846212639e-05
-1.55760489284641e-05
2.16598225506566e-06
-1.50175321589203e-05
-2.97862983784207e-05
-2.64302722510327e-05
-2.56715266825872e-05
-1.89521647991495e-05
-2.62097931822362e-05
-2.10000602602013e-05
-1.81451107500267e-05
8.44895946473222e-06
-8.89676657219229e-06
-1.4385091554065e-05
-3.47078993904064e-05
-3.09641418715601e-05
-1.20287839269704e-05
-2.82572016324433e-05
5.3609884798333e-06
-2.50861647121663e-05
-2.62720930892649e-05
-3.87521326557194e-05
-3.05177582088265e-05
-1.80664687911383e-05
-2.36710290538109e-05
-3.14556442543655e-05
7.46523069517392e-06
-1.99132497701134e-05
-2.00150437037176e-05
-3.63163993541421e-05
-2.23815967216085e-05
-1.37835464189785e-05
-3.28886839744927e-05
3.69684828826339e-06
-1.89687013384235e-05
-1.34369697540482e-05
-4.2339988341913e-05
-1.21577059293209e-05
-3.26138263040075e-05
-2.05551118685672e-06
-2.79567335268462e-05
-3.17989527804516e-05
-1.90937322810899e-05
-2.45398276668092e-05
-3.09473457738403e-05
-1.61898407427865e-05
-1.73912726145136e-05
-2.00713683055696e-05
-1.25493206061848e-05
-2.34683209863715e-05
-4.0476183202242e-05
-3.19450453752561e-05
-6.37854188579464e-06
-7.55008531174402e-06
-2.21617619180396e-05
-1.9720253283928e-05
-2.74841975645134e-05
-2.73323971904248e-05
-3.0163466175451e-05
-1.90059131781278e-05
-2.09367967227355e-06
-4.0888195250127e-06
-6.85268175642793e-06
-1.19797652322041e-05
-1.14615320331974e-05
-1.83202900816108e-05
-2.93149403344322e-05
-1.62816645198646e-05
-3.55818202753967e-05
-1.96046858605789e-05
-2.73815032297889e-05
-2.9447010357447e-05
-3.20795064355946e-06
-5.08414588930114e-06
-2.29496526522139e-05
-2.25304908121276e-05
-8.55009470982564e-06
-2.65910670457748e-06
-1.98381302059572e-05
-1.22725893946408e-05
6.85299343448538e-06
-3.57548092198424e-05
-3.45519494336745e-05
-3.3006511641976e-05
-2.45616482497654e-05
-7.04580955779402e-06
-1.64796776169636e-05
-1.94366576886364e-05
-2.96685211347934e-06
-2.53806245959329e-05
-2.79923510413713e-05
-1.78084374448597e-05
-5.79910769440124e-06
-2.00281315101655e-05
-1.83815437576334e-05
-3.47343120178555e-05
-1.54745962560888e-05
-1.8710773264059e-05
-2.14861122647274e-05
-2.55573709834384e-06
-1.59387492407099e-05
-1.33819977518703e-05
-3.39383703936076e-05
-2.42758399292465e-05
-5.7852571770971e-06
-1.15059807994668e-05
-1.62231766913596e-05
-2.64035420086541e-05
-2.82291369819375e-05
-1.53558698129257e-05
-1.63205119875649e-05
-4.07861677931111e-05
-2.52758882283113e-05
-2.26866896197867e-05
-3.16697143756502e-06
-3.02489185923521e-05
-2.20816166784607e-05
-2.04282470436449e-05
-2.55973248744424e-05
-1.85607274505924e-05
-7.00770896415609e-06
-1.79560245316861e-05
-1.28066860041666e-05
-3.99209558582102e-06
-2.13540514544225e-05
-3.94139799075404e-06
-2.7090032213742e-05
-1.25351870071666e-05
-3.05559675202014e-05
-2.34920054007648e-05
-2.08476296200063e-05
-4.34214472909105e-05
-1.17515157586194e-05
-2.92053427429907e-05
-1.91046093451009e-05
-1.21891765303571e-05
-3.58508988976142e-05
-1.50352480932094e-05
-1.28524178965232e-05
-2.28286180684325e-05
-1.59279262031405e-05
-2.2737738311426e-05
-4.11823205697411e-05
-2.91360181120119e-05
-1.86959801719091e-05
-1.85324682629978e-05
-2.37895549971098e-05
-1.29334426498888e-05
-1.49197626847155e-05
-4.33307667988618e-05
-3.15901235484875e-05
-4.36291747497433e-05
-3.29264778989974e-06
-1.44509854856712e-05
-2.78261234977798e-05
-1.32642404066748e-05
-1.04457753425318e-05
-6.3005721573395e-06
-2.05362713252453e-05
4.52814866304605e-06
-1.69761792370798e-05
-1.60413148044933e-05
-1.69205865406112e-05
-2.79474159755531e-05
-2.07413330242334e-05
-1.67601428890367e-05
-2.71748166953136e-05
9.67992637894843e-06
-1.45121870385003e-05
-1.1047903734592e-05
-1.07274364754164e-05
-1.07125375895629e-05
-8.37433223630886e-06
-1.62801413454589e-05
-1.48584896096129e-05
-3.46343166206445e-05
-2.30896521253688e-05
-2.58535124778631e-05
-3.24503146064603e-05
-1.02440470576283e-05
-1.56487858990574e-05
-3.03008531027691e-05
-2.87553176796578e-05
-2.47045916097853e-05
-5.73823668567897e-07
-2.78845209531047e-05
-2.87185323712102e-05
-2.44275309969895e-05
-3.37966064537929e-05
-3.20948902595792e-05
-1.78488745507555e-05
-2.91149005826466e-05
-1.66741090899886e-05
-7.52253518448915e-06
-1.85737348574145e-05
-2.10256192576435e-05
-5.66447404148102e-06
-3.2294363696448e-05
-3.3934963770892e-05
-2.49326351524521e-05
-3.13766023287201e-05
-3.24682356389755e-05
-5.94800439977205e-05
-2.63952894571085e-05
-3.32039539237359e-05
-2.40226484099213e-05
-3.11503155589309e-05
-6.83433356186225e-06
-1.75259290239238e-05
-2.69596801991245e-05
-1.41281819280465e-05
-4.97642179689219e-06
-9.96395933407671e-06
-1.26013998118038e-06
-2.54751601873878e-05
-3.72776387106137e-05
-1.58661326028655e-05
-1.05242247720208e-05
-6.01185445332048e-06
-1.15269179729991e-05
-3.16593463051424e-05
-2.10168395827004e-05
-1.66045798288152e-05
-2.34006497460743e-05
-1.6872221467462e-05
-3.47683261731322e-06
-1.40885678143577e-05
-7.67210412936627e-06
-2.33171414974438e-05
-2.76458523762387e-05
-1.33429437804863e-05
-1.47713565649782e-05
-1.98360215386489e-05
-8.52486658188348e-06
-2.87153970321245e-05
-3.81524360614802e-05
-4.12675520261115e-05
-3.27396897263397e-05
-1.24245898530637e-05
-9.70235531341575e-06
2.38717422301562e-06
-1.78354750345785e-05
-1.53598723266133e-05
-4.18183730009463e-06
-9.08559507861662e-06
-2.66466006173496e-05
-1.02292119105647e-05
-6.0544312313696e-06
-2.06690689705652e-05
-3.06639920675778e-05
-2.48074761327681e-05
-1.81852318193414e-05
-3.17910427782026e-05
-1.3263009644266e-05
-2.16343104344223e-05
-8.39834537448384e-06
-2.89962737208625e-05
-7.81966113693133e-06
-2.91809889676729e-05
-2.28801517373063e-05
-2.82889690237391e-05
-1.67533263455023e-05
-2.51787017149155e-05
-4.26643385360565e-05
-1.49894808837762e-05
-9.35985917320586e-06
-1.86102837915247e-05
-2.50566609761631e-05
-2.08849128381111e-05
-2.03410859695287e-05
-3.05172615578264e-05
-2.41500991937444e-05
-1.15416382552467e-05
-3.54394119885091e-05
-2.11892800776639e-05
-4.89712867480118e-05
-2.94017093894857e-05
-2.92342108992658e-05
-2.23123067309173e-05
-1.96543732159037e-05
-2.29127040139787e-05
-3.61857423877994e-06
-2.5433708652042e-05
-3.78393408122193e-05
-3.79690651213097e-05
-2.48077629794127e-05
-4.10456304079211e-06
-3.02659068436873e-05
-1.2687426989029e-05
-3.19332802318912e-05
-2.30322474823162e-05
-2.97898575208116e-05
-3.59246696994157e-05
-9.13366542027663e-06
-1.56823859369797e-05
-1.29214681894832e-05
-2.47151920428412e-05
9.50684073717613e-07
-1.50682096178112e-05
-3.47158587953783e-05
-2.21623602979506e-05
-2.39427888827033e-05
-2.52216878634912e-05
-1.71815779769048e-05
-1.84085412397321e-05
-2.34948228193487e-05
-1.60809028635762e-05
-7.25539610748964e-06
-1.67592903722086e-05
-1.96978110477353e-05
-4.88543675199282e-05
-2.46748113080816e-05
-9.45105637202763e-06
-1.85891746328309e-05
-2.22170208356519e-05
-2.61417527068901e-05
-3.11818049016367e-05
-1.53375108195727e-06
-1.13520798308342e-05
-2.55081106537393e-05
-2.86667160253448e-05
-8.29977253166927e-06
-1.9199864753243e-05
-2.79576758501981e-05
-4.05630822021769e-05
-2.50196204993051e-05
-3.37847849975738e-05
-3.28556908692654e-05
-3.39285759642165e-05
-6.02179871232954e-06
-1.84479440670741e-05
-1.20930428418563e-05
-2.25802138001648e-05
-1.05783803189271e-05
-3.76601718789811e-05
-4.5655946567193e-05
-4.39925703430513e-05
-2.5855717731782e-05
-3.87644598857681e-05
-1.14254074371232e-05
-1.20612203584734e-05
-1.68880098438952e-05
-2.51366217931653e-05
-2.19286231705768e-05
-2.64336720540972e-05
-3.49879887700067e-05
-1.11154197257363e-05
-7.56619830985013e-06
-2.00698571846219e-05
-1.97444119163041e-05
-2.04193295159823e-05
-4.6257445024985e-05
-3.8513932854018e-05
-5.8215349539671e-07
-1.12400275490825e-05
-1.57066605859685e-05
-1.29771412100627e-06
-2.32996280936441e-05
-1.94910922616407e-05
-1.05449142431359e-05
-2.21062931200766e-05
-1.86221234449138e-05
-7.51376958140627e-06
-2.18413540199558e-05
-6.00002573326459e-06
-3.34665449021433e-05
-2.65862341917025e-06
-3.03925624511629e-05
1.14159067487493e-06
-1.51190780784678e-05
-5.82571742497345e-06
-2.45611765018671e-05
-3.10909893876309e-05
-3.94305816968965e-05
-2.69913135645889e-05
-1.89863007860036e-05
-4.04938701613966e-05
-2.03272978762052e-05
-2.941633454096e-05
-2.84477351675258e-05
-4.22940072659532e-05
-4.36823386805889e-05
-2.749979026478e-05
2.68486621962294e-05
-3.7000743992009e-05
-1.52647960274761e-05
-2.78635711762026e-05
-3.20157320784393e-05
-1.43552155585265e-05
-8.7857737091558e-06
-8.48926210407176e-06
-2.48491016997583e-05
-3.8168705514528e-06
-4.07318872477549e-06
-2.92775162605703e-05
-8.27334735419405e-06
-1.38790249858917e-05
-1.81449639562682e-05
-5.69913185172507e-05
-1.09294938776177e-05
-4.3020065780747e-05
-4.09883082353463e-05
-3.15543732453909e-05
-1.03516636896795e-05
-2.01880213264443e-05
-2.54121065425111e-05
-1.22513423637869e-06
-2.79661955265367e-05
-2.25529742072467e-05
-1.55080202176368e-05
-2.58445410591132e-05
-3.62939831451433e-06
-1.87618373585102e-06
-2.33985828663451e-05
-1.57065359177639e-05
-1.6585729578081e-05
-3.3056972412321e-05
-1.92218690484055e-05
-1.71244436732492e-05
-2.5683366843271e-05
-3.61851784052297e-05
-3.11085377548036e-05
-1.45326461150872e-05
-1.6362853007831e-07
-2.65653282655565e-05
-8.87574104314941e-06
-4.04906031602557e-05
-2.31212658290042e-05
-4.12321387705449e-05
-2.25643113633211e-05
-2.6369942386498e-05
-4.18424519472831e-06
-1.61326376908019e-05
-1.40111887256572e-05
-8.36594657874333e-06
2.10521545880763e-05
-1.33857675096412e-05
-1.30340184646369e-05
4.35005359147976e-06
-2.83991203870053e-05
-1.59267677421047e-05
-6.54595391920419e-06
-1.28429402990893e-05
-2.94423469266392e-05
-1.02708694580285e-05
-2.09542251507722e-05
-4.27148708691853e-05
-3.74670375724196e-05
-3.32825014328226e-05
-2.01763792748473e-05
-2.87659005635884e-06
-3.68678279150265e-05
-2.65154369271441e-05
-1.04663941840706e-05
-5.61269782737919e-06
-7.5647454167207e-06
-3.66953079591565e-05
-2.03676688584579e-06
-1.92026358956124e-05
-1.62567702316014e-05
-1.29157714372315e-05
-2.59191790767929e-06
-2.00670676844735e-05
-1.26532959379335e-05
-3.5801715485345e-05
-2.26920632419378e-05
-9.76697852468025e-06
-1.16488115240323e-05
-2.27332213171295e-06
-2.30856503617437e-05
-1.31990346308213e-05
-2.78407872382421e-05
-1.86163538515792e-05
-3.44361024028418e-05
-3.03574739492708e-05
1.54208391851002e-09
-2.11715802975773e-05
-4.41318036126064e-05
-1.46663423423136e-06
-2.57144320897302e-06
-2.69484177499876e-05
-1.27274048081366e-05
-1.11185177241404e-05
-2.17805763054137e-05
-2.0819370531112e-05
-1.39328725976712e-05
-2.00128114227282e-05
-2.71082256594179e-05
-1.82261377614986e-05
-8.99016575336303e-06
-3.93186504243391e-05
-2.14532549483719e-05
-3.32933669822287e-05
-4.24410758356152e-05
9.07292304655839e-07
-9.24436162183782e-06
-1.51296528785457e-05
-1.91655215436738e-05
-1.56434532495466e-05
-3.37156419932498e-05
-8.85686365957961e-06
-3.79918852290838e-06
-1.90416769313927e-05
-2.42066218496691e-05
-1.60562552967106e-05
-6.82415448117837e-06
-1.63116129495667e-05
-1.37538073399632e-05
8.93146774013417e-07
-2.72172983221978e-05
-3.18778256613126e-05
-6.95698914428942e-06
-1.16244056977755e-05
-1.05430964709403e-05
-3.00645922517423e-05
-6.02418327727771e-06
-1.06290804537048e-05
-4.10055068723449e-06
-1.48301445482172e-05
-1.25573969964645e-05
-1.68440933981918e-05
-3.23710622808214e-05
-2.92093318027174e-05
-2.71600707459218e-05
-4.11551154811554e-05
-1.1698356626126e-05
-4.15694722031407e-05
-6.47158248509264e-06
-1.53478106044485e-05
-1.63634524115054e-05
-7.50151455409435e-06
-2.81959575830756e-05
-2.01307272029911e-05
-2.75493435728577e-05
-2.97907573749968e-05
-1.93865509882484e-05
-2.34841117103182e-05
-4.38157477362534e-05
-1.48585637860808e-05
-3.70270972415793e-06
-8.21723236688899e-06
-2.20278017069501e-05
-1.00662866418068e-05
-2.30248213415176e-05
-1.28356460910494e-05
-1.68971150193566e-05
-3.7911685544581e-05
-7.04064827297973e-06
-1.04751842575036e-05
-3.17556896700739e-05
7.4058967969811e-08
-2.08347045823575e-05
-3.1470960508885e-05
-3.20765906335717e-05
-1.38021846226312e-05
-1.1796919413543e-05
-3.06510064819326e-05
-3.4085721408467e-05
-1.56317596186059e-05
-2.04676918903982e-05
4.42756977938018e-07
-5.79905885113746e-07
-1.97945817850293e-05
-1.53848684787987e-05
3.83356889466749e-06
-2.52777254880945e-05
-6.95274361968264e-06
-5.51422208585663e-06
-1.03856469956891e-05
-1.15387273815365e-05
-3.35500889323046e-05
-2.0409389687252e-05
-2.32402347952588e-05
-4.64357705821845e-06
-1.79097351299999e-05
-3.52976997195413e-05
-1.25935825530894e-05
-2.30309104530534e-05
-3.92934268107807e-05
-1.85779013007387e-05
-4.38644634589114e-05
-1.7052226225739e-05
-3.61540465861352e-05
3.19270880921923e-06
-2.43821296338173e-05
-2.00635022346621e-05
-1.31457450477111e-05
-2.0581936370175e-05
-1.96807263437747e-05
-1.50383791205404e-05
-1.30879333504776e-05
-1.34343137506225e-05
-2.85691077852416e-05
-3.86398650151826e-05
-2.72550976389214e-05
-2.19229022205833e-05
-1.29905824209044e-05
-3.41577921057004e-05
-4.42038581239709e-06
-3.13847207007591e-05
-2.96389385429381e-05
-3.32873270136822e-05
-1.94995163009318e-05
-3.81732943591318e-05
7.59425078536957e-06
-4.65209432676609e-05
-1.35241923976821e-05
-1.46203461370286e-05
-3.80980695300387e-05
-1.74398438738896e-05
-2.85735635818906e-05
-2.49163593385049e-05
-2.70106697549134e-05
-2.60570648212843e-05
-7.35088502267731e-06
-2.11083317139543e-05
-5.1203675975205e-06
-1.83067098991058e-05
-2.52916333660299e-05
-3.6466937182566e-07
-1.16284178854161e-05
-3.12884446205604e-05
-2.88041032231535e-05
-2.55408465088161e-05
-3.35028241247073e-05
-1.9973555857263e-05
-2.72016440990181e-05
-2.68018703534805e-05
-2.02183742457304e-05
-3.13396990966067e-05
-1.74721158256125e-05
-6.0842641867198e-06
-3.0816374348099e-05
-3.34629124185878e-06
-2.69303630191963e-05
-7.36119241006959e-06
-3.44402229312152e-05
-1.05419575187473e-05
-1.15772160105036e-05
-5.13913287340533e-05
-1.33443708721211e-05
-1.85410580382404e-05
-2.13693206036267e-07
-9.65640046645087e-06
-1.37557829431252e-05
-3.41006405322241e-06
-6.86642022379031e-06
-3.08188221614484e-05
-2.26494660854833e-05
-2.52205964083223e-05
-1.41326608850786e-05
-2.91416888324831e-05
-6.48575580977248e-06
-2.82408388914097e-05
-7.01691307573847e-06
-1.24985372585451e-05
-1.56792234728554e-05
-4.09254461332241e-05
-5.41193618981704e-06
-2.3188915241321e-05
-2.70456056580507e-05
-1.9001072026907e-05
-2.66140038916663e-05
-2.35785252367411e-05
4.53048547127573e-06
-9.1831410814349e-06
-2.96778041355575e-05
-1.50161150107683e-05
4.82746167107867e-06
-2.92995888334306e-07
-2.39916817162314e-05
-1.88135917585488e-05
-1.11523095996105e-05
-5.91729401481083e-06
-2.56301672547983e-05
-2.97204272490071e-05
-2.74576240727209e-05
-1.53064805522525e-05
-2.86224298874588e-05
-2.95509101715389e-05
-5.59993872374996e-06
-2.08730795121014e-05
-1.25914739328511e-05
-1.44051029727099e-05
-2.08910007435301e-05
-2.06438865295507e-05
-3.26648515969869e-05
-1.22298563156695e-05
-5.42627772539349e-05
-3.6705151817188e-05
-4.02181559858295e-05
-2.3507921235059e-05
-3.21175753341008e-05
-2.46579522266981e-05
-6.86971779188792e-06
-1.83847721448122e-05
-2.09545570711446e-05
-2.92090526247033e-05
-3.35513259020321e-05
-2.70560400630036e-05
-1.65846985744701e-05
8.59423494998666e-06
-7.38640055841821e-06
-3.45045975756494e-05
-1.30354409319958e-05
-2.3054626275504e-05
-3.81212249054052e-05
-2.06662268774436e-05
-2.46418361347355e-05
-2.11236356465208e-05
2.4587746407307e-06
-2.111327859837e-05
-3.34435912558115e-05
-5.40253735894311e-06
-6.97600907063803e-06
-1.03045161608976e-05
-1.4720842748295e-05
-2.14608583414533e-05
-6.23147216788747e-06
-2.29331117684483e-05
-1.57707205053365e-05
-1.25183771556017e-05
-1.68170917369982e-05
-3.82156618862807e-05
-3.92717186720293e-05
1.14151743619054e-06
-9.38290850576535e-06
-2.93515570090497e-06
-1.46018857076511e-05
-8.67393559502177e-06
-2.7212808764841e-05
-8.30669200681007e-06
-6.21760746459366e-06
-3.89962470248547e-05
-1.33539418064083e-05
-1.57432650885635e-05
-6.55044813481868e-06
-1.87543263930653e-05
-4.02010812222247e-05
-1.88809773680427e-05
-3.9256998619136e-06
-3.02716697783517e-05
-2.23817964763801e-05
-4.60426818315691e-05
-1.07775212893089e-05
-6.01790678347094e-06
-3.04983200358486e-05
-1.2854707026436e-05
-3.07973596291996e-06
-4.29056209754834e-05
-7.83061576853284e-06
-8.01913113985557e-06
-1.6013632390121e-05
-3.23846860982665e-05
-3.45885877889403e-06
-2.1185323603339e-05
-2.36134138689858e-05
-3.47061445802662e-05
7.41996748038584e-08
-1.27816518696517e-05
-3.06622455489442e-05
-1.62103907070794e-05
-8.14610559997461e-06
-1.29962637987314e-05
-1.75872073045884e-05
3.43835348766021e-06
-2.90767836149072e-05
-1.91165581743368e-05
-1.14814614849799e-05
-2.47433288903649e-05
-1.27115014866378e-05
-1.84997890999229e-05
-2.71142753949974e-06
-1.1625158450012e-05
-1.61430985345634e-05
-1.16911659608965e-05
-9.22694539330942e-06
-1.25531540860825e-05
-2.57222093515763e-05
-1.77578557322474e-05
-2.03762100748621e-05
-4.78272457672711e-05
-3.49004642793804e-05
-5.05282035819636e-06
-1.81164869523934e-05
-1.11676417897612e-05
-1.65833260843403e-05
-3.11128435240714e-05
-2.83151646575431e-05
-2.53492007247347e-05
-1.7248374234845e-05
-3.26229112441923e-06
-3.30238883726509e-05
-1.8892426075464e-05
-1.43908893273247e-05
-3.71397893784377e-05
6.62243988611351e-06
-3.03674521906018e-05
-3.8887640447778e-05
-2.40567153630968e-05
-1.74147737863099e-05
-2.76487879903379e-05
-1.60738507146801e-05
1.12575650021335e-06
-1.57778937185985e-05
-1.20971481009571e-05
-1.4952314694424e-05
-1.37346761719708e-05
3.00501671226334e-06
-1.88808638441666e-05
-3.6878296141453e-05
-1.58913129911251e-05
-1.70370360779288e-05
-1.27910980985549e-06
3.7575184751856e-07
-3.31573495687591e-05
-1.64468503958456e-05
-2.81474935510578e-05
-3.3912122602946e-06
-2.62055678860355e-05
-2.54442230542416e-05
-2.32165102727413e-05
-1.57073781887195e-05
-1.53980569152269e-05
-2.43492372877193e-05
-4.86651529272347e-06
-2.21175067284344e-05
-2.431522839787e-05
-3.2314309127252e-05
-2.16316665500484e-05
-2.56429495624096e-05
-2.190498462855e-05
-1.8263027211649e-05
-2.25823278624419e-05
-3.1342331159608e-05
-4.01818302889254e-05
-2.71235737602026e-05
-2.52823901179238e-05
-4.44272466794901e-05
-1.78623125745159e-05
-3.25457425699041e-05
-1.76059854644975e-05
-4.31515202169117e-06
-1.14165527026666e-05
-2.58652444055131e-05
-2.82595029256075e-05
-4.61577666546857e-05
-3.7269235146422e-06
-3.18140860584821e-05
-1.57882604308052e-05
-2.58724840838473e-05
-1.3202707990251e-05
-3.62162063005254e-05
-1.38325958630765e-05
-7.62464120000469e-06
-2.95355332201109e-05
-3.18734100881559e-05
-2.40993743591643e-05
-2.7552937153381e-05
-4.04210734348013e-06
-3.77936543333641e-05
-2.73631090115597e-05
-2.05844150240629e-05
-3.96590173561734e-05
-1.51432171130014e-05
-2.80323340146942e-05
-3.53633469914658e-05
-2.07398901578335e-05
-2.36384196241995e-05
-2.63773857207391e-05
1.05423065799147e-06
-3.64822075945334e-05
-3.43670268019271e-05
-9.11417703253146e-06
-3.37435375866673e-07
1.79160551523244e-06
-2.34353220423933e-07
-8.0264983830874e-06
-2.9922699079404e-05
-9.31326909357178e-06
-7.23876939650363e-06
-1.037288965307e-05
1.34814918665337e-06
-1.58988569623855e-05
-2.4973101066696e-05
-2.95379823656089e-05
-3.29524472722869e-05
-1.43509703371728e-05
-3.07316698352871e-05
-1.8348601529293e-05
1.42981483845003e-05
-2.44040166534031e-05
-2.34102102636328e-05
-3.94946671966751e-05
-2.04072183726903e-05
-2.4254287531371e-05
-1.02041748151667e-05
3.0781180143922e-06
-1.70336422696736e-05
-1.42698297533696e-05
-1.29323612625486e-05
-3.17139734200277e-05
-1.19845930249732e-05
-1.39244926162216e-05
-5.87113924183672e-06
-2.52762140987609e-05
1.26081026873954e-06
-2.72144124880448e-05
-2.35215522232096e-05
4.10275556944082e-06
-4.66239722045572e-05
-3.67270831021154e-05
-1.10750736649475e-05
-2.30345070354832e-05
-2.18523426357054e-05
-1.1658836322823e-05
-1.30503660907128e-05
-1.71027621480921e-05
-2.00185761917466e-05
-2.55530308047357e-05
-7.35524816650439e-06
-3.32838086521619e-05
-3.94169438817083e-05
-3.30035663430169e-05
-1.98694815044444e-05
-3.01745823777972e-05
-1.34746741210327e-05
-4.39532291658226e-05
-6.16146166231314e-06
-2.97506891366647e-05
1.24528812899905e-05
-1.0679499919355e-05
-4.06205470704072e-05
-1.10777351762036e-05
2.71252843140803e-07
-3.61364385786026e-05
-2.25645383191745e-05
-1.40166404281024e-05
-1.08874850163934e-05
-2.23105753990885e-05
-3.18267788360963e-05
-1.30743006932747e-05
-2.89137161787208e-05
-2.80367887186736e-05
-5.23700076811867e-06
-1.09685088761812e-05
-1.70322310962425e-05
-1.64554793208011e-05
-2.19386413415321e-05
-2.3841905848624e-05
-4.58620046051951e-05
9.78163594231538e-06
-9.15837041496773e-06
6.33838527450834e-06
1.69461316418294e-07
-2.4045319557606e-05
2.62570962420501e-06
-6.97158390615196e-06
-3.66397574346781e-05
-1.41980502701175e-05
-3.01314238633649e-05
-2.78661791068738e-05
-9.6867742406974e-06
-1.65343382827035e-05
-2.97712140911138e-05
-3.24978254392579e-05
-2.28943014862275e-05
-5.15592978167156e-05
2.6548936601516e-07
-2.81516491585827e-05
-3.52089946202033e-05
-1.06138948388324e-05
-5.31652270862518e-06
-6.52554103092572e-06
-2.53720056705582e-05
-7.1662126746178e-06
-1.86448352307608e-05
-3.66294821172152e-05
-4.63560939299834e-07
-2.33904971194864e-05
-4.59511187568284e-05
-2.97869679406312e-05
-2.05436009453828e-05
-1.68738549959422e-05
-4.98252473507586e-06
-2.69847542515988e-05
-2.79474181021231e-05
-2.64786195260558e-05
1.52731061655087e-05
-1.69976454976935e-05
-1.15443179659444e-05
-4.19369248338542e-06
-6.04118039333128e-06
-3.78504172270669e-05
-1.76870472245717e-06
-1.07394468927096e-05
-4.27186647582031e-05
-3.4542679970296e-05
-3.38328204981132e-05
-1.72128178443652e-05
-1.38469393699618e-05
-1.77923946164168e-05
-3.34030241264997e-05
-1.81486732764658e-05
-4.59078878777399e-06
-6.53195535353482e-06
-8.67666923911212e-06
-2.38921512151232e-05
1.49537528547e-06
-2.64527291446038e-05
-3.07088946634356e-05
-3.15370345780259e-05
3.95709349449121e-06
-4.48525752505907e-05
-1.57050018909567e-05
-2.14905043778616e-05
-1.45147396950787e-05
-1.23014923348366e-05
-3.46023256516116e-05
-3.46760377990672e-05
5.97121748390987e-06
-3.05679927182941e-06
1.21423481137215e-06
-1.75609949363168e-06
-1.02245782019255e-05
-1.21198835651512e-05
-2.05109576276126e-05
-1.03227720710191e-05
-7.84206634361005e-06
-3.54483732479388e-05
-2.76957453665134e-05
2.0257378669526e-07
1.12795794655465e-06
-2.895730975115e-05
-1.91616123294578e-05
-1.89265392356614e-06
-7.77954255279913e-06
-3.14092282825105e-05
-1.99889092345594e-05
-3.58586651478084e-05
-2.88307453122609e-05
-3.28325243489741e-05
-9.95513705578888e-06
-1.1852808029319e-05
-1.28105420746999e-05
-1.93893689460858e-05
7.92004937939209e-07
-2.14957574949628e-05
-2.52992169252046e-05
-1.64549599279268e-05
-1.38798925465304e-05
-2.93724962060587e-05
-1.78724779496685e-05
-2.90885521049573e-05
-1.91641320263796e-05
-1.90237059366761e-05
-1.89279853065142e-05
-8.52204275042544e-06
-3.23105322238058e-05
-4.87006144080321e-05
-2.25268303831961e-05
-2.95539674180469e-05
-3.82094909557882e-05
-6.37271877699722e-06
-3.79659433368614e-05
-1.92703623001514e-05
-7.39797125410678e-06
-2.43258810273367e-06
-3.25301596526335e-05
-1.49926213359484e-05
-2.35655243619613e-05
-1.6695488300689e-05
-4.26013186762638e-06
-2.29287717700775e-05
-1.26151553583629e-05
-2.14815265503116e-05
-2.42641341345919e-05
-3.88996473383208e-05
-2.92623164999095e-05
-2.08744798474475e-05
-2.99095801333457e-05
-2.2339903216451e-05
-4.2660712960049e-05
-2.81981002004672e-05
-1.18488340122156e-05
-2.45763520331696e-05
-1.78182300989048e-05
-2.5734354505804e-05
-2.97193497654781e-06
-2.3450862512833e-05
-4.03999390456127e-05
-1.61970515662516e-05
-4.91685146809054e-06
-3.0105053875367e-06
-1.65981979026331e-05
-6.14860241523893e-05
-1.14603589208406e-05
-2.99676539728951e-05
-2.75520875641922e-05
2.0247508361581e-06
-2.35282299328787e-05
-1.54783660097881e-05
-1.85346577387167e-05
-8.86651215438028e-06
-2.20779278492591e-05
-3.14344985822871e-05
-3.34550057893758e-05
-2.34815993020767e-05
-2.44416677564749e-05
-2.65589807993991e-05
-1.29235055741206e-05
-2.40029569694332e-05
-4.98921778452531e-05
-2.19106714615935e-05
-4.58492617153511e-05
-1.58343344447456e-05
-3.25388816194939e-05
-2.65657233046038e-05
-5.66189998063214e-06
-8.51661055560142e-06
-2.98145843717285e-05
-1.66039188921023e-05
-5.0211520052328e-06
-2.84381470567992e-05
-6.36198026511662e-07
9.23394256673632e-06
-1.65862413453133e-05
-2.11823444800964e-05
-5.6007440492527e-06
-4.78044655596908e-05
2.95987196324745e-06
-8.83106989655806e-06
-1.64169861119443e-06
-8.95399580339078e-06
-1.90041753706552e-05
9.14156279724163e-06
-3.77481691096303e-05
-3.37486016665718e-05
-1.77543028388782e-05
6.67929613060887e-06
-1.39452293951139e-05
-1.55372337099716e-05
-2.71808475502118e-05
-2.75974723660156e-05
-2.87843720487527e-05
-1.72894584754203e-05
-1.04135739549244e-05
-6.58557335266171e-06
-2.72834508576636e-05
-2.74176568571515e-05
-5.46546498426864e-06
-2.04883450539227e-05
-1.85133130719649e-05
-1.80357147817927e-05
-2.24933987699485e-05
-2.14287748146864e-05
-1.80061114453587e-05
-2.51868408316684e-05
-2.70131886307537e-05
-4.24202632842236e-05
-2.91358845577579e-05
-2.89809651816058e-05
-3.18338879216251e-05
-5.9077142847218e-05
-7.67398393071857e-06
-3.24108340306711e-05
-3.88135242011726e-05
-3.57749892750415e-05
-3.11062467168743e-05
-3.18931515267537e-05
-1.46897109675124e-05
-1.35685353959057e-05
-3.85106566857943e-05
-2.00633658249188e-05
-1.46952947125833e-05
-1.90873874278465e-05
-3.16844787936151e-05
-3.52295249716522e-05
-4.12734860498925e-05
-9.94520739885075e-06
-1.90034461878413e-06
-1.87670738609242e-05
-5.28427386235995e-06
-2.56840716663246e-05
4.10815751483655e-06
-1.06458544995742e-05
-3.93396640806478e-06
-3.6164023432906e-06
-3.01857399804865e-05
-8.73307491960821e-06
-1.92582876925113e-05
-1.74846295774096e-05
-2.48735834911208e-05
-3.16962102594494e-05
1.49935360645421e-05
-3.88355994285744e-05
-1.43784929999594e-05
-2.91895729942945e-05
-8.69826585180963e-06
-9.94661926923816e-06
9.69834143769083e-06
-1.12728073628143e-05
-5.38450124361028e-06
-5.40972115108092e-06
-1.60662435203727e-05
-4.13040790114013e-05
-3.01910596497408e-05
-4.03147473511994e-05
1.68906377519194e-05
-2.79978573941524e-05
2.82917977565669e-06
8.44485412402533e-06
-3.81135359565874e-05
-4.1633953079541e-05
-2.46662183339701e-05
-2.10123115021286e-05
-4.36811401006956e-05
-3.8643159595947e-05
-2.78632789527333e-05
-7.75995528714742e-06
-2.47523007785533e-05
-4.93970102390893e-05
-3.33300672381279e-05
-6.52784802536384e-06
-6.39156923206325e-06
-2.23422843781886e-05
-2.18741896274157e-05
-2.57569977329846e-05
-2.88499054371285e-05
-1.62981098815149e-05
-1.88158494637961e-05
-1.88145721210113e-05
-3.98075273973755e-05
-4.46833549945115e-06
-7.30870106299621e-06
-2.38468260563461e-05
-1.94408775000963e-05
-2.3599456499677e-05
-1.38543062512538e-05
-3.59124535769884e-05
-3.48909464780606e-05
-7.8180871707057e-06
-3.34428594827454e-05
-2.22444283523722e-05
-2.88688172986683e-05
-2.78359932546717e-06
-2.29002396279581e-05
-1.8065174557443e-05
-2.79087677160324e-05
-6.73208028265964e-06
-1.40690517960403e-06
-1.00091318908876e-05
-8.54716132190178e-06
2.00733365260965e-06
-6.24272788046969e-06
-1.16917433657023e-05
-2.54839317513949e-05
-1.37700760356509e-05
-2.43113968824605e-05
-2.56597115905999e-05
-6.82514731453439e-06
-1.8891652666286e-05
-3.53944262209334e-05
-2.3681250688731e-05
-8.78772131119514e-06
-1.47263997725913e-05
-1.53294156495626e-05
-1.98203516341441e-05
-2.03526913803829e-05
-1.2640440316691e-05
-5.02892701608271e-05
-1.60332458036102e-05
-1.47049257196452e-05
-1.23032874596334e-05
-6.69518173073835e-06
-1.59309185177313e-05
-3.53785186900409e-06
-1.46341653898021e-05
-1.37859820236772e-05
-2.70256133841415e-05
-3.64172426360743e-05
-5.47593502273401e-06
-1.63367367032531e-05
-2.86495829250649e-05
-2.66340802690771e-05
-9.04814670736909e-06
-1.44192678799289e-05
-3.11297242014357e-05
-1.90755500590454e-05
-1.8427258083294e-05
9.68416845417806e-06
-2.5074908692683e-05
-1.99459159250563e-05
-1.20476606020341e-06
-1.17328387834603e-05
-2.64779669744069e-05
-1.351554850722e-05
1.53819480867327e-05
-2.21311373940614e-05
-1.10616360297635e-05
-1.5914626154321e-05
-1.90491387811846e-05
-3.60492748254661e-05
1.47268189466862e-06
-2.65645226781228e-05
-1.04562851429728e-05
7.96856714757913e-06
-2.51442396136566e-05
-1.64213553759714e-05
-1.4057069819684e-05
-3.25904275255994e-05
-4.23104743040196e-05
-1.08051978896707e-05
-1.49062068824583e-05
-4.38443315571227e-05
-1.93103124583101e-05
-3.1746023279372e-05
-1.40237776639081e-05
-1.11404543813349e-05
-1.26883696508543e-05
-2.82511549182854e-05
-8.35871488771329e-06
-2.70795942575821e-05
-2.5916117922312e-05
-3.52879610575938e-06
-1.54809691813923e-05
-4.05570492748443e-05
-1.84991034429723e-05
-8.57970126783556e-06
1.26814976753005e-06
-1.89841764058412e-05
-4.12001101371367e-05
-1.66591141395954e-05
-2.53410109028528e-05
-1.55140629877505e-05
-7.40978282535771e-06
-2.55409983843955e-05
-3.43496888664611e-05
-3.86258910034722e-05
-1.46121964150501e-05
-1.41794586382143e-05
-3.94439212059289e-05
-1.48888182032413e-05
-2.83781092180665e-05
-3.24751773954657e-05
-4.31714511574848e-05
-2.2113281569113e-05
-2.23091313677274e-05
-1.80471733568223e-05
-9.35568462436382e-06
-2.28774071196036e-05
-2.19885747114126e-05
-1.0843667522631e-05
4.68427320637355e-06
-1.56324644055901e-05
-8.62246329306188e-06
-3.50186414090159e-05
-1.66503434518704e-05
-1.54406244928746e-05
-1.75085834121988e-05
-1.25612891273892e-05
-2.92606645849255e-05
-6.75888041375072e-06
-1.69894293878932e-05
-1.00238808814732e-05
-1.635798400525e-05
-2.60254745503267e-05
-1.09260485391372e-05
-8.34405017781252e-06
-1.29217561457167e-05
-2.41077261321183e-05
5.34456261430656e-06
-2.62238664219846e-05
-1.82382412306829e-05
1.90879793368477e-06
-2.73574902551535e-05
-4.25791730506799e-05
-7.83051436286988e-06
-2.43266689624481e-05
-3.00401565604018e-05
-3.85775222270526e-05
-3.2687517572613e-05
-2.01832456333159e-05
-1.64953121363661e-05
-2.05312822644397e-05
-1.54895572766688e-05
-1.51887481039454e-05
3.38334795065398e-06
-1.89352211692169e-05
-1.80111152305081e-05
-1.63848468444616e-05
-1.92813364491804e-05
-1.85472941161703e-05
3.08805345375075e-08
-2.43053674693309e-05
-2.20923502714945e-05
1.89289840969882e-06
-3.3599087809811e-05
-2.3598760064056e-05
-2.65409342575205e-05
-2.03694629928585e-05
-2.34129364493415e-05
-1.13515941006743e-05
-1.44299686088238e-05
-2.44728911586038e-05
-1.98164272356088e-05
-2.84151698680737e-05
-1.1483558647472e-05
-1.19391641298618e-05
-2.12259244837568e-05
-2.7588089438956e-05
-2.46422519819822e-05
-2.53448342437051e-06
-2.48113282970147e-05
-7.94600483098961e-06
-1.59902494287264e-05
-1.85259367248999e-06
-1.30013581269316e-05
-1.51138169297936e-05
-2.43641360237888e-05
-1.36665990964794e-05
-1.98733435891577e-05
-1.76876616170709e-05
-4.17766543284249e-05
-3.45598789710291e-05
-6.05690971612849e-06
-3.01450964003963e-05
-2.74830260348491e-05
-3.3641770279619e-05
-1.2472171077543e-05
-2.97820799057571e-05
-2.98095205029906e-05
-1.21689727081018e-05
-3.71009331340656e-05
-3.20062388490455e-05
-4.48454460273938e-06
-2.51071162130697e-05
2.67979108652659e-05
-3.71643452354289e-05
-2.77287185778304e-05
-1.68630821616548e-05
-2.87887937140111e-05
-3.5187234964116e-05
-2.57616798004568e-05
-1.7833648649795e-05
-2.56910596766231e-05
-4.34690182092571e-05
-3.57578707902742e-05
7.17152853256731e-07
-1.08995321715794e-05
-1.81903941865415e-05
-3.09799626404408e-05
-2.38385258534043e-05
-5.19748679311446e-06
4.19112529000976e-06
-8.1672872324906e-06
-1.67089256619555e-05
-2.84151909897104e-05
-3.67504847851578e-05
-9.93972566850609e-06
-4.00669398558228e-05
-2.85942785938658e-05
-2.51785840079572e-05
-1.54032033416646e-05
-2.36785864562241e-05
-2.28392507897051e-05
-2.5050881678625e-05
-2.09095383498698e-05
-2.67533900022895e-05
-2.4037133947851e-05
-1.31944768649821e-05
-3.13953404300474e-05
-3.49925851882428e-05
-4.63052730825291e-05
-5.46465056137445e-06
-4.07382547534204e-05
-1.77787174114428e-05
-3.29392057593873e-05
-2.14654783235497e-05
-2.28021214250792e-05
-2.0461885714677e-05
-2.12124663710473e-05
-1.99575494292286e-05
-2.20876295168509e-05
-1.68814921969476e-05
-2.47201348692837e-05
-2.05270218935174e-05
-2.20143030952843e-05
-2.45408557843958e-05
-1.08785319568002e-05
6.32468235122293e-06
-1.53311685802617e-05
-1.17078331180331e-05
-1.29856007192932e-05
-9.58457502987e-06
-2.08849785024559e-05
-1.06688826754178e-05
-3.6962913107465e-05
-2.46329445597977e-05
-1.86816129757859e-05
-1.48437397060755e-05
-1.03650271634737e-05
-3.10084504062361e-05
-3.55637822677714e-05
-1.94407370653334e-05
-2.43897263801743e-05
-2.75593912843963e-05
-1.76535971757725e-05
-8.25044921482323e-06
-3.05896178113256e-05
-4.38057045285865e-05
-1.88634858312722e-05
-1.51944942187116e-05
-2.41495611183237e-05
-2.48533374341383e-05
-9.95776065457449e-06
-2.14091407655245e-05
-1.53721888146263e-05
-1.29134060093937e-05
-2.37974283909401e-05
-3.43740142685555e-05
-2.4944080975321e-05
3.5333911775541e-08
-1.1050080208969e-05
-6.07867845902249e-06
-2.15780739686722e-05
-2.17617564923706e-05
-8.97344401908676e-06
-1.27618072399237e-05
-2.0537002201709e-06
-1.82284432895852e-05
-4.72756406058582e-06
-1.45662933876777e-05
-5.44540903989498e-06
-1.80721107146887e-05
-5.03968581952434e-06
-1.05375198035245e-05
-3.21109289970338e-05
-2.1239490560084e-05
-2.55216347337972e-05
-1.1628360007406e-05
-1.62557876428469e-05
-7.28145556242956e-06
-9.68713169757618e-06
-3.36973739592122e-05
-1.16721881535209e-05
-8.09303923520254e-06
-2.68944503186677e-05
-1.16832536155695e-05
-1.75944183805656e-05
-2.39540595982159e-05
-1.58651246294026e-05
-1.37724834986473e-06
-2.20783907281886e-05
-1.09192682872698e-05
-8.47875806567024e-06
-2.46070342731196e-05
-2.2060764961859e-05
-1.41913996829869e-05
-7.16785916796965e-06
2.47464359705944e-06
-1.91334469819761e-05
-1.99314867515153e-05
-2.02151394762671e-05
-1.85134499297066e-05
-1.50959846208709e-05
-1.57118610894282e-05
-2.19550188134288e-05
-2.07033081485929e-05
-2.79173757335212e-05
-3.68842216251661e-05
-2.44120125792172e-05
-1.30775962246202e-05
-1.93993660706821e-05
-1.52357820454601e-05
-2.18518463006704e-05
-1.141321770804e-05
-1.8384600301659e-05
-1.78233169292395e-05
-2.73210477387892e-05
-2.85744704467599e-05
-2.1504585224296e-05
-3.32070875063101e-05
-4.31248363243902e-05
-2.37204309593492e-05
-1.85532604611761e-05
-2.65965971300581e-05
4.0489739945645e-06
-7.60268532472828e-07
-8.30232287690899e-06
-3.64833073599556e-05
-2.12607564204042e-05
4.57243383078979e-06
-7.63317682998581e-06
-3.11808503260683e-05
-1.70770580926587e-05
-5.85449362195337e-06
-4.20723629789361e-05
-1.57338879825322e-05
-2.26677266768135e-05
-2.1695652646887e-05
-2.00313388203638e-05
-3.84056466238667e-06
-1.55388586427637e-05
-1.21911177177979e-05
4.4621890066877e-06
-2.42720483473793e-06
-2.20501035727852e-05
-2.37191351420493e-05
-3.27253588762699e-05
-1.70032108237481e-05
-1.40009553533106e-05
-5.71608897953833e-06
-1.05510396383242e-05
-2.77138782023201e-05
-2.63072604570079e-05
-1.26817829947008e-05
-6.32158335567216e-05
-3.5206721632893e-05
-2.52684410179807e-05
-1.50312016488057e-05
-2.18042689541985e-05
-3.80673915847051e-05
-1.90338802195246e-05
-2.98381836452002e-05
-1.46007809174937e-05
-1.48168383372662e-05
-1.82548703786907e-05
-8.27946943041673e-06
-4.95720591685671e-06
-2.24379172674422e-05
-2.24584585397956e-05
-2.44075697375572e-05
-3.23930588576289e-05
1.80499644030666e-06
-1.22134176011566e-05
-1.68242274012276e-05
-2.37416242288463e-05
-1.39871039609774e-05
-2.11577758137603e-05
-5.19999610741537e-06
-3.09764345057395e-05
1.1075403879331e-05
-2.61029816305672e-05
-2.30119392626588e-05
-3.15332969566482e-05
-4.75154483212836e-05
-1.28896064050737e-05
-6.54364585671116e-07
-3.46425075439133e-05
-2.54756355919146e-05
-2.50607015697448e-05
-3.22015666917505e-05
9.77486009738781e-06
-1.68173002748672e-05
-1.9114737838308e-05
-7.98881209627608e-07
-2.22729039199089e-05
-1.28009678262101e-05
-1.04056346302847e-05
-2.32109544550403e-05
-2.22300256070759e-05
-1.41432087398509e-05
-1.72739317622172e-05
-2.50084000633067e-05
-2.52629484519165e-05
-1.23636878735198e-05
-3.03518102917572e-05
-4.54752529702939e-05
-4.28532657953476e-05
-2.70401814477015e-05
-1.11848683183333e-05
-1.21967353966261e-05
-1.8244841064646e-05
-2.03100549497302e-05
-1.77055913933258e-05
-5.70151988676497e-05
-2.03606934002965e-06
-1.37085946076453e-05
-6.03593288076294e-06
-2.75380087173444e-05
-1.8228288530848e-05
-1.39557964712843e-05
-1.93131213367285e-05
-3.32131865796662e-05
-6.35266859953603e-06
-1.59741276376317e-05
-5.31229267063823e-06
-3.74372943903843e-05
-2.65558172785649e-05
6.38663740263508e-06
-7.78654502270189e-06
-2.58349359820107e-05
-1.86469290805768e-05
-3.28280484947591e-05
-2.39154020913485e-05
-9.058683595365e-06
-1.82777292219475e-05
1.33054355131297e-05
-4.41350595394269e-06
-1.39736883221755e-05
-2.0166787608215e-05
-2.28018918602235e-05
-4.74377709306888e-05
-8.17413347007526e-06
4.14936545058385e-06
-3.78582439114179e-06
-5.91727353647649e-06
-5.2058891153595e-07
-8.83347981205062e-06
-5.86293241442135e-06
-1.89833227985259e-05
-8.48478109488874e-06
-2.55966383730941e-05
-1.18825715690089e-05
-1.67900352300128e-05
-3.58221248605915e-06
2.55378412923655e-06
-4.51021619533232e-05
-3.04427494392625e-05
-2.17622557530858e-05
-1.53718061582972e-05
-1.73148346194117e-05
-2.03785591349407e-05
-1.86141323532157e-05
-2.65430764066427e-05
-2.59745189632119e-05
-2.34330189786032e-05
-2.57192421836423e-05
-1.81502561368485e-05
-2.63032537326816e-05
-1.59937505741715e-05
-1.06165153594442e-05
-2.14733021616028e-05
-2.0385751117019e-05
-1.19123240174972e-05
7.02753230520171e-06
-2.14246355709603e-05
-3.29118385438687e-05
-2.44780821032714e-05
-1.25969355193627e-05
-1.29789841542662e-05
-2.33367201373675e-05
-3.1807576693842e-05
-1.7471474890211e-05
-1.36096673998963e-05
-2.06310937521953e-05
-1.31931504722372e-05
-5.31627105602349e-06
-3.32710712112596e-05
-2.93879103987087e-05
-7.68595238525216e-06
-1.01688041149195e-05
-2.16175583973466e-05
-2.43014189162613e-05
-2.7645172086334e-05
-2.32178460616917e-05
-7.6164625390111e-06
-1.03023839420719e-05
-2.2248481057647e-05
-2.12891910463161e-05
-1.66831975601823e-05
-1.83586477953204e-05
-2.31797929056862e-05
-3.417436113465e-05
-2.14102858557452e-05
-1.28098126622556e-05
-7.09547691047947e-06
6.13183798026609e-06
-2.94872638275834e-06
-3.39406716063983e-05
-3.3192830576395e-05
-7.10733063432162e-06
7.4609350558613e-07
-3.02981385125351e-06
-1.56971728452559e-05
-3.87348089580637e-05
-2.76670302735051e-05
-3.46189708338448e-05
-1.0165027105099e-05
-2.98232833971776e-05
-3.48651973843372e-05
-1.08164714258067e-05
-7.70382728900035e-06
-1.43209194922323e-05
1.69306410030735e-07
-3.56269499305572e-05
-2.52328463309378e-05
3.90939385120456e-06
-7.32212410821576e-06
-3.79752357339648e-05
-3.38299721243859e-05
-1.14237662529202e-05
-1.10380060108853e-05
-1.72955940933899e-05
-1.69247302486176e-05
-1.14261756673103e-05
-5.1675969378898e-05
-2.34152674888706e-05
-1.28752012406138e-05
-3.64787421364385e-05
-1.12471047460472e-05
-2.43597037097895e-05
-1.26979715929863e-05
-3.4238925598684e-05
-2.48294576002155e-05
-1.52749703881512e-05
-1.3251498432141e-05
-3.70673808759405e-05
-1.03927740214442e-05
-2.76948318046674e-05
-1.6732677153435e-05
-1.59637894247274e-05
-2.08670387903489e-05
-2.36524102155608e-05
-2.96005874378073e-05
-1.8910882031838e-05
-2.45363291453966e-05
-3.35956146049804e-07
-5.59898988354007e-05
-3.66948158982777e-05
-2.12683098227052e-05
-3.74458842875519e-05
-2.63026105993749e-05
-3.21258429815286e-06
-1.90845999592461e-05
-1.68556927053329e-05
-3.2861203070481e-05
-3.4072356787978e-05
-1.78342977224195e-05
-3.61381266985176e-05
-1.18864939425977e-05
4.45907504222753e-07
-1.10145363210276e-05
-1.55515006031025e-05
-3.07258369532124e-05
-2.82743334235099e-05
1.83658727227751e-06
-2.95769081347364e-05
3.58812286735362e-06
-8.56911682794276e-06
-1.96594517724534e-05
-9.94226499886798e-06
-1.25015526052663e-05
-3.23147763055226e-05
-1.80432002683116e-05
-2.57956264666849e-05
-2.48842057170184e-06
-3.57885248092565e-05
-2.38334206889193e-05
-3.33831111313106e-05
-2.70819948601485e-05
-1.90070502922486e-05
-1.4208885179794e-05
1.62635791611632e-06
-2.4667265020246e-05
1.38792900590467e-06
-1.19797616455677e-05
-1.02427815156673e-05
-2.33385862064543e-05
-1.15486782472128e-05
-2.57658817008834e-05
-3.36626495705754e-05
-3.13665359860014e-05
-2.88165033469543e-05
-3.79211695807958e-05
-2.48600272230819e-05
-2.26463195917496e-05
-3.69383183625363e-05
-2.75016429977387e-05
-1.41961857517713e-06
-3.5673769605372e-05
-4.12967184976844e-05
-2.75223818164023e-05
-1.42608858146354e-05
-1.17224101840407e-05
-1.19748876152729e-05
-3.30711298568311e-05
-2.21582524066129e-05
-8.58259622925867e-06
-2.86949152511401e-05
-3.69667189363616e-05
-1.84458295272225e-05
-1.88870858109016e-05
-8.11549901434212e-06
-1.6593479069412e-05
-2.94585174691686e-05
-8.24175693628515e-06
-2.86786908561601e-05
-3.8523326934641e-05
-1.67934328255038e-05
-2.31478811536238e-05
-2.12632250621623e-05
-2.86173510200782e-05
-9.27784542718442e-06
-2.53115723640248e-05
-2.31286303263203e-05
-2.93234365448819e-06
-2.70724746781422e-05
-1.27969650068027e-05
-6.42237451058768e-06
-1.79002197172265e-05
-1.86582966668274e-05
-2.32686715960348e-06
-1.19978875063602e-05
-3.42525660510271e-05
-6.6939438993059e-06
-1.27171289035481e-05
-7.47934747371083e-06
-1.19806274707055e-05
-3.31516620433591e-05
-1.38394530765147e-05
-1.78409526895609e-06
-8.8378294059979e-06
-1.33327763681399e-05
-8.11037602695067e-06
-1.35174654457453e-05
-2.62381987356468e-05
-1.01332740872458e-05
-2.66679542683592e-05
-2.67146166015232e-05
-1.6929762590145e-05
-3.11362691201594e-05
-1.90387693985647e-05
2.53830748545027e-05
-2.06097876100179e-05
-7.59160942923104e-06
-3.17750174703587e-05
-2.76852109517534e-05
-1.66043731660202e-05
-2.1250663220756e-05
-3.098483194011e-05
-2.67518246141325e-05
-3.41869559248444e-05
-2.12701538599104e-05
-1.85394250885763e-05
-6.59389187170563e-06
-3.04063260580703e-05
-9.89993178643883e-06
-4.75360408097597e-05
-4.86789574979497e-06
-4.02840672835619e-06
-1.2983605213483e-05
-2.50450172849098e-05
-4.42085832247198e-05
4.81786378546551e-06
-4.94260354024849e-06
-1.53406496945944e-05
-3.4899147166855e-05
-3.23120951965413e-05
-3.07663767705521e-05
-6.6375162727744e-06
-9.66593797772976e-07
-2.41397191370647e-05
4.67084584438234e-06
-1.06729584268973e-05
-1.14448492053837e-05
-1.40477291630427e-05
-3.54578873325551e-05
-3.99300647473251e-05
-2.71009675780155e-05
-1.19240807802457e-05
-3.52520823333111e-05
-1.74529118235465e-05
-1.16171895007869e-05
-1.74138440790707e-05
-2.25675763435265e-05
-3.09318195484765e-05
-2.0154147830883e-05
-1.44532085500207e-05
-1.70673914977377e-05
-3.50138772114217e-05
-2.14991292970412e-05
-1.68203426408832e-05
-2.77525189569383e-05
-1.56094258678445e-05
-2.68820301305499e-05
-3.05398627715137e-05
-5.45968105457853e-05
-3.04352345089731e-05
-6.57377035243591e-06
-1.64832149080083e-05
-2.52772080313185e-05
-1.32054648602063e-05
2.0040573510618e-05
-1.91414928456694e-05
-3.92843987128451e-07
-2.98540720609487e-05
-2.69789364322325e-06
-1.1762097063788e-05
-1.3291999778634e-05
-2.70832709139059e-05
-1.7084769269841e-05
-2.27263487900137e-05
-3.36678961985044e-05
-3.59808150109673e-06
-4.64906510548159e-06
-1.21671204420788e-05
-1.75216503384827e-05
-4.7923940898262e-06
-2.56795664748314e-05
-1.67534441154366e-05
-3.15499678176341e-05
-1.40733797241875e-05
-7.9104297770157e-06
-1.80604299540939e-05
-1.37124756588728e-05
-2.41143478669304e-05
-9.83006037920444e-06
-7.79088485723139e-06
-4.36311585080501e-05
-2.04895402681686e-05
-1.03761387651108e-05
-2.23638005248673e-05
-2.5994976791336e-05
-3.57218480972664e-05
-1.54766365997151e-05
-7.5139287827943e-06
-2.61098071431081e-05
-3.76239249927427e-05
-4.61444800705324e-05
-1.50352296721035e-05
-2.10088780037905e-05
-5.03679868977581e-06
-2.3452917310965e-05
-2.19136712895993e-06
-1.75213269663299e-05
-4.24260617888238e-05
4.0164532264234e-06
-1.13016367107501e-05
-4.52235421154337e-06
-9.96509505972618e-06
1.99339541822658e-06
-2.72487258964936e-06
-2.45599346140783e-05
-6.32287579170367e-06
-1.47937060874993e-05
1.63443755682861e-06
-1.16781999662119e-05
-2.82122285517396e-05
-1.56840063132809e-05
-1.27410943740219e-05
-4.62350050055355e-05
-2.53851772888409e-05
-2.6193723769183e-05
-2.28544447089534e-05
-5.07328310132797e-05
-1.1261246590261e-05
-2.73968210042611e-05
-2.94468513767421e-05
-3.43356897946174e-05
-1.39064939911596e-05
-1.66346859975998e-05
-1.89772246905317e-05
-1.38923240983671e-05
-1.39103343261001e-05
-2.08983289254696e-05
-1.52950193604508e-05
-1.51631070503609e-05
-8.77520763084855e-06
1.637328352273e-06
-2.32993960133946e-05
-2.35963374631537e-05
-2.52822425601598e-05
-1.07222113634982e-05
-1.27246776966071e-05
-2.5979430578908e-05
-1.56509413526838e-05
-3.07860880940717e-05
-3.38921831538164e-05
-2.53720520248129e-05
-1.30982708795159e-05
-1.39836257558522e-05
-1.43193344718837e-05
8.23717509232528e-07
-1.46726403246723e-05
-3.26430654082721e-05
8.01738829782456e-06
-1.72284274462772e-05
-1.13228956346875e-05
-1.19065167883538e-05
-9.18189268894695e-06
-1.46400725528799e-05
-2.70090706438975e-05
-1.19993412198132e-05
-2.90057543051081e-05
-1.51778511087707e-05
-1.64652180320177e-05
-2.10600005655339e-05
-2.6045807674212e-05
-9.77871687526709e-06
-1.07237029021464e-05
-4.57255244298251e-06
-1.18532134424596e-05
-4.76041325756304e-06
-7.29415240312948e-06
-3.18924172938413e-05
-9.00577300624413e-06
-1.99149954097469e-05
-3.59536895381388e-05
-2.80803117993278e-05
-2.01871725769261e-05
-1.65612962324286e-05
-2.1150068592024e-05
-3.88346901399572e-05
-1.66325664059059e-05
-2.280060944207e-05
-2.98292070813779e-05
-3.24290910672869e-05
-4.33431517971413e-05
-2.01033093207467e-05
-2.95481941294824e-05
-2.82044406670044e-05
-1.94893601721762e-05
-1.91289065632617e-05
-1.10982928332857e-05
-2.60201902450145e-05
-3.83331179405307e-06
-3.55197304073312e-06
-9.78739512947603e-06
-2.82119534123387e-05
3.8462361904965e-06
-2.66624701951641e-05
-2.05960131495383e-05
-2.10262036753883e-05
-1.18615122596142e-05
1.13747950395133e-05
-6.0803884493804e-06
-2.22975223713067e-05
-1.53353722437146e-05
9.09059104351366e-06
-1.33736771409035e-05
-1.23093259387818e-05
-2.74872571402677e-05
-1.27453997042364e-05
-1.04077974735339e-05
-2.98090901502078e-05
-4.43254523147526e-05
-1.43233664381188e-05
1.52192984170988e-06
-2.37396868798913e-05
-1.80751282514995e-05
-1.57889890439171e-05
-1.81659092208396e-05
-3.23490366432804e-05
-3.59537005846787e-05
-8.81638813767299e-06
-3.45437266050967e-05
-4.45141751261863e-05
1.28649455689438e-05
-2.05234128866629e-05
-2.47817244512195e-05
-2.40798645458956e-05
-1.98219066409411e-05
-1.17412040429003e-05
-1.76111761249094e-05
-9.50086035180355e-06
-2.30337747075325e-05
-3.53772449810608e-05
-2.56438275025298e-05
-1.94834067297874e-05
-2.10827500737776e-05
-1.39612706472711e-05
-2.10305278245529e-05
-2.92043112215804e-05
-4.04623236872039e-05
-5.19114182120661e-07
-2.25454941143445e-05
-3.73408054424291e-05
-2.98083127126268e-05
-2.16917832679593e-05
-2.81736854950134e-05
-2.24982354111386e-05
-3.24187499648942e-05
-2.46029372523949e-05
-2.25312038056979e-05
-9.84150141929254e-06
-2.23847745233796e-05
-3.15626471582537e-05
-2.28747264654926e-05
-3.34932084305942e-05
-3.34252843013982e-06
-1.1065827596973e-05
-1.92987380089064e-05
-3.82295613326485e-06
-2.36363617329153e-05
-1.23275954927301e-05
-1.91229843964167e-05
-2.9008467719951e-05
-2.47371631213792e-05
-2.55912273991129e-05
-2.72962207943717e-05
-2.72641798294113e-05
-1.80774797245779e-05
-3.36272491297479e-05
-3.88005975689064e-05
-3.23529023828333e-05
-2.47711829491305e-05
-1.02185025024481e-05
-5.53023609864551e-06
-1.24816633144975e-05
-1.7288344226016e-05
-1.62912670584036e-05
5.2525100171252e-06
-7.49673274603616e-06
-1.03300059892772e-05
-3.59403340715225e-05
-1.49695149286934e-05
-1.63939874503569e-05
-1.4459133553569e-05
-2.61280985419187e-05
-2.5054081707695e-05
-9.56631305377666e-06
-2.28100260646082e-05
-1.7606628054526e-05
-1.41819576622264e-05
-1.56287944957709e-05
-5.91872116197078e-06
-2.56242295000341e-05
-1.61718304565235e-05
-1.35593841784003e-05
-2.00697250997997e-05
1.03244953912731e-05
-2.38806813361241e-05
-4.76454000442584e-05
-3.38814369492247e-05
-2.40467306591246e-05
-2.37943917390986e-05
-2.51179918180493e-05
-2.71373362238581e-07
-6.2736298518129e-06
-3.86348752248241e-06
-3.27500214030882e-05
1.28554044983038e-07
-2.14387759279465e-05
-2.98976067650927e-05
1.41869375063689e-06
-6.46947716313025e-06
-1.41924334828424e-05
-1.58133856291629e-05
-3.61624458106953e-05
-3.13389733932059e-05
-5.0387220052162e-06
-2.05297664974987e-05
-6.78003416332756e-06
-1.60561856665695e-05
-2.40879071583157e-05
-9.92456740825459e-06
-3.52661282239026e-05
-1.32204506481147e-05
-4.48064170619329e-05
-4.33664686439372e-05
-1.74406212928176e-05
-2.11584043283254e-05
-8.50462759609621e-06
-2.55999481164465e-05
-1.3865257780361e-05
1.3908110299075e-06
-1.30204354111177e-05
-2.64261763831717e-05
-9.05464838800155e-06
-5.431950591965e-06
-1.7734339430199e-05
-2.04967648961492e-05
-1.77404351016258e-05
-2.6145849580133e-05
-1.68212878821869e-05
-1.87781215987245e-05
1.4026809353636e-06
-1.8981561630627e-05
-2.43191839050398e-05
-1.881267212487e-05
-1.57374833129698e-05
-3.82246458872062e-05
-1.85896200942576e-05
-3.17523475654299e-05
-2.47015834319443e-05
-8.81322310269497e-06
-1.91501865540861e-05
-3.71107606610726e-05
-5.77220118677861e-05
-2.6672287991575e-05
-3.16491234511081e-05
-3.23085373580604e-05
-2.70462621752906e-05
-3.37017892435824e-05
-2.78648656451294e-05
-3.64042848988199e-05
-2.91554985650503e-05
-1.17084540543075e-05
-3.25245957412674e-05
-2.22173021980845e-05
8.02833110166002e-07
-2.09137944539333e-05
-1.16948856088368e-05
-2.7897297206828e-05
-2.53326621167521e-05
-2.82512236566736e-05
-2.23841271091008e-05
-3.40863275079779e-05
-9.61870705512209e-06
-1.3568259419056e-05
-1.23974320832823e-06
-1.78361431938491e-05
-3.53603284901039e-05
-2.9017304736288e-05
-3.3723273172135e-05
-2.62511950471819e-05
-2.64193359479612e-05
-4.4464419625312e-05
-1.35018069657278e-05
-1.94766221007851e-05
-1.42136451172676e-05
-2.83154920782483e-05
-3.25415972630292e-05
-4.37357401667442e-06
-2.13140293336398e-05
-1.57606443025819e-05
