# Supplementary material for: Research on computational propagation and identification of mine microseismic signals based on deep learning
Source: PLoS One. 2025 Oct 22;20(10):e0334641. doi: 10.1371/journal.pone.0334641 (PMC12543183; doi:10.1371/journal.pone.0334641)
Supplement: S1 Data — (ZIP) [file pone.0334641.s001.zip › 000100500001096.xlsx_0.txt_24.txt.txt]

-3.65497643254866e-05
-6.53805258722265e-06
-1.60057748276256e-05
-1.09772125164699e-05
-3.42179267956061e-05
-8.94745870332676e-06
-6.09717225262599e-06
-2.84426151492526e-05
-1.60521948646862e-05
-2.00469178103601e-05
-3.0912843507812e-05
-4.09427743176612e-06
-3.47061783886822e-05
-3.63493963006869e-06
-1.42436118767493e-05
-3.32661193812576e-05
-2.77331002817003e-06
-3.08616974822103e-05
-2.20467693907712e-05
-1.98226640026101e-05
-9.60060425546072e-06
-8.74793648487248e-06
-1.47464468312484e-05
-2.54560655657516e-05
-1.96375018865038e-05
-1.49933571611848e-05
-3.76030343884175e-05
-3.66376461934093e-05
-1.57158714598832e-05
-2.96365137186616e-06
-3.08611547163661e-05
-1.71072004724746e-05
-2.73354718621971e-05
-2.61383435303893e-05
-3.42493101862567e-05
-2.93619744699418e-05
-1.25094980241161e-05
-3.96757556510744e-05
-6.8648968195821e-06
-3.2913598638812e-05
-2.55214870040367e-05
2.70681034408996e-06
8.31142313604843e-06
-1.79875849581626e-05
-2.21702569409803e-05
-2.91431147868645e-05
-2.71561432122608e-05
-2.90423855585431e-05
1.16966287790224e-05
-1.40603636969393e-05
-2.14165957706196e-05
-1.58414680769729e-05
-3.68451550253931e-05
-2.68177005659756e-05
-1.66430768174351e-05
-5.46806613156882e-06
-2.7512123256987e-05
-1.84907208236138e-05
-2.16168459495608e-05
-1.99469767073747e-05
-6.89996989925753e-06
-2.65373739581548e-05
-7.288249232483e-06
-1.22659550968725e-05
-1.94998882314373e-05
-2.10584658329746e-06
-4.16734819352905e-05
9.06243558474937e-06
-3.09207754286289e-05
-1.77559911804935e-05
-2.00523900041391e-05
-2.84931763322284e-05
-6.1553099605404e-06
-3.23791765273832e-05
-1.15615556038149e-05
-3.83406591882661e-05
-2.62765967235407e-05
-3.44066274199884e-05
-1.57840156583677e-05
-2.79735615226279e-05
-8.73754961973272e-06
-2.42037013435926e-05
-2.15595972372579e-05
-1.59769422111842e-05
-2.13340851623253e-05
-1.2191239766295e-05
-2.6496367430881e-05
-1.36902889785112e-05
-2.54474392049594e-05
-1.46092895724885e-05
-1.46669728291211e-05
-8.59844633801144e-06
-1.88045031223259e-05
-2.22072366282081e-05
-1.0544029964682e-05
-2.53824627635762e-05
-2.59462701638495e-05
5.04933737516031e-06
-1.53511567264922e-05
-1.2544116324117e-05
-1.78904897935766e-05
-2.24989675118955e-05
-3.71539140508749e-05
-2.05503444510573e-05
-4.6906096838038e-05
-6.07899388159721e-06
-2.21286050162382e-05
-2.16537397443956e-05
-1.26915430210659e-05
-1.15135166635018e-05
-9.47318228320986e-06
1.10330364948478e-06
-2.48438957836628e-05
-1.5388777171171e-05
1.09370378985912e-06
-6.66300957264319e-06
4.10472831024669e-06
-1.42881736368361e-05
-1.54029351955111e-05
-3.0029279450185e-05
-2.33055912517732e-05
-3.21658330234965e-05
-3.38294077685009e-05
-2.31360362251785e-05
-3.49855813553554e-05
-2.44021045841301e-05
-1.03325668057028e-05
-2.03425858789198e-05
-2.48184671680084e-05
-4.01593148721591e-05
-2.43914049138651e-05
-4.62621698426933e-06
-2.44878249441201e-05
-1.13576140066362e-05
-2.68254631283228e-05
-2.16266932531514e-05
-2.75159476274102e-05
3.37165978267816e-06
-1.78852320175964e-05
-1.31280973127735e-05
-6.60904160419182e-06
-1.99973878505739e-05
-6.27640402666984e-06
-2.71749246860969e-05
-2.88147334121185e-05
2.7968509819807e-06
-3.33079362366891e-05
-3.94429117627706e-05
-2.78323433939688e-05
-2.45129786169728e-05
-3.2992941623957e-05
-1.38390007279557e-05
-1.56260733606713e-05
-1.52914620984579e-05
-6.74896609208183e-06
-3.74053853138492e-05
-2.24521364380552e-05
-9.76972998684276e-06
-3.94454609051105e-06
1.93757701218239e-05
3.22863523721852e-06
5.44105534554063e-06
-2.50046969909985e-05
-4.46878629442627e-06
-2.78286818508587e-05
-1.37410648677829e-05
-3.11106186403728e-05
-2.99617687404768e-05
-2.86854643235408e-05
-2.45542741375124e-05
-2.34052389242396e-05
-4.32592901249743e-05
-3.21814002804307e-05
-5.97723077510564e-06
-2.0652894648132e-05
-1.84506330073062e-05
-3.78078151368797e-06
5.16272256730354e-06
-8.74758264350739e-06
-1.05477103159973e-05
-1.31707394850811e-05
-1.94010371382351e-05
-1.47030638481047e-05
-1.02205377145238e-05
-1.02474904556336e-05
-1.09633583610181e-05
-6.68001305810403e-06
-2.17026294018513e-05
-4.05401185911269e-05
-1.63025233702414e-05
-2.24969423251853e-05
1.41095019316147e-06
-1.72273102830921e-05
-1.41795553328435e-05
-9.30819523586506e-06
-2.45811134381036e-05
-3.14757693827833e-05
-2.29930302464807e-06
-3.82436108754251e-06
-1.64214047770146e-05
-8.91655012588974e-06
-2.03272448067916e-05
-1.92247194203105e-05
-1.45288432915518e-05
-1.19449244244714e-05
-2.22390495711533e-05
-2.53642908600932e-05
-1.79226330408639e-05
3.0368751646219e-06
-1.35439054478506e-05
-1.79936548483169e-05
-1.44651821207398e-05
-2.62480392497078e-05
-3.79755357077802e-05
-9.42238399552305e-06
-2.80170700329451e-05
-2.78253181304416e-05
-1.43080831315377e-05
-1.1177368199773e-05
-2.77849440420052e-05
-3.74181179051089e-05
-2.52433383586521e-05
-1.50433641744203e-05
-1.11110085889187e-06
-2.75316620448658e-05
-1.19971127655332e-05
-1.13048357099615e-05
-3.00612063817904e-05
-6.31327919472703e-06
-2.39995892084986e-05
-2.60408032055164e-05
-2.11308871366328e-05
-3.18988720900379e-05
-2.97963280022453e-05
-1.82438649856268e-05
-1.21407239544933e-05
-2.60475762548761e-05
-1.53564321578061e-05
-2.41494852437977e-05
-2.32796130235278e-05
-1.27980847569614e-05
6.20058118196864e-06
-3.18894536601759e-05
-2.69906588659341e-05
-2.6145154569449e-05
-3.24258709604381e-05
-2.83430093218422e-05
-4.69367289517594e-05
-2.08185043059619e-05
-3.13678508068855e-05
-7.08024752863486e-06
-1.79434077244594e-05
1.1118084430014e-07
-3.07620772429783e-05
-8.06537769370408e-06
-3.55625969567646e-05
-2.08595254104158e-05
-1.31499540706134e-05
-1.44399654891269e-05
-2.61436329049326e-05
-1.69606618091403e-05
-1.4727120362638e-05
-2.02793698910137e-05
-2.22967888396658e-05
-6.05427884898637e-06
-1.1026739700905e-05
-3.64224828199981e-05
-1.65161498690247e-05
-1.65989439261683e-05
-3.24395887378313e-05
-2.14423599149721e-05
-6.48789909418713e-06
-4.89693234132906e-06
-1.73364392280655e-05
-3.35104882006073e-05
-1.37037456592148e-05
-5.20870014025632e-06
-8.6812847672067e-06
-2.03662423639946e-05
-1.88043562519984e-05
-2.98091462957907e-05
-2.43755542164002e-05
-1.1312087056959e-05
-1.28027948849816e-05
-1.94202699301751e-05
-2.46108446657415e-05
-1.361710758174e-05
-7.91366220302111e-06
-2.49221620766963e-05
-1.78935537288873e-05
-2.17268117740021e-05
-1.33139892587531e-05
-1.34771723196606e-05
-1.63666847100329e-05
-1.55738749383424e-05
-1.75667265411433e-05
-9.46169060627817e-06
-1.34718181419721e-05
-2.71050644214488e-05
1.43536255551442e-06
-1.77271259197892e-05
-3.23951117885612e-05
-1.70826631754958e-05
-4.18078637112864e-06
-2.27308666237616e-05
-2.88721302987484e-05
-2.00569239172671e-05
-2.42977859658965e-05
-1.17571030883958e-05
-2.90496297609241e-05
-2.3933694748964e-05
-1.63307248393089e-05
-4.78992727105684e-05
-4.49246439865635e-05
-4.13770373487987e-05
-3.6774251061558e-05
-2.35452169744294e-05
-2.22502996494839e-05
-4.55842920224474e-05
-3.32540943832943e-05
-1.24985540530905e-05
-4.56746009409989e-05
-1.28940691443469e-05
-7.98341964224875e-06
-2.24110837170046e-05
-2.21061252559394e-05
-1.55524720057605e-05
-3.71549288757102e-05
-1.30617726763947e-05
-1.8582380721449e-05
-1.22847662503983e-05
-1.59164205241566e-05
-2.27511817512938e-05
-2.38391944014733e-05
-3.29730783889774e-05
-2.1931498463566e-06
-3.40088725925233e-05
-1.33293882178551e-05
-2.11868714371218e-05
-1.87577899737512e-05
-1.82470847631984e-07
-2.49489206650029e-05
-8.04518637707981e-06
-2.15377789420985e-05
-3.22037794034275e-05
-1.79946912386285e-05
-3.67464880153849e-05
-2.49866921241643e-05
-2.28060942128363e-05
-3.15606982384964e-05
-1.87796243732265e-05
-1.66324666200485e-05
-3.96963563502439e-05
-1.29486173626762e-05
-5.16752163672396e-06
-2.79443031471239e-05
-2.94514756751031e-05
-2.15208094097027e-05
-2.79384803602309e-05
-3.11985014294429e-05
-6.2258570278389e-06
-5.82140566124078e-06
-8.96030456996558e-06
-2.79924036113226e-05
-6.46525942000243e-06
-5.77969877866891e-06
9.70622920464835e-06
-1.19590586936385e-05
-2.23499977892482e-05
-4.19971518987491e-05
-3.17974144342664e-05
-9.18879304879822e-06
-1.53887134137402e-05
-9.49986134291263e-06
-2.0392614256418e-05
-1.62664476430935e-05
-9.38149118698642e-06
-3.80981530497271e-05
-1.36217913138946e-05
-2.34358518703815e-05
-1.06179841848982e-05
-2.98838734862951e-05
-2.15184029788864e-05
-1.16467520994852e-05
-2.35506969659795e-05
-2.30120392265555e-05
-1.63797016888847e-06
-1.39538106983971e-05
-1.34870017944355e-05
-4.75059437564582e-05
-8.43726861454974e-06
-2.16732763739265e-05
-1.53054763553165e-05
-3.77684320408081e-05
-1.68429870997698e-05
1.792867360432e-06
-9.26844852025614e-06
-1.23294844086931e-05
-2.08313728323302e-05
-1.70334616069618e-05
-1.83779994711536e-05
-4.5611500612895e-05
-3.07091352151013e-05
-2.86681285988633e-05
-3.52055369478279e-05
-3.41783609027574e-05
-2.16775724769259e-05
-2.2164460105736e-05
-1.15279776829055e-06
-1.47318593833192e-05
-5.58894196218183e-06
-7.12836262802036e-06
-2.57354677277424e-05
-1.62613268184791e-05
-2.33385200735636e-05
-2.90290142632341e-05
-2.41993587258413e-05
-2.1243121435342e-05
-7.08546921129063e-07
-9.97638431336614e-06
-3.35448485394602e-05
-2.229803855321e-05
5.59614919102189e-06
-2.95018880858537e-05
-1.91736248312092e-05
-3.83306328060046e-05
-1.30570194672747e-05
-1.43541546885053e-05
-1.36141540320686e-05
-2.25903889426404e-05
-2.1692980871312e-05
-1.06170659603604e-05
-2.04151729310917e-05
-1.30691877157009e-05
-3.89250955038914e-05
-1.25304341729414e-05
-2.0879960317333e-05
-1.39742812548765e-05
-5.11078148859464e-06
-4.88388051717902e-06
-5.44952357058265e-06
-2.4610825725063e-05
-1.97622563059128e-05
-3.23170882510985e-05
-1.96571085370332e-05
-1.67210460978238e-05
-8.21426260722248e-06
-1.03954500178226e-05
-2.54047868034367e-05
-1.17771312480999e-05
-2.92890830391566e-05
-2.11938056543986e-05
-3.00309313117021e-05
-3.94943593872065e-05
-1.78846148002802e-05
-1.86020332105055e-05
-1.83052311250836e-05
-1.13565238613819e-05
-1.48203591610538e-05
-7.29761378063569e-06
-9.49906956269806e-06
-9.92969033470281e-06
-6.47189168511937e-06
-7.71434351802902e-06
-1.91649022966205e-05
-2.52081727376092e-05
-2.73712600773506e-05
-1.76022421012863e-05
-3.74664037156266e-05
1.19993845382357e-06
-3.1293465524275e-05
-9.70854282359194e-06
-9.51428290883682e-06
-1.49525098513909e-05
-7.67028577803386e-06
-4.22363101617472e-05
-2.99339263798344e-05
-2.01913791000146e-05
-4.00739016797792e-05
-3.77009599916415e-05
1.23405242733538e-05
-1.12099072058347e-05
-1.44421960426996e-05
-1.51511616373857e-05
-3.04629920349873e-05
-1.87278765592349e-05
-3.12946222163724e-05
-2.13080311240722e-05
-3.16701591382792e-05
-1.04023673410231e-05
-3.01338622812167e-05
6.52123243310974e-07
-9.95009247851722e-06
-1.91606539953831e-05
-2.12582224296163e-05
-2.4393881771054e-05
-1.30455043582916e-05
-2.67877097250761e-05
-3.88294582521925e-06
-2.73570351577595e-05
-2.62869865515594e-05
-2.52649042463293e-05
-1.4828900645088e-05
-1.40731314166542e-05
-2.8447360232609e-05
-1.87201370434666e-05
-1.05535296224923e-05
-1.94610806958175e-05
-3.06458088882199e-05
-1.89226309682891e-05
-2.63359923974945e-05
-2.93274555627118e-05
-1.25124929917649e-05
-4.81782604913612e-06
-1.01876864616387e-05
-1.98202337822899e-05
-1.93589267694055e-05
-2.97855073141143e-05
1.67029969819162e-05
-3.72106457948741e-05
-1.22148373915301e-05
-1.35422753176705e-05
-1.5559454305887e-05
-1.75992683790861e-05
-5.07087415664492e-06
1.97526583094145e-06
-1.9763887607603e-05
-2.2456122484948e-06
-1.16284177043415e-05
-3.3250396965348e-05
-5.63156841313414e-06
-1.54537322536248e-05
-3.64449335853856e-05
-1.61603588059315e-05
-3.34105117657989e-05
-2.63825066442967e-05
-1.59595533459443e-05
-2.9280585994155e-05
-1.15711285473331e-05
-1.19923078860366e-05
-1.95330382582438e-05
-2.13127061283686e-05
-3.57526010464266e-05
-2.5039390247913e-05
-1.45191433884085e-05
-1.24821369763818e-05
-1.09562952055253e-05
-7.30072291424129e-06
-1.53492955889326e-05
-2.20686048567091e-05
-1.55540686889739e-05
-1.59510999462172e-05
-3.13634703098131e-05
-2.31987587978665e-05
-2.20699876080909e-05
-1.95592125611929e-05
-2.02068679802597e-05
-2.63080685505135e-05
-3.53878530246931e-05
-9.67669279622624e-07
-1.07870496731428e-05
-4.45223180119138e-06
-1.04204258704747e-05
-1.79533935095143e-05
-1.41806311147194e-05
-3.73479024430193e-05
-2.78803457032073e-05
-2.92749301433894e-05
-2.29101228228839e-05
-1.50427113155056e-05
-2.27528953514314e-05
-9.2751614630201e-06
-1.88026805262428e-05
-5.12352431288299e-06
-2.47220378802929e-05
-1.92134062153019e-05
3.28135214193127e-06
-1.14223272763094e-05
-3.24574955099642e-05
-1.76496454821842e-05
-4.60994026755659e-05
-2.25888553268906e-05
-2.68552280334947e-05
-2.51429117296159e-05
-1.95792124408868e-05
-7.36448560904657e-06
-2.25848000133008e-05
-9.3388434017135e-06
-1.84212572786852e-05
-2.50163033457034e-05
-2.25203450225876e-05
2.73777738606372e-06
3.56822073926535e-07
-1.26009403796751e-05
-1.10265824727713e-05
-1.34813562520757e-05
-1.44425736764224e-05
-3.34213267759985e-05
1.98252403168905e-06
-1.84001385934442e-05
-2.11542707879873e-05
-3.36984663060879e-05
-2.3397141086221e-05
-1.52920040461337e-05
-1.51212345426202e-05
-2.49916556183064e-05
-3.03420452962646e-05
-1.12536306732018e-05
-2.34391259747683e-05
-2.20301839120184e-06
-7.27123743863606e-06
-1.89241972691698e-05
-3.73897452006694e-05
-1.08859835468588e-05
-2.89501666798469e-05
-2.99923847596996e-05
-1.84672504977123e-05
-1.52969168287034e-05
-3.10550101613037e-05
-2.63721548723182e-05
1.27025177242477e-05
-7.52111720980855e-06
-6.03634511656046e-06
-1.24638367429117e-05
-2.32536690574892e-05
-9.58351004899833e-06
-2.53979937441804e-05
-1.15254031754144e-05
-3.76460392695266e-05
-1.36507856880139e-05
-6.09360952559833e-06
-1.14939318131707e-05
-3.36340467006201e-05
-4.48596392129791e-05
-4.58785647647854e-05
-2.40658287274719e-05
-6.59059417985606e-06
-3.69848805448133e-05
-1.55820737140314e-05
-1.99670993238062e-05
-1.50569115005626e-05
-4.99054802599225e-05
-2.78105707830524e-05
-5.74088230056068e-06
-2.57755352200548e-05
-3.50021832739264e-06
-1.96058004438358e-05
-1.97452468263233e-05
-1.81622538117894e-05
-1.56371263529946e-05
-1.17511591337091e-05
-1.98755943059535e-05
-1.10508386675473e-05
-2.51034850522569e-05
-2.07877554333139e-05
-1.43905232128335e-05
-2.32189672492773e-05
-2.66142302506362e-05
-2.67528947023446e-05
-2.03001717919885e-05
-1.2889411180574e-05
-2.64125242963602e-05
-2.48065676466041e-05
-5.83678023946427e-06
-1.6584684470445e-05
-4.83505749268466e-06
-2.1319073303828e-05
-3.64317539000903e-05
-1.3776806396534e-05
-2.35305534832072e-05
1.05890666707702e-05
-4.37904552448623e-07
-1.72143175134242e-05
-1.55743785336711e-05
-2.54601276979664e-05
-2.70484611864458e-05
-2.74505585732282e-05
-2.70070490233591e-05
-2.95995457993895e-05
-8.02434479079779e-06
-2.18805946184413e-05
9.02930911913421e-07
-1.92209597426172e-05
1.67378375887486e-06
-2.82701911416837e-06
-1.00855425657853e-05
-2.7727091489845e-05
-1.79375977155491e-05
-1.74018039092819e-05
-2.15889766679054e-05
-1.98842898334261e-05
-2.83786251959906e-05
-2.304472221586e-05
-2.13628912462902e-05
-2.18340009254506e-05
-1.32807370354946e-05
-8.55095250230056e-06
-8.94286313600616e-06
-3.08030380298173e-05
-2.22745812686647e-05
-9.29714439530899e-06
-2.42940488584281e-05
-2.03643639489475e-05
-2.01125933099369e-05
4.0582336895643e-06
-3.82619076978747e-05
-2.35347279758123e-05
3.46057285615769e-06
-2.50222956815163e-05
-1.79876516322564e-05
-1.70637691240534e-05
-2.19895042826347e-05
-1.32585969400121e-05
-2.69285127119733e-05
-1.58940993610362e-05
-2.22253085296388e-05
-4.41165032909125e-05
-2.24851467327266e-06
-1.03670140901948e-05
-6.81769928257206e-06
-8.04818993271385e-06
-1.58220015972684e-05
-3.34194406278074e-05
-1.41581286627325e-05
-2.56414745008717e-05
6.41806011932133e-06
-2.61137250864608e-05
-4.17252533671543e-06
-3.05898220041487e-05
-1.89784325267559e-05
-3.30713131256714e-05
-4.28368063927262e-05
-4.11749215471835e-05
-2.71125681020835e-05
-6.96021777869403e-06
-2.37395647101311e-05
-1.66166044374119e-05
-1.77743413603088e-05
-1.86786851563947e-05
-5.59374497003083e-06
-2.24331548336685e-05
-5.60412984566899e-06
-2.13630598834977e-05
-2.09304239463008e-05
-5.67960769373078e-06
-3.84394879659296e-05
-1.14593211969175e-05
-1.71126589670495e-05
-1.5514131238883e-05
-3.36269298844664e-05
-2.71956370952685e-05
-2.02778301195953e-05
-1.36857891795102e-05
-6.57845175725706e-06
-2.21846525759921e-05
-5.0299517072903e-06
1.09612845417993e-05
-1.69880291995018e-05
-3.13580210043753e-06
2.34641514570969e-06
1.67780125019871e-06
-4.32091421318649e-05
-1.79274242137045e-05
-2.84335844486817e-05
-3.08371646073649e-05
-7.9432705984026e-06
-2.08771629274136e-05
-1.05745856175708e-05
-1.27554096725835e-05
-3.54679163653223e-05
-1.55531329259803e-05
-1.97281755284791e-05
-3.079605251855e-05
-1.36355037733396e-05
-2.62767206060284e-05
-7.55481690059667e-06
-1.41710796450349e-05
-1.68999987648115e-05
-2.37603137814234e-05
-1.16192677323915e-05
-1.07988408167242e-05
-2.81393302440813e-05
-3.15216796003456e-05
-2.38812740854577e-05
-1.91037661298301e-05
-3.09026646549075e-05
-8.42533368649139e-06
-2.68459462954063e-05
-2.87331835332002e-05
2.31829718998437e-06
-1.0963287802781e-05
-1.74387267964924e-05
-3.18373989638092e-05
-1.81655991198303e-05
-2.95747212051282e-06
-1.3220300077422e-05
-9.57514905508145e-06
-2.56492688310256e-05
-2.28627133055967e-05
-2.60352715367109e-06
-2.52261626794446e-05
-1.52280005865022e-05
7.40616570163168e-06
-1.30161370212797e-05
-2.07221515251824e-05
-2.76052839607822e-05
-3.68769126807901e-05
-2.59880588682604e-05
-1.0325430070327e-05
-7.27907047635573e-06
-3.13397034301591e-05
-1.65889489718199e-05
-2.54703535127601e-05
-8.01193908000006e-06
-1.53119757525158e-05
-2.24892451258825e-05
-3.39263607852813e-05
-1.17145013794421e-05
-2.18612685418257e-05
-2.33671078231679e-05
-2.63336654526027e-05
5.12378037076757e-06
-2.14622067084844e-05
-2.161340371701e-05
-2.34393746085522e-05
-1.11389883718854e-05
-8.46688753018914e-06
-1.34959506410907e-06
-2.13929122518975e-05
-1.70510191395195e-05
5.62319778659326e-06
-5.21309711007982e-06
-8.42280559093655e-06
-7.13317084998064e-06
-2.68701224263866e-05
-2.66045170819217e-05
-3.1010562715914e-05
-1.39783051565676e-05
-1.37846332578854e-05
-2.16956463215702e-05
-1.67642679995956e-05
-3.64685066290713e-05
-2.42189417756366e-05
-2.77474879168828e-05
-1.64169376763613e-05
-3.78529403835081e-06
-2.56474708470598e-05
-2.9857319461698e-05
-1.93817231094106e-05
-1.29241538077289e-05
-2.04483138711029e-05
-2.52723945567138e-05
-2.17804247979913e-05
2.57903396121256e-06
-5.1829854497474e-06
-2.05342645602133e-05
-9.17911540784702e-06
-1.14594253522749e-05
-2.24605428377545e-06
-3.91412693056202e-05
-2.8906480345522e-05
-8.17490326414092e-06
-2.48226597293453e-05
-3.19291211674026e-05
-4.08400980117116e-05
-1.07793054074362e-05
9.17310910796477e-06
-1.99025370615709e-05
-9.83922817573728e-06
-3.93407701955068e-05
-3.51513165650704e-05
-1.77969275166159e-05
-1.95491691622403e-05
-1.44530713232579e-05
2.3741321431666e-06
3.01391894297585e-06
-3.28006749432127e-05
-3.53390307477708e-05
-1.26746488079477e-05
-1.41126895760069e-05
-1.82269405836025e-05
-3.17422016681946e-05
-1.32950452951719e-05
-8.94275668348069e-06
-2.6487780191838e-05
-2.56097052877314e-05
-1.28789233698716e-05
-1.5961961638021e-05
-2.39239825839179e-05
1.80931516707826e-06
-1.06314706526922e-05
-8.98765796966176e-06
-1.12043296818972e-05
-2.99239772024146e-05
-2.87209094315228e-05
-3.39794573624239e-05
-2.11323070781378e-05
-2.71089396971297e-05
-1.72811289198968e-05
-1.7432693449027e-05
-7.15797023181757e-06
-1.19425615125983e-05
-4.7126576907068e-06
-1.78958981027194e-05
-1.76434282841426e-05
-2.43297723661171e-05
-2.95495110444413e-05
-7.13989033973737e-06
-1.65459023604009e-05
-2.79007670558626e-05
-2.29323761411523e-05
-4.25362281467672e-05
-3.59048471675133e-05
-4.43032737227621e-05
-2.46555889501856e-05
8.55866606845889e-06
-1.28453392949791e-05
-1.74261853831571e-05
-1.94742325605637e-05
-3.07627140600167e-05
-1.90873598038398e-05
-2.95378385218959e-05
-2.74317958848602e-05
-1.86607741157333e-05
-3.19142247566161e-05
2.03504791486272e-06
-3.27630968438185e-05
-4.57321271936686e-05
-2.31856971039994e-05
-4.5171271582117e-06
-1.99932540667995e-05
-1.62924504249004e-05
-2.97352667082899e-07
-3.87954875736384e-05
-4.00169020428207e-05
-2.1667009421309e-05
1.80394383532287e-06
1.04667357507858e-05
-2.9583388867538e-05
-1.74475347740382e-05
-8.58119206721454e-06
-1.01472400082978e-05
-1.00192604305025e-05
-4.13481979671521e-05
-2.23756058200188e-05
-2.08067589506826e-05
-1.0302245310177e-05
-1.63108917826938e-05
2.35983618334881e-05
-9.03653611435178e-06
-3.02119621470799e-05
-3.55604036423249e-05
-3.13300450783629e-05
-3.14489514433628e-05
-1.08891839988838e-05
-1.86327673447568e-05
-4.23083353238967e-05
8.8067856451832e-06
-1.28427932072892e-05
-2.70581270129517e-05
-2.86322394635425e-05
-2.39747538202933e-05
-2.04178431594694e-05
-2.77966878501478e-05
-1.47879169327191e-05
-2.71053897289986e-05
-5.24092268047708e-06
-1.43308303247972e-05
-2.03328794845731e-06
-4.94362309932495e-05
-2.63371852015233e-05
-2.32833288911302e-05
-2.74917399348838e-05
-9.74325449486023e-06
-2.65294813542111e-06
-2.94490984401742e-05
-2.36094540179157e-05
-1.31130173223827e-05
-2.77635139803645e-05
-4.0697752882689e-05
-2.76796615535777e-05
-1.45556808391742e-05
-2.58001340438595e-05
-3.11912122088634e-05
-3.22094026631102e-05
-1.58666742613055e-05
-2.77799328240484e-05
-2.49335854249794e-05
-1.20721257617592e-05
-2.30719170259413e-05
-1.14568066906438e-05
-3.24373177492523e-06
-3.41896651184988e-05
-3.40587930220296e-05
-3.96800399827898e-05
-1.84227272110935e-05
3.55925659801891e-07
-2.49914498676573e-05
-4.7142521291982e-06
9.7972927115892e-07
-2.26224329132572e-05
-4.81834659333823e-06
-3.81788616337301e-06
-2.49419323829704e-05
-1.93655473288404e-05
-3.5090607198046e-05
-2.85404236094613e-05
-8.42818352270703e-06
-3.73904680558292e-05
-1.07928574406066e-05
-1.50250118234946e-05
-2.60128724782537e-05
-1.81599401518683e-06
-2.23107378454696e-05
-1.89420257278307e-05
6.11330057166307e-06
-2.95298849842757e-05
-2.14220276507611e-05
-3.84500606994543e-05
-3.09078599973541e-05
-1.68115920115557e-05
-1.53246999883948e-05
-2.71742114911905e-05
-1.31310682289672e-05
-2.10026250469754e-05
-1.05840492793521e-05
-1.44287787268804e-05
-2.11487415486392e-05
-2.37173543923293e-05
-2.58521009738289e-05
-3.45612806952383e-05
-2.91983906529395e-07
-2.79573521158324e-05
-3.21431944361583e-05
-2.10829545585128e-05
-1.74374359989192e-05
-1.47689525216285e-05
-8.46010694429617e-06
-1.92740174704557e-05
-2.39911504451498e-05
-1.11129812507177e-05
-2.12863650639454e-05
-1.79545403225715e-05
1.22067756182085e-06
-2.56269686264511e-05
-2.65406541078745e-05
-3.1390674645525e-05
-9.64470003690217e-06
-3.10810930369411e-05
-2.27129659122687e-05
-7.84753027395399e-06
-2.26940197041965e-05
-2.93213476981993e-05
-1.73230293488513e-05
-2.1479801555393e-05
-1.67420094963463e-05
-2.44806835627744e-05
-5.36743294210021e-06
-3.36556959931924e-05
-1.94568625205389e-05
4.49108673454871e-06
-1.38377339465927e-05
-3.32994066455656e-05
-1.0346586906889e-05
-1.23936422819832e-05
-9.09962108794764e-06
-8.84841314920438e-06
-8.56629680495215e-07
-3.34470527592396e-06
-3.6015761776009e-06
-1.87455169408312e-05
-1.38233707698905e-06
-1.46289152529132e-05
-1.39495830139939e-05
-3.95676844530123e-05
-2.18671590016462e-05
-1.9026690677489e-05
-3.76345561848252e-05
-1.83785981618647e-05
-2.60685161772416e-05
-2.55409656468679e-05
-1.75769605065973e-05
-2.05137551345053e-05
-1.21896932264474e-06
-1.56802453207507e-05
-2.56285662986283e-05
-2.36750656496655e-06
-1.88065860541284e-05
-1.85218331491956e-05
-9.03907541423466e-06
-1.67330576868665e-05
-3.37910514174949e-05
-2.85529990017864e-05
-7.41118099427462e-06
-4.33659069983917e-06
-2.25620187382384e-05
1.51013816779897e-05
-1.04569466776221e-05
-1.78019028413792e-05
-9.84833797998743e-06
7.2880835464536e-06
-5.26728795531432e-06
3.5681991634737e-06
-1.6413645172912e-05
-1.63683881278388e-05
-1.47710967942638e-05
-1.52416272513871e-05
-1.36035394659467e-05
-1.03638155404065e-05
-3.09353467025396e-05
-3.80367583064288e-05
-1.00944227421506e-05
-4.27293529423437e-05
-4.48541604878343e-06
-2.24172775796642e-05
-4.23598739148696e-06
-2.53048858137441e-05
-2.81575269895318e-05
-1.66499721318346e-05
-2.47931861456619e-05
-1.77872102575054e-05
-2.52183098501462e-05
-4.61925024510081e-05
-3.11050634680574e-05
-1.92194818530398e-05
-4.14225627839321e-05
-1.41975098757743e-05
-3.46668824524851e-05
-3.43633900334434e-06
-1.73022734868136e-05
-6.17655479191361e-06
-1.88770717661486e-05
-6.93083899245521e-06
-8.8627425922589e-06
-1.96189960994895e-05
-6.59476328615772e-06
2.0964390852166e-05
-1.24930963272543e-05
-1.09811158799895e-05
-2.77129026675559e-05
-1.60968348198375e-05
-2.21377473893989e-05
-3.44734593009115e-06
-3.43742873223185e-05
-1.54794213177299e-05
-4.69322174858597e-05
-3.52607198390454e-05
-1.18911403226548e-05
-1.38905292999287e-05
-2.01757213092173e-05
-6.22339443273516e-06
-2.89302118175841e-05
1.77740636568623e-05
-8.66715140175598e-06
-1.29540856932746e-05
-1.5258611311919e-05
-1.03225328191422e-05
-1.39160133798818e-05
-9.57855607176917e-06
-1.71052800996315e-05
-3.57163811700938e-05
-1.00958482560163e-05
-3.56540441144586e-05
-2.08756356625461e-05
-2.67639913846172e-05
-2.61203618978755e-05
-2.93456947905603e-05
-1.11829813154594e-05
-2.67308930319915e-05
-3.35461808715461e-05
-7.3275378258142e-06
-2.85081387406061e-05
-2.12095848570296e-05
-2.21262639680095e-05
-2.07633170055777e-05
-2.9644526094289e-05
-2.25441135895783e-05
-1.62136361595797e-05
-1.69639271436245e-05
-3.12937589765121e-06
-3.47798782755403e-05
-1.71536533918777e-05
-2.38173160227337e-05
-1.51462201156841e-05
-1.65951825450277e-05
-1.15902498420983e-05
-7.57300110193012e-06
-1.54607564190937e-05
-2.17274184109307e-05
-2.44921724425579e-05
-2.79964255189709e-05
-3.90427140459132e-06
-1.44326257136395e-05
-2.99732494735048e-06
-3.2355020966038e-05
-2.46440912599658e-05
-1.26051957709882e-05
-4.71520279231735e-05
-2.23458866642576e-05
-2.68046102143643e-05
-1.69694968531926e-05
-1.33476343689119e-05
-2.45130802300927e-05
-3.08070249384533e-05
-1.96840021296506e-05
-1.74839434329589e-05
-2.0790862740559e-06
-2.05718672707162e-05
-2.08719901023527e-05
-4.29948735133477e-05
-2.6214129866937e-05
-4.33124268474338e-05
-3.26274659798797e-05
-2.7440632905637e-05
-1.60873113896155e-05
-4.3479184674809e-06
-3.35635151979566e-05
-1.95340959591268e-05
4.04103799397696e-06
-1.52290458548972e-05
-1.76497327419245e-05
-1.20028866152671e-05
-3.43374470163911e-05
-2.39528032914814e-05
-6.65653430401616e-06
-1.81723585769765e-05
-1.80300973142941e-05
-6.98693534855886e-07
-1.92566201279781e-06
-1.20589768000942e-05
-3.45507064708446e-05
-2.20150431490604e-05
-1.93839144903313e-05
-9.46435233159766e-06
-2.0202516153562e-05
-1.35789237231781e-05
-2.40585414979875e-05
-1.70603033592607e-05
-2.01225827274375e-05
-3.34977882614665e-05
-2.919833312688e-05
-1.41070569305053e-05
-2.12182427351732e-05
-2.93199081773978e-05
-3.58395710353418e-05
-3.1872360461919e-05
-1.76871076630999e-05
-1.28501129554074e-05
-1.12144926011222e-05
-3.48851985889399e-05
-2.08285458079919e-05
-5.04822444704624e-06
-3.28402725065868e-05
-1.40456993874978e-05
-2.68237202992713e-05
-9.87685899245605e-06
-3.18827114446431e-05
-2.0911964490119e-05
-2.84988399520516e-05
-1.39160407770048e-05
-2.19601531441736e-05
-2.34555056616025e-05
-3.08206988814343e-05
-1.15859141653573e-05
-3.66805504896873e-05
-3.89101142872649e-05
-3.95969972251094e-05
-7.53630910843745e-06
-1.61323535294946e-05
-2.97223421964678e-05
-2.89681284708456e-05
-2.84168430131924e-05
-4.30520614141587e-06
-2.46266699819702e-06
-2.86845847111014e-05
-1.54648326758441e-05
-1.87165443607858e-05
-1.7827285735353e-05
-1.33745453192969e-05
-1.80415750353301e-06
-3.01961375222292e-05
-7.16014418476429e-06
-2.1923140862316e-05
-3.73903095244024e-05
-4.66771742347971e-05
-1.02978934101452e-05
-1.99149173427689e-05
-3.40021014198632e-05
-2.27940143476091e-05
-2.43150783572899e-05
-1.62962635962326e-05
-2.54509098399098e-05
-2.4414190598476e-05
-2.36673713235848e-05
-1.88498146228296e-05
-4.63028856373815e-05
-1.00647866494317e-05
-1.76776657046898e-05
-2.48988870745678e-05
-1.80111315134631e-05
-1.57106089052008e-05
5.17228316086562e-06
-5.6517560260659e-06
-2.27449109432842e-05
-2.58920732194272e-05
-1.82039798413744e-05
-1.84034765629386e-05
-9.77875548976166e-06
-1.66831578858128e-05
-3.9021249031159e-06
-7.67161226521341e-06
-3.20287110325242e-06
-4.66302480761179e-06
-8.80451595114566e-06
-1.17058722850886e-05
-1.80350791557038e-05
-3.54573716576103e-05
-1.73133888778697e-05
-1.10636955553637e-05
-3.77467065935513e-05
-4.21257824357633e-05
-4.95437746834556e-06
-1.04304171956747e-05
-1.22034173467059e-05
-3.35216956782944e-05
-2.32180211667178e-05
-8.76767546739192e-06
-2.15283121620075e-05
-1.16419738588678e-05
-7.15638272989151e-07
-3.92599689581704e-05
-4.46236039496501e-05
-1.25722631623491e-05
-3.71223447158481e-05
-3.74338258020364e-05
-2.29275586089184e-05
-1.82237598903895e-05
-3.27200461103178e-05
-2.6295450387991e-05
-7.50253962894469e-06
-9.84380870993272e-06
-3.28491137835037e-05
-1.50125685230146e-05
-2.92811742803038e-05
-1.00935721384946e-05
-1.05636395594938e-05
-3.1583420551608e-05
-2.04050671967183e-05
-3.65443606638045e-05
1.32305943151121e-06
-1.6417876568225e-05
-1.21872489457729e-05
-4.7075348865698e-05
1.84432801990641e-06
-2.32835389714287e-05
-1.39857827847661e-05
-6.19538271011325e-06
-1.17920962455347e-05
-3.07485747736136e-06
-2.30218936096178e-05
-9.75321230751588e-06
-2.46877132557428e-05
-2.93950564229987e-05
-2.71779080167918e-05
-1.73442902729853e-05
-2.38292956299575e-05
-2.55884622623615e-05
-8.90670860405325e-06
-3.02058175734104e-05
-2.27129102849048e-05
-1.45057096496678e-05
-8.94959102703897e-06
-2.26216705927316e-05
-2.58223788816359e-05
-1.34858445292871e-05
-6.7245447771323e-06
-1.71682582909467e-05
-4.07119795511671e-05
-3.84757271531083e-06
-1.85201978094113e-05
-1.44590874870349e-05
-4.32044045268169e-06
-1.78257008991979e-05
-2.09080760546473e-05
-2.95951527071487e-05
-2.19689079615934e-05
-1.95453650943363e-05
-3.28364743955432e-05
-5.06550394296617e-05
-4.090079832799e-05
-2.97787047039777e-05
-3.50255483802867e-05
-1.62959967928954e-05
-2.22876730252079e-05
-9.20723366431942e-06
-7.03861423401162e-06
-4.6015572955829e-06
-2.10117995089332e-05
-2.51781342798558e-05
-2.43268837830012e-05
-1.514674846405e-05
-3.503716960118e-05
3.48566631988992e-07
-7.24367807253871e-06
-1.57047464393847e-05
-3.35324436690692e-05
-1.06294973129262e-05
-1.99359749067083e-05
-4.21936766614797e-05
-9.98388553937943e-06
-1.73789030718448e-05
-1.46224224236447e-05
-1.04595129795207e-05
-1.32324963855274e-05
-2.96619511768949e-05
-3.18244386814074e-05
-2.39006884747082e-05
-1.77907448489296e-05
-1.17559927896e-05
-2.19045933910026e-05
-1.69250745716616e-05
-2.22900340447171e-05
-2.26363391681591e-05
-7.9533192552323e-06
-2.8633192586732e-05
-6.71475698661572e-06
-1.38771409141549e-05
-3.07325245092254e-05
-2.44454723867825e-05
6.98709267799726e-07
-1.95483378117995e-05
-9.70811103185342e-06
-1.64349260552633e-05
-2.83677445529875e-05
-2.20235273503685e-05
-3.48435186839226e-05
-3.34678003895539e-06
-2.73816828785309e-05
-2.17720980940835e-05
-5.68319591206579e-06
-1.81700911467521e-05
-3.35030258501658e-05
-2.15196584253777e-05
-4.42958393936053e-05
-4.42908667333619e-05
-1.43408965546969e-05
1.79049278174649e-06
-1.3978044382718e-05
-2.37514714278372e-05
-2.54346470194115e-05
-2.01021107584571e-05
2.29084312323114e-06
-1.81128823901414e-05
-1.08833029276949e-05
9.79083360418054e-08
-2.3213477026238e-05
5.15103056827741e-06
-2.71134575677378e-05
-1.83953204633557e-05
-1.95956412436797e-05
9.93663876362543e-07
-5.90421898762852e-06
-2.25494208621509e-05
-9.13647357458124e-06
-4.5951597727854e-06
-2.98381236419452e-05
-2.49667663402157e-05
-3.39468194379882e-05
-2.85799524310392e-05
-2.63361609450626e-05
-3.71811702797047e-05
1.61147088940315e-06
-2.616073576059e-05
-2.24430907278233e-06
-4.12068314774323e-05
-2.78473408812554e-05
-2.86608335047722e-05
-2.20328008433218e-05
-3.43415617039532e-05
3.83024249282518e-06
-1.01541099505982e-05
-1.62872510774477e-05
-1.42205516848549e-05
-1.0430165469463e-05
-1.3155549372855e-05
-7.9261214555966e-06
-4.37436209669075e-06
-1.91617028932341e-05
-7.3068561327746e-06
-2.00896557319256e-05
-1.14880345539905e-05
-2.1179426077155e-05
-4.86383405879895e-05
-2.17123785923194e-05
-2.01480714774897e-05
-4.52623804126819e-06
-3.67546371588619e-06
-1.35606020433571e-05
-4.28891339558755e-05
-2.78359124809985e-05
-2.65267651112591e-05
-4.01227282471921e-05
8.29284664864186e-06
-2.52843026481527e-05
-1.69083283909363e-05
-3.17843603996449e-05
-9.92479152267135e-06
-1.51970763929302e-05
-2.37920150787664e-05
-2.04534262630424e-05
-1.93828955549469e-05
-1.45394321642171e-05
-3.40753792912385e-05
-2.41900287007688e-05
-1.029299682368e-05
-2.96051114208637e-05
-2.58272490486446e-05
-1.08163412601497e-05
-6.04506717007222e-06
-3.00882883391507e-05
-3.9393070240473e-05
-3.19306047356075e-05
-1.1566923344469e-05
-1.94465272514856e-05
-3.09913284087914e-05
-9.45553761233474e-06
-4.79609181047906e-05
-4.5205879559794e-05
-3.19800121228743e-05
-3.84584985715389e-05
-1.92117853283965e-05
-7.59606514803898e-06
-1.09085889297374e-05
-1.19179011384121e-05
-3.56579366072682e-05
-4.94740178199818e-05
-2.49903982693389e-05
-3.26007964066316e-05
-3.54467528060496e-05
-3.03322783879191e-05
-7.20035557585747e-06
-6.87645437116428e-06
-2.6800333611664e-05
-1.55271587047931e-05
1.31429362453647e-05
-1.86282812470956e-05
-2.27676062577609e-05
-8.69206831077372e-07
-2.65089808971442e-05
-2.52491487142227e-05
-1.04840264691353e-05
-1.90677850724521e-05
1.39798701472964e-06
-1.57780943441378e-05
-2.17242154585421e-05
-1.04942662336592e-05
-2.19186859798153e-05
-2.48630692527214e-05
1.19612314411624e-05
-1.2644257477022e-05
-6.2975857896689e-06
-2.87841763578499e-05
-1.86114762570187e-05
-1.78925387274539e-05
-2.52848793554213e-05
-1.55198237146225e-05
-1.86411359960493e-05
-1.0452574101241e-05
-2.30209332720466e-05
2.79908843207874e-06
-1.33919865883378e-05
-1.77334326915263e-05
-2.9757930797545e-05
-2.60581381302328e-05
-1.64252590761126e-05
-1.88663846690297e-05
-1.08288423187273e-06
-3.51884302585922e-05
-1.04734318826943e-05
-3.7988331949338e-06
-2.99935969449794e-05
-2.07490681602018e-05
-2.66172898899753e-05
-4.19294003357983e-05
-2.88233146274431e-06
-1.4017663197947e-05
-1.94933798767425e-05
-1.51886424294269e-05
-1.31717278875242e-05
5.32963596115193e-06
-4.44613354707828e-05
5.67261154128351e-06
-2.12529011303413e-05
-2.54212797798539e-05
-1.8185670755889e-05
-1.06054716592999e-05
-1.24422820774767e-05
-7.08291202034385e-06
-3.02567122203497e-05
-2.79877144327591e-05
-1.18600010070212e-05
-3.4934782926279e-05
-4.11281781757304e-05
9.71906002382863e-07
-2.47457261025291e-05
-4.62018355006754e-05
-2.2555543426142e-05
-3.97671426620947e-05
-5.82915058298222e-06
-8.57241902717813e-06
-6.78232292666449e-06
8.89566136587936e-06
-2.6691321534552e-05
-2.84782095111079e-05
-2.71389850334891e-05
-9.54328159744457e-06
-2.55805154614577e-05
-4.57124630966524e-05
-1.90191706684682e-05
-1.89451794577651e-05
-9.85201762033504e-06
-1.53711254233153e-05
-3.22282852173036e-06
-2.37603510848914e-05
-1.00142863775043e-05
-1.41538169909776e-05
-3.08261489811279e-05
-1.56248480727659e-05
-3.12707618134263e-05
-3.71955283861784e-06
-2.65244435588861e-05
-1.54520367256625e-05
-1.98931422369051e-05
-1.85951640379947e-05
-1.57819373797007e-05
-1.42839080142393e-05
-6.65639901050119e-06
-1.56398518975325e-05
-2.18585092359388e-05
-2.92287947761377e-05
-1.55687331982308e-05
-3.50445289268164e-06
-2.53433197219663e-06
-2.5877423987001e-05
-3.23260173841638e-06
-2.46471102608998e-05
-4.14587549759745e-05
-2.50656962143883e-05
-1.41109684477796e-05
-2.48659016164251e-05
-5.67479615360391e-06
-2.29745490689688e-05
2.688614645504e-06
-1.04159878594556e-05
-9.11673672342832e-06
-3.02209678113358e-05
-2.93451809523555e-05
-2.65121414563669e-05
-2.13691505312169e-05
-1.65132803700512e-05
-2.99175903193575e-05
-5.52516837670133e-06
-2.13419572344375e-05
-2.10957278853694e-06
-1.02592911953129e-05
-2.36561193912079e-05
-1.17159399890431e-05
-1.89321356281261e-05
-1.42909018831048e-05
-2.06835373984192e-05
-3.31426697734869e-07
-3.12066448065977e-05
-2.07997767385192e-05
-7.054343689012e-06
-3.22173057294749e-05
-3.19481451096813e-05
-1.39167852551398e-05
-3.39272323241172e-05
-2.39847883534134e-05
-2.14855114287036e-05
-1.78484326137397e-05
-4.51616989105141e-05
-2.10199087519057e-05
-2.08008539883259e-05
-1.55790355290085e-05
-5.77742846903275e-06
-2.41957001170143e-05
-1.95428071800994e-05
-2.22770884832947e-05
-1.01364866263219e-05
-4.17291981267791e-05
-2.92809912453153e-05
-2.31509408542234e-05
-2.67245249270392e-05
-2.73819718701353e-05
-1.76162613774797e-05
-2.23580787291989e-05
-3.0992293794081e-05
-1.51995712989661e-05
6.88855188566481e-06
7.55592282230424e-06
-3.05569811167512e-05
-1.74473186864879e-05
-2.18432018331694e-05
-8.32452594258296e-06
-2.80279854242544e-05
-1.54883240642121e-05
-3.3927338874126e-05
-1.00569845992978e-05
-4.28937104228565e-05
-3.25477943792355e-05
-1.47493511786333e-05
-2.39330108932277e-05
-1.69447503297378e-05
-1.1785165820887e-05
-1.01669294532945e-05
-9.89789462173268e-06
-2.16422912947131e-05
-1.55637395221498e-05
-3.1123158033339e-05
-1.55761311010037e-07
-6.89807442485631e-06
-4.55927856987498e-05
4.37729008148079e-06
-9.8855120658005e-06
-2.97697386382191e-06
-1.40096243093882e-05
-2.2635720356721e-05
-3.10207004928457e-05
-1.85027705131761e-05
-3.36784998938069e-05
-2.66411816524426e-05
-4.11676720381965e-06
-1.17231787942466e-05
-2.3546001743913e-05
-2.24424062385966e-05
4.00862452703424e-06
-8.9370741630844e-06
-1.92715837796531e-05
-1.95632568699137e-05
-2.30928691928667e-05
-2.81894765225877e-05
4.47988138140266e-06
-2.43065106816565e-05
2.91084266489097e-06
-2.04433073362139e-05
-4.02589766008711e-05
-1.07070455719992e-05
-1.05888218035545e-05
-8.80107378677884e-06
-2.86236562447747e-05
-1.45474128412403e-05
-2.07088047369649e-05
-3.39564337303874e-05
-8.06521139473526e-06
-2.00750626558324e-05
-1.85718394833717e-05
-3.54046748088736e-05
-1.48922396260796e-05
-3.90428721869581e-05
-2.0999563155207e-05
-2.93540197013021e-05
-6.58756161254059e-06
-4.74046231181999e-06
-2.21973032770901e-05
-2.69334513079947e-05
1.11228632790164e-05
-1.98854293472294e-05
-1.42936781813046e-06
-2.53152516122501e-05
-1.32029434432406e-05
-9.24438424744009e-06
-2.86792292396243e-05
-8.39882653086115e-07
-2.62030329990848e-05
2.95116847147303e-06
-2.92731378763165e-05
-5.1215661751686e-06
-6.78896853775226e-06
-1.08453086221317e-05
-3.24104483831128e-05
-4.87895494905647e-05
-1.37174290961169e-05
-8.61405789066919e-06
-1.07747742516376e-05
-4.31452982778779e-06
-2.1067541240045e-05
-2.22123117881134e-05
-2.44637759885176e-05
-3.51416959277702e-05
-5.08416784804777e-06
-2.47093649110149e-05
-7.66362833211531e-06
-2.42047744067022e-05
-2.33247604524351e-05
3.04291349154526e-06
-2.56671706545018e-05
-1.5287307745693e-05
8.77228039852395e-06
-2.07134587325403e-05
-1.94372592399873e-05
-3.55569633279753e-05
-1.15224776798166e-05
-2.28589944317346e-05
-7.38952092932111e-06
-4.15495657526876e-05
-4.21630864196082e-05
-2.17122229784077e-05
-3.28403157734417e-05
-1.30778037792236e-05
-2.07952134841212e-05
7.30026629784503e-07
-1.82123209309961e-05
8.76099804950782e-06
-1.732290879009e-06
-8.33867133256299e-07
-1.50846061056294e-05
-1.44628503697885e-05
-2.19219106412085e-05
-2.09283010503671e-05
-2.49903348406005e-05
-1.08865417439365e-05
-2.98329178538455e-05
-2.14372588130614e-06
-1.61507330847649e-05
-6.60380599526092e-06
-6.66563515568116e-06
-2.11928323764567e-05
-1.0516775221244e-05
-3.69154478662426e-06
-2.91449148852269e-05
-4.50421169271321e-07
-2.25904250849877e-05
-2.53991733503952e-05
5.41251877839877e-06
-2.50640734340848e-05
-3.36843613719944e-05
-1.52001521650303e-05
-3.27600090641713e-05
-2.63337707454143e-05
-1.7170388909949e-05
-1.29183296932233e-05
-3.73985771136874e-05
-1.80339412687422e-05
-1.34551015376172e-06
-7.20463511309356e-06
4.49350615692329e-06
-1.17932837716053e-05
-2.89698703824189e-05
-1.76201818637747e-05
-1.5234192612966e-05
-1.80222759893447e-05
-1.98717018198503e-05
-1.10782842194776e-05
-2.9010924531465e-05
-2.63341155633802e-05
-3.31051877913122e-05
-4.35150835692881e-05
-3.66501702474499e-05
-1.99974353152217e-05
-3.04902775233804e-06
-3.11841675375563e-05
-1.44905675513974e-05
-6.03540410547524e-06
-1.27447132543332e-05
-3.24594340147862e-05
-2.78710198159112e-05
-2.44072446127916e-05
-1.49564743233768e-05
-2.62954973524179e-05
6.06812544849999e-06
-1.33339433721525e-05
-2.64815464217504e-05
-3.41170042618401e-05
-3.65084380043802e-05
-2.37549391996851e-05
-1.42533683170943e-05
-3.05543071140958e-05
-2.3463969683253e-05
-1.12700158531581e-05
-4.6466364869856e-05
-2.57385033230059e-05
-1.60337959954719e-05
-2.79886378124297e-05
-3.63346416619988e-05
-1.81190108425258e-05
-1.76629383300003e-05
-1.70335700243436e-05
-3.66944903869232e-05
-1.99850897835621e-05
-2.46788328091701e-05
-9.7257218285918e-06
-2.19739981340336e-05
-2.24288718231423e-05
-1.18626470400489e-05
-1.66121985997339e-05
-2.53224905702131e-05
-1.33083277784614e-05
-1.96132177870278e-05
-3.26413721014303e-05
-1.92739956818195e-05
-2.02567452489716e-05
-2.18961158247219e-05
-6.8047274464374e-06
-1.19032937665298e-06
-2.09814687156588e-05
-6.04447543826286e-06
-6.24230701335147e-06
-2.04508902464285e-05
-2.1757720684101e-05
-1.15012666048313e-05
-1.79214129928974e-05
-1.45011540478171e-05
-2.67724309416173e-05
-3.84213739553932e-05
-1.12946302612362e-05
-2.26028822460821e-05
-6.99278490074747e-06
-1.56565833781162e-05
-1.8534313494755e-05
-1.17841393195661e-05
-4.56011691795177e-05
-2.65854821652572e-05
-2.56757418491593e-05
-3.12517926716587e-05
-1.94601040801923e-05
-1.82342301197746e-05
-2.34734513967596e-05
-2.95250368805938e-05
-2.63524975022914e-05
-2.78061886032143e-05
-4.20536933297668e-05
-2.18487845556333e-05
-7.77450544268764e-06
-2.62597759217995e-05
-2.78905048302876e-05
-2.9015465444546e-05
-7.6110550129858e-06
-3.1949376780265e-05
-2.27371725558062e-05
-4.34101218511611e-06
-2.49489362819128e-05
-1.15423267813376e-05
-2.8007282050471e-05
5.02802209186361e-06
5.41479569710968e-06
-1.88855334189353e-05
-2.45512015056408e-05
-1.42608435025477e-05
-1.45902208707264e-05
-1.23351387607293e-05
-1.43055267977769e-05
-2.42797582295939e-05
-2.41547560242604e-05
-4.09587043591433e-05
-3.86207074034934e-05
-2.88746544403171e-05
-1.35743412077755e-05
-2.64460231481434e-05
-3.44297151191729e-05
-8.78247763461695e-06
-9.14743484101898e-06
-1.43683357635039e-05
-3.86972818799144e-05
-1.32805738528205e-05
-3.09406660851634e-05
-3.47562828476485e-05
-3.09236558735015e-07
-7.62015710618079e-06
-4.73197594156005e-06
-1.96996783966606e-05
-3.19786829118683e-05
-2.35736926262078e-05
-8.64140434726739e-06
-9.23989977326458e-06
-3.01061796646368e-05
-3.40971465448385e-05
-2.22448920738728e-05
-3.26101291832813e-06
-1.24844070460947e-05
-2.86801697268466e-05
-1.15307761207183e-05
-1.85420526828684e-05
-2.73554776327649e-05
-3.61818653978272e-05
-4.29774621298128e-06
-3.01760702644684e-05
-1.81871585856334e-05
-3.29976403001467e-05
-2.4007441018634e-05
-2.73555773967496e-05
-3.61006449557162e-05
-2.06936013820013e-06
-8.19573382251955e-06
-4.48233359117754e-05
-2.09090746770964e-06
-4.37065054231458e-05
-9.07101013521495e-06
-1.96355553150204e-05
-6.133169752385e-06
-3.52531455507897e-05
-2.76436818355592e-05
-1.24830061599911e-05
-4.03439045303744e-06
-2.15062902756956e-05
-1.01098421840481e-05
-2.92237910313508e-05
-4.03223233558573e-05
-3.28510042173145e-05
-9.84618160328601e-06
-1.63454058031689e-05
-1.6339381637458e-05
-1.36093924665177e-05
-2.44272353686709e-05
-9.35195279198291e-06
-1.14541137550255e-05
-3.76222012316598e-05
-3.46386958517944e-05
-1.30247955341331e-05
-1.19628473088742e-05
-2.36842061893301e-05
-1.49731801980721e-05
-2.61231571945523e-05
-1.40074336261384e-05
-2.21683574417355e-06
-2.20183311909791e-05
-3.39836037766054e-06
-1.74152093645452e-05
-1.76420267783517e-05
-3.9114859053111e-05
-4.01623279916565e-05
-3.10825757251495e-05
-1.98012693973852e-05
-1.42426414749697e-05
-2.07674500820632e-05
-2.0034402692137e-05
-1.96465039747625e-05
1.41045104186466e-05
-1.04473793503748e-05
-1.27816434081519e-05
-1.83375360028673e-05
1.36930890213782e-05
-7.43392007919352e-06
-5.4404397156729e-06
-2.44069309828554e-06
-1.0800923828353e-05
-3.1615043108983e-05
-3.77874761983408e-06
-2.18857967151586e-05
-2.58591780469996e-05
-1.4846378882324e-05
-3.4873357578557e-06
-2.48826639266588e-05
-1.63344746652196e-05
-1.03585634264942e-06
-1.22322744111103e-05
-3.77917272802128e-05
-3.06331881266211e-05
-1.82291633939354e-05
-1.84661642041223e-05
-2.13621716452665e-05
-1.11833387533659e-05
-2.10853643773876e-05
-4.30189420145292e-05
-3.17409323940637e-05
-3.775109162762e-05
-4.14216804461248e-05
-1.25441706225978e-06
-3.09628687380976e-05
-2.56628202626991e-05
-1.80179949895554e-05
-1.91767363713392e-05
-2.82688400561465e-05
-1.58319461851789e-05
-7.76109633974582e-06
-1.70231944202772e-05
-1.89400591663372e-05
-1.11336936567431e-05
-1.54724666894991e-05
-3.36897970905355e-05
-2.19946446130494e-05
-2.47388479191021e-05
-2.58484513468779e-05
-4.38116100640007e-05
-1.07269005167787e-05
-3.21324016776846e-05
-1.38455547202511e-05
-3.54520256213745e-05
-6.69689414745155e-06
-1.76351241113775e-05
-3.26050099543737e-05
-2.02431480097579e-05
-1.93465980000123e-05
-3.57219542301955e-05
-3.40898392449661e-05
-1.56060995435625e-05
-2.57085365109973e-05
-5.98109199747419e-05
-1.21392581047e-05
-1.53493044876628e-05
-2.17803231910633e-05
-1.56907338746299e-05
-2.5463676901078e-05
-2.65733047218143e-05
-6.75902647913738e-06
-2.76217598013765e-05
-1.94850367470413e-06
-2.18238885104099e-05
-9.64883099452296e-06
-3.23807992847184e-05
-1.18973420978348e-05
-2.70757067544107e-05
-7.2565752276076e-06
-3.24383865124112e-05
-2.27536918963874e-05
-9.12372096078868e-06
-3.01664512613097e-05
-2.80917492331416e-05
-1.39223070368869e-05
-1.36976753765074e-05
-2.90406487788257e-05
-1.91807586175559e-05
-1.9577339343628e-05
-2.98029871591305e-05
-1.15332454553698e-05
-6.09419903487613e-06
-2.23336315512461e-05
-1.00359984770479e-05
-3.41508542670354e-05
-2.3061648557319e-05
7.42420189688082e-06
-3.39247265169454e-05
-3.66448907993631e-05
-3.22396365270442e-05
-1.76163389760225e-05
-5.8762125330344e-06
-9.32829323997884e-06
-1.71477818419083e-05
-3.24717764813659e-05
-1.00683047586302e-05
-3.02327740982889e-05
-2.02812895827418e-05
-3.83098581937751e-05
-8.800074277735e-06
-2.25338679827249e-05
-5.65291720091834e-06
-1.47348881946938e-05
-1.42303935289496e-05
-1.45448355286716e-06
-1.77827132764854e-05
-1.5121565342991e-05
-1.18763070339176e-05
-2.5822269617994e-05
-2.10288650183077e-05
-1.90790238211588e-05
-5.24149751839891e-05
-1.53118990136451e-05
-2.80282967239528e-05
-3.16536511165775e-05
-1.2293852671228e-05
-1.07295461874879e-05
-1.08030764365754e-05
-2.16964646962363e-05
-1.44015117310867e-05
-2.09582234111951e-05
-2.55983688616614e-05
-4.44969617709799e-05
-1.18661034105289e-05
-8.51368542170679e-06
-1.37805516432309e-05
6.76645296285255e-06
-1.35206704638644e-05
-1.14397053579506e-05
-2.25971703350493e-05
-1.30053038322891e-05
-1.75940417971064e-05
-3.3927666940916e-05
9.58911950173573e-07
-1.38897131352823e-05
-3.47842000398835e-05
-2.48079288505549e-05
-2.0950836948764e-05
-1.66669022839495e-05
-1.8834089888096e-05
-1.72040551677905e-06
-1.24060717120712e-05
-4.84325191716955e-05
-3.44380453780836e-05
-4.07896848131479e-05
-2.90200688804387e-05
-1.45510553601535e-05
-1.41807783032404e-05
-1.88627334581904e-05
-1.88282671003849e-06
-2.29624729516095e-05
-1.21582976135599e-05
-5.24530877396618e-06
-1.25374159087832e-06
-2.19868713909817e-05
-1.98332675964658e-05
-2.28372531009069e-05
-2.7922418418212e-05
-1.21402979359057e-05
-1.15591280496213e-05
-1.00793051140946e-05
-1.65864064387189e-05
-1.31924516064553e-05
-2.84703360650951e-05
-2.73700462718951e-05
-2.89258355439243e-05
-5.27624593411112e-06
-1.10386066875963e-05
-3.22635825462743e-05
-1.50280185840198e-05
-6.90169165801221e-06
-7.07139447745371e-06
-2.87210167798097e-05
-2.06444993072368e-05
-4.05442724365587e-06
-2.23025941638911e-05
-2.90192489320824e-05
7.52643734892573e-07
-2.37156452489016e-05
-1.14038695398496e-05
-3.74310740320689e-05
-1.84601869598756e-05
-1.70784533587898e-05
-2.63369794492915e-05
-2.99456026140094e-05
-1.82443405709912e-05
-4.31669617453901e-05
-1.97596628283196e-05
-3.20557982530594e-05
-2.80289784905022e-05
-3.2363780099675e-05
-4.48176163603088e-06
-3.73714778669216e-05
-2.75282721461014e-05
-2.58769929968286e-05
-3.77343982361023e-05
-2.60310668832807e-05
7.24392010835972e-06
-1.78271611963961e-05
-2.03877047707278e-05
-3.77474907658053e-05
-1.08297369037694e-05
-2.37370980201957e-05
-2.8307379048766e-05
9.15463553162489e-06
-2.12672000123925e-05
-1.69172228313081e-05
-4.92448971553107e-05
-4.28755812472026e-05
-1.65506164785443e-05
-3.72774261518321e-05
-3.18085695176851e-05
-3.93714187043875e-05
-2.92554414848064e-05
-1.17791973537503e-05
-5.55564476395039e-06
-1.53677619192059e-05
-2.23645091240025e-05
-1.62230123324236e-05
-2.20128384172738e-05
-1.21492703054686e-05
-1.52397154339308e-05
-3.40365928576919e-05
-1.09229150677127e-05
-3.60160953326179e-05
-3.2131588672566e-05
-2.4556921591041e-05
-9.29997745952389e-06
-1.43395592195124e-05
-3.13225085408554e-05
-2.63621289644614e-05
-1.75792305376616e-05
-2.54613389945483e-05
-5.40746666672239e-06
-1.21733413668076e-05
-2.27471451668427e-05
-2.31943116005029e-05
-1.48932176987009e-05
-2.99878471242011e-05
-1.12598363879054e-05
-1.15443115593364e-05
-3.03042878567247e-05
-1.82313276973261e-05
-2.11496129638024e-05
-1.49353120438933e-05
-1.42135037782632e-07
-3.12448872998195e-05
-2.33671479295287e-05
-1.16020173531176e-05
-1.57134486028743e-05
-3.37830069042465e-06
1.16554258151602e-05
-9.75829321562453e-06
-1.61682386362213e-05
-2.92010367598905e-05
-4.65160936636654e-05
-6.33660707960139e-06
-1.60145674527637e-06
-1.48122221148691e-05
-2.53530287681993e-05
-1.43082085482158e-05
-4.15910091296398e-05
-1.00719495200984e-05
-1.84479009269484e-05
-1.64119442674562e-05
-2.06339073010036e-05
-3.04594384330589e-05
5.8166261252464e-07
-1.80421362575511e-05
-1.61979899753413e-05
-1.13901745485993e-05
-9.62705904862365e-06
-2.13091114158392e-05
-1.25561867447958e-06
-3.8158477070846e-05
-1.16118025995132e-05
3.64146305005417e-06
-1.93893042421016e-05
-2.10762402252775e-05
-2.19043042937045e-05
-1.68816938528339e-05
-2.57498709343464e-05
3.11421547117287e-06
-1.74785326343789e-05
-1.98820729871147e-05
-1.5956709592092e-05
-2.42543542263213e-05
-1.81775794749108e-05
-2.48451584046661e-05
-1.31478908955223e-05
-2.76443978568808e-05
-1.93543007438601e-05
-1.1709368103434e-05
-1.98815737619786e-05
-1.3925112800825e-05
-2.70712114375488e-05
-2.37094541178243e-05
-6.23574618204937e-06
-9.38445081075688e-06
-2.2543205416656e-05
-2.47530469642649e-05
-2.50797795638987e-05
-1.10877838459293e-05
-1.72741450291384e-05
-2.50546137818926e-05
-2.04990645727847e-05
-3.7440457318576e-05
-3.24059217945426e-05
-4.78505552261634e-07
-2.74069065513604e-05
-1.99650381679745e-05
-1.02611924393275e-05
-2.56705419890634e-05
-5.10383952901729e-06
-2.17989265390285e-05
-2.3770349596701e-05
5.44920487302971e-07
-9.7815702820812e-06
-1.22511038185188e-05
-1.26820641564475e-05
-1.22272668224458e-05
5.44700922980967e-06
-1.94177725357208e-05
-4.91253844424972e-05
-3.24511136403871e-05
-3.35270065907537e-05
-1.70644289138415e-05
-1.79923171434777e-05
-2.9015763362713e-05
-2.27133364512943e-05
-1.90169144631501e-05
-3.25632616952201e-05
-1.83486493796963e-05
-7.38274027725557e-06
-3.37689275532387e-05
-2.35594857530089e-05
-1.37095693193962e-05
-4.94109836576304e-05
-1.24900321171203e-05
-2.34904375693588e-05
-1.86397191589192e-05
-2.91687186436141e-05
-2.34493165793676e-05
-9.29775411669926e-06
-1.53325276103012e-05
-2.90464349683407e-05
-1.34942641923252e-05
-1.1747608926869e-05
-7.49527664248375e-06
-1.89803666238216e-05
-1.21635222977292e-05
-2.10520624280894e-05
-2.97142298336055e-05
-2.28311955517974e-06
-8.7462009329216e-06
-2.26668294468625e-05
-4.86400717540458e-05
-2.09082946547898e-05
-3.45751320354661e-05
-1.52702682653947e-05
-2.6917413910384e-05
-2.22076937475846e-05
-2.55036089141902e-05
-2.30478667434288e-05
6.74373362793487e-06
-2.75872870403215e-05
-1.32071288074368e-05
-1.07079231487774e-05
-1.75780914959384e-05
-2.02083210616751e-05
-3.07596543967035e-05
-3.25582394496582e-05
-1.56610851304812e-05
-3.49041369986064e-05
-2.99110703377432e-05
-2.56273197539511e-05
-1.77020627926881e-05
-3.45109694572016e-05
-7.04821637590871e-06
-3.04347730207662e-05
-3.33336157739244e-05
-1.412103236619e-05
-7.98925077920647e-06
-1.80568118998911e-05
-1.45214908866073e-05
-1.47770819713815e-05
-1.83284586173903e-05
1.25992965324578e-06
-3.23848702376785e-05
-1.10197824187103e-05
-3.65520563625448e-06
-3.70581638694087e-05
-1.29101792991717e-05
-2.57640732455898e-05
-2.86738319133273e-05
-9.57660488339647e-06
-2.13079993233746e-05
-2.60680174749502e-05
-1.66017291896228e-05
-1.40841820823474e-05
-1.07944951017204e-05
-3.52705968631604e-05
-3.15986555234735e-06
-1.13854687364068e-05
1.20292794347489e-05
-1.04285323406968e-05
-2.79851636324429e-05
-1.14408257237891e-05
-3.21067365625282e-05
-3.7280367939202e-05
-1.28386686602582e-05
-1.41103399092182e-05
-2.21333288693957e-05
-9.39144963978199e-06
-2.45211834796487e-05
6.91424109815756e-06
-2.34580856583773e-05
1.08527313416319e-06
-1.78991182579966e-05
-2.21399893725848e-06
-3.385558509165e-05
7.76467716825662e-07
-1.54378806173748e-05
-2.32399043466685e-05
-2.92845186327491e-05
-1.23304139752246e-05
-2.67663771358116e-05
-7.87451878526264e-06
-3.34376959221399e-05
-1.2782716722501e-05
-3.18151473675169e-05
-2.72579578373526e-05
-2.07606105601193e-05
-2.17175823137542e-05
-1.76824232184713e-05
-1.62688960203763e-05
-3.84335053674674e-05
-8.61092803953774e-06
-2.64059494302917e-05
-2.05274755805485e-05
-1.68753442626318e-05
-3.78946436828764e-05
-2.77476197921776e-05
-2.98625401569961e-05
-1.5147205945616e-05
-1.1525747030153e-05
-1.57905490404695e-05
-2.47068444991522e-05
-2.61112064367396e-05
-5.15109674012842e-06
-2.58596306317755e-05
-2.91916050869802e-05
-2.68678163996193e-05
-2.4868876022791e-05
-2.6989279553208e-05
-5.56063582069706e-07
-1.53930380618496e-05
-5.29152932362421e-06
-8.00126687689495e-06
-3.01582831704999e-05
-2.69731715739685e-05
-2.75907091619283e-05
2.20100230788157e-06
-1.92846099587737e-05
-1.17676588002091e-05
-1.8320771730299e-05
-1.50582790817289e-05
-3.3959530770512e-05
-3.12298564567534e-05
4.59329343233766e-06
-1.09041290402215e-06
-1.65667564149712e-05
-7.23472785899064e-06
6.55848047541639e-06
-8.47771927506334e-06
-7.43426473394878e-06
-2.68337034444851e-05
-7.71660859980739e-06
-1.12648813735093e-05
-1.37275887494745e-05
-8.03607059180181e-06
-3.40223078214286e-06
-7.37498417915698e-06
-1.53506929359784e-05
-4.16651044183328e-05
-2.59370524524377e-05
-3.53203616377481e-05
-1.38209206579417e-05
-2.35447067513502e-06
-3.78122234360502e-05
-1.08895090802011e-05
-5.47555322303182e-06
-8.37455699413519e-06
-1.62115580000131e-05
-1.03412083818643e-05
-2.52838262797169e-05
1.09337251317249e-05
1.15171433810356e-05
-3.1607704515888e-05
-3.92827555874611e-05
-6.77464506859664e-07
-1.86344725911284e-05
-3.67575582145447e-05
-1.22353949268397e-05
-1.65114388065615e-05
-2.37457395263292e-05
-3.2378495130331e-05
8.58191639063553e-07
-2.27613970767543e-05
-3.3912124153826e-05
-1.15971898027157e-05
-2.1677376799749e-05
-2.09544769698329e-05
-1.21525419557288e-05
1.87175031735654e-06
1.1126304849603e-06
-9.05752531496691e-06
-3.03979832154212e-05
-2.82206417347754e-05
-9.60430792403984e-06
-4.60044311261483e-06
-1.86812146552246e-05
-1.02527274664427e-05
1.0074668742843e-05
-8.99938481052724e-06
-2.32664985522349e-05
-2.01100187317165e-05
-2.84990712107592e-05
-1.26070315272094e-06
-3.5918443333008e-05
-2.03928765405021e-05
-2.59098630303182e-05
-2.40222595602595e-05
-2.91205822855732e-05
-2.30051185180039e-05
-2.04035166590278e-05
-8.76731839982542e-06
-1.74923130498273e-05
-2.12940187056078e-05
-1.43088884703645e-05
-3.71566914376977e-05
5.40961044218635e-06
-2.62571217659139e-05
1.37380660343829e-06
-8.01913506680982e-06
-3.43092130908222e-05
3.34605727846296e-06
-2.95189825326752e-05
-2.03668938218389e-05
-2.86218097667314e-05
-1.46416760475646e-05
-2.40276820171212e-05
-2.74440361091275e-05
-7.19206550496449e-06
-2.92953943565981e-05
-1.82293610302504e-05
-1.30699876868941e-05
-2.91956869112748e-05
-1.31228967709096e-05
-1.60978805297871e-05
-2.43402039703697e-05
-1.20788912611193e-05
-3.02068024651109e-05
9.99222720307211e-06
-2.00099700773371e-05
-2.45728276712072e-05
5.80708731915638e-06
-2.59740841942161e-05
-5.61902643740908e-06
-1.74489646601076e-05
-2.43930163509986e-05
-1.49970157499142e-05
-6.09795152418541e-06
-1.25235443856427e-05
-2.17766798701753e-05
-1.96508230505006e-05
-2.50679307077059e-05
-7.70252482421972e-06
-9.98976525015933e-06
-2.43630316403351e-05
-4.0137889203603e-05
-2.24069862807224e-05
-1.84509839479542e-05
-2.40013249195446e-05
-9.51315613533826e-06
-2.09855019734756e-05
-1.8703342977728e-05
-3.947594069249e-05
-3.26862476054514e-05
-1.47942166180055e-05
-2.28002352178748e-05
-7.06304201985248e-06
-1.18950740121115e-05
-2.54932173082029e-05
-1.31121505273592e-05
-2.5820501729693e-05
-3.43984101233053e-05
-2.27358290822678e-05
-1.8083288595835e-05
-2.12149539896734e-05
-7.07244487847918e-06
-3.09385035109218e-05
-1.56968610719591e-05
-3.31891893011699e-06
-2.59703765264374e-05
-2.69950030861198e-05
-3.94564890319849e-05
-1.96414167393034e-05
-9.27338218697401e-06
-1.01671221915974e-05
-3.38172468117961e-05
-1.25638126061048e-05
-1.02492119726355e-05
-1.3178304269216e-05
-1.6687672634965e-05
-2.60742156503094e-05
-3.15366326133936e-05
-2.90383530974775e-05
-1.49818951543704e-05
1.19071413051613e-05
-3.0628944826683e-06
-6.36532519223336e-06
-2.19904323067382e-05
-5.62032293320592e-05
-2.58388556891795e-05
-8.58270024640657e-06
-1.584991662035e-05
-2.45351678914521e-05
-2.47726229700267e-05
-1.22127763637693e-05
-3.37979279274498e-05
-2.1367646714732e-05
-3.37955924972741e-05
-1.69741389172622e-05
-9.10202291909438e-06
-4.771436054959e-06
-2.4490895502315e-05
4.13154604888982e-06
2.01386540470161e-08
-8.95602769782236e-06
-1.41386602976642e-05
-1.72429405720881e-05
-1.16019697492764e-05
-2.09974154030852e-05
-1.07099405115235e-05
-5.59256255739572e-06
-1.57740166756808e-05
-3.12264011096278e-05
1.37464129609021e-05
-2.81971519384811e-05
-8.84909397247852e-06
-3.04020436624295e-05
-4.05272743200672e-05
-2.97632107095959e-05
-1.24313869520155e-05
-2.28124733547544e-05
-1.33453179707592e-05
-1.1647912761456e-05
-9.60245970772941e-06
-2.92978520627677e-05
-2.29420263998909e-05
-1.47934842331139e-05
-8.03560581301911e-06
-5.70091685171588e-05
-2.42974848331762e-05
-2.30238245296396e-05
-3.31504763836972e-05
-2.88554232430429e-05
4.7928807425283e-06
-6.65633089789498e-06
2.95993164501414e-06
-6.53032686416414e-06
-2.42504811950275e-05
-1.36994560973309e-05
-2.21472747074541e-05
-4.08814696212108e-05
-2.51356281782592e-05
-3.20444759394952e-05
-3.72815879665669e-05
-3.8124759027418e-05
-1.04886207053909e-05
-4.2896494066959e-05
-2.71319685997463e-05
-3.15762460786784e-05
3.87265201270617e-06
-7.97260125297709e-06
-1.19215444674328e-05
-2.82756210650655e-05
-4.50042002283702e-05
-2.29161815392641e-05
-2.93372120284352e-05
-9.53914511512696e-06
-5.8884315777204e-06
-3.83257766050352e-05
-4.06767559038507e-07
-1.89295579969182e-05
-1.55167713418099e-05
-1.73111003257928e-05
-1.54074857924536e-05
2.65876867820807e-07
-2.67997082028617e-05
-1.67705244281415e-05
-3.4240472555597e-05
-1.13406281387779e-05
-3.84384312377704e-05
3.50503774282025e-06
-9.56771121579585e-06
-2.90760397480985e-05
-3.02933633008761e-05
-3.30854614808846e-05
-9.82754031303001e-06
-1.91586656389188e-05
-1.58394574440856e-06
-2.19213885322379e-05
-3.80203124717348e-05
4.22025516016173e-06
-3.17033965558023e-05
-1.49095674377937e-05
4.01424245375499e-07
-2.47024230880519e-05
-1.68057578457735e-05
-1.98921714124005e-05
-1.13740798987758e-05
-1.4998265716137e-05
-2.90601223039019e-05
-3.21451677013052e-05
-2.90597715841279e-05
-1.79312420567713e-05
-2.03373059226503e-05
-6.94062367741103e-06
-2.61767765130741e-05
-2.23411899297527e-05
-2.90690211399626e-05
-1.73422750354651e-05
-1.03116739012367e-05
-4.26188096780253e-06
-1.1985660638109e-05
-2.5521912939627e-05
-2.43435878626546e-05
9.44583827524069e-07
-6.23417514067984e-06
-2.12740793434452e-05
-1.8463384351983e-05
-3.11031684892555e-05
-2.68972028814352e-05
-1.31836230918875e-05
-2.30208572457508e-05
-1.55360890057946e-05
-8.40021316571677e-06
-1.82765761885288e-05
-2.71829066793506e-05
-3.26651953212056e-05
-4.11034378941139e-05
-2.75247301995487e-05
-2.48842900962371e-05
-2.75506308628852e-06
-1.36376161827728e-05
-3.23241441349271e-05
-2.76155773794222e-05
-2.47647811206651e-05
-2.01963451120017e-05
-9.57407981405698e-06
-1.0529658089538e-05
-2.09527383971695e-05
-1.15664107607831e-05
-2.97536050463775e-05
-3.30284727065762e-05
-2.44264138153196e-05
-5.67397788569725e-06
5.31742530660099e-07
2.45324270199862e-06
-1.1345927136798e-05
-1.60311049930557e-05
-2.47176943477856e-05
1.23586468494714e-06
-2.48800115631639e-05
-2.25110478195244e-05
-2.80268391596492e-05
-1.64751779922217e-07
-4.29193153424666e-05
-2.45176585399346e-05
-2.72440901022911e-05
-2.0943523468416e-05
1.37611722309836e-06
-2.26259957060847e-05
-4.34491831006174e-05
-3.46343718399214e-05
-2.77405629325399e-05
-1.84300115097582e-05
-1.95762903593873e-05
-2.12802454874354e-05
-4.55016450388724e-05
-2.03757006041383e-05
-1.95757938628521e-05
-3.13330510892513e-05
-1.26159185240034e-05
-2.40307853890554e-05
-1.23617189161697e-05
-1.17707838189296e-05
-2.26871448612583e-05
-2.09387528463553e-05
-2.25890447104301e-05
-3.734813016369e-05
-7.11948950915353e-06
-1.71341681069528e-05
-3.202273068373e-05
-2.02742598444166e-05
-9.3770322904914e-06
-3.33337482644638e-05
-2.90667079655144e-05
-2.52006847598268e-05
-9.97177045305165e-06
-2.71999976014217e-06
-9.10471465440628e-06
-1.31837189970569e-05
-1.25064985926443e-05
-1.1484442718404e-05
-2.31601029769203e-05
6.23980173189534e-06
-1.48308885445574e-05
-2.57513736458926e-05
-2.07886041830589e-05
-2.67645849906638e-06
7.2334836934595e-07
-2.01478823327182e-05
-9.39224851154597e-06
-3.55675934044832e-05
-1.71538472052555e-05
-1.56330831410082e-05
-2.76437303527988e-05
-5.09132755563583e-07
-3.0294127587403e-05
-3.69647974956854e-05
-7.26175347284004e-06
-1.36588275814065e-05
-2.22861700534353e-05
-3.32181337699858e-05
-2.17527781796097e-05
-3.12342519508546e-05
-8.76304782474349e-06
-5.07073867415134e-06
-1.45351142740887e-05
-1.26735442109944e-05
-2.08020433888634e-05
-3.25879680428105e-05
-1.05671179525403e-05
-2.75206860142107e-05
-3.59170713857872e-05
-1.71628553342291e-05
-1.21111485865024e-05
-5.25275507596834e-06
-3.57607387139763e-05
-1.19735462616074e-05
-1.10385748922908e-05
-1.40024927771577e-05
-9.37777020894939e-06
-2.47487238844468e-05
-5.89676836679726e-06
-9.56693632346411e-06
-2.59777817996054e-06
-2.82512488557692e-05
-1.60489745535963e-05
-2.60554180484017e-05
-4.46505470107629e-05
-1.44178245990068e-05
-1.73670617093301e-05
6.71099625209987e-06
-8.00046212808267e-06
1.35455839229074e-05
1.23076145691644e-05
-1.93158509507665e-05
-1.84551342625607e-05
-5.01035425463564e-06
-1.10112572426242e-05
-1.45585500649578e-05
-1.54792124172945e-05
-2.68239161770759e-05
-8.11196836133722e-06
-6.95587943645152e-06
-3.38912869704355e-05
-2.26397609596876e-05
-7.95918539004614e-06
-7.73659352125332e-07
-2.78602854950808e-05
-1.1232865701259e-05
8.8441925533403e-07
-2.49157244085091e-06
-2.30639601076069e-05
-2.39414347656483e-05
-2.37783058883925e-05
-3.07434426427714e-05
-7.61973436467815e-06
-2.7655860493315e-05
-2.88930297469669e-05
-4.94830664599577e-05
-5.69059754256551e-06
-8.00713087228054e-06
-2.67654395824257e-05
-3.80548298540394e-05
-2.70317654264552e-05
-2.61823169471157e-05
-2.70162796085626e-05
-2.94609901223429e-05
-4.14302264709826e-05
-1.43510779998249e-05
-2.28464257694047e-05
-2.61700690973053e-05
-1.15309055928888e-05
-1.48500759082255e-05
-2.9295008330736e-05
-2.34584283352512e-05
-2.84832368133178e-05
-1.71470085615276e-05
-2.0557522549563e-05
-3.00876489848902e-06
-2.23166760480808e-05
-1.26629433160878e-05
-2.23384136093558e-05
-2.62200486703377e-05
-3.78834050658147e-06
-1.10717771044383e-05
-1.63232096428075e-05
-8.59052774457331e-06
-2.69696714778368e-05
-1.95821976242061e-05
-1.13529692052811e-05
-1.01155970645144e-05
-2.53700065333007e-05
-3.2933989078267e-05
-3.09854198984865e-05
-3.15829374419984e-05
-1.61085354116921e-05
-1.64816433758544e-05
-4.05911432103039e-05
-3.08784884281225e-05
-1.7954013670643e-05
-3.2959613310513e-05
-1.0187906267229e-05
-8.79372624407561e-06
-5.52414098836214e-06
-3.04331452845282e-05
-1.75968934429548e-05
-2.68562944066178e-05
-7.95985568666315e-06
-2.94000485302909e-05
-2.23127743999086e-05
-1.69811155863398e-05
-3.96226505465262e-05
-7.48257510932755e-06
-1.11732360082988e-05
-2.09801067576718e-05
-4.84959751231035e-06
-3.20483291339315e-05
-1.46989581782064e-05
-2.52907176468797e-05
-3.72142487762414e-05
-3.0994660580347e-05
-1.94322949124629e-05
-3.84284769359934e-05
-1.00697996942681e-05
-2.17994289215913e-05
-1.76330999398954e-05
-1.64516721342483e-05
-6.34352116313547e-06
-8.46969140113789e-06
-2.26221459372533e-05
-1.40834225479817e-05
-3.30215210253673e-05
1.30724853687158e-06
-2.78230971118808e-05
-1.88583020604968e-05
-1.21281569104629e-05
-2.9803240156749e-06
3.62975478509555e-06
-1.77934897208778e-05
-1.39935752924919e-05
-1.86053138450154e-05
-2.45422761565057e-05
-3.26835900026459e-05
-9.52567859270631e-06
-1.95230273319661e-05
-1.73785697489163e-05
-1.6122231513705e-05
-3.5624749463463e-05
-1.43254118658724e-05
-2.25060443162396e-05
-8.13186498022333e-06
-2.2345243972511e-05
-2.09774990573925e-05
-3.02941348051618e-05
-9.44511371473013e-06
-2.76523622579859e-05
-3.57986167326874e-05
-2.77307333968493e-05
-3.82670803981372e-05
-1.22451701802018e-05
-7.81685263326312e-06
-1.36378505266148e-05
-2.08025070448982e-05
-2.53265889957281e-05
-3.6689580090921e-05
-2.23495721568407e-05
-3.713512232335e-05
-1.21329169336976e-05
-8.81334520982061e-06
-2.72530909872952e-05
-9.21084611739293e-06
-3.14402934346207e-05
-2.73835400391381e-05
-2.72702433830717e-05
-2.75783200874568e-05
-1.20041558860088e-05
-1.10503560835991e-05
-1.1709148484523e-05
-1.47560777154996e-05
-2.66778094370803e-05
-2.19535326502334e-05
8.11067068284292e-06
-5.55117667826492e-06
3.44193661606095e-07
-2.49226802392568e-05
-6.70796863264976e-06
-1.12362142305781e-05
-1.70981240400815e-05
-3.75765213193716e-05
-2.27196773806771e-05
-4.60423094959251e-06
-1.73942279811837e-05
-9.11107811776886e-06
-1.7118625654473e-05
-2.61378008065725e-05
-1.90332963525385e-05
-1.15502995463749e-05
2.92139733828752e-06
-2.54145833802242e-05
-3.94080135547608e-05
-8.01196686221958e-06
-1.28933894930811e-05
-3.13763359860694e-05
2.47562148595318e-06
-2.74354092866215e-05
-1.38472572412434e-05
-8.27310081757339e-06
-1.93153702460538e-05
-1.06798132423538e-05
-1.18323979138242e-05
-3.13878299602101e-05
-2.50542751096202e-05
-1.85220972263559e-05
-1.74456061281203e-05
8.25937389279461e-07
-2.52996440052214e-05
-3.5204853617931e-05
-2.86433159002819e-05
1.34860277510993e-06
-4.14816204116959e-05
-2.85114114622323e-05
-8.24401453067505e-06
-2.50834010920321e-05
-2.07772448430555e-05
-2.2443862949776e-05
-4.88001060323795e-06
-3.41767883355865e-05
-3.18156007507372e-05
-2.27588368941416e-05
-1.58479087951748e-05
-1.300226380757e-05
-6.38746663079495e-06
-2.82064639819341e-05
-2.98067071135785e-05
-2.43260055358732e-05
-3.56569964644069e-05
-3.07457407061161e-05
-1.64491298734766e-05
-3.55181479771261e-05
-1.61581838101406e-05
-2.1991896878443e-05
-2.99975212811559e-05
-1.57854505272698e-05
-1.28904998738403e-05
-2.67827681215371e-05
-2.28073443473252e-05
-1.5135999492306e-05
-1.7843500891458e-05
-3.10172747407119e-05
-3.75075706895764e-05
-2.02849945937313e-05
-1.55724411059097e-05
-1.61049578631661e-05
-3.34290391226162e-05
-2.65230369419407e-05
-3.04055052760526e-05
-9.19918104357018e-06
-2.87526980665535e-06
-2.55556272030266e-05
-9.4235441327318e-06
-5.28176824512274e-06
-2.09256674977678e-05
-2.03410636408478e-05
-1.8836934439061e-05
-2.68764142340249e-05
-8.08804393449335e-06
-2.94708434199483e-05
-2.13846631785012e-05
-3.31885061719635e-05
-2.98086646580031e-05
-2.82310360749801e-05
-2.11450366369222e-05
-3.22048798207028e-05
-9.88851362707353e-06
-2.5181157912542e-05
-1.62554285892956e-05
-3.90567691369158e-05
-1.63697335892913e-05
-1.17185868910667e-05
1.9549647225066e-06
-1.09360696611671e-05
-2.04557943498448e-05
1.48922203047979e-06
-3.77838334998721e-05
-3.14330956449297e-05
-4.04515393820135e-06
-2.98920190957346e-05
-1.4155381218817e-05
-1.82794789659734e-05
-2.3236132801907e-05
-7.34980450391843e-06
-3.33954789252031e-05
-1.23812081485195e-05
-7.41001870072872e-06
-3.16581478240321e-06
-2.20245222349516e-05
-3.55041293153354e-05
-2.77281905248593e-05
-2.66646296193078e-05
-2.46336459308867e-05
-3.09116488395546e-06
-2.57745359010949e-05
-2.76249624075327e-05
-1.03813584288953e-05
-3.02048174352016e-05
-3.66188720825398e-05
-1.70665293943173e-05
1.4257941462416e-05
-1.77580658035043e-05
-6.73694626303626e-06
-2.38786227142005e-05
-1.52109403463177e-05
-3.58270751976754e-05
-1.60453948917003e-05
-3.79171684578132e-05
-1.41053381254067e-05
-4.3141728767506e-06
-2.24776035563857e-05
-3.99778832869653e-05
-4.11724512085825e-05
-2.37582323907584e-05
-1.71198489385477e-05
-1.3835989915059e-05
-2.44254343879046e-05
-2.79786224859587e-05
-2.05969306618993e-05
-8.42276474704992e-06
-2.2996811196333e-05
-9.76793731847544e-06
-5.64909146776128e-06
-2.145580628811e-05
-2.47056556381283e-05
-2.34354890897268e-05
-3.55355906343034e-05
-4.1796224217677e-05
-1.82651829142685e-05
-1.61761107706764e-05
-1.44823232950702e-05
-2.63898091856065e-05
-9.88345770892314e-06
-1.29994313828404e-05
-1.8629887906987e-05
-7.34868612550512e-06
-8.20724308162095e-06
-4.19165400175166e-05
-3.15680478744682e-05
-2.01916884571907e-06
-4.84373627031365e-06
-2.93504685289326e-05
-2.60547254051137e-05
-3.01193639760147e-05
-9.50743212716981e-06
-4.19422494154497e-05
-2.07446971301104e-05
7.86507175977175e-06
-1.18115868054529e-05
-2.89477129128244e-05
-1.19551799932086e-05
-2.82142922596966e-05
-2.71374875950783e-05
-1.38835648860036e-05
-9.06494085874042e-06
-1.07404085902167e-05
-2.64783152077093e-05
-1.50793405039755e-05
-1.05294512310178e-05
-1.83859545066696e-05
-2.61684954292672e-05
-4.47152203194005e-05
-1.68293409165884e-05
-2.24333095929931e-05
-8.14564126118803e-07
-1.69542381320794e-05
-3.35860588140625e-05
-2.24428547665452e-05
-2.58138543193534e-05
-1.95986227944193e-05
-1.56567531695689e-05
-7.60208570047983e-06
-3.24053970129429e-05
-3.46664652169672e-05
-1.33369631403816e-05
-7.96766376232389e-06
-1.54201067835583e-05
-1.27368171756437e-05
-2.25502021496248e-05
-2.63991170281025e-05
-2.77236087211913e-05
-2.0346723135039e-05
-2.32686271099932e-05
-2.441444716421e-05
-1.43116386036763e-05
-2.65678591844051e-05
-2.05473512344081e-05
-2.94899461053155e-05
-9.29633074781425e-06
-2.87373587680554e-05
-1.91186979694547e-05
-2.36816648532372e-05
-2.14640504207342e-05
-2.95644861189535e-05
-1.55394276842827e-05
-3.12651680729581e-05
-2.7025108015605e-05
-3.73163941260367e-05
-1.85783503185325e-05
-2.46007439116997e-05
-1.15945376381597e-05
-1.33380227064781e-05
-2.27044700910894e-05
-3.55858872059985e-05
-2.08756816182474e-05
-2.81604305127305e-05
-7.47686573840074e-06
-7.86442176740028e-06
-1.70950974872314e-05
-1.56038430975264e-05
-1.79307339456674e-05
1.55490791287406e-06
-1.61729982284896e-05
-8.25988208200488e-06
-2.95392503137833e-05
-1.55554042693281e-05
-2.34675860726288e-05
-3.05595546746666e-05
-2.88168566823917e-05
3.93550425006583e-06
-1.17105199365546e-05
-7.95321322365976e-06
-4.0581184373391e-05
-4.51589270387656e-05
-2.51635715051993e-05
-5.85832399576967e-06
-2.15102913826914e-05
-3.32965794367678e-05
9.85457885416156e-06
-2.9209393847821e-05
-1.99889023506922e-05
-1.54558686637963e-05
-3.51736385718236e-05
2.72099793204415e-06
-2.81601135041255e-05
-9.61605371331008e-06
-2.45604654729887e-05
-1.86001145929714e-05
-2.04806576611658e-05
-5.54849338654553e-06
-3.35473434673103e-05
-1.29561376086915e-05
-1.04709424924558e-05
-3.28344695543069e-05
-2.71531075367508e-05
-3.49337616948005e-05
-2.62814399656298e-05
-6.40212098219075e-06
-1.55437044687133e-05
-8.32657053354021e-06
-1.71100041090575e-05
-1.06050769400738e-05
-1.73098506289197e-05
-3.10919398330547e-05
-2.54560221250034e-05
-4.75688022978617e-06
-3.5869312502915e-05
-3.68735682180475e-05
-7.11329955813457e-06
-3.31632902127254e-06
-6.36497362491664e-06
2.83106889923562e-06
-1.53396062392802e-05
-2.97203856244685e-05
-1.78081339144028e-05
-2.59057235715521e-05
-6.92629090955273e-06
-3.4359434896041e-05
-2.7612231425391e-05
-2.95778040436839e-05
-2.82091383519408e-05
-1.62052113010049e-05
-3.32717379921534e-05
-3.46452649634583e-05
-2.16761009018434e-05
-1.99364516785734e-05
-2.73809777351086e-05
-1.06147524893854e-05
-2.9962561313765e-05
-2.63990313625357e-05
-6.50485052071932e-06
-5.11444220574014e-06
-9.38420232500268e-06
-2.6588098863766e-05
-2.98499200657822e-06
-2.75450131899314e-05
-3.14330562875361e-05
-3.57444182148884e-05
-1.67926514857159e-05
-1.76408169794836e-05
-3.08329470079773e-05
-2.43510716974445e-05
-3.29258076654254e-05
-1.60850532581377e-05
-2.0568688771072e-05
-1.52600160729443e-05
3.24286732590266e-07
-1.14289807354015e-06
-3.41464055943192e-06
-1.61445870484857e-05
-2.34046214699024e-05
-2.59141093110616e-05
-4.66404447645154e-06
-5.96571027030363e-06
-2.3470234890619e-05
-1.58597042206658e-05
-1.89788582463027e-05
-1.47330665922105e-05
-4.94646473786686e-06
-3.97214071938704e-05
-2.93154570715656e-05
-2.2736606541505e-05
-2.235872387572e-05
-1.82974039570776e-05
3.72948964452865e-06
-1.01773694581815e-05
-8.04667829379033e-06
-1.60091610171007e-05
-3.46606640141626e-05
-1.5925453459543e-05
-2.76136232663973e-05
-7.59024400408888e-06
-2.7504570591842e-05
-3.17541287281682e-05
-1.37879385450457e-05
-2.28921937662392e-05
-1.23719401227219e-05
-3.51804608070433e-05
-8.49889498331318e-06
-5.11985133839607e-06
-1.14257906655668e-05
-2.93684414604482e-07
-2.20040665045563e-05
-4.85831471516533e-06
-6.98438165624216e-06
-2.60535155996025e-05
-2.5773990744314e-05
-8.04177070632805e-06
-2.23250969207747e-05
-3.96895315015339e-05
-3.01761709640638e-05
-1.80708184626377e-05
-8.63572302637048e-06
-3.39000675046434e-05
-1.48817721865582e-05
-4.40586437172988e-05
-1.15933389631569e-05
-3.8229270543808e-05
-3.41535940532947e-05
-3.86367113118898e-05
-2.28333483284032e-05
-2.63033419764241e-05
-1.42294891080996e-05
-8.61679264988689e-06
-1.04599627552215e-05
-6.73625883007083e-06
-1.11639933491665e-05
-1.03754156327308e-05
-1.96532134428069e-05
-2.26498066294156e-05
-1.49170469397712e-05
-2.24067261041349e-05
-1.7209927929165e-05
-8.64244136222341e-06
-2.11870686983586e-05
-2.7432665692777e-05
-1.0185772044906e-05
-2.01969040123595e-05
-3.17776508967557e-05
-2.33965524435413e-05
-1.92329027419005e-05
-1.61692650280341e-05
-3.79868272762002e-05
-1.37889178614836e-05
-3.1120798392184e-05
-3.32186650668763e-05
-8.57670982992486e-06
-1.67358623307362e-05
1.8901362672231e-06
-1.94279978789892e-05
-1.95089209065973e-05
-1.243994476862e-05
-3.69156874064416e-06
-2.55335795712414e-05
-7.13139375587328e-06
-3.20231761333076e-05
-2.12586359217441e-05
-1.59964413464271e-05
-2.33959197503748e-05
-3.01499954351566e-06
-4.84542218944881e-06
-2.40541157427733e-05
-8.45731964295234e-06
-2.72106836134973e-05
-1.63033418190916e-05
-1.38023991220431e-05
-2.69635417335948e-05
-1.30192678619102e-05
-4.88634892857613e-07
-2.7699191090074e-05
-2.06563265348688e-05
-2.35042936872344e-05
-7.88402733094994e-06
-1.87634150087106e-05
-1.79391422693786e-05
-3.34618089207102e-05
-2.72176086808656e-05
2.46489093794132e-08
-1.26581070124575e-05
-8.11529169116975e-06
-1.79879732951386e-05
-3.71488649115871e-06
-6.49592643084516e-06
-1.50785083417582e-05
-3.58718267003102e-05
-4.53631232642891e-05
-3.41092238829421e-05
1.67727343630718e-06
-3.76706028203389e-06
-4.69305095217861e-05
-1.11407012988863e-05
-1.27620683533002e-05
4.62693913702192e-06
-8.08677251115648e-06
-1.89241655334229e-05
-2.7568893821201e-05
-2.08732064488689e-05
-2.61642754891513e-05
-2.57225041583809e-05
-1.76381450575032e-05
-1.67742146003525e-05
-3.30062603483546e-05
-1.09003241658099e-05
-3.70930311242628e-05
-2.5785273281731e-05
-1.18045050956621e-05
-1.08347812321361e-05
-2.5297279802299e-06
-3.3927686641888e-05
-1.16472050206208e-05
-2.25809829038119e-05
-1.454789018102e-05
-1.71721852396385e-05
-2.17309471616692e-05
-4.03557139065569e-05
-4.41975783619658e-05
-2.62862294385346e-05
-1.38058901471381e-05
-4.32520449125495e-05
-2.41860683780663e-05
-1.91570073763545e-05
-1.70343320140855e-05
-3.91741191343541e-05
-1.74973029151628e-05
-1.29863308886857e-05
-3.02449186390216e-05
-1.39639606723954e-05
-2.24984332380338e-05
-1.80720693897538e-05
-8.13080006474924e-06
-3.14025731154355e-05
-3.68323090393824e-05
-2.54619435166798e-05
-3.27498348273066e-05
-1.35199384077249e-05
-3.74573828436836e-05
-3.39792594510496e-05
-8.70040244016462e-06
-5.70213524596308e-06
-1.07162754032149e-05
-2.83191192813118e-05
-1.00290755690966e-05
-2.61029089091442e-05
-7.92295390677988e-06
-2.63878003781195e-05
-1.27401894269545e-05
-2.83889247247946e-05
-4.16701901976715e-05
-1.07001669022429e-05
1.99918305289372e-06
1.30927560539105e-05
-6.9315657695882e-06
-1.19830890992937e-05
-3.03749771585753e-05
-4.93819610082951e-06
-1.96675019463442e-05
-5.76762358721836e-06
-1.1677219932149e-05
-1.2775835528529e-05
-1.68489286108468e-05
-3.71363904860029e-06
-1.15143755647284e-05
-9.31302583512827e-06
-3.45834061805597e-05
-2.98498994308125e-05
-1.64482887824927e-05
-1.65255306398017e-05
-4.83547312212616e-05
-4.3535195342507e-06
-2.73641578624722e-05
7.86849938271068e-06
-3.00204242777836e-05
-2.74653563107047e-05
-2.02038859416949e-05
-3.00766537295059e-05
-2.51647024633409e-05
-2.85084908143513e-05
-1.96324075137761e-05
-3.25594707725565e-05
-2.94673374911162e-05
-2.76560830631136e-05
-1.12083074792773e-05
-2.82063362796192e-05
-1.60353837765271e-05
-3.35917621758034e-05
-3.25576084021412e-05
2.93443148004911e-06
-5.06481517943756e-06
-1.95608108912888e-05
-3.54693842914097e-05
-1.62126048332021e-05
-2.60795838525779e-05
-2.64923830039166e-05
-3.65835547030507e-05
-2.71675433848917e-05
-3.54520090272766e-05
-2.49544393845329e-05
-2.17886468758458e-05
-2.05222857001284e-05
-2.36200892621433e-05
-1.27321976304903e-05
-8.39601126908214e-06
-2.26129630643388e-05
6.79704939601032e-06
-2.05118878664729e-05
-1.02300313249601e-05
-2.48347786893309e-05
-2.24361343396269e-05
-1.36763590566032e-05
-9.47746504960871e-06
-1.55207360637756e-05
-3.55643848060681e-05
-1.71217972383669e-05
-2.21978251412952e-05
-2.15820342935776e-06
-3.71246161142773e-05
-4.51290184441653e-06
-3.41079996254203e-05
-2.32884920507699e-05
-9.94588759306981e-06
-8.83510887006408e-06
-9.96123008718255e-06
-9.56574800501869e-06
-2.00972346320472e-05
-2.17675523833957e-05
-3.03512650588724e-05
-1.42660951023295e-05
-2.99518940776444e-05
-2.27879418542029e-06
-3.0492461252878e-05
-1.29906373440009e-05
-2.36006553525412e-06
6.58832463606741e-06
-2.13958734096483e-05
-2.09929578861305e-05
-2.12811518554978e-05
-8.82983035489973e-06
-2.17038659404587e-05
-1.14653658600854e-05
-2.04081272567661e-05
2.70056309955531e-06
-3.24175134973992e-05
-3.60534739471532e-05
-1.50779139291827e-05
-1.47875841001619e-05
-1.54060238965417e-05
-3.84706127988858e-05
-1.48992681801759e-05
-8.93530957860186e-06
-1.68700000076375e-05
-2.484837683384e-05
-2.88423785695636e-05
-1.3112496854271e-05
6.41139945949764e-06
-1.20751979608575e-05
-2.64976880931761e-05
-2.18993667124808e-05
-4.32767919080775e-05
-2.32565069163164e-05
-1.35942090137409e-05
-1.94602412811458e-05
-2.21073804021027e-05
-1.6734325287445e-06
-2.6342234081784e-05
-3.34562610282438e-05
-2.38906815682212e-05
-1.11408977966096e-05
-2.93180814647977e-05
-2.38104066859842e-05
-1.95144995692126e-05
-2.10464456828878e-05
-1.58029446633263e-08
-1.66552815727086e-05
-1.74758771202796e-05
-9.62535988339399e-06
-2.31313873041773e-05
-2.03595972082972e-05
-1.73297082487823e-05
-1.71629290292992e-05
-9.42259161540683e-06
-3.14354521056642e-05
1.80882382476158e-06
-2.52922520732803e-05
-4.90846639926269e-05
-7.63679970756383e-06
-1.15470649053939e-05
-1.4740335598362e-05
-8.08654293796004e-06
-9.88295448008882e-06
-2.62712110575054e-05
-2.48829169716737e-05
-2.51481535807175e-05
-2.98152176378568e-05
-1.3672802565818e-05
-2.35089387460319e-05
-4.01805713449721e-05
-8.06237259813372e-06
-2.35973730402876e-05
2.84065070258735e-06
4.04403806635033e-06
-2.11822399814958e-05
-1.9072128928825e-05
-1.75699526811695e-05
-2.62318968573464e-05
-5.32749394749992e-06
-2.69932806931081e-06
-1.25782078962292e-05
-1.23391485817322e-05
-8.58096870487658e-06
-1.65986222548932e-05
-3.2422708852005e-06
-1.3192561223786e-05
-2.70557659963412e-05
-2.13783626273597e-05
-3.24592373855252e-05
-2.65020751646875e-05
-2.18066311175965e-05
-1.90674310161927e-06
-5.90622061598199e-06
-1.86826045442033e-05
-9.53623193915063e-06
-1.86296213217894e-05
-2.85942351045625e-05
-3.10778572326204e-05
-5.16163434609249e-06
-1.31613894240155e-05
-1.09733255207824e-05
-7.34054807896563e-06
-1.04671821985052e-05
-1.1107078910382e-05
2.22029641133778e-07
-3.45527120109373e-05
-1.25881831405866e-05
-2.78345610973999e-05
-3.01084530718764e-05
-1.97069568658882e-05
-5.38955451526478e-06
-3.30486899522457e-05
-2.68744046776738e-05
-2.90745551755525e-05
-4.14697406164513e-05
-2.24630423133257e-05
-3.09616439665335e-05
-1.24593231979756e-05
-1.53035020320085e-05
-2.13144394980272e-05
-2.14897501599318e-05
-1.48035784662498e-05
-1.69475476212671e-05
-2.44828719011797e-05
-2.41335091303741e-05
4.71702792574732e-07
-4.86537092532829e-05
-3.35623301051122e-05
-1.86630253601608e-05
-3.97765516504389e-05
7.98959164323621e-07
-2.55900930459609e-05
-3.19406801174816e-08
-1.82794144758052e-05
-2.00871184403097e-05
-1.76161780075165e-05
-4.65002676830135e-06
-2.18295302866901e-05
-1.93847618025791e-05
-3.74598086068925e-05
-1.08239098031239e-05
-3.98466591014155e-05
-1.61961020372611e-05
-4.10901169651199e-06
-3.0387479860316e-05
-2.48780331843357e-05
-1.9084529930132e-05
-3.176668502515e-05
-2.18123648583036e-05
-7.30819043786519e-06
-1.5181725897565e-05
-3.34733596265633e-05
-1.50963601718876e-05
-1.31304723796983e-05
4.45727748316608e-06
-2.42750918862207e-05
-1.23177431483321e-06
-2.88451120506984e-05
-2.37347192512501e-05
-1.17259083353981e-06
-1.88266450673346e-05
-1.51685582241762e-05
-2.47458738299728e-05
-2.18039279926017e-05
-2.47449982400374e-05
-1.47341714166247e-05
-1.22040552533905e-06
-4.02539619423904e-05
-2.98828941149018e-05
-3.03409175352577e-05
-1.72289890108215e-05
-4.20946809747328e-05
-3.92989167482048e-05
-3.21449376604708e-05
-2.38167050022159e-05
-2.9542769680889e-05
-3.96426473804471e-05
-1.19105619081972e-05
-1.07160750992824e-05
-2.66334732808484e-05
-1.44219987022429e-05
-1.46575394117054e-05
-3.14927682833826e-05
-1.36197575436958e-05
-2.65384632704043e-05
-2.13598690596567e-05
-1.87842860102106e-05
-2.12236541064519e-05
-4.22924810906513e-06
-1.6686075873383e-05
-2.60041008368078e-05
-3.0244015977101e-05
-7.83476463114926e-07
-3.08098753821616e-05
-2.32640256906269e-05
-1.36436162609943e-05
-3.01341193399679e-05
-2.92121498759084e-05
-1.37925556252389e-05
-2.13562399185244e-05
-4.03928761752572e-05
-3.38027978301221e-05
-5.39792140600255e-06
-1.20476610552981e-05
-1.65222302652176e-05
-3.82849731519236e-05
-8.11959950639025e-06
-2.3067748603795e-05
-3.31870755579007e-05
-3.36375038138574e-06
-2.20175584403172e-05
-1.39621133328683e-05
-2.92098592526742e-05
-3.38496306332689e-05
-2.67761554998134e-05
2.02057207230972e-06
-3.21130554554185e-05
-8.67881819898771e-06
-1.73636010040121e-05
-2.20595523942745e-05
-2.23706948905231e-05
-1.89184760792626e-05
-9.13779286446349e-06
-1.85129241776561e-05
-1.55050163478955e-06
-7.23816716144977e-06
-2.58330223136437e-05
-1.98415438457332e-05
-1.09686012167025e-05
-1.4022871779219e-05
-8.96333649797724e-06
-3.19354994614693e-05
-2.60888320735781e-05
-4.28156147872974e-06
-1.78467788820795e-05
2.89299333634635e-06
-2.2239428015798e-07
5.04312263872265e-06
-5.04606968769425e-06
-5.27331558189495e-06
-2.20005667517422e-05
-2.65970831225392e-05
-2.59349126648585e-05
-8.2535024114728e-06
-1.4216882759057e-05
2.40437931186165e-06
-5.89526350652632e-06
-1.16722797806767e-05
-2.33937726635078e-05
-2.99029301439364e-05
-1.52369884415586e-05
-2.17282147931717e-05
-2.28803624152792e-05
-2.3425051071563e-05
-1.06846969240905e-05
-4.07030432413486e-05
-1.51614226111879e-05
-8.76985353176501e-06
-3.11916114340101e-05
-3.85806746752908e-06
-2.28267744864242e-05
-2.23711934621916e-05
-1.75223694693345e-05
-3.20824147292071e-05
-2.66595226908487e-05
-4.02637653606426e-06
-1.76621252238094e-05
-2.50147278259769e-05
-3.42772062308121e-05
-2.71918282211519e-05
-2.65087627509325e-05
-2.54237663151079e-05
-2.11827120626182e-05
9.30328376710269e-06
-4.11863083892598e-05
-2.20273740078619e-05
-2.20494550556457e-05
-2.79200893661916e-05
-7.00541643028789e-06
-2.34548130781923e-05
-9.11319493172788e-06
-3.56851968392895e-05
5.71357672661678e-06
-4.57216971997042e-05
-1.34447137007816e-05
-1.56563949601288e-05
-2.22595489872597e-05
5.14861397132357e-06
-2.71940404143817e-05
-2.08201226481109e-05
-3.6056619906196e-06
-2.65136216955747e-05
-1.80234044855158e-05
-9.56071140235359e-06
-1.66040569824123e-05
-2.37670296203843e-05
-1.32609891918215e-05
-1.70965595664054e-06
-1.44471649701322e-05
-5.52211970748223e-08
-2.69712241899523e-05
-1.55498795553915e-05
-2.71413256991239e-05
-2.9772784594058e-05
-2.76197390014326e-05
-1.38788756306874e-05
-1.12498139730581e-05
-3.29818407638227e-05
-1.34109874010549e-05
-4.19414796423445e-05
-1.84071712063233e-05
-1.1742641309315e-05
-8.03327050890243e-06
-3.81936499457518e-06
-1.4870203173423e-05
-1.72630712927786e-05
-3.12663422527521e-06
-1.08151154199036e-05
-2.99822640667848e-05
-1.83242397059833e-06
-2.65462486172816e-05
-2.82006158716896e-05
-4.35766527414521e-05
-2.088923867287e-05
-2.19255848319364e-05
-3.75231330642714e-06
-2.44225384265578e-05
-1.14767914362364e-05
-2.31619804856095e-05
-1.41456864566589e-05
-1.49920034658259e-05
-6.61750021404417e-06
-1.63716864827201e-05
-3.10035056547276e-06
1.12544776664843e-05
-3.09426991764524e-05
-9.71097312438412e-06
-4.14874773913314e-06
-1.49565555011963e-05
-2.45578877509815e-05
-1.26192997982509e-05
-4.36513546978444e-06
-2.05032734365271e-06
-2.97485017599414e-05
-1.43573174442495e-05
-3.50015128721888e-05
-1.6276561687197e-05
-1.62341196794224e-05
-2.58549048383259e-05
-3.63326763570986e-05
-2.93142624916508e-05
-2.11147465880308e-05
-1.32101713302522e-05
-3.66812677213049e-05
-2.64104224894687e-05
-1.20319503966585e-05
-4.35847229269689e-05
-2.8804267476432e-05
-2.20792131211967e-05
-1.9497842268948e-05
-3.68230631305118e-05
-2.89063033434428e-05
-1.86031285757795e-05
-1.98909127261723e-05
-1.89932447910228e-05
-3.07217005035223e-05
-3.2039203843854e-05
-1.50573001246085e-05
-8.54937055683651e-06
-5.33385779792112e-06
-1.71671276069543e-05
-1.85638579745543e-05
-9.84500303716321e-06
-2.26043671508589e-05
-1.84650085176748e-05
-6.31260031589463e-05
-1.50824116077956e-05
-2.61771556166826e-05
-1.58169672206561e-05
-7.28958154584673e-06
5.12842931513015e-06
-1.70631736113511e-05
-1.44461712516459e-05
-3.6336895664603e-05
-1.47542500987418e-05
-1.95904007088907e-05
-1.25972133026202e-05
-2.96474919102472e-05
-8.50012792954055e-06
-2.83535525626064e-05
-2.20059735517163e-05
-1.62295040207753e-05
-1.09183689674954e-05
-5.23780677596934e-06
-1.93455117206606e-05
-1.06233671145959e-05
-3.4268985794728e-05
-2.95766504670366e-05
-3.4288847956379e-06
-3.63445186751729e-05
-3.37424832064323e-05
-3.45015504233314e-05
-2.21810808506243e-05
-9.44568617331559e-07
7.69454940496173e-06
-1.87716071835096e-05
-2.16133380250835e-05
-1.90003014200449e-05
9.96461513974911e-06
7.1755527433595e-07
-1.88679409242009e-05
-7.29165278763342e-06
-2.23010454962869e-05
-1.92313616343752e-06
-7.75027591283102e-06
-1.72431222922234e-05
-1.37596430457493e-05
-4.16476092934649e-05
-8.67892928815276e-06
-3.64561152068327e-05
-1.47826845952798e-05
-7.93065705842494e-06
-9.70923214047078e-06
-2.86692034900316e-05
-3.1132414733811e-05
-1.60283503132791e-05
-1.65795160807828e-05
-3.27066608779249e-06
-3.94039892683413e-05
-3.16848051281041e-05
-2.41506349693328e-05
-1.64124492166995e-05
-3.54729836456941e-05
-1.49532989230331e-05
-2.56050348432333e-05
-2.48587910157363e-05
-1.65467211508187e-05
-9.70185114537337e-06
-9.79119232307376e-06
2.72584654910853e-07
-2.67527657237797e-05
-2.15456003615423e-05
-2.29168009218911e-05
-4.257686076082e-05
-2.09763801393253e-05
-3.63455379171615e-05
-4.30801143923233e-05
-1.82801008347442e-05
-1.40241852611088e-05
-3.70774492822352e-05
-8.59888351703237e-06
-6.65678518877465e-06
-5.7529628086608e-06
-1.45148380969492e-05
-1.24832462707041e-05
-1.43813834988452e-05
-3.19308471221768e-05
-1.53143789758663e-05
-1.4848328907197e-05
-3.57228818999742e-05
-2.32673169189711e-05
-8.34228722000668e-06
-5.25085285707239e-06
-2.00572360490781e-05
-1.74464902827432e-06
-2.31171023279609e-05
-1.8922232516476e-05
-1.76743104463322e-05
-3.0755839723088e-05
-3.5555411392776e-05
-1.64459840222798e-05
-2.21076424789653e-05
-2.56344626617893e-05
-2.37188788240031e-05
-1.91187656854392e-05
-2.11919199282188e-05
-1.00580236406701e-05
-5.67897141893991e-06
-1.84603098140314e-05
-7.82917325623976e-06
-1.07232437536594e-05
-2.62557183856523e-05
1.60828122067558e-06
-1.36916527960288e-05
-1.74156494975811e-05
-2.73260381832063e-05
-1.32677227548249e-05
-1.59615399887885e-05
-2.02848732870961e-05
-1.40673532833983e-05
-3.61953106452106e-05
-3.11675386377444e-05
-8.02147862172754e-06
-3.60167369787976e-05
-3.8021531912682e-06
-1.63792201848898e-05
-2.16893350868992e-05
9.66916911595489e-07
-1.12876571304032e-05
-1.67856273513146e-05
-1.86450441759999e-05
-8.93554976800524e-06
-5.69298429286424e-06
-4.2295425050318e-05
-3.00494613781218e-05
-1.7171795715159e-05
-1.93110289070875e-05
-3.87006675302991e-06
-3.08905002545429e-05
-7.70593391669709e-06
-2.13364768478807e-05
-1.17363038456317e-05
-1.87162690695396e-05
-1.17253586120481e-05
-1.86658061363111e-05
-2.08049549710747e-05
-7.97881130067471e-06
-3.12532249997436e-05
4.20747536299924e-06
-2.16773169903913e-05
-5.83596877015167e-06
-3.07208201532898e-05
-1.91580767240367e-05
-2.53194879847741e-05
-1.94441166427506e-05
-3.97341647683488e-05
-2.10749828850873e-05
-2.18611343301607e-05
-2.01859948162348e-05
-2.05583288794884e-05
-1.31297469042092e-05
-1.4567810469575e-05
-3.27310798741072e-05
-7.69444066445746e-06
-3.42305574309181e-05
-3.75393848224258e-05
-2.03652727926983e-05
-1.56520795406193e-05
-1.16650055162767e-05
-1.72498772364832e-05
-9.46880537616598e-06
-1.57261410636112e-05
-1.88426964792777e-05
-1.25087554709755e-05
-2.09414123782701e-05
-2.36971725469017e-05
-2.29713368346552e-06
-2.36568520807602e-05
-3.09949182958486e-05
-1.1813743125764e-05
-2.84043602314871e-05
-1.98478860374901e-05
-1.92815039806842e-06
-1.67987482587218e-05
-1.96691636334248e-05
-1.78428265521689e-05
-2.77427951233284e-05
-2.21501661132756e-05
-2.16599946109994e-05
-2.63545007372618e-05
-1.26837911680206e-05
-2.95568726204214e-05
8.25070237330523e-06
-8.60841180301757e-06
-1.60959518260376e-05
-1.695188022669e-05
-3.06973901465626e-05
-1.91443529587684e-05
-6.94599927927078e-06
-9.37435157398526e-06
-3.10585971949473e-05
-2.52426600589292e-05
-3.89790529829975e-05
-3.03993579807991e-05
-9.29986965662743e-06
5.07433869882674e-06
-2.21381029351239e-05
-3.49896290704103e-05
-1.59088024926267e-05
-2.43270984910882e-05
-1.90402733801585e-05
-2.03749785488561e-05
-2.3582580627929e-05
-9.84314546546436e-06
-1.7941628497529e-05
-5.63946428227572e-06
-2.67322700047051e-05
-1.67025964306573e-05
-2.24521747552565e-05
-1.66663042827579e-05
-2.86373099383424e-05
-2.5723405668416e-05
1.65624972607512e-06
-3.05788780873316e-05
-2.1585415167923e-05
-2.83547053412288e-05
-1.86662437970191e-05
-1.7533549070111e-05
-2.16158856619501e-05
-1.00269810843114e-06
-4.51077648382068e-05
-9.90071000714286e-06
-2.54283135264991e-05
-4.20573442079505e-05
-3.25990362324237e-05
-4.17426306710524e-05
-2.14915287986595e-05
-2.58036970188507e-05
-7.99458819366565e-06
-1.77821192977998e-05
-1.33048179741435e-05
-2.30794256917704e-05
1.61032636193826e-05
-1.72147371343835e-05
-1.57411412014098e-05
-3.49355263288227e-05
3.5819014624273e-06
-8.26710943993738e-06
-2.30314242272947e-05
-1.44947910425276e-05
-1.49691000583225e-05
-1.56980569030311e-05
-1.54805192306211e-05
-3.81045912097275e-05
-3.13983552093028e-05
-3.15187471352886e-05
-2.43746739223047e-05
-2.16848165976204e-05
-3.54312047042789e-05
-3.11342933052745e-05
-3.20958339267953e-05
-3.49483430129624e-05
-1.9148368336703e-05
-9.90633075215556e-06
-1.20833447347584e-05
-5.27857876568037e-06
-1.78928093108615e-05
-6.51138768992119e-06
-1.14965484582529e-05
-3.18244775235228e-06
-2.51205921831274e-05
-1.82559653730994e-05
-1.22753494799379e-05
-3.08242258791506e-05
-2.60427357644903e-05
-3.00917885006424e-05
-2.10628546681003e-05
-1.21244023955398e-05
1.28251608213512e-06
1.60173358661855e-05
-1.89457826617196e-05
-3.99736346665425e-05
-8.46357035245917e-06
-3.04737165231573e-05
-1.61914241021602e-06
-2.38229295208737e-05
-4.72420547986145e-05
-2.32397238638213e-06
-1.31616668053438e-05
-1.55682688736435e-05
-2.79272426867943e-05
-3.23855277101294e-05
-1.71840572385232e-05
-2.15040004740197e-05
-1.9987458032936e-05
-1.72195667524327e-05
-1.45585947710772e-05
-3.48430409586536e-05
5.20926809878137e-06
-3.2912143993791e-05
-1.59873232001309e-05
-2.89824461318312e-05
-3.94344666536709e-05
-5.07565429366072e-05
-2.48930270880468e-05
-2.06170793732703e-05
-2.43491161430803e-05
-9.58733658241735e-06
-2.53212393514949e-05
-2.04766307635914e-05
-1.60630397243904e-05
-1.6993530454367e-05
-1.09256688879169e-05
-1.23075674573703e-05
-2.69790169022538e-05
-2.21653203946536e-05
-5.73287954808466e-06
7.61268623312133e-07
-1.44085783504307e-05
-1.04212822578115e-05
-3.19466827003268e-05
-2.35252909727585e-05
-1.33169834215514e-05
-3.11044415112278e-05
-1.54013630338596e-05
-3.37212796208295e-06
-3.02238521544e-05
-3.89065577250648e-05
-2.34970928332636e-05
-2.6333676048751e-05
-7.01070200980616e-06
-5.38288545779888e-06
-1.52109145638671e-05
-2.7047951644081e-05
-1.7911829726015e-05
-2.30200989850694e-05
-3.07670209149253e-06
-2.1844736064801e-05
-1.21783059974964e-05
-2.15560083431169e-05
-6.2962832017065e-06
-1.34819748037827e-05
-1.25232709660131e-05
-2.11159028337904e-05
-3.4883954830773e-05
-3.45736922509372e-05
-1.93043514957483e-05
-2.30301977035879e-05
-6.41369285065477e-06
-2.00721813717797e-05
-1.76129489663358e-05
-2.92772932852864e-05
-2.50416182479584e-05
-2.06307726168025e-05
-1.04858845512898e-06
-2.22625964185729e-05
-3.21055303367575e-05
-3.10490182333208e-05
-1.67870728466557e-05
-2.57122725453801e-06
-2.69361403934332e-05
6.46297769187694e-06
-3.74794603901273e-05
-1.8473900397418e-05
-2.39473739216504e-05
-1.35872521867898e-05
-1.51974308180771e-05
-2.95283258391405e-05
-1.13662229063378e-05
-3.18843905104026e-05
-1.86915699589017e-05
-3.0468272112774e-05
-2.46477602924971e-05
-1.14836516637069e-05
-1.63618336623077e-05
-2.19819546358251e-05
-9.26821099897713e-06
-2.19039714919882e-05
-1.00872887298413e-05
-3.49272943208459e-05
-1.86024292537079e-05
-1.85343878666026e-05
-3.07817746769786e-05
-2.17207376547571e-05
-3.78796887400511e-05
-3.50054817802175e-05
-3.86951479633875e-05
-4.5640720149443e-06
-4.57692045328483e-06
-2.27139400511496e-05
-1.84824625294419e-05
-2.90137128334841e-05
-1.49159729473351e-05
-4.99066713381313e-06
-1.33610948136498e-05
-1.37179114209181e-05
-1.87988577791468e-05
-1.64740407420959e-05
-7.49429232397772e-06
-1.89019477163947e-05
-4.5329549371675e-06
-4.25430567659489e-05
-1.084904650782e-05
1.88599879346796e-05
-4.07042685108656e-05
-8.63448461678155e-06
-2.87147145866087e-05
-2.20351907802672e-05
-1.08076308608428e-05
-2.5738843832284e-05
-6.98519571056922e-06
-1.56193954185267e-05
-7.24273859935059e-06
-1.40299393184907e-05
-8.63942464945964e-06
-2.62460444144439e-05
-9.74216474284782e-06
3.96459245802064e-06
-2.38549962526728e-05
-1.45460016097404e-05
-2.49974286733211e-05
-3.03006742941934e-05
-1.87070242296997e-05
-2.88766861568772e-05
-1.93888488782357e-05
-9.31524504518023e-06
-2.18915505123545e-05
-1.36462207472404e-05
-1.21917586988481e-05
-3.31303357293116e-05
-2.43866539023991e-05
-3.04162920837122e-05
-3.30008561167259e-05
-1.05602304190974e-05
-6.79383189127748e-06
-5.15642886677442e-06
-3.42562899705827e-05
-1.99179952612713e-05
-1.19893195803999e-05
-2.34459442789586e-05
-1.67281119662156e-05
-1.38313827655482e-07
-1.64512179926602e-05
-2.20652969624692e-05
-2.51919058783576e-05
-1.53436421331002e-05
-2.02968726783541e-05
-2.51800826508039e-05
-2.34350019712034e-05
-1.79265893727552e-05
-1.00045321387388e-05
-1.87921143183674e-05
-6.22614765149316e-06
-3.06679289516829e-05
-2.58144495078529e-05
-1.43315856401606e-05
-2.21325866817813e-05
-2.77551801636039e-05
-1.80963708568736e-06
8.32571814928278e-07
-3.15182223523057e-05
-5.92399433929608e-06
-1.73382851634683e-05
-3.69811803590441e-05
-2.32849723019278e-05
-1.14621864969901e-05
-1.10433811332582e-05
-2.20308859590223e-05
-2.20092880852313e-06
-3.00950550462997e-05
-2.30321475257919e-05
-2.77091195140258e-05
-2.5231163483612e-05
-1.245947776124e-05
-2.80284015235216e-06
-1.93468542192099e-05
-1.5951846300053e-05
-3.51253508308042e-05
-3.17230659987733e-05
-3.14003571390401e-05
-2.66298499849341e-05
-1.12697508814696e-05
-2.72846190681806e-05
-2.04346711214057e-05
-1.92011999268523e-05
-1.26194078513743e-05
-2.5591232764092e-05
-1.62295398381141e-05
-4.70154377295892e-06
-9.90513747568551e-07
-7.09406449745909e-06
-1.5698013667075e-05
-1.91045536154208e-05
-2.5607935875618e-05
-2.8058110060899e-05
-1.85454012054494e-05
-2.94168614387352e-05
3.26979263151945e-08
-2.66051439526144e-06
-1.02862456885169e-05
7.29505839739434e-06
-2.5703033031523e-05
-3.68972377068733e-05
-2.14354101536935e-05
-1.83644020605031e-05
-1.58789557514208e-06
-2.51415084410613e-05
-1.78582109441076e-05
-1.93888568234186e-05
-3.82380508818615e-05
-1.21782248146218e-05
-2.00919281242484e-05
-3.27535128488819e-05
-3.51250706964676e-06
1.86231757704131e-05
-1.0675550480922e-05
-6.37560736045665e-06
-1.74583836300204e-05
-1.65605073624895e-05
-1.56546634419611e-05
-6.29770841090782e-06
-9.1853570074482e-06
-3.09180535382489e-05
-1.37034989803999e-05
-2.27419229008804e-05
-4.50969341253668e-05
-8.65496575750101e-06
-2.68058584241494e-05
-7.48400926908952e-06
-1.78067108919529e-05
-3.79082766836818e-05
-2.07190289041761e-05
-1.30407027566681e-05
-2.92986430136874e-05
-2.50093765988423e-05
-2.02894921073691e-05
-1.0681141488139e-05
1.5122380683943e-06
-3.96172125506489e-06
-9.41651684174188e-06
-3.66578595745182e-06
-1.07125916191212e-05
-1.80045494635506e-05
-3.31135434334535e-05
-3.40436292026899e-05
-2.79069073980431e-05
-4.26573185086153e-05
-1.28514022871636e-05
-3.7107196390207e-05
-1.35556058366287e-05
-2.35054996967633e-05
-1.82012332377996e-05
-2.7666315648434e-05
-1.68504971512645e-05
-4.11386514445493e-05
-2.97426360465455e-05
-2.73246355373768e-05
-1.80464366840534e-05
-2.30729438090739e-05
-3.18027354798711e-05
-1.3592157694842e-05
-9.68809992968082e-07
-3.71987617941266e-06
-3.40427547853775e-05
-2.76129223299278e-05
-1.37317458458606e-05
-1.7201129247071e-05
-5.46661581770015e-05
-1.17950058831694e-05
-3.03996767789875e-05
-1.31251319427328e-07
-1.39279887777178e-05
-3.13212690806758e-05
-2.58303729198424e-05
-3.15431569969023e-05
-3.06704540707618e-05
-2.61968843156609e-05
-2.55357053490411e-05
-3.26238905240534e-05
1.23134772585302e-05
-1.74606985574129e-05
-3.20781431454396e-05
-6.96362402715079e-06
-9.44186127111693e-06
-2.2311093481956e-05
-8.08889064122476e-06
-2.77469091802397e-05
-2.87733989685453e-05
-4.81181937402706e-06
2.36896206761868e-06
-2.82721263476939e-05
-1.7907311229843e-05
-1.70504568881118e-05
-2.94649792133357e-05
-6.51377750912274e-07
-1.43241488381491e-05
-3.85236787061121e-05
-1.88576997339933e-05
-1.69962121012085e-05
-2.58282735354129e-06
-2.44866172776446e-05
-1.80113943323228e-05
-3.5424390652179e-05
-9.73285139351843e-06
-1.74075255410818e-05
-3.0358743689314e-05
-8.13686631942062e-06
-3.4465794801811e-06
-2.46180036560759e-05
-7.99210317920573e-06
3.47673561864905e-06
-1.53993152682841e-05
9.65139751931695e-08
-1.5951260379466e-05
-2.83499882528505e-05
-1.49767111920301e-05
-1.11111165253446e-05
-1.18610181560873e-05
-1.61825221461702e-05
-2.70237974941739e-05
-3.9963531554459e-05
-2.89906748500622e-05
-1.67141888351288e-05
-2.48359787763261e-05
-2.83763179888846e-05
-3.27820014182257e-05
-2.11448644350562e-05
-2.37411535158938e-05
-3.53057420946025e-05
-3.78389205547248e-05
-3.57030174887115e-05
-1.03071545402544e-05
-2.44427177790974e-05
-3.10381933962231e-05
-1.16336780749201e-05
-2.06085452118859e-07
-2.92154571990552e-05
-2.72965589058989e-05
-1.08930204741837e-05
-8.26247555776935e-06
-1.46976457898176e-05
-7.01435277297401e-06
-1.21823933896742e-05
-1.27749667324002e-05
-8.69093563921478e-06
-3.42714278314603e-05
-2.25654404823566e-05
-3.00884818742867e-05
-3.0475403151428e-05
-2.22286032296617e-05
-3.01695476170357e-05
-1.40137169871258e-05
-3.77232612785123e-05
-1.05726359986147e-05
-3.13935083760681e-05
-2.54991357134756e-05
-2.27444495128365e-05
-1.0465857180805e-05
-4.10358032317052e-05
-3.04256402137345e-05
-3.28746238889488e-05
-1.49527788746378e-05
-2.54741207855049e-06
-2.43614524905004e-05
-1.27168064996377e-05
1.05477026853166e-06
-1.54762913954062e-05
-2.52125855076491e-05
-1.89109806805391e-05
-1.36257065212854e-05
-1.83656371671794e-05
-1.61256839274519e-05
-1.97250835612276e-05
-3.80216317473537e-05
-3.23045856484391e-05
-1.88329621655971e-06
-1.18632943618802e-05
-1.15958992329846e-05
-4.04250936533121e-05
-2.99214736206972e-05
-2.9959762539033e-05
-2.84726656862648e-05
-6.18222136404625e-06
1.21031074266493e-06
-1.52552912060684e-05
-3.67855325975e-05
-3.41436054247543e-05
-1.59882587213127e-05
-9.74455452294709e-06
-2.80846840312238e-05
-9.55783340638785e-06
-1.52911756303141e-05
-2.11692219099209e-05
-3.7153351281565e-05
-2.56508291130095e-05
-1.63132268501458e-05
-4.95697672142006e-06
-2.22620237608839e-05
-2.53918010075105e-05
-4.21001326270485e-05
-2.73931733366181e-06
-1.80451900973693e-05
-1.19938473071437e-06
-1.9945697680265e-05
-2.33854361971418e-05
-2.89617372965609e-05
-2.2958621087599e-05
-1.055170899244e-05
-1.96641569846062e-05
-2.18378717613874e-05
-3.23121564117931e-06
-3.65553873868456e-05
-2.62914072485899e-05
-1.22796669412874e-05
-2.36911291898085e-05
-2.94965155356752e-05
-2.19239266494966e-05
-1.96038163935499e-05
-4.23102661647466e-05
-5.09911620473082e-06
-4.6517948926642e-05
-2.39817077917228e-05
-1.76788985040782e-05
8.97460563844036e-07
-3.06830701240221e-05
-1.08177821258586e-06
-1.51120806032242e-05
-4.69690535035495e-05
-1.07974024381627e-05
-2.49945087121881e-05
-1.20085673428591e-05
-1.41907239345992e-05
-1.98427954722419e-05
7.49777375830912e-06
-1.52238996556581e-05
-3.8461429477617e-06
-2.98805869646294e-05
-1.84168404059229e-05
-7.49492660624937e-06
-1.90798805122072e-06
-2.60101279757662e-05
-2.65288914689837e-05
-6.19344804788033e-06
-1.14862986287406e-05
-2.50435643945289e-05
-2.58406244207164e-05
-3.40102849120991e-05
-2.73055103507349e-05
-2.65528589936267e-05
3.48307140692624e-06
-2.86758125204607e-05
-3.44993053769903e-05
-2.99807900205868e-05
-2.81349537139422e-05
-2.61216915491478e-05
-5.23021342856106e-06
-1.23434288116562e-05
-2.82320188807857e-05
-3.30919471973577e-05
-7.36532194689976e-06
-2.08893595557639e-05
-1.38257902905679e-06
-2.1688841705364e-05
-2.48732129856574e-05
2.51777303896482e-06
-2.57753767311429e-06
-1.79009777873165e-05
-3.36817833892222e-05
-1.63316983576909e-05
-2.36888459201073e-05
2.73954354193631e-06
-3.62908675536642e-05
-2.56213681626123e-05
-2.38010003443459e-05
-2.83276880350662e-05
-2.5673870182577e-05
-1.32686141886204e-05
-3.20835411571394e-05
-1.18479510960717e-05
-8.53507776271706e-06
-3.67053833822148e-05
-1.37553484739831e-05
-9.53195376296665e-06
-2.99937670713029e-07
1.51734480883115e-05
-3.55182604436844e-06
-1.18487639280901e-05
-2.12547989195615e-05
-9.79939682935883e-06
-1.20618364239586e-05
-3.07292217551399e-05
-9.68353247158198e-06
-3.07929424207863e-05
-7.96621928133134e-06
-1.65778873265553e-05
-3.75195253364358e-05
-2.85304191733402e-05
-3.45697052636588e-05
-2.05424327450444e-05
-9.66395156025819e-06
-2.71388836078095e-05
-1.57233029907262e-05
-2.82329320378362e-05
-2.23980514497012e-05
-1.90409803284715e-05
-2.95117002531411e-05
-1.22941778968515e-05
-1.7085114097193e-06
-3.98469996390021e-06
-1.6579161924221e-05
-1.66235279161916e-05
-9.7171116494748e-06
-4.15156455700574e-05
-2.86126418300883e-05
-1.45549624287217e-05
-3.7179143698673e-05
-1.3650627781676e-05
-1.55485840190579e-05
-3.39917107829978e-05
-3.34302435671368e-05
-2.3219379234806e-05
-1.77363294622679e-05
-3.60016091404558e-05
-1.3335700390435e-05
-2.0387572523661e-05
3.2872032496555e-06
-3.00456214955163e-05
-1.27154903874343e-05
4.07404083637313e-06
-2.0620881587012e-05
-2.6429619982461e-05
-9.11783012914316e-06
-9.03020666081409e-06
-2.47036820924728e-05
-2.83722000215561e-05
-7.72824238637907e-06
-8.88159093099234e-06
-1.98908549286997e-05
-2.9351473596378e-05
-2.34462357373131e-06
-2.35580038604673e-05
-1.50029494267009e-05
-1.12251172034312e-05
-2.18815262347168e-05
2.5256772157166e-06
-9.3186475856843e-06
-3.00173161446899e-05
-3.15166407249515e-05
-1.5006869872234e-05
-3.20144841437692e-05
-2.56635081641262e-05
-4.2841136465038e-05
-2.53499924573118e-05
-1.26462930269082e-05
-1.84041360585134e-05
-7.60652733446604e-06
-1.93176597612211e-05
-3.92808989606621e-05
-2.99414314992337e-05
-1.14233862326779e-05
-3.86817842947711e-05
-2.41475859539218e-05
-2.0620317189092e-05
-2.29013337431276e-05
-2.77524715532607e-05
-2.3119299409909e-05
-1.15406745740629e-05
-1.3160708203231e-05
-1.55834390274685e-05
-9.09211600216135e-06
-2.1269555127557e-06
-1.29133119210841e-05
-1.89671687496672e-05
-3.58551156573605e-05
-1.32810211194573e-05
-1.97096951038636e-05
-1.50657983585841e-05
-3.75414272991533e-05
-3.72396322605189e-05
-2.7668609772182e-05
-1.51585312903543e-05
-1.18759914791768e-05
-3.35338487514461e-05
-1.45899000517103e-05
-1.25889333627444e-05
-1.99056112744947e-05
-9.25438509294354e-06
-2.06336431504853e-05
-3.96170287921699e-06
-3.06263731743969e-05
-4.05765990537549e-05
-1.91264668643888e-05
-2.00610713251688e-05
-1.24858108494984e-05
-9.11516757690414e-06
-3.43417046301532e-05
-1.60102508413613e-05
-1.92710732784836e-05
-9.45156070353021e-06
-3.00518946857893e-05
-2.73725141831078e-05
-2.52154312808354e-05
-1.75735039458232e-05
-3.32403150728076e-05
-2.58450202391238e-05
-3.47040584074295e-06
-8.63123689514337e-06
-7.62400404539285e-06
-5.9444150869783e-06
-3.82494756187868e-05
-7.51232180457494e-06
-1.34831300026078e-05
-2.16624313752193e-05
-1.04419101898803e-05
-1.48829005329316e-05
-8.63385009478425e-06
-9.32968099728498e-06
-1.13745855786634e-05
-3.16873941945232e-05
-3.63242554988455e-05
-2.03659285992207e-05
-2.30379006792954e-05
-7.3148232878438e-06
-2.43115699657349e-05
-1.41333714248056e-05
-2.63726759004088e-05
-3.78968880112574e-06
1.54579316266955e-05
-1.41859472809536e-05
-3.39484580162479e-05
-3.40801912770147e-05
-2.48703569833583e-05
-2.01852267493109e-05
-5.8792390028201e-06
-3.81062249686549e-05
-2.33446372140261e-05
-1.84890610095514e-05
-5.33428038649066e-05
-2.88098713374663e-05
-5.10509824310116e-05
-7.20573421487544e-06
-1.44596889977606e-05
-2.33677574442555e-05
-2.2506051297166e-06
-1.87233139004844e-06
-3.85041065290692e-05
-1.01562751492503e-05
-1.98920123217103e-05
-3.1844189742897e-05
-3.3666074793751e-05
-1.73104291820812e-05
-1.68565061091203e-05
-2.89776338912664e-05
-1.57419249550194e-05
-4.04917770754286e-06
-2.55477547989974e-05
-2.18898884501376e-05
-1.45178915766664e-05
-2.10866496513462e-05
-1.88654306333299e-05
8.29775481277939e-07
-2.2476264813903e-05
-1.78854699187407e-05
-1.89723802685642e-05
-4.27947256029717e-05
-3.03293905592315e-05
-1.03741721312819e-05
-4.24640631738152e-05
-3.38447496940571e-07
-1.67465583230945e-05
-7.31293314341855e-06
-2.06787150738929e-05
-8.51036180048561e-06
-3.01130585584721e-05
-2.33751195248574e-05
-3.47900453647908e-05
4.15086504583719e-06
-2.93537763387196e-05
-5.02067450589535e-05
-4.00790244842775e-05
-1.77139060895887e-05
-1.49841242885885e-05
-6.30545568195305e-06
-2.89867308410152e-06
-2.80394410358141e-05
-3.91012727778677e-06
-2.63466822091688e-05
