# Supplementary material for: Research on computational propagation and identification of mine microseismic signals based on deep learning
Source: PLoS One. 2025 Oct 22;20(10):e0334641. doi: 10.1371/journal.pone.0334641 (PMC12543183; doi:10.1371/journal.pone.0334641)
Supplement: S1 Data — (ZIP) [file pone.0334641.s001.zip › 000100500001097.xlsx_0.txt_24.txt.txt]

-2.14393552974508e-05
-1.22735635802406e-05
-4.20131136245254e-05
-7.62198007096797e-06
-3.50126480332767e-05
-1.47526939202136e-05
-3.34137630273473e-05
1.11619355299869e-05
-2.06171978474365e-05
-2.79987379682753e-05
-2.45334200793221e-05
-3.29090665616908e-05
-4.18980849371478e-05
-2.11789699325343e-05
-4.0285345686031e-05
-1.20149493665673e-05
-1.58786834833181e-05
-2.65246916256102e-05
-4.65107085843715e-05
-1.93686567700075e-05
-2.6538553699213e-05
-3.11248687128912e-05
2.59704932694376e-06
-3.8067615298598e-05
-1.32962515486886e-05
-8.52024981089388e-06
-2.01341451193299e-05
-1.87852954338772e-05
-1.14690394132072e-05
-4.09122962523692e-05
-3.34176955416482e-05
-4.35694514940922e-06
-1.26437482028284e-05
-1.64221669968499e-05
-2.00069490162166e-05
-1.5848664126754e-05
-5.91370842803439e-06
-8.04549724895138e-06
-2.94337602848639e-05
-1.74116890065005e-05
1.03421794550203e-05
-1.17874354023577e-05
-2.4620274456204e-06
-1.20240761372667e-05
-1.40872804104392e-05
-2.95310213650616e-05
-1.82203440516321e-05
-2.21466554943825e-05
-2.3638308728612e-05
-2.71409446315373e-05
-6.68213032037018e-06
-1.28488534353726e-05
-1.43417676547284e-05
-1.96410558742657e-05
-1.9787326286979e-05
-9.24526907638292e-07
-1.77036465882533e-05
-1.98044833185186e-05
-1.06085714752854e-05
-1.40855569133972e-05
-1.92877250822417e-05
-3.53446151548694e-05
-1.88032242973374e-05
-2.71191754408624e-05
-1.0610094163265e-05
-5.45607334194709e-06
-2.95371563323776e-06
-1.07388394887439e-05
-3.20582291429759e-05
-1.97909620520854e-05
-5.14439475403069e-06
-2.63508298245842e-05
-2.26674262289777e-05
-2.87678429163667e-05
-3.60818689715773e-05
-2.7389145547632e-05
-2.47118081412434e-06
-1.83088940894735e-05
-2.67083427687858e-05
-3.69076455507907e-06
-2.08930191538481e-05
-2.68202479545529e-05
-1.32133528734476e-05
-2.37050246645059e-05
-1.59556048516713e-05
-3.43600996371523e-05
-2.69012437604555e-05
6.03440215264155e-06
-1.53222089723877e-05
-2.38150755429259e-05
-2.11574050135425e-05
-3.0723106196189e-05
-3.97355344063954e-05
-3.09816861262746e-05
-1.779545466533e-05
-3.51865651202265e-05
-3.19967820812213e-05
-2.70574472781149e-05
-1.55721227756295e-05
-7.00913891381429e-06
2.61683244985952e-06
-3.3592248763763e-05
-6.1039142446957e-06
-9.20131856486154e-06
-2.68088408927843e-05
-1.84851497895414e-05
-2.79291186090778e-05
-1.60355560827631e-05
3.80878289367532e-06
-3.78290669252071e-05
-1.60641233922029e-05
6.60519474494199e-06
6.64471971107257e-06
-4.69027797393615e-06
9.82653693183929e-06
-2.57155587690087e-05
-1.26112761262937e-05
-1.9464280052078e-05
-1.29519011469392e-05
-9.71474417050509e-06
-1.07321482768794e-05
-3.55982389996864e-05
1.77843856525618e-05
-6.65230554926729e-06
-3.65471112802458e-05
-1.17291000660315e-05
-4.40746422702323e-05
-3.05424612551891e-05
-2.94962737643602e-05
-2.35286371484983e-05
-3.11814075059554e-05
-2.80492909131021e-05
-2.06391976853325e-05
-1.81478650929326e-05
-1.97266691841213e-05
-3.82734467543517e-05
-1.47991861249254e-05
-1.28528687516059e-05
2.5918615325577e-06
-3.97702476365753e-05
-1.40402930765563e-05
-2.20116928888358e-05
-4.0351141135055e-05
-2.5432028890513e-05
-1.26342406678556e-05
-2.57606930283064e-05
-2.8317873153417e-05
-1.54090696074042e-05
-3.56579958131195e-05
-2.55210404380185e-05
-3.72441498471825e-05
-1.50446533498108e-05
-2.17606161871398e-05
-5.99791044434672e-06
-1.95077826087696e-05
-2.75875911118166e-05
-3.17546587491807e-05
-2.0725314110515e-05
-1.78090356334331e-05
-8.83841041197012e-06
3.11821909030698e-06
-2.61815568171263e-05
-4.44709285670385e-06
-2.92865837023444e-05
-1.98684881373445e-05
-1.86101098350292e-05
-4.57532732610039e-05
-2.72859358172349e-05
-2.57294844939326e-05
-8.40621577270742e-06
8.56247574632521e-06
-4.77281736760812e-05
-1.73365999879699e-05
-2.65449342783778e-05
-3.7841342674546e-05
-2.06929791578893e-05
-1.14420433566924e-05
-2.4392363853627e-05
-1.75371089171052e-05
-3.07818126450304e-05
-2.76116655865163e-05
-2.28582120739914e-05
-1.17011705224197e-05
-1.33420144373455e-05
4.92899782093143e-06
-9.20218338729552e-06
-1.67204240648049e-05
-3.96353031256227e-05
-2.44190277607259e-05
1.91518426156941e-06
-2.02800539755618e-05
-3.91417837638806e-05
-2.71340779523226e-05
-2.91409430643393e-05
-3.11202677502142e-05
-1.36402136002821e-05
6.99037980593715e-06
-3.73022648502897e-05
-2.92079642161184e-05
-3.62956262994679e-05
-3.51945167333622e-05
-2.55546534657821e-05
-4.39478879023496e-08
-2.23450383124075e-05
-3.30211438878689e-05
-7.89043873574917e-06
-2.70104931519794e-05
-1.90889398470442e-05
-2.47514756088855e-05
-3.69061690328197e-06
-1.15938439570506e-05
-1.35445753766273e-05
-3.97012817992072e-05
-2.70357889148233e-05
-1.10355957915008e-05
-2.08849384755581e-05
-1.7681615580849e-05
-4.17325442926843e-05
4.5481065048245e-07
-7.45747517013734e-06
-2.85881407498328e-05
-1.51534186426273e-05
-2.76963118822781e-05
-1.56842375526324e-05
-3.22353383510053e-06
-2.59668053388842e-05
-3.02980681023279e-05
-2.12550531033487e-05
-3.12727004301244e-05
-3.21379511919119e-05
-3.18101738175587e-05
-4.2606518070674e-05
-2.22354595264349e-05
5.62676846286676e-07
-1.17982392067594e-05
-1.01781705681119e-05
-2.79601823026544e-05
-1.36849703416341e-05
-1.99590816344203e-05
-1.95172074213996e-05
-1.58224336578639e-05
-3.35755046093495e-05
-1.84964350082433e-05
-2.46948438065068e-05
-1.96910538768069e-05
-1.77846104069788e-05
-1.78399597351609e-05
-2.82911616380678e-05
-2.37704709378279e-05
-3.40079452118014e-05
-3.28007343528473e-05
-1.88263867728037e-05
-3.85845161413045e-05
-1.0316763262524e-05
-1.12536342265246e-05
-3.67103001398282e-05
-1.04139169216814e-05
-2.56553624698473e-05
-1.75716276500491e-05
-2.5357819685032e-05
-1.49626595184091e-05
-4.11890737453413e-05
-2.34906782594798e-05
-3.79185590109454e-05
-1.85881520493767e-05
-7.06738028863679e-06
-1.29456181315575e-05
1.54328140158855e-06
-1.63817346684225e-05
-1.9354490343056e-05
-1.00312142908339e-05
-1.75053118978322e-05
-2.21622059394886e-05
-2.66642597598058e-05
-3.8074399227827e-06
-2.66740264418833e-05
-3.06918020285469e-05
-1.40666969580899e-05
-7.43398462318357e-06
-1.19946116546192e-05
-1.06521135416528e-05
-1.95879768888541e-05
2.34563857475122e-06
-7.61690964402353e-06
-1.82656517544041e-05
-2.53855742496704e-05
-2.69160912210412e-05
1.09080226911058e-06
-1.65940218258458e-05
-1.03620839228696e-05
-4.97405669761047e-06
-1.79874401106708e-05
-3.43822130346502e-05
-3.2564378257877e-05
-4.13263933478168e-05
-1.86325922614343e-05
-3.04108521976869e-05
-1.48036028991426e-05
1.27524039919186e-07
-1.14870246206827e-05
-3.16198048962742e-05
-8.12635505456114e-06
-2.84917094122962e-05
-3.46977614687456e-05
-2.18074717431988e-05
-2.35548965491498e-05
-3.55173874663062e-05
1.49044352627119e-06
-3.62284111381724e-05
-6.78560277460119e-06
-7.875666440018e-06
-2.39823801723639e-05
-2.27279702997348e-05
-1.68904727288556e-05
-3.41017277159499e-05
-1.0910218853857e-05
-2.76510827090806e-05
-8.80409710468362e-06
-1.61211602498639e-05
-7.1331288594392e-06
-3.24866841474717e-05
-1.49962181017331e-05
-1.9133631488919e-05
-1.66127061571327e-05
-3.09050967380524e-05
-3.00087208835384e-05
-3.35791035522533e-05
-3.60888003865562e-05
-2.58667417683009e-05
-2.20990545005444e-05
-3.94711375059619e-06
-1.7871675655988e-05
-1.53440738432343e-05
-1.03782330584444e-05
-3.39024261058836e-05
-9.86793144389562e-06
-3.95725061880371e-06
-1.71888504372366e-05
-2.88423696869082e-05
-2.88070682423415e-05
-3.96216491840052e-05
-3.94204604301323e-05
-4.90075028478221e-06
-1.59524739579142e-05
-2.06942658531529e-05
-3.98387236008147e-05
-1.78822061168737e-05
-1.54279774673792e-05
-2.18029236975864e-05
-1.53760543487628e-05
1.27450583581941e-05
-4.23169985007737e-05
-2.1614404992813e-05
-1.168906986809e-05
-2.80388211542924e-05
-4.74024458128814e-06
-1.29666845474943e-05
-9.98871443351617e-06
-2.67548503752506e-05
-3.30290625299411e-05
-1.47425227267134e-05
-1.48783831386512e-06
-1.2249347253437e-06
-1.37543457850452e-05
-3.14457174727605e-05
-3.13882916788898e-05
-1.8574226196644e-05
-2.19037807576643e-05
-4.0297767773378e-05
-8.141350706309e-06
-1.59241193916917e-05
-8.65850826063403e-06
-1.5710640485407e-05
-3.49522712763204e-05
-1.5267285121281e-08
-2.76625882152886e-05
-3.25401909392879e-05
-2.16200626293836e-05
-3.38726208130518e-05
-9.10196514219862e-06
-9.95492332938467e-06
-3.71644394848358e-05
-3.86890649417096e-05
-1.39027799577017e-05
-1.79699908955339e-05
-4.61782015672415e-05
-3.31493640305663e-05
-2.48787915290608e-05
-2.69350692927314e-05
-3.29513012964439e-05
-4.05538462150536e-05
-1.64958607827648e-05
-1.10792144954156e-05
-7.49189608420811e-06
-2.3928274451039e-05
-2.85345620082324e-05
-1.39678614313407e-05
-1.97011880919659e-05
-2.25085453259841e-05
-1.4213355845228e-06
-3.11487218301296e-05
-2.04942440523107e-05
-2.11918345594195e-05
-2.80907929403191e-05
-6.11160899023424e-06
-1.48603343436035e-05
-9.13125769623922e-06
-1.09898935792573e-05
-1.93076307510328e-05
3.96622949054653e-07
-2.71180929367062e-05
-1.26968966156006e-05
-2.41983797870512e-05
-2.55299984891867e-05
-1.86964604636421e-05
-1.91743019834202e-05
-2.89037058347705e-05
-3.27720610399858e-05
-1.74317548436318e-05
-2.98471049354154e-05
-2.30904635013812e-05
-1.65728525860382e-05
-1.43853329968947e-05
1.5387307985601e-06
-3.84834361395558e-05
-9.54807711733713e-06
-3.87229786448334e-06
-2.23016363406647e-05
-2.26368910078571e-06
-2.97800200060971e-05
-7.72663885602297e-07
-1.9627829612102e-05
-1.93545501294065e-05
-8.21536808622025e-06
-1.73544725951411e-05
-1.31552587104041e-05
-1.30892675589003e-05
-3.50680378384128e-05
-1.81284609215995e-05
-3.75130920413181e-05
-7.98727131297812e-06
-5.06268582519881e-05
-1.19019087719076e-05
-1.54950302071867e-05
-3.16076623250602e-05
-1.51172963583794e-05
-1.22853398394964e-05
-3.01866446999333e-05
-2.65930608161221e-05
-2.43703098621493e-05
-3.66870632443101e-05
-2.50401198647812e-05
-4.04289602279233e-06
-3.16053130130897e-05
-5.32353586340117e-06
-1.23675004960407e-05
-2.91556167030207e-05
-2.13327156748321e-05
-1.77200788819511e-05
-1.98280051837148e-05
-7.25779475875746e-07
-1.24825876590604e-05
-1.36799667720288e-05
-1.72720987306252e-05
-1.79264521459994e-05
-1.35023887818137e-05
-3.02682865660475e-05
-1.69219016044481e-05
-1.99335737412881e-05
-3.62482094376266e-05
3.34904261799059e-06
-1.63427889065053e-05
-3.92451672869668e-05
-2.26990014185682e-05
1.82259692917311e-06
-1.29683623466325e-05
-2.17003436400191e-05
-9.55678046602272e-06
-2.78185357752337e-05
-2.59761534284252e-05
-1.03016960954768e-05
-2.00908590399231e-05
-2.46594984107487e-05
-3.8694086448996e-06
-1.89664048862522e-05
-1.69423541367154e-05
-1.3424282401488e-05
-2.43672851019613e-05
-3.08601413988137e-05
-7.42196491107048e-06
-3.19831548829542e-05
-8.30341402026479e-06
-8.74914278388303e-06
-1.58628775229537e-05
-8.23839731430455e-06
-2.63924907075991e-05
-1.9622186333319e-05
-2.70493002847903e-05
-3.28903263943839e-05
1.48657633809125e-05
-3.42732279670826e-05
-1.11277466449267e-05
-2.68971725606704e-05
-1.66415282327936e-05
-3.46408590061736e-05
-5.69309465210205e-06
-1.63219762342775e-05
-3.09315748473443e-05
-7.42174256484583e-06
-1.52181476526054e-05
-4.17177541040814e-05
-7.64090323068997e-06
-2.77338548765635e-05
-1.68608917232134e-05
-1.52392679408138e-05
-8.89762741923922e-06
-2.12009050335107e-05
-1.75497676433834e-05
-4.59809072787736e-06
1.39807192505432e-05
-1.55953050336828e-05
-1.28292279640047e-05
-2.81868961619799e-05
-9.58704152982901e-06
-2.09366881098245e-05
-2.62292027840539e-05
-2.34964963356238e-07
-2.17394147445903e-05
1.11109915056065e-05
-2.37955593231022e-05
-1.78249205781927e-05
4.03404548693519e-06
-1.8723939919778e-06
-9.00447860087661e-06
6.14053157030484e-06
-2.72301732964227e-05
-1.39084774664315e-05
-1.4238454008264e-05
-3.98726934658853e-06
-1.32862832859486e-05
-2.41060652099978e-05
-2.86052351879697e-05
-3.07599865610383e-05
-1.94133446382172e-05
-1.1632563844494e-05
-2.42863325701312e-05
-3.0396118299159e-06
-4.90788349269678e-05
-1.41804562181555e-05
-2.04843547657562e-05
-2.8179926669575e-05
-2.44119610968099e-05
-8.18849390427054e-06
-2.71999307531127e-05
-2.00992269530911e-05
-4.16226785935929e-06
1.31967355923825e-06
-1.66472029067695e-05
-1.88355915316695e-05
-2.35207612235437e-05
-1.65674371405541e-05
-3.02954768148162e-05
-3.03077095663606e-05
-6.41819715318362e-06
-3.97478105546935e-05
-3.66616195675414e-05
-2.75363862619108e-05
-3.9881788817567e-05
-2.23912804254032e-05
-2.31332652627788e-05
-3.05512034915773e-05
-2.4289074118634e-05
-1.87309422128366e-05
-2.64089382624286e-05
-1.11362687909787e-05
-4.08244489823966e-05
-2.25156727674703e-05
-3.3653506785449e-05
-7.69184463022343e-08
-7.14254324405207e-06
-2.30613855640472e-05
-2.12235296182571e-05
-2.05757243337756e-05
-1.30544768473328e-05
-2.46456691372383e-05
2.96232017702572e-06
-3.31666991514242e-05
-4.11550359743848e-06
-3.71499604256419e-05
-6.63293158427616e-06
-3.1098312829012e-05
-8.59981879568879e-07
-2.44248749054442e-05
-2.271776783043e-05
-1.99178101173919e-05
-1.91461152252548e-05
-4.4850174201639e-05
-2.61735654184665e-05
-2.18097478003076e-05
-1.51635605209437e-05
-3.83077121229272e-05
-1.96278114958515e-05
-1.15625562424742e-06
-3.69459933917984e-05
-2.82083419402398e-05
-5.37783722712991e-06
-1.05999223482579e-05
-4.32146210103985e-05
-1.29870301359697e-05
-9.2271685794997e-06
7.69877504993343e-07
-2.46984820443176e-05
-6.73590722019135e-06
-2.20788684836522e-05
-1.9875710652539e-05
9.20607070947718e-06
-2.33752414918145e-05
-1.1055950807223e-05
-2.64040187503706e-05
-2.12292381529086e-05
-4.95169997236675e-06
-5.24033156389028e-06
-4.42222832220512e-05
-9.1722422677681e-06
-1.17359790040658e-05
-1.86801994540521e-05
-3.41933310792733e-05
-1.26227187832573e-05
-3.79336060377313e-05
-9.40073880252648e-06
-1.08381849536266e-05
-4.34768439155213e-05
-2.28435730328127e-05
-1.54106727231649e-05
-2.02730968392994e-05
-3.51904656025978e-05
-1.86879681110122e-05
-1.59395331138855e-05
-7.36171964435102e-06
-3.54969579840916e-05
-1.85490903735921e-05
-3.46407159303183e-05
-4.20968331310617e-05
-1.88307010160658e-05
-2.22606660811255e-05
-1.87907082153644e-05
-2.86569987026791e-05
-1.44531298767143e-05
-4.2746353952522e-05
-1.49424731788559e-05
-3.02203734336432e-05
-2.66475706462027e-05
-1.8934452491313e-05
-2.05599884991807e-05
-8.4752740375768e-06
-2.68774319804265e-05
-1.99258759681181e-05
2.55423340221043e-06
-2.17325704359627e-05
-1.24840844602725e-05
-1.93261006491425e-05
-1.80923724541408e-05
-2.08305430882173e-05
-3.11787590792726e-05
-8.26283706854994e-06
-3.40048958416542e-05
-3.38453307362423e-05
-2.68283673686616e-05
-9.81673035462184e-06
-2.76257622666136e-05
-1.85795715846093e-05
-3.51553102195294e-05
6.25143537157906e-07
-1.54306996780952e-05
-4.15617109774802e-05
4.81116527225691e-06
-6.70812805598577e-06
-3.07601743888624e-05
-1.16502431161352e-05
-9.89683477565936e-06
-1.97643565027236e-05
-2.56264438897044e-05
-1.45520934816744e-05
-2.25898645537094e-05
-1.65904237416223e-05
-2.41125242643014e-05
-3.20334291016544e-05
-3.22658819088605e-05
-1.09742502039146e-06
-3.31113846918168e-05
-1.47426241620953e-05
-1.82061159628674e-05
-1.62721122879002e-05
-3.43163719559749e-05
-4.0487928080999e-06
-6.04305332116388e-06
-2.42938714462109e-05
-4.96212661105633e-06
-3.92387075721995e-05
-2.31069923036352e-05
-3.22768411503203e-05
-4.21300081587412e-05
-3.36987189818875e-05
-1.67836573627554e-05
-2.74546591174515e-05
-2.7162979559445e-05
-3.6780933746427e-05
-4.02984991143024e-05
-1.97647702294617e-05
-2.02568092000477e-05
-2.48657471617952e-05
-3.75520124996699e-05
-2.45096549596405e-05
-1.23747067209719e-05
-1.83175332994668e-05
-2.03086104029497e-05
-3.99600509488365e-05
-4.11572063626411e-05
-2.33286612064357e-05
-1.78384558135622e-05
-2.0267538107331e-05
3.57234374228239e-06
-1.24793284246609e-05
-4.8026607136631e-06
-3.79048767024045e-05
-2.21809083151588e-05
-1.33676627659034e-05
-1.56226137899512e-05
-2.30384934709787e-05
-1.99828666897645e-05
-2.28472184603288e-05
-1.51512144062932e-05
-1.38337665250841e-05
-2.85344993329855e-05
-1.95443706173395e-05
9.91078211448163e-07
-3.86725129745622e-05
-5.37622744797883e-05
-2.03184443144687e-05
-1.25755982209054e-05
-4.42732553370929e-05
-2.48109880394513e-05
-1.8993034672553e-05
-6.12855981602275e-06
-9.5327835932267e-06
-1.86494585358512e-05
-1.21021745705927e-05
-1.15733916323089e-05
-7.6943659652459e-06
-1.27549670885539e-05
-1.34252926811752e-05
-6.59216629046938e-06
-1.40344912828267e-05
-2.20217776829562e-05
-1.28723786793699e-05
-2.19604062471116e-05
-2.08260572151592e-05
-1.40353420526875e-05
-7.55200009416439e-06
-3.22073402884923e-05
-6.15912347095847e-06
-2.10870641095107e-05
-1.92563481294346e-05
-5.61660072898397e-06
-1.50541225020766e-05
-6.13673327740267e-06
-1.88824779110565e-05
-3.24706786741559e-05
-1.1542478798128e-05
-2.10151542807026e-05
-4.44766661168419e-05
-2.85151178261892e-05
-3.72662053679413e-05
-1.92878790666284e-05
-1.3992973681942e-05
-9.36669472272812e-06
-3.41120421046953e-05
-2.62118289397043e-05
-2.65341779196831e-05
-1.65821654139858e-05
-2.85960227647163e-05
-4.39117933192873e-06
5.30552754288784e-06
-1.5871148950272e-05
-2.44634440071789e-05
1.46621377259745e-05
-1.8714148177384e-05
-5.63302775092753e-06
-1.67874564179783e-05
-1.68924133325094e-05
-2.0340916096835e-05
-1.63594136028952e-05
4.94015401334191e-06
-2.29628777495607e-05
-3.02435977810682e-05
-2.08660738463574e-05
-1.96230724042617e-05
4.83142104952346e-07
-1.68767138798096e-05
-3.60475207557253e-05
-1.89330207906885e-05
-1.9936148265031e-05
-2.83708673185061e-05
-1.90494853104884e-05
-2.36229407122693e-05
-1.08737815387161e-05
-4.40563526696439e-05
-3.43633011880021e-05
-2.21732711241691e-05
-3.11255140121608e-06
-1.57259916739472e-05
-1.49767981997251e-05
-4.05036595781268e-05
-1.43103841133471e-05
-3.30897513987655e-05
-3.29914461872979e-05
-1.52563148259476e-05
-1.20640747018376e-05
-3.27722133587655e-05
-3.50626394073125e-05
-2.48308387112121e-05
-3.60189725974661e-05
-3.10852579190857e-05
-1.9960375890255e-06
-2.26596466658569e-05
-1.87645670026267e-05
-2.21479164588319e-05
-4.63760950066163e-05
-8.38198824187996e-06
-1.79441372091617e-05
-3.19883894221365e-05
-2.56445538972891e-05
-2.28662271870989e-06
-9.87181197010982e-06
-1.19971110511898e-05
-2.79780412648715e-05
-2.98353683002722e-05
-2.83827527004344e-05
-1.06156136948263e-05
3.28384587278267e-07
5.00446847988889e-06
-9.53120968426843e-06
-3.10016762759025e-05
-6.51639812830504e-06
-2.10326886912502e-05
-5.6276866184716e-06
-1.82658321682387e-05
-3.06921123981262e-05
-3.31339178989747e-05
-2.49246134864151e-05
-1.65103034765253e-05
-1.67282399412715e-05
1.00755576181481e-05
3.85556120500796e-06
-2.97746829438857e-05
-1.62449868985864e-06
-5.97365952011186e-06
-1.08286142250114e-05
-1.93198397360434e-05
-2.78341487476309e-05
-1.2317085598683e-05
-1.95196692142796e-05
-3.4631486214349e-05
-1.7056335455906e-05
-2.66303322453336e-05
-3.36981418430658e-05
-3.32011202628268e-05
2.03694678390275e-06
-4.94059459376542e-05
-1.26848162881468e-05
-3.41826563680339e-05
-5.2322612255082e-06
-3.56458668821856e-05
-2.14869246582215e-05
-1.83947539112617e-05
8.34500000683045e-06
-1.33158766653502e-05
-3.49658006094802e-05
-2.46756041077819e-05
-4.43550019423147e-07
-1.78921463793827e-05
-2.59227194042612e-05
-1.76069241869659e-05
-1.66297838722605e-05
-2.73754831893926e-05
-1.66018145047012e-05
-2.16432108225841e-05
-1.17837897051776e-05
-3.14333201912017e-05
-2.06217148762142e-05
-3.32905130002502e-05
-4.9157045082211e-06
-3.07047991594122e-05
-2.19440665011734e-05
-1.02449434855953e-05
-1.64895936130755e-05
-2.85784087595537e-05
-2.00050170871892e-05
-1.84537821591035e-05
-7.70628560069746e-06
-8.49362856178884e-06
-2.631330186476e-05
-1.77557001447995e-05
-2.14363660247715e-05
-3.27199922888727e-05
-3.24233826968759e-05
-2.13460869092261e-05
-1.44564881072746e-05
-7.38317774092576e-06
-2.14836520711138e-05
-3.32979122437644e-05
-4.70497201989982e-08
-7.49470871368e-06
-1.10473722626594e-05
-1.85887498503182e-05
-1.10698031931681e-05
-2.36622195646403e-05
-2.86839693079085e-05
-1.21554951996442e-05
-2.13138339158622e-05
-3.09315778735422e-05
-1.73779992251417e-05
5.7434180132483e-07
-1.73634765611272e-05
-4.30436126683884e-06
-1.65216899034486e-05
-2.30849444836993e-05
-1.1932067552962e-05
2.7514383866001e-06
-3.2424458807895e-05
-2.09557394921998e-05
5.63765061368161e-07
-3.39517547558802e-06
-3.10992616932433e-05
-7.02717441607028e-06
-3.07760907560027e-05
-1.83782121082806e-05
-1.46112025507818e-05
-1.19374550510271e-05
-2.47195126632522e-05
-5.35554634017819e-05
-5.2858710813702e-06
-2.56207345579785e-05
-1.72520862696835e-05
-1.79102314805069e-05
-2.11206807766399e-05
-2.70333416611157e-05
-9.94746195386544e-06
9.73016758700326e-06
-3.84189604372603e-05
-1.7027070631872e-05
-1.6770415704956e-05
-1.58956192425291e-05
-3.6026499300669e-05
-1.4561170337754e-05
-3.64527478379909e-05
-1.86674526486307e-05
-1.95014571909961e-05
-1.58798038102417e-05
-8.60261825306337e-06
-2.24077532615504e-05
-1.34477345285762e-05
-3.59738936847781e-06
-5.34125662396704e-06
-1.58693857299203e-05
-1.56287397361145e-05
5.64114879918561e-06
-3.22855204051258e-05
-2.78168749870185e-05
-2.92704716315464e-07
-3.74418313107829e-05
-1.98818752285074e-05
-2.14527645289158e-05
-2.96127777039136e-05
-1.66681573494608e-05
-1.96516819977624e-05
-3.82615750223388e-05
-1.8566867985985e-05
-3.01943051659796e-05
-1.74833872217673e-05
-2.60049912689164e-05
-1.96606667714059e-05
-2.9459618159582e-05
-2.05446783041006e-05
-2.05891644824333e-05
-4.35589267613879e-05
-4.12085871858285e-05
-2.6438383701245e-05
-2.1548247450905e-05
-2.29822209128085e-05
-2.91170655702118e-05
-2.53006136273373e-05
-1.26092741051924e-05
-7.41721444063689e-06
-2.7759084064421e-05
-5.74134739028779e-06
-1.91595585623531e-05
-3.71313248621762e-05
-3.54743501042859e-05
-9.49563570099708e-06
5.55145781438688e-06
-9.30253269164874e-06
-8.18062034967514e-06
-6.03638754755548e-06
2.50830046414449e-06
-4.41897059010516e-05
3.44752158479638e-06
-1.23754399447213e-05
-1.51564592049638e-06
-2.35147742044749e-05
-7.90117387678403e-06
-1.12597794046787e-05
-5.16890325523817e-05
-2.1905422702789e-05
-3.27223494875602e-05
-9.55399214193113e-06
-1.21671983064521e-05
-4.06390163698159e-05
-2.10658865886377e-05
-2.11737101132983e-05
-5.74038981260863e-06
-1.09718192776202e-05
-5.55265933163882e-06
-9.01217311778309e-06
-1.8977568419753e-05
-1.56489493956293e-05
-3.30470932756639e-05
-1.26979537722541e-06
-1.69005396698988e-05
-3.05455474686098e-05
-4.88821830575048e-06
-1.0420384531975e-05
-1.08060267195701e-05
-3.4010833675913e-05
-1.18075676460769e-05
-2.53170097529348e-05
-1.50597934204219e-05
-3.2989580630217e-05
-2.13388483904743e-05
-1.87213105825986e-05
-5.05037631831061e-05
-1.00807340755256e-05
-3.26523569403806e-05
-1.54823375856758e-05
-2.19670151077366e-05
-2.53191808630061e-05
-2.12722141708846e-05
-1.06669257154491e-05
-1.97870131310584e-05
-2.8076835259286e-05
-3.51738580905608e-05
-4.04279606015765e-05
-8.59721971773621e-06
-2.10057960212943e-05
-3.1848396067833e-05
-1.7309676301511e-05
-1.2818024994779e-05
-3.11281707843796e-05
-3.27336434695955e-05
-3.38689022153434e-05
-2.32304130042676e-05
-2.08561330525974e-05
-1.62417715096937e-05
-1.6569002905553e-05
4.21843932383714e-06
-1.11640342677366e-05
-3.23885842945681e-05
-2.06826735125711e-05
-1.93732838003497e-05
-3.44302978205383e-05
-1.04283314222272e-05
-2.73145812823405e-05
-1.35353205003312e-06
-3.17188047878331e-05
-2.66319438403462e-05
-1.5939350309781e-05
-3.13115509333383e-05
7.94232433974448e-06
-1.82381217276378e-05
-4.59325158747336e-05
-2.56237192254356e-06
-7.3927855697439e-06
-2.82062091975405e-06
-1.88410574755127e-05
9.27241551243174e-06
-2.56419706351623e-05
-2.77984292596988e-05
-1.55242664624505e-05
-1.99790557900973e-05
-1.333429120142e-05
-3.56455487812139e-05
-3.53365286903961e-05
-2.25132983492834e-05
-1.20358849556105e-05
-8.19921687633479e-06
3.0718632493861e-06
-3.70382753217338e-05
-2.92592838007021e-05
-1.98877493121535e-06
-1.19254717814278e-05
-2.11863622821382e-05
-2.87331159703154e-06
-3.05568725989511e-05
-4.48387561770178e-05
-1.16222533887332e-05
-1.8166507632941e-05
-1.32533442754215e-05
-2.14988895561408e-05
-2.58404615820935e-05
-7.24819417607647e-06
-1.35232354046779e-05
-3.37313652607597e-05
-3.85121883309242e-06
-2.8939891471978e-05
-3.01411459054832e-06
-3.36720834426815e-05
-2.86600441131401e-05
-3.40553096458581e-06
-1.74367782677416e-05
-2.78416325088001e-05
-4.9296312941661e-05
-8.54030185903055e-06
-1.75425711071629e-05
-3.96760121991477e-05
-2.70862378493111e-05
-1.53437819865943e-05
-3.71982391558902e-05
-4.25899289990336e-05
-1.54383566560186e-05
-3.17897907904412e-05
-2.69908436444764e-05
-1.68492290092796e-05
-1.9596687423774e-05
-1.67749534407887e-05
-3.42004074588393e-05
-2.44062913277467e-05
-1.61894308733028e-05
-1.68481430094232e-05
-7.96805326185561e-06
-1.83986469715974e-05
-2.60490060000967e-05
-1.11509449274688e-05
-2.19789949684599e-05
-3.2008428080177e-05
-2.29464913074292e-05
-2.25406405695136e-05
-3.39308041316072e-05
-1.99574665275715e-05
-2.80254743345361e-05
-1.87095785512475e-05
-8.62126649177627e-06
-1.22326025279785e-05
4.9087818901729e-06
-2.57093431284177e-05
-1.64101731997038e-05
-1.88548768663777e-05
-3.09824387333916e-05
-2.83844864088687e-05
-9.74576155411678e-06
-3.8728288941002e-05
-4.47667202638299e-05
-3.59206429685227e-05
-1.88843020068021e-05
-3.93250358532938e-05
-2.25811130605578e-05
-3.94461326705888e-05
-8.26954641085236e-06
-2.82770881291492e-05
-2.40278172278548e-05
-7.16435397825986e-06
-5.44569331256009e-06
-2.54319703288321e-05
-2.76620183350966e-06
-3.39529171963077e-05
-1.24231788863997e-05
-4.40709207172675e-05
-4.70953749493376e-06
-2.90354522323576e-05
-7.7142600512513e-06
4.39689349847632e-06
2.62130818427541e-07
-1.19816392282971e-05
-7.85248621350143e-06
-3.25988233082605e-05
-2.17441769341306e-05
-8.29111092473827e-06
-1.38369745124625e-05
-4.26771429832126e-05
-1.66112772318358e-05
-4.14062177418377e-05
-1.24124481461973e-05
-3.98183759576583e-05
-2.76299544635551e-05
-1.30789857137337e-05
-3.4478067003795e-05
-1.04452585407862e-06
-1.88912360198223e-05
-5.45007823733463e-05
-3.39264513919349e-05
-4.00668186280594e-05
-3.28234614045988e-05
-1.84867257834969e-05
-3.40383157741532e-05
-2.17225658451405e-05
-1.97265490718244e-05
-2.21340122568587e-05
-1.41773982336628e-05
-2.48403390807948e-05
-2.81362258864717e-06
-3.62137646521029e-05
-2.09982220342914e-05
-2.19229070917716e-05
-3.0756994427494e-05
-1.25575670554727e-05
-3.13454984478762e-06
-4.01749197305188e-06
-1.26863761006361e-05
-2.37482647178086e-05
-2.84172979009951e-05
-2.14465021194296e-05
-3.24261596188425e-05
-4.40141462103945e-06
-9.30100807838689e-06
-2.88554090101776e-05
-3.03577713334713e-05
-2.42123582780259e-06
-6.68086300921724e-06
-1.50871632991457e-05
2.91047163934884e-06
-2.66182711521989e-05
-2.12894629754448e-05
-3.25690323257879e-05
-2.2238368470083e-05
-3.81204316874364e-05
-1.89611370718117e-05
-1.82764645776247e-05
-3.88971046993959e-05
-3.18561166983387e-05
-1.93828630062626e-05
-3.19981312209387e-05
8.59352833076752e-06
-2.06677051602795e-05
-9.86926321502918e-06
-1.13570108222332e-05
-1.37353777774696e-05
-3.06949673042588e-05
-2.51851683530677e-05
-3.3551118600449e-05
-2.21294952129916e-05
-6.61247715502893e-06
-1.25956529381054e-05
-2.34293641914371e-05
-1.72666644007947e-05
-1.06778885084626e-05
-9.57411565849135e-06
-2.30288789576148e-05
-3.86672556857086e-05
-1.79522010700725e-05
-3.27052429110659e-05
-2.46238798050504e-05
-9.69556310829463e-06
-2.23781278320809e-05
-2.64565596299735e-05
-6.36367548672222e-06
-3.45295328374475e-05
-4.49779872526615e-05
-1.47160165781071e-05
-2.64876963278331e-05
-1.44139683435487e-05
-1.42214461052002e-05
-2.33220158953741e-05
-1.86939864918747e-05
-1.53503535866974e-05
-2.16258534185252e-05
-2.16685783513266e-05
-2.59659768023843e-05
-2.06357622997952e-05
-3.5284486078074e-05
-3.16416054250893e-05
-1.74059419360696e-05
3.92505122601027e-06
-1.5625049647341e-05
-2.10564694598196e-05
-2.0202829909236e-05
-4.07508876193023e-05
-2.21566603401742e-05
-2.58729149441333e-05
-4.94098753924029e-05
-1.86843787678487e-05
-2.24660851715077e-05
1.76879294027658e-06
-2.93161647930915e-05
-2.46092270049484e-05
-2.96130536877019e-05
-3.16633401209672e-05
-2.23419535909883e-05
-3.20827695977632e-05
-3.25336190065552e-05
-3.30091971278987e-05
-3.23917755246644e-05
-8.0328863971264e-06
-1.54273897135683e-05
-2.32831562008275e-05
-1.60102186572038e-05
-6.87533350565719e-06
-1.47817073490544e-05
-2.68125749912078e-05
-2.63186487263059e-05
-2.28354484992991e-06
-3.29152182010809e-05
-2.58775884657198e-05
-2.27579518411202e-06
-2.89841532617825e-05
-2.62195717439946e-06
-1.63220383062988e-05
1.7796682447494e-07
-2.45745731474397e-05
-7.8616547024274e-06
-2.0635923914517e-05
-2.18078147032245e-06
-3.06128617498445e-05
-2.90464548415355e-05
-1.60637673452763e-05
-2.21892424621804e-05
-8.02422380804719e-06
-2.63370668391836e-05
-2.19052327096052e-07
-8.13851323966333e-06
-5.71950902335889e-06
-1.17193631520759e-05
-1.39097333230942e-05
-2.04147153123681e-05
-2.64570846091154e-05
-4.03746076356736e-05
-1.00309370021925e-05
-3.51978247428376e-06
-3.56136844544159e-06
-2.43105728081956e-05
-1.18923802846566e-05
-1.60987871074473e-05
-2.27630917263377e-05
-2.72597386991214e-05
-2.55477131629439e-05
-2.21540466820338e-05
-4.35933979771734e-05
-2.06068768937412e-05
-2.92985216265162e-05
9.23977859611832e-06
4.51057776802063e-06
-3.04976938737997e-05
-1.17412155822174e-05
-4.85154238250143e-06
-2.34979869009167e-05
-5.56405986557908e-06
-6.28069358341159e-06
-1.93888701287687e-05
-1.92246364073935e-05
-1.51464844835286e-05
-1.89323446131159e-05
-3.67333009524909e-05
-3.86423349787572e-05
-8.46564104098575e-06
-2.01650274821351e-05
-1.62782241277938e-05
-1.45891588308387e-05
-1.50567217222569e-05
-5.97490568992915e-06
-2.68608155792379e-05
-1.17895372966478e-05
-1.15125583471291e-05
-3.24720435632983e-05
-3.28038232520051e-05
-3.0906182544833e-05
-1.8667860748202e-05
-2.25856194195168e-05
-5.39364005930558e-06
-1.20307196171477e-05
-2.27197935735425e-05
-4.63484136346661e-05
-1.50982425555608e-05
1.03157620764505e-06
-1.44474441353831e-05
-2.56026567832428e-05
-2.11571923167719e-05
-2.49139684376362e-05
-1.33332353251751e-05
-1.02745735689754e-06
-1.14373383909075e-05
-1.67544909987002e-05
-1.61447212316275e-05
-3.64957178885162e-05
-1.17650762708219e-05
-3.7672317039446e-05
-1.3440294043654e-05
-1.52314597984277e-05
-6.02533144710137e-06
-1.69760768874825e-05
-1.41365361720429e-05
-3.50085331187753e-05
-2.75535845888229e-06
-2.18745798172239e-05
-2.4862534306981e-05
-2.71128740733743e-05
3.7360514639123e-06
5.70152607957971e-08
-1.39566537993626e-05
9.15178606216312e-06
-3.20509876002501e-05
-3.00644449106005e-05
-2.65012989643892e-05
-8.69753191554266e-06
-2.08384558496037e-05
-3.89344787482819e-05
-8.86131095124885e-06
-2.58377540013441e-05
-1.82571349255024e-05
-8.96525637005856e-06
-2.20193640263234e-05
-2.00020870257515e-05
-2.401316054835e-05
-1.32050244582932e-05
-2.30822691201971e-05
-1.27165431628165e-05
-2.14474942901445e-05
-2.74355787715736e-05
-3.06920465220937e-05
-1.85366320651392e-05
-1.13938615363405e-05
-2.67628109111075e-06
-2.15324612497116e-05
-2.73449425754394e-05
-9.73254657235092e-06
-2.32935461682143e-05
-1.51270763030731e-05
-2.75163162528041e-06
-4.8627974424409e-05
-1.23606906038195e-05
-3.42333719082905e-05
-2.15959852815298e-05
-2.20942473364088e-06
-3.32560024473594e-05
-2.7349707316454e-05
-3.02604649448114e-05
-1.66587893781446e-05
-2.61660963289815e-05
-2.74647154961933e-05
1.1813514321748e-06
-2.96369323303825e-05
-3.05171014319548e-05
-3.93911504123157e-06
-3.20999732382812e-05
-4.01308068901625e-06
-1.52264374041655e-05
-1.12094801088129e-05
-1.96734079439725e-05
-3.04467730488439e-05
-2.86233510577279e-05
-4.80173365887229e-06
-1.72992020023457e-05
-4.43278843477432e-05
-2.0812835837585e-05
-1.59344024148942e-05
-3.69682536867888e-06
-2.90647941315435e-05
-2.2617127590984e-05
-2.02093803246926e-05
-1.91109108401239e-05
-1.47313033430637e-05
-1.36228177517043e-05
-2.25494555660757e-05
-9.12031942513222e-06
-2.79037874369445e-05
-3.30454508273864e-06
-1.87560042422529e-05
-1.56428800853439e-05
-8.5357966133185e-06
-1.01024837203971e-05
-2.47252162278801e-05
-2.96969065363285e-05
-2.10191088002106e-05
-1.85967637994233e-05
-3.73057203841821e-06
-6.65764689786557e-06
-2.87075886155788e-05
-1.82251124522196e-05
-1.87318185551207e-05
-1.21448349827486e-05
1.02867373501761e-06
-2.73493158775764e-06
-4.70457284327928e-05
-3.20770825163439e-05
-5.48285224765302e-06
-1.47832428457771e-05
-2.60168259038586e-05
-2.28930862612526e-05
-1.964147594653e-05
-1.84021415912859e-05
-1.90451496347096e-05
-1.92078529494367e-05
-2.43051972810057e-06
-1.8971207756942e-05
-1.72338779869197e-06
-3.28323855268038e-05
-2.97496091675065e-05
-2.95462300825347e-05
-3.93800863114373e-06
-3.70158057857215e-05
-3.84710770441094e-05
-2.58230114931042e-05
-3.83038505784161e-05
-3.67383504693452e-05
-3.96357081770895e-05
-1.75348285047671e-05
-1.35794751868352e-05
-2.12211280139664e-05
-4.43622709320791e-05
-4.85351737028807e-06
-1.77220717695888e-05
-2.28153855272553e-05
-3.0654293836802e-05
-3.37866465262603e-05
-1.25888132498024e-05
-1.08285544950919e-05
-4.48414676224533e-05
-2.70485371896175e-05
-2.16742264702737e-05
-4.37451480166943e-06
-2.49744190583761e-05
-1.28302790929354e-05
5.14128011041495e-06
-2.76839124140453e-05
-8.18534934791133e-06
-1.04226921262727e-05
-3.00012388515623e-05
-2.55099660598321e-05
-2.32949873663064e-05
-1.72495685647005e-05
-2.40760292849478e-05
-1.04676234357744e-05
-3.42667527803474e-05
-1.72994421680822e-05
-1.62118133641431e-05
-2.36292694899862e-05
-2.7961350037129e-05
-3.02506419752307e-05
-2.7496719737083e-05
-2.42259597827627e-05
-2.60716106803296e-05
-9.57562480438109e-06
-1.92583496678439e-06
-2.29436301804462e-05
-1.71606466647738e-05
-2.51535790362867e-05
-2.80897202988757e-05
-1.73443079760807e-05
-1.85313505304043e-05
6.05774090042453e-06
1.56837826494818e-06
-3.99428373291543e-05
-8.30427792220497e-06
-1.21971715854982e-05
-1.4646781058585e-05
-1.6593795868337e-05
-1.1397440289405e-05
-1.82665024547541e-05
-2.19755991890873e-05
-1.98942923506482e-05
-1.93130547683809e-05
-2.93259748935139e-05
-1.71472593116354e-05
-2.89310098194545e-05
-2.42867994209688e-05
-1.98424329724653e-05
-2.22641569866739e-05
-5.10420791533705e-05
-1.88307001042511e-06
-1.38818148252368e-05
-1.36180429509249e-05
-2.42756161205742e-05
-1.84632743223134e-05
-9.67238198370378e-06
-1.77462527531111e-05
-5.00418936312703e-05
-2.59962215683084e-05
-4.50135362065818e-05
-1.64127302579208e-05
-2.74208638005452e-05
-3.15819246338093e-05
-2.00078373950859e-05
-2.31297986835715e-05
-9.35763904632958e-06
-2.00669020590901e-05
-1.90782203555151e-05
-3.49192139744581e-05
-3.51321919828639e-05
-2.30899753477651e-05
-1.81656966721391e-05
4.26552603404247e-06
-1.85509393608449e-05
-3.48849880822473e-05
-1.60896806134676e-05
-1.30206999208909e-05
-1.50572177210299e-05
-2.2126737959159e-05
-1.22681140309165e-05
-1.14395835303188e-05
-3.46759704240195e-05
-1.58878130345405e-05
-2.22891404660995e-05
-3.37654062993319e-05
-3.41323267643042e-05
-5.21653601399707e-05
-4.5909743203754e-05
-5.55888026012705e-05
-2.50900405627211e-05
-2.42511307429619e-05
-1.28498792476191e-05
-2.53726201641708e-05
-2.82360452628686e-05
-1.66677014327607e-05
-2.81905334998917e-05
-6.59535280050018e-06
-2.06684427768389e-05
-3.16812690141321e-06
-3.65517671679146e-05
-2.11063031664311e-05
-3.62104657818331e-05
-1.15893372956253e-05
-2.87474832615226e-05
-6.57091650399732e-06
-1.57320604593497e-05
-9.70303291563919e-06
-2.28723417721919e-05
-2.88096438230045e-05
-1.63907487256609e-05
-2.29167422941125e-05
-1.43303874605166e-05
-1.07503045699137e-05
-1.55757372001372e-05
-3.69512486093789e-05
-1.93073507467023e-05
-1.87403486977076e-05
-2.17167584538707e-05
-3.52924871758805e-07
-3.50071225312199e-05
-2.76626780639141e-05
-1.23851298784717e-05
-2.00434022161845e-05
-2.51298250251058e-05
-3.56096336609012e-05
-2.7884835061468e-05
-2.85659089867095e-05
-1.63865722431745e-06
-1.99117565369146e-05
-5.38750302261833e-06
-2.44811621969955e-05
-6.67695901743637e-06
-7.16548159331458e-06
-2.44452699812033e-05
-2.27399182382854e-05
-2.75616113478723e-05
-2.61741995324173e-05
2.66783610826947e-07
-6.85958049484685e-06
-2.18717589763909e-05
-4.34293477061367e-06
-3.45314451164735e-05
-1.3955956547187e-05
-4.02398817495923e-05
-3.18960736984578e-05
-9.63110477349994e-06
-2.53492721169028e-05
-9.66127132305607e-06
-2.43166393904035e-05
-1.26198915397994e-05
-2.07059180654121e-05
-4.92003837896192e-06
-3.20283784482875e-05
-3.67505313996384e-06
-4.63459235990314e-06
-1.55051568918509e-05
-1.87295599649887e-05
-1.0561066975125e-05
-2.86901408525035e-05
1.36737198390521e-05
-1.17019761954142e-05
-2.43624374590207e-05
-1.20950118462551e-05
-1.82189384317245e-05
-1.56047972184301e-05
-2.18164251363343e-05
-2.28999971548139e-05
-2.19588365318671e-05
-3.09281038123381e-05
-1.0367757969793e-06
-1.42719187316274e-05
-2.75597357972119e-05
-2.01987726111361e-05
-2.69985844241454e-05
-1.03549192234628e-05
-2.85583725763053e-05
-4.0652348623941e-05
-1.66540354666319e-05
-3.31066875836107e-05
-7.6163326132258e-06
-3.39562054303526e-05
-5.36504735281863e-06
-1.2517556170327e-05
-2.11886566490299e-05
-1.49717508000876e-05
-1.70976972284064e-05
-1.37957695626019e-06
-1.55293408659115e-05
-3.97914561292742e-05
-7.94277878238037e-06
-1.48419865721783e-05
-2.16799667686878e-05
-1.57654170366661e-05
-2.76084434800957e-05
-2.96770840135522e-06
-1.0598288420801e-05
8.5618074028588e-07
-6.99098070012452e-06
-8.12963657068118e-06
-2.22413234982564e-05
-1.08736732677544e-05
-2.29090969235875e-05
-3.04445791505489e-05
-2.65164620470444e-05
1.39291048262629e-06
-3.80170036153562e-05
-2.54008209910736e-05
-9.03705403701164e-06
-1.90714349712733e-05
-3.1567677624527e-05
-3.03699703073513e-05
-1.37996127505744e-05
-1.10261960817512e-05
-2.84915058859981e-05
-2.4127369061371e-05
-1.69696320157025e-05
-1.42464506445328e-05
-1.08954875374536e-05
-4.63794684673318e-06
-2.68062872521125e-05
-2.41938362944622e-05
-2.72503785508418e-05
-2.05841444704284e-05
-1.8341783301184e-05
-2.48984078253697e-05
-1.65061185794503e-05
-1.87219836746399e-05
-1.5522319899133e-05
-2.54608886169233e-05
-2.42171653599178e-05
-1.01486287869729e-05
-3.31391334693946e-05
-1.65999169640593e-05
-9.16229952709796e-06
-1.311184168441e-05
-2.27494450940534e-05
-1.11300511254526e-05
-2.17676769024048e-05
-1.53828238025297e-05
-6.20697305571278e-06
-4.48343296912816e-05
-4.08056397208664e-05
-2.07017151071244e-05
-1.56462026055214e-05
-6.83081644778387e-06
-1.69998467059207e-05
-2.71019372333302e-05
6.736161426726e-07
-3.17634130902444e-05
-4.02886103788864e-05
-2.0778971125469e-05
-1.08517310551407e-05
-9.45702927292798e-07
5.79885221967232e-06
-2.34383162182498e-05
-2.7602329663544e-05
-2.34356111658456e-05
-2.89996481990789e-05
-7.71684396035201e-06
-1.46569773851014e-05
-3.82037690549181e-06
-1.9065861959773e-05
-1.73072728138845e-05
-3.9608955486893e-05
-3.00460758006202e-05
-1.11587214225331e-05
-1.76538234641381e-05
-8.22404358877236e-06
-4.0069965217502e-05
9.81329066959833e-06
-3.59886455493377e-05
-1.36301747327484e-05
-2.00014918749271e-05
-2.63019800318544e-05
-8.63236748596948e-06
-3.69398999297254e-05
-2.59420321246339e-05
-1.67784810427538e-05
-2.98986994510235e-05
-3.12220756261588e-05
-1.12557862089466e-05
-3.0041999274744e-05
-4.27277573538636e-05
-2.35894040476467e-05
-2.17903888302157e-05
-2.05411459953118e-05
-2.67388643934881e-05
-3.87489068706399e-06
-1.09038256764598e-05
4.96424974980393e-06
-9.31695976707452e-06
-8.11565566964784e-06
-2.38753858262569e-05
-1.4775221009963e-05
-1.5376691163761e-05
-1.74114003771389e-05
1.73173326669704e-06
-1.04219537131388e-05
-3.88815317990309e-05
-2.23086101853448e-05
-8.19794673624076e-06
-3.68872996621031e-05
-1.54929964579707e-05
-2.97577203920972e-06
-1.73535538324899e-05
-3.26224601880936e-05
-1.33059404217748e-05
-2.90045969661242e-05
-2.9070752096447e-05
-2.99723121127203e-05
-9.1618632279119e-06
-2.20650729250748e-05
-1.70003613389645e-05
-8.6216464163866e-06
-1.9184008988222e-05
-2.77397837556351e-05
-4.15121521774641e-05
-7.94503252292595e-06
-1.89488436714878e-05
-1.02036583105247e-05
-3.10010988906537e-05
-2.17564601469627e-05
-2.12229293928462e-05
-2.51352770452215e-05
-1.58453269535172e-05
-7.07109634889141e-06
-2.6694772425795e-05
-4.13705744704334e-05
-1.87488760201926e-05
-3.62737715076816e-05
-1.5624931641115e-05
-1.42670020845327e-05
-2.49050761798986e-05
-2.59385545851432e-05
-4.22259973629175e-05
-3.15454369546487e-05
-1.43973030145417e-05
-1.59595609138196e-05
-9.3786767118627e-06
-2.03731730735726e-05
-3.61500716217187e-05
-1.06661698237873e-05
-2.42042016713749e-05
-1.74367456140977e-05
-4.31114084838092e-05
-3.36247097869407e-05
-3.03529713804532e-05
-2.11259487047009e-05
-2.26622600496943e-05
-9.12487796683074e-06
-6.18659461373126e-06
-3.0678992712818e-06
2.20772053388538e-06
-2.41304609220266e-05
-3.29363558660499e-05
-5.84120741674366e-06
-2.76424803628242e-05
-2.83334262715762e-05
-1.7767749425505e-05
-1.2895230949636e-05
-1.4126434278809e-05
-1.26502913506837e-05
-7.23347670088583e-06
-5.51378880220378e-06
-2.75876754968029e-05
-3.96006533921489e-05
-2.34732254083939e-05
-8.42674847466693e-06
-3.49423415556373e-05
-2.18553181354345e-05
-3.27430550069247e-05
-2.76503020321027e-05
-3.33241424109433e-05
-3.05187725070429e-05
-6.09227350182715e-05
-2.51898809406822e-05
-1.27535661189979e-05
-4.15497329102351e-05
-2.66097347178971e-05
-1.29983155573699e-05
-2.74599599290887e-05
-1.84732417080137e-05
-2.14209334996851e-05
-1.16202359611492e-05
-7.68891888842858e-06
-1.97639714444987e-05
-2.5598557060834e-05
-2.23189187257143e-05
-4.26755328795618e-05
-1.55023795293313e-05
-2.79128193144569e-05
-2.57926866661222e-05
-3.6061888818224e-06
-2.05325323297525e-05
-1.69330748502428e-05
-2.01437268819211e-05
-7.07740135245813e-06
-9.67954377662371e-06
-1.93613599056429e-05
-2.82442203284202e-05
-2.24195642343361e-05
-3.64369589274515e-05
-5.25967261286714e-05
-2.00860728701288e-05
-3.85285139488945e-05
-3.63638833827764e-05
-3.80100839834392e-05
-3.01015134786926e-05
-1.66378795462377e-05
-2.85601820475367e-05
-2.65848057495783e-05
-2.3278842604582e-05
-3.56818691465141e-05
-2.25335532802392e-05
-2.90591813706434e-05
-1.32054153372961e-05
-4.5566986690257e-05
-1.79027997187393e-05
-2.23575998966852e-05
-9.12170517704511e-06
-9.06637854686596e-06
-5.77409054496193e-06
-1.58092203312312e-05
-3.40238243179358e-05
-1.08835060471883e-05
-2.09089275879725e-05
-9.24451482612881e-06
-3.03766398945891e-05
-1.89098851140096e-05
-1.21375322505335e-05
-3.92530839778602e-05
-3.39328474904852e-05
-6.40432515388058e-06
-2.63806559966344e-05
-9.20294206839373e-06
-2.84579284982917e-05
-3.08986363596266e-05
-2.98787826220906e-05
-8.98038884748866e-06
6.3207247498221e-06
-3.28002457571129e-05
-9.53020163700457e-06
-1.29251493247263e-05
-1.40381561894883e-05
-2.62295308303432e-05
-2.88835832984965e-05
-1.30776837647422e-05
-2.79305555467676e-05
-2.20713347936588e-05
-2.89841787647752e-05
-5.38688505203077e-06
-2.40158804289537e-05
-2.01755921901446e-05
-1.39110104340505e-05
-4.10221870992934e-05
-7.43007966442072e-06
-7.11665184511997e-06
-2.78046983426861e-05
-2.19323958030722e-05
-2.62150757848099e-05
-1.32986923745312e-05
-1.42741709861866e-05
-1.21211436396255e-05
-5.41860399199958e-06
-2.77202160901437e-05
-3.60882539127828e-05
-7.71385942106818e-06
-7.87171087801222e-07
-2.98611076591148e-05
-2.06687567174122e-05
-5.32866036533982e-05
-8.43271287868465e-06
-2.38094871904715e-05
-3.16595301733714e-05
-3.34841667373573e-05
-2.92122128111108e-05
-2.75186616069791e-05
-1.24751984349983e-05
-2.3412850786225e-05
-2.94493607927124e-05
-1.47036551717495e-05
-2.85992204611127e-05
-3.65300501885005e-05
-3.19684822679223e-05
-3.69876571640967e-05
-9.82091297188426e-06
-2.15689185810619e-05
-4.69010530482142e-06
-2.34606884203761e-05
-1.39101231163137e-05
-3.17283733026396e-05
-5.73830932036748e-05
-3.14468560741866e-05
-3.56798139122307e-05
-4.3888141475914e-05
5.92835688974403e-06
-2.4833839532766e-05
2.33943775536794e-06
-2.18101514917729e-05
-4.02089453194739e-06
-8.00151625834117e-06
-2.44912249588011e-05
-6.40340900756247e-06
-1.48878596516345e-05
-2.24454106000609e-05
-2.08690895641581e-05
1.57386556157462e-05
-5.54406070009429e-06
-1.65526408357968e-05
-3.05548503022807e-05
-4.05208748783849e-05
-1.09397451068485e-05
4.51307866189606e-06
-1.68929260749713e-05
-4.10142306967973e-05
-1.5194509303315e-05
-1.28660607811544e-05
-1.63332561314215e-05
-3.87705474920645e-05
-6.32635520002936e-06
-9.63666678181707e-06
-2.60927347840901e-05
-2.79094508613232e-05
2.65638138825157e-06
-3.1442689527372e-05
-1.08044349017398e-05
-8.57298605091946e-06
-1.54934809452819e-05
-3.66727073094735e-05
-3.15051819374926e-05
-2.42191436498839e-05
-1.40865839448211e-05
-4.72787094092503e-05
-1.49639317627222e-05
-1.85252855543851e-05
4.31646351043846e-06
-3.31294813297138e-05
-2.16511176540168e-05
-2.81990029238252e-05
-1.95772317228309e-05
-2.10646919464273e-05
-4.6152698063266e-05
-5.26729669565505e-05
-1.3038170202593e-05
-2.34240472063731e-05
-3.27509045198913e-05
-2.06574023938559e-05
-3.22148779917441e-05
-1.89019586625536e-05
-1.75167168190923e-05
-1.80228404237315e-05
-3.24843712434977e-05
-3.84432007580326e-05
-2.54488071344273e-05
-2.89841349032496e-05
-2.69726386686718e-05
-2.90189635279236e-05
-3.3775729684881e-05
3.50717378837249e-06
-1.69889454111835e-05
-1.63795122647366e-05
-2.81118145640515e-05
-3.17293680344756e-05
-3.40922824151306e-05
-3.34415796446106e-05
-2.83123308256594e-05
-2.08702320003585e-05
-5.37923769393585e-05
-1.20357225439613e-05
-2.36542924146668e-05
1.14636223858795e-05
-2.68084914877056e-05
-2.3226376415309e-05
-5.74006228464483e-06
-1.0852014408606e-06
-2.82145197279174e-05
-2.67901436869781e-05
-9.59759530863632e-06
-3.41749209232e-07
-2.19463797485698e-05
-3.76081539435481e-06
-2.02058506875448e-05
-3.2443531374558e-05
-2.42314750535144e-05
-1.68646179398897e-05
-8.05110232168422e-06
-2.33210970526247e-05
-1.62878148864201e-05
-1.03830110147891e-05
-3.94698447297816e-06
-1.95250923269629e-05
-3.89553729075946e-05
-2.96297852478293e-05
-1.7711334549551e-05
-7.86166161511624e-06
-1.56307489135678e-05
-1.53006401407261e-05
5.90523748453035e-06
-1.82038268068393e-05
-2.38469405352764e-05
-2.31750225526688e-05
-2.6256123440805e-05
-8.57461894737194e-06
-1.65630116300445e-05
-1.75923530514598e-05
-3.12243050154972e-05
3.50310387786356e-06
-8.289478480701e-06
-1.51723019487346e-05
-2.30499092635045e-05
-1.8390045371732e-05
-1.41507572206707e-05
-3.01379012160083e-05
-2.15438494713585e-05
-1.62669052107915e-05
-3.47732508442648e-05
-1.44015813942706e-05
-1.95770396392033e-05
-2.24757902351705e-05
-2.52745296763486e-05
-5.86625003800095e-07
-5.04323607310244e-07
7.00018185620733e-06
-5.16584236998649e-06
-3.36561075236828e-05
-1.70831101725254e-05
-1.06755936476512e-05
-8.94826008334454e-06
-8.03620619807319e-06
-1.75105589748055e-05
-2.77522382596309e-05
-1.195893325514e-05
-2.91972612893978e-05
-1.18110939701838e-05
-3.05451499574368e-05
-4.51356160897291e-05
-1.72587801889885e-05
-2.68570493162736e-05
-2.15309502514842e-05
-2.94186887231164e-05
-3.38265013831542e-05
-3.064183184839e-05
-3.12526969396728e-05
-3.40366527500034e-05
-3.16239542303621e-05
-3.38585094234864e-05
-1.94961526334914e-05
-1.59720289894725e-05
-4.98866892688172e-06
2.50800159159969e-06
-1.53276605087595e-05
3.26846507861703e-06
-1.59605617873928e-05
-1.34331272017497e-05
-3.44054891973824e-05
-1.67038891920076e-05
-2.56322965042031e-05
-3.00593173434e-05
-1.57828737786706e-05
-5.07374382406483e-05
-1.129184823947e-05
-3.74996268841956e-05
-2.0678225019137e-05
-3.73213222119447e-05
-2.00749903917491e-05
-1.14194498269377e-05
-7.31358113021363e-06
-3.7670109715794e-05
-2.4697555402697e-05
-2.94807006777065e-06
4.08794886785744e-06
-7.37231500766472e-06
-4.91773566452373e-06
-2.13193573917914e-05
-1.35074714022584e-05
-1.98944041351373e-05
-1.3452661563179e-05
-2.68623249925349e-05
-1.48382682827935e-05
-2.27142360362758e-05
-2.86239737085173e-05
-3.64352712626794e-05
-1.42045542964657e-05
-5.11654683153204e-05
-1.20053279115471e-05
7.31718101344569e-06
-3.14004432409269e-05
-4.5785985426173e-05
-1.59922580288168e-05
-2.6907571269731e-05
-1.16945765517882e-05
-9.73134358757568e-06
-5.17091869503059e-06
-3.32074528046439e-05
-3.28894807687341e-05
-3.94843188535682e-05
-2.60342658687683e-05
-2.56570513642639e-05
-2.29980377801312e-05
-1.65138092816384e-05
-4.1980292293735e-05
-1.12541347479821e-05
-2.88809155361549e-05
-5.82347477769622e-06
-1.00002401179151e-05
-2.83273924440254e-05
-1.16747326369492e-05
-2.74987788450552e-05
-4.43942259865574e-05
-4.19089667174581e-05
-3.83657288634563e-05
-3.56759781551428e-05
-2.59920445962054e-05
-2.79884670783344e-05
-2.93173649492186e-05
-1.12356952336247e-05
-1.43453135690993e-05
-2.25695196161738e-05
-2.91325767114941e-05
-1.07965392856644e-05
-1.957589215112e-05
-1.3971242935273e-05
-7.17548741812681e-07
6.49892232712826e-07
-1.43512239280369e-05
-2.6706196165416e-05
-4.12980353995454e-05
-1.82003908504049e-05
-2.07155774244979e-05
-3.48813953901275e-05
-2.40552370341927e-05
-2.75780875991939e-05
-2.8388111159037e-05
2.15122012560435e-06
-8.12696595968361e-06
-1.40048600701372e-05
-9.80312617180427e-06
1.04329683648287e-05
-2.86275834662023e-05
-9.87021633986034e-06
-3.10149786769652e-05
-2.17425684964317e-05
-1.03442859048285e-05
-3.43711762774455e-05
-1.34155221424579e-05
-1.25857049313878e-05
-1.15655929013527e-05
-2.0622707582111e-05
2.09534453828813e-06
-8.89421652653305e-07
-3.90654323234351e-05
-1.68229260195776e-05
-2.74930359444231e-05
-9.36028280536422e-06
-3.19353440009392e-05
-2.75937956589613e-05
-2.45296559402195e-05
-1.00819780183099e-05
-2.27808154333407e-05
-3.05873928476695e-05
-2.40278302397551e-05
-1.48795075621535e-05
-3.39816884802932e-05
-1.80230802048818e-05
-3.93213429737859e-05
-3.38193007111259e-05
-1.57375912874104e-05
-2.86914450140091e-05
-2.95577320413735e-05
-8.50292211127884e-06
-2.90023316372271e-05
-3.01670605246815e-05
-2.27496900598736e-05
-3.06640567938547e-05
-5.10079731826609e-06
3.55347455649176e-06
-3.24635498507215e-05
-1.8553839625874e-05
-1.85265275748023e-05
-3.8172848862678e-05
-3.1507012370274e-05
-3.67635698740268e-05
-1.93561536365468e-05
-5.77948664049416e-06
-3.32070832351152e-05
-2.18611030425749e-05
-3.84739726800289e-05
-1.49280883478802e-05
-2.28743119698765e-05
-2.8896150007624e-05
-3.18204205466439e-05
-2.44573500456088e-05
-8.35887245643537e-06
-5.83533518999075e-06
-3.08557617499431e-05
-7.55232042851519e-07
-1.37733052100162e-05
-1.79877758614009e-05
-1.88830269825239e-05
-2.54181392532559e-05
-1.79387436751141e-05
-2.69787067458735e-05
-6.07454077858108e-07
-2.57978417655492e-05
-2.05589267444472e-05
-4.38196695978902e-05
-3.31811994058824e-05
-3.21382847575275e-05
-2.01608458896556e-05
-4.30206076519304e-05
-4.45543632083392e-05
-5.59386560518095e-06
-1.81461171361814e-05
-4.20433744740768e-06
-1.56502723683165e-05
-3.42850805534957e-05
-2.13002934830074e-05
-7.54231235407817e-06
-1.23105575833241e-05
-2.69914788389945e-05
2.71497445478807e-06
-3.93460023113497e-05
6.29729597270966e-07
-1.47985595491444e-05
-1.3198895638496e-05
-1.20206109461366e-05
-2.14735594289936e-05
-2.47508824128587e-05
-4.50899939413541e-06
-9.16884877373533e-06
-2.34388913438626e-05
-3.82687639490781e-05
-5.4084590578763e-05
-3.89271985761579e-06
1.62764981491352e-06
-2.85692174286091e-05
-2.24258382797018e-05
-1.51992533448494e-05
-1.03971143241825e-05
-1.91279380437944e-05
-1.15983471772749e-05
-1.780625902617e-05
-1.1699283351458e-05
-1.42749976470378e-05
-3.86996743210236e-05
-1.5176117505197e-05
-3.39756074353353e-05
-6.38940072038428e-06
-1.67542096402895e-05
-2.61515319869216e-05
-8.74430760830494e-07
-3.48150708194543e-05
-1.01471089821122e-05
-7.82788491229479e-06
-3.065961593479e-05
-3.66757120305892e-06
-1.80661049687495e-05
-1.07863613562332e-05
-1.74204948162758e-05
-7.56582835371753e-06
-8.0633382354379e-06
-3.36474658364004e-05
-3.36216569103851e-05
-3.06762037805215e-05
-2.53684770333109e-05
-2.04153828382835e-05
-2.39700354738894e-05
-2.92434512366429e-05
-3.9527575821748e-05
-2.64161523397088e-05
-7.20877652959585e-06
-2.39447386165811e-05
-1.59115932338697e-05
1.12022006535416e-06
-3.21708529443163e-05
-8.79222729157173e-06
-2.21345561238105e-05
1.04891719657485e-06
-1.91944176450681e-05
-1.3982328390422e-05
-4.06314251112405e-05
-3.60165887311902e-05
-1.6001114965967e-05
-1.8402287691582e-05
-1.33088904459766e-06
-1.1080852218453e-05
8.98994305404735e-07
-3.44949908198051e-05
-1.8400500870308e-05
-2.68183311712941e-05
-2.5465090199473e-05
1.74304072469769e-06
-2.89211122168924e-05
-5.02513326015786e-05
-1.0371004687086e-05
-1.74523174143684e-05
-1.54946309408794e-05
-3.98931885012924e-05
-2.31738587474455e-05
-1.63476051992126e-05
-2.75518985514911e-05
-4.04476667603654e-05
-1.94838516067203e-05
-3.36697335333219e-05
-8.92436235397422e-06
-3.01388960779605e-05
-3.1738997739024e-05
-1.51662391627526e-05
-6.290595076015e-06
-4.24567238851236e-05
-1.94590156249275e-05
-4.17463757392077e-06
-3.00182460393475e-05
-2.4675905273307e-05
-9.36519592445684e-06
-2.78664784859734e-05
-2.56164381865364e-05
-2.93913562727986e-05
-2.79624824168692e-05
-1.81880459975996e-05
-1.1958851490586e-05
-7.65794703440892e-06
5.14263340761654e-07
-1.03322283172032e-05
-1.71028975517804e-05
-1.61731602093892e-05
-3.40449137885374e-05
-5.05363919805311e-07
-1.42319169386043e-06
-2.03579502970282e-05
-2.41947064568725e-05
-1.38930813762035e-05
-1.98955587577466e-05
-1.35264901426397e-05
-1.38929546668916e-05
-2.45974184079191e-05
-3.53226250927167e-05
-1.83795039424342e-05
-1.65488215441039e-05
-2.63885818666692e-05
-2.04559139652276e-05
3.89912281240953e-08
-1.77906401282826e-05
-2.94225711716423e-05
-4.55573773532146e-05
-2.46655660574437e-05
-1.55148868217157e-05
-2.9807824600218e-05
-1.66386350214367e-05
-4.43027754250712e-05
-1.89571454820798e-05
-4.00557309060038e-05
-4.29475230090593e-05
-1.93917753708744e-05
-1.97693336983963e-05
-2.00756364615334e-05
-3.44933534582573e-05
-2.64410231353804e-05
1.46496067219339e-06
-5.03973612796654e-06
5.62448423455431e-07
-4.42742429154805e-05
-1.20634887459676e-05
-2.95904710528448e-05
-2.06797698042108e-05
-1.34576352590204e-05
-2.78460268872703e-05
5.83688454892936e-06
-3.38317007914957e-05
-2.04849501896714e-05
3.73387891854674e-06
-2.30001085592979e-05
-5.46232648906714e-06
-3.44066195207848e-05
-1.51975755935914e-05
-2.83275865740324e-05
-3.9346587321832e-05
-1.39992815567347e-05
-8.23781166056941e-06
-3.01930537557305e-05
-7.05527616197149e-07
-2.01917911951001e-05
-1.35998327078523e-05
-2.85740314398954e-05
-9.72525740421792e-06
-2.92850741705197e-05
-1.68979603033302e-05
8.11790760441445e-06
-2.6033895441739e-05
-2.7752795120447e-05
-1.35127118731127e-05
3.23342953535304e-06
-4.32938203817619e-06
-1.31192255446754e-05
-1.52224090419504e-05
-2.00115474598315e-05
-5.9508524260495e-06
-1.77961022187353e-05
-2.83694406476459e-05
-4.67144602883778e-05
-1.02802657328989e-05
-2.61217441164565e-05
-7.07299791030447e-06
-2.43412060479787e-05
-1.98474878123985e-05
1.49321044018127e-06
-7.75787070591242e-06
-2.26644890155601e-05
-2.0529048573259e-05
-3.48680378983963e-05
-2.72048531950494e-05
-3.57455154876917e-05
-2.75874126221025e-05
-1.69759696385946e-05
-2.73084187818522e-05
-9.90193348318896e-06
-7.72262166664205e-06
-2.27608663659566e-05
-3.74028693838261e-05
3.25851119680369e-06
-1.52121659617201e-05
-2.45939916865663e-05
-5.22733134232191e-06
-2.27938046768264e-05
-4.28454399746115e-05
-2.27778000588413e-05
-2.76811243689965e-05
-3.44016156568495e-05
-2.13659233853271e-05
-1.80523589732878e-05
-3.4653999003613e-05
-1.32048534323489e-05
-2.66365033082078e-05
-2.24533310078609e-05
-2.59653916215954e-05
-1.87367338828011e-05
-2.97436908437769e-05
-2.48306732320095e-05
-1.73835702478274e-05
-4.05974701005558e-05
-1.6988633416179e-05
-2.59970160364543e-05
-1.51402991311098e-05
-3.51210577131808e-06
-1.83632136654962e-05
-9.58015663392569e-06
-2.18964424463247e-05
-6.42873284154692e-06
-1.65211613088913e-05
-2.3478992813767e-05
-2.02506407999362e-05
1.88312838644186e-06
-1.34076383256162e-05
-1.40316186887374e-05
-4.23613543371036e-05
-1.89992207732216e-05
-2.08115152594229e-05
-4.28225011048308e-05
-9.1025521763308e-06
-4.16648239120093e-05
-2.43159809205296e-05
-1.09976137908625e-05
-6.21798529389715e-06
-4.50462757560755e-06
-3.21008148950051e-05
-7.62444196671943e-06
-2.27093760480878e-05
-1.76024119070091e-05
-7.62748267082677e-06
-6.45630182987353e-06
-1.07298239096717e-05
-9.52457536467472e-06
-2.67750736211702e-05
-2.20012078684789e-05
7.9694397902178e-06
-6.09679597703896e-06
-1.91394018831552e-05
-3.0544882147063e-05
-4.01846550732133e-05
-1.27435072712251e-05
-2.20463554667478e-05
-2.12145359478239e-05
-2.28760293942174e-05
-2.4742785525493e-05
-4.84575550878713e-05
-2.64179523521073e-05
-1.0132061694705e-05
-2.44154614984393e-05
-1.59266958476697e-05
-3.87657778343514e-05
-7.13173785852733e-06
-3.2817766726617e-05
-2.49128584398146e-05
-5.53902201346523e-06
-1.31696353777166e-05
-2.08731189403992e-05
-1.17028145517778e-05
-2.8936889908322e-05
-1.89133951240022e-05
-1.18078068399315e-05
-7.03199316512068e-06
-3.060642263225e-05
-3.64909471077694e-05
-6.86698966273792e-06
-1.45851456404339e-05
-3.07359841003295e-06
-4.01535921636015e-05
-2.82644206710611e-05
-2.1959454610234e-05
-2.00647020158129e-05
-2.49647353657615e-05
-1.04209131793953e-05
-6.26957777262526e-06
1.06069601771398e-05
1.41139626691326e-06
-2.46623353215232e-06
3.34164641136993e-06
-3.84734715848512e-05
-1.1342135659634e-05
-2.91471726652893e-05
-3.83159337412698e-05
-2.96856889392052e-05
-5.56043160007166e-05
-4.74362473840273e-06
-8.09737235767539e-06
-3.709154503406e-05
-8.29106033050844e-06
-1.85309281663098e-05
-2.44896884042013e-05
-1.32963785923491e-05
-2.78597486445597e-05
-1.5174843804227e-05
-2.55579055724408e-05
-1.98991778877468e-05
-1.47425818023592e-05
-1.20890864189878e-05
-1.04727565180051e-05
-3.69328692381247e-06
-2.74444901911901e-05
2.59733236741115e-06
-4.05071327701482e-05
-3.12882684882245e-05
-2.61802831991154e-05
-1.54614285355609e-05
-3.26334863804416e-05
-3.44422319320377e-05
-1.72623663882374e-05
-1.51087887221344e-05
-1.07948825530674e-06
-4.77933972533035e-05
-1.84323879577486e-05
-5.10708428606965e-05
-2.97886960863693e-05
-1.11896249456574e-05
-2.15369397792098e-05
-2.178470083159e-05
-1.5603131871205e-05
-1.40481876861905e-05
-9.34683854153957e-06
-3.67827178674338e-05
-5.83849347212972e-06
-1.50518149061807e-05
1.63244315327201e-06
-3.44207555826112e-07
-1.34315040763382e-05
-1.41379584765806e-05
-2.92166700257769e-05
-2.36543693802391e-05
-3.72201135381041e-05
-1.23349059333075e-05
-1.99132634283928e-05
-3.01705449019898e-06
-2.67736062877162e-05
-1.07161839586586e-05
-7.91679241759187e-06
-2.55175218090869e-05
-1.60633310351304e-05
-4.88332240327704e-06
-3.78634471354909e-05
-3.17405000709051e-05
-2.8704049267409e-05
-2.04743753522219e-05
-2.90549726118961e-05
-1.42647108838916e-05
-2.12729965441539e-05
-3.36702076365779e-05
-2.2623634292987e-05
-1.2279332849445e-05
-2.36453058107652e-06
-1.62459182048232e-05
-8.80122938182587e-06
-1.33892637173987e-05
-1.40196910050416e-05
-1.60447108668634e-05
-2.85889215469768e-05
-2.31283495800594e-05
-2.64581658864648e-05
-2.31180303056583e-05
-1.04260650310392e-05
-2.39746569846757e-05
-2.40124122227941e-05
-2.60594713659641e-05
-3.19182758764208e-05
-2.73706340005971e-05
-9.32967664682705e-06
-1.95897496592318e-05
-4.84377546807997e-05
-3.27653582809539e-05
-2.02886594053334e-05
-1.87055964052899e-05
-1.96357202575329e-05
-3.86344851720471e-05
-6.42921255743729e-06
-3.78490007069404e-05
-2.60432355251379e-05
-6.42937619542436e-06
-9.35392208470454e-06
-2.50477769946436e-05
-6.24055591559334e-06
-3.4575580193141e-06
-1.60996715117474e-05
-3.03052057166122e-05
-2.2685881503208e-05
-2.91729695830094e-05
-1.65344200244628e-05
-2.68557859259159e-05
-1.16569651792514e-05
-5.17686462061564e-06
-1.17777164320514e-05
-1.30981067312617e-05
-2.51227622238696e-05
-3.15550368335033e-05
-2.42132389631637e-05
-2.26467046309542e-05
-8.35289698795643e-06
-3.89710514538857e-05
-3.07877341822065e-05
-2.38065537757908e-05
-1.83028903156637e-05
-5.80077504676645e-06
6.41238009967864e-07
-1.84715106856496e-05
-1.01101671761963e-05
2.12546112684039e-05
-2.69918501458491e-05
-2.15101312097848e-05
-1.54568273722891e-05
-2.23871916641799e-05
-1.05566351400531e-05
-3.57201870754001e-05
-1.2625776517299e-05
-1.62090739025358e-05
-2.57081679908419e-05
-1.5695275991587e-05
-1.31095398926271e-05
-2.1581207589612e-05
3.85192974062331e-06
-3.27742753444756e-05
-4.4611928098839e-06
-1.9162925486149e-05
-1.04104196658849e-05
-2.56847030106951e-05
-8.96026716067752e-06
3.19533845242995e-06
-1.73161954660365e-05
-3.1217731460908e-05
-2.65983931539517e-05
-2.88011928286348e-05
-2.11183089224408e-05
-2.55152181508115e-05
-1.67987063705069e-05
-8.6812083085889e-06
-2.41744699578233e-05
-2.04270469020331e-05
-2.29889558667601e-05
6.88656283020242e-07
-2.49357077977363e-05
-1.85932353524064e-05
-3.90417135519104e-05
-3.62937582368478e-05
-2.42506717642891e-05
-3.660795658218e-05
-2.79916374777059e-05
-1.1955178069352e-05
-2.18231918459406e-05
-2.9658497604832e-05
-6.17555752551792e-06
-8.09394164926932e-06
-2.29443478938446e-05
-2.01700052425864e-05
-1.89244585691293e-05
-4.05512286057213e-05
-3.56708211679507e-05
-2.17942466482473e-05
-1.40499531646365e-05
6.0422533129362e-06
-4.47606401531155e-05
5.59493221595135e-06
-2.52150722204006e-05
-2.58568345787862e-05
-2.02784858338859e-05
-8.26083650841929e-06
-6.70075718221957e-06
-1.54160924494022e-05
-1.45673527437995e-05
1.15034506558811e-06
-2.08511620692701e-05
-4.31237610944361e-05
-1.35985090582964e-05
-1.89326947402253e-05
6.1594558597393e-06
-2.94759861310376e-05
-3.80818279556628e-06
-1.98860169612187e-06
-2.76704917008452e-05
-1.56689055025443e-05
-2.78756657175392e-05
-1.17120883615731e-05
-4.4840242941769e-05
-1.60558637026856e-05
8.77677471589813e-06
-3.7641306515065e-05
-1.90659830123611e-05
-4.18091737616767e-05
-2.83375182502862e-05
-2.13308667348568e-05
-1.73739451068884e-05
-1.46682078843653e-05
-9.73137459185403e-06
-3.01899364303848e-05
-7.45990807555794e-06
-8.93231234308364e-06
-6.64057458006644e-06
-2.65451575579373e-05
-1.11402349417367e-06
-2.51427184153334e-05
-2.63696403260319e-06
-4.02862869743658e-05
-3.00099046638399e-05
-1.11547013513683e-05
-1.10259196513596e-05
-1.60363637396399e-05
-1.41179859476167e-05
-2.66171087994733e-05
-3.34999900237512e-05
-4.08332721091957e-05
-1.73379962330784e-05
-3.57061070410812e-06
-1.52243707021552e-05
-2.19706158548e-05
-7.97506296273708e-06
-2.01460206912748e-05
-2.49204687423359e-05
-3.09707313266866e-05
-1.29374719473986e-05
-1.08047218531844e-05
-2.62388370496712e-05
-2.66897529150038e-05
-1.58406146963453e-05
-1.78973527673674e-05
3.36888160385288e-06
-3.92623154539448e-05
-1.45878383056187e-05
-3.31512658808309e-05
-2.51047760743998e-05
-1.91651685452346e-05
-1.52696521441136e-05
-2.88841852809822e-05
-2.02523304474503e-05
-2.3521288829176e-05
-9.03989376354519e-06
-5.88893387634507e-06
-2.93464488299176e-05
-2.69854429938956e-05
-1.08366365979192e-06
-1.95903121607012e-05
-1.66479151947121e-06
-8.05951812353441e-06
-3.64657081644292e-05
-2.78098319892926e-05
-2.46274250009703e-05
-1.15493355530102e-05
-6.89857677344963e-06
-2.97280654507981e-05
-3.03151832092033e-05
-5.24754153096212e-06
-3.87247071168829e-05
-7.27874093186343e-06
1.27403258116626e-05
-1.51793687465762e-07
-3.62619152988389e-06
-1.36292714549741e-05
-1.73703346715101e-05
-2.45417117828425e-05
-2.49883028246522e-05
-5.33155962989916e-05
-2.7295292878927e-05
-1.24403593826223e-05
-2.90388752610841e-05
-2.61672049364516e-05
-2.73201957929999e-05
-1.72360232382208e-05
-3.62594023541547e-05
-5.44384814328617e-06
-1.92393612830009e-05
-1.27433803058046e-05
7.79567409383768e-06
-8.30645147063918e-06
-1.86157256103805e-05
-4.40231009896225e-05
-7.41834360725696e-06
-3.64514477905803e-05
-2.55217414278965e-05
-1.63971674032807e-05
-2.97475290953029e-05
-1.92194556637476e-05
-1.67097043289366e-05
-1.15764147234661e-05
-2.57270296897734e-05
-1.34580038166974e-05
-4.16498405298697e-05
-1.74871025754017e-05
-1.59434901452329e-05
-2.5707187118847e-05
-3.29169522276059e-05
-3.03688890825911e-05
-2.64235070943184e-05
-2.04197190850317e-05
3.95342861823226e-06
-2.30679474146796e-05
-2.71720352268623e-05
-1.33976083299695e-05
-4.72383352269926e-05
-4.06651525576048e-05
-8.52631952190882e-06
-2.96160845579409e-05
-2.85043368901978e-05
-1.29246728484126e-05
-2.77004183580804e-05
-3.18440761595103e-05
-4.28408936790357e-05
-9.26991366485283e-06
-2.38555087667455e-05
-4.43591650096767e-05
-1.62563355531067e-06
-2.98338377423875e-05
-8.24313239294759e-06
-1.15556148599099e-05
-1.27995855722261e-05
-2.57522815746499e-05
-3.52867432290198e-05
-1.98093376091824e-05
-2.2242939257983e-05
-1.66146186172282e-05
-4.70801324972718e-05
-5.12594909308242e-05
-3.0234361925468e-05
-2.46950935414047e-05
-4.67463715494952e-05
-2.58918654797294e-05
-8.20773384644632e-06
-3.28620767170462e-05
-5.13146518602622e-06
-2.70569150836743e-05
-3.12910368456541e-05
-3.07795912421949e-06
-2.99051801122572e-06
1.68884325456801e-06
-7.53534124817399e-06
-2.01012843927326e-05
-2.08981062684763e-05
-1.01560125129193e-05
-2.28208421902084e-05
-3.43244547224594e-05
-1.96606824470453e-05
-1.61229587469159e-05
-1.90936727253113e-05
-2.01146027800881e-05
-4.98394699859573e-05
-1.57080463888556e-05
-1.24470048868159e-05
-1.85042744224995e-05
-6.30997315261781e-06
-1.55862159906965e-05
-3.30093077938903e-05
-1.41908293156122e-05
-2.28920372521528e-05
-3.32156074436904e-05
-1.99034047833119e-05
-1.66530981729608e-05
-1.89438405864205e-05
-1.90408714238634e-06
-1.76103195559632e-05
-1.62643809921006e-05
-1.3817298047888e-05
-1.72186287237273e-05
-5.58901933118985e-06
-9.4315131644938e-06
-2.38666242110558e-05
-2.78596343214095e-05
-1.1849433777509e-05
-3.12076264968836e-05
-2.39299682837423e-05
-3.82807953707632e-05
-2.14898985067818e-05
-3.75076523552235e-05
-1.82906063906496e-05
-8.87107375820626e-06
-1.62050761407446e-05
-2.25320857863249e-05
-4.44446567398223e-05
-2.12460046593082e-05
-1.90896444233391e-05
-1.58469309458901e-05
-2.3299194154538e-05
-2.69023969767586e-05
-3.34565485284696e-05
-1.96054418340291e-05
-3.08896917447249e-05
-3.69872579885396e-05
-2.16731331928644e-06
-4.38339147739608e-05
-2.97347031791158e-05
1.30937583178931e-05
-8.6189078491925e-06
-2.12250320944141e-05
-1.09964782906677e-05
-2.94614888024628e-05
-1.16825087986955e-05
-3.10717006730535e-05
-4.96462307463492e-06
-1.76985907446416e-05
-1.76290503870505e-05
-4.36804454499048e-05
-3.83743879036728e-05
-8.99505483831801e-06
-3.37301568271705e-05
-2.54698606191096e-05
-1.95556306192197e-05
-7.4580492256111e-07
-2.95796414117814e-05
-2.17146207391278e-05
-1.60470132268942e-05
-5.51812362673117e-06
-3.10688632785503e-05
-2.92007377372078e-05
4.04243708057692e-06
-1.5225738867042e-05
-2.43033877117568e-05
-1.3789682898944e-05
-1.11811336681903e-05
-4.5334445858415e-05
-2.68041849253688e-05
-1.13020769557809e-05
-3.46772359733502e-05
-2.25812622106546e-05
-6.34411623242448e-06
-3.62977473228999e-05
-3.09741445215068e-05
-2.43160311837454e-05
-1.11742438806655e-05
-2.29077142727247e-05
-7.20032469375544e-06
-7.46683712029705e-06
-1.96928747958104e-05
-9.450222198901e-06
-3.79370738532501e-05
-2.70108047814209e-05
-2.42546899520607e-05
-2.90706260082224e-05
1.8443513727512e-06
-1.47621608949968e-05
-3.71528325431462e-05
-3.88447444701196e-05
-1.72369660537885e-05
-2.43225182781525e-05
-2.37360707939766e-05
-2.61494736469572e-05
-2.95553123750568e-05
3.79340662088643e-06
-1.11092195218817e-05
-1.66530932655977e-05
-1.60041243346832e-05
-6.99572865548576e-06
-2.78322159467493e-06
-3.71118884363678e-05
-1.05945488437109e-06
-1.32908321823867e-05
-7.54359411533381e-06
-1.58980353153164e-05
-2.90701900784765e-05
-2.28250724847125e-05
-2.40212665327239e-05
-2.14678863755793e-05
-1.64030441600549e-05
-8.98175428566926e-06
-9.0366636037182e-06
-2.77452462721193e-05
-2.59597989202024e-05
-1.63991321412005e-05
-2.27995596819901e-05
-1.32892097950745e-05
-3.55299184297267e-06
-1.07649074684313e-05
-3.46000488712833e-05
-3.41964641627223e-06
-3.11343096748228e-05
-2.65640303147297e-05
-4.89263577637343e-06
-1.12712890491763e-05
-1.56542635952747e-05
-1.15517324525339e-05
-2.23697070247049e-05
-2.25585806624284e-05
-2.01178399026099e-05
-1.7937587386022e-05
-2.64079893715459e-05
-2.79117311100202e-05
-3.30808716533189e-05
-1.87699139622302e-05
-3.5165799168985e-05
-3.46387168678312e-05
-3.64927185371301e-05
-3.75821507317626e-05
-7.44795596880821e-07
-5.04660915582164e-08
-3.55360005759679e-05
-1.72015660581384e-05
-4.06188186549261e-05
9.27794398552644e-07
-3.87750925727336e-06
-1.82668761003747e-05
-2.27743186762215e-05
-2.07790899649446e-05
-2.55069666218573e-05
-2.64757451475784e-05
-1.81395591257185e-05
-2.90998344317998e-05
-7.17935835535619e-06
-4.72107982188912e-05
-1.64461500057726e-05
-2.02977881935186e-05
-1.49430499519229e-05
-3.45574886484658e-06
-3.21451111278573e-05
-2.68642088790803e-05
-1.25721398614746e-05
-1.75333053765762e-05
-1.31946422989194e-05
-1.93076415769831e-05
-2.57847977733556e-05
3.27458408935999e-06
-2.13129955825582e-05
-1.12405907223413e-05
-3.00037106165113e-05
-2.97818878686903e-05
-2.22772918830997e-05
-1.41838917983893e-05
-2.39624300097985e-05
-3.64648697327632e-05
-1.94313732293299e-05
-3.69777152460456e-06
-3.230563864553e-05
-1.58231929909076e-05
-1.47371674659383e-05
-1.75675188755392e-05
-9.2298185170973e-06
-2.7243199432152e-05
-3.16062991325983e-05
-8.71009142606752e-06
-1.3871191131703e-05
-3.38530393976095e-05
-2.54065804036584e-05
-2.83843241114759e-05
-7.90499929704297e-07
-3.96340725103338e-07
-5.54173963505882e-06
-1.61747579130736e-05
-1.7695559944156e-05
-2.41931508988994e-05
-4.14906671811504e-05
-3.40345646109134e-06
-1.98453477455165e-05
-2.060117439498e-05
-2.22488499237528e-05
-2.03446435932579e-05
-2.28274566666575e-05
-3.04013063261241e-05
-1.30723144735565e-05
-2.51314292191764e-05
-3.97337420267422e-05
-2.13982975700207e-05
-1.13970712409481e-05
-1.66569381259546e-05
-1.92333027769873e-05
-4.3260620921085e-05
-1.68209040598433e-05
-3.21483155314229e-05
-3.40160262090397e-05
-1.93289845251227e-05
-8.841662492033e-06
-1.64027828659283e-05
-4.33740830586e-05
-1.88292543755014e-05
-3.94199947981409e-05
-1.442455897678e-05
-2.94051130262026e-05
-1.46849150440002e-05
-2.45193764618196e-05
-2.11900483786119e-05
-1.70172300017713e-05
-2.08607203367219e-05
-1.2639315906514e-05
-2.50818874973497e-05
-3.38268937965084e-05
-2.37207647185704e-05
-9.56036661393675e-06
-1.81447675203445e-05
-2.36049014048255e-05
-1.92464984592733e-05
-2.48728934684484e-05
-2.82219037712379e-05
-3.5122684280801e-05
-5.17341337872852e-06
-1.26840716866326e-05
-2.59042147427364e-05
-2.3048872840643e-05
-2.54691819195495e-05
-2.60453523167995e-05
1.72006004008637e-05
-2.83941344207222e-05
-4.65928805090942e-05
-2.31094081394305e-05
-5.08563886540267e-06
-2.9620823293739e-05
-1.38618155599213e-05
-1.91466308206326e-05
-1.00318791243651e-06
-3.43049021884226e-05
-4.72086363009086e-05
1.94457110420478e-05
-7.57590187705317e-06
-3.95345627406753e-05
-1.99300005523126e-05
-7.27081624020566e-06
-1.99055149827363e-05
-1.54510073740373e-05
-5.79500509692333e-05
-3.38333046932443e-05
-1.76117449056471e-05
-4.18582529965195e-05
-2.29183243991899e-05
-2.62782138512866e-05
-1.42573829715106e-05
-5.81451019300736e-06
-2.06364916614279e-05
-2.65528179740712e-05
-3.04949760541469e-05
-6.03308280338773e-06
-2.07129389543599e-05
-3.19822495305657e-05
-1.81389049685037e-05
-4.1739414439386e-05
-2.58790218010041e-05
-3.79453455977943e-05
-1.76476547442001e-05
-3.00215402871147e-05
-2.9771955660282e-05
-1.94292182958435e-06
-1.22171248948942e-06
-7.36434593084665e-06
-2.72495673012821e-05
-2.59619611793782e-05
-2.06043492182932e-05
-1.16676378471606e-05
-5.20040322013961e-06
-2.40809166687877e-05
-1.53357692965779e-06
7.69322526001362e-06
-1.21238483751641e-05
-2.52612038788227e-05
-1.33623375953488e-05
-4.48903188919844e-06
-4.97502198943378e-05
-2.99873620945447e-05
-2.98366936481844e-05
-1.06074669591079e-05
-3.37699873357427e-05
-1.20629371581916e-05
-1.51644300662471e-05
-3.77986562379871e-05
-3.16332242035924e-05
-1.43611428765847e-05
-4.26687640523205e-06
-2.32874602481826e-05
-3.23130174855363e-05
-4.39190510596963e-06
-3.33039113733511e-05
-2.88422179076555e-05
-4.9988385395476e-06
-4.60406515376335e-06
-1.73116024339917e-05
-2.81951174629307e-05
-1.14225504366853e-05
-2.54305164773372e-05
-3.2339231638895e-05
-1.70419996457741e-05
-3.68613175982092e-06
-2.32642619749108e-05
-2.69630799112352e-05
-3.02407925312807e-05
-2.05550234981093e-05
-1.90076687734374e-06
-1.43429497757381e-05
-1.26140437396916e-05
-1.61194061673754e-05
-1.14733661366098e-05
-2.95985535362717e-05
-1.67319739129678e-05
-1.57023319318713e-05
-2.51778484490073e-05
-9.96102014000871e-06
-3.70468100006221e-05
-4.82313557608027e-06
-3.1218678949627e-05
-1.87891959317284e-05
2.97110599086049e-08
-7.13633570592648e-06
-3.74242110419502e-05
-1.59330044547786e-05
-2.50521261811906e-05
-2.30829217309317e-05
-2.4600132668741e-05
-1.8297594200888e-05
1.72075175982129e-06
-4.27272721574422e-06
-1.66175070193583e-05
-3.8255191560514e-05
-3.30864198637767e-05
-1.66459028731334e-05
-1.26900611857552e-05
-3.55931256640057e-05
-3.0635023330829e-05
-1.90446282507867e-05
1.54870714588343e-06
9.9288388878678e-07
-1.74425810650568e-05
-2.59676319368429e-05
-2.93488353536734e-05
-2.3724787544648e-05
-2.70449072560086e-05
-2.39317167266978e-05
-3.35878604527096e-05
-2.63273999415298e-05
-3.50589478508567e-05
-2.15064165988765e-05
-2.8020165654207e-05
-2.35592825685638e-05
-2.68772081602484e-05
-2.88651149110461e-05
-1.70683660245114e-05
9.27152381292931e-06
-3.96843654915678e-05
-2.96091456009528e-05
-2.81544351876691e-05
-6.76915838309655e-06
-2.28852869308718e-05
-1.37589288856109e-05
-2.97246462466704e-05
-1.65617431583172e-05
-1.52805986181337e-05
4.57365147209085e-06
-1.44433552953109e-05
-2.8183226810137e-05
-1.11332635100024e-05
-1.92468562626105e-05
-1.23546991447823e-05
-1.87235814600451e-05
-2.89114366240128e-05
1.01309951204654e-05
-2.12635029197972e-05
-3.08382029518845e-05
-7.30914591800151e-06
-2.99059312785975e-05
-1.31551484746397e-05
-1.77755174970089e-05
-9.14654695966108e-06
-8.65726821188788e-06
-2.51393549608243e-05
-7.90905911062474e-06
4.32949759323953e-06
-2.25838517582277e-05
-3.90359168700557e-05
1.17237888024184e-05
-1.89560541821218e-05
-9.25591181804762e-06
-1.00967326281408e-05
-2.45261509963855e-05
-2.73278596493445e-05
-2.67407588668188e-05
-6.75560445107802e-06
-3.26420734578444e-05
-2.91452363121255e-05
-1.58963431937819e-05
-2.97798772574106e-05
-2.9755470779123e-05
-5.20059422702846e-06
-4.33886532392841e-05
-2.11880205948242e-05
-2.77714862828737e-05
-1.92149934540692e-05
-8.57998456989443e-06
-3.70342813644907e-05
-1.16426769869847e-05
-1.54967821120055e-05
-7.94069310887286e-06
2.33162328609758e-06
-1.47142699221383e-05
-3.45058494611375e-05
-4.12380136197779e-05
-3.17571458506486e-05
-3.27722068631658e-05
-2.35127620649767e-05
-1.06402118729347e-05
-3.82616188400776e-05
-2.68287854082316e-05
-1.8643382954822e-05
-1.86509842558663e-05
-2.74350049760716e-05
-3.49312992558237e-05
-1.02850352015827e-05
-1.49969962546564e-05
-4.23800673435656e-06
5.07668135433265e-06
-4.72573413982609e-05
-2.74786043312299e-06
-1.46163667658638e-05
-8.57128191134381e-06
-1.44683519891332e-05
-1.6878349057218e-05
-1.41524808033431e-05
-2.03695337849493e-05
-8.06793694230281e-06
-2.60485887965651e-05
-1.05202696793789e-05
-5.47980330926566e-06
-2.89285844528461e-05
-2.31057893130851e-05
-1.84152612293076e-07
-1.69610411263178e-05
-3.14513452078349e-05
-1.5284499720132e-05
-2.82344571379803e-05
-1.29025980937945e-05
-2.99609222550228e-05
-7.04980522715082e-06
-1.61891074004277e-05
-2.3674176788789e-05
-2.2376819622331e-05
-3.16316616860532e-05
-1.80298394633496e-05
-4.68503148854506e-05
-3.25353616568175e-06
-1.39772414056678e-06
-2.93917552756927e-05
-1.32178795370267e-05
-1.84771302614593e-05
-9.95187426812024e-06
-1.89023322092377e-05
-4.09998362496682e-05
5.26043238740552e-07
-8.51253774472142e-06
-1.63938966690695e-05
-2.65804127975909e-05
5.08446752033546e-06
-1.4633604874916e-05
-3.6820097980286e-05
-8.72804975416227e-06
-1.84537153301445e-05
-1.15172740269511e-05
-3.71310666075419e-06
-1.09969808273512e-05
-2.28792198503093e-05
-1.45816781967828e-05
-4.74992734476519e-05
-3.16892070000062e-05
-2.39914159772685e-05
-1.06826436079911e-05
1.06808653542029e-05
-3.93411869006342e-06
-7.21885027320905e-06
-3.34187810162218e-05
-2.26097458934032e-05
-3.01843209173827e-05
-1.86009275211736e-05
-2.59457152544183e-05
-1.26139863860934e-05
-3.56153697304182e-05
-1.13326226048063e-05
-1.74292410350152e-05
-3.29736776205405e-05
-1.49367334134722e-05
-1.89284646373294e-05
-3.27606882565027e-05
-1.80609612754891e-05
-1.52081772525941e-05
-3.82414975873069e-05
-2.21145945353284e-05
3.09969663943332e-06
-2.44852988715578e-05
-2.16120933575984e-05
-2.4958861954631e-05
-4.05475318272551e-05
-1.67984964657429e-05
-1.26527393717081e-05
-3.56453655454506e-05
4.43455144549006e-06
-1.35080084625805e-05
-3.58244898822339e-05
-1.16624061211928e-05
-4.8132881759746e-06
-1.35423431300635e-05
-3.47368321987681e-05
-2.76452530395536e-05
-1.84725226954804e-05
-1.47231745731893e-05
-3.05835785762479e-05
-1.99503019759713e-05
-3.72497011272673e-05
-1.43102316199238e-05
-8.54665998169505e-06
-3.44326681576876e-05
-3.41142234399966e-05
2.01014919585848e-06
-2.13881501000335e-05
8.88446257959854e-06
-4.96395362444979e-06
-2.30498380616851e-05
-2.41658597302342e-05
-2.24549132591655e-05
3.00266956064616e-06
6.1617364939574e-06
-4.58710548210405e-05
-5.22470627296117e-06
-2.12317795927227e-05
-4.51643405780821e-06
-1.67135567988449e-05
-1.82691140105561e-05
-2.58242327426349e-05
-3.77492686204249e-05
-3.12382048635371e-05
-1.86420135600698e-05
-5.09355794975003e-06
-8.18030105736367e-06
-1.90368885488737e-05
-3.18493416263142e-05
-1.14720144608208e-05
-2.00200815241409e-06
-2.69395961596709e-05
-1.16245855801465e-05
-1.60081691165351e-05
-3.16909592983342e-05
-2.63974174722912e-05
-1.13628063274651e-05
-8.22093963992968e-06
2.75777870369427e-06
-3.0899067257689e-05
-3.07912192416384e-05
-4.15090691954902e-05
-8.25365349025245e-06
-2.54290516241615e-05
-2.99127736934049e-05
-1.66954888697987e-05
-4.50214192673291e-05
-2.63280683186495e-05
-4.56843048707611e-05
-3.31263432674211e-05
-4.51135076836705e-05
-1.09416977021929e-05
-1.9599390767037e-05
-2.85995736957239e-05
-4.16489221123118e-05
-8.17912905481664e-06
-1.62179032515577e-05
-3.09125228272901e-05
-2.4465559215155e-05
-2.27054420965393e-05
-1.22407473070312e-05
-2.93641433829484e-05
-2.29493141574312e-05
-2.13487558306146e-05
-1.00869598970858e-05
-3.48849028449384e-05
-2.39815981365137e-05
-3.45906917686211e-05
-6.51692143058049e-06
-1.98946745960126e-05
-5.33093671984257e-06
-1.84936705301764e-05
-2.10890706284922e-05
-1.97425055300416e-05
-9.16936781512188e-06
-3.57848883764017e-06
-3.1328369981556e-05
-2.58473856999951e-05
-1.4507357097724e-05
-1.75605638009153e-05
-2.5101006973098e-05
-4.91762464987256e-05
-1.94630860694447e-05
-2.19281372672354e-05
1.51683734349506e-07
-7.66270989381947e-06
-3.5500233413294e-05
-1.67072053958492e-05
-1.02417736570224e-06
-1.96103768889245e-05
-3.51329490439075e-05
-3.23636114426511e-05
-2.43882764970823e-05
-6.77435908929352e-06
-1.9518639269777e-05
-6.4642221358933e-06
-3.48044783845879e-05
-1.65898424051075e-06
-1.81069566446575e-05
-4.96738534812998e-06
-7.23919668846759e-06
-1.50469843720231e-05
1.36454717542645e-05
-3.05991670967939e-05
-1.13255752943294e-05
-2.51129200071789e-05
-1.00123059886587e-05
-1.75527764826197e-05
-3.51214793881061e-05
-3.90313002843386e-05
-3.56216123395218e-05
-4.23873839506968e-05
-3.66266478242043e-06
-3.23354147121197e-05
-2.18754017605852e-05
-1.79821523438923e-05
-5.06232303063203e-07
-1.73534702449357e-05
-1.20526288176814e-05
-1.4830625832256e-05
-2.13163431339423e-05
-3.97086280636173e-05
-3.77294322426187e-05
-1.04020457630869e-05
-3.06418490047869e-07
-2.81880298109002e-05
-3.26013293820294e-05
-2.53784322328649e-05
-2.42766050330982e-05
-1.24459503380914e-05
-1.36396481907432e-05
-4.21570888781701e-06
-2.42989802500268e-06
-1.21910459694094e-05
-1.17442899069185e-05
-3.08781763510131e-05
-4.07951720841273e-05
-1.70479239927294e-05
-2.23460992001665e-05
-2.89042701147264e-05
-3.71287447151913e-05
-3.97865231971909e-05
-2.54567215826401e-05
-1.85927433877933e-05
-1.91809769077486e-05
-3.10553644965673e-05
-2.28804141119395e-05
-2.53499837534947e-05
-2.09808078427323e-05
-1.01707696241088e-05
-2.31365809054804e-05
-7.30738939487794e-06
-1.32014274946438e-05
-2.79481899929915e-05
-2.39799075723494e-05
-1.82307897015358e-05
-2.76198848257408e-05
-2.56957718975448e-05
-1.16005493959729e-05
-1.89933403794837e-05
-2.88710205815033e-05
-2.67677170720872e-05
-1.64984980539841e-05
-3.27135634783271e-05
-2.29118126275409e-05
-1.28139813951014e-05
-2.88510665536596e-05
-3.42943129438059e-05
-2.21752451341213e-05
-4.51819736879023e-06
-6.11530668961241e-06
-1.69372333038062e-05
-2.44241261089153e-05
-1.53511903367403e-05
-2.04754423781341e-05
-2.10325905948589e-05
-7.9000796160634e-06
-2.67475109759225e-05
-2.97927025637876e-05
-1.46078752617046e-05
-1.89483073342066e-05
9.12057206380488e-06
-6.06945860642429e-06
-1.77438593412119e-05
-9.76433126283248e-06
-1.91687218703569e-05
-1.34260150599273e-05
-6.17092881249931e-06
-2.88586530876312e-05
-3.00463069686151e-05
3.42274802347623e-07
-1.91860419965735e-05
-3.53618529426285e-05
-5.0679977646255e-05
-1.72997354389845e-05
-2.95251590105985e-05
-2.4875996976288e-05
-1.0338410077014e-05
-1.82682603983e-05
-2.59971140679444e-05
-2.66036589785874e-05
-1.47622483693117e-05
-3.38892296131491e-05
-3.38542582858295e-05
-2.98195065763736e-05
-2.90113917763496e-05
-7.61798830622464e-06
9.30722511119831e-08
-2.15404671062259e-05
-9.28130255048876e-06
-1.41914282116515e-05
-5.10158189904954e-05
-2.61830009168317e-05
-2.31570913927998e-06
-1.78977885821294e-05
-3.7464023618865e-05
-3.40363416726567e-05
-3.03685450171006e-05
-3.75779726871299e-05
-3.21786737100112e-05
-2.89520112814207e-05
-1.75142198142438e-05
-1.97356651633643e-05
-2.39745789328481e-05
-2.86414097507186e-05
-4.44888400712484e-05
-3.12263755797933e-05
-1.01875579830826e-06
-1.01792519427378e-05
-2.79754294145014e-05
-1.2758153267135e-06
-5.78021431250807e-06
-2.80404104742731e-05
-1.90632790933754e-05
-1.3425551801289e-05
-1.94785635263784e-05
-3.77795212380221e-05
-2.01766604109509e-05
-4.09067214102131e-05
-2.41879295534491e-05
-9.37396881206296e-06
-3.22311884302146e-05
-1.06868418648217e-05
-3.29125230194498e-05
1.1645697235416e-06
-7.80638907283874e-06
-4.12366030131184e-05
2.45195424295616e-06
-2.17793456590719e-05
-1.80773951863479e-05
2.07540823616434e-06
-8.69126535749226e-07
-2.2327554767581e-05
-2.21507046490763e-05
-8.8702068926307e-06
-2.41958386778393e-05
-1.58084030122705e-05
-2.12116539211605e-05
-1.11079960166583e-05
-2.81820365183694e-05
-2.65360160160235e-05
-8.40036568203974e-06
-1.63384714861613e-05
-2.35398119773425e-05
-2.69196815298194e-05
-3.48280797684359e-05
-5.599558782196e-06
-2.15119979008531e-05
-1.20913557854584e-05
-1.4924337839299e-06
-1.60159002429943e-05
-2.09087813080667e-05
-3.30924497755948e-06
-1.10945423752964e-05
-1.12466313960019e-05
-3.59387339777262e-05
-3.20896134903675e-05
-4.01104092956076e-06
-2.40414507100666e-05
-2.70204413097776e-05
-3.08331461308855e-05
-2.35893027482892e-05
-1.48819014679818e-05
-1.50985447285973e-05
-6.43558905280509e-06
-2.59747452591904e-05
-3.37173508220507e-05
-2.65968398232848e-05
-1.46814615295732e-05
-2.89965076560474e-05
-1.45303626637419e-05
-3.68955357652674e-05
-1.55047714800375e-05
-1.53980651741016e-05
-6.0452300081978e-06
-2.88705029362868e-05
-3.37782883971446e-05
-2.65946531867691e-05
-3.6169224455462e-05
-3.92154574272811e-05
-1.32372616547999e-05
-2.0441424808758e-05
1.40216345326059e-07
-1.65746917903438e-05
-2.48545082956973e-05
-2.59998032099368e-05
-3.37546185738991e-05
-8.37024878474801e-07
-6.61984739672623e-06
-2.13990444027445e-05
-8.05772017757049e-06
-2.06876142688511e-05
-2.21724229256821e-05
-4.05673510182878e-05
-4.16997695305622e-05
-1.55309357606556e-05
-3.99955202677046e-05
-8.62337220548198e-06
-1.90520083434368e-05
-2.67069438507709e-05
-1.76970150604286e-05
-8.21337076271103e-06
-1.30289523156713e-05
-1.64220252765721e-05
-9.96788367657828e-06
-9.976346049029e-06
-2.60818066736901e-05
-1.71921270037036e-05
-8.19445467846852e-06
-2.09063800101364e-05
-1.30050134551525e-05
-2.42104631950766e-05
-1.74100890965728e-05
-3.65355251809313e-05
-1.31803648310073e-05
-1.99758809818664e-05
-7.82440094164419e-06
-2.05918568041991e-05
-1.95169992140457e-05
-1.03530797417658e-05
-1.26335554236368e-05
-4.12535612609656e-05
-3.33871735874466e-05
-3.70894023506658e-05
-1.67807875813633e-05
-2.95799149521535e-05
-4.88745805136929e-06
1.04324914222731e-06
-1.52575967972488e-05
-1.7301590604112e-05
2.84392598016666e-06
-3.32284928302167e-06
-2.41147424599803e-05
-3.56290331866496e-05
-2.68735473815993e-05
-2.13588127377707e-05
-2.22909643309742e-05
-3.46014429373959e-05
-4.49774029818217e-05
-1.2848770395198e-05
-2.6758070760735e-05
-4.94483659787044e-06
-1.90779722926314e-05
-5.49983762360925e-06
-2.24401868702922e-05
-4.04347837382692e-05
-1.16341566443857e-06
-2.75171452492296e-05
-6.43368838588007e-06
-3.38483447866841e-05
-1.39203598719486e-05
-1.4166764694201e-05
-1.48032642316925e-05
-2.65778907488168e-05
-2.64321736419427e-05
-6.45789989716361e-06
-1.77287485037759e-05
-3.4816187953556e-05
-3.26652864024858e-05
-1.09552159485429e-05
-1.76968673301921e-05
-1.87619641464356e-05
-1.47148014150974e-05
-8.11479926358007e-06
-4.94360642973781e-05
-2.83406175481715e-05
-4.52202324292768e-05
-3.1411763546238e-07
-8.6484623025915e-06
-3.17654104414658e-05
-2.7351660674668e-05
-1.54083933166736e-05
-2.95559771685662e-05
-4.64009031887802e-05
-3.58543350795657e-05
-1.52940502723379e-05
-1.37986462493419e-05
-2.87522123355184e-05
-2.30716233484067e-06
1.585162122607e-05
-1.14293783321755e-05
-1.34944614412917e-05
-8.73261570110989e-06
-1.3745346081542e-05
-3.50855116001993e-05
-1.45744516315128e-05
-7.36261728382196e-06
-3.87620758717803e-05
-2.63169004769594e-05
-3.11784669562063e-05
-3.38258354620344e-05
-1.91196571861715e-05
-2.97503159896392e-05
-1.5009801414894e-05
-6.00577243981601e-06
-2.76966747149799e-05
-1.93390999290964e-05
-2.84558433960092e-05
-6.82893150067256e-06
-1.57791867579582e-05
-1.28069629814065e-05
-2.49299959941305e-05
-9.2932891158019e-06
-8.00753331185123e-06
-2.77794522275852e-06
-2.63764802815295e-05
-1.13442562637042e-05
-2.07605582001214e-05
-1.31683213329244e-05
-2.91965791741002e-05
-1.43265334363393e-05
-2.33257452868107e-05
-1.43098604604329e-05
-3.12931199225186e-05
-2.45429418857005e-05
-9.64481005248903e-06
-1.09116326197638e-06
-2.45232143818862e-05
-1.46143747005896e-05
-1.46628931621912e-05
-2.95217434665914e-05
-3.12346303617756e-05
-3.39719925698716e-05
-3.49647813378914e-05
-4.01872954262273e-05
-1.04196622618383e-05
-3.9097087608289e-05
-3.19221088032021e-05
-1.74471274518936e-05
5.48444185149735e-06
-6.38071691991398e-06
-1.79149734385025e-05
-1.72092308491284e-05
-1.90115944770715e-05
-2.7282773555944e-05
-2.59487555954251e-05
-2.65005676653637e-06
-9.68712292582924e-06
-2.16821903651046e-05
-1.55178319796194e-06
-2.81268133747101e-05
-1.8989961543664e-05
-5.51262666050135e-05
-4.10592893572959e-05
-4.13618262763326e-05
-3.2129758769393e-05
-4.01524720561598e-05
-3.10104278284973e-05
-3.36491216328336e-05
-8.04296767826903e-06
-4.41032243563682e-06
-1.6745875370036e-05
-3.18325901905044e-05
-3.9971976761656e-05
-3.37315706210236e-05
-3.74361376441958e-05
-2.88203508379829e-05
-1.89816043327408e-05
-3.14641405654082e-05
-2.78675737022958e-05
-4.31154456545443e-06
-2.84316376352901e-05
-2.38169960509659e-05
-3.60401518687549e-05
-1.53317842344743e-05
-3.17704311427905e-05
-2.28639649934448e-05
-2.31503159882625e-05
-2.67735678359628e-05
-9.64850131431539e-06
-1.37368185296802e-05
-8.14494837448286e-06
-1.46638949823431e-05
-3.94510269130638e-05
-1.21529237865939e-05
-1.82991036280016e-06
-1.81949626873228e-05
3.50480036902297e-06
-5.16728230390621e-06
-2.68669622070832e-05
-2.06043162879654e-05
-1.63970363089229e-05
-6.5509336959347e-06
-3.02035002670654e-05
-1.35975106917554e-05
5.22668925042663e-06
-2.94045098424086e-05
-5.24425343576815e-06
-1.97035579391828e-05
-2.86460791508307e-05
-3.17923010039773e-05
-1.90971553371508e-05
-3.28185106277031e-06
-5.40026002254687e-05
-3.0985670458771e-05
-2.36598629182381e-05
-3.14671021488837e-05
-5.57607595250535e-06
-2.67708014678396e-05
-3.66319757967573e-05
-1.19147196621577e-05
-1.01499771846781e-05
-6.0573184358124e-06
-2.61290497586296e-05
-8.05574700297219e-06
-7.53360292658337e-06
-3.24494274632454e-05
-1.23667437004214e-05
-3.32282620824201e-05
-3.58588659679348e-05
-3.4275580280178e-05
-8.85477088256657e-06
-9.96375858569105e-06
-1.31258994690445e-05
1.7175589837273e-06
-3.91097033008365e-05
-1.70685937110948e-05
-4.49298880877936e-06
-1.96035590877551e-05
-4.08554604990174e-05
-3.32504441258869e-05
-2.79904733522895e-05
-2.9131387902797e-05
-7.93137729990718e-06
-1.02959444840552e-05
-4.91324254671622e-06
-9.16209777552519e-06
-2.18529702368862e-05
-3.79734475876158e-05
-1.97545842101396e-05
-2.15563484656809e-05
-1.8508933096935e-05
-1.62801592922634e-05
-3.01157033916382e-05
-1.40488294350051e-05
-1.59150099060383e-05
-3.64848482528201e-05
-2.38637175595936e-05
-1.72554479481539e-05
-2.97870469297594e-05
-2.98979657164857e-05
-1.41008748389311e-05
-3.91302652039373e-05
-2.91068960786098e-05
-3.24903895161407e-05
-4.00290649593647e-05
-5.35308864837218e-06
-1.13354392408867e-05
-3.09997092369745e-05
-5.62010504909721e-06
-3.03957431343121e-05
-3.73593517519402e-05
-2.30740563222466e-05
3.06581803877078e-06
-3.8442759810789e-05
-1.62186075769786e-05
-1.31251891026156e-05
1.99962582850639e-05
-9.91790362565994e-06
3.62796333480926e-06
-1.07483139722011e-05
-3.90345279630594e-05
-1.14736038174917e-05
-1.00513449753386e-05
-2.22894428460922e-05
-3.09574154129153e-05
-3.82182400030831e-05
-6.08707242675989e-06
-3.23929718060022e-05
-1.65975274637779e-05
-1.7974391764814e-05
-2.77504562150132e-05
-3.64812765589491e-05
-2.57048044657186e-05
-3.35992322201014e-05
-3.92727285352502e-05
-5.07113871125729e-05
-2.7256464687836e-05
-2.8413035389729e-05
-2.10235456207164e-07
-4.07478679534563e-05
-2.88472083657771e-05
-2.58759603162521e-05
-1.08673393907626e-05
-2.09187626983997e-05
-4.12391927170128e-06
-1.11490165411319e-05
-1.78882396034104e-05
-4.57808557280338e-05
-2.35639586975116e-05
-4.12044988140931e-05
-1.87316672046882e-05
-3.34704906924813e-05
-1.57346729385522e-05
-1.33767914763056e-05
-2.29660263363657e-05
-2.55162397425402e-05
-2.9693405257292e-05
-2.89806179240823e-05
-8.39636066353934e-06
-1.82559193010004e-05
-3.06619518907082e-05
-1.12471346963511e-05
-3.55001651480997e-05
-9.31978638542866e-06
-3.25349490646869e-05
-2.57679661403422e-06
-3.6674563125947e-05
-2.09341138921921e-05
-2.23219112821877e-05
-3.11585687352159e-05
-1.69488519009096e-05
-2.6269185983795e-05
-3.29467013374439e-05
-2.09063686108627e-05
-8.96593650710142e-06
-4.37860818069357e-05
-5.03901240416704e-06
-2.7912558427651e-05
-4.57511661135064e-05
-2.87911429841476e-05
-3.51343754367193e-05
-3.32295342241083e-05
-2.64328641105129e-05
-3.53661575398246e-07
-3.61003730399381e-05
-3.05961024854608e-06
-3.19050038726616e-05
-1.58858255777626e-05
-1.6353871753856e-05
-2.55460152169812e-05
-6.80551520115865e-06
-3.45840726757624e-05
-1.86354687419403e-05
-1.29081709723807e-05
-1.85713963406318e-05
-2.82649659814445e-05
-1.73866476891757e-05
-2.47560663489135e-05
-2.3789434841706e-05
-3.64084195396894e-05
-1.54951765401045e-05
-3.57950728770076e-05
-2.88924166938097e-05
-1.6490858602547e-05
-2.801202300406e-05
-7.85817467483949e-06
-2.67702200967271e-05
-1.72567693500205e-05
-1.5318845606978e-05
-4.05771193395763e-05
-3.30438216900301e-05
-3.14668045583497e-05
-4.93565016540951e-06
-3.99741715993326e-05
-4.26746739459347e-05
-2.37787449305681e-05
-2.28041445398888e-05
-2.25054878380895e-05
-2.77178734254422e-05
-1.8259965536631e-05
-2.59279960565725e-05
-1.32773551747127e-05
-3.0479760521461e-05
-1.46672496949515e-05
-3.5489051303357e-06
-9.6996791535768e-06
-2.47554386804052e-05
-6.87999383814342e-06
-1.68498048724123e-05
-4.26575684925773e-05
-1.02462898663132e-05
-1.91749119748945e-05
-3.40754534231358e-05
-1.78760532830898e-05
-1.42446485915237e-05
-3.54606003209473e-05
-3.51535629629913e-05
-2.93847467001614e-05
1.75904438472633e-07
-1.95941206160278e-05
-2.41381962414733e-05
-3.41227350732676e-05
-2.47008804976601e-05
-1.2465368950899e-05
-5.8769005503626e-06
3.05521182029225e-06
-2.34833042081136e-05
-1.43930845542179e-05
-3.31919863920902e-05
-1.94124086947852e-05
8.26297261894256e-06
-1.60234173381087e-05
-1.39185779736432e-05
-9.10508290743814e-06
-9.0798148429961e-06
-2.78232158831918e-05
-6.16171082749354e-05
-2.51678252806698e-05
-2.01514467324784e-05
-1.56493621299737e-05
-2.00479974094435e-05
-1.73221423157251e-05
1.7783938564446e-06
-1.30629904894875e-05
-1.74655921122007e-05
-2.26431056234577e-05
-1.57839993718922e-05
-2.95223670096359e-05
-1.40340901441835e-05
-3.31256963539815e-05
6.44727752302322e-07
-2.25110053480835e-06
-2.76541175819093e-05
-1.46976003686699e-07
-3.44953499980092e-05
-4.18031064680691e-05
-1.18362692780606e-05
-2.44020941039332e-05
-1.8476855767495e-05
-3.12745423201696e-05
-3.13293071762177e-05
-2.64462238469253e-05
-7.28771666675329e-06
-3.51118734877809e-05
-2.46810795650237e-05
-1.93518336308546e-05
-2.61646622057097e-05
-2.16793688048475e-05
-6.34388583973235e-06
-8.73616341938508e-06
-2.94554400604133e-05
-2.86888317542327e-05
-1.84067605439824e-05
-2.4379521642162e-05
-1.58504415676405e-05
-1.40400062419397e-05
-2.38173700324066e-05
-3.72032949473439e-05
-2.70326926626954e-05
-3.73042344691593e-05
-2.21875756248342e-05
-1.88245120088117e-05
-2.76667111322894e-05
-7.37765316426261e-06
7.22108336813248e-06
-1.84308457899786e-05
-3.68780499670737e-05
-1.87588522378077e-05
-3.2656003686392e-05
-2.54838233030907e-05
-2.87194377535148e-05
-2.26909123155706e-05
-4.8775694019213e-05
-1.44921416613059e-05
-6.72390202370332e-06
-1.52689287064287e-05
-2.10264657681347e-05
-4.29134913199655e-05
-2.35042162199592e-05
-2.2223509740869e-05
-1.98950250496363e-05
-1.35736601958058e-05
-1.85068066807678e-05
-5.32985707461653e-05
-4.37360849633243e-06
-1.78844373680213e-05
-2.80326991051583e-05
-2.15684974386855e-05
-3.58414174654211e-05
-5.01612610657895e-06
-5.39512771425916e-05
-3.38640705877978e-05
-2.15418858945154e-05
-1.49175863134726e-05
-1.97624211267046e-05
-2.60014648566918e-05
-5.98439721681168e-06
-4.3219418775863e-05
-1.43033834792113e-05
-2.11109038786937e-05
-1.96848784608347e-05
-1.41532927304939e-05
-3.17178684030215e-05
-5.96096646185044e-06
-1.13858335303513e-05
-9.31400398786227e-06
-2.62923634007554e-05
-1.20235927321301e-05
-1.16057231565057e-05
-2.83142208941065e-05
-6.82667242408645e-06
-6.79460830205209e-06
-2.67702856752716e-05
-1.72267180438091e-05
-1.07999461385721e-05
-2.4080889599793e-05
-3.91662180391166e-05
-2.63015079941208e-05
-1.65368497294725e-05
-2.57969739215676e-05
1.40234824652205e-05
-2.9491714947697e-05
-8.51329531029848e-06
-5.48740963058354e-06
-3.62379283368029e-05
-2.23468335248758e-05
4.58520329563856e-06
-6.50462318730369e-06
-3.45140852445017e-05
-6.9629529386309e-06
-3.38286562462062e-05
-1.65313369307572e-05
-1.69021776361938e-05
-8.18652386138601e-06
-6.87051787069083e-06
-1.58461564453929e-05
-2.74911322674514e-05
-1.98539485221699e-05
-3.83896663442451e-05
-3.6525749995804e-05
-2.38024286933751e-05
1.91686465379492e-06
-1.91525633704805e-05
-4.22097685080919e-06
-1.62952413459546e-05
-2.69048819186406e-05
-6.52335732944711e-06
-1.15423256394628e-05
9.85092397306689e-07
-1.42986421733336e-05
-1.84469974581686e-05
-1.33167537093131e-05
3.88282101314981e-06
-2.16178178702724e-05
-2.03540735528291e-05
-1.62343833629591e-05
-2.43764157704309e-05
-4.0832670656515e-05
-3.68750831057145e-05
-7.72591946898808e-06
-3.95992403982813e-05
-2.25215640794211e-05
-1.42117781864116e-05
-2.39643237518833e-05
-4.2919799891174e-05
-2.49156578454462e-05
-2.87093045104726e-05
-2.74679640845083e-05
-3.43113547999089e-05
-6.47548311791112e-07
-2.49094883690576e-05
-1.41549101907658e-05
-2.43229671228912e-05
-1.10535988212325e-05
-2.22305661080018e-05
-8.40911879398809e-07
-2.35063109746966e-05
-2.92929326582964e-06
1.55518941176047e-05
-3.1270279895664e-05
-9.00157204212796e-06
-4.77717995795013e-05
-6.10701942993493e-06
-1.89712147478381e-05
-1.70349744754167e-05
4.13543469856661e-06
-2.54747147127569e-05
-2.72847651908754e-05
-2.23849751101787e-05
-2.97034755549144e-05
-1.01276361320589e-05
-1.83982488023558e-05
1.0552849632156e-05
-1.4704179536978e-05
-2.29225592501884e-05
-1.15823449671696e-05
-1.84957325506304e-05
-2.36365726962775e-05
-9.42767430331793e-06
-1.35092005214043e-05
-1.48687207143205e-05
-2.39534808665728e-05
-3.30406267481132e-05
-2.47402710600161e-05
-1.5083297646889e-05
-2.52841664445006e-05
-1.79401533459829e-05
-9.04714765332337e-06
-3.04220415355886e-05
-2.48939560485524e-05
-2.42349710257348e-05
-1.14694702916695e-05
-6.80335755384e-06
-2.15257826887232e-05
-1.89009783207604e-05
-4.0185422976029e-05
-2.28979020770002e-05
-7.03758450982852e-06
-2.07639808154738e-05
-4.83455749946427e-05
-5.12525087843904e-06
-1.8518881403935e-05
-2.19847926834375e-05
-1.68548986248513e-05
-2.5974799483853e-05
-2.20692713613819e-05
-8.32649814120625e-06
-4.13611098404365e-05
-1.79325205939995e-05
-2.55142408879113e-05
-2.27764306152766e-05
-5.12623251201013e-06
-1.25811237943285e-05
-2.24213106412573e-05
-2.13727284864299e-05
-2.89103698242446e-05
-5.6185796550392e-05
-3.57772779291703e-05
-3.24077676191319e-05
-2.61460619849446e-05
-3.03677632164596e-05
-1.59502770947736e-06
-2.07204802908136e-05
-3.91528774329441e-06
-4.45008593362506e-05
-3.01403965960385e-05
-3.89382917005684e-05
-3.95428639667649e-05
-3.23008743453325e-05
-1.53549109210955e-05
-1.61788173606789e-05
-2.65346701265124e-05
-3.47408163431821e-05
-6.685607501419e-06
-1.16473204706886e-05
-2.14083748149631e-05
-2.56346371377706e-05
-2.1186347043404e-05
-1.68961696159307e-05
-3.87365963894788e-05
-3.95107863758137e-05
-2.31151512453534e-05
-1.43584754494281e-05
-3.8255520262753e-05
-2.06098983394868e-05
-2.41998922435073e-05
-1.1313602376937e-05
-1.42865470173692e-05
-3.37379954846674e-05
-1.59656688423545e-05
-1.48163578200085e-05
-8.32806253290985e-06
-2.60410778444342e-05
-2.3875809883499e-05
-1.96936769660135e-05
-1.75904697944245e-05
-3.11664858262499e-05
-3.88122000295605e-05
-1.93563838650847e-05
-2.03037971223768e-05
-1.58607688824864e-05
-2.84115310896512e-06
1.29299230929215e-05
-2.90303996200156e-05
-1.1436397261823e-05
-1.78753260550211e-05
-1.68998199359769e-05
-3.49322392853497e-05
-4.04943275482508e-05
-3.99378517370627e-06
-1.36245671291535e-05
-4.07879784904455e-06
-1.58540873061427e-05
-1.8027176523661e-05
-2.24398614560569e-05
-4.54592854956811e-05
-3.04505400288618e-06
-1.01667203236909e-05
-1.90310621805103e-05
-3.04605884773041e-05
-8.44493930075162e-06
-7.99941341575613e-06
-2.50310745596802e-05
-1.43631811567896e-05
-2.00838594902187e-05
-8.43596709772471e-06
-4.72180575423053e-05
-2.16466891052116e-05
-1.14479859690112e-05
-2.74992202183148e-05
4.25299800214155e-06
-1.13431609644868e-05
-2.04682912812753e-05
-5.46099768764445e-07
-4.2171233603436e-05
-1.16379067151952e-05
-9.51982157752975e-06
-2.70859728889686e-05
-1.36206360171117e-05
-1.83588194683888e-05
-3.52282184436007e-05
-4.53987521772599e-05
-1.68230943318365e-05
-5.66913760529418e-06
-1.30991031816114e-05
-7.39867887849917e-06
-5.05015959228317e-06
-1.02322904191558e-05
-2.32369385547269e-05
-2.77015676319067e-05
-3.46544270672056e-05
-2.29855839049411e-05
-2.50116366950495e-05
-1.86458211285881e-05
-1.43081655884438e-05
-1.06950133343011e-05
-1.71699033890383e-05
-4.22709623632482e-05
-3.27010555020961e-05
-2.77057395685957e-05
-1.99808223673634e-05
-3.76337540825289e-05
-3.29770635338437e-05
-2.16706385837288e-05
-6.92027974960274e-06
-2.01737434006839e-05
-2.36548457648108e-05
-6.32049799146184e-06
-3.22002081663045e-05
-6.6157348367931e-06
-3.09106128057358e-05
-2.32584014560015e-05
-7.77589176513985e-06
-3.96002683054037e-05
-1.76871131486875e-05
-4.49003387143529e-05
-1.47104298648998e-05
-1.56342402076689e-05
-1.44034201225909e-05
-1.97323608880112e-05
-2.18388042540696e-05
-3.76363313347719e-05
-2.22934524202295e-05
-2.35332688274279e-05
-2.47272404445081e-05
1.32753463918334e-06
-1.12546949301099e-05
-2.60805540553259e-05
-1.12547842098402e-05
-2.0412150646364e-05
-1.79996128472596e-05
-1.40233000453253e-05
-3.71175053559405e-05
3.81900950548223e-06
-1.34075623383281e-05
-2.19283198058187e-05
-8.37537643198268e-06
-1.20310773832642e-05
-1.86221231532949e-05
-1.91127228411127e-06
-3.12934354771794e-05
-1.09751385947166e-05
-3.90856753994087e-05
-2.1371047043763e-05
-4.34163858892841e-05
-3.82003959556144e-05
-3.06684212520323e-05
-3.97096973568765e-05
-2.66067759575075e-05
-1.56711245356568e-05
-1.59797851592819e-05
-1.0910058535182e-05
-2.74598025862207e-05
-4.63207917383862e-05
-2.64050215036697e-05
-2.31371134292125e-05
-8.41207178048237e-06
-8.5519814875885e-06
-4.34652409037178e-06
-1.65846530930316e-05
-1.29369423647748e-05
-2.6623054585962e-05
-4.65104450511155e-05
-1.07766235129562e-05
-9.1372177414739e-06
-6.37205663503393e-06
-2.40690875821846e-05
-2.81175243975856e-05
-7.83916225557557e-06
-2.15793788291282e-05
-4.08801224990881e-05
-2.48122415287531e-05
-1.47777722246502e-05
-7.64395431331354e-06
-2.83943471825564e-05
-1.52032572297287e-05
-2.09935140221269e-05
-3.88793171812099e-06
-1.61282485307886e-05
-3.86360426152948e-05
-3.37994119599198e-05
-4.30577554138917e-05
-1.76309563801355e-05
-1.45350897969511e-05
-2.37520794285646e-05
-3.09898904751444e-05
-3.55958358881882e-05
-2.20537604057176e-07
-6.61236626262082e-06
-4.77688572489727e-05
-1.5193935833661e-05
-2.87905099782004e-05
-2.09625506184219e-05
-8.65660476748932e-06
-4.06717346538336e-05
-1.32192574211656e-05
-2.93026699877664e-05
-2.344450028317e-05
-3.17580949046097e-05
-3.1372787118909e-05
-3.31773434102821e-05
-3.03828602968495e-05
-3.60523410124301e-05
-3.95380145682375e-05
-2.43030039960854e-05
-2.05964551450914e-05
-2.9523536006398e-05
-1.42514682388457e-05
-2.09061119649006e-05
-2.20101118573679e-05
-1.73553868973743e-05
-2.27342403441039e-05
-2.69060689119853e-05
-4.73633118214121e-05
-1.96215631119051e-05
-1.67772473097184e-05
-2.80765474959104e-05
-2.69268429036331e-05
-2.456468930321e-05
-4.27965405269431e-05
-3.9131415700019e-05
-1.89617293151643e-05
-1.21370329446953e-05
-3.86967549551388e-05
-1.61637282934549e-05
-8.36553169537642e-06
-1.99779594292683e-05
-3.88329730882348e-05
-2.84765497631703e-05
-3.05677900001252e-05
-2.43417027544165e-05
-4.1442612361348e-05
-1.78411734467714e-05
-1.00061664252012e-05
-2.86865506911157e-05
-1.47640026132477e-05
-1.11032509662881e-05
-2.96048320449298e-05
-1.32164548873906e-05
-2.36361326948992e-05
-3.6299062666799e-05
-7.45312912954065e-06
-1.6065696987977e-05
-2.74200118125361e-05
9.45203614427992e-06
-4.95965236989458e-05
-3.15665333691376e-05
-2.37615580907595e-05
-2.60209576866864e-06
-2.06217065023218e-05
-1.21660095980545e-05
-1.29962609266474e-05
-2.36762268113239e-05
-1.93425966188449e-05
-1.87151944376375e-05
-1.26471861612265e-05
-2.58426840101423e-05
-1.12937672885533e-05
-1.56524510824393e-05
-3.24982900519982e-05
-2.86648946279941e-05
-4.92597956800762e-06
-3.78506254440733e-05
-2.1808380939019e-05
-4.50428153741313e-05
-2.15340988816992e-05
-2.03005874994762e-05
-2.86261695842478e-05
-2.2682444300691e-05
-8.36571604139385e-06
1.11921707766831e-06
-1.64075438707909e-06
-3.02675470621131e-05
-1.54955652440321e-05
-2.71536953909696e-05
-2.01898814368113e-05
-2.16653708750934e-05
-1.54173928437832e-05
-4.33105070825227e-06
-2.57437212247565e-05
-2.26720506027151e-05
-3.78100346820052e-07
-2.17187437028967e-05
-1.49505878060819e-05
-2.29803056678567e-05
-1.21170395074837e-05
-1.57516926795e-05
-2.75496537668132e-05
-1.4740233565084e-05
-2.92131420764571e-05
-2.57515447680372e-05
-2.6478133460348e-06
-2.77824039236141e-05
-2.16099939410339e-05
-6.84754086299506e-06
-1.06444035639232e-05
2.33493668967048e-06
-3.44473761159573e-05
-2.3244141409951e-05
-1.28018151678704e-06
-6.54348087356344e-06
-2.61236436062959e-05
3.30639761315174e-06
-2.83633632504373e-05
-2.05938287485611e-06
-3.28928768315249e-05
-3.13365070369854e-05
-3.97461814198452e-06
-9.78152919520021e-06
-2.17364818746381e-05
-2.78563544618744e-05
-2.04303242127631e-05
-2.80340496002753e-05
-2.53411963864032e-05
-5.66374139193438e-06
-1.28363059524643e-05
-1.97035303212136e-05
-2.06794505632338e-05
-1.65086006777478e-05
-3.05673497575061e-05
-1.59430132165043e-05
-2.58767065061708e-05
-9.23604858862379e-06
-1.77571094536594e-05
-3.48561808311187e-05
-1.73923738888843e-05
-3.99284346309586e-05
-2.30252372067604e-05
-1.38160002316312e-05
-4.9081458022171e-06
-2.46221622833736e-05
-2.24673833230064e-05
-2.90135660529342e-05
3.40649141721655e-07
-3.03379578407747e-05
-3.46910062538409e-05
-1.69296693224877e-05
-2.3858569710024e-05
-1.80385681726926e-05
-3.70910779038518e-05
-2.32822597371994e-05
-1.80472690879535e-05
-1.27376736265697e-05
-2.43172023719227e-05
-5.03915962416811e-06
-2.34498416199829e-05
-3.19746213204292e-05
-5.79761598272963e-06
-3.67879199070225e-05
-2.8835735598567e-05
-1.90322980659827e-05
-3.25838982338453e-05
-1.80208456515558e-06
-2.76621021461593e-06
1.06201129433515e-06
-8.14786050278619e-06
-1.91969618548553e-05
-4.69320757782513e-06
-1.22741192106365e-05
-1.1847210213251e-05
-9.11264887157787e-06
-2.47502846153271e-05
-2.08130419613831e-05
-1.36338453511056e-05
-7.0824601557943e-06
-1.81888123706921e-05
-3.57687926505987e-05
-1.81505052399826e-05
-2.32935552873891e-05
-1.75543086289178e-05
-2.76991283223286e-05
-2.00544106221909e-05
-1.75135801390571e-05
-1.35848969532449e-05
-2.55838698382309e-05
-2.62982325737399e-05
-1.57751634770071e-05
-5.78341009717501e-06
-3.6078437314185e-05
-2.05609674639558e-05
-4.3208476957833e-05
-1.86040810044829e-05
-2.86085756310821e-05
-3.94918349217029e-05
-2.75717149081576e-05
-4.03151818483054e-05
-1.53173355465e-05
-1.74655868277776e-05
-3.80816927740502e-05
-2.69728934642683e-05
-1.13024270367157e-05
-3.16636992957359e-05
-3.03835482892996e-05
-3.39512800865594e-05
-3.34064308722503e-05
-4.49491544562022e-06
-1.99002188648188e-05
-1.05851630093096e-05
-3.63138693100774e-05
-4.46201186370423e-05
-3.72418780086291e-05
-1.60788654881653e-05
-1.69978655047912e-05
-4.15469732616912e-05
-2.78763949325333e-05
-3.90461173658535e-05
-6.34844311720341e-06
-5.2894427173878e-06
-1.7381620646389e-05
-2.44720204684408e-05
-2.32032389917074e-05
-1.83748625558237e-05
-1.57287025233594e-05
-3.79259900275198e-05
-2.68918063165843e-05
-1.54322261184929e-05
-1.99542408936278e-05
-1.05036868754861e-05
-2.87060417418746e-05
-3.81594900216165e-05
-2.24812073877374e-05
-3.47076213768148e-05
-1.28732271973161e-06
9.80000021547123e-06
-1.85109685082956e-05
-1.63883005088383e-05
-2.61185293456884e-05
-1.13188369638047e-05
-2.67177636628817e-05
-4.03359199453238e-05
-3.7123989039675e-05
-2.07328413823389e-05
-3.60612335281806e-05
-5.0311066611492e-05
-1.54894273672714e-05
-1.76203144059562e-05
6.46927263623476e-07
-1.43425340063036e-05
-1.06026453334383e-05
-4.78775634220094e-05
-3.7466940407043e-05
-5.2485632824792e-06
-3.50987577108628e-05
-1.5968622015734e-05
-3.20179216276601e-05
-1.26023361647454e-05
5.21055377246487e-06
-1.40310135470153e-07
-3.85779635681204e-05
-3.7919999969871e-06
1.57325342438248e-05
-3.77094863810359e-05
-4.9657079888703e-05
-2.5141072635745e-05
-1.96489521556468e-05
-1.27851290610121e-05
-1.52925903270985e-05
-2.07641606921666e-05
-2.5077432447255e-05
-2.84063599850505e-05
-3.70761892202676e-05
-2.86997224842377e-05
-2.9954176571311e-05
3.67676335284465e-06
-3.08508941185228e-05
-2.76401891000657e-05
-2.79688256552604e-05
-3.8718463158835e-05
-3.82260498499867e-05
-3.1853227434449e-05
-3.44414454676581e-05
-2.2698235113907e-05
-3.83550640120611e-05
-2.84930899101746e-05
-2.24832183010806e-05
-2.73474304689418e-05
-1.85770387293833e-05
-1.83861684454112e-05
-2.84256199477035e-05
-1.53275080502491e-05
-1.75939028691406e-05
-1.90921527953408e-05
-3.06215739569341e-05
-2.35374870461059e-05
-1.83969295544432e-05
-6.52893537226994e-06
-2.18709065213529e-05
-3.82310221136002e-06
-2.45869775289112e-05
-2.28952496632425e-05
-2.83383961028149e-05
-5.01682680220035e-05
-2.06262145295372e-05
-1.92424032960476e-05
-2.6427399058068e-05
-2.66830159190354e-05
-1.09125399369344e-05
-1.95880440461274e-05
-2.25986598863966e-05
-2.02326401305071e-05
-2.21627412288691e-06
-4.37261232799935e-05
-2.67779936444404e-05
-2.69518906523267e-05
-1.51815392066408e-05
-2.67107586358308e-05
-2.24818342729502e-05
