# Supplementary material for: Research on computational propagation and identification of mine microseismic signals based on deep learning
Source: PLoS One. 2025 Oct 22;20(10):e0334641. doi: 10.1371/journal.pone.0334641 (PMC12543183; doi:10.1371/journal.pone.0334641)
Supplement: S1 Data — (ZIP) [file pone.0334641.s001.zip › 000100500001098.xlsx_0.txt_24.txt.txt]

-2.64534700750069e-05
-1.46336282980969e-05
-6.35334727273243e-06
-3.61709139988474e-05
-3.14384748914189e-05
-2.40223881103087e-05
-3.52324053939548e-05
-3.30867590103731e-05
-2.94072595877597e-05
-1.57641618607503e-05
-3.57847567492998e-05
3.33002199146052e-07
-1.28098660107058e-06
-2.35398476449378e-05
-1.28191240931373e-05
-2.16514999272463e-05
-2.9958879870511e-05
-3.08103812026424e-05
-2.40610461451443e-05
-3.10230562174133e-05
-3.19236270157181e-05
-2.40785754084474e-05
-3.69010256446672e-05
-3.93531182629792e-05
-2.09062118677067e-06
-6.71335075251261e-06
7.01732708296837e-06
-1.59757578914719e-05
-2.66351757537306e-05
-2.7006138052584e-05
-1.16233071338948e-05
-1.92118599538898e-05
-2.27780146732362e-05
-4.92237134340761e-06
-1.0267868582566e-05
-1.50027983533892e-05
9.03641086119634e-06
-2.59649605077919e-05
3.74894340500545e-06
-3.54222375355166e-05
-1.30799915591358e-05
-1.7065659693071e-05
-5.66215668420874e-05
-1.83808279699183e-05
-1.96245951935749e-05
-2.00155062271709e-05
-4.41856744461327e-05
-2.35732369743495e-05
-1.97673994403797e-05
-2.94196161766263e-05
-1.72578878896948e-05
-2.50567943039569e-05
-2.55222623362328e-05
-3.2294018088837e-05
-1.66529889211132e-05
-3.22877716519999e-05
-1.28821979498968e-05
-1.93973149870745e-05
-1.4729639948584e-06
-1.30418445210571e-05
-1.41257732658679e-05
6.584266779398e-06
-1.54430343005207e-05
-3.24241631680149e-05
-1.60312354226148e-05
-3.47056256393291e-05
-2.24360382537919e-05
-1.10246665271768e-05
-3.32807732036936e-05
1.6083949907753e-06
-2.30597566080366e-05
-3.17100583141404e-05
-3.61292267769724e-05
-4.04641533831176e-05
-2.99325742722392e-05
-2.74703464831195e-05
-2.20856223547331e-05
-2.79209066728046e-05
-5.52777462494301e-06
-2.75115973821346e-05
-2.55627509384428e-05
-3.37080871409972e-05
-1.73536070721756e-05
-4.43704252240105e-05
-9.6055737212001e-06
-4.35365436769693e-05
-3.28594625492911e-05
-1.42141632813791e-05
-3.08402353466498e-05
-3.54709373665171e-05
-2.77070609267508e-05
-2.88462115115928e-05
-2.59042082454738e-05
-3.72869915983818e-05
-7.86985052993094e-06
-3.15454476854519e-05
-4.64029076108872e-06
-5.48868903837347e-05
-4.16674028656413e-05
-2.73987845189352e-05
-2.23346110268559e-05
-3.18563541601812e-05
-1.33428326394131e-05
-3.35909852481853e-05
-1.63721657050242e-05
-1.11675965884212e-05
-2.81124407126059e-05
-9.4143763734807e-06
-1.35746126260688e-05
-2.90345979788169e-05
-1.99100759636101e-05
-3.3263839356837e-05
-2.51291565965778e-05
-6.78455968496105e-06
-2.00863155387346e-05
-4.90839895597115e-05
-2.26717754191153e-05
-2.5254123089304e-05
-4.36461643355387e-05
-1.43695406721062e-05
-2.96901290531167e-05
-3.33400737913575e-05
-1.89693090053827e-05
-2.63582054027596e-05
-1.95264226779288e-05
-1.65065509586626e-05
-7.9305844327014e-06
1.1626910019473e-06
-1.07067388028906e-05
-1.814944310547e-05
-2.41540979553934e-05
-1.75417865493341e-05
-1.01894190805652e-05
-1.09802116089308e-05
-2.37317997034273e-05
-8.27868607324726e-06
1.69924006418076e-05
-4.15718642532369e-05
-3.55361674575381e-05
-6.0292801251974e-06
8.95311698506496e-07
-1.9882171407953e-05
-1.72643922515166e-05
-3.20033389498065e-05
-2.05199830373012e-05
-1.96924537102718e-05
-1.18865145734071e-05
-4.45646306862211e-05
-1.83809847805915e-05
-1.60126553664094e-05
-1.11074491711866e-05
-2.2520364045043e-05
-2.24757169251744e-05
-1.94576320500704e-05
-3.16392051069466e-05
-4.07662968983203e-05
-2.8234915380323e-05
-3.9966597026797e-05
-2.53091843735566e-05
-1.13953741046211e-06
-4.80672413382589e-06
-9.99126574213528e-06
-2.37512120341052e-05
-8.98355533121914e-06
-2.27945963308352e-05
-3.77889112937054e-05
-1.8214857215547e-05
-3.0937860037788e-06
1.17007524993559e-06
-1.74363355143654e-05
-2.50056439840214e-05
-3.5028988983352e-05
-3.72277850388541e-05
-1.69586771455257e-05
-1.4256592520787e-05
-1.58880510521443e-05
-9.69322872739004e-06
-1.03718637055285e-05
-1.55049166572531e-05
-2.75242000643577e-05
-2.30953272196132e-05
-9.71205305882917e-06
-1.6242792335734e-05
-7.50459800633034e-06
-3.08845203538686e-05
-1.44697164263646e-05
-2.90327048273433e-05
-6.45394095484891e-06
-2.16239099955167e-05
-1.48389234516641e-05
-2.1144517896691e-05
-2.48996737250546e-05
-2.12556991297492e-05
-1.89624533222915e-05
-1.16402460811722e-05
-1.49982559593094e-05
-2.28891198728016e-05
-2.51715448523214e-05
3.68437385158464e-07
-1.86214745396449e-05
-2.15815474715858e-05
-3.09212677261401e-05
-2.55455871316392e-05
-3.12991990318345e-05
-2.74869891409361e-05
-2.54585345341805e-05
-3.10699978130485e-05
-5.50645101005436e-06
-2.70891985578868e-05
-1.67789188859593e-05
-6.87314947437183e-06
-1.85840573589348e-05
-3.83662462407122e-05
-1.63875193872202e-05
-2.03715547472167e-05
-3.11765986937052e-05
-3.35372169494743e-05
-1.07891184434118e-05
-6.7693709790157e-06
-2.84873919811541e-05
-8.42204455846707e-06
-1.14705356532075e-05
-2.98702932161294e-05
-9.26022973349673e-06
-9.64288166583449e-06
-7.35596566679667e-06
-1.0815611497135e-05
-3.67844817125556e-05
-1.08078181609825e-05
-2.0767326703103e-05
-5.12487405059291e-05
-3.50091931530268e-05
-9.34577339419744e-06
-3.61983704925522e-05
-3.55874939687803e-05
-5.45786404302598e-06
-1.06927430683727e-05
-1.5411444400291e-05
-9.71520588673244e-06
-1.21249477800281e-05
-4.23185038235491e-05
-1.34406800749611e-05
-2.92810458277725e-05
-3.18849872739147e-05
-9.94399176230443e-06
-1.2390453865678e-05
-3.52120160353027e-05
-1.32063203057386e-05
-2.84582667415829e-05
-3.22017023631368e-05
-3.38565857469282e-05
-9.3558258513544e-06
-3.38828010541056e-05
-6.65456184537251e-06
-8.56732986037791e-06
-2.37380950319952e-05
-3.16426364398723e-05
-2.6263748315335e-06
-2.93160582443467e-05
-7.63179861759038e-06
-2.08668636797376e-05
-2.99764023861224e-05
-1.13575617004724e-05
-3.70168558682572e-05
-1.24541503760695e-05
-4.44898614682764e-05
-1.43468189332263e-05
-4.2262776607947e-07
-1.78225706873424e-05
-2.12618842639262e-05
-4.38782477098039e-06
-7.88218980741307e-06
-1.18435582294729e-05
-3.05863809564145e-05
-4.31131719081471e-05
5.27616760865316e-06
-1.92540143688066e-05
-3.44407749786333e-05
-3.48321079317609e-06
-4.06576737584837e-05
-3.58211311524811e-05
-2.67408872122206e-05
-4.41185693371428e-06
-1.7780454812886e-05
-1.34103215134052e-05
-2.88486364265556e-05
-2.21514170748067e-05
-7.76201409597619e-06
-1.70099777549966e-05
3.36403604674735e-06
-5.77005586354146e-06
-2.07532080780766e-05
-3.21986299663931e-05
-1.47087529365433e-05
-1.20038068394716e-05
-2.32304226027347e-05
-2.79890234236485e-05
8.67365557045592e-07
-1.67981474045889e-06
-4.08542807629271e-05
-1.10368418171254e-05
-3.0047529628927e-05
-1.19072326046756e-05
-2.77412202678492e-05
-1.55093006058275e-05
-2.05328938660203e-05
-3.5225283999712e-05
-8.96461391630773e-06
-2.37089453907812e-05
-3.22634905125655e-05
-2.28412850887749e-06
-8.44534194943768e-06
1.31983738364319e-06
-2.68502927123015e-05
-2.70141899659908e-05
-1.41761490135536e-05
-1.02963223224345e-05
-3.10202919836111e-05
-1.04965313721918e-05
1.50627048371235e-05
-1.99735340987422e-05
-1.40254621715079e-05
-9.79193217455066e-06
-3.8113765249218e-06
-1.27964193276186e-05
-2.37511655100759e-05
-2.31332826133694e-05
-2.1016707392635e-05
-3.26553982369829e-05
-3.8457062843131e-05
-1.74065727754835e-05
-2.99510423350051e-05
-4.27904028074464e-05
-9.85378315854577e-06
-1.24088890321502e-05
-3.88124819454168e-05
-2.81836917067487e-05
-5.41594719453109e-06
-4.39940940368198e-05
-2.53866444312914e-05
6.94157162052503e-06
-1.95258076549127e-05
-1.6249317918978e-05
-2.49246714668507e-05
-1.5111153154682e-05
-1.01967798578332e-05
-1.53376835660645e-05
-3.14690626236228e-05
-4.01465341401171e-05
-3.13068336028201e-05
-3.39860097851043e-05
-2.53194864002794e-05
-8.08557784664943e-06
-6.08278191319282e-06
-2.09061176428481e-05
-1.80209836660763e-05
-4.06642099625191e-06
-3.44847055814635e-05
-5.20254190434705e-05
-2.05788707532551e-05
2.81459129025416e-06
2.53340925486419e-05
-1.79863576971602e-05
-4.59966745654398e-05
-1.86169117929263e-05
-3.27394884645162e-05
-1.3311325923878e-06
-1.81885699042247e-05
1.87529704764066e-07
-6.73320870853115e-06
-2.06516835869138e-05
1.02661343331654e-05
-1.12361320379958e-05
-1.67852663589533e-05
4.84478303061104e-06
-6.1751680325644e-06
-4.51974920981892e-05
-1.15765125239874e-05
-2.0649391248227e-05
-2.47216996870025e-05
-1.33230179189013e-05
-3.36858860518672e-05
-3.20551439115043e-05
-1.55032396768374e-05
-3.62462771808823e-05
-1.87293545687262e-05
-3.47540174285911e-05
1.41804228308709e-06
-2.70725566333593e-05
1.41474689483888e-06
-3.34753309334786e-06
-1.93136642129901e-05
-3.0965622426095e-05
7.82568859187271e-06
-1.53839683888002e-05
-2.11340231349585e-05
-1.85167677616056e-05
-1.60904386427538e-05
-2.84525480250448e-05
-1.93127261484757e-05
-1.279220013888e-05
-4.29079580008874e-05
-4.29667177149206e-05
-1.65189034504154e-05
-7.6602768301021e-06
-3.41985529675183e-05
-2.271410411134e-05
-2.54663523050353e-05
-3.75768196306126e-05
9.23528509134783e-07
-2.89568067230645e-05
-2.20233996611519e-05
-1.86589670844823e-05
-3.00712888662834e-05
-2.56338789556658e-05
-2.10730164339418e-05
2.82867590563176e-06
-3.33018313428655e-05
-5.51638557613694e-05
-1.94083147224282e-05
-1.31835839279641e-05
-4.47536782466231e-05
-2.44421476971581e-05
-1.52212660116884e-05
-1.18409311633696e-05
-3.84346947556011e-05
-1.15867634329807e-05
-4.09162270511116e-05
-1.57674984274561e-05
-2.19583994575357e-05
-3.216918258481e-05
-5.11387399239532e-05
-4.24171128322021e-05
-2.1110368023483e-05
-3.93413614893613e-05
-1.96914161831922e-05
-2.33725039642241e-05
-3.15357110549277e-05
-2.13734233723245e-05
-7.93480803505037e-06
-1.46164133163348e-05
-1.2712629149954e-05
-2.46282522478194e-05
-3.46023412448438e-05
-1.34294874564218e-05
-1.02666579056666e-05
-4.03419708971534e-05
-2.48136804072049e-05
-1.51628583871125e-05
-1.27072621544184e-05
1.64196717273143e-06
-1.64538539857655e-05
2.06267524144883e-06
-3.77583603556905e-05
-2.72525788783112e-05
-1.55725106248855e-05
-2.38871166400875e-05
-3.18727851509132e-05
-3.21734840670369e-05
-2.35023973077549e-05
-3.68044074864758e-05
-7.73353394144166e-06
-1.21183491962796e-05
-3.13486555880436e-05
-2.2969725337454e-05
-9.50575328608441e-06
-2.34174964944047e-05
-2.06956125688592e-05
-2.30643124638687e-05
-1.61080350558942e-05
-3.20986597757059e-05
-2.34146668849512e-05
-2.25859208240825e-05
-2.93184002741833e-05
-1.71900568050916e-05
-2.14918455166623e-05
-1.63668728863039e-05
-2.5510136245917e-05
-1.11869575470712e-05
-2.42492106369377e-05
-3.44494072505186e-05
-4.05703259761486e-05
-3.01717205283576e-05
-3.92016033858236e-05
-6.34597757495119e-06
-3.13190884897533e-05
-3.13239781652101e-05
-1.40915796545789e-05
-2.45870077258904e-05
-4.60151827719221e-05
-1.09698675045959e-05
-2.95346874815769e-05
-1.80623580576926e-05
-2.00070121632566e-06
-5.2329098688762e-05
-2.06801640861305e-05
-3.45142500736993e-05
-2.9451635918633e-05
-3.25362913668805e-06
-3.66342421837516e-05
-2.72546742353873e-05
-2.06576648503866e-05
-8.24420906713708e-06
-6.12271872175532e-06
-1.40055080042757e-05
-4.12385577492849e-05
-7.24926168266198e-06
-1.55982570832808e-05
-1.64779941280459e-05
-1.19568974786097e-05
-1.07294826198701e-05
-3.67092316155308e-05
-6.59016205482176e-06
-4.24587832275171e-06
-4.81195164459822e-06
-1.88115263580479e-05
-5.84817422813354e-06
-2.50154035259125e-05
-1.20293397531298e-05
-1.81713708285325e-05
-3.61670835611355e-05
-2.43176466660961e-05
-2.49413874435111e-05
-3.60511158646834e-05
1.9535557549172e-06
-1.32990935104514e-05
-3.8643808896766e-05
-2.28047019608926e-05
-3.08106055397053e-05
-4.1273652071213e-05
-2.76893810136148e-05
-3.62288050277773e-05
-3.53318466929734e-05
-1.88209529777904e-05
-1.07432955204243e-05
-2.58681310197878e-05
-1.98461118650955e-05
-1.93237799850028e-05
-2.21743478576728e-05
-5.78376916161639e-07
-3.06911672549784e-05
-1.47633732438259e-05
-2.21435000547017e-05
-1.5103019595664e-05
-2.49503473300356e-05
3.86238999394787e-06
-9.55532260020256e-06
-2.62874908010092e-05
6.67667915184347e-06
-2.85656015720041e-05
-2.60612613186658e-05
-3.21006028030076e-05
-1.19226611282423e-05
-1.16183639566193e-05
-1.39267693910848e-05
-7.61216074585996e-06
5.31915924856005e-07
-1.61732061766628e-05
-1.30207176751216e-05
-1.7504146604962e-05
-1.33357477043733e-05
-2.51052045890966e-05
-2.40265651809907e-05
-4.89236279179441e-05
-3.40337194480871e-05
-1.55422226010493e-05
-3.44880069918526e-05
-1.40661437622306e-05
-2.4216770728206e-05
-1.21837329430942e-05
-2.96981608943633e-05
-1.59136948905991e-05
-1.67315581036909e-05
-1.89585880467564e-06
-2.68616810004458e-05
-5.98656658087192e-06
-1.60048846490405e-05
-7.86646541532034e-06
-3.59751413509228e-05
-1.86052263889826e-05
-3.81098262173651e-05
-2.00809593727895e-05
-1.69049052295465e-05
1.92568209395098e-07
-1.30867188812304e-05
-2.00412640264589e-05
-3.76081078268713e-06
-1.26064976987469e-05
-1.83657585770367e-05
-5.83370790839749e-06
-9.72158565109363e-06
-1.78595006776267e-05
-1.93084951311765e-05
-5.02732884966928e-05
-3.21385180463627e-05
1.25917230545922e-06
-2.29620007080841e-05
-1.36269968887682e-05
-3.4378393922266e-05
-2.62213094779478e-05
-8.84245183125421e-06
-6.36104667420302e-06
-1.85387438229382e-05
-3.43800842410572e-05
-1.02382244237979e-05
-8.72291795742521e-06
-2.32799378236164e-05
-1.13198539590808e-05
-2.08204239645228e-05
-6.84279728698322e-06
1.35943669833764e-06
4.74720867592128e-06
-1.79536186124002e-06
-2.50527335566964e-05
7.49204348636383e-06
4.22563379190222e-06
-9.53642759697522e-06
4.77225651742816e-06
-2.58220459405256e-05
-2.61755329556386e-05
-1.91698454832172e-05
-2.47376830992225e-05
-4.95967908207752e-06
-1.88149332582793e-05
-3.21872223819769e-05
-2.35230213904797e-05
-4.13697919629628e-05
-2.49899849786732e-05
-1.84318238860895e-05
-3.42005252815308e-05
-1.85992523428434e-05
-2.90652063646918e-05
-1.64363998060538e-05
-2.09705240742815e-05
-3.95266857466542e-06
4.01180772343793e-06
-2.16497488936657e-05
3.19167331805511e-06
-3.43437927892504e-05
-1.88088667515272e-05
-1.69252704496516e-05
-1.65358324056268e-05
-9.13037430420467e-08
-1.55668994779893e-05
-1.33857769401935e-05
-2.12922090237318e-05
-1.55084131699762e-05
-5.63314911379052e-05
-3.3341756691648e-05
-1.4887700327661e-05
-3.01884545747724e-05
-5.58291223016456e-06
-3.5229746872979e-05
-1.60089173016496e-05
-3.479952801537e-05
-3.61873473039979e-05
-1.72865271874472e-05
-1.3242568081119e-05
-4.05474468336497e-05
-2.80256851669936e-05
-8.25087882069656e-06
-9.51238396607213e-06
-2.94344755374375e-05
-2.63811421989053e-05
-1.41066752818762e-05
-2.4332958683095e-05
-1.09288467496091e-05
-1.07325512863955e-05
-3.60173191627404e-05
-5.41903631255717e-06
-3.10104616932627e-06
-2.62092635904173e-05
-5.39470681098311e-06
-1.90819687228893e-05
-2.61867499887164e-05
-2.46004845503954e-05
-4.1215853149079e-05
-3.01408707198279e-05
-2.95872733770891e-05
-2.4245035396816e-05
-2.098439172183e-05
-2.35929548809777e-05
-1.96827083579282e-05
-2.03239138010057e-05
-1.3984376218265e-05
-2.7670066366048e-05
-1.01840487746277e-05
-3.18676699465857e-05
-1.28351869103184e-05
-2.69537523347313e-05
3.70142967878095e-06
-3.28470319009402e-05
-2.14204837482686e-05
-6.55282994287056e-06
-2.18780466179186e-05
-1.35189671663704e-05
-1.35655532219941e-05
-1.74425508862857e-05
-3.16323958881187e-05
-1.17157395229014e-05
-2.0529424378156e-05
-2.27432839482568e-07
-3.44891317025657e-05
-1.46609883348316e-05
-3.20902274042547e-05
-1.30413624870076e-05
-1.79124505168805e-05
-1.29165533871966e-05
-3.61479901258721e-05
-3.83927919973397e-05
-2.26076184758852e-05
-1.19293108242613e-05
-3.45729974299139e-05
-3.35793898816843e-05
-3.21252506500368e-05
-7.71649077717205e-06
-1.1015718681566e-05
-1.29582178589006e-05
-1.74209962889607e-05
-2.78207432971199e-05
-3.23593627706521e-05
-3.86282133302345e-05
-2.82550435226585e-05
-1.13098842045839e-05
-7.72709580164814e-06
-4.89457740401064e-05
-1.43667350751411e-05
-1.31625320141778e-05
-3.43234042732856e-05
-9.98162197884387e-06
-3.05167692045122e-05
-1.38954515820455e-05
-2.52776452847812e-05
-5.16370475603721e-05
9.30964841080705e-06
-4.92136672524876e-05
-1.56156749459559e-05
-5.27303450619674e-05
-4.21826045090851e-05
-2.1222125656022e-05
-1.19666808041084e-05
-2.51445601791505e-05
-2.14942287288748e-05
-3.30789502156369e-05
-8.95458084263824e-06
-8.47437850100503e-07
-2.22727782993618e-05
-7.4009576924453e-06
-1.31586136346076e-05
-1.55123082937672e-05
-1.51338171793352e-05
-3.48993585957068e-05
-1.49727945115081e-05
-9.66982383210941e-06
-3.71425565555825e-05
-2.89842660732126e-05
-2.79906914008536e-05
-1.20039184999665e-05
-2.08408843735112e-05
-1.08771402673691e-05
-1.47078481800425e-05
-4.24297560778123e-05
-2.69133708251242e-05
-1.79718280045279e-05
-1.37646326156857e-05
-1.40474914038396e-05
-4.53604046941387e-05
-4.15233853016332e-05
-1.27984155546075e-05
-2.39482496770196e-05
-1.54383671216884e-05
-1.80777892306428e-05
-3.99040149510466e-05
-3.25634354867503e-05
-2.47291426241193e-05
-1.65082406593238e-05
-2.70319608824926e-06
-5.97757232292337e-06
-2.28690827485811e-06
-1.60860602504972e-05
-1.42460771938707e-05
-1.10318946751717e-05
-1.79724916877734e-05
-2.60318453014297e-05
-2.5633894504366e-05
-2.63154300315453e-06
-6.52227240949931e-06
-2.73730495921099e-05
-1.78149348978522e-05
-2.59755937307141e-05
-1.23183687681328e-05
-1.76428653799077e-05
-5.14949299803927e-06
-1.52443148897823e-05
-3.29323933803631e-05
-9.14045650758424e-06
-3.08782996234621e-05
-9.25049967097678e-07
-2.82841134191354e-05
-4.03852382452708e-05
-1.00344382445905e-05
-1.47139365495797e-05
-3.26817392692839e-05
-1.71474055742206e-05
-2.38986087113539e-05
-2.93367518100905e-05
-3.65963266175854e-05
-4.06670356018636e-05
-5.457539621956e-06
-6.50422081764346e-06
-1.9416284423035e-05
-2.3925817653263e-05
-3.22593880318334e-07
-1.25835278301878e-05
-3.50054249753507e-05
-2.96407665274299e-05
-5.24595715604173e-06
-2.3694903143699e-05
-5.32502983832473e-06
-3.37460252026641e-05
-3.87499804304055e-05
-3.88913725345996e-05
-2.39583554638243e-05
-2.28739063365312e-05
-2.28679155754126e-05
-1.67693030914444e-05
-2.85756988596913e-05
-1.48570391150135e-05
-4.55513313041471e-05
-2.5394535585026e-05
-3.85632816134991e-05
1.9945465351897e-06
2.85473416631782e-06
-3.12280024852364e-05
-2.02037068416564e-05
-2.97795855511936e-05
-3.98156048641687e-05
-1.79559293850169e-05
-3.12392538730323e-05
-1.36087643810818e-05
-2.22349388938859e-05
-2.1793633611796e-05
-8.3707858132306e-06
5.71860702382018e-06
-1.55840853654542e-05
-3.11278059063471e-05
-2.51347259244449e-05
-3.50757763597116e-06
-3.87933902999026e-05
-3.04572294579837e-05
-9.06829828039085e-06
-2.62842786105864e-05
-1.6375597524365e-05
-2.70768917753215e-05
-2.06967461937549e-05
-3.85722774270751e-05
-1.72262311748169e-05
-1.76268681164509e-05
-1.19946321110728e-05
-1.01027396903605e-05
-2.76019343354299e-05
-1.80547577741289e-05
-2.60124792546446e-05
-8.56460146405159e-06
-3.60478095935195e-05
-9.74597597708059e-06
-8.86441465603858e-07
-2.56099869330607e-05
-2.77424421982483e-05
-2.17991363463945e-05
-1.69891221562716e-05
-2.55677627359744e-05
-2.81772463126314e-05
-3.306786621223e-05
-3.34822354694811e-05
-1.28078320566729e-05
-1.22648691238867e-05
-2.2966535307194e-05
-3.28893612601214e-05
-4.81956623513662e-06
-2.02744760209713e-05
-3.84348644466522e-06
-1.66753432043129e-06
-3.38806752257113e-05
-4.28284800318097e-05
-2.19966207083039e-05
-1.82581173279675e-05
-5.16347930858116e-06
-2.18606353318682e-05
-1.09082073584521e-05
-1.92582589801115e-05
-2.61325505860313e-06
-3.48016499138997e-05
-1.38586338951476e-05
-2.87300398300117e-05
-1.72488096855381e-05
-2.36466533103136e-05
-5.31272974960876e-06
-2.64016552752394e-05
-2.8518959708166e-05
-3.79598769846834e-05
-7.87702728364539e-06
-3.71080763235848e-05
-4.26352289745304e-06
-1.12082470824229e-05
-1.5395525763272e-05
-3.36158516664721e-05
-3.61084673684618e-05
-2.72464392308163e-06
-8.60207712264674e-06
-2.00238456025871e-05
-2.02676657599791e-05
-2.76554175207698e-05
1.30914006874256e-05
-2.54208908905578e-05
-1.11875151470207e-05
-3.44355448731136e-05
-2.28601845970316e-05
-4.69324043083724e-05
1.45599821671073e-06
-2.02732864153648e-05
-3.54113955638777e-05
-1.76512473314336e-05
-6.42995257521525e-06
-1.06446568284432e-05
-3.24393882369284e-05
3.97681413915127e-06
-1.65334047640285e-05
-3.05288339025387e-05
-1.43551856300786e-05
-1.04859882590309e-05
-3.0406252303857e-05
-2.46750002905237e-05
-4.21136404766995e-06
5.8628037155188e-07
-1.80640327353782e-05
-1.81555711427677e-05
-2.76409376469172e-05
-2.12417728405912e-05
-2.23896184518137e-05
-2.05969698172142e-05
-3.64273203677194e-05
7.01662015392972e-06
-1.79241456673334e-05
-3.63916236660409e-05
-1.76825679316537e-05
-2.31692055778809e-05
-2.92379501729533e-05
-2.06501612837565e-05
-3.41608912733192e-05
-8.46939064797201e-06
8.21956405996483e-06
-7.2955465008315e-06
-3.50391612467961e-05
-4.18656562525511e-05
-2.91915667851276e-05
-1.70858462766562e-05
-2.12286960002827e-05
-1.07717787089083e-05
-1.77845362888388e-05
-1.58161524338684e-05
-3.69798165860618e-05
-3.60397357298878e-05
-3.08565413283091e-05
-2.71706619775157e-05
-2.75683373086251e-05
-3.01022000195057e-05
-1.64136286600945e-05
-1.65786919352575e-05
-3.0501544772416e-05
-8.6560894341557e-06
-3.6899786063555e-05
-1.71501164089747e-05
-3.88924791275881e-05
-1.18959020059413e-05
-3.69912824861296e-05
-1.44363883087742e-05
-2.45266147058435e-05
-2.88043675788799e-05
-2.55405389394834e-05
-2.97900842039394e-05
-2.75423154593394e-05
-3.19269096911118e-05
-1.31403882998291e-05
-2.53794268912912e-05
-3.838592474236e-05
-1.88277254887371e-05
-3.00644158810754e-05
-3.24384331186761e-05
-4.00546405962415e-05
-2.07302471272592e-05
-2.4123975134575e-05
-3.69648199321934e-05
-2.8570705434186e-05
-3.08723260426164e-05
-3.36960772411524e-05
-2.48359494279671e-05
-7.85915330785024e-07
-4.13126845933788e-06
-1.82761198697548e-05
-2.3901273792915e-05
-3.52552152003728e-05
-2.66352738363736e-05
-3.95701495297563e-05
-3.11581657894904e-05
-3.06234333986339e-05
-2.88654998529335e-05
-2.08201154959927e-06
-4.52871216806412e-05
-2.04671039648095e-05
-8.05642401159395e-06
-1.53233359272859e-05
-1.66808558049484e-05
-1.67318183190193e-05
-2.07203142070437e-05
-2.31428243979781e-05
-2.78668709982545e-06
-2.5061660018522e-05
-1.58690803829409e-05
-2.81034513583034e-05
-9.20718701852636e-06
7.82425049774172e-06
-1.20683783202341e-05
-1.44551269759209e-05
-7.35818975435955e-06
-6.88449909290832e-06
-1.50739341051289e-05
-4.28782101593038e-05
-4.9540569907844e-05
-3.59302887014823e-05
-1.43742681958885e-05
9.22372033715642e-07
-2.5590916821689e-05
-2.88159259389315e-05
5.1442076373965e-06
-3.66725482380835e-05
-6.39831390609679e-06
-1.50328298553997e-05
-1.1638057315423e-05
-2.61360022926648e-05
-2.11176622259513e-05
-1.55326576822899e-06
-1.39895978562376e-05
-3.22574811439364e-05
-2.2186021811011e-05
1.7313663957103e-06
-3.48731697547399e-05
-1.27328840661282e-05
-2.13294222815343e-05
-4.34680681699317e-05
-3.37777004375463e-05
-2.61689511738767e-05
-4.13095484037843e-05
-1.80937992577544e-05
-1.52812339941708e-05
-3.19821557450591e-05
-1.19190880083963e-05
-3.19171474074588e-05
-3.67314570251556e-05
-9.00964318102754e-06
-1.37755973713619e-05
-2.60048976137125e-05
-3.26970088329094e-05
-3.10777593835344e-05
-7.20613038031468e-07
-3.39570335519619e-05
-1.25926735959095e-05
-1.51286498178934e-05
-1.79023486143873e-05
-1.17888948022998e-05
-2.52135865557634e-05
-9.59525855665849e-06
-2.37409459655584e-05
-1.85770962573347e-05
-9.50155456883202e-06
-1.28867437733165e-05
-5.81169150065504e-05
-1.5067098528665e-05
-6.12897506401312e-06
-3.70606906714028e-05
-9.99995098800882e-06
-3.14856541084943e-05
-4.05677291352277e-05
-1.47511287799209e-05
-2.00101194394727e-05
-4.08267471780878e-05
-1.37965327432174e-05
-8.151936614794e-06
-2.61587270545055e-05
-5.89296228416425e-06
6.42956211888613e-06
-7.78154531934497e-06
1.66047412709664e-06
-7.58931944829298e-06
-1.91253772259715e-06
-1.10896409209539e-05
-2.0376094074463e-05
-3.38259617025334e-05
-1.86904750326126e-05
6.524553677481e-06
-2.24638979799764e-05
-2.31992355975508e-05
-1.48291378790916e-05
-9.81722998666343e-06
-6.08474477467336e-06
-3.02715389087165e-05
-2.22573695028966e-05
-2.70763867627209e-05
-1.09643812775999e-05
-2.28877852126013e-05
-1.74002004300025e-05
-9.11363689270015e-06
-3.91284463394402e-05
-2.45957881980861e-05
-4.43632967654129e-05
-1.99771112506303e-05
-8.11391870036374e-06
-6.16685882069809e-06
-2.7290451343819e-05
-5.59866771036141e-06
2.79618332596256e-06
-2.10110573676978e-05
-2.66351893146427e-05
-2.45047925081294e-05
-2.77931364679574e-05
-4.56903612055865e-05
-1.78495060375592e-05
-1.26832955623499e-05
-2.17842129177055e-05
-2.57837961163707e-05
-1.89923507650133e-05
-1.63616931838363e-05
-1.81351885799719e-05
-2.37070205819563e-05
-2.88983208956628e-05
-1.49358608950193e-05
-2.31860636715299e-05
-2.27995100772859e-05
-1.77999849284472e-05
-2.72685441714417e-05
-3.53698859370973e-05
-1.51961650571361e-05
-3.20935340163229e-05
-2.92994525114615e-05
-1.27600838773331e-05
-4.31218219944481e-05
-3.94224293748138e-05
-1.69309117761645e-05
-1.80202592687875e-05
-5.33484659162846e-05
-7.8026124757059e-07
-3.45059348448863e-05
-1.06758508692566e-05
-1.60161184629776e-05
-2.94269246633621e-05
-1.51603425923512e-05
2.83112899590217e-06
-3.12038534770475e-05
-2.26093100027797e-05
-6.72128209104096e-06
-2.73860066164429e-05
-4.3211670635098e-05
-2.44922813341622e-05
-1.46142033839577e-05
-4.46670406870717e-05
-8.67766160010289e-06
-2.28495178618264e-05
-4.83673488497403e-06
-2.6197525425941e-05
-4.58927001773765e-06
1.69940376352195e-06
-2.36683650094598e-05
-1.56025676779556e-05
-7.78382069768898e-06
-3.81636042831959e-05
-3.14033685159238e-05
-6.39249415536259e-06
-2.89451453828725e-05
9.63635365086015e-06
-9.44943487826414e-06
-2.50962557513148e-06
2.31833243918186e-06
-1.71410690415471e-05
-4.46175522700607e-06
-3.02740818657025e-05
-7.2263820998417e-06
-4.39960425950187e-06
-2.58131597153842e-05
-7.88450690356775e-06
-3.29606365189737e-05
-2.51939903637167e-05
4.22375749849915e-06
-1.27942985382119e-05
-2.23987969450897e-05
-1.57993270085264e-05
-2.95473718307615e-05
-2.42066169089662e-05
-4.17476329967537e-05
-4.14019975186506e-05
-3.17697895488775e-05
-2.04927379532051e-05
-1.90364484401206e-05
-3.21758396581024e-05
-5.49603903483025e-06
-1.55622558513602e-05
-9.72639300916435e-06
-1.83158253790137e-05
-2.82945108039754e-05
-3.07298129939596e-05
-8.61050159174024e-06
-5.17584753657898e-05
-3.14121487944054e-05
-2.71454999695498e-05
-3.52061475752247e-05
-3.65883705818699e-05
-1.27221811213301e-05
-2.98126182576573e-05
-2.07041913570088e-05
-8.63981603189437e-06
-2.18847040000025e-05
-5.75196486911212e-05
-1.847929096199e-05
-2.20649280078948e-05
-5.19506579317443e-05
-3.92658414477879e-05
-1.09214254007201e-05
-3.72367900170097e-05
-2.61161558744314e-05
-1.44200281364473e-06
-1.32564445615628e-05
-5.6394963017018e-06
-1.00963615804642e-05
-2.42774869976225e-05
-2.5230539697677e-05
-2.66937301832297e-05
-3.48223556149972e-05
-1.48516849874211e-05
-1.6239354466082e-05
-6.51188156865619e-06
1.66733656167916e-05
-3.62923958021828e-06
-2.45311743650081e-05
-1.93156519210437e-05
-1.27604930383412e-05
-1.52527914357507e-05
-8.7417222297641e-06
-1.72376789569367e-05
-3.9978995237913e-05
-2.95906711063233e-05
-1.81982692154086e-06
-2.5571545767977e-05
-1.9290520612799e-05
-3.68975348076829e-05
-2.80298730060999e-05
-1.15270823147351e-05
-4.20339679051452e-05
3.0099084447652e-06
-1.16693489616033e-05
-1.91663193534979e-05
-4.55183479932594e-05
-2.58441598543235e-05
8.88339819889935e-07
-1.49797499789253e-05
-7.76016694531889e-06
-3.66661125809158e-05
-2.66094283546238e-05
-1.27841036833123e-05
-1.68414115509226e-05
-1.56887493745916e-05
-2.49787373969651e-05
-3.14039344486828e-05
-2.03412276057606e-05
-1.15392889242901e-05
-2.25880087486457e-05
-4.2528950590645e-06
-2.43147768868133e-05
-4.61897441994396e-05
-3.22966986470828e-05
-3.40085096781673e-05
-2.30812195427966e-05
-2.60960459323916e-05
-3.92069793338398e-05
-2.5371619684457e-05
-2.1100986377401e-05
-4.39156374626215e-05
-8.10595348908106e-06
-2.13997524100827e-05
-2.44483686701288e-05
-4.01345371470653e-05
-8.68461139181987e-06
-3.50774870795318e-05
-2.89943743675266e-05
-1.51216019541724e-05
-3.43759415323821e-05
-7.71318421840747e-06
-1.90613274736711e-05
-9.25922015694627e-06
-2.8917791687008e-05
-1.2411368529942e-05
-3.46001802647911e-05
-3.16742687952074e-05
-1.74223896904562e-05
-2.78514910922421e-05
-1.37328393841386e-05
-1.45982174960713e-05
-2.8260849936459e-05
-3.88712860140619e-06
-3.99740001693616e-05
-1.94069522004709e-05
-2.84224234689896e-05
-1.53739330870578e-05
-2.64979249783111e-05
-2.57096402678055e-05
-2.05900874455225e-05
-3.67704900114045e-05
-3.58832258887148e-05
-2.81542175845579e-05
-3.9083793133707e-05
-1.83955889760459e-05
-2.09757187740925e-05
-2.48195484334798e-05
-8.55767304112226e-06
-1.24985955301881e-05
-1.26371822973789e-05
-2.096924280437e-05
-2.59171438894412e-05
-3.64712343125366e-05
-1.32684303694875e-05
-1.47157964596092e-05
-7.40420895581906e-06
-1.70493965501022e-06
-4.42176139368781e-06
-6.7381039015958e-07
-1.51845949125817e-05
-2.70451112890095e-05
4.4727841206079e-07
-2.44023719078998e-05
-2.74678759747527e-05
-5.14783569041007e-06
-5.17530768713292e-05
-1.84518007580063e-05
-3.92916812397654e-06
-1.2398838976705e-05
3.79177247890015e-08
-1.2164575741655e-05
-2.49927417908317e-05
-2.26756044343172e-05
-2.07582828138626e-05
-2.30954902503517e-06
-3.13558422277292e-05
-2.09912236584621e-05
-1.03301557540323e-05
-2.11284685553193e-05
-4.02385448149244e-05
-2.14064075886259e-05
-3.03846407340952e-05
-2.71837288138446e-05
-8.88054956359316e-06
-1.47526160139539e-05
-9.338040369616e-06
-2.30302281376653e-05
-7.26560411020132e-06
-3.03018952047434e-05
-3.4560531311105e-05
-2.37529627173311e-05
-1.48392075429085e-05
-3.62197559904517e-05
-1.90015779367646e-05
-5.21653455664832e-05
-1.20642208224387e-05
-6.68862429738821e-06
-3.91731056756947e-06
-1.58952730961475e-05
-3.50712139678883e-05
-2.8840015820084e-05
-5.1790039734026e-06
-5.56364803583275e-05
-3.87922680138082e-05
-3.23618358612202e-05
-7.60048322834325e-06
-5.40288016924823e-06
-3.05304511834419e-05
-2.46116135086105e-05
-4.38491442117369e-06
-1.30841357980672e-05
-6.85632227244894e-06
-3.13054812731332e-05
-1.95615831733793e-05
1.96041458815678e-05
-2.69287436033902e-05
-2.25499843352416e-05
-3.96053156629639e-06
-1.58536373584946e-05
-2.88281681688205e-05
-1.09811816313133e-05
-1.26170291580104e-05
-1.51785559058153e-05
-3.27350262279992e-05
-4.37897868121603e-05
-2.02194599743865e-05
-2.19235040879463e-05
-2.12040557294919e-05
-1.18562656930206e-05
-2.28616820181544e-05
-1.03579048266577e-05
-8.84036020664908e-06
-2.34724833936035e-05
-2.249495433379e-05
-1.84144713706592e-05
-5.69584654653865e-06
-2.09917669307894e-06
-1.24981668233178e-05
-8.60232721459934e-06
-1.30345505022351e-05
1.23400155673795e-05
-2.19747628904403e-05
-2.10838132510309e-05
-2.7017669567314e-05
-6.36370141530189e-06
-1.38081034974196e-05
-7.29753893496792e-06
-2.22190218073046e-05
-4.32573731248128e-06
-1.58114936833349e-05
-1.61161823358297e-05
-1.76923340697966e-05
-3.2194849300155e-05
-3.2122480335164e-05
4.59805980823378e-06
-2.80568549002751e-05
-5.10084431617596e-06
-2.0506587459771e-05
-3.65132866021152e-05
-2.23754069527519e-05
-1.48000586664092e-05
-1.4523047896446e-05
-1.94484133938892e-05
-3.59468281063171e-06
-1.98814007453314e-06
-1.5491215306235e-05
-3.2332945783262e-05
9.23136400414359e-06
-3.40717090515547e-06
3.00699539008043e-06
-2.31106489276619e-05
-3.09548140378379e-05
-3.47040438412357e-05
-3.17458764362681e-05
-3.02599725454818e-05
-2.9992610094742e-05
-2.57000142627108e-05
-2.20860401188879e-05
-4.01982907409899e-05
-2.76251860188229e-05
-1.08323335151817e-05
-2.1440881296337e-05
-6.20655184255818e-06
-2.60205621631927e-05
-3.08556316874114e-05
-1.50820512218104e-05
-2.16637465368886e-05
-3.78566143073769e-05
-4.07829606831221e-05
-1.47458908685576e-05
-1.60049991522565e-05
-2.92799411528047e-05
-1.14165647993109e-05
-2.54601564376465e-05
-4.24246717878476e-05
-2.23345280975055e-05
-9.94187684331311e-06
-3.82793003364503e-05
-4.80406715028534e-05
-2.60887073829199e-05
-3.47289565719084e-06
-3.17650079116625e-05
-2.95722211044807e-05
-1.64176348299901e-05
-1.09190926621459e-05
-1.39973701662637e-05
-2.44283036220051e-05
-3.5183487174182e-05
-2.76613649483236e-05
-3.80140991164288e-05
-5.37934673013757e-06
1.80358079523309e-06
-8.84592442161996e-06
-2.74076027434299e-05
-3.64019443340387e-06
-1.27293433057783e-05
-3.35912263308913e-05
-1.30378661066285e-05
-1.428690825682e-05
-1.48499777274544e-05
-3.13770455761069e-06
-3.02803865945736e-05
-3.51610418096926e-05
-7.63504309302715e-07
-2.65964914979065e-06
-1.36549292212824e-06
-3.39029572762511e-05
-2.81865489576217e-05
-3.05446884184709e-05
4.12000704896952e-07
-1.63345205195821e-05
-1.00276633830142e-05
-1.81554609626115e-05
-2.68108368475033e-05
-1.2842793497413e-05
-2.53512670159553e-05
-7.73714673589323e-06
-1.99168461270348e-05
3.08347358270443e-07
-1.58365425746355e-05
-1.23036363037184e-06
-1.09926950579303e-05
-3.55929849363007e-05
-5.85636663954873e-06
-2.34982323865266e-05
-2.80276324578015e-05
-1.91529499239921e-05
-2.98238465266105e-05
-1.9163395894441e-05
-3.94443355832473e-05
-2.11011544105815e-05
-4.13011276226317e-05
-3.08263797895581e-05
-1.87976695443535e-05
-4.19627416702887e-05
-3.42903715866515e-05
-2.54894220508273e-05
-1.12457347736286e-05
-2.06793375178783e-05
-2.94929273244856e-05
-1.40033534178543e-05
-2.14152900063122e-05
-9.35000955050294e-06
-3.72947960745897e-05
-3.51732583771116e-05
-2.66275149371263e-05
-1.88762465013347e-05
-4.08595381528388e-05
-1.82747897880331e-05
-2.85573686939603e-05
-3.74954143953843e-06
-3.46055374319819e-05
-2.27978617457578e-05
-2.1195081352134e-05
-2.0447405302667e-05
3.21523988705779e-06
-3.46130163343403e-05
-1.53978174777135e-06
-6.00005965508294e-06
-2.18797163839271e-05
-1.70355301453919e-05
3.21038301132892e-06
-2.18014919871724e-05
-2.44058144801857e-05
-2.5827685861509e-05
-9.81260948218278e-06
-3.11407843991816e-05
-1.57879285649213e-05
-3.03695214285071e-05
-5.07766192950426e-05
-2.70630335770052e-05
-2.56585908785156e-05
-2.07776665612062e-06
-1.84832885571664e-05
-3.42359624209071e-05
-2.83991657167037e-05
-3.01967223505232e-05
-1.20867077154843e-05
-1.43343247234092e-05
-5.40701841974897e-06
1.85630698641268e-06
-1.84033595149473e-05
-2.56403628022618e-05
-2.03438759584379e-05
-8.07126405898119e-08
-5.0837383052363e-05
-1.72243598493588e-05
-2.65733072975389e-05
-2.16059285949873e-05
-8.58070967770026e-06
-1.14809244169239e-05
-1.90736953800066e-05
-2.81888641308876e-05
-2.96844325070291e-05
-2.09375503573294e-05
-2.48312950902887e-05
-3.28625341434965e-05
-4.38441962410383e-05
-4.31881350434779e-05
-2.66523253634828e-05
-2.94004529658893e-05
1.93987968306679e-07
-1.50266186200557e-05
-1.92881316196029e-05
-1.2015505945853e-05
-1.93153432360274e-05
-9.91286399614443e-06
-4.1131164165409e-05
-2.94129971963302e-05
-3.40120371307191e-05
-2.36213104278711e-05
-1.56309446442022e-05
-7.96717034636149e-06
-3.11698902987477e-05
-8.91907896315795e-06
-7.63643501197157e-06
-2.71100475994216e-05
-1.09406727328051e-05
-2.77721119588373e-05
-1.98716013415493e-05
-2.16788858912013e-05
-2.94750382900218e-05
-3.51082843908758e-05
-1.35186693072135e-05
-1.9435500011488e-05
-2.57577001400739e-05
-5.57338701581796e-06
-3.2081660830171e-05
-2.08516529835009e-05
-1.94229902178943e-05
-3.44054767321899e-05
-1.7869355440142e-05
-3.10772821941387e-05
-1.84439347615023e-05
-2.65658449897032e-05
-4.57514804307084e-05
-1.26866699739988e-05
4.03302982232815e-07
-2.88394942384982e-05
-1.42928923804208e-05
-1.32039125173294e-05
-2.85410018884745e-05
-1.8460417120528e-05
-2.11362325682715e-05
-2.35640615506196e-05
-1.38812224520327e-06
-3.42078329339121e-05
-1.14456565716849e-05
-2.59078060136643e-06
-5.85608303367902e-06
-2.51872719051241e-05
-1.16010729512179e-05
-2.65119305532269e-05
-2.0781966137185e-05
-1.78141488345788e-05
-3.11693586228031e-05
-1.79642246213363e-05
-2.22665574631712e-05
-1.17623309373222e-05
-2.50500565152797e-05
-3.87949439042133e-05
-1.61927830497248e-06
-8.88464611575415e-07
2.90853016461656e-07
-1.76723342859896e-05
-7.52524189565496e-06
-7.24216390585385e-06
-1.98791626862689e-05
-8.74848287543316e-06
-7.95400785878669e-06
-2.12482829447704e-05
-1.28809307398706e-05
-5.56377092473994e-06
-1.17667771962437e-05
-2.76454954189819e-05
-3.91891466940183e-05
-1.88630107631254e-05
-2.78388087023292e-05
-2.82634021427668e-05
-1.55689011245558e-05
-3.00841150243554e-05
-2.94409833760555e-05
-1.58211171716143e-05
-4.28276567950286e-05
1.98268896573904e-06
-1.48023273883916e-05
-4.85387447015574e-06
-3.47370261725998e-05
-3.38680787819334e-05
-1.97248933227291e-05
-2.68247709264663e-05
-5.74567955767294e-07
-2.22189017239401e-05
-9.57913024075598e-06
-2.54520369009888e-06
-2.44444743112663e-05
-2.17278208591206e-05
-2.35358652560812e-05
-2.53256017578425e-05
-1.92291583274242e-05
-1.14470694065946e-05
-3.00959528675975e-05
-8.95270622879939e-06
-3.37400611432375e-05
-2.80040901593519e-05
-2.72582354098519e-05
-3.99619958722002e-05
-5.45713095465376e-06
-1.53074413479706e-05
-1.4541779385602e-05
-4.63940863638051e-05
-2.04372000868085e-05
-3.04633213881247e-05
-4.45664240194262e-05
-9.05902889130036e-06
-2.00063829230415e-05
-2.5597699406964e-05
-2.96125028162715e-05
-3.38052823033913e-05
-8.45453893988453e-06
-2.08768591523768e-05
-2.88226721853782e-05
-1.23633042130966e-05
-1.93936608070209e-05
-1.34767880643318e-05
-1.66980903437797e-05
-2.02517114368868e-05
-2.81287367244451e-05
-2.25535166056296e-05
-1.40022984561135e-05
-2.10687505578778e-05
7.0416150059372e-06
-3.9508221803869e-05
-2.02396501149041e-05
-3.19672858597314e-05
-7.44605028222279e-06
-6.05519666971505e-07
-2.74293282613841e-05
-2.91599940554101e-05
-2.51894071901074e-05
-3.02313758644552e-05
-4.68315962997582e-06
-1.61387764888972e-05
-3.23148179820168e-06
-1.15720388448662e-05
-3.34705447881374e-05
-3.39553772594074e-05
-2.10763146411123e-05
-1.29675028591145e-05
-1.70236179136517e-05
-2.3860162491125e-05
-4.89449151571016e-05
-4.55607082668659e-05
-3.00446663302064e-05
-3.13205206102356e-05
-2.66612063856383e-05
-1.43494030343538e-05
-9.47282632425278e-06
-1.21663903951214e-05
-2.19146210503199e-05
-1.81813453775394e-05
-3.35805501666494e-05
-3.44657532596263e-05
-2.71459317493882e-05
-7.27364078608483e-06
-2.38907545616354e-05
-3.97234996181844e-05
-2.54412790156548e-05
-6.89877098537015e-06
-1.85652902269341e-05
-1.18709709830774e-05
-2.2540116691925e-05
-1.86135935366397e-05
-3.10156017118876e-05
-2.66722223698006e-06
-3.53226357846228e-05
-2.53213668339547e-05
-2.45216978937745e-05
-3.76159592804987e-05
-1.38235520686856e-05
-1.14036525291199e-05
-1.86650752370526e-05
-2.47783143484382e-05
-4.67659298939375e-06
-2.74331074420291e-05
-2.2850235867535e-05
-4.82250404174766e-05
-9.47466969906423e-06
-1.81262114168049e-05
-2.41742889719209e-05
-2.50250928873552e-07
-6.74341343927745e-06
-1.0886967715508e-05
-2.0317051657282e-05
-2.8440554659507e-05
-4.8155642044644e-05
-4.96926102235235e-05
-2.30788870999946e-05
-1.71054571596631e-05
-2.07481465100321e-05
-1.12270868728064e-05
-8.24785497166292e-06
-3.2361667940569e-05
-1.87145335835024e-05
-3.40351691312733e-05
-6.77665702984803e-06
-2.39977385552093e-05
-1.57545328508402e-05
-2.79348987343371e-05
-1.38649475277774e-05
-1.87504684545123e-05
-1.11145387658238e-05
-1.16713042820591e-05
-3.11899112509936e-05
-2.70432358703825e-05
-4.30950872625506e-05
-4.01809821064079e-05
-2.22897351557207e-05
-2.08842854677347e-05
-2.43787228555444e-05
-2.93353041302092e-05
-8.72018238231457e-06
1.45462582742987e-06
-1.82909511768635e-05
-2.82685695540642e-05
-1.93168002002217e-05
-2.72307604016728e-05
-5.02700141871947e-06
-3.7932091457797e-05
-3.31804604412005e-05
-1.78100902369718e-05
-4.16058839576441e-05
-1.55374634407762e-05
-1.41186792040106e-05
-2.87033226769442e-05
-7.09808450219841e-06
-2.41562960545129e-05
-1.59226979920464e-05
-3.91265424957165e-05
-2.10704244430818e-05
-1.94361871717949e-05
-2.12475660686814e-05
-2.3717255830845e-05
-2.42280615678964e-06
-2.16029773412572e-05
-3.22783652654263e-05
-2.67346178873851e-05
-1.40340074873047e-05
-3.66406297554598e-05
-3.27389276568207e-05
-2.09174147016314e-05
-1.82983119226835e-05
-2.61796485205968e-05
-2.6153032932033e-05
-2.40457029882717e-05
-2.84669540574031e-06
-1.54757162221169e-05
-2.6968410419347e-05
-8.83415843115469e-06
-2.38699501224252e-05
-6.96505045064001e-06
-3.73298058210856e-05
-2.21781100650132e-05
-2.89505679671359e-05
-4.41432044279796e-05
-1.55324554777435e-05
-1.8273506422403e-05
-1.93639368777056e-05
-2.94333411121932e-05
-7.77719460431443e-06
-2.11212900978063e-06
-1.12834047039734e-05
-1.1948545878276e-05
-6.07709006755265e-06
-1.68445148702743e-05
-4.02489745575144e-05
2.77861618691763e-07
-2.47035597333031e-05
-2.13538542507506e-05
-8.5808647301706e-06
-2.31416116031503e-05
-1.18567177973182e-05
-3.52767639653694e-05
-2.06463435556522e-05
-9.22410906931071e-06
-9.12706205954489e-06
-2.43810316898889e-05
-2.66521390152368e-05
-2.81625224260583e-05
-1.72770237799884e-05
-4.21579138123089e-05
-3.21286545813579e-05
-2.26680882396778e-05
-7.11400703016016e-06
-2.04977298628711e-05
-1.53549723113591e-05
-1.6171426121169e-05
-1.84396096696275e-06
-2.16622328529282e-05
-2.42034523024939e-05
-3.04908871738998e-05
-2.31894931021757e-05
-2.28447511952065e-05
-1.7585248764031e-05
-2.32854900072885e-05
-1.10761297978977e-05
-2.65054023720472e-05
6.08049853940906e-07
-1.28612176081442e-05
8.60597243922798e-06
-1.81196812239175e-05
-1.87876072928941e-05
-1.42099177732963e-05
-1.29979461466695e-05
-2.21983485737154e-05
-1.4352200946212e-05
-8.50711702844682e-06
-3.05158093008193e-05
-2.49934564378965e-05
-3.30733074118799e-05
-1.4198971597457e-05
-2.56038778835331e-05
-3.48830107995813e-05
-2.18122913546391e-05
-2.20601528455104e-05
-3.46967092844188e-05
-1.83791110337173e-05
-9.19424014014909e-06
-2.12384602019318e-05
-2.80502333777854e-05
2.28915890588469e-07
-5.08226865582794e-06
-2.48848304460119e-05
-2.31072947005257e-05
-1.13347227632143e-05
-2.22353268560317e-05
-1.11109596693776e-05
-2.53364515716364e-06
-1.66209122269651e-05
-2.42217424327197e-05
-2.93348782307722e-05
-2.18854824926678e-05
-2.59328316158113e-05
-2.84342175028334e-05
-2.22273828986884e-05
-1.61060393707759e-05
-3.20162685693694e-05
-3.22572782577874e-05
-1.22874425914781e-05
-1.77317741340415e-05
-3.14670851347684e-05
-3.48982322569853e-05
-1.58633751141932e-05
-2.54020838489075e-05
-1.82864752727712e-05
-2.21034906266775e-05
4.52128374098812e-07
2.3912370918299e-06
-5.05443754868588e-06
-1.15337131301705e-05
-2.25170282916539e-05
-4.06202475922917e-05
-2.02057086604212e-05
-8.28623252518333e-06
-3.0228541462515e-05
-1.46074869603121e-05
1.73929549895283e-06
-2.55500497979627e-05
-1.62236059138329e-05
6.75482060496378e-06
-1.11622315371335e-05
-1.21725702308179e-05
-1.14170443233665e-05
2.98749011401446e-06
-4.14271516103588e-05
-2.03531981173553e-05
-2.0487827858793e-05
-1.70442790007955e-05
-1.47866229932465e-05
-3.99895999053188e-05
-6.09335285400276e-06
-1.39776088794055e-05
-3.46330530588844e-06
-4.82858556702013e-05
-1.74462539665385e-05
-2.56605620598874e-05
-2.75530376455638e-05
-1.87134756680641e-05
-2.06415582002791e-05
-3.4499291786695e-05
-1.01641264667338e-05
-3.41643821820781e-05
1.3211288406419e-05
-2.04947996419357e-05
-1.62330765577927e-05
-1.70010375305648e-05
-1.78641341296482e-05
-2.22227513172582e-05
-4.34113029889462e-06
-1.10784053447627e-05
-3.01521803974496e-05
-9.80472175111707e-06
-1.43989464461247e-05
-2.49876552176385e-05
-3.9808838772522e-05
-2.10408926537099e-05
-1.37731806100961e-05
-4.12514144304155e-05
-2.72461635015883e-05
-2.09563134265168e-05
-2.07634099840984e-05
-1.74376422073081e-05
-2.25797394863594e-05
-4.69084951944741e-05
-2.75605713102488e-05
-4.03558747954569e-05
-1.29665891732366e-05
-2.81540378850477e-05
-1.24494210905309e-05
-1.14543423003512e-05
-3.88115385925992e-05
-3.93458900045568e-05
-2.81031510920553e-05
-3.56576635523557e-05
-1.82481108996162e-05
4.633405172897e-06
-4.55790194224262e-05
-1.68965563673082e-05
1.08683313922348e-06
-5.41928094030175e-05
-2.88602948855779e-05
-1.43864268466246e-05
-9.01001031678497e-06
-1.97094690320431e-05
-2.35461620154964e-05
-1.46874075914721e-05
-2.39517391449841e-05
-3.42512483345796e-05
-2.76603487445667e-05
-1.2107123315731e-05
-3.74921178475068e-05
-2.6047080087704e-05
-1.40595956447742e-05
-1.35824273753046e-05
-1.22095621664797e-05
-2.2843669722576e-05
-2.36736139890262e-05
-3.16534805176017e-05
-4.23016055477954e-06
-6.37740799057332e-06
-5.65522771606636e-06
-2.52505630784286e-05
-1.8784842579563e-05
9.23053959193346e-06
-2.88496127374019e-05
-2.09823829104714e-05
-1.89413077921188e-05
-3.40961769052415e-06
-3.17832259759809e-05
-1.30022020184694e-05
-1.78168561211819e-05
-1.74329370079896e-05
-2.25117812143708e-05
-7.73949993886368e-06
-1.72430280525597e-05
-2.13452844775373e-05
-1.85125228476849e-05
-6.24733157212789e-07
-1.53364649067932e-05
-4.85857041174034e-05
-2.03251120040925e-05
-2.45246381095534e-05
-1.04036956332583e-05
-3.54465382013379e-05
-3.30621895605784e-05
-5.52431482376974e-06
-2.35401341908855e-05
-2.17652558742941e-05
-1.99542033377306e-05
-1.90911789365688e-05
-3.24631429377136e-05
-1.39190940414436e-05
-9.57708072640647e-06
-8.22162900844916e-06
-2.02621477098865e-05
-2.17930079118443e-05
-2.16544096833359e-05
-2.23053291816952e-05
-3.97589270029282e-05
-1.3133948578839e-05
-3.03991560718959e-05
-2.82192137227743e-05
-1.55579199912171e-05
-1.31412313634573e-05
-2.38566153674219e-05
-4.71706883234887e-05
-1.80946226560105e-05
-2.24007444098143e-05
-2.53186224649482e-05
-4.4711376891801e-05
-2.25922876424959e-05
-2.03006646846234e-05
-2.86671566026616e-05
-3.25423416441159e-05
-3.50400537140219e-05
-2.31527696445903e-05
-2.65316413999287e-05
-2.42420925176035e-05
-1.84400600256113e-05
-3.62186918041208e-05
-2.38631997725242e-05
-1.71027493843021e-05
-7.70479346684359e-06
-4.30461919478972e-06
-1.26478988239128e-05
-3.59916300132166e-05
-3.23123880855922e-05
1.87394210066467e-06
-1.09091118256162e-05
-2.02479314635461e-05
-6.72987534477856e-06
-2.44247477181183e-05
-8.15828926154283e-06
9.18618279755106e-06
-2.85355593142437e-05
-2.40359653018134e-05
-2.25952473924924e-05
-1.87109267419435e-05
-3.29206771504628e-05
1.32035323046343e-05
-1.14167454151108e-06
-1.80279283910069e-05
-1.16605380216863e-05
-1.8386456196402e-05
-1.71734713930115e-05
8.26074044574017e-06
-1.86769347459259e-05
-4.36564582879777e-05
-3.61024381232832e-06
-8.39745972955371e-06
-2.13924944900784e-05
-2.39959392082489e-05
-3.15359396721737e-05
-3.78314169781468e-05
-2.07713317670939e-05
-2.02403921872056e-05
-1.65719833167431e-05
-2.89474882833229e-05
-1.84340462198352e-05
-3.0458490303154e-05
3.07651346032142e-06
-2.38104920010108e-05
-3.8077784665863e-05
-5.99138882534582e-06
-6.05601467625302e-06
-5.18847942156925e-05
-1.65357736925652e-05
-9.53903511173391e-06
-3.95824173131135e-06
-3.29061754330651e-05
-3.57629712478671e-05
-3.65411983564225e-06
-2.6338009400508e-05
-2.62351946378639e-05
-1.06849062722137e-05
-1.1663786277982e-05
-1.7363481088476e-05
-1.29944233574266e-05
-4.34870096368725e-05
-2.80130304907787e-05
-2.5179692764629e-05
-1.06262628203106e-05
-4.68764948812411e-05
-1.42223930357261e-05
-1.19949349099708e-05
-9.12585554743432e-06
-6.86919393259076e-06
-2.71358528671756e-06
-2.55529029355741e-05
-7.96353410337261e-06
-2.83117967452482e-05
-2.15891084028717e-05
-2.60989906522697e-05
-2.37472597683528e-05
-1.53759908501718e-05
-5.82921474897672e-06
-1.99699731069655e-05
-1.916508321224e-05
-1.12619990127004e-05
-3.53740000738511e-05
-2.44727552839725e-05
-3.27530249119585e-05
-2.89605035569108e-05
-1.7867755570801e-05
-3.10932750908839e-05
-1.18353757201199e-05
-3.55997799861477e-05
-2.63187858539714e-05
-2.60062149921957e-05
-2.6546174129978e-05
-2.96461041165528e-05
-3.03688393010301e-05
-3.97383959206755e-05
-8.26412264244116e-06
-2.76212763680052e-05
-4.25308878693313e-05
-2.87676788391075e-05
-7.42947006124269e-06
-3.32855403904211e-05
1.5209974348122e-06
-2.26512172150718e-05
4.13941825225736e-06
-1.66034001711348e-05
-2.09076720048254e-05
-2.46426801997329e-05
-1.47692527265523e-05
-3.82517453311529e-05
-2.46573046477978e-05
-2.53310176768161e-05
-1.52618368354341e-05
-3.98478491531862e-05
-1.76933531239985e-05
-1.66636700238837e-05
-2.68039414663387e-05
-3.49789024194856e-05
-1.77954722222621e-05
-2.83169476621385e-06
-1.18381499503985e-05
-8.73057821330803e-06
-3.36050175164327e-05
-1.12187310396594e-05
-2.93676367610205e-05
-2.6693388758176e-05
-1.67323072838567e-05
-3.0935289050603e-05
-4.16938360629269e-05
-1.55368012452593e-05
-1.03018232059553e-05
-1.36296024487533e-05
-2.04618302178237e-05
-6.91687833725431e-06
-1.91336135613677e-05
-1.58398212622794e-05
-8.18155332936688e-06
-1.85849452406405e-05
-2.82528220875762e-05
-4.21378656459436e-05
-3.63184793022223e-05
-3.66429223187156e-05
-3.67834986249827e-06
-3.14566337001569e-05
-2.80369373189079e-05
5.34726241669845e-06
-8.55459105908554e-06
2.24066801257408e-06
-1.30114450250844e-05
-1.73912577676823e-05
-1.01430955044231e-05
-3.49038282848039e-05
-2.69113674412873e-05
-3.12553428257839e-05
-1.35723257166583e-05
-8.6064126152808e-06
-3.09671445936261e-05
-2.03522023894777e-05
-1.72838386335671e-05
-2.29080608516698e-05
-8.66073708303351e-06
-6.96594030414273e-06
-2.44534291560594e-05
-2.29454665986785e-05
-4.37902215779748e-05
-2.1382832838808e-05
-1.92373573601061e-05
-2.43267498210705e-05
-9.25404014156717e-06
-2.28101474307865e-05
3.70691123807798e-06
-2.0682707071762e-05
-2.09498108049253e-05
-1.8577888325064e-05
-2.40055068443299e-05
-1.77843433133866e-05
-6.33488589014875e-06
-1.00510973135405e-05
-1.79167278520938e-05
1.90121543585852e-05
-7.08288179428126e-06
-3.1061033168526e-05
-1.05244110758397e-05
-2.28538598416792e-05
-5.20006173958571e-06
-1.40069360068485e-05
-2.10262680658617e-05
-2.49899473604252e-05
-1.13277505554421e-05
-1.08818212487649e-05
-2.18871795052552e-05
2.71331742011438e-06
-3.18558570887036e-05
-2.71245261661841e-05
-2.13979373798129e-05
-1.72829019418353e-05
-2.97527899320245e-05
-1.87082906857171e-05
-1.42148543936927e-05
-1.06071536506143e-05
3.54506370475806e-06
-1.23700669337741e-05
-2.08284974999045e-05
7.25260885929996e-07
-2.79680745020668e-05
-2.29763159960617e-05
-5.30017302542672e-06
-1.07321863718383e-05
-2.33176072773348e-05
-2.66521662531854e-05
-3.97440044147994e-05
-3.72033737025052e-05
-1.76001868821007e-05
-4.99569871669628e-05
-3.8144129525908e-05
-1.54403760785353e-05
-1.09868123163332e-05
-1.81312584523736e-05
-5.1934187525277e-05
-2.81933678034504e-05
-2.87852365175892e-05
-3.5999360427434e-05
-7.65937298179245e-06
-5.1085587041972e-05
-4.76568625498907e-05
-2.90042865916783e-05
-3.12341585338625e-05
-3.2244341027362e-05
-1.33339089536217e-05
1.26831624477131e-06
-5.64414506806219e-06
-1.80787342217614e-05
-2.24669048627592e-05
-1.92528752145873e-05
-1.35349784259075e-05
-2.51010573472817e-05
-1.15292461803052e-05
-2.44837587108088e-06
-1.97835741607648e-05
-1.58819199072215e-05
-2.08697699544791e-05
-1.5894393066515e-05
-2.97070480385597e-05
-1.21414085378658e-06
-2.45184173534404e-06
-1.78617618236996e-06
-1.18117815230476e-05
-1.33629378213881e-05
-1.63936280255451e-05
-1.64619879898944e-05
-4.22564588309174e-05
-2.38496639022975e-06
-9.26148118427833e-06
-2.67225340458584e-05
-1.79649458457084e-05
-2.63244396866133e-05
-3.59916228408452e-05
-1.34462277438436e-05
-2.23064935577941e-05
-1.34428616528759e-05
-3.64728059441138e-05
-3.35707206005829e-05
-1.05641588150471e-05
-1.99627237929927e-05
-1.68719751127375e-05
-2.18302220191577e-05
-2.36253544468842e-06
-1.64109029974839e-05
-3.59940482817943e-05
-5.06917243294022e-06
-2.10510634103644e-05
-1.53719573677843e-05
-2.0709738513042e-05
-1.92138970764376e-05
2.04575243569794e-06
-1.36375271426044e-05
-1.5413343962563e-05
-3.18566517055866e-05
3.11601796347339e-06
-5.33808591181272e-06
-2.17486506385309e-05
-3.08032415746585e-05
-1.01672879237581e-05
-2.39347535046428e-05
-2.33938442305922e-05
-1.55079840812999e-05
-3.01523836987049e-05
-2.3135163135965e-05
5.03234525171769e-07
-3.84200996120661e-05
-5.48875697150962e-06
-1.52223793397562e-05
-2.53666509558485e-05
-1.07689042346033e-05
-1.83312024823881e-05
-1.36331629823693e-05
-8.78217544277621e-06
-2.12699167646633e-05
-3.13961465446033e-05
-2.63296751056392e-05
-2.3779061020381e-05
-2.22501158605645e-05
3.25815780187923e-06
-5.84460291269693e-06
-1.87757698413095e-05
-2.55855399038632e-05
-1.74450739442142e-05
-1.93375765284817e-05
-1.9979268308597e-05
-2.70392456038208e-05
-1.98212390205172e-05
-2.26277652841811e-05
-5.84181322090334e-05
-2.67266156335705e-05
-2.28916153234774e-05
1.11714257520476e-05
-1.6936259221896e-05
-2.69208670184229e-05
-8.85553128238542e-06
-2.98291035111397e-05
-1.05397149078329e-05
-7.64969451745022e-06
-2.44045688832693e-05
-3.62867748902726e-06
-6.51579391247055e-06
-3.03087901426003e-05
-1.73982992139903e-05
-3.46628133099998e-05
-1.03692644532571e-05
-1.96020622039033e-05
-2.29293453508461e-05
-3.37327626470253e-05
-2.5880598307948e-05
-1.86771428984459e-05
-3.99880226958865e-05
-3.75630554313333e-05
-4.10652104369488e-05
-2.31166519541479e-05
-9.4260778122271e-06
-2.20796368009182e-05
-1.61963365708929e-05
-1.2193531511249e-06
-4.35547121141995e-05
-3.2269215374787e-05
-3.07659204663913e-05
-2.98703919555441e-05
-9.74562804687974e-06
-2.86480113381127e-05
-3.30443990675153e-05
-1.33795526712195e-05
-3.10510554694895e-05
-1.08765487778596e-05
-3.93564503714048e-05
-2.61289574003669e-06
-3.50583546248392e-05
-1.94256869999759e-05
1.21266610997009e-06
-2.62326645789758e-05
-2.64330465209286e-05
-3.06182079195662e-05
-2.9153734212412e-05
-8.33289143405717e-06
-1.5338054280422e-05
-3.47031317944169e-05
-2.29938408350145e-05
-1.85147864983113e-05
-1.83164334335002e-05
-4.47878669745222e-05
-3.69199151203387e-05
-6.48935819941771e-06
-1.3136760363178e-05
-3.60089928560655e-05
-1.70172386330716e-05
-2.4646250403874e-05
-1.5784134939886e-05
-1.81337640361977e-05
-1.62911627866786e-05
-3.14235834440339e-05
-2.35827968093543e-05
-1.3331541385929e-05
-2.74619178614642e-05
-3.13918455553708e-05
-1.41695603887672e-05
-2.95615123631307e-05
-5.6391439291138e-05
2.01560201047937e-05
-1.01623195987356e-05
-3.39787757868389e-05
-3.39551049037704e-08
-7.34247076991895e-06
-9.87904903283238e-06
-2.18949894720293e-05
-8.927294337197e-06
-1.5069737652598e-05
-2.6881937479854e-05
-3.06793759801304e-05
-5.28048869002627e-06
-2.92246987172772e-05
-3.1446754501658e-05
-1.06724972933305e-05
-2.99374479970651e-05
7.92314692229897e-06
-2.04223662255433e-05
-8.35277676324379e-06
-1.55811807436351e-05
-8.07118451030168e-06
-3.07512977012277e-05
-4.62786834847674e-05
-6.43794641397849e-06
-1.54931473594207e-05
-2.71706402976581e-05
-1.42988827554023e-05
-3.58671516407471e-05
-1.99507829200629e-05
-8.14204454515068e-06
-1.24753713944742e-05
-1.8291394582559e-05
-2.21115130712361e-05
-4.43550673630364e-05
-3.06092114446685e-05
-4.30357683496536e-06
-3.6854663122781e-06
-3.0827482066066e-05
-2.29253882054716e-05
-2.15125428019526e-05
-8.26682819175701e-06
-2.78514210761711e-05
-1.73637582969822e-05
-3.58759309299217e-05
-2.67711656823362e-05
-2.4473823209185e-05
-2.38007979640515e-05
-2.14102236194e-05
-3.1234817234338e-05
-1.63714424660471e-05
-2.73886104115978e-05
-9.86478181534227e-06
-2.77056321939435e-05
-1.85380151527494e-05
-8.51482402296466e-06
-2.28196704341206e-05
-3.33112980738273e-05
-1.59190209630204e-05
-3.27908798992998e-05
-1.49850962761441e-05
-1.49281514887098e-05
-3.20588677465768e-05
-3.81555523087268e-05
-2.18254166442595e-05
-1.65555901513381e-05
-7.14223089832312e-06
-4.91297182282697e-06
-1.28198262024477e-05
-9.65214636351311e-06
-4.59733137008794e-05
-1.76224449596505e-05
-2.42052470433305e-05
-2.11973032504893e-05
-1.79159880398931e-05
-1.14356363076821e-05
-5.00321453535322e-05
-4.01171388637785e-05
-3.20856856523435e-05
-3.24989040551727e-05
-3.64833689633937e-05
-1.11763039778234e-05
-3.71357532893959e-05
-4.4777008663824e-06
-5.23897589736473e-06
-4.97740824518268e-05
-8.62405633328949e-06
-3.15395532197748e-05
-2.50674681493859e-05
-2.92262153199926e-05
-1.21826332295161e-05
-3.48139157674866e-05
-1.49717161307234e-05
-1.02680130442772e-05
-7.79835744690911e-06
-1.58924187148453e-05
-2.83325295094708e-05
-3.61938929641177e-05
-4.05136721462974e-05
-3.69724912125891e-05
-2.96951484088249e-05
-1.98378330095017e-05
-9.55851623853087e-06
-1.46245615211039e-07
-1.13774179978285e-06
-2.27424361101736e-05
-2.90505987945816e-05
-1.73547916918398e-05
2.25545886764564e-06
-2.17395930138476e-05
-1.16221631300141e-05
-1.65635038660267e-05
-3.21266454002002e-05
-1.92891977750015e-05
-9.23559223007276e-06
-2.67810194968621e-05
-2.48482840134566e-05
-2.14789241806893e-05
-2.7437908580625e-05
-1.98494268164141e-05
-2.71541423159179e-05
-1.5519989853606e-05
-3.17505371480372e-05
-1.77649493955164e-05
-1.48540758191017e-05
-1.60361511077775e-05
-3.05327829289591e-05
-6.96149934040014e-06
-2.93632856772636e-05
-1.48551431179805e-05
-1.13637619871153e-05
-1.58024511942903e-05
-8.70658205548087e-06
-3.11035234356783e-05
-1.97330110620875e-05
-3.31515668242698e-05
-1.4406537107352e-05
-2.68476986920195e-05
-3.60069046003633e-05
-3.41061014465909e-05
-4.01668666806662e-05
-3.08994873862693e-05
-4.54108724908767e-06
-6.45350645266169e-06
-2.29854390021807e-05
-3.47906321005334e-05
-1.21650365889728e-05
-1.39354043093243e-05
-3.79701233810631e-06
-1.00600154932183e-05
-2.16426520344748e-05
-5.61529934723918e-07
-2.72632528858343e-05
-2.06155086441648e-05
-3.71298884480103e-05
-3.55154195966756e-05
-1.57416987724948e-05
-3.58149559464702e-05
-2.64931947452156e-05
-1.54954895538386e-05
-2.07692125888424e-05
-2.65949434052066e-05
-1.69017104378652e-05
-2.47878202962216e-05
-1.57438901900523e-05
-1.47371729725394e-05
-1.38502620892162e-05
-2.84010175884594e-05
-1.78433142875403e-05
-2.29253486128627e-05
-3.39745697710343e-05
-2.51930978971828e-05
3.92487324534367e-06
-1.50229815536568e-05
-1.8627964345935e-05
-1.3064812620059e-05
-2.1135825971381e-05
-3.28205391448671e-05
9.43632979968173e-06
-3.67634537523164e-05
2.89727173159602e-06
-2.71372419689306e-05
-3.6908655682469e-05
-2.87312188564333e-05
-1.93312429924545e-05
-2.47858229426878e-05
-6.5696143760923e-06
-8.44915487874234e-06
-1.8328740159471e-05
-2.19138295760951e-05
-2.29637934091585e-05
-3.69577849546589e-05
-1.59979045254908e-05
-2.86680972622374e-05
-1.09716821794794e-05
-1.9978240383248e-05
4.87798240212643e-06
-1.78795858756784e-05
-2.59986356609391e-05
-3.60042743633431e-05
1.45056045116243e-05
1.32781829742534e-05
-1.40727554239981e-05
-2.66493554744693e-05
-2.7422494092961e-05
-1.68685714471404e-05
-1.14330809872463e-05
-2.5389100194902e-05
-2.87632307366502e-05
-8.2484696512641e-06
-2.44781042784115e-05
-9.60212602548047e-06
-3.21138788854693e-05
-3.50314861397368e-05
3.06513961882131e-06
-2.58322059556424e-05
-3.64858469845396e-05
-1.62481718118096e-05
-1.15357165514173e-05
-8.77678826802218e-06
-9.25010695547329e-06
-1.39880921554117e-05
-3.10803343566035e-05
-4.9052959180365e-05
-2.17971807234109e-05
-2.68662508945235e-05
-2.42599030402373e-05
-1.03681218814493e-05
-3.10401426866111e-05
-3.73204009430245e-05
-1.85955392944007e-05
-1.37745803970551e-05
-1.01656252461462e-06
-2.73511888580212e-05
-1.60017483344039e-05
-2.17188248158162e-05
-4.01190956615483e-05
-3.8018166294718e-06
-2.40395389076082e-05
-1.25082530637523e-05
-1.52167045607995e-05
-5.8876684188865e-05
-1.6961243934773e-05
-2.43843950592155e-05
-8.31516201470431e-06
-9.64300674872743e-06
-2.32678038810198e-05
-1.90800044727063e-05
-2.24602819119181e-05
-3.42417457453869e-05
-1.13214631623551e-05
-1.86495329844793e-05
-2.48901570054756e-05
-7.58770460739309e-06
-3.76643884158977e-05
-2.66763272543874e-05
-1.94162242724942e-06
-3.06536116712971e-05
-2.33285514481857e-05
-2.17784827066762e-05
-4.01428077094366e-05
-1.09100183365162e-05
-3.37352543467488e-05
-1.70992824918328e-05
2.09498921840638e-05
-2.61939754447669e-05
-1.9377470080196e-06
-2.68456208022411e-05
-1.27146267005693e-05
-3.76592824828606e-05
-2.41549547021342e-05
-2.04329792127529e-05
-3.35504560995188e-05
-1.92839472531261e-05
-1.64727579254622e-05
-2.58641958747887e-06
-1.87258439339601e-05
-1.36255043341849e-05
1.09209837363795e-05
-1.00776195221737e-05
-5.4352323653032e-05
-2.88674372614264e-05
-1.55766214059225e-05
-2.76665069755946e-05
-6.36832399914587e-06
-2.56989635478959e-05
-1.88600014930431e-05
-2.97252751981023e-05
-1.63555498180617e-05
-1.93937208055339e-05
-1.18931511265801e-05
-1.23168992701192e-05
1.21153663093475e-05
-7.36928811650963e-06
-2.398520928966e-05
-3.18135893105702e-05
3.23536976950673e-06
-3.53758790338202e-05
-1.98032033492655e-05
-3.07473909022767e-05
-4.57789659566841e-05
-1.23326550728488e-05
-9.80209830208626e-06
-2.57061954823796e-05
-8.17346366988846e-06
-3.56079369849021e-06
-2.35698804926304e-06
4.5371728067107e-06
-2.91334595523423e-05
-5.33497906262122e-06
-2.47870218553796e-05
-2.69524217105092e-05
-2.00062826647625e-05
-3.22240101618769e-05
-1.22728962179976e-05
-9.47785079824697e-07
-1.90111575477692e-05
-1.27249648283073e-05
-2.45884784187244e-05
-3.14767657665568e-05
-1.68242937376854e-05
-2.96275602467015e-05
-1.28945957812564e-05
-1.31671639416197e-05
-1.48340856080047e-05
-1.84664661313266e-05
-2.34445445630542e-05
-2.40493756354761e-05
-3.35518544552521e-05
-3.11435288763968e-05
-8.41013202556314e-06
-3.10640830178838e-05
-4.56753471736734e-05
-2.4795205598506e-05
-3.40738501278951e-05
-3.48965064590071e-05
-3.81764080116607e-05
-3.02998223409371e-05
-3.32557262427499e-05
-1.90644476352112e-05
-2.27881432731112e-05
-3.64039256041969e-05
-8.78379913046539e-06
-2.17486546444159e-05
-6.18367600969529e-06
-1.89815104859561e-05
-2.18731755080256e-05
-2.6531573944741e-06
-1.20896821970496e-05
-2.82595318687687e-05
-6.18590435935897e-06
-2.00962159349193e-05
-3.31958103678775e-05
-1.74420225677654e-05
-1.21701247298891e-05
-1.15323727733381e-05
-8.42630124173984e-06
-9.14555449818082e-06
-2.96773859354226e-05
-6.15362280112457e-06
-1.92196208355912e-06
-2.93148428413789e-05
-8.31610646626847e-06
-1.17985549930351e-05
-1.35410421890285e-05
-1.50967275616388e-05
-1.99834831970603e-05
-3.73127008318162e-05
-5.64900531109179e-06
-2.42723578048595e-05
-4.76047741188691e-06
-1.68746691748015e-05
-1.26133134522745e-05
-2.8872019651067e-05
-1.42456403073354e-05
-1.62568797682633e-05
-1.16186466579131e-05
-2.24876514404099e-05
-4.63765325919468e-06
-2.96413806298406e-05
-1.74418355995417e-05
-3.83495907071582e-05
-1.41177504667487e-05
-2.38111289951805e-05
-3.00037474848277e-05
-3.81621066960564e-08
-1.74331577136871e-05
-4.11724646439062e-05
-1.42283983976465e-05
-2.7771049181562e-05
-1.6609791588962e-05
-1.56227329111667e-05
-1.11108500378109e-05
-2.36094393143227e-05
-2.57133074055657e-05
-2.59654749149286e-05
1.69490299083235e-06
-2.06338846884651e-05
-3.75847242302353e-05
-1.55049373578091e-05
-3.51522450331706e-05
-1.22292520434103e-05
-1.7556867800692e-05
-2.17230143421081e-05
-6.64169609945262e-06
-3.4793744829982e-05
-3.85137951115022e-05
-1.78988944019219e-05
-6.54230287927076e-06
-3.9371318735585e-05
-3.60918894228016e-05
-2.5561129186708e-05
8.57500814976101e-07
-2.97334945110847e-05
2.69949550503594e-06
-3.25653097494089e-06
-3.47857914259852e-05
-1.97816955305377e-05
-9.58356713370443e-06
-3.93713837143996e-06
-2.44965094920482e-05
-6.69515136307129e-06
-1.00595454827211e-06
-3.36356637875916e-05
-2.61303251391755e-05
-1.35246001609064e-05
-2.33364658792042e-05
-2.86224519758587e-05
-2.62585905016254e-05
-1.31906341770653e-05
-1.90727914202652e-05
-1.1237622981088e-05
-1.76520994318448e-05
-3.93533156283149e-05
-1.87585571751813e-05
-3.0290889748927e-05
-2.94363482003954e-05
-1.26506940476427e-05
-1.66556528761695e-05
-1.40945300072926e-05
-9.61574806630487e-06
-7.24614164360239e-06
-1.9400469294169e-05
-3.34701928702167e-05
-3.86703066058429e-05
-2.72402201237232e-05
-4.43761373842407e-05
-2.8031636004806e-05
5.44068895335055e-06
-1.30600128685443e-05
-3.21289323112644e-05
-2.11062987699324e-05
-2.19619499103544e-05
-1.81341351991806e-05
-2.69971972172999e-05
-1.55419339782917e-05
-1.60691107911191e-05
-3.06738146679063e-05
-1.31987873946473e-05
-1.69989462383739e-05
-2.33981755929238e-05
4.73492560356852e-06
-2.76128100776031e-05
-2.0685169154971e-05
-1.57020997172883e-05
-5.01827082697947e-05
-2.15159168694138e-05
-1.12000542190665e-05
-3.84144385698288e-05
-2.02531202782392e-05
-3.10346927028108e-05
-1.18013663255433e-06
-1.84285957804245e-05
-2.20135134089501e-05
-1.70299598792619e-05
1.22355133845048e-06
-2.11050713279263e-05
-3.38787471484044e-05
-2.39975040089302e-05
-1.92850120622427e-05
-4.23342546189476e-05
-2.23124195948548e-05
-2.70244791138464e-05
-2.27933592132213e-05
-2.95319791098401e-05
-2.21440660895587e-05
-2.2006744121344e-05
-5.40117793543105e-05
-1.34355840986828e-05
-2.00754273447751e-05
-3.66570395555561e-05
-9.47976460022455e-06
-1.33407384957119e-05
-3.52693005703297e-05
-4.5546952728661e-05
-8.07942851549137e-06
-2.31040004064735e-05
-2.56943273896433e-06
1.8539813837889e-06
-1.68799768666839e-05
-3.53506557660891e-05
-2.34574231298075e-05
-8.63149408352143e-06
-1.92698034232497e-06
-4.72976779406371e-06
4.89352815370969e-08
-1.87333855714865e-05
-1.80269163270673e-05
-2.67491029883133e-05
-9.57330940942348e-06
-1.39383280934245e-05
-2.39825381746427e-05
-3.23092685567654e-05
-1.76225939898797e-05
-2.82298121707088e-05
-9.83435879220478e-06
-1.87492066364053e-05
-2.9294706054517e-05
-2.53594694792607e-05
-3.24832412124532e-05
-2.37258230741899e-05
-1.2869073536447e-05
-1.49843896751751e-05
-1.58605256001203e-05
-2.17485539547141e-08
-2.38908216702583e-05
-1.6080457111643e-05
-2.01665359620676e-05
-1.13041934666611e-05
-1.10060341132482e-05
-2.40622556289756e-05
-1.45666669873686e-05
-1.90157929225361e-05
-3.57000759157899e-06
-6.11466344593146e-06
-4.63507299141089e-05
-3.15622268123147e-05
-2.67523891043301e-05
-4.95337129876554e-07
-1.48825337348308e-05
-6.68081957952968e-06
-2.94003127439976e-05
-1.63656884060594e-05
-2.74626294682081e-05
-3.68018044721474e-05
-4.38279797903098e-05
-2.21537757779128e-06
-8.86729925732838e-06
-2.38256265518067e-05
-2.52794427782285e-06
-3.26992294520632e-05
-4.13010696945952e-05
-1.29493596608563e-05
-1.47548480684938e-05
-4.12432244810047e-05
-2.3481215463876e-05
-3.51283857169599e-05
-4.20626538824119e-05
-2.51056214582339e-05
-1.84226864112566e-05
-2.73682289193828e-05
-3.7100479502842e-05
-3.00040041070623e-05
2.17716783530566e-06
-2.70711369536791e-05
-2.17620959956484e-05
-1.52357481224099e-05
-1.83474760037377e-05
4.70433003675646e-06
-2.32215497578083e-05
-3.16941261007279e-05
-1.98273349794651e-05
-3.18637020154097e-05
-1.59478943065777e-05
-3.23572838652293e-05
-2.76817301772177e-05
-2.18344037058817e-05
-3.14966997268254e-05
-5.13139925262198e-05
-3.56148397304987e-05
-4.41043375815247e-05
-1.67613917175994e-05
-1.06924503860165e-05
-2.40971480887589e-05
-1.82831160930892e-05
-2.75043455823204e-05
-2.66820843957187e-05
-2.06465192497229e-05
-3.12477670056305e-05
-2.21710118099209e-05
-2.02523035700927e-05
-1.46022791883133e-05
-2.50486213608647e-05
-2.27899113681232e-05
-2.03094118810975e-05
2.77109936783049e-06
-1.27576941733271e-05
-2.84800298931289e-06
-9.89412963585693e-06
5.53796928526566e-06
-4.09030016252724e-05
-2.30004266300165e-05
-1.93196394201647e-05
-1.04087980729789e-05
2.06614541302785e-06
-7.41049646301809e-06
-2.31081663001009e-05
-4.02186432939194e-05
-9.7829862781192e-06
-1.88227172079282e-05
-3.77418905034816e-05
-1.06721031951492e-05
-1.95712407168264e-05
-1.10954532293431e-05
-2.5088345437436e-05
-2.37219639861588e-05
-2.05937064479249e-05
-2.42618671483781e-05
-4.04969297626582e-07
-2.24061485350441e-05
-3.3736734377823e-05
-2.5025115095109e-05
-2.7940367146206e-05
-2.4109285263351e-05
-1.82520572442013e-05
-2.9021312087469e-06
-1.40291183462538e-05
-2.80700531181294e-05
-2.64163268485117e-05
-2.31767634004354e-05
-2.70175084867798e-05
-2.4967324895828e-05
-1.68170764700111e-05
-3.69475974688922e-05
-3.13619865337994e-05
-1.83245822803408e-05
-1.07596215414223e-05
-8.51135325673565e-06
-8.87401736029332e-06
-2.44993690034033e-05
-1.00907039649086e-05
-3.14882467469935e-05
-1.42390306785859e-05
1.03202837270951e-05
-1.35316807398925e-06
-1.22009989292355e-05
3.68367937562297e-06
-2.09407351733864e-05
-1.13328425708716e-05
-3.66292449644612e-05
4.68500031384504e-06
6.16091681447641e-06
-2.18460163379743e-05
-1.04133749261847e-05
-2.01773655405815e-05
-9.71573706147053e-06
-3.75551802372964e-05
2.53967896986688e-06
-2.22401563687249e-05
-3.79477359842212e-05
-1.40895418993177e-05
-2.00029935710652e-05
-2.51297222327062e-05
-1.51712096329302e-05
5.33873085377542e-06
-2.63799230228093e-05
-3.34154716273293e-05
-3.17732223195599e-05
-3.27331749512936e-05
-3.83126892328083e-05
-3.18011462152667e-05
-1.24268782324089e-05
-1.7923716204745e-05
-1.58811315608953e-05
-1.80467756490775e-05
-2.79173818193126e-05
-1.6043807348941e-06
-7.755012792921e-06
-5.51164834175354e-06
-1.0395011103262e-05
-1.62558693530853e-05
-1.70457348500803e-05
-2.83927161311005e-05
-2.17974539549613e-05
-1.82450407714511e-05
-3.48639713803773e-05
-2.89743540594302e-05
-1.00896946463982e-06
-2.15045044013177e-05
-4.68708503977635e-06
-1.61303501654532e-05
-3.02267125293632e-05
-1.44037010640818e-05
-2.10178481393633e-06
-1.9193563246796e-05
1.05055940664733e-05
-1.68304442475935e-05
-2.16981352911353e-05
-2.07247717389718e-05
-1.81780492471835e-05
-2.42705773013009e-05
-2.34764196506057e-05
-9.85440391738466e-06
-3.05753981374504e-05
-1.2091479794177e-05
-2.80140818410378e-05
-3.69576754753458e-05
-9.38301765037566e-06
-3.59593345969478e-05
-1.98004705627958e-05
-1.4666429584006e-05
-3.33020659736164e-05
-2.20244124662202e-05
-3.39428496640389e-05
-2.6705498980015e-05
-1.06240292191839e-05
-2.29553315437692e-05
-1.50590955628754e-05
-2.25095795343517e-05
-2.49817118588374e-05
-2.16280993265656e-05
-1.00004485312798e-05
-2.60203310159465e-05
-1.79386655758778e-05
-3.05512469260491e-06
-1.64496643087754e-05
-7.09509559112285e-06
-3.51844384898243e-06
-4.02696273303884e-05
-1.95502857218234e-05
-1.79487979244822e-05
-1.60475962297244e-05
-3.325025262526e-05
-2.32716166082286e-05
-3.1567509729015e-05
-1.08872359497056e-05
-3.79356957195019e-05
-3.62611010007255e-05
-7.51400757989434e-06
-1.83478778651062e-05
-3.05628030166748e-05
-3.95990971140331e-05
-5.18873667084977e-08
-3.46592206087852e-05
-3.57840440386478e-05
-1.85029978810808e-05
-5.04133471046466e-05
-9.69105493181455e-06
-1.20475111476064e-05
-9.47202219783295e-06
-2.4550692304335e-05
-3.06464045226338e-05
-2.04321474038505e-05
-3.34476639393314e-05
-5.56240155847354e-05
6.53370019162257e-06
2.97466092201523e-06
-3.46869234895118e-05
-4.4389721854875e-06
-3.08533686294862e-05
-1.36627724649747e-05
-1.51084478524744e-05
-1.70885723225054e-05
-1.8600230278592e-05
-2.4375867985179e-05
-2.60779544914233e-05
-3.4901162416344e-05
-2.81932077140139e-05
-1.86848743334582e-05
-5.36058458007048e-06
-3.17913113137877e-05
-1.95732343488282e-05
-2.99970338194932e-05
-1.19944798441802e-05
-2.97280791366917e-05
-5.81486706063491e-06
-7.38485635677988e-06
-3.71194609022279e-05
-3.21211421883113e-05
-1.74954984908736e-05
-1.69944513635413e-05
-2.68061619273e-05
-1.2500266124e-05
-1.08923698283518e-05
-3.40871287532614e-05
-1.23402281950263e-05
-9.96065215481993e-07
-1.059387739958e-05
-1.77109859693862e-05
-3.58697972752743e-06
-1.82241201070203e-05
-1.27743227945557e-05
-2.05403600731693e-05
-5.79031356770347e-06
-2.64417868550932e-05
-2.55405501767153e-05
-2.22472927185838e-05
-1.03438922091064e-05
-2.03396517707624e-05
-2.33736945709933e-05
-3.07876613618377e-05
-1.8428388977292e-05
3.22115086268342e-06
-1.34784508770087e-05
-2.39646944308146e-05
-2.24591741505719e-05
-1.26721344498796e-05
-3.59783579886203e-05
-4.1859470945825e-05
-2.63170185600201e-05
-1.4731996466139e-05
-2.90212634881257e-05
-5.84215996891366e-06
-2.74790557012742e-05
-2.56928195671458e-05
-3.47114974590269e-05
-2.69791647473833e-05
-2.24757873534118e-05
-2.12954932165438e-05
-1.30731714525625e-05
-2.52843595540841e-05
-2.81270419918739e-05
-5.47694860515709e-06
-2.42084745002055e-05
-2.43464471582172e-05
-5.44160256356644e-07
-2.67301056851984e-05
-9.15578152871304e-07
-1.67914922244637e-05
-1.24523225777407e-05
-1.51613461216888e-05
-8.33472169103513e-06
-1.45709747958463e-05
-1.79308819992718e-05
-2.4422830321275e-05
-2.27442859389994e-06
-2.3997602416157e-06
1.96664290527291e-06
-4.31294402897735e-06
-2.16610692374539e-05
-2.18862098146215e-05
-1.97033082070876e-05
-9.47657447958165e-06
-6.08765096614242e-06
-2.23225487395337e-05
-3.25241504391454e-05
-1.90967694348623e-05
-2.70269101369272e-05
-2.75733617646797e-05
-1.75730727736475e-05
-3.61891075572415e-05
-2.21792278904076e-05
-1.77628442327079e-05
-2.92254534185109e-05
-3.02796999943845e-05
-1.76261247962457e-05
-1.92573420618949e-05
-1.17470396216239e-05
-6.73194492820763e-06
-6.97365960224068e-06
-1.64127134536237e-05
-2.78174672163962e-05
-3.01657060923654e-05
-1.46639706125073e-05
-3.29703508315904e-05
-3.94449708348983e-05
-2.87830107168966e-05
-2.1143124211335e-05
-3.41946400404686e-05
-1.88654585986094e-05
-1.51596636837382e-05
-1.22611784233621e-05
-1.16106840473999e-05
-2.04525561133896e-05
-6.59707122336293e-06
-2.61531300310189e-05
-2.07599077619701e-06
-3.690175229234e-05
-2.12181801945251e-05
-6.33704780260467e-06
-3.68458575501754e-05
-2.09809148025121e-05
-4.65099891557713e-05
-6.4385826860534e-06
-1.49242175831955e-05
-2.72936960837789e-05
-2.67971154517851e-05
-2.60522541845775e-06
-1.55753278714259e-05
-1.48126906555492e-05
-1.55546856271851e-05
-2.33236757370213e-05
-1.63071968355824e-05
-2.31746766642393e-05
-2.81459042556824e-05
-1.89031379462351e-06
-2.73638838951507e-05
-1.12977104807082e-05
-9.09794326660109e-07
-2.60711409897259e-05
-3.01866546777326e-05
-1.39381741694466e-05
-3.04858802639219e-05
-2.0611837993607e-05
-2.61514955850142e-05
-4.11374756250738e-05
-1.57540619407598e-05
-3.6839847639757e-07
-3.27286504342723e-05
-2.1663720102472e-05
-2.74173604051522e-05
-3.2069346017927e-05
-1.6883583873355e-05
-1.6545411555934e-05
-1.91850624609978e-05
-1.05842325713441e-05
3.0324945986277e-06
-2.32697839254582e-05
-3.17794931906217e-05
-2.93351545466712e-05
-3.11723943279688e-05
-2.04931145296907e-05
-5.73642963746254e-06
-4.33635729605831e-05
-2.93208162239167e-05
-2.07494192228385e-05
-1.85178705028628e-05
-4.13039927378334e-06
-3.07943623799569e-05
-2.999423974237e-05
-1.58195390298718e-05
-1.96658003137366e-05
-3.99391673076411e-05
-1.43476381141104e-05
-2.4897335727889e-05
3.38639640625056e-06
-3.10506206064343e-05
-2.26290876831316e-05
-3.36419285756134e-06
1.64322703883979e-05
-3.7543579204773e-05
-8.44559685943849e-06
-3.23146417369964e-05
-1.74439133823029e-05
-1.60489382894959e-05
-2.19687920455872e-05
-1.63032823907087e-05
-5.61639672215099e-06
-2.72581319783056e-05
-2.14654083393095e-05
-2.59103404091734e-05
-2.80286630910183e-05
-2.87308643216764e-05
-2.51449170572699e-05
-2.40171732146224e-05
-4.98482135592772e-06
-9.62216559410635e-06
-2.68224380541773e-06
-3.6342452892648e-05
-5.00440892693151e-06
-6.32267636346606e-06
-3.38243067275144e-05
3.14579914573696e-07
-3.5376568688983e-06
-7.93037521580695e-06
-2.84435584697206e-05
-5.15939931337948e-05
-3.53198193425923e-05
-2.0787776472114e-05
-1.96160118258102e-05
-2.22825331453946e-05
-1.44750342841503e-05
-3.02660480655215e-05
-7.54831740773288e-06
-2.42373116950438e-05
-2.09678006427223e-05
-1.84588360785747e-05
-3.8927919453741e-05
-3.20513730336505e-05
-1.47721112351165e-05
-2.8475404224088e-06
-2.24052017221117e-05
-1.02342612932044e-05
-3.48002525577902e-05
-4.31339248509343e-05
-2.57956372807323e-05
-1.10697110403878e-05
-4.24314031518444e-06
-2.1700671926541e-05
-1.27477140548741e-05
-4.31509777548218e-05
-2.94429530940185e-05
-8.68049791134405e-06
-2.34065194416699e-05
-1.7943442675667e-05
-2.03798141081939e-05
-1.31407179888949e-05
-9.36302017853125e-06
-4.74270175382485e-05
-2.82471102661801e-05
-2.10537437745703e-05
-2.18254666293317e-05
-2.04883582153001e-07
-1.81138505162996e-05
-2.68029683807844e-05
-1.78507583331338e-05
-2.99675188248331e-05
-1.52180729235204e-05
-1.85634300228362e-05
-3.38926337311348e-05
-1.44153779431299e-05
-3.83156964881229e-05
-2.23464045634941e-05
-2.08799429163907e-05
-1.76550157861336e-05
-7.78984663654877e-06
-6.54709720574106e-06
-2.53630129828001e-05
-2.94311493648338e-05
-6.32402677864018e-07
-9.56018367997181e-06
-1.92385591198798e-05
-7.95427383945993e-06
-1.9679232528883e-05
-3.706082854013e-05
-3.95966868748983e-05
-2.78077780193005e-05
1.59757905010096e-05
-2.35338448821197e-05
-2.92980941866185e-05
-2.6111290454534e-05
-2.35574936764393e-05
-3.42596710842806e-05
-2.76082570661986e-05
-1.35020520045276e-05
-6.80906102345594e-06
-4.23278236456647e-05
-3.66737119566053e-05
-1.04907536573376e-05
-2.1277650294613e-05
-1.64849144201309e-05
-3.29595133531924e-05
-1.85165401038775e-05
-2.24020272223829e-05
-1.16518265374663e-05
-3.6835287204396e-05
-3.62034263635937e-05
-2.31665881576852e-05
-3.29673042188637e-05
-2.61697540345294e-05
-1.13544096395347e-05
-4.4366965162592e-05
-2.1178693505578e-05
-2.60980112983325e-05
-3.51931609519053e-05
-2.52903715967904e-05
-2.29716772768331e-05
-3.90706818385344e-05
-3.16259899319364e-05
-2.53217557604023e-05
-8.03086623010243e-06
-1.11487822165117e-05
-3.13051314453354e-05
-2.14164505018374e-05
-2.047203892305e-05
-2.80389514880991e-05
-1.36114760364878e-05
-4.42719416629829e-05
-4.60256638699905e-05
-2.87228465417394e-06
-3.00270797979832e-05
-1.39327469588182e-05
-1.90651118929875e-05
-2.04735040089848e-05
-2.06421937809459e-05
-1.38736077085239e-05
-7.22216516636719e-06
-1.3766375091084e-05
-2.56341428503632e-05
-1.88475354816042e-05
1.0847956064354e-06
-1.3343520810054e-05
-1.04745090929712e-05
-2.13505765947185e-05
-5.8555610522805e-06
-2.35689715969203e-05
-8.52530109602792e-06
4.92796378697863e-06
-1.85361044538396e-05
-2.57405265101473e-05
-2.53953932067307e-05
-3.28394306941012e-05
-1.84395119403516e-05
-1.94860478172477e-05
-1.99804312169081e-05
-9.64684030137692e-06
-5.04962965763086e-05
-3.1373954867172e-05
-2.05024591957876e-05
-2.4704631327683e-05
-2.0978656984247e-05
-2.87840008432338e-05
-4.49489265696815e-05
-1.46197819983008e-05
9.66537640023947e-06
-1.82439698152906e-05
-1.34883348119005e-05
-2.32630767225892e-06
-2.45029825680172e-05
-2.99550261146077e-05
-1.7656112958805e-05
-2.49237584008901e-05
-2.18215386063567e-05
-3.79662212660912e-05
-2.26099591168684e-06
-2.04817051381475e-05
-1.06224574743731e-05
-2.73012703007549e-05
-2.13312446963641e-05
-2.51864830273062e-05
-3.52290160707409e-05
-2.61709114887744e-06
-2.41062770307694e-05
-2.02185719580636e-05
-2.84354382939852e-05
-1.55943684416317e-05
-4.65850646069231e-05
-4.2872045730263e-06
-3.16053668157704e-05
-2.98541864351828e-05
-1.76077302552359e-05
-6.10565155773986e-06
-1.14083742577114e-05
-3.39628123282569e-05
6.38756113353369e-07
-9.44136709772949e-06
-1.79204649138214e-05
-2.55190745434919e-05
-1.50740793067413e-05
-3.67945005876272e-05
-2.03162004018602e-05
-2.34502115361508e-05
-2.11559771697514e-05
-4.01440061993824e-05
-1.357091650486e-05
-2.68477275003092e-05
-1.72619337012346e-05
-2.32762115566071e-05
-3.18211683958699e-05
-1.08611007860017e-05
1.15782545100014e-05
-1.31556036177409e-05
-3.84949977550235e-05
-2.49508743379504e-05
-9.5388049729462e-06
4.46768876721994e-06
-1.69396747205512e-05
-1.67993649477106e-05
-1.15190430823001e-05
-8.16729607559489e-06
-1.8320641455791e-05
-2.16299103853341e-05
-8.82940819444746e-06
-3.51365827624508e-05
-1.04681982702921e-05
-1.17100292971258e-05
-3.6886605877362e-05
-2.42654772687596e-05
-3.51012690937551e-05
-3.46277627411785e-05
-1.34674967974395e-05
-1.58763696873458e-06
-2.15614989059523e-05
7.17769230892681e-08
3.80410160021044e-06
-9.16609887197131e-06
-9.46180453492201e-06
-2.87699891667603e-05
-1.3021043380452e-07
-2.2438020964242e-05
-3.35286263086154e-05
-1.19095950001036e-05
-2.8138000749617e-05
-2.86229093506601e-05
-2.38104916380301e-05
-3.28564665944685e-06
-2.37028778630316e-05
-2.46074556245373e-05
-1.99153963501232e-05
-2.38974800600307e-05
6.94537210570561e-07
-3.03293772383808e-05
-1.25254902821354e-05
-3.54491179161221e-06
-1.60488122486657e-06
2.90739715933088e-06
-2.04901643168956e-05
-4.15695443063779e-05
-2.81536530025987e-05
-3.15081663623855e-05
-1.35373485693167e-05
-1.55035116367396e-05
-1.2763390079384e-05
-3.20605176531013e-05
-1.2813695934099e-05
-1.00196108969002e-06
1.28248537266511e-05
-2.80466764083293e-05
-2.46762128207896e-05
-2.4965767432018e-05
-2.68402648821801e-05
-1.2263620634822e-05
-5.92881700073139e-06
-3.1514746414579e-05
-7.8553795207229e-06
-2.45707622037416e-05
-2.89151357216037e-05
-4.14184589485283e-06
-3.4586235503489e-05
-8.7568596404653e-06
1.51751989209486e-06
-3.0746263668622e-05
-3.6334680537905e-05
-3.91045150781217e-05
-1.76398064981353e-05
-3.18217970521323e-05
-2.03584017789406e-05
-1.18946781181809e-05
-6.14774316006221e-06
-1.38969498567289e-05
-2.19486723157569e-05
-3.50536237182419e-05
-2.69919639732892e-06
8.43961937180229e-06
-1.79291070814316e-05
2.65957154503437e-06
-3.073354636999e-05
-2.89908739867079e-05
-2.4401926533113e-05
-2.30991945964892e-06
-1.71060440399043e-05
-1.97716825134604e-05
-2.66298529622205e-05
-1.91845531378744e-05
-8.86974283085191e-06
-5.33241618471712e-07
-1.87842496915403e-05
-3.20944545754812e-05
4.3859480271723e-07
-1.9663495181692e-05
-8.82113545309299e-06
-1.83906160483139e-05
-2.37415014246189e-05
-2.09982876893844e-05
-1.7093979292896e-05
-1.41682565693516e-05
-1.22645332656964e-05
-1.14740544328354e-05
-4.10126653201307e-06
-1.21398880121613e-06
-1.0885632015888e-05
-2.12494990443993e-06
-3.85983371293125e-05
-2.96245734485559e-05
-6.44147337329713e-06
-1.36506081064422e-05
-3.20496317327919e-05
-8.15720061253064e-06
-2.05551917749851e-05
-1.29777612756782e-05
-3.70627334721815e-05
-2.74609491366074e-05
-1.78587916159802e-05
-3.45059637411916e-06
-1.17097220411974e-05
-7.32348597298553e-06
1.30164359417546e-06
-9.85407385828509e-06
-2.90266436346218e-05
-3.04913331606506e-05
-6.97657729732014e-06
-7.99105731286247e-06
-1.87677567155393e-05
-1.89315910498615e-05
-2.76585891612854e-05
-3.62346910082878e-05
-2.43936093089915e-05
-3.4519526977987e-05
-1.28097891955729e-05
-2.82439169107956e-05
-3.32797330288042e-05
-2.15238046177635e-05
-2.76446465216796e-05
-3.10208768297237e-05
-2.50266993152865e-05
-1.51623698892538e-05
-7.84849992387842e-06
-4.39155121779985e-05
-3.60551366204735e-05
-1.23634144803113e-05
-3.70767331121177e-05
-2.05726635755798e-05
-1.81530373782033e-05
-4.95374525404052e-06
-9.05013290987115e-06
-2.06512758490708e-05
-3.13715965093985e-05
-3.24796712115971e-05
-4.03155290671269e-05
-2.32054280090681e-05
-2.20927587890288e-05
-1.84607986612691e-05
-9.19372655031884e-06
-1.03400884298145e-06
-1.08370021427728e-05
-9.47919844725995e-06
-2.60463452537671e-05
-1.91245462688209e-05
-3.23490014648908e-05
-3.16961545443471e-05
-2.13204501829376e-05
-2.74725373419686e-06
-1.78432918498069e-05
-3.87422527612992e-05
-2.3711555603091e-05
-2.59766561093477e-05
-1.95419634665505e-05
-2.33563662214948e-05
-1.94292770821211e-05
-9.14661324563678e-06
-7.4893269813566e-06
-1.15330948992626e-05
-1.64905615825503e-05
-6.19478476014604e-06
-3.58423229139915e-05
-9.12362069362886e-06
-3.28562804113353e-05
-2.6700901939994e-05
-1.87704175230958e-05
-9.73518016862786e-06
-1.63303987943921e-05
-2.62088151450382e-05
-3.04412538188426e-05
-1.89877870507218e-05
-1.12890987512788e-05
-1.26706000427693e-05
-2.30396168163015e-05
-7.61124967255122e-06
-4.50152774904898e-06
-3.33684461450527e-05
-2.96788456274324e-05
-2.21987459471973e-05
-2.62350336108491e-05
-1.3802071636495e-06
-2.19586968069107e-05
-2.22814043261118e-05
-8.07155776784879e-06
-3.70539748524822e-06
-3.90331283919136e-06
-1.25637129368739e-05
-1.0506563895666e-06
-1.81706577397331e-05
-3.93206462804121e-05
-3.67031074333854e-05
-2.60507904197407e-06
-1.91742684941249e-05
-3.11239873659333e-05
-2.87566777487272e-05
-4.09269725766487e-05
-2.26516770819666e-05
-9.71894622576989e-06
-2.51964572045689e-05
-2.79398448365478e-05
-3.02289288188887e-05
-2.97689844699892e-05
-8.94392582177209e-06
1.60797085059296e-05
-1.22343680794003e-05
-2.31201408040313e-05
-1.30408162852118e-05
-2.09154727657484e-05
-1.29344688272377e-06
-1.27958205240098e-05
-2.78226225097283e-05
-2.71623629082004e-05
-3.18757570076867e-05
-1.80402757575798e-05
2.53855847154223e-05
-6.35385026262887e-06
-1.62944244721917e-05
-3.64820984750034e-05
-3.0298068109331e-05
-1.33458850944107e-05
-3.12026231185757e-05
1.23667062745734e-05
-1.87955820654922e-05
-1.24880291809304e-06
-2.48569601607797e-05
-9.58090140009683e-06
-2.21364754207301e-05
-2.03186663830772e-05
-2.02742876234628e-05
4.92154338352477e-07
-3.32766211283263e-05
-3.7706156920734e-05
-3.04267738213637e-05
-3.42433968254015e-06
-4.87896429238383e-06
1.61977953050728e-06
-5.86233377046298e-06
-1.76518745752916e-05
-2.9493654310023e-05
-1.88480291756928e-05
-4.87547357666354e-05
-2.20564713331537e-05
-2.74323021534698e-05
-1.56635654857149e-05
-4.13482051994294e-06
-2.51304016822435e-05
-2.24792510371944e-05
-3.07178642791096e-05
-2.79421181895506e-05
-2.82584470788177e-05
1.97074552644092e-06
-2.19734551006889e-05
-2.71455510626249e-05
-2.62901344172315e-05
-1.24664594166873e-05
-1.90199707063647e-05
-8.20133583886366e-06
-1.4063315064369e-05
-5.05272450525375e-06
-1.98163852038151e-05
-2.16935543495677e-06
-1.2363577662536e-05
-1.43977842230194e-06
-4.05257424358687e-05
-3.41236149980389e-05
-9.57098442933848e-06
-2.04924436093385e-05
-3.3422445138477e-05
-1.32879495338173e-05
-2.08544557586612e-05
-4.62609340248399e-05
-2.85216304546775e-05
1.70426156964904e-05
-3.27418041469125e-05
-2.95014435483213e-05
-2.01667204743523e-05
-3.13798448521013e-05
-1.56955346865909e-05
-2.93463015542345e-05
-1.38635097899016e-05
-2.19410659437946e-05
-1.90019675559034e-05
-3.31145049381761e-06
-2.12921764147575e-05
-2.25932838015889e-05
-1.78238327823821e-05
-5.43689330349215e-05
-8.74858310272847e-06
-4.79015577211625e-05
1.58468931984901e-06
-2.64936755985576e-05
-4.8764109403974e-05
-7.18717153183771e-06
-3.01223086769513e-05
-1.64886259334123e-05
-3.5189258959012e-05
-2.20742426724317e-05
-1.85087875722276e-05
-2.76886683935353e-05
-2.3043843687272e-05
-2.64254786349428e-05
-1.06065500678993e-05
-4.21822922145164e-05
-3.71407338458295e-05
-1.85119491295508e-05
-6.10265986868547e-07
9.90739987653902e-06
-4.58358173443749e-05
-1.4791680712154e-05
-7.45680399040337e-07
-3.42172080944668e-05
-2.17844507645616e-05
-9.55381869632705e-06
-2.8302136510612e-06
-3.46731675520931e-05
4.71277170043381e-06
-2.65009231210147e-06
-4.44040045136797e-05
-2.37814443407015e-05
-3.76320272065322e-05
-3.13074659752633e-05
-7.08910099902037e-06
-2.54444489356903e-05
-6.36702535866937e-06
-2.71983422278694e-05
-1.660484635642e-05
-2.04383918772562e-05
-2.44805000462657e-05
-8.09999595546896e-06
-6.70475241324286e-06
-2.73877269344651e-05
1.47385100105998e-05
-1.67014136976861e-05
-1.64885448955878e-06
-2.80225320618217e-05
-3.39061863240847e-05
-1.42368062970392e-05
-3.16325473446618e-05
-2.27721027525546e-05
-1.00208475600208e-05
-2.22653994907295e-05
-2.8565208238178e-05
-4.42577143917309e-05
-1.12259868076755e-05
-1.08994472855521e-05
-1.55507290978961e-05
-3.31016181103224e-05
-2.92463670517629e-05
-2.77313168477372e-05
2.96311893799292e-06
-2.37714334966203e-05
-3.95572156158937e-05
-3.73668424135715e-05
-1.81078583644634e-05
-2.95222669171162e-05
-3.63479048640461e-05
-1.40243122350807e-05
-1.58659529386344e-05
-2.22252609491348e-05
2.01238764767206e-06
9.75140053079212e-06
-2.16407931139504e-05
-2.90388160263022e-05
-2.55221219624563e-05
-1.78322017678364e-05
-3.84934260627341e-05
-2.01870478394196e-05
-2.42563082993222e-05
-1.75278838931189e-05
-3.67925545954599e-05
-2.14196482245227e-05
-1.20695380483743e-05
-2.54453752871339e-05
-2.3468679709e-05
-1.15466205076471e-05
-2.54691887124475e-05
-1.59192583347846e-05
-8.69784311623846e-07
-3.69752472727587e-05
-2.13793008530153e-05
-1.98808558602317e-05
-2.87239755035305e-05
-2.07320734518118e-05
-2.68524696700037e-05
-9.29143021277785e-06
-2.19359107341146e-05
-5.66278595335563e-06
-1.75884726105665e-05
-1.76180640109788e-05
-3.16996522603183e-05
-1.03688178775021e-05
-2.22265336972657e-05
-4.38135858965917e-05
-2.905515201897e-05
-1.71278999866688e-05
-2.14882140115375e-05
-8.43888426058061e-06
-1.76247445420184e-05
-9.70609830224203e-06
-2.20082711520333e-05
-3.31027060993938e-05
-3.302665491023e-05
-1.66349519972503e-05
-5.825651305039e-06
-1.07847582006421e-05
-5.83252025944486e-07
-1.14533557344168e-05
1.09251584308601e-06
-7.50071248425918e-06
-1.76631930582551e-05
-3.41564069605683e-05
-2.23844213174695e-05
-3.16567123446526e-05
-1.52264828033035e-05
-3.7282034595537e-05
-1.83882851086369e-05
-1.80426756876826e-05
-2.12184628287451e-05
-1.33743897410067e-05
-1.4099581901934e-05
-1.53303233865882e-05
-9.91956365546944e-06
-4.7928431613882e-05
-3.27805383309558e-05
-2.71921108760884e-05
-2.61738437276828e-05
-4.4678626930652e-05
-3.21890764965574e-06
-4.37783810019499e-06
-2.53613104021897e-05
-2.75061474970046e-05
-4.0495406487616e-06
-1.44452416214469e-05
-3.74201191139748e-05
-1.36234145007996e-05
-1.73413491032013e-05
-1.45162042982568e-05
-9.5660186061379e-06
-3.90739754975856e-05
-4.02260781348426e-05
-3.54200942529495e-05
-2.88567738613077e-05
-2.9725694432253e-05
9.67883319751409e-07
-2.189399287042e-05
-2.64458603206302e-05
-3.60501465023159e-05
-2.18570216063002e-05
-7.82266183538586e-06
-4.21634569763402e-05
-2.84360844397987e-05
-1.61505979773393e-05
-1.74589172046406e-05
5.93021619497351e-06
-2.32603473739495e-05
-8.92747747850759e-06
-2.10735464672321e-05
-1.3744846473478e-05
-2.67118737270545e-05
-3.60249300430681e-05
-1.68703919586891e-05
-2.87280038572305e-05
-1.96614975294452e-05
-3.22748376857413e-05
-2.40173797139058e-05
-1.70037020516949e-05
-2.74068038768986e-05
-3.33244417746237e-05
-9.73542237367361e-06
-1.40056699014791e-05
-3.45477175209395e-05
-1.40825082540004e-05
-1.10536191030537e-05
-3.14595756627567e-05
-2.10225501345275e-06
-2.96758979057573e-05
-1.8676869862357e-05
-2.15802204549536e-05
-1.88660249541804e-05
-2.7150803211696e-05
-2.21371758589146e-05
-1.8779045138066e-05
-4.93797176215538e-06
-2.5316504142472e-05
-8.98656295097469e-06
-1.60709601025675e-05
-2.77587653123802e-05
-7.72970375724926e-06
-1.24815246231382e-05
-7.75439030304406e-06
-1.80142572062346e-07
-5.42919669888009e-05
-1.94930495574022e-05
-9.96514980103397e-06
-3.1965369248748e-05
-8.44611491082727e-06
-4.56058649527077e-05
-1.93841876100118e-05
-2.93716980851498e-05
-8.01767063932975e-06
-2.15062708079386e-05
5.56699437175365e-06
-4.37691852664052e-05
-2.73509395908443e-05
-2.70836258661321e-05
6.19208692476815e-06
-2.34038594840513e-05
-8.27862538559067e-06
-9.78178722779325e-06
-3.30939042136923e-06
-2.29353375699909e-05
5.67131759553314e-07
-2.70883919562726e-05
-3.18356762055379e-05
-4.12834023158249e-05
-2.34461369269257e-05
-3.18339595085313e-05
-1.34098959248019e-05
1.44648135138032e-06
-1.8117872091031e-05
-1.13925073221967e-05
-3.44343667491854e-05
-3.99639501526148e-05
-4.37544464258644e-05
-1.23529283865484e-05
-2.80592895296704e-05
-2.13686262465989e-05
-2.52591075433364e-05
-1.57363360515692e-05
-2.82096391472022e-05
-2.516110392299e-05
-1.31719759107081e-05
-2.279465809009e-05
-1.94495403605803e-05
1.17347083105767e-05
-1.90374144532229e-05
-2.32678978051107e-05
-1.01016511197207e-05
-2.32461565794343e-05
-2.26832801929924e-05
-3.04475847892731e-05
-3.42586494836546e-05
-1.99113428783084e-05
-2.36026492397128e-05
-1.81955472602122e-05
-2.97040787835443e-05
-1.08819707210594e-05
-1.46442870195507e-06
-1.94697266729285e-05
-3.14533641455167e-05
-1.89259759775086e-05
-2.96220040635122e-05
-1.27547040423471e-05
-1.42925146864435e-05
-1.7921909204055e-05
-2.78094115176007e-05
-1.59816430684856e-05
-3.63403635497513e-05
-1.06778748976503e-05
-2.08546121531815e-05
-1.64333735966948e-05
-2.5418158892469e-05
-1.89837029355952e-05
-1.57574037475974e-05
-2.69644969848921e-05
-4.85394229822599e-05
-9.19897839022254e-06
-1.82797457089957e-05
-1.59656345758657e-05
-4.60042959311805e-06
-1.16080440979699e-05
-1.13555235523513e-05
-2.05853924579495e-05
-3.08758317331583e-05
-1.51906138762322e-05
-2.68791253957116e-05
-4.97849371368592e-05
-4.44704461672178e-05
-3.1164448184972e-05
-3.68928677671402e-05
-1.79229560223539e-05
-1.52820957527942e-05
-3.98505336114025e-05
-4.23762246367841e-05
-8.91405096637304e-06
-4.19112830518196e-05
-1.56193147374473e-05
-3.89589032188524e-05
-3.60190319573722e-05
-4.04075300318604e-05
-3.6137871247426e-05
-2.48426483445825e-05
-1.89891923280445e-05
-3.70379590512834e-05
-3.46784902059846e-05
-2.96627813295731e-05
-2.5698299542222e-05
-1.83408847226246e-05
-2.28414984883802e-05
-1.31311468139075e-05
-3.4688751307143e-05
-5.63955711255649e-06
-1.08984489280109e-05
-8.31759879932535e-06
-4.09363200567639e-05
-1.00795351985357e-05
-3.24471608441634e-05
-2.20910203414377e-05
-1.45076988303533e-05
-3.34003472060758e-05
-2.99013153557306e-05
-3.60433103203987e-05
-2.16388585080297e-05
-2.47213634076439e-06
-1.58030636037788e-05
-1.65668717265255e-05
-1.66965859171786e-05
-3.32693839618383e-05
-2.07173493758379e-05
-9.39909065148413e-06
-2.29808088581289e-05
-1.76117162509272e-05
-3.04328533006031e-05
-7.95536910223197e-06
5.22218718682737e-06
-3.49067164875999e-05
-3.83866709606162e-05
-1.25211669400863e-05
-2.14410263459089e-05
-1.91622673070632e-05
-2.51724107502048e-05
-2.53861097580052e-05
-2.4372162424491e-05
-2.56412545269462e-05
-2.67523216111036e-05
-3.25812344803816e-05
-2.3010508782012e-05
-6.02387860406141e-06
-3.26618499739996e-05
-3.85714798136276e-05
-2.01158244159381e-05
2.1235587268293e-06
-1.92042077284728e-05
-1.02311245507298e-05
-8.20725789353768e-06
-7.19532350846114e-06
-1.3254225614859e-05
-2.53161716842647e-05
-4.03740133100667e-05
-3.0941132368869e-05
4.53752674713462e-06
-1.61682268630561e-05
-3.10470258276714e-05
-2.37115810303243e-05
-2.08536842580519e-05
-3.43915153258213e-05
-1.71622255866079e-05
4.45029529288814e-06
-5.26837110478304e-06
-2.03377553095366e-05
-1.50593398233752e-05
-6.92473654147479e-06
-3.3404638814762e-05
-1.91795015909347e-05
-2.25392922515745e-05
-1.29198213947965e-05
-2.43256145639346e-05
-2.36009709433196e-05
-5.39387675325892e-05
-3.40330861146907e-05
-1.87514925412186e-05
-1.79117065520842e-05
-2.07601472865269e-05
-1.19705765256073e-05
-1.06359219082703e-05
-1.8007945137263e-05
-7.26863337111355e-06
-2.41356137325985e-05
-4.98485505725109e-06
-2.52240627703455e-05
-1.71226502304075e-05
-3.72351244154905e-05
-1.33092703433947e-05
-2.03677552497829e-05
-1.22376731104495e-05
-2.90680350778817e-05
-2.54873700277482e-05
-5.3618084089385e-05
-3.47753617135214e-05
-4.29809098806909e-05
-4.34544188626763e-05
-5.06251679109877e-06
-5.70199710370115e-06
-4.18237286749039e-05
-2.72158089705534e-05
-5.70154652146581e-06
-1.79504406756921e-05
-1.84603334798723e-05
-1.55445456765645e-05
-2.36691709209058e-05
-2.76323450284627e-05
-7.89313670071132e-06
-2.27039168495901e-05
-2.38934625108244e-06
-4.64968827689951e-05
-1.13934416791584e-06
-2.33464302190674e-05
-3.0095724190349e-05
-3.00030303402289e-05
-2.80596859089122e-05
-2.13547470221571e-05
1.16283249209815e-06
-1.1853272850093e-05
-1.73635724101389e-05
-4.74121302476877e-05
-1.56127781388667e-05
-2.89282109176952e-05
-2.11085884622782e-05
-4.69127646917468e-05
-2.11626266930789e-05
-2.38624533062265e-06
-7.36506869275667e-06
-1.37209852561663e-05
-8.82572434623738e-06
-4.13135600490848e-05
2.35110267074957e-06
-3.65680672132361e-05
-2.8419374689729e-05
-2.0444147629494e-05
-1.20220189115945e-05
-2.61748774559632e-05
-3.51801621688026e-05
-2.03027918602217e-05
-3.34474458052176e-05
-3.98036467131915e-05
-1.8674841693862e-05
-2.68862414854539e-05
-1.79507812139239e-05
-1.5628396278117e-05
-3.39808547357579e-05
-2.33231733300971e-05
-5.62716687559068e-06
-1.2609039781247e-05
-3.67710732584682e-07
-2.87768898114651e-05
-2.6427416076658e-05
-1.42476979105806e-05
-1.7000206366766e-05
-2.31937513107853e-05
3.40543731575752e-06
-2.7853278301373e-05
-1.80180532259282e-05
-4.90894837227347e-05
-4.1716976956886e-05
-1.76807874552459e-05
9.89552754093425e-06
-2.88953861704246e-05
-2.53971087952333e-05
-2.1525542234357e-05
-2.7048902383416e-05
-2.17202993586386e-05
-1.56381601775624e-05
-4.22813956628031e-05
-1.90752453246727e-05
-1.71254253091479e-05
-6.33506989600563e-06
-7.9246410689333e-06
-4.74856486761119e-05
-1.8383956452909e-05
-1.68239334690875e-05
-4.09651436965442e-05
-2.26457809495935e-05
-3.8585098519017e-05
-1.09214616269818e-05
-2.93732181868078e-05
-3.83405068425537e-05
-3.92277134410929e-05
-7.73574352613424e-06
-2.81244318291623e-05
-3.2905925968909e-06
-2.89220403930482e-05
-3.05761204793317e-05
-8.76482131172726e-06
-1.33276332499422e-05
-9.92382644373601e-06
-1.53969619324364e-05
-2.39131801682407e-05
-1.75503638180629e-05
-2.49173436068513e-05
-4.39446974817543e-05
-3.565275457166e-06
-2.32644056280486e-05
-2.20348159485711e-05
-3.09389217542566e-05
-1.07780799809779e-05
-2.40947196603008e-05
-1.44431298195292e-05
-1.97710469450296e-05
-2.31811561961773e-05
-4.33947480254154e-05
-1.49752775494142e-05
-1.90449973419715e-05
-1.72941544145019e-05
-1.34607995889825e-05
-4.02684300107772e-05
-6.47924358478497e-06
-2.09996995217878e-05
-1.75958306999491e-05
-2.2476707352974e-05
-2.41991753036734e-05
-2.08538041776916e-05
-1.62259920561868e-05
-3.79724881598184e-05
-2.91582861933749e-05
-2.55026346958682e-05
-3.00524179218982e-05
-2.40051233180097e-05
-2.68821484935413e-05
-1.4258529963747e-05
-2.28816925549419e-05
-1.40336137446518e-05
-1.70674638067672e-05
-1.87892532243513e-05
-5.05889376404084e-06
-3.70689097391371e-05
-3.45151160607162e-05
-2.70733440079633e-05
-2.43042741492193e-05
-1.5720787004101e-05
-1.48594070672772e-05
-8.65703140002068e-06
-2.61029692980617e-05
-2.77677087905271e-05
-1.34471042668427e-05
-1.25503617092929e-05
-2.7899809138675e-05
-2.90921301046076e-05
-2.05460195207938e-05
-3.65952583556584e-05
-4.18755065124417e-05
-2.82764719372552e-05
-2.28610190188183e-05
-1.49310637037526e-05
-3.72319513857328e-05
-2.21051452230429e-05
-8.52631707287946e-06
-1.52083980365932e-05
-2.16848822651569e-05
-2.484156217284e-05
-2.34821431596553e-05
-2.33324913971551e-05
-8.97857911076849e-06
-1.22670113128088e-05
-1.12862632564038e-05
-1.71950866294331e-05
-1.48736098850644e-05
-3.89929859539153e-06
-3.71066444257685e-05
-3.10430434522531e-05
-1.73216365080214e-05
-2.34141932113284e-05
-2.59487676632292e-05
-9.15412099568188e-06
-2.03266554406425e-05
-1.68891870657796e-05
-2.77919169633319e-05
-2.33341805936443e-05
-2.69003581403235e-05
-1.52339702859459e-05
-2.26537986427812e-05
-3.05104348091143e-05
-2.60977898086075e-05
-2.69510402418324e-05
-5.10546243040591e-05
-1.13984985427587e-05
-1.52405289446761e-05
-1.90436127638547e-05
-2.45361092451977e-05
-1.68898590594012e-05
-2.45926938713913e-05
-2.1414049979073e-05
-1.53752382660253e-05
-2.10264550179599e-05
-4.26493312607885e-05
-1.83011388501315e-05
-2.25775310986056e-05
-1.25232455161096e-05
9.94876388131059e-06
-1.27748936963421e-05
-3.26536041671017e-05
-3.78688962761975e-05
-2.72203099752844e-05
-3.22899307837827e-06
-1.27678841625241e-05
4.28430017961201e-06
-2.29892136897207e-05
7.86679423602222e-06
-2.14001142101904e-05
-2.4418685942668e-05
-1.03575658401975e-05
-2.05837989722411e-05
-4.01268478129029e-05
-2.0897337453172e-05
-2.26905861783242e-05
-3.67390572770434e-05
-8.08913925700912e-06
-1.4444793749586e-05
-3.56904509195696e-05
-3.79148818328264e-05
-6.02736792127842e-06
-3.02892957995271e-05
-7.11008995547292e-06
-3.37772461152429e-05
-1.23473570435752e-05
-7.48388723839088e-06
-1.7553125744648e-05
-1.71091695990809e-05
-4.12352467063649e-05
-3.28900518163501e-05
-3.19802320931072e-05
-3.0269592370521e-05
-1.70111050039367e-05
-1.987244555428e-05
-3.024388318885e-05
-1.97647561029399e-05
-1.98407562145942e-05
-1.60550879156901e-05
-3.92104972625373e-05
-8.28500082383057e-06
-1.19650522916252e-05
-1.85685212794908e-05
-9.19514042510681e-07
-1.5208195282925e-05
-1.34685607024865e-05
5.35306437976524e-06
-2.62340065065056e-05
-3.36684078598698e-05
-3.00629042656077e-05
-1.91496349297158e-05
-3.26926257560159e-05
-2.7564094763219e-05
-3.97231385384823e-05
-2.76569858738232e-05
-2.56895370317193e-06
-2.46018883557971e-05
-1.74255160223976e-05
-6.23214077382903e-06
-2.16972808580401e-05
-1.68455085638245e-05
-8.90760954050984e-06
-5.51708686152012e-06
-1.88884708901133e-05
-1.81177219200866e-05
-1.44143477792297e-05
-1.59291445095395e-05
-2.21574777557439e-05
-3.03500867149582e-05
-2.04982578793843e-05
-3.72868971590428e-05
-1.43972293505314e-05
-9.80994218518049e-06
-2.99619126419857e-05
-1.25175074507961e-05
-5.38386005183595e-06
-1.77820961368669e-05
-1.54535972964205e-05
-5.12168791702467e-06
-2.70119715757728e-05
-2.88008589575434e-05
-1.1228013426516e-05
-2.39320934633715e-05
-1.89404911557365e-05
-3.71595354815731e-05
-4.27169495551714e-05
-3.60510009016659e-05
-1.39727404495915e-06
-2.5440325926564e-05
-1.51012942228561e-05
-7.05627092158425e-06
-3.34020724240569e-05
-6.54294267930284e-06
-1.84487301323653e-05
-2.64702276641131e-05
-1.77938940785341e-05
-1.97996818986433e-05
-3.10164033258181e-05
-3.58461290530317e-05
-2.00413191699821e-05
-2.94119681256928e-05
-1.43306952132897e-05
-1.061410807612e-05
-1.7878278734103e-05
-3.32906193649563e-05
-1.85386154185075e-05
-3.89325860910589e-05
-2.16603394470508e-05
-4.26170502574339e-05
6.70249586989716e-07
-1.7446717250926e-05
-2.90661637958051e-05
-3.29250632007411e-05
-1.03586228420595e-05
-2.94747730942307e-05
-2.42612188421392e-05
-1.98692694363753e-05
-3.56921707140465e-05
-4.81716483453279e-05
-2.57698539130492e-05
-2.81744114091516e-05
-4.13957074255171e-05
-2.95298872550149e-05
-1.94216599161437e-05
-2.8180012081987e-05
-3.92387564188393e-05
-1.0103471914713e-05
-2.81575980292243e-05
-3.38309934723986e-05
-2.17409259381132e-05
-1.68403948540245e-05
-3.45217874258075e-06
1.99702285125881e-05
-4.04411969607479e-05
-3.02371061787536e-05
-2.75521454634655e-05
-2.55533519251684e-05
1.10103570710922e-05
-4.17721211507483e-06
-9.33179082641896e-06
-2.7745853807137e-05
-2.13409869818775e-05
1.15587934285664e-06
-1.34035026088534e-05
-7.02757825522192e-06
-1.47470781191772e-05
-5.30949015064235e-06
-2.01008042720256e-05
-2.69438281065863e-05
-2.08156946886168e-05
-3.98647772108582e-05
-2.04173908090142e-05
-4.19243100224921e-05
-2.27230631404117e-05
-3.94512827624701e-06
-1.07441890849852e-05
-1.64568093874881e-05
-1.76188622785982e-05
-2.24368199867996e-05
-1.10901928249722e-05
-1.54054820179272e-05
-5.38211092601652e-05
2.73061893133724e-07
-2.34521143723579e-05
-2.20768721635289e-05
-9.11234556269986e-06
-1.87487380867408e-05
-4.00599423477433e-05
-2.92773289292972e-05
-3.20495889556415e-05
-2.19821996836868e-05
-1.78765531626026e-06
-5.756001006303e-05
-4.63242718016324e-05
-6.98732777644119e-06
-2.35617598028197e-05
-1.24597036725703e-05
-6.75016934202005e-06
-2.74531621867918e-05
-2.27840654323841e-05
-1.89395308714359e-05
-4.13657773572958e-06
-3.5783188061757e-05
-2.73504365033004e-05
-2.54946609348204e-05
-1.45910160773271e-05
-2.22573282218906e-05
-5.42065670781633e-06
-1.73889716828665e-05
-5.0622570755111e-05
-2.63053738542031e-06
-4.37037018507483e-06
-1.70775808365988e-05
-1.91258555957339e-05
-6.71283271213357e-06
-3.47396883803778e-05
-2.28127283810981e-05
-4.29477514799112e-06
-2.67652110655734e-06
-1.7875790129779e-05
-7.41050040185345e-06
-4.20345347156315e-05
1.5537163260949e-05
-1.19496857650029e-05
-2.43177957704537e-05
-2.90670572016346e-05
-8.26465565531388e-06
-1.1764956050574e-05
-1.86965531057301e-05
-3.07231134351015e-05
5.00670900547207e-06
-1.93305849441799e-05
-3.00951672311487e-05
-3.37258757430593e-05
-9.08145613361227e-06
-2.96407333195546e-05
-9.19979269141279e-06
-1.38140528706451e-05
-1.09832962971043e-05
-1.80304892784101e-05
-1.40851407689314e-05
-1.28494253664959e-05
-1.43044393941524e-05
-2.17526266020474e-05
-1.79183066437673e-05
-1.96372621559784e-05
-1.16230182897855e-05
-3.0680236853345e-05
-9.81275324371489e-06
-1.2273049074417e-05
-3.15392454896293e-05
-2.01267848925899e-05
-2.19215478333882e-05
-4.0150939971652e-05
-2.01913982720718e-05
-1.31987561454035e-05
-2.51616054775859e-05
-1.61427732872913e-05
-1.04602217588827e-05
-2.44014103500352e-05
-1.07466926577097e-05
-1.2673462953739e-07
-1.46211394316763e-05
-1.63203952204326e-05
-1.05523121697848e-05
-2.08747391603936e-05
-1.54660013419434e-05
-9.10982170451277e-06
-9.29996621525772e-06
-2.96903466666897e-05
-1.64211598458866e-05
-3.18167671495127e-05
-5.26707634652549e-06
-2.33593086211079e-05
-2.12398187006042e-05
-1.66823306807853e-05
-2.63220463212547e-05
-1.75099886484385e-05
-1.84704579765321e-05
-1.13980762929102e-05
-1.13178088594743e-05
-2.1863331600019e-05
-1.21559272275354e-05
-2.04047650854652e-05
-2.39582756193392e-05
-2.89683123842388e-05
-2.68818286796312e-05
-9.12203070779496e-06
-1.87889521264898e-05
-2.43464891255863e-05
-3.92955984197072e-05
-4.18170878381061e-05
-1.92107968323032e-05
-2.18774333461626e-05
-2.84858637448179e-05
-1.63078185833556e-05
-2.32924494616166e-05
-3.45094576820766e-05
-2.88916175224365e-05
-2.38471881699284e-05
-1.85618563999147e-05
-2.60850862060868e-05
-1.89887827704542e-05
6.66766978195135e-06
-2.85888483553319e-05
-6.02890606057677e-05
-2.0851645456311e-05
-3.61909709335627e-05
-2.3436400907218e-05
-1.96841004740131e-05
-1.93582369419063e-05
-1.07814960527981e-05
-1.68195487056393e-05
-2.5595165431064e-05
-3.71042169797483e-05
-2.18861337567057e-05
4.72908591013259e-06
-7.17517102927213e-06
-3.84691364300608e-05
-3.29314033625358e-05
-2.16530445322761e-05
-2.24988106553393e-05
9.16123794551961e-07
-2.32184425859207e-05
-2.41892512469446e-05
-1.41827101046897e-05
-8.75301874216171e-06
-3.27900853308513e-05
-5.6356957192198e-06
-8.53085195767074e-06
-9.35261579791786e-06
-2.0743584432588e-05
-1.76430612995884e-05
-2.17391132471208e-05
-6.12957975696243e-06
1.33522495433947e-05
-2.8043373609137e-05
8.05892079739296e-06
-8.76194603668292e-06
-1.66101370288349e-05
-2.82295003219529e-05
-4.65006499638707e-05
-3.92833546092533e-05
-2.14430303503888e-05
-3.69584555698075e-05
-3.50496437460622e-05
-1.3126726843956e-05
-2.15552550913866e-05
-3.21819190870507e-05
-2.27697700843029e-05
-5.72619539748509e-06
-2.34000585813271e-06
-8.08765443052431e-06
-9.63634148654804e-06
-2.19605022882968e-05
-3.30501452698967e-05
-3.31929902141002e-05
-2.53706906708971e-05
-4.78328344726122e-05
-2.02035601903691e-05
-6.57362435796613e-06
-2.48569166385042e-05
-2.37696773575483e-05
-2.20820047468586e-05
-1.40136553254828e-05
-4.05744538523718e-05
-7.36519000186307e-08
-2.42279449071656e-05
-2.33614030400438e-05
-1.71003982614524e-05
-3.23635471079784e-05
-4.87535103398651e-05
-1.77280109333993e-05
-3.00787614659225e-05
-2.89214161451927e-05
-2.66205572098213e-05
-2.19758486590551e-05
8.77117189456618e-06
-4.78978794163649e-05
-3.30519728942331e-05
-7.59012668698757e-06
-1.54663664181429e-05
-3.02263826940066e-05
-1.63526232176373e-05
-4.38611388821248e-05
-2.79248695807178e-05
-6.96421758582736e-06
-6.84182063157276e-06
-1.67927997810088e-05
-1.20565964343103e-05
-2.04112788157246e-05
-2.22829854868979e-05
-1.64941914869151e-05
-3.30593200645434e-05
-3.13558030320274e-05
-1.60466053412213e-05
-1.70968954952101e-05
-4.61562872618759e-05
-2.20909542268206e-05
-1.12858226486962e-05
-5.78493987781953e-06
-4.38410033001926e-05
-1.68133969064791e-05
-1.05853147908324e-05
-2.14520562889048e-05
9.31386815913644e-06
-1.21006210789426e-05
-2.14877045463621e-05
-2.70571123949013e-05
-3.91027986634057e-05
-2.58896783871339e-05
-3.27825758280149e-05
-2.61681771283184e-05
-2.63578561178411e-05
-9.51604591418039e-06
-2.92175632664894e-05
-2.43360275903007e-05
-9.60704223130668e-06
-3.55354670374483e-05
-3.09927123354816e-05
-1.63231921850999e-05
-3.27543837220835e-05
-1.33723354433252e-05
-2.66250297322509e-05
-2.20907937619046e-05
-2.41897512176424e-05
-4.09121031992069e-05
-2.70405793975767e-05
-1.39777145630809e-05
-2.16374778129983e-05
-2.79288377761055e-05
-3.62534660620073e-05
-1.97366733852851e-05
-3.20289937383148e-05
-1.81564617411475e-05
-3.09932808643727e-05
-3.08357699398826e-05
-1.80807075123192e-05
-3.23904790814063e-05
-2.75964264077857e-05
-2.57090868155421e-05
-2.41926160162802e-05
-2.96706212555475e-05
-2.60347705291061e-05
-2.59881768087805e-05
-1.4334650594934e-05
-2.54936463721301e-05
-3.38180546367749e-05
-1.348199969135e-05
-4.67168243824189e-06
-1.8329740966295e-05
-1.49904302011566e-05
-1.2954434918087e-05
1.27132856908903e-05
-3.42160247734341e-05
-2.14035912071448e-05
8.00574351107485e-06
-2.91626995156252e-05
-1.3535799095895e-05
-2.44566077200297e-05
-1.2211861931365e-05
-2.06644943776037e-05
-1.24782557546656e-05
-9.42860975291539e-06
-2.619535411539e-05
-2.86957016816078e-06
-1.91143621788885e-05
1.71365958957829e-06
-4.28945748089072e-05
-2.1854230935178e-05
-1.79014341799446e-05
-2.47038663524472e-05
-1.1122397554405e-05
-3.3355798703928e-05
