# Supplementary material for: Research on computational propagation and identification of mine microseismic signals based on deep learning
Source: PLoS One. 2025 Oct 22;20(10):e0334641. doi: 10.1371/journal.pone.0334641 (PMC12543183; doi:10.1371/journal.pone.0334641)
Supplement: S1 Data — (ZIP) [file pone.0334641.s001.zip › 000100500001099.xlsx_0.txt_24.txt.txt]

-3.57686430122167e-05
-2.8171694687079e-05
-1.39582552902906e-05
-1.36665255956606e-05
-4.11415423926811e-05
-2.37653110351623e-05
-3.24762613533648e-05
-3.44745733841308e-05
-2.81370794326421e-05
-9.23341122798716e-06
-3.19600527067648e-05
-2.15230612563854e-06
-1.66599458308172e-05
-3.63378974302281e-05
-2.19938029625627e-05
-2.11810056888424e-05
-3.08472313402145e-05
-2.63202826462285e-05
-2.21192784327596e-05
-1.24221343123033e-05
-3.09052631584507e-05
-1.81306442351862e-06
-3.65141434215628e-05
-2.45146604097976e-05
7.00275022166044e-06
-3.04723152967549e-05
-3.36123861437253e-05
-1.11387446177913e-05
-3.24635726188452e-05
-9.24493263052741e-06
-1.25923869312092e-05
-2.66281640348989e-05
-1.88028287980999e-05
-3.13862812172532e-05
-3.57618262947628e-05
-1.25901877017083e-05
-1.07686939988909e-05
-3.08338875332362e-06
-1.6783856025698e-05
-4.22538314578474e-05
-1.88404254691397e-05
-2.79453503942399e-05
-3.78293650757733e-05
-2.20649129358257e-05
-2.4743291728365e-05
-2.38648462051135e-05
-6.37172736956862e-06
-2.39847818300041e-05
-2.88019944888103e-05
-1.11435766187018e-05
3.81730378718187e-06
-2.31115832005428e-05
-2.4455364205808e-05
3.59098986209073e-06
-3.92517570746753e-05
-1.45009910461852e-06
-5.0979803209516e-07
-2.11896831955808e-05
-5.13581441325171e-06
-1.19579710701173e-06
-1.78731668610028e-05
-5.55697662713485e-06
-5.86326255910222e-06
-1.84180153672496e-05
-3.30596958481264e-05
-1.08587240175516e-05
-1.11672093889261e-05
-1.21293297419635e-05
-2.2978018677202e-05
-7.8102667883861e-06
-7.62204800479608e-07
-2.2149397511096e-05
-2.56553065037117e-06
-2.26538639868147e-05
-2.95186334791644e-05
-1.95028509397949e-05
-3.44088357882923e-05
-2.74663295886378e-05
-1.24432348471977e-05
3.36780975945384e-07
1.5744013664715e-05
-2.89592138533988e-05
-1.95477413059328e-05
-3.13769956593467e-05
-4.00158268620128e-05
-2.08449838315936e-05
-2.08114582425081e-05
-2.73199595658893e-05
-9.5233228901192e-06
-1.37738575863936e-05
-1.01400143460435e-05
-1.4668727425251e-05
7.39426805881641e-06
-2.02260932126468e-05
-2.38474186212971e-05
-2.19158624785765e-05
-2.29332580144021e-05
-1.95342411182765e-05
-2.26320799636115e-05
-1.47407611624941e-05
-3.11106195803653e-05
-3.46545716156094e-05
-3.6696595108857e-05
-3.94168663552134e-05
-3.56807704309296e-05
-2.9266376434224e-05
-7.03088901743063e-07
-2.25464833609722e-05
1.55056805076191e-06
-2.30617584095489e-05
-1.29231081031387e-05
-2.18458140183228e-05
-3.99129426379797e-05
-6.10662842678873e-06
-1.00864941645626e-05
9.16137591583839e-06
-3.99365460300297e-06
-2.27841098596882e-05
-1.17477385683896e-06
-2.60449275357608e-05
-4.35794736175053e-05
-1.08253696665176e-05
-2.84848829169488e-05
-1.30527001367152e-05
-1.38143990367971e-05
-2.07258724578413e-05
-2.98448509447883e-05
-1.61782179928917e-05
-2.85806380780435e-05
-3.12873916882858e-05
-2.92516964548463e-05
-3.39264344076152e-05
-2.15338654171134e-05
-3.02910478952929e-05
-3.66136626875629e-05
-3.16161003692861e-05
-1.99399396755032e-05
-8.03018681350762e-06
-2.2634349045794e-05
-2.33552677406008e-05
-1.24819364374482e-05
-9.83349453786977e-06
-2.44558217148204e-05
-1.20389019950878e-05
-2.47511897937402e-05
-2.71989955272821e-05
-8.35097092886078e-06
-1.67121897635058e-05
-8.62128793352159e-06
-1.56116065758402e-05
-2.06727249484836e-05
-2.1959781150896e-05
-1.91978594136866e-05
-2.34736065347706e-05
-2.32964993668673e-05
-2.12831082648282e-05
-8.19708649427888e-06
-3.94441587956419e-05
-3.3279311781013e-05
-3.52477794439348e-05
-3.20561255990601e-05
-3.17633030259236e-05
-2.96358103752137e-05
-3.62179264704675e-05
-8.64946404347643e-06
-2.1182492011797e-05
-4.36899420206789e-06
-3.9986934970151e-05
-1.71383758638273e-05
-3.32491171920804e-05
-2.5046730457985e-05
-2.5797829657774e-05
-3.18493016463997e-05
-2.09768518857737e-05
-3.18011366794841e-05
-1.05472300042205e-05
-1.0023300792531e-05
-1.67462785710506e-06
-1.09334156996223e-05
-2.18007379890342e-05
-2.06228735962532e-05
-1.71796257662759e-05
-1.71492849096429e-05
-2.51639859699875e-05
-3.14441201554812e-05
-2.15098200974623e-05
-3.90220392922333e-05
-1.67959533213858e-05
-2.36702852002025e-05
-2.42039076075612e-05
1.43745825881506e-06
-4.39034129247336e-05
-3.24167728506853e-05
-1.92319580029823e-05
-3.34513774226671e-05
-4.04401496869253e-05
-1.23833615811766e-05
-3.67523763253642e-05
-3.29256649611059e-05
-2.22845395119843e-05
-1.52814643822208e-05
-3.11564874892116e-06
-3.67724623454205e-05
-1.09868871787369e-05
-9.62201886684986e-06
-1.31074332632159e-05
-1.42265064524968e-05
-3.37080497775965e-06
-3.90940823674756e-05
-9.56467859032423e-06
-2.459841793052e-05
-1.28336470861157e-05
-2.73143980923315e-05
-1.81849229580908e-05
-6.59886448592022e-06
-6.14219883952766e-06
-4.34111909172784e-06
-2.51045122481737e-05
-3.18816191255263e-05
-2.65970110861842e-05
-3.82904229016627e-05
-2.42075179643237e-05
-9.14356711817158e-06
-2.98735725174792e-05
-1.16725512331001e-05
-1.25315603219867e-05
-7.1509941323392e-06
-2.02886928002371e-05
-1.85209277558363e-05
7.2076635176121e-06
-2.0985765900278e-05
-2.30490314019177e-05
-2.72200254061544e-05
-1.76128592023582e-05
1.38562880939124e-06
-2.12881430884785e-05
-1.90195899279754e-05
-9.93116330868499e-06
1.68791289999619e-06
-2.35007002124786e-05
-2.67641166917961e-05
-1.04862327842593e-05
-3.63039006533367e-06
-7.73116356445834e-06
-2.97637286099657e-05
-5.17667966795038e-06
-1.44014152527259e-05
-4.20874077163581e-05
-2.50637863315187e-05
-4.34396318321058e-05
-2.2696663785922e-05
-2.32193046995107e-05
-2.46934370412753e-05
-2.97869447553952e-05
-3.33499584358751e-05
-2.08957682936893e-05
-1.07796128662383e-05
-2.03644121540739e-05
-7.40747528325325e-06
-1.77839365753188e-05
-1.0805301465056e-05
-2.46572629520855e-05
-2.28273920409626e-05
-2.98867692621377e-05
-1.75562072389522e-05
-2.35084253210232e-05
-3.44161772490675e-05
-2.45811074737826e-05
-1.95265834126955e-05
-1.55936909721791e-05
-3.29247825845845e-05
-3.3994257888917e-05
-3.18263325569157e-05
-1.28452538227435e-05
-3.70153110917e-05
1.24509479611908e-05
-1.45064707469923e-05
-6.58292656487224e-07
-2.44889735669673e-05
-3.36303685816484e-05
-2.21463040528905e-05
-3.42727792737045e-05
-2.49587893006368e-05
-2.23593051887392e-05
-1.00075236380559e-05
-1.56225334915853e-05
-4.51115584705458e-05
4.71573913960888e-06
-4.20412741532318e-05
-3.56142780751398e-05
-9.72989665193152e-06
-1.2390404862171e-05
-4.16048142110496e-05
-2.18749157049153e-05
-4.55057016366213e-05
-2.58145679777209e-05
-9.78259340138444e-06
-1.91836564986578e-05
-2.15832303251484e-05
-2.55631294940769e-05
-2.64220707819351e-05
2.20773157871947e-06
-3.67610657070953e-05
-4.80664147517462e-05
-2.71959324162643e-05
-3.81889070762784e-06
-2.23842106793852e-05
-2.52664160491603e-05
-1.69460627508552e-05
-1.84721673866235e-05
-1.82780766936441e-05
-2.65633266750355e-05
-2.27635953742187e-05
-2.0074952902495e-05
-2.75422712624629e-05
-3.6700584880068e-05
-1.56671871584185e-05
-2.11596210977593e-05
-1.25328024485436e-05
-1.49139649338819e-05
-1.75134962158256e-05
-5.49364046405532e-06
-1.47427339218669e-05
-3.41685635458603e-05
-1.61311955158163e-05
-9.57890182119549e-06
-3.13149185428789e-05
-1.18738663348235e-05
-2.12488415387028e-05
-1.41954549300431e-05
-2.30526974392935e-05
-2.40002383610902e-05
-2.40630994686539e-05
-3.96176944427633e-05
-4.09402514789115e-05
-3.18335071454956e-05
-3.67500156659652e-05
-2.26482460863207e-05
-2.11089138116197e-05
-5.8435332188682e-06
-1.52006462655402e-06
-2.45753658412624e-05
-2.49276508859175e-05
1.09107773890288e-07
-3.02586129169583e-05
6.39666098840953e-07
-3.86016738191073e-05
-2.5017582040464e-06
-2.51427133094824e-05
-1.43032360747657e-05
-2.03735686625491e-05
-2.47792482801651e-05
-3.31843512852994e-05
-3.27014355490238e-05
-1.71627289805542e-05
-1.12257615597453e-05
-1.23055644561491e-05
9.00917197195798e-06
-1.11428503554119e-05
-3.55514837652937e-05
-3.36740598973598e-05
-1.71100755201714e-05
-2.71547981751689e-05
-1.03203179215068e-05
-2.54199411389138e-05
-2.8741153623317e-05
-7.02642288896766e-06
-1.75631038415646e-05
-2.34407352842778e-05
-1.66725230879645e-05
-1.83473027480424e-05
-3.32908973654847e-05
-1.11323606336464e-05
-2.51867439775123e-05
-2.2359119969597e-05
-3.33492337277384e-05
-2.70731054943426e-05
-3.11548902389496e-05
-1.04536196967494e-05
-1.74627023373904e-05
-1.54778363753711e-05
-3.07306411016974e-05
-5.73595158785394e-05
-1.15478839604054e-05
-4.80118093361788e-05
-2.77114382551209e-05
-2.40387706882929e-05
-1.00934588575071e-05
-2.73807690295129e-05
-1.55673618895266e-05
-1.77586064540416e-05
-3.42126832882444e-05
-3.47051539542344e-05
-1.4339206413861e-05
-2.46831919514554e-05
-2.92743343176403e-05
-2.53530925901204e-05
-7.50319603163167e-06
-1.31513301226163e-05
-2.8504887411911e-05
-2.30041136924051e-05
-3.38923226811937e-05
-2.07867772924603e-05
-3.13158740521952e-05
-3.42878286975211e-05
-1.91665625586371e-05
-1.54552628617671e-05
-1.55100529743556e-05
-2.01785194885162e-05
-1.11555773654129e-05
-1.6243630157654e-05
-8.85542310119848e-06
-2.41631165925852e-05
-9.28052774048147e-06
-4.77248410126268e-06
-2.29113349371839e-05
-5.64409979982914e-06
-2.16243212727794e-05
-1.6127821552857e-05
-3.36135050282701e-05
2.40438950055653e-06
-2.51762207001928e-05
-4.6643665019113e-05
-3.16123956564029e-05
-2.4132557800481e-05
-3.43374707318669e-05
-4.01179516538125e-05
-3.22139699554217e-05
-2.99832845842182e-05
-2.30616653702644e-05
-2.62116419953584e-05
-1.08528851070458e-05
-3.22381226329027e-05
-1.57113525776047e-05
9.50549317726566e-07
-1.31971462539747e-05
-6.44172142582449e-06
-1.90461636639009e-05
-4.22746321265402e-05
-3.49028147730123e-05
-5.73730868195476e-06
-2.09324410369057e-05
-3.52391351799109e-05
-2.55112639198409e-05
-2.37393865020977e-05
4.90380453786276e-06
-1.37147360171329e-05
-4.94605238796533e-05
-3.06354674108415e-05
-3.47273974634447e-05
-7.45534206100707e-06
-3.45905877932688e-05
-1.14752978983538e-05
-2.51432542688646e-06
-2.19317452164849e-05
-1.65584865044999e-05
-1.83560550962343e-05
7.38275763748071e-07
-3.33613648689823e-05
-1.59099933297592e-05
-2.92405903403707e-05
-2.63153732840343e-05
-1.92635567547665e-05
-8.85932658182848e-06
1.5990879967455e-05
1.73037186691042e-06
-4.41559134284719e-05
-6.08408483751174e-06
-1.72811140668462e-05
-2.64743772006949e-05
-2.80105088124208e-05
-2.33940965802868e-05
-3.59377399994239e-05
-2.67295478825836e-05
-1.2518022605898e-05
-2.5669279673219e-05
-1.8499121021105e-05
-2.17894140029326e-05
-1.38675133495632e-05
-4.1138702715852e-06
-3.24215776292406e-05
-2.61340614914418e-05
-2.05345524603747e-05
-3.54624503980001e-05
-1.16881988017728e-05
-7.1089463549728e-06
-2.6784646048495e-05
-3.23497527989169e-05
-1.68936334058031e-05
-1.06922906897211e-05
-4.93447025382212e-06
-4.47866938084766e-05
-1.36442752791748e-05
-9.25799273353359e-06
-2.15244237997024e-05
-1.30007275986307e-05
-2.43785836530115e-05
-4.10325098516225e-05
-4.10254119778228e-05
-5.06103401308287e-05
-3.61949455345665e-05
-3.8422623948912e-05
-3.24887611495308e-05
-3.22045129492878e-05
-3.33538767070624e-05
-1.69273629385306e-05
-1.82923008255178e-05
-9.5695612811559e-06
-1.95346534207425e-05
-1.48314711405608e-05
-2.94151416371518e-05
-2.1659856117322e-05
-2.35507104910138e-06
-2.12168585375195e-05
-1.00837573845089e-05
-1.30646585431066e-05
-1.794147810963e-05
-3.79539794065952e-05
-1.55666290907175e-05
-4.32493713868015e-05
-4.05365199237236e-05
-2.74139036379276e-05
-6.98690926751986e-06
-1.30128484895433e-05
1.60363299104641e-06
-3.6455043436656e-05
-3.5979390141603e-05
-1.10918522513725e-06
-2.99636422280326e-05
-2.30096429419384e-05
-3.17381395180226e-05
-3.24020296510653e-05
-3.15503029034754e-05
-2.11241170926773e-05
-5.5459869298093e-07
-1.79040156760138e-05
-2.07423666132083e-05
-1.32368194148624e-05
-4.41674232089523e-06
4.98232042841895e-06
-8.70905102297473e-06
-2.80018079589764e-05
-1.94971363128584e-05
-8.06481668613563e-06
-1.85934565091809e-05
-3.55680307465222e-05
-1.61640852871866e-05
-2.12786758214172e-05
-8.99442924378992e-06
-2.15691726874212e-05
-2.8405685716112e-05
-1.61964663642362e-05
-2.26076639182205e-05
-1.65288967338989e-05
-2.70807848811904e-05
-5.07026056879404e-06
-1.1703073956235e-05
-1.48734293762165e-05
2.0548741758887e-06
-3.59742323502416e-05
-1.11131279961019e-05
-6.06977668505244e-06
-8.16688044608906e-06
-3.33210521159359e-05
-1.23537456723221e-06
-1.86341445104282e-05
-9.22299363085199e-06
-2.87727384606304e-05
-1.5573460728709e-05
-1.68225293817728e-05
-1.57328156616081e-05
-2.21065281246802e-05
1.41737596833838e-05
-1.33795471203965e-05
-3.3131717753689e-05
-1.80468238033191e-05
-2.99543976641381e-05
-2.33769341903365e-05
-2.68476790181426e-05
-2.68450058030493e-05
-1.90914348651965e-05
-1.88603804068557e-05
-2.73149740637916e-05
-8.90127756732789e-06
-1.92565049272705e-05
-1.76332805549055e-05
-1.84849816193874e-05
-1.78733359527303e-05
-7.28355123469289e-07
-1.24160519067261e-05
-3.0598887401333e-05
-1.35961169631509e-06
-1.54816508669974e-05
-3.22213079838527e-05
-2.48830688652358e-05
-4.37631021694805e-05
-3.36127499037083e-05
-3.59861638234284e-05
-2.16348320240463e-05
-6.92906196041882e-06
-1.02583473838324e-05
-2.80271058590473e-05
-2.2872530248458e-05
-1.6272395408353e-05
-3.51974085821156e-05
-2.32702214463269e-05
-3.26377330730318e-05
-3.28270958481363e-05
-1.47640721351788e-05
-2.96241530983116e-05
-4.54795717857691e-06
-1.23490756310468e-05
-4.46583945376922e-05
1.30685021063328e-05
-1.58167123715324e-05
-2.63982528355202e-06
-2.94348599310961e-05
-3.92201446665525e-05
-1.95301470748965e-05
-2.14086033477694e-05
-1.5549232067944e-05
-2.30553531426567e-05
8.00175034800254e-06
-1.63829911303752e-05
-9.27986396025897e-06
-2.29721353960185e-05
-6.69559283264125e-06
-2.30389194113511e-05
-3.63736832234633e-05
-2.94023344070735e-05
-1.58646429569894e-05
-2.14381930029769e-06
-8.30171876497253e-06
-1.11909634922727e-05
-3.72039959668384e-05
-3.53908105197056e-05
-3.33155776556425e-06
-9.39060743034851e-06
-4.14772649433398e-05
-2.70076868900205e-05
-1.1708991677843e-05
-1.99501179428556e-05
-1.90250730751988e-05
-3.04714518403084e-05
-1.92090488773083e-05
-2.33764609079867e-05
-2.62115020375026e-05
-2.27918466259563e-05
-2.62890037377915e-05
-3.61574628678526e-05
-2.48390965034259e-05
-3.09602994904573e-05
-2.66063974844249e-05
8.51432125215557e-06
-3.17439577536144e-05
-1.04066238821675e-05
-1.84154014363921e-05
-2.90045039609633e-05
-3.6093274135523e-05
-2.23069703728998e-05
-3.28787760640931e-05
-2.99580517737977e-05
-4.3175298111306e-05
-2.72271919664964e-05
-3.51333312430999e-05
-1.88925926152133e-05
-1.78385453964095e-05
-2.52756360015443e-05
-2.91324815483772e-05
-2.16036718071905e-05
3.40488194249458e-07
-3.21322150295778e-05
-9.58951507745717e-06
1.88341454373483e-05
-4.94152530342089e-06
-3.27313118295091e-05
-9.21028944699926e-06
-3.40525202296695e-05
-4.3534568564466e-05
-1.43626873184635e-05
-5.54075944577676e-05
-1.43283542895873e-05
-2.64091021783848e-05
-2.94300098885075e-05
-2.0664472129227e-05
-1.98234733639774e-05
-3.25209115087539e-05
-1.11544002364094e-05
-1.70253137735558e-05
-9.39218885921079e-07
-6.07531638288369e-06
-2.14968628829207e-05
-1.04114238920854e-05
-5.92020192110523e-06
-4.28120708598317e-05
-5.00470729781765e-05
-1.78451560859232e-05
2.73756627769867e-06
-1.97716795384682e-05
-1.99277692550454e-05
-2.88182573850039e-05
-3.58159069429558e-05
-5.20602110277412e-06
-3.16098295960435e-05
-1.7445233892233e-05
-2.54148783489392e-05
-3.02966960370341e-05
-2.93759194316255e-05
-3.36489317848228e-05
-2.50191263620915e-05
-3.63564538421126e-05
-1.7974016918479e-05
-7.66733204449996e-06
-2.0776357151787e-05
-3.10915132266436e-05
-3.75084452088506e-05
-6.93377006749898e-06
-2.93448597397513e-05
-2.71050801051557e-05
-1.72917452787741e-05
-2.03375706551928e-05
-1.02663239414599e-05
-1.79693628124472e-05
-1.40560275567867e-05
-3.29726956481852e-05
-2.35937824276823e-05
-1.02941524571957e-05
-4.3077656934368e-05
-2.71137836070341e-05
-1.95435056438238e-05
-6.27981922933631e-06
-2.5105757169893e-05
-8.83857250467913e-06
-9.48256856701096e-06
-2.22262127940077e-05
-1.29527211539162e-05
-3.5146015897393e-05
-2.09073736059174e-05
-4.25566673868413e-05
-5.41283830422787e-06
-5.88579203400689e-06
-2.25508052134089e-05
-2.15694021977255e-05
-1.17439333888281e-05
4.87478441982492e-06
-4.71323202646515e-06
-1.05927346349923e-05
-5.50922489377371e-06
-1.97885815352042e-05
-1.42244487687949e-05
-1.42700661661461e-05
-3.87002641534742e-05
-9.92681016788198e-06
-2.49533085298758e-05
-2.45029118215493e-05
-1.54316063406534e-05
-3.30318996922365e-05
-1.86100850000568e-05
-3.01443631300366e-05
-1.12692688262314e-05
-1.74620245152546e-05
-1.765814464623e-05
-1.42877131452794e-05
-3.04938401037935e-05
-1.4580921296707e-05
-9.00444148065218e-07
-1.89964961790913e-05
-3.31606250859153e-06
-2.39246536205351e-05
1.24150389849191e-05
-5.65722781530792e-06
-2.71683670416173e-05
-2.72180767319839e-05
-3.01476664536411e-05
-4.21501633900769e-05
-1.97876348818946e-05
-2.15682454831691e-05
-2.13061462163524e-05
4.48127119784568e-06
-1.81118473328096e-05
-5.85107358805719e-06
-3.24218981533583e-05
-2.81518337522052e-05
-1.65346575741969e-05
-3.16950873667878e-05
-1.16962469950902e-05
-2.00655971303704e-05
-6.13031363004689e-06
-2.52158961092634e-05
-2.04489218232009e-05
-1.03431073450212e-05
-1.40192494162211e-05
-1.46785539481435e-05
-3.52826559451756e-05
-1.16572148744072e-05
7.52499246408801e-06
-3.23174136220278e-05
-5.29510202033525e-06
-8.69624485624151e-06
-1.84976668369417e-05
-2.02059653066153e-05
-1.14365957048192e-05
-5.28314690958942e-07
-3.0539257057097e-05
-3.57024127410576e-05
-7.10849526928936e-06
-3.29347024295093e-05
-7.58138785312986e-06
-2.70103580305695e-05
-2.40893311962025e-05
-1.04588575083076e-05
-1.93116259171883e-05
-2.3187855423186e-05
-3.50801538190144e-06
-1.29702816022624e-05
-2.16174582166006e-05
8.07995336106107e-06
-1.81702573299015e-05
-5.41103004511572e-06
-2.31374822803591e-05
-2.93938872161085e-05
-3.36214049936038e-05
-2.0641741532273e-05
-9.06520630439223e-06
7.11272663595324e-06
-5.04524900929936e-05
-3.12007442337146e-05
-3.14800421355875e-05
-2.22608378576115e-05
-1.11054220963502e-05
-3.96400609033007e-05
-2.35386227638719e-05
-1.68034064457381e-05
-2.40137164219635e-05
-9.07590698545576e-06
-2.11655830475988e-05
-2.659515689116e-05
-2.49891794814785e-05
-9.9672032003244e-06
-2.18324683127276e-05
-3.2076900730267e-05
-1.66535561831062e-05
-1.52777530145818e-05
-9.07772863906932e-06
-3.55552270363908e-05
-9.55251970759145e-06
-1.60423691084656e-05
-1.36628020938677e-05
-2.61830855648689e-05
-3.78172512315888e-06
-2.10325985286642e-05
-1.61700071710981e-05
-2.80278286444389e-05
-2.26973370024332e-05
-1.40884654741915e-05
-2.7776498363049e-05
-1.37247078623497e-05
-6.52714388457453e-06
-2.47775238358341e-05
-8.45383285550652e-06
-2.75908366282465e-05
-1.12367535266768e-06
-1.82399846511186e-05
-1.56663448116118e-05
-2.79759779946867e-05
-1.15202312194871e-05
-3.10514850115118e-06
-9.10370859969008e-06
-2.77605298261094e-05
-1.10504902997691e-05
2.83870731363663e-06
-1.46762009126808e-05
1.63356769297814e-05
-5.22634880402691e-06
-1.16306509867973e-05
-1.69960395583292e-05
-5.76667099436209e-05
-3.87017757192611e-05
-2.01963531125923e-05
-7.71461378858323e-06
-1.88308147487214e-05
-3.16199988282875e-05
-2.84263196442532e-05
-1.86474745006292e-05
-2.23590767108569e-05
-1.45312592601755e-05
-3.4189221436216e-05
-2.41838545131325e-05
-2.26607609112664e-05
-1.9014701573624e-05
-2.46503578358329e-05
-1.75377571192275e-05
-3.39812369694433e-05
-1.92022058885641e-05
-7.48787959868775e-06
-4.98895930161058e-05
-1.64288397761459e-05
-7.75014128790707e-06
-3.21340844228692e-05
-1.45751574670129e-05
-2.23580800008871e-05
-2.37018004900133e-05
-1.92392136657347e-05
-2.95909698381879e-05
-2.2079003512007e-05
-2.87375461361507e-05
-6.97968701335462e-06
-6.63182440984006e-06
-2.24956609106598e-05
-1.29438051322721e-05
-1.74958744037329e-05
-1.93093019037997e-05
-1.85305617616314e-05
-3.92030349418051e-06
-2.73155930789143e-05
-2.91729324359754e-05
-2.45168050097763e-05
-4.12978738168072e-05
-4.76303030149788e-05
-3.517826672163e-05
-1.46091807696398e-05
-1.57685193773215e-05
-5.8726503917994e-07
-1.37570829574722e-05
8.05119809570126e-06
-8.08196271683454e-06
-2.11978476186106e-05
-1.40755047776542e-05
-2.7184179831943e-05
-2.91205538820943e-05
-2.03637043999127e-05
-4.43097528626036e-06
-2.19844521334265e-05
-1.70312809797769e-05
-2.79967794827804e-05
-4.49572465332334e-06
-2.68311804683784e-05
-2.08082775880767e-05
-2.43532099255538e-05
-1.11233208782121e-05
-1.0722319120292e-05
6.0463389658083e-06
-1.68401812895286e-05
-1.39956259032927e-05
-1.52410931300848e-05
-2.50251591984422e-05
-3.17524300468462e-05
-2.39739451222477e-05
-1.83559120286826e-05
-8.16000073335758e-06
-1.03793843356204e-05
-3.32895827139704e-05
-1.68451902822075e-05
-1.96306634654836e-05
-2.06500076747956e-05
-7.79945335888281e-06
-1.49078947589809e-05
-3.70165135809762e-05
-1.28416086690062e-06
-2.09145499313294e-05
-4.08200996317533e-06
-3.24110623358026e-05
-1.65424390411485e-05
-1.59181253427747e-05
-3.48119507911687e-05
-3.09982458999622e-05
-2.25668848726719e-05
-1.75004572616287e-05
-2.6147400668276e-05
-4.08748160260997e-05
-1.8251603040228e-06
-3.29104623990863e-05
-2.10302085560009e-05
1.93877798934502e-06
-1.054490788177e-05
-2.03689789224823e-05
-3.11413021053723e-07
-2.63932209872989e-05
-3.10423621600664e-05
-3.29073628924369e-05
-2.34553671878637e-05
-2.17765908868151e-05
-3.15643049932268e-05
-1.956198906962e-05
-2.68698000646348e-05
-3.31012127329141e-05
-3.2745551307008e-05
-2.54868397738981e-05
-3.98799106985004e-05
-2.45772612147051e-05
-2.44444492175109e-07
-1.9742256494502e-05
-1.31363771211976e-05
-2.54277778705454e-05
-2.45329311217104e-05
-2.14699468095552e-05
-1.2752155722082e-05
-2.37211264917427e-05
-3.11576663907921e-05
-7.89066537548412e-06
-1.09104586387015e-05
-4.65285712481133e-06
-2.08846822240459e-05
-2.34083243704659e-05
-2.92327523873121e-05
-4.07477197738526e-06
-2.6670016836685e-05
-4.60446409030671e-05
2.11165290650067e-06
-9.54997748417653e-06
-3.07835750311425e-05
-4.08947742356292e-05
-1.60049506063148e-05
-3.30207715209522e-05
-1.5642068102307e-05
-2.20999255529506e-05
-1.97358770421693e-06
-4.75407925276228e-06
-2.98725254221179e-05
-4.13806541746781e-05
-2.26713364295871e-05
-8.74850844803769e-06
-1.90468802038001e-05
-2.88979255708708e-05
-1.02037406019531e-05
-1.02627948920438e-05
-1.3281674810321e-06
-1.76387047095202e-05
-8.72593187892193e-06
-4.94018549004348e-06
-1.83296424875762e-05
-1.8173476383624e-05
-1.45463966894844e-05
-6.29595203260193e-06
-2.29405343300086e-06
-3.65908323503838e-05
-5.6356471079438e-05
-1.07763838831647e-05
-2.7068058957881e-05
-2.30695070232205e-05
-3.80221574606548e-05
-1.36866271296853e-05
-2.37709866245957e-05
-2.15638629561638e-05
-1.79692474710121e-05
-2.16047199944206e-05
-2.59557636903061e-05
-1.60244202376824e-05
-2.53569231797685e-05
-2.09597895190804e-05
-4.40551530258587e-05
-1.10686336163391e-05
-1.63665684215518e-05
-2.54545587829288e-05
-2.51206423278861e-05
-1.367334307527e-05
-2.22730975074633e-05
-4.40719874320036e-06
-1.43818555759022e-05
-3.75060460953767e-05
1.13177355512753e-05
-1.32928678959678e-05
-1.41322057678498e-05
-1.61802677293696e-05
-2.29471964461024e-05
-3.93738745501412e-05
-1.56289301918006e-05
-1.629855295507e-05
-3.8445166882882e-05
-2.24285979199747e-05
-2.07081501771352e-05
-1.97665041390667e-05
-1.65830797492252e-05
-8.2055515635131e-06
-8.30289491458407e-07
-1.02006747153421e-05
-7.60272439438439e-06
-2.69818509378353e-05
-2.29727978652418e-05
-1.23696898976251e-05
3.60068313090746e-07
-1.24769623269464e-05
-3.09464892728272e-05
-7.05714832266529e-06
-2.77052566408175e-05
-2.36544819304203e-05
-3.52431870771078e-05
-3.16481948794164e-05
-2.4200401891755e-05
-6.88400378954127e-06
-2.67375676488959e-05
-2.87414617019349e-05
-2.78533205107873e-05
-1.78081103833035e-05
-4.39998611038287e-05
-1.97132555075011e-05
3.96788817393286e-06
-2.48599014288502e-05
-1.42266828974582e-05
-2.043122791686e-05
-4.02004212086811e-05
-2.12401732822609e-05
1.62439431626097e-05
-2.64630658566273e-05
-1.22052919103654e-05
-2.00499742147032e-05
-1.91545129334019e-05
-3.17049746559235e-05
-5.31226943625755e-05
-3.70049784472882e-05
-1.28475486022684e-05
-2.23391781622857e-05
-2.23044450181459e-05
-1.83243810688112e-05
-2.76710287140116e-05
-2.65881963994487e-05
-2.20195950230939e-05
-1.58243434133593e-05
-1.23653115216046e-05
-2.8809648328632e-05
-1.41026525136568e-05
-1.98103470409702e-05
-1.51281154710796e-05
3.91724700158895e-06
-2.58700829233538e-05
-2.03222785722352e-05
-1.69644336498003e-05
-1.576705882519e-05
-1.92847908764126e-05
-2.28024591948941e-05
-2.91641262638008e-05
-2.45706677035493e-05
-9.58846057129242e-06
-1.06904213266677e-05
-1.67838842377178e-05
-8.68349449934459e-06
3.37514024286657e-06
-9.63707840248583e-06
-1.23418348337536e-05
-3.00885577011644e-05
-1.73109506819889e-05
-2.06988155432394e-05
-1.7657520424546e-05
-1.62398178940186e-05
-8.52977771812752e-06
-1.38696904268347e-05
-7.81435618625289e-06
-2.68347990607144e-05
3.68106009454825e-06
-2.31316135972723e-05
-3.58056299418579e-05
-1.25444226720773e-05
-2.3442244292124e-05
-4.08332458889679e-05
-2.59187986013491e-05
-3.90159851973357e-05
-2.76616843278058e-05
-1.79497873787034e-05
-1.37127141349979e-05
-3.25728703342878e-05
-3.17042875367428e-05
-2.30755394183601e-05
-3.07395594895996e-05
-2.08218920781083e-05
-6.91195105933691e-06
-2.00943007226747e-05
-1.70254723988337e-05
7.00743897196642e-06
-2.72454700552424e-05
-1.07128502067213e-05
-3.01446335109857e-05
-2.3458861094666e-05
-2.04831041448757e-05
-2.85346403464076e-05
-3.41300349529748e-05
-3.06254153035756e-05
-1.47324020119006e-05
-2.55795523859128e-05
-3.17669291266634e-05
5.48620503026742e-06
-1.56901266349593e-08
-2.52397851677485e-05
-2.37301380935003e-05
-1.76160825107547e-05
-1.30903152713376e-05
-8.10045013120934e-06
-3.91434490964885e-05
-2.49571082113352e-05
-2.15689896207795e-05
-3.84743004004415e-05
-3.01613142692735e-05
-2.46249957611047e-05
-4.52295993501756e-05
-1.44048575185408e-05
-3.14659229204815e-05
-9.282444882687e-06
-1.94271012999366e-05
-2.57012087526336e-05
-4.45417527041619e-06
2.44795718615519e-06
-3.62405547937144e-05
-2.04412805897577e-05
-1.29897061733159e-05
-9.30095301971301e-06
-3.54284543251219e-05
-3.50861583378645e-05
-2.54827670774872e-05
-2.00050473450199e-05
-2.66612748262995e-05
-4.23015499467624e-05
-1.98705749185483e-05
-5.43642930742836e-06
-1.61508510676942e-05
-2.14084372952033e-06
-1.57900055989966e-05
-2.07390596768077e-05
-3.57181002514734e-05
-3.59851809621309e-05
-2.56277223485511e-05
-2.12748185154255e-05
-3.51797880677057e-05
-3.46603321362075e-05
-2.47405629072837e-05
-5.59033937285969e-06
-1.54363817314737e-05
-3.24700562974307e-05
-2.92355241298126e-05
-3.59942445473448e-05
-3.51028998185278e-05
4.6655619536242e-06
-1.94241248855125e-05
-1.5111225751047e-05
-2.96656443821034e-05
-1.02275262959005e-05
-2.91110802837536e-05
-2.03956218591996e-05
8.4827397518071e-07
-5.08956975966645e-05
-2.58484486119753e-05
-1.03002438877089e-05
-1.00403895088375e-05
1.93926681151246e-06
-1.65847773590977e-05
-6.01139318710458e-07
-2.61871125030151e-05
-3.10860746160699e-05
-2.02124692043332e-05
-2.280797127423e-05
-1.20191440895626e-05
-3.00435509963126e-05
-3.7821951492811e-05
-3.06511591122868e-05
-2.78580218640079e-05
-3.75325097308977e-06
-1.91117909055453e-05
-1.76620559300476e-05
-1.35109223212373e-05
-3.03711786215004e-05
-2.08198695546295e-05
-7.7098402780969e-06
-1.69019981544504e-05
-1.9780687064121e-05
-1.24628685051726e-05
-2.52333708626186e-05
-1.13820725303972e-06
-1.78241080636569e-05
-3.2770751963844e-06
-2.9466304937374e-05
-2.81696684815624e-05
5.56946587716551e-06
-3.50415742670091e-05
-2.42388366310432e-05
-1.69626971432095e-05
-2.56153363293513e-05
-1.93015355208716e-05
-9.57104691953138e-06
-2.48567817362857e-05
-2.32682749918739e-05
-1.72891582715225e-05
-1.87586025389204e-05
-2.00556782460888e-05
-2.48349440379559e-05
4.86231556657331e-06
-1.12636396252189e-05
-3.77246305798086e-05
-2.41947239952265e-05
-1.81022186194141e-05
-3.67137197190899e-05
-1.93685914524342e-05
-6.05326001320772e-08
-3.03438522890345e-05
-2.02211139490691e-05
-3.20996858392836e-05
-1.9814969103849e-05
-3.51655009793468e-05
-1.0510866205737e-05
-4.31343486381087e-05
-4.59759639793846e-05
-2.26192016591522e-05
-3.58312683634524e-05
-6.17375081212288e-06
-2.35241271392653e-05
-2.80067315895121e-05
-1.70326140762853e-05
-3.07391978228114e-05
-1.57471694765783e-05
-3.23808070374606e-05
-2.39510039148987e-05
-2.33095171526545e-05
-2.54044995500009e-05
-3.33169838819943e-05
-2.77640949663056e-05
-1.29041890841617e-05
-7.72869825364132e-06
-4.56772308329358e-05
-1.70909166825275e-05
-1.41043276580955e-05
-1.2803342808519e-05
-1.53181480057337e-05
-2.97392706634335e-05
-1.28742289882197e-05
-1.66965874704198e-05
-1.51969259227379e-05
-2.36761675171047e-05
6.35871489451306e-06
3.72287623967205e-06
-2.9490334752724e-05
-2.87693695176512e-05
8.50105900285591e-09
-3.41309903526939e-05
-1.6735384588847e-05
-1.57336358751322e-05
-9.12697121038428e-06
-6.77625907071201e-06
-1.45339982216841e-05
-2.28032753822587e-05
-1.21142295969955e-05
-9.75279843900394e-06
-1.69015076082072e-05
-1.23036182185209e-05
-5.85994731160409e-06
-5.55825822580346e-06
-1.52119955588427e-05
-3.24970915079651e-05
-3.15893467917913e-05
-2.3365400110571e-05
-3.22216822882867e-06
-1.68130505688389e-05
-2.41845145300393e-05
5.23196960316916e-06
-4.00288396108661e-05
-2.3826749104812e-05
-8.87285663524687e-06
-6.71515277527928e-06
-2.11714687723868e-05
-1.55254044172118e-05
-2.34859920755568e-05
-3.35440065800247e-05
-1.83068289463254e-05
-2.7974125459975e-05
-1.21379696844184e-05
-3.95717701220363e-05
-2.41727124841882e-05
-3.61097217138788e-05
-2.15832408155294e-05
-1.65451791971818e-05
-2.62545200613557e-05
-7.88052506410499e-06
-2.72970595364894e-05
-3.33647161105642e-05
-2.57338336048688e-05
1.18227941591046e-05
-3.97422937223486e-05
-1.12257133311774e-05
-3.58709211811731e-05
-2.15441769078816e-05
-1.43403341486951e-05
-9.44008334696071e-06
-2.33946363227257e-05
-1.5278114038259e-05
-1.80182127789787e-05
-2.4599648982632e-05
-2.75932104513213e-05
-3.63761228671028e-05
-1.829241148707e-05
-2.4260815510044e-05
-2.2260040682769e-05
-1.32670634449067e-05
-4.3300992741537e-05
-2.90764900774003e-05
-3.17704830682986e-05
-3.71945943643497e-05
-2.48144757490172e-05
-3.49444115054122e-05
-2.80528804550458e-05
-2.24737573723172e-05
-9.64588976226287e-06
-3.67653855178202e-05
-1.25720225344494e-05
-5.08493577376382e-06
-3.62904492837713e-05
-3.56851146822129e-05
-3.67088882802008e-05
-1.74666711985046e-05
-2.57588750823311e-05
-3.08096200562492e-05
-1.92564874739192e-05
-3.88922129768173e-05
-1.69706145522567e-05
-1.99816714008028e-05
-4.72941272878188e-06
-2.83108387900832e-05
8.2016093801515e-06
-2.45561356401474e-05
-3.01623423739251e-05
-1.51120763288556e-05
-2.95513291576164e-05
-1.79350808218824e-05
-1.94529921313627e-05
-2.10368638980291e-05
-2.87362187117573e-05
4.02400682797958e-06
-4.01917955868908e-05
-4.49436142817379e-06
-2.73975997360867e-05
-3.29408860986016e-05
-2.25377371087206e-05
-2.49881076825543e-05
-1.2640234193906e-06
-2.76619575910655e-05
-9.18902383590829e-06
-2.6000460471808e-05
-2.3373369623377e-05
-4.4594256919438e-05
-2.51462729981728e-05
-2.87070159626988e-05
-2.24208356901148e-05
-1.20683372350604e-05
-2.28126126974453e-05
-4.60546201450515e-05
-3.51336763347257e-05
-4.62446711978428e-06
-2.12509930137505e-05
-1.98308516330658e-05
-3.83801051328193e-05
-1.66104798724882e-05
-1.6668250509685e-05
-4.16512398588241e-05
-2.18296329142461e-05
-1.12523500527677e-05
-1.49528432494431e-05
-2.91422785661801e-05
-4.70908188525633e-05
-4.89601031336059e-06
-1.89781033561633e-05
-7.93226378414333e-06
-1.11963008211716e-05
-1.71848490310242e-05
-9.80420609564247e-06
-2.25743599046132e-05
-1.51507571842529e-05
-4.37099085848522e-05
-3.59501977115546e-05
-2.62490628643127e-05
-1.20443050475068e-05
-1.78184592743728e-05
-2.97384999629554e-05
-2.00635118780904e-05
-1.91046206900266e-05
-1.55753842740829e-05
-1.43370511539178e-05
-1.02491498037572e-05
-3.21057664904089e-05
-2.55216491432504e-05
-5.97216131974157e-06
-1.25705912985016e-05
-2.48652146175665e-05
-1.4318718126571e-05
-3.1951436851618e-05
-4.57456751378239e-05
-2.45624333491803e-05
-1.86381147621142e-05
-1.44731946026082e-05
-2.94724949652176e-05
-3.46602252623107e-05
-2.78670800632771e-05
-2.89869900665422e-05
-3.45542758427668e-05
-1.53813806426526e-05
-1.01742079471881e-05
-1.49673232763627e-05
-2.61472376744236e-05
-8.90963698573834e-06
-3.1944643881654e-06
5.37946758121923e-07
-1.11865598868234e-05
-2.55400503856984e-05
-1.41337290779229e-05
-6.77224522177079e-07
-1.48779034002989e-05
-3.7039293761726e-05
-2.2252586732636e-05
-1.57441350122219e-05
-4.07924758028732e-05
-1.52705475645774e-05
-1.34409209858167e-05
-3.38549105634979e-05
-2.09125577651072e-05
-2.26275912153523e-05
-1.51139477792812e-05
-2.38238123204924e-05
-2.60974635720424e-05
-2.34052069851945e-05
-2.23402349911019e-05
-9.03715097606993e-06
-1.09847016471778e-05
-1.66113013572506e-05
-1.5357885855812e-05
-1.62970558903417e-05
-1.64694626314649e-05
-1.63512891192898e-05
-8.71112534176198e-06
-2.58932916013102e-05
-2.02883287225352e-05
-1.00626139896985e-05
-1.84504632377108e-05
-3.1759097748901e-05
-1.36319996396652e-05
-1.60487637194149e-07
-8.70476743551591e-06
-2.72672399212744e-05
5.08573023965241e-06
-5.23811046343185e-06
-2.0353045088538e-05
-3.1993491579919e-05
-3.08068884590783e-05
-3.69928919490739e-05
-1.77017342698219e-05
-2.39119298550149e-05
-2.69656313507073e-05
-7.64705777688849e-06
-2.28570956496752e-05
-2.49802964826369e-05
-2.2520975391025e-05
-3.77617098966943e-05
-2.59563078776795e-05
-2.65462451605582e-05
-1.86697085772185e-05
-2.2571928090298e-05
-3.11177484952976e-05
-3.15230631349872e-05
-1.71753450558291e-05
-1.65195080851752e-05
-1.30139852000819e-05
-7.61309600342513e-06
-2.65122195895646e-05
-2.89083595544868e-05
-4.2421201143722e-05
-3.15812284922351e-05
-1.7879529994579e-05
-4.79449062511776e-05
-2.98384067294432e-05
-3.22604535274794e-05
-1.28981508750468e-05
-9.39875302529346e-06
-4.2718862584387e-05
-2.57295201932918e-05
-1.99334381225992e-06
-2.7853215549004e-05
-5.11188824357762e-06
-1.68382452971854e-06
-3.2888339546997e-05
-1.3465704698338e-05
1.16174586252436e-06
-3.97936998434603e-06
-2.07451518543778e-05
-1.87567077953902e-05
-1.5972130254695e-05
-3.3559321975107e-05
-2.69808616274578e-05
-1.93435875358096e-05
-1.7236406654197e-05
9.43552797094309e-06
-1.04007227024046e-05
-3.66282858084225e-05
-3.14005499144947e-05
-9.86890467995597e-06
-1.74695304505751e-05
-2.9341657637731e-05
-3.42829130708227e-05
-3.00930954551192e-05
-1.57135783960497e-05
-3.89463607217188e-05
-1.8416385275498e-05
-4.2421771314935e-05
-1.81973894357058e-05
-4.43550726573155e-07
-1.58622899169929e-05
-1.96237288748799e-05
-4.03345054449917e-05
-1.81758913840655e-05
-1.70019351823976e-05
-1.16028195424842e-05
-4.811644907015e-05
-1.84762657440422e-05
-4.58259150643955e-05
-1.36291776592931e-05
-2.1075403293442e-05
-2.89065671185425e-05
-7.13093424221424e-07
-2.42727464121376e-05
8.50574264918211e-07
-1.45524689519473e-05
-3.02029040982516e-05
-1.7707461477693e-05
-6.50059943874782e-06
-1.73196615471586e-05
-2.62252287087984e-05
-2.4246601100383e-05
-3.06970795637628e-05
-3.29027619205951e-05
-1.4882678229272e-05
-6.44869164554101e-06
-3.12319128312102e-05
-2.91469906131973e-05
-2.51934605807401e-05
-1.35163950127395e-05
-1.11226634569969e-05
-2.07897619223044e-05
-2.50208649930616e-05
-7.93050891080169e-06
-2.28558117925664e-05
-1.79578060852293e-05
-5.72643275364769e-06
-1.4024341852895e-05
-1.92069078688129e-05
-1.627269249605e-05
-1.32276778616066e-05
-1.97845351535986e-05
-1.38411116964843e-05
-2.2339979135679e-05
8.10016224610969e-06
-1.61224211042271e-05
-2.9648873849884e-05
4.71260507169948e-06
-2.56549529285006e-05
-2.48152800109822e-05
-2.6387489625156e-05
-1.55113866364009e-05
-1.60695573193165e-05
-1.90843084918285e-05
-4.39633964526351e-05
-2.47466703955211e-05
-3.7450775653822e-06
-2.57659541474766e-05
2.57752103660675e-06
-1.92018237268734e-05
-5.54832424287145e-06
-1.72727737604146e-05
-4.98814196343316e-06
-3.53510936246653e-05
-1.88133602802172e-05
-1.09657874174113e-05
-2.83277054435363e-05
-9.57358827048308e-06
-1.33944619094892e-05
-2.78191137642022e-05
-3.06386442859287e-05
-9.86722846812511e-06
-2.2366667173415e-05
-1.60576827958914e-05
6.33509730360342e-07
-3.10625651185804e-05
-1.80198613818158e-05
-2.58654037823413e-05
-2.85730786401727e-05
-2.83281720058078e-05
-2.16687972634615e-05
-2.64993681129616e-05
-2.85888682873034e-05
-3.1593045936085e-06
-1.807658096805e-05
-1.90808672652497e-05
-4.86254343239126e-06
-2.74321750558623e-05
-1.2941821953535e-05
-1.43383393581339e-05
-1.78252822491543e-05
-2.50019878564008e-05
-1.8582826944331e-05
-2.46608887504335e-05
-2.74008165212873e-05
-3.07815210232074e-06
-2.17036747075748e-05
-3.33109855340295e-05
-1.84355939730507e-05
-4.59073719561725e-05
-3.56379528070776e-05
-2.85002835348469e-05
-2.19755938200312e-05
-1.03957419622925e-05
-7.99339887588368e-06
-1.83551335069883e-05
-2.39535211276333e-05
-1.66456318944995e-05
-1.64302435106048e-05
-1.69068724442765e-05
-3.63080257461412e-05
-1.11544524463843e-05
5.5620621680823e-06
-3.34059843830777e-05
-1.88021686475194e-05
-4.59293726724732e-06
-2.22607196085417e-05
-2.16079621067395e-05
-1.59974564655348e-05
-2.4919654664322e-05
-2.90607559122584e-05
-9.90855888691001e-06
-1.79958415578027e-05
-2.03391633297569e-05
-1.5393420893271e-05
-1.3272283093716e-05
-3.9610473946049e-05
-3.75694363485883e-05
1.00221057699026e-05
-5.19007103572441e-05
-2.06332688673613e-05
-1.24399714796054e-05
-3.31701115916846e-05
-2.37119759680136e-05
-1.98092869030192e-05
-2.96043270094612e-05
-2.16632818010504e-05
-1.54649068403819e-05
-1.31786331402914e-05
-1.95586442574079e-05
-7.69230378038013e-06
-3.0011661951086e-05
-3.85445018243566e-05
-2.56224076107796e-05
1.78956991721146e-06
-8.14309508821984e-06
4.63507639955183e-06
-1.92424438258742e-06
-3.5642634407632e-05
-1.44572851451862e-05
-1.5447157467088e-05
-2.37091925224931e-05
6.08938281962199e-07
-1.10051393990041e-05
-2.41629935128913e-05
-3.24214321070716e-05
-2.46927208617069e-05
-1.12758519448188e-05
-2.10215470439674e-05
-2.93823995296063e-05
-2.41992537806827e-05
-9.74432842211422e-06
-1.30669134982647e-05
-3.5443180450275e-05
-2.49281900203141e-05
-1.70303189244037e-05
-3.58047088739498e-06
-1.45530314640352e-05
-1.71856831886349e-05
-2.38194117905891e-05
-3.07436961261484e-05
-2.7230171115252e-05
-4.7653111150526e-05
-9.55248724379526e-06
-1.82888877813831e-05
-7.77361868442266e-06
-2.28716860675115e-05
-2.32421724138632e-05
-1.53195206231196e-05
-2.43644465126236e-05
-3.10305925414159e-05
-2.26674195711706e-05
-1.62985178157443e-05
-4.41614040317205e-05
-2.84931301407822e-05
-2.45306903663243e-05
-3.56390053870675e-05
-2.00582108044181e-05
-4.49848404484688e-05
-1.91843112524141e-05
-2.21567166638015e-05
-3.65334411269544e-05
-2.36895743915398e-05
-3.26795997920448e-05
-2.17471661064448e-05
-2.90062181439984e-05
-3.74946925097789e-05
-3.82330814994683e-05
-2.99684174124744e-05
-1.52595578378691e-05
-3.42441730177751e-05
-2.68294515798799e-05
-2.35768664284752e-05
-1.63881781227656e-05
-2.675297244277e-05
-1.27421293673655e-06
-3.43526945997216e-05
-6.96390655612946e-06
-2.2266780526059e-05
-6.05455666053145e-06
-3.64871983899519e-05
-2.10290886146242e-05
-3.49746772166921e-05
-9.48855843102169e-06
-1.77598540264111e-05
-1.49327019706713e-05
-1.08743730987074e-05
-1.05833817616898e-05
-2.24748239747912e-05
-1.1561398695172e-05
-1.70038740136172e-05
-8.2581491498718e-06
-1.32086970839974e-05
-1.40209761013914e-05
-1.22657958392651e-05
-1.88778160302491e-05
1.22895949290764e-06
-1.77264722656876e-05
-2.60582824469958e-05
-9.54522893684325e-06
-3.39265445295535e-05
-6.09059517934468e-06
-8.41422949443507e-06
-1.63302190090881e-05
-6.6061749306997e-06
-1.78168658699406e-05
-8.56245504316755e-06
-2.33294106421921e-05
-3.41953086360649e-05
-2.97296471450873e-05
-1.903077638513e-05
-2.41095150545857e-06
-1.53047883179116e-05
-3.65949429000127e-05
-3.0330937992314e-05
-1.54476599047944e-05
-4.4690489148747e-06
-1.48110499407383e-05
-3.54134379208534e-05
-1.95838913753739e-05
-1.60893153228788e-05
-2.96500720875641e-05
-2.738613551582e-05
-3.1558492606446e-05
-1.42975979522197e-05
-3.72255424924095e-05
-2.91079045342494e-05
-1.17206650701035e-05
-8.88094074994521e-06
-1.55803025972656e-05
-3.17353943828257e-05
-3.1042483701882e-05
-3.2160697842215e-05
-2.8588267727399e-05
-1.73005718121125e-05
-2.04900581900747e-05
-7.54958831349401e-06
-3.6165918799271e-05
-2.89078345048107e-05
-1.35890122172208e-05
-2.83773665807558e-05
-2.09588641255177e-05
-2.08560746900952e-05
-1.85499892950485e-05
-1.17106422417474e-05
-1.41768372611909e-05
-2.55026525603916e-05
-1.68126897491005e-05
-2.45084971458886e-05
-1.85792513594034e-05
-1.33638239375495e-05
-4.10859727681346e-05
4.71320291551404e-06
-5.54074068996328e-06
-2.17879029369292e-05
-1.4494675660403e-05
-6.55180026703974e-06
2.96645086741664e-06
-1.8494309536693e-05
-1.72955558047807e-05
3.01159108463834e-07
-1.30171801558302e-05
-2.4302230418783e-05
-3.27272889417777e-05
-3.07012728676031e-05
-1.39990395133753e-05
-1.08411217436868e-05
-1.34948925699263e-05
-1.2606502184927e-05
-2.12929559414628e-05
-2.11107968972011e-05
-3.04794227318001e-06
-2.07498240453782e-05
-1.00261891481786e-05
-2.75022110149893e-05
-8.02250956661485e-06
-2.3157913510953e-05
-3.69555947359047e-05
-1.17974590353155e-05
-1.29234391315662e-05
-1.83484749252884e-05
-2.14416190433986e-05
5.83437547502337e-06
-1.88371848120184e-05
-2.15987537253423e-05
-3.90504564634642e-05
-3.56755964901375e-05
-3.02657793348474e-05
-3.20884450868794e-05
-3.46154715878704e-05
-3.5883074680865e-05
-1.94172674092408e-05
-5.65899699490451e-06
-2.29187889839669e-05
-1.12133841052706e-05
-1.19741868965353e-05
-2.51557446129468e-05
-1.754219199777e-05
-9.43938753342875e-06
-3.9393517077598e-05
-2.30255912103096e-05
-7.21213619399682e-06
-1.75422229593847e-05
-1.88994057978698e-05
-4.74274452243553e-05
-1.71051163389682e-05
-3.07892279060166e-05
-1.74475381807765e-05
-3.53172946325788e-05
-3.34028775761359e-06
-2.41896349612569e-05
-3.01951933546495e-05
-1.28263288679991e-05
-2.67448078857554e-05
-3.89588502569303e-05
-8.60333448128817e-06
-3.20893366064575e-05
6.32118217152112e-06
-3.78231035090024e-05
-2.11813810867689e-05
-1.83355831242615e-06
-7.64815097350195e-06
-1.99156584012043e-05
-2.53752161827135e-05
-7.83002032855938e-06
-8.74207363582242e-06
-2.25165800118312e-05
-4.43297552586947e-05
-1.83628320321788e-05
-1.79975891904708e-05
-3.84699569580246e-05
-7.5741036068724e-06
-2.15965035083792e-05
-3.28084054430946e-06
5.42394417165548e-06
-2.77740533831274e-05
-1.80545594021293e-05
-1.86721602201484e-05
-3.20834521613384e-05
-4.14050272009266e-05
-3.10751677433765e-05
-4.01520630533658e-05
-2.56459063078662e-06
6.43046004303567e-06
-1.45330472919604e-05
-8.54794953684234e-06
-4.37339245558086e-05
-4.2530086080592e-05
-2.74008584719252e-05
-4.6289984842797e-06
-1.93797762465345e-05
-2.44992605892256e-05
-3.67258130663468e-05
-2.71229300290507e-05
-1.724150691536e-05
-1.60824235671678e-05
-2.34457549982554e-05
-4.48315799269826e-06
-1.22879699454985e-05
-2.26188247680197e-05
-1.77587348489666e-05
-2.62092288091926e-05
-2.37573236920089e-05
-1.16215952575652e-05
-2.898579744559e-05
-2.44408271229815e-05
-2.17175116642296e-05
-3.02985354987635e-05
-7.01492310111736e-06
-2.3970672983827e-05
-1.98569423608517e-05
-1.66670045648411e-05
-3.12578752929611e-05
-4.44638046226003e-06
-1.80524385053861e-05
-2.80798219539718e-05
-1.25466598958632e-05
-3.40114345476116e-05
-1.42391002500195e-05
-4.30187191036498e-06
1.0446555648235e-05
-3.52066549039112e-05
-3.20507425486695e-05
-3.75567963565328e-05
-4.28353515058755e-06
-6.09691859942219e-06
-1.77766530379641e-05
-4.18108470561836e-05
-3.37874889853924e-05
-1.51377240818632e-05
-1.01681707053271e-05
-3.92398691763435e-05
-1.46521528237006e-05
-4.31061086364419e-05
-3.38606165129825e-05
-7.65867528393643e-06
-1.25921622898905e-05
-1.61373706376121e-05
-2.75819679763808e-05
-3.79690954297623e-05
-3.42260281615412e-05
-1.42871476905422e-05
-3.64373643173257e-05
-6.96909696567742e-06
-2.54105092808284e-06
-2.60813032372196e-05
-7.94074559034929e-06
3.60347291019216e-06
-1.49371676395867e-06
-2.55711323501187e-05
-1.65318842794591e-05
-2.95538398453461e-05
-2.09942143306155e-05
-1.87850123835661e-05
-1.08006772667239e-05
-2.53296114415137e-05
-3.21253992784998e-05
-4.21128218461355e-05
-1.52069964684628e-05
-2.36073487940819e-05
-3.35387499819693e-05
-2.44636828168376e-05
-1.2368496424059e-05
-3.03307097570645e-05
-2.15936924525524e-05
-2.28822134904657e-05
-2.43072948694023e-05
-1.52136449430487e-05
-2.21307359380943e-05
-2.20420890412181e-05
-8.67660605895819e-06
-1.88779273881486e-05
-1.18613902083031e-07
-3.26674166042841e-05
-3.2528554622365e-05
-1.43911002415566e-05
-2.07313712929626e-05
-2.69592970444802e-05
5.9890199983676e-06
-2.7544056653603e-05
2.19003822823696e-05
-1.4928874153517e-05
-1.74469706426477e-05
-1.79141773992118e-05
-2.49218930433639e-05
-3.0137634758601e-05
-1.53176746521985e-05
-2.31135418071258e-06
-3.20144248394463e-05
-2.88465315384848e-05
-1.23900389042892e-05
-6.45224587617551e-06
-4.20545882169083e-05
-2.05865704035841e-05
-2.50923915956547e-05
-3.0869972176126e-05
-3.14126472899224e-05
-9.87766413659704e-06
-2.01689876386938e-05
-1.0526188208917e-05
-1.69027855321949e-05
-1.4296462141119e-05
-1.17719648640673e-05
-1.30934568426658e-05
-7.10031496675244e-07
-1.44004986713381e-06
-2.47325982582061e-05
-5.93337027821419e-06
-3.98742588646876e-05
-1.9223369582921e-05
-1.86139689660543e-05
-3.84152808406902e-05
-4.28143938638243e-05
-1.89610485017736e-05
-2.36839627588873e-05
-3.05854659523564e-06
-2.12055859071225e-05
-1.25751009426315e-05
-2.0697712774186e-05
-5.31817117440986e-06
-6.33918641087168e-06
-3.65184871822637e-05
-2.11411050830631e-05
-2.27026454828669e-05
-1.30587013225447e-05
-3.61307149795047e-05
-2.53052066194001e-05
8.06386644798039e-07
-1.44248870813439e-05
-3.57997012995494e-05
-2.75037538682031e-05
-2.44721390531539e-05
6.79147115226117e-06
-2.0954062150485e-05
-8.1092590186924e-06
-2.00943291539113e-05
-2.68448337177791e-05
-2.36646832316159e-05
-2.77331521662381e-05
-1.81835211780327e-05
-2.07123161787118e-05
-1.63101839670204e-05
-3.33668402327376e-05
-1.06849622047583e-05
-7.34407052661693e-06
-1.98522634916944e-05
-1.71907524095049e-05
-3.40370508608295e-05
-3.04375910745526e-05
-2.26640422005472e-05
-3.2068624442223e-05
-9.95532217625278e-06
-7.66640275286106e-06
-3.0587163762934e-05
-3.24388176337514e-05
-3.38945581202339e-05
-5.63937320198918e-06
6.92092042015681e-06
-3.20876925924259e-05
-2.56541334200186e-05
-9.00515704056527e-06
-2.07543738577953e-05
-3.10847323771203e-05
-2.03842970350014e-05
-2.87690439909973e-05
-2.3361152816857e-05
-2.80085948711474e-05
-1.22180744577931e-05
-2.33155462039236e-05
-1.26385874042265e-05
-1.09070487198304e-05
-1.13460999452928e-05
-1.27004182529447e-05
-1.92472965656575e-05
-3.01011286925865e-05
-1.45981278091285e-05
-2.16243705745465e-05
-5.16294024769271e-05
-1.38674270976717e-05
-3.84987959634747e-05
-1.21912246806697e-05
-2.59468642589184e-05
-2.89514169232736e-05
-3.64632157666023e-05
-3.44608407279913e-05
-2.36559477404222e-05
-1.23261857966168e-05
-2.09435687819217e-05
-8.0588591467435e-06
-2.13104220193595e-05
-2.03992824437096e-05
-3.99244207625147e-05
-2.28859316558813e-07
-3.40003463981875e-05
-2.90424298051313e-05
-2.26879441411503e-05
-2.11116178234781e-05
-2.59919327808901e-05
-2.13143590809462e-05
-2.67986085221536e-05
-1.1225686915892e-05
-1.86517629262146e-05
-1.44068680204473e-05
-1.01720690882757e-05
-1.73317604265603e-05
-2.17178672628608e-05
-1.34524370290635e-05
-1.66949128149638e-05
-4.68514064299301e-05
-2.99258140882339e-05
-2.11754153979753e-05
-7.06731595052343e-06
-9.42496746688144e-06
-1.13421451771531e-05
-2.68962411681351e-05
-2.48834617244924e-05
-2.42110866696781e-05
-4.15984712320559e-05
-9.32916979086647e-06
-6.60810103923548e-06
-7.30691910224669e-06
-1.0313214348424e-05
-1.80152530938013e-05
-3.78656268900148e-05
-6.62033520727032e-06
-2.32045453423734e-05
-5.62915629185476e-06
-2.64574217709136e-05
-1.40170119507403e-05
-2.85356757382629e-05
-1.1761449077627e-05
-2.68605359413362e-05
-4.79997191228133e-05
-1.82095153846295e-05
2.43795290461549e-06
-1.96459304716161e-05
-1.07774159036515e-05
-2.07673412145071e-05
-1.83726234921124e-05
-3.72139881395513e-05
-2.60266452464919e-05
-1.66878878715404e-05
-9.43976662218854e-06
-2.64222063904298e-05
-2.4652935110499e-05
-3.04753587439099e-05
-2.50833780269515e-05
-3.47648370806081e-06
-4.07700091797488e-05
-9.57755048933746e-06
-3.008435456918e-05
-5.1603983171783e-06
-1.28634724491379e-05
-3.50148617400246e-05
-2.33005503366462e-05
-2.66670893503773e-05
-9.48181454914857e-06
-1.8506123640372e-05
-1.37974082248446e-05
-2.13005656180497e-05
-9.69384008415968e-06
-2.30965807991126e-05
-3.43812950224811e-05
-3.49936942562483e-06
-2.07482621033411e-05
-2.49016085899546e-05
-2.68326400435075e-05
-3.15369534689579e-05
-2.9126657579861e-05
-3.17617674341662e-05
-3.32867696362988e-05
-3.67754173204035e-05
-4.40376247593163e-05
-3.12269578803764e-05
-1.74663987629761e-05
-1.94218427772303e-05
-3.97772516581382e-05
-1.66163148381314e-05
-7.15773733127532e-06
-1.60066281826137e-05
-8.82809902080491e-06
-1.94317681363289e-05
-1.41244840249642e-05
-1.7194071483888e-05
-1.65461929535217e-05
-2.28813288058456e-05
-1.96618066811422e-05
-2.54741593410321e-05
-7.83113908367765e-06
-1.58252081917894e-05
-2.04471395503565e-05
-2.79680475954605e-05
-1.16630417059236e-05
-1.21694955562789e-05
-4.61934842069183e-05
-1.65716441772051e-05
-3.77185342495041e-05
-2.24486878959041e-05
-1.17773384038222e-05
-1.10479540583129e-05
-7.64650621797157e-06
-1.23867872359347e-05
-2.57811989557762e-05
-2.56614250631702e-05
-2.09467054750633e-05
-2.62957744826484e-05
-3.44835997860448e-05
-1.76034414722084e-05
-1.0302039953069e-05
-6.09748388263258e-06
-2.85940967472062e-05
-2.2271041176552e-05
-3.45166193636198e-05
-3.97648367521973e-05
-1.45076225721762e-05
-4.17050475322573e-05
-1.22858761801537e-05
-4.01467181931612e-05
-2.97811320590764e-05
-2.14716012574568e-06
-3.33425255171923e-05
-1.90625922066952e-05
-1.5979362443774e-05
-7.58312707634626e-06
-1.82700760095201e-05
8.76681690651755e-06
-1.03214892500977e-05
-7.99720553720402e-06
-2.66218882771638e-05
-3.23378485085269e-05
-2.28885377324318e-05
-2.66590805083476e-05
-4.13002755832202e-05
-8.79150511503925e-06
2.45696862182644e-06
-8.69935679928176e-06
-1.77895785947722e-05
-2.19981908481082e-05
-3.38145297595681e-05
-1.30485508234851e-05
-1.23130713697468e-05
-2.00365558916998e-05
-1.1889166244319e-05
-2.88735275799992e-05
-3.63183987135826e-05
-3.87275525864464e-05
-1.67912678650222e-05
-2.47626164077793e-05
7.24530111656346e-07
-2.99802561263155e-05
-2.38320329579116e-05
-2.31539014874888e-05
-3.2744229066308e-05
-2.35022312412527e-05
-3.80277564959784e-05
-3.73536255162427e-05
-3.55050210363057e-05
2.80145004194699e-06
-2.78685868504803e-05
-3.7528118686128e-05
-3.90841271438058e-05
-2.48857752879747e-05
-2.59291195212235e-05
-2.09919293017538e-05
-8.27526324797389e-06
-2.43180797140851e-05
-2.26346189956498e-05
-1.73132032308531e-05
-2.30506026005134e-05
-1.57182621418869e-05
-1.29598243072022e-05
-1.41099887081352e-05
-3.9558655428599e-05
-1.12921813810384e-05
-1.10881794964458e-05
-3.0795624754437e-05
-2.54163717439801e-05
-2.26520906152841e-05
-1.791697649117e-05
8.45238176622275e-06
-1.9847083912625e-05
-2.76107997206874e-05
-1.86333076244108e-05
-2.9346567080866e-05
-5.22030139822902e-06
-2.78097082506192e-05
-1.15572508856143e-05
-3.60006455799271e-05
-1.97113798143098e-05
-1.66648595837335e-05
-1.91450588440594e-05
-4.09228336231615e-06
-1.85168938635379e-05
-1.34693017907387e-05
4.33826075233206e-06
-3.22466548416812e-05
-2.16597351909696e-05
-2.71319875123086e-05
-2.19147105511345e-05
-3.49683486169918e-05
6.0636413424062e-06
-2.1931680097686e-05
4.4570603147208e-07
-1.90572225066179e-05
-1.10902252092078e-05
-1.31330885856573e-05
-2.329865388115e-05
-2.70122912646819e-05
-2.0728305832813e-05
-3.28462162631833e-05
-1.74238041109455e-05
-3.45965984504576e-05
-1.9381359973623e-05
-1.3851488580677e-05
-2.73648113226191e-05
-1.48597113607193e-05
-4.19465379159145e-05
-2.57138663210525e-05
-2.7870621550236e-05
-2.09126938369316e-05
-2.02431317078118e-05
-1.83303772947944e-05
-1.65292353073137e-05
-3.48075340793686e-05
-8.18892001516043e-06
-2.51819904197768e-05
-3.59633601598823e-05
-4.27468377058919e-06
-3.68133370067272e-05
2.71100062771406e-06
-1.44042497927232e-05
-4.04705861720957e-05
-1.98455406010167e-05
-1.34384541745552e-05
-1.42280197543977e-05
-2.36289981361594e-05
-3.8691658136721e-05
-1.25724371196062e-05
-2.75478555646121e-05
-3.13015270397297e-05
-2.77465953089513e-05
-1.85488103365041e-06
-1.57480863710648e-05
-3.47065645304644e-05
-2.14717792583118e-05
-5.31117942742435e-06
-6.09140985791498e-06
-1.09792637193402e-05
6.2422747215437e-06
-1.48846463713844e-05
-4.68298342471097e-05
-1.82797431215324e-05
-1.11207289085502e-05
-1.82973617642978e-05
-1.14173333252861e-05
1.15953065003946e-07
-6.07525425584622e-06
-1.48708015269543e-05
-1.81153300808292e-05
-2.84135331249364e-05
-2.23058708328776e-05
-3.97735731347676e-05
4.62415468856677e-06
-2.02971404854183e-05
-3.94822950394994e-05
-1.93033873864196e-05
-2.42468945415982e-05
-9.19524515800383e-06
-1.16503072512178e-05
-1.21332532395272e-05
-1.52241182377902e-05
1.42057394960931e-06
-5.31000926176184e-06
-1.51954109188152e-05
-2.69842394034696e-05
1.67497588630072e-05
-2.00022354329089e-05
-1.26258142153691e-05
-2.34252657795301e-05
-8.43055260183523e-06
-3.11696310014125e-05
-3.82596457867094e-05
-4.45212645200347e-05
-2.38563601894027e-05
-1.52320731932641e-06
5.00925512366309e-06
-7.41399352830179e-06
-2.23436693344263e-05
-1.58719576953488e-05
-2.4824164002135e-05
-1.31905797240925e-05
-3.20939716897282e-05
-6.53459544654215e-06
-1.92679721991072e-05
-1.6411060627688e-05
-6.44205025238636e-06
-1.73521154157983e-05
-3.51061512698867e-05
1.01659483070426e-05
-1.5373454311541e-05
-2.67842373682599e-05
-2.00990508639446e-05
-5.03331826177303e-05
-4.50511104043313e-05
-2.95603575247784e-05
-1.09628090943754e-05
-2.86504751317009e-05
-1.16490400832354e-05
-3.52494502066351e-05
-5.49917293183885e-06
-3.55883213767751e-05
-2.35783042799094e-05
-2.82729237026811e-05
-2.07354274526896e-05
-4.4131189885711e-05
1.33691718627712e-05
-2.22002025888946e-05
-4.42238167129206e-06
-1.7932667884173e-05
-3.48397160181231e-05
-2.74233631748449e-05
-4.17752668219382e-05
-3.11713969760219e-05
-4.08461854565669e-05
-5.69013260014357e-06
-2.16090613888088e-05
-2.93153945954547e-05
1.58655496941094e-06
-2.37227378760796e-05
-1.37986169750184e-05
-2.6948270007884e-05
-2.20179231160528e-05
4.61218638915607e-06
-3.0726527047488e-05
-3.31175277700511e-05
-6.59050761038674e-06
-4.48201432907708e-05
-1.30925046929821e-05
-1.71217161333193e-05
-1.03709308106269e-05
-2.26413113531544e-05
-2.14914619815999e-05
-2.4564951974577e-05
-2.33117021333918e-05
-1.30471629325482e-05
-3.2812487964101e-05
-3.24927786206956e-05
-8.05213760018179e-06
-3.43718185867177e-05
-3.9172143979481e-05
-5.90354933973595e-06
-1.03586917468597e-05
-1.23798056328549e-05
-1.22417141232344e-05
-3.60214506888437e-06
-3.20655050219431e-05
-9.93113630695648e-06
-1.85123909134779e-05
-5.60096253623024e-06
-1.4806786760872e-05
-2.99323682394754e-05
-4.65965030200421e-06
-1.88452161700089e-05
-2.79052490338701e-05
-2.59956642371834e-05
-1.6006717815864e-05
-2.70535531390093e-05
-1.27092351514407e-05
-3.2833452110518e-06
-2.50852638775221e-05
2.09686342645748e-06
-2.95305732771203e-05
-3.21755187957033e-05
-1.71185636790202e-05
-1.33522788929652e-05
-2.41205833997436e-05
-1.72424533205705e-05
-9.44716182240162e-06
-3.24463731875875e-05
-3.40940672214282e-05
-1.25923902244031e-05
-2.38977303533494e-05
-1.62146981809324e-05
2.13724482999609e-06
-3.35762087046013e-05
-2.11084127140976e-05
-1.54678094263697e-05
-3.75994169016364e-05
-8.69732450138683e-06
-2.00662227641539e-05
-2.26610428280318e-05
-2.93128268813901e-05
-2.29888882581466e-05
-6.42328534138131e-06
-2.25155615862462e-05
-1.81822828439417e-05
-4.32769442843083e-05
-1.96113524469022e-05
-1.73567880440244e-05
-1.42563614721778e-05
-1.69332521315983e-05
-3.72625373009335e-06
1.38489180806227e-06
-3.45901662291747e-05
-1.82752582162041e-05
-2.7215451055924e-05
-2.09516278845829e-05
-3.47853391883858e-05
-1.93811611479224e-05
-1.02692248610595e-05
-6.85531754339815e-06
-2.3487500958542e-05
-4.47006125214519e-06
-3.62305525938528e-05
-3.52290415413532e-05
-1.91479600693455e-05
-2.26529184519643e-05
-3.49836579742658e-05
-8.72457026887737e-06
-1.07274256456556e-05
-1.7386770428977e-05
-3.25145188738145e-05
-3.05054832439843e-05
-1.89581076962919e-05
-3.82295017904404e-05
-4.10379943378184e-05
-1.80994008178294e-05
-8.64712345278109e-07
-2.42501836858685e-05
-2.1710699252886e-05
-2.18706907377169e-05
-2.89038482254467e-05
-2.12843956949663e-05
-1.65205509605737e-05
-3.3914378544644e-05
-2.94665797190959e-05
-1.14867958387946e-05
-1.77087618909034e-05
-2.46040060039924e-05
-3.05103445307215e-05
-1.0549007774085e-05
-2.34515622218684e-05
-2.69610858751304e-05
-8.08923305250469e-06
-8.20139341655903e-06
-3.94054059580881e-05
-2.1289139378025e-05
-2.18382567630826e-05
-1.28090152680116e-05
-1.93602071056327e-05
-2.15980449027483e-05
-1.23645889089159e-05
-3.70099082245644e-05
-3.5566502165943e-05
-1.60262395112184e-05
-1.19477387680319e-05
-2.69946704605043e-05
-3.14197578152045e-05
-3.78572716206457e-06
-1.878103880629e-05
-2.90508356470594e-05
-4.04239655214036e-05
-1.58925910824475e-05
-2.49092168332426e-05
-1.7714831842284e-05
-8.46722119906995e-06
-3.88146550871807e-05
-8.57339234064334e-07
-1.69228759372748e-05
-1.92572354493621e-05
-1.46489154104415e-05
-2.62538757240786e-05
-1.68170302663624e-05
-8.11990328172692e-06
-3.23469886002144e-05
-2.70202467897716e-05
-2.45103919093282e-05
-1.61940278396704e-05
-1.5754361637768e-05
-2.14375590567353e-05
-2.75661477298135e-05
-2.4057154019605e-05
-2.82350398502643e-05
-6.48448548188252e-06
-1.58413481683304e-05
-1.57044796379022e-05
8.20301108747052e-07
-3.00518732566413e-05
3.48800732711923e-06
-1.81147770244551e-05
-2.90869232665476e-05
-1.83423569961788e-05
-2.33503945047353e-05
-4.05017439878284e-05
-3.02921071665198e-05
-2.89599111159734e-05
-1.07561961551347e-05
-4.12041999516511e-05
-4.76091756399283e-05
-6.43440045103203e-06
-2.99321667659124e-05
-2.97413096160747e-05
-2.43569976733343e-05
-3.55296190993954e-05
-1.63291935027351e-05
-1.5193826615722e-05
-1.80483973685481e-05
-1.38222624070683e-06
-1.24925010075209e-05
-2.75102704275025e-05
-1.06862642141476e-05
-1.45543958144066e-05
-1.01704183402694e-05
-2.44810151421232e-06
-1.01071973024832e-05
-4.39889757098754e-05
-3.44748774699457e-05
-2.90425219636481e-05
-6.70631022886132e-06
-1.79545213832656e-05
-1.79359132756406e-05
-2.91316992272221e-05
-2.89729584646674e-05
-5.43384602098369e-05
-1.65345206790198e-05
-2.24793595457378e-05
-9.80728020860113e-06
-2.87930828168454e-05
-2.59785600694713e-05
-1.88682964246382e-05
-2.08038144462962e-05
-1.8865318066804e-05
-7.89617402297079e-06
-1.22971735123743e-05
-2.859352112436e-05
-7.53446553178125e-06
-2.91642357863212e-05
-1.89662992348833e-05
-2.65625645677704e-05
-1.10650600680754e-05
-1.18814042351391e-05
-4.12591916345296e-05
-3.2123893759333e-05
-2.81660291317648e-05
-3.72252312859877e-05
-4.73496178114891e-06
-2.32940062003248e-05
-3.41394479885731e-05
-2.81504361626782e-05
-4.20555563644294e-05
-4.83683286668346e-05
-2.27955047010033e-05
-6.66350550339581e-06
-2.10427458102027e-05
-1.10433818827451e-05
-2.13213268489549e-05
-2.48355102333724e-05
-2.23577667126261e-06
-2.23741059644049e-05
-3.12822711075891e-05
-1.40667503017899e-05
-1.25151445613906e-05
-4.15050610447824e-05
-1.36777580926845e-05
-2.37552922573168e-05
-8.20184360478654e-06
-1.80774897074532e-05
-5.22729982328517e-05
-1.59446797400698e-05
-3.06104803778668e-05
-3.84137592603987e-05
-2.60778768596659e-05
-4.76273638875797e-05
-8.02292591251687e-06
-2.52713510116459e-05
-1.5210342337547e-05
-2.56134614740743e-05
-8.05656981749132e-07
-3.05559301756576e-05
-1.46603896259676e-05
-2.89456807441559e-05
2.82569121881947e-07
7.23671379909852e-06
-2.33671195671683e-05
-1.6553488770098e-05
-1.7251314801346e-05
-1.21718065363436e-05
-2.36836565372143e-05
-1.56932568255683e-05
-3.79613674021846e-05
-1.92430534000675e-05
-1.80657330587978e-05
-2.89337715132936e-05
-1.59490972948345e-05
-1.04342108588936e-05
-4.00679236317028e-05
-6.46311387298531e-06
-2.72312020391714e-05
-3.23765429121494e-05
-1.65557252907204e-05
-2.88025775396841e-05
-2.23617898167577e-05
-1.75222540224993e-05
-5.44467629729471e-06
-4.18986616677492e-05
-2.74999575656399e-05
-1.14258503873767e-05
-1.77574690976485e-05
-2.42371272823081e-05
-2.07077630323904e-05
-3.52177007771214e-05
-1.61275262350276e-05
-4.49260080577858e-05
-1.3597812885759e-05
-2.34695190436869e-05
-1.50898144643037e-05
-2.58516522041345e-05
-8.59254551763573e-06
-2.96605394299315e-05
-2.72649038892064e-05
-2.74284807667977e-05
-2.23476936798664e-05
-2.66404317082032e-05
-1.79663265355497e-05
-3.0062073158617e-05
-1.3702104970871e-05
-2.67893114050036e-05
-2.26334881503291e-05
-1.88498570870073e-05
-2.24978393720864e-05
-3.94831029714131e-05
-3.70634289534121e-05
-1.34198079703414e-05
-3.29894812591568e-05
-2.39274268445348e-05
-3.41491800047676e-05
-3.48819564507119e-05
-8.32281157202609e-06
-2.3226537688025e-05
-2.16479083864482e-05
-5.15675242139073e-06
-3.2423153184255e-05
-7.77728156137479e-06
-5.69680830955874e-06
-1.37117608814037e-05
-1.48488948506502e-05
-1.59226174670916e-05
-4.16996389830675e-05
-2.09564314015204e-05
-1.84572026941799e-05
-1.71828016953588e-05
-9.11938165688005e-06
-1.633647621306e-05
-2.52034582942809e-05
-1.64596456668198e-05
-1.93757827833316e-05
-2.92072276588584e-05
-2.40887936993012e-05
-1.74726953679662e-05
-2.64682453102883e-05
-2.12706199750487e-05
-1.65266728547416e-05
-4.8902983829376e-06
-2.79906885114271e-05
-2.82159266668851e-05
-1.50300127494388e-05
-1.86304331606614e-05
1.13339637237242e-06
-3.92301980533237e-06
-1.99363879788957e-05
-1.32996892041328e-05
-2.39610789059881e-05
-2.72759343531199e-06
-4.06690100410552e-05
-5.97329393281622e-06
-9.08597112502261e-07
-6.75462407647799e-06
-1.21071729187259e-05
-1.4950806659089e-05
1.93523476022857e-06
-9.27463601592626e-06
-2.41427796186452e-05
1.18242457283325e-06
-3.1775757007962e-05
-1.41208959520548e-05
-2.19411970558304e-05
-2.36466224614809e-05
-1.42095719782624e-05
-1.46951081542057e-05
-2.10155274847587e-05
-2.38330273056583e-05
-2.48300009721123e-05
-2.44262420146011e-05
-1.91323123018472e-05
-1.36957745040723e-05
-1.12850653833873e-05
-2.10520644981208e-05
-2.4166179657907e-05
-3.65556779789647e-05
-3.12371890118786e-05
-2.44777086059289e-05
-3.10352407884432e-05
-1.66828018354542e-05
-1.89981144148596e-05
-6.6669579667753e-06
6.2428265143482e-06
-2.79165820237866e-05
-3.74415225426442e-06
-3.43760579574782e-05
-2.45229188254615e-05
-3.47959868924382e-06
-2.62625510075053e-05
-2.38192425950464e-05
-9.05462275783238e-06
-9.74957217637859e-06
-3.65950511556765e-06
-3.0896481454426e-05
-4.21167971416584e-05
-8.10102897054229e-06
-1.94547925827112e-05
-1.03655058336453e-05
-2.46489270778513e-05
-3.63793878942172e-05
-2.63981399618356e-05
-1.36319798172025e-05
-1.65203804057001e-05
-2.40480878940216e-05
-5.20344194565399e-06
5.57927113011415e-06
-1.83041972978748e-05
-3.82283976378595e-05
-1.02452727304319e-05
-6.01405798515614e-06
-3.45544362216418e-05
-1.26712860960324e-05
-2.66479180458651e-05
-2.68696908951905e-06
-1.83410040323231e-05
-6.67395292597917e-06
-9.54185607009627e-06
9.71879822335274e-06
-2.68255321415979e-05
5.43187637123228e-06
2.98763126639718e-06
-2.68723696743823e-05
-2.08446987515989e-05
-2.69354497016802e-05
4.92618589403056e-06
-2.19122398392684e-05
-2.03864892764324e-05
-2.19780098176185e-05
-1.24177114667837e-05
-5.49651191573891e-06
-1.71437279969276e-05
-1.12669769857263e-05
-2.42600309086421e-05
-1.40657654227867e-05
-5.32048254290845e-06
-2.04043723106641e-05
4.60618790186226e-06
-1.90297449454016e-05
-2.88291748481152e-05
-6.34481460953467e-06
-2.25845982797264e-05
-2.21173350790937e-05
-2.00105828302441e-05
-3.48781147837312e-05
-2.74497045905941e-05
-9.25171684608104e-06
-2.60564419005535e-05
-1.09397662818945e-05
-2.67232789876801e-05
-1.40256927351303e-05
1.22785849592519e-05
-3.66758752553873e-05
8.50437330168185e-06
-2.96995078611792e-05
-2.60186999656309e-05
-1.245112983636e-05
-6.39587089056773e-06
-2.03021284593755e-05
-5.11090298320017e-06
-4.41635264824316e-05
-2.2145735069211e-05
-4.83875543355924e-07
-2.25587592586586e-05
-2.24991700583941e-05
-5.36587416825768e-06
-2.88650494562366e-05
-3.42029794026061e-05
-1.37672318772659e-05
-1.13036221909947e-05
-3.91028409815656e-05
-1.51219466961929e-05
-3.58823582764002e-05
-1.43042780942397e-05
-3.73827019915638e-05
-1.08730320357184e-05
-2.83894191752583e-05
-1.88996398611719e-05
-1.85595575926733e-05
-3.35317295934071e-05
-1.55424272577894e-05
-1.90145569711063e-05
4.03936498573706e-06
-1.66096762380982e-05
-2.90970920795594e-05
-1.99923599372408e-06
-2.89998652433541e-05
-2.94940596307255e-05
-2.26864580593315e-05
-2.43528585877701e-05
-1.1159867167445e-05
-1.00423783013659e-05
-1.93315780349688e-05
-3.06135390329187e-05
-1.15148411515833e-05
-1.46984235090833e-05
-1.35916293015179e-05
-2.43823745299193e-05
-5.95799812862815e-05
-6.67490515636028e-06
-1.81500062564872e-05
-2.84112231413126e-05
-2.00652814512879e-05
-3.47456586457499e-05
-1.60242728045787e-05
-5.47538532169361e-06
5.82550498117664e-07
-1.41616766783144e-05
-2.11447081544784e-05
-2.0511559441403e-05
2.05961184480536e-06
-1.43258930657611e-05
-2.7803237366136e-05
-4.14635480890961e-05
-3.8911045022415e-05
6.84798844113576e-06
-1.47126119734852e-05
-2.88672262511458e-05
-2.9631476241257e-05
-1.91176542883136e-05
-3.00072221936547e-05
-3.22006531919529e-05
-2.45467445027303e-05
-6.05107126219787e-06
-1.13513491891361e-05
-2.34643877452805e-05
-3.64744128552678e-05
-2.10967583100469e-05
-1.80079729913381e-05
-3.54050235961114e-05
-1.22522188454939e-05
-2.74984373259502e-05
-4.11718462047983e-06
-2.63348590734292e-05
-3.84507731946396e-05
-2.8437980378325e-06
-1.368969374716e-05
-3.64112822143256e-05
-2.1616817680007e-05
-1.47871439679257e-05
-1.76242205218778e-05
-3.18314884625205e-05
-1.90887367407281e-05
-5.67961494938909e-06
4.54417008006001e-06
-1.12417748839901e-05
-7.65710683567153e-06
-1.1854966944133e-05
-3.51985560913606e-05
-3.32446272907088e-05
1.34779180539633e-05
-3.81134059891942e-05
-2.05931083332889e-05
-1.72616503836609e-05
-1.73004381588865e-05
-1.85425687330625e-05
-1.41836802096601e-05
-2.30074239380802e-05
-9.05251636418903e-06
-3.25534508268217e-05
-3.64544351370676e-05
-2.50426649887194e-05
-1.85835667747485e-05
-1.9874753817157e-05
-1.39833231765555e-05
-1.58803530160251e-05
-2.72577952972266e-05
-1.85701400003791e-05
-1.31288113205941e-05
-3.35513005530051e-05
-1.42771488993972e-05
-2.41420682995954e-05
-2.06589180181087e-05
-7.70937515440795e-06
-1.73977098084212e-05
-3.27159056608957e-05
-1.84388297362632e-05
-2.15485615700781e-05
-3.47513688640613e-05
-1.89608800714468e-06
-4.50398212532276e-05
-1.92565286861095e-05
1.30648448543501e-05
-1.88611616898115e-05
-1.66400919938763e-05
-1.62749257286731e-05
-2.56199042873012e-05
-1.34096017683487e-05
-2.39590833406339e-05
-2.37646447574446e-05
4.49194345011931e-07
-4.40864854871388e-05
-1.17174371103996e-05
-6.28375849143171e-06
-1.40697383748755e-05
-2.5844109805505e-05
-2.22565513231919e-05
-1.67693321037852e-05
-9.62861427130172e-06
-1.25423765503032e-05
-5.96607756836008e-06
-1.02427869197262e-05
-2.7718730290381e-05
8.59336523584994e-07
-3.22312672982635e-05
4.11184990904522e-06
-1.84140148658438e-05
-1.33359846702666e-05
-3.49198684411112e-05
-2.33917535441931e-05
-2.60235968352656e-05
-1.43739551808454e-05
-8.89561490675628e-06
-2.48273271571518e-05
-1.74462285798204e-05
-1.68073327566219e-05
-1.75380549698276e-05
-8.02867339152925e-06
-1.31601287129484e-05
-3.19029006686073e-05
-2.36402609674716e-05
-7.02352313981554e-06
-2.76720638449218e-05
-4.92433874717673e-06
-2.84866477248305e-05
-4.10021430611514e-05
-1.23854857246254e-05
-1.68014356852869e-05
-2.91240817959427e-05
-1.47897969475251e-05
-9.64488551868568e-06
-2.37178251255871e-06
-1.36356535655334e-05
-1.80649840249728e-05
-7.27102388774813e-06
-1.98743009170428e-05
-1.09905613369171e-05
-6.00530297340718e-05
-2.66657613208613e-05
-2.96262570485213e-05
-2.26334036814045e-05
-2.17272744881173e-05
-3.37230049092033e-05
-2.95901908720032e-05
5.16815116330689e-06
-2.43481256230103e-06
-3.79609336638991e-05
-2.73038679005847e-05
-2.59685588005877e-05
-3.88294698728101e-05
-3.01741170329496e-05
-7.59373304720776e-06
-4.39337191314647e-05
-2.83719152528696e-05
-1.17277049449781e-05
-2.82076923491663e-05
-2.68211024697206e-05
-1.03111265784498e-05
-2.9551917807883e-05
-6.02195173684926e-06
-1.65163695699333e-05
-1.4232145036794e-05
-2.89170584620212e-05
-1.29201928868498e-05
-4.62407244364813e-06
-1.95619299419752e-05
2.68158189486304e-06
-4.13128947600651e-05
-3.22323612562047e-05
-4.51984123249639e-05
-8.62530373535227e-06
-6.01847041527246e-06
-1.58972067105077e-05
-2.2490033659718e-05
-2.74031779159818e-05
1.20420185590954e-05
-2.5252509065534e-05
-7.86230107818082e-06
5.72216780341451e-06
-1.98341601622185e-05
-2.73158652274184e-05
-5.50781120946879e-05
-2.32657605573454e-05
-2.54487196726575e-05
-1.43287496336311e-05
-6.67989589459917e-06
-2.55202423902256e-05
-2.90616288022997e-05
-1.53158878220553e-05
-1.99136730278674e-05
-2.12155548408605e-06
-3.75872959935888e-05
-1.97524167159267e-05
-2.1245169711979e-05
-1.61860341779342e-05
-3.26272515145169e-05
-1.52574285389618e-05
-1.04330710124438e-05
-4.23299386525335e-06
-2.42318570515858e-05
-3.68358137893091e-05
-3.77005693001086e-05
-2.77425283619914e-05
-3.13848742317695e-05
-3.09670669466869e-05
-1.30579368533889e-05
-2.63946224925892e-05
-8.79804090279261e-08
-2.54263559363546e-05
-1.50583676784716e-05
-1.92318973785012e-05
-4.61955303345722e-05
-2.30086168563638e-05
-1.53185308976894e-05
-1.38035380604177e-05
-2.47385472815897e-05
-2.73952434916251e-05
-2.96987610512124e-05
-3.62123600365955e-05
-2.92872141507678e-05
-1.01466273454851e-05
-3.45560721885456e-05
-3.67999464322512e-05
-2.51665115311908e-06
-7.22763277489178e-06
-2.17353288113583e-05
-1.47486572284809e-05
-2.89098115174663e-05
-4.37211377039429e-05
-2.83553585171349e-05
-2.58545703007914e-05
-1.35560289032732e-05
-1.82643556300153e-05
-4.41963307308689e-05
-7.736979213699e-06
-1.67582848802236e-05
-2.3779272578905e-05
-1.25169994585304e-05
-2.82808113760644e-05
-3.66705112824128e-06
-3.16190626119785e-05
-2.58926569969733e-05
-3.78217396842921e-05
-2.68406840232277e-05
-1.11095078346716e-05
-2.66189368407729e-05
-2.50385242162077e-05
-2.0198226431218e-05
-2.12640302602546e-05
-3.28690510057087e-05
-1.85696562369686e-05
9.49927503491312e-07
-2.63199404523233e-05
8.29370692550256e-07
-6.29800529907934e-06
-1.69218480522533e-05
4.02990371779009e-06
-1.65676034268945e-05
-1.46887776443256e-05
-3.793722996314e-05
-2.12475490129855e-05
4.3540011685966e-06
-3.51377711771644e-05
-2.41757398377242e-05
-1.04840234292952e-05
-1.5320124417566e-05
-2.16854682764111e-05
-3.14353336302618e-05
-3.34652609835589e-05
-2.77370038846979e-05
-2.27576890904035e-05
-2.31759135349328e-05
-3.7417169244052e-06
-2.96152210923912e-05
-8.06631816654123e-06
-2.33551327540313e-05
-9.99997123070745e-06
-3.05248727088222e-05
-5.27440007224168e-05
-1.83484105078022e-05
-9.34821987236133e-06
-3.18287849866754e-05
-1.06401248024791e-05
1.3948881759331e-05
-8.41335386492304e-06
-2.28836871258291e-05
-2.09061921634879e-05
-2.26459385077568e-05
-1.26374647083356e-05
-2.54587248515205e-05
-1.70118037717432e-05
-1.27450998914173e-05
-4.65563932768491e-05
-2.51188712221226e-05
-3.67608693900528e-05
-2.47010364570303e-05
-3.73352374496771e-05
-4.22768806900365e-05
-1.47686864736719e-05
-2.18545659786652e-05
-1.9530845101564e-06
-2.43553085646895e-05
-3.70217438153737e-05
-2.95190653741301e-05
-2.1747470572351e-05
-5.89610217832372e-06
-1.04489554347484e-05
-5.91172080629606e-06
-1.87725312716815e-05
-2.19118422157863e-05
-8.51656399020177e-06
-2.78616710647015e-05
-1.90930168527375e-05
-1.458874676122e-05
-2.6777409056485e-05
-1.46987567179281e-05
-1.82343120230724e-05
-3.42086182848425e-05
-1.54135363266749e-05
-1.11779893364667e-05
-3.01674240144722e-05
-2.94102306346051e-05
-8.02320795433178e-06
-3.17300663724993e-05
-2.8686359327864e-05
-1.2512140156426e-05
-7.32018153604045e-06
-3.83874559913202e-06
-7.70120377804804e-06
-1.61684798069642e-05
-1.54643023270558e-05
-2.70617941669178e-05
-1.21885614323576e-05
-2.67806213773067e-05
-1.62704688773648e-05
-1.75451327699476e-05
-1.71573839039786e-05
-1.00034901166082e-05
-9.16085482478639e-06
-3.81132562531251e-05
-2.04933315620083e-05
-3.60142491936217e-05
-2.53276056952094e-05
-2.45900427079053e-05
-3.66070510172906e-05
-2.2794991204179e-06
-4.25236325885686e-06
-1.58881131679923e-05
-3.1992617464994e-05
-3.84627752248892e-05
-2.55360563372131e-05
-4.19625249067211e-06
-3.31976519473572e-05
-1.12379304741398e-05
-1.62645559834518e-05
-1.96493813422801e-06
-3.99250921148872e-06
-4.03200506655665e-06
-3.72090736621109e-05
-2.42886304059842e-05
-3.06503007788808e-05
-1.89801410228673e-05
-3.94806230054896e-05
-1.32013253946884e-05
-2.66619473654103e-05
-2.34101470958539e-05
-3.65634408572885e-05
-5.90846095166645e-06
-2.34616470571032e-05
-3.13233296999988e-05
-3.60393819947901e-05
-6.84847139009072e-06
-1.74921256629722e-05
-1.05219733909706e-05
-5.9178229317179e-05
-4.22460233355746e-06
-1.27727394419963e-05
-7.66659179111609e-06
-3.17620389359343e-05
-3.40571832543481e-05
-8.49550045696473e-06
-3.08109911871481e-05
-7.30379324155515e-06
-2.05798956491831e-05
3.09333393637644e-06
-3.38241951826988e-05
-2.89905525513484e-05
-3.4695502868661e-05
-3.57112073235647e-05
-2.48692112686726e-05
-1.54552983007415e-05
-1.14349142186096e-05
-8.83370005284279e-06
-8.60084364450592e-06
-2.456001786966e-05
-3.33443217791991e-05
7.40540787362308e-06
-2.06004506847837e-05
-1.4461994808528e-05
4.85251031835935e-06
-1.32060343023543e-05
-1.98413137889808e-05
-7.93654081741708e-06
-8.05933663187539e-06
-4.03801647963267e-05
-1.56689023302612e-05
-2.09739550282465e-05
-3.63906829696234e-05
-1.5227285052165e-05
-1.24537011602492e-05
-7.37792473789211e-06
-1.71163642682329e-05
-2.80090843071138e-05
-3.88793530588165e-05
-3.51685497156498e-05
-4.65524796735632e-06
-3.13333196650446e-05
-9.98588440093693e-06
-3.81086147383114e-05
-1.920089189879e-05
-1.53173476096037e-06
-1.17512316340916e-05
-1.19171715374931e-05
-1.04209148048879e-05
-2.56395436653794e-05
-9.81433575717939e-06
-2.68546696563405e-05
-2.31064578956694e-06
-2.451823877762e-05
-3.0774216895103e-05
-2.56923241756881e-05
-1.29764495736855e-05
-3.4913893676007e-05
-3.57892448552759e-05
-4.55788104813852e-05
-1.66497644239393e-05
-1.60108305262082e-05
-3.9651908849899e-05
-2.64646581739401e-05
-1.88551115959397e-05
-5.698183673953e-06
-1.49412127594863e-05
-2.24987788586914e-05
-2.36460076010717e-05
-4.53529355057475e-05
-1.94667677113948e-05
-3.4640840347425e-06
-8.34792177369067e-06
-1.44144166874919e-05
-2.87327313351343e-05
-2.5987007017339e-05
-3.9093167514743e-06
-3.68607213255994e-05
-1.283421189111e-05
-1.66988294454721e-05
-2.55955122759829e-05
-1.89116029518343e-05
-1.97483010689075e-05
1.17370637070404e-06
-2.68248462616307e-05
-1.49631587546201e-05
-2.83131221377121e-05
-1.28788402925199e-05
-3.76395610667642e-05
-2.35220916153694e-05
-3.79675546061641e-05
-2.766256585979e-05
-2.87320965428757e-05
-1.08832684098767e-05
-1.18798907695509e-05
-1.36782603291872e-05
-3.94365952034378e-05
-1.69526756608353e-05
-1.9616276566434e-05
-3.34579150299345e-05
-2.72565461457425e-05
-4.16062687692572e-05
-2.59980289511413e-05
-3.33777442364115e-05
-1.70180892934059e-05
-8.50845497471894e-06
-5.84089439756799e-06
-4.25651719514932e-05
-3.88096392191781e-05
-2.24529576554811e-05
-3.17203270290447e-05
-1.97910147019506e-05
1.97954723196873e-06
-2.43574449924188e-05
-1.86427596851143e-05
-1.69954267231895e-05
-3.14964085627483e-05
-1.59769410361824e-05
-2.53185665752636e-05
-1.2563229581674e-05
-3.0233733415639e-06
-2.85884734538042e-05
-2.34498362487566e-05
-3.04697603440473e-05
-2.58041724442613e-05
5.2749856538974e-07
-2.86825525810971e-05
-7.33263548458504e-06
-1.01017362695637e-05
-1.62030386908352e-05
-1.49019079437713e-05
-1.67258386027874e-05
-3.32797982962419e-05
-1.49137714403037e-07
4.27235764797377e-06
-2.9380511353527e-05
-2.36938224429197e-05
-2.93792487255849e-05
-2.05049483145404e-05
-3.39355155920127e-05
7.34055907446997e-07
-3.4521889098901e-05
-4.78943668058579e-06
-5.3710742944854e-07
-1.34260803161929e-05
-1.94556123542314e-05
-1.1688104695233e-05
-5.85245187490695e-06
-1.93990316400761e-05
-2.00099458385255e-05
-1.58327573419368e-05
-4.98972165061332e-05
-1.79433124229292e-05
-1.93747693298602e-05
-2.08176183367395e-05
-4.14078655348326e-05
-3.04419797679102e-05
-2.4187750939297e-05
-2.75361854481042e-05
-1.37339733016801e-05
-1.74365389491713e-05
-2.04273890324176e-05
-1.80137510529735e-05
-1.69241743337982e-05
-4.06322723211434e-05
-2.69288990401083e-05
-2.40280907646782e-05
-1.00963552111002e-05
-3.85335774398956e-05
-1.05114893600708e-05
-1.12174606931779e-05
-8.68438032219159e-06
-9.38639635797194e-06
-1.84039835567937e-05
-1.76015843928465e-06
-1.44500380908222e-05
-2.96271088596498e-05
-2.13266065740946e-05
-4.08285353240844e-06
-1.84699442376682e-05
-1.31445976861959e-05
-1.07209860490951e-05
-7.71541979184961e-06
-2.81144633193946e-05
-1.47408803853387e-05
-3.20599426279781e-05
-2.05738946577063e-05
-1.89983965002952e-05
-1.22851580906529e-05
-4.3133465200952e-06
-1.39120170657086e-05
-1.35218496661305e-05
-2.90292198788654e-05
-8.69229236048984e-06
-1.57609777240766e-05
-3.04089344524919e-06
-2.20842938819071e-05
-1.64087345144994e-05
-3.92867792877966e-05
1.08412541139363e-05
3.96488059008188e-06
1.28344086643402e-06
-9.0278045300065e-07
-3.6866164546631e-05
-7.12719778328817e-06
-5.8896077879249e-06
-9.41748674483603e-06
-3.63943210683586e-05
-2.54196538205956e-05
4.14967248741788e-06
-4.04913871059452e-05
-1.82892754908516e-05
-3.27573161778193e-05
3.13140381344206e-07
-2.05636352603995e-05
-3.79059336880063e-05
-1.43741683976363e-05
-2.58366698775494e-05
-1.32025426744354e-05
-1.85127002116105e-05
-2.03469379666321e-05
-2.8315759126161e-05
-3.87452258852892e-05
-2.13145714069083e-05
-1.94808604196433e-05
-4.19273129183653e-05
-5.6558751962623e-05
-2.47664943777487e-05
-2.79823926532581e-05
-3.1630071070253e-05
-1.61042810528607e-05
-2.47885782280314e-05
-1.73577904143159e-05
-2.71108600129986e-05
-7.63203096415441e-06
-9.90832262356154e-06
-1.86340703949541e-05
-3.32044489620468e-05
5.52170764173714e-07
-1.05090822069512e-05
-4.41340623101817e-05
-3.15323405067591e-05
-8.97466160848272e-06
-1.75727384440276e-05
-3.13851607572262e-05
-3.6636014950518e-05
-1.410310514317e-05
-1.44680346355159e-06
-2.90597213237715e-05
-2.27908971883437e-05
-1.10595463857434e-05
-1.51028720436464e-05
-1.45581425873192e-05
-3.16298464833443e-05
-2.19930163065918e-05
-1.77857520041971e-05
-2.68286106194278e-05
-1.93196991147614e-05
-1.78048728734384e-05
-2.09389989176111e-05
-7.35830241432937e-06
-3.58633034470483e-06
-1.88039205897886e-07
-2.1902247197833e-05
-1.30158569829373e-05
-1.55204583015675e-05
-8.07751732488779e-06
-3.64183895806071e-05
-3.84740767473279e-06
-6.16616323040959e-06
-3.40323048164372e-05
-9.70359613042216e-06
-3.41922213066942e-05
-1.27392664283589e-05
-2.12030132450156e-05
-2.47386833238637e-05
-2.64892534249804e-05
-2.30461285196008e-05
2.87456851368426e-06
-6.61886016664831e-06
-3.86862979814509e-05
-2.15216998873524e-05
-2.66871312367021e-05
-7.85757855781981e-06
-1.13260803303274e-05
-3.17865919172409e-05
-1.09943570497193e-05
-1.39549236686406e-05
-1.29344635627612e-05
-1.71718164867179e-05
-1.15141035180733e-05
-4.03743060744218e-05
-6.48907046675919e-07
-1.39426063035977e-05
-2.16634970791997e-05
-3.60271540456594e-06
-6.58557073736793e-06
-1.6217419055344e-05
6.84505195993419e-06
-1.89403431122676e-05
-5.43981659869949e-05
-1.50507596369084e-05
-2.23567208050898e-05
-3.11064271053508e-05
1.17205071935422e-06
-1.04289399763093e-05
-2.53897351562118e-05
-1.6685076084664e-05
-8.63097566426737e-06
-5.51376964229161e-05
-2.01606088494348e-05
-1.5125829415045e-05
-1.49545140841874e-06
-2.1959585280005e-05
-1.2160031737869e-05
-2.95020872159866e-05
-1.41017093332517e-05
-1.97861153711018e-05
-2.12987192281084e-05
-2.50952081608936e-05
-1.07793104391765e-05
-2.84173314541578e-05
-1.41387082197288e-05
-2.23110081117051e-05
-2.67025155396258e-05
-8.54422529504864e-06
-4.86613720343504e-05
-8.94395240786723e-06
-1.69872738076445e-05
-2.89796327475685e-05
-1.50505906179309e-05
-1.7933759933986e-05
-1.56562788263611e-05
3.59838874325996e-07
-2.03165327960302e-05
-1.6255856318986e-05
-3.14050403261588e-05
-2.67745012144093e-05
-3.91207479081847e-05
-3.3289269307322e-06
-3.01551768359702e-05
-2.37609337006619e-05
-3.95501551309939e-05
-3.56556594431987e-05
-2.97945663889363e-05
-2.12078593139691e-05
-9.9431125491046e-06
-6.72419242554851e-06
-2.65232259166673e-05
-2.01156429827009e-05
-1.43597566921885e-05
-3.77896766419839e-05
1.50413626921218e-06
-3.5704516940616e-05
-1.77818652778859e-05
-2.4550105532069e-05
8.34918133373151e-06
-2.27849254359605e-05
-3.73511340502297e-05
-8.98936349943206e-06
-3.56822486598972e-05
-1.73716075002439e-05
-1.52001572427456e-05
-3.07684040957695e-05
-2.67657303497658e-05
-1.68365976632508e-05
-6.2610345834994e-06
-2.51889902271887e-06
-4.47556496739991e-06
-2.29671062070426e-05
-1.86534551394609e-05
-2.08219487455741e-05
-2.21626927640517e-05
-9.94064188743934e-06
-2.91734556986798e-05
-2.2132052395155e-05
-2.72823151449257e-05
-7.41379242768407e-06
4.92879623157384e-06
7.54392237096419e-06
-2.05374585298665e-05
5.0491275775547e-07
-2.03213251462523e-05
-3.83685799434884e-05
-4.02599986187638e-05
-1.43630831857137e-05
-5.01683258859951e-06
-2.19786451862758e-05
-1.48659653887906e-05
1.35495694798837e-06
-1.16368843516587e-05
-7.90801737021022e-06
6.38558856621884e-06
2.53039004673837e-06
-3.66701903194632e-05
-2.30680847609339e-05
-4.38906286535695e-05
-1.25817843490696e-05
-3.14259005870963e-05
-1.80879931739831e-05
-5.08020055015806e-06
-2.73686999714598e-05
-2.32126802219617e-05
-5.0004261894644e-05
-3.33684266494453e-05
-1.97602993591917e-05
-2.45290964048828e-05
-3.30643643409768e-05
-2.75821635799814e-05
1.94528176466209e-06
-2.6287811232728e-05
-8.81969389104403e-06
-2.72466648769161e-05
-1.45236169466622e-05
-4.12438041383232e-06
-3.07683919718059e-05
-2.74167727707198e-05
-2.89557112373443e-05
-1.23406643277494e-05
-2.79358945286613e-05
-2.53600301328307e-05
-3.50776541123256e-05
-9.81768882022058e-06
-3.60622130868247e-05
-1.63978329879127e-06
-4.02838273082627e-06
-1.19469272957592e-05
-4.32343413126397e-05
4.17500640646196e-06
-2.57541810853967e-05
-3.01929272835325e-05
4.09800556255431e-06
-2.49321388368822e-05
-1.33569793647321e-05
-2.96607379452355e-07
-1.6803056821192e-05
-1.86012811928372e-05
-1.46667662844451e-05
-1.46503342241289e-05
-2.19969496351109e-05
-2.4730995406088e-05
-9.67376570815183e-06
-3.81614522227718e-05
-2.07285111954855e-05
-4.53540481554201e-05
6.31646363050766e-06
-1.39206109565763e-05
-1.25857180794431e-05
-2.47480956676484e-05
-3.5025003007383e-05
-2.92241390682633e-05
-2.38312780762706e-05
-2.1585581410634e-05
-9.30446336363684e-06
-1.40322011317289e-05
-1.68706630201991e-05
-2.97722395620874e-05
-2.08451094496626e-05
-3.10136920011848e-05
-2.49537679621981e-05
-3.28405267548218e-05
-1.46390797641764e-05
-3.96328225211544e-07
-1.80761689101793e-05
-1.72487699434919e-05
-2.01810029751827e-05
-2.58829281163184e-05
-2.29146494653315e-05
-1.65317201751829e-05
-2.2878679743389e-05
-1.23253967952341e-05
-4.33134830931182e-05
-3.93519174470411e-06
-2.55848558152977e-05
-8.55384928536041e-06
-1.41679893142023e-05
-1.73282084392981e-05
-3.1495035439437e-05
9.22144563788449e-06
-2.90431183431439e-05
-3.74239724565635e-05
-1.81320974648552e-05
-1.41726903228295e-05
-2.30849306914997e-05
-2.90773832919952e-05
-1.20805323089665e-05
-1.9101096986528e-05
-1.7373423267782e-05
2.16904189278633e-06
-3.86742035942266e-05
-2.89326841115796e-05
-1.88161257479305e-05
-3.19617901034759e-05
-2.78200678978772e-05
-2.34627133646425e-05
-8.07021506183977e-06
-9.46711894670344e-06
-2.06376752463757e-05
-2.31116132104939e-05
-4.00110678766728e-05
-1.65660965484939e-05
-2.67902322846482e-05
-1.94254230971042e-05
-8.51769261183948e-06
-1.51733954820005e-05
-3.26701912466352e-07
-2.31665721990779e-05
-6.76302438227774e-06
-1.42963668631765e-05
-2.60709815286359e-05
-1.98041088746061e-05
-2.65958211187423e-05
-3.49445296143447e-05
-1.04281365425958e-05
-5.01042645212376e-05
-2.87693904171009e-05
-2.5089241253652e-05
-3.12199632952436e-05
-2.16327872008217e-05
-3.05231831210559e-05
-3.33085069680258e-05
-1.8350101385497e-05
-1.03140638042755e-07
-6.09450928586333e-07
-1.92608236178788e-06
-1.65665880615407e-05
-1.08991887617187e-05
-1.01337510847739e-05
-1.72680908232123e-05
-1.60375173618896e-05
-1.37859228539166e-06
-1.23807253117973e-05
-2.66371079068402e-05
-2.31021187605837e-05
-2.05243334663606e-05
-1.30541585866403e-05
-2.02437506306121e-05
-2.51674891855569e-05
-1.76546992125201e-05
-4.48701158694578e-05
-2.73548647489946e-05
-4.24586523848379e-05
-3.28010912325224e-05
-1.03622423088095e-05
-4.68756924911325e-05
7.22873569918423e-07
-1.71497835270804e-05
-3.09975879350679e-05
-3.29893140792577e-05
-1.71199646500828e-05
-1.76956871737344e-05
-2.3213213267687e-06
-9.82114969031967e-06
-1.2941998116574e-05
1.39818863544446e-05
-2.29460265823852e-05
-2.36067524991753e-05
-2.43881281371652e-05
-7.57961442841957e-06
-4.75476236597353e-05
-3.75864560220623e-05
-3.13908466610426e-05
-3.3490671292537e-05
-1.57499515680985e-05
-2.23956363302015e-05
-2.66302363845505e-05
-2.23680485992822e-05
-3.30114679309055e-05
-2.88463323947589e-05
-5.86512541103642e-05
-2.10482916308836e-05
-4.97141807186325e-05
-2.17832803203729e-05
-3.75600540570905e-06
-3.61727390837746e-06
-7.04392158518194e-06
-2.88083909689935e-05
-4.05517432462435e-05
-2.00396928967769e-05
-2.73411474853344e-05
-3.25587775450111e-05
-3.76342948198144e-05
-2.30800208577441e-05
-2.73987050784073e-05
-3.11083748447159e-05
-2.04033255041239e-05
-2.54730010315819e-05
-1.72308053980261e-06
-3.6955784596014e-05
-3.29682210363211e-05
-6.04751161067541e-06
-2.98450594196454e-05
-2.38233668159294e-05
-2.22239459133245e-05
-3.86859669065546e-05
-5.46958993771864e-06
-7.62252175128138e-06
-2.2893535805265e-05
-3.24204692349359e-06
-1.06701765936805e-05
-2.36737349384424e-06
-3.25392370896635e-05
7.44318300404498e-06
-1.41571758820924e-05
-1.95189577755257e-05
-2.68451465908572e-05
2.09119419518118e-05
-1.51228872770687e-05
-1.11342228021242e-05
-2.62292525216845e-05
-1.9838734131263e-05
-3.86451862812405e-05
-2.65320228963485e-05
-9.79156924005308e-06
-2.76057967599283e-05
-2.39589965615736e-05
-2.6629057011082e-05
-6.91407280065478e-06
-1.1936715740579e-05
-8.61868962821898e-06
-1.61715633647098e-05
-6.23972553479553e-06
6.81918226644646e-07
-2.07552198910545e-05
-2.01232071221556e-05
-1.3586026222783e-05
-2.44772938872784e-05
-1.05014913042768e-05
-4.95604409531349e-06
-9.19955846735233e-06
-2.54431753464122e-05
-3.46703089986301e-05
-1.70122231251967e-05
-3.27672303770097e-06
-2.74705908078433e-05
-1.63304657401689e-05
-1.45295401519004e-05
-2.43244065154251e-05
-3.75721794761461e-05
4.42800099147726e-06
-3.7969177992361e-05
-2.18638766830613e-05
-1.84368602140783e-05
-2.81461715272358e-05
-5.3829191041234e-06
-3.1986130836609e-05
-1.90042926010093e-05
-1.37702333942488e-05
-3.39021476526929e-05
-3.33625645552273e-05
-2.53274627782456e-05
-1.15413112524806e-05
2.51621741521921e-05
2.12849335254153e-07
-2.01708405384282e-05
-1.31675280471382e-05
-2.93983732042052e-05
7.00725249827021e-07
-3.93135191257828e-05
-2.73971188326166e-07
-2.51268358817778e-05
-3.536105496751e-05
-2.14454025643309e-05
-2.11617538179838e-05
-2.95207961987136e-05
-3.02034716088855e-05
-2.96219967851929e-05
-4.38224627851549e-05
-7.185514564585e-06
-2.1636358518218e-05
-1.1807214190557e-05
-1.85048960425251e-05
-2.86182473366272e-05
-7.48260903685235e-06
-1.40059046117534e-05
-1.47907542824084e-05
-2.10656445191065e-05
-7.3391724792141e-07
6.45254011695216e-06
-2.26919103048673e-05
-1.11606812752336e-05
-2.00295480242504e-05
-3.58641233760504e-05
-8.68666074549207e-08
-1.68281775363316e-05
-2.71157623620064e-05
-1.40439582503713e-05
-1.99599864682765e-05
-2.57379488686213e-05
4.48538873369805e-06
-2.94134257217524e-05
9.08930356607684e-07
-1.27345671401833e-05
-1.60857622190917e-05
-1.82985895287938e-05
-3.49243241585886e-05
-2.56672306711271e-05
-1.72046874031245e-05
2.84101515525604e-06
-2.46756168572092e-05
-2.75895376059246e-05
-2.14569452398792e-05
-3.19492086843066e-05
-2.17875624076708e-05
-3.80630057185409e-05
-1.40053150518941e-05
-2.53540438479423e-05
-3.03102000005443e-05
-1.36976377265952e-05
-3.61435215434356e-05
-4.03074076599109e-05
-1.05594118235402e-05
-2.7950167408502e-05
-2.41519835520763e-05
-1.93268882039875e-05
-3.1180527149202e-05
-3.5582109517843e-05
-4.2416637707305e-06
-1.08191809541394e-05
-3.52005174779294e-05
-4.2251323881589e-05
-1.68040093922017e-05
-3.26049781558605e-05
-2.31953234484977e-06
-1.41426521293662e-05
-8.29222634247533e-06
-2.63944433985594e-05
-2.76281405051589e-05
-1.91097818451523e-05
-9.63574130464486e-06
-1.49344330417298e-05
-1.82019399861334e-05
-3.77020021055129e-05
-1.2583217207659e-05
-1.22979781742569e-05
-1.47091600506185e-05
-1.04394432168513e-05
-4.20082432677192e-05
-1.29952623033454e-05
-1.17247280756536e-05
-1.67154641740348e-05
-4.20638875829671e-05
-7.60693140586323e-06
-3.16750060980845e-05
-2.56737768367613e-05
-1.33472924665827e-05
1.17071251841728e-05
-2.73722176107776e-05
-2.97909065824049e-05
-4.16609197784596e-06
-3.27922489700344e-05
-1.9873230219027e-05
-1.28570928301437e-05
-2.45369598838614e-05
-1.98977012197104e-05
-1.06781394513542e-05
-3.36404325456398e-05
-2.8933815759306e-05
-2.06855408149129e-05
-3.14556218022588e-05
-5.09256059264793e-06
-2.93658616225381e-05
-2.90317733650305e-05
-1.51172237933651e-05
-4.1307905641735e-06
-1.78595202667771e-05
-9.77435999782435e-06
-3.84610581327031e-05
-3.70005129860094e-05
-1.78501890201927e-05
-2.88920718959769e-06
-1.88780460812499e-05
-1.49250016291574e-05
-2.27654896523755e-05
-1.63579737369079e-05
-1.63248467454488e-05
-4.15315232891177e-06
-1.04883737369578e-05
-1.95970431121044e-05
-1.43700612595954e-05
-3.17478837869323e-05
-3.86684395327375e-06
-4.71446320521998e-05
-2.36265660613218e-05
-9.14018563175245e-06
-2.64624651436146e-05
-4.36638186228258e-05
-1.65691679533947e-05
-2.32442533100247e-05
-2.25182561354807e-05
-2.02299304241135e-05
-2.30379533692918e-05
-1.8766172750495e-05
-2.1002827762843e-05
-1.35411730336791e-05
-1.81275952308979e-05
-2.71925083530361e-05
-1.19930072414016e-05
-2.41903663139419e-05
-3.23685174145046e-05
-4.59562384226406e-05
1.71333249594778e-06
-3.03349168164195e-05
-3.63719643247176e-05
-1.48401298009146e-05
-1.44533388717898e-05
-2.64307699570041e-05
-3.13966457812203e-05
-2.6526438382146e-05
-3.26422328395747e-05
-9.01900804304146e-06
-8.66542472788746e-06
-3.61007182329061e-05
-9.00936817675283e-06
-4.01278214213308e-05
-1.35050827619095e-05
-3.00081184836161e-05
-1.43249069891087e-05
-2.5858906499386e-06
-2.53240859444992e-05
-4.62010564801329e-05
8.25202989089832e-06
-3.0190358217877e-05
-8.00340673271276e-06
-3.38288482100991e-06
-1.74108522997282e-05
-2.27236425175435e-06
2.00406189288015e-06
-1.00610961653798e-05
-2.75903425263324e-05
1.66436744486574e-06
-3.09886925330094e-05
3.40176928033258e-06
-2.49562579146715e-05
-3.80846160346674e-05
-1.91041492665414e-05
-6.72305169923015e-06
-3.03306363411665e-05
-2.49923838254632e-05
-2.36513781651846e-05
-1.40480295450299e-05
-1.96362466631087e-05
-1.97164302089539e-05
-1.31067149436647e-05
-2.49329555667922e-05
6.65404779254556e-07
-2.05044710761323e-05
-1.95105871985757e-05
-1.72584048365947e-05
-3.03996262698659e-05
-1.55305027574319e-05
-1.03723055143415e-05
2.4615461294437e-06
-1.79183610949896e-05
1.87044369014163e-06
-1.86550959515129e-05
-3.74012710746571e-05
-1.4381176201479e-05
-5.00988192665837e-05
-3.31265689060208e-05
-1.7968872042712e-05
-2.58134143262869e-05
-2.14017598196583e-05
-1.89079300135343e-06
-3.44919435232397e-05
-4.20192057404057e-05
-1.01880597499014e-05
-2.26960942665778e-05
-3.92632555844642e-05
-3.07823431150965e-05
-1.75562761450883e-05
-2.22372909611141e-05
-1.021051308334e-05
-1.62053537475627e-05
-2.90694496983832e-05
-1.87333562847492e-05
-2.14321464993062e-05
-1.39753801744463e-05
-2.1198124323765e-05
-2.31497590396144e-05
4.8254256881192e-06
-4.32431607676508e-05
-1.68895504809852e-05
-2.9520654856597e-05
2.23930308159982e-06
-4.25106977677528e-05
-2.69070907562831e-05
-4.05706954146778e-05
-1.47229875521891e-05
-1.71437082550193e-05
-1.08907057421156e-05
-1.19581905861599e-05
-2.28033804665097e-05
-1.09576400788733e-05
-4.1416690978109e-05
-4.58929413632565e-05
-1.69883447967843e-05
-1.57434596053039e-05
-7.19706548264978e-06
-3.27983492843244e-05
-6.55523482364178e-06
-2.76297841810316e-05
-5.30787672016518e-06
-1.70065565091275e-05
-2.50769837015696e-05
-2.77634616568696e-05
-1.8347946869682e-05
-2.37238717776915e-05
-1.88057146156558e-05
-3.26503388511328e-05
-6.54156702908749e-06
-2.28349687062281e-05
-2.16170677048774e-05
-3.05610042616541e-05
-1.40079545806936e-05
-6.48664963065137e-06
-2.19357626190667e-05
-1.44729772825459e-05
-8.78436161211638e-06
-2.30293491518452e-05
-2.02911406945293e-05
-1.46220873723316e-05
-1.31313659145797e-05
-1.27481376310141e-05
-3.59044890480639e-06
7.90625116931183e-06
-2.370956802158e-05
1.1957767127846e-06
-2.33592365398217e-05
-1.56472683403229e-05
-3.90560434570623e-05
-1.71117150336074e-05
-2.3572351921515e-05
-8.37848036723502e-06
-1.11788139036885e-05
-4.22361461958786e-06
-1.84784188328762e-05
-2.62226187547174e-05
-2.07687838992697e-05
-1.70130376562781e-05
-1.00890263382031e-05
-1.19294932292741e-05
2.21937212794007e-06
-2.35386763101579e-05
-9.65098894580166e-06
-2.34184011704981e-05
-1.99022590561254e-05
-2.92261530246315e-05
-2.74830105219015e-05
-2.45744593050289e-05
-7.18072876708016e-06
-1.23277381924311e-05
-2.5375227121882e-05
-2.08497031842936e-05
-1.35412749704891e-05
-1.16137627158281e-05
-1.56014923346069e-05
-1.28582695844735e-05
-2.48354763571958e-05
-2.56776775274617e-05
-3.72616968730993e-05
-3.82070143587925e-05
-9.48247241283471e-06
-2.01130632424542e-05
-1.27679284153337e-05
-1.80120643441251e-05
-4.76407596679918e-05
-1.86130700337148e-05
-2.77917343842174e-05
-2.25117236718377e-05
-2.11261857683365e-05
-1.62156536382643e-05
-3.48455947470018e-06
-2.24749474175465e-05
-4.12666535416932e-06
-6.71051150432107e-06
-1.43868803422302e-05
-2.3679796665141e-05
-1.57452671300402e-05
-3.68852510962478e-05
-1.09140299193779e-05
-1.42549470253713e-05
-3.24136092819513e-05
-1.85513340576675e-05
-1.48994319856869e-05
-3.79028402167392e-05
-3.78563160592826e-05
-1.06750254316847e-05
-5.28782272239287e-06
-1.84722077829646e-05
-2.83483661891144e-05
-1.69845835890731e-05
-1.39503686907764e-05
-1.99029023334359e-05
-1.91312226251992e-05
-1.50852352187612e-05
-2.60500637326796e-05
-1.97783962923806e-05
-1.42482296697176e-05
-3.48439258042264e-05
-1.83884363479057e-05
8.90028291980172e-06
-1.75382948254986e-05
-7.00094023280383e-06
-1.55617614694344e-05
-2.33040703323217e-05
-3.83697709804723e-05
1.41714781864933e-06
-1.84822941492899e-05
-1.06421771767177e-05
-1.42311385200038e-05
1.80439582885552e-06
-2.76971280516172e-05
-2.31744424183278e-05
-3.27212067432228e-05
-3.35100480451556e-05
-3.84975995954585e-06
-4.74751256312216e-05
-1.08491746661285e-05
-8.34360935343571e-06
-2.51649770733117e-05
-2.06900108227897e-05
-1.9514723389889e-05
-7.57289315864805e-06
-1.94095169678093e-05
-1.00823401027814e-05
6.25985710493739e-06
-2.16409847921945e-05
-1.69555286193293e-05
-1.22973519863118e-05
-1.05582852270448e-05
-4.73915633365014e-06
-2.80922403490379e-05
-3.26962500017758e-05
-1.14986692488596e-05
-3.19618698335284e-05
-2.94357069998389e-05
-4.70773530137892e-05
-3.54817051651685e-05
-2.21112182716741e-05
-3.45292505475736e-05
-2.27287898757012e-05
-4.05393639298717e-05
-3.19092254809575e-05
-2.4402505895141e-05
-2.72886050225942e-05
6.65975057571794e-07
4.73463282647736e-07
-4.26755130486263e-05
-3.62115011839539e-05
-8.57657487556071e-06
-2.23733217503648e-05
-3.24982933472763e-05
-3.50344065409066e-05
-1.97214159645345e-05
-2.72946439320437e-05
-1.73420275727426e-05
-6.9867771153839e-06
-3.14466177803999e-05
-3.92475511306287e-05
-1.04763363643361e-05
-4.41302521846088e-05
-2.74380787554569e-05
-1.62498869449505e-05
-2.31833793465175e-07
3.71334362723938e-06
-3.09922846567023e-05
-3.96903926856492e-06
-2.62695115143057e-05
-2.20954995189371e-05
-9.20892052725389e-06
-1.32839715345825e-05
-9.08022242739998e-06
-1.46874022650746e-05
-1.75679719147257e-05
6.28101702413081e-06
-1.18599908088725e-06
-2.38829761171655e-05
-2.09149515458076e-05
-1.89103177315181e-05
-3.33229440477894e-05
-2.88715072915808e-05
-1.00051431326093e-05
-2.57178822964201e-05
-2.01122316834137e-05
-1.66047062493531e-05
-2.17421088085182e-05
-1.1448751742248e-06
-3.11184077493945e-05
-2.58734762199484e-05
-3.05157165086323e-05
-2.84793829329302e-05
-3.57256760622411e-05
-1.9872184588179e-05
1.05048484503674e-05
-2.35117978874385e-05
-1.65717564010052e-05
-2.14793112098474e-05
-2.26774812000263e-06
-2.64534452274598e-05
-1.96168142722089e-05
-1.02530045341748e-05
-3.834067001682e-05
-6.77790584035878e-06
-2.59864416014393e-05
-2.18111907782336e-05
-1.11853757863213e-05
-2.72070273779016e-05
-3.19340923574787e-05
-4.03232227573986e-05
-3.0935576561435e-05
-1.76154359192302e-05
-2.64312233589153e-05
-3.67523661949168e-05
-2.99900201095913e-05
1.2661570335165e-06
-1.24435863996691e-05
7.79558006785527e-06
-2.15252796105569e-05
-2.80606499907683e-05
-8.19919678105824e-06
-6.19631232164985e-06
-2.29955393032539e-05
-1.41066129628402e-05
-3.31970756200483e-05
-3.55302823942952e-05
-3.46374400270258e-05
-3.49496161175448e-05
-1.65213963867598e-05
-1.03000685239797e-05
-4.62637798416673e-05
-1.66339462610879e-05
-1.51645207943159e-05
-2.72702794381808e-05
-3.5125147232491e-05
-1.0723538414098e-05
-2.55412766368764e-06
-1.42080800649609e-05
-1.59486062412508e-05
-1.0525123531579e-05
-2.51887687298017e-05
-2.90759029182366e-05
-2.92985298768596e-05
-1.6676442758395e-05
-2.02296870525889e-06
2.17817174688185e-07
-3.64086402994692e-05
-1.49721361863664e-05
8.87923561775749e-06
-1.11017978949218e-05
-2.31782606383974e-05
-1.17234333412246e-05
-1.81150744361686e-05
-1.93142331890461e-05
-3.55061453848227e-05
-1.80470737520024e-05
-1.57083647446028e-05
-3.62431596276828e-05
-2.76454356775149e-05
-2.80451657628408e-05
-2.86656913145361e-05
-2.07314111745183e-05
-3.1865114669936e-05
-1.4365957821676e-05
-1.72969624633996e-05
-5.94757472492621e-06
-1.91645967762824e-05
-2.35873168773348e-05
-1.01622067694433e-05
-1.99749235766366e-05
-3.48355431535547e-05
-8.60071369851158e-06
4.99088192568525e-07
9.72727832526252e-06
-1.23131899443168e-05
-2.69435956318255e-05
-7.21595649337655e-06
-1.40321659110414e-05
-1.51679550467158e-05
3.53460361741895e-06
-2.76149770631377e-05
-1.30784639346216e-05
-2.67204512456791e-05
-2.0985885968605e-05
-8.33664059684672e-07
-2.45482435441465e-05
-4.07039868639577e-05
-4.29733634141261e-05
-2.0397152264334e-06
-3.99640544200387e-05
-9.78708823402582e-06
-3.95960539067411e-05
-7.71407464659244e-06
-2.12712054910275e-05
-3.06777028123379e-05
-7.6398005757459e-06
-3.0096500942877e-05
-1.6848956366642e-05
-1.62429791791351e-05
-3.94624991588588e-05
3.17327040664078e-06
-2.69801620315823e-05
-2.31963652908778e-05
-1.88443015065002e-05
-1.86442410685619e-05
-1.44087914981336e-05
-2.26257928906843e-05
1.50231475965908e-06
2.06797565308256e-06
-2.89820044686539e-05
-2.27778393381382e-05
-2.21728933361217e-05
-4.73784564524626e-06
-1.71700862905936e-06
-2.7563438681294e-05
-2.51214705878634e-05
-3.05922866698003e-05
-9.6435229531294e-06
-3.28611410863664e-05
-2.99304473068158e-05
-1.91303091738497e-07
-1.47986334324531e-05
-2.86648140302323e-05
-2.34778044996064e-05
-1.32866898668279e-05
-5.56182572373817e-06
-1.12495807371487e-05
-2.81747862678313e-05
-1.47348186869034e-05
-2.37314879550967e-05
-8.48150413529702e-06
-3.05795452116736e-05
-1.39456357689956e-05
-2.16121084528404e-05
-2.01751797312471e-05
-1.56488138478569e-05
-2.53578584092248e-05
-2.0586772366715e-05
-1.43304844703588e-05
-1.5123957486757e-05
-1.14391711230339e-05
-1.47390989673509e-05
-1.59897597480181e-05
-1.75124019249155e-05
-6.66090410261124e-06
-1.45570611378918e-05
-1.85109023869462e-05
-7.61337722986722e-06
-1.53721853106633e-05
-2.85891928775682e-06
-5.06510651190643e-05
-1.97381963425711e-05
-4.40302715486867e-05
-1.22727658577522e-05
-9.11874204907157e-06
-1.81090051666685e-05
-4.18017287313483e-05
-2.27701510230814e-05
-3.06450988282766e-05
-1.59471205427731e-05
-5.05107256339914e-06
-1.51735836592906e-05
-6.18159167273071e-06
-8.78845578653976e-06
-3.12823935164218e-05
-3.26452880465299e-05
-1.82607954765388e-05
-3.50150897665413e-05
-1.53326280159169e-05
-2.60047036974443e-05
-2.4051894768342e-05
-3.04479414088371e-05
-1.66072196409544e-05
-3.03771508735028e-05
-1.65974134763091e-05
-1.64027793502242e-05
-1.90899944099421e-05
-3.08194966229071e-05
-1.54413506575943e-05
-2.12930602554779e-05
-1.39978300616237e-05
-1.48013267943372e-05
-4.40524055750734e-05
-3.9244946382974e-05
-2.16581654790392e-05
-2.73677111408905e-05
-1.95940734867098e-05
-1.52382204143867e-05
-2.66750513454261e-05
-2.19632140824238e-05
-1.3247220663873e-05
-6.57685682905707e-06
-1.61133406890115e-05
-2.85307446797131e-05
-3.41637534104725e-05
-2.01252165941016e-05
-3.59863238561725e-05
-2.39550019076856e-05
-3.72020780806608e-05
-3.00706827186141e-05
-1.22571140158522e-05
1.48587910752966e-05
-9.39321325084982e-06
-1.60981897538366e-05
-2.30352863175905e-05
-2.76114311801101e-05
-5.66215748718571e-06
-3.17205321692349e-05
-3.49558184676711e-05
9.80375027127731e-06
-2.3975172780997e-05
-6.30374225246661e-07
-4.65647253426148e-06
-1.59658238126966e-05
-4.09057988378076e-05
-2.58387219004352e-05
-3.11957992665227e-05
-4.57731984623932e-06
-7.13349510943689e-06
-2.82269989384191e-05
-1.81436719285514e-05
-3.98158152034048e-05
-8.35301310338698e-06
-1.82153876818052e-05
-1.47243391536182e-05
-3.15113702580305e-06
-2.84740626439731e-05
-4.0399612376322e-05
-4.2341173749434e-05
-2.75305502896338e-05
-1.77524262863641e-05
-1.50350399519486e-06
-2.39809123256116e-05
-1.8673304866078e-06
-2.75865255696308e-05
-2.80669094006332e-05
-2.87323603732354e-05
-1.54722355099547e-06
-1.55518272686281e-05
-2.67956570090293e-05
-3.13529970031878e-05
-3.92076385942467e-05
-1.63363707700207e-05
-3.13890243079333e-05
-4.54922737462607e-06
-9.75712979227767e-06
-3.04721887833278e-05
-1.2784905632475e-05
-3.86301673948068e-05
-1.3736895027501e-05
-1.80917832715826e-05
-3.47469326144143e-05
-3.54404683383241e-05
-6.04448133564377e-06
-2.86942932868886e-05
-3.69815515115416e-05
-1.65860486945375e-05
6.79623879538988e-06
-1.1843510093115e-06
-1.28365123678341e-05
-3.12439627492325e-05
-3.09754573106856e-05
-1.43286132030212e-06
-3.40613608772614e-05
-2.27476872722999e-05
5.58976151125374e-06
-3.10669049116509e-05
-2.3374064644227e-05
-3.97716755232681e-05
-1.18043258803739e-05
-1.98316458999467e-05
-2.4926784654644e-05
-1.75577694669269e-05
-7.86089688467285e-06
5.99680277725004e-06
-2.625169243937e-05
-3.17077915472346e-05
-3.50890196279684e-05
-3.20939381851906e-05
-3.01894484430301e-05
-2.0447219600384e-05
-1.9924398645569e-05
-1.90049442496972e-05
-2.20661456673966e-05
-1.18519915945312e-05
-3.02958822125532e-05
-3.67103785159259e-05
-1.86184765470723e-05
-2.73507397965223e-05
-5.10245508313805e-06
-6.76775337241004e-06
-2.25795727867749e-05
-3.54083061820288e-06
-1.86217729117938e-05
-2.79316103742565e-05
-1.2227405119275e-05
-2.94595337726018e-05
-1.38736383538245e-05
-6.15067094623326e-06
-2.51983427402821e-05
-1.24927566463983e-05
-2.35793187118979e-05
-1.17368452011763e-05
-3.55409446788398e-05
-7.36462411590768e-06
-2.99906377036445e-05
-1.76732891293225e-05
-2.04664253010151e-05
-2.17722217166314e-05
-1.38705851821068e-05
-1.57558019069406e-05
-1.89064593449387e-05
-2.97971786221116e-05
-2.18202030989778e-05
-1.64026698587455e-05
5.74883430671081e-06
-1.44782129343078e-05
-3.19381826950298e-05
-1.83362470711602e-05
-4.7606041734721e-06
-4.17157035851588e-05
-1.50164382367558e-05
-1.34728134068912e-05
-8.15240929136862e-06
-3.46793078873957e-05
-1.80753113984744e-05
-1.88712959359002e-05
-2.05903156860905e-05
-2.72605602268399e-05
-2.00156506603778e-05
-3.66930891548153e-05
-1.72642223417126e-05
-6.99790447920267e-06
-1.1324313291787e-05
-3.97868568527616e-05
3.56403266173582e-07
-1.70095406642736e-05
-2.25001753693331e-05
-1.42733777910939e-05
-3.72385451376232e-05
-2.01688715108067e-05
-3.52047112857135e-05
-2.46991003120447e-05
-1.55830759006084e-05
-1.23324426721686e-05
-1.97429427625022e-05
-5.87504490525679e-06
-4.25122125107559e-05
-3.54006364702516e-05
-1.37977294867143e-05
-2.00904913971176e-05
-3.81785649828026e-06
-5.0709044874461e-05
-6.42175152151901e-06
-3.14886100492482e-06
-2.1065493364053e-05
-2.60545131697883e-05
-3.09401260932564e-05
-9.5492109830514e-06
-5.3532775879003e-06
-2.42621932977698e-05
-2.07357051557047e-05
-3.48929806695006e-05
-8.51945478609245e-06
-1.02590637907442e-05
3.20441472853281e-06
4.08707378533317e-06
-1.01873797692192e-05
-7.45617969818345e-06
-6.72488491393988e-06
-2.7818317172023e-05
-1.47419871348908e-05
-2.80434174035252e-05
-2.38823409278296e-05
-1.87672752617183e-05
3.40340762084434e-06
-1.85048333871686e-05
-1.57011062703511e-05
-3.74825814539213e-05
-2.62560855843542e-05
-1.51102150582068e-05
-1.1134561474938e-05
-1.60115277836581e-05
-2.02204341822382e-05
-1.09810609021271e-05
-1.76940180662186e-05
-8.79437132763467e-06
-3.63692373572324e-05
-3.02195937735993e-05
-1.42313503264658e-05
-2.42884325973139e-05
-3.98550714399875e-06
-9.5450297965128e-06
-2.52330250128588e-05
-9.92323099137853e-06
-9.80692911707367e-06
-1.70270720534515e-05
-1.20169422691504e-06
-1.41595730842269e-05
-2.00021390258213e-05
-2.1301592189201e-05
-2.18002778851699e-05
-2.94118422671081e-05
-2.79663871550291e-05
-2.25639375188606e-05
-2.56795212595222e-05
-2.95946213207581e-05
-6.90112036883408e-06
-3.55688967047624e-05
-4.80448213468967e-05
-1.58250071939687e-05
-1.98057778143306e-05
-1.80762145005673e-05
-2.6868116463968e-05
-5.03817340531161e-05
-1.38112770012661e-05
-1.37439936304622e-05
-1.10509946831008e-05
-2.63525224677357e-05
-2.16970683527656e-05
-2.01113115460851e-05
-2.63259072990214e-05
-8.78500273702859e-06
-1.31433924808938e-05
-8.07487104787277e-06
-2.85066569112313e-05
-3.62248172248965e-05
-2.16194531792425e-05
-2.24520018736301e-05
-4.21465975205561e-06
-2.43590908270609e-05
3.83031267693158e-06
-3.23357044608094e-05
-3.50800183993834e-05
-1.29381702246191e-05
-3.42002439435621e-05
-8.88670520482892e-06
-2.10855843140091e-05
-1.90729743353015e-05
-9.43308567253089e-06
-2.04243774916778e-05
-1.61144704568383e-05
-1.60810946995688e-05
-1.9609824087927e-05
-2.35792948721865e-05
1.53072071694424e-05
-2.2085472261832e-05
-1.33711466144976e-05
-4.25566454126331e-05
-2.97688554041733e-05
-3.84367667751777e-06
-2.19979957775019e-05
-2.00960385382517e-05
-1.69896179860278e-05
-2.52753782603251e-05
-4.9174754878993e-05
-5.38162957560257e-06
-4.03699858310174e-05
-2.88094821206025e-05
-2.75900064167345e-05
-9.72332401963773e-06
-2.58489552396944e-05
-7.28883752602988e-06
-2.09717067951573e-05
-4.7635283005294e-05
-1.42998305444605e-05
-8.45334384840709e-06
-2.02683102735094e-05
-2.54951892353273e-05
-2.26559732693228e-05
-2.5599372074568e-05
-2.3749979103127e-05
-3.08134406415871e-05
-1.38089723770063e-05
3.2474010371704e-06
-2.55026551228936e-05
-3.63481775398996e-05
-1.35116406615629e-05
-1.95289165596256e-05
-1.02747169513846e-05
-2.94119333673974e-05
-3.92752449469384e-05
-3.02430033875296e-05
-2.19020566081567e-05
-2.61113423208995e-05
9.94430170056595e-06
-7.13551187156101e-06
8.63774679543756e-06
-6.32050545463305e-06
-3.10843354093132e-05
-1.54802768697935e-05
-1.90628669956151e-05
-2.19380815337625e-05
-5.66826081560169e-06
-1.36547779109441e-05
-2.14804932578945e-05
-3.02686467882828e-05
-2.23252779001266e-05
-2.43965501655501e-05
-4.39311364173602e-05
-3.67709295204347e-05
-1.39640948023374e-05
-2.1673227743803e-05
-2.1405448922028e-05
-4.59340521685158e-05
-3.07332000172971e-05
-2.73512658431364e-05
-2.64387218574803e-05
-6.34460907921806e-06
-5.45945096763094e-06
-2.25018833390876e-05
-2.14782618997041e-05
-2.97598353672348e-05
-2.1260770183035e-05
6.7056968370812e-06
-4.23276567040447e-05
