# Supplementary material for: Research on computational propagation and identification of mine microseismic signals based on deep learning
Source: PLoS One. 2025 Oct 22;20(10):e0334641. doi: 10.1371/journal.pone.0334641 (PMC12543183; doi:10.1371/journal.pone.0334641)
Supplement: S1 Data — (ZIP) [file pone.0334641.s001.zip › 000100500001100.xlsx_0.txt_24.txt.txt]

-3.59889273925936e-05
-9.78352707689367e-06
-1.45887960741231e-05
-2.39384816257194e-05
-1.99244793513598e-05
-1.09223243853572e-05
-2.21419710504416e-05
-7.37445305221381e-06
-2.25199392900177e-05
-2.53110041172443e-05
-3.79824554572821e-05
-3.63562269082264e-05
-9.49059295870836e-06
-2.80773222715469e-05
-1.07276320038792e-05
-2.17140378535417e-05
-2.9763222811695e-05
-2.14615120361838e-05
-2.25508958778177e-05
-2.61672659525475e-05
5.8930471854865e-06
-2.07095146263051e-05
-1.60569154820007e-05
-1.9872381929857e-05
-2.59245142835919e-05
-2.20219956242766e-05
-2.36915663324675e-05
-1.40067989048933e-06
-1.06621987960085e-05
-1.35322002069781e-06
-1.53952364594113e-05
-3.78152651401362e-05
-4.49960172714806e-05
-6.72634056172677e-05
-3.04191903892861e-05
-2.4241273690251e-05
-1.41709287831545e-05
-2.77549003008051e-06
-1.54569517163834e-05
-2.91548595035074e-05
-8.28792832336471e-06
-2.50635950027162e-05
-2.71717162938287e-05
-1.95337739730772e-05
-3.20771942603365e-05
7.44572410003703e-06
-3.07738988661638e-05
-9.74003399043388e-06
-2.98415828532933e-05
5.19438855349951e-06
-3.72995217316848e-06
-2.48413237039381e-05
-2.60587151582113e-05
-3.30090315258439e-05
7.79375661324998e-07
-2.04439332835581e-05
-3.45972135122589e-05
-3.87855357498916e-06
-3.40373649457393e-05
-1.79326365999004e-05
-2.14831004469325e-05
-2.96479976599702e-05
-1.62271344185415e-05
-1.40430310168886e-05
-2.92371317905631e-05
-2.86304632001256e-05
-1.537187125984e-05
-3.51497280261878e-05
-1.80824383108136e-05
-4.12966220841452e-06
-2.90723883095048e-05
-3.5351788572088e-05
-2.00092471284337e-05
-3.1039534274923e-05
-2.70686553738675e-05
-1.92084324437646e-05
-1.50919063126318e-06
-3.01882417281717e-06
-3.45318025861597e-05
-2.93992494037845e-05
-1.97115113840876e-05
4.07450182157492e-06
-6.76863103941144e-06
-1.26303531263304e-05
-3.36688730678095e-05
-2.07319846239446e-05
-2.69049148541947e-05
3.27646281031443e-07
-3.1473934711119e-06
-2.78941902706273e-05
-1.02534778202927e-05
-3.40468945424055e-06
-1.8486340855623e-05
-3.69082716484841e-05
-1.13657647807103e-05
-2.52422795372407e-05
-4.87445392003374e-05
-2.13709671548404e-05
-8.48306064865283e-06
-1.13270423041184e-05
-4.94968831391778e-06
1.6936324836547e-06
-2.43673583910658e-05
-2.85978365238113e-05
-1.93338102884638e-05
-1.41576671861456e-05
-2.89708744678226e-05
-2.18949892117028e-06
1.39981188802889e-06
5.82239938190003e-06
-7.86829238201776e-06
-2.82875198729287e-05
-2.86597060729036e-05
-1.08994762689124e-05
-5.58609386387011e-06
-1.89620110871004e-05
-2.14696843244816e-05
-2.58965250212857e-05
-2.25010552493442e-05
-4.61360237950282e-05
-3.57669858891656e-05
-2.60671108283926e-05
-2.61846370874657e-05
-2.0785796325702e-05
1.47277210858982e-05
-1.44957648431548e-05
-2.29071335590832e-05
-2.45765153504814e-05
-1.51714596827332e-05
-1.63330517581738e-05
-2.41834671363538e-05
-2.02867791644927e-05
-3.03633214298128e-05
-4.00897548136697e-06
-1.30031773729751e-05
-2.30065715163952e-05
-1.27716304413148e-05
2.1109440070934e-06
-1.46950735916916e-05
-2.94037299161381e-05
-2.8490784012248e-05
-1.24114821611191e-05
-1.74335808991897e-05
-2.44032789148425e-05
-5.20279817198262e-06
-2.85249261392138e-05
-4.72360322882458e-06
-2.77368862203196e-05
-7.6689377789333e-06
-2.58760694556314e-05
-9.8212890261177e-06
-2.14732743159824e-05
-1.03806516704628e-05
-3.57634961906667e-05
-1.67522192315313e-05
-2.52416071543203e-05
-4.13987575447037e-06
-2.85562711149755e-05
-1.28411250794219e-05
-2.12870775425095e-05
-1.9217566886129e-05
-2.51710749359155e-05
-8.13461077167115e-06
-2.11885307479899e-05
-2.78261332624841e-05
-2.20155317429253e-05
-3.17075669379545e-05
-5.45411593693014e-05
-1.14787290392348e-05
-3.53645722427529e-05
-1.01061551724848e-05
-1.45182100448101e-05
-1.22101301197376e-05
-8.15471833091328e-06
-2.2082812311076e-05
-2.82011512114097e-05
-1.90714637210221e-05
-4.07254175914903e-05
-3.40927296181826e-05
4.75446450436972e-06
-1.13867652339909e-05
-2.18748059187012e-05
-6.67882882764854e-07
-2.04733286447744e-05
-2.46194499272971e-05
-2.45513618920231e-05
-1.84469977379687e-05
-2.14288492304882e-05
-1.73277047576999e-05
-3.36376181633181e-05
-3.203133801506e-05
-1.87625825402385e-05
-1.30872594215199e-05
-9.50808757501635e-06
-1.68038554483626e-05
-1.63156944041081e-05
-4.14692474125994e-06
-4.05214185728669e-05
-1.41800065872934e-05
-4.23623099355724e-05
-8.23777503199673e-06
-2.22615789947359e-05
-8.48689198326837e-06
-3.95793282270451e-05
-2.04633393055544e-05
2.45276075916186e-06
-2.88240992050667e-05
-6.67940228437288e-06
-1.69875676626743e-05
-1.81853026704705e-05
-1.66442205894757e-05
-1.96153294002428e-05
-3.0711131751617e-05
-2.00832399997706e-05
-2.51343478613782e-05
-2.61426660780247e-05
-1.03409493220331e-05
-1.21276202146674e-05
-2.40060618244795e-05
-1.0989033879133e-05
2.94828413336464e-06
-2.43702122125605e-05
-9.76342209564419e-06
-2.8165929079946e-05
8.95467508334396e-06
-7.87384609249878e-06
-2.66681333720681e-05
-1.57075940793008e-05
-1.69213747828631e-05
-3.88468243520888e-05
-9.86500604618412e-06
-1.45160017737781e-05
-2.98986048687136e-05
-3.87944053921862e-05
-1.89695466214232e-05
-3.10020808769222e-05
-3.17178454834846e-05
-1.9335434789609e-05
-1.94164483308431e-05
-1.74202987014872e-05
-3.11500034521688e-05
-1.85660059563331e-05
-1.95256060797547e-05
-2.39368438151807e-05
-2.23221711985328e-05
5.51077644201702e-06
-1.58252237880066e-05
-4.05816230879562e-05
-2.30576276851438e-05
-1.84792483427779e-05
-1.30177398218491e-05
-2.25049861428133e-05
-2.31116037259436e-05
-1.93886219518586e-05
-3.09859300048969e-05
-2.47950931972358e-05
-3.97496523147727e-05
8.05632375370406e-06
-2.43041712592717e-05
-2.9859210840562e-05
-2.79498086316688e-05
-3.17783710131347e-05
-2.44114461771627e-05
-1.92691752837782e-05
-9.94500740093947e-06
-5.16607969439714e-05
-1.27403570526332e-05
1.31287691444081e-05
-2.54539424925159e-05
-4.32890258366378e-05
-2.09993885358861e-05
-2.37899220006491e-05
-3.31459974530304e-05
-3.65721579964678e-06
-2.66749901833703e-05
-1.91238388685324e-05
-3.27129042545395e-06
-2.43283626073546e-05
-2.49550779250359e-05
-3.478063233682e-05
-2.57787943439255e-05
-5.52984833551138e-06
-1.89447869304171e-05
-1.47034197771916e-05
-1.34589160479458e-05
-2.40302634345937e-05
-1.23496485370531e-05
-2.97421531835347e-05
-2.79964844890453e-05
-1.56950017519388e-05
-1.14917567670677e-05
-2.52796519446341e-05
-6.39742341010638e-06
1.4082397781892e-06
-1.19276301848519e-05
-3.05745482825412e-05
-2.36300491218592e-05
-2.71967591837204e-05
-1.66355115880352e-05
-1.57043837824922e-05
-3.05577238023367e-05
-5.0704083399949e-06
-5.92849604900559e-06
-1.31370825961356e-05
1.47194934125848e-06
-1.4634136048008e-06
-1.6674643676609e-05
6.49393013007094e-07
-1.10748642208371e-05
-2.57579054789062e-05
-2.00975830716395e-05
-1.73633518122066e-05
-1.89089162334861e-05
-4.79478567961288e-06
-2.40095409515014e-05
-2.39317381995009e-05
-7.99497805450695e-06
5.94603347386688e-06
-1.10704526981346e-05
-1.66789466526347e-05
-2.09928674328877e-05
-4.91099511986242e-05
-4.78855619528292e-05
4.87195211230806e-06
-2.32022091640191e-05
-6.82259736910058e-06
-1.46424818414119e-05
3.41241860849679e-07
-1.48584268737097e-05
-2.09707288075726e-05
-1.51471190652436e-05
-4.14924475561655e-05
-1.28010286577332e-05
-4.03070936495594e-05
-1.99970308807984e-05
-1.6913191883972e-05
-1.05829461023299e-05
-2.57489028688904e-05
-1.50053686913173e-05
-2.47103304177305e-05
-3.14242355130383e-05
-2.21469249124115e-05
-3.11798445021591e-05
-3.77210083628881e-05
-2.58886032849959e-05
-2.31593976936261e-05
-2.31200716079841e-05
-5.36354795394751e-05
-2.75902026062035e-05
-1.77423958150728e-05
-7.80013466568584e-06
-1.45373011100484e-05
-1.51262909057802e-05
-9.57773156539714e-06
-1.92853035229542e-05
-3.23241250166001e-05
-3.35551432374822e-07
-2.37833935539612e-05
-1.94633650211508e-05
-1.92248126533982e-05
-4.236501424356e-05
-1.58845291771168e-05
-2.32952087246842e-05
-3.47541851296177e-05
-2.16323000751772e-05
-1.80033142673967e-05
-6.31739377626583e-06
-1.40576187750405e-06
1.09152550694891e-05
-1.27348489368785e-05
-2.19015888877493e-05
-7.00357834329386e-06
-2.6246846297997e-05
-3.7415553299736e-05
-1.76064160079505e-05
-2.02220683168609e-06
-2.73633055709318e-06
-8.54772090087883e-06
-1.47588698628586e-05
-1.5743087467451e-05
-2.26693284780882e-05
-3.0565886204271e-05
-2.09372522895428e-05
-2.00473267700731e-05
-1.74468252078673e-05
-1.22652265328728e-05
-8.94338498530311e-07
-3.32953358864396e-05
-2.28084813178452e-05
-2.34480676277277e-05
-2.19819597549519e-05
-1.49866893413368e-05
-3.20958574405069e-05
-1.63604459855509e-05
-1.06162801015079e-05
-2.05147055841899e-05
-1.62435357696813e-05
-1.37017271284889e-05
-4.71610523661678e-06
-2.76812709291562e-05
-3.14285753559117e-05
-2.65125387640659e-05
-1.23521164717251e-05
-1.79011849857973e-05
-1.36146680797335e-05
-3.23691991848321e-05
-7.45984466744647e-06
-2.85384879440415e-05
-3.89138942483816e-06
-1.22635172023647e-05
-2.68585674342594e-05
-3.65635808012334e-05
-1.88719850233006e-05
-2.08762847788911e-05
-2.88852250454095e-05
-3.54127541100514e-05
-1.96730157831669e-05
-2.12982277804461e-05
-9.82532860068012e-06
-4.68979162668865e-05
-1.68939146526635e-05
-3.20967716945068e-05
-2.12957931314239e-05
-3.32706548917539e-05
-2.62494179219531e-05
-7.51420395677614e-06
-1.01719217067706e-05
-3.20879544103241e-05
-3.02546590461521e-05
-2.9301270797232e-05
-1.73383129025672e-05
-1.84419794616249e-05
-2.64201824618177e-05
-1.07865566350952e-05
-3.09359251862684e-05
-1.99719857744669e-05
-4.17011488306428e-05
-3.18694733338592e-05
-1.0256871538308e-05
-6.7787421980032e-06
-1.47298494816733e-05
-1.73837033658011e-05
-9.26402577149998e-06
-2.61686128829937e-05
-1.31757201818208e-05
-3.39243077396088e-05
-2.8241132244683e-05
-1.34359886542198e-05
-1.7325556083102e-05
-1.7511245163039e-05
-2.674149579632e-05
-1.2222738579993e-05
-2.54620359206837e-05
-1.52955762689475e-05
-2.17645983184503e-05
-5.16923780993974e-06
-2.34252670567895e-05
-3.03848117152958e-05
5.08617309167758e-06
1.16131846975968e-05
-3.39374698794789e-05
-4.24215131917879e-05
-1.0836405640132e-05
-2.10652908249237e-05
-1.9174191477636e-05
-1.6923242185216e-05
-9.55105222187417e-06
-3.08614162111177e-05
-5.03059424646829e-06
-8.85534717638887e-06
-4.13370911444302e-05
-4.80437206054904e-06
-8.42611609114605e-06
-4.69666748625211e-06
-1.20056790088998e-05
-1.51719855930763e-05
-3.20356611780986e-05
-1.83526804098565e-05
-4.37729334196129e-05
-3.73857538765522e-05
-8.525801035822e-06
-1.43241472449538e-05
-2.37697472389563e-06
-1.88550045046288e-05
-6.31557877732001e-06
-3.28839802049763e-05
-6.37190601634e-07
-4.03877865637876e-05
-9.29200156131105e-06
-3.20910268436141e-05
-2.35866881095989e-05
-9.57311941893761e-06
-9.77328410422972e-06
-1.38592519921465e-05
-8.23250905737999e-06
-1.25007994712926e-05
-2.21780228153325e-05
-2.27200981452664e-05
-3.13287960116602e-05
-1.25923871569883e-05
-2.90813331756553e-05
-4.03776232399402e-05
-2.87962361689023e-05
-1.61462358474474e-05
2.67273723005494e-06
-2.2936770404074e-05
-1.91284900316096e-05
-2.32987584644309e-05
-2.80955559271848e-05
-2.59575060402901e-05
-1.3132567794761e-05
-2.16920428151771e-05
-1.12733880038296e-05
-2.21921326359598e-05
-3.58968932553383e-05
-3.45728895605038e-05
-6.72123943887566e-06
-1.39116006741734e-05
-2.07068506478287e-05
-1.7783379757451e-05
-2.69942379443833e-05
-3.43146594870387e-05
-1.65061645812133e-05
-1.59914081117989e-06
-2.90965652657612e-05
-1.97618147696861e-05
-2.06964428184412e-05
-5.80703389011472e-06
-2.20101609558128e-05
-1.15323593852991e-05
-9.24993341925679e-06
-1.51204023561091e-05
-2.0793972019305e-05
-2.03498245068213e-05
3.40241243029815e-07
-2.4579690009697e-05
-2.20831159907543e-05
-1.10225590579e-05
-1.73021063191447e-05
-1.02229311992758e-05
-2.61999200760427e-05
-1.71925693906238e-06
-6.23444916509663e-06
-1.27876299283291e-05
-3.05163342358016e-05
-1.86663218202564e-05
-1.63892517031458e-05
-1.46110445498715e-05
-1.66443987001719e-05
-7.04369060110173e-06
-3.3265044146946e-05
-2.88457604627375e-05
-2.25489457411602e-05
-2.50328757228335e-05
1.16864648939728e-06
-1.32191547836159e-05
-3.22354203931874e-05
-2.58329163690175e-06
-1.16626473962401e-05
-3.32318656990394e-05
-1.89553104824247e-05
-2.39864127516803e-05
-9.92892029249071e-06
-2.03104035427325e-05
-3.92413043276069e-05
-1.72103371198912e-05
-1.90658047840111e-05
-2.84828045830278e-05
-2.12654355537314e-05
-2.11648816067763e-05
-2.22891522287004e-05
-1.74826451998415e-05
-5.22028539800384e-06
-1.59380736875452e-05
-1.88451152664769e-05
-2.5529416145843e-05
-2.2411720818547e-05
-2.78029739198736e-05
5.34719644053247e-06
-3.07763947847248e-05
6.94572988370102e-06
-3.76247434513873e-05
-2.31791870182186e-05
1.40551727959868e-06
-1.50614813322003e-05
-3.47145699948998e-05
-1.81993160574895e-05
-1.66412238052607e-05
-3.72225439457745e-05
-2.03168916136138e-05
-1.95227620589465e-05
-2.96397085774871e-05
-5.03444120900541e-05
-1.71003119075274e-05
-3.22676886329665e-05
-1.56024672686445e-05
-2.00058761882253e-05
-2.16851093710737e-05
-5.08619038520677e-06
-3.33877811610065e-06
-8.33909136383378e-06
-2.55347673861468e-05
-4.44692602466009e-05
-1.33024673352696e-05
-2.73447193539907e-05
-1.72585997610241e-05
-3.73259115038993e-05
-3.19588668289697e-05
-2.36085263981174e-05
-1.04767196359726e-05
-3.72797537099832e-05
-2.6586941587127e-05
-2.12078577222291e-05
-2.17386042942351e-05
2.26551809052408e-06
-3.06431459788088e-05
-8.40545872589862e-06
-2.11475292349343e-05
-2.1537513882346e-05
-2.15499362244176e-05
-1.89003753214849e-05
-3.38340063298368e-06
-2.12756906913896e-05
-1.01244785737451e-05
-3.71428510870505e-05
-1.60331768256973e-05
-1.1488070107744e-05
-2.47807945101436e-05
-4.76176074671133e-05
-3.36710662874944e-05
-3.62450435922194e-06
-9.08231287483775e-06
-3.05310516926523e-06
-1.74145461005661e-05
-7.96437828158956e-06
-1.39799383593343e-05
-4.23980437254793e-05
-2.9915877869778e-05
5.09566723006478e-06
-9.96321208909056e-06
-2.03802214937681e-05
-3.09798875843434e-05
-3.31273227566548e-05
-1.56850340367586e-05
-1.96780508799055e-05
-4.94641123577544e-06
-4.42662600398274e-05
-2.60642998971729e-05
3.51147453707611e-05
-3.31853352381968e-05
6.59587223604617e-07
-2.71111845160712e-05
-2.72164658143657e-06
-2.48852737984619e-05
-3.55246869107912e-06
2.09893337704207e-06
-2.14397823632518e-05
-4.28403883464721e-05
-3.10068220928709e-05
-1.46917627329909e-05
-4.97842074388098e-05
-3.05187419669749e-05
-3.21850805560373e-05
-3.99363971674911e-05
-1.57681340307128e-05
-2.20249856646812e-05
-2.21369060240406e-05
-3.82841903922992e-05
-3.45045604777782e-05
-2.77770716544267e-05
-2.75748924970126e-05
-1.12827147576087e-05
-2.24333408427571e-05
-2.07493717812086e-05
-1.93826693126173e-05
-2.77897672376467e-05
-2.40644164082229e-05
-3.60476945650306e-05
-2.16494946304722e-05
-1.17498596140323e-05
-1.77878906477427e-05
-1.13839521857369e-05
-1.51526014606541e-05
-1.93298449805904e-05
-1.75735040630882e-05
-2.84733799858113e-05
-4.82169754050277e-05
-1.23667718313525e-05
-4.35245066181624e-05
-2.49930578392616e-05
-1.19978704355093e-05
-1.42292490590249e-05
-2.52678974200326e-05
-3.2954692647821e-05
-1.18674446740572e-05
-3.81293115340877e-05
-5.45805824194282e-06
-1.31791592942192e-05
-1.7317777588429e-05
-4.28351744132542e-05
-4.38224380374959e-06
-3.06282478962628e-05
-2.53072422746394e-05
-7.63714190312182e-06
-1.29404332350985e-05
-8.68069475470553e-06
-3.07045931904458e-05
-3.35324800061733e-05
-3.71083419563421e-05
-2.0091451443355e-05
2.02341478099301e-06
-1.83686910029456e-05
-1.04070331091656e-05
4.75134293689668e-06
-1.31619237784915e-05
-7.01855327791379e-06
-1.6662139698907e-05
-2.57017315014305e-05
-3.02133722529936e-05
-2.95058132564057e-05
-7.18523632391057e-06
-2.10205108645588e-05
-1.85085123374156e-05
-1.85471014038027e-05
-1.70895318751931e-05
-2.20861144160022e-05
-5.27030720490322e-05
-1.51224798646059e-05
-1.32173581628325e-05
-3.5156247362137e-05
-2.48856651602911e-05
-4.88455815031343e-05
-1.65596255410475e-05
-2.29886255240854e-05
-6.3145991123527e-06
-1.84826507233116e-05
-2.45693766971348e-05
-5.19685775354455e-06
-2.27586309480579e-05
-2.20224541715841e-05
-7.93439826904295e-06
-1.21838298947302e-05
-1.49211214334647e-05
-3.43991264615973e-05
-2.3241689623082e-05
-2.99558992388009e-05
-4.81229619187659e-05
-2.78987435852451e-05
-1.30010122095192e-05
-2.8883778878645e-05
-1.70931498067872e-05
-3.05215535239263e-05
-6.11713693707229e-06
-4.20565174404488e-05
-2.06501506322112e-05
-1.71143782922011e-05
4.08800802730273e-07
-2.26386300956769e-05
-2.94816089402032e-05
-1.98814107123825e-05
-3.20884916374468e-05
-2.26465627127829e-05
-3.53193339336786e-05
-2.83900736434544e-05
-2.76618716944923e-05
-2.38244843945498e-06
-6.72745614780011e-06
1.62021168592529e-05
-4.92214114880534e-05
-9.08173987476018e-06
-2.80447772299452e-05
-1.91757961911678e-05
-2.05869217508124e-05
8.80497439484019e-06
-1.5867617927584e-05
-3.3230696630255e-05
-1.99921155884751e-05
-1.78756808209071e-05
-1.04483525198903e-05
-1.99005110840048e-05
-2.24160748091407e-05
-3.14216131405082e-05
-1.79802966103445e-05
1.52065761664841e-06
-2.67590250888918e-05
-2.28523345524605e-05
-3.11068358400045e-05
-7.02635817163627e-06
-1.40015080549712e-06
-1.0334001531162e-05
-3.04733678065751e-05
-3.55949854131804e-05
-3.53350156402833e-05
-1.75716773961755e-05
-8.5768163888183e-06
-2.53822284611086e-05
-2.91422784476477e-05
8.9801758524268e-06
-1.45279754614003e-05
-1.91101377622805e-05
-1.56233045696318e-05
-5.6306998448076e-06
-2.89817664103291e-05
-1.73917294939015e-06
-1.02858828254934e-05
-3.42057118363608e-05
1.05702880865964e-05
-3.24638351028291e-06
-1.92417447554888e-05
-5.17987882347778e-05
-7.32645657090443e-06
-3.7642050955925e-06
-1.72729351117026e-05
-4.13497068891324e-05
-7.75174669208953e-06
1.81331876593432e-06
-2.90176875357348e-05
5.14454247373791e-06
-3.25967501877578e-05
-3.58743446362811e-05
-2.9475287119741e-05
-1.48832817142387e-05
-2.11162832318965e-05
-3.39004150814543e-05
-3.09176646401149e-05
-3.40745337548506e-05
-1.92579577597784e-05
-1.6171350441837e-05
-4.18358477990858e-06
-1.05317822600399e-05
-3.3863555228825e-05
-4.38886231603677e-05
-1.27396701543384e-05
-3.15625666868075e-05
-3.4488009854365e-05
-3.28100245581505e-05
-4.98031958447889e-05
-2.1242491037602e-05
-4.6622867381538e-05
-1.20520301995818e-05
-3.16637782917284e-05
-2.09620242374414e-05
-2.61681355597991e-05
-1.58505811186544e-05
-1.38170194960406e-05
-1.56923480012732e-05
7.84854401247832e-06
-1.08982742781584e-05
-1.77888536933372e-05
-2.42972054745033e-05
-2.83606682924267e-06
-1.01914222297044e-05
-3.51460438768208e-05
-2.38640633407414e-05
-1.44659729096221e-05
-3.17532754641839e-05
-2.09949665494612e-05
-2.60528555284894e-05
-3.52512633234507e-05
-1.62436867083185e-05
-3.07988110268671e-05
-1.43377281319343e-05
-1.82615916647714e-05
-3.88353408054232e-05
-2.98482214029836e-05
-2.92267038588844e-05
-1.36514982719719e-05
-2.31517407715301e-05
-1.85387447850968e-05
-1.46302734826004e-05
-2.30651000090224e-05
-4.74990236780549e-05
-1.03424271762101e-05
-8.47462868692652e-06
-1.38885790418444e-05
-2.81809322754143e-05
-4.55057251354595e-06
-1.87069977409923e-05
-3.7489994353725e-05
-1.40616019498849e-05
-3.10240865562926e-05
-1.23988368901821e-05
-1.03794470130687e-05
-2.78503807972822e-05
-1.67596343685036e-06
-2.59819183495741e-05
-2.03616361824761e-05
-2.77889298165932e-05
-3.45545561811688e-05
-1.760804269726e-05
-1.82913204396853e-05
-3.44692648021546e-05
-4.12254105464215e-05
-1.13377381771025e-05
-3.07579806856216e-05
-2.19026407798177e-05
-4.64917283772658e-05
-1.83956908632105e-05
-2.33154081392335e-05
-1.69343986362946e-05
-2.04110764083811e-05
-4.8249816099874e-06
-1.41280976829861e-05
-1.36182872900226e-05
-3.62428756079105e-05
-2.55139630742955e-05
-1.12993505230901e-05
-2.89320655810756e-05
-1.25975660086181e-05
-4.24352337615187e-05
-1.84940050275718e-05
-3.87787110292505e-05
-2.1953127178399e-05
-3.52967584301774e-05
-1.930372846127e-05
-3.04433158068035e-05
-1.58439067253623e-05
-5.224472427547e-05
-2.47966234688312e-05
-3.6365539509984e-05
-3.37308735962329e-05
-1.94014071618576e-05
-3.16193776401789e-05
-1.6671184864101e-05
-1.313782111192e-05
-2.68127309549457e-05
-2.96179140479933e-05
-1.09748968792155e-05
-3.14618700126251e-05
-2.56726862119855e-05
-1.02022618974369e-05
-4.67786574702101e-07
-2.64200648779078e-05
-1.13928291301134e-05
-7.09293171199384e-06
-2.56865283641476e-05
7.47958672130288e-06
2.11615282597362e-06
-3.9117945134597e-05
-1.69234379945263e-05
-2.25492290561015e-05
-2.51333471221786e-05
-1.76777431449739e-05
-2.05711287836745e-05
-8.65969055486305e-06
-4.64543209427699e-06
-1.68908835503957e-05
-6.2231561869967e-06
-3.36965926670116e-05
-3.02976203097968e-05
-7.1948906939082e-06
-1.25281384985046e-06
-1.71027391860967e-05
-6.70438796649842e-06
-1.33384455520774e-05
-3.24507830202407e-05
-1.13505265786912e-05
-3.66683399995427e-05
-2.10859681932842e-05
-2.57966129279124e-05
-1.58055027493917e-05
-2.75209005841902e-05
-1.5466099355983e-05
-1.6758505148216e-05
-1.40965161796436e-05
-2.44891827940358e-06
-2.06411308298408e-05
-3.1717298178083e-05
-3.72104280663e-05
-1.80001082324739e-05
-2.7186132591843e-06
-1.90080960377431e-05
-2.59080035532708e-05
-3.90811569639584e-05
-7.76611359480921e-06
-3.1513776547512e-05
-1.81338690584465e-05
-1.46191451187077e-06
-1.0456314330525e-05
-1.45849759443188e-05
-2.89761235552031e-05
-1.2694840209171e-05
-3.03496250582158e-05
-3.40950872065393e-05
-4.62093713979634e-06
-7.86292448447266e-06
-1.01680499908502e-05
-2.30379341428475e-05
-8.47954124702256e-06
-3.71102503758863e-05
-1.63555402797908e-05
-3.34905440312647e-05
-1.43204082301046e-05
-8.58655419218347e-06
-1.27495922144593e-05
-1.86327627087245e-05
-1.00522461510339e-05
-2.9742813371292e-05
-1.62792428744545e-05
-1.30019735325774e-05
-2.03263191920096e-05
-4.22398883234612e-05
-1.98449920809585e-05
-3.36628826545392e-05
-1.41552681933014e-05
4.05448495408818e-06
-1.8915513764312e-05
-1.53103168270131e-05
-1.87019657513512e-05
-1.63303575638338e-05
-4.36740843577333e-05
-3.5003045587281e-05
-1.48238264079602e-05
-8.26762094395859e-06
-1.68988091552223e-05
-1.22501514582489e-05
-2.63841394014323e-05
-1.87902719751283e-05
-2.51999573480539e-05
2.48305445689777e-06
-8.97404632128416e-06
-2.46484469035551e-06
-1.19141168769689e-05
-2.75237784003263e-05
-1.1460284448763e-05
-1.81242988164253e-05
-3.38845433911175e-05
-3.77187175617366e-05
-1.63976719418596e-05
-3.66636798544745e-05
-1.21350662039604e-05
-1.10853088326237e-05
-2.5759342240662e-05
-2.79767597867792e-05
-1.41392949498261e-05
-3.3906135255111e-05
-2.95071533864511e-05
-3.20020655447831e-05
-2.68417576422348e-05
-1.051785425384e-05
-1.46541096991096e-05
-3.67382617973272e-05
-1.65444240868325e-05
-1.81152007908822e-05
-2.26902981213448e-05
-2.4102932382356e-05
-3.07119221276004e-05
-2.30024674271161e-05
-2.20376781299616e-05
-3.07393998827408e-05
-4.23350537009808e-05
-3.6954832142284e-05
-4.16133852643864e-06
-3.54147885641854e-05
-1.241938763343e-05
-1.60947171536014e-05
-1.45955772157913e-05
-4.2542124298671e-06
-1.66934832288626e-05
-1.94549261513386e-05
-7.54688822653067e-06
-2.62202733598365e-05
-1.1582357533303e-05
-2.21019054974138e-05
-1.53349140010845e-05
-1.1922055103585e-05
-2.84652988211067e-05
-1.19973282422542e-05
-1.96598459966796e-05
-3.96761639842407e-05
-4.35343263538048e-06
-2.5363703114452e-05
-1.75005774024292e-05
-3.60103383624576e-05
2.75350213384751e-06
-2.28645604675336e-05
-6.77257606389216e-06
-2.05088329636572e-05
-2.36934178198104e-05
-4.53241724549655e-05
-3.06986402088001e-05
-2.44694367610487e-05
-2.32450589620067e-05
-5.67874774202213e-06
-3.66742168446551e-05
-2.08859158699719e-05
-1.58571518704501e-05
-1.55639054188131e-05
-3.35173542581633e-05
-2.42023596728353e-05
-1.31424301664668e-05
-2.52895605482077e-05
-3.23395774580547e-05
1.7260826774265e-05
-2.5123576505106e-05
-1.58995868960566e-05
-8.36065098145103e-06
-2.68202794778452e-06
-3.86105721662354e-05
-1.32910080357604e-05
-2.36243543802898e-05
-1.69730310586993e-05
-3.82187109550224e-05
-1.88702940273733e-05
-1.72468226193325e-05
4.72905314177261e-06
-2.8833774679853e-05
-2.34051618238331e-05
-3.0702721196023e-05
-2.13258962048408e-05
-1.40019140077286e-05
3.28427739892961e-06
-1.86320100485113e-05
-6.97727565932894e-06
-8.17082588596343e-06
-2.54996780272034e-05
3.53649703825706e-06
-2.5369687316674e-05
-2.83203809649125e-05
-3.66799783774901e-06
-9.68254988645786e-06
-9.68783238705958e-06
-2.89007690852727e-06
-3.34700657260737e-05
-1.51754121199182e-05
-1.73271012006385e-05
-2.75552925182785e-05
-8.57549401293748e-06
-1.13946769751807e-05
-2.72652940407181e-05
-2.79192724686802e-05
-4.97422327681342e-06
-1.45546924406007e-05
-1.13149436743324e-05
-7.71547404606222e-06
-3.21077591008794e-05
-1.1755625930961e-05
-1.68077481720573e-05
-2.3570524682021e-05
-1.03480030173542e-05
-1.34068124732474e-05
-3.4303781413532e-05
-4.48880782329325e-05
-9.11379045073996e-06
-3.06483629365548e-06
-3.17907658043611e-05
-3.73732649695836e-05
-1.97078148575142e-06
-2.53771332187256e-05
-3.01604109171128e-05
-1.70620179724873e-05
-1.05243370158043e-05
-2.69387693279675e-05
-4.15367761769554e-05
-1.55744637980336e-05
-2.25351578588976e-05
-4.00871863709381e-05
-2.16820160411715e-05
-2.00861348724665e-05
-1.07357576044127e-05
-1.42051802294681e-05
-1.0243676998114e-05
-2.41280831975923e-05
-3.37984010013039e-05
-2.25262520677186e-05
-1.90031898568815e-06
-7.40494253851501e-06
-8.05413434105935e-07
-2.36821503175597e-05
-2.03267373573338e-05
-3.62489901048062e-05
-3.5955644665498e-05
-2.54612323381432e-05
-1.48145181316036e-05
-2.65559249587039e-05
-1.04061357084289e-05
-1.2652230537925e-05
-1.76314580641203e-05
-9.13203926029578e-06
-1.42615664208587e-05
-1.41173281710854e-05
-3.85209505901671e-05
-1.6086865695499e-05
-2.07515567223197e-05
2.00516474055038e-06
-5.78670256959511e-06
-3.4616108546461e-05
-3.28041534086591e-05
-5.470185233232e-06
-1.38353640628101e-05
-1.5755067653051e-05
-3.06720361352083e-05
-2.84540741554955e-05
-1.39716544000179e-05
-3.6668002870078e-05
-1.56332174670433e-05
-5.22344066077073e-06
-2.6592649506675e-05
-2.89810932540034e-05
-3.38926190939912e-05
-2.86335845933913e-05
-1.03051478177688e-05
-4.77996970523505e-05
-2.74112515978332e-05
-2.85351408085935e-05
-2.63565540296473e-05
-2.31686402637358e-05
-2.34799250472522e-06
-2.0613817962567e-05
-1.64491290148427e-05
-3.64110904720288e-06
-1.19638925270943e-05
-2.47977728976261e-05
-2.71694476941589e-05
-2.48406581339281e-05
-2.26284089896878e-05
-9.12412114135365e-06
-9.41778039481313e-06
-2.26822256964085e-05
-2.10110400539458e-05
-2.6412390777416e-05
-3.49530896464573e-05
-2.89933332302685e-05
-1.87379136920534e-05
-1.79708509172712e-05
-4.10591965658873e-05
-3.88696433790484e-05
-3.12892342177579e-05
-2.60643179923569e-05
-1.5718543591048e-05
-1.8535357659123e-05
3.37063569076631e-06
-1.74455888902216e-05
-2.51554563694381e-05
-3.94112051441456e-05
-2.58723434091546e-05
-1.91780800068593e-05
-2.6452150581073e-05
-1.86611852877932e-05
-1.7788314425299e-05
-1.64449421876482e-05
-2.00646253818175e-05
-9.49360346714403e-09
-2.12567818301468e-05
-4.57949053703675e-05
-2.01736425108707e-05
-6.3317584773869e-06
-3.37489666271367e-05
-1.89092710653814e-05
-2.19940179243544e-05
-5.1354528820045e-06
-9.76450797654396e-06
4.69525402862926e-06
-1.67847849017957e-05
-2.05371284145444e-05
-2.9363451345467e-05
-2.46263084663545e-05
-1.12587056246186e-05
-1.5392008177232e-05
-1.6487197202901e-05
-3.14546843884239e-05
-3.69264836139433e-05
-2.47591952214528e-05
-1.22911358934081e-05
9.49365412513224e-06
-1.98873286186007e-05
-9.05267314349099e-06
-3.57150554468458e-05
-1.93465414677274e-05
-3.69485112279682e-05
-1.13271596238041e-06
-2.26878118178405e-05
-2.34484630041273e-05
3.17625150349726e-06
-3.50689627965987e-06
-4.16120016031118e-05
-2.36543372751776e-05
-1.12540183505796e-05
-3.90438789994122e-05
-2.70589527307421e-05
-1.96976072449575e-05
-3.25227232375897e-05
-2.31587701337101e-05
-1.46856437824374e-05
-3.83591977930259e-05
-1.81627769077256e-05
-7.95693101996729e-06
-1.27522816260649e-07
-1.55413001277576e-05
-2.26057545540501e-05
-1.92358996034695e-05
-2.24861307492685e-05
-2.85128612451911e-05
-2.05689244138442e-05
-2.91964204656083e-05
-2.36038058971684e-05
-4.79508770567194e-05
-1.95316059166432e-05
-3.5151974121925e-05
-1.32092846929458e-05
-1.89084845311262e-05
-3.28016026342921e-05
-4.66183254668119e-05
-2.01209589053003e-05
-1.8773066217858e-05
-3.36624450174578e-05
-1.95104592009451e-05
-2.93967135287353e-05
-1.15311763324942e-05
-3.63297889568306e-06
-7.57355344735854e-06
-3.01774847600666e-05
-2.96958712862147e-05
-1.34144084635145e-05
-1.32043272487111e-05
-3.8831575613724e-05
-5.76530982072499e-05
-2.79018008082883e-05
-2.18189911573207e-05
-2.3570965318782e-05
-3.4193003468079e-05
6.85189332002168e-08
-2.80433722140001e-05
-3.69016249841751e-05
-4.30308679841503e-05
2.17305635195189e-06
-1.64489806134593e-05
-3.55720246379575e-05
-1.54676768679607e-05
-3.39720232765925e-05
-3.31274911679503e-05
-1.54759818935451e-05
-1.77068820224681e-05
-5.69499114014735e-06
5.05071369897488e-06
-2.45316210926366e-05
-1.95757147162753e-05
-1.36253622255145e-05
-3.01686217838651e-05
-1.50949070145487e-05
-2.65113782694668e-05
-2.64159931765123e-05
-3.93630483975172e-05
-2.09115076549051e-05
-1.46825899773073e-05
-2.34782287592186e-05
-2.20518564703546e-05
-3.11043569542867e-05
-1.65352733802831e-05
-4.20537846701593e-05
-1.11461517139178e-05
-4.27801136047626e-05
-2.63275166667313e-05
-2.59511164919474e-05
-1.38595382550727e-05
-1.18528400371361e-05
-2.84254943590201e-05
-1.74185653746126e-05
-5.21471097321741e-06
-1.37258203674406e-05
-3.39930196962277e-05
-2.0113818687265e-05
-5.61159525292856e-06
-1.08894967225186e-05
-4.11952530846105e-06
-1.67952224325549e-05
-2.78118579993995e-05
-2.30498058961132e-05
-3.52601686575324e-05
-3.21460484763399e-05
1.06070244526519e-06
-1.6783297239127e-05
-4.74423370053512e-05
-1.99942863263548e-05
-3.4530274923633e-05
-4.12756594642766e-05
-1.39419006962377e-05
-5.24719556078097e-05
-4.6888337542455e-06
-7.11170753358995e-06
-3.05797895322332e-05
-2.57092618495356e-05
-3.63707787529041e-05
-1.794653054572e-05
-2.27889140798419e-05
-2.69743796519523e-05
-5.71538403713717e-06
-2.53725397482122e-05
-2.96576774319295e-05
-2.73683223564118e-05
-1.64022326314098e-05
-3.11337700110591e-05
-3.08420792163528e-05
-1.75296254543817e-05
-1.86260199051601e-05
-1.34138727980099e-05
1.58999277592009e-06
-1.7860242694065e-05
-3.90920681577494e-05
-3.21739717600002e-05
-1.81453231010269e-06
-2.97674436978327e-05
-1.14505545115758e-05
-1.18880458552949e-05
-2.83919707358056e-05
-1.69615128992233e-05
-2.8767537778138e-05
-3.30528486318006e-05
-3.61030346014861e-05
-9.50469004812797e-06
-2.68316267042154e-05
1.024202003664e-06
-1.24389140935689e-05
-5.84037656426732e-06
-1.19399304400556e-05
-1.11294634679235e-05
-1.81315988075357e-05
-1.48664186761548e-05
-2.99079104654661e-05
-4.17836947103471e-05
-1.65015052594577e-05
-3.05806359209165e-05
-2.26840026299056e-05
-1.19361752387873e-05
-3.55341214315046e-05
-2.97908634710028e-05
-1.99940192565878e-05
-8.3246029794336e-06
-1.16624052551987e-05
-2.16028660695911e-06
-2.72108794288198e-05
-7.93414196228503e-06
-3.17540262663216e-05
-7.05836180111781e-06
-2.77521128421379e-05
-7.46665952096097e-06
-1.29872971706822e-05
1.42610989496343e-05
-2.65150982963001e-05
-3.39975751586973e-05
-2.33547900025482e-05
-1.90444765937524e-05
-2.87441033676787e-05
-1.01260785841218e-06
-3.29311841736032e-05
-1.83159811776692e-05
-1.76341543881096e-05
-4.44074123378184e-05
-3.02627104587786e-05
-2.05663618187918e-05
-1.84548628914316e-05
3.516586421353e-06
-1.92832712659541e-05
-2.42158314706009e-05
-3.08088976182087e-05
-1.02812383460325e-05
-2.0520192730434e-05
-5.77827108545277e-06
4.23818328719687e-06
-3.87862332326301e-05
-5.38043836246106e-06
-1.06278276045826e-05
-1.9391292995691e-05
-1.57879920708375e-05
-2.45568091679843e-05
-1.54944003166144e-05
-2.30247404137561e-05
-9.73201847025551e-06
-2.27867491765535e-05
-3.10610748465659e-05
-2.41252985081892e-05
-3.38769133362681e-05
-3.03054462720564e-05
-2.24446278566261e-05
-3.99961674751707e-05
-2.48577424228953e-05
-2.336688857802e-05
-1.52741300322428e-05
-1.44290820389899e-05
-1.8129842558956e-05
-9.59010142240861e-06
-1.67236146031743e-05
-4.97773014919671e-06
-1.87352691120137e-05
-2.93538209650465e-05
-4.20616262448667e-05
-1.83819228050984e-05
-2.70153924856087e-05
-7.26402407590479e-06
-3.19635418245791e-05
-7.46598994989014e-06
-1.94080292422069e-05
-2.99518743348701e-05
-2.20031837956518e-05
-1.51540123141349e-05
-1.96556883158057e-05
-1.89681330859291e-05
-2.27277927848486e-05
-2.58872743695025e-05
-2.28336080277433e-05
-1.14671504301478e-05
-2.43396902849508e-05
-1.6906608760384e-05
-3.02645286643235e-05
-1.28271034528167e-05
-2.30845236847372e-05
-2.13794810670264e-05
-1.86428786968203e-05
-3.04862218284313e-05
-3.118488598907e-05
-1.33382173570461e-05
7.34706512941003e-07
-2.07647753462499e-05
-1.09158589661551e-05
5.60371649741821e-06
2.17645535784569e-06
-7.49167498039429e-06
-3.44411214780115e-05
-1.00315137673677e-05
-9.64567125543407e-06
2.60226505695792e-07
-2.53525698749594e-05
7.05896813075774e-07
-1.31332216530834e-05
-2.10804401503728e-05
-3.13339482168523e-05
-3.4787639951232e-05
-2.9100212823918e-05
-7.02850433989835e-06
-1.20881212193773e-05
-2.01798352328454e-05
-1.21311429120079e-05
-2.38464965081444e-06
-3.49463023663842e-05
-2.73607528493194e-05
-6.34753780951862e-06
-3.28835116196269e-05
-8.1333691646666e-06
-1.53243285608295e-05
-8.39191861940551e-06
-1.84271026746654e-05
-2.6472039840631e-05
-1.96194044003254e-05
-4.42281953451842e-05
2.4405301582566e-06
-1.50726218000423e-05
-3.62691680630791e-05
2.26813839002304e-07
-2.49100653925561e-05
-4.66093146854108e-05
-2.62644630682273e-05
-2.69893604131164e-05
-1.99542188013753e-05
-3.86063063460074e-05
-3.11151945153689e-06
-2.93427827243253e-05
-1.88741129977423e-05
-1.24925375049046e-05
-2.16091901245584e-05
-1.73913772341013e-05
-9.33827471981936e-06
-2.37573308376541e-05
-6.75216761308567e-06
-2.22680086465902e-05
-3.0101626865489e-05
-1.78580218901906e-05
-2.53157060062569e-05
-2.6238599063013e-05
-1.90765485712917e-05
-2.97741983115948e-05
-1.70885302992143e-05
-1.9795839709934e-05
-2.88825092610601e-05
-9.18483415933607e-06
-5.43202763370167e-06
-3.06559818324132e-05
-1.69447116074421e-05
-1.48092256750044e-06
-2.30720517178129e-05
-2.38825515435976e-05
5.87953449383031e-06
-1.89415073021728e-05
-1.42161116052853e-05
-2.53394657396812e-05
-2.9331826991867e-05
-4.02641217781243e-05
-9.88130467474466e-06
-8.63027343449098e-07
-3.3683164637442e-05
-1.661454976271e-05
-8.76538197009472e-06
-2.51620103755194e-05
-1.32105328747196e-05
-2.22206022117378e-05
-1.52252372487535e-05
-9.25933703921908e-06
-1.65141290834201e-05
-2.74585922423914e-05
-2.00466859917425e-05
-2.21412483492529e-05
-5.12202659735857e-05
-2.47882503877656e-06
-4.17973411119083e-05
-2.20870734380731e-05
-3.54811195007506e-06
-2.34750887594626e-05
8.4517087866891e-06
-2.65714511522636e-05
-1.12219716871335e-05
-1.80348725646214e-05
-6.74671563773817e-06
-1.89071750262142e-05
-2.01106564847028e-05
-3.14182842113233e-05
-3.84582141490404e-05
-1.67483024254975e-05
-3.88253300191635e-05
-2.16892545374763e-05
-2.11305319444242e-05
-4.22177859200737e-05
-1.92600813398236e-05
-2.16182619239352e-05
-3.12378358688247e-05
-4.60965695054379e-05
-5.13804382545486e-05
-2.05553482002382e-05
-9.4950766592324e-06
-1.27044774054234e-05
-6.11141480016958e-06
-3.37616835967098e-06
-3.99306048929831e-05
-1.48275818529802e-05
-1.17005275535189e-05
-1.7092651462699e-05
-1.54321779152785e-05
-1.56237342419597e-05
-2.28662771466955e-05
3.27168861646928e-06
-4.75333623779523e-05
1.94905640703939e-06
-3.59183832055122e-05
-2.08424006111684e-05
-1.05765170517532e-05
-2.3421506341191e-05
-2.93015814831273e-05
-8.89709786122533e-06
-6.17607681926406e-06
-2.63584042623714e-05
-1.86136102590405e-06
-2.14963089467467e-05
-1.10108798567001e-06
-1.97232496510507e-05
-1.28160538368792e-05
-2.35221836925995e-05
1.19565760217082e-06
-8.51952241678089e-06
-6.34043990508725e-06
3.36451557890521e-06
-1.8013611165592e-05
-4.49110229173299e-05
-1.15734621606115e-05
-2.88719379122204e-05
-1.23108977739002e-05
-1.78647785999994e-05
-6.7434276277133e-06
-1.84650762646812e-05
-9.72594101408188e-06
-7.43201921160841e-06
-1.24158460627925e-05
-2.35659796837723e-05
-1.94857535165682e-05
-2.73366955142191e-05
-4.89734489242574e-05
-2.52072016737772e-05
-2.37376829589046e-05
1.37599801343364e-05
-1.31534190091665e-05
-3.46072925748928e-05
-1.53490113517845e-05
-1.62756489171627e-05
-1.19894472488457e-05
-1.9747350752572e-05
-2.2011376996347e-05
-3.05336757256474e-05
-1.39837090905622e-05
-6.70225847149549e-06
-1.46851663925681e-07
-5.1301947781584e-05
-2.82644294780405e-05
-3.38711973469058e-05
-8.29912171574058e-06
-2.23436448341436e-06
-1.93311635408613e-05
-2.20480313190486e-05
-1.86625119952428e-05
-3.09586230501115e-05
-2.71266166185085e-05
-3.44540479469897e-05
-3.40249148907124e-05
-2.35711167816791e-05
-2.56691844173299e-05
-3.88950986778547e-05
2.51300583784338e-06
-2.44305008545681e-05
-2.73117238843009e-05
-2.29612738799078e-05
-3.12323428674137e-05
-1.53340387267994e-05
1.04814735925946e-05
-1.87009195974477e-05
-3.36166497881658e-06
-2.00832264555376e-05
-3.97502873048331e-05
-3.8112709704177e-05
-3.00454758790634e-05
-2.06592649106943e-05
-1.93650172237605e-05
-1.91682504122207e-05
-2.04951417024384e-05
1.91357927612305e-06
-9.53596952374219e-06
-1.567601680915e-05
-2.82627083118085e-05
2.59783583247402e-06
-7.64078971785962e-06
-2.47200825004505e-05
-5.42532045541536e-06
-1.60909643317169e-05
-2.0030530183501e-05
-3.561317483631e-06
-1.38097254357398e-05
-1.91853840826501e-05
-3.28698011912796e-05
-1.68619088520092e-05
3.78341131795181e-06
-8.73998780206799e-06
-1.56905980597926e-05
-1.12052700383248e-05
-1.06603624482303e-06
-2.68844157637382e-06
-1.28712133059027e-05
-2.47709833795143e-05
-1.55065251656264e-05
-1.26380452822486e-05
-3.07128740005151e-05
-6.9843098269401e-06
-2.0861727881452e-05
-3.21744433121497e-05
-2.42719801815158e-05
-1.9806984265066e-05
-1.05229072551635e-05
-2.7584907991606e-05
-3.9818143090605e-05
-8.68527025077009e-06
-1.28479353854482e-05
-2.77371307929599e-06
-6.13269832149335e-06
-2.66080519822638e-05
-2.85528104722167e-05
-3.1119785691622e-05
-1.20135585494293e-05
-2.21274143774346e-05
-2.75030831993309e-05
-1.6715986499228e-05
-1.48440679759457e-05
-2.39130973345558e-05
-2.09671450366975e-05
-1.58557625195004e-05
-5.71176469299822e-06
-3.08843276879416e-05
-2.41465230399497e-05
-1.79426378533847e-05
-3.94464989210664e-05
-1.61037508396901e-05
-1.77525046637209e-05
-1.31816464090714e-05
-3.94588316719197e-05
-4.01615838870564e-06
-2.00878888052238e-05
-1.29725294111213e-05
-3.38525356887565e-05
-3.81784340211291e-05
-2.43031886011063e-05
-8.12384787882239e-06
-2.60867196428164e-05
-1.49539616712561e-05
-1.6997881098298e-05
-3.60184717354437e-05
-4.59228504375221e-05
-1.58957449352811e-05
-1.60724466002435e-05
-1.07914652786826e-05
-3.15200556716819e-05
-3.774358376053e-05
1.83606707251465e-06
-2.48287667416865e-05
-4.38015879607778e-05
-4.91991899619798e-06
-1.33855502205172e-05
-1.31719295816524e-05
-3.77081546691773e-05
-2.07146078420385e-05
-1.92866891514829e-05
-2.36341658648124e-05
-2.97367593492794e-05
-6.42802392813021e-06
-1.7698593553256e-05
-2.53965339758401e-05
-3.12626978838292e-05
-1.57405148727523e-05
6.55747011814275e-06
-2.82593179038775e-05
-1.23463898244525e-05
-3.01443878686121e-05
-1.90626741401724e-05
-2.37659711427948e-05
-2.38003367913061e-05
-1.02355582142731e-05
-2.80464324633879e-05
-1.96757941639768e-05
-3.64979998768634e-05
-2.83006592669391e-05
-2.30602387807448e-05
-1.42114204833282e-05
-1.49844210923043e-05
-1.55552948557253e-05
-8.48927089939224e-06
-1.2090783566847e-05
-2.18340001485799e-05
1.25210171729208e-05
-4.36852176498743e-05
-1.76604761222953e-05
-3.47818666594563e-05
-3.26430809317335e-05
-1.60696416351742e-05
-1.55406876962524e-05
-2.00414568990192e-05
-2.05551394156539e-05
-2.10637123179428e-05
-3.89624728352715e-05
-3.99076738001785e-05
-2.9945294912767e-05
-4.61086052499892e-05
-2.38102892904233e-05
-2.77345998295984e-05
-1.33026299077912e-05
-1.26340737587376e-05
-3.25152138981886e-05
-3.45352407634197e-05
-1.3272858291368e-05
-1.76833225375173e-05
-2.17509901977659e-05
-4.37976794448154e-05
-2.9212061181295e-06
-2.11303686588726e-05
-1.84240079239646e-05
-1.2525846176165e-05
8.878201671841e-08
-6.92988297189088e-06
-2.55177997327239e-05
-3.19843272653637e-05
-2.58949433557757e-05
-3.25403065860729e-05
-1.83981655634981e-05
-9.34982359622944e-06
-1.22892755884345e-05
-2.46197375416648e-05
-2.6054216990145e-05
-1.51680542584646e-05
-4.57017988081704e-05
-2.94488537652933e-05
-1.09069705840919e-05
-3.95266687937174e-05
-2.89846444407088e-06
-1.47105784818561e-05
-2.10632062331365e-05
-2.98218396836798e-05
-2.1313056280037e-05
-2.17074583295779e-05
-2.00752954668416e-05
-2.02866666005366e-05
-1.64230518409527e-05
-1.09673190688785e-05
-9.93213990577474e-06
-2.62521959265663e-05
-3.66545689119237e-05
-2.43675523777627e-05
-1.11637152487779e-05
-2.00925594792292e-05
-3.93296175153927e-05
-2.50316262413739e-05
-1.05266585970325e-05
5.86545569616232e-06
-1.91975663649031e-05
-2.27082687848122e-05
-4.08666672754331e-05
-2.52415852003635e-05
-4.66735861900747e-05
-4.18610478760199e-05
-2.90004753470379e-05
-2.56562322358472e-05
-2.7643683073406e-05
-1.13647201439203e-05
-1.73482851170745e-05
-1.63179656750408e-05
-2.45735868025999e-05
-1.44442180022618e-05
-3.11911902275292e-05
-1.71164947005332e-05
-2.1287458197251e-05
-3.19059156245058e-05
-1.11966496010418e-05
-3.03755523216796e-05
-2.2716637373802e-05
-2.82678460213585e-05
-5.42976436143492e-06
-3.04885733365799e-05
-3.17442030997151e-05
-7.56623068423343e-06
-1.49951124560491e-05
-2.00909661280409e-05
-1.39376148431215e-05
-1.58393093745437e-05
-3.71019320329907e-05
-1.25600726729493e-05
-3.40058111336876e-05
-1.72834346888043e-05
-2.38894610063964e-05
-4.24160460489162e-06
-3.5887036391696e-05
-3.46798998189615e-05
-3.19565877278729e-05
-1.30172332603335e-05
-3.32858011478244e-06
-3.78194154274886e-05
-8.30869667362526e-06
-4.71662815614267e-05
-2.67218688859587e-05
-9.32259571049621e-06
-3.57318159437888e-05
-3.76823397834173e-05
-3.1940930024164e-05
-5.92864761410351e-06
2.41435831491063e-06
-1.17646978584708e-05
-2.13118858910298e-05
2.71189606720622e-07
-5.25388783869809e-06
-2.01768214344411e-05
-1.38299815101412e-05
-2.11407455926578e-05
-2.39217186553885e-05
-1.29009477417613e-05
1.0590401931053e-06
-7.06684735496221e-06
-3.43029008618118e-05
-2.04176416360609e-05
-3.29996227089797e-05
-2.87526785022323e-05
-2.09614076422955e-05
-5.70325253843455e-05
-2.73749894920137e-05
-1.97857410978169e-05
-2.33902391296246e-05
-3.22720236956838e-05
-1.81769531087849e-05
-2.08124313821943e-05
-2.79929650474171e-05
-3.52645101019293e-05
-1.62549784572918e-05
-1.43207217911109e-05
-1.62986310812004e-05
-2.84990574587048e-05
-2.02114631565119e-05
2.34444671714454e-06
-2.81710297118156e-06
-3.1584530100741e-05
-1.74815320448834e-05
-1.79786332298178e-05
-2.70555316571781e-05
1.17188036996198e-06
-9.24526423007251e-06
-1.17119060462774e-06
-4.97041860414931e-06
-8.63771991876668e-06
-2.74658796262888e-05
-4.89315559750115e-07
-1.94940495179032e-05
-5.14165533655103e-06
-2.03990305153222e-05
-3.31510088103536e-06
-7.40324275519926e-06
-2.77136351711284e-05
-1.26375098693372e-05
-1.16057836894969e-05
-4.29532595748176e-05
-3.30723750716825e-05
-3.39278613844458e-05
-3.46023541530256e-05
-3.80086078854185e-07
-1.37898169810891e-05
-4.1034879900438e-06
-1.14241998070867e-05
-5.12388642150816e-05
-7.7113370246391e-06
-2.04265269689566e-05
-1.02227343891035e-05
-1.92209459466548e-05
-9.25133257433651e-06
-1.92293242035364e-05
4.94088805652233e-07
-1.96267892326965e-05
-2.88619229698246e-05
-1.52070729786808e-05
-1.42080214918129e-05
-1.51901089961356e-05
-1.38582842903204e-05
-2.77992781665191e-05
-2.59122646620152e-05
-2.00803916500618e-05
-2.27167649589783e-05
-3.18230113365458e-05
-1.55742326537911e-05
4.01604893408032e-06
-2.29061945279236e-05
-3.07412894655287e-05
-2.52277836073989e-07
-2.11472818967564e-05
-3.41070552054537e-05
-2.05351971710602e-05
-8.56370061995581e-06
-2.47279773693296e-05
-1.72954903443348e-05
-5.25721973354147e-05
-2.26150591220709e-05
-1.38767434516468e-05
-1.34000227163823e-05
-8.61349504054274e-06
-2.55227523627097e-05
-2.40286194418991e-05
-1.14444783594732e-05
-2.02428565241349e-06
-1.31948177331033e-05
-1.44890853722798e-05
-1.07190558400914e-05
-9.16993242076414e-06
-2.8416180705307e-05
-1.42521334265399e-05
-3.15343265316261e-05
-2.95434553410176e-05
-2.51701939552063e-05
1.68793315622588e-05
-1.6966352438939e-05
-1.9637064942463e-05
-2.24449218245738e-05
-2.061515268542e-05
-2.11162816876336e-05
-1.19683660201877e-05
-1.96875447285198e-05
-6.15652056408569e-06
-4.52457951812892e-06
-3.21773321735068e-05
-1.61696373470861e-05
-1.9676122146493e-05
-2.26556457922181e-05
-5.37324801195588e-06
-1.57483454872964e-05
-1.38195940460184e-05
-1.06646312544429e-05
-3.48607669646283e-05
-1.71482380437388e-05
-4.1071474298356e-05
-4.36181743235359e-05
-2.39248519839866e-05
-3.83600463951085e-05
-1.49254634692647e-05
-6.40976062145004e-05
-2.16017586365992e-05
-1.42956434904283e-05
-1.86698637861546e-05
-1.99602589278693e-05
-3.61064469333635e-05
-3.41207610736891e-05
-3.84693797289182e-05
-3.40714229409032e-05
-9.47776823014573e-06
-1.57204314179156e-05
-2.35788485102072e-05
-7.47660432032982e-06
-1.5361432281062e-05
-1.86512997782303e-05
-3.63699420447186e-05
-1.7046777991632e-05
-1.98692613766725e-05
-2.15837058970638e-05
-2.55727347850294e-05
-2.22570106771803e-05
-2.31591956478459e-05
-2.24984120377669e-05
-8.34087596884352e-06
-3.24786974183222e-05
-1.00004082862767e-05
-8.65689821028341e-06
-4.7515646993706e-05
-2.24444451753428e-05
-3.40562151425565e-05
-2.80095868114627e-05
-3.74932150145177e-05
-3.42842096424398e-05
-4.91820653621239e-06
-2.42877945838077e-05
-1.75441443158349e-05
-2.63978632224436e-05
-2.65642356384379e-05
-2.96250719870866e-05
-2.69096907281039e-05
-1.67232288269131e-05
-2.59665820764524e-05
-2.18301153395599e-05
-1.46981030832118e-05
-1.43339310953002e-05
-1.28446471556685e-05
-3.09926561173274e-05
8.14130848277565e-06
-2.36180694774876e-05
-1.85860102461081e-05
-4.8927804654847e-05
-2.12156176767336e-05
-8.90684399384419e-06
-6.38956988596123e-06
-5.9800778716262e-06
-1.3606641136937e-05
2.05750030851913e-06
-6.17825812817251e-06
-1.7620566169812e-05
-2.30263131265294e-05
-2.43688915741993e-05
-2.64683012418263e-05
-2.49933069699384e-05
-4.70649634787616e-06
-2.16668190172424e-06
-1.46387931820495e-05
-1.24866760554136e-05
-3.04137412944684e-05
-2.44424983245574e-05
-3.20576654285291e-05
-1.03514305305708e-05
-1.93764599066038e-05
-3.27015286954026e-05
-1.29450279859599e-06
-2.79109865817253e-05
-1.10049048396675e-06
-2.79132828533219e-07
-6.51260268446247e-06
-2.14216934746563e-05
-1.46444782762194e-05
-3.07595206290049e-05
-1.08420025391568e-05
-1.56689738949223e-05
-1.25757416941415e-05
-1.01468530878197e-05
-1.9664338945428e-05
-1.13846873039007e-05
-1.50253350060478e-05
-3.28048828429629e-05
-1.60556922929004e-05
-3.39049526894275e-05
-7.48601913964296e-06
-2.30884029707776e-05
-2.51035045707773e-05
-4.66737572883628e-05
-2.29710441479452e-05
-5.72415741215473e-06
-2.96263608333656e-05
-2.20283127823844e-05
-1.45584010939508e-05
-2.53304538159365e-05
-3.71425015901786e-05
1.36665588619142e-06
-9.38942774018199e-07
-2.67636874921634e-05
-1.70263401319424e-05
-4.48582847681609e-05
-2.17194770266023e-05
-1.09505364986624e-05
-2.9109037498254e-05
-2.06592157427699e-05
-2.92042162959704e-05
-2.11403489716377e-05
-4.20156920783247e-05
-2.75866358184679e-05
-1.25914466370085e-05
-1.7719156843581e-05
-2.22094237810907e-05
5.80574602877534e-06
-1.27525094913677e-05
-7.71042431688339e-06
-3.26423401804123e-05
-1.79256898077538e-05
-2.93445906785777e-05
-2.45334049584481e-05
2.98266593722377e-06
-1.59982022450491e-05
-2.9274270647197e-05
-4.59802166751964e-05
-2.13127093305662e-05
-1.18089910358427e-05
-1.50030388591161e-05
8.20475219749239e-07
-1.54569592416046e-05
-1.99226578593145e-05
-2.11195253909754e-05
-1.81988570083508e-05
6.3188080056911e-06
-1.60761908654395e-05
-3.65953814301322e-05
-3.1014304289934e-05
-1.40322029943368e-05
-2.31821571610798e-05
-2.00803195538061e-05
-1.54302457970283e-05
-1.53319547200851e-05
-3.55756312680117e-05
-3.60882424177361e-05
-4.16537453870447e-05
-4.33545852380969e-05
-1.17256684358775e-05
-2.46789029664486e-05
-2.57196768043929e-05
-2.73543166699537e-05
-2.34665117932194e-05
-2.70037997513211e-05
-1.94582378780329e-05
-1.07269731470263e-05
-1.13733341040084e-05
-3.81672536717474e-05
-2.33585272606696e-05
-1.26470867981482e-05
-2.5293319790291e-05
-3.2043857434112e-05
-2.31034074363186e-05
-3.26547428849784e-05
-2.94057237566315e-05
-7.96293217441259e-06
-1.87235412947702e-05
-1.03098870737451e-05
-2.66964646610266e-05
-1.69108006773422e-05
-3.87590238571984e-05
-1.72301434162753e-05
-1.02021166364892e-05
-1.68965578539867e-05
-6.68446720693258e-06
-1.46959367582309e-05
-3.85639034375751e-05
-4.6226622186075e-06
-2.205391528825e-05
-2.7026158364125e-05
-1.3491591835759e-05
-6.75059116410439e-06
-2.52053912982542e-05
-1.73881118628919e-05
-2.29554041793124e-05
-1.67906234391859e-05
-8.24016202253713e-06
-3.69611015249569e-05
-3.07682913691178e-05
-3.10396190398648e-05
-3.36843428526532e-05
-2.04372593756236e-05
-2.27095351234025e-05
-2.72092337578058e-05
-1.53976968240508e-05
7.49307482123263e-06
-2.52653042096128e-05
-2.07707123261088e-05
-2.34848636916869e-05
-4.97958228972854e-06
-2.20951621445183e-05
-1.95813215351022e-05
-1.82568525210863e-05
-2.7593830010489e-05
6.14487255833213e-06
-3.55244057440594e-06
-2.59119805561388e-05
-2.14811370180233e-05
-3.46867546418936e-06
-1.12465555391385e-05
-1.90608592721945e-05
-7.45985740046772e-07
-3.52930822440226e-05
-9.54674898780405e-06
-4.59967116449321e-05
-3.66164746129015e-05
-1.98686733371663e-05
-3.45639426202703e-05
-1.35941914571983e-06
-8.06708890093987e-06
-1.99071859323233e-05
-6.49503501064e-06
-1.67931867538555e-05
-1.41430225356364e-05
-2.58393524921954e-05
-2.09343050661013e-05
-2.39175791714426e-05
-2.0997165458898e-05
-7.10124714671003e-06
-2.55556205927665e-05
6.44113160216969e-06
-8.48154473455351e-06
-8.8653580786276e-06
-3.48634506390584e-05
-1.76516616613286e-05
-3.38966395616979e-05
-1.08571106137538e-05
-1.46397098576686e-05
-3.00239650058813e-05
-1.7978064190359e-05
-2.08525837261557e-05
-1.3748326727669e-05
-2.64255674737544e-05
-3.67082750501047e-05
-4.52042053041892e-06
-2.33385771558298e-05
-4.02534751964606e-05
-2.58596074005641e-05
-3.17661705981615e-05
-3.48465163783965e-05
-2.43220184416487e-05
-3.49270705786338e-05
-4.43488684106079e-05
-4.06869049678699e-05
-1.92137410111735e-05
-1.38634091128412e-05
-1.33975227231434e-05
-1.507994097623e-05
-3.71458313300119e-06
-1.6572752434248e-05
-1.94661042095251e-05
-1.12617999339736e-05
-2.70039659942257e-05
-2.39320347977298e-05
-1.92715070216576e-05
-3.64754288976143e-05
-1.14124575622705e-05
-1.90280797011331e-05
-2.57039613530519e-05
-2.97192654936383e-05
-3.65941733073963e-05
-1.4133659968961e-05
-1.90800646285561e-05
-1.24181187947712e-05
-2.09799329790195e-05
-2.97491999329106e-06
-2.03683563787343e-05
-2.42960331543213e-05
-4.4418148776821e-05
-2.27923570876952e-05
-2.64598756327154e-05
-2.57718723578106e-05
-1.84410723904914e-05
-1.93741022261464e-05
-1.80617141280549e-05
-7.80346729035366e-06
-4.72541944103649e-05
-1.42152001570142e-05
-6.58495570999892e-06
-1.14345691311454e-05
-1.78457331312512e-05
-2.59304881108324e-05
-1.81531746795558e-05
-1.58736379188205e-05
-2.60587105007471e-05
-1.40943104879472e-05
-2.54707730595462e-05
-1.62336185847118e-05
-3.68413284574621e-05
-1.92199130820692e-06
-2.69441783985079e-05
-2.17237115613595e-05
-2.15898779151473e-05
-2.39842335240649e-05
-2.73714731848701e-05
-3.2094189347471e-05
-2.80476691672183e-05
-2.72855476208184e-05
-1.92462363865604e-05
-1.38752217410056e-05
-3.65221142400957e-05
-1.98980207380393e-05
-1.58043711220644e-05
-2.62480780244058e-05
-2.42389918225953e-05
-1.51216089333785e-05
3.2484667223644e-07
-1.60944828329143e-05
-4.15681180530297e-05
-2.40183911717372e-06
-1.36773699123162e-05
-1.02257633798343e-05
-2.96089791913863e-05
-8.54666400952147e-06
-1.76909472508588e-05
-1.40856170769647e-05
-2.44193601115705e-05
-2.48489597400633e-05
-1.94392475457522e-05
-2.35413908246785e-05
-3.19459022212011e-05
-3.2849100792988e-05
-3.83496039802757e-05
-3.2663987425822e-05
-3.01620647094733e-05
-4.23263554094715e-05
-2.71506483661852e-05
-2.24122280440095e-05
-2.96168477077236e-05
-3.17970934445897e-05
-1.78710446155529e-05
-2.32767209467039e-05
-3.6218232059148e-05
4.55264978551042e-06
-3.02626826076574e-05
-1.81728340163881e-05
-2.20388651401049e-05
-2.03488155461471e-05
-4.48535776770941e-05
-2.77864586206341e-05
-3.51008824802418e-05
-1.3588302551127e-05
-8.83312210101466e-06
-2.5760301831053e-05
-3.35930521900637e-05
-1.19720624980013e-06
-1.24692843742677e-05
-1.76809212681344e-05
-2.84934165547165e-05
-4.04087156710764e-06
-1.50727555981553e-05
-2.45436736361833e-05
-3.26017198849106e-05
-8.54996413159151e-06
-3.55173255944844e-06
-8.32348234338258e-06
-2.71072532989057e-05
-2.16574284999234e-05
-2.69702913477051e-05
-4.79497235561945e-06
-3.70378532970505e-05
-3.25149861738617e-06
8.9980016390048e-06
-2.17618186816551e-05
-1.70559422942274e-05
-2.23578477360362e-05
1.37681039058847e-05
-2.54433178637752e-05
-2.58759348026022e-05
-2.84247614367803e-05
-2.0961286361828e-05
-5.39293276542146e-06
-2.77320409115339e-05
-2.92263100943331e-05
6.7634883334824e-06
-1.70778467981318e-05
-9.5443687229221e-06
-1.04914249770181e-05
-2.48058756621246e-05
-3.88592965849965e-06
-1.06887391391437e-05
-2.59711522861875e-05
-3.16836407628073e-05
-5.19630873088877e-06
-2.99158941365885e-05
-3.77228702644117e-05
-2.74150291915717e-05
-1.11772231527671e-05
-2.13883488476425e-05
-2.43604148472934e-05
-3.41226274928229e-05
-3.04424829718424e-05
-3.87848677620996e-05
-2.72279388030032e-05
-1.82611665635994e-05
-2.31999008782363e-05
-6.2828032233928e-06
3.652916083728e-06
-3.21866150523166e-06
-2.89705019711872e-05
-1.93949657671967e-05
-1.22056034820093e-05
-9.93731778471553e-06
-1.68412302989231e-05
-1.9057247775603e-05
-2.09589153132076e-05
-1.80330709398222e-05
-6.67420470534021e-06
-1.57339620347899e-05
-1.30503388637988e-05
-2.52210348425032e-05
-3.17074332673886e-05
-4.97166057412997e-06
-2.81670580570779e-05
-1.42659496480191e-05
-5.04744614606776e-05
-2.11872203079176e-05
-1.50799939463305e-05
-1.51103260117542e-05
-1.97752253895191e-05
-3.20078315924791e-05
-1.34488618835599e-05
-9.97832648160269e-06
-1.65396334690094e-06
-2.62854195778443e-05
-2.84182380089693e-05
-3.68741151178526e-05
-2.23494619697816e-05
-9.97713910931971e-06
-8.90881105020769e-06
-2.58155216269077e-05
-3.08284660210916e-05
-2.73433959266194e-05
-1.92085592265608e-05
-1.9622913590652e-05
-2.39262869229207e-05
-2.08041727285658e-05
-2.24570497733959e-05
1.94905602495786e-07
-2.61408345725342e-05
-1.73595062097226e-05
-7.41902950772048e-06
-7.91969699927835e-06
-6.96390805556614e-06
-2.33278962624552e-05
-2.40376719852945e-05
-2.51533154452131e-05
-2.71351103988112e-05
-1.94924400204844e-05
-2.2568566999091e-05
-1.34517105107121e-05
-1.32749489914931e-05
-2.66102436324324e-05
-1.96353123879576e-05
-1.60672032384111e-05
-2.88494989340023e-05
-2.72008484618641e-05
-1.4992626928973e-06
-1.62392625999106e-05
-1.12218851562284e-05
-2.27483831638706e-05
-3.16087588104411e-05
-3.87675468081657e-05
-1.14412104788228e-05
-3.0248538349444e-05
-1.52435592593344e-05
-2.75994501589681e-05
-1.18112832203309e-05
-6.18608455330403e-06
-4.18761212293166e-05
2.54739641935562e-05
-1.04214334662974e-05
-2.56529842135691e-05
-3.15014374693628e-06
-1.25999398522017e-06
-2.16992965532324e-05
-9.78583310219625e-06
-3.20981044510704e-05
-1.65605140054289e-05
-1.9241112171469e-06
-1.39435026971259e-05
-2.26233764165799e-05
-3.07821379323124e-05
-2.46688652703391e-05
-2.68058708338611e-05
-1.98474234015794e-05
-1.4961772554778e-05
-2.61545160175489e-05
-2.72114031623191e-05
-3.31594668118027e-05
-4.48807167881628e-05
-2.99867667555719e-05
-2.30671070722031e-05
-1.3798598176142e-05
-2.48303663026157e-05
-3.17624443924237e-05
-5.53317983814346e-06
-1.49790147960282e-05
-3.03644828011447e-05
-1.64156947076839e-05
-1.32532978441039e-05
-1.24506958105929e-05
-3.27302292040065e-05
-2.79399332327288e-05
-2.6853400532223e-05
-1.18265473298783e-05
-4.08739417126218e-05
-1.17086179562037e-05
-2.74061071284786e-05
-1.04861263002834e-05
-1.48277713140761e-05
-1.08347892241516e-05
-1.42613530462313e-05
-1.51130865288344e-05
-2.76296349656038e-05
-9.34442440734692e-06
-7.13283588541139e-06
-1.81937770151654e-05
-7.21599246788884e-06
-2.60842785648445e-05
-2.9047514250106e-06
-6.12692925434791e-06
5.35960474799027e-07
-1.52145490778743e-05
-1.95305381359818e-06
1.20105995709312e-05
-1.08188298952753e-05
-2.05385792170981e-05
-4.34829226831245e-06
-3.08144370793713e-05
-1.99103811246287e-05
-6.23800262986336e-06
-4.59791418214485e-06
-1.90104904009778e-05
5.44007736643016e-06
5.36066773761422e-06
-3.04631499588625e-06
-2.73006996996239e-05
-3.74367442943113e-05
-8.35243693882195e-06
-1.07966064567611e-05
-1.29443616851463e-05
-2.37579076546393e-05
-3.92714793593934e-05
-2.54126861739577e-05
-1.57734565670335e-05
5.43540635740949e-06
-1.03701601300626e-05
-1.39926089415309e-05
-3.11507257910362e-05
-2.10235178067942e-05
-3.13343395551361e-06
-1.91044759815295e-05
1.07811130357947e-06
-1.48777809607943e-05
-2.39908507901451e-05
-2.53289988600168e-05
-2.89695837091826e-05
-1.752896044314e-05
-3.26373276687474e-05
-3.88696092116749e-05
-2.19237018047915e-05
-2.8375475956189e-06
-2.30081475603006e-05
-2.56204295563347e-05
-9.13267896821516e-06
-9.43602476366242e-06
-1.17590147580278e-07
-1.72761469680163e-05
-2.47868776112186e-05
-2.35963143459784e-05
-1.47229020398293e-05
-3.444460265854e-05
-2.70457165339033e-05
1.06826284646339e-05
-2.84717870423039e-05
-3.74326092413373e-05
-1.20719193979618e-05
-1.59043877373553e-05
-3.25166288478644e-05
-2.8490631536497e-05
-1.71089741170211e-05
-1.72136638354417e-05
-1.50190144447483e-05
-2.0993739576856e-05
-5.22626236320979e-06
-3.17087860790401e-05
-1.98279325372413e-05
-1.72339362898123e-05
-3.89848898415474e-06
-3.63782355399512e-05
-1.94975857328689e-05
-4.6404985024532e-06
-1.55605850079083e-05
-1.73094041440362e-05
-2.65677018929807e-05
-2.248561676604e-05
-3.13095344814771e-05
-1.43015283738374e-05
-2.06699967497798e-05
-1.31722051677501e-05
-2.80483722710631e-05
-2.72413497851657e-06
-1.06619951992218e-05
2.46000852314378e-05
-3.27602579752057e-05
-2.88946632687385e-05
-1.86710590230274e-05
-3.51627328157457e-05
-1.32023078746244e-05
-6.03815826751574e-06
-2.51161175742021e-05
-1.340073562365e-05
-2.47864806921956e-06
-2.97804344298143e-05
-3.05749089465689e-05
-2.91435021986585e-05
-3.56375164449324e-05
-1.44230883141645e-05
-4.18770326073571e-05
-2.60479120872538e-05
-3.35007273653607e-05
-1.00468490254475e-05
5.41868524931073e-06
-2.35966950006317e-05
-4.29153825674419e-05
-2.44420029227237e-05
-1.52834282807818e-05
-1.95947916388604e-05
-2.7635559112395e-05
-2.45245343946958e-05
-2.26383234312079e-05
-2.30041575143473e-05
-8.59472663737758e-07
-3.33598908067961e-05
-2.92461082779718e-05
-2.1034644104749e-05
3.54179361866644e-06
-3.85322425122986e-05
-1.12554592559685e-05
-1.07702973901054e-05
-2.33188673744374e-05
-2.35116150134399e-05
-2.83771551696647e-05
-2.42298508793757e-05
-1.29606560613757e-05
-4.1011456896047e-05
-2.17269592384738e-05
-5.27310528639484e-06
-1.43365460671936e-05
-2.09836808461319e-05
-3.94357970428383e-05
-2.3229678473081e-05
-2.21690762384433e-05
-1.11330376459744e-05
-1.43186843178536e-05
-1.44357737126196e-05
-2.49605251487997e-05
-3.18826407151966e-05
-3.31175164147036e-05
-1.30205437926884e-05
-5.95505232795816e-06
-1.01759016059128e-05
-2.4063278893947e-05
-8.67801734615371e-06
7.14386478648302e-06
-3.48831081718604e-06
-2.34661326048568e-05
-1.84591860044042e-05
2.77841421680618e-06
-1.51439316211302e-05
-2.23639446336029e-06
-2.16715454562018e-05
-5.59936391536113e-06
-1.6211285992718e-05
-8.80894017611619e-06
1.27593197340043e-06
-3.10130201761011e-05
-3.03775469886621e-05
-2.46946018049822e-05
1.72772380764957e-06
-1.83145055659228e-05
-1.92647643618456e-05
-7.51428141497587e-06
-3.71411116491571e-05
-2.17073785075733e-05
-3.1422078036467e-05
-1.02870512240918e-05
-1.63017183739557e-05
-3.04484121585727e-05
-1.83256743078043e-05
-1.16061958982921e-05
-3.6754311162622e-05
-8.03944086104472e-06
-3.21239443185873e-05
-1.90823269714931e-05
-1.21790965525184e-05
-2.34855537223222e-05
-1.54129544787612e-05
-3.0353279538118e-05
6.38093841484838e-06
-1.31390853601859e-05
9.49882813912033e-07
-2.70666651737128e-05
-3.86104417804828e-05
-2.14237033139505e-05
-4.94899777298292e-06
-2.51312370950563e-05
-9.72704054462129e-06
-1.76748173813338e-05
-2.50544883387044e-05
-2.6865257160691e-05
-6.62678289322539e-06
-1.74763685879518e-05
-3.65953201286987e-06
-3.43117439909213e-06
-1.69248389337493e-05
-3.91980212748497e-05
-2.30410399453736e-05
-2.39670762562028e-05
-1.25095856850576e-05
-3.31562252817791e-05
-4.01434872261497e-06
-2.09355126732907e-05
4.06952206276347e-06
-2.41163984246629e-05
-1.42674706262505e-05
-5.15891908407765e-06
-2.08485450585321e-05
-2.07088851434786e-05
-9.07033430693918e-06
-3.37917761598561e-05
-2.22782257334753e-05
-1.45191447888664e-05
-3.01557313194625e-05
-4.90215738252642e-05
-1.24839133227177e-05
-1.44820780760268e-05
-2.53218485780982e-05
-1.19870229485499e-05
-2.294794128988e-05
-2.74762899515684e-05
-1.95372674169027e-05
-3.02770075372072e-06
-2.27058989255017e-05
-2.75921743341421e-05
-7.71276189109555e-06
-1.28904352506281e-05
-1.06520982826449e-05
-1.20507214765103e-05
-5.11654175812917e-05
-1.1882534802453e-05
-1.53584013254179e-05
-4.98915463678812e-05
-2.41539104346135e-05
-1.37210520586326e-05
-2.55170888952166e-05
-1.48916756399698e-05
-1.68386577974476e-06
-1.69151369276733e-05
-2.71226541026864e-05
-1.31757933358709e-05
-3.61366438081249e-05
-1.57897385226489e-06
-2.0369974971641e-05
-2.15209638144965e-05
-1.85305080891919e-05
-2.95167939098966e-05
-7.48485640285216e-07
-2.05799780276622e-05
-2.25543469404774e-06
-1.47252001914675e-05
9.47303871807919e-06
-2.94744545120754e-05
-5.1049499878823e-05
-9.44815678192882e-06
-2.03155065480693e-05
-2.31282575106003e-05
-1.47978881080832e-05
-7.1502660120966e-06
4.01723365069757e-06
-1.65884062372797e-05
-2.92953241855328e-05
-2.69832973022021e-05
-4.28554802067259e-05
-2.92633138522008e-05
-1.00449664610126e-05
-1.84272563105245e-05
-3.88806062794713e-05
-3.26010725347929e-05
-3.43573103301327e-06
-1.05622972480172e-05
1.2490896312977e-05
-6.13297884512583e-06
-2.67805724393542e-05
-7.23306665531396e-06
8.51200810160625e-06
4.26680909421706e-06
-1.925215050775e-06
-2.91716010291105e-05
-1.87012678960002e-05
-1.9617480943261e-05
-3.05644113009808e-05
-3.85007707839872e-05
-5.39518161375283e-05
-1.09903637164567e-05
-1.97800530244532e-05
-1.22950172520529e-05
-3.14085809208584e-05
-9.4770036818108e-06
-1.43567030472841e-05
-3.81400675445741e-05
-1.57586045479742e-05
-1.94318017326322e-05
-3.56517874102433e-05
-4.80323303514345e-05
-1.55846338758569e-05
-1.50221825204084e-05
-1.17509912251301e-05
-1.51837674750331e-05
-2.68501160201521e-05
-2.72053642084541e-05
-6.87467256887218e-06
-2.8150422465843e-05
-1.46143326781985e-05
-1.48061714610911e-05
-2.89295367206701e-05
-1.83640968717928e-05
-3.27541582943964e-05
-3.3577923028518e-05
-2.52097400543206e-05
-1.75795321199518e-05
-8.67962992644389e-06
-1.60569212876784e-05
-1.2283029338448e-05
-5.49221709283097e-06
-1.51847505795189e-05
-1.78153213261325e-05
-1.71954094384028e-05
-1.69576481997076e-05
-3.45110588537577e-05
-3.17285194977254e-05
-3.85271635581983e-06
-1.55352877476124e-05
-1.04071710878554e-05
-2.85123349830968e-05
-1.21272413404555e-05
-2.84606099520925e-05
-3.25333925834552e-05
-5.64698909748651e-06
-2.61293177547575e-05
-2.36228696139865e-05
-1.75807080419789e-05
-4.61612396254301e-06
-2.25457409386231e-05
-5.62007073135974e-06
-1.71359370787398e-05
-4.36201939387502e-05
-3.38645482819439e-05
-3.37178756619231e-05
-5.96723027621897e-06
-2.82913826107531e-05
-3.00156576088394e-05
-2.32359871623175e-05
-1.77498156741301e-05
-7.78010640040075e-06
-1.62163062724489e-05
-3.04701315393248e-05
-4.38974560198959e-05
-1.05616377068415e-05
-1.47476909037267e-05
-3.34514795344576e-05
-2.75748843487758e-05
-2.88420517837677e-05
-1.04127503544307e-05
-2.45122523486849e-05
-1.68311839668648e-05
-2.517182540148e-05
-1.03667516893693e-05
2.39333003424931e-06
-4.13540797296847e-06
4.03869939089395e-06
-2.11431545251601e-05
1.05960121007483e-05
-1.50746052087814e-05
-1.28035713662061e-05
9.76625590837386e-06
-3.17297213297497e-05
-1.91076214247819e-05
-7.59378125188906e-07
-1.27570653292096e-05
-2.53118798500529e-05
-3.11984746107378e-05
-4.05963233100465e-05
-3.87998059544952e-05
-1.14586773301929e-05
-2.09928234072723e-05
-3.70119350519881e-05
-1.46313426684283e-05
-1.52459544926175e-05
-1.87371355047025e-05
-1.69859359714995e-05
-2.76998017091142e-05
-1.81474124081825e-05
-2.79051379445353e-05
-2.68240728320052e-05
-3.15916758417871e-05
-2.98327187596622e-05
-2.58684065863284e-05
-1.35263408672521e-05
-3.36024894823598e-05
-2.28115931672196e-05
-2.43798060425297e-06
-1.47059850792487e-05
-1.23892739974757e-05
-2.57651387085459e-05
-1.83914180509026e-05
-4.65856019698748e-05
-2.21294025990838e-05
-1.76190402367257e-05
-3.03249247846735e-05
-3.22423577244563e-05
-3.6270837396312e-06
-2.86738840727727e-05
-1.41506404832055e-05
-7.78813201513418e-06
-1.19351602772551e-05
-3.23675968434189e-05
-1.27250934139115e-06
-2.80404661473159e-05
-6.22626255390929e-06
-1.18544535527079e-05
1.60203518498775e-05
-2.73049115681352e-05
-3.99013971272882e-05
-1.58572821779509e-05
-2.66804331331513e-05
-8.7456915553938e-06
-1.77068820975298e-06
-9.87562437948437e-06
-2.02376072642334e-05
-4.00457320231676e-05
-1.12292612561669e-05
9.65520621630566e-06
-1.78622723048239e-05
-2.64754564800795e-05
-8.54899166448622e-06
-1.93604264941399e-05
-1.63000845373493e-05
-1.06676036386268e-05
-1.90879020757245e-06
-2.28397936615324e-05
-1.69420500811048e-05
-1.4522973326324e-05
-2.00937319117533e-05
-1.61908954515103e-05
-3.39384451908262e-05
-1.79205667371338e-05
2.81895496695225e-06
-1.54059259279849e-05
-3.19608911716413e-05
-2.11576068006409e-05
-2.99013675537394e-05
-3.92828057293881e-05
-3.0889104561132e-05
-2.47340266987656e-05
-2.94800152282763e-06
-1.82483080070275e-05
-2.32659512594396e-05
-1.37240972580566e-05
-2.43189826559523e-05
-3.74518218622595e-06
-2.31334208289125e-05
-3.10642324502802e-05
6.46146455037634e-06
-1.9124265944575e-05
-2.8341091991249e-05
-2.96519571402113e-05
-2.06135607240678e-05
-2.93298680716877e-05
-1.51487045320146e-05
-1.09687603147443e-05
-2.07010626710142e-05
-3.09173509361201e-05
-1.74039933513672e-05
-2.02060586748037e-06
-2.15270805643809e-06
-1.61394748178182e-05
-1.95744740767538e-05
-1.43722019535559e-05
-4.81482150024779e-05
-1.75637355772296e-06
-1.91565978113483e-05
-1.51081232509086e-05
-1.67637446309066e-05
-4.12453021514827e-05
-2.24606780447082e-05
-2.0581393410898e-05
-1.81251250237668e-05
-2.47615311192604e-05
-4.24001241645251e-05
-2.92823796712166e-05
-2.01171339772414e-05
-8.70101990174834e-06
-3.45455238876186e-05
-2.67032548009841e-05
-3.12721710466718e-05
-7.90941495311373e-06
1.49066700420058e-05
-2.80547273018483e-05
-1.6807488339368e-05
-3.52371260615543e-05
-8.18294725816981e-06
-2.83358695395171e-05
-3.26147881418289e-05
-1.21285249922598e-05
-1.47286081038631e-05
-3.91008073848064e-05
-2.96520599139182e-05
-1.80992130414646e-05
-2.22167057980896e-05
-3.42481060913662e-05
-2.86441206055325e-05
-2.369173407496e-05
-1.60680151461311e-05
-5.6609047362252e-06
-2.87659257624304e-05
-2.43352269199365e-05
-1.09114255792273e-05
-2.30462993942726e-05
-1.4586820300749e-05
-4.13207974152993e-05
-2.95258419635627e-05
-1.7272695671704e-05
-2.70815621770824e-05
-2.96088312196109e-05
-3.59589385546412e-05
-2.4224024714496e-05
-2.17533235381087e-05
-3.20502069456021e-05
-1.61721469391292e-05
-2.51587445580137e-05
-2.10776060852686e-05
-2.45475211105658e-05
-2.35967792647199e-05
-1.63892084328835e-05
-2.23957394840056e-05
-1.75044367308648e-05
-1.71468378829366e-05
-2.94000424450586e-05
-1.75477915701803e-05
-1.92719702342078e-05
-2.80231682756349e-05
-2.67455462795871e-05
-2.93569518077012e-05
-2.30701398105985e-05
-4.12408329373781e-05
-3.26785179402045e-05
-3.97022668151254e-05
-3.24347563062594e-05
-2.26059219811534e-05
-2.05696906349081e-05
-4.01910673886028e-06
-3.22596153699467e-05
-2.18131057513316e-05
-3.10849354858649e-05
-1.71007661487678e-05
-4.32411858786664e-06
-3.18332769984758e-05
-2.20899948914163e-05
-3.78585331372758e-05
-6.35938862730485e-06
-2.39510967563387e-05
-3.57422972593439e-05
-3.45235205420996e-05
-1.19437677965081e-05
-2.95500514736003e-05
-1.06790935065348e-05
-2.15600280831423e-05
-2.60334539345078e-05
-3.74448108377479e-05
-2.06555229680101e-05
-2.18594342603961e-05
-3.83886029486451e-05
-4.17456657274295e-05
-1.44230951935511e-05
-1.66923074873111e-05
1.39445278262962e-05
-2.16598462039405e-05
-2.17413437216028e-05
-2.02674091952542e-05
6.02253182267337e-06
-1.92080427124802e-05
-1.69028232818323e-05
-8.74961697010326e-06
-1.22739746210497e-05
-2.01739999299455e-05
-8.12015879391125e-06
-1.53629686592619e-05
-4.17565124510637e-05
-3.4689207213231e-05
-1.36554094437119e-05
-4.461884920444e-05
-2.21859860865464e-05
-4.71105314759502e-05
-2.81270828853096e-05
-1.12729868077426e-05
-2.07893295237681e-05
-2.12623012778217e-05
-2.43807686684372e-06
-3.76570355632259e-05
-9.18142330383707e-06
2.59456488839139e-06
-1.85441250856886e-05
-5.16200956936489e-06
-2.63254384668583e-05
-8.93550459401704e-06
-4.05958275492122e-05
-3.66268945805611e-05
-6.40817277834724e-06
-2.42239484667633e-05
-2.17811502061345e-05
-1.29594677088613e-05
-3.72524296132177e-05
-2.37557426265089e-05
-9.03533145752884e-06
-1.52290684193874e-06
-4.2808583937467e-05
-3.68626795822416e-05
-2.35867507826223e-05
-1.41565209625051e-05
-2.69265798511917e-05
-1.90456295210798e-05
-2.02790603351148e-05
-2.53075726955096e-05
-9.80762106700856e-06
-2.40958549302182e-05
-2.43435415450114e-05
-2.77523548952563e-05
-3.22805266950178e-05
-1.79055299843067e-05
-3.93587911160106e-06
-2.30082784534621e-06
-1.21127307905955e-05
-1.76237929789232e-05
-6.68460625435729e-06
-2.22061712282318e-05
-2.80704746067042e-05
-3.51290678817721e-05
-2.79891824130234e-05
-2.03298338594183e-05
-3.32388862404993e-05
-3.83113393445964e-05
-1.45368998212504e-07
-1.01429400753908e-05
-1.06540617130266e-05
-1.73245861908364e-05
-1.84440965253438e-05
-1.3550358847236e-05
-2.84553499133506e-05
-1.78697171246681e-05
-1.75293492496382e-05
-1.25014926859781e-05
6.06320337038256e-06
-8.10946043409373e-06
-1.22963566992799e-06
-1.02472919057746e-05
-8.17843769128749e-06
-2.80888586867111e-05
-3.42627566103262e-05
-2.22316646533217e-05
-2.61802311255906e-05
-2.72471893437723e-05
-1.36558046975058e-05
-2.66802123729849e-05
-2.9919996723442e-05
-1.57970198002024e-05
-1.10748488338114e-05
-3.05993791188593e-05
-1.59859265584224e-05
-3.31269019300533e-05
-8.5911818562942e-06
6.96282439232593e-08
-1.07229374759198e-05
-2.92537139673982e-05
-1.79519791649293e-05
-2.54315227864133e-05
-1.40706857553546e-05
-3.4849408486473e-05
-3.30143974392213e-05
-1.75694702761738e-05
-7.79902506975153e-06
-2.15945451350291e-05
-1.93378426630663e-05
-1.05341557748571e-05
-4.48011215566945e-06
-2.21974122463109e-05
-6.58890923407603e-06
-7.66943013284918e-06
-1.63685093218015e-05
-2.27910652157788e-05
-2.39499963492123e-05
-2.25170553534936e-05
-1.28003678124371e-05
-3.07391387405264e-06
-2.32619158308997e-05
-3.52852719272049e-05
-1.47582909972156e-05
-9.68833172619812e-06
-1.36304626626339e-05
-3.63178641731836e-05
-2.03863136634475e-05
-3.61989093098233e-05
-1.36041605890624e-05
-4.90464898333624e-05
-2.74670975659979e-05
-1.40150880001015e-05
-3.66832279773282e-05
-1.94533642741244e-05
-4.20359303003333e-05
-4.91598099727894e-06
-3.12340915490446e-05
-1.40968943682007e-05
-2.56507264856527e-06
-1.53768786033391e-05
-4.09706869690017e-05
-2.72519937968461e-05
-9.67292581341543e-06
-2.62086306984648e-05
-2.95319389188952e-05
-2.62392073035298e-05
-3.54592962021401e-05
-7.95486111194359e-06
-9.21089948909621e-06
-2.80515274134111e-05
-3.80285933330384e-05
-1.9105359758331e-05
-1.33152028125432e-05
-2.45586329437627e-05
-1.34956267230331e-05
-2.57816760937516e-05
-5.01512876585102e-06
-3.38449059554363e-05
-1.33246772777734e-05
-9.49586674290064e-06
-1.12344111995096e-05
-1.76081921140005e-05
-1.58585582413483e-05
-3.74735397044688e-05
-3.50352083840428e-05
-1.87969511638962e-05
-1.0610340611212e-05
-1.33531497700534e-05
-1.18695783804459e-05
-1.96899830519768e-05
-5.70904051497958e-06
-1.83621399783905e-05
-1.24452808056648e-05
3.0900499553429e-06
-1.85099626644369e-05
-2.93946596262396e-05
-2.49606277702198e-05
-2.80325045358453e-05
-3.7055182037856e-05
-2.58002526417445e-05
-2.44322256389277e-05
-4.13887084726072e-05
-7.51857142216187e-06
-1.12761197769855e-05
-3.45582023025099e-05
-1.17118927278943e-05
-1.40858519331891e-05
-6.93650183649755e-06
-4.01216039251077e-05
3.01129838657534e-06
-8.09776293915028e-06
-2.86378220291815e-05
-9.50659523956339e-06
-3.25455739664723e-05
-2.09987066669359e-05
-4.11108613230686e-05
-3.48523782538508e-05
-2.83981317646456e-05
-7.35806975079798e-06
-4.29670127956893e-05
-1.42650782750789e-05
-2.48556692873197e-05
-2.54478744065606e-05
-3.14451981001258e-05
1.00712795584659e-06
-1.1488695312739e-06
-2.55681443491412e-05
-2.77622511945573e-05
-3.19379561572799e-05
-1.14975532268485e-05
-2.28077318482306e-05
-2.88382199204421e-05
-6.36481549229716e-06
-4.40666868443968e-05
-2.64323736082728e-05
-4.51837115361387e-05
-3.64113379956448e-05
-2.86604297592136e-05
-4.45475124310225e-05
-2.06922786472384e-05
-1.72365732740915e-05
-2.2480265525772e-05
-3.98420252032913e-05
4.31549824068781e-06
-3.18505043807402e-05
-3.87000518947049e-05
-3.10759783867081e-06
-2.24902664276315e-05
-2.6020429731479e-05
-2.41921492925617e-05
-6.89175777246692e-06
8.01318209053161e-06
-1.36044852574731e-05
-1.90906918479624e-05
-3.28463017180275e-05
-4.1917704172159e-05
-1.29798063986508e-05
3.67259320508618e-06
-2.56094172833157e-05
-2.60203514123156e-05
-1.80894396997952e-05
-3.47400400245068e-05
-1.53344468518329e-05
-1.91136638631382e-05
-1.42667344903696e-05
-4.03736454906385e-05
-1.42862830153722e-06
-3.78796380752796e-06
3.33532639074314e-07
-1.53453406034118e-05
-5.16225382707428e-07
-1.70652075731701e-05
-3.63124554562684e-05
-9.94293944215721e-06
-3.77318264876606e-05
-2.1381884224246e-05
-1.46041396430214e-06
-2.14717902067812e-05
-2.21362611125912e-05
-3.3919417894958e-05
-2.92270268803576e-05
-3.60870792185236e-05
-2.44938418800428e-05
-3.48552372472619e-05
-1.65033839868856e-05
-1.01428420863641e-05
-5.30738832303074e-05
-3.22212748952804e-05
-2.37350117814177e-05
-3.68113596231057e-05
-3.67353511378976e-05
-2.74621090756565e-05
-3.96773239627742e-05
-1.5110267864514e-05
-2.71774871313033e-05
-4.51035922166384e-05
-1.8065997438647e-05
-1.86954056803104e-05
-1.46591246703648e-05
-4.43369468557015e-06
-3.71138512170884e-05
-4.03082894925784e-05
-2.538793989389e-05
-3.23533391163007e-05
-4.62134373489255e-05
-1.55928584738536e-05
-1.36824922275521e-05
-1.48553801244744e-05
-3.72512168417323e-05
-8.41623424748798e-06
-2.87294008385991e-05
-1.65472599906485e-05
-2.6918820578804e-05
-2.69427813975966e-05
-3.23809835466574e-05
-1.71051268954617e-05
-1.64738781776752e-05
-3.59708104059066e-05
-1.94861598083598e-05
-2.89485073585998e-05
-2.14138732364892e-05
-2.12536887043299e-05
-1.36868841177388e-05
-1.90139147770185e-05
-2.88349721611543e-05
-2.04885050790442e-05
-1.21274052069247e-05
-1.94466072968841e-05
-2.65884789099865e-05
-1.92997854919704e-05
-1.64082188713756e-05
-3.92047579834324e-05
-2.6924383090026e-05
-5.60266481984314e-06
-1.58493025814252e-05
-2.31888137891966e-05
-2.06854726155297e-05
-1.23512137180218e-05
-3.30787459967091e-05
-3.53383172366093e-06
-1.84373628238724e-05
-1.47506718697483e-05
-1.93784191917242e-05
-1.53227996890399e-05
-2.01974460639924e-05
-3.01673151940076e-05
-1.84104650615623e-05
-4.40136647208494e-07
-3.07867873108303e-05
-2.44921522231388e-05
-2.14626972514576e-05
-6.66778462132154e-06
-1.39262289271258e-05
-1.17321939679639e-05
-6.78732192541238e-06
-1.49655775446627e-05
-1.79338425481028e-05
-2.62558170901241e-05
-1.58441616289624e-05
-2.55589524701056e-05
-3.2052917691657e-05
-3.53889845784974e-05
-2.01963697010608e-05
-3.593692760352e-05
-1.4284828307575e-05
-4.4346189573015e-06
-2.11154358406687e-05
-3.30678790050264e-05
-2.00947029956924e-05
-1.96832477495009e-05
-4.04254363313512e-05
-2.38870753825668e-05
-2.42985566416531e-05
-2.440199523548e-05
-2.28754578054023e-05
-1.09390943283862e-05
-1.68323147309412e-05
-1.94191164638576e-05
-2.91012051498002e-05
-1.57813085104156e-05
-1.24102911008772e-05
-2.33939049065928e-05
-2.17779482497698e-05
-3.62001050638127e-05
-3.28617277060226e-06
-2.01780185400443e-05
-3.13689513831186e-05
-2.7370183790293e-05
-9.93742932315588e-06
-2.56648681602489e-05
-3.38718061943648e-06
-5.17741492917371e-06
-8.40135501105028e-06
-1.06153318647484e-05
-1.76792065757422e-05
-4.54038738303511e-05
-3.58815542987538e-05
-2.92252991775183e-05
-7.07698096475772e-06
-1.40693694789334e-05
-1.32995509850265e-05
-9.3986791695195e-06
-3.62894563664853e-05
-3.61264167418189e-05
-2.39165659668613e-05
-5.3810224242146e-06
-3.64926504427634e-05
-2.48508068059545e-05
-1.43027872912174e-05
-2.91498158917171e-05
-6.44012567512323e-06
-1.27300835771502e-05
-2.29815133450146e-05
-3.63110041331821e-05
-9.67871016726584e-06
-5.52914564673729e-05
-2.33406602384706e-05
-2.21848407578217e-05
-2.3632076041941e-05
-1.58251922886229e-05
-1.38427398583736e-05
-3.40944831421322e-05
-2.77469380621923e-05
-1.12746723435112e-05
-1.74913275940833e-05
-2.45213543650411e-05
-1.47025717667598e-05
-3.33865881168486e-05
-2.73387780952611e-05
-1.63975258073457e-05
-3.43348608207382e-06
-1.64732620387135e-06
-5.90166523007125e-06
-1.34633494468226e-05
-2.13623866556128e-05
-2.37551495797827e-05
-1.55414566909668e-05
-1.9838443940716e-05
-2.2750330404439e-05
-1.59696958365111e-05
-2.46159651115956e-05
-2.93390261683616e-05
-9.04796955114355e-06
-1.42031113354716e-05
-2.72142376471801e-05
-1.67686944524441e-05
4.23851442104695e-06
-5.29661724998151e-06
-1.28141628584326e-05
-2.18902966752902e-05
-3.23367159017927e-05
-2.42272459201362e-05
-3.81646525070962e-05
-1.41748814549948e-05
2.41094471052539e-06
-1.36281298056729e-05
-2.80502594551822e-05
-2.00565172774168e-05
-1.56010748522491e-05
-4.02591304390246e-05
-1.7324536561334e-05
-1.57074197198806e-05
-3.79293563476532e-05
-5.25710301480313e-05
-1.27371139313781e-05
-3.54436542314864e-05
-1.82661091912652e-05
-5.82433709307202e-06
-1.77191529540928e-05
-1.79930701666872e-05
-1.49539377280052e-05
-2.55998570450989e-05
-4.50366081132039e-05
-1.54182850073685e-05
-2.0216896595374e-05
-3.58951344776233e-05
-2.19457098430925e-05
-3.11905521641433e-05
-1.23015542503719e-05
5.4396506890917e-06
1.27609962494468e-06
-2.67474700627392e-05
-2.79957636944949e-06
-4.33690644783429e-05
-9.93082668097365e-06
-4.60520715024205e-05
3.40008855850548e-06
-2.35276526333014e-05
-1.62128393428269e-06
-3.40598263089106e-05
-2.94332424666755e-05
-1.67776934638471e-05
-9.21680274467924e-06
-2.35840969917463e-05
-2.47619991245035e-05
-2.24407808932729e-05
-1.72908601754164e-05
-1.88260590135646e-05
-1.72081128818402e-05
-5.28518476307682e-06
-2.89202453051364e-05
-2.19436610803279e-05
-1.86374174988329e-05
-9.90943398061101e-06
-2.66324241730142e-05
-2.16283036572902e-05
-4.50691101130251e-05
-2.75375678598495e-05
-1.61442849248515e-05
-1.59139096174355e-05
-2.48727662657696e-05
-2.29378553786149e-05
-4.07395853843424e-05
-5.16457938652081e-06
-1.33275504654601e-05
-1.42351340440299e-05
1.09809900591016e-05
-8.52229775075416e-06
-2.38701350660152e-06
-3.04742770444499e-05
-3.06513957123812e-05
-2.15941906895106e-05
-3.43737846741491e-05
-2.21242452232835e-05
-3.13543729162724e-05
-2.62395388001312e-05
-1.93634865811001e-05
-1.32508921895584e-05
-1.07234913125569e-05
-2.43741032995316e-05
-2.4664776546426e-05
-1.77375290446373e-05
-3.77519468833234e-05
-1.64726384901815e-05
-3.7236941926735e-05
-1.61494297567519e-05
-2.11738772319013e-05
-2.12966700205047e-05
-7.23019945985715e-06
-1.37595156652499e-05
-1.65557429814728e-05
-2.2926216746872e-05
-1.98605676962281e-05
-2.307427463887e-05
-1.14179819947919e-05
-1.94609476756107e-05
-3.64563853522694e-05
8.56098084598477e-07
-3.31746731657764e-05
-3.74473177507496e-05
-4.286768807044e-05
6.55655135179153e-06
-2.16953814880685e-05
-1.8709699193822e-05
-2.50941032918754e-05
-2.2610916964819e-05
-2.59891383245947e-05
4.43274803188809e-06
-2.45715395733077e-05
-2.88004059115354e-05
-2.2382318397038e-05
-1.02699455950843e-05
-6.59100544667727e-06
-3.25510813273223e-05
-4.42074180282276e-06
7.9795585946714e-06
-9.24745652143252e-06
-1.45373789461191e-05
-2.37058860405685e-05
-1.66535176760007e-05
-3.83946004204914e-07
4.83952244087163e-06
-3.21456618464731e-05
-2.40373428584074e-05
4.409681050329e-06
-1.32607610756171e-05
-1.18352934061242e-05
-6.32232007577693e-06
-1.98343904013474e-05
-6.28002759121217e-06
-2.79792829464623e-05
-3.60571703563082e-05
-2.42467056718206e-05
-2.47522458008588e-05
-1.74145490711437e-05
-2.45768710772139e-05
-3.63341660607629e-06
-3.95254018883216e-05
3.8487822298857e-06
4.03595215145942e-06
-2.25996164964376e-05
-1.48337752877719e-05
-1.37345577674738e-05
-8.94568785572886e-06
-7.45796266187783e-06
-8.87466762840022e-06
-4.82688305608286e-05
-7.63687358105612e-06
-1.98518983991043e-05
-2.49815982806658e-05
-1.69805283822904e-05
-2.48168602342484e-05
-3.19924012765432e-05
-3.86366140205909e-05
-4.03436934086294e-05
-3.78899817820834e-05
-1.63968450392559e-05
-2.50732127581908e-05
-4.71463634748716e-07
-4.29105573737997e-05
-2.20294124293351e-05
-2.6914843014883e-05
-6.89921497083374e-06
9.93056747567411e-06
-3.52805555239797e-05
-1.95030430875207e-05
-4.5208903327805e-05
-7.80964026927895e-09
-1.38484710298789e-05
-2.34831571264413e-05
-3.8780404844176e-05
-2.71534423004556e-05
-3.02169648041442e-05
-4.55701827952054e-06
-1.25114549661978e-05
-1.08118798705104e-05
-1.6422410564904e-05
-2.22652909693537e-05
-1.69232440885356e-05
-3.98938502975554e-06
-1.77145618650221e-05
-3.26534446511946e-05
-2.3557948320522e-05
-2.12556782738887e-05
-2.20981123978513e-05
-3.06441887757305e-05
-2.31994326372333e-05
-2.00512277406353e-05
-1.22464969001384e-05
-1.97366749133059e-05
-2.12795534299645e-05
-2.0250689077081e-05
-2.56645725982094e-05
-1.28247641998331e-05
3.52437324758357e-06
4.25565783182969e-06
-3.41087324019183e-05
-2.76830518969065e-05
-9.44223048314349e-06
-4.06004970172974e-06
-1.91150448748849e-05
-4.23990026700533e-05
-3.05082702423887e-05
-1.57072248534673e-05
-2.70067234784127e-05
-3.3756156250064e-05
-7.77534934761843e-06
-1.01648590340646e-06
-3.94711385546545e-05
-1.07460098753376e-05
-1.12224213652995e-05
-3.82553771982366e-05
-2.99737400680685e-05
-3.00779070106375e-05
-1.88679406011114e-05
-1.62663642759105e-05
-3.12010239906379e-05
-1.13794850285255e-05
-3.95194805737564e-05
-1.96022591435314e-05
-3.46443862379663e-05
-2.19486436530886e-05
-1.48713980933833e-06
-2.41245716953246e-05
-2.39468210477101e-06
-1.93252469016131e-05
-9.10715541604902e-06
3.07477910966546e-06
-1.85270463259419e-05
-2.68728557943208e-05
-2.1229054542099e-05
2.42212921281721e-06
-2.32952192199732e-05
-1.69865867145216e-05
-1.87877185762919e-05
-1.69791412643446e-05
-2.84009495523685e-05
-2.41031589011578e-05
-2.19485706113427e-05
-7.6621064639984e-06
-3.41128294990744e-05
-1.09723648846327e-05
-3.19614467477737e-05
-2.63737742782244e-05
-8.18039303943158e-06
-1.91417764896093e-05
-4.45937603607082e-05
-2.54560531397742e-05
-1.72977033477198e-05
-1.11972514284412e-05
2.71904331095553e-06
-3.04338980254595e-05
-1.30040049113429e-06
-6.00210709314138e-06
-9.9827872317466e-06
-2.04749416643798e-05
-1.13626902777673e-05
3.01107010184112e-06
-1.8233105940044e-05
-2.72763726169505e-05
-2.05358099683582e-05
-2.57294798032042e-05
-5.89574955007963e-06
-3.32202346174373e-05
-1.48050133074798e-05
-1.84759446177281e-05
-2.02506103626971e-05
-3.21427448773355e-05
-2.01141447094235e-05
-2.72472773235303e-05
-2.8656970793307e-05
-4.27518804465668e-05
-4.22464269081371e-06
-3.82301623038829e-05
-2.61388688883019e-05
-6.08435551765552e-06
-2.43243139212378e-05
-1.06040818538779e-05
-1.9859171978454e-05
-2.94330756207942e-05
5.502859579092e-06
-2.5061328208336e-05
-4.32012708340443e-05
-1.27620710787138e-05
-3.04102385502808e-05
-1.89300810131812e-05
-3.3717766028625e-05
-4.15677093329169e-05
-6.44673964503384e-06
-3.10095303496738e-05
1.19039164032651e-05
-3.34052150883998e-05
-1.51438236936102e-05
-2.32872103848294e-05
-2.1167747903734e-05
-2.88485885473416e-05
-1.07119391795383e-05
-7.85704832236862e-06
-1.7795059919003e-05
-1.79721923983001e-05
-4.43370221697339e-05
-1.03793390860474e-05
-1.05558885997755e-05
-2.59772048542143e-05
-4.0238599572587e-06
-1.6311899741034e-05
-4.00340608909481e-05
-2.30409886237063e-05
-2.52078444494001e-05
-6.58990863422595e-06
-2.41622179723742e-05
-1.09669126736979e-05
-1.12177573498114e-05
-3.1804642141349e-05
-2.57115481748663e-05
-1.08598676050408e-05
-2.59754388106165e-05
-1.80706890175822e-06
-1.36093061215645e-05
-3.33789178825596e-05
-2.90026284798158e-05
-2.13263820843606e-05
-7.59290829105119e-06
-9.12115636157769e-06
-2.44390897764501e-05
-3.45744522528689e-06
-1.72275417985748e-05
-2.34070706326969e-05
-2.63169251899012e-05
-1.38051825429387e-05
-2.38173459898788e-05
-2.93345282859658e-05
-4.08416516582367e-05
-9.69575887674644e-06
-2.22955527429296e-05
6.60375599668996e-06
-3.30626039662903e-05
-2.79728231359798e-05
-3.83361808283871e-05
-2.64791321243857e-05
-1.88035577368878e-05
-1.13379614719892e-05
-1.99207450506311e-05
-4.91992113310378e-06
-3.70092776853672e-05
-3.5995037003797e-05
-2.84373359157744e-05
-1.87931741762175e-05
-1.26869300631551e-05
-1.41290457643831e-05
-9.46444540590746e-06
-4.20800201389398e-05
-3.0518138529898e-05
-2.00571136658487e-05
-2.09662225155379e-05
-3.04295997323925e-05
-3.12769395247373e-05
-1.14299326214789e-05
-3.31327010193036e-05
-3.44954038593451e-05
-2.0472580267443e-05
-1.5562638393293e-05
-1.12265420457637e-05
-2.40950029674129e-05
-4.85368384070309e-06
-2.00792931243294e-05
-2.70230837063985e-05
-7.14729409508385e-06
-1.64332612438936e-05
-5.47127158471132e-05
-2.93753050214931e-05
-1.89943770586353e-05
-3.10628787207788e-05
-2.15135223083569e-05
-2.65102883855055e-05
-5.10198760505024e-06
-2.36337952766474e-05
-5.32660512283169e-05
-1.10727060145493e-05
-6.69675316855037e-06
-6.68111731904674e-06
-2.77395513310035e-05
8.78197591535777e-06
-3.22249841488729e-05
-1.79476144150578e-05
-1.5149604944768e-05
-7.60366827434373e-06
-1.98177899645282e-05
-8.36681867688624e-06
-2.56260541281452e-05
-1.03327025922091e-05
-5.98345064836461e-06
-2.54120736738458e-05
-2.17502045673243e-05
-4.05854653041634e-05
1.11684394174336e-05
-2.34845482864048e-05
-3.22676129911474e-05
-1.77782711368777e-05
-2.08634883098911e-05
-4.09155521856876e-05
-1.37171846334684e-05
-9.60829164574901e-06
-3.823936187811e-06
-8.06364251345872e-06
-2.67959297768491e-05
-6.7496251719238e-06
-3.0293671055833e-05
-8.41961461652962e-06
-3.64802420571451e-05
6.94858461066638e-06
-7.96726512880802e-06
-4.22524263095775e-06
-3.75523038714851e-05
-1.42083743797578e-05
-2.46348009732646e-05
-4.40749359862868e-05
-2.76124075650936e-05
-3.07100170388584e-05
-2.03049757866257e-05
-1.7006450423983e-05
-1.56280631517447e-05
-2.82349895394046e-05
-1.52057874906168e-05
-1.4823903945173e-05
-1.37128923023533e-05
-1.57512330910337e-05
-2.30473048973535e-05
5.82724890750403e-06
-1.5675919714506e-05
-2.55831555901973e-05
-5.33117712613027e-05
-1.56981281644979e-05
-1.77419305733199e-05
-2.27211253978253e-05
-9.80383695949988e-06
-2.066162948815e-05
-1.88798151725989e-05
-1.0506470533996e-05
-1.59610293604458e-05
-1.24967909630128e-05
-3.63131461816843e-05
-2.16200786431245e-05
2.59222028955508e-06
-1.90759190456135e-05
-1.2422663766786e-05
-3.7621722450924e-05
-2.72861007173215e-05
-2.52969294599525e-05
-1.43901859571416e-05
-1.38812942876338e-05
-3.71759896649197e-05
-1.36419894102703e-05
-1.76183848920055e-05
-2.78123035757031e-05
-3.58285190385897e-06
-7.35479239652155e-06
-5.86342816332143e-06
-1.57229266026934e-05
-2.61327985080088e-05
-2.08912840117842e-05
-3.12337313254025e-05
-1.9660832997785e-05
-3.00071828314359e-05
-1.92992109399859e-05
-3.00366520086e-05
-2.04108277799246e-05
-4.33145426653027e-05
-3.87958242627779e-05
-7.12424079506142e-06
-2.54535681337306e-05
-1.12720993870269e-05
1.27586593663228e-07
-1.1380288041352e-05
-2.12119822407635e-05
-4.12844289997745e-05
-1.5552141665659e-05
-1.72877243697716e-05
-3.79463740762858e-05
-1.83699898587575e-05
-2.0307333353739e-05
-2.51264337500262e-05
-1.48921140254587e-05
-4.94821550668353e-06
-2.43889664261428e-06
-1.51557340588125e-05
-2.86530626090953e-05
-3.16431730749501e-05
-3.26894424338835e-05
-1.78977489331573e-05
-1.27217826471265e-05
-6.13093045327258e-06
-3.94156723638285e-05
-2.14483289976668e-05
-2.67035387006765e-05
-2.17655534249993e-05
-2.92271260092592e-05
-1.84251437110733e-05
-2.21187390835887e-05
-1.52429379978327e-05
-3.74275283241901e-05
-3.36249343763144e-05
-4.51548986422586e-06
-3.92138868991289e-06
-1.3291787471556e-05
-1.33068888208513e-05
-2.69909613078976e-05
1.66718362343923e-06
-2.89390561586469e-05
-2.63044206818974e-05
-2.81866787893964e-05
-2.43235904496199e-05
-3.56962141332984e-05
-2.57665406816956e-05
-2.06783078677243e-05
-3.17560451762588e-05
-2.05554989484429e-05
-2.43527576745151e-05
-5.1343181076427e-05
1.30357615979615e-05
-3.0663765699548e-05
-1.73778967848978e-05
-3.60685072584888e-05
-2.8854607176763e-05
-2.21516687108098e-05
-1.79413605290329e-05
-9.95688566426039e-06
-2.00145924421982e-05
-8.77165662088708e-06
-2.53003394894475e-05
6.93795996477958e-06
-3.50142871138753e-05
-2.31074241801285e-05
-3.36190862864154e-05
-3.97280268917417e-06
-1.46984722154051e-05
-2.15846861160516e-05
-2.7229910758235e-05
-4.6873272246595e-06
-2.79478694716236e-05
-2.30815729939554e-05
-2.22026468136183e-05
-2.60880544907764e-05
-5.71584155832056e-06
-2.41088279689214e-05
-1.93027130269612e-05
-4.58070807160006e-05
-3.73307115839887e-05
-2.802055018736e-05
-2.56237631419642e-05
-3.1609901797861e-05
-9.69225959453957e-06
-3.56372999157971e-05
-1.45237563807691e-05
-1.15512091725711e-05
-2.3823781314291e-05
-1.96784523006386e-05
-2.27898900359887e-05
-1.26843751584779e-05
5.32281194875436e-06
-1.09587611038023e-05
-2.57295786426347e-05
-1.33194712853861e-05
-3.38138040794309e-05
-2.50751152380597e-07
-3.69977875605697e-05
-1.71137287078716e-05
-1.58468566509477e-05
-4.18476618103818e-05
-1.0135185129632e-05
-2.83684704632296e-05
-1.98623323496863e-05
-2.55284533145951e-05
-3.53758376011071e-05
-3.14218634220461e-05
-8.36109170298587e-06
-1.25542358029893e-05
-1.8616543956914e-05
-3.06391645148472e-05
-2.57480695847611e-05
-4.28368167337622e-05
-3.95858948223147e-05
-1.95194128744913e-05
-1.22283912826886e-05
-1.18723589153876e-05
-9.95672871350965e-06
-3.33421332942099e-05
-3.24693381816184e-05
-1.83858437333356e-05
-6.19872461668178e-07
-2.39359133576736e-05
-1.5572518355601e-05
-2.23296831108801e-05
-1.77561997196829e-05
-1.83489312420831e-05
-2.38869572959749e-05
-2.90838039284173e-05
-6.54733497872587e-06
-2.84492522298313e-06
-3.19455785942672e-05
-1.58855451631459e-05
-1.79356519119023e-05
-2.56560918708526e-05
-2.18811727022493e-05
-1.73652927115683e-05
-2.57267507148339e-05
-2.64029931898524e-05
-3.75139333203354e-05
-1.68570938459713e-05
-1.08798151127876e-05
-1.01549371782975e-05
3.76373156888989e-07
-2.00750539485011e-05
-1.00297552569368e-05
-4.45933075980477e-06
-8.77387420639011e-06
-2.04941771254116e-05
-1.52559568887919e-06
-3.02558103905241e-05
-5.66996161155173e-07
-5.02570662270028e-06
-2.67359963906562e-05
-1.01043281466726e-05
-3.01074287974486e-05
-8.63429122164882e-06
-2.28430913022518e-05
-2.47879934060405e-05
-1.65605108217653e-05
-1.53493087106934e-05
-2.4176875193673e-05
3.49776036696766e-06
-1.83326264655587e-05
-2.6103651728844e-05
-1.52417267444108e-05
-2.02748736266114e-05
-1.56317689661316e-05
-3.13489393344467e-05
-2.70237394842907e-05
-1.84837204326183e-05
-1.40827687041112e-05
-3.66382253606113e-05
2.61902754674162e-07
-4.67241170958226e-05
-3.47628230369991e-05
-2.90688755553042e-05
-1.70404406020627e-05
-4.44695799797047e-05
-2.60647336996894e-05
-2.12376188865735e-05
2.31268174577974e-07
-1.13169855458102e-05
-7.68987814159897e-06
-2.71669915419173e-05
-5.31224984509414e-05
-3.37053368742034e-05
-1.39091346977302e-05
-4.94733786294758e-06
-2.8158693440332e-05
-2.16153672718776e-05
-9.98191707236338e-06
-2.28554745594874e-05
-8.07494161838439e-07
-2.43340021659737e-05
-1.99523381871823e-05
-2.85519108807858e-05
-2.26548469387344e-05
-1.49998355644366e-05
-2.06976194997834e-05
-1.394225107306e-05
-1.40469731284307e-05
-1.3162465232463e-05
-2.64067509720847e-05
1.04124386060165e-05
-3.00178173966266e-05
-1.67970627514957e-05
-2.52672308116672e-05
-1.43331913946879e-05
-3.4638575681674e-05
-1.53089515805593e-05
-1.50884567444003e-05
-3.47209415498454e-05
-1.63362287340962e-05
-1.54716449524752e-05
-2.11654360854259e-05
-5.36389101375604e-06
-2.49033352763633e-05
-1.08748086436914e-05
-8.73244220315953e-06
-2.48229050280251e-05
-2.21456888499905e-05
-3.90580290469745e-06
-2.03665346987914e-05
-1.72889954975386e-05
-2.01381015773043e-05
-4.16897489959635e-06
-1.85034149774793e-05
-1.28896210855132e-05
-4.80120747435256e-07
-1.34763823790782e-05
-3.26100165978561e-05
-2.9224597900938e-05
-2.94224873775366e-05
-1.46528875766307e-05
-4.85286473071015e-05
-2.73285226911906e-05
-2.16711827375183e-05
-1.37407393212382e-05
-2.87726340467107e-05
-4.57752906794785e-05
-3.76208906821183e-05
-1.98765733107302e-05
3.33642527340912e-06
-1.73736808206246e-05
-1.76186830287159e-05
-4.49209797808963e-05
-1.48113989314756e-05
-1.46711966899591e-05
-2.13883508388756e-05
-2.6435565232427e-05
-3.30834300292338e-05
-3.4567107997897e-05
-2.48262367175419e-05
-1.03927597708225e-05
-1.94626140596761e-05
-2.3266947915955e-05
-2.89151331149585e-05
-2.84581912656051e-05
-5.48060327729483e-06
-2.30474262842339e-05
-1.75091519802882e-05
-3.69355800661273e-05
-5.12271168026686e-06
-2.69364716232651e-05
-3.24253902766448e-05
-2.17482979237605e-05
-1.238254106205e-05
-1.15925666657545e-05
-1.79174524523645e-05
-2.68645034201077e-05
-2.23200063016334e-05
-2.6680132959428e-05
-2.46580139267605e-05
-1.86827088293324e-05
-2.59329780264105e-05
-4.6113399827269e-05
-1.59638668674328e-05
-2.64381745860165e-05
-3.88398656703283e-05
-1.20347164678709e-05
-3.34664980645055e-05
-1.21486715500965e-05
-6.57782445221838e-07
-3.58943726370325e-05
-1.49796244821887e-05
-1.89639346365831e-05
8.72062368147421e-06
-6.88617836872175e-06
-1.15439047113265e-05
-3.60809583531038e-05
-2.24318297630575e-05
-1.43946709087254e-05
-3.12485363769755e-05
-1.31442694725243e-05
-1.77466402553666e-05
-3.51214922030306e-05
-2.46804266061448e-05
-1.27750250681957e-05
-4.15771161966316e-05
-6.74928790818833e-06
-3.51041464349189e-05
-3.00461781699767e-05
-2.27261057167029e-05
-1.89872941925309e-05
-1.38587090694073e-05
-2.61014554586079e-05
-2.60787069796418e-05
-2.57936396930115e-05
-1.613328145077e-05
-2.72192144929421e-05
-1.01532619097914e-05
-3.47813063233041e-05
-6.94349280175329e-06
-3.88645225691138e-06
-2.30545535255564e-05
-1.1501664234363e-05
-9.86854815249197e-06
1.0914706728099e-06
-3.04990534571992e-05
-2.76795090586559e-05
-9.4532910564399e-06
-4.48422811616554e-05
-2.54369524469734e-08
-1.10442996741363e-05
-2.39024736397495e-05
-2.38881837139889e-05
-3.68365710712021e-06
-2.85771252036891e-05
-1.14835378254901e-05
-2.12750713002495e-05
-5.34600265992817e-06
-2.04391357871308e-05
-8.39754098597119e-06
-1.5493505174213e-05
-3.55421308376402e-05
-1.28993552048826e-05
1.42595243485883e-06
2.83127390732525e-06
-3.41083021455339e-05
-2.77899581188543e-05
-3.20319698608539e-05
-3.23461976454352e-05
-3.47711125366705e-05
-2.36520824467914e-05
-2.58860091914147e-05
-2.03086118816246e-05
-2.06509648894729e-05
-1.9694237036234e-05
-1.20091652069731e-05
-3.84462629471373e-05
-1.51968314032609e-05
-1.1320975602186e-05
-7.69550760822821e-06
-2.7647414282534e-05
-2.60167508310522e-05
-9.21337918347047e-06
-2.6695400951887e-05
-7.1756999245639e-06
-2.45110058814828e-05
-1.26186835642837e-05
-3.15338095215181e-05
-1.63908433255955e-05
-4.8086375654063e-06
-2.08122903402482e-05
1.07813637695043e-05
-2.32769427466785e-06
-2.17331818067023e-05
-1.66065209152959e-05
-5.22116272637834e-06
-1.96797263031448e-05
-3.6111962183866e-06
-3.08434567207098e-05
-1.81652989335334e-05
-1.81607313166504e-05
-3.51679833767895e-05
-4.44652292928922e-06
-2.13141943475216e-05
-3.18836237358353e-05
-1.16410316580967e-05
-4.20499316219178e-05
-1.48867023539829e-05
-1.65745302140041e-05
-1.04042483807545e-05
2.23256380208454e-06
-3.99738857984556e-05
-3.553260011186e-05
-2.38104072061109e-05
-1.31021652885518e-05
-5.25970826783077e-07
-1.2984289827807e-05
-4.38092412495802e-06
-2.43119180028553e-05
-2.67655758411556e-05
-2.15694159436163e-05
-9.6670038845988e-06
-2.3626220280608e-05
-2.23494003459918e-05
1.25680099171946e-05
-2.17203518444198e-05
-2.9031829783518e-05
-1.90120395076918e-05
-2.63775030173896e-05
-1.83034371733869e-05
-8.57381556549393e-06
-1.76738695538218e-05
-3.29494819870437e-05
-2.99823244400576e-05
-3.3758873311862e-05
-2.35292441221537e-05
-3.6492515341059e-05
-2.91710397462904e-05
-2.18003798512683e-05
-2.58587832453258e-05
-2.50978646884754e-05
-3.11811603491778e-05
-1.95408366614617e-05
-1.72164740607703e-05
-2.34418006074691e-05
5.64520720235249e-06
-3.38671021573305e-05
-2.29357826873514e-05
-2.55366770025099e-05
-2.05176497478983e-05
-2.13074996875261e-05
-1.56265125936541e-06
-3.51741286159861e-05
9.98120003599895e-06
-3.27497222685706e-05
-3.20238759798881e-05
-1.13557142333237e-05
-2.30378394528614e-05
-4.202164192709e-05
-1.95835952753604e-05
-4.25718798190564e-05
-3.17537615586642e-05
-2.30147517543544e-05
8.29081880978335e-07
-1.90367992550903e-05
-7.24371707670608e-06
-2.51707729778838e-05
-1.738446765614e-05
-1.45148858791341e-05
-3.12174250124823e-05
-8.14493035631696e-06
-1.41752024598611e-05
8.26711839817376e-06
-3.1778336328573e-05
-9.73691640672242e-06
-4.46641702383148e-05
-3.04620475940069e-05
-1.92760897937083e-05
6.37115810704448e-06
-1.24516484928542e-05
1.73472110235586e-06
-2.7691474004952e-05
-1.94350622627595e-05
-3.43265317357687e-05
-2.90834103973441e-05
-1.41050384642216e-05
2.93885222734941e-06
1.96860131420275e-06
-1.2169672272725e-05
-2.79279426270651e-06
-4.02426207443257e-05
-2.75596850430372e-05
-6.87647917816828e-06
-3.81821886470923e-05
-2.52464689227534e-05
-7.33106311648144e-06
-1.35396748929317e-05
-6.31760059487285e-06
-8.98164914190073e-06
-1.93601413173766e-05
-2.77531720133458e-05
-2.58577056496746e-05
-2.64031966770952e-05
-1.05308896629306e-05
-2.75306105711569e-05
-7.51624611782801e-06
-2.29433242728207e-05
-4.07118563090925e-05
-7.6935389952219e-06
-4.76924410126541e-05
-1.55586181036612e-05
-6.49139809083133e-06
-2.88518877572949e-06
-2.20381350111401e-05
-1.44717764458345e-05
-1.69462562953934e-05
-2.67953776994542e-05
-3.97862894750542e-05
-3.17600641205228e-05
-2.54272708953325e-05
-3.38462865277395e-05
-3.12833224882344e-05
-1.5958854735993e-05
-3.66396168206115e-05
-2.22962275583019e-05
-2.59530618028014e-05
-3.20356824238426e-05
-2.64111960642733e-05
-3.82307389895112e-05
-1.29706913302484e-05
-2.99345628335708e-05
-3.71866843028141e-05
-3.22753484646518e-05
-2.68454478123964e-05
-3.86268571152417e-05
-2.01941070786255e-05
-3.19560357413421e-05
-2.02070256591995e-05
-2.66890611877188e-05
-2.28852681957213e-05
-5.04260777467196e-05
-3.86247995452973e-05
-4.51825529440479e-05
-2.58340657853394e-05
-4.05367919853272e-05
-3.76538278025012e-06
-2.21243076157972e-05
-5.45406971032622e-05
-2.50282793450126e-05
-1.85503470988478e-05
-3.66788416085139e-05
-3.13665735142055e-05
-1.63903650311757e-05
-2.49856501212485e-05
-4.2679867257605e-05
-2.5502709879784e-05
-5.69183733550815e-05
-3.44719350221029e-05
-1.08714440041403e-05
-1.74289860309212e-05
-2.61382703075632e-05
-1.91803793257054e-05
-9.35300488031297e-06
-2.18429356424448e-05
-1.50968601007159e-05
-1.10344932090704e-06
-3.8956737534469e-05
2.1851326803719e-06
-3.1466271696099e-05
-2.11866620165796e-05
-1.92398337560152e-05
-9.43040134487474e-06
-3.1588243155542e-05
-2.56953555096273e-05
-1.23164887968264e-05
-2.2720531655021e-05
-7.45435088991798e-06
-2.13341532093769e-05
-4.23334022838788e-05
6.95950983268596e-06
-3.49100476905517e-05
-2.16642227945493e-05
-1.07796206074576e-05
-6.51312885133886e-06
-7.9979792471807e-06
-2.60114901863422e-05
-1.08030218827228e-05
-1.8201971115958e-05
-1.26461610822393e-05
-1.09873680325617e-05
-1.48877123467194e-05
-2.21176448642945e-05
-2.10847635058713e-05
-5.35612335720925e-05
-2.83626165899663e-05
-2.2520679759881e-05
-2.11075505651556e-05
-4.44248935702587e-05
-2.98964565562551e-05
-1.90563800147459e-06
-1.17886429744836e-05
-3.35723083793924e-05
-2.88572730062681e-05
-2.84169249396499e-05
-1.42284603884856e-05
-2.69003245843959e-05
-2.94238052090578e-05
-1.60211933903258e-05
-1.56648533342607e-05
-4.27747571339035e-05
-2.19711342313549e-05
-1.60004500544889e-05
-5.55974081229251e-05
-9.22941876699643e-06
-2.99704452179971e-05
-1.9213121743514e-05
-2.18649851363145e-05
-1.95947881995967e-05
-2.56613177918434e-05
6.33327971366379e-07
-3.09718844512024e-05
-2.68210547323188e-05
-1.87720950889945e-05
-1.96738602776973e-05
-2.48600148825817e-05
-6.21826613184034e-06
-4.9436479730895e-06
-2.73602401736067e-05
-3.43083653887507e-05
-3.29185162574139e-06
-3.63591519683305e-05
-1.52408837138644e-05
-4.53436875656291e-07
-2.67150668240719e-05
-2.60229308425796e-05
-2.24094784769114e-05
-2.55922812506589e-05
-2.623048863304e-05
-1.20954228130421e-05
-1.65188650742266e-05
-1.13414058924665e-05
-2.52896751320279e-05
-1.68261450261057e-05
-1.51812226689274e-05
-1.36161326081795e-05
-4.74905410710321e-05
-2.7620766526293e-05
-1.31370831536637e-05
-4.44038212805606e-05
-7.71026105020155e-06
-1.87577781595835e-05
-2.01710102305441e-05
-2.71830248401362e-05
-3.41778606307193e-05
-2.99379718248949e-05
5.34648485092643e-06
-1.72246835530352e-05
-2.82780533728763e-05
-3.68564966922714e-06
-5.41349202373832e-07
-2.2508493017934e-05
-4.05614072027467e-05
-9.89860814832766e-06
-1.61618515681779e-05
-1.02147352242742e-05
-2.63678231922048e-05
-8.76634543355652e-06
-1.06932258585199e-05
-1.7763003825064e-05
-2.25029610961738e-06
-1.85408604194888e-05
-2.26042475368173e-05
-3.24715115652946e-05
-1.34171915552775e-05
-1.06941166510099e-05
-1.71864511360638e-05
-1.72069715104778e-05
-9.84545846996646e-06
-2.39367309891737e-05
-3.42135834780196e-05
-5.21652744513528e-07
1.01146908599877e-05
-2.12551423873749e-05
-1.73375292632436e-05
-1.19325092691009e-05
-1.05924023960962e-05
2.47722879059237e-06
-1.64242100469714e-05
-2.5093042679673e-05
-2.24656200120109e-05
-1.98384510487136e-05
-3.35747323362135e-05
-3.15480714093441e-05
-1.97596511202702e-06
-7.9066475135244e-06
-2.27057649417591e-05
-3.58212957850989e-05
-2.39358704534332e-05
-2.10361261436826e-05
-1.64409193517392e-05
-2.56845634213158e-05
-2.04277346354631e-05
-3.0993048599707e-05
-3.82552021839366e-05
-4.22549823655048e-05
-3.55357229824468e-05
-4.45785879326526e-05
1.13542589902964e-06
-8.13454716209613e-06
-3.29882681511948e-05
-2.1317109861672e-05
-3.10439827678253e-05
-2.61769191988603e-05
-1.99764616889571e-05
-2.09345592846683e-05
-2.89416192365147e-05
5.26272827888375e-07
-1.92351614813985e-05
-3.77101539738803e-05
-6.32370060716011e-05
-2.28650238145695e-05
-2.84911512101409e-05
-1.97770059521481e-05
-3.4661376309859e-06
-1.26642629911312e-05
-1.05722573037184e-05
-6.47225036397383e-06
-1.69283299674769e-05
-2.07496101191757e-05
-4.13926383160793e-05
-4.465848936275e-05
-1.48633418179339e-05
-6.73437721243949e-06
-1.89131239916766e-05
-2.66297513152775e-05
-2.26269553748025e-05
-1.76259346948367e-05
-1.93908892525676e-05
-4.08048143034618e-05
-1.68100274245378e-05
-2.51042666232323e-05
-4.80310231821169e-05
-4.10334224382648e-05
-9.85693711321275e-06
-3.71888175174132e-05
-1.0457996261814e-05
-2.02281509992505e-05
-3.6345365863438e-05
-1.58028579933605e-05
-3.72206142969092e-05
-1.33996630410993e-05
-3.18150734753569e-05
-7.73911627673898e-06
-9.64642457049142e-06
-2.10550848222839e-05
-2.31561839859154e-05
-2.77693784999442e-05
-1.78187582298073e-05
-3.8818271115303e-05
-1.33935859618342e-05
-4.73406132822349e-06
6.03115150329499e-06
-3.48712162309044e-05
-2.6270320967882e-05
-2.1009867034851e-05
-3.72542174107029e-05
-2.27892670793243e-05
-3.60998190687293e-05
-3.0410616352762e-05
-2.62159230758395e-05
-1.29942664708133e-05
-3.67710366248059e-05
-2.56853559511777e-05
-2.62998244688109e-05
-2.8407225915294e-05
-6.73486152714597e-06
9.62290430158438e-06
-2.09807767067313e-05
-2.56772932123977e-06
-3.25392275805014e-05
-2.42211903077594e-06
-2.58932660480292e-05
-2.00472987058098e-05
-4.63155776519537e-05
-1.68076254376547e-05
-1.7459192629987e-05
-1.25912998501599e-05
-1.61374813097425e-05
-2.25614782338539e-05
-4.26950450367851e-05
-3.88784871508631e-05
-1.72540518781619e-05
-4.33528980886029e-05
1.39279552293596e-07
-5.62485423982181e-05
-4.84138994844938e-06
-2.23691700793128e-05
-2.01573915924461e-05
-3.72505981538937e-05
-1.72788737508214e-05
-9.67557759255404e-06
-4.05491041531967e-05
-3.13371311911398e-06
-2.01065546070215e-05
7.33776579931987e-07
-2.43047370424862e-05
-3.45571504524717e-05
1.55887025888218e-06
-4.32787931570632e-05
-9.06563106190639e-06
-2.97824773836396e-05
-1.35797661354608e-05
-2.47926652563307e-05
-4.01318273129861e-05
-5.42107848081923e-05
-2.3605448982261e-05
-2.53269802012232e-05
-3.98082757461548e-05
-1.83791903387722e-05
-1.65514301838486e-05
-5.33286477231421e-07
-2.91082454531563e-05
-2.93119534823438e-05
-2.1587708826809e-05
1.26897117086961e-06
-2.8414658744944e-05
-1.81161679395104e-05
3.28442047588524e-06
1.51761694154102e-06
-1.01808688572204e-05
-7.51418421685896e-06
-2.79359259041881e-05
-2.37324218578109e-05
7.68962335608746e-06
-2.20224149691343e-05
-1.2709905001527e-05
-2.63529517712602e-05
-3.49340787269089e-05
-2.063587720667e-05
-2.78436368154544e-05
-1.76322651607356e-05
-2.15472598487564e-05
-2.08307829663336e-05
-2.83181780598992e-05
-2.18471787685794e-05
-3.90731622121697e-05
-1.07906723942918e-05
-3.23417315853374e-05
-4.61461726579344e-06
-1.46266507761056e-05
3.8263015022221e-06
-2.81326866232691e-05
-1.83898281327886e-05
-2.58230224601655e-05
-1.93329424823018e-05
-9.81466739805961e-06
-3.21557068095321e-06
-1.2440540788111e-05
-1.40261328907185e-05
7.33529774935654e-06
2.98295603172746e-06
-1.78221655359509e-05
-1.10029529354134e-05
-2.01429365315795e-05
-1.2576449415611e-05
-3.78135680362723e-05
-2.28477038229163e-05
-3.02691719780818e-05
-1.65913736715092e-05
-1.17177459910844e-05
-3.10011994877274e-05
-2.27913718430928e-05
-1.95820232660803e-05
-1.78657142592814e-05
-1.38311026212453e-05
-1.60362056636453e-05
-9.63349062166872e-06
-1.96986247666404e-05
-1.73627636815366e-05
1.90971809476743e-05
-2.02461124169918e-05
-2.48170355862086e-05
-2.86648996828346e-05
-1.24963307784004e-05
-4.68906550053784e-05
-2.55990195876724e-05
-2.12297622977039e-05
-1.70318139109854e-05
-4.35627044607668e-06
-2.98379324348395e-05
-1.23643284803615e-05
-1.46656674502236e-05
-2.10672162178824e-06
-3.35652662079927e-05
-2.11353615244906e-05
-2.31831783941716e-05
-1.3974997854309e-05
-1.1701794226511e-05
-1.75466837143497e-05
6.80666559699604e-07
-2.536391134601e-05
-2.04667758162457e-05
-1.04121872729445e-05
-4.88172827242038e-06
-1.4217245989718e-05
-1.08470752389386e-05
-1.11559446125846e-05
-6.44178654247206e-06
-1.38634641812753e-05
-1.96421064483236e-05
4.4131169539904e-06
-2.21475942049597e-05
-4.87989023130342e-05
-4.76819025644618e-05
-3.91975957216914e-06
-2.58537013937196e-05
-3.72312460374006e-06
-3.67512922313638e-05
-2.99818501686279e-05
-2.57118368710328e-05
-1.87914393789836e-05
-2.10670993605322e-05
-1.77803727264631e-05
-2.82185544459209e-05
-4.76875869160087e-05
-3.6937685130091e-05
-3.9284641921086e-05
-2.55133601117136e-05
-2.3694306391812e-06
-2.55034215407183e-05
-1.08970377625003e-05
-8.24233782945331e-06
-2.72461724711201e-05
-2.24189167907467e-05
-2.1958033246299e-05
1.5869031270924e-06
-3.96216720729371e-05
-1.47780651811923e-05
-2.5638047771375e-05
-4.38198720081372e-06
-3.44330127971406e-05
-2.38778081672955e-05
-2.77773194157792e-05
-2.78775139766385e-05
-3.80044866286132e-05
-1.29976319494766e-05
-2.48410062020936e-05
-2.58474723710357e-05
-1.3718684259467e-05
-2.62413326270963e-05
-1.8645448057182e-05
-2.62591517798701e-05
-2.7987473260923e-05
-1.48728319393777e-05
-2.47706150647866e-05
