# Supplementary material for: Research on computational propagation and identification of mine microseismic signals based on deep learning
Source: PLoS One. 2025 Oct 22;20(10):e0334641. doi: 10.1371/journal.pone.0334641 (PMC12543183; doi:10.1371/journal.pone.0334641)
Supplement: S1 Data — (ZIP) [file pone.0334641.s001.zip › 000100500001101.xlsx_0.txt_24.txt.txt]

-1.6776383601802e-05
-1.78392888440008e-05
-1.8675657042293e-05
-1.23034116560307e-05
-3.24129465174227e-05
-2.66032478044641e-05
-2.63365340610933e-05
-3.74813579528179e-05
-2.55793789949229e-05
-1.95833621674515e-05
-3.27535665287051e-05
-5.14636372316403e-06
-2.2704730721353e-05
-2.60666811809373e-05
-3.19965995064426e-05
-2.54098516073666e-05
-3.80911386787356e-05
-2.30689908112075e-05
-2.36277190829963e-05
-1.82901689552412e-05
2.88492459101872e-06
-3.60644319920997e-05
4.27659731320519e-07
-2.78719134653578e-05
-3.71805430325878e-05
-2.7741433860246e-05
-1.68289231297103e-05
-1.91568190589689e-05
-3.88795978690515e-05
-3.68828081304902e-05
-2.60393912012635e-05
-2.12351639586579e-05
-1.31134827968341e-05
-1.01287054978047e-05
-3.84088456855776e-05
-1.22655526755756e-05
-6.35402711178267e-06
-8.6079766172124e-06
-3.43374352369617e-05
-2.26897127673839e-06
-4.13655786573918e-05
-1.77467480642474e-05
-1.2221123244546e-05
-1.87265353260026e-05
-2.42663861866706e-05
-3.53308064738138e-05
-1.08809446198859e-05
-1.57113922432894e-05
-2.69673379518044e-05
-1.45751737608858e-05
-3.25480318510751e-05
-2.0783956138432e-05
-2.5627998734954e-05
-2.95688007880198e-05
-1.84213181471181e-05
-1.7474875351836e-05
-7.19285379117934e-06
-2.06370389203912e-05
-1.2554552211369e-05
-2.20190258889296e-05
-1.19862469766406e-05
-1.04318621260335e-05
-2.72755937815538e-05
-1.47392825235742e-05
-3.40621704255875e-05
-3.54886135253404e-05
-3.2450845448778e-06
-1.694776311266e-05
-4.81333917014904e-05
-2.659072572525e-05
-1.55521779897433e-05
-3.00716934185894e-05
-2.33270277140291e-05
-2.82788604831674e-05
-1.63331142284346e-05
-8.51331112980654e-06
-1.25221917228871e-05
-1.93323456342543e-05
-2.1417224927819e-05
-1.86174986152417e-05
-1.44882294298274e-05
-2.03859172901299e-05
-1.61999627231028e-05
-7.01711112689297e-06
-3.00015692350468e-05
-3.05936437411492e-05
-4.40846652969756e-05
-2.78376587350464e-05
-3.09895312828191e-05
-3.49915003393674e-05
-1.24951014087079e-05
-8.25394556694025e-07
-2.50901457760809e-05
-1.37134151787652e-05
-2.75660441321992e-05
-3.70473720074706e-05
-2.00860246710448e-05
-1.50690648406908e-05
-2.91227250540994e-05
-1.42873683582133e-05
-4.63301646112203e-05
-3.44611928831317e-05
-1.63072498829861e-05
-2.66258770137573e-05
-6.4835550384454e-06
-2.75462477685243e-05
-2.54354747054733e-05
-2.75154901130045e-05
-9.7117841123827e-06
-3.44633390513303e-05
-1.71396247092103e-05
-2.59080857150799e-05
-6.4768100628448e-06
-1.16330519644817e-05
-1.73001564272027e-05
5.03567779453486e-06
-2.89636867631924e-05
-2.28745476984084e-05
-1.81409611363176e-05
-1.77888850742921e-05
-1.01701397034565e-05
-3.07464082599366e-05
-1.21450591450104e-05
-1.31823741987401e-05
-1.99701336980697e-05
-1.64107476704527e-05
-2.66044196144271e-05
-1.55966411233741e-05
-3.87013775931004e-05
-4.08623796660609e-05
-1.21760392332752e-05
-1.01793238808569e-05
-2.25040310816381e-05
-2.6817458856617e-05
3.65424982933813e-06
-2.16162463017016e-05
1.40620384346389e-05
-2.1269091392049e-05
-1.67935660370548e-05
-1.64720715599542e-05
-2.81795858961409e-05
-4.32292093909988e-06
-1.53581396858226e-05
-4.16763541986746e-05
-1.2675238316074e-05
-2.20331057711753e-05
-2.54210333567841e-05
-1.90129138758718e-05
-1.41334199346091e-05
5.28741486776195e-06
-2.99671240177959e-05
-2.32596752325555e-05
-3.55255039112237e-05
-1.02948413545228e-05
-4.27146941264164e-05
-1.78424141752805e-05
1.87086460776401e-05
-3.72814082495606e-05
3.35135400412215e-06
-1.7119024513504e-05
-1.99827861624313e-05
-3.67482723395489e-05
-3.69532814473736e-06
-1.02622603366195e-05
-2.01325198912729e-05
-9.13409337169329e-06
-2.19786337104314e-05
-3.1188167777716e-05
-2.57449177624763e-05
-2.64191346331818e-05
-1.86933833124847e-05
-1.38085065484248e-05
-1.7160844747446e-07
-1.21626258944069e-05
-4.39436941160619e-05
-3.30505580892288e-05
7.49711511558939e-06
-3.84285840227841e-05
-3.15756760369008e-05
-1.0483553665214e-05
-2.00612274971762e-05
-2.23879943845703e-05
-2.5520492467209e-06
-3.22670003340945e-05
-1.30754789086053e-05
-9.29075272846543e-06
-5.61808575242455e-05
-1.26599241314859e-05
-1.48160757588617e-05
-2.13523933252483e-05
-2.60071181100671e-05
-1.62601924523682e-05
-2.63426106000706e-05
-2.21891647913874e-05
-2.54350377759767e-05
-1.43598442450131e-05
-9.5047005231888e-06
2.57064705092989e-06
-2.91111733269736e-05
-2.2727090305345e-06
-6.21490539119893e-06
-1.40493395587318e-05
-2.9721578103766e-05
-3.00162739944592e-05
-1.85270076742081e-05
-3.93460016788352e-05
-3.91346183752996e-05
-2.9220654023709e-05
-9.78777964238759e-06
-1.72054404396367e-05
-3.76779837118615e-07
-2.55469317373478e-05
-1.57433333008338e-05
-7.95963117251646e-06
-7.11218533883409e-06
-6.04187593495786e-06
-1.54624741913648e-05
-1.65297775774765e-05
-2.04269875542908e-06
-2.88863829385862e-05
-1.7064810395958e-05
-1.93529683157553e-05
-1.12494827336179e-05
-1.78851022527285e-05
-1.52016058479694e-06
2.91126057231546e-06
-1.65343821066166e-05
-2.71813936369756e-05
-4.07529297583373e-05
1.06343658773753e-05
-4.04470532671682e-05
-4.2691168064244e-05
-1.92142891577728e-05
-2.32424178041073e-05
-1.87008321619895e-05
-1.9316780587294e-05
-2.60347278315758e-06
-2.14282172795181e-05
-3.55972284168525e-05
-2.34260811786541e-05
-1.87367750116282e-05
-2.37164353803621e-05
-2.72777434046977e-05
-2.23697171266126e-05
-1.90733160931232e-05
-3.08499170411166e-05
-9.47310593311315e-06
-7.87251330428984e-06
-2.53163520388389e-05
-2.48179438017623e-05
-2.65316468106465e-05
-3.38068042727201e-05
-1.37154958721951e-06
-2.49365780888689e-05
-4.14913208237061e-05
-1.79497532323971e-05
-2.31795707225166e-05
-2.46283570630169e-05
-2.48846951317923e-05
-2.86704148372872e-05
-2.43412865573449e-05
7.0966938460404e-06
-3.25271670375789e-05
-2.21693619509335e-05
-3.92548458754924e-05
-1.86628946009187e-05
-1.69833071606631e-05
-3.18371783851245e-05
-2.89530690710132e-05
-1.82289885373344e-05
-1.97023206418282e-05
-1.52550658384967e-05
-1.32618775324031e-05
7.18939627094003e-07
-3.74743588332022e-05
-1.22705552124006e-05
-1.90652488510774e-05
-1.10097301667594e-05
-3.93529268656346e-05
-8.44002459727353e-06
-7.3052235977126e-06
-8.64699195167545e-06
-2.97713672689107e-05
8.68592255752572e-06
-9.20460309714064e-06
-1.06057115939743e-05
-1.94298167605132e-05
-2.39425214733197e-05
-3.44605103506354e-05
-3.12545552843393e-05
-9.289192162864e-06
-1.05123331388986e-05
-1.67748832287668e-05
-1.89844823039689e-05
-1.86012987387464e-05
-8.10784933473645e-06
-2.46517553503552e-05
-6.50017635745233e-06
-1.25547620702366e-05
-2.05884660345268e-05
-1.82538848375833e-05
-1.93047950576045e-05
-4.31204063030099e-05
-6.77290605243739e-06
-2.60495135947701e-05
-3.47590048362144e-05
-2.53763158355717e-05
-1.14474153545695e-05
-2.41495400773064e-05
-2.30997387072039e-05
-2.10817688466911e-05
-2.62003887332633e-05
-1.53800331415931e-05
-1.92654577182629e-05
-2.48620817051809e-05
-2.49318812629622e-05
-1.0720397416763e-05
-3.6881866200005e-05
-1.98476147152381e-05
-5.87359865282462e-06
-2.58583143480856e-05
-3.59898183479359e-06
-3.68314153784184e-05
-4.24796619345358e-05
-1.86462963194579e-05
-2.45455568461136e-05
-5.0152065492266e-05
-8.82856554622515e-06
-4.23257605935168e-05
-1.89285398075879e-05
-1.35351877852592e-05
-2.25336397523553e-05
-4.35390862793268e-06
-1.9950886142519e-05
-2.42041757677892e-06
-3.5918638512063e-05
-1.58913786640853e-05
-1.92912198879131e-05
-4.16744039323934e-05
-2.9977517849014e-05
-2.34126928742341e-05
1.12674404796797e-06
-3.28709972702297e-05
1.31714807895849e-05
-2.99781286975453e-05
-4.26544562404101e-05
-1.46121854480849e-05
-3.02420897167791e-05
-1.50925208763499e-05
-3.07960784156372e-05
-1.93179668661718e-05
-1.04802236295231e-05
-2.36233689364151e-07
-1.24575458538761e-05
-1.52403905562706e-05
-3.45361602366787e-05
-2.21475117244718e-05
-1.63620357776164e-05
-3.73294066463421e-05
-1.24863664451e-05
-2.86299687625291e-05
-1.64716688644726e-05
-2.3575997550197e-05
-5.21528421569171e-06
3.70678802393699e-06
-2.3492997530845e-05
1.0091839176403e-05
-1.9404234730951e-05
-2.02609301935626e-05
-1.95864190097422e-05
-2.55885209742053e-05
-2.13502074849902e-05
-2.00743537592298e-05
-1.11719346590022e-05
-2.06367560831338e-05
-2.29424465657936e-05
-1.3409483444319e-05
-2.64340354169433e-05
-1.3905058245655e-05
-3.2273226063293e-05
-3.14512645909782e-05
-1.21348400051789e-05
-1.50642940388602e-05
-1.72415284116357e-05
-5.9451917389408e-06
-2.49474625360025e-05
-1.17499712114469e-05
-3.52925858392759e-05
-4.32384604649148e-05
4.0300018239192e-06
-3.62360353970692e-05
-3.43138211502083e-05
-3.26507398781909e-05
-1.30258602926461e-05
-3.35971911517626e-05
-1.48453696391101e-05
2.95310029242743e-07
-3.73092915880626e-05
1.01875918336296e-05
-1.6631723528478e-05
-1.1631428525784e-05
-1.71089327561323e-05
-2.71745660571193e-05
-1.09847891934243e-05
2.01284821969123e-06
-5.21637034474144e-06
-4.20585817631534e-05
-2.17625857961554e-05
-2.32563973697071e-05
-6.22974553940653e-06
-2.41610481735406e-05
-2.63809024180154e-06
-1.89040813741256e-05
-5.27097673394287e-05
-2.00620780402114e-05
-2.38126197588374e-05
-1.80470449200922e-05
-1.98179605503523e-05
-3.24621690310036e-05
-1.50942397666139e-05
-5.02498734581452e-06
-3.5294322145885e-05
-8.43493752836231e-06
-5.35479636259052e-06
-1.39335887940339e-05
-2.4622448340462e-05
-1.37642229999636e-05
-2.03486185938237e-05
-3.07382735015323e-05
-2.46786801541508e-05
2.84860849966553e-06
-2.40124173241251e-05
-1.96373198225371e-05
-1.75621179391537e-05
-3.3625971305557e-06
-2.5664202911299e-05
-8.93581825522995e-06
-3.00517056216206e-05
-2.10063859483699e-05
-2.00607019280725e-05
-3.83355816259534e-05
-2.76650256381887e-05
-1.89102523166114e-05
-1.36171234056886e-05
-9.94911565326883e-06
-1.63540408345379e-05
-9.7716630658252e-06
-4.3085874778183e-06
-1.51909790199635e-05
-3.05171422366462e-05
-2.87075961912638e-05
2.60957015250508e-06
-1.07924818994215e-05
-2.04459127481805e-05
-1.81729030001755e-05
-2.08965074719879e-05
-3.54013254360189e-06
-2.3066379546314e-05
-1.80166307486991e-05
-3.12467012508034e-05
-2.04471074329819e-05
-4.41184083570191e-05
-4.20279993556442e-05
-2.70071729113243e-05
-1.69367375996038e-05
-2.46971151085971e-05
-5.04620912228508e-06
-2.31655718826776e-05
-1.95835115448649e-05
-3.72900146637107e-05
-3.57404170320949e-05
-9.74126033854283e-07
-2.79366308769972e-06
-3.42323766119671e-05
-3.07788416128305e-05
-2.38601825509639e-05
-1.77198019939857e-05
-2.54133512128762e-05
-2.59227561770189e-05
-2.77659633895311e-05
-1.5974189986355e-05
4.14706167481226e-06
-3.11020695888205e-05
-1.71547870793045e-05
-2.03690278515515e-05
-3.52776270138067e-05
-1.76838863699082e-05
-1.66700268712926e-05
-4.2039105223453e-05
-2.15957131486408e-06
-2.44696566425516e-05
-4.10319521470582e-05
-3.40811082881556e-05
-3.96251139791849e-05
-2.71790430531384e-05
-2.42341405109703e-05
-2.36686187468415e-05
-1.06954373804209e-05
-1.05155912626355e-05
-2.76792701669221e-05
-2.7899644412341e-05
-2.97579916285017e-05
-1.87283740009555e-05
-3.64537303279681e-05
-8.79403683348498e-06
-3.09837267535e-05
-4.02595206865182e-05
-3.47748136157944e-05
-1.92724090453245e-05
-3.26411673857069e-05
-3.06487164348364e-05
-3.99556238047667e-05
-3.13047099376132e-05
-2.29530880922531e-05
-1.69437008421456e-05
-1.05914190503147e-05
-1.84195391094652e-05
-4.43604928366703e-05
-1.523055552569e-05
-6.8860536802991e-06
-1.84056312933164e-05
-1.40134171408057e-05
-2.50879956667601e-05
-3.0885623486029e-05
-8.41870935099236e-06
-2.28460311438604e-05
-1.95448014149108e-06
-1.61954252420298e-05
-2.47128852986695e-05
-8.68567499274372e-06
-1.32043292222456e-05
-1.7998851756959e-05
2.40974438996085e-05
-5.65204102860634e-06
-2.46013581460881e-05
-2.08970709531174e-05
-4.7428910877668e-05
-2.94436340417911e-05
-2.66267635444413e-05
-1.49117013797749e-05
-3.88580335286837e-05
-1.41938563553563e-05
-2.76934711951555e-05
-1.29660599793277e-05
-8.17839332283865e-06
1.50274507343283e-06
-2.49881120660528e-05
-2.96358213327605e-05
-4.15354435526795e-05
-2.95359727422116e-05
-2.75627398333361e-05
-1.74987000315334e-05
-2.67331596086787e-05
-2.39817162048573e-05
-1.94250942084123e-06
-3.50705921037495e-05
-3.22284714555548e-05
-5.57416626995992e-06
-3.88638895837146e-05
-3.02792689709717e-05
-5.75351353385203e-06
-1.32984225644211e-05
-2.57936148352629e-06
-1.33674220887513e-05
-3.23228317542576e-05
-4.80207011880519e-05
-2.69427265605196e-05
-3.25131486818512e-05
-2.1671820540698e-05
-2.55629214170182e-05
-2.19875555352341e-05
-2.46353353987216e-05
-1.23368684333013e-05
-2.4098677970788e-05
-3.86757628370988e-05
-3.3244272040491e-05
-3.46488676892486e-05
-3.07384904197039e-05
-1.53264018900753e-05
-3.68624516729564e-05
-2.03934273043132e-05
-3.54802546941603e-05
-2.9995218648547e-05
-5.04708401826552e-05
-2.22953593023604e-05
-2.78076797461223e-05
-6.45898576075036e-06
8.19863907911427e-06
-2.87982728908328e-05
-4.4430802942075e-06
-3.12299324942425e-05
-3.59152027787535e-05
-2.80003357299054e-05
-9.13252488733122e-06
-4.04874051707915e-05
-3.73887139072517e-05
-1.63984220051291e-05
7.92707176120542e-06
-2.7056990670564e-05
-3.28546921344771e-05
-3.57175504414926e-05
-2.19384698817625e-05
-1.28411233847438e-05
-1.78090058179741e-05
-3.94099237660796e-05
-2.41072080730908e-05
-5.95386228379141e-06
-2.89088757911225e-05
-1.12696515069435e-05
-3.81031679823623e-06
-2.37979847032504e-05
-4.11493669013426e-05
-3.49335477542709e-05
-1.5120859833981e-05
-9.53412284811565e-06
-1.5514026338238e-05
-1.6694280196794e-05
-2.28749932770097e-05
-1.19100723709581e-05
-1.6828516008986e-05
-3.70799784105934e-05
-3.24678455739948e-06
9.26132206872707e-07
-2.85746251137719e-05
-1.23156765412282e-05
-1.27635046596831e-05
-3.03085852549555e-05
-3.2415130962356e-05
-3.32119900659833e-05
-2.18735555061926e-05
-8.09042106950625e-06
-1.8955637435968e-05
-2.64551488896036e-05
-7.441654280662e-06
-3.38111885900865e-05
-1.12460432042374e-05
-3.65717398628845e-05
-2.44980300519574e-05
-2.42048532258213e-05
3.16675053870899e-06
-3.57123035541597e-05
-6.60883680486654e-06
-3.61951434652754e-05
-2.72344520040429e-05
-3.98738738386705e-05
-2.44483622722447e-05
-1.80974792928128e-05
2.32200190855079e-06
-2.40660725756896e-05
-3.29108419192141e-05
-3.11321741535308e-05
-1.91065328620174e-05
-1.36988107785438e-05
4.16358426213593e-06
-2.78086921430184e-05
-1.03008385687136e-05
-2.06976029593685e-05
-1.55405956834506e-05
-1.52675082657282e-05
-2.54293152982114e-05
-3.13747658768238e-05
-1.98623812645508e-05
-3.4081687593147e-05
-1.95936053141269e-05
-2.06997653053078e-05
-1.87307491054102e-05
-6.10846629606953e-06
-4.07429133772857e-06
-3.91951482488584e-06
-3.7218665324868e-06
-1.32521837889837e-05
-3.30387663668856e-05
-1.81385089773549e-05
-1.56557653173204e-05
-3.54857247478594e-05
-9.26487991085036e-06
-7.34395166919535e-06
-3.37138612941575e-05
-9.67748116156451e-06
-3.00805651589058e-05
-4.71614034513575e-06
-1.30694996038709e-05
-1.52437396556795e-05
-1.26410165844172e-05
-1.3381799934656e-05
-2.87708839493906e-06
-1.74743213416595e-05
-4.65810030282717e-05
-1.73633469052349e-05
3.08918710854591e-06
-3.66138079374793e-05
-3.73212688046421e-05
-1.29911559436165e-05
-2.60485836793083e-05
1.15290479767674e-06
1.72367000482114e-06
-4.91537793807797e-06
-3.16220501188186e-05
-1.84589146448136e-05
-1.05867557357719e-05
8.55544408711668e-06
-2.14553661989526e-05
-1.87800819978028e-05
-2.84748087474144e-05
-6.07101179374207e-06
-4.28687894337806e-06
-2.21913179188316e-05
-7.56914968777712e-06
-5.2320961566426e-05
-2.74420106196948e-05
-2.36775426596661e-05
9.46385953361912e-07
-9.82032816552318e-06
-2.71921041556711e-05
-2.4605209607653e-05
-2.0310828239633e-05
-1.75767999341497e-05
-1.44666152787689e-06
-2.15892311028651e-05
-1.87989866551816e-05
-2.84311462972072e-05
-1.9749276701574e-05
-1.56474361110494e-05
-3.54761221009664e-05
-2.58781268897761e-05
-5.71249873821142e-05
-1.86692209268433e-05
-7.25480868683473e-06
-6.95648894792175e-06
-3.0334068664399e-05
-3.32020858654207e-05
-2.78224339370661e-05
-1.98065234853468e-05
-3.00990564503388e-05
-1.08398375257822e-05
-1.69102313417677e-05
-1.44574546028399e-05
-9.59264663866376e-06
-2.49539250345824e-05
-1.97276368467603e-05
3.36587911220042e-06
-1.87578308696087e-05
-4.0765390640976e-05
-3.10220808198219e-05
-3.96092538050985e-05
-2.81191679144528e-05
-2.27698122882363e-05
-2.59514076379668e-05
-3.55745491389953e-05
-1.38149722993075e-05
-1.08953080696601e-05
-2.30437270643348e-05
-3.17230098504782e-05
-2.15951281299279e-05
-5.79226692065589e-06
-3.44323007846028e-05
-4.80319808571066e-06
-2.92238705193724e-05
-3.24966133816383e-05
-2.37871708966532e-05
-2.07990939004151e-05
-2.53500797665962e-05
-3.34322004745929e-05
-1.98729685417672e-05
-3.35395252445197e-05
-1.00273520078541e-05
-3.69798506745528e-05
-3.41220263806122e-05
-3.15899734465998e-05
-4.3543291138952e-05
-3.09556780233824e-05
-4.71589937953715e-06
-1.42362533631698e-05
-2.77847832787892e-05
-9.48077164121151e-06
-2.99850630999817e-05
-1.22196253714119e-05
-2.67473302580099e-06
-2.54628807511456e-05
-1.9303677261757e-05
-2.57345871785926e-05
1.55675362716304e-07
-1.2223239741246e-05
-2.45824457312249e-05
-4.29157114523205e-05
1.61620166702207e-06
-2.67196791748542e-05
-6.34681212446077e-06
-2.89242474671529e-05
-1.08004030740071e-05
-1.20803337395934e-05
-1.24233725774241e-05
-3.40309435191684e-05
-2.23301039569247e-05
-3.59111880934081e-05
-1.02945042552127e-05
-2.03963611106913e-05
-2.97473732881476e-05
-1.87541699649563e-05
-1.78497846259868e-05
-1.37329905233105e-05
-4.41603083581713e-05
-1.98991222320152e-05
-1.24002424232934e-05
-3.46084646622229e-05
-2.23296180537181e-05
-4.8960714225452e-05
-3.60808859771e-05
-3.60420931278538e-05
-2.03124750552285e-05
-1.38195636883975e-05
-1.07756116799188e-05
-2.46471016262806e-05
-4.83181187776596e-05
-2.59163237550506e-05
-6.98073734739907e-06
-8.6755409572327e-06
-1.77691394612135e-05
-1.78300288254852e-05
-4.46088257348479e-05
-4.60514402101745e-06
2.57952931779365e-06
-4.71451804976433e-05
-1.52677437058037e-05
-9.81745470763619e-06
6.95354209093111e-06
-2.76828065467001e-05
-1.13233700386062e-05
-2.59408430341262e-05
-1.06040227869025e-05
-2.24112593889684e-05
-3.58066423873432e-06
-6.63554796366791e-07
-1.35354856260809e-05
-2.48803480583574e-05
-4.28694292381392e-05
-2.86016909897052e-05
-1.08523618887622e-05
-1.31513508727699e-05
-8.5163262242064e-06
-2.5331139494118e-05
-1.42842979413767e-05
-1.64751856818849e-05
-8.79928052601407e-06
-2.70076241944648e-05
-2.42125368994807e-05
-2.90241399224018e-05
-3.16555774121096e-05
-2.20022821483562e-05
-2.88862667719878e-05
-7.25424278453382e-06
-1.35343467035863e-05
-2.42076513519743e-05
-4.06717782037904e-05
-4.23895455701137e-06
-2.56861803722048e-05
-1.97030950068766e-05
-3.70497189162492e-05
-7.24474563745416e-06
4.26999718768609e-06
-2.69338801627456e-05
-8.05519742470915e-06
-8.04026312536139e-06
-1.13470754710008e-05
-1.96283825423265e-05
-1.74799104441937e-05
-3.33633308038952e-05
-2.47054591286941e-05
-4.07637506229306e-05
-2.42592191451723e-06
-2.74404532941501e-05
-4.79399971069423e-05
-2.87650311424564e-05
-1.59440991375841e-05
-1.87204977273251e-05
-1.96782163089827e-06
-2.90617018980742e-05
-3.10237667462728e-05
-2.89914233009396e-05
-4.83030340753906e-06
-1.62319688923939e-05
-1.69346565599305e-05
-2.1624460965692e-05
-2.58960143505929e-05
-3.108778128549e-05
7.67630121855841e-06
-1.5650872674991e-05
-3.33168095662126e-05
-1.49580784486808e-05
-1.16615971104045e-06
-2.20061305002094e-05
-3.83151039639367e-05
-2.25702681605568e-05
-1.97115666741744e-05
-2.05472396478075e-05
-2.55339816076731e-05
-2.72285699424292e-05
-3.61081110226672e-05
-3.32193910030385e-05
-2.24272527150246e-05
-3.17414276980613e-05
-3.78953843926444e-05
-3.70522089067783e-05
-3.68601032572883e-06
-2.00269527443487e-07
-4.64775861000919e-05
-2.98668608535699e-05
-3.2218407784593e-05
-2.02923827745978e-05
-2.69021526808404e-05
-1.99875323996809e-05
-1.19231144916829e-05
-3.20694632575521e-06
-1.65998934806889e-05
-3.63938585782849e-07
-2.97944993091992e-06
-2.50214480850662e-05
1.30935672365429e-06
-2.30635258147019e-05
-7.19351468608784e-06
-2.63943702799281e-05
-2.29136517687879e-05
-3.15042759038639e-05
-4.3596264881674e-05
-1.95567872221382e-05
-1.74076386909234e-05
-2.79715613199421e-05
-3.12333952692868e-05
-2.6302005573836e-05
-1.04959698691714e-05
-2.35343510078562e-05
7.22737638457945e-07
-2.96611454173271e-06
-1.42857591241509e-05
-1.7354353643793e-05
-9.610505909223e-06
6.00253801778094e-07
-6.36725381809102e-06
1.15046780816982e-05
-3.95474209333523e-05
-1.5538033461993e-05
-1.86520611984264e-05
-1.74697549596893e-06
-7.47435053106096e-06
-1.51869843531856e-05
-4.71389579198146e-05
-3.07582191650714e-05
-2.86192333341767e-05
-3.58808287733183e-05
-3.2407053629124e-05
-8.63418943187203e-06
-2.04710097301166e-05
-3.47959235533166e-05
1.03863942598191e-05
-3.20210333853618e-05
-3.21771033521053e-05
-2.87473858842769e-05
-2.77879800117329e-05
-2.3712034810482e-05
-1.64653319810856e-05
-1.35731880381359e-05
-2.46756932565482e-06
-2.42350648306598e-05
-1.50339364726674e-05
-3.50759694929885e-05
-1.77477573167476e-05
-1.41179482148633e-05
-4.03051664361786e-05
-2.02687823962404e-05
-2.92697444035886e-05
-1.10112302112825e-05
-3.77080031040337e-05
-2.84781833400356e-05
-2.3367413774542e-05
-1.95623203874285e-05
-3.43669924179528e-05
-2.09602817011556e-05
-3.0771006085607e-05
-3.69986449651311e-06
-5.23683187550341e-06
-2.35974403692451e-05
-3.79195746598817e-05
-2.59840557786036e-05
-3.45867683965992e-05
-1.85365872434163e-05
-1.4284559085493e-05
-1.9052731046142e-05
-2.14347090039148e-05
-4.12870312391937e-06
-1.3355611046224e-05
-1.23330626209626e-05
-3.28304017694809e-05
-4.03805758328348e-05
2.90783273049936e-06
-2.19941459780476e-05
-4.02830753071984e-05
-9.89030845446389e-06
-2.46595685636364e-05
-4.7172796240282e-05
-1.94396900651511e-05
-6.46590383097739e-06
-8.92466463490524e-06
-9.20506559389353e-06
-8.27245933518049e-06
-2.23438371661407e-05
-1.31893057717845e-05
-2.15922801423619e-05
-1.49939908545287e-05
-1.81386143782218e-05
-2.42892926706722e-05
-1.58064249396317e-05
-2.43507421554711e-05
-3.02155291940691e-05
-3.19355398235618e-05
-3.09264690468152e-05
-2.40834980952853e-05
-3.34452981407392e-05
-8.38853035226383e-06
-5.2154498828184e-06
-2.54854016062972e-05
-2.75170434125441e-05
-5.39367036155968e-06
-3.17593925498459e-05
-3.2980265255005e-05
-8.57342370392859e-06
3.91584128298159e-06
-3.14345488344989e-05
-3.59282910248376e-05
-3.57060530695526e-05
-3.95532327266299e-05
-1.43185802798653e-05
-2.92349087150682e-05
-1.0917132315804e-05
-1.52825100799695e-05
1.23676777484131e-05
-3.10858351227063e-05
-5.22948378322108e-06
-1.80619395283749e-05
-1.26329206561361e-05
-1.74559622700898e-06
-1.51076398968562e-05
-2.67202718005221e-05
-3.05259856822423e-05
-3.04740504996294e-05
-2.2288504093107e-05
-3.23530147249751e-05
-1.91030647240147e-05
1.90577723769521e-06
-1.29728256008691e-05
4.87544292211372e-06
-3.16596216549751e-05
-4.19750145486517e-05
-2.95807725613369e-05
-2.52953373368316e-05
-2.30956491989671e-05
-2.15553632485731e-05
-5.58835483898673e-05
-5.09683067034179e-05
-1.00467366447601e-05
-2.45508448119921e-05
-5.3666224946742e-06
-2.6772334990633e-05
-2.61044364684885e-05
-2.77912173613269e-05
-1.9112805468547e-05
-2.36536251901206e-05
-3.74113220435545e-05
-2.43812506374869e-05
-4.86546976927523e-05
-2.17917891333666e-05
-4.22105306502775e-05
-1.29849252978212e-05
-3.27246132516875e-05
-1.29808765777419e-05
-2.73005746842141e-05
-1.02912606145266e-05
-1.32484266029666e-06
-4.37694579723783e-05
-3.41955044750025e-05
-2.73363953363072e-05
-7.18370878150874e-06
-1.30117471003129e-05
-3.15319679325165e-05
-1.62778153895224e-06
-9.00662015723498e-06
9.18179309571109e-06
-1.08801983216455e-05
-5.30934770149741e-05
-6.56779419760242e-06
-9.19313800135921e-06
-4.05918007165289e-05
-1.79457733014391e-05
-1.43408714549234e-05
-1.66158894160132e-05
-1.45810042340975e-05
-2.34517143019351e-05
-3.5369561209395e-05
-4.30509428259655e-05
-1.26783600331786e-05
-1.32008145908306e-05
-1.41844545397968e-05
-2.36979208213933e-05
-1.78223145611243e-05
-7.93975149060512e-06
-3.02420119693866e-05
-1.15309262099229e-05
-1.29587052645006e-05
-1.06655647435261e-05
-1.68628711887258e-05
-2.14118601196583e-05
-1.95224485837497e-05
6.44046871554252e-06
-1.65840460277006e-05
-1.27910601362556e-05
4.33507968688522e-06
-2.14565723487932e-05
-3.03104791517853e-05
-3.22526317859764e-05
-5.55388311550362e-06
-3.62482529777704e-05
-3.28276046202695e-05
-2.64753279403068e-05
-1.95696338708306e-05
-2.70645839421951e-05
-1.89884377670473e-05
-1.36839835057576e-05
-1.2713576317606e-05
2.14311566673921e-06
-2.44818147493873e-05
-1.90056330129828e-05
-2.45500891363991e-05
1.00387723339439e-05
-1.81367111041356e-05
-1.95046888094828e-05
-2.20905648351009e-05
-1.56426668314869e-05
1.19502840449043e-06
-9.40091567980417e-06
4.75355882030851e-06
-1.3275421242114e-05
-1.12101111519276e-05
-3.22403499925445e-05
-1.84961971866382e-05
-1.59705100690273e-05
-2.64017411794016e-05
-1.85252839236556e-05
-1.20504936682902e-05
-3.16527179454491e-05
-2.29418432390731e-05
-3.69932293527443e-05
-2.46127470872588e-05
-1.10615034330026e-05
-1.5190781478175e-05
-4.13536160617563e-05
-1.22941188965834e-05
-1.70682507463208e-05
-2.68274357682588e-05
-3.66736307620839e-05
-1.06379070959036e-05
-1.90388414697852e-05
-1.423218808608e-05
-1.51772673751087e-05
-2.28597635123838e-05
-1.94339409142109e-05
-1.26110220823369e-05
-3.07507449397034e-05
-2.29118816512309e-05
-3.59423941973904e-05
-2.22389143045498e-05
-3.13578202955117e-05
-4.89565149133924e-05
-9.54764044586688e-06
-1.75322952192042e-05
-2.79216744981352e-05
-2.5016169169022e-05
-2.32725426968829e-05
-3.38922310885742e-05
-1.59037948944705e-05
-1.99308127903953e-05
-1.14575378163972e-05
-2.72988436708533e-05
-2.4669470613335e-05
-3.88489576941238e-05
-1.90684718485057e-05
-1.50332614642178e-05
-1.43640839276327e-05
-1.94410354805412e-06
-2.98087601290653e-05
-2.23698155023765e-05
-3.54329688424e-06
-1.73436264113865e-05
-7.92522767377524e-06
-2.55760223760886e-05
-5.41059310303268e-05
-3.39617286596187e-05
-2.4185471888857e-05
-4.26341253899087e-05
-3.78475009393689e-05
-2.34661496005176e-05
-2.46889683530347e-05
-2.61943043429983e-05
-3.02127694995526e-05
-1.20371234439909e-05
-3.14647515176827e-05
-4.45483796056489e-05
-4.00113749987266e-05
-1.16738245961879e-05
-6.19798960454838e-06
-2.26353976515411e-05
2.84198116353508e-06
-3.33924807690047e-05
-2.06279902897339e-05
-6.99079608288059e-06
-3.92186290607042e-05
-4.11237490638902e-06
-2.92353751512726e-05
-3.27038672186463e-05
-2.85357760758248e-05
-2.08996387900304e-05
-2.30223677510602e-05
-1.1950841918207e-05
-4.04387552335835e-05
-3.91646517319636e-05
-3.509293332857e-05
-1.56471946422562e-05
-2.94121348940799e-05
-2.60748878667505e-05
-1.1772824568767e-05
-2.54155985040104e-05
-1.89705426819904e-05
-1.9022233122531e-05
-1.32866225788251e-05
-8.20418879808024e-06
-1.36629177659131e-05
-1.88644068155329e-05
-1.77393620495652e-05
-1.47480845257251e-05
-6.56515455292003e-06
-1.98644027006519e-05
-1.14225007735279e-05
-3.31421700736968e-05
-1.93243472685523e-05
-1.41456389796705e-05
-3.54838444521438e-05
-2.81540594350764e-05
-3.88802709425974e-05
-2.08463039845671e-05
-5.13774464937839e-07
-8.79531243376042e-06
-2.654269595392e-05
-2.14301846886682e-05
-1.87517345371428e-05
-3.08316909765302e-06
-2.63090463919847e-05
-2.20812528716165e-05
-1.66531122829749e-05
-3.46283741059304e-05
-1.67217518957719e-05
3.0510708706474e-07
-2.82324398429357e-05
9.99756665805356e-06
-1.70540681426069e-05
-8.78691442285727e-06
-1.10986045649696e-05
-3.25309931007691e-05
-2.4787584707567e-05
-1.49691397809102e-05
3.25699619933446e-06
-4.03603902500446e-05
-6.65512264149987e-06
-1.03836375272367e-05
-1.26349988360269e-05
-5.62901871667241e-06
2.68842478270094e-06
-1.70255057621597e-05
-4.6397413201443e-06
-1.48135803341735e-05
-1.92817224398259e-05
-1.90866964582562e-05
-3.76216995605254e-05
-2.70241804008903e-05
-2.5318953358315e-05
-2.18744138828173e-05
-2.2741830733967e-05
-1.81688910908566e-05
-1.50070094772829e-05
-2.53964986368942e-05
-2.47193004322853e-05
-1.61181845473661e-06
-2.87195733033853e-05
-1.02161984660884e-05
-1.82614429382146e-05
-9.12280646597866e-06
-2.78950870827594e-05
-2.47471603664295e-05
-1.82030647307242e-05
-1.96217336956507e-05
-4.58255072975067e-05
-4.99880009459749e-05
-2.173737451894e-05
-2.3397281601942e-05
-4.19517631958857e-05
-1.83678667233299e-05
-5.29026546439977e-06
-2.94147538427095e-05
-3.01995508488149e-05
-3.93060004481852e-05
-1.51662567793065e-06
-1.6493762447386e-05
-2.10669318505993e-05
-1.29072084802202e-05
-2.29849134765529e-05
-2.43986907915603e-05
-1.53577481289108e-05
-1.75895787640903e-05
-2.82265086874304e-07
-1.02723940974938e-05
-3.07464750101227e-05
-1.59020702699489e-05
-2.37126632094683e-05
-2.70744422997653e-05
-2.97596128477952e-05
-4.0614477780495e-05
-2.71224169973422e-05
-2.6333176897399e-05
-1.51717277862285e-05
-2.82034609078948e-05
-1.89001369599466e-05
1.51699931744794e-06
-1.44263561482557e-05
-4.08829065142528e-06
-1.96895807882517e-05
-1.79874604768001e-05
4.08376965929818e-06
-2.07654417345085e-05
-1.38611899868201e-05
-3.81244449857477e-05
-2.310145306067e-05
-1.71518869282056e-05
2.33874613868512e-05
-2.11954115355776e-05
-2.71048850733699e-05
-1.77670124076392e-05
-2.0137881563496e-05
-3.88551260507893e-05
-1.76876154028001e-05
5.15228263972324e-07
-1.59747468382409e-05
-9.48158670506944e-06
-1.71439541453058e-05
-1.23679650769139e-05
-2.52627354593162e-05
-1.420125311603e-05
-1.57024694076472e-05
-1.95143000662489e-05
-1.3901991937142e-05
-1.74366273256083e-05
-1.09944566369504e-05
-1.8045205260365e-06
-6.81123646097288e-06
-2.55837837878962e-05
-2.78374406945796e-05
-9.06919773453164e-06
-2.41856215220725e-05
-3.95918697855037e-06
-3.7463845043401e-05
-3.42034830203669e-05
-1.46315938346864e-05
5.63743358024314e-06
-3.43023815807813e-05
-7.08269057601138e-06
-4.27115080400492e-05
-3.89669188806589e-06
-2.36534411564251e-05
-4.8964256279113e-06
-2.13115472041458e-05
-2.54663044613775e-05
-2.76797777252024e-05
-3.4580386581933e-05
-1.54700838100036e-05
-2.57769376815191e-05
-1.40383516818411e-05
5.03353552035511e-06
-2.55853045901958e-05
-2.63720855574947e-05
-1.28588000341682e-05
-3.21015851408667e-05
-2.66069227283174e-05
-3.53552389150693e-05
-4.11141616323418e-05
-3.50034930510119e-05
-1.16811187413917e-05
-1.99639798585493e-05
-2.93646733542398e-05
-2.93897703237414e-05
-5.01849365810182e-05
-3.00306483650718e-05
-2.424698482425e-05
-1.56340018625943e-05
-4.06299356011019e-05
-1.06320912746986e-05
-4.51327979420046e-05
-2.41524249124133e-05
-1.74776008359135e-05
-2.99004857850989e-05
-1.04110030326132e-05
-3.21916373627009e-05
-4.05061591188316e-05
-1.68660950400036e-05
-2.96135334028645e-05
-3.9319955580578e-05
-3.65891417423308e-05
-1.5604737421045e-05
6.72867320971056e-06
-1.65468906808331e-05
-2.37011623987591e-05
-5.07260981082549e-05
-2.49758716585962e-05
-2.51171998818561e-05
-8.45398231809258e-06
-1.60361647461774e-05
-3.95745962502316e-05
-2.17437078254581e-05
-1.88309058955319e-05
-1.89428808944031e-05
-1.49537129591327e-05
-7.28697315377187e-06
-3.08655184733012e-05
-7.64856466209819e-06
-2.32857122136889e-05
-3.5389171320281e-05
8.29374499323798e-06
-1.26661117968204e-05
-7.78298692458432e-06
-1.13762982158948e-05
-2.35424701483229e-05
-4.81744733482531e-05
-2.2961066033501e-05
-1.82279794946254e-05
-1.66036185033384e-05
-2.98620450972316e-05
-1.72475252160133e-05
-1.77912881734e-05
-6.30859164977877e-06
-3.4719709331231e-05
-5.99879027056953e-06
-3.41734944338126e-05
-4.29738890348545e-06
-3.09266135549061e-07
-1.20106892125334e-05
-3.2605014257846e-05
-3.96906716694301e-06
-1.44002315878348e-05
-1.10450914477788e-05
-5.65693974781286e-06
-1.55325238829115e-05
-2.00453490858308e-05
-2.76790874967545e-05
-2.47806136256249e-05
-2.31250178295458e-05
-3.5072755057307e-05
-2.09879530709721e-05
-1.17888016227355e-05
2.83441282648553e-06
-1.67321231079033e-05
-1.1493751946513e-05
-3.29104818361636e-06
-5.76816285631359e-05
-4.60872688828942e-05
-3.88433080055635e-05
-2.54345431896934e-05
-2.04809328626321e-05
-2.41501994735431e-05
-1.93663539113565e-05
-7.74231950413561e-06
-2.66375464219374e-05
-2.36980219121944e-05
-3.93937489540125e-05
-1.132547414912e-05
-2.00056706784734e-05
-3.94979080052477e-06
-1.3828403180919e-05
-2.11596393775218e-05
-2.41913246246009e-05
-4.86226044712852e-06
-3.15126994122484e-05
-2.92601628549755e-05
2.56597947789978e-06
-2.44501481858934e-05
-2.12102219511002e-05
-1.28147672215243e-05
-9.8156491449814e-06
-1.14700046624305e-05
-2.11055958554272e-05
-2.28398647650111e-05
-4.05219117487376e-05
-1.75271057858374e-05
-1.03568715734017e-05
-2.72903502557271e-05
-3.70719984973918e-05
-1.20144300324781e-05
-1.08528172834504e-05
-1.75660631252426e-05
-3.36576892280665e-05
-2.89768786532752e-05
-2.02476540461544e-05
3.48611576960757e-06
-8.48089089214594e-06
-1.44366478338517e-05
-7.75929714510449e-06
-1.36053074841242e-05
-3.16235428543652e-06
-2.04837340920974e-05
-6.88637119507126e-06
-2.7385859014222e-05
-2.93022561904797e-05
-1.2925391360214e-05
-1.42425945468417e-05
-1.80446183244493e-05
-1.70473526372036e-05
-1.69340756493996e-05
-3.80076744970238e-05
-2.66124855549658e-05
-6.92160067077644e-07
-1.44656298056672e-05
-2.90289836241307e-06
-4.37854142151799e-06
-3.71674229716003e-05
-3.72714776100554e-05
-1.02544567458863e-05
-3.3633087635329e-05
-4.06380258085621e-05
-5.17029308318158e-06
-2.5832916233494e-05
-4.19104613704101e-05
-2.73434549357521e-05
-2.95890738159339e-05
-2.22092889370555e-05
-3.83154824926158e-05
-3.10032520304994e-05
-2.74653419706135e-05
-2.76795781936554e-05
-2.80773203722415e-05
-1.9387086259438e-05
-3.00290241215115e-05
-3.61644054453685e-05
-2.16124787316893e-05
5.85396758284039e-06
-1.02369851752258e-05
-1.27612133679974e-05
-2.11246609946292e-05
-1.61281307539543e-05
-2.81491264723412e-05
-1.63386170804639e-05
-1.65979951367661e-05
-2.77240698436855e-05
-2.61341260384541e-05
-1.56917833516258e-06
5.10440009578255e-06
-7.03323721026256e-06
-1.15792970073245e-05
-1.09301532140075e-05
-4.12954162101049e-06
-4.71529376501739e-05
1.67858303870751e-05
-6.33193064960164e-05
-1.81944607682494e-05
-1.86526647329436e-05
-2.70696233717819e-05
-9.12201624100464e-06
-2.39929150514752e-05
-3.20192312749243e-05
-1.92662296389947e-06
-3.08506760729199e-06
-2.98589265162153e-05
-6.31477298840294e-06
-1.28289010070094e-05
-2.44012511510857e-05
4.51607102147529e-06
-2.21177624706534e-05
-3.56796628947899e-05
-3.21866315269645e-05
-4.12122870249063e-05
-3.09481752892875e-05
-1.80246949495418e-05
-5.8670644810615e-05
-3.36608391934479e-06
-1.69164630681246e-05
-1.89391079117629e-05
-2.86863427959835e-05
5.87105230276803e-06
-2.65653802669731e-05
-8.25869185059779e-06
-3.43502891942223e-05
-3.02393217371221e-05
-2.5420045131601e-05
-3.62410379903761e-05
-1.94579890585134e-05
-1.03875375765801e-05
-9.1376456674481e-06
-1.01161979872185e-05
-1.29102922440939e-05
-1.69779910235312e-05
-2.19113592908616e-05
-2.96337401927223e-05
-3.62238410316791e-06
-3.37128367377155e-05
-1.2412637626783e-05
-3.54402953223689e-05
-2.02056482847076e-05
-9.06461547276473e-06
-1.8779812416972e-05
-2.04920494848868e-05
-3.41940355698608e-05
-1.3537584054388e-05
-2.36146889901401e-05
-2.64212885918055e-06
-3.67780681280961e-05
-1.02332622004516e-05
-3.84814341070905e-05
-1.03126272618218e-05
-2.62093182952605e-05
-2.31390295225646e-05
-1.86028603868434e-05
-2.13824618874303e-05
-2.41084422146491e-05
-3.50200857192223e-05
-2.30606134445283e-05
-9.80046385115186e-06
-1.97438280109784e-05
-2.48881075445343e-05
-1.66068611113714e-05
-6.36969993229963e-06
-3.42580682829523e-05
-2.3567122676862e-05
-1.667670141235e-05
-3.16058545169838e-05
-2.05844785074836e-05
-3.30658110030677e-05
-4.72276813757358e-05
-2.45019558684989e-05
-3.23480896033907e-05
-3.49515802241966e-05
-1.55474969468245e-05
-2.23534452098489e-05
-3.23788724684643e-05
-2.92687500160689e-05
-3.32773450008645e-05
-3.28374097426191e-05
-2.70744343087301e-05
-2.38714537261981e-05
-8.00046246136766e-06
-1.58480720844859e-05
-1.20282273766651e-05
-1.37256265670662e-05
-2.57891411845753e-05
-2.30457267300524e-05
-4.77630802899074e-06
-1.56227343403721e-05
-1.69667946038086e-05
-1.30042090443818e-05
-4.13838293301276e-05
-3.42015121858547e-05
-2.06577454813531e-05
-3.79800362840487e-05
-3.6558223877733e-05
-2.72995043291187e-05
-9.63582712988825e-06
-3.86212047522099e-05
-3.21219172482587e-05
-8.22076125320953e-06
-1.10596080059708e-05
-1.49757141432357e-05
-2.00906477293281e-05
-3.35712192911708e-05
-6.54119228606619e-06
-2.36632288857957e-05
-2.01893110858839e-05
-2.4558935533269e-05
-4.73398997421515e-07
-1.70595908190567e-05
-2.09200259869081e-05
6.43599424079878e-06
-1.99963765203781e-05
-1.69099173990508e-05
2.72497732307767e-06
-2.99888042449858e-05
-1.60451190215441e-05
-2.72360875472114e-05
-1.24068500978851e-05
-3.487016431569e-05
-1.62821070838845e-05
-4.28151488489871e-05
-2.26544006893389e-05
-1.40346261755131e-05
-2.43200927629903e-05
-4.18815249523351e-05
-3.37083256496444e-05
-3.62328299061881e-05
1.5836684474141e-06
-9.27582967037234e-06
-1.07924862608371e-05
-2.04115240233571e-05
-1.73165046541503e-05
-2.87777850092175e-05
-3.20803397399315e-05
-9.1994831087748e-06
-2.57259536196979e-06
2.18034413710955e-06
-4.87041649991604e-05
-3.20796704419057e-05
-2.29374994841749e-05
-1.72139600477317e-05
-3.27960488920474e-05
-2.69300951610714e-05
-4.36478434585081e-05
-1.71157653137978e-05
-8.77089649041042e-06
-2.32448282355623e-05
-2.13641278632519e-05
-5.41081317485755e-05
-3.32967950485027e-05
-8.81450261109982e-06
-1.62187656112003e-05
-2.52250739626727e-05
-8.37813561895833e-06
-2.81810669410702e-05
-2.50902850578715e-05
-3.70314037870186e-05
-2.27961531389379e-06
-9.87688716084037e-06
5.66812673117702e-07
-1.35818260446483e-05
-4.14626285257801e-05
-2.04394978961095e-05
-3.82088091227916e-05
-2.53474233702168e-05
-1.94657809479301e-05
-1.16307537127444e-05
3.69951417783013e-06
-2.79399856739194e-05
-1.9535150752328e-05
-3.34118278073113e-05
-3.61562785043113e-06
-1.63104925977293e-05
-3.97319035567448e-05
-4.01891724988166e-05
-1.89106500936499e-05
-2.5913590224804e-06
-2.44801697227991e-05
-2.23123037057845e-05
6.28804417634222e-07
-2.86592883082689e-05
-3.40489748936851e-05
-2.16753160555332e-05
-7.46216441157328e-06
-3.28780766876373e-05
-1.21026133639245e-05
-2.81439786528293e-05
-2.35597896642644e-06
-1.42082307198832e-05
-2.38467133388839e-05
-2.11867270653549e-05
-2.42833151461501e-05
-2.06406903176524e-05
-3.75366168862378e-05
-2.06351873327879e-05
-4.6865800943128e-05
-2.21614694222147e-05
-7.55346974369313e-06
-3.02550547008854e-05
-1.34936421331399e-05
-3.69292671413824e-05
-1.89083244994842e-05
-3.4069348285519e-05
-1.16768141149571e-05
-2.67671751511951e-05
-2.31249091131337e-05
-2.85050636325684e-05
-2.92586964792717e-05
-1.64460147341209e-05
-1.08430129312307e-05
-2.36588875284661e-05
-3.05012857752973e-05
-2.55956355091373e-05
-3.15250669914583e-05
-2.87930156175754e-05
-2.15347603162822e-05
-2.68703190744114e-05
-1.12705159030347e-05
-2.4139932069189e-05
-1.41463007970341e-05
-1.9667772994773e-05
-2.16493104838453e-05
-1.47757628551678e-05
-3.76694239111491e-05
-4.27449926638554e-05
-1.11486548167832e-05
-3.36053151512245e-05
-4.29838540495208e-05
-2.51889338905822e-05
-4.33662369371817e-05
-1.0289272118686e-05
-3.68028462727892e-05
-3.45650737940338e-05
1.20619578333434e-06
-4.64743677978821e-06
-2.05356826881e-05
-6.64718146784257e-06
7.34169819521221e-07
-3.90031859472467e-06
-2.16275628921469e-05
-3.12697041342149e-05
-2.30126385057552e-05
-2.00087474294935e-05
3.11206516277894e-06
-2.15282400646981e-05
-2.51536159796102e-05
-4.57854304306543e-05
-7.42123648533907e-06
-1.82909770538269e-06
-1.83961754254441e-05
-3.77894174782292e-06
-8.40750861779902e-06
-1.8962364691064e-05
-1.62107446324594e-05
-2.79682587897418e-05
-3.31584159689957e-05
-1.46790831176969e-05
-1.78715239715456e-05
-2.40475616385001e-05
-2.87828437348941e-05
-2.03855797039935e-05
-2.53042801857747e-06
-1.7660433150082e-05
-2.1668117419856e-05
-1.800645822698e-05
-1.09140696571811e-05
-3.08514364551937e-05
-3.20620189354368e-05
-1.92718802709769e-05
-3.3484743103727e-05
-2.73291171157704e-05
-3.11506767640952e-05
-3.16977067093882e-05
-1.64412719767243e-05
-7.1220719489858e-06
-8.88921863115572e-06
-2.69701814139041e-05
-2.0691742005801e-05
1.94882984619426e-06
-4.75397617263986e-06
-8.08514376281631e-06
-2.79996282573999e-05
-2.32396997098868e-05
-7.42042464930533e-06
-1.61173204608123e-06
-1.18407912730128e-05
-1.68118849728676e-05
1.25030436047773e-05
-1.92472808532872e-05
-3.04835809148447e-05
-2.15671881197703e-06
-1.76718367312208e-05
-3.08805513827023e-05
-2.08900494009183e-05
-6.25232707069465e-06
-3.04095225283732e-05
-2.86111907223336e-05
-2.86096020566585e-05
-2.31959244727453e-05
-1.08135744634571e-05
3.886558025348e-06
3.95686779305713e-07
-2.10412059135623e-05
5.99044330610511e-07
-2.50499162051804e-05
-2.50654967945669e-05
-1.57756298410178e-05
-1.33758031467233e-05
-2.40452941825869e-05
-2.23048111642147e-05
-1.32952995484184e-05
-2.82341362024535e-05
-7.92791042072778e-06
-1.81123452815211e-05
-1.86943718339022e-05
-5.98648498302611e-06
-7.48150316445503e-06
-2.57385880559309e-05
-1.22528419347984e-05
-1.33936796047771e-05
1.5975015730536e-06
9.4942066188003e-06
-2.51333930664142e-05
2.40935425905408e-06
-9.4848475112126e-06
-2.55667748661655e-05
-3.39370366391314e-05
-1.13686864797279e-05
-3.38155608071347e-05
-2.83372362877965e-05
-2.86111042061278e-05
-1.89389925783755e-05
-1.01448468317593e-05
-5.25055480603905e-05
-1.36989970253091e-05
-3.73131417372779e-05
-2.0727540287841e-05
-1.5354474739066e-05
-2.41355051911975e-05
5.42543153101048e-06
-1.61626843060684e-05
6.67540193979533e-07
-2.45616276195062e-05
-2.64799533810501e-05
-1.91636691161589e-05
-1.68061453645767e-05
-3.47964114577859e-05
-2.12396408743857e-05
-3.74767640680551e-06
-1.18649760966704e-05
-3.42716127981639e-05
-2.32713525798621e-05
-2.95186939055054e-05
-2.12860198943227e-05
1.50098889705219e-06
1.00087968572061e-05
-8.16896396556996e-06
-1.20698536947891e-05
-1.1777912651259e-05
-1.81384766050701e-05
7.76534227971854e-06
-2.71463824268293e-05
-2.34413066296067e-06
-5.78483740321185e-06
-1.17816252670736e-05
1.08161272202036e-06
-1.57005777975625e-05
-1.05428213177377e-05
-2.92627998018496e-06
-8.84312478489115e-06
-2.31447449870676e-05
-2.20614720272347e-05
-3.03593577861526e-05
-1.34236101473898e-05
-1.08069387721095e-05
-1.36444328493139e-05
-9.19755326432274e-06
-1.50956543557031e-05
-2.40792099836928e-05
-3.05292268129504e-05
-2.34777670383247e-05
-2.93368018328902e-05
-6.02312609883379e-06
-2.02496612036034e-05
-2.86483845032031e-05
-3.24232916198452e-05
-1.57404774919025e-05
-3.01609924871694e-05
-3.00368974593817e-05
-3.68450236728461e-05
-3.44948407223901e-05
-3.12901791509429e-05
-2.90829336219148e-05
-2.96508902353239e-05
2.54733501885325e-06
-2.06644206691204e-05
-4.74422354558302e-05
-2.17745695368795e-05
-3.1565415832356e-05
-2.70832435843505e-05
-8.16963139128546e-06
-2.08361594801168e-05
-1.89700356593366e-05
-1.95061686581594e-05
-3.73708689757439e-05
-1.76085813799199e-05
-1.1209985848989e-05
-1.28299136040171e-06
-1.46376985933502e-05
-3.42297504122877e-05
-8.92912589984396e-06
-1.45466362067786e-05
-2.41800317805938e-05
-1.64834632751949e-05
-2.03116682508456e-05
-4.09112929850443e-05
-1.77663165705545e-05
-2.25704563600084e-05
1.2168171412233e-06
-2.69155697698001e-05
-1.87173702421272e-05
-1.49659324023585e-05
-8.16044011673436e-08
2.17856427136247e-07
-2.08863574793111e-05
-1.35020286442756e-05
-2.3607405998801e-05
-1.409144022834e-05
-1.27025802758148e-05
-5.94233748398489e-06
-3.26859255510072e-05
-1.33996303687345e-05
-2.26793277804326e-05
-1.87764113452461e-05
-2.38235828482617e-05
-1.77614613942741e-05
-1.03758630311585e-05
-1.55468527156961e-05
-5.376657950171e-05
-1.75981363068531e-05
-2.97593906544952e-05
-3.91225023453326e-05
-9.48849597489092e-06
-2.45614541533782e-06
-1.88509708729227e-05
6.94540848659716e-07
-1.07814520813723e-05
-5.62335095056688e-06
-2.99576216103328e-05
-5.34747650706272e-05
-3.23649612100521e-05
-2.17011011532105e-05
-2.0862277698296e-05
-2.51963368475354e-05
-1.08708735296583e-05
-1.60342549214701e-05
-3.07250337229052e-05
-2.84861641667335e-05
-3.83440685628664e-05
-2.01519725443329e-05
-1.31457003236462e-05
-4.54701599893707e-05
-2.82752068484997e-05
-8.00032336673158e-06
-3.92055102905121e-05
-1.4979661543787e-05
-8.66064351914533e-06
-9.33723480634562e-06
-3.3189088699668e-05
-3.35163284426913e-05
5.62646645276327e-06
-3.11753926668215e-05
-1.67805574481419e-05
-5.56148292143169e-06
-2.06084712007871e-05
-1.94259386153096e-05
-2.40016554176837e-05
-2.50786604846753e-05
-3.09636137081055e-05
-4.62224549176458e-05
-2.62417116890022e-05
-3.00399763303626e-05
-1.33890028606645e-05
-2.13840537079744e-05
4.5398567655444e-06
-1.9944990435699e-05
-2.97442682047751e-05
-1.5882852125392e-05
-1.89614104531006e-05
-2.11972908609088e-05
-3.79376864021634e-05
-3.28866365781443e-06
-2.2722004516852e-05
-3.0057462558513e-05
-4.23246170816777e-05
-2.18643176859452e-05
-5.26514136292501e-06
-2.24117720294554e-05
-2.38881693326032e-05
-3.67914083969197e-05
-1.04739060304201e-05
-3.24626750476599e-05
-1.37204510919047e-05
-2.01728443301931e-05
-1.48021185732852e-05
-2.76904287542343e-05
-9.85567262074608e-06
-5.67848702717283e-06
-2.28881687627871e-05
-1.25466836472605e-05
-1.80524945754543e-05
-2.00665637102305e-05
-4.41217666443569e-05
-2.17195022529949e-05
-2.0558296846272e-05
-3.03614443001936e-05
-3.4688883465944e-05
-1.13686852924594e-07
-3.0415668076207e-05
6.5356502364603e-08
-1.18770574899924e-05
-8.4378186578922e-06
-4.66412081488809e-05
-3.7215590337008e-05
-2.95701664802828e-05
-1.57106461851478e-05
3.99342100506818e-06
-2.2834633180622e-05
-2.51719076804694e-05
-3.92488347413812e-05
-1.60342139544676e-05
-1.26562693482396e-05
-2.07164104704325e-05
-1.66629950724124e-05
-2.33268135524724e-05
-1.53640274370834e-05
-1.02569152612205e-05
-3.91915438317915e-06
-1.90851557971344e-05
-2.5075741280312e-05
-1.87916167400045e-05
-4.52631507243282e-05
-7.82002158702932e-06
-3.51420418175211e-05
-3.44472757345564e-05
-2.15588475610952e-05
-2.31922095072963e-05
-3.3236736149886e-05
-4.70611496372681e-06
-2.78998311250593e-05
-1.17497480351185e-05
-5.6335195013245e-06
-2.74834327906378e-05
-4.91472003131145e-06
-2.08230033865579e-05
-4.11127959305486e-05
-1.53777086882174e-05
-4.09339436929603e-05
-2.26350452254916e-05
-1.65485766035892e-05
-2.60118235285481e-05
-1.2144564306534e-05
-1.12757821978711e-05
-1.35510158884836e-05
-9.25066408190381e-06
-3.33284432078577e-05
-3.38089259898419e-05
-2.18527697632746e-05
-2.92418184107562e-05
-2.55159044812395e-05
3.14885303882262e-06
-2.02460994174232e-05
-1.66368898990501e-05
-1.22591041160364e-06
-2.75180218702288e-05
-1.53575393965167e-05
-2.41679895089782e-05
-1.68762266908187e-05
-1.40569906821038e-05
-3.96365596555928e-05
-2.79812961890513e-05
-9.0580718912286e-06
-2.39471234306571e-05
-6.5449733001203e-06
-4.13954992261697e-05
-3.89358061866842e-05
-3.1061720037801e-05
-1.95417611916947e-05
-1.62449415620985e-05
-1.11043663805603e-05
1.3955598431795e-06
-2.5598371497391e-05
-1.64118390762113e-05
-1.92125595765583e-05
-4.17946072787138e-05
-9.78924880228606e-06
-2.25080102201987e-05
-2.9701916784158e-05
-7.96612306196941e-06
-2.95544755112611e-05
-1.22308234684177e-05
-2.61343055200912e-05
-2.87609570947341e-05
-3.71558932426722e-06
-3.28004302553865e-05
-4.90434811199277e-05
-2.42737826133161e-05
-2.91723210381684e-05
-2.49133460313979e-05
-2.60224310005219e-05
-1.74743780456288e-07
-1.49460433428485e-05
-1.83309412272405e-05
-1.44740977577695e-05
-3.98181316099018e-05
-2.45764648056047e-05
-1.70569431930697e-05
7.47718901694518e-06
-2.85557297517289e-05
-3.5602478026732e-05
-2.14436071138617e-05
-8.41281921906972e-06
1.00872172624329e-05
-1.58580621281494e-05
-1.05993018312799e-05
-1.72296658760685e-05
-2.46582007215809e-05
-3.94696660406996e-05
-2.85709335372605e-05
-1.90218914671443e-06
-3.86466768303359e-06
-2.06938241581985e-05
-5.73587191258483e-06
-1.66525986156793e-05
-3.60315842038969e-05
-4.05104545606199e-05
-1.42514759408751e-05
-2.03697256315467e-05
-2.3564478794763e-05
-1.98273347493883e-05
-2.71779133736332e-05
-4.68964898305659e-05
-2.01107585177235e-05
-2.13013035467603e-05
-1.51515588960735e-05
-1.48932796058133e-05
-3.10285884577742e-05
-1.61974495794269e-05
3.24869333210079e-07
-1.61782752891715e-05
-4.44163669431402e-05
-2.81571778305709e-05
-9.68096891677597e-06
-2.81036661993107e-05
-1.2475759414698e-05
-2.44333052963989e-05
-1.74147423637322e-05
-3.05963477366225e-05
-3.39164619937391e-05
-2.06002911474851e-05
-3.35907858676328e-06
-3.98541499338502e-05
-1.23892764017435e-05
-1.47543049327503e-05
-5.54857138261911e-06
-1.63435094326378e-05
-1.85621188200858e-05
-1.49373750630672e-05
-2.19244331790825e-05
-4.1984602510036e-05
-2.66409932621878e-05
-1.49143644562296e-05
-2.25959661990848e-05
-2.43609313527821e-05
-2.55095765947545e-05
-3.30243524077006e-05
-2.07319285915589e-05
-2.20373658460082e-05
-2.87166530692831e-05
-4.25195068699982e-05
-2.14214578914534e-05
-9.86135983392182e-06
-2.11581150158495e-05
-2.22456550236221e-05
-4.10168553142569e-05
6.29605418526743e-06
8.86801491482766e-07
-2.05501129173593e-05
-3.04507805181054e-05
-4.58052069429147e-05
-1.8379621970861e-05
-2.4078474724172e-05
-4.5992498907455e-06
-1.72712493709649e-05
-2.80168021655349e-05
-1.45020564266755e-05
-3.25483985379377e-05
-8.55744260528279e-06
-2.67732017747466e-05
-1.59893253582378e-05
-2.8056579042493e-05
-4.29573465005621e-05
-3.27296673504393e-05
-1.85375641120066e-05
-2.07282665845596e-05
-3.03881769639709e-05
-3.49932257691053e-05
-2.11726061353325e-05
-2.78054025324368e-05
-1.6476157492173e-05
-1.88024334802396e-05
-2.2448986425097e-05
-3.63323173346917e-05
-1.89863258816371e-05
-1.39011743257011e-05
-3.39171245154554e-05
-1.85276458206269e-05
-8.70138829306076e-06
8.53851208392664e-06
-2.30123596981676e-05
-3.02983194684088e-06
-3.12549684949536e-05
-3.45488212762028e-05
-3.23739600656915e-05
-1.0466400311172e-05
-2.66925226379314e-05
-1.21980365513062e-05
-4.48350498449939e-05
-9.68746641592272e-06
-9.93673000830827e-06
-3.47284423269448e-06
-1.82598872288696e-05
4.9423834868061e-06
-3.99806567709829e-05
-2.42717936099827e-05
-2.26762235258068e-05
-2.27330507320825e-05
-2.00375589926522e-05
-2.2550065633294e-05
-2.59421469881133e-05
-1.52637359733053e-05
-8.35258648494128e-06
-1.39766896634791e-05
-2.44038087460543e-05
-2.80927907563481e-05
-1.51768865770936e-05
-2.84688480028076e-05
-1.29535910943028e-05
-5.0490393352162e-05
-2.30368404837268e-05
-7.67614366756363e-06
-3.77087567960084e-05
-2.14588280856355e-05
-4.0601502822373e-05
-1.19987679359846e-05
-2.52112705154981e-05
-1.830127470167e-05
-7.96287696564365e-06
-2.76948854714527e-05
-3.3756226409113e-05
-3.382016982015e-06
-8.89199248228268e-06
-1.40340629226736e-05
-8.50833971244821e-06
-1.26055047023207e-05
-2.05801813487068e-05
-1.02961911536093e-05
-6.10604693444601e-06
-2.53692802387627e-05
-1.61539995650186e-05
-1.47788920667837e-05
1.24568655058206e-06
-1.81921677441421e-05
-2.287467679236e-05
-2.80263554567308e-05
5.09509117715995e-06
-1.1396412612925e-05
-2.97697290147719e-05
-5.2142313852274e-05
-4.32789888795315e-05
-7.65308406179894e-06
-3.83574566426261e-05
-2.1462734824747e-05
-2.5499957317254e-05
-3.67519876139326e-05
-1.41773415803394e-05
-2.88744921612985e-05
1.79056444176836e-05
-1.80853208626893e-05
-9.17256272460932e-06
-1.40819878809789e-05
-1.29973275689352e-05
-1.5216148732797e-05
5.13927081124135e-06
-2.49844421589135e-05
-2.82177864704025e-05
-2.13874137933136e-05
-1.96347721994542e-05
-2.32149717253001e-05
-3.372597150421e-05
-1.54895828202559e-05
-7.10438256621936e-07
-2.31690189337687e-05
-1.34600375133491e-05
-1.20365962809464e-05
-8.28463680856964e-06
-2.93251230281707e-05
-1.81236497791697e-05
-1.1465088194014e-05
-5.43752199269625e-06
-2.31233074605572e-05
-3.41914425998293e-05
-1.91484877786637e-05
-2.30703091888592e-05
-2.48460142936603e-05
-2.26310581961215e-05
-2.66354188696058e-05
-2.7570656777654e-05
-1.67173929074296e-05
-1.86945568655689e-05
-1.69597359314483e-05
4.17393043397921e-06
-5.94408988288761e-06
-1.15885487858953e-05
-2.05951333993674e-05
-1.41441162257241e-05
-1.86320622896093e-05
-1.41275048553785e-05
-3.66948206944292e-05
-3.12034985495731e-05
-2.70226376441532e-05
-1.97480431929556e-05
-4.22985180074538e-05
-2.97569314923519e-05
-1.95513706751313e-05
-1.45847702046207e-06
-2.25713938752423e-05
-1.2663152397183e-05
-6.77772767821328e-06
-2.54559887718696e-05
-1.22884202289508e-05
-1.47128649399244e-05
-8.88398391193614e-06
-2.43119221624385e-05
-3.20258522297749e-05
-8.02534269244805e-06
-3.14205953847588e-05
-2.8761614971395e-05
-1.53795769403163e-05
-4.38868642036348e-06
-2.20148192238641e-06
-2.5427877965206e-05
-4.17765668368182e-05
-5.0523196954581e-05
-2.07062443699601e-05
-2.47040897213196e-05
-3.00248402695606e-05
-2.20166484429529e-05
-2.47262979037127e-05
-1.21277720346042e-05
5.83280498030899e-07
-3.37451654397162e-05
-3.98402888965769e-05
-1.77080336499191e-05
-2.56152464613551e-05
-4.30301383375445e-05
2.1256215000221e-06
-2.35581339830389e-05
-9.63179851762649e-06
-2.64873439196393e-05
5.82353631299129e-06
-1.45519489844699e-05
-1.00771410850834e-05
-1.76684839735308e-05
-2.27179147732111e-05
6.86005985574854e-06
-5.22048142927666e-06
-3.67687347349723e-05
4.29133425667924e-06
-1.31160612203091e-05
-3.04703078031417e-05
-2.15602453948692e-05
-1.11832757290749e-05
-1.58031217345875e-05
-3.0754238249032e-05
-2.14688838127942e-05
-1.87438683119649e-05
-1.60994633762138e-05
-2.26165319560499e-05
-5.24618460348424e-06
-2.09134668682974e-05
-2.25881935159524e-05
-1.79421853641812e-05
-1.81682073469153e-05
-1.32830907746845e-05
-4.41206515026968e-05
-2.6559029853575e-05
-1.50696424386932e-05
-2.96918909289055e-05
-3.20970735223563e-05
-8.89718771214249e-06
-3.1595772897005e-05
-2.54866653245954e-05
-2.42532856003007e-05
-1.29517815326322e-05
-2.04311891302574e-05
-2.75434132415235e-05
-1.49885816636678e-05
-1.77190274316767e-05
-1.75562401643913e-05
-1.16788659896399e-05
-3.63672968955537e-05
-4.17362670344244e-05
-1.51831738813648e-05
-2.6801733981691e-05
-2.06025452256289e-05
-2.85646730393495e-05
-5.93950030154901e-06
-4.54385195240872e-06
-1.86598661019334e-05
-3.34738947186583e-05
-1.76980508397409e-05
-9.93898883020979e-06
3.54676652279081e-06
-1.97635668306681e-05
-1.47776331811361e-05
-2.66328050045738e-05
-3.27075998394925e-05
-2.21031240880059e-06
-2.90161496817187e-05
-2.79415738247846e-05
-2.23330284212552e-05
-2.05437861633541e-05
-2.60041285815404e-05
-2.22635776608488e-05
-2.36404696839664e-05
-1.97231675542423e-05
-1.36858195490147e-05
-1.85106387921282e-05
-1.95794465443412e-05
-1.25381428309493e-05
-3.17652466911343e-05
-1.08715576654821e-06
-4.30151821981413e-07
-2.80208408225314e-05
-6.46756488709382e-06
-3.18908823334095e-05
-1.32044100708774e-05
-2.06363945033025e-05
-3.66016190406511e-05
-4.48089909406389e-05
-1.10559528613861e-05
-9.68565876008103e-06
-2.71008519686476e-05
-3.19542540828674e-05
-3.0635314079042e-06
-3.7569237704394e-05
-2.71864019891355e-05
-2.63460431203869e-05
-1.9981693599693e-05
-6.90799954759348e-06
-2.82670539517757e-05
-1.75083589172116e-05
-1.29304322993422e-05
-2.77753654001154e-05
-3.07660140244992e-05
-1.75006269082762e-05
-1.08830872723766e-05
-2.31768231108667e-05
-1.77492139904858e-05
-1.04203215857209e-05
-2.24893158968688e-05
-1.42523777475255e-05
-1.17912973452942e-05
-2.05731176449435e-05
-8.13153706899557e-06
-2.87704172887383e-05
-1.42396929222205e-05
-1.56222861237143e-05
-1.22985193479539e-05
-4.35357426555503e-05
-1.22979570852939e-05
-7.86855446928161e-06
-3.58227431921037e-05
-2.21701772145338e-05
-1.37978084565286e-05
6.37233883679775e-06
-1.46925182834856e-05
-3.67905170195416e-06
-1.86685209747982e-05
-1.88616318841905e-05
-3.28321854584776e-05
1.61169247395056e-06
-1.8909728763837e-05
-1.81018095786971e-05
-1.97882667914883e-06
-2.02567781187583e-05
-1.07101209386088e-05
-2.33666479496947e-05
-1.44078918919092e-05
-2.28746134463986e-05
-3.35818379814678e-06
-1.2354916732185e-05
-3.2662748540166e-05
-6.24772553036205e-07
-2.38735059237945e-05
-2.62346789140947e-05
-4.45169527007502e-05
-1.49662836619457e-05
-1.56045994282056e-05
-2.75443906213592e-05
-1.43458545644541e-05
-1.92539686682302e-05
-3.71587026568941e-05
-1.3593046057639e-05
-2.45381010987071e-05
-4.59209184920876e-05
-3.17800783351463e-05
-2.38872865434931e-05
-3.20155220306179e-05
-4.8052323320044e-05
-3.45580376498476e-05
-1.95780748604866e-05
-2.18916620011459e-05
-2.622554264758e-05
-1.00923520165781e-05
-2.55099646691927e-05
-2.77560016704363e-05
-3.49735940146945e-05
1.55465211411949e-05
-3.89606016182586e-05
-2.12472401012398e-05
-1.48674150291224e-05
-1.44003356414658e-05
-1.22623733530071e-05
-1.72512511782633e-05
-1.92950317845962e-05
-3.07384071840668e-05
-1.3099877723022e-05
-1.53090572552608e-05
-4.05624045040071e-05
-4.3502619049346e-05
-3.4905676824493e-05
-2.2941804406782e-05
-2.19277261018771e-05
-1.85669787547953e-05
-1.33123202365202e-05
-2.80663158467171e-05
-5.90162091999435e-05
-7.75558207479048e-06
-3.08336492161144e-05
-6.05759446979005e-06
-2.37420379000877e-05
-2.56705730477087e-05
-1.7815211103026e-05
-2.43369153719959e-05
1.81403719011814e-06
-4.57383956147053e-05
-3.16706048233647e-05
-2.0779180271245e-05
-2.38804919122588e-05
-3.99640054500052e-05
-4.09171290013791e-05
-1.7313028632251e-05
-2.89359451635034e-06
-1.776504596985e-05
-2.86086554454571e-06
-2.35426452178815e-05
-2.94439922981018e-05
-1.29995983943744e-05
-1.52280772578372e-05
-3.61159269133901e-05
-1.86433118897439e-05
-1.86849211484568e-05
-4.16852103823513e-05
-1.50510520507241e-05
-1.75395363381339e-05
-6.23892249940048e-06
-1.53172113650497e-06
-3.69234286071149e-06
3.91611043149512e-06
-3.51181387349276e-05
-1.49533044480555e-05
-1.25396759464194e-05
-2.2058300065993e-05
-3.63655329838598e-05
-2.99894776774524e-05
-2.09666708971956e-05
-2.26872742954398e-05
-2.85638649798872e-05
-2.30491210716017e-05
-3.02258154027082e-05
-1.10680564230943e-05
-2.92536358417064e-05
-3.39828838353688e-06
-1.99602963762942e-05
-2.16172803800597e-05
-8.58247542490911e-06
-8.39896653519598e-06
-3.53416331605415e-05
-4.92877861663522e-05
-1.59885779662485e-05
-1.88881860986483e-05
-1.86926450816244e-05
-2.43228214536356e-05
-2.12571456608996e-05
-2.2905850638751e-05
-4.02027871916311e-06
4.89208692472225e-06
-3.49234890498886e-05
-2.17042349640667e-05
-3.89457271447823e-05
-3.47167023495832e-05
-1.83450004025273e-05
-1.51812899426387e-05
-2.87130235787477e-05
-2.91589547843917e-05
-2.19313183781482e-05
-4.3739690027013e-06
-3.24166357264208e-06
-3.55310402258598e-05
-8.37711230500532e-06
-3.0796428977938e-05
-2.57762540525416e-05
-2.43181963493936e-05
-3.12546637131609e-05
-1.01016048476715e-05
-2.07113093845921e-05
-1.42963573225691e-05
-3.39555578037465e-06
-2.01973466865505e-05
-1.07044581490814e-05
-1.96049102970488e-05
-4.58329057919364e-05
-4.30327205521385e-05
-6.32031055657871e-06
-8.82681461343212e-06
-2.62122168840508e-05
-2.31793231016058e-05
-3.14391063060837e-05
-2.78884072976723e-05
-3.4972475463893e-05
-2.9069897446925e-05
-2.05685214377192e-05
-3.88848129501419e-05
-3.53577146220926e-05
-3.09097767299219e-05
-2.6206623018298e-05
-2.52800711965354e-05
-1.05166411557323e-05
-2.10818962078807e-05
-4.402029474174e-05
-2.36524009181391e-05
-2.00851027310989e-05
-2.37043691993058e-05
-2.39064506713602e-05
4.42865566237766e-06
-1.4503741173915e-05
-2.36079435225706e-05
-1.98651749136347e-05
-7.96564921956103e-06
-3.87318007382637e-05
-1.26516832508648e-05
-4.29742269145119e-05
-5.03619152843823e-05
-3.71679179583389e-05
4.03393049518608e-06
-2.15161322131764e-05
-1.84196150862152e-05
-1.285867771058e-05
-2.85686515172806e-05
-3.4161341880809e-05
-1.36789646508688e-05
-1.13024646813684e-05
-3.93344910353943e-05
-1.68568023437035e-05
-2.71200613481978e-05
-1.42762190683762e-05
-2.19833049306643e-05
-1.70775957629542e-05
-2.56822164302521e-05
-3.49765854531055e-05
-3.65672893387494e-05
-6.54550650360552e-07
-1.57278968077624e-05
-1.89225067237592e-05
-5.95488480109776e-05
-4.45710081962155e-05
-4.06853021082654e-05
-1.3089100862932e-05
-3.25198588694509e-05
-1.51691138528107e-05
4.95899168597549e-06
-2.62000927880202e-05
-1.31997569169562e-05
-4.11352951678925e-05
-2.89664547228162e-05
-3.85417775548601e-06
-2.56891488670983e-05
-2.53788823340589e-05
-7.60758930850058e-06
-1.51919263099585e-05
-3.57696717391086e-05
-8.50842392181731e-06
-1.68624281680666e-05
-1.64736081639389e-05
-3.19130189649359e-05
-4.27369541223981e-05
-3.34605012495541e-05
-6.22388739256182e-06
-2.57324169337122e-05
-1.23354972743908e-05
-4.85025101929778e-06
-2.39901343411529e-05
-2.29670397665979e-05
-2.19085018199617e-05
-2.9946345343575e-05
-3.78567035200533e-05
-2.60958151972605e-05
-3.50142826558707e-05
-1.88539004016262e-05
-1.69447284697296e-05
-2.56714288862142e-05
-2.92255730694284e-05
-2.30323050745208e-05
-1.77812123865096e-05
-1.63107660453023e-05
-1.8979079019044e-05
-2.12769265928649e-05
9.30795202369963e-06
6.41840194419962e-06
8.71560345272198e-06
-5.2395582853794e-06
-1.14057320396397e-05
-6.62680175338058e-06
-1.9750501007302e-05
-2.4172647138871e-05
-2.43421325610682e-05
-1.88322269006744e-05
-3.63163523071148e-05
-3.1855813083911e-05
-2.69855813657964e-05
-6.38732704826271e-06
-4.63992333049895e-05
-2.33315302961695e-05
-2.49253902552893e-05
-5.16895472745666e-06
-3.96416588899121e-05
-1.86606670873075e-05
-2.77209751927417e-05
-2.12843779865769e-05
-3.80483597060416e-05
1.73043517728602e-05
-3.41546348306548e-05
9.70119051733037e-07
-2.41172922863489e-05
-4.30128986973686e-05
-1.2726997603387e-05
-1.3555577891183e-05
-2.84472250009201e-05
-1.25262169672174e-05
-3.3471190231298e-05
-1.14527340203141e-05
-2.44625103828336e-05
-1.99715592507898e-05
-9.12764634576671e-06
-2.41831199125517e-05
-2.55303370775946e-05
-1.9798801490034e-05
-4.15127273614057e-05
-2.23500343300401e-05
-1.88949983763721e-05
-1.86112102567286e-05
-2.36314670618081e-05
-2.56397941503841e-05
-8.80694443463966e-06
-2.03935095333628e-05
-8.33566267969659e-07
-2.61561773179348e-05
-1.88027551854589e-05
-5.26795778231644e-06
-1.27975991846082e-05
-2.65768652075175e-05
-2.29981590202465e-05
-1.39603285865503e-05
-1.63071640208903e-05
1.07892818968561e-05
-2.58032042631217e-05
-3.0577164283528e-05
-3.03337753465282e-05
-3.47890662066276e-05
-1.55398914985058e-05
-3.03782383803848e-05
-2.48794265708188e-05
-2.24284740522497e-05
-3.05124698418055e-05
-4.08183904358773e-05
-4.34230624881727e-05
-1.09609835525203e-05
-1.95121097250458e-05
-3.76572742889649e-05
-1.77275728077271e-05
-2.0095148649166e-05
-3.29928712530578e-05
-1.87060214398224e-05
-1.05198514664478e-05
-1.16460255751428e-05
-1.71175310025879e-05
-2.22723527123989e-05
-2.76458469048169e-05
-2.63631067769239e-05
-2.57224018373521e-05
4.33258925420442e-07
-2.43869958555166e-05
-3.33462836687888e-05
-9.33804552808682e-06
-1.91316211197787e-05
-2.65751877927825e-05
-2.68373507279561e-05
-2.58309769042809e-05
-2.72148980813604e-05
-4.30501693054224e-06
-3.38210186500302e-05
-2.61313630296371e-05
-1.04652921493175e-05
-2.12048147040095e-05
-1.0855768898027e-05
-1.82527473134023e-05
-2.07641862528307e-05
-1.33065737508315e-05
-2.01329311309831e-05
-2.82325875707319e-05
-2.12204282116663e-05
8.76027837507381e-06
-3.26816263449176e-05
-3.86732367056e-05
-2.39539520415926e-05
-3.21962632520005e-05
-5.21512822276083e-05
-1.65015203476631e-05
-5.26571082899759e-05
-5.86447112794253e-06
-3.64856504977903e-05
-3.2062387794657e-05
-2.23240381770299e-05
-3.16839430271741e-05
-3.33112096142981e-05
-2.35028166367836e-05
-1.53817606696473e-05
-1.86237290485576e-05
-2.74607497244051e-05
-8.56027399195788e-06
-1.99826623533672e-05
-1.39317465168447e-05
-2.68610637236131e-05
-2.4995123103438e-05
-3.04995523320628e-05
-1.01548985207433e-05
-6.62347874752645e-06
-5.18828911899584e-05
-1.68590336638723e-05
-7.65926782529595e-06
-1.88934336112472e-05
-4.80890426992906e-06
-1.84840436885715e-05
2.77822629341087e-06
-2.51940761780792e-05
-1.35978766374707e-05
-2.21156319017562e-05
-3.75048893580469e-05
-4.05827825742892e-05
-3.48236031782866e-06
-2.35451239601221e-05
-7.44769069591909e-06
-3.20768718715677e-05
-2.64273797340837e-05
-2.47043353667102e-05
-1.66343261067369e-05
3.46480422438289e-06
-2.72607944138916e-05
-2.04039178057613e-05
-2.11828003202229e-05
-1.91421809363421e-05
-3.82296767440714e-05
-9.97776226657679e-06
-3.60279805178557e-05
-2.93977795480245e-05
-1.72128781997757e-05
-1.63760993269635e-05
-1.22616600341258e-05
-1.29732121022953e-05
-1.11832977400142e-05
-2.88419693343987e-05
-2.20250735656043e-05
-1.55807343246634e-05
3.14940414210218e-06
-2.32448262043274e-05
-2.49260523003239e-05
-1.98725948988177e-05
-6.16450880383859e-05
-2.75949012945595e-05
-1.95754732143399e-05
-3.25484914970677e-05
-2.82382865406815e-05
-1.67343578017894e-05
-4.29211268335264e-05
-1.63980539760875e-05
-2.62936878710789e-05
-2.71036520041203e-05
-3.93857858454127e-05
-3.81925296775711e-05
-1.41800326409714e-05
-3.0863199692166e-05
-9.93463510300988e-06
-2.63398337006413e-05
-3.49325517800005e-05
-4.38991493262507e-05
-2.09247513997176e-05
-1.529520937775e-05
-1.99372575072056e-05
-4.06437636690771e-05
-2.22274175895927e-06
-9.02496150955086e-06
-3.47738307586869e-05
-4.23611902259243e-05
-1.76327830171012e-05
-2.3825500971925e-05
-8.21739929251021e-07
-2.50898184033802e-05
-6.06537729876912e-06
-3.30259733267697e-05
-2.43075804681869e-05
-4.28887193122468e-07
-1.15954800945526e-05
-1.65511623080997e-05
-5.36199688163189e-05
-2.85644739813375e-05
-1.8310396018747e-05
-1.45341753700329e-05
-5.33127152595617e-06
-1.62462335302338e-05
-2.65860714301883e-05
-3.76973928106983e-05
-2.62753724460758e-05
-6.53465572381218e-06
-2.69067856402672e-05
-3.82343406986183e-05
-1.21553416087162e-05
-1.85156917216232e-05
-1.40855174477292e-05
-9.58739153241864e-06
-2.3186976667589e-05
-2.00560430579417e-05
-3.86695482458813e-05
-1.55865029036878e-05
-1.71546840405949e-05
-4.13205360770607e-05
-1.31768765355227e-05
-3.03099641546807e-05
-1.54954882891057e-05
-8.51262896375809e-06
-3.6419376831544e-05
-2.29863517888932e-05
-2.68465702481929e-05
-2.59969229822756e-05
-3.53536901226802e-05
-2.76693456539534e-05
-2.06256935266749e-05
-1.82963412149597e-08
-2.49529145543802e-05
-2.6671861087914e-05
-2.72470054322381e-05
-8.14880059107313e-06
-1.15132962399669e-05
-3.74051363419542e-05
-2.8837394848107e-05
-1.88807325044946e-05
-2.76977070952029e-05
-1.05589243315312e-05
-1.70302176594766e-05
-3.85468930198788e-05
-1.75550721161936e-05
-1.74328792514008e-05
-2.40727953896568e-05
-3.38813709692603e-05
-3.56787549436648e-05
6.17641703289385e-06
-3.30332812129056e-05
-3.8808413226132e-05
-1.64279194582984e-05
-6.11120953828485e-06
-2.07101230472069e-05
-2.72011438977863e-05
-4.80523039152947e-06
-2.97516483010715e-05
-1.51183245244055e-05
-5.17148865690661e-06
-2.80245823779301e-05
-1.5870774240173e-05
-1.50354154714324e-05
3.53187719525336e-06
-1.87261729621411e-05
-1.4954372317133e-05
-2.04672024543955e-05
-2.25520236696494e-05
-1.36184940482332e-05
-1.25510067521662e-05
-2.42695980754146e-05
6.21643225987792e-06
-1.44286793467112e-05
-6.12941680543262e-06
-1.86022429866229e-05
-1.53691910564399e-05
-6.08561649582394e-07
-3.04850348516827e-05
-1.49596939887792e-05
-2.47618894532765e-05
-8.97607444181562e-06
-1.41513463734659e-05
-7.48575443187244e-06
-9.85350308919628e-06
-2.169248349549e-06
-1.22133021032659e-05
-5.8016624173846e-06
2.69928459628887e-06
-2.71071842424356e-05
-2.29783965924433e-05
-8.82337748825575e-06
-1.55828378964614e-05
-1.50210707232603e-05
-1.80120670207032e-05
-2.60320891726353e-05
-1.83669225730119e-05
-1.009382604226e-05
-9.04270277782923e-06
-2.86845427778658e-05
-2.31585286357328e-05
-6.48154547544436e-06
-3.14236795497465e-05
-3.66123258533695e-05
-1.79605473013653e-05
-1.68476439173102e-05
-3.97344027537064e-05
-1.87233639448501e-05
-1.57139925450305e-05
-2.19164931037201e-06
-3.16125974346497e-05
-1.6847433977155e-05
-7.97567538584962e-06
1.46961878075302e-05
-1.45534014088567e-05
-2.189619739843e-05
-1.58903205910647e-05
-1.46172412555793e-05
-2.18555047702775e-05
-1.09723593770988e-05
-1.90988265048946e-05
3.22736561745987e-06
-9.36374666989311e-06
-3.56535284844327e-05
-4.30337478471756e-05
-1.43988570600082e-05
-1.00755895427803e-05
-2.53292671587158e-05
-1.99403305944091e-05
-2.53351647021358e-05
-3.34867332949902e-05
-2.13431240632171e-05
-2.40634906856122e-05
2.8879635471641e-06
-3.44965293131094e-05
-1.35686037708802e-05
-8.83813936473707e-06
-9.70873579283638e-06
-1.15277582455106e-05
-3.11190356100098e-05
-4.02036882149001e-05
-2.80509809860188e-05
-1.63205289430662e-05
-1.82276281833941e-05
-1.51609606887871e-05
-1.93021255999444e-05
-2.18760229900484e-05
-4.9764245504044e-05
-4.658717489271e-05
-9.04693127254439e-06
-4.56253702289078e-06
-3.21604166801278e-05
-1.85967423624972e-05
-2.92302561871122e-05
-2.04655279119899e-05
-4.95194667361513e-05
-2.44777425307803e-05
-2.41387308020923e-05
-2.62147641326607e-05
-3.24232382280085e-05
-2.41270305307478e-05
-4.6537890996097e-05
-9.02696994536043e-06
-5.72159446633782e-06
-8.29319795665482e-06
-2.36228147314098e-05
-3.77068585343398e-05
-7.64571524042748e-06
5.28984312639826e-06
-2.75026425532876e-05
-1.04719407387119e-05
-1.95229687363971e-05
-1.82968363112799e-05
-2.81123222688233e-05
-2.72983724477931e-05
-2.22407157717295e-05
-2.86484473246306e-05
-2.41835093018001e-05
-3.46743204748666e-05
-2.79114955898906e-05
-3.07365541307631e-05
-1.29892904127707e-05
-2.37144632770374e-05
1.02010419851922e-05
-2.30218595118262e-05
-1.98207194158265e-05
-3.16342670955115e-05
1.1634082624272e-06
-1.3198881963456e-05
-1.89981858843075e-05
-1.63374017881237e-05
-9.90984570407193e-06
9.6405675664694e-06
-8.5481066401383e-06
-3.61117933001047e-05
-2.76748457205943e-05
-4.14065474926175e-06
-2.03327460739439e-05
-2.25406277197674e-05
-1.62623596616424e-05
-1.47807684496716e-05
-1.27989615410149e-05
-2.86405493299432e-05
-2.34310000692773e-05
-1.52197937128679e-05
-2.35247060342086e-05
-3.68694966414706e-05
-2.17619474949951e-05
-3.29909456327752e-05
-2.85876822399796e-05
-3.02113776582993e-05
-3.86239839047738e-05
-1.00535548050629e-05
-3.69612914304728e-05
-2.54894142160031e-05
-4.83765612724673e-05
-1.73321784447381e-06
-2.70846123760384e-05
-1.72018462652626e-05
-2.62885713403828e-05
-7.46059255320064e-06
-2.46811129685995e-05
-2.48432032321245e-05
-1.08451029635016e-05
-4.0675484091485e-06
-2.26482064698956e-05
-4.46450091160567e-05
-2.42188872712769e-05
-4.29623328803983e-05
-2.11670143159199e-05
-1.28690034299009e-05
-3.51339547789616e-05
-2.55687714272056e-05
-3.66209325268325e-05
-1.47485085773588e-05
-1.68088955351256e-05
-3.94671746324494e-05
8.33525559373633e-07
-9.91038429892416e-06
-1.33545720180945e-05
-3.32529634614115e-05
-2.18388432098673e-05
-5.78105534410043e-06
-3.15930136865587e-05
-1.41214816529163e-05
-5.45562870351495e-06
-1.65048984358639e-05
-4.16181598782758e-05
-2.26857374776304e-05
-2.61116429802066e-05
-1.29079190941454e-05
-2.37114097110365e-05
-2.02212687853654e-05
-1.98870942962945e-05
-1.50334411893636e-05
-1.64244958166333e-05
-2.10351450391509e-05
-2.32776651745443e-05
-3.66654170357786e-05
-2.36169267419301e-05
-2.0169624291338e-05
-9.75261761982273e-07
2.47349495626268e-06
-1.49589670986126e-05
-1.27296606268513e-05
-2.10604458240788e-05
-3.23372445674631e-06
-2.05960783848241e-05
-1.64669854639708e-05
-2.4052090066043e-05
-2.44346924683043e-05
-8.63780842727394e-06
-4.8735267615052e-05
-3.07062281546913e-06
-1.46455123058497e-05
-2.93883014631048e-05
-3.16380692480218e-05
-3.44178048367286e-05
-3.55044810283696e-05
-1.81210731159528e-05
-5.37169046168711e-05
-2.22753605488124e-05
-2.78408836957108e-05
-3.77836710242956e-05
-1.5712428513749e-05
-1.56311842387889e-05
-1.59337820477224e-06
-1.73916875816189e-05
-2.74178181511859e-05
-2.21772354838432e-05
1.35084743829214e-06
-2.52437063024221e-05
-1.55938256029883e-05
-8.38754624505259e-06
-5.71230543592775e-06
-2.26027397494828e-05
-3.37382767528273e-05
-1.9361980522634e-05
-2.96077801131893e-05
-3.33065714962735e-05
-3.02188004265756e-05
-2.41928110625168e-05
-2.61513872282599e-05
-2.75017889180354e-05
-4.378361471395e-05
-2.14611855926222e-05
-2.39287700709081e-05
-3.4728064489415e-05
-1.89888223039094e-05
-1.60808865806839e-05
-1.78243128325304e-05
-8.40369945216878e-06
-2.14723066280668e-05
-3.55129152167192e-05
-1.23378100133543e-05
-2.23663956002764e-05
-2.43219982192695e-05
-2.78260949752725e-05
-3.28796965704122e-05
-8.74476261873804e-06
-6.69743395096582e-06
-1.46907565246964e-06
-2.25036612666113e-05
-2.71390900620335e-05
-2.26856257898166e-05
-9.39959743157525e-06
-1.39228048036178e-05
-8.64573595352736e-06
-2.54655371213358e-05
-3.10790039469547e-05
-1.2548110048591e-06
-2.9035122872052e-05
-1.61051727975607e-05
-2.05342685889421e-06
-3.4355639919303e-05
-1.43501621717965e-05
-2.34574986910356e-05
-6.4749543051602e-06
-3.41091229730395e-05
-2.49197659260472e-05
-2.7051612412818e-08
3.06508233434532e-06
-2.60848519801462e-05
-4.64716349677655e-06
-1.22179543737269e-05
-3.59490329389521e-05
-1.05636136844629e-05
-4.06105874775264e-05
-1.75294581435646e-05
-1.70408374443402e-06
-1.48537365332948e-05
-2.98485097252398e-05
-2.29169950016532e-05
-1.13633866310897e-05
-1.46142897451682e-05
-2.40805591302977e-05
-2.01333611298199e-05
-1.79553218431125e-05
-1.41715031119239e-05
-8.92480435484958e-06
-1.67107863892557e-05
-3.14952522773348e-05
-1.7062242121723e-05
-3.26788576168327e-05
-1.92765379918446e-05
-4.10146321909396e-05
-1.20067484151851e-05
-2.34440003236384e-05
-2.61161988255946e-05
-5.55350816627773e-07
-4.98111182607813e-05
-2.22136226824734e-05
-2.10369908669249e-05
-9.20075516355043e-06
-8.28744299615019e-06
-1.38030197878092e-05
-2.32667791432316e-05
-1.14260160184097e-05
-2.53070593947613e-05
-3.83140295552327e-05
-1.50398703887065e-05
-4.33772065821975e-05
-1.13157414801821e-05
-4.02398911894949e-06
-2.06139491611436e-05
-1.3846382905111e-05
4.78617153040797e-06
-3.63851870638835e-05
-2.64063168153119e-05
-4.20165153255912e-05
1.46082201149618e-06
-1.27743142092961e-05
-1.99175348772231e-05
-2.83332477639175e-05
-1.69636685904207e-05
-1.6015768523996e-05
-1.87718806022071e-05
-2.12777061524086e-05
-1.70308319520351e-05
-2.94847426608007e-05
-2.63964289518179e-05
-2.87528664934585e-05
-2.94374641537042e-05
-2.35153975178019e-05
-1.58337798457816e-05
-1.56698040686575e-05
-3.25583506246407e-05
-3.28041789198542e-05
-3.2304936456969e-05
3.75220332440334e-06
-5.78898123021212e-06
-2.47593783238629e-05
-1.18906906696981e-05
-2.09888570642564e-05
-1.70776540355918e-05
-2.30400717479229e-05
-9.35593468608806e-06
-2.12612329400613e-05
-4.34554072298328e-06
1.03297371327455e-05
-2.46429267048783e-05
-1.78120843365421e-05
-1.47880411846782e-05
5.14787584998515e-06
-1.5571297793556e-05
-9.82727565830455e-06
-6.87023991611652e-06
-2.11251036817496e-05
-2.26481255892784e-05
-2.24219522391704e-05
-2.53985766630895e-06
-2.65280025658575e-05
-2.15619586426521e-05
-1.9345693297057e-05
-3.78769676742518e-05
-1.86748903049968e-05
-1.09928349136017e-05
-2.40984530499302e-05
-2.32819450411402e-05
-1.28877883429677e-05
-6.46726213039653e-06
-2.64964589340833e-05
-1.8958996179911e-05
-3.0045338114487e-05
-1.63199337304629e-05
-1.10664761030773e-05
-1.99999379309678e-05
-2.15710742742456e-05
-7.67941785293513e-06
-1.23124847709473e-05
-8.02970170249239e-06
-2.78899950971062e-05
-2.65964884420441e-05
-3.46280954937417e-05
-1.94939629380648e-05
-4.09826574200515e-05
-4.24299942422151e-06
-2.00920323390187e-05
-1.94497274344304e-05
-1.17492787118536e-05
-1.02520348455711e-05
-8.96865725792181e-06
-2.98881037703168e-05
-3.0591400977511e-05
-2.06117081413633e-05
-7.11223531896088e-06
-2.04525355036444e-05
-3.19971861685764e-05
-2.7842305001116e-05
-2.68006338502095e-05
-3.23216480820995e-05
-1.47764148690643e-05
-1.36616370195943e-05
-2.02041376666943e-05
-3.43746139754755e-05
-2.1064264909919e-05
-1.03421180417472e-05
-2.13953310824702e-05
-9.80269415203813e-06
-2.22767730807313e-05
-2.57239335560088e-05
-2.88499759857824e-05
-1.89937793059259e-05
-3.45854052202617e-07
-7.13466382228001e-06
-1.43937955522781e-05
-2.73930562886059e-05
-2.21972203285321e-05
-2.03124842992335e-05
-4.40986540400649e-05
-2.06425541162016e-05
-4.02174390317926e-05
-4.14974967434161e-05
-1.16840773691596e-05
-1.88885809359369e-05
-6.37083072578522e-06
-3.00488579919533e-05
-1.1883127087894e-05
-2.89078457102526e-05
-4.71782177829991e-06
-9.37999291000831e-06
-2.75014155771225e-05
-1.38696068077317e-05
-1.56356458092982e-05
-7.16939543610753e-08
-8.42164333388565e-06
-1.59539298954434e-05
-3.14173012029289e-05
-2.72455116347114e-05
3.25565577039394e-06
-3.43199869307361e-05
-3.55493669610072e-05
-1.90297526144739e-05
-1.81953415711293e-05
-1.90499749374961e-05
-8.5051654338178e-06
-1.24841031431174e-05
-4.41946180571037e-05
2.55673485705463e-07
-7.30465098344074e-06
-4.28004006377175e-05
-5.35375383897891e-06
-1.55462414493817e-05
-3.94638811963944e-05
-3.51483205977415e-05
-2.75856802045322e-05
-3.20580168384122e-05
-1.48211087302509e-05
-1.00174041255632e-05
-1.5676339089364e-05
-1.01057192081704e-05
-7.52973851429078e-06
-4.65774899342883e-05
-2.64492595050787e-05
-1.39344674522289e-05
-1.5506046695325e-05
-2.55284785607828e-05
-3.07062578974933e-05
-5.52733559606974e-06
-5.08509795523371e-06
-3.96036434437901e-05
-1.75404976822228e-05
-1.13181180398852e-05
-1.67815155752312e-05
-3.99515423766312e-05
-2.71854600859941e-05
-3.11534924151299e-05
-3.67419862607415e-05
-6.44474491218628e-06
-1.02805928007145e-05
-3.40494744700339e-05
-3.25379947850393e-05
-9.38134079880273e-06
-1.71873131967195e-05
-4.29827782427208e-05
-3.42500564300269e-05
-5.15815396663332e-05
3.45590343610546e-06
-9.06086016172281e-06
-1.13395684801249e-05
-1.6296919456048e-05
-2.43584725374551e-05
-2.94160981608587e-05
-2.63135468405313e-05
-1.3945554562256e-05
-1.50181457387092e-05
-1.42487260039159e-05
-3.9698259348865e-05
1.80355537127217e-07
-8.12861773316568e-06
-1.34617982459537e-05
-2.76960470846356e-05
-1.85564975498387e-05
-8.47674720701316e-06
-1.95745193451307e-05
-2.80902765046638e-05
-2.34840547962851e-05
-2.3585421539987e-05
-1.24875182531636e-05
-2.15467785834499e-05
-3.62960333432359e-05
1.54011324964557e-05
-1.41835663205529e-05
-1.42430287611042e-05
3.94307581107566e-07
-1.10106687153226e-06
-1.18216826597945e-05
-1.89860958595303e-05
-3.19433899275974e-05
1.53676868814472e-05
5.33287121120884e-06
-1.19521841416031e-05
-3.79577053370913e-05
-1.95314704399766e-05
-2.19747531270479e-05
-1.30920898726172e-05
-1.61467481814381e-05
-2.74124957369177e-05
-2.60577392716409e-05
-4.41885418261452e-05
-3.88110159445427e-05
-1.86822078526509e-05
-1.93262064937068e-05
4.61500152150288e-08
-9.20685111112187e-06
-5.41770227862855e-05
-2.1765325743814e-05
-4.18235796645147e-05
3.58058255660603e-07
-9.74081093700114e-06
-4.24879257334579e-05
-1.99557699548949e-05
-6.51236183862677e-06
-2.73304488890726e-05
-1.70946937264209e-05
-8.75448987859003e-06
-1.37812704083907e-05
-2.0016011017159e-05
-2.90716486916413e-05
-1.30538131441377e-05
-1.09062425986983e-05
-3.23607889195682e-05
-1.60814585680893e-05
-4.07924761290216e-05
-1.26498814648916e-05
-2.01112218650308e-05
-1.80871070182848e-05
-2.43499719832705e-05
-9.61925326407556e-06
-1.76284076323812e-05
-4.43671614558667e-06
-3.0170349919727e-05
-1.53585867609534e-05
-1.36891272348236e-05
-1.05157647149656e-05
-4.44660829389741e-05
-1.31550074324158e-06
-1.454021899268e-05
-1.48728628268174e-05
-5.48940912435979e-06
-1.58476635381862e-05
6.0010270669702e-06
-3.49801734989721e-05
-2.12824062401453e-05
-3.20829623893625e-05
-2.5760991278665e-05
-1.80876404294238e-05
-1.39177668539451e-05
-4.66970191057929e-08
-1.27076722673247e-05
-3.31628648345418e-05
-1.06073556922799e-05
-6.62772027772279e-06
-1.99295172078906e-05
-3.19756529864011e-05
-2.61383250798566e-05
-2.05239973163027e-05
-1.23284992804193e-05
-3.81718706878803e-05
-8.09325551194304e-06
-3.6011353127672e-05
-2.50339846107386e-05
-1.87603558075725e-05
-2.93437028723717e-05
-3.97002062659309e-05
-3.15974441104174e-05
-1.36565533286437e-05
-9.47683957961003e-06
-2.87518419182213e-05
-4.29076196530476e-05
-2.80737438965668e-05
-1.23929027393114e-05
-5.05132871480781e-05
-7.77265332925448e-06
-1.89277549805803e-05
-3.39155651664308e-05
-2.36887637856754e-05
-2.09410259836258e-05
-2.12445074469296e-05
-8.83663142536697e-06
-1.54283964233244e-05
-6.15243543014163e-06
-2.00427096023331e-05
-2.92673235312211e-05
-2.20477085090158e-05
-2.71895907204026e-05
-1.87501511165892e-05
-1.59415799996616e-05
7.02568460440339e-07
-2.88320468586808e-05
-1.14418490372464e-05
-2.26884812414113e-05
-1.37672236981505e-05
-1.17807788897607e-05
-4.73407032601122e-05
-1.6022831477694e-05
-1.80273166857906e-05
-1.68833638620173e-05
-6.67664416198807e-06
-4.16018400141647e-05
-2.01136258455189e-05
-3.70392309403479e-05
-1.272783796363e-05
-1.12364762907935e-05
-2.829967653066e-05
-1.21190330382693e-05
-3.53557901825068e-05
-2.50027627237567e-05
-1.46822959520401e-05
-3.98204052758272e-05
-1.10815335573125e-05
-1.85140042663062e-05
-1.49411075035978e-05
-1.08713793251422e-05
-2.73480980191034e-05
-2.45699343676058e-05
-1.75200834914594e-05
-1.37359048898575e-05
-1.17566231837212e-05
-1.03254010343642e-05
-3.3595943994186e-05
-1.65473904360337e-06
-4.47146164509802e-05
-2.35376971230114e-05
-3.27485893669119e-05
-1.76878780313567e-05
-6.02872145896582e-06
-2.25170520577017e-05
1.11188962008606e-05
-7.57478066332632e-06
-1.76864111294112e-05
-1.08855812881285e-05
-2.73263116968899e-05
-3.18056689296034e-05
-3.13633543471811e-05
-1.94065628089732e-05
-2.02830832710379e-06
-2.20704722448821e-05
-2.88584672443264e-05
-2.54657543932582e-05
-1.45764373229032e-05
-1.79586160894442e-05
-2.76107207356085e-05
-1.72530253915867e-05
-3.50181027888697e-05
-2.85962384682711e-05
-2.88863185614743e-05
-2.3111973048824e-05
-3.24673585403024e-05
-2.41089559450918e-05
-3.10255106002684e-05
-2.36547340927915e-05
-2.51332818168814e-05
-3.03192063342531e-05
-4.0498821016475e-05
-2.69437087253573e-05
-2.79199054953362e-05
-2.38780863260948e-05
-1.48651328255464e-05
-7.42930701000466e-06
-2.57745217600151e-05
-1.82366498754998e-05
3.49665030157818e-06
-2.57212097452142e-05
-1.60524666268354e-05
-3.08248855014073e-05
-2.57898784981667e-05
-3.33619992657024e-05
-1.41133383890992e-05
-2.42288268263157e-05
-7.45091848784055e-06
-7.53591760283175e-07
-2.76529446880765e-05
-2.75895302789065e-05
-2.90576045321781e-05
-1.38608254190603e-05
-3.83813073577099e-05
-1.66771211525402e-05
-1.33080230625697e-05
-2.79498377538057e-05
-1.16933361583745e-05
-4.47758853388459e-05
-3.7249022657983e-05
-1.84904356678935e-05
-2.71443076023256e-05
-2.21124982704993e-05
-1.98161821974342e-05
-2.41710324434151e-05
-4.58320633451302e-05
-1.82026191524704e-05
-9.1821682141066e-06
-3.0247413088897e-05
1.59822141918012e-06
-5.77394903912816e-06
-3.02766889339613e-05
-2.00950168375273e-05
-1.30319442620739e-05
-3.38039451174335e-05
-3.34342739342571e-05
-3.03512677471157e-05
-2.98418795865638e-05
-3.10768160352382e-05
-2.29301731216025e-05
-2.67951471138871e-05
-1.08322273698208e-05
-4.11758579893912e-05
-2.17357871380462e-05
-1.52240531459906e-05
-2.79971740525277e-05
-3.40618296497054e-05
-1.1821848381502e-05
-1.14676194632606e-05
-2.62986978371507e-05
-8.44030054434137e-06
-3.21719998813941e-05
-1.71133620677809e-05
-1.57413687818811e-05
-4.93057969632044e-06
1.54033636114821e-07
-1.81491137668122e-05
-3.43739512836356e-05
-1.52815115870379e-05
-3.87384026273585e-05
-2.04014330750037e-05
-2.24447516473673e-05
-2.954630071792e-05
-3.16227556403174e-05
-3.34574228628888e-05
-3.79252373300765e-05
-3.26626115698276e-05
-3.19855477348687e-05
-4.57819773385686e-05
-2.84177981127748e-05
-3.69368800120773e-05
-3.32991266138674e-05
-2.99414505270499e-05
-1.65048502089827e-05
-1.39146930474927e-05
-8.19498732911997e-06
-1.47206752933649e-05
-1.81779826766203e-05
-9.24800326536169e-06
-2.73157627945161e-05
-3.4158781824481e-05
-1.42547502119075e-05
-3.14337717025142e-05
-1.937920580928e-05
-3.80278845017221e-05
-3.97685861518837e-05
-2.8087336133376e-05
-6.40046176869598e-06
-3.40199719509791e-05
-2.5448046848673e-05
-2.36830731217599e-05
-3.5675627529561e-06
-1.38617146565149e-05
-2.60311617305983e-05
-3.31910087086221e-05
-2.70241987789878e-05
-3.45078735750337e-05
-9.38683093364331e-06
-1.3011638391211e-05
-2.34568359692027e-05
-2.27059953796485e-05
-3.29208762844983e-05
-2.84536779222535e-05
-1.45589736299236e-05
-3.91825474273535e-05
-4.16242425026528e-06
-3.12369317510193e-05
-3.81829093628913e-05
-1.7342065119781e-05
-1.44659508114531e-05
-1.08767483726885e-05
-1.20002634894669e-05
-2.63136814773373e-05
-1.88377990825923e-05
-6.79741945190426e-06
-1.48543603593079e-06
7.90973629340608e-06
-1.20686297501103e-05
7.89807054439202e-06
-4.68866780202763e-05
-7.6867235299084e-06
-1.91910279682263e-05
-1.53578473198916e-05
-2.8508806103061e-05
-6.47007576095897e-06
-1.70355305849952e-05
-3.76279231098952e-05
-1.35608122354721e-05
-4.07974572488467e-05
-1.87903524066724e-05
-1.38908670324075e-05
-1.72121719795992e-05
-1.29018380513698e-05
-2.47552481651405e-05
-1.90884815972177e-05
-4.22296122100347e-05
-1.61972791554997e-05
-1.61510161111002e-05
-2.39327114219454e-05
-4.11015358143899e-05
-2.83820464753957e-05
-2.1012964947614e-05
-1.63669826533373e-05
-7.48556820826118e-06
-2.81410544577904e-05
-2.28743096215447e-05
-1.38751557137316e-05
-1.83670169647056e-05
-6.70161582817003e-06
-2.44021986542293e-06
-3.71282957762084e-05
-5.48764437749515e-06
-2.02338143730154e-05
-3.19472583168421e-05
-1.81306141177124e-05
-2.45597137687082e-05
-3.38121141972251e-05
-1.61309418264741e-05
-9.40766823788187e-06
-9.65405737725279e-06
-2.37818416700367e-05
-2.30934272564182e-05
-9.35078826346881e-06
-2.08508137156293e-05
-1.54101074560552e-05
-4.14305383088545e-05
-8.98453464911303e-06
-1.7298378839581e-05
-1.43851894801695e-05
-1.03172493559336e-05
-2.56243430051204e-05
-3.94206025567712e-05
-1.79776882624973e-05
-1.38345491903259e-05
-8.78484498318576e-06
-2.81828810088023e-05
-2.10891671590926e-05
-2.09892626316592e-05
-2.51612408857518e-05
-2.15275945166815e-05
-2.98397896553853e-05
-1.78819936304877e-05
-1.24012447011692e-05
-4.89962913494532e-05
-4.21605921678819e-05
-8.26807240281674e-06
-3.48969167827179e-05
-4.42785368870256e-05
-2.82931739992536e-05
-7.5629870588793e-06
-1.889115774217e-05
-2.54978763680925e-05
-4.23260611089343e-06
-2.54680433134825e-05
-2.85056894781853e-05
-2.92142374263676e-05
-3.52454173911075e-05
-3.58264229850706e-07
-1.66440646732828e-05
-3.49804383927726e-05
-1.93673440435832e-06
-1.53357443410148e-05
3.22836304780887e-07
-1.68362356567971e-05
-1.0820762386314e-05
-1.08467087784051e-05
-1.75480018517239e-05
-6.29459911718984e-06
-2.16444235554069e-05
3.66238541272019e-06
7.01461800360805e-06
-2.95792128810151e-05
-2.83488702481148e-05
-5.21390978157744e-06
-1.85707542786337e-05
-1.79355532101007e-05
-1.80308926906339e-05
-3.34881843083319e-05
-2.69012875262281e-05
-1.59953189307638e-05
-1.3742573169965e-05
-9.84441845304769e-06
-3.60896548690446e-05
-2.65538737978597e-05
-3.48853899825833e-05
-5.61383314116515e-06
-3.59566685643188e-05
-1.52604560680518e-05
-2.23776666045762e-05
-1.81200368157264e-05
-2.14346521267456e-05
-1.80027625135832e-05
-3.03839040669912e-06
-1.04425612729677e-05
-4.68213830542566e-05
-2.88900759702715e-05
-8.93566665605943e-06
-4.35780565014599e-05
-4.51571865576745e-06
-8.20288312435e-06
-3.35679339050348e-05
-7.30808558299859e-06
-3.12674985285125e-05
-2.46271310207073e-06
-3.35170832821963e-05
-2.96161940598648e-05
-3.21600497546004e-05
-2.85064307174029e-05
-3.48542896308407e-05
-3.69842750342788e-05
-1.29945470250939e-05
-2.45842121096182e-05
-2.59587511298197e-05
-5.00830528902417e-05
-4.34479676896871e-05
-3.55927984797004e-05
-3.21038953751312e-05
-1.28324069707787e-05
-3.03038504024828e-05
-3.04833163535022e-05
-2.13884136651749e-05
-2.59219090117781e-05
-3.4420824904794e-05
-1.33777076658334e-05
-1.42947469088144e-05
-1.1929785391608e-05
-3.91082736961083e-05
-1.46831181625219e-05
7.2115038152817e-06
-1.29265681213627e-05
-2.30199885570265e-05
-1.48693576635717e-05
-3.30349372883082e-05
-3.10698847634265e-05
-2.35032403177774e-05
-2.38287980284835e-05
-5.12035666698706e-05
-4.21812603530778e-05
-3.09854799302525e-05
-3.26373063837382e-05
-1.3146919684084e-05
-2.82044463247941e-06
-6.67736141642924e-06
-2.66275703041397e-05
-2.73046470553082e-05
3.12809587549448e-06
-1.35036993460805e-05
9.05995008530051e-06
-1.31052476932262e-05
-2.68877489462118e-05
-3.20579253454031e-05
-2.59595929904754e-05
-1.59877946312394e-05
-2.37356704721285e-05
-2.79547609897906e-05
-2.92096502061624e-05
-7.22435412786634e-06
-1.29003294124388e-05
-4.56724160641781e-05
1.93374032718316e-06
-5.36820196556003e-06
-6.53405669521267e-06
-2.37242581122757e-05
-1.71698872160999e-05
-2.31448989733552e-05
-2.63378956321723e-05
-1.46623594350512e-05
7.3200429180154e-06
-3.19864062213465e-05
-3.87724059115817e-05
-1.70094454456187e-05
-2.70875028767295e-05
2.45979057473844e-05
-1.8650417353493e-05
-1.3433620870768e-05
-3.24463156187694e-05
-3.74947326840407e-05
-3.26943038599434e-05
-1.99427681454978e-05
-3.18718354964187e-05
-4.5539683869463e-06
-1.12702508572939e-05
-2.63675259664491e-05
-8.55628700640957e-06
-3.02664983251853e-05
-2.98706649688394e-05
-2.34129917211288e-05
-4.42816848223031e-05
-2.3109428000594e-05
-7.34326919402719e-06
-3.48880914763635e-05
-3.04841442617097e-05
-3.38025173291222e-05
-3.84411174315207e-05
-2.64919923865825e-05
-1.30188629398797e-05
-4.84269020156809e-05
-1.12321946664763e-05
1.40337320775741e-06
-9.38206335364084e-06
-3.39323912452371e-05
-2.7992875104923e-05
2.69741645396948e-06
-1.89488808386157e-06
-1.98625013045181e-05
-2.70107056444112e-05
-3.24325680949141e-05
-6.6592480354905e-06
-1.72942189434567e-05
-4.36828804730535e-05
-2.99211447623531e-05
2.85809896171436e-06
-2.04308996081365e-05
-3.91931903357313e-05
-1.65557281547237e-05
-1.67208824759522e-05
-2.27706321959655e-05
-2.63968877423496e-05
-2.49489039839891e-05
-2.78099271964719e-05
-1.34837875141666e-05
-4.34949553300748e-05
-9.49372205606024e-06
-2.32372003417484e-05
-1.43658061958016e-05
-2.02263231814815e-05
-2.95915369356638e-05
8.10515522617383e-07
-1.78418949285686e-05
-7.17046801866718e-06
-2.97707641880304e-05
-8.38190694493406e-06
-3.53601282675506e-05
-1.81093687404492e-05
-8.50422091174311e-06
-2.65758587362313e-05
-3.80139498103572e-05
-1.47732743770953e-05
-2.89243626583463e-05
-2.42546401926716e-05
-1.29799616769322e-05
-7.0470938513177e-06
-3.43145051976026e-05
-7.68928695765608e-06
-1.66849005053127e-05
-1.73076849213065e-05
1.54570199431045e-05
-7.3251469599665e-06
-7.29836507805675e-06
-2.30830698555931e-05
-6.65121214646236e-06
2.97369231729074e-06
-1.11611853676636e-05
-2.4182922323047e-05
-2.43507180612145e-05
-2.65588141273876e-05
-1.97180461376635e-05
-1.26907870390087e-06
-3.13820996215533e-05
-2.72429012938512e-05
-1.55009920768094e-05
-1.68789835303683e-05
-3.28817475382467e-05
-1.59176573988918e-05
-3.38841039367085e-05
-3.57288435518081e-05
-3.40529172996783e-05
-9.51605988149675e-06
-9.90179183236249e-06
-1.82015434156885e-05
-1.84944458416746e-05
-1.58086281508312e-05
-1.97141193042264e-05
-2.49423629879922e-05
-7.29618165431043e-06
-1.66879850338225e-05
-9.20539621114139e-06
-3.03190402960985e-05
-2.26610824337561e-05
-2.5901697106241e-05
-1.39505915175896e-05
-2.01044138961007e-05
-3.7151952879832e-05
-2.54104193084761e-05
-7.22525882805735e-06
-2.19400280596379e-05
-1.86351371047506e-05
2.59332546169335e-06
-1.77479097913287e-05
-1.74295622240241e-05
-4.39878613843776e-05
-1.83854717666641e-05
-2.09768261294468e-05
-2.82991492432818e-05
-2.21422078205318e-05
3.61870634480913e-06
-2.84432467782099e-05
-2.34915980910634e-05
-8.16725235444035e-06
-2.07239179782522e-05
-1.90592895192686e-05
6.469559013112e-06
-6.49070033920972e-06
-1.74254918609214e-05
-7.36440724372884e-06
-1.62379456099251e-05
-4.07998047195791e-05
-2.20722954894416e-05
-1.29264237113392e-06
-3.001526248934e-05
-1.77125464371051e-05
-8.13176878041648e-06
-1.46038757833629e-05
-3.86376886236722e-05
7.64137312042167e-06
-4.23828344606313e-05
1.59355450820554e-06
-3.25139596003966e-05
-6.43508628061045e-06
-1.6062544690697e-05
-1.85716023947677e-05
5.64888284320082e-06
-2.58516697111737e-05
-1.94368507733673e-05
-2.38987642152652e-05
-6.77366704595709e-06
-2.27282856744298e-05
-1.77885460781697e-05
-3.90018734531342e-05
-2.243329903014e-05
-2.5309609051991e-05
-2.16504718942513e-05
-2.29861217197485e-05
-1.1744094358473e-05
-2.26441611546302e-05
-3.0781781083211e-05
-2.12232535299645e-05
-2.70709033401325e-05
-4.89943099285417e-06
-5.4220833065991e-06
2.43443995908385e-06
-3.89745481976536e-05
-2.44078746294472e-05
-1.4863301397482e-05
-9.54537215612933e-06
-3.06419150149931e-05
-1.28424731328063e-06
-6.20378389361325e-06
-1.97753114544171e-05
2.17511823942347e-07
-1.78709705961315e-05
-1.27430986887558e-05
1.45922465633867e-05
-1.63105104671918e-05
-4.79666624820527e-05
-2.94952621757869e-05
-3.49704386239537e-05
-3.35802363702158e-05
-2.41925526307411e-05
-3.38455623254258e-05
-7.43109285802077e-06
-2.42791286540653e-05
-2.45278899949661e-05
-3.62816720957295e-05
-7.88655400216583e-06
-3.56298178806065e-05
-3.60879012715012e-05
-2.69575623020427e-06
-3.07398121272481e-05
-4.13679817175594e-05
-7.99871309716445e-06
-5.49916488269708e-06
-2.62155850582375e-05
-1.55253633056586e-05
-3.89771791520923e-05
-3.24812796559922e-05
-2.00635012725286e-05
-3.37042443749024e-05
-3.0733449660388e-05
-1.82299365745563e-05
-1.97492401505412e-05
-1.0950307135741e-05
-2.78488300777885e-05
-8.84040059847804e-06
1.71804591842803e-05
-3.54282758838008e-05
-3.04798991353688e-05
-1.45106264454006e-05
-1.31843182552296e-05
-1.77086355709125e-05
-5.19192129410258e-06
-1.32584890184021e-05
-4.74251582130788e-05
-8.89587873520421e-06
-3.79665594535182e-06
-3.01323664563872e-05
-1.88430549418473e-05
-1.49819882180151e-05
-5.68046698519874e-06
-8.00688223867638e-06
-4.49906670721121e-05
-1.2983768853933e-05
-1.93545934135901e-05
-3.6973466885508e-06
-1.99469758688009e-05
-4.58408061144562e-05
-2.71725647144736e-05
-1.89377704761966e-05
-1.19215704114333e-05
-1.4005946019297e-05
-3.48459364293727e-05
-1.71303411773317e-05
-5.50959174249622e-05
-2.17120819049879e-06
-1.82584987391964e-05
-1.7063062063852e-05
-3.71247489907799e-05
-2.43511418956491e-05
-1.87319613382635e-05
-2.11434621552314e-05
-1.73628090023797e-05
2.67222886042177e-06
-1.28284437536212e-05
-3.16997473582158e-05
-2.08392876216658e-05
2.74445711075468e-06
-2.392192564842e-06
-2.02397076134508e-06
-2.79836386958269e-05
1.48024695278013e-06
-3.87643876167775e-05
-2.87820113011444e-05
-1.26962929887766e-05
-3.6210983274584e-05
-8.14817348339042e-06
-1.19393634825819e-05
-3.75458791284468e-05
-2.55319198259842e-05
-3.57328342941439e-05
-1.94278831102984e-05
-4.49616764296316e-06
-1.14942605142161e-05
-3.01350716805841e-05
-2.43559837588795e-05
-5.67537503058259e-06
-3.01619382136341e-05
-3.36130891909923e-05
-3.04853594917423e-05
-1.28895259643979e-05
-2.02498242953859e-05
-4.8469688397984e-06
-6.19608414064395e-06
-5.17794370810236e-06
-4.39047779513918e-05
-2.70438569389359e-05
-8.91399629326085e-06
-3.0714321664866e-06
-4.66607857446905e-05
-1.01576036399309e-05
-1.96698174139228e-05
-4.34346521716922e-05
-1.28020104146334e-05
-1.34817703627266e-05
-3.30421330625407e-05
-1.09176443679003e-05
-1.88269990613841e-05
-1.94950298674438e-05
-3.29108136570077e-05
-2.64355573148168e-05
-4.8537631549404e-06
-1.35063232768926e-05
-1.98734474513954e-05
-1.78916715396046e-05
-1.28325394419406e-05
-2.60449019850361e-05
-1.74415268586143e-05
-6.99840045130048e-06
-2.130441983207e-05
-2.77656224837693e-05
-1.72613443699201e-05
-2.51085604518822e-05
-3.68790320112657e-06
-2.38452399977514e-05
-1.92465373697222e-05
-3.19965066304361e-05
-3.08391573457129e-05
-2.07423753044767e-05
-2.92850512961092e-05
1.61544363512621e-05
-1.09868468471838e-05
-2.35124193228161e-05
-2.92173907854998e-05
-1.80960603582809e-05
-3.27840821228512e-05
-8.61387192724299e-06
1.07832697040573e-05
-3.36228803998776e-05
3.48743863395127e-06
7.07972824490683e-06
-4.3021001215133e-05
-2.6019967977582e-05
-2.26676846228396e-05
-1.89449338477375e-05
-2.69334267253666e-05
-2.08174004010129e-05
-2.00686362306595e-05
-9.38541771474446e-06
-3.31162057177168e-05
-1.5894320679843e-05
-3.698344370508e-05
-1.75003616188888e-05
-2.48122208404136e-05
-1.26441848057528e-05
-2.68905440904466e-05
-1.41710300192275e-05
-1.32323227360539e-05
-2.91485991028257e-05
-1.19091450348721e-05
-1.47883908156121e-05
-2.88019415794861e-05
-9.50885840155479e-06
-2.51217750704806e-05
-2.86483874158901e-05
4.54770217784299e-06
-1.77516948981441e-05
-1.20757985124044e-05
-1.92171519968825e-05
-1.80178195384596e-05
-2.8306918898882e-05
-2.05770787065172e-05
-1.53735736262213e-05
-9.53906413611625e-06
-5.00534802702039e-06
-2.337381587666e-05
-4.29766751098027e-05
-3.42899878294706e-05
-4.24492803879913e-05
-2.11232559505173e-05
-1.43139687728956e-05
-1.85633682706147e-05
-1.1815616011623e-05
-1.7175568986732e-05
-2.78983394513248e-05
-9.1314396584564e-06
-2.77329698667196e-05
-9.45173378347123e-06
-1.39744378856662e-05
-1.74114160905779e-05
-9.71606035175563e-07
-8.39472733168585e-06
-4.00162155701896e-05
-1.38861236810127e-05
-1.47620315887487e-05
-2.72042113732844e-05
-1.07497149482663e-05
-2.60652561178025e-05
-5.41675425584166e-05
-2.46435333797515e-05
-2.84885207952767e-05
-3.01183444650841e-05
-4.8653644421831e-05
-4.42663611689971e-05
-3.09397035961837e-05
-8.25828412484189e-06
-7.45698116737786e-06
9.95449204124557e-07
-2.81190470394271e-05
-1.2886568925567e-05
-2.48055100764665e-05
5.19951100151061e-06
-3.452265350506e-05
-5.5764011750444e-06
-1.4190365453179e-05
-2.12682469198683e-05
-8.62286266661149e-06
-1.33774513091438e-05
-2.61886487241188e-05
-3.93249662386884e-06
-2.09306587018301e-05
-1.80111053158456e-05
-1.95251017166469e-05
-4.52656267082502e-05
-8.10461799783937e-06
-3.45228276842294e-05
1.1835751429752e-06
-1.80113023177091e-05
-4.33355896043899e-05
-1.90100496031725e-05
-1.81965182318335e-05
-2.02714073192863e-05
-1.75349960379027e-05
-3.77133023305217e-05
-8.59342042808961e-06
-2.53807239091964e-05
6.71159508592953e-07
-6.93880004536003e-06
-2.18287888228663e-05
-9.67584489529386e-06
-3.86189788365232e-05
-2.3123226594723e-05
1.16028191846476e-05
-9.2030912612332e-06
-1.77046420037695e-05
-1.05420429907187e-05
-4.39392279927491e-05
-3.13843166277783e-05
-1.51187960121012e-05
-1.86278564249307e-05
-3.14197493969339e-05
-3.1222994641135e-05
7.38774359965075e-07
-2.58724034788058e-05
-3.12652931916192e-05
-9.61024220576475e-06
-2.99500407585842e-05
-5.70795709079369e-06
-5.72792907735264e-05
-8.70957970037447e-06
-1.30567848311563e-05
1.63854342203995e-07
-8.79011667828315e-06
7.35469731983765e-06
-6.80703445173413e-06
-2.0068025336768e-05
9.00124950110227e-07
-3.6771243942871e-05
-4.88572512186582e-06
-3.90453984919856e-05
-1.26650179412893e-06
-5.74579138786586e-06
-2.6625210880887e-05
-3.16150326048529e-05
-1.45512597608946e-05
-3.57479780977067e-05
-1.38872625113836e-05
-2.52433439332039e-05
-1.38640869499626e-05
-1.76235484192136e-05
-3.53385100918659e-05
-2.37489560587144e-05
-1.83402548653649e-05
-3.38399440353163e-06
-1.33890166501442e-05
5.67566462527104e-06
-1.30035409911049e-05
-1.53933930013991e-05
-2.14983098496124e-05
-1.13685389323945e-05
-3.60508764268077e-05
-8.88247657537231e-06
-2.14190608157088e-05
-2.52027959185355e-05
-3.81424650195221e-05
-2.38296565826639e-05
-1.92006476465213e-05
-1.3415685710437e-05
5.69917282048035e-06
-2.83437073470697e-05
-1.20434214312048e-05
-1.69950681642265e-05
-2.18942844993774e-05
-1.56859873249533e-05
-3.42795105259213e-05
-2.29450693294051e-05
-7.51436348062979e-06
5.28681526509336e-06
-9.75981695118563e-06
-3.75234011975649e-06
-8.93514590677881e-06
-1.33725098940872e-05
-1.96806987564241e-05
-1.40469838822133e-05
-1.38783119895271e-05
2.93180539994546e-06
-3.77316570298435e-05
-2.13035358917683e-05
-7.48642585200271e-06
-1.39142439457456e-05
-4.17900374295908e-05
-1.20313706353921e-05
-2.88404579974187e-05
-3.16597004784092e-05
-2.88929280202241e-05
-3.96597256357265e-05
-3.7650009295293e-05
-3.10815186963196e-05
-1.2764199955344e-05
-2.66552935089217e-05
-2.35905178640633e-05
-3.69352325038595e-05
-4.84835267324987e-06
-7.39728151888929e-06
-8.62791330415373e-06
-1.46008122279338e-05
-2.31743139754573e-05
-9.34719430267325e-06
7.0397262014643e-06
-1.3091138392804e-05
-2.53764901895256e-05
-2.54863734471054e-06
-1.69568168426776e-05
-1.46254432346549e-05
-1.98380927617443e-05
-1.0786499431397e-05
-2.96337974703559e-05
-2.42195303923819e-05
-2.29075371372512e-05
-2.9118063570141e-05
-1.88044392375334e-05
-3.09023739528042e-05
-1.17018548306773e-05
-5.74927467339417e-06
-6.81489262611892e-06
-3.2780981518146e-05
-7.11871897155188e-06
-2.68747353839471e-05
-2.24577257172282e-05
-2.9586264097748e-05
-6.82876603979683e-06
-2.72895362141468e-05
-2.0282295790845e-05
-8.20157001873649e-06
-1.08930177514283e-05
-2.39540545751934e-05
-3.82303042894139e-06
-5.8296151292703e-06
-5.56999246785895e-06
-2.87530232649067e-05
-1.28957495589395e-05
-2.96971719401367e-05
-2.29080680496151e-05
-2.49890292980051e-05
-4.02565279301142e-05
-3.29865765096461e-05
-1.91410531478784e-05
-3.23441853034518e-05
-5.23770542055378e-05
-5.83027451804969e-06
-3.23405210538394e-05
-1.24012771544871e-05
-2.97183104806064e-05
-2.05645242525137e-05
-2.12969989300848e-05
-1.80569997672671e-05
-2.38611909120855e-05
-2.56563335907341e-05
-2.49782000348949e-05
-3.21959620116733e-05
-7.58371066315545e-06
-3.55775992497877e-05
-8.71155769424051e-06
-2.02947593104517e-05
-2.41421482406543e-05
-1.07130746290083e-05
-2.42818047605446e-05
-1.9762211274066e-05
-3.06986650986247e-05
-4.7212904284847e-05
-1.46842673858017e-05
-3.89860149007574e-05
-4.2686390126328e-05
9.1126271447859e-06
-3.76752415373915e-05
-3.1852194750633e-05
-1.64191760703023e-05
-2.9524646452405e-05
-1.0289298038241e-05
-1.28181224142611e-05
-3.16217450932064e-05
-1.93381871977231e-05
-3.27196139596921e-05
-8.34420074492835e-06
-1.10505206635684e-05
-7.47956140708143e-06
-2.99353083595275e-05
-4.09390651825537e-07
-2.63476973243583e-05
-4.25600504214399e-05
-8.48528644268417e-06
-1.55206821798565e-05
3.48538825401606e-06
-1.17105453341106e-05
-1.43364560580646e-05
-1.9346649620789e-05
-1.79467319765316e-05
-2.01315710541001e-05
-2.30964969993392e-05
-1.69580976233568e-05
-3.81877534460136e-05
-2.42231699426561e-05
-1.45728460410138e-05
-1.79803215153798e-05
-2.93824540145182e-05
-9.16446301053041e-06
-2.45709175246949e-05
-6.84176948799361e-06
-2.55750646585861e-05
-4.12866962087372e-05
-1.08314605229915e-05
-1.7709957916983e-05
-2.85900227235424e-05
-2.54831633085682e-05
-3.01263760063413e-05
-1.55722485390043e-05
-9.29607055847476e-06
-9.83150900161018e-06
-2.3354887753532e-05
-3.47980028693732e-05
-3.22363552645834e-05
-2.65875947932422e-05
-1.64418030170235e-06
4.85777546196116e-06
-3.17141991130251e-05
-1.67271635127394e-05
-1.02947916387098e-05
-3.36395712815875e-05
-2.79787810166028e-05
-2.08601218502289e-05
-3.8019371864376e-05
-4.93670050789534e-05
-3.23651348827639e-05
-2.74929128911086e-05
-2.06492153288698e-05
-4.92273198003727e-06
-2.9596503356e-05
-1.77025417440642e-05
4.68920052299603e-06
-5.85488229109557e-06
-9.42625130144923e-06
-2.67803338521391e-05
-1.74149237028721e-05
-2.67953675144296e-05
-1.50309431653373e-05
-3.27026412783403e-05
-2.71909062447683e-05
-2.11529431744641e-05
-3.50388266981717e-05
-1.11848670038743e-05
-2.04312253249613e-05
-3.87992915480269e-05
-4.79401321154832e-05
-1.41141132750645e-05
-7.45277743345306e-06
-1.62711538404602e-05
-1.53175140368912e-05
-3.32899394026342e-05
-2.51234848871329e-05
-7.32453946449198e-06
-3.9323719753516e-05
-4.16812085271445e-05
-1.47977560839775e-05
-3.66813275668657e-05
-2.90305847903212e-05
-1.66562865015582e-05
-7.13836278477962e-06
-1.09993128274722e-05
-3.53318565171685e-05
-3.03763646407877e-05
-4.12904319638432e-06
-3.43641232913511e-05
-1.74742721501951e-05
-1.37824899051135e-05
-3.2901062144721e-05
-2.3404877622746e-05
-8.91948605731519e-06
-1.79688953658784e-05
-1.25885289724594e-05
-2.58468306731229e-05
-1.15560342572155e-05
-3.92219099807973e-05
-3.09937911107175e-05
-1.31653773744224e-05
5.28051070019025e-06
-2.17025082944871e-05
-4.09259503971636e-05
2.34260701439759e-06
-4.16122030736546e-05
-3.07799274715814e-05
-3.05490089201126e-05
-3.32471686608437e-05
-1.3228473247026e-05
-1.64906777895244e-05
-9.70413718961321e-06
-1.19961184826551e-05
-1.73141855771102e-05
-2.13418262867608e-05
-1.54335846165427e-05
-2.47159332245193e-05
-1.72673087898113e-05
-2.19339482197926e-05
-4.04246433676127e-05
-6.86398154313605e-06
-5.39208633393381e-05
-2.30378924431722e-05
-2.11368404062632e-05
-1.37238364841405e-05
-1.1829799880034e-05
6.20225297731609e-06
-2.52058639621842e-05
-1.97690693297317e-05
-2.29546972197985e-05
-2.77179549216327e-05
-1.90251752411279e-05
-1.84917265896214e-05
-1.95160328917537e-05
-1.6618356565249e-05
-1.8323082794948e-05
-1.2414717137029e-05
-3.29380069261163e-05
-7.46428456107037e-06
-2.66502893423766e-05
-6.23580444433965e-06
-2.36679518241695e-05
-2.36484115637118e-05
-1.8595933070024e-05
-2.54868988222425e-05
-3.65076407585161e-05
-2.44666010000242e-05
-2.54249080828346e-05
-3.70914937013052e-05
-3.46836667730469e-05
-2.53609611568759e-05
-2.82595702587413e-05
-2.15114717236319e-05
-2.66813301069241e-05
-2.45146836808723e-05
-1.787906375481e-05
3.5495526945686e-07
-2.834758527393e-05
-1.81412263793536e-05
-3.12211746886769e-05
-1.06177952950294e-05
-4.08192330951491e-05
-1.80261575928445e-05
-8.16797648448401e-06
-3.24066203674585e-05
-3.20366429782292e-05
-1.37595532755896e-05
-2.25477149739581e-05
-3.73677452827865e-05
-6.99954612663268e-06
-7.55503878079451e-06
-1.84766301836015e-05
-2.25137838716333e-05
-2.57645515198683e-05
-4.19593396207866e-05
-3.40643057867363e-05
-2.18337831015637e-05
-2.69931013933741e-05
-3.04739079804121e-05
-2.19200616431786e-05
-2.42425965286394e-05
-8.57154766290565e-06
-1.50974461670843e-05
-2.12692006952833e-05
-1.24156361541183e-05
-4.90943026388139e-07
-1.01932551732841e-05
-3.11375270659259e-06
-1.34773668472657e-05
7.6736252667956e-06
8.17454453513163e-06
-4.08313358716774e-05
-2.46872722134047e-06
3.88924946844918e-06
-4.35358965992359e-06
-7.83753901762148e-06
-2.68023133000613e-05
-3.6303397579021e-05
-4.37076004133792e-05
-3.03712766851972e-05
-1.54945106005876e-05
-3.33734045504405e-05
-2.7923403787976e-05
-1.2159448135784e-05
-2.13595139260458e-05
-2.66787525084233e-05
-3.3110715301016e-05
-2.55385003779281e-05
-3.57421504361246e-05
-1.39639048913257e-05
-2.97619804662557e-05
-1.62506218306757e-05
-2.56855184277189e-05
-2.70123091197468e-05
-2.15325307864404e-05
-3.7873384575579e-06
-2.23477197798246e-05
-6.40413656126032e-06
-2.1152568152851e-05
-2.46573607398693e-05
-3.04789932464529e-05
-1.87464424945066e-05
-2.47774766257656e-06
-5.20210282823732e-05
-4.58422770535052e-05
-2.67942129386602e-05
-1.34929502716965e-05
-2.0630831831841e-05
-9.57749807531137e-06
-2.09923915698804e-05
-1.8160190059066e-05
-2.77457746146144e-05
-3.56951261913668e-05
-3.89081658340619e-06
-1.06484447438085e-05
-2.15169937951703e-05
-9.54476920580937e-07
-2.9189064504855e-06
-2.05086884370289e-05
-3.62293099097796e-05
-2.19164252783778e-05
-2.40950624861711e-05
-3.11333364999369e-06
-1.05145957915563e-05
-5.66378564640997e-06
-1.15587348666475e-05
-2.28693949614381e-05
-1.11008352494384e-05
-4.30223701677025e-05
-2.51051980346685e-05
-2.09436486355454e-05
-8.69539946585812e-06
-2.57552570803937e-05
-1.70743925775852e-05
-3.34438381203221e-05
-1.92929635408738e-05
-1.36610679854687e-05
-3.22538548729826e-05
-2.57539763388761e-05
-3.85465352043989e-05
-1.85977407442023e-05
-2.66908115847341e-05
-1.87183867684864e-05
-3.68811994215055e-05
-2.12329124588568e-05
-3.33219433696443e-05
-2.29976047179249e-05
-2.44873978114742e-05
-6.14465184664857e-06
-1.14860730439778e-05
-1.98564773241231e-05
-2.02577809333778e-05
-7.54774833890076e-06
-2.52275470463792e-05
-5.29887504599662e-05
-1.50711771274287e-05
-2.68130002182752e-05
-5.52278726934783e-05
-1.61974867270703e-05
-3.63307124174814e-05
-3.24444722099499e-05
-1.87143319431974e-05
-1.93645517837789e-05
-4.17675117750594e-05
-1.89053905266262e-05
-1.04230043275971e-05
-1.73263279619485e-05
-1.6355143556091e-05
-2.84189512012875e-05
-1.32256136400465e-05
-2.19574585348833e-05
3.88200993643348e-06
-5.13376358797109e-06
-5.27569532384584e-06
-3.80595359949542e-05
-2.58670058691171e-05
-2.15656660430238e-05
-1.83392103657594e-05
4.83171862126318e-06
-2.62322297323994e-05
-1.58153153078246e-05
-1.54707242687164e-05
-1.25763624897734e-06
-3.53762715656111e-05
-3.60330512556696e-05
-1.62944693743224e-06
-5.14860106766902e-05
-5.77679417125661e-06
-1.49125679419099e-05
-3.10793811818855e-05
-1.66232173793658e-05
-1.80387286181851e-05
-2.40186102190418e-05
-2.37555824005585e-05
-1.04256352526463e-05
-2.06089087550753e-05
-3.70663431815877e-05
-1.17814685803054e-05
