# Supplementary material for: Research on computational propagation and identification of mine microseismic signals based on deep learning
Source: PLoS One. 2025 Oct 22;20(10):e0334641. doi: 10.1371/journal.pone.0334641 (PMC12543183; doi:10.1371/journal.pone.0334641)
Supplement: S1 Data — (ZIP) [file pone.0334641.s001.zip › 000100500001102.xlsx_0.txt_24.txt.txt]

-1.60416658441622e-05
-9.05027832089872e-06
-1.63103620836534e-05
-2.1915249114194e-05
-1.93998399302184e-05
-1.65323834883783e-05
-3.47568390331852e-05
4.34288320991661e-06
-4.23413090437496e-05
-3.77158749941623e-05
-3.1678387609718e-05
-1.71240527641047e-05
-2.47872758844797e-05
-2.95318623342127e-05
-3.01410635563321e-05
-4.078974858458e-05
-2.78228802184736e-05
-1.9925236346224e-05
-1.21869099982872e-05
-1.50266522984161e-05
-3.30017421834451e-05
-5.23292217964695e-06
-4.97538493376397e-05
-1.11696537368577e-05
-9.44588047128236e-06
-1.941683317864e-05
-3.06122172422039e-05
-2.90317655329674e-05
-4.17033677149382e-05
-1.77505833778446e-05
-4.03504735507113e-05
-2.62728796337876e-05
-1.83014565472447e-05
-2.74026274817792e-05
-2.38447919504621e-05
-7.09660431770673e-06
-2.56455104048635e-05
-3.23153261476435e-05
-3.59039967725883e-05
-1.78370415242302e-05
-2.9557520974174e-05
-2.00744816923891e-05
-1.14920984976865e-05
-1.36071747437118e-05
-2.94869267019178e-05
-2.52683621767443e-05
-2.59078698295318e-05
-1.44300538655295e-05
-4.11635388554669e-05
-7.59908540865846e-06
-4.47039864912189e-05
-1.47716300440161e-05
-2.02024348169896e-05
-1.02698519641103e-05
-4.48594051458569e-05
-1.2015332864146e-05
-2.85424788436371e-05
-2.81385833979526e-05
-2.75914635219421e-06
-2.05414953033281e-05
-3.21097253699459e-05
-2.7310269222441e-05
-3.77840546024999e-05
-9.73115003887045e-06
-2.56220848707794e-05
-2.03205118728276e-05
-6.18456321551554e-06
-1.60249161026703e-05
-9.60123285076097e-06
-2.48748005257061e-05
-1.11132621885726e-05
-5.20646281415301e-06
-2.02808431618057e-05
-1.17122378806478e-05
-9.28358962535088e-06
-2.66863347922357e-05
-4.21387521087831e-05
-1.88691824319476e-05
-2.63412217646073e-05
-2.37168562886517e-06
-2.76195502319821e-05
-1.01049230804244e-05
-2.28526948569501e-05
-3.09303006892672e-05
5.20041316946021e-07
-6.10572784991668e-06
-1.13384046397312e-05
-1.81579766453529e-05
-1.6639133579973e-05
-3.5512775496103e-05
-1.73480809555924e-05
-1.57569390685731e-05
-3.04285883715513e-06
-9.9536717114902e-06
-3.42970877630003e-05
-2.12615959309446e-05
-1.1592174725106e-05
-2.38049860191159e-05
-1.27009989251591e-05
-1.94335343243598e-05
-2.92352958785471e-05
-4.11048938641616e-05
-2.08480552851158e-05
-1.14999820562643e-05
-2.60642966101109e-05
-2.19642506200787e-05
-2.23386690473705e-05
-2.68600208613209e-05
-2.29554596977854e-05
-1.84695793781364e-05
6.63703554459002e-06
-3.45409228879108e-05
-1.23918743812621e-05
-2.15836960163695e-05
-2.91514315807091e-05
-3.56218268191634e-05
-1.27224077508539e-05
-3.72770885511107e-05
-4.87967610676296e-06
-2.94000364383258e-05
-1.63523395433328e-05
-4.32681083571192e-05
-3.81999368571238e-06
-2.06044231001602e-05
-3.20752172038815e-05
-4.96989780164631e-05
-5.28895276338701e-06
-5.83303002620108e-06
-1.53421660762824e-05
-1.75608777950543e-05
-1.00763092354127e-05
-4.04561909970458e-05
-1.52877224854435e-05
-1.66706361486375e-05
-1.66220764648249e-05
-6.91986331594396e-06
-1.31103618345849e-05
-9.41550984435461e-06
-8.49374465621621e-06
-8.41388889126766e-06
-2.20568041232395e-05
-2.29784410284133e-05
-9.81349520350244e-06
-1.25413291379531e-05
-3.43617467106573e-05
-1.66613232009525e-05
-4.40922717507568e-05
-2.11298822043228e-05
-1.69383763803643e-05
-1.89140307094754e-05
-1.38224450448657e-05
-1.46612607304814e-05
-6.88382780375201e-06
-1.36128967891067e-05
-1.04087636435562e-05
-1.2217790877919e-05
-2.0725855980093e-05
-3.83270310824852e-05
-1.1752838837555e-05
-2.28631143374572e-05
-4.41376767457053e-05
-2.96084841860273e-05
-2.79720775643972e-05
-6.94401608222763e-06
-3.33376666536403e-05
-1.0415107103228e-05
-2.31608228529017e-05
-2.43375368110853e-05
-4.60820564071479e-05
-2.53189722529342e-05
-2.99220236667777e-05
-1.75368529695997e-05
-3.9446014453542e-05
-2.34958711267004e-05
-1.87591035631468e-05
-1.71562184259215e-05
-3.94340873916412e-05
-3.52784890079139e-05
-9.2416983366701e-06
-4.23423869603639e-05
-3.70926153652744e-05
-5.94480767380897e-06
-9.62791588711642e-06
-2.73334019064606e-05
-3.54127753196955e-05
-2.48032444715932e-05
-9.64535511695941e-06
-3.2782122143839e-05
-2.60433946849504e-05
-1.89364583892935e-05
-1.50148179060928e-05
-5.66694896855271e-06
-1.72233307920071e-05
-2.11969213289106e-05
-3.16940249162537e-05
-1.51834856843099e-05
-1.70491333003385e-05
-1.6648585049349e-05
-1.49883361332964e-05
-1.21922780402005e-05
-3.23584640888129e-05
-7.19197486415005e-06
-3.36244706061791e-05
-3.56587000805156e-05
-1.88463187323652e-05
-3.02770230311612e-05
-2.85754941438777e-05
-2.13086030185745e-05
-3.02948908216068e-05
-9.41150273543525e-06
-1.509661127522e-05
-1.93812138043628e-05
-2.25724701674709e-05
-1.68176946608904e-05
-9.54905581609266e-06
-1.90356395189566e-05
-4.11370722837898e-05
-2.39754730087751e-05
-3.06886529509207e-05
3.02655433483306e-06
-2.0050663521982e-06
-5.30762861727539e-06
-2.08498171797663e-05
-9.33455592503586e-06
-2.26711889463632e-05
-1.6358637207605e-05
-2.82192869083903e-05
-1.26899489634365e-05
-8.65807458425248e-06
-8.56354181698856e-06
1.77972409242611e-06
-4.50957267875602e-05
-3.42002313024949e-05
-4.30558083769229e-05
5.13465392895429e-06
-1.66272684310457e-05
-1.21089840962662e-05
-8.83598391351498e-07
-2.35386593974501e-05
1.04476294238591e-06
-2.88900300471575e-05
-1.98961060376224e-05
-2.77178359882862e-05
-3.05453499936932e-05
-1.43433101348628e-05
-4.65243507163245e-05
-4.01514269974098e-06
-2.34477208653611e-05
-2.13159633050821e-05
-3.45411384960913e-05
-2.85107877478349e-05
-2.34695576954197e-05
-3.19324417533298e-05
-4.23872350035488e-05
-3.13225037294582e-05
-1.91857371636728e-05
-3.04463744215199e-05
-9.13912478993083e-06
5.18707567241257e-06
-2.19770162780434e-05
-2.87034217722121e-05
-3.13315827241086e-05
-2.07915840972149e-05
-2.96330866641287e-05
-3.19123455335465e-05
-1.16924341548627e-05
-2.57619550188535e-05
-2.98510152653585e-05
-1.51182772398481e-05
-1.02288473814606e-05
-9.00982196853548e-06
-2.8753658865858e-05
-1.94937522876542e-05
-3.96080370910957e-05
-2.229486294732e-05
-2.24136710673772e-05
-2.58454751302742e-05
-3.02223321096602e-05
-4.14667565034673e-05
-1.59109180156522e-05
-3.33159410227185e-05
-2.65727734026889e-05
-9.7185090220545e-06
-3.03470768330754e-05
-2.52262868226351e-05
-1.44297203670233e-05
-1.01025616430709e-05
-6.40698660922871e-06
3.14883855928508e-06
-1.59802209857269e-05
-2.23442761077614e-05
-1.12444947662935e-05
-2.58585916151951e-05
-1.97235127156811e-05
-2.99496964477533e-07
3.56250651467212e-06
-2.29863293620047e-05
-1.4538606154034e-05
-1.67355869663159e-05
-3.10232389989435e-05
-3.28949152258187e-05
-1.32842696297147e-05
-7.38173002872499e-06
-1.62325417497491e-05
-1.71108306494606e-05
-2.7203344972564e-05
-1.59936064290602e-06
-2.41867795473416e-05
-1.8304178089907e-05
-2.51712560432396e-05
3.73152368338015e-06
-1.05421213307752e-05
-3.02656224529099e-05
-4.72513499613509e-06
-1.37546813709715e-05
-2.24251616725336e-05
-1.33854780339489e-05
-1.97501272213509e-05
-1.7951837074369e-05
-1.70748584262776e-05
-3.29397169496528e-05
-1.07336517251908e-05
-1.89198862046332e-05
-2.32804765973964e-05
-3.49821221194491e-05
-4.14327557017345e-05
-3.19380931455505e-05
-2.5385599026717e-05
-3.01232096985892e-05
-1.72835638569068e-05
-1.10663339245485e-05
-4.34369058662619e-06
-1.98899216735296e-05
-2.30917051523622e-05
-1.73067500430804e-05
-3.50481994553603e-05
-2.6096575642508e-05
-1.20993849981662e-05
-3.76378276723834e-05
-1.96044182312067e-05
-2.90072183477635e-05
-6.24942917387682e-06
-2.24352020299223e-05
-1.18860148472232e-05
-2.16618022373841e-05
4.26977491852485e-06
-2.32407566894751e-05
-1.40068852058186e-05
-1.12782498828451e-05
-9.21317486885485e-06
-1.96421541628222e-05
-1.94916636601895e-05
-1.25552023924713e-05
-2.93608213349501e-05
-2.49650223547776e-05
-2.97240625887893e-05
-3.50049805572403e-05
-2.80735632833849e-05
-2.51527890326223e-05
-2.11132813903411e-05
-3.21436541691221e-05
-3.14403130262616e-05
-1.87688151238204e-05
-1.58564511918068e-05
-1.77224453759914e-05
-1.69120771771594e-05
1.35093791585529e-07
-2.09734279140986e-05
-8.82033514147269e-06
-3.98414452125665e-05
-3.25620077381965e-06
-2.11579042330908e-05
-7.47539573242226e-06
-1.70779485422764e-05
-1.32216746862622e-06
-1.71420174997938e-05
-2.68043876163414e-05
-2.89936820101704e-06
-1.08939484759323e-05
-8.67799771698413e-06
-2.09550391086531e-05
-2.57553816579627e-05
-1.80133136355206e-05
7.16453075693385e-06
-1.54035810549955e-05
-1.50207249434733e-05
-1.29930498548289e-05
-1.34378318787343e-05
-3.53865078144315e-05
-4.09048964218343e-06
-2.26976590331345e-05
4.59511721711642e-06
-2.02007078365639e-05
-1.91308115335388e-05
-4.07950551611979e-06
-3.76229965302239e-05
-5.16051973538704e-06
-8.26615693846992e-06
-3.23998059878879e-05
-2.3503765456302e-05
-1.95264468127528e-05
-4.23822136688415e-05
-1.5763328196054e-05
-3.17372055563325e-05
-4.18204079345203e-05
-2.86702395977627e-05
3.83245337530205e-07
-2.332860714695e-05
-2.18148002107001e-05
-3.07844409683904e-05
-3.49993108734451e-05
-6.12488321871662e-06
-9.80354434638129e-06
-1.96666649219192e-05
-1.43045439080632e-05
-2.73881654084274e-05
-3.91924818881387e-05
-3.87328760038273e-05
-2.08378317831192e-05
-2.75707274395576e-05
-3.59417652123427e-05
-3.55775301362134e-05
-1.54588699314528e-05
-2.78056379470429e-05
-5.13122029636837e-05
-4.49800702385103e-05
-2.02303411104173e-05
-2.74103994994482e-05
-1.55824154042081e-05
-5.12613081051647e-05
-1.86094794959003e-05
-1.58280492333896e-05
-1.56346727306892e-05
-2.85185653109258e-05
-9.58480095488334e-06
-4.3385126886813e-05
-1.30037395229276e-05
-2.31561786922168e-05
-1.24633297658598e-05
-9.52126590593747e-06
-4.61748325531323e-05
-2.1783042161814e-05
-3.21222833298842e-05
-1.64844879244271e-05
-1.35621284295834e-05
-3.31401326508582e-05
-2.95493822689591e-05
-2.29237703231291e-05
-1.05523238262826e-05
-2.05014723567261e-05
-4.27796795059519e-05
-2.12735866525846e-05
-2.3996524948854e-05
-1.23144317732744e-05
-1.23332675896838e-05
-2.45653303625224e-05
-4.58756706153326e-05
-4.8891347842378e-06
-1.50787557729733e-05
-5.83854724935517e-06
-2.17945658623898e-05
1.38433761307583e-05
-8.8014860829713e-06
-2.71213609950247e-06
-3.18107812498008e-05
-4.00029425225317e-07
-3.44861263821774e-06
-2.09697431091059e-06
-2.18981980293635e-05
-4.06716524203134e-05
-3.61714576186582e-05
2.70635758887176e-06
-1.83732581807167e-05
-1.25612636367118e-05
-1.6809642533374e-05
-1.77434589923797e-05
-1.22359843705995e-05
-2.7826615051946e-05
-3.35807088503919e-05
-3.04551598873144e-05
-3.00384939925354e-05
-1.5623875274101e-05
-3.47726955016124e-05
-2.86399656029397e-05
-3.17956058988503e-05
-1.84666658210658e-05
-1.76412038592672e-05
-1.66673754215269e-05
-1.70184695700925e-05
-1.67648534758786e-05
-2.3480869099645e-05
-1.96552401136454e-05
-7.82886359640554e-06
-2.65559377839498e-05
-2.93001265152626e-05
-4.44340448756883e-06
-3.53309304391508e-05
-1.21309784651427e-05
-2.4703479500641e-05
-2.42586435319614e-05
-3.53074355111252e-05
-3.06999263767875e-05
-3.94362922671638e-05
-3.57938296841949e-05
-3.86559493701054e-05
-7.599491887223e-06
-5.58278834235459e-05
-2.37512364390567e-05
-1.56063899147239e-05
-2.64330482908775e-05
-4.66975239884208e-05
-1.60039365222505e-05
-2.3091529482169e-05
-1.20190936728233e-05
-1.67539351589323e-05
-1.55254506920291e-05
-4.73947930052813e-05
-9.60249667015056e-06
-4.17469816222651e-06
-2.16627269826099e-05
-1.27041580080174e-05
-2.31297797750423e-05
-2.54784732462377e-05
-2.88701346986333e-05
-1.50893415839206e-05
-2.13919112071862e-05
-3.29194135950079e-05
-2.6954874288901e-05
-3.97155891046224e-05
-3.79458085679783e-06
-2.60853882411742e-05
-1.66469757360104e-05
-1.93251650277966e-05
-1.53005685503934e-05
-9.13332972269239e-06
-2.95242359692038e-05
-3.34453259851909e-05
-2.68618957416691e-06
-8.18501960163029e-06
-1.84794569665175e-05
-2.53553931581792e-05
-9.5126749737946e-06
-4.16221093280226e-05
-2.25039047125394e-05
-4.37379659339555e-06
-3.74932706249331e-05
-2.04065019586819e-05
-1.13821724043759e-05
-9.46588815107587e-06
4.95202758164416e-06
-3.45685533436494e-05
-7.28676247018304e-06
-3.79267175862962e-05
-1.21406210248957e-05
-2.54638995674518e-05
-2.8119040919447e-05
-1.50662319380165e-05
-6.63730975618897e-06
-3.08795850637065e-05
-3.48375244040374e-05
-1.44921689963631e-05
-1.98623260339389e-05
-1.52536333492886e-05
-1.58091316830232e-05
-1.49771591329475e-05
-2.3223973868044e-06
-6.255417298832e-06
-1.41309029477428e-05
-1.72987820552033e-05
-3.45116624707861e-05
1.3256561389254e-05
-3.82736015407185e-06
-6.00493861698007e-06
-3.12958647167283e-05
-1.93310812993134e-05
-3.20052420966401e-05
1.98549337743418e-06
-4.10168112489459e-05
-1.89451037014491e-05
-1.72562564319122e-05
-3.46819010437056e-05
-2.98745333746072e-05
-2.73416500025793e-05
-1.74619648785013e-05
-9.42391347763657e-06
-2.48128766211847e-05
-1.89637988089952e-05
-2.84810853596732e-05
-1.99059251297301e-05
-2.34656775440157e-05
-3.05558861579232e-05
-1.22129855632219e-05
-2.9304470345301e-06
-2.93218221653668e-05
-1.36559007702995e-05
-6.97314699409568e-06
-7.54431924676757e-06
-3.20509810477466e-05
1.24960416961842e-06
-1.47584318971248e-05
-3.61668234257117e-05
-1.7190095140894e-05
-3.65967588376082e-05
3.13034683029807e-06
-1.42142758040194e-05
-2.45938648122947e-05
-1.24778732336002e-05
-4.51449942885966e-05
-3.22784770948127e-05
-2.29707112765436e-05
-3.24387165920065e-05
-1.83116836153909e-05
-2.63502809462999e-05
-1.54497390873869e-05
-2.38311096669722e-05
-3.89373221645754e-05
-1.31762083069555e-05
-1.00147242853794e-05
-1.58829105341516e-05
-1.53112690491038e-05
3.34056740368206e-06
-1.93507966628791e-05
-3.1382783581174e-05
2.07349025319498e-05
-9.53897574136422e-06
-2.51590598613673e-05
-3.11543673868605e-05
-9.95324091551919e-06
-1.57691515118691e-05
-2.58346909159714e-05
-3.29861335789789e-05
-2.37398204138121e-05
-9.25473396655303e-06
-3.2865413069841e-05
-3.32998171222879e-05
-4.72317851266471e-05
-2.73663908152372e-05
-2.79234411786407e-05
-1.03382688855113e-05
-2.93019781012482e-05
-3.37296489081742e-05
-1.9158361793179e-05
-2.44495012705157e-05
-2.69318820962263e-05
-1.00084756444357e-05
-2.24078502963963e-05
-6.30232203705396e-06
-2.23848522656175e-05
-2.52061683379767e-06
-1.7744214927852e-05
1.25007019861221e-06
1.85763080929555e-05
-2.17817078392865e-05
-2.72378221030746e-05
-1.37055163053085e-05
-7.09879109188857e-06
-1.98387804643298e-05
-3.79387363690243e-05
-1.74154305255628e-05
-1.99209696134767e-05
-3.58438225468179e-05
-9.53384400570525e-06
-1.21442896151938e-05
-2.69168028644837e-05
-3.88817307713273e-05
-1.67668698858631e-05
-3.90879397775827e-05
-3.28661418372008e-05
-4.74949614738354e-05
-8.18552656344867e-06
-3.08307241841271e-05
-3.31999404832485e-05
-3.68003733083969e-05
-3.91921691314527e-05
-3.39806284000605e-05
-2.01541949613423e-05
-2.61602746303663e-05
-4.02016481502045e-05
-3.17392561104049e-05
-7.27850046717493e-06
-3.26107050210045e-05
-1.77003290638682e-05
-5.29043081133269e-06
-8.52648496504922e-06
-2.90684354529958e-05
-2.69403649638596e-05
-1.26690868081483e-05
-5.97437868309529e-06
-1.60026419722591e-05
-3.95011160070852e-06
-2.40903976855538e-05
-1.27364381703335e-05
-2.33173787356172e-05
-9.18932454501214e-06
-1.3688180369623e-05
4.11277737145482e-06
-7.99220994616438e-06
-1.65918457959187e-05
-4.09932034111823e-06
-5.08619440852224e-06
-5.89051582803914e-06
-7.43762851085982e-06
-8.82343536710787e-06
-1.58491267389721e-05
4.21673771150798e-06
-3.05301789487177e-05
-4.45593264648986e-06
-2.93468376234352e-05
-2.51536258219468e-05
-1.60610142401158e-05
-2.81629628322865e-05
-4.49884419201567e-05
-6.71917982949088e-06
1.39539455247688e-06
-1.7578957999151e-05
-1.4388510152991e-05
-2.69077974555155e-05
-1.35251260754804e-05
-5.56965936323866e-06
-3.97014585375144e-05
-1.8408103248217e-05
-1.93110000674359e-05
-2.48813304257235e-05
-1.64748149627181e-05
-9.61395741328206e-07
-1.60059177608014e-05
3.14414927752842e-06
-3.6691008152262e-05
-2.24174585797185e-05
-3.04965587202453e-05
-6.07077306551349e-06
-2.10454420342819e-05
1.78976447278354e-06
-2.8680925602682e-05
-3.27057606475039e-05
-1.50280415198089e-05
-4.29804622235889e-06
-2.50674604240945e-05
-2.7208426051587e-05
-1.00364155779701e-05
-1.40255353816347e-05
-2.50916514238494e-05
3.06253452659968e-06
-1.01953270761468e-05
-3.51141918093582e-05
-1.19318113721177e-05
-2.2934948204647e-05
-2.90707832098986e-05
-3.98969886512188e-06
-3.26425390682637e-05
-1.07419714273701e-05
-1.67650923093158e-05
-9.28618075525035e-06
-1.58279703465102e-05
-2.20904125512963e-05
-2.52534083311699e-05
-4.57212497977608e-05
-2.49167947457521e-05
-3.44961126028154e-05
-2.34672642744754e-05
-1.06257211293204e-05
9.0611248323516e-06
1.12035536699835e-06
-2.54374664672476e-05
-2.75337391822575e-05
-3.83116241731007e-05
-5.58181866561425e-06
-2.39642785308546e-05
-1.33156494183445e-05
-1.17329220347108e-05
-2.08283767996471e-05
-2.63367324455411e-05
-2.8448474765132e-05
-1.28714647182485e-05
1.60317665225134e-06
-3.54488575965594e-05
-2.68724102128104e-05
-1.66658944214035e-05
-3.4502183825393e-05
-1.03202779683435e-05
7.59110129463013e-06
-1.7738484715056e-05
-1.50660219046835e-05
-3.28161027408749e-05
-2.98329755933279e-05
-9.83722954254952e-06
-2.90707899186752e-05
-1.97301848403793e-05
-2.04510172622172e-05
-8.30218883430189e-06
-1.64873122474908e-05
-2.10098640161738e-05
-1.75912494482218e-05
-2.10249170933434e-05
-1.0586805663391e-06
-1.04129017447858e-05
-3.67151237098004e-05
-5.21298561654421e-06
-4.12020401715995e-05
-1.73770362881376e-05
-2.63299947342617e-05
2.91781326067143e-06
-1.74434330626935e-05
-9.15112313901997e-06
-2.54648429368055e-05
-3.57506576463962e-05
-1.32398227068785e-05
-1.95566209297949e-05
-1.81476289129325e-05
-2.48931462434558e-05
-3.02233450008556e-05
-2.44424594455124e-05
-2.48072518910657e-05
2.98505560664676e-06
-3.15243524628922e-05
-1.47978104721944e-05
-4.54647621785366e-05
-1.27719881126442e-05
-3.11477924859194e-06
-3.62395878579987e-05
-3.5532756635643e-05
-4.14591379260135e-05
-2.82072607225032e-05
-4.60442277678124e-05
-2.83155688288548e-05
-3.47477839397494e-05
-3.22718272037242e-05
-3.14885063590693e-05
-2.37199644585397e-05
-3.26832306320757e-05
-2.23492915355995e-05
-8.7545186699978e-06
-2.93680605787195e-05
-3.34498589260673e-05
-2.60609869651778e-05
-2.14453679157213e-06
-3.32168655710157e-05
-4.0085268079197e-05
-4.08260403388421e-06
-9.50786614494233e-06
-5.68902583799583e-06
-1.67115590306166e-05
-2.32781262703876e-05
-2.99851463417483e-05
-2.42194546644522e-05
4.73027853017296e-06
-2.31794629544701e-05
-1.04474067012566e-05
-2.13042274603294e-05
-2.96439383842898e-05
-3.27619498689619e-05
-2.08126081235228e-05
-4.49374542745226e-07
-1.4239009593755e-05
-2.11293988478802e-05
-2.23080152294591e-05
-4.48449175200405e-06
-1.62615305703465e-06
-4.48070391639993e-05
-3.45183242776505e-05
-1.44655858275218e-05
-4.48281276132295e-05
-1.83140100982313e-05
-6.73858520645654e-06
6.26446982493925e-06
-2.10289555990221e-05
-1.69320266717362e-05
-2.79471380368585e-05
-4.47381945786318e-05
-5.77756462822856e-06
-2.70370582782125e-05
-1.13097435203539e-05
-2.41325265717901e-05
-2.3771478043359e-05
-3.33490883676448e-05
-3.13341967768223e-05
-2.8536383514889e-05
-2.00214593934855e-05
-3.66897120379882e-05
-3.41318830428015e-05
-1.23586829714761e-06
-9.46448135907261e-06
-2.13014736155961e-05
-1.04424462070667e-05
-1.84612213196963e-05
-3.58980392730173e-05
1.67853267415728e-05
-3.64004517561844e-06
-2.7144306589082e-05
-9.90278801239818e-07
1.68369698418694e-06
-3.54415387991656e-05
-1.86352548153872e-05
-3.84876348470372e-05
-3.13003720417014e-05
-2.8237401497813e-05
-2.73558529570493e-05
-2.77143095723434e-05
-1.11632560233712e-05
-2.69334506726569e-05
-2.69304025222198e-05
-4.47282241806415e-05
-3.50629166489953e-05
-4.28391302604987e-05
-2.7003493655852e-05
-9.91715943134602e-06
-1.98283058786752e-05
-1.13019708163814e-05
-2.10346098801946e-05
-3.94495907029085e-05
-3.19778188321511e-05
-5.29943528345004e-05
-1.84571797303714e-05
-3.34762579511483e-05
-1.37769870235265e-05
-2.854985691585e-07
-3.6633507004072e-05
-6.42571078722885e-06
-2.86763687980365e-05
-2.36432640119624e-05
-2.10614086982123e-05
-1.60162224189757e-05
-1.97174064227353e-05
-3.83690619117548e-06
-4.89138283865642e-06
-6.28980562826153e-06
-2.94819731544855e-05
-1.16636045011496e-05
-3.28269469017692e-05
-1.94066728572049e-05
-1.25856469295519e-06
-8.63612551447392e-06
-1.60203321158265e-05
-2.91774824860995e-05
-6.87578425270914e-06
-2.88516718573577e-05
-2.4954778256471e-05
-2.40892752434356e-06
-1.53245413992633e-05
2.30292231222548e-06
1.09906715110429e-05
-2.81858721131279e-05
-2.03815057166388e-05
-2.89764947083275e-05
-2.17111297997849e-05
-1.13606073194142e-05
-1.19021101839252e-05
-1.44174769629858e-06
-2.07700590935188e-05
-2.02752404341371e-05
-1.11767816650348e-05
-4.70341108180518e-05
-2.30790682549463e-05
-8.39899107717572e-06
2.30726739189616e-06
-3.0622627391862e-05
-3.85062938537201e-05
-4.00914431298606e-05
-2.67888131552138e-05
-3.64848107276762e-05
-5.47738700352973e-06
-2.95533893817661e-07
-3.13576499160625e-05
7.01918484437134e-06
-1.72132842134488e-05
-2.00241593767944e-05
1.04190376246978e-06
-2.19983342017188e-05
-1.80009223731303e-05
-2.12645338103194e-05
-2.58815633164662e-05
7.83030966235839e-06
-2.34686129526726e-06
-2.16478657611931e-05
-1.8019378859568e-05
-1.34640155186806e-05
-2.054595770063e-05
-1.46033115848902e-05
-2.13114503449258e-05
-3.10825319276048e-05
-8.6467435557537e-06
-9.69727678339407e-06
-1.32696748949417e-05
-3.50087362637624e-05
-5.12853066068655e-06
-2.14649592622795e-05
-4.15358995843289e-05
-4.55482215802835e-06
-4.75054453055053e-05
-3.62775832906337e-05
-3.52989542385635e-05
-1.28257420731488e-05
-4.69776725158223e-05
-4.92966409600399e-05
-1.47897110401663e-05
-1.02120769921063e-05
-2.16201062866685e-05
-3.52926914692774e-05
2.38762616731968e-07
-1.7979130514807e-05
-1.61922285092585e-05
-4.10768630782117e-05
-1.67234585271549e-05
-1.25846745135536e-05
-7.67832475276963e-06
-1.56496318282575e-05
-3.03158530162456e-05
-3.98853196520494e-06
-2.25362886655964e-05
-3.2174500903054e-05
-3.69396906243657e-05
-3.07093639628234e-05
-5.50719365828075e-06
-1.18454305650205e-05
-1.35054879244583e-05
-2.76470489141448e-06
-1.6252568126439e-05
5.07540581769094e-06
-2.49878678588916e-05
-3.19586463239655e-05
-2.41975747712025e-05
4.80758924746261e-06
-7.09834518493395e-06
-4.30796213190994e-06
6.30930131543513e-07
-1.40693562872515e-05
-4.4902978258186e-05
-1.63125476594237e-05
-1.92448570981493e-05
-2.52608771572114e-05
-2.53648263673938e-05
-1.60279283696058e-05
-2.69934824088595e-05
-1.57251984448873e-05
-1.80300841972041e-05
-8.83466605976852e-06
-3.55949562618107e-05
-1.88587649630202e-05
-2.69252596768569e-05
-3.34201877410963e-05
-1.61479697980271e-05
-1.46139962617721e-05
-2.28111538655787e-05
-1.51267858694287e-05
-2.50324286007985e-06
-1.09873736070239e-05
-2.45396076605055e-05
-3.60016811989869e-05
-9.61675095119177e-08
-1.99744120249434e-05
-3.0992126847329e-05
-2.98242847422803e-05
-4.86753273436164e-06
-9.18733001956617e-06
-5.29646197755748e-06
-3.47563193702942e-05
-2.25392970507359e-05
-1.39639459837944e-05
-2.1137503480973e-05
-2.13056273637484e-05
-1.68294987181533e-05
-2.69241955321775e-05
-1.67584725632621e-06
-2.57481380911097e-05
-1.98070192388804e-05
-2.57067359594934e-05
-3.06952215010118e-05
-7.82319159286399e-06
-3.55094657853098e-05
-2.28860658470816e-05
2.31807949464437e-08
-3.16324440074218e-05
-5.57167191300607e-06
-3.67682226377177e-06
-3.26637627932626e-05
-1.01291999250913e-06
5.88731705967242e-06
-1.06379047871359e-05
-1.24563539983389e-05
-2.24756259902126e-05
-1.84418042726325e-05
-2.49987712121126e-05
-3.41090185365907e-05
-1.8267341607839e-05
-1.95266385945123e-05
-3.42947318643768e-05
-2.65475091433622e-05
-4.04625841068258e-05
-4.59393756205034e-05
-3.79029673909501e-05
-2.46922851422266e-05
-7.47348833041326e-06
-9.59978046795906e-06
-1.94270179715898e-05
-1.5880460875447e-05
-3.40350300863665e-05
-4.04191922861161e-05
-2.07511740321154e-05
-2.73507539657158e-05
-1.11075249402768e-05
-2.44768464508075e-05
-2.00442319271282e-05
-2.46284651385133e-05
-3.21672381547452e-05
-1.00048659410432e-05
-1.84351013389224e-05
-3.09067867717093e-05
-4.82909548049702e-05
-3.10991754045067e-05
-1.75708512762492e-05
-4.8360158822609e-06
-1.36302828673615e-05
-2.31532844447631e-05
-2.5723554502045e-07
-4.80303189314291e-06
-2.83457818193023e-05
-1.60958971658674e-05
-1.43230402179781e-05
-4.76287688688424e-06
-2.4180500156473e-05
-1.35227707002622e-05
-2.32306417577333e-05
-1.33835242881937e-05
-3.88404761026284e-05
-2.74329319009666e-05
-1.60938188724489e-05
-1.23356808229278e-05
-2.40550920932607e-05
-4.1854078722046e-05
-3.41199389452695e-07
-3.60926250071397e-05
-1.00200907568307e-05
-3.87161892253757e-05
6.60479314768861e-06
-3.84168805258843e-05
-2.24528291882164e-05
-2.54677757812666e-05
-2.05777345341583e-05
-2.14696611234002e-05
-2.48214796111776e-05
-1.28410766670475e-05
-3.2279888016975e-05
1.21476286705751e-05
-2.93426683934699e-05
-1.048694138564e-05
-1.77181026628815e-05
-1.47011252889463e-05
-1.49258998514674e-05
-2.21278174909862e-05
-2.72877235344637e-05
-1.24289833327914e-05
-2.64694957097752e-05
2.24721044932874e-07
-1.90781217555682e-05
-2.93202808042831e-05
-1.94183604477871e-05
-2.66891287153117e-05
-1.39902234090438e-05
-3.53234234943085e-05
-4.01452665027571e-05
-2.70233479498747e-05
-1.94401173367273e-05
-1.11648571708356e-05
-6.18942366346225e-08
-2.96126142965396e-05
-2.34575701506483e-05
-1.0648129021847e-05
-2.15835095022095e-05
-1.43138570649065e-05
-7.43656222279158e-06
-4.98351547707453e-06
-1.74888932454614e-05
-1.63213592559617e-05
-1.72674173420255e-05
-2.42809911234067e-05
-6.44602800753768e-06
4.18907869431929e-06
-2.49320021486318e-05
-1.77143993655848e-05
-7.97846071877184e-06
-1.0918914623162e-06
-1.386227551812e-05
-1.62663271327928e-05
-1.49291038241792e-05
-4.0717640903581e-05
-5.93226540802038e-06
-7.20883356241872e-06
-3.15991988439412e-05
-2.35991419222592e-05
-8.55592965390246e-06
-2.70013393427334e-05
-1.38833995830395e-05
-2.07985812949181e-05
-1.17066514758424e-05
-2.83321352029956e-05
-6.62460888853025e-06
-8.18341425489119e-06
-1.23895652647763e-05
-3.54169694952651e-05
-1.49245606714126e-05
-2.26727410217894e-05
-9.80819936145299e-06
-6.80013154717397e-07
-2.34300031090867e-05
-1.96206845600269e-05
-8.49055675019291e-06
4.29637617360616e-06
-8.3808508962086e-06
-2.00722804701087e-05
-2.00139853946008e-05
-2.39715751875868e-05
-3.7977762129358e-05
-2.20894630425577e-05
-1.18721686992659e-05
-1.41641960358277e-05
-4.24774014749008e-05
-3.65567133253169e-05
-1.42015837102245e-06
-8.23157399217257e-06
-1.55856971159721e-05
-1.60104552028512e-05
-1.9695486037485e-05
-2.06518289890094e-05
-2.48424602789537e-05
-1.22046178203421e-05
-3.52855541251878e-05
-1.68087423424693e-05
-1.25521710728892e-05
-4.88110076230806e-06
-4.65942770803276e-05
-3.99497690324693e-05
-4.46773240674579e-05
-4.10628602883279e-05
-1.72548221446229e-05
-3.79469718695464e-05
-2.03876405092654e-05
-2.1683807502311e-05
-2.52368480836897e-05
-1.16175499224067e-05
-1.80237943996122e-05
-2.85219127365222e-05
-1.57726185899534e-05
-2.52084313117067e-05
-1.40612999180174e-05
-1.36525877970572e-05
-2.36122420409082e-05
-9.97241034088292e-07
-1.7085984464095e-05
-3.06946362487295e-05
-3.46937457325063e-06
-3.25412200152516e-05
-2.34868079449604e-05
-1.18270059237669e-05
-2.0989270890115e-05
-4.0397527995019e-05
-1.98469013039864e-05
-2.76566003417359e-05
-2.21422455608837e-05
-3.08898006660905e-05
-9.43142628142914e-06
-2.2910105588288e-05
-3.4931595868014e-05
-3.0567904414047e-05
-3.46562581608391e-05
-1.16509137404625e-05
-1.93472711822832e-05
-2.17642850774932e-05
-2.89792776990329e-05
-2.53608856634158e-05
-9.3745819233863e-06
-2.21873268349805e-05
-1.99993951741183e-05
-1.44222386003424e-06
-2.20788780555047e-05
-3.53298868959865e-05
-2.5791707551726e-05
-1.72909269519982e-05
-1.682771866367e-05
-4.0815876668929e-05
-9.61695906116372e-06
-2.06732494946349e-05
-3.48216823845055e-05
-2.54900355644674e-05
-2.21715001334065e-05
-3.37657318352687e-05
-2.35825815353951e-05
-1.45441610519191e-05
-3.09524626308467e-05
-1.7965490189056e-05
-1.00258947840675e-05
-2.06627560738185e-05
-3.9158232129411e-05
-5.98080831216971e-06
-2.31832192474566e-05
-2.03552983477499e-05
-2.32870497279731e-05
-7.88494024366277e-06
-1.03571947649849e-05
-1.87777239548643e-05
-1.3580919215848e-05
-1.46867632832008e-05
-3.03754003290332e-06
-1.45948435569969e-05
6.70107744744379e-06
-2.92148826509996e-05
-2.07935482608102e-05
-2.15960558770168e-05
-8.52534353856811e-06
-1.72884002835447e-05
-6.7525662292321e-06
-2.79828685663315e-05
-8.68207644890444e-06
-3.0634910099169e-05
-2.49992496742324e-05
-1.71544459525744e-05
-1.36824741473609e-05
-6.16206548113088e-06
-5.94590423196204e-06
-1.71396543807123e-05
-4.6374820880015e-06
-5.83035865089348e-06
-2.36697296440529e-05
-7.00538115328989e-07
-2.74700935610456e-05
-1.01838191309267e-05
-2.70972833951122e-05
-1.41625963046546e-05
-2.6792247374183e-05
-3.07010463660064e-05
-1.67146701690699e-07
-1.85287847892949e-05
-3.45882813469237e-05
-3.89163283528074e-05
-6.26647456305434e-06
-7.5051475781219e-06
-1.50534539960252e-05
-2.43564351136947e-05
-8.55950510124657e-06
-5.17196898685177e-06
-1.71178380292415e-05
-3.10723539169529e-05
-2.69928665406267e-05
-3.87138998315378e-05
-3.02123115395623e-05
-5.10824704506929e-07
-1.31651024380476e-05
-2.23233298382451e-05
-3.28977536842797e-05
-2.18708938364014e-05
7.90666407843946e-06
-1.16569873286144e-05
-4.09662970828461e-05
-2.16219544794294e-05
-6.36035127082317e-06
-2.45908442643127e-05
-1.87561652442942e-05
8.22834395001102e-06
-2.20989259563097e-05
-3.61519448862744e-05
-1.91178013467867e-05
-3.13555186526717e-05
-1.48897947364904e-05
-1.9892909926931e-05
-3.53385348309532e-05
-1.4731690430519e-05
-2.38153720411083e-05
-2.33075003294904e-05
-3.70225706354348e-06
-1.20381011816163e-05
-1.26398795613974e-05
4.20852101434547e-06
-1.45725447656983e-05
-1.97661735038907e-05
-2.18490755339026e-05
-1.95221050078098e-05
-3.12105563741932e-05
-1.744993751946e-05
-6.90730592785056e-06
-2.31015237632078e-05
-1.70821082014469e-05
-4.12455639599572e-06
-1.80116811751065e-05
-5.32231094484777e-07
-1.8702535640635e-05
-3.21128342812983e-05
-2.34226349666153e-05
-3.53487806577911e-05
-8.41390184828508e-06
-2.59084378544089e-05
-1.25644114127267e-05
-6.02852882171841e-07
-3.08989910309107e-05
-9.72053306378141e-06
-7.21451363927345e-06
-1.72483124801089e-05
-1.50982801125488e-05
-2.41293316852313e-05
-9.229174608732e-06
-1.07743270754705e-05
-2.39480876592517e-05
8.70783280704811e-06
-1.0291028111598e-05
-4.18219958853419e-05
-2.94914472140606e-05
-4.20237296194622e-05
-1.64156419533732e-05
-1.68476412883996e-05
-2.89366595211201e-05
-1.0590167404884e-05
-2.94732380308446e-05
-2.22302935146065e-05
-1.26171157665268e-05
-3.46288337580834e-05
-2.23521584535801e-05
-2.32721300670612e-05
-2.49252014194806e-05
-2.63618666225355e-05
-2.04993320603912e-05
-4.63431133534634e-05
-1.46604093355536e-05
4.12630722785265e-06
-1.2184735804719e-05
-2.46986992085209e-05
-4.65350718095972e-05
-2.03877019457845e-05
-1.25230924686148e-05
-1.3726170905097e-05
-2.06942283756937e-05
-2.72048048450264e-05
-1.07372527490696e-05
-4.19614889960927e-06
-5.59690925413378e-06
-2.78645884545532e-05
-1.7007329303375e-05
-4.35064473645965e-06
-4.23405957688513e-05
-1.58754413777233e-05
-8.33010498198946e-06
-1.76232657048048e-05
-2.69455354044457e-05
3.89337610976504e-06
-2.38639312017318e-05
3.02360290836162e-06
-1.5722821442863e-05
-4.08050417257953e-05
-2.67278053758346e-05
-1.88667939522338e-05
-1.27324217667114e-06
-3.09681353485257e-05
-2.78160860144689e-05
-3.5086681326334e-05
-5.04071645619165e-05
-2.31113935336467e-05
-1.99387578939424e-05
-2.70486277262493e-05
-1.77940517978775e-05
-2.42678113002508e-05
-1.40714135872635e-05
-1.18437638713838e-05
-2.06639659160305e-05
-2.50659922172293e-05
-1.1837121097771e-06
-1.31607773935757e-05
-2.10851188308101e-05
-1.75389881233156e-05
-4.64140480440781e-05
-6.46169710356258e-06
-3.5974273671157e-05
-3.08551379956779e-05
-2.63802280222483e-05
-4.98790042018532e-05
-1.16997074125444e-05
-3.23641810829364e-05
-1.97945967415271e-05
-3.31508480144072e-05
-4.59374133061592e-05
-7.09758731811404e-06
-2.46962020008674e-06
-3.54292990647501e-05
-6.36818316961026e-06
-3.25701710743962e-05
-2.01767898117492e-05
-2.29376945916248e-05
-3.28576593350566e-05
-2.29262833644142e-05
-4.06428130818209e-06
-2.1728221137483e-05
1.79473891789795e-06
-1.70165816525025e-05
-1.47439671399831e-05
-2.73598642890839e-05
-1.28395959710384e-05
-1.29702295810789e-05
-1.61604253328306e-05
-1.41751754454871e-05
-2.60633254288898e-05
-3.69314088721378e-05
-1.02862592410044e-05
-2.05355164229544e-05
-1.24078658296353e-05
-1.57079813256218e-05
-1.05257576319135e-05
-2.18681369122847e-05
-7.42541881013003e-06
-2.75972057553712e-05
-4.30580567436873e-06
-1.6403427436717e-05
-2.87248825668111e-05
-4.44588467940523e-05
-2.85770734285873e-05
-1.67508213698683e-05
-1.73607135191656e-05
-1.1448358193385e-05
-9.29759315256166e-06
-2.49942747978718e-05
-3.603397656094e-05
6.84134619202738e-06
-4.30286434174596e-05
-2.49349381828596e-05
-1.23615355766015e-05
-2.53380528918471e-05
-2.34718165563499e-05
-4.16331360023223e-06
-3.49486120656863e-06
-2.79414733557887e-05
-3.12230399740504e-05
-3.20682611834015e-05
-2.65797498052941e-05
-1.49097522313543e-05
-5.58601196239625e-05
-3.18364078746222e-06
-2.79207951691925e-05
-4.7103559713994e-05
-2.11610158905215e-05
-3.25606219370494e-05
-3.59642127272233e-05
-3.35725441863049e-05
-3.64671612293938e-05
-2.63636198191695e-05
-9.10578072789733e-06
-2.36246388457181e-05
-3.20865112472549e-05
-4.491028403706e-05
-2.82237256857903e-05
-3.58789313330549e-05
-3.43924550940747e-05
-3.62146477887617e-05
-1.14946373078073e-05
-2.99888447188591e-05
-2.54530671528877e-05
-4.41423763076885e-06
-2.56132975721871e-05
-4.03688245151124e-05
-2.38605601983366e-05
-1.4202362310094e-05
4.30777724088843e-06
-3.53299239468629e-05
-2.809246327894e-05
-2.95166745975297e-06
-4.62108969650853e-05
-3.51399648910476e-05
-1.58109435212117e-05
-1.63807675947595e-05
-2.56193132111705e-05
-4.26408067981684e-07
-2.51766756163522e-05
-1.34049457510182e-05
-2.08478381318268e-05
-1.58773751230727e-05
-2.34772967690865e-06
-1.69049396923693e-05
5.0995602690385e-07
-3.95446774137749e-05
-2.59066825287131e-06
-1.76309514805181e-05
-9.22650444434524e-06
-4.67622589429942e-06
-1.04949514685676e-05
-2.56826877010801e-05
-2.6014666002877e-05
-2.78799209929483e-05
-1.76120139222403e-05
-2.97519098882542e-05
-3.90605281768385e-05
-3.51070238068245e-05
1.37997583228807e-06
-9.20057646915089e-06
-2.08199561549084e-05
5.171223855771e-06
-3.35289366210908e-05
-6.96741157092817e-06
-1.52676712004526e-05
-2.044767249372e-05
-2.81647548241972e-05
-2.3377294258259e-05
-2.40646729523033e-05
-2.55785895323387e-05
-1.8712675883438e-05
-3.04552544537537e-05
-1.6498116893627e-05
-1.80421230458844e-05
-1.45437344212204e-05
-8.31655392002805e-06
-5.38749586679986e-06
-3.12543392348853e-05
-4.07759967384795e-05
-2.71110560316029e-05
-2.24402672596761e-06
-1.61464396581344e-05
-3.27713371804141e-05
-1.65253143532897e-05
-1.62129479208857e-05
-2.12507530948245e-05
1.07253185948227e-05
-1.98690907667613e-05
-2.56226285086619e-05
9.96290315341352e-07
-1.3045209211236e-05
-2.30720362204853e-05
-4.10176758785967e-05
-1.7066181013571e-05
-2.0052797369248e-05
-3.48745335771409e-05
-3.35417148189427e-05
-1.34032210985122e-05
-1.26739276207632e-05
-2.13798172507973e-05
-2.98341500185831e-05
-9.38254899703258e-06
-1.80617401067178e-05
-2.20693588910356e-05
-1.52532527981633e-05
1.52847538111927e-06
-2.80615140592506e-05
-2.4104664923968e-05
-2.59066665124983e-05
-3.27342587431711e-05
-2.83732311050126e-05
-1.69169537065115e-05
-2.13417725766053e-05
-1.87043915714306e-05
-3.68196570328284e-05
-2.90568599650987e-05
-1.40025257435311e-05
-2.70681699434384e-05
-1.77891757229126e-05
-2.13859966242176e-05
-7.99807477105774e-06
-1.8786062105711e-05
-1.94091331281021e-05
-2.1555386113836e-05
-1.03044248924877e-06
-7.80265425724567e-07
-2.31890572648212e-05
-2.8385915429538e-05
-1.35990823963574e-05
3.4726542588186e-06
-2.28075307072649e-05
-2.03102325813879e-05
-2.4555987927695e-05
-2.65380052315758e-05
-2.32452230785955e-05
-2.54893439906457e-05
3.405956133488e-06
-2.57571083426278e-05
-9.72847363155559e-06
-2.06500154142748e-05
-3.52166648455335e-05
5.40405857886039e-06
-3.64851861630316e-06
-3.36665285899275e-06
-1.46382959297683e-05
-3.55715356290474e-05
-2.11911952145644e-05
-6.06277658544208e-06
-1.0610269118471e-05
-1.93204817764906e-05
-1.59412068378882e-05
-3.97483095382024e-05
-1.61325949908315e-05
-1.48735648029843e-05
-2.00344587747984e-05
-2.23339103630592e-05
-3.23041864063006e-05
-6.27329532556904e-06
-3.0575583525095e-05
-1.11476958907096e-05
-1.73002968703738e-05
-3.37901326516293e-05
-1.4481544632197e-05
-2.78871316196432e-05
-7.40322597997557e-06
-9.92445680833533e-06
-1.61098286695302e-06
-2.68786687984795e-05
-1.71959002325698e-05
-1.32909035986723e-05
-2.47650097819201e-05
-1.48225808781619e-05
-2.66806972802447e-05
-4.80047968162028e-05
-1.13782751849675e-05
-4.29243361196295e-05
-5.43395669645518e-05
-1.56818659595644e-05
-2.43567297171412e-05
-5.24156443054135e-06
-8.10166503769052e-06
-1.1688149224738e-06
-2.78842764380609e-05
-2.13225203227681e-05
-1.49303177223391e-05
-2.8907946120216e-05
-3.37795997887584e-05
-2.46067816702047e-05
-4.4318491816667e-05
-2.77555828843225e-05
-7.10820521014043e-07
-2.56618921277873e-05
-3.2450979359259e-05
-2.07463897455918e-05
-2.2020204669882e-05
-3.96404481249898e-05
-4.13642430296276e-05
-1.28320763865993e-05
-2.50869448387498e-05
-7.9224035916495e-06
-7.63057055061336e-06
-1.21526506440672e-05
-2.74063994110005e-05
-2.68460931274147e-05
-2.78952096733579e-05
-2.44663391098837e-05
-1.23274874537705e-05
-1.2559130028817e-05
-2.98747612528473e-05
-3.02613764408788e-05
-1.28751908551343e-05
-3.91661224276937e-05
-4.11684144753915e-05
-1.56936840056599e-05
-3.75071472956596e-05
-1.52347150133205e-05
-5.2470265442603e-06
-1.10852596496224e-05
-2.63920693273857e-05
-1.85121362451921e-05
-2.63231775292148e-05
-8.69819065679216e-06
-5.51067197759852e-06
-3.38502184494779e-05
-2.4365584924902e-05
-2.21713037499616e-05
-1.84139960078677e-05
-3.51881226331643e-05
-2.43621105826915e-05
-1.03299949455806e-05
-3.39299233924693e-05
-1.00779871693435e-05
-4.02102349706083e-05
-2.83755079909382e-05
-2.59797220613855e-05
-3.56907673171513e-05
-2.44987802583178e-05
-3.78000244585222e-05
-3.35040441765605e-05
-5.00678948799555e-06
-2.71368059572855e-05
-3.41477225743952e-05
-8.57119897146233e-06
-2.56712601001518e-05
-4.13404570148232e-05
-2.44657804457466e-05
-1.537963613141e-05
-1.97303647761919e-05
-2.49420604698292e-05
-9.57496342230852e-06
-1.54476636428301e-05
-3.0230087508953e-05
-1.05688190940291e-05
-3.61094933226559e-05
-2.67717147995202e-05
-2.63798738576679e-05
-8.66029561235533e-06
-1.79765577450995e-05
-7.83543498713916e-06
-3.06497073094736e-05
-1.52913925791592e-05
-4.15614800870014e-05
-2.41458833651088e-05
-4.32458469950918e-05
-2.28845911364535e-06
-1.61238914891342e-05
-2.60945924479906e-06
-1.2888680990986e-05
-2.62870774614914e-05
-2.2913636852263e-05
-8.68689487019191e-06
-3.48972007642625e-05
-3.6065005181689e-05
-1.7996253003499e-05
-1.24777674401343e-05
1.87269091091864e-06
-1.06505435298541e-05
-2.489422534637e-05
-1.81678802870411e-05
-2.44128582715074e-05
-9.52159254605895e-06
-3.54914304291745e-05
-1.26832161493585e-05
-1.348132632468e-05
-3.45971683373753e-05
-2.35205198386915e-05
-2.38441485306981e-05
-4.11792826737597e-05
-1.95436862346121e-05
-2.07148933651124e-05
-1.81071511233575e-05
-4.12360716793319e-05
1.24310504523462e-05
-1.70495811723014e-05
-1.5177627156204e-05
2.31972852724145e-07
-1.77644438989672e-05
-3.2339675510297e-05
-3.57223010126655e-05
-4.4686639396446e-05
-2.6340813565894e-05
-1.98343128587112e-07
-8.68028941830436e-06
-4.19612266322287e-05
-6.36922423530432e-06
-3.67846312506453e-05
-1.26275334252508e-05
-2.01627411734691e-06
-3.54902892370415e-05
-3.5745555470354e-05
-5.50296151721996e-05
-2.39520122196345e-05
-3.71402833229786e-05
-1.36078321474056e-05
-3.62924626516153e-05
-2.93886246622427e-05
-1.78433936025694e-05
-3.0686334611935e-05
-2.75402661278498e-05
-2.00797029784066e-05
-2.63443447540172e-05
4.21393734010007e-07
-9.73816842494838e-06
-1.46221310323027e-05
-3.64894761986196e-05
-3.6342438989232e-05
-8.86499228209319e-06
-3.41722098175433e-05
3.62482768310151e-06
-1.76082845901845e-05
-2.92522208884525e-05
-1.0934181982659e-05
-2.64597984845522e-05
-2.2233438073632e-05
-3.1784216535113e-05
-1.04269957983786e-05
-1.63548547773793e-05
-1.88949284657871e-05
-2.14648761970396e-05
-1.06764174245167e-05
-2.10332440662864e-05
-2.21557112943419e-05
-1.6528444716218e-05
-4.10211729212932e-05
-3.53223402857466e-05
-6.51355301285476e-06
-2.11262545999425e-05
-4.39227862004269e-05
-3.5671664109905e-05
-2.99762450829765e-05
-3.24708217760652e-05
-2.61095937189312e-05
-1.76979556723101e-05
-1.59947468918118e-05
-2.18931442742406e-05
-2.4274296978714e-05
-2.03426242988967e-05
-6.74795057505488e-06
3.47767849441399e-06
-2.76997551279071e-05
-2.07281428536088e-05
-2.81415522494003e-05
-1.29806891527063e-05
-2.14485510779724e-05
-1.44847700938157e-05
-4.88812258381066e-05
-3.55103675233583e-05
-2.09901331326564e-05
-1.25142890250867e-06
-2.43301806559202e-05
-3.3731277721594e-06
-3.15235678889735e-05
-2.82004509045473e-05
-2.40643686613554e-05
-2.15120115915821e-06
-1.11720825265701e-06
-2.6368468720235e-05
-2.38988978979604e-05
-2.22941991988048e-06
-4.37254603347455e-06
-2.00707545849244e-05
-1.66444950958386e-05
-1.43909756535118e-05
-6.10648570305165e-06
5.89036754784423e-06
-2.62918978717226e-06
-1.07030196435365e-05
-1.48360017850145e-05
3.55881572791739e-06
-4.85839804222337e-05
-1.11221207352782e-05
-3.73027674153287e-05
6.03564457106257e-07
-3.5289589069907e-05
-1.47060435214669e-05
-3.01330281859139e-05
-1.04888825918496e-05
-5.22972331974822e-05
-2.78580093408534e-05
-2.09727000269258e-05
-5.81580152851e-06
-3.07992712674227e-05
-3.41106693714827e-05
-2.56547988093813e-05
-2.39420931850985e-05
-5.93060944036906e-06
-1.99704282194259e-05
-5.45767769060466e-05
-1.32410299905594e-05
1.49546773978236e-05
-1.66708793261255e-05
-1.27078572023442e-05
-4.54777087064365e-05
-3.54174609151575e-05
-6.43374664609455e-06
-2.06390795017437e-05
-2.29983067823867e-05
-1.35120056370043e-05
-1.9453762961393e-05
-2.20720548125275e-05
-2.10353922694489e-05
-4.37043381605985e-05
-5.67359418100241e-05
-2.32012804889486e-05
-3.22333064964951e-05
-2.46348038285248e-06
-1.63723092384188e-05
-2.55845360559613e-05
-9.34069831088758e-06
-2.77372770526654e-05
5.56226253174806e-06
-2.41789271839522e-05
-2.49646282638471e-05
-3.08299141163318e-05
-1.00147621860458e-05
-3.17158274539795e-05
-1.99160132745308e-05
-2.23632004859621e-05
-2.24242438982156e-05
-1.99545592178212e-05
-4.29329742520147e-06
-7.82978587195948e-06
-1.2474289320325e-05
-4.44764911011358e-05
-1.40741922065288e-05
-3.14028564668213e-05
-2.30919429508798e-05
-2.85741596447544e-05
-5.8902291352871e-06
-1.80235727534657e-05
-2.24429802741847e-05
-6.90478799728348e-06
-2.67293360693373e-05
-2.22049554492004e-05
-2.38598012414247e-05
-2.27763531359035e-05
-4.66387418371507e-06
-2.25794524613501e-05
-2.72548080031074e-05
-4.4885218555558e-06
-1.63927392213491e-05
-1.001723103304e-05
-4.18988033523555e-05
-4.55716583914815e-05
-3.62820217420991e-05
-2.14556602856753e-05
-1.50789791469956e-05
-1.84132711036231e-05
-2.58768753378251e-05
-1.408418049967e-05
-1.61874882729073e-05
-8.46679403689211e-06
-3.15043308299746e-05
-2.57398617137473e-05
-4.70724679478153e-05
-2.9514054249915e-05
-3.69453320247955e-05
-1.02279837657024e-05
-1.05142798623411e-05
-2.68955834683614e-05
4.30369712117416e-06
-3.729387342473e-05
-2.32021598032768e-05
-1.71100983446633e-05
-2.63728494253988e-05
-3.01903585385192e-06
-1.37632922373763e-05
-2.960806942703e-05
1.50770559493038e-05
-3.59110692684888e-07
-1.57983920937135e-05
-1.49879533970436e-05
-4.84808891356599e-06
-3.63594253559181e-05
-4.16722568655755e-05
-2.71690476402831e-05
-1.36099357261787e-05
-8.11499513566364e-06
-3.08169101039181e-05
-1.54360997855458e-05
-1.38243903302852e-05
-2.92822347227152e-05
-3.0201875630669e-05
-2.4942394480182e-06
-2.50921886181491e-05
-3.25299877001736e-06
-2.18595308512024e-05
-2.72048261824287e-05
-1.41182539975732e-05
-1.35084562095855e-05
-1.55739159905573e-05
-1.43853752785733e-05
-3.41511967374485e-05
-3.40082476717366e-05
-1.32510621590722e-05
-3.29717068512809e-05
2.37517001805933e-06
-1.62474548804266e-05
-4.5636832453584e-05
-2.55458460161735e-05
-2.28067531180979e-05
-5.15865174883402e-06
-4.07078509356989e-06
-2.86009922407003e-05
-1.47281316501912e-05
-6.79762220000564e-06
-2.11148112192609e-05
-4.29236515626369e-05
-1.25348768078936e-05
-4.39052978918848e-05
-1.25562563358222e-05
-2.16798101005452e-06
-1.99375559218155e-05
-1.63175768023958e-05
-1.32573205447549e-05
-1.7845767853962e-05
1.26726987221706e-06
-3.64843286401764e-06
-3.15776035682982e-05
-1.71605076365116e-05
6.57353736913079e-06
-2.32475486065552e-05
-1.81161899622998e-05
-1.9897153194548e-06
-1.55300243330481e-05
-5.26800771604087e-05
-1.10661819751221e-05
-3.28081531154001e-05
-3.33381584857789e-05
-1.12484689886725e-05
-2.00922552322011e-05
-1.68740342348322e-05
-1.8330270438953e-05
-3.28825612529671e-05
-1.93508561298081e-05
-2.03695869062929e-05
-2.08190091940992e-05
-8.89842990056407e-06
-2.48365987694904e-05
-3.20342270511543e-05
-2.76160577523325e-05
-5.03649780538827e-05
-9.82242700447994e-06
-1.82809344243461e-05
-2.45311954689759e-05
-3.36020635759899e-05
-3.71205434408014e-05
-1.45635619113085e-05
-1.09127176578602e-05
-3.26971601788974e-06
-1.61238944182928e-05
-2.51391981243552e-05
-2.3426358660222e-05
-4.74677513913081e-05
-3.63659098822686e-05
-1.51395519092231e-05
-1.21371600813165e-05
-1.93544254322022e-06
-2.04957876309161e-05
-1.91975650448152e-05
-3.64254991528451e-05
-9.21381958965734e-06
-2.33714241917243e-05
-3.49189062528269e-05
-2.71477750594031e-05
-1.31478784662946e-05
-8.98422447999573e-06
-2.87656707091042e-05
-3.18575974188709e-05
-3.1953961246517e-05
1.08632437483201e-05
-1.07943131115957e-05
-2.02900861044969e-05
-2.16903076559264e-05
-1.24102138719131e-05
-2.46761884676773e-05
7.36072408769929e-06
-8.20231311531985e-06
-2.47767358089726e-05
-1.0251220908504e-05
-2.49415060946178e-05
-2.38789128035565e-05
-1.39648488688126e-05
-1.28775063644113e-05
-3.21999689135348e-06
-3.60737395419712e-05
-1.85309007025519e-05
-3.72798548017183e-05
-3.12952781501163e-05
-1.36234472217998e-05
-1.86913849007295e-05
-3.77390838025451e-05
-2.40659567372608e-05
-7.25842970715508e-06
-8.29198108484602e-07
-2.15887543544975e-05
-3.05300941355997e-05
-1.79358506295856e-05
-2.72095085760126e-05
-1.87737928796901e-05
1.45784692700032e-05
-1.40794090717595e-05
-3.40533491839343e-05
-8.79463463536595e-06
-7.45026213826601e-06
-1.80071300290668e-05
-1.38866952441989e-05
-2.44145914512828e-05
-2.52960322814249e-05
-4.81456331000216e-06
-7.52925376231385e-06
-2.31714843616481e-05
-3.20107526233036e-05
-2.45850373871889e-05
-2.0052610787091e-05
-2.54462851940599e-06
-1.04405223012252e-05
-1.24042139200714e-05
-2.29813620097027e-05
-1.12754168031965e-05
-2.28354077972043e-05
-1.18812874996896e-05
-3.17659096487326e-05
-2.3144930008646e-05
-5.76146048555399e-06
-1.54899126336503e-05
-1.68057764398285e-05
-1.81128938667802e-05
-1.80422832723957e-05
-1.15324693631741e-05
-2.990239026955e-05
-9.21467657071998e-06
-4.09251597716192e-05
-3.54920845397911e-05
-2.44053548756185e-05
-1.11119671706937e-05
-2.15540702943675e-05
-1.75964623653955e-05
-1.50779146634631e-05
-3.06288269557954e-05
-9.21406355168084e-06
2.82978850727317e-06
-2.19915483246423e-06
-2.69848151960895e-05
-2.03750585852128e-05
-1.73158931512198e-05
-3.09067667319758e-06
-2.33451914079884e-05
-6.8366027903213e-07
-8.63739630270892e-06
-2.09980335918739e-05
-3.23123618523646e-05
1.97407750121736e-06
-4.4602574111651e-05
-2.96263641291976e-05
-3.30659793436172e-05
-1.71141854630704e-05
-1.37955758530656e-05
-1.45609890758269e-05
-8.56767675466513e-06
-1.56486466478302e-05
-3.21855627324703e-06
-2.71689578961106e-05
-3.58667204663007e-05
-1.90703753812426e-05
-2.76525397227503e-05
-3.47700244381704e-05
-1.9041917927219e-05
-2.00560312644498e-05
-2.30684317555737e-05
-2.22689854492546e-05
-2.9073046673549e-05
4.13485770345011e-06
1.09601091229933e-05
-3.2699939339135e-05
-1.50945486728669e-05
-4.5448192279939e-05
-2.85811654979238e-05
1.01608757579671e-05
-1.58911337225294e-05
-3.41147279209236e-05
-7.24477252851039e-06
-1.57620974589532e-05
-2.45907827550015e-05
-9.09779253273764e-06
-2.08009621322889e-05
-1.39083306676501e-05
-1.75481393397857e-05
-3.1358768473583e-05
-4.67613691300087e-06
-5.35979895011529e-06
-7.90480919433186e-06
-1.92373693735689e-05
-2.46866577175766e-05
-2.05964848032468e-05
-2.53654466386829e-05
-3.52568897432726e-06
-2.67470437242611e-05
-1.39497739060951e-05
-1.19258375206867e-05
-2.3625867139372e-05
8.28377419551425e-06
-3.17123723417764e-05
-2.22995640797236e-05
-8.06984028676421e-06
-9.29090632800692e-06
-1.98123075781948e-05
-2.38416804893794e-05
-9.20687656643023e-06
-2.04014608596581e-05
-1.98627170349037e-05
-4.18770006908507e-05
-3.37209847481196e-05
-2.13187802120596e-05
-3.30295245118003e-05
-3.31002925973121e-05
-3.29809991306794e-05
-3.49048702229472e-05
-1.02203504164976e-05
-3.12516053566821e-05
-4.4434565672527e-05
-2.83541269475499e-05
-3.06364036709022e-05
-5.56991650595121e-08
1.27348386877963e-06
-2.24246019909383e-06
-1.21156250530392e-05
-3.48688696624362e-05
-3.91534824998352e-05
-4.38531444354045e-05
-1.68019727189698e-05
-2.38943479615939e-05
-2.91980920654291e-05
-1.18992766816242e-05
-1.97904719398884e-05
-1.92468720931187e-05
-8.61938242143727e-06
-1.14443627957526e-05
-6.37930237622843e-07
2.73039174928062e-06
-3.5587842753603e-06
-1.41868274943271e-05
-2.21308705749122e-05
-2.35401270854549e-05
-3.20584652794042e-05
6.21662930684095e-07
-3.01154097398213e-05
-3.45309029378119e-05
-1.22856123851823e-05
-2.29397370722812e-05
-4.71336387473362e-06
-1.69521544729118e-05
-1.20456897123978e-07
-1.06260316457145e-05
-1.08098888724036e-05
-3.67328641653034e-05
-2.95756935699777e-05
-3.63300451308583e-05
-2.23316830507214e-05
-3.11379587754381e-07
-2.30601361179543e-05
-3.77019265562047e-06
-1.63512253350051e-05
-2.42241682792747e-05
-1.89811631584749e-05
-1.90893853946644e-05
-1.04998745152043e-05
-2.97463555455135e-05
-1.39855578498655e-05
-1.05998930665598e-05
-8.38411705416145e-06
-2.21882584305687e-05
-4.50143702316168e-05
-5.67052948220702e-06
-2.61601824792157e-05
-3.75504371122519e-05
-1.86543018422487e-05
-3.51670031851423e-05
-3.57688050961577e-05
-2.72205717737315e-06
-2.17907253343938e-05
-2.70185577211068e-05
-6.35559785068674e-06
-4.38607594607441e-05
-2.69279542980146e-05
-1.83497432114887e-05
-5.44054328976433e-05
-4.43062908397769e-05
-7.79042108738799e-06
-3.12548150272194e-05
-2.53577545365663e-05
-9.99354008029955e-06
2.47210584303474e-06
-2.53679160211194e-05
-5.19721466063643e-05
6.32499761455747e-07
-3.23229450851716e-05
-2.93708332465727e-05
-1.43128454501795e-05
-1.49532615055139e-05
-1.84630540821601e-05
-1.02384642267861e-05
-1.41864472054525e-05
-1.7264929411493e-05
-2.87759754492977e-05
-1.51620726065934e-05
-2.05862012333691e-05
-1.36469573188957e-05
3.08120135692138e-06
-1.25652623459238e-05
-1.46390888641032e-05
-2.89856105677617e-05
-3.35819993481962e-05
-1.60825035949246e-05
-2.68272248525718e-05
-2.40084645718671e-05
-1.71776786702257e-05
-2.30837010693045e-05
-4.4605425822048e-05
-3.81000253385864e-05
-1.60118408641557e-05
-4.0135008413655e-05
-3.5012278874389e-05
-2.61228569873162e-05
-1.32053241039422e-05
-2.69203149737306e-05
-1.23245225132724e-05
-8.03784196569587e-06
5.76356347687567e-07
-3.53383938788183e-06
-2.13440663226555e-05
-1.4819607520806e-06
-1.32704217057163e-05
-3.20458295955846e-05
-2.0464729814243e-05
-7.05741645318299e-06
-2.03663909493875e-05
-2.59415308761747e-05
-4.27879881374087e-06
-1.33597493094001e-06
-2.12876557606563e-05
-2.54007686551838e-05
-2.85369874310363e-05
-2.48528292426332e-05
-2.62134375464107e-05
-6.64923130637926e-06
-2.99966781285937e-05
-7.625363463834e-06
-1.48790378424527e-05
-2.5205871763934e-05
-2.50474427587496e-05
-2.76068207887225e-05
-1.86726591071368e-05
-2.90256352395719e-05
-5.07958934886657e-05
-2.42018747340303e-05
-2.01954976376087e-05
-2.56613451155126e-05
-3.44145051512934e-05
-2.97886735070762e-05
-1.2244343562454e-05
-3.11181686296937e-05
-9.54984527033851e-06
-1.67152672686653e-05
-3.32738337750334e-05
-3.00691305908513e-05
-4.42189451895724e-05
-2.10304162528743e-05
-3.35327293210819e-05
-1.62951035103105e-05
-5.34112524663161e-06
-1.65072701764891e-05
-1.98008587734909e-05
-4.35212711905743e-05
-2.30156368039805e-05
-2.97650796633376e-05
-2.73229540207727e-05
-1.04994388342239e-05
-1.98294397398139e-05
-4.36919641602875e-05
-3.18989742013864e-05
-2.32431411380957e-05
-2.75205124177391e-05
-1.32366209170332e-05
-2.49179068418737e-05
-2.45258633170449e-05
-1.74491268992473e-05
2.42939596535846e-06
-1.4127834323919e-06
1.15521667701446e-06
2.24096303780214e-05
-1.05000654276069e-05
-3.48744421984007e-05
-1.04553649147978e-05
-1.8113755142178e-05
-2.16613583508101e-05
-2.94733247560904e-05
-1.65243201602936e-05
-2.85046586378076e-05
-4.1324002910735e-05
-2.48533732488616e-05
-1.86105406169112e-05
-2.649639855847e-05
-1.02127528040582e-05
-3.00793394633855e-05
-3.69985692858238e-05
-1.62617918516329e-05
-1.61554180797688e-05
-1.81751272336917e-05
-1.76632975763011e-05
-1.51338369673565e-05
-1.35519790221363e-05
4.44524662872318e-06
-3.51994357737196e-05
-3.80171320407621e-06
-1.52145380481991e-05
-2.81156852621688e-05
-1.74062268880471e-05
-1.70695320263854e-05
-2.82330603629959e-05
-2.43028456068825e-05
-3.72539516407672e-05
-3.41084168147624e-05
-5.22194935322297e-05
-4.84575463535137e-05
5.65617490209224e-06
-1.68373219306051e-05
-2.77539964524244e-05
-2.55631374154094e-05
9.23614893183552e-07
-8.57154806271865e-07
-2.79722763052144e-05
-3.07372846818818e-06
-1.84395892899357e-05
-1.41634816692995e-05
-2.36462155624341e-05
-2.83539498378951e-05
9.03981564838702e-06
-1.99899724024584e-05
-1.21870746593903e-05
-1.32265342124267e-05
-2.23159741924562e-05
2.42683611808807e-06
-4.72427055167864e-05
2.97818186331487e-06
-8.1238372355804e-06
-3.45045930625082e-05
-3.91698430665574e-05
-2.88970595846562e-05
-4.29477531377762e-05
-2.82906418080774e-05
-8.94960526204845e-06
-2.77799444676623e-05
-1.70876053462285e-05
-2.44940267856142e-05
-8.62404627931604e-07
-3.3128041448578e-05
-1.76874756099647e-05
-1.00282383487656e-05
-1.83874324455662e-05
-1.99316713517426e-05
-2.69762815545595e-05
-2.31348601386726e-05
-8.96473981066996e-06
-3.67953715544381e-05
-2.31933952283516e-05
-1.5867331861027e-05
-1.94403374659216e-05
-4.43713698327561e-05
-3.97500278470002e-06
-8.62590842517663e-06
-2.73690759673698e-05
-6.22087674011216e-06
-1.56140914900399e-05
-5.67904975631274e-06
-1.64926528535504e-05
-2.23632490954453e-05
-9.3809626911515e-07
-2.37706013620217e-05
-3.11677110454156e-05
-1.74070516980742e-05
-2.89290742192637e-05
-1.24471127133388e-05
-1.90201803619082e-05
-1.04495870232235e-05
-2.3972585351717e-05
-1.04739385174167e-05
-2.57239504837861e-05
-2.25844476385172e-05
-1.0667649406409e-05
-5.90835755202742e-06
-8.30780574876856e-06
5.69838537147684e-06
-2.96702155407866e-05
-4.66336808535529e-06
-3.06018708079675e-05
-2.18509304022097e-05
-2.96162537163547e-05
-1.38988818698494e-05
-3.05126812565912e-05
-2.96759386085022e-05
-4.62285870246896e-05
-2.5244892934879e-05
-1.43252008944932e-05
-1.82973659766866e-05
-2.04038832502866e-05
-1.48663077594371e-05
-1.0195354666521e-05
-1.4333473534102e-05
-1.0041316258438e-05
1.30001189088098e-06
3.9992674454888e-06
-2.37482704078339e-05
-1.68243342738818e-05
-2.36279155011112e-05
-1.41436098648671e-05
-3.80408804282683e-05
1.90819716903019e-06
-2.36413017974277e-05
-2.36199719190754e-05
-3.24550444075229e-05
-1.49542099007929e-05
-1.5619234197097e-05
-5.7225059690462e-06
-1.16153815808757e-05
-6.15643043322107e-06
-1.11572357528012e-05
-4.45859907310349e-06
-2.27876048119398e-05
-2.36645023663063e-05
-3.23206470513953e-05
-3.14695929216638e-05
-1.64941289411094e-05
-1.33994230660104e-05
-3.30460577824152e-05
-1.76291184236287e-05
-2.56487849239056e-05
-1.25458817740256e-05
-2.2237548182817e-05
-1.98089526396708e-05
-1.36953442310082e-05
-1.13235828303409e-05
-7.18853615373526e-06
7.07925023275385e-06
-3.56592843409469e-05
-2.99958065566828e-05
-1.62840249554353e-05
-2.30025375401752e-05
-1.33753239680783e-05
-3.87241877039626e-05
-2.61950458033187e-05
-7.00878841089074e-06
-1.8440077686641e-05
-4.45727888208541e-05
-2.80164844929593e-05
-1.39139862145688e-05
-2.8887092146021e-05
-9.25392789685645e-06
-5.3549513740838e-06
-2.03280049138072e-05
-1.96270824422892e-05
-9.59143964782768e-06
-1.63089578492e-05
-3.3139635149788e-05
-1.16057397670019e-05
-1.37314776444853e-05
-2.04770920772214e-05
-2.88189984853242e-05
-4.93832578512395e-05
-4.3477859008488e-05
6.48453116797816e-06
-3.8683454164315e-06
-1.00868456249239e-05
-1.03494531209742e-05
-2.91259705097101e-05
-1.89823528841822e-05
-4.22384391746821e-05
-3.59978967994062e-06
-3.68074073251342e-05
-3.33273164875778e-05
-1.66584701153672e-05
-1.52168384897983e-05
-7.35181452515978e-06
-3.56251496508538e-05
-3.56519221206986e-05
-1.34659557891345e-05
-2.55118955580026e-05
-1.98656480050548e-05
-8.15149094378611e-06
-1.31557519873312e-05
-3.59877330453623e-05
-9.62121445622672e-06
-3.0424520854736e-05
-3.7201133371347e-05
-2.45221262227138e-05
-4.92582948698777e-06
4.07740858641561e-06
-5.1690855172209e-06
-3.07485881377523e-05
-2.66154091074094e-05
-3.09495053579277e-05
-2.91154132475399e-05
-3.26226988917807e-05
-2.82038060519191e-05
-2.40404943714272e-05
-3.62947227569246e-05
-3.44586667989624e-05
-2.77416350318821e-05
-2.72632782803354e-05
-2.20225740773917e-05
-2.13831562549059e-05
-4.69663959510031e-06
-3.66782806304578e-05
-2.63076223475188e-05
-3.81307333890381e-05
-4.90223610720445e-05
-3.2277959999228e-05
-1.22679786649079e-05
-2.22314280876012e-05
-3.68404308372191e-05
-1.48385862016795e-05
-2.70785739214777e-05
-3.12552887691158e-05
-1.8921798236616e-05
-1.7352101299496e-05
-2.1364441509039e-05
-2.89691711716775e-05
-1.06335051024722e-05
-1.89726523960905e-05
-1.36508834417796e-05
-2.76957283029926e-05
-2.80393050634441e-05
-1.38857540958365e-05
-2.55920522887646e-05
-1.55480893847463e-05
-1.82137232470843e-05
-2.13916665238604e-05
-9.21649325816943e-06
-1.08522708452862e-05
-7.79571027849382e-08
-4.83650365625595e-05
-1.55924039307512e-05
-3.36314913289647e-05
-4.06091528213973e-05
-2.83037620447647e-05
-9.15683882263142e-06
-1.88790707918902e-05
-1.4155831924025e-05
-7.36402348706496e-06
-2.89052000286785e-05
-2.48788983221938e-05
-9.08472071275564e-06
-5.1404885054671e-06
3.20373297468941e-06
-1.26921283254667e-05
-3.03628639672278e-05
-1.59554401422307e-05
-2.52503967039749e-05
-9.4293442070032e-06
-2.29625158263342e-05
-2.50039396654603e-05
-1.65252805160107e-05
-4.14897866928516e-06
-4.14813247730698e-05
-1.65559168499979e-05
-4.65587412514544e-05
-2.90760486712925e-05
-2.13041595887092e-05
-2.12737209517969e-05
-6.68648450578242e-06
-1.52142579242926e-05
-1.66132633315947e-05
-2.42642996599443e-05
-2.44228845745734e-05
-2.07750957120758e-05
-3.34378172326853e-05
-2.38710352760526e-05
-9.29635090654975e-06
-1.43795053334966e-05
-2.97238592059866e-05
-2.83670622997974e-05
-1.6973161581872e-05
-3.49476974970648e-05
-1.46277131091538e-05
-2.62794989897017e-05
-1.60005623791647e-05
6.69351643194058e-06
-5.47182985373613e-06
-4.98799239805955e-06
-3.2116194332317e-05
-1.04610794925574e-05
-1.98014473709861e-05
-5.1583511162336e-06
-1.50093254760118e-05
-1.44955928448738e-05
-1.33853360766948e-05
-1.18425877902663e-05
-4.43083525120518e-05
-1.48033200090823e-05
-2.47117027888276e-05
-3.47468668271006e-05
-3.8381017874824e-05
-1.80300099181328e-05
-2.86636846027465e-05
-3.47077766169986e-05
-5.30339518595812e-05
-3.68694250107293e-05
-2.28230306396796e-05
-2.73513935703029e-05
-1.65241982525445e-05
-2.26878407428403e-05
-2.19155293741472e-05
-3.00786905317799e-05
-2.53593182213485e-05
-2.732991574792e-05
-1.64232002533652e-05
-1.25908701733298e-05
-6.45320861875537e-06
-2.74697758703288e-05
-2.32601052328647e-05
-3.69524859050265e-05
-1.0712111721581e-05
-3.59012380340693e-05
-4.84936658017556e-05
-8.31442463370375e-06
-2.35713045958725e-06
-3.18218051786703e-05
-1.0634374955572e-05
-7.49356674009734e-06
-3.84807609637582e-05
-2.5062850006804e-05
-1.85535456327658e-05
-1.45288812777863e-05
-1.37301735218339e-06
-1.34663257878468e-05
-2.16038015774435e-05
-3.86811789101676e-05
-2.19463984890551e-05
-1.83571464997115e-05
-5.83157448276244e-05
3.81172461076339e-07
-1.21711480990104e-05
-5.00093803746575e-06
2.05975118380437e-05
-2.25712872113841e-05
-1.55475189622869e-05
-1.46711782466949e-05
8.09781759780399e-06
-2.42708882408649e-05
-1.93637026767541e-05
1.11376702248316e-06
-1.90904150595123e-05
-3.25368859495322e-05
2.10159271731772e-05
-4.15784304256159e-05
-1.42209245449114e-05
-1.91813343890055e-05
-3.13632378647082e-06
-5.96106920425286e-06
-1.9826333558513e-05
-1.10550734404607e-05
-6.77545537584631e-06
-2.83178052257317e-05
-4.32569881888155e-05
-1.4480541222049e-05
-2.79246101764395e-05
-1.91241390591635e-05
-2.2799165003877e-05
-8.710572340778e-06
-2.07113610595955e-05
-2.25229649356926e-05
-3.98320565210522e-05
-3.07788383241983e-05
-2.83272766229744e-05
-2.26984236196415e-05
-2.6954612740865e-05
-4.69875587504183e-05
-2.49770016929826e-05
-1.60572110913309e-05
-1.91135533871874e-05
-2.24768887304772e-05
-2.77558087927478e-05
-4.92913839908649e-05
-2.82026621256428e-05
-3.71826545922151e-05
-2.15078695604953e-05
-1.0700594825967e-05
-1.70408590304968e-05
-1.92336735606131e-05
-1.56934180387317e-05
7.18305477716695e-06
-1.69875838076246e-05
-3.29980170860757e-05
-2.29557914047477e-05
-2.07260793426647e-05
-2.45977060159453e-05
-2.29689678627925e-05
-2.43290097736559e-05
-1.63847279194534e-05
-4.46677958305187e-06
-2.93641772695616e-05
-9.63105024771459e-06
-2.44333487318235e-05
-1.6905687964391e-05
-3.42576663136e-05
-2.94132392599029e-06
-2.74093537721401e-05
-2.33339749266899e-05
-1.60304964848113e-05
-2.64535318383826e-06
-1.5664491785538e-05
-3.75850181598789e-05
-1.56212824930794e-05
-2.42514477426027e-05
-2.3718066227286e-05
-2.92844737279546e-05
-3.44771029365069e-06
-2.1169075139059e-05
-1.22450724933489e-05
-1.48962705801731e-05
-1.33658171567389e-05
-1.70406243498482e-05
-1.32867156351269e-05
-6.98377515943859e-06
-2.56803598595196e-06
-2.90740015324635e-05
-6.18705923031741e-06
-3.16725766875682e-05
-2.70001778131719e-05
-2.86098153615232e-05
-1.54508969864979e-05
-2.17957684353539e-05
-1.84749037848255e-05
-5.03214391483376e-05
-4.51744835478015e-05
-3.33405014363077e-05
-1.26760285616317e-05
-1.04907533386961e-05
-1.16853102430134e-05
-2.27205091237369e-05
-2.06042402024503e-05
-2.81707678143723e-05
-2.06684313605308e-05
-2.9474928525168e-05
-1.54112492413378e-05
-1.21073392790775e-05
-3.22606377204353e-05
-2.20830600971251e-05
-3.4522006938666e-05
-3.00955241252234e-05
-1.41371910145167e-05
-4.23933429032231e-05
-1.82333485968476e-05
-1.99217143746197e-05
-2.01585112780787e-05
-2.30956000963452e-05
-1.63582134574262e-05
-1.48891558790226e-05
-3.25861808478174e-05
-1.2376890999529e-05
-1.18781868154615e-05
-7.34664344924763e-06
-7.53734972430744e-06
-3.01613324106228e-05
-2.58908591623034e-05
-2.31756725989132e-05
-2.08717670134994e-05
-2.23031597940619e-05
-1.75375125196721e-05
5.58168425168415e-07
-2.8919234478908e-05
-3.35066586898495e-05
-3.37197837846369e-05
-5.22046106638446e-05
-7.65580899115385e-06
-6.09971268306679e-05
-2.32280176252272e-05
-3.73204877971689e-05
-2.69363964758699e-05
1.05442866059715e-07
-2.01390350845134e-05
-1.54564763106297e-06
-3.11502561211859e-05
-3.16040451541351e-05
-2.57529366338241e-05
-2.61597838601673e-05
-3.6896091180955e-05
-2.32730571750438e-05
-4.50075318355108e-05
-3.60599749446703e-05
-3.46976132672957e-05
-3.314604911406e-05
9.38169048678703e-06
-2.19750966253746e-05
-2.6996668721158e-05
-1.91893800575408e-05
-1.39311756839985e-05
-2.70879684969202e-05
-1.13431625628705e-05
-2.28301909733993e-05
-2.68192306677629e-05
-3.08878319318224e-05
-1.60247383986257e-05
-1.98620996396459e-05
-2.97631209137162e-05
-2.93286882261877e-05
6.93454843220047e-06
-1.46167912580574e-06
-5.76413795887366e-06
-6.57380263409742e-06
-3.21876185525675e-05
-1.20705195125228e-05
-3.01608420655704e-05
-2.9865027470853e-05
-1.48143429612094e-05
-2.64777945240098e-05
-4.26393231805867e-05
-2.55086614572973e-05
-2.06731841656791e-05
-2.63140682325351e-05
-4.11660428524727e-05
-2.82649707867572e-05
-3.09872799200242e-05
-2.88839511656069e-05
-3.86947277597265e-05
-7.42747317107226e-06
-3.90797602253609e-05
-1.74824381572097e-05
1.92342930659521e-05
-2.36498369787103e-05
-5.2234580861236e-06
-2.00574518377426e-06
-1.24598052987969e-05
-2.42876056845596e-05
-2.6230710691392e-05
1.08876925472718e-05
-2.96731840739066e-05
-3.7411870192477e-05
-1.60799522353472e-05
-1.74077879790944e-06
-4.55542133145309e-05
-1.0136950075005e-05
-3.18240265583263e-05
-3.01042930447702e-05
-1.30452251924006e-05
-1.50523960050302e-05
-2.0505265012584e-05
-3.11898069767176e-05
9.43916414414116e-06
-2.78255476385445e-05
-2.67186183435398e-05
-1.4479269538502e-05
-4.25932795867615e-05
-2.50507537192938e-05
-2.51129982315365e-05
-3.22164967805867e-05
-1.36488838765028e-05
-1.43424313712501e-05
-1.74662605008062e-05
-1.84295121001476e-05
-1.77860176572217e-05
-9.24702746380758e-06
-2.01635292878635e-05
-2.35345863624245e-05
-1.5872252545097e-05
-3.27998903150123e-05
-2.80179428139767e-05
-1.02729594498604e-05
-1.13772781678384e-05
-1.7443059761877e-06
2.13851304652353e-05
-2.59559782535357e-05
-1.53244249771637e-05
-2.69242479656703e-05
-1.5666236703963e-05
-1.82653075889061e-05
-3.07133674992052e-05
-9.60968051668202e-06
-2.76611808605683e-05
-3.0437828975167e-05
-1.80232463610545e-05
1.22702226862371e-05
-3.16848734715755e-05
-3.25161707522724e-05
-1.75018122970515e-05
-1.7170895842019e-05
-3.54760925839488e-05
-5.25357374812478e-06
-3.36796676836631e-05
-1.49132385596623e-05
-9.89827910097872e-06
-1.96580465126308e-05
-4.61002185467369e-05
-2.79945817208283e-05
-1.97460494633738e-05
-2.8888218423947e-05
-3.34261813042171e-05
-2.17294037253666e-05
-3.60052617173139e-05
-3.18274959243766e-05
-1.25923310867934e-05
-2.18268626262456e-05
-3.0566553654797e-05
-2.05850256216904e-05
2.05659358827254e-06
-2.37407697851927e-05
-1.52118461432394e-05
-3.77723080432632e-05
-6.55532042764451e-06
-2.16243101515983e-05
-2.56473805657233e-05
-2.10745440193857e-05
-2.19804632728322e-05
-3.51168713667676e-05
-1.26061280310252e-05
-2.37317112921017e-05
-1.30132455249227e-05
-1.39371454467324e-05
-3.73295249287351e-05
-3.99193049134831e-05
-2.85648725115734e-05
-2.33707306005137e-05
-3.11610839955232e-05
-4.19231390146741e-05
-3.08865921939133e-06
-1.01109476892862e-05
-4.03415557737461e-05
-1.26419780024744e-05
1.06536582309908e-07
-2.629588500345e-05
-2.26257054857714e-05
-1.98812841895618e-05
-9.46791060343536e-06
-4.50486509214954e-06
-2.11042220375971e-05
-3.29198981953898e-05
-1.30018548248059e-05
-4.05286066642066e-06
-1.86718745002833e-05
2.12890693975276e-06
-2.51657689758902e-05
-2.97117976666515e-05
-2.79063222617093e-05
-1.66851303965286e-05
1.01954035819242e-07
-2.37012449318544e-05
-2.54314273757254e-05
-1.90218805535941e-05
-1.02491969437126e-06
-2.05712478402396e-05
-1.05400425857414e-05
-1.27241648703367e-05
-3.11174222212944e-05
-2.54692903242446e-05
5.34477438906905e-06
-1.77625908081712e-05
-3.0810874273065e-05
-2.1442878569717e-07
-1.12644470618698e-05
-2.07156163977888e-05
-7.57777208591549e-06
-3.74211746994792e-05
-1.80288696185949e-06
-8.28660574225759e-06
-7.61687710953311e-06
-1.40861893419544e-05
-7.82225235479715e-06
-4.08387613734851e-05
-1.36339444759426e-05
-2.78812075757817e-05
-2.02561287195006e-05
-3.19967846412305e-05
-2.93413324566583e-05
1.97907347024164e-06
5.91224786631168e-07
-1.31647637145418e-05
-3.52483999900538e-05
-2.42559822261453e-05
-3.49381434821119e-05
-3.05510303239416e-05
-3.29172132808961e-05
-3.43642405030519e-05
-2.45817170868759e-05
-2.11165028132635e-05
-8.44003092799906e-06
-1.95363209039438e-07
-1.13903994514959e-05
-2.30194572949995e-05
-1.76629213924215e-05
-7.65084039039962e-06
-2.60071802423252e-05
-1.82919866437675e-05
-1.16764409630634e-06
-2.02269094891283e-05
-2.03281630924539e-05
-2.44022905424218e-05
-5.39463394204471e-06
-2.66618595429537e-05
-1.58250898952237e-05
-4.43679238815072e-06
-4.44223331808288e-06
-1.13830529054956e-05
-1.82832687148651e-05
-2.18451244709881e-05
-2.31696908352974e-05
-1.85793841816307e-05
-2.96680726299863e-05
-2.27052470042934e-06
-8.25809323722871e-06
-1.80731586873555e-05
-3.23134267886775e-05
-1.91429107821171e-05
-3.02048015588592e-05
-2.3683130138923e-05
-1.73323172618705e-05
-3.84497508880981e-05
-9.64680071115606e-06
-6.16738482505342e-06
-9.86067984745694e-06
-2.18292841401989e-06
-3.50159565189689e-05
-2.31799240262879e-05
-3.29023590934296e-05
-3.77645006661159e-05
-2.80601828974027e-05
-2.14015409220475e-05
-3.27812334091765e-05
-2.05767827606324e-05
-3.19098495624002e-05
-1.55048974225485e-05
-1.48526850456257e-05
-2.03683467052216e-05
1.76359757358888e-06
-1.04675393478282e-05
-8.41311330473206e-06
-3.23258397110985e-05
-4.55219354471779e-06
-2.0954963892224e-05
-1.32228761131101e-05
1.16933396854347e-06
-9.01334891372328e-06
-1.60841221417311e-05
-2.11196468658907e-05
-4.1990010913622e-05
-8.23377672528351e-06
7.77930398690818e-06
-2.14862708157495e-05
-2.93156135719263e-05
-2.52891886962504e-05
-2.93591469787975e-05
-1.79861224794685e-05
-2.71263031558324e-05
-1.99926899538298e-05
-1.60076838805423e-05
-7.58306817201556e-06
-5.15846235686089e-05
-3.10908860661352e-06
-1.94518821698841e-05
-3.21123103756319e-05
-1.14215259631456e-05
-9.92178232934903e-06
-1.15559915593393e-05
-4.58011167374146e-05
-1.31630944071225e-05
-2.94816397620603e-05
-4.99078896490645e-06
-4.15284052055251e-05
-1.87586540464361e-05
-1.968710816469e-05
-3.30914425360828e-05
-1.87014649436559e-05
-1.27625289434612e-05
-7.56444010063224e-06
-1.64765603614614e-05
-3.38956853894608e-05
-4.14877192184933e-05
-2.91166348251217e-05
-1.42765208633942e-05
-1.78672504276251e-05
-3.37700250061055e-05
-2.08934715809905e-05
-2.40144111148803e-05
-3.98429772660398e-05
-2.4298129687337e-05
-3.66477156588948e-05
-2.64146425243739e-05
-1.81337384661107e-05
-4.04955703532654e-05
-1.77727013781889e-05
-3.5289565566787e-05
-6.01380673163275e-06
-1.02928553788583e-05
-2.34149432366693e-05
-2.73443555365837e-05
-2.9381233530182e-05
-3.71777995771223e-05
-1.61938038769371e-05
-1.47774130845395e-05
-2.60358194447845e-05
-2.69544901103283e-05
-3.84583803300368e-05
-6.38067399381287e-05
-9.24254272705716e-06
-2.05608702055177e-05
-4.07348268869917e-05
-1.70619253997282e-05
-3.39089015322148e-05
-2.24302056726263e-05
-2.8005373967731e-05
-2.20631144667844e-05
-2.42929545701928e-05
-2.28105218194243e-05
-4.85496651442149e-05
-8.83303230877004e-06
7.71239015052381e-06
-2.99635498820329e-05
-2.63695236165286e-05
-1.97128916804377e-05
-2.52666465691373e-05
-7.39026349542303e-06
-3.66684276640923e-05
-2.81580031946237e-05
-1.69474724013794e-05
-1.81802637386056e-05
-5.238166032522e-05
-1.61344789145983e-05
-3.67669476667754e-05
-1.52094036693344e-05
-1.32628980827465e-05
-3.64568402188283e-05
-2.93624477764791e-05
-2.12787334213139e-05
-2.01085494830309e-05
-3.70871093040003e-05
-3.62049834354862e-05
-1.57204053339031e-05
-5.40924742718827e-06
-1.396918890854e-05
-3.62681621803075e-05
-6.94916545406854e-06
-3.2607506530108e-05
-3.21557609560295e-05
-1.38709404070345e-05
-1.38283430017947e-05
-4.06947782343214e-05
-1.1229056920773e-05
-3.16295823417419e-05
-6.95559139869719e-06
-2.12683530582479e-05
-2.8543917510452e-05
-2.61260522807587e-05
-1.74136806436096e-05
-2.14107742724018e-05
-2.73868666153627e-05
-2.98081629463097e-05
-8.65797348879234e-06
-3.58775144340988e-05
-4.33844809165221e-07
-1.25376901375156e-05
-2.77813572590568e-05
-1.62956588196301e-05
-1.69767739389753e-05
-3.69619136025866e-05
-1.97694423614983e-05
-2.03329195217857e-05
-4.49462449198208e-06
-2.7943299649813e-05
-1.30889801388757e-05
-2.48866141620828e-05
-1.61731369416415e-05
-1.82560902642124e-05
-1.7243194187791e-05
-3.24675731984046e-05
-2.47596569558385e-05
-1.50993232651402e-05
-1.06218179475632e-05
-3.72395456832682e-05
-5.72395240518569e-05
-3.26342717971438e-05
-2.94452038068988e-05
-2.20004329150648e-05
-1.91382091369613e-05
-2.03186823488907e-05
-8.03713494461574e-07
-2.0087767693597e-05
-2.72099934140042e-05
-2.88462258875742e-05
-2.27463267265269e-05
-7.04196832416632e-06
-1.80796322853903e-05
-3.37875027744388e-06
-2.22981059955524e-05
-1.93212839957393e-05
-1.29089254715112e-05
-1.55463206165252e-05
6.19279606816333e-07
-2.74727860651785e-05
-3.00798877783891e-05
-9.97179504556241e-06
-3.02404987618017e-06
-2.6545910896406e-05
-2.91573604848047e-05
-4.43674187229638e-05
-1.25607013236365e-05
-1.0442851000203e-05
-2.56336958249829e-05
-2.17682103125589e-05
-2.726845318811e-05
-2.00050671687526e-05
6.52402408660344e-06
-4.14061627659802e-06
-1.3879371583402e-05
-4.28637970052776e-05
-5.25936755534686e-06
-4.79182028362968e-05
-2.76347095180814e-05
-3.01607582644592e-05
-1.31650307979702e-05
-4.1845937920028e-06
1.45133134969925e-06
-1.67819308723515e-05
-1.3930408190338e-05
-3.79163811385104e-06
-7.01315993532004e-06
-1.42938184879729e-05
-3.26931324046377e-05
-3.05428208768835e-05
-1.75781669159466e-05
-1.73393643420871e-05
-3.631619636267e-05
-3.74872078143679e-05
1.34509365619279e-05
-1.76864976286955e-05
-2.69234468525899e-05
-2.82116742266197e-05
-2.47037389606011e-05
-5.95376220511443e-06
-9.33406049700261e-06
-4.29207343499105e-06
-5.813769678118e-06
-7.07449652554533e-06
-1.51752887423882e-05
-1.07265909358848e-05
-2.77578923482684e-05
-1.38425937178992e-05
-1.84506983312803e-05
-1.74595225494952e-05
-3.20922389674654e-05
-4.2151834814518e-06
-1.94620024511322e-05
-7.44775903487322e-06
-2.56820257359717e-05
-6.79067475558005e-06
-1.5234197532657e-05
-1.4905535474162e-05
-1.35349515799021e-05
-2.0583253596328e-05
-1.41201333919513e-05
6.85388362429697e-06
-2.22509142781649e-05
1.17703006003275e-06
-2.31310433911143e-07
-3.47450289642264e-05
-2.20208270498321e-06
-2.3809909608434e-05
-2.40682510210684e-05
-4.06003988026507e-05
-1.99581086467984e-05
-4.93102752166873e-05
-2.26864514153661e-05
-3.39355642082923e-05
-2.65162361429798e-05
-1.58153766312272e-05
-1.5716764030847e-05
-1.21485923589877e-05
-1.68151943321664e-05
-1.14179341431473e-05
-1.54866186098346e-05
-1.00152267603272e-05
-1.37988283914201e-05
-1.37819365737717e-05
-5.92203199071169e-06
-2.46591236946551e-06
4.15096689260072e-07
-1.64720959004308e-05
-1.07126056660024e-05
-2.49940846232839e-05
-6.55809705092822e-06
-1.67322571873174e-05
-3.33919841911654e-05
-4.11453410330536e-05
-4.94705301511853e-06
-1.0267248853172e-05
-9.93898075158228e-06
-6.79872566372351e-08
-5.94048446214563e-05
-1.61709543860455e-05
-4.47233621834579e-05
-1.53204542154049e-05
-3.64678401485864e-05
-4.75766939315835e-06
-1.662457810306e-05
-3.84521571844548e-06
-2.18441975055312e-05
-2.45141851755869e-05
-7.67882996207043e-06
-2.04989208695532e-05
-1.83488555607832e-05
-2.18599298150456e-05
-2.13254655261941e-05
-1.92360658534165e-06
-2.28770701783119e-05
-1.38304922929519e-05
-2.66670253119209e-05
-2.24718174631903e-05
-3.78041482331218e-05
-1.45710625493829e-05
-2.33425282422786e-05
-2.7721339597969e-05
-4.13492509040463e-06
-2.08490945781587e-05
1.22623046931541e-06
7.09949498669264e-06
-4.24981078333924e-05
-4.09424147798702e-06
-3.82650709546819e-05
-4.2254215199639e-05
-2.97454357448253e-05
-2.4447862490662e-05
-3.00017372180631e-05
-3.69622106579344e-05
-2.02708402878612e-05
-2.23995119936031e-05
-1.70199876762309e-05
-3.94487218260965e-05
-1.09247135013205e-05
4.45837318284666e-06
-2.61362620665943e-05
-1.94149056392431e-05
-4.04577430169434e-05
-2.63169204677652e-05
-4.02730124525511e-05
-2.4160774905024e-05
-2.72331718353593e-05
-2.09185215646568e-05
-2.18511116521836e-05
-3.37946829745858e-06
-2.25561039989287e-05
-4.1183924237937e-05
-2.0005516575488e-05
-8.61763471941147e-06
-1.33429543986896e-05
-1.77815075839739e-06
-2.38097618753758e-05
-1.80780116206352e-05
2.93237582389865e-06
-1.58766144485609e-05
-5.14101794639216e-06
-1.38079112518486e-05
-2.54829942947683e-05
-3.3118626942465e-05
-1.96009539779122e-05
-2.67323621785211e-05
-2.58732477051076e-05
-1.51516356945323e-05
-4.90313937633045e-05
-2.95395025582229e-05
-1.82251253424908e-05
-2.46352647669455e-05
-1.38559044961695e-05
-3.27614573477959e-05
-2.96456874633074e-05
5.55885543469735e-06
-9.03855262225267e-06
-5.20725667160588e-05
-2.61328492502494e-05
-3.01311951415384e-06
-2.49884132727025e-05
-1.95595051870575e-05
-1.61538534875483e-05
-1.91676645242492e-05
-1.8064370444742e-05
-9.71057324432053e-07
-2.90376125778248e-05
-1.78947632108357e-05
-8.0975926441159e-06
-7.60439394615883e-06
-7.45740394433307e-06
-9.03760761091498e-06
-2.08630278861576e-05
-3.3843174426567e-05
-2.08335498146156e-05
-3.5016240493206e-05
-1.0558047735734e-05
-2.30937649658731e-05
-1.13035973619704e-05
-3.0957783773199e-05
-1.54635521538323e-05
-1.82721500449424e-05
-1.64115058578032e-05
-2.36588652433538e-05
-4.77535176938552e-05
-2.08267973527759e-05
-1.47557375706194e-05
-2.00000267844105e-05
-3.16621119125743e-05
-2.04921494835317e-05
2.16310028031813e-06
-2.3247762063282e-05
-3.19728177811716e-05
-2.02057260900666e-05
-2.31153838837158e-05
-1.8715137641299e-05
-3.12387292388505e-05
-2.04188494648694e-05
-2.1090658783673e-05
-2.73892575420898e-05
-2.21057561726809e-05
-2.62047574770825e-05
-3.18942073040276e-05
-4.0376626407114e-05
-2.75961893014788e-05
-1.47551279566962e-05
-2.37997024072263e-05
-1.19729961281401e-05
-3.75799740099837e-05
-2.16825112486703e-05
-1.8238223179814e-05
-3.27643566469314e-05
-2.74607952326599e-05
-1.76552979340665e-05
-1.35325567844852e-05
-4.23711224403366e-06
-2.53031348226171e-05
-2.80725038960902e-05
-2.53007432410739e-05
-2.48381238106646e-05
-2.7111933539584e-05
-2.75109360404158e-05
-7.78776960356875e-06
-2.62787522323405e-05
-5.37422104026496e-05
-2.42294872134849e-05
-1.03834960169373e-05
-8.73446945556292e-06
-3.10035251287461e-05
-2.93764437611646e-05
-6.79865538299443e-06
-2.73301623944907e-05
-3.78273911915164e-05
-2.32029040784398e-05
-4.41847571084803e-05
-1.75811168778743e-05
-3.05268523656986e-05
-3.62457025953412e-06
-3.11175302125989e-05
-2.53848609624549e-05
-3.94103762147374e-05
-2.25440979939304e-05
3.78904027257969e-08
8.16869729911623e-06
-1.13724437043605e-06
-4.38485396516122e-05
-3.44043164314908e-05
2.19130616208444e-06
-1.88389263047197e-05
-2.90187657052086e-05
-2.1856616703379e-05
-9.63075568953572e-06
-4.350036673694e-05
-2.31656420937534e-05
-1.41542276178294e-05
-2.1346171344821e-05
-2.86380911843174e-05
-3.56769140624426e-05
-2.6530188344075e-05
-1.69549879531519e-05
-1.62271036110851e-05
-3.44375081253386e-05
-2.10404545857891e-05
-2.13988053497656e-05
-4.01089515219126e-05
-8.29018327295104e-06
-2.82472590628844e-05
-2.093834061232e-05
-5.03865857321254e-05
-5.00370541690965e-06
-1.92400409935281e-05
-4.06885659338541e-05
-1.32354105393285e-05
-4.23561673084182e-05
-1.27752125502671e-05
-7.10135377790507e-06
-7.03079063138109e-06
-3.79550674412216e-05
-6.75860760721632e-06
-1.46772739886203e-05
-9.03088888332574e-06
-3.77912527558981e-05
-3.70971258978375e-05
-4.28802911857764e-05
-2.46388060490175e-05
-1.88929378626818e-05
-2.49216306526297e-05
-3.54219903619181e-05
-1.74240866494564e-05
-2.56958513860303e-05
-1.80202664804818e-05
5.78303342632119e-06
-2.08229554779261e-05
-1.51608171693463e-05
1.91489028955469e-08
-9.83354948363729e-06
-3.21427507835483e-05
-1.53938519591725e-05
-9.71741913846403e-06
-3.46689625184345e-05
-8.77760112374239e-06
-2.41194035585312e-05
-2.56634318884755e-05
-1.18742728981252e-05
-2.96757955351893e-05
-1.86622157928492e-05
-1.14922768020414e-05
-1.30516615402014e-05
-2.97637135199796e-05
-3.36870839366028e-05
-1.02345874659172e-05
-2.02831213379409e-05
-3.83795979363283e-05
-3.78206685712092e-05
-3.21166529975644e-05
1.18278478779214e-06
-2.15710746715834e-05
-3.66076784331648e-05
-5.7202521381228e-05
-2.86911131879469e-05
-3.70792143708856e-05
-1.0385113931294e-05
-1.12855324255136e-07
-4.85060276035936e-07
-1.98202945836998e-05
-2.62526979091936e-05
-5.56210933652171e-05
-3.22653954277621e-05
-1.71583305305106e-05
-1.50249844483792e-05
-1.15146315221133e-05
-7.0769761644212e-06
-3.07556245186085e-05
-2.28904147757455e-05
-1.19604451562901e-05
-2.6493248178376e-05
-2.85589675610698e-05
-2.28617030487375e-05
-1.37571856717533e-05
-2.55873014403278e-05
-3.44129816521713e-05
-2.11804481892758e-05
-3.39127382732262e-05
-2.48395916822248e-05
-3.67518702896831e-05
-1.91312513120002e-05
-2.77478360065747e-05
-2.46947556292538e-05
-1.62767301117659e-05
-3.27546238032425e-05
-3.25061121980774e-05
-3.61827043677201e-06
-4.67957382354267e-05
-1.04495747332319e-05
-3.0378908215988e-05
-3.72307084336408e-05
-4.27160174503006e-05
-1.76648414809316e-05
-2.99131030471274e-05
-1.94043225127046e-05
-2.78839903924337e-05
-1.81302271497148e-05
-1.36957219925601e-05
-2.99055398137506e-05
2.67564863962236e-06
-2.07067893957548e-05
-2.45384001005368e-05
-2.23673669217071e-05
-2.90702764184886e-05
-2.34657701123521e-05
-2.2591299387259e-05
-1.89025872025354e-05
-2.11175185955094e-05
-2.92491274133905e-05
-2.55716538201888e-05
-2.60594996418245e-05
5.18295812230702e-07
-1.55029499879738e-05
-2.30830082135027e-05
2.95769785234477e-06
2.66743573290656e-06
-2.37839407002671e-05
-1.43099747145919e-05
-1.89112521941777e-05
9.37917055772384e-06
-1.23461271494429e-05
-2.63448773953225e-05
-1.09147034090416e-05
-2.16241824249257e-05
-3.0694970137149e-05
-1.39474428873141e-06
-1.31301391996094e-05
-4.78689867309447e-05
-1.48277162425912e-05
-2.51275642979345e-05
-9.20749939497612e-06
-1.16335669384179e-05
-2.10259360671798e-05
-2.82999492073742e-05
-2.88254662608495e-06
-1.8949598907806e-05
-3.16604919051531e-05
-3.35631478501054e-05
-2.8097412091713e-05
-9.74855859546764e-06
-3.34701175192035e-05
-4.04036619576315e-05
-3.50947588631988e-05
-3.00131947703902e-05
-3.4829275648085e-05
-1.37149327808721e-05
-1.14161804861788e-05
-3.5322264364376e-05
-1.55099635850402e-05
-1.82908257651291e-05
-4.19033542417149e-05
-1.36673166472886e-05
-2.73766727319968e-05
-2.20713286008192e-05
-2.31747514121659e-05
-1.59031835885179e-05
-5.57594349338513e-06
-3.96811092929813e-05
-4.00924214645187e-05
-3.70506906338258e-05
-1.61007736627313e-05
-1.13875379854738e-05
-3.16030975339966e-05
-4.12323350771081e-05
-2.99124342542424e-05
-2.86440215203411e-05
-2.33094828104143e-05
-4.69965219800052e-05
-2.33123323991246e-05
-1.42353800401565e-05
-1.00835626114598e-05
-1.76424125576696e-05
-1.96470393829897e-05
-3.5790548851799e-05
-2.63374652917489e-05
-1.18441958030562e-05
4.64788931847488e-06
-4.26695036556096e-06
-3.18822071678288e-05
-1.25107282423743e-05
-1.37961773990889e-05
-1.91927946813173e-05
-3.26381283521454e-05
-1.76358121023328e-05
-1.61384912558102e-05
-4.17273392361409e-05
-1.42162470108126e-05
-2.6667651919669e-05
-1.21308376749796e-05
-4.08763171373808e-05
-2.72884915612791e-05
-1.27358399625291e-05
-1.37924899328095e-05
-7.69582119168538e-06
-1.25784622473208e-05
-2.24127891213189e-05
2.42521391844822e-06
-1.83064931501163e-05
-3.70506311203359e-05
-2.16538432353755e-05
1.02425266959096e-05
-1.61503673481799e-05
-1.65164094427194e-05
-2.09036205686833e-05
-1.26402097791768e-05
-1.45495208104265e-05
-2.3830922299185e-05
-8.15704235366187e-06
-5.7875890267855e-06
-1.64299994919316e-05
-1.61048573008806e-05
-9.66478019662784e-08
-1.40320700642223e-05
-1.83345329579377e-05
-2.66669020070119e-05
-1.79739697347364e-05
-3.94600474849907e-05
-2.5652413286249e-05
-8.47966497048359e-06
-2.77127384920558e-05
-3.25704162222251e-05
-2.50735744605799e-05
-1.16305995071387e-05
-3.00352760131673e-05
-7.1832826870824e-06
-3.1544122126117e-05
-8.66432056865364e-07
-1.01671590470591e-05
-2.51306867550936e-05
-1.96897025139413e-05
-2.29146251948047e-06
-9.93497539720144e-06
-2.30278353781779e-05
-3.82642458173185e-05
-3.25016245696746e-05
-3.21783523926761e-05
-4.62925438759659e-05
-8.41663962357005e-06
-2.59352652442472e-05
-3.18202489273221e-05
-4.87295135572871e-06
-2.14471582164914e-05
-2.52426961112424e-05
-2.66753697241506e-05
-3.45460625799361e-05
-2.50793311494979e-05
-4.50287451866861e-05
-2.22730080840694e-05
-1.89319398604053e-05
-2.03161308269928e-05
-9.86675298524625e-06
-1.96164570095083e-05
-1.53268654731954e-05
-2.38309859579169e-05
-1.74415293086692e-05
-2.96976166058801e-05
-3.23349720549866e-06
-2.97901322835797e-05
7.64877051349242e-06
-1.68070473116729e-05
-9.97884843921819e-06
-3.58951479425755e-05
-2.30822350333383e-05
-1.77379247192003e-06
-1.00963735618396e-05
-5.02247012097363e-06
-6.27808252323238e-06
-2.81586535533041e-05
3.09917030770545e-06
-2.34985652844253e-05
-1.7972705627405e-05
-1.1516344418541e-05
-3.11692610062531e-05
-2.28335081038654e-05
-9.95832047068638e-06
-2.58289843739064e-05
9.77183795991189e-06
-1.69586577179619e-05
-4.41323909463838e-05
-3.26516916359236e-05
-1.29847884353715e-05
-1.31217923660308e-05
-2.24190296516992e-05
-3.04016379557991e-06
-2.49697740336958e-05
-3.2092737444113e-05
-7.96384820016503e-06
-2.34281346763393e-05
-4.21677574613623e-05
-3.43223632806509e-05
-1.63459241018619e-05
-2.04861571115465e-05
-8.94498694854964e-06
-1.52962172758355e-05
-1.67269431740821e-05
-3.38153360727615e-06
-3.69767371740666e-05
-5.43747873583854e-07
-2.77553886727324e-06
-1.61281357703304e-05
-2.08159399201881e-05
-3.49281527484419e-05
-1.82990652569079e-05
-9.99504608007535e-06
-3.66376559588704e-05
-1.64772070764346e-05
-2.75221888331435e-05
-1.38688508250361e-05
-3.44978232406821e-05
-2.61429106789889e-05
-2.91449679056004e-05
-3.19055366142905e-05
-3.10080281327929e-05
-3.05048588188488e-05
-3.80946524872702e-05
-1.49955949175238e-05
-5.94385667875446e-06
-7.78719160101439e-06
-1.82960344935032e-05
-2.36134177152935e-05
-3.25088123187671e-05
-1.39958113431629e-05
-1.894722512478e-05
-5.52199470725601e-06
-4.33921052307991e-06
-1.60124739224195e-05
-1.21397000913346e-05
-3.92408848989149e-05
-9.47118313406461e-06
-2.6891036016608e-05
-2.49482751277469e-05
2.08703897516359e-06
-6.76363701108013e-06
-3.30877581966366e-05
2.30819764269069e-06
-9.05845523679098e-06
-8.96183034787184e-06
-4.44507099494722e-05
-3.60912374914047e-05
-9.5398711747967e-06
-2.02818718898374e-05
-2.95413818695793e-05
-1.73238859938035e-05
-2.34027677246268e-05
-3.18385761531435e-05
-1.95322118773344e-05
-5.14166651417322e-05
-2.08943238748515e-05
-1.78070098249934e-05
-2.59045881740961e-05
-1.22463654035719e-05
-1.69267503622834e-05
-6.20720030222644e-06
-3.06400943664605e-05
-1.59591672550366e-05
-1.85543571420226e-05
-2.55805126151908e-05
-1.67189948194535e-05
-1.42216451747519e-05
-3.26489235757159e-05
-2.89142842087825e-05
-2.41094040411297e-05
-1.98435663720325e-05
-2.27490949411091e-05
-1.02320366220126e-05
-8.82294584057046e-06
-9.13210563661318e-06
-4.41695267643888e-05
-9.91642620849734e-06
-1.48218163293737e-05
-2.73873845564866e-05
-2.88323870040422e-05
-5.24908040232964e-05
-2.30171743336923e-05
-1.3285191477356e-05
-2.74031835772051e-05
-1.18322959187167e-05
-3.87023056756437e-05
-3.03523872581283e-05
-1.09719877294644e-05
-2.60376356596936e-05
-1.58478683280697e-05
-4.74815857243183e-06
-1.64821600570032e-05
-8.93710672781461e-06
-1.55782009903856e-05
-3.30450538574249e-05
3.79071847180343e-07
8.85886886916316e-07
-4.43816710113927e-05
-2.33695091172455e-05
-5.02485972729449e-05
-1.16658136817228e-05
-3.57714021639622e-05
-2.87768013527934e-05
-3.69723527282075e-05
-1.45147867290317e-05
-2.38889470154262e-05
-3.18038364924027e-05
-9.44445697106907e-06
-8.95182516215831e-07
-1.25809748832783e-05
-1.9536107038521e-05
-2.38311904834511e-05
-3.72427583196912e-05
-4.39434725369189e-05
-3.8539606419328e-05
-2.46852563558468e-05
-4.95668185920579e-06
-3.91704087966242e-05
-1.12156400113938e-05
-2.23235954908874e-05
-2.05253147380376e-05
-1.93673558661505e-05
-1.05562727423116e-05
-3.36136064002597e-05
-3.45761633279053e-05
-2.38176942314774e-05
-1.6401691974079e-05
-1.12672783656675e-05
-1.85460968546063e-05
1.25302404581762e-06
-1.00925095745437e-05
-2.06003041561417e-05
-1.45298517087356e-05
-2.84382955520771e-05
3.41555867727583e-06
-4.01740583651428e-05
-3.34383695796726e-05
-5.64586971689998e-06
-3.88815741050162e-05
-2.03160436605422e-05
-2.17205580823127e-05
-2.02970087788056e-05
-1.71694112460967e-05
-2.85431951620942e-05
-3.45289557079639e-05
-2.59814543839701e-05
-2.21982815476021e-05
-1.46112021980296e-05
-1.72917109658819e-05
-1.82106348813728e-05
-1.92940589200521e-05
-5.55871482828076e-06
-1.84414693516249e-05
-2.94289664479324e-05
-2.40028719849976e-05
-6.45655852359202e-06
-2.37197054137542e-05
-1.04801786724202e-05
-1.88838601048784e-05
-8.70591749313065e-06
-3.0511797403922e-05
-1.64937238414528e-05
-5.44448714018585e-05
-2.86241360805475e-05
-2.70309946076325e-05
-5.18379571238533e-05
-3.27213009763416e-05
-2.80232234151439e-05
-4.80884237523551e-05
-2.50218520546612e-05
-1.84417505164647e-05
-1.97344366739215e-06
-2.18061825815136e-05
-1.50790591929727e-05
-3.28468050408373e-05
-1.41541952411513e-05
-1.77847265615021e-05
-2.43089938403872e-05
-2.80439789240711e-05
-1.9939973272837e-05
-2.20297485594485e-05
-1.2962857999599e-05
-9.05132451253487e-06
-2.52545110259641e-05
-2.5212686646926e-05
-3.89231045341681e-05
-1.77613411976878e-05
-1.95084766514579e-05
-1.55114850160742e-05
-1.5722209659573e-05
-1.93761863981757e-05
-2.08589619832421e-05
-3.06810546536903e-05
-2.32460778031183e-05
-1.99520238878599e-05
-1.39692803389791e-05
-1.94790877495628e-05
8.87091164579227e-06
-8.11625656898893e-06
-1.28419123672794e-05
-3.43508357593109e-05
-1.56910337895876e-05
-2.38776115156586e-05
-2.39936678745762e-05
-2.21454541259332e-05
-1.98596921720557e-05
-2.46513760132706e-05
-1.7952735127934e-05
-8.58578903956065e-06
-1.95035296212649e-05
-1.37444389660978e-05
-8.2876931034591e-06
-3.47658206104037e-05
-1.6981136527244e-06
-1.77731482420555e-06
-1.37714645769218e-05
-1.08987342564884e-05
-1.70680154227735e-05
-1.87614842782351e-05
-2.50639582757511e-05
-3.04998850492611e-05
-1.16915311789766e-06
-2.19458379430632e-05
-2.32105375837275e-05
-1.82002837058811e-06
-1.5731468836576e-05
-1.04079992253399e-05
-8.67589104687467e-06
-3.19931264888859e-05
-3.18648695704908e-06
-2.66027441421895e-05
-1.31108172041224e-05
-2.04653054226468e-05
-1.97943159259382e-05
-1.507359167315e-06
-1.20321273770602e-05
-1.95173568427096e-05
-1.98522159590416e-05
-1.55840530346373e-05
-1.71602627052904e-05
-4.49096513203698e-06
-3.55112516563882e-05
-1.0866456697561e-05
-3.8270390409011e-05
-2.94128008873344e-05
-1.80337072208157e-05
-2.03983173010235e-05
-2.72400043068164e-05
-1.09384270474548e-05
-1.74582811700046e-05
-2.51779193045376e-05
-6.35968584897575e-06
-3.97826247260779e-05
-1.94968833132821e-05
-7.60102546845465e-06
-3.19262269892835e-05
-1.210037059209e-05
-2.13165414391828e-05
-2.23058863761343e-05
-2.00376923699792e-05
-8.89894380950055e-06
-2.47535754826722e-05
-2.98533156840424e-05
-1.61944937364908e-05
-2.48372235647829e-05
-1.46049752365394e-05
-1.88179515456324e-05
-2.79036231368464e-05
-5.36326363363872e-05
-9.70762868263389e-06
-2.50145059373582e-05
-4.01988025763984e-05
-5.04735280353926e-06
-2.98621140638907e-05
-1.47265055819237e-05
-6.94285907584411e-06
9.9701433523936e-07
-1.4981806544274e-05
-1.64244624369873e-05
-2.90006234327344e-05
-2.16305826888924e-05
-3.10855860732148e-05
-1.98172536604063e-05
-1.05304371069237e-05
-3.88678477057019e-05
-8.91618685905597e-06
-4.11550944186379e-05
-8.05706784172058e-06
-1.30377544421817e-05
-4.70071118432497e-05
-3.28663614462075e-05
-5.52329246275807e-05
-2.4965553460765e-05
-2.29672129878003e-05
-1.59162856916615e-07
-3.76572603836517e-05
-1.24716472977518e-05
-1.44913717362217e-05
-1.8305133312066e-05
-3.09616454543479e-05
-9.63869947062138e-06
-1.60152915043712e-05
-2.01189478690429e-05
-1.51634656249298e-05
-4.51294231676797e-06
-1.45426425028418e-06
-2.04116859807863e-05
-4.04801619596269e-06
-2.78641059866283e-05
-5.54959334734299e-06
-1.31808541912684e-05
-3.30921950401579e-05
-2.68410047675549e-05
-2.78898661450105e-05
-1.44330918009373e-05
-2.45989145463272e-05
-4.05667083692375e-05
-9.59589144953837e-06
-2.49306719121841e-05
-2.32006483215506e-05
-2.17453964579562e-05
-2.19827445848703e-05
1.21433775523386e-06
-2.53885673682605e-05
4.25506785810962e-06
-7.40001272739957e-06
-3.13921284436253e-05
-2.33920189800458e-05
-1.67522881913941e-05
-2.71219076067645e-05
-1.93215927015856e-05
-1.56362871895208e-05
-2.85135522720362e-05
-9.00682280464364e-06
-1.91287104487453e-05
-2.76719645212983e-05
-1.36444109302077e-05
2.00809078005678e-07
-2.08322936605249e-05
-2.93457962866624e-05
-3.73737483034499e-05
-4.69002363049474e-05
-3.26302344995068e-05
-4.83499108201926e-05
-3.12159370003459e-05
-2.21852672020196e-05
-2.00207720291415e-05
-3.1162213252875e-05
-2.76003018657931e-05
-2.34041249776922e-05
-3.13795823174553e-08
-3.40648131474456e-05
-4.21143127121963e-05
-1.49889982623366e-05
-4.35542324980275e-05
-3.92896995419924e-05
-1.64284175672484e-05
-3.95952654003454e-05
-2.05404195263511e-05
-1.72611873854335e-05
-2.29393809201038e-05
-3.81215851911987e-06
-1.58707522936528e-05
1.35920687455752e-05
-1.72110791579337e-05
-1.2236903279583e-05
-3.69122713337311e-05
-1.45876247460735e-05
2.86575471625248e-06
-2.98468389311803e-05
-3.16217131090972e-05
-2.78495677694228e-05
-3.07574484377645e-05
-2.02687751004791e-05
-5.03056232356493e-06
-4.08983147164358e-05
-2.96381383035302e-05
-3.31917469814492e-05
-1.73453415359702e-05
-1.66028323535074e-05
-9.37493474823053e-06
-4.32524510632873e-05
-4.14105370072998e-05
-2.80807644335182e-05
-4.0801853934777e-05
-9.39927850676521e-06
-1.67518068959517e-05
-1.95626271420759e-05
-4.16316385444735e-05
-3.80285963071003e-05
-1.69457839802109e-05
-2.00864163599735e-05
-1.61828297209185e-05
-1.67212992949725e-05
-3.63875027684948e-05
-3.23118036097765e-05
-3.35048041791586e-05
-1.7798422644543e-05
-1.09749654306645e-05
-1.62193259681132e-05
-4.63948266499085e-05
-1.63124150537472e-05
-2.71651266906252e-05
-1.77635025774563e-05
-1.35222403384988e-05
-6.72278466425815e-06
-1.05683921435525e-05
9.77653688408427e-06
-1.90341081772604e-05
-5.14521806769623e-05
-1.58902943536142e-05
-8.21625580311672e-06
-1.66128005467904e-05
-5.48236066400363e-06
-1.96426678526826e-05
-3.18175299984129e-05
-2.14468386409522e-05
-1.61810042670719e-05
-3.42119521914536e-05
-2.10248414303461e-05
-1.92186201732615e-05
-2.37932123473361e-05
-3.44970826132635e-05
-1.54226328349136e-05
-2.5188539283795e-05
-3.42951798860128e-05
-1.72278098341798e-05
-1.17847665904358e-05
-2.3938733704625e-05
-1.68065220244303e-05
-2.3848919028403e-05
-1.66369975887746e-05
-4.72341312631537e-05
-1.08956753802066e-05
-2.63085221514168e-05
-2.69089709236332e-05
-2.60844177476741e-05
-1.58807705944533e-05
1.38440829931515e-06
-2.35320252904213e-05
-1.91180933752864e-05
-2.38353437883857e-05
-7.30107968115892e-06
-1.80919549947146e-05
-2.95950151585116e-05
3.81643001515109e-06
-1.47752656394225e-05
-2.63564788040457e-05
-2.66799113547114e-05
-2.32733688715112e-05
-1.06462328148505e-05
-2.98200524197636e-05
-3.60534771659451e-05
-2.08739563562567e-05
-5.05990614713319e-07
-2.49363875385152e-05
-1.34411140037965e-05
-1.72229559731141e-05
-1.2111878032967e-05
-5.92426845293431e-06
-1.80253138350452e-05
-3.59031957077438e-05
-1.01938425739486e-05
-5.88979437657029e-06
-1.89501520799636e-05
-1.5809749030112e-05
-2.29084956939998e-05
-3.34617122653924e-05
-3.58667584383893e-05
-3.29963803372412e-05
-5.50663744055514e-05
-1.34008198316232e-05
-1.25664288941707e-05
-2.47684616467657e-05
-9.7173663656977e-06
-2.1645954429351e-05
-8.50002584277258e-07
-1.06246086173903e-05
-9.254361070655e-06
-1.05260244500556e-05
-3.68536006130486e-05
-1.69662238951152e-05
-3.25105990163358e-05
-2.52758924156255e-05
-2.17395227284776e-05
-3.13468925612681e-05
-2.58204361001494e-05
-1.53086967580079e-05
-7.59560745702437e-06
-2.57258075069753e-05
-3.13254251462368e-05
-8.55501143951159e-06
-6.30371813819569e-06
-2.3912204983375e-05
-1.43499510008469e-05
-4.08938469581175e-05
-2.50485239274355e-05
-3.29884851103837e-05
-2.69247603328777e-05
-2.04546014790303e-05
-2.0239011873049e-06
-3.68907104228549e-05
-2.20144147068423e-05
-2.65602790760763e-05
-3.52337962660961e-05
-5.84221268813741e-05
-1.05538993979674e-05
-3.54363467038781e-05
3.70577197188684e-06
-1.56909101507304e-05
-3.18051492765493e-05
-1.74423836971089e-05
-4.40316511870333e-05
-2.82741577172617e-05
-1.96374282481467e-05
-4.87608112943623e-05
-3.84373168889094e-05
-2.54564460508014e-05
-1.5880122299337e-05
-3.81762405462255e-05
-4.33930887504489e-05
-1.71891240274407e-05
-3.25661961348467e-05
-4.57932859529245e-05
-3.07117247077076e-05
-2.18821136386744e-05
-2.56567185026623e-06
-3.0308855572798e-05
-4.12027857754685e-05
1.93313722069813e-06
-9.66957194018863e-06
-1.26121480814937e-05
-1.42338635648035e-05
-2.43742803519576e-05
-1.57628083138844e-05
-1.11612067293269e-05
-9.77337671380215e-06
-3.40279953477076e-05
-7.67123092670449e-06
-3.32670538007704e-05
-1.94685928186229e-05
-5.55840051869077e-06
-2.43494707604527e-05
-4.07813847320365e-06
-1.15384394907963e-05
-3.33270287727609e-05
-1.7109165021971e-05
-2.78376684352511e-05
-3.66179062466079e-05
-2.58548104687083e-05
-1.02827780456044e-05
-2.31390738661651e-05
2.76085946246282e-06
-2.12181041838465e-05
-2.86773579441156e-05
-1.54845134092848e-05
-2.89760079355125e-05
-2.07378198321814e-05
-2.26754207893073e-05
-1.87667766685128e-05
-2.14067052565555e-05
-2.77687668325611e-05
-3.24540492240801e-05
-2.33999229341562e-05
-4.3325587195262e-06
-1.0852555226027e-05
-2.83915552278538e-05
-9.49389749475984e-06
-9.22160105783318e-06
-2.9174731234266e-05
-7.10105887145187e-06
-4.10263729955004e-05
-3.1333806759267e-05
-1.18181131818587e-05
-5.19660456501623e-05
-1.11418193665593e-05
-3.66806287748777e-05
-1.22519786493155e-06
-1.32945270025042e-05
-1.84081912243554e-05
-1.82143341748668e-05
-4.70743520872476e-05
-1.55098727478123e-05
-2.11757490250968e-05
-1.28138836582688e-05
-3.06814410013588e-05
-3.18714868574005e-06
-1.35386300983543e-05
-1.70362732408327e-05
-1.20308836122197e-05
-3.32305421306916e-05
-2.2650465844517e-05
-1.18514750512781e-05
-3.91763075408418e-06
-1.97616731518459e-05
-4.46345470656955e-05
-2.99745710943854e-05
-2.406795375426e-05
-9.86570543646016e-06
-2.74975692809502e-05
-5.86220871689937e-06
-2.75488159721959e-05
-3.12965067250388e-05
-2.93644785515309e-05
-1.28287363233037e-05
-6.12721775702112e-05
-2.8516518494602e-05
-9.09298128194794e-06
-1.98752824090661e-05
-3.09144638715272e-05
-1.29654622318945e-05
-2.9405834685208e-05
-1.64749267102674e-05
-4.20556718293456e-06
-2.03990630619844e-05
-1.8601166363047e-05
-1.71560740599589e-05
-3.4533513349329e-05
-3.55661715864868e-06
-9.64309714175332e-06
-1.13218500467736e-05
-2.72131211382393e-05
-9.4840871891361e-06
1.13674647677621e-05
-2.81881965609983e-05
-2.17703152850716e-05
-3.18249516414956e-05
-3.54888940880232e-05
-1.64143534583382e-05
-2.42510408814604e-05
-3.99052828708284e-05
-1.77464243327558e-05
-2.75388803119887e-05
-4.26107793052815e-05
6.85616884995377e-06
-1.35032622230168e-05
-2.61071911245326e-05
-2.1829630399079e-05
-1.47034683652187e-05
-1.89280162067569e-05
-1.25589123454842e-05
-7.79983352389736e-06
-3.63894520479564e-05
-2.19854546037178e-05
-1.79956313944748e-05
-3.7126448192582e-05
-1.35634475590507e-05
-1.86853168614362e-05
-1.3505068219154e-05
-1.85233198608417e-05
-1.76146983149198e-05
-2.10440371156921e-05
-1.92126026006156e-05
-1.71209761764463e-05
-2.01152906438238e-05
-1.53957359559733e-05
-3.91063121559897e-05
-7.86772858977327e-06
-2.36798142895914e-05
-4.31103743271608e-05
-1.95861722970712e-05
2.1410092915432e-06
-1.50967803681139e-05
-9.52375341645424e-06
-1.25891891173783e-05
-1.00463520187227e-05
-6.46306121903147e-06
-1.53910259912515e-05
-3.54243385164e-05
-9.77617846307035e-06
-3.82312226911736e-05
-8.27306871792081e-06
-1.82571421585688e-05
-3.35596765979915e-05
-3.29675410728881e-06
-2.72705143301306e-05
-3.92417336723246e-05
-2.17768202205798e-05
-1.85263406223104e-05
-6.08434056506179e-05
-2.08188366528056e-05
-1.55648195877112e-05
-1.53278032066144e-05
-2.15762856832872e-06
-1.19983878373214e-05
-2.26086679119674e-05
-9.29594751594241e-06
-1.88168573729607e-05
-1.08192452172633e-05
-1.60360432481242e-05
-3.52679870837962e-05
-2.56975192983595e-05
-2.18157797558197e-05
-8.3883976114684e-06
-2.11150782936779e-05
-4.17160229192079e-05
-2.32071047437711e-05
-2.48987730058823e-05
1.74728503945688e-06
9.17524569392229e-07
-2.70805056664292e-05
-3.30695306081109e-06
-1.47604354968124e-05
-1.05462183748499e-05
-2.36646782089548e-06
-3.17822612971254e-05
-3.02416781493826e-05
-2.27882434232944e-05
-3.41027408114229e-05
-4.39868600076371e-05
-3.08607823651621e-05
-1.61546273928514e-05
-1.37043873662781e-05
-6.05678910328166e-06
-1.76968005083482e-05
-2.98782723297322e-05
-7.57103887998702e-06
-2.00693205480698e-05
-1.7523166471433e-05
-1.59459314838865e-05
-8.88227179377186e-06
-2.84965470986927e-05
-2.20050780758742e-05
-3.13403992182061e-05
-3.87307273476479e-06
-1.75250620473775e-05
-2.43286757504808e-05
-2.13410890103658e-05
-1.64827555729564e-05
-9.3359096170134e-07
1.76642341298946e-05
-2.69893564279292e-05
-1.46617201705201e-05
-1.05264480030728e-05
-2.19539587327264e-05
-1.87003450327315e-05
-2.44710108499193e-05
-1.06056934749807e-05
-1.18761685211582e-05
-3.04640869492958e-05
-1.83195343961783e-05
-9.13100536590865e-06
-2.49652036396164e-05
-1.20390140847805e-05
-4.19036902065925e-05
-3.12984799683252e-05
-1.35361853160839e-05
-5.7436945588248e-06
-2.78106491101688e-05
-2.41638858391277e-05
-2.00583055171422e-05
-1.48829412332542e-05
-2.34159224038302e-05
-4.0444544023746e-05
-3.43896136927117e-05
-1.67133174908435e-05
-3.74722143645461e-05
-9.24596595982395e-06
-2.09350627707256e-05
-1.75716050143858e-05
-4.18573741386423e-07
-2.02308234214195e-05
-1.31487417521817e-05
-2.46824598383046e-05
-7.3733460880252e-06
-1.60253887573423e-05
5.04343776855554e-06
-2.76336236430552e-05
-1.62835996782643e-05
-6.362229456829e-06
-2.90126501231887e-05
-2.34748619868741e-05
-1.19657645863184e-05
-2.62365275825565e-05
-1.52519670625848e-05
-1.77126506987476e-05
-2.44962296440931e-05
-2.25417050875e-05
-3.26022932894325e-05
-1.89465330406205e-05
-2.61357725362205e-05
-3.75877142843316e-05
-3.4389793641446e-05
-1.2062635519639e-05
-1.85607289063507e-05
3.33889937946352e-08
-1.76844156365171e-05
-2.62495701037363e-06
-2.25037529637634e-05
-4.54267756916516e-05
-3.187724756683e-05
-3.48117438901808e-05
-1.56834536185403e-05
-1.9030656885941e-05
-3.24678871316464e-05
-1.33869689275154e-05
-7.10767747557826e-06
-1.8156196435753e-05
-2.97278360110844e-05
-2.00051609318841e-05
-1.4466559693142e-05
-2.85205900627992e-05
-1.51774838994391e-05
-1.05784811143103e-05
-8.44280059020608e-06
-2.74565380878626e-05
-4.27135947066638e-05
-3.0804577888368e-05
-3.90431443950029e-05
-2.16710842080889e-05
-3.09096098515638e-06
-1.55614261573169e-05
-9.18752058294996e-06
-1.75079019736909e-05
-2.9128966071993e-05
-1.84392236803007e-05
-3.10646534999986e-05
-1.50209451115559e-05
-3.76164693980616e-05
-1.98013549263804e-05
-3.52027087330267e-05
-2.47626356529458e-05
-8.80423266465691e-06
-5.34823275585719e-06
-4.125473661941e-05
-3.03146179313479e-05
-1.67675583722802e-05
-1.49073741039178e-05
-1.76944990294916e-05
-1.89215245431322e-05
-3.22581905345375e-05
-2.417321699109e-05
-3.51655549073397e-05
-3.95298551903321e-05
-4.51969417756966e-06
-1.53827792845427e-05
6.22030464088168e-06
-3.8874163048671e-05
-3.74033974566823e-05
-1.60486189037057e-05
-3.2364036036353e-05
-3.03723793540803e-05
-4.15911441373867e-05
-1.2959193091013e-05
-2.86644212090072e-05
-3.76130266551283e-05
2.24415648864519e-05
-1.3244117961588e-05
-2.2340304942964e-05
-6.8070127552379e-06
-3.0366434341112e-05
-2.886471873573e-05
-2.71099056471289e-05
-2.75311031478933e-05
-2.5799490501501e-05
-2.88682277258122e-05
-9.156520282641e-06
-2.88795015993852e-05
-2.49191621440252e-05
-2.49936734837829e-05
-2.38965443998815e-05
-3.03742803816378e-05
-7.26014691005889e-06
-1.97789185638706e-05
-8.76428921660401e-06
-2.42596147287294e-05
-8.76308958906474e-06
-2.35972088909332e-05
-2.96823310708839e-05
-2.20958575360822e-05
5.0129103036297e-08
-1.53850167919189e-05
-2.41657556591492e-05
3.57441130349629e-06
-1.81679791410137e-05
-3.04300533142396e-05
-3.00351581454779e-06
-2.26049525718308e-05
-1.10095479942013e-05
-2.93989162228923e-05
-2.46532001972981e-05
5.27787398035195e-06
-8.13947961102617e-06
-1.2104623321169e-05
-2.74675123780659e-07
-1.50083579340541e-05
-1.44737181442816e-05
-3.20593453820045e-07
-3.4208126500487e-05
-3.3642149783622e-05
-5.19100100032394e-06
-8.98466932856139e-06
-1.87671525812898e-05
-3.39252188436714e-05
-4.35672683921138e-05
-1.42592433570742e-05
5.66641797838425e-06
-2.08883074528143e-05
-2.80794115637881e-05
-8.57104979185791e-06
-1.47772633359224e-05
-3.26281166589605e-05
-2.7717036842174e-05
-1.22587266903149e-05
3.71153828540338e-06
-4.48354836206047e-05
-1.70959378400487e-05
-1.53424656945058e-05
-1.81664074007377e-05
-3.80588463101738e-05
-3.55249008074371e-05
-1.66836094152439e-05
-1.68442325121798e-05
-7.54040584889887e-07
-3.03286435141922e-05
-1.2745510824607e-05
-3.75207909619733e-06
-3.70491140771129e-05
-3.25432531157725e-05
-2.96716811372437e-05
-1.75558192933664e-05
-1.83203486422685e-05
-2.00734752134301e-05
-9.79547370816252e-06
-1.59627348646777e-05
-1.9568044721218e-05
-2.37042449673402e-05
-1.88284541054431e-05
-1.27183547230947e-05
-4.00968635904599e-05
-3.0629570347576e-05
-3.49726840866237e-05
-1.04062321283238e-06
-1.06765994007089e-05
-1.69284503746453e-05
8.72964477643776e-06
-1.09673002958115e-05
-1.65339493923564e-05
7.38641314604969e-08
-7.95719760093953e-06
-1.57996451006243e-05
-2.78919844808324e-05
-6.91512620624866e-06
-1.53781883413368e-05
-3.32276800342228e-05
-2.46658895719062e-05
-2.39552851050258e-05
-1.5156377030016e-05
-1.63439453647819e-05
-3.32880130807023e-05
-3.07089841791437e-05
-1.01709176706928e-05
-2.147948904474e-05
-1.75941384618819e-06
-4.68726553072186e-06
-2.2425890513527e-05
-1.51034799845906e-05
-2.77298490685414e-05
-2.06049003528883e-06
-2.07145967077092e-05
-2.90456453925379e-05
-7.08525693395488e-06
-1.23930178935129e-06
-1.55106592186712e-05
-1.73286523615789e-05
-2.35183056282582e-05
-4.79099704557436e-05
-2.25408425562293e-05
-6.49267229843725e-06
-2.00258519430882e-05
-3.73159311891298e-05
-4.15363629619509e-05
-2.80202709082057e-05
-2.2378138164268e-05
-2.7705869977257e-05
-5.23492708711855e-06
-2.42051336632462e-05
-1.80089187344912e-05
-5.08703300736701e-06
-1.97530727798996e-05
-2.53517027202149e-05
-3.00885303878704e-05
-3.28267576055055e-05
-1.06738823103399e-05
-2.27101767490867e-05
-9.5933407782686e-06
-1.1672262131405e-05
-3.49037699819699e-05
-2.902058521353e-05
-2.88333388857881e-05
-4.60004501499379e-06
-1.55278161996687e-05
-2.39824604973731e-05
-2.85698100554388e-05
-2.1208083915346e-05
-2.44271234434139e-05
-3.83901786255904e-05
-3.32053079864047e-05
-3.19143811923313e-05
-1.95894223381479e-05
-1.58766505069779e-05
-2.52825982749907e-05
-1.2660637256595e-05
-4.44614727079975e-05
-1.95038970281156e-05
-3.02713137358127e-05
-1.35807869795989e-05
-1.75033959371764e-05
-3.02867824544097e-05
-1.81892581436547e-05
-3.12155638642109e-05
-3.91308948478314e-05
-7.13983684574846e-06
-1.40370308119976e-05
-1.20427340620064e-05
-2.3151691621498e-05
-1.37450469922815e-05
-2.08471209106036e-05
-2.09667933377884e-05
-3.93127117710948e-05
-2.93211510620248e-05
-5.73983116677722e-05
-1.93995243272271e-05
-2.81160479047095e-06
-2.14986638036236e-05
-3.29013935758713e-05
-4.55092399479154e-06
-1.9533296701044e-05
-1.07333654875055e-05
-2.82077652973887e-05
-2.32473908801261e-05
-1.15094142364466e-05
-1.54324479017774e-05
-1.98466434136017e-05
5.15976427157679e-07
-2.85959609675469e-05
-8.95882619744204e-06
-2.62546101709286e-05
-3.64998834871216e-05
-3.13005560941067e-05
-2.81102997222476e-05
-1.51193965076754e-05
-1.20667920905701e-05
-4.26036046615239e-05
-2.68953236930461e-05
-1.2332056559948e-05
-3.01906675374651e-05
-1.16507935276715e-05
-2.34417087795518e-05
-1.11137908943898e-05
-3.76417120155187e-05
-1.65562428044366e-05
-8.38764841475139e-06
-2.85844596588757e-05
-2.9366263488853e-05
-1.5561399443192e-05
-1.09046108400549e-05
-2.74024418380216e-05
-1.16436350475152e-05
-1.75261294088205e-05
-4.38979617628282e-06
-1.84432454356541e-05
-1.27791710626461e-05
-6.75356779300357e-06
-2.69874018959703e-05
-2.83038143114619e-05
-2.12328351846524e-05
-4.24610336441897e-05
-7.67940598303878e-06
2.43371055224427e-06
-3.03184704971586e-05
-3.35517902554614e-06
-3.32690372022524e-05
-2.23042415164765e-05
-2.11646116264955e-05
-4.71006880378293e-05
-6.54988374179181e-06
-4.37626115840569e-05
-1.2045300154908e-05
