# Supplementary material for: Research on computational propagation and identification of mine microseismic signals based on deep learning
Source: PLoS One. 2025 Oct 22;20(10):e0334641. doi: 10.1371/journal.pone.0334641 (PMC12543183; doi:10.1371/journal.pone.0334641)
Supplement: S1 Data — (ZIP) [file pone.0334641.s001.zip › 000100500001103.xlsx_0.txt_24.txt.txt]

-2.79735102429698e-06
-1.62645351527672e-05
-4.77143788370658e-05
-2.65643523690823e-05
-3.0771698707543e-05
2.12831980856157e-06
-1.95258942267108e-05
-1.63889894296173e-05
-1.93404158089567e-05
-1.45639554626157e-05
-2.76261021274262e-05
-2.38352815012174e-05
-2.27145372575533e-05
-3.85139579358931e-05
1.3848377900534e-05
-5.17909386144135e-05
-8.15705808043502e-06
-1.49846327288362e-05
-3.4165213668852e-05
-1.05170786512908e-05
-2.18905107239677e-05
-1.44772216942873e-05
-1.39376100396239e-05
-1.73497437542766e-05
-3.55383940855873e-05
-2.22479938450543e-05
-1.36102811858526e-05
-2.84115977942254e-05
-1.10451511209135e-05
8.43887925330316e-07
-3.05489208373085e-05
-3.89608633888576e-05
-2.84668048600262e-05
-1.50224927586252e-05
-2.0150242528922e-05
-4.88103998636627e-06
-2.69131978140849e-05
-1.94357886028741e-05
-4.14925108607302e-05
-5.56716318979222e-05
-2.80300876338958e-05
-7.87749367917407e-06
-2.06580296090756e-05
-3.03916471838823e-05
-8.32009751317034e-06
-4.10546344050585e-06
-3.70228213206514e-05
-2.80321859984338e-05
3.21958196910886e-06
-1.45257913406408e-05
-7.02020273746794e-06
-4.78781321162456e-06
-9.49416342942791e-06
-2.48175100918517e-05
-1.3889941905166e-05
-2.46277334788537e-05
-1.55499839644988e-05
-4.57827763917513e-06
-7.12017402283313e-06
-1.44533791861003e-05
-5.53940890993674e-07
-1.23238970799043e-05
-1.55537136687849e-05
-1.68219032019825e-05
-2.39636494825147e-05
-3.12741339445893e-05
1.72159947840402e-06
-1.07840777312406e-05
-3.70632277553362e-05
-4.1813117148802e-05
-1.10938306545869e-05
-1.76232541143709e-05
-1.37929695016541e-05
-1.68568601073003e-05
-8.03464163951626e-06
-1.43080569327459e-05
-1.49060853725639e-05
-8.19172587720337e-06
-2.82943744185146e-05
3.5211441708759e-06
-2.42636721729655e-05
-2.91918575312504e-05
-1.66492953989699e-05
-3.83107578851427e-05
-3.15278895836233e-05
-3.13459239493679e-05
-6.72314166573187e-06
-2.33990249557493e-05
-7.04577911291534e-06
-1.10296269937225e-05
-1.03427189715425e-05
-9.55305501858884e-06
-2.99730749982215e-05
-1.82210679193137e-05
-2.60592677428032e-05
-2.51401951715659e-05
-1.59438889940692e-05
-1.22106598073126e-05
-4.33552900332402e-05
-3.34091405375604e-05
-1.73061513228502e-05
-3.63798068034051e-06
-1.32725336118339e-05
-2.49928463934918e-05
-9.73310131763045e-06
-2.13375518965189e-05
-2.29416692288235e-05
-2.7793789025226e-05
-3.15824082407257e-05
-1.82256244424283e-05
-5.40172761540448e-05
-2.90770162039727e-05
-2.38077510288606e-05
-8.36811285678843e-06
-1.04973499542765e-05
-2.88098481119324e-05
-2.01581331219475e-05
1.1978253841519e-05
-1.2366933200769e-05
-2.83651280217524e-05
-4.31671322999351e-05
-7.64032271066583e-06
-1.74688835593366e-05
-2.41699162812205e-05
-1.97225117141364e-05
-1.07103565543645e-05
-3.43015761189421e-05
-1.5130873614319e-05
-3.43871498058214e-05
-2.45184157117781e-05
-2.09085202985534e-05
-1.91000120854499e-05
-1.40395793973287e-05
-3.18672484443147e-05
-1.48274657886459e-05
-2.6464085993495e-05
-8.58478540409439e-06
-3.55071053226566e-06
-3.11848035841669e-05
-3.39908116639029e-05
-1.84753860403699e-05
-1.49368561081084e-05
-2.33298440806545e-05
-1.50893791735941e-05
-1.23970788987454e-05
-3.16979139584409e-05
-4.04973637515284e-05
-1.54182584292994e-05
-3.85398804762151e-05
-7.71803240268639e-06
-1.75236209114757e-05
-1.01098528890321e-05
-3.8734352966421e-05
1.85533364589381e-06
-1.57193909895447e-05
-4.11153221676302e-05
-1.52681766566336e-05
-2.51122348530818e-05
-6.88183755866921e-06
-3.32925356732087e-05
-3.22178843153786e-05
-2.55301837204655e-05
-5.48617134283674e-06
-2.55468636665904e-05
-4.48873422492699e-06
-3.16969241236241e-05
-1.50343401641588e-05
-3.77870483571458e-06
-1.60490391541646e-05
-1.02704303645091e-05
-1.61662239816628e-05
-3.729137721567e-06
-5.67128926775013e-06
-1.55371165909072e-06
8.58121601638521e-06
-4.5886765102149e-05
-1.62125087470046e-05
-1.1527688512943e-05
-2.4012207708451e-05
-7.95428156279527e-06
-3.04458982562681e-05
-2.53646803087889e-05
-3.27865952153122e-05
-2.03487743925891e-05
-2.47370882612901e-05
-1.10985098365639e-05
-2.29701287293373e-05
-2.24420521585176e-05
-2.89414679660573e-05
-3.43735684314244e-05
-3.63645014191306e-05
-4.73356376560117e-06
-2.56420213118178e-05
-1.53634410157916e-05
-1.88946572177872e-05
-2.54101661389545e-05
-2.61192331092347e-05
-1.66250311649175e-05
-2.33127299276e-05
-6.84063222430445e-06
-1.00379865534978e-05
-3.56432112568003e-05
-1.2626403848825e-05
1.2109769245992e-05
-2.74996236036789e-05
-2.46332569560845e-05
-2.094719211709e-05
-1.05554957622336e-05
-1.70375189116036e-05
-4.8075797260227e-06
-2.38714469302814e-05
-9.04265813247811e-06
-5.08438684452006e-06
-2.74068669614714e-05
-1.26496527980554e-05
-2.86467971607959e-05
-3.68398271717602e-05
-2.6694526144409e-05
-3.96121736822381e-05
-1.21716771495676e-05
-3.52664528151418e-05
-1.7953705673467e-05
3.00236018588107e-06
-4.78107660141542e-06
-2.08873770114912e-05
-4.14518245038827e-06
-3.06851478068206e-05
-8.60140561317421e-06
-1.53703932913047e-05
-1.71597299473366e-05
-2.95160589915644e-05
-1.40405062961798e-05
-7.85189190668251e-06
-8.16667303237929e-06
-2.53579366287759e-05
-2.73167755889259e-05
-1.01347740508011e-05
-2.58842131472379e-05
-1.78317221646789e-05
-2.70285660893688e-05
-2.39623282373731e-05
-3.40086369797882e-05
-1.67109772696356e-05
-2.58121308261636e-05
-1.33799597071916e-05
-3.37056716635155e-05
-3.55507891274375e-05
-1.01075252935303e-05
-3.77148860954653e-05
-3.6373558947159e-05
-2.55830577884554e-05
-1.0337381741265e-05
-2.11404846253265e-05
-3.5224397521989e-05
-2.39822499542304e-06
-2.5294195779715e-05
-6.4896381296789e-06
-2.17260450985483e-05
-2.54462787539061e-05
-7.33268464597915e-06
-6.26192002412847e-06
-2.7430594826354e-05
-1.94810315949733e-06
-2.21844022119698e-05
-2.53202588153376e-05
-7.28770796092602e-06
-2.93104641361365e-05
-5.63041270507918e-05
-2.92159051264019e-05
-2.98187212560566e-05
-2.09967341260095e-05
-3.62165538669584e-05
-2.22006560663088e-05
-8.49376182050896e-06
-2.34508872591084e-05
-2.33138177620775e-05
-2.36276142756115e-05
-1.66129624513603e-05
-1.11959529638961e-05
-1.73745198225943e-05
-2.48267172052557e-05
-3.14426750043277e-05
-2.27705196803929e-05
-2.70361386765876e-05
-3.3659375768831e-05
-2.14679586322064e-05
-6.59876495834108e-06
-1.83739124271528e-05
-2.96168589876254e-05
-1.37007942200418e-05
-1.28262329342576e-05
-2.23146237413588e-05
-5.49778874572933e-06
-3.08047910619094e-05
-2.75722962260046e-05
-2.99586968867313e-05
-2.13478645699895e-05
-4.30630889433074e-05
-2.09138303433629e-05
-2.52504137003242e-05
-1.80001438300095e-05
-3.79722936588184e-05
-2.15099792306856e-05
-2.29862826460317e-05
-1.6470771521956e-05
-6.31949972207278e-06
-1.1313840679121e-05
-5.64191040094989e-06
-1.27630239733352e-05
-3.78735946283641e-05
-3.62153427139072e-05
-8.86814649276291e-06
-1.96711459707769e-05
-2.67966984809428e-05
-2.4631731089708e-05
-1.87436668278233e-05
-2.08312515957297e-05
-1.38761412746173e-05
-1.12146084379526e-05
-2.38409355493808e-05
-3.28126486734197e-05
-1.06148960397793e-05
-3.47767327834062e-05
-6.45555289620266e-07
-5.3187269817356e-06
-9.37358307289613e-06
-1.96421612857443e-05
-4.292716953495e-05
-2.47303852496171e-05
-2.06126168936554e-05
-1.41110015227145e-05
-3.51993670079159e-05
-2.46786497471308e-05
-3.18510014684234e-05
-2.65266249732495e-05
-2.71586841706975e-05
-1.71104428801891e-05
-1.2506801415445e-05
-6.99166390471087e-06
-4.63990840697674e-05
-1.36079143979283e-05
-2.98724766536963e-05
-8.27745457468239e-06
-9.32814466800796e-06
-2.38811887999342e-05
-1.78891541167107e-05
-1.63038184369865e-05
-2.56292330935026e-05
-2.11594083673379e-05
-2.35156357182576e-05
1.5034895767427e-06
-2.88574092110031e-05
-9.29148483016421e-06
-1.75838826929712e-05
-1.95753322792877e-05
-1.04374049456897e-05
-2.99508027018864e-05
-4.647171662201e-05
-1.51309058305944e-05
-1.72634011859851e-05
-3.36182439753336e-05
-2.66702217351874e-05
-1.61267185020103e-05
7.44149268430685e-06
-1.20165802390038e-05
-2.06563314133529e-05
-5.64195040605424e-06
-3.28291940439972e-05
-4.55862438134685e-06
-4.59555910321336e-05
-4.10805657944979e-05
-2.10973503159449e-05
-3.38963556827664e-05
-2.44720116022295e-05
-3.61979648279759e-05
-8.5080138441687e-06
-2.55210948244067e-05
-9.49573986328755e-06
2.44544919196504e-06
-9.16402142041764e-06
-2.42533175856463e-05
5.63464778173672e-06
-1.18125714579652e-05
-3.1353413579458e-05
-2.76328662675799e-05
-1.76805424300554e-05
-2.99677806677568e-05
-3.64981287667939e-05
2.19081374429545e-06
1.58681216920642e-07
2.12256875197208e-06
-1.45780645439041e-05
-1.61310974677587e-05
2.60017983479849e-06
-2.24997157744584e-05
-2.03178526326134e-05
-3.21826184295979e-05
-2.94121724282062e-05
-4.37975650095633e-06
-3.96933606983458e-05
2.10426961718038e-06
-1.92095934339235e-05
-2.99220765274745e-05
-3.58993477424851e-05
-2.24041616149834e-05
5.49092990770818e-06
4.79766462722713e-06
-3.54950687783146e-05
-1.8508046844128e-05
8.27891666527087e-07
-3.98072793858192e-05
-1.84728267374606e-05
-2.5855542145419e-06
6.75125192295546e-06
-2.31265296858334e-05
-4.31599065342137e-05
-3.06181107917872e-05
-2.1979560600314e-05
-3.57212842693979e-05
-2.7857022043618e-05
-1.76482707856962e-05
-4.06595787650359e-05
-1.94868182672577e-05
-2.46397624381898e-05
-3.29630870147167e-05
-1.67471593749462e-05
-6.61605586322273e-06
-2.01042416023395e-05
-3.50421320102474e-05
2.7071418380999e-06
-3.79015885750227e-05
4.93759995392928e-06
-2.69909779835825e-05
-4.05070420527039e-06
-9.16385070238455e-06
-2.71020905765717e-05
-4.74875966804633e-05
-9.80292086888538e-06
-1.53475897499077e-05
-1.42387517112711e-05
-5.04163621034462e-05
-2.15290646461461e-05
-1.22513288132533e-05
-1.79951019291339e-05
-2.0279685714535e-05
-1.49643163049164e-05
-4.74722184782334e-05
-3.8426645471389e-05
-2.85238198169181e-05
-4.81922520940439e-05
-2.43922181415814e-05
-1.51048335546443e-05
-5.51468143303906e-06
-1.38175600006396e-05
-2.80864665024671e-05
-2.52596534065899e-05
-1.01733392533033e-05
-1.19064031908288e-05
4.74148930126907e-06
-3.53005445065078e-05
-2.06435014647938e-05
-1.93609139636177e-05
3.26681942546753e-06
-1.73853474537816e-05
-2.99382673119198e-05
-3.22212175192077e-05
-2.23017606740347e-05
-1.48466573558795e-05
-2.21353483188172e-05
-1.92039264397454e-05
-3.41192983519077e-05
2.63764854044975e-06
-2.2501670324184e-05
-2.28239733554168e-05
-1.21539497941567e-05
4.46608086041279e-06
-3.58346638892262e-05
-2.77632374214816e-05
-1.29391695460166e-05
-1.79643106950294e-05
-2.424593577684e-05
-1.48651837745328e-05
-3.30994462448458e-05
-2.37113111108785e-05
-5.89961683418865e-06
-1.13053510686479e-05
-3.37612982215819e-05
-2.97516501848542e-05
-1.64457973125627e-05
-2.73757512009278e-05
-2.20216344562339e-05
-2.85623613738891e-05
-2.47081109428176e-05
-4.2419518084821e-05
-2.1844117373185e-05
-3.27869960970433e-05
-2.60906429869726e-05
-1.77586262376545e-05
-2.95053360995923e-05
-1.94950046953479e-05
-1.14353093857375e-05
-5.73801702607963e-05
-3.68365525204051e-05
-2.3565447028039e-05
-1.55871443670829e-05
-4.13428817361501e-06
-3.08573318371721e-05
-1.21715257473421e-05
-1.2773424977877e-05
-1.85461996287026e-05
-7.59543289394763e-06
-2.64074418536628e-05
-2.45217360170898e-05
-2.11554076876495e-05
-2.63315669540866e-05
-2.28090095064665e-05
-2.45904384035622e-05
-2.92893025253147e-05
-2.02971689834265e-05
-1.84436178098324e-05
-1.6200628413374e-05
-2.83404707369167e-05
-3.42165189756706e-05
1.31595834161634e-05
-2.48020895562509e-05
-1.2964327014707e-05
-3.83870663696763e-05
-2.17094243143756e-05
-4.57240459327216e-06
-2.53493943275614e-05
-2.01250201564754e-05
-3.39479490272513e-05
-3.55777487973345e-05
-2.90326962773814e-05
-2.24794733463697e-05
-7.06948476301052e-06
-1.92161511197549e-05
-1.60001230913845e-05
-1.62965040644705e-05
-2.17188233929691e-05
-4.22956352146528e-06
-3.62228933980664e-05
-2.21880426606196e-05
-4.10181841511252e-05
-3.64012522119933e-05
-3.8243434489935e-05
-2.01330868067115e-05
-1.53825579022156e-05
-3.12204113585136e-05
-3.29016378505344e-06
-2.82910419737255e-05
-1.17404308852616e-05
-2.99321668551774e-05
-2.34025191864267e-05
-3.31747589800673e-06
-5.38913574381972e-05
-1.64610953262296e-05
-2.69878065299095e-05
-4.50591101396856e-05
-3.15477209995559e-05
-3.73753100093503e-05
-1.20330729285812e-05
-1.95570656156132e-05
-4.84012435427726e-05
-2.65564519792127e-05
-2.93553029195724e-05
-2.45385240094463e-05
-1.86998097448683e-05
-1.89828388864621e-05
-3.13766559910612e-05
-2.36922508757534e-05
-2.47310742811819e-05
-1.53480690645239e-05
-1.71894561791125e-05
-3.0436690731455e-05
-1.09420058098145e-05
-2.54989423392148e-05
-4.42448354641016e-05
-2.33375357680847e-05
-3.81993463263808e-05
-2.3181417914007e-05
-2.99805716418668e-05
-2.39964936156513e-05
-2.12928224061056e-05
-3.577696680264e-05
-2.02676857988794e-06
-1.77395984851261e-05
-3.83996330487486e-05
-7.23273640579958e-06
-3.12966815279175e-05
-1.67436647252901e-05
2.01093555645592e-06
-1.18476401775765e-05
-4.2173736100126e-05
-1.72902464727381e-05
-3.25724385007774e-05
-2.2557172305101e-05
-2.5636529581014e-05
-1.22867829414497e-05
-1.09495537653896e-05
-1.84000662963715e-05
-2.60224920140097e-05
-1.91160068638462e-05
-5.28167724515419e-06
-1.49760288074399e-05
-2.36234734434525e-05
1.41701189201545e-05
-2.59413729313114e-05
-1.24167823031769e-05
-3.18344767323022e-05
-5.19158148445953e-06
-1.32647612406239e-05
-4.80442345227611e-05
-3.9324866764027e-06
-1.25636378600845e-05
-1.95769696971676e-05
-1.63908731496233e-05
-1.69745534741417e-05
-1.9650081298978e-05
-3.06097036795106e-05
-3.264262489167e-05
-1.94367031874426e-05
-2.95267146430904e-05
-2.58312062566789e-05
-3.7398921279266e-05
-3.82104206898052e-05
-2.9533899085232e-05
-2.35989514751614e-05
-1.6498955589826e-05
-1.36249856158098e-05
-5.34276601554563e-06
-9.83338670046329e-06
-4.27873018575708e-06
1.62013413932853e-07
-1.37441923269343e-05
-2.54720936482822e-05
-6.59360138047942e-06
1.78121573432116e-06
-3.31956264594914e-05
-1.82125962118684e-05
-2.75633190187831e-05
-1.99415450785221e-05
-4.80242038523401e-06
-1.22390973015899e-05
-3.73346733262448e-05
-1.86617443788882e-05
-1.28712017973606e-05
-2.05758842611233e-05
-2.55173666806313e-05
-1.47738828280763e-05
-2.08591480433929e-06
-3.15979916057558e-05
-1.46429534773594e-05
-3.74115168765126e-05
-2.87502753632226e-05
-8.91501218659058e-06
-2.73603688373202e-05
-1.5871012136137e-05
-9.43695410784412e-06
-2.59061035042214e-05
-1.27554151848897e-05
-2.70684950625907e-05
-1.57505686357206e-05
-1.74983286332162e-05
-1.7202496135944e-05
-2.16713047733953e-05
-3.20033525056188e-05
-3.90416416431596e-05
-2.03584138757205e-05
-3.83762601315331e-05
-1.47269772618377e-05
-1.81822953480289e-06
-1.0900371913797e-05
-1.11714197594798e-05
6.64922286880116e-07
-3.69333000161051e-05
-1.25786609925932e-05
-6.26008453650241e-06
-2.20215733883114e-05
-2.53979454323714e-05
-2.31559511488342e-05
-6.08211166005468e-05
-1.80890745199586e-05
-1.07912927168957e-05
-3.4020151114265e-05
-1.89419602802246e-05
-1.70931618348139e-05
-4.8283194051704e-05
-3.79145684347409e-05
-4.40499188643579e-06
-1.36021946580657e-05
-3.0274404199171e-05
-3.55120507560575e-05
-2.572737458667e-05
8.8090137065954e-06
-2.94289231292482e-05
-3.36595733639246e-05
-1.83966961377498e-06
-2.21181790025285e-05
-3.45690725490563e-05
-1.31067569318023e-05
-3.80282833128859e-05
-3.37008374517455e-06
5.35446314015386e-06
-9.1283394139858e-06
-1.23192178027187e-05
-9.48505398743046e-06
-2.33259080866037e-05
-2.08282934431475e-05
-2.62049925457206e-06
-1.07887042769457e-05
-4.09849086987739e-05
1.00928051358498e-05
-4.09208794382559e-05
-1.34684868843552e-05
-7.12006411771978e-06
-2.35929532696931e-05
-3.24098348532506e-05
-1.2182311072966e-05
-6.49384499141141e-06
-9.59493461971376e-06
-2.83472235412912e-06
-3.79019211989799e-05
-1.39412786015381e-05
-3.76449020492244e-05
-1.69940612682982e-05
-2.35313216167674e-06
-9.81780061185425e-06
-3.87971603474643e-05
-2.24936910525851e-05
-3.67532482746633e-05
-9.91869063106042e-06
-3.95052822207961e-05
-3.60210793489651e-05
-3.03076855207997e-05
-5.42575125130295e-06
-8.25340160790196e-06
-3.85620012887834e-05
-4.21771902365354e-05
8.54930163172002e-06
-3.38665374385569e-05
-1.76086846277877e-05
-4.94577109225654e-06
-3.9733442508472e-05
-2.72412613519052e-05
-2.72115126909733e-05
-2.33402360328647e-05
-1.72382385246875e-05
-3.93832381312769e-05
-2.97763234803694e-05
-2.02184623925105e-05
-5.06093363105598e-05
-1.99934279228043e-05
-1.36437564700079e-05
-3.34710156970796e-05
-1.32514088255958e-05
-3.34311248628942e-05
-5.37636129572066e-05
-1.75127159713507e-05
-3.07566295643791e-05
-1.21126117279973e-05
-9.09401951291593e-06
-1.56858790542264e-05
-8.86632331055008e-06
-2.83568512750486e-05
-4.12558231785845e-05
1.39748832110442e-06
-1.57323864385237e-05
-2.79459607598009e-05
-6.18847334349551e-06
-3.56175795245397e-05
-2.16762680317181e-06
-2.12938672865555e-05
-2.26455851157262e-05
-3.80062596981791e-05
-3.95277253486179e-06
-2.59740754638478e-05
-4.0450308921867e-05
-1.31953703407643e-05
-3.25135717473663e-05
-3.65278139805598e-05
-2.33881304014774e-05
-1.33647930797436e-06
-1.57423292966965e-05
-2.41512931545698e-05
-2.97620786603999e-05
-1.54553911373464e-05
-1.46964531701869e-05
-3.30899247588708e-05
-2.56182239225693e-05
-1.65808251662951e-05
-2.17005940014158e-05
-2.91610800416693e-05
-2.79184788218069e-05
-2.05323147150831e-05
-1.59469812001524e-05
-2.51571025186356e-05
-2.7656710919753e-05
-2.45330178177314e-05
-2.23731776549603e-05
-4.09425927073732e-05
-3.37499710915643e-05
-9.28089286649433e-06
-3.48706194204088e-05
-9.46164143716765e-06
-3.70417241394183e-05
2.9235151101681e-07
-3.35855135339749e-05
-3.25023159242811e-05
-2.49482749070191e-05
-3.85507629085771e-05
-3.24390515045973e-05
-1.50977058059019e-05
-1.32812128166392e-05
-1.61780167027589e-05
-2.6841919062124e-05
-2.03373845257981e-05
-3.72657538420847e-05
-9.16877818127687e-06
-4.65093572008046e-05
-2.84039906635509e-05
-2.969933744376e-05
-2.14472650127621e-05
-2.80252447323124e-05
-2.20851594874119e-05
-2.9093665381262e-05
-3.45413295910673e-06
-4.30088495602802e-05
-1.04176499524623e-05
-3.11524895102919e-05
-6.59298280112146e-08
-5.18443926064565e-06
-1.81931335231176e-05
-2.01070070384135e-05
-4.24390343052767e-05
-3.30678691590587e-05
-2.22359388532584e-05
-3.76771598790843e-05
-3.03878133993043e-05
-2.38778911434275e-05
-3.31758739696593e-05
-1.43580606309408e-05
-2.44520576663239e-05
-3.48230258984673e-05
-3.88908855751986e-05
-3.02440254902758e-05
-2.05194304576734e-05
-2.1242607568324e-05
-2.69019121628618e-05
-2.89410451242746e-05
-2.8911626949997e-05
-1.11922244778066e-05
-2.27657806823514e-05
-3.15387519019286e-05
-1.67113197560595e-05
-8.52010619800784e-06
-3.54155393059263e-05
-1.9598781182819e-05
-2.11528704267416e-05
1.67766346144604e-06
-2.59234308377472e-05
-2.96468861092765e-05
-6.73154451138402e-06
-1.91749313246091e-05
-3.20942921822519e-05
-1.94656616174934e-05
-2.6797956173055e-05
-2.20957936986676e-05
-3.49209819826006e-06
-6.73723360100274e-06
-2.25397394400149e-05
-4.60527354839187e-06
-4.57900854862361e-05
-2.86089820374174e-05
-1.64626482039793e-05
-2.83769630092147e-05
-2.96130288192367e-05
-3.58332794915327e-06
-4.24378765726627e-05
-3.5845381800276e-05
-4.10827139787924e-05
-3.29869509338365e-05
-4.52771830296582e-06
-1.63033440518584e-05
-3.19541394512497e-05
-2.67101957505897e-05
-8.25706417718851e-06
-8.49633700338765e-06
-2.14994770589835e-05
-3.1028212894781e-07
-1.37529821028746e-05
-4.17125021882012e-05
-2.3740063307376e-05
-9.74922423118361e-06
-2.09520843056659e-05
-3.26507800554168e-05
-2.5050658788527e-05
-1.01242340819238e-05
-5.24981164618767e-05
-3.44414373602311e-05
-1.10584941007828e-05
-2.32051214256839e-05
-2.33088000757144e-05
-2.25579797587873e-05
-2.34056317399311e-05
-4.24865107508661e-05
-3.09438569016452e-05
-1.16781097816609e-05
-3.06257612558643e-05
-2.79020653410866e-05
-1.63816290642601e-05
-2.13455611656606e-05
-4.1642188615194e-06
-1.45375599666437e-05
-3.71036447454612e-05
-9.44329777604686e-06
-5.40048756245713e-05
-2.47982903574393e-05
4.8879209583675e-06
-1.05173548363413e-05
-2.48131680092689e-05
-1.4063729788483e-06
-4.31928324770841e-06
-4.27670978656257e-05
-1.7783735820932e-05
-2.43790905660236e-05
-2.87470803445033e-05
-8.10709451540875e-06
1.99500324369765e-06
-1.09375973485789e-05
-4.81403746045124e-05
-1.88547417738002e-05
-1.32314457773561e-05
-1.82735236662823e-05
-2.50277871969025e-05
-3.10508889465e-05
-3.32911872231043e-05
-2.17973863736842e-05
-3.24321111264764e-05
-1.96663006848137e-05
-1.96808490846061e-05
-1.75656510976862e-05
-3.54500632798476e-06
-2.67855827774259e-05
-1.30758761452656e-05
-2.29747981844582e-05
-1.47489401280521e-05
-5.2350259223004e-06
-5.87676903383788e-06
-7.56909962671744e-06
-3.38288936442722e-05
-2.68878280488398e-05
9.36230696745929e-06
9.05204513367781e-06
-2.5269772768806e-05
-1.10608070780013e-05
-3.49925129314826e-05
-2.02125275848958e-05
-8.75334185995309e-06
-1.05627420890978e-05
-1.49006257536728e-05
-9.37263138885576e-06
-2.05431512233401e-05
-2.62584537260603e-05
-2.25386198567076e-05
-8.49885187518572e-06
-1.93585885110032e-05
-3.65779599095888e-05
-9.06263268395799e-06
-2.22482091199429e-06
-2.88817812220021e-05
-3.49168209233759e-05
-3.76262115777783e-05
-1.5557248190833e-05
-3.49110609021892e-05
-1.70080328934233e-05
-1.96267006113992e-05
-8.33262369765073e-06
-1.33916023494566e-05
-2.81439632572534e-05
-1.39729056394586e-05
-3.26765633558937e-05
8.74296180696802e-08
-2.45584157820881e-05
-1.69683833195407e-05
-1.29167086794697e-05
-1.87678227685565e-05
-1.10303513347521e-05
-2.8790170432117e-05
-9.6471440639911e-06
-3.02269165179235e-05
-2.09964803626993e-05
-2.83801574441828e-05
-2.42135481190285e-05
4.78774656483194e-06
-1.27096230846231e-05
-3.91132308936228e-05
-1.78311527603898e-05
-1.67910057191459e-05
8.94257979120751e-06
-4.59620813065122e-05
-1.73868472393234e-05
-1.54114408532842e-05
-1.59409176988209e-05
-2.03065171716416e-05
-2.47536643085803e-05
-2.80606893833123e-05
-3.50032668114781e-05
-2.90861688995376e-05
-3.03519376319018e-05
-3.58989393385688e-05
1.06997022986999e-05
-1.64184023817869e-05
-3.20965704064395e-05
1.94466237851051e-06
-2.83163941998176e-05
-3.25471874158995e-05
-1.42439827449376e-05
-2.76485440403077e-05
-2.3730977641219e-05
-3.80223844569633e-05
-2.50162530338992e-05
-1.50911821063735e-05
-2.68181925891487e-05
-1.37954789249934e-05
-1.86562364918669e-05
-2.76312321914856e-05
-1.96221391974753e-05
-5.03567749903166e-06
-1.90816261058566e-05
-1.72142396956731e-05
-2.81162066601383e-05
-7.21729260122867e-06
2.79356084025879e-06
-2.51211689172214e-05
-1.69207248358863e-05
-1.85993163006687e-05
1.13229639791464e-05
-2.68062074270127e-05
5.17593088880669e-06
-3.07574500675129e-05
-8.37941548323855e-06
4.88111134886429e-06
1.09763035278789e-05
2.66900661792585e-06
-1.47454188982447e-05
-2.58148938144085e-05
-4.01973525574283e-05
-3.5019738135953e-05
-8.24027456661073e-06
-4.02926248664706e-05
-2.1881897157205e-05
-2.18043684321788e-05
-2.39893642629116e-05
-1.28332712370205e-05
-1.87794761196279e-05
-2.60602926195452e-05
-8.34970540295431e-06
-9.74740596043493e-06
-2.91073469975022e-05
-2.09249840614251e-05
-2.63682022122189e-05
-3.90741450945453e-05
-9.2267411699402e-06
3.1367531543263e-06
-2.73010339575476e-05
-2.95074685932971e-05
-3.68718836849411e-05
-1.01602323486417e-05
-1.98824937383163e-05
-1.93067350274617e-05
-2.88401372297302e-05
-3.597966778788e-05
-3.69439114651911e-05
-3.27561150065663e-05
-2.31003608789572e-05
-1.62330919233816e-05
-1.47313459290572e-05
-1.2690717733383e-05
-1.53506113951188e-05
-1.57832564199882e-05
-8.37417458921688e-06
-2.80429824369799e-05
-2.02028507997258e-05
1.03773139812219e-05
-6.40334773623017e-06
-2.45740165633016e-05
4.20059161655148e-06
-5.84673018871289e-06
-2.46647153075509e-05
-3.09278561616746e-05
-4.21808907939211e-05
-9.16644573775468e-08
-1.46279755522986e-05
-1.21740666002731e-05
-2.22279942739989e-05
2.36092998093208e-06
-7.53080350718517e-06
-1.69459478557045e-05
-8.11536144389933e-06
-4.28522468440446e-05
-4.42983543317311e-06
-1.76077928673442e-05
7.1243755548802e-06
-3.09046024728036e-05
-3.85926047488162e-05
-2.44885632669569e-05
-1.95289986865287e-05
-2.19868041629771e-05
-1.10578298982937e-05
-3.16136972385502e-05
-2.24921829024587e-05
-2.42314024500523e-05
-1.94728109867064e-05
-2.26937873121872e-06
-1.55279020676196e-05
-9.12023842089139e-06
-2.14077755398744e-06
-1.68885025118887e-05
-2.71376439570058e-05
-3.20694196002165e-05
-3.1547158844304e-05
-1.6605757057486e-05
-3.39028040184731e-05
2.46116758802444e-06
-3.45637679802719e-05
-4.0388278722406e-05
-1.59771002566309e-05
-3.02260445639577e-05
-2.23768485758868e-05
-1.8996821174116e-05
-5.55018229690535e-06
-3.39085323176599e-05
-1.91185651081867e-05
-1.42191259270469e-05
-1.62443732170609e-05
-3.15138731211994e-05
-2.75218877775418e-05
-1.32217348993006e-05
-2.18752557592056e-05
6.05912725632744e-06
-3.76027064671407e-05
-6.9732636977086e-06
-4.03766055931622e-05
-1.22080967811429e-05
-1.29537054151855e-05
-1.94521700253416e-05
-2.26539124611603e-05
-1.56245682597154e-05
-2.48623107605648e-05
-2.91373253871941e-05
-1.82085581135605e-05
-3.90572123476444e-05
-1.37790257378707e-05
-3.75617930151722e-05
-3.5787410592907e-05
-2.49803514857423e-05
-3.19650288256331e-05
-1.37418702346728e-05
-1.28367947695012e-05
-1.17222484489271e-05
-3.37983513029445e-05
-1.59697098777619e-05
-2.04139997822195e-05
3.70170770786177e-06
-3.85222618376642e-06
-2.38638788168516e-05
-4.37840108187047e-05
-1.35793666369278e-05
-2.90176015358457e-05
-2.08708788135627e-05
-2.42915329740099e-05
-2.83401211304975e-05
-1.86356058197878e-05
-2.84963207913954e-05
-2.55143527884154e-05
-2.70852752357231e-05
3.22674481889571e-08
-2.20104234187193e-05
-1.50637413959638e-05
-3.23048344426819e-05
-3.4086154840005e-05
-2.31408601855513e-05
-5.30211310092416e-06
-3.50001759758442e-05
-2.56691226527704e-05
-1.35750854686868e-05
-2.29223193409834e-05
7.77910440635217e-07
-2.37678061637132e-05
-2.39142441479319e-05
-1.98448819448672e-05
-2.64880800239152e-05
-3.19003745473379e-05
-6.32616931535305e-06
-3.4083174864253e-05
-1.04149207743146e-05
-2.75234646931094e-05
1.28638565789659e-06
-1.32874976091061e-05
-9.34770549659895e-06
-2.51979210939551e-05
-3.5700222530501e-05
-1.74659328663815e-05
-9.04339923038351e-06
-2.30596164530588e-05
-3.71399152763463e-05
-3.93600762172321e-05
-1.60618037514297e-05
-6.79205720752014e-06
-8.90764177633156e-06
1.27927511454892e-05
-3.67083374102689e-06
-1.98609151128683e-05
-2.50148445495857e-05
-1.39333266078385e-05
-4.10945336752349e-05
-1.9058099996421e-05
-4.0371297977332e-05
-2.53690708980713e-05
-8.67904733787582e-06
-4.09125496635151e-05
-2.54774380478782e-05
-1.50313933530715e-05
-1.90847440121653e-05
-3.04354006094275e-05
-1.72627589381482e-05
-8.81782424377341e-06
-1.75048764407349e-05
-2.55979613288578e-05
-4.42958829635901e-05
-2.09295366110081e-05
-2.50287145913652e-05
-2.26595553372131e-05
-1.92607283595184e-05
-1.10818978944291e-05
-1.60871032828996e-05
-9.93849025107308e-06
-1.8314518033541e-05
2.33148014929671e-06
-2.48331672395461e-05
-1.90096472389098e-05
-1.86952128928782e-05
-1.65891465305722e-05
-2.89016248673794e-05
-2.2737959329124e-05
-1.55994476675817e-05
-3.70257047630563e-05
-1.41704434421581e-06
-3.25194189276575e-05
-1.86729895964613e-05
-2.43295288662158e-05
-2.52820474821867e-05
-3.42337074189298e-05
-3.67254971753041e-05
-2.8087193439716e-05
-5.01364712562936e-06
-3.80602708013773e-05
-2.01673663936455e-05
1.7947555801344e-06
-8.97801915994203e-06
1.27487358073282e-06
-2.09958985129708e-05
-3.59039357045273e-05
-1.810412841445e-05
-1.13685236867617e-05
-1.12836389254542e-05
-7.2489890212608e-06
-2.47638079616232e-05
-1.61631620658356e-05
-3.48987511771133e-05
-3.11102158942042e-05
-2.99721979471984e-05
-1.5437076948426e-05
-2.48232399812645e-05
-2.99750124395374e-05
-3.18258721009523e-05
-1.98552335121153e-05
-1.52588020122e-05
-2.70426476181568e-05
-2.03469242547559e-05
-6.76046485325024e-06
-8.39844201386595e-06
-1.01965403645931e-05
1.87161117380786e-06
-1.83120149781125e-05
-4.82423339036274e-06
-7.14535365425993e-06
-2.98075147331438e-05
-2.30595976845835e-05
-4.76442650827611e-05
-3.37494475154363e-05
-1.15205527234984e-05
-2.17913334371784e-05
-2.96607042158563e-05
-1.46939334589212e-05
-3.42021644236639e-05
-2.62954479092039e-05
-2.32865011662306e-05
-1.18615737603597e-05
-1.25170100414013e-05
-3.33059750508999e-05
1.84337876764741e-06
-3.52730533590924e-05
-1.88869497895464e-05
-3.4382863039761e-05
-1.1294698084106e-05
-2.49806379119852e-05
-4.32819919601615e-05
-9.70796555357905e-06
-2.65689243198597e-05
-2.88200784696796e-05
-2.35025790700134e-05
-3.12723087185111e-05
-2.196504541236e-05
-2.92100858886205e-05
-2.04070519544294e-05
-2.50214257559701e-05
-3.19447743823702e-05
-1.43119796823302e-05
-2.16646744753405e-05
-2.75299187797475e-05
-3.263243221047e-05
-2.28176853213525e-05
-2.68143112629839e-05
-1.58642396844314e-05
-3.88885021464719e-05
-3.62870739520732e-05
-1.73657352975897e-06
-3.40469317871812e-05
-1.44515235278988e-05
1.20063565469258e-05
-5.86861919546241e-06
-2.84093742087366e-05
-3.80198235475507e-06
-1.57430640038074e-05
-2.84509492011346e-05
-2.25159759615452e-05
-2.06774497642495e-05
-3.61595922260422e-05
-1.11381337042695e-05
-2.23343843970814e-05
-2.51668197749411e-05
-2.18103255600084e-05
2.8546251783071e-06
-1.16405244839412e-07
-3.29090686363525e-05
-2.00751331662402e-05
-2.22766382470381e-05
-6.24592231008321e-06
-2.86402447856183e-05
-3.8268509890018e-05
-9.48649190250204e-06
-1.52508180139487e-05
-1.05966016454555e-05
-1.52307626920738e-05
-2.91934325167853e-05
-1.84128761976697e-05
-3.8763037350237e-05
-1.43855541270389e-05
-2.69565622589504e-05
-4.43187396014754e-05
-7.26320422976588e-06
-2.1640945861808e-05
-3.80837939200612e-05
-2.82074486976608e-05
-2.40375576004363e-05
-2.71514146089082e-05
-9.90153505702099e-06
-2.42092939332575e-05
-3.9565628729435e-05
9.13547773246257e-06
-1.89208901570358e-05
-5.72675282857814e-06
-9.54321915478897e-06
-2.88841199252349e-05
-1.39341538547163e-05
-6.13818046433779e-06
-1.73465532676622e-05
-3.01322072485731e-05
-6.37636866664998e-06
-1.59646649300272e-05
-5.26585246859559e-06
1.32902696577478e-06
-2.80525204244114e-05
-2.45044788444691e-05
-2.89547755268812e-05
-1.88136811692694e-05
-3.51348212528387e-05
-3.3777587442468e-05
-4.15039484688279e-05
-2.12393007978143e-05
-2.31058617410271e-05
-2.00874229782577e-05
-3.03620847179545e-05
-2.4051734896671e-05
-1.88211755963537e-05
-1.60760352386804e-05
-2.19864539692513e-05
-3.19660381376784e-05
-2.1249237650595e-05
-2.92164533963086e-05
-3.19871049847746e-05
-2.18998373331439e-05
-3.61508674968815e-06
-3.1476657981276e-05
-2.07131082039994e-05
2.7871685481309e-06
-1.47167007349464e-05
-2.55169457540352e-05
-1.46734342931282e-05
-1.57830473665107e-05
-1.6061927264237e-05
-2.56394970654561e-05
-3.45170159116593e-05
-1.96607100823706e-05
-2.92108127800231e-05
-3.14193254827001e-05
-2.13340279847059e-05
-4.04705998342122e-05
-3.06154896741727e-05
-4.90428582640236e-05
-1.42909109056282e-05
-1.7895303000999e-05
-1.43023776496159e-05
-2.43228659564258e-05
-1.46760995767338e-05
-1.68047646418968e-05
1.24751758478717e-06
-2.25828943433628e-05
-4.61575316716842e-05
-3.07987279422759e-05
-2.38278365340065e-05
-3.30631974920897e-05
-2.70456542153783e-05
-1.7421279432077e-05
-1.22989966230434e-05
-5.39290442215185e-06
-1.92758242275119e-06
-3.92688119394767e-05
-2.23842233990216e-05
-2.01510134602963e-05
-8.26397310242534e-06
-1.96025474568097e-05
-1.50155405636517e-05
-2.44209455470206e-05
-3.40285490299576e-05
-3.01324522978209e-06
-3.80512172170114e-05
-2.07856853897541e-05
-1.29196735546344e-05
-2.59596377265929e-05
-1.91061396708666e-05
-1.36128774728144e-05
-8.80032634480685e-06
-2.60195453496632e-05
-3.06455444741682e-05
-1.51588277788769e-05
-1.94500174344159e-06
-2.07011324132154e-05
-1.58475973384144e-05
-1.82329640090814e-05
-2.82572803665233e-05
2.36439888744064e-06
-2.70196398699563e-05
-5.00263022323718e-05
-2.4822871286004e-05
-7.43543644094035e-06
-2.07676771572172e-05
-1.18305765898411e-05
-5.66331320464109e-05
-1.01374389385159e-05
-2.31372505547854e-05
-1.05789552040266e-05
-1.65544100625609e-05
-1.39349324843443e-05
-3.04916802246099e-05
-6.25587678542473e-06
-1.39148772113873e-05
-3.54305238629544e-05
-9.81912208748893e-06
-3.90097722606114e-05
-2.25224567013382e-05
-3.23320109656778e-05
9.32065946095837e-07
-3.46333434710738e-05
-2.9911235276817e-05
-3.46714881704471e-05
-3.55348336954604e-05
-1.74693819046915e-05
-8.73468334027514e-06
-3.4434000807348e-05
1.97801807480133e-06
-1.32492666225874e-05
-3.34915760838203e-05
-2.58899627263466e-05
-3.45647236162537e-05
-2.11617865025715e-05
-2.86339986940467e-05
-3.59909136691145e-05
-8.24369424431691e-06
-3.09198178245805e-05
-3.12221742658189e-05
-5.40894258266634e-06
-2.15062472173348e-05
-2.48951673086683e-06
-4.44498973088073e-05
-4.628527342589e-05
-3.1903820990372e-05
-3.19415427799199e-05
-2.84579016288013e-05
-6.34977836926773e-06
-1.89410745959007e-05
-3.10796242510168e-05
-2.57260913776467e-05
-5.74752866999448e-06
-2.58020240329137e-05
-2.76360069267282e-05
-1.66216047424175e-05
-2.56911697194192e-05
-1.38402486316589e-05
-1.68573950571091e-05
-1.46529539063736e-05
-9.54448820828595e-06
-3.03154277695894e-05
-1.79005885201563e-05
-3.04233032138254e-05
-2.10923618559999e-05
-1.30991233651335e-05
-6.78893669734728e-06
-3.51471807170487e-05
-1.56990177313582e-05
-2.53386800044597e-05
-1.66479376759534e-05
-2.6223522820154e-05
-3.17653400414381e-05
-2.87796348811283e-06
-2.54896584692448e-05
-9.61094616808937e-06
-2.74715840314899e-05
-1.12089267352026e-05
-2.14553811301069e-05
-3.60469688635439e-05
-1.81282173390474e-05
-3.93697473793093e-05
-2.10582625319318e-05
1.28616999439715e-06
-3.57809528027561e-05
-6.98384437424557e-06
-1.26889758459666e-05
-3.25059793773108e-05
-1.35712748182817e-05
-3.579174602688e-06
-3.01838584900579e-05
-2.13473523453876e-05
-3.81842844176904e-05
-1.51244015240665e-05
-1.61097915188522e-05
-3.5716332311514e-05
-1.94195631897192e-05
-3.13480402439177e-05
-1.16028054735498e-05
-1.92970596572786e-05
-2.73799224141603e-05
-2.32338872703967e-05
-3.27557254675419e-05
-1.47811382476219e-05
-2.86705824940463e-05
-2.67466183078559e-05
-3.6863170433017e-05
-2.0097230135778e-05
-1.35859652780475e-05
-2.18054675794574e-05
-2.52822559325899e-05
-4.27278332926825e-05
-2.4042931579751e-05
-1.87318154314715e-05
-9.73261946062139e-06
-1.89429393093807e-05
-1.93163144671642e-05
-1.13242427176236e-05
3.74491079988421e-06
-3.94857906578315e-05
-4.4274298146511e-05
-8.48388957957838e-06
-3.22712372681573e-05
-2.06453341111941e-05
-1.5243442723396e-05
-1.19767042760517e-05
4.19044276522457e-06
-1.61925540818226e-05
-3.33550883297106e-05
-1.23171112948477e-05
-3.40106196569902e-05
-1.92719206526478e-05
-1.60110343077515e-05
-1.24983870550832e-05
-1.3589706549211e-05
-2.09649106070886e-05
-2.77198413371285e-05
-3.73188823769598e-05
-2.17896690110597e-05
-1.28757969848301e-05
-3.21921927947372e-05
-1.30767536880615e-05
-1.95544560453589e-05
1.99896168185502e-07
-1.00616500245227e-05
-2.53905599639544e-05
5.03212674722255e-06
-1.89307646455054e-05
-4.00671642117993e-05
-3.41258362001278e-05
-1.9143013311116e-05
-4.27930197911631e-05
-2.74901673146238e-05
-2.19099776698476e-05
-2.77806249057529e-05
-8.86230306592795e-06
-1.82432529145457e-05
-2.35560650088646e-05
-2.36937326379758e-06
-2.03852316419365e-05
-2.28055068905394e-06
-3.21437744267839e-05
-3.1188929672473e-05
-1.3485518158954e-05
-9.55099685594342e-06
-1.23371069366393e-05
-6.62730053439638e-06
-2.9199102784426e-05
-3.07596129936528e-05
-2.44459060497207e-05
-4.12129574918326e-05
-3.60086618956624e-05
-3.54194273827099e-05
-9.92172669158882e-06
-2.96208831853532e-05
-1.35232237537294e-05
-5.21876259912401e-05
-1.33772233071374e-05
-2.56033605288873e-05
-1.67640361774974e-05
-3.58969361169232e-05
-3.19571026524104e-05
-3.04848073015041e-05
-2.52057234854562e-05
-2.796873865116e-05
-2.16857275662746e-05
1.0726323667728e-05
-3.52175745930945e-05
-2.91231211967852e-05
-7.83451036650126e-06
-1.45113152319496e-05
-3.39258481886237e-05
-1.59488268497286e-05
-2.90126699389829e-05
-1.64344137394651e-06
-1.29045109303264e-05
-1.81291938094322e-05
-3.0787352352631e-05
-3.82570258124239e-05
-1.8555903747843e-05
-3.62434453425793e-05
-2.12705553823969e-05
-3.33321271143953e-05
-2.685134796675e-05
-2.03261906457148e-05
-4.02280345796055e-05
-3.24124595815529e-05
-3.1692437808078e-05
-1.66467174122206e-05
-1.25594970480072e-05
-2.26104514992986e-05
-2.60892084515475e-05
-1.77343935245423e-05
-9.0770010494639e-06
-2.34592589472586e-05
-3.34065797745766e-05
-2.60208026449787e-06
-1.56211815226401e-05
-1.47941794166433e-05
-3.02269859402145e-05
-2.81908363239921e-05
-1.86805513867814e-05
-3.33234828793658e-05
-2.10978816436625e-05
-3.46043199735903e-05
-2.98672451639453e-05
-2.49013781316531e-05
-1.95794562926531e-05
-3.67630037323306e-05
-3.77323153832044e-05
-3.03432355181835e-05
-1.59884234843717e-05
-6.20358033208232e-06
-9.6566181231459e-06
-2.83845531458341e-05
-1.41819041790205e-05
8.19028244214551e-07
-1.60231342674897e-05
-2.98572423998962e-05
-5.27035775851974e-06
-3.21292081733446e-05
-2.36004955340963e-05
-3.09252110239613e-05
-3.73371509169577e-05
-3.39316901391736e-05
-7.91899362527489e-06
-4.34004904522278e-05
-2.08750997634987e-05
-5.44682309832447e-06
-2.35109726193591e-05
-8.6515710230079e-06
-2.23859662799247e-05
-2.81740716609241e-05
-1.04548038311545e-06
-2.44652130890314e-05
-3.11935518870802e-05
-2.39303434916527e-05
-3.97208585848712e-05
-2.98522110307127e-05
-1.44676833149174e-05
-3.31660403441325e-05
-1.1809696910814e-06
-1.86731529227644e-05
-2.54041771965826e-05
-1.52809814819305e-05
-2.60024564916378e-05
6.7433037285586e-07
-1.55794623873343e-05
-3.28176418050297e-05
-1.93987433718301e-05
-1.43924745122971e-05
-1.93594098138072e-05
-2.13950404989565e-05
-1.94109155372878e-05
-8.03911001056001e-06
-2.11288203214019e-05
-1.87552716557584e-05
-2.14933478252364e-05
-2.45035528342907e-06
-3.33656730231443e-05
-1.47096577090071e-05
-1.808221279498e-05
4.47678999690564e-06
-1.75305190565872e-05
-2.9060995891781e-05
-2.64619812248144e-05
-3.68509077202731e-05
-1.71908296708455e-05
-2.36663159447352e-05
-5.5297877413918e-05
-3.3171422207272e-05
-3.10709715285225e-05
-3.64375748883734e-05
-7.24308098815674e-06
-4.2659111403415e-05
-3.44752652579101e-05
-1.1838035833686e-05
-3.03341998848885e-05
-9.06387476820636e-07
-3.10488347927956e-05
-2.95487250540024e-05
-1.28637922190968e-05
-2.72772182844772e-05
-2.4760962761146e-05
1.50170165121427e-06
-2.11843433462486e-05
7.34673159352452e-07
-7.36497761489644e-06
-3.15301244004472e-05
-2.85597593091834e-05
3.89079503029111e-06
-1.7943217773355e-05
-2.75332656433043e-05
-2.18755171270476e-05
-1.23291545344243e-05
-6.35857557698311e-06
-3.54334483954808e-05
-5.92911082292435e-06
-1.56159907551755e-05
-2.4926483961832e-05
-1.92514646621182e-05
-2.16135019917933e-05
-2.99827944714908e-05
-3.8624495680741e-05
-3.14069517762075e-05
-2.40493662351144e-05
-3.59816256419905e-05
-1.69250813361805e-05
-1.60597224416577e-05
-2.42704982902112e-05
-1.53664237430368e-05
-2.63325408818805e-05
-1.70461187908085e-05
-4.17878276145677e-05
-3.11611069600232e-05
-6.9251738671044e-06
-3.22984164491255e-05
-8.93461524394336e-06
-4.73939841856629e-05
-2.73074749311208e-05
-2.21665271637666e-05
-3.13181662718873e-05
-3.12948328297288e-05
-4.24141631826073e-05
-1.95834104759069e-05
-2.27145648995345e-05
-4.02916738691763e-05
-1.65683183396102e-05
-2.03081900535611e-05
-1.23259056630814e-05
1.28214460549362e-05
-2.43919416306475e-05
-8.44249401937602e-06
-1.5210535017166e-06
-1.91576100883337e-05
-9.90024035433649e-06
-1.9226507936421e-05
-2.77615866375684e-05
-1.68966487828788e-05
-3.27192396717924e-05
-1.7209104638228e-05
-2.76231544375128e-05
-3.02084009241008e-05
-1.48505458609828e-05
-2.70052214593194e-05
-1.53191192714148e-05
-3.00235437017241e-05
-2.17573222642629e-05
-3.36291154645322e-05
-2.76330586531447e-05
-1.81264164004266e-05
-8.75692387300605e-06
7.02360603847341e-06
-1.64114550149449e-05
-5.98573873487344e-06
-1.11787999564646e-05
-2.48408995745446e-05
3.48656023502736e-06
-1.84251218040908e-05
-1.82883982371214e-05
-5.31292760198706e-06
-6.46326832376138e-06
-1.20018300496669e-05
-2.35907864098199e-05
-2.67149726493866e-05
-3.10183433700862e-05
2.19858699087916e-06
-2.81381145259018e-05
-2.52003863842606e-05
-1.05275970161962e-05
-2.88702266420784e-05
-4.95912815340168e-06
-2.4750187949236e-05
-5.17915906125793e-05
-2.25787626090324e-05
-1.66901052589375e-05
-2.84241056958474e-05
-2.66461912566392e-06
-2.29812146957446e-05
-7.65152818334607e-06
-2.03753784995474e-05
-1.73006715969428e-05
-2.20897187979615e-05
-2.14715360795529e-05
-2.59235397725337e-05
-8.59432532820407e-06
-3.29584172819888e-05
-2.64473272125896e-05
-4.15957214404607e-05
-2.3143301429952e-05
-4.35837974818813e-05
-2.73620457422799e-05
-2.59744725713454e-05
4.93169318489337e-06
-2.69633190718928e-05
-3.18202843490776e-05
-1.37785516309739e-05
-3.83275838905041e-05
-1.89446025963963e-05
-2.59110668596506e-05
-4.93671400378059e-05
-1.3988613576259e-05
-3.65594112960109e-05
-1.63953447659826e-05
-1.24835537518423e-05
4.19007808051787e-06
-1.46738195843037e-05
-1.30665528701187e-05
-1.9908896765815e-05
-3.54475858053374e-05
-5.44949536724251e-06
4.0812465891917e-07
-1.37939901101437e-06
-5.13434342929931e-05
-8.31779717720122e-06
-9.92505743281818e-07
-8.05585848087969e-06
-1.24320164265322e-05
-2.36587776712072e-05
-1.80535865381337e-05
-2.90424400537568e-05
-2.39953946585105e-05
-1.73629605492642e-05
-9.74497738678443e-06
-2.71622751920692e-05
-4.02863496529144e-06
-1.86981315942724e-05
-1.27115085247315e-05
-1.60496686383236e-05
-2.88236738023943e-05
-1.73282634917882e-05
6.16282772889081e-06
-2.1058523145548e-05
4.0142968385905e-06
-1.71848874675373e-05
-3.63513937827747e-06
-1.38303476688977e-05
-7.89658705216013e-06
-1.30812629960389e-05
-2.17554741337736e-05
7.47527879994641e-07
-1.51222999622517e-05
-2.42073909114842e-05
-4.7775458327324e-05
-2.31318846336426e-05
-1.08876168615767e-05
-1.90676139802002e-05
-5.27429971779482e-06
-4.67258918091312e-06
-7.77257494342348e-06
-2.36139907494437e-06
2.47106572217839e-06
-9.78531673683642e-06
-2.00193451292335e-05
-1.76326727561334e-05
5.30991577059952e-06
-3.11275364232014e-05
-2.85830631662774e-05
-2.03091761491749e-05
-2.81638306637282e-05
-2.11165268640021e-05
-1.22347750706454e-05
-3.47711375090791e-05
-1.9794985259204e-05
-1.29437422315824e-05
-5.64883058139639e-06
-1.72688619184862e-05
-1.69272043496017e-05
-1.07216471983019e-05
-5.04887245171079e-06
-4.41259312827798e-06
-7.27727838399098e-06
-1.07540694391559e-05
-3.44110208422488e-05
-2.03422391038311e-05
-3.60210747257262e-05
-2.08593451257166e-05
-8.89871125569481e-06
-7.5152158744479e-06
-8.67949164117036e-06
-2.8550000664388e-05
-8.84501285685074e-06
-3.30237609608522e-05
-3.34370365711088e-05
-2.26403911852103e-05
-4.72198088910507e-08
-1.09489058084061e-05
-6.19964493763499e-06
-2.40771387198378e-05
-3.93573362215033e-06
-1.85468531148993e-05
8.68134055555926e-06
-2.91697418831472e-05
-5.44156802927981e-07
-1.21788565310491e-05
-2.66773921955186e-06
-1.02138503670894e-05
-1.10818699877367e-06
-3.20772095204702e-05
-1.96370405965428e-05
-3.88214691807556e-05
1.61908538946685e-06
4.25142670182099e-06
-2.23191025685529e-05
-2.32685723003488e-05
-1.18952447562971e-05
-6.97222721405724e-07
-7.62950038656919e-06
-3.24784102477215e-05
-8.72655274432955e-06
-3.51347170687851e-05
-4.91158151071438e-06
-1.84740491424384e-05
-1.68713018002276e-05
-1.8117263210699e-05
-3.39244060309189e-05
-3.81179641050761e-05
-9.98981772531744e-06
-2.81625732663936e-05
-1.95282380079442e-05
-1.01063658730747e-05
-9.92595751408475e-06
5.16697629600381e-06
-4.01510756053727e-05
-9.26195641341872e-06
-2.7243627936975e-05
-2.65757311633866e-05
-1.63958208095141e-05
-2.14167453152056e-05
-2.11404754353536e-05
-2.73357661481208e-05
-2.24522357209632e-05
-6.00808190131067e-06
-3.10467092308014e-05
-1.59727341738892e-05
-3.3093352960977e-05
-3.15369133657207e-05
-1.22774586001723e-05
-3.73375604818505e-05
-3.45814206338618e-05
-3.04045042876844e-05
-3.15460608188209e-05
-4.53377563739806e-05
-2.11325013387596e-05
-3.70584542837395e-05
3.56739619626753e-06
-6.45217243146108e-06
-2.32908189188118e-05
-3.82156046998061e-05
-2.0310605522865e-05
-5.30089278070332e-06
-1.84736098174191e-05
-4.26885069028426e-06
-3.39459387957249e-05
-2.02528851545208e-05
-2.57920110372586e-05
-5.51376198938371e-06
-1.5198765372734e-05
-2.30218222627455e-05
-2.21051521487807e-05
-2.84900463044147e-05
-3.36811472796506e-05
-1.9458748960751e-05
-3.1361171781275e-06
-3.97388461479762e-05
-1.31939722508987e-05
-2.37426962126678e-05
-4.08272149632542e-05
-1.6764371523855e-05
-8.77262972657491e-06
-1.51570961114333e-05
-2.36962387127215e-05
-2.16875258644562e-05
-1.33659022552974e-05
-1.98282208148776e-05
-4.93615211401657e-05
-3.65136961962501e-05
-1.54628833352256e-05
-2.74846977069098e-05
-2.46850813088878e-05
-1.44513074392698e-05
2.17647836305296e-06
-3.31608746286133e-05
-4.36027518713257e-05
-2.64798941600005e-05
-2.70274065891227e-05
-1.59365574797238e-05
-2.01611475530415e-05
-2.5024694945573e-05
-1.40118372747733e-05
-1.25886358914157e-05
-4.44175854136518e-05
-1.18282560609012e-05
-1.29834057622102e-05
3.45771165061765e-06
-2.81838106438418e-05
-2.95189267323114e-05
-2.53189883465319e-05
-1.86033187223411e-05
-1.97164684112842e-05
-3.03353470218547e-05
-8.06656116587988e-06
-2.57180346830877e-06
-2.85636506390823e-05
-1.10575698393655e-05
-3.64540895519707e-05
-3.98724187230804e-05
-5.87156684508217e-06
-8.59393222370705e-06
-1.99365700089063e-05
-2.08945306042123e-05
8.5653625125293e-07
-1.14583598937002e-05
-1.15359115300567e-05
-9.2148776498733e-06
-3.45817044912768e-05
-1.89829624578026e-05
-3.74270264501497e-05
-7.2471971672985e-06
-1.27194285097381e-05
-3.21664731485248e-05
-2.10391954784164e-05
-1.70848434788584e-05
-4.02244911098148e-05
-1.71173406869322e-05
-3.58390957298146e-05
-3.80819058082523e-05
-8.50192051989316e-06
-2.84635118330669e-05
-3.01957213805425e-05
-3.06455811506024e-05
-9.46386015476718e-06
-2.27127703354215e-05
-2.65650269255648e-05
-2.69521984098156e-05
-1.82770199539511e-05
-3.08056087469791e-05
-3.01984975125854e-05
-1.48674550254354e-05
-1.97611086050842e-05
-4.79283744352137e-06
-2.70541293728869e-05
-1.12395029587542e-05
-3.90486194223254e-06
-2.16585992842236e-05
-1.11600781232979e-05
-1.34771554514419e-05
9.62242853147404e-07
-1.18330545121123e-05
-2.58188361663822e-05
-1.8505048467005e-05
-2.31043837702975e-05
-2.40799212671682e-05
-3.70502557079614e-06
-4.93523295560236e-06
-4.39231001116513e-06
3.13475437330408e-06
-1.82869762779131e-05
-3.53130575740245e-05
-2.06722683167843e-05
-4.57392743982076e-06
-3.41097714360287e-05
-2.42473946466182e-05
-2.39717338691202e-06
-2.34174288153394e-05
-2.54026754906854e-05
-1.56862485500769e-05
-3.91008460398534e-05
-3.83734359610912e-05
5.03105828425696e-07
-1.66866542914202e-05
-3.8826855936556e-05
-2.54041211633179e-05
-3.56753116292093e-05
-2.19835921043551e-05
-1.70929770497295e-05
-5.03674254334418e-06
-2.99032760039612e-05
-1.52102066430769e-05
-3.82027058358957e-06
-2.94242381597667e-05
-2.59100047605683e-05
-9.98834920328019e-06
-4.15676346008645e-05
-3.19230200981999e-06
-3.37733602199038e-05
-1.06769853253165e-05
-3.80040119876142e-05
-3.55774797806286e-05
-2.504418278992e-05
-6.09332351004667e-06
-1.65967272896654e-05
-2.78039537138644e-05
-3.18009154914159e-05
-3.07812983273746e-05
-1.99940762737473e-05
-5.42012440294858e-06
-2.89407054614366e-05
-2.24784779021026e-05
-3.05754891801098e-05
-1.95168007755133e-05
-2.94161540245746e-05
-2.54029800832641e-05
-1.70557039946274e-05
-2.11726717465267e-05
-2.26292460219455e-05
-2.39794597519203e-05
-3.87470080690622e-05
-4.66526578392769e-05
-3.75702002289535e-05
-4.54812111012772e-05
-5.0328607417604e-05
-2.42496923154322e-05
-3.12590708650383e-05
-3.33676254870851e-06
-2.92863953630685e-05
-4.24067791102418e-05
-2.0475110426088e-05
-2.81385402666744e-05
-2.08493567697971e-05
-1.22266629563406e-05
-1.29099635725002e-05
-2.37887370968776e-05
-8.30805753747354e-06
-3.44116263297173e-05
-2.52427828012933e-05
-7.78223011464711e-06
-2.59809400821441e-07
-1.39541472896352e-05
-3.17990926542092e-05
-2.32330120580137e-05
-1.92095251392904e-05
-2.46601038856879e-05
-3.80009924365173e-05
-9.17978174875375e-06
-1.27730723257048e-05
2.8959376555157e-06
-9.40756199026773e-06
-8.59873081561637e-06
-1.42641155427808e-05
-2.88530006895119e-05
-1.99405166339273e-05
-1.50448899046743e-05
-1.27239924454851e-05
-2.83015843108096e-05
-2.41737659192091e-05
-1.27977820112077e-05
-1.15208506684327e-07
-1.95572349613845e-05
-1.21476862781242e-06
-9.21433290539338e-06
-1.3303572838692e-05
-2.92718759695667e-05
-1.62767952776267e-05
-2.69963505505966e-05
-4.88108089968795e-05
-3.07098147231054e-05
-6.63240650672066e-06
-2.45083273536101e-05
-2.56494752495938e-05
2.37419965612906e-06
-3.35924346507032e-05
-1.1852443163585e-05
-7.79921566026436e-06
-1.09715823550074e-05
-2.31969633947936e-05
-2.19213528549185e-05
1.18440199309281e-06
-2.33173521050348e-05
-1.3848755779301e-05
-2.1701388766265e-05
-1.91185479768832e-05
-3.52586869047592e-05
-2.68548717575084e-05
-1.4844695019375e-05
-3.5566394357224e-05
-1.87080217700407e-05
-3.4692300187052e-06
-1.24817191243815e-05
-1.68636658094146e-05
-1.71822075676319e-05
-1.0962353149388e-05
-1.07533923484739e-05
-2.4275527174719e-05
-2.76492518891789e-05
-2.41303002274668e-05
-8.64924681526757e-06
-2.73191845941946e-05
-3.75310125455625e-05
-2.55297907125649e-05
-1.83813491871025e-05
-8.99127987826257e-06
-3.66243405424956e-05
-1.37427911560833e-05
-2.73142701133835e-05
-4.46222666297052e-05
-2.64530617097123e-05
-1.66141880703166e-05
-3.13970920673103e-05
-4.40716618438258e-05
-2.69500762234462e-05
-1.44616432530244e-05
-2.18077843196851e-05
-5.75301578270473e-06
-7.07430177633298e-06
1.01679498773492e-05
-3.95811633069572e-05
1.2134887683532e-06
-2.43509119802508e-05
-3.61129017105615e-05
-1.99548181509668e-05
-1.91955478568782e-05
-1.69013810243788e-05
-2.54911807136363e-05
-2.42227848373261e-05
-2.96065456600814e-05
-8.258046025373e-06
-2.70072533789042e-05
-1.56431838967121e-05
-3.28523081598861e-05
-6.75854532780725e-06
-1.46367028618412e-05
-3.23018017981147e-05
-1.68072455362435e-06
-2.61061587158538e-05
2.51623260627229e-06
-2.36619893156642e-05
-2.40462128593667e-05
9.09107389227018e-07
-2.86553015318195e-05
-1.14336673029642e-05
-1.51835112741166e-05
-2.33305693443077e-05
-2.51204400336952e-05
-2.08707298810243e-05
-3.39725171926719e-05
-1.98864928977593e-05
-2.28836412110404e-05
-2.30809453294585e-05
-1.39073279467966e-05
-4.10637104281259e-05
6.44317646173664e-06
-2.47035987224492e-05
-9.03394744170014e-07
-1.25439329103241e-05
-1.19121245088481e-05
-1.32013750775383e-05
-2.02351977739702e-06
-3.01910197536617e-05
-4.614051296143e-05
-4.30337138080532e-05
-1.32131428058396e-05
-1.92501989101958e-05
-3.96109625617685e-05
-1.274747805372e-05
-2.92766874853597e-05
-1.58593979357368e-05
-1.13007459287829e-05
-1.09072730285018e-05
-3.33049447855349e-05
-3.78290872265429e-05
-9.61417583174695e-06
-2.59303744676463e-05
-1.2436206524146e-05
-3.15558365190984e-05
-9.28657645468608e-06
-3.51578611353374e-05
-1.02128846987189e-05
-1.00605060143099e-05
-4.58418787101828e-05
-5.74645440470789e-08
-2.20423425081066e-05
-1.1251362684219e-06
-2.91240404036485e-05
-1.77120610365085e-05
-2.36206456276855e-05
-1.34901809640423e-05
-1.68907552328471e-05
-3.06299414565143e-05
-1.84481464959165e-05
-4.38648324551048e-05
-3.25178807027542e-05
-3.14026506877651e-05
-1.62755123871107e-05
-7.93967924619769e-06
-3.18113224148398e-05
-2.05753171120587e-05
-2.9630091812635e-05
-1.76306112446193e-05
-2.61308878760121e-05
-2.43048093206333e-05
-1.04267828087729e-05
-2.09110889628883e-05
-2.31315105858159e-05
-1.96809699900269e-05
-2.22785980033928e-05
5.5537938638689e-07
-1.13488440172799e-05
-3.96586140047595e-05
-2.23511634161898e-05
-2.07172757007341e-05
-2.51323070673034e-05
-2.84388143488409e-05
-3.05404396623322e-05
-3.52765217272003e-05
-4.08646297439156e-05
6.96912680170373e-07
-1.27627629586836e-05
3.39601887229001e-06
6.69969570836041e-06
-1.68060609650308e-05
7.18928957336935e-06
-1.75013682639798e-05
-3.80000063821864e-05
-6.43318009604258e-06
-2.32687900275293e-05
-3.00450427116322e-05
-8.43182657342938e-06
-3.16337195422839e-05
-1.8432199805134e-05
4.89746076859118e-06
-1.63659558096053e-05
-3.34523350426054e-05
-2.10976918978773e-05
-1.97870702772763e-05
-3.44719907082718e-06
-2.33009468400583e-05
-2.65076533186736e-05
-5.06050480850682e-05
6.99629688517545e-06
-1.93752122991745e-05
-1.20640452890217e-05
-2.38487803744389e-05
-3.13023585479544e-05
-3.47260000188597e-05
-2.63388970669419e-05
-2.44036495977917e-05
-2.12265508770884e-05
-1.1455313854292e-05
-1.24764109586555e-05
2.03938382812323e-06
-2.22571710703138e-05
-2.71470216287153e-05
-1.68739887225766e-05
-3.51218477223849e-05
-2.00043950743174e-05
-6.81741791274548e-06
-1.86092496283311e-05
-1.57494256853946e-05
-2.91392546998408e-06
-1.35152741650469e-05
-1.67664586198045e-05
-3.36902998926038e-05
-3.04743201244305e-05
-4.46931957352852e-05
-4.39414599465334e-05
-2.42707804186955e-05
-3.27308990505556e-06
-1.5952249928491e-05
-5.30246670735819e-06
-3.1343109806128e-05
-1.39786135336349e-05
-2.94705576928953e-05
-1.7342204715456e-05
-4.01133735506534e-05
-4.04508172894364e-06
-3.04456127001455e-05
-1.81799850422533e-05
-2.84776781504426e-05
-2.28239759066742e-05
-5.85507377575685e-06
-5.0526837226655e-05
-1.02097233715225e-05
-3.59143580848289e-05
-3.09927594216036e-05
-2.26592158170435e-05
-2.51329179435737e-05
-2.93519026670509e-05
2.05865618742347e-06
-3.14052526603467e-05
-4.44435929484085e-05
-1.65645598056483e-05
-2.11513375920851e-05
-4.04435978053526e-05
-2.35684279144332e-05
-2.89291203228893e-05
-3.05868915333644e-05
-1.46698458010093e-05
-7.84884296683747e-06
-2.66338551313304e-05
-1.70285393130359e-05
-2.7651188009472e-05
-2.71413084924862e-05
-3.1128322012531e-05
-1.64320403542441e-05
-2.1142871089872e-05
-1.47459830263377e-05
-1.83140960771196e-05
-3.34757265644629e-06
-3.00647811117276e-05
-3.06240997701695e-05
-5.34487927855496e-05
-2.84603462329396e-05
-1.95887399527474e-05
-3.47181189312666e-05
-4.34740273684036e-05
-4.02054753132888e-05
-4.35547170566539e-05
-2.01323152255248e-05
-1.4609253295697e-05
-9.3922716814496e-06
-1.90624760795879e-05
-2.28291442940963e-05
-1.02268464432271e-05
-2.60202255737819e-05
-2.59565614802659e-05
-4.16256073029163e-05
-3.24707740648533e-06
-1.56611487464715e-05
-3.24061427975844e-05
-2.78764470570885e-05
-4.2347428177282e-05
-2.88737387767178e-05
-5.20066378198253e-05
-2.90072764349028e-05
-8.45953944062551e-06
-3.02528185938219e-05
-1.48541586907383e-05
4.47153864632724e-06
-6.32509235332593e-05
-3.62866813939883e-05
-1.45411641749651e-05
-1.33712672917574e-05
-5.83665691218915e-06
-3.7483827800226e-05
-4.27438088547478e-05
-2.40629279469121e-05
-3.89930259786112e-05
-1.56795042627041e-05
-1.77648008272848e-05
-4.27450364778144e-05
-9.35377443608335e-06
-1.57230802536183e-05
-2.126834108957e-05
-2.82601826181111e-05
-2.33006594995184e-05
-1.20894764951343e-05
-3.81952570110259e-05
-4.55741353702934e-05
-4.87455585667879e-05
-1.97663302237352e-05
-1.58942175131332e-05
-1.89565304411432e-05
-3.05923014384926e-05
-8.11575376310183e-06
-1.58600322691542e-05
-2.27925469732265e-05
-9.80161010983454e-07
-4.02417183842101e-05
-1.86282279345535e-05
-1.44482559989399e-05
-3.32383060748078e-05
-1.76900010982761e-05
-1.95799767690696e-05
-1.62202779521712e-05
1.91525016229537e-05
3.04334437215294e-06
-1.50401020618005e-05
-9.66066116801703e-06
-1.23571573617267e-05
-3.24158872713569e-05
-1.56523852879077e-05
-1.89122565552354e-05
-6.55857318837615e-06
-4.49892130095182e-06
-1.54554152742572e-05
-2.85125093117984e-05
-1.70775550115585e-05
4.14010784616177e-07
-6.46009475687204e-06
-2.83683049265635e-05
-4.28475727065973e-05
-4.32829039161772e-05
-2.82288728817552e-05
-4.9698175817389e-05
-1.56294770180683e-05
-3.2077981088359e-05
-2.16966040709346e-05
-3.06347317503397e-06
-2.66966219780313e-05
-3.14463065360377e-05
-1.75941233876882e-05
-1.32954817651766e-05
-2.23336879090222e-05
-2.89591328973614e-05
-1.24320287897795e-05
-3.53981063387141e-05
-4.96752363239467e-05
-3.36201272272084e-05
-2.87456970060758e-05
-2.72911856578493e-05
-3.32870819959131e-05
4.76236523915944e-06
-3.94193208058418e-05
-3.35211193735993e-05
-3.52376896992781e-05
-2.82384863271478e-05
-3.18390932105206e-05
-1.44485592557226e-05
-3.3426952975712e-05
-2.50534424132897e-05
-1.47300445124057e-05
-1.97996897362106e-05
-1.71239628505759e-06
-3.13727663629329e-05
-2.68191111349126e-05
-1.19667020380396e-05
-3.65672340080868e-07
-2.99707761207023e-05
-1.72767019143811e-05
-1.63453360969506e-05
-1.81402896782522e-05
-1.37794317494697e-05
-3.8266284498568e-05
-2.0631707680551e-05
-1.70379436387678e-05
-3.0943240206297e-05
-8.72146030659982e-06
-1.99837319976472e-05
-9.98205471945135e-06
-2.8662233215815e-05
-1.3507608572346e-05
-2.20260909921886e-05
-2.84106211259128e-05
-2.56202209977262e-05
-3.85848538790054e-05
-6.69477379994573e-06
-1.98395834377852e-05
-2.85193272266133e-05
-1.61645011719359e-05
-4.01376229763845e-05
-1.07016295393711e-05
-6.16865463690221e-07
-1.39660582011485e-05
-1.62109819470918e-05
-2.90387669787363e-05
-1.51019288516604e-05
-4.4943634342154e-05
-2.35562174883158e-05
-2.4825687168824e-05
-1.21459059654527e-05
-2.37240364519678e-05
-7.16338365790318e-06
-2.82568292038381e-05
-2.86748409730194e-05
-1.53809320880805e-05
-2.68237646418721e-05
-1.37321643397075e-05
-3.50657512879459e-05
-1.70624533165744e-05
-1.54864656684619e-05
-2.13631501077756e-05
-4.46593598695593e-06
-2.05109711688221e-05
-2.41981420611308e-05
-1.70878405903166e-05
-1.81178475089948e-05
-2.33968776490362e-05
-2.80370370832868e-05
-1.20758996593946e-05
-2.93773647184185e-05
-1.1007921422875e-05
-7.14911828912076e-06
-1.2219334972553e-05
-4.8528998219406e-05
-2.82048294695985e-05
-1.09836966325622e-05
-5.12976920916951e-05
-3.4238758071892e-05
1.4141460990505e-06
-2.0392224813809e-05
-2.38985617823111e-05
-2.25173015262507e-05
-4.81677328997114e-06
-2.32196839512108e-05
-1.36142301794389e-05
6.11450489344025e-06
-3.26978662043795e-05
3.6720258219738e-06
-1.84130657321231e-05
-3.15119482269291e-05
-1.04617414290779e-05
-3.1191757241041e-05
-1.78982841018188e-05
-3.1326975541723e-05
-1.84436359117714e-05
-4.13361921232179e-06
2.63821089990784e-05
-1.83402180978907e-05
-2.61705528329036e-05
-2.11653198059449e-05
-4.49887385123607e-05
-2.19380721575018e-05
-2.52638687964097e-05
-5.58359990134741e-05
-3.03846265019095e-05
-6.0415483202779e-06
-2.93914033124734e-05
-3.71734219380094e-05
-2.45409815584251e-05
-1.46241314143406e-05
-2.31903566850407e-05
-2.19382768847813e-05
-5.58278064727274e-06
-1.74398220815675e-05
-2.72732607839617e-05
-9.10456325025346e-06
-7.68567022437787e-06
-2.78437413212624e-05
-1.49663572039993e-05
-1.81908242600083e-05
-1.52732287303875e-05
-2.38149941741926e-05
-2.18691333848137e-05
-1.32230055664628e-05
-1.14832726133767e-05
-1.04170661145857e-05
-4.29572608764928e-06
-1.59037991878702e-05
-4.65025957538871e-06
-3.53499079814688e-06
-1.90043151419073e-05
-1.59702303270122e-05
-2.08044998548385e-05
3.83004705959594e-06
-1.5016230835341e-05
-2.00359547570323e-05
-2.31621399372251e-05
-1.9924719127582e-05
-1.60987683949569e-06
-7.1920071805012e-06
-2.54491710056373e-05
6.08144209264205e-06
-2.62403265394138e-05
-2.29727550930736e-05
-3.11652149913131e-06
-3.67229520584185e-05
-4.80185038377073e-06
-1.9036595591225e-05
-1.51723377069824e-05
-5.87321183953854e-06
4.39955338874775e-06
-3.89016329431458e-05
-4.7939873001259e-05
-1.33283581482406e-05
-3.10883275476806e-05
-2.23663910625772e-05
-1.45665186006582e-05
-2.1140790014802e-05
-1.87164465795701e-05
-8.53963416679583e-06
-1.47243890682375e-05
-1.99613335785767e-05
-1.98298675265235e-05
-1.36317788366529e-05
-2.05751571158025e-05
-1.48514975318985e-05
-2.99938327117456e-05
-1.44175643886792e-05
-2.43516767180194e-05
-3.24854191974392e-06
-1.75153800175564e-05
-2.63547501306623e-05
-2.61762823657356e-05
-1.35483822732744e-05
-3.92188903119267e-05
-1.40504498260037e-05
-4.59424378333689e-06
-1.0075078331597e-06
-1.59104240935669e-05
-1.22630336032441e-05
-7.49527695221377e-06
-9.62459638517481e-06
-2.41045810246646e-05
-2.00532532234292e-05
-3.23249511249518e-05
-1.64398327416227e-05
-9.86523734665591e-06
-8.17348975485508e-06
-1.01658550252706e-05
-7.47723792851927e-06
-4.86024317555789e-05
-2.35967851751185e-05
-3.65392713286075e-05
-1.20228325736718e-05
-2.04834251823729e-05
-1.37676450812899e-05
-1.46356424262948e-05
-6.38789229883398e-07
-2.73514491307016e-05
-2.65281833443901e-05
-7.2513696877479e-06
-1.78830669868516e-05
-1.585313104719e-05
-1.26798204267771e-05
-6.30959670309179e-06
-2.13419431323993e-05
-1.69546241774116e-05
-1.14656990428545e-05
-1.78650700241958e-05
-2.8044382665775e-05
-2.82503074929417e-05
-1.79009033886932e-05
-1.81517112963083e-05
-5.75532426521131e-06
1.44206570326867e-06
-2.76470804844214e-05
-8.51691355143134e-06
-1.81802126159065e-05
-8.33544765834419e-06
-1.46377943286688e-05
-2.09923964883736e-05
-2.13287498980609e-05
-3.04534796351417e-05
-1.16740688566831e-05
-2.30103098064465e-05
-1.04934139023709e-05
-2.89156292728523e-05
-3.06492364502569e-05
-2.01294393498714e-05
-4.38289052793532e-05
-2.68841039597756e-05
-1.68150703846035e-05
5.01978688761307e-06
-3.04424391822798e-05
-1.02306315229631e-07
-8.32172505151409e-06
-4.76665960440677e-05
-2.8190574992415e-05
-3.88429572618052e-05
-1.72926265187312e-06
-1.85160727236396e-05
-3.36588707190428e-05
-3.03685350405091e-05
-7.94859634740418e-06
-4.28548645565075e-06
-5.47417445614823e-06
-4.63406606831566e-05
-1.33908291275123e-05
-9.08469141955569e-06
-2.76563032214465e-05
-3.62160107365396e-05
-2.19014920197637e-05
-2.98259465355087e-05
-2.34321459701725e-05
-3.06857941190608e-05
-4.21702612486396e-05
-3.17358522479293e-05
2.33766761830299e-06
-1.84425957369456e-05
-1.84154391913164e-05
-1.05341579387342e-05
-6.10917970902268e-06
-7.57617992713437e-06
-1.36959353017725e-05
-3.3459846783437e-05
-7.57781785579445e-06
-3.10917319181238e-05
-2.12093619376842e-05
-2.55537921805156e-05
-7.77329108471125e-06
-2.49978224446098e-05
-9.40908992742691e-06
-4.75710929914494e-05
-1.42695239594354e-05
-1.0787225078989e-05
-2.06961385842469e-05
-3.69635310402004e-05
-4.07960229543938e-05
3.03093442220313e-06
-1.86300639552378e-05
-3.63218562131243e-05
-4.46799146141336e-06
-2.0109518379111e-05
-9.67194712992324e-06
-2.02420076702043e-05
-1.99231955418689e-05
-1.91576751083817e-05
-1.74461652735937e-05
-1.41859948064815e-05
-7.85690517052847e-06
-1.78482394830538e-05
-1.56890466619023e-05
-1.98670358318929e-05
-1.49615009418187e-06
-2.34134796934493e-05
-1.14936032006434e-05
3.02647644015159e-06
-3.75544002348255e-05
4.55186917838285e-07
-1.42363740939551e-05
-3.86643916088384e-05
-3.28105961368851e-05
-1.01015825854433e-05
-3.80318689181089e-05
-4.03361838707803e-05
-3.01433562567997e-05
-2.48233460349326e-05
-3.51246406503933e-05
-7.1793574125852e-06
-6.61509995558274e-06
-4.92885399884702e-06
-9.92749427395476e-06
-1.07820891221485e-05
-3.08625009039618e-05
-1.82054054770775e-05
-1.00049861387177e-05
-2.84306402619054e-05
-2.65060787644624e-05
-3.39114384643341e-05
-2.72008672707727e-05
-1.35585817454588e-05
-3.4253170072984e-05
-1.68818203272823e-05
-2.64824091889343e-05
5.22834317590471e-07
-3.24311068828339e-05
-1.68021987721602e-05
-2.03969177287866e-06
-2.56293644190985e-05
-6.99487821561545e-06
-3.15220111243027e-05
-2.40208060661255e-05
-3.92861390851805e-06
-1.08759781569227e-05
-1.1014509690872e-05
5.42120991814959e-06
-3.00174198927072e-05
-1.2585666093323e-05
-1.31802141608773e-06
-2.00661980848851e-05
-3.31739311319117e-05
-4.23239160331193e-06
-2.93990553100662e-05
-1.16947988768021e-05
-2.81637216293218e-05
-3.49954724515976e-05
-9.50620430066092e-06
-3.01985017843166e-05
-3.38627601503163e-05
-2.55910985200475e-05
-1.67246817900287e-05
-2.00646210981886e-05
-3.20778742574193e-05
2.05484673006839e-06
-9.26993036928498e-06
-1.58703502696708e-05
-1.29244456131215e-05
-1.8482448475669e-05
-1.79229904457183e-07
-2.64756678315442e-05
-4.13358907148512e-05
-7.06278096422166e-06
-1.59258064913299e-05
-2.7446352396299e-05
-6.69865792988762e-06
-1.64343739678918e-05
1.3743874639056e-08
-3.59744472049555e-06
-4.4922244078619e-05
-9.50487124385627e-06
-2.52972555005606e-05
-9.46929368953639e-06
-1.46773680012322e-05
-5.76028507063786e-06
-2.27630537246571e-05
-4.92665623648762e-05
-3.98067719433027e-05
-2.65123364734039e-05
-1.6247543480325e-05
-1.04919846744776e-05
-1.98111954201535e-05
-5.3593634419953e-06
-5.26638578326044e-06
-4.58925487858103e-06
-5.86436387948159e-06
-2.19421535010474e-05
-5.88191171269429e-06
-1.1235446403295e-05
-5.32548699081742e-06
-9.02321264336448e-06
-2.99089063472894e-05
-2.53210663407645e-05
-1.72128815280442e-05
-9.24856873030683e-06
-1.29873166377165e-05
-1.19680035163563e-05
-4.51447045657547e-05
-2.81397514860583e-05
-1.78319905302472e-05
-3.42072727924625e-05
-8.01072265801519e-06
-4.20049977304234e-05
-3.12494835092078e-05
-3.00990666983603e-05
-2.44847424192335e-05
-2.81108721586798e-05
-2.02060770841258e-05
-2.79645281431486e-05
-2.57473817742517e-05
-1.67353756334408e-05
-3.8936358289091e-05
-1.42340093898675e-05
-2.96880501823275e-05
-2.0533523695243e-06
-2.31021115239918e-05
-3.25872366188657e-05
-2.38016450941128e-05
-3.61227638619316e-05
-6.41663856626619e-06
-3.01908547741257e-05
-2.21566775678936e-05
-2.24767792474668e-05
-1.96688778563828e-05
-2.18987734458975e-05
-3.44187991715659e-05
-1.36278400610731e-05
-4.08287496645121e-05
-2.84291340167284e-05
-3.19397224768819e-05
-2.68091527765193e-05
-4.3774249284836e-05
-2.38542803780145e-05
-1.2466679822866e-05
1.723325828233e-06
-9.19608942168462e-06
-7.49548773532634e-08
-1.91285052874128e-05
-1.84569806527102e-05
-3.02392894908825e-05
-5.74954005151474e-06
-1.7948952155862e-05
-1.83533028869601e-05
-2.11139850437853e-05
-7.37980971666086e-06
-9.18892310704015e-06
-2.30164899358856e-05
-1.01181139613311e-05
-1.80710413829781e-05
-1.94460601585683e-05
-2.15948437819823e-05
-3.09663067184083e-05
-2.64263735063327e-05
-9.43067281140797e-06
-2.47617972994276e-05
-3.05595604403836e-05
-1.82492564334475e-05
-1.95311107918718e-05
-2.79821863728549e-05
1.304914497155e-06
-1.45275206205099e-05
-3.05889596863236e-05
-4.63449846609025e-05
-1.19158519273941e-05
-2.20028629885698e-05
-1.99038343443939e-05
-1.63835927555647e-05
-1.39862827246933e-05
-4.75855800851278e-06
-2.72580141496913e-05
-2.75610384521342e-05
-1.50510929153406e-05
-1.30504540491707e-05
-1.12371542331171e-05
-3.30947977286754e-05
-3.50357198144784e-05
-1.60558723460692e-05
-2.57213838224278e-05
-2.9785574831666e-05
-1.53702131542874e-05
-7.09364944422223e-06
-3.10899021683984e-05
-3.84413573876913e-05
-3.43290534436969e-05
-1.04484729919599e-05
-1.71058035079345e-05
-1.43110346660768e-05
-1.04387677602942e-06
-2.62443466247301e-05
-2.56313049330561e-05
-1.60219708442401e-05
-2.14422185002665e-05
-1.6333537966814e-05
-2.309504399649e-05
-2.1132128320249e-05
-1.06355490805655e-05
-3.11724991750869e-05
-4.38468544507663e-05
-1.30569659135668e-05
-1.58267338762528e-05
-2.61725674724979e-05
-2.89401236326244e-05
-2.5452548824567e-05
-2.74884401793155e-05
-1.28269612530749e-05
-2.24316784413877e-05
-2.70483229108614e-05
-7.55903210781353e-06
-5.98294926889551e-05
-2.70982621862028e-05
-2.65289066925708e-05
-2.87535731975176e-05
-2.8835221061916e-05
-3.8763384783344e-05
-7.02572453245074e-06
-2.50598538453499e-06
-2.05207248282312e-05
-2.80404995569419e-05
-1.6795931952015e-05
-1.6404699696443e-05
-2.32256948466064e-05
-2.25416208347158e-05
-4.3889928971318e-06
1.26741023689291e-07
-1.54362540038399e-05
-7.8260521022066e-06
-1.96644043506622e-05
-2.15182306085184e-05
-3.29665887520432e-06
-3.3745684805194e-05
-2.26836850393946e-05
-3.89542726299355e-05
-3.23261486172776e-05
-2.50454635392455e-05
-1.71923809907804e-05
-1.49857893241988e-05
-1.29223416575994e-05
-2.5730078281452e-05
1.20181767461095e-05
8.67236225246456e-07
1.08335737608303e-05
-1.14318595063278e-05
-2.51863186708238e-05
-8.24956066378381e-06
-1.17181804930945e-05
-2.23816186331919e-06
-2.72205666480956e-05
-2.10289117451574e-05
6.4282147331524e-06
-2.12397672769944e-05
-2.23258974728535e-05
-1.46640637243965e-05
-3.98232854246947e-05
-1.22063264196523e-05
-1.26447579442988e-05
-1.36369390459905e-05
-1.87472025086707e-05
-4.28079886282299e-05
-3.71480055484951e-05
-2.52532847453841e-05
-2.87881368662063e-05
-2.08432903452822e-05
-1.11854143091239e-05
-1.67826220831147e-05
-5.01924116083287e-05
-9.47421132514733e-06
-3.34032620117586e-05
-9.70906466981266e-06
-1.57410300758692e-05
2.42520425894538e-06
-1.5309337534453e-05
-1.93482504974206e-05
-2.08215934827527e-05
-1.82599605497003e-05
-2.05857960336528e-05
-2.86305774978964e-05
-2.598889302804e-05
-1.87264632611545e-05
-1.8367924944227e-05
-1.9647094822698e-05
-1.58957050988057e-05
-3.14453069336739e-05
-1.987793675466e-05
-2.64136915791155e-05
-2.77798000698757e-05
-2.52006883358652e-05
-1.61398713936819e-05
-1.87708892994576e-05
-3.93253861682404e-05
-9.71027731707604e-06
-4.14337711094012e-05
-7.15250426993831e-06
-2.95994754609544e-05
-6.62101469090043e-06
-3.40546315265408e-05
-3.16943008453682e-05
-2.64597362990424e-06
-4.88777621482903e-06
1.22119589694924e-05
-1.80675926316052e-05
-2.46399742737557e-06
-1.63613486506757e-05
-2.35553809370731e-05
-1.98287225727974e-05
-1.75230460712264e-05
-4.99672241516625e-05
-2.09173333797842e-05
-3.62403514784302e-05
-2.12876241790468e-05
-1.72535420852306e-05
-3.3710680353611e-05
-2.04050252296467e-06
-2.15179245139942e-05
-2.31438042778375e-05
-2.46176839558698e-05
-6.46491949973068e-06
-2.8272066542116e-05
-1.06312716807543e-05
-4.1723441159263e-06
-3.4584611900296e-05
-5.18726647740391e-05
-3.8290966638271e-05
-1.23306733487113e-05
-3.53317064777034e-05
-3.26560354759759e-05
-6.96429353473913e-06
-3.27563733000727e-05
-3.09226940655354e-05
-7.91294231839159e-06
-4.70973578421973e-05
-3.76269271354888e-05
8.70810397405598e-06
-2.61314787784872e-05
-1.82983480856389e-05
-3.48417679362583e-05
-1.63345455131176e-05
-5.38744066952522e-06
-2.41560897333822e-05
8.45256702306975e-06
-1.97431418064958e-05
-8.7622768135637e-06
-2.4815741611026e-05
-2.6385530558789e-05
-1.82371775540022e-05
-9.32944086201534e-06
-3.37474814914925e-05
-2.08093957450757e-05
-2.46065141769849e-05
-3.23353967980804e-05
-1.81944095871481e-05
-1.60360593761509e-05
-2.77986829761385e-05
-9.32715924009647e-06
-3.80397198342785e-05
-3.58851953621963e-05
-2.07423380594504e-05
8.79839056116063e-06
-1.92259703999287e-05
-1.95910018589775e-05
-1.95235074615269e-05
1.61174716261042e-07
-2.65202704411345e-05
-1.70313406836535e-05
-1.34783669072286e-05
-2.053392414773e-05
-1.20393476910192e-05
-2.47995793896882e-05
-1.74867425193251e-05
-2.52891265566888e-06
-2.36377436890987e-05
-2.57182545832323e-05
-1.36029189969397e-05
-2.81605702635075e-05
-2.09715188610403e-05
-2.48090613514177e-05
-1.24612494966762e-05
-2.48832696155801e-06
-4.88464422594151e-06
-6.63474606924935e-06
-1.17351254628332e-05
-3.55785728925982e-05
-1.00988031823906e-05
-3.39524926781487e-05
-3.17290746141527e-05
-2.89938475273983e-06
-8.78117176311103e-06
-1.83198981435181e-05
-2.01335670635255e-05
-1.2027130307564e-05
-2.55923078844902e-05
3.00375450019753e-06
-2.06626275596829e-05
-1.8301649481821e-05
-2.1746358788901e-05
-1.11233365885095e-05
-1.95635313071278e-05
-3.75907489274696e-05
-3.40638508352385e-05
-1.15655866345681e-05
-1.75193832424025e-05
-2.35893678889133e-05
-9.1602626163948e-06
-4.45115780674748e-06
-2.27297509584576e-05
3.20128776306164e-06
-1.6695635455773e-05
-2.33262358368897e-05
-2.16837675539911e-05
-2.30108144641182e-05
-1.6797185289927e-05
-1.06178371737437e-05
-5.14803738267915e-06
-2.87084564895412e-05
-1.68434129018557e-05
-3.37054375962407e-05
-1.83129255425255e-05
-2.31132476231351e-05
-2.41445605039809e-05
-2.38737558684201e-06
-1.16391721877214e-05
-1.33059770466006e-05
-1.72509132027774e-05
-2.84836324204925e-05
-1.89349556749661e-05
-3.09447740072607e-05
-4.09063880535347e-06
-3.23594261535406e-05
-4.59107369781634e-06
-1.88430750690843e-05
1.09549657188538e-06
-3.48816803295602e-05
-4.00867465462855e-05
-1.48612272598967e-05
-3.52918930405394e-05
1.85671130887911e-06
-1.24348881418133e-05
-2.7695982139395e-05
-1.3561237400068e-05
-1.58719789595384e-05
-2.54292428165962e-05
-1.21040344610353e-05
-2.67561279685047e-05
-2.91552048824923e-05
-2.02605008267677e-05
-1.97849759789625e-05
-2.43346952126964e-05
-4.4121316856216e-05
-2.55490885572314e-05
-3.21214403259998e-05
-2.36587391377835e-05
-2.10178628420872e-05
-1.17452983379496e-05
-2.50158043247659e-05
-3.13371934896923e-05
-4.12404076263919e-05
-2.51014242447309e-05
-1.45408457477473e-05
-1.64779515867421e-05
7.66927076702594e-07
-7.69249314320385e-06
-1.01772675089337e-05
-1.93546226459609e-05
-2.04717819980072e-05
-2.42538690448616e-05
2.06827114666266e-06
-2.05129483294741e-05
8.15962811780609e-06
-3.15081367253132e-05
-4.8331771429897e-06
-1.5705384474309e-05
-1.94725945499345e-07
1.80348567761309e-07
-3.28705169836266e-05
-3.36555486451098e-05
-1.26644726231215e-05
-1.79395939306558e-06
-2.50320338392425e-05
-9.22069836577688e-06
-3.21250746724666e-05
-2.11758977701032e-05
-3.01746183125262e-05
-1.53461035858228e-05
-2.75178978271506e-05
-1.93590111352071e-05
-2.07709174188413e-05
-2.4356776181595e-05
-1.89464533975587e-05
-2.43864252775033e-05
-2.15582496291125e-05
-3.09322159043612e-05
-3.00961692655799e-05
-1.18865858638274e-05
-2.55010518875733e-05
-2.52806263145339e-05
-1.03402428068662e-05
-2.2031242101181e-05
-1.44662560614821e-05
-4.75788618754097e-05
-9.0158615171137e-06
-2.9429546646615e-05
-3.1616453613268e-05
-1.64810665518164e-05
-2.20490032835705e-05
-2.4172910019164e-05
-1.9580066485532e-05
-1.85897849910162e-05
-2.45209095603139e-05
-1.59824733399141e-05
-1.76884615807177e-06
-4.21912356351004e-05
-3.50874584963306e-05
-2.89939374084199e-05
-4.70379435967812e-05
1.93971061919723e-06
-3.11040193686396e-05
-3.56584330018391e-05
-2.11192889972995e-05
-1.60859835652714e-05
-2.99489675168418e-05
-2.62903834768219e-05
-4.86921775349115e-06
-5.93651658655288e-06
-2.33733373756082e-05
-2.7607826058101e-05
-4.31691386279071e-05
-2.0731249126591e-05
-3.77359218085322e-05
-3.36144599687428e-05
-1.29247616343158e-05
-2.42296354675803e-05
-1.78996833445409e-05
-1.32889915520362e-05
-1.62118295388582e-05
-1.84894485926783e-05
-1.56439011927987e-05
8.2375105581441e-06
-3.33505612082457e-05
1.0270268732451e-05
-1.5016255506837e-05
-2.5849397476097e-05
-8.65433759396762e-06
-1.36563561859308e-05
-3.11084260432714e-05
-2.90152604454554e-05
-1.3899676225155e-05
-1.43757643452673e-05
-2.06136580327624e-06
2.07774302860953e-06
-3.94231479210914e-05
-8.91155170366628e-06
-3.47360051196771e-06
-3.41946123140232e-05
-4.1961450492309e-05
-2.26431373033008e-05
-3.19400327406782e-06
-2.43419684507333e-05
-1.0577320545894e-05
-1.51191059670061e-06
-3.6237136485451e-05
-3.03411035953997e-05
-1.46853702675722e-05
-1.45149379113038e-05
-2.80707156173281e-05
-8.62244215003088e-06
-1.60644053345224e-05
-7.78696165686979e-06
-1.48948630107305e-05
-9.89622485395588e-06
-9.44524933100879e-06
-7.17582083535514e-06
-1.68447539904012e-05
7.91770858122112e-08
-1.18622019910671e-05
-1.73617674933307e-05
-1.80141421487329e-05
-3.61357403658554e-05
-2.68387217123188e-05
-3.98091192117258e-06
-5.18484831475876e-05
-2.48842051466483e-05
-8.67345503012452e-06
-2.64273005802141e-05
-2.31299993291076e-05
-1.02395025889648e-05
-1.57542532268294e-05
-3.8241810201882e-05
-2.30041283693889e-05
-3.80641400425582e-05
-6.12267822242136e-06
-1.05152485059418e-05
-1.53873200770635e-05
1.28569823427583e-06
-2.24206753781739e-05
-4.88851468238645e-05
-1.71427313600822e-05
-7.07315447530659e-06
-1.82845616226609e-05
-1.66896411519705e-05
-1.05575622993954e-05
-7.86485852343958e-06
-1.16932229565693e-05
-3.79563541887653e-05
-2.26624281350744e-05
-2.48851212502767e-05
-4.01750319684043e-05
4.75327193220391e-06
-2.38493897995561e-05
-2.4525196101726e-05
-3.58285320417475e-05
-1.76263608298744e-05
-5.14796489339439e-05
-4.09476583213129e-05
-1.64330395961642e-05
-3.1144648652616e-05
-3.65393107771132e-05
-1.86907960454988e-05
-2.031253581937e-05
-3.22010551087744e-05
-3.40861766557729e-05
-1.77198213185395e-05
-2.11971804372505e-05
-4.31726899588774e-07
-1.71258743338561e-05
-1.06915591743777e-05
-3.00342615520407e-05
-2.6455301961608e-05
-1.28578375192699e-05
-1.423484362941e-05
-4.25568460267909e-05
-4.34791092293111e-05
2.10472556756797e-06
-1.73667672264919e-05
-1.48966765970003e-05
-2.12674042803724e-05
-1.16870472198525e-05
-2.58593264619658e-05
1.07771580968618e-06
-2.77332953070429e-06
-1.31651782355472e-05
-3.68772473694577e-05
-3.1897496510708e-05
-4.94903491454304e-06
-2.62580483698874e-06
-2.57179333798586e-05
1.14938995052195e-05
-2.95302409479902e-05
-3.36804582899086e-05
-1.74167206106153e-05
-2.32208505730371e-05
-3.99111483301327e-05
-1.71068087688903e-05
-2.95017365924046e-05
-1.58128267228827e-05
-2.00580310805426e-05
-2.31114198087066e-05
-3.87086253268903e-05
-9.06770327816167e-06
-2.42307422535841e-05
-2.31959719422331e-05
5.49799412302846e-06
-2.06136920996212e-05
-3.33542663294321e-05
-3.13555446597289e-06
-3.33985799189911e-05
-2.91678773568793e-05
-1.02442897244376e-05
-2.8939570519049e-05
-1.01210716378732e-05
-8.03163313499165e-06
-3.51152528991383e-05
-3.80752088527133e-05
-1.45940001120835e-05
-4.54767243498204e-05
-1.87474470918976e-05
-1.00895610776257e-05
-1.17703098016004e-05
-1.48068892133733e-05
-2.4307262023277e-05
-4.30186954752205e-05
-1.52613611615086e-05
3.51779336883886e-06
-2.58305321765129e-05
-2.10020517434614e-05
-3.50407788432676e-05
-4.15893117012177e-06
-1.99669744305514e-05
-2.35872528893565e-05
-3.68986401223866e-05
-4.88231278964872e-05
-1.7212926754973e-05
-1.65470633209136e-05
-1.65453821899823e-05
-4.85512560541257e-05
-3.35488411176536e-05
-2.78627183838877e-05
-1.97211369289434e-05
-1.64962877694726e-05
5.28239345419054e-06
-2.17255704947746e-05
-3.01241198159995e-05
6.3731011027861e-06
5.43885671107815e-07
-3.79682500642543e-05
-2.29075824660655e-05
-6.19197262346718e-06
-3.12043772731377e-05
-3.60498666872441e-05
-1.3398568914521e-05
-1.22681644079972e-05
2.88590273511755e-06
-1.73363819992863e-05
-2.96598484368528e-05
1.34380049468074e-05
-1.48234522233701e-05
-2.09554274961572e-05
-2.49906189771256e-05
-3.09445835132446e-05
-1.22935321746462e-05
-2.21081091972328e-05
-2.49659472916044e-05
2.02549752601311e-06
-3.45677086818917e-05
-3.27457496317078e-05
-1.49134441100563e-05
-3.0443656353127e-05
-2.35761684642031e-05
-2.78712778347459e-05
-1.93532658533147e-05
-3.12852350415162e-05
-3.85968838473042e-05
-1.80249475654398e-05
-1.20853973981326e-05
-1.38703855107539e-05
-2.33786949656684e-05
-2.85351749584575e-05
-2.99347263708597e-05
-1.99012325108388e-05
-2.42945124302513e-05
-1.55916676503922e-05
-2.66893502541456e-05
-2.28166450986422e-05
-2.11799860515912e-05
-1.22170704063954e-05
8.28621675658488e-07
3.80158159119071e-06
-4.47776544275504e-05
2.90506640311731e-06
-1.05759739768571e-05
-1.86759501993012e-06
-8.52926138834252e-06
-4.171631020183e-05
-3.84023072197337e-05
-1.27783944864715e-05
-1.969943593224e-05
-2.24466915933142e-05
-1.32855151038642e-05
-3.37407699979928e-05
-4.6228803368967e-05
9.50794350033595e-07
-2.14497243199034e-05
-2.442669727159e-05
-3.98404310990685e-05
-2.39537129127015e-05
-4.32387023486613e-05
-2.76322409805609e-05
-2.27499422431581e-05
-3.10438512271281e-05
-1.62823548177477e-05
-2.39072075639986e-05
-2.37537170912236e-05
-2.7692418122664e-05
-3.68985870458982e-05
-1.68837445826893e-05
-3.88263137585365e-05
5.76832898112312e-07
-2.34837045973557e-05
-2.76001857895651e-05
-4.05095349863962e-06
-3.42069742323946e-05
-1.01514260239847e-05
-1.74854288344591e-05
-4.64766466040571e-05
-1.78675650337034e-05
-2.31049282592381e-05
-2.90413195015797e-05
-2.12617189273313e-05
-3.75324486835442e-05
-2.34102938050287e-06
-3.37613317893455e-05
-1.4460705521522e-05
-2.83508807610424e-05
-4.05863530114921e-05
-1.26214602495821e-05
-2.83477104669227e-05
-2.27023596515726e-05
-8.897936853982e-06
-1.56064883039708e-05
-3.30721285136134e-05
-1.71243658839532e-05
-3.46806207735997e-05
-2.43446041176597e-05
-1.24065591552586e-05
-2.37941389674668e-05
-3.19177142669261e-05
-1.36811848931789e-06
-3.24021042220203e-05
-2.04404369718014e-05
-1.03438399249814e-05
-1.21486521535059e-05
-1.90720002440848e-05
-2.8581985196529e-05
-1.27526058291723e-06
-1.67726743916432e-05
-2.45091981788075e-05
-2.19171003283117e-06
-2.80120824598094e-06
2.787428964592e-07
-2.33953975046604e-05
-1.33233186216294e-05
-3.99243603952051e-05
-2.43675516273641e-05
-3.89132763400171e-05
-3.84390642031405e-05
-1.90297143322234e-05
-4.77674167202432e-05
-2.73361849067312e-05
-7.08317377291085e-05
-1.25267362526141e-05
-2.3051829742976e-05
-4.19396791400494e-05
-1.75665097825358e-05
-7.93282379714938e-07
-1.12391555321616e-05
-1.32056294886992e-05
-1.70788535376034e-05
-3.02732740109191e-05
-1.6013936746213e-06
-2.74883578330942e-05
2.38852199054768e-06
-4.63479014120235e-06
-3.27927113521849e-05
-2.55496838623529e-05
-2.48719584184032e-05
-2.10309501533836e-05
-1.22458094753739e-05
-2.14306879090675e-05
-2.88619490845187e-05
-3.29435843969855e-05
-1.69265110201067e-05
-1.93503428884843e-05
-1.44089938858368e-05
-3.62776309527801e-05
-7.15511711455386e-06
-1.71187479211598e-05
-1.12509404167794e-05
-1.35634961473602e-05
-1.07716498148974e-05
-2.71826112526062e-05
-8.98078943462279e-06
-3.1033981212226e-05
-2.8027233313429e-05
-6.51383272686909e-06
-1.03522372195759e-05
-4.2508127577088e-06
3.50495433714654e-06
-9.21267575007498e-06
-8.9765794499921e-06
-2.00863774932504e-05
-1.69598911406017e-05
-2.05225366689801e-06
-2.27792333694115e-05
-1.49887886352444e-05
-1.70826048059664e-05
-2.59353719718314e-05
-1.16982796372992e-05
-2.1585145942612e-05
-1.30734549663668e-05
-1.67243760222598e-05
-2.1359655406771e-05
-1.28222799671608e-05
-2.55712475333047e-05
-2.69220345163032e-06
-3.16631749295057e-05
-2.66280428910852e-05
-2.11521027344332e-05
-3.8026728454903e-05
-2.5514701826635e-05
-2.54654678774735e-05
-2.78481314078041e-05
-2.36786913897161e-05
-1.30026988742131e-05
-2.68804095059256e-05
-4.65840840045757e-05
-5.72973214545051e-06
-2.26434038457348e-05
-1.56153044592711e-05
-1.38393476634387e-05
-4.30928247303865e-05
-3.85051272892338e-05
-2.74982094778799e-05
-2.23195320682935e-06
-2.95228827709627e-05
-8.10296885598379e-06
-3.04979008361259e-05
-2.25405188288404e-05
-2.38428705292612e-05
-1.95880064465449e-05
-1.29247470823081e-05
1.38286350203397e-05
-4.70056102299389e-05
-2.26432859486913e-05
1.73135977711041e-07
-2.61865349388911e-06
-1.907722109357e-05
-4.00032382003077e-05
-1.92152237551781e-05
-5.10104476464537e-05
-2.32362247081181e-05
-2.43622957496231e-05
1.03511099756745e-06
-1.46588820618924e-05
-2.55843106425787e-05
-1.38691188485001e-05
-1.71474386976445e-05
-2.51034550961398e-05
-3.87281128619128e-05
-9.41216723010047e-06
-7.00366326056322e-06
-2.05838666957298e-05
2.84111553610041e-08
-8.60041649467903e-06
-4.45721012119776e-05
-2.25053205059424e-05
-1.82503473423061e-05
-2.80909463315598e-05
-6.32132227369828e-07
-1.88229183495606e-05
-3.42444419657037e-05
-2.70255208096798e-05
-1.04802072321943e-05
-1.62941476560214e-05
-7.55603723911163e-06
-4.0752875768075e-06
-1.60725837776995e-05
-4.22779552226801e-05
-2.05528641692733e-05
-2.56612181313312e-05
-2.76777271261786e-05
-3.49657356559234e-06
-1.70840853759055e-05
-2.36771868106728e-05
-9.91588856213871e-06
-1.72872889977058e-05
-2.23631338212165e-05
5.27333627174089e-06
-1.65442079401358e-05
-2.46773279828577e-05
-1.2437489394238e-05
-2.20837786744878e-05
-8.02782675937169e-06
-2.93484515192998e-05
-3.38403316024457e-05
-5.5538401075523e-06
-2.97202927743731e-05
-2.87222306145872e-05
-1.58555721711677e-05
-2.28135379016937e-05
-3.96587425464734e-05
-2.88173191384632e-05
-4.85219830396642e-05
-1.43048017662283e-05
-2.84937592799931e-05
-2.20286701610193e-05
-2.30387350491738e-05
-1.40023198812292e-05
-8.42674366269363e-06
-2.89338749993227e-05
-2.50058551288797e-05
-1.93020611623467e-05
-3.51575355471192e-05
-1.85662175491357e-05
1.30837056976571e-06
-2.15830798290553e-05
-2.94938001369895e-05
-1.31320237540483e-05
-3.81907834681481e-05
-3.35342231558499e-05
-3.03482100292759e-05
-2.67338138465608e-05
-5.53987867331858e-06
-1.15907937129491e-05
-4.16039593429306e-05
-2.94687616529387e-05
-9.84885697732963e-06
-1.01022941975727e-05
-2.96170885608496e-05
-2.80085528017485e-05
-9.80841884067828e-06
-7.1819414513716e-07
-3.15804875148806e-05
-2.9133295858633e-05
-2.16742270514598e-05
-2.7554415880894e-05
-1.494543688321e-05
-2.45282588445789e-05
2.07115273955708e-06
-3.72629671586099e-05
-1.03566968027935e-05
-1.29132336583366e-05
-1.08158973476671e-05
-7.60505999093077e-06
-1.82555498601314e-05
-3.22381652743205e-06
-2.70978924974477e-05
-7.77296860094975e-06
3.56455356701693e-06
-2.96405550459124e-05
7.21733149773935e-06
-2.60846141037146e-05
9.74251413745892e-06
-9.9675030029989e-06
-2.22484566790055e-05
-1.97495530730172e-05
2.40809973647469e-06
7.55563663218336e-08
-2.52495464730835e-05
-2.10786972533685e-05
-1.54560218355174e-05
-1.84548326240241e-05
-1.99365240866979e-05
2.76249425165092e-06
-2.1598955913808e-05
1.12750614608474e-05
-3.18450033120979e-05
-2.87299236953176e-05
-5.2877497819624e-06
-1.93855937018145e-05
-3.13668511835213e-05
-1.57850969869302e-05
-3.69093048973062e-05
-2.15552141660179e-05
-2.17737252068328e-05
-2.83653924150272e-05
-2.91563738708161e-05
-3.66264627750102e-05
-3.15303395884174e-05
8.9974713048093e-06
-2.67757202805573e-05
-3.91421262622686e-05
-1.31509617897175e-05
-2.18813376917172e-05
-3.61828812814345e-05
4.13386617276049e-06
-2.89833342366939e-05
-2.31204721615978e-05
-1.71700945514906e-05
-2.95404226196284e-05
-2.07652370509053e-05
-3.02292404465851e-05
-3.93280725355166e-05
-2.28235395268284e-05
-3.06818973709344e-05
-2.67125603688763e-05
-2.74545488776095e-05
-5.56467538210835e-05
-1.27906986549701e-05
-4.62120012837366e-05
-4.28075089222644e-05
-3.88144072841666e-05
-2.60150349942607e-05
-2.62768176020405e-05
-3.00979279943378e-05
-2.36041674200629e-05
-1.57283408078084e-05
-5.00475669407124e-06
-2.51925417005075e-05
-2.03891718186468e-05
-3.86845910644656e-05
-3.68575831915298e-05
-3.27746643348217e-05
-2.71791013960923e-06
-2.03529672036857e-05
-2.34893735475572e-05
-3.07495130918295e-05
-1.5870519304839e-05
-1.7131967737144e-05
-4.50521400455243e-05
-2.24002996157892e-05
-2.58315477411606e-05
-1.00731123180422e-05
-1.87262216262283e-05
-2.49679926840263e-05
-3.1364666056707e-05
-1.95496970255357e-05
-1.25316952321452e-05
-2.60893840103473e-05
-3.42259160385396e-05
-2.84228936062937e-05
-2.68267641877384e-05
-1.68386011333791e-05
-3.1832369023643e-05
-1.49529881642082e-05
8.41500277801442e-07
-1.50041814862365e-05
-1.7871713317909e-05
-7.12879699727543e-06
-2.90177352566139e-05
-1.09243091922471e-05
-1.53595754258826e-05
-2.92563891406778e-05
-2.72148676967345e-05
-1.25875843263465e-05
-3.29884309755744e-05
-2.41876830102917e-05
-7.19735944556567e-06
-2.12958675610234e-05
-9.76740075786896e-06
-7.52747687560128e-06
-3.30646542610829e-05
-2.93293985795187e-06
-7.25778301486244e-06
-1.16980943003575e-06
-1.83064938052389e-05
-2.17779896923628e-05
-2.97870713139018e-05
-1.81048988441771e-05
-1.85008182424008e-05
-4.1074520917061e-06
-3.56672766797636e-05
-4.18108449314935e-05
-3.28147214407501e-05
-3.41832581273896e-05
-1.23899571933588e-05
-4.32558261437845e-05
-2.09093247414014e-05
-1.21265587664815e-05
-3.08218714796989e-05
-3.96662058668821e-05
-1.5411905096345e-05
-9.89624859501696e-06
-2.25880629884241e-05
-1.30652168629855e-05
-4.15741418915154e-05
-9.23033301212688e-06
2.0078275083217e-06
3.40640764257454e-06
-3.18116454710095e-05
-3.13896680516675e-05
-2.02424885449363e-05
-4.09341116388746e-05
-1.17035077475592e-05
-1.35612132436875e-05
-2.63999730705429e-05
-2.63823977172953e-05
-2.80676383827758e-05
-2.19521966284994e-05
-3.56054593794409e-05
-1.91063040068641e-05
-1.78739008420934e-05
-2.40347367946741e-05
-2.35749061801702e-06
-2.90750962572104e-06
-1.26934763521993e-05
-2.59884932248587e-05
-2.88158151126691e-05
-1.92069520956285e-05
-1.54941399046667e-05
-1.11716506782092e-05
-3.15602617593485e-05
-3.07028164765738e-05
-1.69811764465859e-05
-1.96262183285677e-05
-3.11563145280066e-05
-1.1318658949784e-05
-3.41577345337888e-05
-7.97080633746868e-06
-3.55442584329169e-05
-2.66393523129798e-05
-2.80808336150068e-05
-3.81486648264463e-05
-4.99120145624792e-05
-2.68897163248252e-05
-1.32851497506765e-05
-1.36703197994946e-06
-1.48676221723841e-05
-2.54344372992737e-05
-2.02777622276773e-05
-1.1222589101397e-05
8.63458869941535e-06
-1.62691000869655e-05
-3.12028492058593e-05
-3.38435182033458e-05
-1.57303865330932e-05
-2.70749077001559e-05
-1.58814340935431e-05
-1.6291868318868e-05
-2.38552788916262e-05
-1.0288614682943e-05
-1.00686544601113e-05
-8.71552397410002e-06
-3.28841230031131e-05
-2.76735969053243e-05
-3.79504880853858e-05
-1.66880964289218e-05
-1.21536197833451e-05
-2.26068542022495e-05
-1.32997765779276e-05
-3.02984072307076e-05
-3.02881674540615e-05
-6.32558312069212e-06
-3.02915590968036e-05
-1.49552848341307e-05
-2.61985901796389e-05
-3.11250648700169e-05
-3.56989336503252e-05
-7.06572165816438e-06
-1.31706141672079e-05
-1.81360473641252e-05
1.43254516916433e-05
-1.12897993066482e-05
-2.36759708261319e-05
-4.02753850690627e-06
-1.37498963760407e-05
-1.30786122223395e-05
-1.65605961087289e-05
-1.5282145255875e-05
-2.69021315837864e-05
-3.67560347691343e-05
-3.59270562355315e-05
-1.95217648820394e-05
-3.82871769578118e-05
-2.26952561268713e-05
-2.80361575432321e-05
-4.16276770946336e-05
-1.35805923156084e-05
-1.02431986525907e-05
-3.90041067466247e-05
-1.02839575454439e-05
-1.35137608308493e-05
-2.1795154981211e-05
-3.7519151604681e-05
-3.99160637915444e-05
4.06248672077416e-06
-1.69004042059992e-05
-3.12095091945801e-05
-2.28932633715982e-05
-2.37006966791496e-05
-3.16431357989045e-05
-1.19884428242086e-05
-2.45123051721861e-05
-1.80293583797566e-05
-1.44947522699629e-05
-3.43536710573733e-05
-4.12325745307077e-05
-8.19016162293999e-06
-3.27051872174543e-05
-3.77502081690264e-05
-2.90906659281621e-05
-1.12263773495172e-05
-2.40043305501441e-05
-3.1910670720107e-06
-1.51061255828641e-05
-1.78898999984962e-05
-1.45417554873482e-05
-2.20870740818818e-05
-1.32237480963158e-05
-1.55834984754035e-05
-3.38570879106328e-05
-1.55001569033876e-05
-2.62184486463799e-05
-1.92203527144912e-05
-2.34785310827099e-05
-1.02627671555007e-05
-2.38935494523846e-05
-3.06442092205333e-05
-7.5476870808596e-06
8.5675488877677e-07
-2.6677909892255e-05
-2.05925812661063e-05
-3.4693540804198e-05
-3.93490721157245e-05
-7.17310229725903e-06
-3.66426113914838e-05
-2.18944365412596e-05
-1.98186598503629e-05
-2.08142841382097e-05
-1.97157630073378e-05
-2.33506275923995e-05
-1.86377670695777e-05
-4.93606029280795e-05
-2.62265823580151e-05
8.05691957485346e-07
-7.2400162555537e-06
-2.15536862567785e-05
-3.90333299191666e-05
-3.79730644032078e-05
-3.65921762463767e-05
-1.99549863242883e-05
-2.30076400478386e-05
-3.07701611139109e-05
-1.71911017343187e-05
-2.28760799373213e-05
1.51737232083612e-06
-1.67495510738038e-05
-1.0153291243102e-05
-2.1957159035138e-05
-3.28156543141388e-05
-8.88906463271816e-06
-2.96317205252351e-05
-1.08096771383962e-05
1.10985124886712e-05
-3.09196276050228e-05
-7.78790731948294e-06
-1.80831128523856e-05
-1.76214441547271e-05
-3.65251305460686e-05
-8.95675083087146e-06
-3.63436488464155e-05
-4.87093870073619e-06
-3.37614251744282e-05
-1.90293821117495e-05
-5.78562770923312e-06
-2.0176283502964e-05
-2.58514829794056e-06
-2.97664168141568e-05
-1.46244749552121e-05
-2.12998007233457e-05
-9.41680637017587e-06
-2.37640601215019e-05
-2.04982915707165e-05
-2.8992378821382e-05
-1.73764528050316e-05
-4.37501952111873e-05
-2.33995253242445e-05
-2.21252308313824e-05
-9.13194412459214e-06
-2.51712063109534e-06
-7.91994103154237e-06
-8.07937842933124e-06
2.65602636681812e-06
-1.25060249695595e-05
-2.45031633424686e-05
-3.93327215132402e-05
-2.02696820529165e-05
-3.58886855129613e-05
-1.76766964150914e-05
2.32350893507323e-06
-1.11915283222951e-05
-3.08809252953195e-05
-2.57281899717378e-05
-7.43585136203462e-06
-2.55736511087686e-05
-2.94253102419485e-05
-2.45770740570023e-05
-8.51647498837761e-06
-1.5478727058748e-05
-1.42940159040094e-05
-4.38880040278494e-05
-2.08350765854007e-05
-6.59458669948816e-06
-1.32139888371915e-05
-1.17162970936182e-05
-1.4142493281101e-05
-7.90614162798301e-06
-1.18947663657617e-05
-1.37024367211514e-06
-3.44341650652257e-05
9.45870700302065e-07
-2.86340379604028e-05
-1.83297404019905e-05
-5.23144004256513e-05
-2.24554283483034e-05
-3.64495636397691e-07
-2.11103425692528e-05
-1.66387255422934e-05
-4.27965659243385e-05
-2.59819935829277e-05
-4.31576857554323e-05
-2.43364937169977e-05
-1.92070480058247e-05
-3.0099556418387e-05
-2.63799493656592e-05
-1.42204357847585e-05
-5.97122859945831e-06
-4.25743853149e-05
-1.34773366060059e-05
-4.64581917491383e-05
-2.56772829934073e-05
-1.3533088770874e-05
-4.69190661938252e-05
-1.81628147573821e-05
-2.58884463106082e-05
-2.65206995415813e-05
-1.88131824602168e-05
-2.0933255670959e-05
-8.2548414074288e-06
-2.3795451449215e-05
-2.17456147190957e-05
-1.07657944298783e-05
-9.17188085614014e-06
-3.67148480172627e-05
-3.0564280493288e-07
-6.26884401279133e-06
-5.50295724232826e-06
-3.16378590917129e-05
-2.22923637672272e-05
-1.78714695094477e-05
-1.08170273747128e-05
7.21304226830487e-06
-3.08305569481591e-05
-3.65367157735653e-05
-2.26910921736727e-05
-6.2128857566386e-06
-3.06625433152438e-05
-1.89590647307343e-05
-2.87200349285958e-05
-7.15530322184336e-06
-9.19180797958248e-06
-5.17980008988733e-07
-5.82198881022048e-06
-1.40962549839216e-05
-7.2256681403542e-06
-2.49893822889859e-05
-2.67574172197615e-05
-2.81689801380368e-05
-1.24782289615529e-05
-1.7058098670519e-05
-1.67020703405059e-05
1.88300262363489e-05
-9.5618479159323e-07
-2.40180763447137e-05
-2.14205244969352e-05
-1.37898050535023e-05
-2.47729550035556e-05
-2.50643157001794e-05
-9.360860052091e-06
-2.70697146328444e-05
-4.11286167461215e-05
-3.50237907099112e-05
-2.43707713849701e-05
-3.79156778797813e-05
-2.0704008155189e-05
-9.37421805350128e-06
-1.17621471235038e-05
-5.26714842352029e-06
-3.30097494344177e-05
-3.57889560172534e-05
-2.74467940744004e-05
-2.69103206154597e-05
-5.26420580115697e-05
-9.8156496029696e-06
-1.25056166637601e-05
-2.51833025103102e-05
-5.29174536189961e-06
-1.85757279010594e-05
-1.40485834341207e-05
-2.93683647136177e-05
-2.00947161876545e-05
-1.44395119344966e-05
-5.22543793269867e-05
-1.98792638045053e-05
-2.22649190495835e-05
-2.54894912131328e-05
-2.86801429132556e-05
-3.02821080291398e-05
-3.41857868602791e-05
-1.65548491218851e-05
-2.07159057139366e-05
-1.36740269993141e-05
-1.4674222147952e-06
-1.49354588490358e-05
-2.63749519448307e-05
-5.31228007724026e-05
-3.4338568817762e-05
-1.26467247353192e-05
-3.33595027653689e-05
-2.32860985094442e-05
-2.7520069405227e-05
-2.76010664758094e-05
-3.48582538691135e-05
-2.13486634911417e-05
-9.78466543182661e-06
-1.07214403791248e-05
-2.63652946262455e-05
2.19458148178483e-06
-3.15625367322654e-05
-4.96261217810753e-06
-4.12207452507882e-06
-3.98819143010803e-05
6.53565553482606e-06
-7.04060228948386e-06
-2.65001560445863e-05
-1.63653618919736e-05
-8.99570088835715e-06
-9.48798376389504e-06
-2.29339769231357e-05
-1.36104115148907e-05
-2.65383331148663e-05
-1.3351352075925e-05
-1.94314022010026e-05
-3.357870483414e-05
-1.25381693134553e-05
-2.97665904338813e-05
-1.7906938489107e-05
1.65228682148666e-06
-4.10517909629421e-05
-3.13006998579674e-05
-8.46262357153656e-06
-9.73068877789794e-06
-2.15373807240273e-05
-2.79820566339116e-05
-1.31359786974363e-05
-1.45336582983091e-05
-1.01543087691944e-05
-1.19961688551184e-05
-2.05804327346669e-05
-2.88971201304265e-05
-1.13878460165095e-05
-1.14168955580019e-05
-2.91823347388028e-05
-6.65469506131483e-06
-2.97034812888939e-05
-3.57970891084262e-05
-2.52225384052359e-05
-1.11395714193206e-05
-2.23162120158353e-05
-2.72644819670114e-05
-1.51679286042523e-05
-3.33863832810382e-06
-2.52397184305191e-05
-3.59492532057032e-05
-3.44872645097075e-05
-3.00615305795829e-05
-1.02026169397808e-05
-1.11566172084589e-06
-3.56902225577229e-05
-8.80891221005323e-06
-8.94525114852611e-06
-3.35047207454773e-05
-2.44466511393025e-05
-2.48823518362275e-05
-1.99594684316155e-05
-1.00922929296785e-05
-2.15139753228818e-05
-4.32800820725608e-05
-4.32278117139374e-05
-3.67532067009577e-06
-9.30997649767343e-06
2.16899407038681e-06
-7.18890209053312e-06
-3.02155219741999e-05
-2.91173771610187e-05
-1.9312329200931e-05
-2.27763351314214e-05
-1.51385759174451e-05
-2.07631385637129e-05
-3.01784721151e-05
-9.27518466118313e-06
-3.24204220956345e-05
-1.52246050957061e-05
-1.59530204816217e-05
-1.60584940434789e-05
-4.63493152381369e-05
-1.09795554577818e-05
-3.37711127518963e-05
-1.90937827589597e-05
-1.56439015663145e-05
-2.42681872486288e-05
-2.66791118881939e-05
-1.58177340447031e-05
-1.67884396487723e-05
-3.44526998037809e-05
3.71156108131848e-06
-1.67123108072423e-05
2.47987717389145e-06
-1.49680024556903e-05
-2.09995988438972e-06
-1.42669895657322e-05
-2.52443583772727e-05
-2.26648466602118e-05
-3.09458812809021e-06
-1.25472918549624e-05
-2.95869005762492e-05
-7.10250001239408e-06
-1.79560881155725e-05
-8.44300833180647e-06
-5.52204881196831e-06
-2.89907071279192e-05
-2.6122791192758e-05
-3.82141750727817e-05
-2.7201386680593e-05
-9.11940656718945e-08
-1.92610566598751e-05
-6.25315974037481e-06
-4.58630564607682e-06
-3.34746601488535e-05
-5.1851035229447e-05
-1.7943043610089e-05
-1.26416303531749e-05
-1.7982483847004e-05
-4.65063497952527e-05
-3.92334031777229e-05
-3.61995417374771e-05
-3.71373754617771e-05
-2.23767842220961e-05
-5.31148186109562e-06
-2.27603901884387e-05
-5.37329360542582e-06
-2.48155169071832e-05
-2.27712310258134e-05
-2.34547324662113e-05
-2.7032509529329e-05
-1.15353149161206e-05
-3.86808171023076e-05
-2.22015424765439e-05
-2.37329134345732e-05
-8.21365589285058e-06
-2.61502048534201e-05
-1.74552869636285e-05
-2.78965458786856e-05
-2.16762181483678e-05
-3.61699734573932e-05
-8.95057340168962e-06
-2.94385131700296e-05
-3.48347330315308e-05
-2.46928383617657e-05
-1.83769880630675e-05
-2.31626349486763e-05
-1.23249306211078e-05
-2.82982756630492e-05
-2.18448011870233e-05
-2.68286011989665e-05
-4.23505789809346e-05
-3.44964601548069e-05
-2.49696092332917e-05
-1.46293912061344e-05
-3.50505539338563e-06
-2.40980589425699e-05
-1.31498793911366e-05
-3.70873365814075e-05
-2.60187310069507e-05
-1.45756665154887e-05
-6.19856090345441e-06
-1.55981200076126e-05
-2.22577136335784e-05
-7.40757632143875e-06
-7.32686243365765e-06
-2.54644479470942e-05
-2.43639300594466e-05
-2.55119298681343e-05
-3.25381085004051e-05
-1.53522972462479e-05
-1.25833409137397e-05
-1.060449333155e-05
-2.22939104145287e-05
-8.61152900124672e-06
-2.04536840050792e-05
-2.33988315016594e-05
-1.81606466426159e-05
-3.12485413517257e-05
-2.17969428114785e-05
-1.57916424081553e-05
-1.86191528365585e-05
-3.10459407067389e-05
-1.00311833186586e-05
-3.16575324578353e-05
-2.44810140964224e-05
-3.81061362213933e-05
-3.65830525667163e-05
1.33736367975109e-06
-1.01328738895365e-05
-2.07339202917116e-05
-3.1875416575627e-05
-1.07627068673581e-05
-2.49823261353842e-05
-3.49970685051244e-05
-5.01391680077441e-05
-1.11708383081861e-05
-3.88191075504452e-05
4.05407978784806e-06
-1.87730110786832e-05
-1.3993045099126e-05
-1.81172135864813e-05
-3.61344000948117e-06
-1.63706319594533e-05
-2.5398660476783e-05
-2.80912752537335e-05
-2.14624256977506e-05
-2.15391012299324e-05
-6.28698876827485e-06
-2.64010626771331e-05
-3.30715571749143e-05
-1.61962880830715e-05
-1.04268760070163e-05
-2.73446632975648e-05
-1.81566486999446e-05
-2.86128168522291e-06
-6.39452797474627e-06
-4.53768550299822e-05
-2.76134004159632e-05
-2.77623814041427e-05
-1.51470086511132e-06
-1.98554542671498e-05
8.97122772770754e-06
-1.57738434940707e-05
-2.77755293978956e-05
-2.25407037524409e-05
-1.50625836428524e-05
-4.29767593384082e-05
4.66445622730355e-07
-2.74423054758193e-05
-4.96924662722336e-06
-1.3801045244429e-05
-1.44583632513092e-05
-2.32847306207666e-05
-2.53161696160424e-05
-1.99384429415163e-05
-2.35514384566841e-05
-4.42132806806227e-05
-2.1542510758246e-05
-3.2102762072191e-05
-4.77208124158195e-05
-8.48626102819502e-06
-9.98312308174057e-06
-2.06006718765209e-05
-3.81856373393104e-05
-2.14190278765334e-05
-2.26886541336313e-05
-1.00760582525862e-05
-2.33525567971244e-05
-3.82452694648371e-05
-6.01337583923189e-06
-1.74056908446866e-05
-2.91380913467651e-06
-4.3488093361591e-05
-1.13905751713165e-05
-2.58924961956708e-05
1.88994635573397e-06
-2.61293702710538e-05
-1.65919599418403e-05
-2.17106993233011e-05
-3.04241627806548e-05
-3.76471023195144e-05
-1.30109793634941e-05
-3.7232144806175e-05
-2.03735478982438e-05
6.63297193345031e-06
-1.90262579318574e-05
-2.62783766854357e-05
-1.33945577187142e-05
-3.1987770218797e-05
-3.19802177186143e-05
-2.54319576394116e-05
-3.27712809854894e-05
-3.90499806552686e-05
-7.12237037930872e-06
6.10347352100835e-06
-2.06001417847857e-05
-3.45041002372804e-05
-1.64886476881688e-05
-2.60466048195836e-05
-3.29149402101248e-05
-3.24790308801857e-05
-4.08395147215584e-05
-6.21724582315678e-06
-2.94021294097114e-05
1.3053121853188e-06
-2.73488151822524e-05
-1.04947040060818e-05
-2.24397616443687e-05
-3.05210427265624e-05
-1.02660665806183e-05
-1.55106901640749e-05
-1.18624066717412e-05
-7.85798991828102e-06
-4.76994064099875e-06
-3.62512547072509e-05
-2.07791486162684e-05
-2.80532282001591e-05
-3.13989712307244e-05
-7.15453641580228e-06
-1.69719570889452e-05
-1.95390852424272e-05
-2.031134544003e-05
-3.52969203564641e-05
-3.70234337190725e-05
-8.41136469089922e-06
-1.74438154899773e-05
-1.59933540433622e-07
-1.24680216119695e-05
-4.77957112049084e-05
-2.40042542471568e-05
-7.00615678077332e-06
-2.54186278112246e-05
-2.0085662661665e-05
-7.21583442277506e-06
-1.29707573919316e-05
-2.42789350517603e-05
-3.33857590643266e-06
-2.71365706155289e-05
-1.5065877655911e-05
-2.60646205172405e-06
-8.98185967116276e-06
-1.16831375527368e-05
-7.28431799642956e-07
-1.8040568253508e-05
-2.88356846776663e-05
-2.5963620903647e-05
-2.19848542589493e-05
-1.78680439125859e-05
-3.60688235395524e-05
-7.52521112815491e-06
-6.04647184027376e-06
-3.41455770885113e-05
-2.9502601371741e-05
-1.61299517778083e-05
-3.88080348591178e-06
-1.96938224763298e-05
-1.7946791788983e-05
-3.07657573661039e-05
-2.4452851587328e-05
-1.12593233810414e-05
-3.5273367880981e-05
-1.03466533028048e-05
-2.68720134133969e-05
-9.00252160059614e-06
1.02606663585816e-06
-1.02452591151101e-05
-3.01022161763089e-05
-9.65258383957397e-06
1.88425684716591e-07
4.19552615177258e-06
-1.16583297474989e-05
-3.06098902047173e-05
-1.6366647977533e-05
-3.61629053531494e-05
-3.2056892683076e-05
-2.61819435352805e-05
-2.72677414579945e-05
3.542087323579e-06
-3.90570764904053e-06
-1.80492605153306e-05
4.38611589873031e-06
-5.31805263935051e-05
-6.03378224209285e-06
-2.28313467615311e-05
-1.58110636550698e-05
-3.29868733238782e-05
-1.67487562950401e-05
-2.0147518405555e-05
-1.17185670716696e-05
-2.7836968276832e-05
-2.40656635558892e-05
-1.93332112518508e-05
-2.32210737272114e-05
-7.40585410374797e-06
-2.9438633914665e-05
-1.00999249985987e-05
-3.97941006462227e-05
-2.45631196230927e-05
-1.49798137986968e-05
-1.74643488922023e-05
-3.86984560176614e-05
-3.5756938736834e-05
-3.93895863096726e-05
-1.19967187421698e-05
-2.01598236718905e-05
-1.69778263050147e-05
-1.15281922614535e-05
-1.31875276419131e-06
-2.00106237498318e-05
-1.5343925236529e-05
-1.90329946732034e-05
-2.39991839464197e-05
-2.77558412429864e-05
-2.01874396068109e-05
-2.32377865423619e-05
-1.9979232051858e-05
-1.08365162336773e-05
-1.891878888627e-05
-2.51281883197832e-05
-4.15020643184807e-05
-2.71852391366621e-05
-2.9077414411947e-05
-3.65110058302695e-05
-2.08688681561816e-05
-2.70404777077014e-05
-3.49055622760258e-05
-4.4855251583278e-05
-2.39650229342289e-05
5.96939788977808e-06
-2.13752937514479e-05
-2.2715235503462e-05
-1.83381236043546e-05
-1.73623573292943e-05
6.63353149950223e-06
-3.83788896837138e-05
-2.74214710526174e-05
-1.57386031222779e-05
-4.25316576763814e-05
-2.88187007470239e-06
-5.64852404117953e-06
-3.17565912193082e-05
-2.68783577460967e-05
-1.79924214031935e-05
-2.00664090234771e-05
-1.50500031077088e-05
-2.97617139689938e-05
-1.98515781920795e-05
-3.34101184588332e-05
5.19743516892218e-06
-2.50221239171341e-05
-1.75702525146388e-05
-1.28203377999356e-05
-4.40507541177876e-05
-1.86318446778793e-05
-2.98050636830695e-05
-2.68116516796901e-05
-1.29629759325578e-05
-3.02942728266841e-05
-7.7638680350838e-06
-2.70001347258757e-05
-1.25642619115098e-05
-1.19126874585639e-05
-2.34367341502555e-05
-2.52041527528526e-05
-1.09710052580622e-05
-7.55174859690152e-06
-8.10412407285095e-06
-1.05254110159182e-05
-6.40625981047107e-06
-1.51799873973428e-05
-2.22368561933578e-05
-3.40207800067466e-05
-1.54087171907736e-05
-4.72513683449709e-06
-4.82526997234313e-05
-1.59682396513051e-05
-2.43936968402439e-05
-2.94491324618924e-05
-3.1695642359569e-05
-4.13897003881795e-05
-1.09281625476333e-05
-1.60639930704236e-05
-2.13897238258681e-05
-2.65049418283491e-05
-4.29717702302405e-05
-4.1848593404956e-05
4.55717368603417e-06
-1.13640666585615e-05
-2.49640487836862e-05
-1.60429378041535e-05
-2.5687593358819e-05
-3.46905715062813e-05
-3.78691521528993e-05
-2.0826371632203e-05
-2.10021187956459e-05
-2.61022610168137e-05
-5.50407391086639e-05
7.0876119638549e-06
-1.10372376491647e-05
-3.81669789628949e-05
-2.70185253297577e-05
-1.39080215498779e-05
7.77283167696987e-06
-1.30791615696889e-05
-2.98818577399536e-05
-2.06467767676112e-05
-2.00828151945011e-05
-1.19442608903683e-05
-5.52540055419679e-06
4.87141976617899e-06
-1.96321547982911e-05
-1.41665527051406e-05
-3.84106249766774e-05
-9.01491566799058e-06
-2.75976880482587e-05
6.80812835741254e-07
-2.53692918198927e-05
-1.71606299426293e-05
-2.30803360590317e-05
-2.66279940739469e-05
-1.26994089674388e-05
-2.16904158307429e-05
-2.91846247704493e-05
-2.41349871084703e-05
-1.48628385397594e-05
4.05238608566872e-06
-2.10463151754234e-05
1.00502496208257e-05
-1.38169609783453e-05
-1.24087195286124e-05
-4.05326447966926e-05
-3.26203957188282e-05
-8.96890460437201e-07
-2.73788089933606e-05
-3.27751221204977e-05
-1.12051400096539e-05
-2.94054207218642e-05
-1.0351747359072e-05
-1.57641126659039e-05
-3.90496314244204e-05
-2.15670159328264e-05
-2.08485182385898e-05
-1.58126115667941e-05
-2.83520616336483e-05
-2.45142357617541e-05
-2.18947536670655e-05
-2.4056963041513e-05
-2.83193695701262e-05
-2.13926227218543e-05
-2.23004503449813e-05
-2.33708602913268e-05
-2.16935065705404e-05
-2.23519592812352e-05
-1.76328256167964e-05
-1.0835388837274e-05
-1.59433822919659e-05
3.74267358141734e-06
-3.49841286251347e-05
-1.97321017726626e-05
-3.55726396542141e-05
-3.26945400236257e-05
-2.4754257724448e-05
-1.08544944983921e-05
-1.44409815571127e-05
-6.53002316137755e-05
-1.02112416119264e-05
-3.02174579118339e-05
-5.47212614223737e-05
-1.23456941878678e-05
-2.53558854709538e-05
-2.13979249644009e-05
1.06214682706696e-06
-1.92704081123639e-05
-1.80752879852434e-05
-3.33147727269161e-05
-1.4734015363502e-05
-3.73370872547067e-05
-2.89952977684119e-05
-8.06326817324333e-06
-9.96753242332671e-06
-2.49507905888465e-05
-1.5827107759692e-05
-2.33386710430423e-05
-1.87789983069061e-05
-3.09114180034532e-07
-1.84653828939143e-05
-2.66877314694402e-05
-8.40562486337529e-06
-1.32687798149483e-05
4.15552882582563e-06
-2.56343346250742e-05
-1.62794161506295e-05
-3.58099356755875e-05
-2.75921099444608e-05
-1.21594458843825e-05
-4.95824962737668e-05
-3.49489571033457e-05
-1.98232006764051e-05
-2.72068346807916e-06
-6.98694945051054e-06
-2.02860050948532e-05
-1.18646918057151e-05
-1.44625077290899e-05
-3.34801302879639e-06
4.86309345593661e-06
-3.16847568793891e-05
-3.76803818076295e-05
-1.53669720580553e-05
-2.61891992288608e-05
-1.15405381043383e-05
2.60838937281947e-06
-9.34677950315955e-06
-3.00888733208092e-05
-3.87531584781009e-05
-2.16071933322912e-05
-3.02808945294738e-05
-1.75471077885239e-06
-4.23572339094352e-05
-2.03173526136442e-05
-4.12822813629517e-05
-1.59338427979486e-05
-2.21184651789722e-05
-1.3080867062683e-05
-8.09905150675768e-06
-1.52971994770363e-05
-2.51655303036283e-06
-1.81563882753368e-05
-4.00467621039839e-05
-2.49818728604312e-05
-3.09841638470041e-05
-7.90789320251765e-06
-1.4325879285971e-05
-5.76793095501097e-06
-1.7428276249662e-05
-1.39267508890612e-05
-1.026634938964e-05
-1.23462284237314e-05
-3.30748370274048e-05
-3.39015838762498e-05
-2.86199809308415e-05
-3.20017408171699e-05
2.49868803682293e-06
-2.48576199758369e-05
-3.45557024979945e-05
-3.66061488951083e-05
-9.54115539090256e-06
-2.58760530129218e-05
-3.54264407721732e-05
-2.0102884488578e-05
-2.54398993394145e-05
-1.65006625177314e-05
-3.51143200054731e-05
-2.08237722844182e-05
-2.04640646709766e-06
-1.49659677965841e-05
