# Supplementary material for: Research on computational propagation and identification of mine microseismic signals based on deep learning
Source: PLoS One. 2025 Oct 22;20(10):e0334641. doi: 10.1371/journal.pone.0334641 (PMC12543183; doi:10.1371/journal.pone.0334641)
Supplement: S1 Data — (ZIP) [file pone.0334641.s001.zip › 000100500001104.xlsx_0.txt_24.txt.txt]

-2.70277330450955e-05
-7.69832441337957e-06
-2.06944963581104e-05
-3.1605094511598e-05
-1.37308709065983e-05
-3.81405210397092e-05
-1.03733333735871e-05
-2.99784241650442e-05
-7.0516683486373e-06
-5.2444128653219e-05
-2.94104878829895e-05
-3.86061851466735e-05
2.07871335945306e-06
-1.90139387859999e-05
-2.02731668635987e-05
-1.12685143036862e-05
-9.07341911338077e-06
-1.91890304840096e-05
-1.5765736411366e-05
-7.32800772168316e-06
-7.76337137617166e-06
-4.06431135317256e-05
-2.29735597706657e-05
-4.32113948621251e-05
-2.24281244380293e-05
-2.2771633113301e-05
-2.72287561180988e-05
-3.05952376932008e-05
-3.03381837972971e-05
-3.13416702323298e-05
-2.72236033958016e-05
-5.31092218717427e-05
-2.12443018069809e-05
-2.88577453025509e-05
-1.57111438361173e-05
-8.94521907473811e-06
-4.1228605142469e-05
-1.64186344998136e-05
-2.7996226773201e-05
-1.00956023290896e-05
-1.67824975268801e-05
-2.03332177855155e-05
-9.77973893084958e-06
-2.69212929252788e-05
-1.7367643922014e-06
1.25873165448203e-06
-1.99769950714852e-05
-2.71670371431304e-05
-7.4004557852798e-06
-1.33251470684071e-05
-1.93357068626096e-05
-2.47943138768902e-05
-2.06958005177105e-05
-9.04602647086131e-06
-2.33444953010449e-05
-9.37123359733471e-06
-2.22663047689867e-05
-2.37291174265532e-05
-1.34366433490957e-05
-3.31152694944082e-05
-4.2813657712262e-05
-2.88363994892456e-05
-1.91143753371986e-05
-1.96898179889158e-05
-1.51848181510219e-05
-1.42947650002905e-05
-6.96656274618916e-07
-2.75121215799842e-05
-2.62956023204471e-05
-1.7905843487902e-05
-3.447119791445e-05
-1.02196481199788e-05
-2.1690323724645e-05
-2.19461667233695e-05
-9.26596670557523e-06
-7.43230749420335e-06
-1.17345927319343e-05
-1.63870488906662e-05
-1.07027279923359e-05
-3.6677288280765e-06
-1.61170704786129e-05
-3.11481982741142e-05
-3.47663686777307e-05
-1.56666067898218e-05
-1.23278377468717e-05
-5.25808761705382e-06
-3.02204348652881e-05
-2.21189558213043e-05
-1.78096671617654e-05
-3.7606899781678e-05
-6.62761996805932e-06
-2.02431636465591e-06
-2.73760635193473e-05
-3.09849764739175e-05
-3.29322904373585e-05
-1.25815124213312e-06
-3.3554996090718e-05
-1.78766089708146e-05
-1.93838753043931e-05
-1.52797680041683e-05
-3.1028724534149e-06
-2.0491819792859e-05
-1.16340901405474e-06
-8.03027415561159e-06
-1.63877296692921e-05
-2.58003785795234e-05
-1.41722178478699e-05
-2.97745599059532e-05
-1.55212471945763e-05
-2.09497268507804e-05
-1.54686441614992e-05
-1.6691064548545e-05
-1.6178185316512e-05
-2.61772518949317e-05
-8.71471644941283e-06
-2.54921036172478e-05
-2.28341452519743e-05
-2.6987882394502e-05
-2.11137574550736e-05
-1.06772527513633e-05
-2.54284705855212e-05
-2.25068754181618e-05
-1.2364790668412e-05
-2.02163379059606e-05
-2.69001958106648e-05
-2.44073753027471e-05
-3.59617900833618e-06
-1.26889607992041e-05
-2.09891776012973e-05
-5.22587888082331e-06
-3.08034114989937e-05
-1.87873350449053e-05
-4.03429110142806e-05
-4.39528002952549e-05
-6.61039639783572e-06
-2.46663919512797e-05
-2.76700949124327e-05
-1.46362163194122e-05
-3.47767306305874e-05
-3.84157381193759e-05
-3.39404613093013e-05
-4.97077639622036e-06
8.86482467876181e-06
-2.31383251478056e-05
-3.35990943912874e-06
-2.72724487832519e-05
-1.67520152683105e-06
-5.13948639937651e-06
-4.67937598935522e-05
-2.27515265699886e-05
-1.56199162415752e-06
-4.10438486769652e-05
-1.52965099658341e-05
-4.19704792297608e-05
-2.41922934473744e-05
-2.86705123205732e-05
-2.15535566823755e-05
-3.95316890797606e-05
-2.83126627400704e-05
-1.38877469684531e-05
-2.38414560700843e-05
-2.3096071072048e-05
-3.36751638120644e-05
-2.39484520575778e-05
-2.26816183980927e-05
-3.39324538784659e-05
-1.71545280232468e-05
-1.72469690032178e-05
-2.54535192004623e-05
-2.24618887792196e-05
-3.57920180235428e-06
-1.1037784753412e-05
-2.64430140111671e-05
1.53179862335915e-06
-1.36068501299602e-05
-1.88252537366547e-05
-2.43976116304032e-05
-2.23540440077294e-05
-1.86168787047273e-05
-1.1020932811557e-05
-1.85092083382042e-05
-3.2412537151707e-05
-2.85947760924355e-05
-3.21583609922649e-05
-1.83460196258922e-05
-1.8622286063435e-05
-3.82043641123263e-05
-2.57100642577586e-05
-2.53344802916551e-05
-1.20080858068758e-05
-2.14185611851545e-05
-6.88155663967881e-06
-1.64809978060175e-05
-1.56170919316004e-05
-1.53448692777138e-05
-1.83960534394108e-05
-1.37503156999227e-05
-1.32263793026193e-06
-2.01948745132716e-05
-4.28261860457998e-06
-1.93463780478168e-05
-1.10790270656019e-05
-1.84078422542268e-05
-3.88318776797266e-05
-2.6861656177079e-05
-1.21853889941677e-05
-2.02951273292743e-06
-8.76401715448141e-06
-2.68096780228917e-05
-2.78330749166795e-05
3.9482310070705e-06
-1.11070322422474e-05
-3.05047769055995e-05
-1.28681187173093e-05
-4.86224851265896e-05
-1.11511386462405e-05
-2.95504145390777e-05
-3.32671449700505e-05
-2.77030024957839e-05
-2.94338407986763e-05
-3.06211165105363e-05
-1.16174149823395e-05
-9.74689622916702e-06
1.52939509047695e-06
-4.20610302421626e-05
-4.03728005770164e-05
-2.4116301128598e-05
-1.51115389140915e-05
-8.65119804180323e-06
-1.09834991869069e-07
-1.39249018715655e-05
-2.52935856248425e-06
-3.96224714526939e-05
-3.09758670418598e-05
-7.10422480383919e-06
-2.7428204706542e-05
-4.37454781841613e-05
-2.43086798329772e-05
-2.51767441503201e-05
-4.55362889848259e-05
-2.72991811814547e-05
-1.78665924088466e-05
-9.27855331881202e-06
-1.50529954029213e-05
-7.21185659917494e-06
-7.33859108862103e-06
-2.44068802486897e-05
-2.82183215410078e-05
-2.82183937366794e-05
-3.34718623471005e-05
-2.49657841783848e-05
-2.59493034813285e-05
-1.21361784064685e-05
-2.5709196566805e-05
-2.59591476191801e-05
-1.71665847787074e-05
-1.08881295615661e-05
-1.34505897420099e-05
-2.71092066797955e-05
-6.55525572109657e-06
-1.57504094878753e-05
-4.38368798430944e-05
-7.5609838574425e-06
-1.3365865791963e-05
-2.03663166984985e-05
-2.05391120786189e-05
-1.70998760587461e-05
-1.77562366626615e-05
-3.4805105913178e-05
-2.85517490291303e-05
-4.74246525706686e-05
-2.19979603376334e-05
-2.22030433604395e-05
-2.24999191680564e-05
-8.98173603935081e-06
-4.31899799330576e-05
1.57564748801396e-07
-2.94860648287419e-05
-3.67602174438476e-05
-2.37429184505845e-05
-3.76897618975043e-05
-1.33940695232008e-05
-2.96264827514182e-05
-2.88378112172188e-05
-3.86951900469597e-05
-3.54175216762394e-05
-6.46128053214157e-06
-2.02198081293693e-05
9.30963098283717e-07
-1.41450896566582e-05
-2.87155939351266e-05
-3.32227373924392e-05
7.98899889719909e-06
-3.37925872487748e-05
-2.27556970342648e-05
-3.43935369230842e-05
-1.48290389149586e-05
-1.80637252851025e-05
-2.01378801577764e-05
-2.21564093655384e-05
-2.44105740586709e-05
-2.12016511168683e-05
-2.08307555068698e-05
5.72730258198327e-06
-1.15071287584889e-05
-7.04085316462983e-06
-1.29405522343398e-05
-1.02084683099029e-05
-2.89139675444759e-05
-9.43353819514902e-06
-1.93311217163776e-05
-1.54490918659393e-05
-1.92130889652562e-05
-6.42862420970051e-06
2.19689456883675e-06
4.0449027223109e-06
-1.62319507515957e-05
-3.85015733353008e-05
-3.36802811602123e-05
-2.68585255568314e-05
-1.32493670702105e-05
-1.99170882086009e-05
-2.64649654253077e-05
-2.67960508807088e-05
-2.1754807558652e-05
-3.22354161435003e-05
-2.00641886295218e-05
-2.83808291063691e-05
-4.18094699667341e-06
-6.37998605493026e-06
5.69451597006038e-06
-2.92623419871877e-05
-1.96632124295438e-05
-1.92070757931422e-05
2.28740071907102e-06
-1.74791185876774e-05
-1.14368612146851e-05
-2.8299121136712e-05
-3.12872513789997e-05
-8.02324120755343e-06
-2.63679247638481e-05
-3.27691363052125e-05
-1.57021609852992e-05
-3.29650220810718e-05
-1.37519215303218e-05
-2.90547832929979e-05
-6.56532815697968e-05
-1.47858118411897e-05
-9.39355229276169e-06
-2.89226373646363e-05
-2.00117972493992e-05
-2.4950663756907e-05
-5.6520819913903e-06
-1.89306902057918e-05
-3.3426877953618e-06
-3.51104811871065e-05
-4.39655282148334e-05
-1.25368783483417e-05
7.91083813615292e-07
-1.65954738848469e-05
-6.96929075087232e-06
-4.75874340451579e-06
-9.28280500041611e-06
-1.16718880100675e-05
3.19592665340378e-06
-5.82012027312069e-05
-4.1808367570642e-05
-2.09438756114875e-05
-2.82907746501187e-05
-1.40106853367207e-05
-2.39636395883271e-05
-1.52221477489265e-05
-1.89536575431632e-05
-1.67406464726304e-05
-4.60653888279367e-05
-5.17555223509353e-05
-2.88702489155194e-05
-2.60880724166678e-05
-2.38214516613988e-05
-9.65524823445228e-06
-6.26520535414638e-06
-8.97362133238594e-06
-3.14555821291246e-05
-1.86989695040474e-05
-1.78913371227503e-05
-2.30553943440102e-05
-3.12911418752696e-05
-1.52556022949547e-05
-2.57811553714134e-05
-2.14745443150422e-05
-1.81499605871492e-05
-2.92738161928452e-05
-1.00073097702065e-05
-1.5697386993205e-05
-2.09178291105482e-05
-5.10553607495588e-06
-1.9456002259193e-05
-1.46692016810943e-05
-4.82031009126454e-05
-1.71559309876207e-05
-4.7106185470428e-06
-1.96019289141908e-05
-7.69809046812382e-06
-1.60588748800458e-05
-1.62168461211454e-05
-2.9821220878918e-05
-3.09406563045775e-05
-1.02681161972622e-06
-3.34688611114785e-05
-1.84030225454401e-05
-6.88374937727837e-06
-2.29010001639545e-05
-3.14038151527858e-05
-2.45177045294744e-05
-2.94111518850093e-06
-2.03453811606802e-05
-2.65905189421887e-05
-2.6146633469714e-05
-2.21091663970409e-05
-2.30799192509228e-05
-8.29790321891355e-06
-2.75331976764517e-05
-2.2044328133257e-05
-2.8026943558505e-05
-2.4232760828826e-05
-3.24787701069089e-06
-2.52085688031056e-06
-5.05171875597244e-06
-1.46303457660878e-05
-2.93900861276994e-05
-1.95125619173494e-05
-2.50702433431024e-05
-1.21631168953001e-05
-2.98572467748918e-05
-3.70433239960127e-05
-1.95064858136927e-05
-3.63868270198022e-05
-2.27413491612077e-05
-2.05795016974412e-05
-3.02065400432732e-05
-1.48434942571283e-05
-1.06675846838411e-05
-1.4804774749941e-05
-1.09976340100885e-05
-3.4658304824041e-05
-5.16721651330805e-05
-8.42919927900463e-06
-4.19437937787822e-06
-2.95086354207734e-05
-1.84525631739234e-05
-2.76486883691698e-05
-9.94238530988768e-06
-9.18557148292763e-06
-1.63360571597926e-05
-3.59000825873285e-05
-2.80574603903643e-05
-1.56825774616966e-05
-3.27639788182542e-05
-2.58472343851221e-05
-2.39241227826082e-05
-3.03715423575364e-05
-3.85398974911572e-05
-9.75603161357405e-06
-1.23615249883427e-05
-1.10638232184214e-05
-1.49233002641277e-06
-2.0237448814969e-05
-2.0550194358569e-05
-3.69599551454272e-05
-2.66193721911092e-05
-9.9292773364771e-06
-1.3603015354119e-05
-9.22281396649359e-06
-2.41686736989427e-05
-1.51779364975996e-05
-2.71256294084711e-05
-8.71533747059306e-06
-1.7801472251654e-05
-1.47278006968213e-05
-2.68576617589897e-05
-2.17865754625945e-05
-2.43107824407427e-05
-1.01740756958747e-05
-2.02755183387877e-05
-2.51250156518649e-05
-2.60418683454925e-05
-2.5068046417981e-05
-3.21791586935727e-05
-1.12131700319014e-05
-1.04065870354017e-05
-2.95263838321879e-05
-3.74059374136352e-05
-2.59089636644487e-05
-2.22894218167204e-05
-4.23427186526237e-05
-2.42357523726686e-05
-2.45621396839711e-05
-8.39479988132882e-06
-2.59704083680983e-05
-1.33204020640131e-05
-4.04374099156163e-05
-3.65231405715368e-05
-1.46117919697991e-05
-3.13442544461924e-05
-2.10206439303295e-05
-6.52706088620742e-07
-8.84966923543897e-06
-2.22048819963327e-05
5.09801528321041e-06
1.66128954976915e-05
-8.85921006717226e-06
-1.42454181490597e-05
3.5688216453374e-06
-5.77802542255499e-06
-4.24583703749208e-05
-1.38827725829322e-05
-3.30763760655201e-05
-2.41297864119589e-05
-2.72052844890474e-05
-2.93825357395313e-05
-4.20562178134748e-05
-2.10023215891357e-05
-1.66946603396519e-05
-4.63363682833695e-05
-3.20227701434707e-05
-2.67209463209654e-05
-2.4300884533077e-05
-1.33365947191238e-05
-1.96069545165721e-05
-1.28968715638868e-05
-1.05508613001748e-05
9.55856705755119e-07
-2.06100883016827e-05
-1.86169991303385e-05
-1.78377617600847e-05
-1.45031121012719e-06
-3.60249877841568e-05
-3.57622410993454e-05
-7.08334276246339e-06
-7.95621963887268e-06
-2.13983301808576e-05
-2.23810231864098e-05
-2.90426365971238e-05
-4.75619925860141e-05
-3.22161982400341e-05
-7.54333838983923e-06
-1.94713835932966e-05
-3.56351592781949e-05
-2.21599184879521e-05
-4.05358965218691e-05
-2.13804940625494e-05
-3.66642704267091e-05
-3.91980579343105e-05
-2.83496450026375e-05
-2.7482048208782e-05
-1.86010607319026e-05
-1.98735999005185e-05
-2.15353604672514e-05
-2.55187912719606e-05
-8.34552747417421e-06
3.18363189372733e-06
-3.20275569527788e-05
-2.04683207308493e-05
-3.69713479177677e-05
-2.57939259621963e-05
-2.56771717944296e-05
-1.1370648436447e-05
-4.02377612223249e-05
-3.35587957770149e-05
5.83974948158261e-07
-3.6670173316612e-05
-4.92287329879556e-06
-2.83648836594935e-05
-8.1908805990177e-06
-3.04364352796524e-05
-2.00357515935508e-05
-1.15230235137324e-05
-2.53234972372722e-05
1.00523294063045e-05
-4.17835655094657e-05
-2.28084768604991e-05
-1.26266351848354e-05
-1.8915762557915e-05
-2.80623877079505e-06
-7.23993967729414e-06
-2.76276899597366e-05
-2.89218931203978e-05
-3.65676548876021e-05
-1.43262342829215e-05
-2.2088387942208e-05
-1.87964154438522e-05
-2.29194602570298e-05
-4.17250455074057e-05
-1.29485871552108e-05
-1.71514371474163e-05
-2.98685003227573e-05
-1.72245595615636e-05
-1.64314452564822e-05
-1.49409485629124e-05
-1.33657097648186e-05
-2.19606009966788e-05
-2.7263404933413e-05
-6.53128251809823e-06
-3.7776979475977e-05
-2.91831161705713e-05
-3.15966409861802e-05
-1.48836384357921e-05
-9.67625121719437e-06
-1.36715674738801e-05
-3.22305404813975e-05
-3.7115479911678e-05
-3.71042590972019e-05
-2.73891107042586e-05
-3.59665197602466e-05
-2.40434835734235e-05
-8.42998596241223e-06
-1.40854398054978e-05
-1.8970574310079e-05
-3.01294577289149e-05
-8.6935870653264e-06
-2.47756659729243e-05
-2.94430178353631e-05
-2.80846504908867e-05
-9.89956454012967e-06
-1.35238525645024e-05
-4.84396286516971e-06
-2.21465369284994e-05
-1.04472803428484e-05
-2.21454121157525e-05
8.586314337807e-06
-1.6180724551004e-05
8.36671546673329e-06
-1.62541921668023e-05
-1.09258898406572e-05
-9.28401492388142e-06
-8.08787298276039e-06
-3.41035985855485e-05
-4.36115793869499e-05
-1.53625639780677e-05
-1.23619799652925e-05
6.73318215928104e-07
-6.1919307425054e-06
-2.60137290124993e-05
-1.73126114715581e-05
-2.667392614045e-05
-1.51732753730765e-05
-1.77030950297085e-05
-1.34271128315958e-05
-2.97896586861668e-05
-2.39140424829063e-05
-3.08404133497189e-05
-2.75341246333197e-05
-2.08671170428459e-05
-2.8114036710046e-05
-2.24762101718335e-05
-2.34338817365625e-05
-8.07732022732318e-06
-1.63027040082144e-05
-2.41052164554954e-05
-2.68207241281565e-05
-3.01993631421403e-05
-1.54853034967693e-05
-2.55120253915316e-05
-1.36032157897757e-05
-6.72924701758474e-06
-2.08961096738111e-05
-1.09388327413829e-05
-1.75540472799408e-05
-2.27282188896151e-05
-3.55682293907542e-05
-8.73707402191783e-07
-2.46703576411296e-05
-1.8762039216346e-05
-1.83179736223874e-05
-1.51340528023661e-05
-2.48950092958728e-05
-1.36815082015071e-05
-4.43491635776803e-05
-3.03756172142815e-05
-2.54351196968734e-05
-1.86161766622936e-05
-5.53176481686681e-05
-2.94028318581521e-05
-5.20321876171264e-06
-1.74393707171124e-05
-1.83808322357763e-05
-4.12833015976473e-05
-4.34076371910884e-06
4.46863535757619e-09
3.03227419612961e-06
-2.59267038578923e-05
-3.89635714505652e-05
-3.23654376409578e-05
-1.22263772283559e-05
-3.61089966908417e-05
-2.85407909340258e-05
2.87855638456765e-06
-8.8222661973253e-06
-2.58653886489328e-05
-4.46116986980385e-05
-1.23974142339867e-06
-2.31463527766681e-05
-7.10891460295306e-06
-1.49378051877952e-05
-1.07281031904436e-05
-7.29611051533871e-06
-1.9805985088132e-05
3.50029801959723e-06
-5.18271973237821e-06
-1.51604143515428e-05
-1.72872551040957e-05
-2.70040358903935e-05
-3.49059899198624e-06
-1.56361770431237e-05
-3.31883723667463e-05
-2.21313283717083e-05
1.68164349498734e-05
-2.17420472644585e-05
-9.42965884064639e-06
-2.70852722494105e-05
-3.13057540070397e-05
-2.79330111914204e-05
-2.21320292197407e-05
-3.4840825264687e-06
-6.9760079852841e-06
-2.59304182599805e-05
-1.65966754422433e-05
-1.92243836074667e-05
-2.41917066194375e-06
-2.66424469547349e-05
-1.53460810741036e-05
-3.48675397303491e-05
1.27100940052672e-07
-2.6083580473464e-06
-3.00969805374618e-05
-1.04070096556639e-05
-8.48022037132175e-06
-1.19626308433198e-05
-3.08055199050243e-05
-3.03682700786809e-05
-4.77336123991494e-05
3.28613636622941e-08
-2.37601105971638e-05
-1.72946426183032e-05
-2.40059818468464e-05
-3.3800734927559e-05
-4.29101650344201e-05
-3.18098796554877e-05
-4.86745072397909e-05
-8.12675954475212e-06
-4.49837005520114e-05
-2.22783157320297e-05
-2.35143330543832e-05
-2.20773935297975e-06
-7.1758845410544e-06
-2.87960192230724e-05
-3.87781596069054e-05
-1.58824405507725e-05
-2.46473584298205e-05
-1.15376101450299e-05
-3.37409792752232e-05
-3.22462949949023e-05
-3.99502592435136e-06
-1.73933144220341e-05
-2.97497578549542e-05
-1.32501806835623e-05
-2.49066115109169e-05
8.81264812911922e-06
-1.8482340836884e-05
-2.95045950018166e-05
-3.05982281613214e-05
-3.48573708397278e-05
-3.43785214262675e-05
-2.13143877751278e-05
-2.76217920457153e-05
-2.45094600510559e-05
-4.15633220136919e-05
-2.01898760570011e-05
-3.00977520624658e-05
-2.79585850537693e-06
-2.55758718357409e-05
-8.95968115545005e-06
-2.61550999660496e-06
-2.8609474676521e-06
-9.78580733208375e-06
-1.962372844608e-05
-1.70872853342318e-05
-1.09492729069534e-05
-7.07684302068925e-06
-8.50083232586254e-06
-3.17039867442236e-05
-1.50792237115721e-05
5.85628346239409e-06
-1.95991776995258e-05
-2.39560450677091e-05
-2.68426094606382e-05
2.17212897789695e-06
-2.22800890384707e-05
-2.14300705633631e-05
2.50722474902936e-06
-1.26830966490752e-06
-3.96619075109524e-05
-2.13416484119393e-05
-1.94969675009661e-05
-2.30996977773034e-05
-3.06695003992182e-05
-1.90156888568463e-05
-3.39024801552263e-05
-2.32433237506826e-05
-1.71979165031819e-05
7.17075801418668e-06
-1.8657528565046e-05
-2.53860390711281e-05
-1.12854147361508e-07
-1.9587949604723e-06
-2.4123167710895e-05
-2.7084920368277e-05
-3.39501044299184e-05
-2.46243613146415e-05
-2.28514012935877e-05
-3.15519119358163e-05
-9.20121179156023e-06
-1.02317962988643e-05
-4.55936558074924e-05
-2.89827243513456e-05
-1.98315461567e-05
-2.36706940167872e-05
-2.70549036638194e-05
-3.14302627824107e-05
-7.95985480161112e-06
-4.09126170429875e-05
-1.70988255965131e-05
-2.22755646148507e-05
-1.73756705795269e-05
-4.27513583445149e-05
-2.53219897149105e-05
-3.42134570110964e-05
-3.67307797202368e-05
-3.12690972960521e-05
-3.80943991583504e-05
-3.65635138227828e-05
-2.35816239084272e-05
3.05050546926223e-06
-3.42793399239114e-05
-1.97019594833386e-05
-2.54874664772429e-05
1.49401587033081e-05
-3.4638023874731e-05
-2.15084075162917e-05
-2.67856735270743e-05
-1.3169924806986e-05
-2.00772769846224e-05
-1.48376002973276e-05
-2.66951069883608e-05
-3.49977888558134e-05
-4.01905380701306e-05
-3.04795141951833e-05
-1.31884911491147e-05
-4.01239144943717e-05
-2.23640434919027e-05
-2.30928272306905e-05
-1.5813468932413e-05
-1.54747344529035e-05
-2.11371290270251e-05
-2.24734708281619e-05
-1.60532930494435e-05
-2.47372929424007e-05
-7.94072371399647e-06
-1.59730403329988e-05
-1.54564675655085e-05
-1.13469188262028e-06
-1.96330522459958e-05
-2.1373372544755e-05
-3.51943303835749e-05
-1.32180862900458e-05
-1.71418991080805e-05
-2.05296688973916e-05
-2.15423629878492e-05
-3.05799718828904e-06
-3.52884360075472e-05
-3.38985651056082e-05
-2.32263555983466e-05
5.38218483052831e-06
1.77362021200991e-05
-2.61263503449194e-05
-2.17278954810482e-05
-3.17417446320062e-06
-3.12759353865624e-05
-2.35601785214051e-05
-8.66935936054355e-06
-3.3985291077382e-05
-1.59107604965521e-05
-1.56889175097037e-05
-2.27723699561681e-05
-2.35208597587137e-05
-8.52620122829849e-06
-2.48176621526436e-05
-3.55725825271853e-05
-1.53236799877009e-05
-1.04812307173424e-05
-3.19519543910836e-06
-1.50069802603263e-05
-2.45856069528063e-05
-1.84508209151777e-05
-8.01396246684075e-06
-6.4689227815211e-06
-1.74325397010794e-05
-1.17363020927029e-05
-1.67286401891322e-05
-1.8156425509614e-05
-3.03041113265459e-05
-2.89705214771869e-05
-1.71358582818935e-05
-9.34352516313849e-06
-3.73821511956526e-05
-8.72372274525152e-07
-2.3622831504142e-05
-4.73917153051126e-05
-2.12789054469458e-05
3.38056670209275e-06
-6.8466778390887e-06
-2.82614496705567e-05
-1.51108697854311e-05
-2.52923562062162e-05
-2.75405724067092e-05
-1.20701659503634e-05
-2.59368902016891e-05
-4.34593497418747e-05
-1.72194519346205e-05
-8.67331740689337e-06
-6.11370687075424e-06
-3.06177630174628e-05
-1.99158339783283e-05
9.82010379001988e-06
-2.31721988643616e-05
-3.89545708997654e-05
-2.44070658795736e-05
-8.21776642250658e-06
-3.18796902384423e-06
-2.85526947784716e-05
-2.20621144966733e-05
-1.5280275677346e-05
-2.74157081325067e-05
-1.22814182992136e-05
-4.97081535679687e-06
-2.57492958917134e-05
-2.92903892729332e-05
-3.50332120639469e-05
-2.93070860494021e-05
-8.77114074756997e-06
-1.63148853767382e-05
-2.63309417032626e-05
3.46152834895001e-06
-9.16061439884054e-06
-3.88316413337096e-05
-1.16346226790791e-05
-7.20836253160035e-06
-1.73153062358853e-05
-2.56550716364927e-05
-8.25526158479498e-06
-1.24978869939513e-05
-3.38129131404651e-05
-3.61896598869874e-05
-5.63378260195243e-06
-4.32951506123752e-05
-2.10342446853328e-05
-2.10804488980089e-06
-4.20420034836603e-05
-4.01684252621585e-05
-2.16404854834151e-06
-3.79617673708982e-05
-1.58259012523648e-05
-1.57554493466269e-05
-3.55660095910782e-05
-2.5533425572006e-05
-4.07468913292965e-06
-6.39240831095109e-06
-4.09916071157691e-05
-3.63705059859182e-05
-2.55903892151426e-05
5.99154717647569e-06
-1.50697961264288e-06
-7.05062689797124e-06
-3.2577582971863e-05
-2.14269676323567e-05
-2.89098199536014e-05
-2.25592747414703e-05
-1.87499914514535e-05
-2.17003710177361e-05
5.24117036637189e-06
-1.45618984831523e-05
-7.84856224752877e-06
-2.27151846251222e-05
-3.99584367980089e-05
-2.75011744936903e-06
-3.53334706821333e-05
-1.36427741758758e-05
-3.26431124203285e-05
-2.80683050816889e-05
-1.72988019939732e-05
-1.34158265621905e-05
-3.09843831611833e-05
-6.26747936978358e-06
-3.02583163871745e-05
-2.49767595159361e-05
-1.92696115192763e-06
-1.85018723991325e-05
-5.70996033954875e-06
-3.64425002287353e-05
-2.39280683830189e-05
-4.1642730328732e-05
-1.50583907709663e-05
-1.61535568372539e-05
-2.15359447170087e-05
-1.53649602708945e-05
-1.59660905611841e-05
-1.65796693962347e-05
-2.40222226858944e-05
-1.17560972737139e-05
-1.35302928793623e-05
7.98878187532573e-07
-9.01969195413116e-06
-9.12281651330857e-06
-1.51186685876176e-05
-5.09533030876929e-06
-1.62727140368663e-05
-5.09202465248059e-06
-9.44556432951501e-06
3.28924062369652e-06
5.00820838397062e-07
-2.19032460593415e-05
4.03635431143049e-06
-3.16201182850828e-05
-2.26309703132641e-05
-1.84080778430412e-05
-2.1925135726791e-05
-1.66033085056633e-05
-1.12295096492908e-05
-2.474324500127e-05
-3.6201160103836e-05
-1.40386930111005e-05
-3.55416107282837e-05
-1.277824320045e-05
-2.85082770058777e-05
-1.26575380791848e-05
-4.02333263454889e-06
-2.74938987585302e-05
-2.87784711880433e-05
-1.17089749170658e-05
-2.3558843376296e-05
-2.16719247830004e-05
-1.21597331586515e-05
-1.52677409558335e-05
-4.9719575533419e-05
-9.82548092064534e-06
-3.01516420438107e-05
-2.19734665143097e-05
-1.57534739337242e-05
-1.56646136238965e-05
-3.30697845936333e-05
-1.8960426094851e-05
-1.97176902171498e-05
-8.14469964977839e-06
-4.03770152223133e-05
-1.50244523707761e-05
-4.07655450941247e-05
-3.93900901792817e-06
-3.90077335885045e-05
-3.26789264300887e-05
-1.47580833678221e-05
-2.40016384797844e-05
-2.48438431617193e-05
-4.11453593606543e-05
-1.55933865160214e-05
-2.97784560424199e-05
-3.9359290444555e-05
-9.07836330384761e-06
-2.92921073242156e-05
-2.69323987931138e-05
8.67127010339252e-06
-1.18583489050095e-05
-1.81765372806084e-05
-1.69611039025316e-05
-2.33369106082077e-05
-4.007165466947e-05
-2.86062408980764e-05
-3.36857828626558e-05
-3.01468858451e-05
-2.91333154612263e-06
-2.01064702141538e-05
-1.35408386739219e-05
-2.38363947457603e-05
-2.26101632733847e-05
-2.80896011806186e-05
-2.54907578645979e-05
-1.77152597483091e-05
-1.31225339647853e-05
9.27481320358111e-06
-2.46448574906515e-05
-6.46906346340462e-06
-5.97134105472956e-06
-1.74373792122057e-05
1.21187189187098e-06
-2.14967298499618e-05
-1.39374798789009e-05
-2.10286480478834e-05
-9.05515892044255e-07
-2.34841673756215e-05
-3.85712377968154e-05
-1.51316235919529e-05
-1.72583838964886e-05
-7.93705913158317e-06
1.2428324236207e-06
-6.72739479175796e-06
-2.45046989421425e-05
-3.31603267431921e-05
-5.12900378809993e-06
-2.78310119654315e-05
-1.71705348840311e-05
-1.24915879497534e-05
-4.18900248153479e-06
-1.00575365627103e-05
-5.11583226693424e-06
-1.45052554201627e-05
-9.00510568054478e-06
4.47421217762228e-06
-1.34184890752625e-05
-2.60914185272859e-05
-2.80142715811051e-05
-1.87134226721392e-05
-2.46849447474719e-05
-2.97478074094281e-05
-1.99851804275353e-05
-3.9560769119054e-05
-1.09864669566146e-06
-1.01841902315105e-05
-2.84253867344679e-05
-2.73782515026409e-05
-3.53494368233595e-05
-3.65095520190088e-05
-1.26895802055542e-05
-3.57268522090132e-06
-2.22210458470621e-05
-7.0549498425306e-06
-1.81253931748422e-05
-1.06889153150436e-05
-3.00643500773358e-05
-2.12207358773195e-05
-7.27587243282982e-06
-1.45786727698095e-05
-1.09539552904992e-05
-2.17124552370545e-05
-1.45386658398317e-05
-2.28333395929945e-05
-4.77633267795881e-06
-2.69510744197315e-05
-5.01511992690474e-05
-1.27179920727454e-05
-2.78355447133468e-05
-1.92890429912948e-05
-3.47608378097388e-05
-3.48823658108917e-05
-3.84788953056138e-05
-2.88132593315554e-05
-1.62465549582993e-05
1.08098151383612e-05
-5.09567263044596e-06
-1.1068308336539e-05
-2.39785628591545e-05
-1.24819375685637e-05
-2.89288537054884e-05
-2.40911004163217e-05
-1.7097940630169e-05
-1.89401723565499e-05
-2.62387511237121e-05
-7.03430726096816e-06
-4.05403120961783e-06
-2.80081214796435e-05
-1.55065980085679e-05
-9.54526326406364e-06
-1.94684166335403e-05
-8.05299345268404e-06
-2.9107151564551e-05
1.10612458919493e-06
3.49777883532512e-06
-1.20875154599196e-05
-2.08296005547345e-05
-7.73418252968579e-06
-1.83438626962997e-05
-1.27975329891905e-05
-3.2918013678709e-05
-3.49577443965511e-05
-1.29206681993024e-05
-3.87763078294957e-05
-2.40058305064196e-05
-9.0188814266314e-06
-2.5488300622072e-05
-3.28142320732127e-05
-1.25756009864956e-05
-8.82060564417647e-06
-2.9082661135703e-05
-3.4958767175227e-05
-3.04040980280867e-05
-2.91385136449235e-05
-6.58251034089786e-06
-2.37396457877632e-05
-3.68527820414812e-06
-3.17956396054214e-05
-2.879002137292e-05
-1.66365566163628e-05
-1.90011474248916e-05
-1.5247471755482e-05
-1.32161846928397e-06
-6.35994023954377e-06
-6.81988044226472e-06
-3.88405675971969e-05
-1.8056035747433e-05
-3.30633936700696e-05
-4.12096777111138e-06
-1.08765459468928e-05
-2.93375181206542e-05
-4.91595216344544e-05
-1.942178065177e-05
-2.99078924166819e-05
-3.25532170940551e-05
-2.61480663818378e-06
-2.03746870901104e-05
-1.59045724074635e-05
-3.96835701094873e-06
-2.19863460468524e-05
-2.95790939426123e-05
-1.74442390677783e-05
-4.49179006394307e-05
-3.47206630802244e-05
-2.42341419418778e-05
-3.14829456911634e-05
-1.90928888246375e-05
-3.32798953971673e-05
-2.36567943047458e-05
-3.60563437651438e-05
-2.16646951398465e-05
-6.04005702984439e-06
-2.93985852377737e-05
-3.70915527575141e-05
-1.40485895134767e-05
-3.5824769965856e-05
-1.92281689048317e-05
-1.71504871420267e-05
-1.10358874963394e-05
-1.48119284152488e-05
-2.56017384608432e-06
-1.15868723275952e-05
-1.3178462580111e-05
-1.08972894572552e-05
-1.79479559625116e-05
-1.09453872467343e-05
-2.12749773796744e-05
-2.51330453680565e-05
-2.4852062570266e-05
-2.23788645082341e-05
2.28872172321848e-06
-1.43405564427943e-05
-2.09135309505718e-05
-2.37633623745277e-05
-4.64521327823241e-06
-6.82408683363259e-06
-2.02351993098934e-05
3.04060979062854e-06
-2.55006431466567e-05
-3.03899573825699e-05
-3.71793219002951e-05
-2.94396772847935e-05
-5.56681348033627e-05
-2.95374741351138e-05
-1.47837021404566e-05
-7.61527261543624e-06
-8.96758073995169e-06
-3.55148525223022e-05
-1.49557096960992e-05
-1.22116277109658e-05
-4.90957667747385e-05
-1.76225869004352e-05
-2.92531339311506e-05
-3.7017310609579e-05
-1.32954289886706e-05
-1.41542286975396e-05
1.9722389399273e-07
-1.29494679023857e-07
-1.53339318244131e-05
-2.70415228751544e-05
-1.92189681502697e-05
-2.12727138618709e-05
-9.34280897381515e-06
-1.23632688813274e-05
-1.87073048273936e-05
-2.93832999200943e-05
-2.59354006519902e-05
-4.64984732028379e-05
-5.49502012653448e-06
-2.615735328459e-05
-2.43200221307061e-05
-1.45155829900607e-05
-2.59478446472126e-05
-3.48064083549097e-05
-1.74491050229268e-05
-9.58877158575312e-06
-2.66878083095489e-05
-3.41609524435399e-05
-1.94448464054814e-05
-2.53784092777201e-05
-3.050268992436e-05
-8.66010806985828e-06
-9.960167201746e-06
-2.82816745659022e-05
-1.96966932811925e-05
-1.67423075191133e-05
-5.28999378123749e-06
-1.8453129349362e-05
-2.3308804255772e-05
-3.76062452695142e-05
4.35765914835924e-06
-3.68012919338292e-05
-2.99275051829243e-05
-3.76033230371691e-05
-3.84196747180938e-05
-4.4592707555096e-05
-2.23839801538928e-05
-3.45658525257783e-05
-2.18166933505913e-05
-5.95541393011214e-06
-1.03919417037037e-05
-1.44318891320268e-05
-1.44044000037068e-05
-4.08730847303213e-05
-1.21297928773282e-05
-3.04046681891277e-05
-6.69277887968727e-06
-3.15884241765759e-05
-2.47367152713629e-05
-1.73911727696275e-05
9.96788281093886e-06
9.06821782221135e-06
-2.71660770576755e-05
-1.23694116794413e-05
-8.42034819258234e-06
-1.14076730097677e-05
-2.879201694495e-05
1.11806841962444e-06
-4.93816211956053e-06
-1.60355056952127e-05
-8.28921553297377e-07
-2.71256589569436e-05
-3.37479511834499e-07
-2.7148770676514e-05
1.19856622089294e-05
-2.21085480579494e-05
-1.59783457680596e-05
-1.90383717811376e-05
-1.8197202549599e-05
-3.50789083808075e-05
-3.89923300974443e-05
-2.60845225331324e-05
1.48924056432379e-06
-2.50187977022473e-05
-2.12349884525836e-05
-1.42317387173487e-05
-1.00396969544651e-05
-2.64888568914483e-05
-3.44494046520828e-05
-3.7192639113322e-05
-2.36508994188911e-05
-2.83155805319047e-05
-1.38108514657498e-05
-2.77978473909749e-05
-1.21807510702989e-05
-3.149109836209e-05
-1.1840030345135e-05
1.25629640376405e-05
-5.10551617395013e-06
-1.79912267108315e-05
-2.11433111349191e-05
-1.68781380716368e-05
-2.64371183481019e-05
-4.31045973835201e-05
-2.10812632864595e-05
-2.67485986084247e-06
-3.07148394028797e-05
-2.77326692489534e-05
-5.17404428606419e-06
-2.96030911111751e-05
-1.42676675719508e-05
-2.33789764927045e-05
-3.51416417471504e-05
-2.03728573645827e-05
-2.28584134775907e-05
-9.78297898802506e-06
-8.24687439970947e-06
-9.05866107405197e-06
-3.49244928725511e-05
-5.7938197717711e-05
-5.99308696631705e-05
-1.14183905899535e-05
-3.84863910659632e-05
-2.78447387172314e-05
-1.4279389697927e-06
-9.94998833578918e-06
-2.59065729491549e-05
-3.14936088232493e-05
-3.46691848059819e-05
-2.69793577912813e-05
-2.65134620211468e-05
3.13033876976139e-06
-6.73562943118874e-06
-2.78086508121182e-05
-2.42099721552742e-05
-2.18407107575949e-05
-3.4138122654206e-06
-7.03760438270912e-06
-1.09260959388101e-05
-2.34519951959115e-05
-1.76020592199844e-05
-2.19619359992326e-05
-1.83071756071374e-05
-2.35731917663548e-06
1.55391650738116e-06
-4.84686966105648e-06
-1.73004344454813e-05
-3.80748294354465e-05
-2.81537754029161e-05
-2.81452943173309e-05
-2.50655447000235e-05
-3.65672935687028e-05
-3.15074247995437e-05
-2.61841667922382e-05
6.78958605736633e-06
-2.40283061733494e-05
-1.52762232585924e-05
-4.39730275508238e-06
-3.46783129287787e-05
-2.04062070841165e-05
-1.19414411337367e-05
-1.55376652922118e-05
-1.74012438556223e-05
-4.14090178352533e-05
-1.08290783058478e-05
-1.21781815673885e-05
-1.3187009347353e-05
-1.26801923697179e-05
-2.38267004533838e-05
-3.34580111608406e-05
-2.85749884747546e-05
-3.42663205560586e-05
-2.617161709835e-05
-3.74757515300829e-05
-3.73278874987582e-05
-1.19455731478625e-05
-2.94415621006687e-05
-2.27550156740867e-05
-1.98124832485288e-05
-1.14156247596298e-05
-1.8502528992469e-05
-2.55782870292325e-05
-1.32717518690821e-06
-2.42879923451376e-05
-3.90239997846238e-05
-1.79091568561338e-05
-4.37967657614643e-05
-4.5342869847677e-05
-1.35525037869825e-05
-1.70813766065993e-05
-3.14610663250969e-05
-3.22215522690683e-05
-1.05659694541009e-05
-1.22118002316186e-05
-2.14057851693229e-05
-1.08910859505105e-05
-4.14950849416376e-05
-3.10320435772468e-05
-3.43133834342032e-05
-1.65511050927599e-05
-1.66452687176581e-05
-2.28707479667587e-05
-1.12215556716618e-05
-2.3207477033936e-05
-2.22424403496307e-05
-3.25258175394812e-06
-1.63045453257736e-05
-2.06867898579276e-05
-2.54540916331927e-05
-2.21435080603231e-05
-1.2893102017129e-05
-3.37394048174848e-05
-3.09385458838532e-05
-2.97847471914346e-05
-7.99351794304126e-06
-1.19035909733745e-05
-2.6567442525377e-05
-3.22887930795689e-05
-3.02078952536123e-05
-4.8527823612714e-05
-9.47092497679055e-06
-2.28248317336818e-05
-2.78856579094304e-05
-2.8503185478737e-05
-3.0847427266184e-06
-2.40254909129312e-05
-5.3471637311165e-06
2.82492920778995e-06
5.44754479697532e-06
-9.97118786101272e-06
4.39145916271609e-07
-2.63118872507392e-05
-3.50575650714884e-05
-1.35591574631693e-05
1.27921981526313e-05
-2.07161607420093e-05
-1.89586930742085e-05
-2.4894760097528e-05
-3.73324846797383e-05
-2.49296899177428e-05
-1.94764962669174e-05
-2.6771960182048e-05
-2.6022455278695e-05
-4.30810844390498e-05
-2.33986861824379e-05
-1.09526434474929e-05
-6.36105915351329e-06
-9.95869049622013e-06
-9.58458931099757e-06
-2.29431996380439e-05
-1.09532507413071e-05
-3.28142196409303e-05
-1.07250101427856e-05
-3.90592779288555e-05
-1.35593329702423e-05
-4.05424763238847e-05
-6.78547898359499e-06
-2.64059348760543e-05
-3.14807988682406e-05
-1.30469811854717e-05
-7.47602354515717e-06
-7.01630402155934e-06
-2.22217273336964e-05
-3.04124016576632e-05
-1.21691473744569e-05
1.17533576003603e-06
-2.72093860710695e-05
-3.90010705427966e-05
-2.18712949654081e-05
-9.97489019139793e-06
-3.97266294826346e-05
-1.22673949132634e-05
-4.38130051508492e-05
-1.11603481712101e-05
-3.06207904890437e-05
-7.50781964306732e-06
-1.97887791442834e-05
-2.98764747934668e-05
-1.22859535939188e-05
-1.26458864373573e-05
-2.55841197421142e-05
-4.0284549768709e-05
-6.18434948984999e-06
-2.22561699031226e-05
-3.45439025604328e-05
-1.658681783809e-05
-3.56579914204791e-05
-2.49949152208241e-05
-2.53842896323008e-05
-5.13771623579252e-05
-1.62644783883594e-05
-4.22520597202701e-05
-1.42159257692686e-05
-1.4283104277657e-05
-2.94568602837641e-05
-1.82434482724466e-05
-2.79928640292238e-05
-1.11214435974191e-05
-1.10787147739216e-05
-2.24147882487536e-05
-1.94462808763297e-05
-1.07116778616285e-05
-2.52817199611172e-05
-1.35701114648593e-05
-2.6787205970594e-05
-1.11385653115454e-05
-1.72465041811355e-05
-4.90691007757387e-05
-1.13943476373103e-05
-2.37898757716227e-05
-1.71158474689454e-05
-4.07383705205151e-05
-2.88150392316074e-05
-4.1329356554346e-05
-1.44544881661159e-05
-9.86378199687758e-06
-3.47690454132676e-05
-3.14307840964948e-05
-3.07016710272425e-05
-2.64095917448226e-05
-8.76380015378166e-06
-1.67257757181683e-05
-7.30452166110073e-06
-4.51854260712957e-05
-2.19680673541263e-05
-2.18480019704672e-05
-2.18267445992245e-05
-1.16085584842571e-05
-3.3364490042548e-05
-1.18832757257434e-05
-1.15852918519461e-05
-2.44256541185549e-05
-2.50505463704811e-05
-2.31596425742915e-05
-4.51015524343131e-06
-2.14271979609318e-05
-3.63793970372785e-05
-1.28944657195525e-05
-2.80787733028421e-05
-1.62577326654556e-05
-3.74021544233123e-05
-2.81143037718983e-05
-2.67828948824328e-05
-2.28274336582352e-05
-3.46537264653994e-05
-3.49862617625246e-05
-2.16005352100799e-05
-2.36200892263478e-05
-1.78035931091722e-05
-1.94215617694686e-05
-4.24736837932894e-07
6.55286976514407e-06
-3.14289504528464e-05
-2.66983991755088e-05
-1.36222934292367e-05
-3.29117258338321e-05
-5.57807088855109e-06
-2.56725650247008e-05
-2.39787965880181e-05
-1.73795519455154e-05
-2.68194738543389e-05
-2.50419656274508e-05
-1.09343372599175e-05
-4.3077224863652e-05
-3.26275378612827e-05
-2.93757375636168e-05
-1.3454814400456e-05
4.02011068191893e-06
-2.30378325126986e-05
-7.42916280621407e-06
-7.3657095009305e-06
-1.5576845725315e-05
-1.12584836392334e-05
-3.62184233734924e-05
-1.65656298480733e-05
-2.77123452289123e-05
-1.8499172894944e-05
-2.92579438439339e-05
-2.24646121216353e-05
-1.52143568688746e-05
-2.8402716993516e-05
-9.87694902921948e-06
-1.57889802685553e-05
-4.77160610778681e-06
-2.00037657813882e-05
-1.5671991415292e-05
-2.53676654991588e-06
-9.20577622073579e-06
-3.59639046161516e-05
2.03289538367041e-06
-1.02875574325258e-05
2.76724926688915e-06
-4.3708276772373e-06
-2.18019668648275e-05
-2.09164994596321e-05
-2.93564939322902e-05
-1.13476951197305e-05
-2.45181268735461e-05
-7.31933888224588e-06
-6.02761777113357e-06
-2.0238613506361e-05
-2.54610889794252e-05
-1.14687032635625e-05
-1.72960902955768e-06
-2.54191960086762e-05
-1.46143694459505e-05
-8.92151295195318e-06
-3.78234366392456e-05
-1.84425881730561e-05
-3.47377972138108e-05
-5.39185594277793e-06
-3.4490185125638e-05
-2.16556170712201e-05
-1.69747309726652e-05
4.58261442522819e-06
-4.20613960588132e-05
-4.56843429667143e-05
8.43313805463679e-07
-2.18295434794824e-05
-5.76096314325877e-05
-3.91632912772535e-05
-1.70393732266315e-05
-3.29265843142711e-05
-3.79636381033946e-05
-2.4550228359376e-05
-2.49927343259745e-05
-2.94713575422379e-05
-1.90828732738868e-05
6.91780779955051e-07
-2.59683048403946e-05
-1.46350752799768e-05
-2.21304281093477e-05
-3.58919452363114e-05
-2.86747314960081e-05
-3.43467132891516e-05
-2.82664892005688e-05
-3.4873038734626e-06
-4.06776934478432e-05
5.75015899063651e-06
-1.57983891202892e-05
-2.10985860544921e-05
-4.44751007397239e-05
-1.00428953219328e-07
-3.95270379529624e-05
-3.02226116579891e-05
-2.49438923974308e-05
-2.72946061826766e-05
8.35996965937685e-06
-8.83356433338336e-06
-2.84104752834512e-05
-3.37507752785869e-05
-2.76660757388114e-05
-2.14544600212733e-05
-2.02703240435512e-05
-4.40069055156597e-05
-2.45305691981782e-05
-2.78879064388915e-05
-2.89573240738562e-05
-2.4287216846563e-05
-1.85383267748332e-05
-1.81182131345298e-05
-1.91086355838261e-05
-2.8224865952658e-05
-1.89097892125976e-05
-2.16160025696409e-05
-4.89360136280571e-05
-2.15924171534621e-05
-1.85464973868181e-05
-2.24297301633943e-05
-1.5956439090483e-05
-3.70763093723862e-05
-2.78353791786365e-05
-5.45841416159097e-05
-3.56445362856865e-07
-2.32973709622771e-05
-7.25709683159821e-06
1.94472607929169e-05
1.02381520155079e-05
-1.29278972859075e-05
6.80177717043135e-06
-4.48668469834332e-05
-3.47877121751732e-06
-3.86626029914714e-05
-3.2428346132404e-05
-2.84321515224079e-05
-3.03669102705939e-05
-1.60114093791117e-05
-1.05820513004058e-05
-1.57705361249975e-05
-1.33166634223379e-05
-2.71255240930217e-05
-2.618929789471e-05
-1.71423389358812e-05
-1.69930165968027e-05
-2.33876016457281e-05
-5.51267640559963e-06
-2.82524737320823e-05
-3.92688885704828e-05
-1.57661552161357e-05
-2.61896092977985e-05
-2.78611397196107e-05
-1.90208935069138e-05
-2.29889825176043e-05
-2.10080604277114e-05
-2.92491029075542e-05
-2.09017916194192e-05
-3.79917313554781e-05
-4.01698329417513e-05
-1.45621527702707e-05
-1.72163974542461e-05
-4.34796289968342e-05
-2.74361831006025e-05
-2.59883051070145e-05
-1.58527019545165e-05
-2.19459949976865e-05
-2.78779680610591e-05
-4.9996160584321e-05
-5.87165821887778e-06
-5.8970376039034e-06
-4.83064763557201e-06
-3.05901308352353e-05
-1.23952397591651e-05
-2.55487462369341e-05
-2.89188758635451e-05
-9.87928179247509e-06
-1.62308839771124e-05
-8.91741662602906e-06
-1.8508772443729e-05
-2.22152643570435e-05
-1.84486973447435e-05
-3.98929230926507e-05
-2.20812826381996e-05
-1.83795740889388e-05
-2.50914966617303e-05
-1.77256944189934e-05
-1.96111524655969e-05
-1.39613848195702e-05
-7.99726814912756e-06
-2.3897494819918e-05
-1.86669573473804e-05
-2.95287064917478e-05
-1.76489431710313e-05
-1.67746577010393e-05
-1.77083368677472e-05
-1.52881948524625e-05
-8.64268695137139e-06
6.25521483094281e-06
-2.30954026964907e-05
-2.47900827641262e-05
-1.31005014599685e-05
-5.48228783592771e-06
-1.33648861660003e-05
-2.80308092812217e-05
-1.67406470393371e-05
-1.72011962546801e-05
-1.03894812154701e-05
-1.23921313563951e-05
7.25361858314362e-06
-2.73450615144599e-05
-2.57179223971499e-05
-2.3629341569176e-05
-2.86409583191291e-05
-2.94452335725099e-05
-1.12624810174546e-05
2.10688867781063e-06
-2.95780124175797e-05
-1.90784124707325e-05
-1.47483570849487e-05
-4.31885875542902e-06
-2.52188632232355e-05
-2.37974291131282e-05
-3.06407386024176e-05
-1.90168841314582e-05
-4.16977208896293e-05
-5.08213401889201e-05
-8.78359718964326e-06
-2.44539730739499e-05
-2.44374735950645e-05
-1.9524906167178e-07
-3.15210563184895e-05
-1.77932928887449e-05
-9.23610275158716e-06
-2.82536394599751e-05
-9.53293133040862e-06
-4.42607563965509e-06
-3.45229963006403e-05
-8.51070835969378e-06
-2.49917627206598e-05
1.05004263526275e-05
-2.73819850739886e-05
-2.68633884141692e-05
-2.003319167667e-05
2.02385329956333e-06
-1.75639082640216e-05
-1.38052290133737e-05
-3.43892571825475e-05
-1.72757839704304e-05
-4.44706290863669e-06
-1.80999691483856e-05
-2.88535041978047e-05
-1.71476833967045e-05
-2.05790806458117e-05
-2.58663582028026e-05
-3.26408935387284e-05
-3.03681625885968e-05
4.55525947177738e-08
-1.70206529156025e-05
-1.43034987106882e-05
-4.82791242821631e-06
-7.31092637243004e-06
-6.82820101277917e-06
3.09095287639217e-06
-2.33032565719219e-05
-3.45524991936628e-05
-2.70064429459333e-05
-1.32942238421997e-05
-2.14795200192082e-05
-2.43346752324796e-05
1.0800537222024e-07
-2.67218286077774e-05
-2.62454655051676e-05
4.51709231064898e-07
-2.2238609035962e-05
-3.64127310130381e-05
-4.83236926989186e-05
-2.43025286579576e-05
-1.24458848989773e-05
-1.46780652339109e-05
-1.73566004758401e-05
6.9232297458514e-07
-2.56236336147286e-05
-1.82466879780856e-05
-1.64438220433338e-05
1.87819805346449e-06
-2.65927924987807e-05
8.19382618833087e-06
-3.13672810185555e-06
-1.42696122489476e-05
-4.16210498743198e-05
-1.57601004056064e-05
-3.31084748619287e-05
-2.23009350244813e-05
-9.626890604946e-06
-2.55110878541469e-05
-1.71977447291259e-05
-2.33463130724233e-05
-3.21625796093032e-05
5.04429713874586e-06
-9.14089452534222e-06
-2.86392156348271e-05
-9.12791947153228e-06
-4.68738395087978e-05
-2.6700343806152e-05
-1.78260602969702e-05
-9.07852188457458e-06
-2.092953214133e-05
-1.66960547856729e-05
-3.29117702804879e-05
-1.46575937633622e-05
-3.88749668559764e-05
-2.87808958826423e-05
-2.23432543855646e-05
-1.08338995941097e-05
-1.60994848514659e-05
-2.40692275392835e-05
-2.54321944298763e-05
-3.58027835231106e-05
-3.98984002358446e-05
-2.88594011811678e-05
-2.01526164937361e-05
-1.26622491400987e-06
-2.34772352529506e-05
-1.92351662401356e-05
-3.43214900860714e-05
-2.97470489597734e-05
-2.18859822406944e-06
-1.57969326654303e-05
-5.71879806983786e-06
-2.62976126738978e-05
-3.06093989654509e-05
-2.80123684944946e-05
-2.6170504000622e-05
3.00059733337246e-06
-2.59399212389628e-05
-2.60723341592063e-05
-2.89440438338264e-05
-2.81119044519688e-05
1.19841039100002e-06
-2.19345263441556e-05
-1.11757253729717e-06
-1.75200974618355e-05
-3.1742923208636e-05
-4.16524631167e-06
-2.73362116263359e-05
-2.40173999653983e-05
-3.39918765809606e-05
-2.04370000029996e-05
6.79488799155433e-08
-1.26421019965608e-05
-2.80234393856086e-05
-1.52523074345722e-05
-1.74947828744325e-05
-2.44764447992397e-05
-2.93771244370896e-05
-2.90512302605384e-05
-1.10281455606768e-05
-1.6048787968535e-05
-2.98511296261117e-05
-1.44626065563805e-05
-1.45776875674989e-05
-4.65286320625551e-05
-2.74437312416926e-05
-2.87462891796384e-06
-1.62682667476267e-05
-3.66624172204694e-05
-6.78645971234108e-06
-2.78220337345828e-05
2.69766437241971e-06
2.87158127469348e-06
-2.24713078482256e-05
-2.22278127264227e-05
-2.40360538453489e-05
-2.72007226005394e-05
-4.9553393232338e-05
-2.35602822657686e-05
-1.44190738165782e-05
-1.48936471773746e-05
-1.4926386470437e-05
-2.72539900773591e-05
-1.65527415798029e-05
-1.20352589480335e-05
-1.6881901239608e-06
-1.84446926666078e-05
-2.48953860328786e-05
-1.74231846286643e-05
-2.11279915155716e-05
-4.07552866438695e-05
-8.59646697725203e-06
-3.04082603758421e-05
-2.91003933927913e-05
-2.89615991209936e-05
-2.25968255345622e-05
-1.19835663837096e-06
4.90456467551844e-06
-2.69389927325347e-05
-2.02673040717013e-05
-1.22622176784417e-05
-4.59237888168054e-07
-7.30267614299276e-06
-6.60832030838398e-06
-9.01498074297872e-06
-2.90032859620756e-05
-1.4841766531571e-05
-1.85467904531898e-05
-8.55001108361473e-06
-1.88605592039158e-05
-1.87492614845229e-05
-2.00433129006823e-05
-2.68454693753496e-05
-1.75478088839766e-05
-4.11293054439219e-05
-2.12949247314638e-05
-1.08274557660205e-05
-3.63082700291526e-05
-9.80275952254957e-06
-2.91177541914539e-05
-3.20596312004559e-05
-3.2620444095455e-05
-1.08171786539485e-05
-2.3051651619896e-05
-1.12637380156077e-05
-1.02409343574795e-05
-2.36593789046375e-05
-1.64705070270843e-05
-4.15421407950373e-05
-2.12743166315347e-05
-3.03896378808795e-05
-2.25197175787093e-05
-2.69372761382121e-05
-3.80336334290973e-05
-3.74832623494776e-05
-2.17260424013305e-05
-4.31861399998888e-05
-8.18002419016825e-06
-2.7929985436689e-05
-2.1720185485001e-05
-2.05476194980973e-05
-2.96352620237985e-05
-7.61293597157218e-06
-8.41715979077904e-06
9.59719628520323e-06
-6.93977583833754e-06
-2.04061542298117e-05
-2.58674527181675e-05
-1.29055221112987e-05
-3.11938272278907e-06
-1.68625489891419e-05
-2.58388718012924e-05
-4.26365270988111e-05
-1.2075544895953e-05
-1.73254639562785e-05
-1.79108568711592e-05
-3.54566825367042e-05
-1.34469851455669e-05
-2.48921666465233e-06
-2.06847350801582e-05
-2.44715629756014e-05
-6.86326255530379e-05
-1.80998275564611e-05
-2.30090557520226e-05
-2.2774463082402e-05
-2.85975556022633e-05
-1.98601734596785e-05
-1.65833048696265e-05
-2.41721684521364e-05
-2.25027473729189e-05
-5.1002069098658e-06
-2.74118884964368e-05
-2.74190133357456e-05
-3.70132109326621e-05
-3.17827077294456e-07
-1.34442673860792e-05
-5.32702836189439e-07
-2.75151547127039e-05
-1.8650139062198e-05
-1.0494219137402e-05
-2.41008077637026e-05
-2.44924519495758e-05
-2.96048492184971e-05
-1.79365403039997e-05
-2.09142418032505e-05
-2.54451950564013e-05
-1.4692472768403e-05
-3.143190705739e-05
-9.39141810499304e-06
-3.42579524649077e-05
-1.66906346627948e-05
-1.8389399890041e-05
-2.65417482578105e-05
-6.30291819344889e-06
-1.30029741258628e-05
-3.80470080221773e-05
-4.16453973434331e-05
-3.14677746419197e-05
1.91327239629832e-06
-1.41621240653315e-05
-4.48172530578377e-05
-3.36577907205816e-05
-1.63744717549002e-05
-3.66620017311271e-05
-2.20733026545055e-05
-3.34271156018188e-05
-1.01855593990537e-05
-2.94369598265651e-05
-1.05490523291893e-05
-1.49898715636763e-05
-5.75007376356831e-05
-3.48591240646617e-05
2.06182503843826e-05
-3.63835214829411e-05
-2.75544942445734e-05
-7.33172021486816e-06
-6.25997418208771e-07
-2.24122631623727e-05
-1.89092265225887e-05
-1.60623865681881e-05
-4.72931737605381e-06
-1.41971975673963e-05
-4.00237913975373e-05
-1.50607005691861e-05
-1.65502380145707e-05
-1.20060415660668e-05
-2.64408289652104e-05
-3.43898618617666e-05
-3.6158557195417e-05
-2.07868514002651e-05
-9.89738485919674e-06
-3.61268590194333e-05
-7.6433065241574e-06
-5.02682563706976e-05
-2.01687860492727e-05
-1.41610425337701e-05
-7.89746496783503e-06
-4.35343372040684e-05
-2.15320188175902e-05
-4.53027020626569e-05
-2.19514224466507e-05
2.31873306397509e-07
-2.25127916804413e-05
-5.21167207306727e-05
-1.44435935450766e-05
-1.41223276869024e-06
-2.52144807117629e-05
-1.87554290039105e-05
7.98836129978848e-06
-2.1763280764243e-05
-1.3838285533815e-05
-2.12784485546871e-05
-1.25567318710207e-05
8.8562067848119e-06
-1.95403668608499e-05
-1.8087599340858e-05
-4.28074307724016e-05
-3.27830079931973e-05
-2.43893685791443e-05
-1.18571647676863e-05
-3.76123118055805e-05
5.83482747886369e-06
-2.70892801019593e-05
-2.99806819309493e-05
-3.74776375139468e-05
-3.46095461094815e-05
-2.63304899375604e-05
-2.41864531762515e-05
-2.43171055693944e-05
-4.71860596203339e-05
-2.06075703133089e-05
2.55241405660536e-06
-2.55517428513186e-05
-1.70502809267944e-05
-1.44548890430683e-05
-2.12368395824189e-05
-4.12244440617178e-05
-2.20488113112254e-05
-2.53254964579288e-05
-2.75975576556157e-05
-4.60591298966332e-05
-3.2996179112594e-05
-5.33863411757729e-07
-9.80872958410586e-06
-1.9579161650355e-05
-2.62806834791408e-05
-1.69468337438088e-05
-3.76336247198576e-05
-3.85020589803036e-05
-2.82591000110546e-05
-1.29470103188385e-05
-3.11574042106522e-05
-1.76978784563917e-05
-1.9378456208078e-05
-5.70640250208669e-06
-4.31782873750214e-05
-2.93387373020622e-05
-1.947037594051e-05
-2.59202293828697e-05
-1.29166989842804e-05
-2.25551458385563e-05
-4.61630672100427e-05
-4.11049644604463e-05
-1.2672483597429e-05
-2.64600282025474e-05
-5.07545452349457e-06
1.07623202775801e-05
-4.50744898218707e-06
-8.12657622111883e-06
-3.13405511661851e-05
-7.01292570676222e-06
-2.15568162426826e-05
-8.44768618475836e-06
-9.46685247888087e-06
-3.30930580497801e-05
-1.32118342210746e-05
6.76511574473906e-06
-3.66179352533909e-05
-2.20847050822577e-05
-5.75938930512815e-06
-8.97338174538906e-06
3.23008905092355e-07
-2.14991270671492e-05
-2.20973557596352e-05
-2.30757685541679e-06
-2.54731757567576e-05
-4.54188875474085e-05
-1.97031633893804e-05
-3.02251207172821e-05
-1.38396458904045e-05
-2.13522499432626e-05
-2.9991606726907e-05
-1.27033727877786e-05
-6.04688393648166e-05
-2.93788149061612e-05
-1.23044176856305e-05
-1.59864738612267e-05
-1.65288980366963e-05
-1.1146936470437e-05
-6.73957784463423e-05
-1.4634381987988e-05
-5.8151921869714e-06
2.03397060322715e-06
3.89363614550212e-06
-1.45269747241496e-05
5.0893258807008e-06
-3.47537182132386e-05
-2.69430174077519e-05
-1.51080164999646e-05
-1.65555307864136e-05
-2.82038651038256e-05
-2.7592424613401e-05
-2.20353098795868e-05
-3.73548261459107e-05
-6.64325615912858e-06
-3.46627252107835e-05
-4.20734572431615e-05
-2.20494919777678e-05
-1.98138346244848e-06
-3.87099187780853e-05
-2.0616124297793e-05
-1.06731459156692e-05
-1.0716454536994e-06
-1.44029140330224e-05
-4.25016956362071e-06
-4.35197310072454e-05
-4.42852974664579e-05
-6.55384329467428e-06
-2.89394910350334e-05
-1.97449708619651e-05
-2.57568441082514e-05
-6.18703156597288e-06
-3.7634692756817e-05
-3.43142846820718e-05
-1.06234023468438e-05
-2.1022159994608e-05
-7.42377927373561e-06
-7.06231993910938e-06
3.25715618640742e-06
-1.62622393179827e-05
-3.19011773837672e-05
-2.9738959902691e-05
-3.42392526115137e-05
-2.49158044289072e-05
-5.7263565411896e-06
-2.39820679815707e-05
-2.73231058651165e-05
-5.20921014365951e-06
-6.19578837379875e-06
-1.50415680527061e-05
-1.15410989955539e-05
-3.7446320381649e-05
-3.73791608131899e-06
-4.37582403527178e-05
-2.55726683279187e-05
-2.42527625959936e-05
-1.71880729675946e-05
-8.17398251552071e-06
-2.95193048993276e-05
-4.246871059421e-05
-2.88739666883566e-05
-4.04066848228013e-05
-7.57431014949624e-06
-2.93180565413697e-05
-2.60327812318023e-05
-2.46936353584598e-05
-1.15745567952547e-05
-2.70768277314762e-05
-2.37890827249745e-05
-1.99913413637592e-05
-1.47395676637294e-05
-2.04371303574996e-05
-2.91024003390371e-05
-1.58071075188326e-05
-1.25399243669823e-05
-1.55201768232852e-05
-1.50775421243197e-05
-3.71552094444246e-05
-7.24699633104535e-06
-9.84296056762453e-06
-2.70508567156891e-05
-1.09075610263019e-05
-1.56935886930806e-05
-1.57473512469276e-05
-4.59384542973891e-05
-2.08662176269122e-05
-3.00185091352108e-05
-2.66254210919977e-05
-3.03711891820348e-05
-5.67112684235812e-06
-3.79731737727174e-05
-3.14694190835318e-05
-2.06141592330034e-05
1.48212256085353e-05
-2.03791335335766e-05
-2.7474579851793e-05
1.2879034811274e-05
-1.62647471432442e-05
-1.10762519741527e-05
-2.26116953478202e-05
-3.6024599620052e-05
-2.01788504740627e-05
-2.43570372566544e-05
-2.11832517884941e-05
-9.85024125057576e-06
-2.50217392813301e-05
-2.36785132378871e-05
-3.83835921928713e-05
-6.14097224756084e-06
-3.68279572816462e-05
-3.22955941018492e-05
-2.1980615195865e-05
-2.60687923162921e-05
-1.52719272583058e-05
-3.90791002973959e-05
-1.48241473201763e-05
-2.68890839705832e-05
-2.08189170721699e-05
-3.31719265540345e-05
-1.47618968946485e-05
-1.49751340606601e-05
2.05032056025924e-06
-1.25626496572426e-05
-1.60542509481322e-05
-2.84309975222122e-05
-2.02531665414421e-05
-7.38785076869959e-06
-1.82062445169455e-05
-1.5944101176833e-05
-3.95724995042347e-05
-2.02642989745056e-05
-1.0199131999815e-05
-2.22685884639923e-05
-2.5255898924545e-05
-1.1228675888793e-05
-1.12008545603395e-05
2.43820022424242e-05
-5.86863977531196e-06
-1.40501659558769e-05
-1.71077425062129e-05
-5.24542330388928e-06
-1.88421597416102e-06
-2.53557469686748e-05
-3.09026866776611e-05
-1.98355079935687e-05
-4.81434474672976e-05
-2.91850702147704e-05
-6.49118300101952e-06
-3.20433186331115e-05
8.44699323406944e-06
-1.80525444851811e-05
-1.43374925455294e-05
-4.75866765089161e-05
-2.53410823221437e-05
-5.6752518877955e-06
-4.20148909085862e-05
-2.15166127481617e-05
-1.6797866818916e-05
-3.54511777978931e-05
-3.1894374446357e-05
-2.68456802920019e-05
-2.32947306401801e-05
-1.13420415046956e-05
-2.17081599452802e-05
-3.50124275965353e-05
-2.09397572214153e-05
-4.85359624535104e-05
-2.76661297522086e-05
-2.10097499679121e-05
-3.47487586637326e-05
-2.12709202943242e-05
-4.41654933363473e-05
-1.40776012273588e-05
-1.61297391701461e-05
-3.14875656064887e-05
-1.69800023437856e-05
-1.86947165725228e-05
-2.03536836197011e-05
-2.24539860787458e-05
-1.71893283182268e-05
-3.98379283366537e-05
-3.28202471300058e-05
-3.38790847901435e-05
-2.40293139284682e-05
-2.45207005552954e-05
-3.18922301215925e-05
-9.59360902961724e-06
-1.12460320315446e-05
-2.2682890659301e-05
-1.08362868851321e-05
-3.38507174103428e-05
-4.9028144714551e-06
-2.42347550564996e-05
-1.6102033770425e-05
-1.06677458666943e-05
-3.93558659585956e-05
-2.58869546605545e-05
-1.81622477165952e-05
-1.80107382414768e-05
-1.41638267884777e-05
-2.16762196870346e-05
-1.83953864036602e-05
-3.46667019354258e-06
-1.4638072672776e-05
-3.29717084544836e-05
-2.83465128917132e-05
-1.6204311344018e-06
-2.3655851731848e-06
-3.35389728111171e-06
-2.38934958948374e-05
-2.00237340602998e-05
-5.27338241997908e-06
-3.08597731012276e-05
-3.15612562402278e-05
-2.93723120900648e-05
-1.66672056817097e-05
2.68320548221538e-07
-3.67485967543084e-05
-2.48637756704865e-05
-1.24410495003358e-05
-1.73947365745168e-05
-5.94254581491205e-06
-2.41845440067801e-05
-1.76570862774128e-05
-1.80010398938353e-05
-1.55766830017247e-05
-1.16933976425338e-05
-1.91574860711114e-05
-2.5783636569606e-05
-6.36538913979351e-06
-1.05988830123135e-05
-1.83759059980941e-05
-2.48165295827734e-05
-3.5651836437958e-05
-2.3080462173229e-05
-2.82221458836619e-05
-1.77790647450773e-05
-2.36796099805007e-05
-2.98550128259173e-05
-3.48791475024156e-05
-2.54279772715576e-06
-2.3160650183131e-05
-5.13590423475645e-05
-3.20000747579954e-05
-4.39734077019212e-05
-3.38157886004463e-05
-2.78914156020315e-05
-2.22793417247221e-05
-2.85589136840606e-05
-4.1260302692823e-05
-2.30891627665037e-05
-2.8422490128147e-05
-1.14818091890761e-05
-1.82653250313831e-05
-6.82826592037215e-06
-2.55300732212019e-05
-1.36410980048155e-05
-3.654531005019e-05
-2.18764783404833e-05
-3.41908200528162e-05
-3.89519957548307e-05
-1.38440147341163e-05
-2.02118635731506e-05
-3.68100069094258e-05
-2.26163846014395e-05
-1.94218656972904e-05
-3.89219492861887e-06
-4.02647511418829e-05
-1.33722419054589e-05
-3.08015885652518e-05
7.59387411724437e-06
-1.85273454291793e-06
-3.80232745840651e-05
-2.20503866660923e-05
-1.63516090399169e-05
-3.2145332597057e-05
-1.6889486339226e-05
-4.75510389409109e-05
-1.5885557928278e-05
-1.4428730339613e-05
-2.89117480406034e-05
-3.48023679749706e-05
-2.51679206186414e-05
-1.27689131973463e-05
-5.59529847004632e-06
-2.3329114571552e-05
-2.22272707926304e-05
-2.07399231029054e-05
-9.92930510785322e-06
-2.30570289601902e-05
-3.58838850707006e-06
-9.84770578356375e-06
-8.0719200544822e-06
-2.02295399520941e-05
-2.43483750202776e-05
-1.05004775678119e-05
-1.66053787582153e-05
-1.46620168923461e-05
-2.37773499576858e-05
-6.80244843232216e-06
-7.53591902683905e-06
-1.95944890427127e-05
-3.90277572648792e-05
-1.84733392356137e-05
-1.8935480083655e-05
-5.84838988493559e-06
-3.81952860971392e-05
-1.22276290411615e-05
-2.81210584844755e-05
-1.41118854045368e-05
-1.34290766707767e-05
-2.22517567009808e-05
-2.29900046608037e-05
-2.54597000926086e-05
-2.61023793064721e-05
-1.91908479670468e-05
-2.26827319466717e-05
-1.46678309482011e-05
-2.01127981821978e-05
-2.14835151677753e-05
-2.80910070750397e-05
-4.30734842229834e-05
-2.44259457561599e-05
-4.08432007126885e-05
-1.05556978715317e-05
-1.31858545891141e-05
9.50818979558305e-06
-3.43395065915301e-05
-2.86948870071738e-05
-2.08322432095368e-05
-2.28876128046556e-05
-1.51123547883866e-05
-4.71497291641596e-05
-1.47038599763151e-05
-3.71587302775711e-05
-2.67855717350525e-05
-1.21525598762715e-06
-2.45159546268276e-05
2.30124841227251e-06
-3.14032320612781e-05
-1.77169777159079e-05
-2.4940473291352e-05
-9.32894179408665e-06
-2.55883964567092e-05
-3.27153519159919e-05
-2.1203943848457e-05
-2.05931341988301e-05
-1.39155736588151e-05
-3.34245534656647e-05
-4.36011109113819e-05
-4.31973270554265e-06
-1.84564338544588e-05
-3.93910467171063e-05
-1.1085752605933e-05
-2.80693447996431e-05
-3.15227876986324e-05
-3.79694160515454e-05
-2.068101843691e-06
-1.08572024915566e-05
-2.59464886468981e-05
-3.42526017088886e-05
-2.66954974323293e-05
-2.67577915475693e-05
-5.93654260381711e-06
-6.98538761290163e-06
-1.81251002254192e-05
-3.22393323885257e-05
-1.56478672698946e-05
-1.21884016372559e-06
-2.10716154677957e-05
-6.55660171239904e-06
-1.75439093842366e-05
-2.22101652771558e-05
2.28866155881345e-06
-1.58832525439726e-05
-2.5316222759364e-05
-2.0887136325966e-05
-1.95709645100142e-05
-5.52350970301009e-05
-2.06926808807567e-05
-1.68142994318533e-05
-7.61173852335199e-06
-1.21234070621216e-05
-8.69173580390337e-06
-1.32635446952173e-05
-1.78742098205847e-05
-1.01154748273099e-05
-2.51380030488175e-05
-2.28643560960989e-05
-1.88862387688066e-05
-4.82206584224651e-05
-8.19743321643861e-07
-2.94054045999593e-05
-3.9404971712917e-05
-9.71497327938427e-06
-1.89776175875697e-05
-1.7455818623695e-05
-2.18733201018911e-05
-1.69400461068482e-05
-3.33330151084273e-05
-7.20825995548671e-06
-1.88112427072928e-05
-2.85934043694107e-05
-1.59630534756474e-05
-2.79233165789722e-05
-2.66058030759738e-05
-1.41873308507045e-05
-1.10905749479609e-05
-3.64661002004705e-05
-3.2435295299844e-05
-8.92338689653374e-06
-1.81363582829601e-05
-2.01999395701301e-05
-5.12307842018603e-05
-1.76257244748635e-05
-2.34707840342553e-06
-2.29820760644201e-05
-1.49853421085451e-05
-9.90160868012302e-06
-2.49172557155385e-05
-3.00494825137371e-05
-1.59145903507447e-05
3.48465792629678e-06
-1.52355844404008e-05
-3.80461556069044e-05
-5.61309708153055e-06
-2.60953205499531e-05
-1.61334709225658e-05
-3.18971326877074e-05
-2.70527062794312e-05
-2.72749725981786e-05
-2.6132232486815e-05
-3.04730868056137e-05
-1.98432596751412e-05
-2.95291461225353e-05
-3.74269642080587e-05
-2.15516613541029e-05
-2.81541067919194e-05
-1.33236699197928e-05
-2.81516157796325e-05
-2.9698302342289e-05
-1.55020765714979e-05
1.58639470068194e-06
-3.26173943413515e-06
-1.53416159120125e-05
-3.83842371931026e-05
-5.88961227152541e-06
-1.20000535444113e-05
-9.56347169509524e-06
-2.30134076776789e-05
-2.94075874380595e-05
-2.42913608868647e-05
-1.69335888368183e-05
-1.18177458641812e-05
-1.81882371609499e-05
6.29767230828395e-06
-3.10154509496156e-06
-7.38576105289072e-06
-2.63079464223513e-05
-1.60470067294921e-05
-2.22464927272247e-05
-1.73838096149836e-05
-2.68214857985958e-05
3.9373555913695e-06
-3.78555325718995e-05
-3.87046247123183e-05
-3.79377950679836e-05
-2.32487923882774e-05
-2.3819134323013e-05
-2.30348552964601e-05
-3.36092798655367e-05
-1.35654356755801e-05
-1.98374160836203e-05
-2.28338977380154e-05
-2.16617423880378e-05
-2.18768534609744e-05
-3.00710949460842e-05
-1.0159963002823e-06
-2.9933887941493e-05
-8.9680464900293e-06
-2.48930034405009e-05
-1.65028552088619e-05
-1.2386882176982e-05
-4.36023003873331e-05
-4.26580153087391e-05
-3.07194749232518e-05
-1.70450467869971e-05
-2.4634431607359e-05
-1.1767604712753e-05
-3.49897535904692e-05
-1.3830568256553e-05
-1.55306690921317e-05
-1.04846885364771e-05
-2.49298654100819e-05
-6.56299866125241e-06
-3.18505219603535e-05
-2.71270574442893e-05
-1.92470801068696e-05
2.65297633547805e-06
6.5232895084065e-06
-3.60765507179107e-05
-3.6135435254317e-05
-2.20473416637228e-05
-9.24150164959101e-06
-5.69125100578403e-05
-2.27544442178201e-05
-2.72820165318664e-05
-1.5394089630417e-05
-1.84293127486244e-05
-3.96410232935546e-05
-3.52890465911308e-05
-2.96234797622741e-05
-2.25359681418693e-05
-1.44541188551056e-05
-3.3564699552745e-06
-3.05244453169774e-05
-1.02675143157872e-05
-7.42275430483615e-06
-6.9668309534302e-06
-2.29886093004265e-06
-2.34490867019639e-05
-2.33540472653554e-05
-1.96909525852189e-05
-3.17764755849671e-05
-2.91035378779202e-05
-3.49668063879485e-05
-1.50335133653989e-05
-1.09113051592078e-05
-2.52946389265044e-05
-2.96486215453666e-06
-3.24655694071433e-05
-9.81045878122147e-06
-4.06886417308312e-05
-3.31106706271274e-05
-5.25857965144551e-05
-3.88371061582602e-05
-5.58016947262253e-05
-1.78059031290287e-05
-1.64694035548645e-05
-3.83511048948361e-05
-6.72034025218049e-06
-1.15605066563272e-05
7.91144866178933e-06
-1.75665035459932e-05
-1.51432690241785e-05
-5.18148994943953e-06
-2.91852870415997e-05
-1.63013468421185e-05
-8.95413517341255e-06
-2.75713579965782e-05
-1.97468446209552e-05
-1.33552085205342e-07
-2.56432253436906e-05
-1.76900096693682e-05
-1.76959691304089e-05
-2.78498281754202e-05
-2.78302235546985e-05
-2.99173478127227e-05
-2.62130415869463e-05
-5.83875394744355e-05
-2.681659083685e-05
-4.22858459553824e-05
-2.29026908462241e-05
-1.6692350946753e-05
-1.55059422971984e-05
-1.43239712857906e-05
-1.65829803745922e-05
-5.87598997567442e-06
-2.3616754691406e-05
-2.41007352007451e-05
-1.49974347992771e-05
-5.88774056214973e-06
-1.26889970428192e-05
-2.16830840402072e-05
-2.23883788608668e-05
-5.97191232036934e-06
-4.17453950946624e-05
-2.41880438735617e-05
-5.37405869235822e-06
-5.61066626615895e-06
-1.05622020357776e-05
-7.05810440310138e-07
-6.18037637241931e-06
-2.53109418156683e-05
-3.04658230821287e-05
-2.60501213621599e-05
-3.84221954143286e-05
-1.36060016552702e-05
2.59544045015868e-07
-3.0462386877209e-05
-2.61383260219093e-07
-8.22801649548816e-06
-3.09666974062646e-05
-2.0508663340948e-05
-1.58092045411263e-05
-1.00118816320781e-05
-4.616318138513e-06
-4.86229620203929e-06
-1.36715354493335e-05
-9.47763905647323e-06
-1.53357175369957e-05
-1.84206801203648e-05
-2.42616439097942e-05
-3.61942769020086e-05
-1.81580165752302e-05
-2.82090164261306e-05
-2.55942559630398e-06
-2.30696639998424e-05
-2.6394120788332e-05
-4.34221801946259e-05
-1.06260565621456e-05
-2.44515841963572e-05
-4.05263985842857e-05
-2.77571544232098e-05
-2.1870814974619e-05
-2.59225861818387e-05
-1.75259211971112e-05
-3.2061896731065e-05
-3.43924000609642e-05
-2.51503888735455e-05
-2.7493437121814e-05
-2.83417002115814e-05
-2.70334652822702e-05
-1.85457353273577e-05
-1.29121461270833e-06
-3.41698077436417e-05
-2.23805718069453e-05
-1.85632388326839e-05
-1.57721597619532e-05
-1.48336217404375e-06
-1.5104706969848e-05
-1.56351793613691e-05
-3.29651797324001e-05
-2.90982313659251e-05
-2.1302656099655e-05
-4.14604946742069e-05
-1.04093507766255e-05
-5.63733248285336e-06
-4.42853415357726e-05
-3.52762460546433e-05
-1.92071937833834e-05
-2.36593087812792e-05
-1.76681408868078e-08
-1.6866485857641e-05
-2.86347300711078e-05
-1.32615891236666e-05
-3.59226888728721e-05
-1.00877819253361e-05
-3.26731960088019e-05
-4.24666773452974e-05
-2.8829425264592e-05
-2.93699653753973e-05
-3.25512181676174e-05
-2.43465728464874e-05
-1.2034476273391e-05
-3.12134089342711e-05
-2.34309561087632e-05
-1.66459828714644e-05
-6.9599945248996e-06
-7.90295257466692e-06
-2.72989566493223e-05
-1.67135590768005e-05
-1.56971810225783e-05
-2.26858901320223e-05
-1.55877300607984e-05
-3.32307842007897e-05
-1.54500702885896e-05
-2.58501608519789e-05
-1.98867583446523e-05
-4.20133129168197e-05
-8.74738963228903e-06
-2.28276157836731e-05
-3.14363367980654e-05
-1.88213042583916e-05
-3.22472187719307e-05
-1.55894588022334e-05
2.52796672264885e-06
-6.69633667222013e-06
-1.37839706076138e-05
-2.86016501158107e-06
-2.31307057558419e-05
-2.43913904260717e-05
-1.91026906771906e-05
-1.47387480102901e-05
-6.29415874494153e-06
-8.92485410181613e-06
-2.65610167419454e-05
-2.08576238999206e-05
-2.85604205907294e-05
-1.18093465620216e-05
-2.11636090341161e-05
-2.22467909673528e-05
-2.8387151244656e-05
-3.77205868244329e-05
-1.38508261706367e-05
-2.20098763253973e-05
-3.52334102609179e-05
-1.89808690252245e-05
-3.55665976355575e-05
-3.36653118034065e-05
-3.99460327184678e-05
-7.31010052791276e-06
-2.53408501278856e-05
-2.94633864243466e-05
-1.28782210108164e-05
-1.85983147995175e-05
-1.46517506824633e-05
-1.52108383690315e-05
-6.23371208576815e-06
-1.89326249204821e-06
-3.21978404659996e-05
-5.03507507466597e-05
-1.40975071771051e-05
-4.04557234190001e-05
-1.69454519894101e-05
-1.613878701791e-05
-5.70234111243645e-06
-2.93301906426455e-05
-3.32220961801723e-05
-2.21564034777863e-05
-4.04139629045967e-05
-1.5940114193061e-05
-1.2687171184422e-05
-3.94662013177175e-05
-2.89707761739742e-05
-3.4855104570822e-05
-1.98389247836768e-05
-1.3669167993522e-05
-3.81118027705826e-05
-1.00228109024655e-05
-1.6173991665031e-05
-2.96975056879084e-05
-6.42388308920517e-06
-1.64513987328154e-05
-2.15627682397102e-05
-1.51935641333642e-05
-2.27400403838115e-05
-2.49357590115034e-05
-2.26604374273335e-05
-2.26785137023815e-05
-2.94208575866001e-05
-1.75407083547177e-05
-2.96885970632057e-05
-1.58690445022692e-05
-2.7663894878261e-05
-1.29864108505304e-05
-9.53246740274351e-06
-2.41968905977598e-05
-2.32625233927544e-05
-3.05345640019799e-05
-2.86989772630802e-05
-2.12223152661091e-05
-2.24958795503089e-05
-1.4203740545188e-05
-1.29082313290188e-05
-4.55259450450395e-05
-5.70149899721296e-06
-1.12796998853606e-05
-6.03789526196482e-06
-2.67471986391294e-05
-3.43347359488449e-05
-2.60769433547231e-05
-1.39986546446503e-05
-4.97020850616243e-05
-2.90051077731026e-05
4.37088750534713e-06
-1.60202421977457e-05
-1.77180097790373e-05
-1.87253461546703e-05
-2.34512740673907e-05
-1.44614470096702e-05
-2.32214374232661e-05
-3.69453268135966e-05
-2.65160135279554e-05
-4.10300260030196e-05
-2.10315301640766e-05
-2.26290074200336e-05
-1.95023977311026e-05
-1.16159762064168e-05
-2.98901975962799e-05
-1.37101027168811e-05
-2.04408807016114e-05
-4.08656360432079e-05
-5.19443778847631e-05
-5.05438133644342e-05
-2.78611504585089e-05
-1.03622431193312e-05
-1.77844239869831e-05
-1.6713039780978e-05
-2.40329287790886e-05
-1.23285890733749e-05
-5.01664200774782e-06
-3.58837104037906e-05
-3.47357038627573e-06
-6.218807273956e-06
-3.97242449387658e-05
-3.38948669937812e-05
-2.43039377700376e-05
-3.24588877776911e-05
-2.541801782681e-05
-3.67962523484936e-05
-2.49121261099639e-05
-1.70759263265183e-05
-3.72150890439692e-05
-1.96617639122407e-05
-2.35373613667144e-05
-3.78000632884484e-06
-1.85863328584554e-05
-3.6020422817057e-05
-2.44555551643387e-05
-8.87649796650019e-06
-5.02516287791118e-05
-3.18443184240734e-05
-1.83110184506779e-05
-3.10837507372575e-05
-1.80492106396094e-05
-1.9832609910091e-05
-2.67942082507289e-05
-2.84687197659048e-05
-1.55722886694797e-05
-3.42568793850273e-05
3.09811801945705e-06
-1.73214585783001e-05
-1.59129355360267e-05
-2.81427955534442e-05
-1.96521552304856e-05
-2.4078945246552e-05
-2.13035021224606e-05
-9.6272140775474e-06
-1.31698466242066e-05
-9.30788180328412e-06
-7.69375286270551e-06
-5.96644880712474e-06
-4.23568783094049e-05
-1.29628351942627e-05
3.04261435890619e-06
-2.18709159662062e-05
4.97408838606065e-06
-2.81916896903214e-06
-1.62224777201322e-05
-4.83688722893722e-05
-1.58866997901339e-05
-2.19454381695933e-05
-1.1188210531739e-05
-2.22301892361431e-05
-2.05557846715043e-05
-6.48606125483333e-06
-2.88609296698679e-05
-3.75250989727806e-05
-3.37189692647235e-05
-2.34306083183297e-05
-7.55322300200747e-06
-1.26050938339182e-05
-2.49642743572335e-05
8.78684558667054e-07
-3.15264602328003e-05
-1.69050254177048e-05
-6.77389140008073e-06
-3.09148207905292e-05
-1.1146612463064e-05
-8.91711364933226e-07
3.24227934222697e-06
-4.03694126545562e-05
-2.05127719754814e-05
-2.00604207497672e-05
-2.98486723445485e-05
-2.90452951216852e-05
-1.18164359111108e-05
-2.36205603008856e-05
-2.52665293931887e-05
-1.13020135306127e-05
-2.16019460529554e-05
-8.24067367051799e-06
-2.07320024298701e-05
-3.22677551132058e-05
-1.98779324945879e-05
-4.12897341814386e-05
-2.51525588312991e-05
-1.91609529031231e-05
-6.84800164804294e-07
-1.23509274355904e-05
-1.95657004002052e-05
7.14108887467619e-06
-2.81173613723252e-06
-1.28666931405908e-05
-9.20234996787568e-06
-1.32312894459003e-05
-2.98348779589188e-06
-2.71625563888173e-05
-1.57987604318068e-05
-2.44684661240823e-05
5.15171856171616e-06
-7.4569513288088e-06
-2.10236087079166e-05
-1.98337057348071e-05
-2.27224916857823e-05
-4.06699800397298e-05
-1.09904511683925e-06
-2.64058464005441e-05
-2.74962276045788e-05
-1.34571711733184e-05
-2.55864123277579e-05
-1.26046757096832e-05
-3.34623854191584e-05
-2.31820815356407e-05
-2.42832035555201e-05
-1.28969863341216e-05
-2.65779074476872e-05
-3.46529034714968e-05
-1.17362538191245e-05
6.85798899907624e-06
-1.63656334791706e-05
-1.20286438747401e-05
-2.29387808028262e-05
-1.8669575742665e-05
-2.07787828497458e-05
-3.22259090376425e-05
1.53610149984417e-06
-1.41809790935909e-05
-2.42711211778151e-05
-2.63418076920192e-05
9.50040637780441e-06
-4.18475720636719e-05
-3.00593396422246e-05
-2.81945416824323e-05
-6.14981509987837e-05
7.64010604819431e-06
3.78437927390766e-06
-1.2243431357679e-06
-4.5096638198789e-06
-1.60189288717667e-05
-1.88584494164889e-05
-1.89990265090784e-05
-2.89266492952337e-06
-1.88090650306405e-06
-2.90848141253738e-05
-1.02850889829019e-06
-1.41073070394842e-05
-2.88288231312155e-05
-9.54751219929392e-06
-2.07406320100035e-05
-3.27436134992398e-05
-2.87335098408419e-05
-2.70959361552117e-05
-1.71514088979483e-05
-2.63585207002093e-06
-2.45047845884285e-05
-2.63027374622982e-05
-3.4688757007156e-05
-1.56056606790715e-05
-3.55978716139714e-05
-2.47677585257038e-05
-3.41825811505987e-06
-1.36735859216388e-05
-2.44758404819492e-05
-3.67303179924469e-05
-1.12403061310593e-05
-2.73419319175933e-05
-4.76215722607798e-05
-3.48026895544274e-05
-1.88602697098527e-05
-2.54143787627063e-05
-2.08276818673901e-05
-1.47642382192883e-05
-1.71385419554952e-05
-2.35498327204471e-05
-6.59572631162594e-06
-1.74919586618991e-05
-4.43463612005353e-05
-2.41370837074772e-05
-1.5487142430816e-05
-2.67242334301713e-05
-7.01996990663679e-06
-3.47365224488263e-05
-3.46961175590589e-05
4.44657753393707e-07
-3.83778142198895e-05
-1.07363485060707e-05
-2.91684791114184e-05
-3.54005308285541e-05
-2.96541908264621e-05
-7.83810515754188e-06
-1.6237319841426e-05
-5.27852858840047e-06
-1.80776751530042e-05
-2.63889948006246e-05
-1.32450014204103e-05
-4.64629876801196e-05
-1.00716739344678e-05
1.20267362624673e-06
-1.13668774702464e-05
-2.05176755393342e-05
-2.96963314415859e-05
-2.04210039143683e-05
-5.2938790832786e-06
-2.61901621594277e-05
-3.00174738680315e-05
-2.04856897043592e-05
-5.04849723809674e-05
-8.37497354078728e-06
-1.75335613361335e-05
-5.15873422117076e-06
-3.30340269979221e-05
-2.45361782849005e-05
-2.09478540555108e-05
-1.16088120420166e-05
-2.83487344785643e-05
-2.07220726226615e-05
-1.17289514254741e-05
-1.47526922751128e-05
-6.18845091814569e-06
-2.59848112419444e-05
-1.70008643638953e-05
-1.23273507259841e-05
-1.28358533451291e-05
-1.80890556467095e-05
-5.36846294656989e-05
-3.01575674883714e-05
-2.00266199278977e-05
-2.74302832828309e-05
-1.82470995798245e-05
-1.21630350214946e-05
-3.03654934131732e-05
-4.08755273702256e-05
-3.73623143770666e-05
-7.76577152172193e-06
-4.58796409138073e-05
-3.25858290694388e-05
-3.03276280582513e-05
-1.37889384476021e-05
-1.97630700215428e-05
-2.9270161008243e-05
-3.30170200743176e-05
-3.99020286551384e-05
-1.32154836106167e-05
-3.86032635268558e-05
-3.1340214156104e-05
-1.08239862250705e-05
1.00073879378332e-07
-1.47849199650701e-05
-9.67115008906383e-06
1.47970444242519e-06
-3.86253840463794e-05
-8.33109255511641e-07
-5.39463534351042e-06
-2.01335018127003e-05
-4.56564274936612e-05
-2.94264380915357e-05
-4.15077748699466e-05
-3.24690440685174e-05
-2.35048269396736e-05
-3.52024182401083e-05
-2.73271013165584e-05
-2.66925185397791e-06
-1.6720126828245e-05
-3.47440562251252e-05
-1.45056360747225e-05
-1.76634994008326e-05
-2.40076822459924e-05
-1.47397156199886e-05
-1.45557736944551e-05
-2.10416826215089e-05
-1.34187153266946e-05
-2.54281124132821e-05
-4.83609319816248e-05
-2.41300323517853e-05
-2.80717839438867e-05
-2.70781588104398e-05
-3.40223637856002e-05
-3.6226020375831e-05
-3.21972925296465e-05
-1.95719109595087e-05
-7.59761728351841e-06
-1.28841095658588e-05
-8.36342390012452e-06
-1.83518871745519e-05
-2.71431676881181e-05
-4.44185562726266e-05
-2.44945566474519e-06
-1.95303286070056e-05
2.20197782510188e-06
-1.91136272618631e-05
-3.73627262184022e-05
-1.59544184661362e-05
-1.59337944087319e-05
-2.48452926757133e-05
-3.02621776305393e-05
-1.13876857536053e-05
-1.85840774645804e-05
-2.29009383624976e-05
-2.26772951011536e-05
-2.61497654539615e-05
-8.82136496852992e-06
-1.99515152635298e-05
-1.80650497774444e-05
-1.42042310992513e-05
-1.19340797704991e-05
-7.28062537423873e-06
-3.29213798935022e-05
-2.04142669040569e-05
-8.10225034289626e-06
-2.40574926071664e-05
-1.2284059112812e-05
-1.55267745813745e-05
-3.27688801746876e-05
4.55555099753988e-06
-4.00896011468408e-05
-1.93940542453435e-05
-3.17119542872346e-05
-1.62121719110835e-05
-1.36056644403572e-05
-1.15479650661329e-05
-1.16193629096807e-05
-1.48622191385447e-05
-3.57992715160232e-05
-3.90691132690503e-05
-1.08379789119475e-05
-4.07306358340627e-07
-1.94926612499859e-05
-2.1540385996198e-05
-6.01442689470048e-06
-1.68343974540238e-05
-2.16755456402583e-05
-2.90417460427675e-05
-1.38195917755472e-05
-7.67652980889364e-06
-2.07128720620792e-05
-2.00988416740047e-05
-1.69629233925855e-05
-2.28843315591047e-05
-4.69249202919369e-05
-3.41587711644922e-05
-1.87517549495064e-05
-4.09061612071798e-05
-2.02504781540166e-05
-4.04497213333401e-05
-3.34491179344577e-05
-2.8859568382321e-05
-2.62709737935897e-05
-2.99875628360662e-05
-7.10444005238036e-06
-1.17680576774187e-06
-1.83003338629254e-05
-1.26403479721796e-05
-2.1085963618715e-05
-2.77950480223921e-05
-2.16663927317762e-05
-5.5946885431265e-06
-1.50394955248474e-05
-6.5431562640206e-06
-2.90624587956756e-05
-2.97220439511712e-05
-2.12068934132194e-05
-1.61388929438686e-05
-6.29518577777696e-06
-1.88870922407589e-05
-1.12049061178256e-05
-2.62136734921627e-05
-3.54181395105107e-05
-2.69451849300139e-05
-4.38266766738885e-05
-2.29997987518576e-05
-1.56341966150214e-05
-2.50222378942007e-05
-2.0777011759371e-05
-2.41299471259456e-05
-1.47672954383381e-05
-1.62176119720102e-05
5.67707529579103e-06
-2.44820098366474e-05
-7.69967248156502e-06
6.83637387164636e-06
6.45857094025649e-06
-9.99218050689735e-06
-9.83016320411132e-06
-1.65285205443828e-05
-1.12608248039924e-05
1.88191217959896e-06
-4.0027643914626e-05
-4.54734293930639e-06
-1.18179363962502e-05
-5.65384688282904e-06
-1.15952148211144e-05
-3.07327232600376e-05
-2.95671045362997e-05
-3.57884446164601e-05
-1.61867302316009e-05
-2.43619699371879e-05
-3.74478811013707e-05
-3.00193669626148e-05
-2.42019671548924e-05
-2.95849809318491e-05
-2.4899451050128e-05
-3.58343493924011e-05
-5.0156956943301e-07
-7.9036991958975e-06
-1.51476906385593e-05
-2.62198562956824e-05
-1.96913853278522e-05
-2.3785532879125e-05
-2.90595538674432e-05
-3.59235582591537e-05
-1.90183288466644e-05
-1.22786016916981e-05
-2.2142257150541e-05
-1.65351949687607e-05
-1.79998870151865e-05
-2.49081497147295e-05
-3.14359305720551e-05
-1.46655243539049e-05
-2.47947804594568e-05
-1.19771891126338e-05
-1.37200085118318e-05
-3.51355271985849e-05
-2.33172909381418e-05
-1.20156332145212e-05
-7.94443060828408e-06
-4.6918535929767e-05
-2.00900970950115e-05
-2.58217096313366e-05
-2.56038567197276e-05
7.57456136530372e-06
-2.17708445351532e-05
-3.20020154915129e-05
-4.45679051009514e-05
-1.55992914867844e-05
-1.69205774002967e-05
-2.40970917562647e-05
-1.64562413933658e-05
-3.11561523623285e-05
-2.79191371110674e-05
-4.44237890230432e-06
-3.04073817903326e-05
-1.54958143565551e-05
-2.04675215104644e-05
-2.58217538248309e-05
-1.83778861445485e-05
-1.7274685680488e-05
-6.67159888448249e-06
-4.38097414466736e-05
-1.37088272355673e-05
-1.3779614582309e-05
-1.50661639034752e-05
-3.01904974382003e-05
-2.50150248324823e-05
-2.04520892809881e-05
-3.24180639481921e-05
-9.93918335947385e-06
-1.5333888387979e-05
-2.82907019387873e-05
-1.59967335087665e-05
-3.36925210809855e-05
-1.3596405485309e-05
-9.60624298296181e-06
-3.39630311382648e-05
-2.78593013970359e-05
-2.28310118364368e-05
-1.6903860620729e-05
-7.44084341829717e-06
-1.74603847900992e-05
-1.57289809483804e-05
-2.66968064273109e-05
-6.28567288007512e-07
-1.41527296945e-05
-1.60864652172799e-05
-2.08446610576138e-05
-8.55570875231641e-06
-2.85551079606264e-05
-3.43990329752538e-05
-2.70892984018929e-05
-1.85375966574648e-05
-3.01734971181207e-05
-2.96382684297201e-05
-3.6061371035634e-05
-4.97573766877693e-05
-3.92988511885949e-07
-1.89100933317161e-05
-1.67919824418105e-05
-1.33914521289511e-06
-2.62173204661465e-05
-3.33384521786685e-05
-2.70250672721244e-05
-2.8696807947993e-05
1.05551781642953e-06
-3.44792178698927e-05
-2.70539451360653e-05
-2.13578217005306e-05
-1.90696495723984e-05
-8.16951681980386e-06
-1.87166585013905e-05
-2.90626959750272e-05
-4.08736575315283e-05
-1.66141145368729e-05
-2.95582607845715e-05
-1.19327144866562e-05
-2.44637114044184e-05
-2.42373821728099e-05
-3.08817235335247e-06
-1.5385630066257e-05
-8.90292544287939e-06
-3.05435221169283e-05
-3.45051178880736e-05
-1.857037313318e-05
-1.39428289722135e-05
-4.02822131012419e-05
-8.90418325417778e-06
-3.0802732586332e-05
-1.04141614812211e-07
-1.56292951250997e-05
-1.38192088478535e-05
-8.43873449561672e-06
-1.2334433972556e-05
-1.92051216102763e-05
-2.63976442461585e-05
-1.50443013945446e-05
-8.46646840615552e-06
-2.73185371427411e-05
-5.52690633410906e-06
-2.35746132180618e-05
-2.03622505140097e-05
-5.70794411441459e-06
-3.24127408092686e-05
-1.3848528680174e-05
-3.01417499147012e-06
-3.14639712988675e-05
-2.8833544931986e-06
-1.83094759509448e-05
-2.77599370932093e-05
-2.79402301950274e-05
3.29447453107229e-06
-3.29049082432584e-05
4.95568368647467e-06
-2.90106660647766e-05
-2.48696567046905e-05
-3.69501639505541e-05
3.25826903077276e-07
-1.56889555087339e-05
-8.0954065818698e-06
-3.04076451743912e-05
-1.16601484554732e-05
-1.46979088287493e-05
-1.84820620874176e-05
-1.91576278108563e-05
-1.37804895383482e-05
-2.81661909339215e-06
-5.0252528573543e-05
-2.33729247203128e-05
-4.60040645471799e-05
-4.41087507468207e-05
-1.42566405556594e-05
-2.11023549806456e-05
-3.07262916588634e-05
-3.82255516969088e-05
-5.21951228654561e-06
-1.66193835907094e-05
-1.99948338851632e-05
-3.29914953700855e-05
3.09720486971898e-06
-2.41848244763049e-05
-1.82435645058103e-05
-9.89486506266374e-07
-1.15440752203559e-05
-2.14293956350207e-05
-1.40655966070058e-05
-1.07567862519918e-05
-2.25038692465845e-05
-3.88827575335557e-05
-8.06758586077493e-06
-3.34722524224108e-05
-3.14311202064236e-05
-2.46875670190744e-05
-3.33911165367347e-05
-2.70850895164255e-05
-9.37405536420317e-06
-2.7558988305131e-05
-3.05776881411361e-05
-2.9019412939842e-05
-4.12526364794234e-05
-1.37513124794435e-05
-1.79476813440626e-05
-3.48961123738113e-05
-1.22382568258794e-05
-2.38160473005604e-05
-1.59427283393801e-05
-2.39210327651462e-05
-7.61979380175378e-06
-2.91005636268619e-05
-2.52486942060669e-06
-1.54801595024423e-05
-2.00343023483971e-05
-3.15970085604449e-05
-4.87509887222543e-05
-2.39589085950479e-05
-1.88026382675604e-07
-2.39135807995994e-05
-1.32196875902678e-05
-3.30325642848373e-05
-3.95610928543626e-06
-1.47987717986176e-05
-2.26745673519623e-05
-3.02912963994298e-05
-7.84676784413639e-06
-7.52290453283212e-06
-3.8885665044333e-06
-2.47570228218726e-05
-1.25184477489404e-05
-4.26947372602615e-06
-1.54124404115974e-05
-2.37329682471219e-05
-5.64372879037232e-06
-1.17308260994912e-05
-1.82094258571563e-05
-3.29086947469848e-05
-1.9651028212309e-05
-2.25285452247274e-05
1.23706578579925e-06
-2.60674907889783e-05
-2.69674474803548e-05
-3.05361345883782e-05
-1.65079540992116e-05
-2.76142538695724e-05
-1.77501716564334e-05
-1.98407319131402e-05
-1.32544291265735e-05
-3.03116072248808e-05
-2.53584013437383e-05
-2.50023521745783e-05
-1.07757147441875e-05
-1.97125116942948e-05
1.67309757776393e-05
-1.41388134121606e-05
-4.15199245969365e-05
-2.11832782836526e-05
-1.89204013643272e-05
1.07242707569156e-05
-1.94041873392193e-05
-1.90417974403766e-05
-1.60687623521389e-05
-2.46622608306311e-05
-2.53554678208386e-05
-1.97325150286909e-05
-4.96282901353021e-05
-1.90503755667872e-05
-7.51910207225563e-06
-2.69235100810201e-05
-2.68600264529561e-05
-1.89013011006951e-05
-2.06466584042605e-05
-7.38135320733928e-06
-1.40633815177749e-05
-2.43584755055613e-05
-9.20292386405453e-06
-1.23370800236668e-05
-8.46820016633613e-06
-2.04272773613294e-05
-2.56536235749026e-05
-2.37036102929514e-05
-2.28170915649227e-05
-4.11580487646081e-05
-2.73760941938118e-05
-2.6451296943942e-05
-1.34766457320273e-05
-1.12857099374589e-05
-1.17042335989957e-05
-1.37833076864756e-05
-3.37479159974484e-05
4.92776293919848e-06
-3.14399872507371e-05
-1.97105019041669e-05
-4.76641656417974e-05
-1.35711983062275e-05
-5.31964143412875e-06
-1.85144821930619e-05
-7.19828256400584e-06
-1.78398801348495e-05
-2.66198715227064e-05
-3.16545522707921e-05
3.95500574324933e-07
-3.68179246346313e-05
-3.57906867191785e-05
-3.01524859486819e-05
-1.96327978032706e-05
-1.81360555771644e-05
-2.32542071983561e-05
-1.77556619979436e-05
-1.01580401711293e-05
-1.22146803447858e-05
-1.61180939652843e-05
-3.64791574142692e-05
-3.4353290986571e-05
3.01212696248794e-06
-1.64169406977759e-05
-1.07095771903173e-05
-2.90577899607397e-05
-1.16790999532093e-05
-1.61508527375628e-05
-1.63176554517802e-05
-1.5707917619544e-05
-2.6482989290049e-05
-1.17963143413844e-05
-1.63730810481026e-05
-1.34146041946769e-05
-2.38176229541776e-05
-3.18947168977329e-05
-2.25490162994364e-05
-1.30049062509956e-05
-3.06636143192164e-05
-4.43946279693776e-05
-2.76747349893705e-05
-1.93814014169069e-05
-2.40418289771664e-05
-2.2275509946401e-05
1.14988454023665e-05
-1.48685248067641e-05
-3.81908371469062e-05
-1.0991247136021e-05
-2.57515965020173e-05
-2.65254562233238e-05
-5.70979306126358e-05
-2.75907717340661e-05
-4.15078258363227e-05
-2.15534418986374e-05
-2.93483080466574e-05
-1.89855951023935e-05
-3.7000787819276e-05
-1.85422749150051e-05
-3.25561077015834e-06
-3.88944238914976e-05
-5.88991548222105e-07
-6.90694733745883e-06
-1.83566606360862e-05
-2.16785968690971e-05
-2.17255142042779e-05
-3.76168818819817e-05
-4.27589574711852e-06
-3.81007775286114e-05
-1.08347290045563e-05
-2.9754013242865e-06
-3.06141256090773e-05
-2.17350418379087e-05
-1.83072506091369e-07
-1.46464155505582e-06
-2.9763202751751e-05
-3.38855173883115e-05
-3.85851581504133e-05
-4.58348399033778e-05
-4.27049467167566e-05
-3.04684284834279e-05
-7.73326409492167e-06
-2.80178204398464e-05
-2.36476610007781e-05
-2.32129846644899e-05
-2.84477701258391e-05
-2.6694399530929e-05
-5.5950316915229e-06
-2.9286492498821e-05
-1.57829772830957e-05
-2.71674210447578e-05
-1.22354252543598e-05
-2.30866100485217e-05
-1.67430908598282e-05
-2.10982856726216e-05
-2.38291810765081e-05
-3.06152768081738e-05
-3.81307831231202e-05
-1.07530935224487e-05
-1.68880145256452e-06
-1.45848577795208e-05
-4.02784456178316e-06
-2.40532661541834e-05
-1.7969933194988e-05
-2.60636052024134e-05
-3.45366931170754e-05
-3.10846128324187e-05
-1.51409117636148e-05
-2.51551474280902e-05
-2.02910110045768e-05
-1.40667245900777e-06
1.62023425412157e-06
-3.46103961141452e-05
-2.55247175897278e-06
-2.18201619201716e-05
-1.1174912684353e-05
-1.81928579821626e-05
-8.3690680694785e-06
-2.07312042834585e-05
-3.13748696812989e-05
-5.36765516480544e-06
-4.25105891115802e-06
-2.33264151392722e-05
-1.84628047568939e-05
-8.0250254221694e-06
-4.12805456305314e-05
-3.82567466811583e-05
-3.19147966006831e-05
-1.19654376792145e-06
-8.5790618313182e-06
-2.28222255446616e-05
-4.16634969774078e-05
-1.61236535175301e-05
-8.98962156906158e-06
-1.3276431993521e-05
-1.31384966053222e-05
-2.98017460820801e-05
-7.48007516576903e-06
-1.12271702082782e-05
-1.68583950510611e-05
-7.44331467341491e-06
-3.50747737670181e-05
-8.7270618064692e-06
-2.55453499822163e-05
-3.24683142271658e-05
-3.88559139526344e-05
-2.45107859464083e-05
-1.84713843683915e-05
-3.21003043530129e-05
-2.7988590118628e-05
-1.61463798747572e-05
-5.71241309438886e-06
-3.5859327873057e-05
-3.18639971005657e-05
-6.55943716360039e-06
-2.38362415155801e-05
-2.74742171698438e-05
-2.67560992613842e-05
-1.21986562650408e-05
-7.52439839514095e-06
-1.21364168318381e-05
-2.0472651296686e-05
-1.16253260633468e-05
-8.56862760768028e-06
-3.27662930603007e-05
-8.00578458701202e-06
-1.67177151235186e-05
-5.84656230701335e-06
-1.41522915026019e-05
-5.62016456111509e-06
-1.54241402163485e-05
3.14874139084363e-06
-2.98797993536829e-05
-4.94279705296181e-06
-1.11022103665956e-05
-1.45347327169239e-05
-1.64979896366138e-05
-2.45716859305247e-05
-7.91851841964109e-06
-1.24871855852926e-05
-2.92468489265915e-05
-1.45581602915582e-05
-8.14037320171979e-06
-1.9584743810491e-05
-1.00819743246827e-05
-3.69976258569229e-05
-2.46830357484617e-05
-1.70548754993307e-05
-2.57236090552012e-05
-1.24090716813821e-05
-1.61262295488221e-05
-9.76557195992156e-06
-2.13164747611794e-05
-2.40753320572125e-05
-2.36021339127949e-05
-1.37231869897314e-05
-6.68885831305404e-06
-2.2686735228585e-05
-1.86279566904106e-05
-1.87825001222447e-05
-3.0481600224044e-05
-3.47696593098358e-05
-2.52782823895693e-05
-2.94744869716462e-05
-1.02604759960057e-05
-2.42603890717292e-05
-2.51876539567831e-05
-2.67124447274021e-05
-3.45408554253757e-05
-3.30448364030707e-05
-2.0368369799306e-05
-2.785369732786e-05
-3.07487192825835e-05
-3.26283030918386e-05
-2.68541717351583e-05
-4.15671414890414e-05
-1.69033440709843e-05
-2.35507358943215e-05
-2.63002067756525e-05
-1.60766356119158e-05
-9.83861520980683e-06
-2.30444027376e-05
-8.66715649033527e-06
-2.3805392380524e-05
-4.73168577667548e-05
-3.7346057094069e-05
-1.66750956858073e-05
-3.42875336566824e-05
-1.32363578245232e-05
-2.41734446418705e-05
-6.16876964122998e-05
-2.23059925929386e-05
-8.45602725792075e-06
-1.95589229812362e-05
-3.82568651085657e-05
-1.4323718594397e-05
-1.55603707188996e-05
-4.50246554006047e-05
-2.05835115600965e-05
-2.15701890736273e-05
-3.01629196776974e-05
-2.34705205986943e-05
-1.31778416471655e-05
-2.97709472257611e-05
1.63778237412403e-06
-1.18975557208053e-05
-6.30945704550871e-06
-1.78217165398758e-05
-1.49521916013913e-05
-2.82494780452143e-05
-1.1980865620505e-05
-3.22770621966733e-05
-1.26959029630529e-06
-4.26012647913765e-05
-1.5564131385351e-06
-4.29165285980972e-05
-9.15613758430154e-06
-9.67275733007871e-06
-2.64052635677805e-05
-5.12855231520711e-06
-1.55816263681009e-05
-3.02951447573064e-05
1.25245303061814e-05
-1.32940966201509e-05
-2.24146322001575e-05
-2.59709740483678e-05
-3.78859737065128e-05
-2.99531399265063e-05
-6.68419379079987e-06
-3.22613574180324e-05
-2.71879747424308e-05
-1.56829376220684e-05
-3.72569316706944e-05
-2.68710132450771e-05
-4.7741743367685e-05
-1.7629257934224e-05
-3.67779113885339e-05
-1.72276820168866e-05
-1.86090448494446e-05
-1.83087912555723e-05
-1.53957647523943e-05
-2.26721946582106e-05
-2.0784692167444e-05
-2.05708042257625e-05
-2.50536158584142e-05
-1.94894227540938e-07
-1.52217247737233e-05
-1.27187727175206e-05
-4.49648224663319e-05
-1.07505389329304e-05
-1.10236673920907e-05
-2.70636265888543e-05
-2.14327561527278e-07
-1.46203314107812e-05
-1.44296078074796e-05
-3.75205966943865e-05
-1.2779444214314e-05
5.12620539567247e-06
-3.52691006680019e-05
-1.9864573540336e-05
-2.45237677485215e-05
-1.87369193421745e-05
-3.64554518981682e-05
-1.65501858157415e-05
-3.47108798387386e-05
-2.43025789679448e-05
-1.99361065610369e-05
-2.92807705961439e-05
-5.5803565079544e-06
-1.85746355856041e-05
6.71719443010376e-06
-2.46067891021588e-05
-1.93356549397444e-05
-1.9383806799002e-05
-1.96155143170289e-06
-7.75832708512369e-06
-2.4467922692827e-05
-2.27853016309652e-05
-3.11148191912181e-05
-1.27042832455936e-06
-2.47286828166848e-05
-2.42013709764696e-05
-2.753585941315e-05
-4.42739461735699e-05
-2.88386679808632e-05
-1.70142169389238e-05
-1.79614152034138e-05
-4.47926439543467e-05
1.34269966242132e-06
-1.86565936509105e-05
-2.93249945830443e-05
-6.73240852089467e-06
3.08678289660674e-06
-1.87501532609126e-05
-4.04368021086507e-05
-2.35950951563812e-05
-1.08123416401394e-05
-1.77301641143487e-05
-3.55425213799829e-05
-2.71920340539295e-05
-1.93448739013465e-05
-1.36743054194383e-05
-3.12699185311377e-05
-3.33938363342639e-05
-1.9356458139261e-05
-2.11927793536957e-05
-2.4533850364122e-05
-1.242318612829e-05
-2.99435345604412e-05
-3.3806127061509e-05
-2.66454781792662e-05
-1.01260090782808e-05
-2.58001128986113e-05
-2.531767634415e-06
-5.99316808499418e-06
-1.34884947211037e-05
-1.37137121064633e-05
-3.26368774323372e-05
-1.11743435068334e-05
-2.5301860473608e-05
-2.51133290824749e-05
-2.25099194204331e-05
-2.17620246494832e-05
-1.3662504931955e-05
-8.9659139825228e-06
-1.93082262499766e-05
-3.63732460780306e-05
-2.48246950348328e-05
-1.64506187003661e-05
-2.41386601640284e-05
-1.23025878526617e-05
-4.00769238031277e-05
-1.32434380288924e-05
-3.19915431108682e-05
-2.01091897903034e-05
-2.19423734198943e-05
-3.15575995542367e-05
-5.24166119759086e-05
-3.9926279357822e-05
-2.65512241121165e-05
-1.30760008466064e-05
-3.66023201753615e-05
-1.61113008546131e-05
6.95930833952553e-07
-1.71946890640184e-05
-3.12015096984898e-05
-1.43311108979374e-05
-2.76217267322939e-05
7.39900019349496e-06
-1.63151443204518e-05
-3.66025230333963e-05
-2.62576154857649e-05
-1.90729383867803e-05
-1.86219730133678e-05
1.06332755751034e-05
-1.31112069576424e-05
-3.41451679431037e-05
-1.35005097457321e-05
-7.73277084741977e-06
-2.56785806807476e-05
-3.45485617027369e-06
-3.18117489063625e-05
-2.04165754521432e-05
-1.75085715153289e-05
-1.05679369160748e-05
5.12690263292892e-07
-2.69418673510275e-05
4.02932880092604e-06
-1.64186581687374e-05
-2.09974662606784e-05
-1.23498059828048e-05
-8.0253033912779e-06
-1.10220092426387e-05
-3.48018055883704e-05
-1.80542721447711e-05
-6.07425836147607e-06
-2.41670313174216e-05
-1.89284597957298e-05
-5.20406562676405e-05
-2.59179472343041e-05
-1.32730920902415e-05
-8.97288541246392e-06
-8.53320713152323e-06
-2.2794678033024e-05
-1.62972721453263e-05
-2.88373896105312e-05
-3.05314987038166e-05
-2.11070106525686e-05
-6.18157559048654e-06
-1.01088165755435e-05
-1.76066744758232e-06
-3.05305531998178e-05
3.75271449259686e-07
-1.68248590641997e-05
-3.23540297913367e-05
-5.24342781800447e-05
-4.01209880841636e-05
-2.25303849952422e-05
-9.17839744367324e-06
-3.83196170497704e-05
-2.25950501655599e-05
-3.59453424494817e-05
-1.76925609617288e-05
-3.75836286818092e-05
-1.6069002491222e-05
-2.85395503170721e-05
-2.22523858588127e-05
-3.30731875917e-06
-2.26960741125358e-05
-2.17465174737416e-05
-1.67416292469359e-05
-4.51220731587866e-05
-3.20616334854297e-05
-3.29022928786946e-05
-2.46262402981025e-05
-8.5997704522768e-06
-3.87761781777619e-05
-3.34286875125805e-06
-1.9665099480029e-05
-2.2702264359069e-05
-9.85799272175029e-06
-4.15951169278229e-06
-2.7815538386517e-05
-1.4975889790157e-05
-2.96837309013242e-05
-1.9957980316923e-05
-9.59098331385148e-06
-1.45413553352571e-05
-2.56652109068994e-05
-3.97462269808515e-05
-2.38815012034256e-05
-3.69564038606518e-05
-2.93153290251474e-05
-3.67852945715279e-05
-3.83367654004275e-05
-2.97778151790973e-05
-2.19653785971949e-05
-2.13625649584787e-05
-2.3464004288079e-05
-8.35505993532165e-06
-3.69687647583563e-05
-2.78474695240714e-05
-4.36939865980663e-05
-2.84869269080175e-05
-1.98472684512969e-05
-1.1291062135242e-05
-1.63177895301533e-05
-7.78472486193602e-06
-1.57979375024213e-05
-1.36873304790219e-05
5.66989125370224e-06
-1.29273756217674e-05
-3.38671736637104e-05
-9.09672654882098e-06
-1.56436282968266e-05
-1.95227041294375e-05
-8.88383222871937e-06
-1.67687888013523e-05
-2.48439826217316e-05
-2.28651289117532e-05
-1.77046724545578e-05
-1.25424704621003e-05
-2.68490852379582e-05
-3.61996256735333e-06
-2.98574116913813e-05
-2.08678285340752e-05
-1.55048246219002e-05
-1.12901466870309e-05
-2.22107553114095e-05
-2.74218163210751e-05
-1.87243578174913e-05
-2.48303212874205e-05
-1.8641768210186e-05
-2.54627974732484e-05
-2.04041691083295e-05
-2.5588187434082e-05
-3.72644391466428e-05
-1.24612935173112e-05
-2.73632225582558e-05
-2.48049222598699e-05
-1.57196980456675e-05
-2.37401067576674e-05
-4.12510946798623e-05
-1.13005107533331e-05
4.76786792630956e-06
-9.43030894428355e-06
-2.39816922956078e-05
-4.66364555475665e-05
-2.95534682976745e-05
1.35934167238372e-06
-3.0921895174991e-05
-2.66646507927196e-05
-1.63162498682062e-05
-1.5154955158944e-05
-3.3954900863162e-06
-4.08590392803131e-05
-1.33177604440911e-05
-6.26360527240088e-06
-2.86157571019695e-05
4.77704176040312e-07
-2.19678128733983e-05
-1.48657408404699e-05
-3.18282690024408e-05
-2.64557155112012e-05
-3.08569140868442e-05
-3.13173666344949e-05
-1.27224406333446e-05
-1.24092573666432e-05
-3.98477145615158e-05
-3.13155720278845e-05
-1.90278931332188e-05
-2.53967901074039e-05
-2.08187535835242e-05
-2.68815763514569e-05
-1.6968253446534e-05
-1.71996912263704e-05
-2.15836193453903e-05
-3.84808293105908e-05
-1.80109944794659e-05
-1.03948302014223e-05
-2.25301565739868e-05
-9.5081278293375e-06
-9.48608211613437e-06
-2.86944729318742e-05
-3.27041813418736e-05
3.00707904770916e-06
-3.37646899453134e-05
-4.25088153905377e-05
-2.16287538951956e-05
1.27818326128297e-05
-5.72277021710745e-05
-2.12768632247043e-05
-2.17270292997797e-05
-3.16352679418799e-05
-2.22832151411439e-05
-1.69963205472666e-05
-7.57262802595837e-06
2.62207322124816e-06
-2.24286467590157e-05
-1.17011603542771e-05
-1.38062404716158e-05
-8.22885258053229e-06
-1.5122887672274e-05
-3.87213582092356e-05
1.32847322247538e-06
-4.17062529722295e-05
-2.35403875861401e-05
-6.56683143074609e-07
-3.06042288744004e-05
-1.12978776880873e-05
-1.56934821676571e-05
-7.27192236404216e-06
-3.65317764600504e-05
-2.69632627514164e-05
-3.26859986733871e-05
-3.52534633097712e-05
-2.83532434877967e-05
-1.49002090615565e-05
-1.75264738539259e-05
-3.99464760322555e-05
-1.71516080740947e-05
-3.50006304285739e-05
-3.43351118540327e-05
-3.36275405996957e-05
2.04707898948404e-06
-1.13075434841501e-05
-2.34040848543051e-05
-2.89653170701699e-05
-1.25686492172655e-05
-1.73718610929551e-05
-3.95274388781856e-06
4.42965796851134e-06
-2.00620282871814e-05
-2.19643183958037e-05
-4.12831897396873e-05
-6.76791184939395e-06
-2.29109673585856e-05
-1.37097707574885e-05
-4.48041864665042e-05
-1.76711728710436e-05
-3.06596671794371e-05
-4.87579461983518e-05
-6.04132685861379e-05
-2.21294363665815e-06
-1.92619530318203e-05
-2.69136625520005e-05
-2.14701264904343e-05
-1.73310183735117e-05
-2.82085797449078e-05
-3.36751084304724e-05
-2.29511732225413e-05
-1.1729659510525e-05
-2.18487369576741e-05
-1.76794823416069e-05
-4.31747133071795e-05
-8.87869892769022e-06
-1.94110740843736e-05
-2.12570183627147e-05
-2.6067968554834e-05
-2.31368075293915e-05
-1.92437631784899e-05
-1.16387529062668e-05
-1.42489016898952e-05
-2.84744212880021e-05
-1.86881698095738e-05
-2.85909888138496e-05
-1.12781593741829e-05
-1.94739440991817e-05
-2.09869381724775e-05
-1.68644923078054e-05
-3.47386252799561e-05
-1.70737503735852e-05
-1.53670180940008e-05
-2.55112158197641e-05
-3.40165667358081e-05
2.6189706301035e-06
-7.87827841588468e-06
-2.41216112825996e-05
-4.82540587722626e-05
-9.05735357481399e-06
-5.84574980397922e-06
-7.09376192880947e-06
-1.04273178164937e-05
-3.12473266497138e-05
-2.23453094846785e-05
-2.09426683911209e-05
-9.7473045445153e-06
-1.13718309274242e-05
-3.00644856261565e-05
-9.8355272667715e-06
8.90491003822954e-07
-3.05439019089757e-05
-8.69617431414974e-06
-3.84792864557351e-06
-1.92055273026521e-05
-3.79767414660762e-05
-2.11071845791516e-05
-4.87577069146134e-06
-2.57436328364619e-06
-3.92649541199758e-05
-2.82753836086717e-05
-1.80247778994571e-05
-7.05055929664186e-06
-2.05448126948454e-05
-1.3999746691711e-05
-2.46999956073065e-05
-1.85150810754487e-05
-2.35565703594307e-05
-3.459390281773e-05
-3.23641167692612e-05
-2.01486777523094e-05
-4.08411838503595e-05
3.73611126668159e-07
1.53889966026288e-06
8.6751275109777e-06
-1.49864138268912e-05
4.12999593913543e-06
-1.79253500138489e-05
-1.06746853931394e-05
-3.26795594986474e-05
-1.48289790103594e-05
-3.6741141103198e-05
-3.51180035819015e-05
-1.6338205370982e-05
-3.75510211154878e-05
-1.40251444284511e-05
-2.33222264314101e-05
-2.88611949082032e-05
-2.6143072210035e-05
-2.50527778674344e-05
-1.25106466110196e-05
5.43208319759444e-07
-1.82875196470273e-05
-2.02425539371121e-05
-3.01348246636231e-05
-8.53124281542088e-06
-1.62275424556505e-05
-6.0246643481698e-06
-7.874715949536e-07
-1.10742953100988e-05
-3.30183333524331e-05
-2.58451036744443e-05
-2.5231960982253e-05
-2.78111341061798e-05
-8.05195369347161e-06
-2.53403605964451e-05
-2.74857442969295e-05
-2.7455574884093e-05
-1.67925480447782e-06
-1.26950283034701e-05
-2.11498485352563e-05
-2.17110584800987e-05
-1.5216237389309e-05
-3.0867900506534e-05
-1.8392320404955e-05
1.2746500617431e-06
-1.3661149126829e-05
-3.12155812874503e-05
-1.39995416158972e-05
-2.67462865000571e-05
-4.12528065759615e-05
-1.48371763038217e-05
-7.00202633234502e-06
-1.13847274958892e-05
-1.2985600358527e-05
-3.87770525430356e-06
-9.37091261528614e-07
-8.71204993094308e-06
-6.87927416099632e-06
-2.9506123136633e-05
-1.5378593103591e-05
-3.95543720467272e-05
1.56381962611374e-07
-3.4266386545528e-05
-8.69789558896475e-07
-2.01885538410148e-05
-3.25001853780675e-05
-2.23094420322438e-05
-2.68772125032768e-05
-9.05193655359176e-06
-1.72007698103753e-05
-2.80626121362609e-05
-1.08890274262965e-05
-1.71783735867379e-05
-1.05452837983817e-06
-2.54282603474312e-05
-2.7066915105966e-05
-2.93820810779105e-05
-1.51837795979106e-05
6.99089409367594e-06
-2.54444721711527e-05
-2.35430760372609e-05
-6.29683587056714e-06
-2.17034931115928e-05
-1.96068463830028e-05
-5.30818149465621e-05
-2.51772322488346e-05
-2.65073860686694e-05
-2.32290919493039e-05
-1.01913582406092e-05
-2.76314856612118e-05
-3.10412116753884e-05
-2.83999442764914e-07
-3.05267775988383e-05
-3.55358848078837e-05
-3.00410788465839e-05
-2.72700005506635e-05
-2.39591248177562e-05
-3.04626292422221e-05
-4.31831031111801e-05
-2.20735513075954e-05
-2.41653596848443e-05
-1.7891773437131e-05
-2.11901690554315e-05
-2.94053284629397e-05
-3.07117248753843e-06
-3.91959361794597e-05
-2.10401777901383e-05
-3.94573411659433e-05
-2.19663412433079e-05
-2.38265863364145e-05
-3.04416604172388e-05
-1.30074684817388e-05
-2.56412952630159e-05
-3.57190636689087e-05
-2.02062103803901e-05
-2.05446360895398e-05
-2.33606844540993e-05
3.37399464099369e-06
-2.6906683813791e-07
-8.92526944617359e-06
-6.16963838293574e-06
-1.49910251902682e-05
-1.99201893505303e-05
-3.84350852753019e-05
-2.43726278749655e-05
-3.00132156736607e-05
-3.96006512250593e-05
-1.02950240135591e-05
-5.52365986714288e-06
-2.42843433415875e-05
-3.97401742406878e-05
-1.97069230334155e-05
-1.38203181247046e-05
-2.31683613411206e-05
-3.9807196828514e-05
-3.05744628019077e-05
-3.70024844491776e-07
-2.75101960692976e-05
-2.96336770624309e-05
-2.18972287572937e-05
9.75893862751381e-07
-3.51187279257889e-05
-3.88152907655243e-05
-1.62937261730513e-05
-1.64415156808242e-05
-4.32929680110258e-06
-1.7418892425634e-05
-2.33015298620549e-05
-2.87922275427363e-05
-1.18152766185093e-05
-1.26286293861905e-05
-2.92011329939145e-05
-3.6868533929297e-05
-4.16152704459847e-05
-2.79012485848639e-05
-2.38267240430966e-05
-2.94874797079813e-05
-2.89307636196749e-05
-3.23931331149736e-05
-2.83161995567128e-05
-4.32913908192731e-05
-1.0709900408964e-06
-2.87638262817795e-05
-6.17357539640497e-05
-2.14598692331922e-05
-1.6761841797225e-05
-2.64156010198737e-05
-3.21953041397231e-05
-8.01848924930497e-06
2.41339093793693e-06
-2.91870797697681e-05
-1.59749344763056e-05
-2.07447479962164e-05
-1.61489638087023e-05
-2.73781349387303e-05
-1.99907369813706e-05
-1.4159755917237e-05
-1.28980497879616e-05
-2.80514415282044e-05
-3.47094761585753e-05
-2.69764314476683e-05
-3.16116676674375e-05
-2.32735784958681e-05
-2.57054919273236e-05
-1.95433600147134e-05
-7.42208530024869e-06
-1.87899606667282e-05
-2.26435488494973e-05
-2.09914519874044e-05
-2.35449528187159e-05
-2.08740751063136e-05
-2.36943103533448e-05
-3.15997289081114e-05
-2.14369309954104e-05
-1.36202398281176e-05
7.29312725455035e-07
-4.04437378574613e-05
-2.16849039087559e-05
-2.31629901910557e-05
-2.96202149745669e-05
4.00968580514801e-06
-1.41962052705866e-05
-3.1088268480267e-05
-2.99823182579574e-06
-5.78975760896502e-07
-3.02190486916263e-05
-2.34109912505333e-05
-3.09463353279251e-06
-1.34671182408808e-05
-4.92360772288156e-06
-1.63823272116853e-05
-3.34763199584235e-05
-1.42922114781816e-05
-2.01584617366304e-05
-5.4937853519862e-06
-3.32451764058639e-05
-3.72180261303944e-05
-1.02972731812427e-05
-8.11472790044764e-06
-2.63827249805223e-05
-2.95535142945095e-05
-2.40100446311885e-05
-1.65085628765299e-06
-4.2911359879734e-05
-2.97358676219429e-05
-1.04921706407047e-05
-1.29755131412375e-05
-1.19050837908885e-05
-3.56863646623978e-05
-4.87037389863456e-06
-3.58947312637226e-05
-1.24434212494744e-05
-2.04334278312144e-05
8.12331318510729e-06
-1.45045851806819e-05
-3.57532076996194e-05
-2.82708597372925e-05
-5.27000851270372e-06
-5.99261604691306e-05
-2.38820598018734e-05
-3.36245837276352e-05
8.30992459016618e-06
-4.48407574176862e-05
-2.61823496557537e-05
-1.2210474275215e-05
-9.02141660816128e-06
-7.14686718199813e-06
-5.23113321761635e-05
-1.08028911216455e-05
-2.84809405135465e-05
-2.92210814371147e-05
-1.30329328862466e-05
-1.43422998910324e-05
-9.21465010371369e-06
-1.87581678327123e-05
-3.37647304185647e-05
-1.91700451737242e-05
-1.50954805572675e-05
-2.18481652793252e-05
-4.33238591480126e-05
-2.31190841527999e-05
-8.87878530926054e-06
-1.4243947907218e-05
-1.42894544941723e-05
-2.77796707544271e-06
-5.0648079888077e-05
-2.39030565227016e-05
-4.57533264299372e-06
-1.81210004536599e-05
-8.6969142210236e-07
-2.76255829491831e-05
-3.59459654887985e-05
-2.30324726300094e-05
-3.14089850594914e-05
-2.09785457472452e-05
-1.23204306301556e-05
-1.79840941812789e-05
-2.40613057673738e-05
-3.94973522701206e-06
5.80954478224545e-06
-3.17592814826041e-05
-2.68067222589868e-06
-2.656283689843e-05
-2.23832358342284e-05
-1.87817142868949e-05
-2.82585431027523e-06
-2.96574798353871e-06
-1.82898650635627e-05
-1.89825394077394e-06
-1.78165161432022e-05
-7.77536426161576e-06
-1.27260238518821e-05
-1.53225458529385e-05
-4.35968794141069e-06
-1.29143614213297e-05
-2.79219369642342e-05
-7.97883157939432e-06
3.71683117101877e-06
-2.43960708402352e-05
-3.9374459480017e-06
-1.60463628016048e-05
-2.96748904948439e-05
-1.77799802993765e-05
-2.13421712426574e-05
-3.12659643661258e-05
-1.7663466459433e-05
-3.12149019609733e-05
-1.05361429007163e-05
-4.60035889646072e-05
-2.22937918900386e-05
-1.00667653223045e-05
-1.74653486877759e-05
-1.87220569073192e-05
-3.45045908715366e-05
-1.64994275894269e-05
-2.04885695679723e-05
-1.19673208792985e-05
-1.65473154020854e-05
-1.79031797780112e-05
-2.91078759899534e-05
-1.81807879339745e-05
-1.45921729879513e-05
-9.99770782840202e-06
-3.38854847197877e-05
-4.33759950026561e-06
-9.00569740969508e-06
-4.20359051935839e-05
-1.47999330763211e-05
-1.88606764638834e-05
-2.32355913758992e-05
-1.2016190771718e-05
-1.28102166311264e-05
-2.83644154313702e-05
-4.58701148386612e-06
-4.04285330168773e-05
-2.24885920911075e-05
-1.8450591257107e-05
-2.49848510702539e-05
-1.52844248737199e-05
-2.04453455221668e-05
-1.17637355114599e-05
-1.21338759850291e-05
-2.73906807637869e-05
7.66716588231976e-06
-2.34941604113693e-05
-7.88368634455074e-06
-1.8752653407895e-05
-1.02481575832214e-05
-1.78587072907194e-05
1.89503751633078e-06
-2.5305381698834e-05
-2.14652137900529e-05
-2.02445946626549e-05
-3.30784288918016e-05
-4.13848321528626e-05
-3.77024323453033e-05
-7.29408023694197e-06
-1.92949494747132e-05
-1.36645738457985e-08
-3.02995498495521e-06
-3.05412472868754e-05
-2.59158170334502e-05
-4.92021287298786e-06
-3.09730088991415e-05
-3.35841417833234e-05
-1.08076273141084e-05
-1.60548199722758e-05
-8.2606646636843e-06
-1.22950657071651e-05
-3.62099850000767e-05
-2.25289269015065e-05
-5.35385742570113e-06
-3.47211778261203e-05
1.73315067954783e-05
-2.85991582617967e-05
-1.9455124848753e-05
-1.5675129083559e-05
1.11185959494018e-06
-6.88588358520653e-06
-2.45685264926847e-05
-1.26873777505629e-05
-2.41152091012049e-05
-7.23734446895245e-07
-2.26276892059257e-05
-3.40436477940562e-05
-2.76624942396028e-05
-1.65716625682871e-05
-1.04828589338683e-05
-3.56953608071784e-05
1.89786847059183e-06
-1.7025450654409e-05
-3.72380107312307e-05
-2.40943475424904e-05
-2.1312446110269e-05
-3.05454098018078e-05
-1.10645472743253e-05
-2.06837316478826e-05
-4.43273326723207e-05
-4.29897844424385e-06
-3.38734324939245e-05
-3.58527859966076e-05
-4.14057357404831e-05
-1.23366735274221e-05
-1.13594800480043e-05
1.93421994399453e-06
-1.44280301747001e-05
-3.07294529630287e-05
-5.04085719717354e-05
-4.66500185326544e-05
-2.49923545575091e-05
-2.93450451643813e-05
-3.77480350204764e-05
-1.86545247110239e-05
-2.34378992310258e-05
-2.53679875019095e-05
-2.42756510716226e-05
-1.78965613948446e-05
-3.77702331174352e-05
-2.99025047665857e-05
-2.30519575330191e-05
6.0516774538142e-07
-8.75620205826811e-07
-9.4948571742252e-06
-2.1018982888862e-05
-2.57094058884418e-05
-2.01130862432418e-05
-8.44265902559856e-06
-1.84625599423108e-05
-4.06670087192769e-05
-1.92234431758464e-05
-3.86672766882935e-06
-1.94650613550624e-05
-3.14254951805143e-05
-2.74955071230036e-05
-3.01698196282816e-05
-4.3772923565012e-05
-1.00752323672697e-05
-3.0171091372416e-05
-8.88992688260014e-06
1.0766161268767e-05
-2.20638341752995e-05
-9.9283012275615e-06
-3.41473598869761e-05
-2.29116454483853e-05
-1.85489854330135e-05
-2.9854468121974e-05
-1.99396067802677e-05
-2.2477066182612e-06
-7.19700253501599e-06
-1.31845474936734e-05
-3.71762555814347e-05
-2.29448662819435e-05
-1.99342970976107e-05
-2.52124320771189e-05
-2.22757041150718e-05
-1.8329515325304e-05
-3.32264544143118e-05
-1.38880797071721e-05
1.68318458744273e-06
-2.86419910656642e-05
-2.25508886174869e-05
-1.52892942930287e-05
-1.0651688169755e-05
-2.57765248093111e-05
-2.01018936945297e-05
-6.56911745671083e-06
-2.81075925943109e-05
-1.45750201072221e-05
-2.62877877811986e-05
-1.96540795783808e-05
-3.76573771439912e-05
-1.37348412407722e-05
-2.18872119760771e-05
-2.67499787424592e-05
-1.00511849991033e-05
-2.95706817221466e-05
-1.51754893208832e-06
-2.42053691361695e-05
-7.67785868709788e-06
-2.40016195181752e-05
-3.8957799494102e-05
-4.91712444848812e-05
-5.85157923276365e-06
-1.42943183624019e-05
-1.38601359809831e-05
-1.40162912744137e-05
-2.48092964060298e-05
-8.99213814115216e-06
-2.46523829565154e-05
2.1726587913815e-05
-4.15034881077535e-06
-2.07617239947891e-05
-1.09301176542013e-05
-9.72701996256497e-06
-3.07612914950636e-05
-2.75435679588611e-05
-3.83459144599162e-05
-3.18939564428188e-05
-2.46616028281138e-05
-4.57334974433575e-05
-3.04325699250465e-05
-3.00753431348906e-05
-2.38527248453962e-05
-3.51288831306779e-05
-3.06541939056064e-05
-6.75202011161106e-06
-2.54400990547491e-05
-3.18680285993186e-05
-2.6431882442311e-05
-1.17390269190811e-05
-2.61819431653721e-05
-2.58213497980491e-05
-1.76280938241463e-05
-2.24325067100166e-05
-2.91852150701553e-05
-1.28290018059649e-05
-4.43420864450876e-05
-9.72308983154937e-06
-3.24654902431059e-05
-2.94367470023002e-05
-3.54805276856084e-05
-2.84955969703268e-05
-4.23176468202483e-06
-1.04731237243294e-05
-2.21631293974021e-05
-2.9170583540574e-05
-1.33557382327924e-05
-4.35473569610552e-05
-3.25677179749854e-05
-4.02480928692398e-05
-1.66539033124314e-05
-2.28232282752338e-05
-2.01574662841517e-05
2.50372158042628e-06
-2.63301252049458e-05
-2.36295734027947e-05
-4.06052764067561e-05
-1.74864021458757e-05
-3.9805410347252e-05
-1.34706403901043e-05
-6.52848905020576e-06
-6.09591642791224e-08
-4.69079244633031e-06
-4.77311062290724e-06
6.078009576979e-07
-2.33132600443522e-06
-2.35907677282338e-05
-4.88676419219585e-06
-2.144813960055e-05
-2.34580377249553e-05
-1.4117808423188e-05
-2.04674917809389e-05
-3.48990499196295e-05
-1.33729148411461e-05
1.54894413187729e-06
-1.28551035628278e-05
-2.22651801821321e-05
-3.42488857668122e-05
-4.65623427900469e-06
-2.60123425328669e-05
-2.45680432753231e-05
-2.11802982536816e-05
-1.50841919647553e-05
-2.08999896399031e-05
-3.41063995258126e-05
-4.27372246541738e-06
-1.29657786229821e-05
-1.53052328059768e-05
-4.92368984528945e-06
-6.17471200326518e-06
-3.44785051191737e-05
6.29313936816483e-06
-4.09878370282757e-06
-2.59207146298908e-05
-3.69741649491322e-05
-1.79199753939915e-05
