# Supplementary material for: Research on computational propagation and identification of mine microseismic signals based on deep learning
Source: PLoS One. 2025 Oct 22;20(10):e0334641. doi: 10.1371/journal.pone.0334641 (PMC12543183; doi:10.1371/journal.pone.0334641)
Supplement: S1 Data — (ZIP) [file pone.0334641.s001.zip › 000100500001105.xlsx_0.txt_24.txt.txt]

-9.22104733385774e-06
-3.9050859869213e-05
-1.80898856321072e-05
-2.29372411066695e-05
-9.78777431509682e-06
-2.11199565984269e-05
-1.27391992301526e-05
-2.79651401158469e-05
-2.02418764314432e-05
-1.91177753117118e-05
-2.77697208928834e-05
-2.0300871465288e-05
-3.5976669510013e-05
9.72056539749893e-06
-1.84968151698371e-05
-1.12937964936739e-05
2.08468768734927e-06
-6.41027827532301e-06
-3.18872780189832e-05
-1.33540732437173e-05
-3.58994127561761e-05
-1.00559697953517e-05
-1.54865645283382e-05
-2.43681141798666e-05
-2.05510469862884e-05
-3.63796794031673e-05
-2.69084164422595e-05
-3.22203835523751e-05
-6.2281556988683e-06
-2.87177030804443e-05
-1.48788316185884e-05
-3.29856472060806e-05
9.35945624498275e-07
-1.17842853735909e-05
-3.13869075385075e-05
-1.7056083450903e-05
-2.44895666726463e-05
-9.07361084175931e-06
-8.68628451157083e-06
-5.0610772409783e-05
-4.70618537740434e-05
-1.45379454591608e-05
-1.22305016282222e-07
-2.96375437233538e-05
-6.85180798478546e-06
7.40029530449276e-06
-1.73131541614537e-05
-1.89429732740626e-05
-1.75278771097138e-05
-1.42997143882711e-05
-1.03684898851277e-05
-1.5914898650064e-05
-3.11576266321627e-06
-1.8980320392315e-05
-2.13109922116583e-05
-3.5587170450088e-05
-1.74960971016887e-05
-2.52673600455305e-05
-7.50578434145504e-06
-8.68721998743186e-06
-2.48232982000044e-05
-1.2056409907681e-06
-3.62090352462554e-05
-9.37395461428575e-06
-1.55419161414591e-05
-1.3340245489085e-05
-2.10895831344922e-05
-2.30940745956715e-05
-1.41677974460116e-05
6.13029791041234e-06
-3.00943881609837e-05
-9.54589400435319e-06
-3.39474691272343e-05
-3.52096430829528e-05
-2.96444515304955e-05
-4.56551821057411e-05
-1.74865083983541e-05
-1.83541352330342e-05
-1.05686576241411e-05
-3.29728189338719e-05
-2.85329786338578e-05
-3.73420813153966e-05
3.06071586496171e-07
-3.05275436852372e-05
-2.57647748993659e-05
-1.35643030258179e-05
-1.45980456845484e-05
-2.47790768364628e-05
-7.73154494361788e-06
-2.0041751274849e-05
-4.87802066504085e-08
-2.57812446102665e-05
-3.02214984655489e-05
-3.0598200702951e-05
-7.69610475309088e-06
-2.38042013882497e-05
-1.39781374165071e-05
-2.21496213975926e-05
-2.19530064880959e-06
-1.71571619619268e-05
-1.29970469357083e-05
-1.21993040646114e-05
-5.3948744457195e-06
-3.16715556064488e-05
-1.54954858003535e-05
-1.97830243095311e-05
-1.80460797780166e-05
-1.80058226992288e-05
-1.62139917882886e-05
-1.07663422359674e-06
-2.31192845339467e-05
-2.86229095392541e-05
-3.27997710684387e-05
-5.66702443484408e-06
-2.73154230265966e-05
-2.68734176349291e-05
-5.24430758040612e-05
-6.31291755082763e-06
-3.05001007098171e-05
-1.35506596524904e-05
-1.20790648338064e-05
-6.54628480403027e-06
-4.70663590379779e-06
-2.39774189997641e-07
-2.27889126918646e-05
-8.78938973007307e-06
-2.33536992153534e-05
-5.33567992289423e-06
-1.39195949512677e-05
-2.01063734581508e-05
-2.28433497273592e-05
4.74821299148265e-06
-1.73235394246466e-05
-1.23918480897862e-05
-2.84381636069899e-05
-4.19966940364256e-05
-1.30949333281663e-05
-2.66871377695339e-05
-2.95355333383218e-05
-1.75978585691099e-05
-2.680207290073e-06
-1.14643219248048e-05
7.98948673119299e-06
-1.67165986920289e-06
-8.57354628344294e-06
-1.88727821584618e-05
-2.20159315702291e-05
-1.90019859280439e-05
4.76698966937487e-07
2.98881653581018e-06
-2.77816014318803e-05
-2.02797228145089e-05
-2.63959594968855e-05
-3.01077104253652e-05
-2.709795577553e-05
-2.86156151428441e-05
-1.80667088953914e-05
-1.18253400835406e-05
-2.42482362536838e-05
-7.46538375824467e-06
-2.00967938067867e-05
-4.46449094529603e-06
-2.53819398413804e-05
-1.94003689050047e-05
-3.60630249889025e-05
-1.78255787473138e-06
-3.01663290775092e-05
-2.63036312089508e-05
-3.34259981424709e-05
-3.06908632573323e-05
-2.16390299826382e-05
-2.91204264590579e-06
-3.08929071574864e-05
-1.99015027654849e-06
3.27999300447516e-06
-2.94653336183285e-05
-1.5070666448395e-05
-1.80073529864354e-05
-2.77880263250759e-05
-4.02973036089966e-06
-1.98129944869194e-05
-2.91698525441824e-05
-1.44917460444944e-05
-2.5975911427374e-05
-2.53138240111384e-05
-3.94959677311136e-05
-3.8702869216082e-05
-1.24842313218299e-05
-2.5950506632332e-05
-2.68348394251928e-05
9.67483756763163e-06
-1.73866038667046e-05
-1.53695996154849e-05
-2.30825460616909e-05
-1.25702598725138e-05
-1.66224648441377e-05
-2.38620125447815e-05
-1.99410208413853e-05
-1.81913466796631e-05
-3.17294766256931e-05
-2.59211067333243e-05
-3.25316910036543e-05
-2.27313988985949e-05
-7.1581714153972e-06
-2.21083044494613e-05
-3.81950046546528e-05
-2.69528276915022e-05
-2.84454733937479e-05
-1.32614108806534e-05
-2.00906628524171e-05
-2.02138022726509e-05
-2.90587581440156e-05
-4.13576058681273e-05
-2.55791963270216e-05
-1.99284862741645e-05
-1.56272164461464e-05
-1.89386400327843e-06
-2.92184051822076e-05
-1.4045138942469e-05
-3.87841296726624e-05
-2.04832608109817e-05
-6.71991204357591e-06
-7.85121999174449e-06
-2.50644907583502e-05
-1.79815107990159e-05
-1.79742363748476e-05
-2.87018603672214e-05
-9.24633166072541e-06
-1.16412315780784e-05
-3.89287518590856e-06
-1.80537610228979e-05
-1.52158311701243e-05
-1.97449766435583e-05
-1.42193547367712e-05
-1.93506489377834e-05
-8.43199430691968e-06
-1.3700093095962e-05
-2.78585031876453e-05
-3.30752596597787e-05
-1.34926615998694e-05
-2.48751041061669e-05
-2.93783771339057e-06
-3.0029705701511e-05
-2.61809990384366e-05
-1.85798197995619e-05
-4.03006136892667e-05
-1.03028265620641e-05
-2.73891243621884e-05
-3.4167814592394e-05
-8.03755457896178e-06
-1.27663780121336e-05
-5.25820962765044e-05
6.23475498131033e-06
-1.6671996943095e-05
-2.55797642860644e-05
-1.70238704632274e-05
-1.16742590339408e-05
-1.36219540277925e-05
-1.93868696474028e-05
-1.68438685594995e-05
-2.57770778059685e-05
-2.89157039682615e-05
-2.78262152447779e-05
-2.46581071240401e-05
-1.72574978996456e-05
-2.78339044324237e-05
-2.90347426194958e-05
-3.19040467062515e-05
-8.4230425404361e-06
-3.27652830808428e-05
-3.40777301147599e-05
-3.90476067081286e-05
-3.94612757745908e-05
-1.65532313312854e-05
-2.86110605758876e-05
-3.90023029495194e-05
-2.75865637994852e-05
-1.79429112042618e-05
-3.12927068985576e-05
-1.98285124292117e-05
-1.84777075781134e-05
-1.16229684466249e-05
2.64110915861397e-06
-5.81261683200105e-06
-4.75747376439011e-07
-2.60752161381215e-05
-2.35875766147465e-05
2.78707255191308e-07
-2.0573695037906e-05
-2.37995543374204e-05
-3.55720625936918e-05
6.41332326634994e-07
-1.68848956572085e-05
-2.54081396655788e-05
-2.55723298367426e-05
1.91178128015938e-06
-3.3071990679417e-05
-1.98394238416175e-05
-3.18193582282467e-05
-3.46053878442735e-05
-3.44785123845768e-05
-3.11441975926411e-05
-3.430621606086e-05
-1.55991284475165e-05
-2.4109448436055e-06
-7.34423314425116e-06
-9.42944655555195e-06
-1.57732833581453e-05
-3.00674012540607e-05
1.21562397401558e-05
-9.51641875254919e-06
-1.72463414553693e-05
-5.53953513804392e-07
-1.49739037932269e-05
-1.57220856466141e-05
-2.79278504192435e-05
-1.73543005264011e-05
-8.97348971419936e-06
-5.56206147317118e-05
-3.19056600043451e-05
-2.02069646418288e-05
-2.38264681695608e-05
-3.76808624058109e-05
-2.82797607398528e-05
-1.51355491463578e-05
-1.9806655629059e-05
-2.27099646368108e-05
-4.59354531113335e-05
-2.16733389766105e-06
-8.70833751457827e-06
7.61301601244153e-06
-2.26725957971537e-05
-1.87084941430925e-05
-1.10469572793993e-05
-2.70019451265209e-05
-1.32235357376077e-05
-2.75208605436164e-05
-2.77813412305238e-05
1.34361035860322e-06
-4.5597903501749e-05
-4.94511521822675e-05
-2.38902619403052e-07
-1.09747411586922e-05
-1.27626844393358e-05
-6.53892857911052e-06
-1.40129358632657e-05
-2.23513897195566e-05
-1.71339666703571e-05
-1.93361812531378e-05
-2.17230462886115e-05
-1.35456513071604e-05
-2.61587283375962e-05
-2.93840124890362e-05
-2.34170862763495e-05
-3.72327925481159e-05
-3.32932411646822e-05
-3.66363683389899e-06
-2.5082373010747e-05
6.90508488983411e-06
-1.4370602218757e-05
-1.52039495732657e-05
-2.46473559029915e-05
-1.88119376131551e-05
-7.13455831722772e-06
-2.94911796521861e-05
-3.26726452878728e-05
-2.61871808698193e-05
-1.80149949640647e-05
1.3166232777882e-06
-3.09881845212409e-06
6.80939692252674e-08
-2.4438188191875e-05
-2.40483778504546e-05
-4.41591677812451e-05
-3.01947953758573e-06
-1.7672194853426e-05
-1.42967456443418e-05
-2.8355113938108e-05
-2.80900973251177e-05
-1.68816454837843e-05
-2.19587828765008e-05
-4.09634238408114e-05
-3.95036683499648e-05
1.84661779221723e-06
-1.235273550547e-05
-9.65966970434732e-07
-1.42213286416074e-05
-3.21072343585614e-05
-2.53315274280999e-05
-1.63318555729599e-05
-1.37427386461775e-05
-2.78233743346022e-05
-1.04124437141359e-06
-1.74298184007717e-05
-1.57131322526678e-05
-2.21159729994879e-05
-1.93592148527269e-05
-3.80436976765991e-05
-1.345119673514e-05
-1.68002710493302e-05
-9.40197088480568e-06
-2.45503367249577e-05
-2.21908050199401e-05
-1.11849919018316e-05
-1.03390917355638e-05
-1.25013297353984e-05
-1.31707254108653e-05
7.13102855182167e-06
-4.31771835489754e-06
-2.39692825471389e-05
-2.4398940831897e-05
-1.49462426740638e-05
-2.48693028177996e-05
-1.01371863290131e-05
-4.35568059240562e-05
-2.84729285648881e-05
-2.38214390323722e-05
-1.80975015679666e-05
-1.86472112953924e-05
-2.8649639367776e-08
-1.85485084809027e-05
-3.09813559834488e-05
-2.89342244472311e-05
-4.58577890616354e-05
-5.25900674698856e-05
-3.88077239030254e-05
-2.27996274409219e-05
-3.57788922377742e-06
-1.46576387244421e-05
-2.46958030488234e-05
-2.783204514671e-05
-2.75057430072614e-05
-1.61537215923884e-05
-2.85806123941436e-05
-2.64907353422504e-05
-3.34747135326268e-05
-4.79007755118199e-05
-2.05468816329434e-05
-1.98006382145655e-05
-2.3056131442536e-05
-1.19038657069994e-05
-1.97580195787539e-05
-2.32041193728523e-05
-1.38919971431724e-05
-2.24715253326637e-05
-5.12847700501993e-06
-4.81589960795507e-06
-1.27840301427906e-05
-3.19336983251031e-05
-3.67151210776865e-05
-1.75043214883514e-05
-1.60929036811936e-05
8.70739000847444e-06
-9.96648980828372e-06
-1.10623128045962e-05
-5.08072023598622e-05
-2.94731495772906e-05
-1.2962421947708e-05
-3.6072911871465e-05
-3.08682920254146e-05
-5.36780744715586e-06
-1.5518998453377e-05
-2.18409239245422e-05
-1.08658205300949e-06
-2.58161173435017e-06
-1.13876985848526e-05
-1.74046854580761e-05
-8.30466189986692e-06
-1.57530607620605e-05
-3.57123324380675e-05
-1.62328888758538e-05
-2.09862951820361e-05
-1.864258744751e-05
-2.55977270290381e-05
-1.41374732879962e-05
-2.57235779176905e-05
1.33191154377361e-06
-2.05540241513283e-05
-2.61798934469524e-05
-9.37025017045074e-06
-4.91908585239673e-06
-4.77497371853062e-06
-3.30926925286814e-05
-1.65477649024906e-05
-4.19387211547875e-05
-5.59768907270673e-06
-2.51887178247645e-05
-3.50201355845496e-05
-1.98115755311981e-05
-4.13951624071266e-05
-3.63176935634472e-05
-9.38316334950547e-06
-2.19096573212416e-05
-3.2564117319937e-05
-5.05098115549053e-06
-1.87899533345895e-05
-2.987418737656e-06
-2.5672016498243e-05
-9.59873331701267e-07
-5.50361507549171e-06
-2.81515196582224e-05
-2.14842870725064e-05
-2.35626699905946e-05
-2.24767525077338e-05
-3.40654281494761e-05
-4.25250701722884e-06
-1.89052232246789e-05
-4.34747565708561e-05
-3.01190376544004e-05
-4.24714266425884e-05
-3.07893205857471e-05
-3.2789810565211e-05
-1.96473621481031e-05
-1.89555138620772e-05
-9.29794274326232e-06
1.19815245414042e-05
-5.79820745332173e-06
-4.78644215328916e-06
-2.50535890484569e-05
-2.04158805579286e-05
-5.24277237015971e-06
-3.92066869844054e-05
3.17966363265148e-06
-2.78196140619698e-05
-3.32882750674779e-05
-2.95505808989846e-05
-1.90158776071275e-05
-1.9797717735932e-05
7.81813911065094e-06
-4.67068833586003e-05
1.53417933819871e-05
-1.71223927312914e-05
-2.37060701719284e-05
8.00504978219714e-07
-2.40695066488312e-05
-1.81408507084309e-06
-2.23181463906889e-05
-2.34329392143919e-05
-1.64339286140564e-05
-3.88570357147906e-06
-1.03829619442807e-05
-1.3296479267372e-05
-6.13867884107258e-06
-2.89210178000054e-06
-3.41393613407102e-06
-4.10607433541419e-05
-2.20285590793109e-05
3.48435446917917e-06
-2.71922682984498e-06
-3.12599693826934e-06
-1.0023480160465e-05
-1.16362272842936e-05
-2.83380345191185e-05
-4.09282066789448e-05
-1.54203354683958e-05
-1.68679147962224e-05
-6.07076441095732e-06
-4.673595496046e-05
-1.72157130111511e-05
1.77807573799322e-07
-4.52553468387286e-06
-3.51388933910517e-05
-4.11969157510856e-05
-2.18953212886734e-05
-3.03871401765763e-05
-3.38795063251423e-05
-3.77254627628867e-06
-1.96393311860988e-05
-3.58551996024957e-05
-7.81994304205225e-06
-2.76921398541304e-05
-1.93961802266183e-05
-2.8358503394537e-05
-2.82191589708213e-05
-1.25411576952753e-05
-3.67839189322583e-05
-3.65336082523083e-05
-2.62427332582255e-05
-6.30399283229845e-06
-5.25787985879141e-05
-3.42727042783986e-05
-3.57761724491348e-05
-2.34449372918875e-05
-4.01639804553582e-05
-1.06459316345049e-05
-3.36686607130731e-05
-1.96501210433212e-05
-1.78312463147872e-05
-1.63912557947494e-05
-1.01706297684624e-05
-7.49719545258363e-06
3.37189477451156e-06
-8.88881651049075e-06
-2.75868170055096e-05
-3.40734547679278e-05
-7.88735969425912e-06
-3.84009594015822e-05
-2.16507634957007e-05
-2.38776922493524e-05
-1.89690545462714e-05
1.52094332510413e-05
-2.48807126477795e-05
-1.16316921542011e-05
-3.7960701105886e-05
-2.86503022772422e-05
-2.99302991850707e-06
-2.38204171939873e-05
-2.62331706027608e-05
-1.06635419384099e-05
-2.82390664072125e-05
1.92374005002206e-05
-1.05818644136125e-05
-2.29248402332655e-05
-2.1410295579035e-05
-3.16411852709071e-05
-5.97620381168949e-06
-3.9729441577906e-05
-1.37377016952788e-05
-9.10958297818229e-06
-1.49033983485813e-05
-6.93471114998077e-06
2.27722211711939e-07
-1.89119893374812e-05
-5.67434746365868e-06
-2.26672635567332e-05
-1.60876113196243e-05
-1.72314819807335e-05
-2.42266348639377e-05
-3.00944280252736e-05
-7.34876915090725e-06
-2.80289654549304e-05
-1.45283939846851e-05
-3.66848771598998e-05
-7.88805630983229e-06
3.02649762671134e-06
-3.02462415047758e-05
-2.78094927496557e-05
-2.5666501582269e-05
-1.76521974569567e-05
-2.76291134838184e-05
2.52814535854556e-06
-3.59456930766712e-05
-3.53757605017886e-05
-3.54702932490956e-06
1.64872519058416e-06
-2.11092801631387e-05
-2.8785445872604e-05
-3.45212578456553e-05
-2.61672434248653e-05
-2.53175639526212e-05
-2.57721992749539e-05
-1.85112312042959e-05
-4.59226045651653e-05
-1.05718984594912e-05
-1.1675605482053e-05
2.52436860061794e-06
-2.85056651338148e-05
-3.63997147091096e-05
-2.39680197409531e-05
-1.00108178517374e-05
-2.57008990907473e-05
-1.65206262999101e-05
-4.5207446644438e-05
-2.28651289516717e-05
-6.46892111102186e-06
-1.63648776568271e-05
-1.61494991098567e-05
-1.1898346833985e-05
-4.60968418000229e-05
-1.09986637907312e-05
-4.84644009806086e-06
-3.19209306939713e-05
-2.41984433949412e-05
-2.02702460907147e-05
-3.30476607754344e-05
-3.52164633531336e-05
-2.02717189653035e-05
-3.14733397560337e-05
-2.83217068648963e-05
-2.06047173270038e-05
-4.09626336698379e-05
-3.18079584000849e-05
-2.43467780914344e-05
-2.36271425235431e-05
-2.20529029178692e-05
-9.82853901670935e-08
-2.51210910346293e-05
-1.14568509965865e-05
-1.31687848661461e-05
-4.17308575209836e-05
-2.74495850094461e-05
-3.07575158850654e-05
-2.45417805761475e-05
-3.1179738489949e-05
-4.34898228951974e-05
-2.27839125776609e-05
-2.29295354178877e-05
-1.88593314354111e-05
-1.53619550410431e-05
-1.88027602797933e-06
-1.56551646992157e-05
-7.87771925511079e-06
3.36654276455919e-06
-3.79218444352351e-06
-1.03241876615263e-05
-2.87712803320599e-05
-1.43405297698254e-05
-4.37258292822591e-06
-2.4701921826445e-05
-3.48172216282457e-05
-1.76325401595455e-05
4.73520492298929e-06
-1.44614350415508e-05
-2.77073841624416e-05
-2.3737143999383e-05
-9.73939781017247e-06
-1.89816574945222e-05
-8.5608516647677e-06
-1.13730877982215e-05
-3.21218194968146e-05
-1.66846604809148e-05
-8.51153225234845e-06
-3.21332180127233e-05
-2.75023022404939e-05
-2.09277343564519e-05
-2.29375826121068e-05
-1.74711745240814e-05
-2.63141082071061e-05
-3.53489796390053e-05
-3.37956853227931e-05
-3.66169491615972e-05
-9.21174039692729e-06
-3.80794712539675e-06
-2.6228266342988e-05
-1.67586747215694e-05
-2.0930649053144e-05
-1.05011402907644e-05
-1.11244446742455e-05
-1.78346309001928e-05
-3.80059489773815e-05
-5.00752696740341e-05
-3.37787492120149e-05
-1.77788293996294e-05
-1.6435394237831e-05
-1.74264492102977e-05
-8.00997903573549e-06
-4.54440716628422e-06
-2.12675877240321e-05
-3.07488161425934e-05
-4.5961008472025e-05
-2.12959173068919e-05
-2.52986317341991e-05
-8.62111026213157e-06
-3.17472801106088e-05
-3.11493600991486e-05
-1.68428184625147e-05
-2.56289962596838e-05
-1.54700222271179e-05
-2.42622224417222e-05
-2.73273862142304e-05
-3.18659877110886e-05
-3.21533912272956e-05
-2.76132023394411e-05
-2.89855503742813e-05
-4.9368303032953e-05
-3.52390529979159e-06
-3.85831493008547e-05
1.08526853298913e-06
-1.63060759697898e-05
-1.37362322738051e-05
-2.79461847473571e-05
-3.71721724163892e-05
2.99827153132443e-06
-7.95127413673808e-06
-3.94198421037491e-05
-2.25899501754943e-05
-2.49453918068383e-05
-2.33964505715221e-05
-3.37272625601246e-05
-3.19416226556943e-05
-3.33498193765503e-05
-1.19989927236725e-05
-4.19883516811716e-05
-3.8156035478287e-05
-1.74800017662926e-06
-2.70020585751504e-05
-1.60194779601323e-05
-6.5111010181386e-06
-3.67966883923582e-05
-1.74196221439929e-05
-1.2194608002244e-05
-7.20370864045983e-06
-1.2210695521042e-05
-2.38628891014806e-05
-2.31311643194473e-05
-8.99301534413488e-06
-9.97734048417599e-06
-3.81722901764532e-05
1.68838532390152e-06
-1.41171352700858e-05
-3.74896108204767e-05
-2.48610620789911e-05
-3.37063331259089e-05
-3.59998713200147e-06
-1.42580033997067e-05
-9.84892205623334e-06
-1.94429453226062e-05
-5.23638594362603e-06
-3.08177036661907e-05
-1.72270823284591e-05
-2.51783808945418e-05
-2.46024080216186e-05
-1.47148949333368e-05
-1.38598119996406e-05
-1.75514185176568e-05
6.76484089435899e-06
-2.49400125576955e-05
-1.17549898219194e-05
-1.59378091893401e-05
-1.54773058109714e-05
-3.07718738117194e-05
-2.89229453407569e-05
-3.48112397593769e-05
-1.45877106972612e-05
-3.32954708129016e-05
-1.84591452761303e-05
-1.69997385112909e-05
-2.51219805211985e-05
-3.36048278040343e-05
-3.59636914770241e-05
-1.60723168336847e-05
-8.11970295219674e-06
-3.14986009340897e-05
-2.3154869681123e-05
-5.38563749621599e-05
-2.1405069085909e-05
-2.14657150760941e-05
-4.09902534615232e-05
-2.56402027056499e-05
-3.62172617360244e-05
-2.25824758042052e-05
-2.26601943420435e-05
-1.03386386646086e-05
-1.24984164732142e-05
-3.97743204507415e-05
-1.25217120931409e-05
-2.9711545591886e-05
-2.82223930566504e-05
-3.23921798372293e-05
-3.65688882880123e-05
-2.90783006887069e-05
-8.2985266478479e-07
-5.64237351841268e-06
-1.34034598086017e-05
-3.05405685264993e-05
-2.47641055973648e-05
-2.69563478939147e-05
-1.35025690402694e-05
-5.07361448216862e-05
-3.70050792017624e-05
-2.98149669450816e-05
-1.54963988678377e-05
-3.97947089377101e-07
-1.42359196681339e-05
-2.29599392462388e-05
-1.61548303440859e-05
-1.28236422551724e-05
-3.33257431051242e-05
-4.91086728951934e-06
-3.41880016465627e-05
-2.41244615063276e-05
-9.4056005218952e-06
1.26769934389448e-05
-2.15790713540067e-05
-2.33975059417626e-05
2.24949242921189e-06
-1.49423068448143e-05
-4.10006428648781e-05
-1.58380739032167e-05
-7.82732228010287e-06
-9.20258698393068e-06
-3.74918317717211e-05
-1.79843018587913e-05
-1.17389378612774e-05
-2.46066207679114e-05
-1.30078209747747e-05
-2.70073735049287e-05
-1.68845242914868e-05
-2.05754215695108e-05
-2.83062103315324e-05
-2.98727660987488e-05
-1.32960574469208e-05
-1.61349235474347e-05
-2.44535693486089e-05
-1.46385442014786e-05
-2.12386575468044e-05
6.31062483106469e-06
-1.17081183073282e-05
-1.81207830728213e-05
-1.43144749336413e-06
-2.07368897683208e-05
-3.20328294672709e-05
-1.93280416057044e-05
-2.84505171617941e-05
-3.25598798144159e-05
-1.5295015943041e-05
-2.24107779556508e-05
-3.09699615646247e-05
-3.03802130442957e-05
-2.83187424271699e-05
-9.63083493516755e-06
-9.28521168725158e-06
-2.79221919068878e-05
-2.69616326722055e-05
-3.49317562719127e-06
-4.19194646827276e-05
-1.83169762793104e-05
-1.91230311298142e-07
-1.41361988132654e-05
-3.24664711425386e-05
5.89328482320338e-06
-2.49988945042906e-05
-2.35203749460921e-05
1.36190818391084e-05
-2.5835617784208e-06
-9.15836349082234e-06
-2.37509001294704e-05
2.99126874816347e-06
-1.37570483301241e-05
-3.22020156353379e-05
-3.34675345368241e-05
-1.16382970934851e-05
-1.71795332544138e-05
-3.71478554759287e-05
-1.80307757641777e-05
-2.96877194907205e-05
-4.2779947850153e-05
-1.45112829406449e-05
-1.73398868960761e-05
-2.01286194839675e-06
-1.73150051628887e-05
-3.80324841926972e-05
-1.85795757724413e-05
-2.55133168736088e-05
-1.80626732570469e-05
-1.42304792282172e-05
-1.82313824961336e-06
-1.12305634050018e-05
5.0003076934147e-07
-2.18928201317375e-05
-1.43181337900038e-05
-3.09823299071631e-05
-1.86947805509928e-05
-2.16050898011631e-05
-1.80987088411658e-05
-2.03745311877911e-05
-1.5178085357352e-05
-4.29651349492294e-05
-2.33075125742415e-05
-3.94169948769102e-05
-2.17495184119409e-05
-1.35207870303719e-05
-7.43890406301557e-06
-2.37081018850847e-06
-2.34627585912143e-05
-3.37961128185045e-05
6.23940756641086e-06
-2.55865074105574e-05
-1.90019845498731e-05
-2.15554356573069e-05
-2.42565235605602e-05
-3.07185561373324e-06
-3.11121959505656e-05
-1.5131157337907e-05
-4.37678461955725e-05
-3.35828699759675e-05
-3.3153108543698e-05
-2.06999748215802e-05
-1.08414553293683e-06
-3.26837789043538e-05
-3.57951887239515e-05
-4.29132989643829e-05
-3.6059511396277e-05
-2.50971954535087e-05
-2.46020585463336e-05
-3.58343142212159e-05
-2.17098868036482e-05
-3.24951077263777e-05
-1.4369667236077e-05
-1.98902991645139e-05
-3.9732613508051e-05
-2.92953927452739e-05
-1.71772255941472e-05
-3.03314089685005e-05
-2.899109568001e-05
-2.99722288580212e-05
-3.36044833930517e-05
-1.80566523236061e-05
-1.10985265559856e-05
-1.35118660536082e-06
-1.9066277196359e-05
4.0013748665052e-06
-1.99808666944413e-05
-3.11442996130019e-05
-2.34922638764339e-05
-1.40957079184431e-05
-2.61604126362432e-05
4.38986346422917e-06
-1.38940763176876e-05
-1.8542073431239e-05
5.14816555156913e-06
-1.76904240584537e-05
-3.78436734594128e-05
-1.84021720129927e-05
-1.9153575665879e-05
-2.72415715104003e-05
-2.47075252562362e-05
-2.65006903924527e-05
-4.7685542001739e-06
-3.45291989742408e-05
-2.55564339856465e-05
-1.36543374843698e-05
-1.0214611271772e-05
-3.22262570613702e-05
-1.57787979577887e-05
-2.10849138150445e-05
-2.21558465423935e-05
-1.90899726570386e-05
-3.19528055572421e-05
-3.31929443757263e-05
-2.14471909848166e-05
-1.15838928806968e-05
-3.05025438523235e-05
-2.04806954303648e-05
-9.07286903126053e-06
-3.57295653937122e-05
-1.12637005104005e-05
-1.98659298447467e-05
-6.86822235120796e-06
-1.72644484046649e-05
-9.39352713528184e-06
-2.16845872526771e-05
1.11961470627311e-06
-1.3318662777168e-05
-1.82142957658754e-05
-1.29410957470678e-05
-1.16263040640427e-05
-9.57922865837586e-06
-1.95092179509702e-06
-7.12215659478581e-06
-6.43710351603715e-06
-2.26615833228959e-05
-3.06140210056814e-05
-3.09012941681182e-06
-2.5119973383466e-05
-2.35163248258603e-05
-1.23815950794797e-05
-2.55138141926787e-05
-2.12885457665812e-05
-2.24569006569495e-05
-3.01763399019188e-05
-4.08288122722049e-05
-2.74415512907444e-05
-3.43301565483795e-05
-2.20511295445959e-05
-1.51778401786781e-05
-9.54620104158228e-06
-3.36513175458256e-05
-2.01366777952965e-05
-2.56198813358629e-05
-3.63306131146019e-05
-2.13604661181035e-05
-2.89433019027953e-05
-2.76235659107566e-05
-9.13041143075727e-06
-8.14589547974416e-06
-8.46671772721073e-06
-9.6975688693633e-06
-2.03051372242413e-05
-8.88438778340471e-06
-2.6345077237908e-05
-3.71885501095659e-05
-9.77712755677285e-06
-1.84111729033518e-05
-4.26705534193692e-05
-4.75618567206075e-05
-1.27545872420749e-05
-2.12656437624074e-05
-3.74443548591707e-05
-5.64247441418551e-06
-2.46510578447519e-05
-1.81925060579976e-05
-4.10530090067472e-05
-2.25028474935496e-05
-1.12698332135263e-05
-2.25903284181758e-05
-1.63917966961439e-05
-2.55192363373502e-05
4.29985557652027e-06
-1.1674868379847e-05
-1.73477775880613e-05
1.72805050540657e-07
-1.80902461258915e-05
-1.62306431458537e-05
-2.07107403953515e-05
-2.32995400163899e-05
-1.02974569834994e-05
-1.45644476922295e-05
-1.43873954629486e-05
-1.02625331783747e-05
-2.09360649419421e-05
-4.57461314284993e-05
-8.55878394954585e-06
-3.32051655651168e-05
-2.87760836980463e-05
-1.54036311989578e-05
-3.54322744900518e-05
-2.99092264139928e-05
-1.2698270329493e-06
-1.60339278803954e-05
-2.11851878029752e-05
9.98197650452179e-06
-2.36873199447153e-05
-2.49577465579862e-05
-2.46155267016104e-05
-1.13382139832605e-05
-3.24265024229459e-05
-4.07204857570953e-05
-4.85186463382376e-05
-2.78051332444354e-05
-2.04919704776095e-05
-1.45773491456503e-05
-2.53805440101207e-05
-1.63112653959797e-05
-1.84329924136455e-05
-1.46738012513068e-05
-5.22377094343855e-06
3.3416838263204e-06
-2.77564140548013e-05
-1.66826289270147e-05
-1.06511219998013e-05
-2.64982094536924e-06
-6.71203213102923e-06
-2.62332314657188e-05
-2.54856970500299e-05
1.63142941640367e-06
-2.4014147261805e-05
6.01219979300599e-06
-1.9712068002533e-05
-4.57728090293391e-07
-4.33189436119473e-06
-2.37549857822091e-05
-6.48701711534565e-05
-1.92784906951177e-05
-1.84683107195569e-05
-2.5715774886926e-05
-3.39565547638453e-05
-2.79970047777859e-05
-3.80989313426231e-05
-4.76674762742124e-05
-3.14047855765431e-05
-1.99088416585505e-05
-1.06608794504433e-05
-1.54095563110417e-05
-2.80544458332987e-05
-3.30302898356199e-05
-2.7583070104435e-05
-7.65292891574706e-06
-3.4350158806939e-05
-1.79074068798319e-05
-3.42434275566787e-05
-5.44050173096562e-06
-5.62370954562911e-06
-4.21885229043156e-05
-1.46105808768274e-05
9.50212408530281e-06
-3.2402569630652e-05
-3.048750416154e-05
-9.66024355387946e-06
-3.13462236819338e-05
-2.06477384502283e-05
-8.06935027802847e-06
-3.17789011352124e-05
-2.59560729044666e-05
-1.22827463130929e-05
3.27472014203299e-06
-2.57676235078199e-05
3.68391053083353e-06
-2.98456938772008e-05
-3.24020906652852e-05
-2.68591052505308e-05
-2.2749732364497e-05
-4.44328317552301e-05
-2.02074444012486e-05
-9.94196663281462e-06
-7.69325868283278e-06
-3.29598867973989e-05
-2.82650553825467e-05
-7.87883266188442e-06
-1.64852751886679e-05
-2.56814949341477e-05
-2.42056342889555e-05
-3.28478618972099e-05
-1.63955665210952e-05
-2.43303110852009e-05
-3.46298525451652e-05
-1.34835441266667e-05
-7.18992356251157e-06
-2.53447454821202e-05
-4.4735247897752e-05
-3.10132507208757e-05
-1.80727185082363e-05
-5.13603382634726e-06
-2.70522149669745e-05
-7.81232830627412e-06
-2.42005271528354e-05
-2.24648068845657e-05
-3.54546415080757e-05
-2.16373308865502e-06
-1.36716463527524e-05
-1.46136458465966e-05
-2.22330004427302e-05
-7.57441722332514e-06
-2.55703701828127e-05
-4.4135025420966e-05
-2.66104602061404e-05
-3.14824595903222e-05
-3.47486534867412e-05
-1.85946572523876e-05
-2.48417542371028e-05
-4.17271296010469e-05
-1.31312790905226e-05
-2.57519220492688e-05
-3.10165745169417e-05
-1.02673620072816e-05
-1.43702504850044e-05
-2.05500214439513e-05
-2.5920392384932e-05
-1.05447806834491e-05
-1.96085778496884e-05
-2.31921124165836e-05
-2.06458948697124e-05
-2.59987340410495e-05
-3.73503895296909e-05
-2.5274865676343e-05
-2.27896954412269e-05
-1.84297755772845e-05
-4.81543522016572e-05
-3.52591680896879e-05
-3.06936248606178e-05
-4.04243222300111e-06
6.56681747743618e-06
-2.17377549750929e-05
-3.23734066431698e-05
-2.49666204818181e-05
-2.41751324403208e-05
-2.93748695268153e-05
-2.22367273218274e-05
-3.10777268257415e-05
1.01070499752808e-05
-2.54950228831359e-05
-4.5882584651515e-05
-3.11718136759614e-05
-2.96367620774744e-05
-2.21855102441725e-05
-5.46791677197531e-06
-8.73231046661215e-06
-1.85079601119384e-05
-2.59480257250584e-05
-4.7834095391531e-06
-1.67571715448346e-05
-3.9737787323783e-05
-2.16179734463126e-05
8.58931342260203e-06
-2.05645665903836e-05
-1.84323826522691e-05
-6.51890469891824e-06
-1.02909285214915e-05
-6.53034769297011e-06
-2.94445071869788e-05
-1.55527877420614e-05
-3.57511103561594e-05
-1.41331293470692e-05
-4.55023591102491e-05
-3.00312444711588e-05
-1.20416846837538e-05
-2.09422203391333e-05
-1.68302994431646e-05
-1.11318512300375e-05
-1.3599763247642e-05
-1.23561528241894e-05
-3.76972356089108e-06
-1.35211944982421e-05
-2.32352253735041e-05
-2.33719179676562e-05
-3.55225545500114e-05
-1.85360927203466e-05
-2.42000394668795e-05
-2.41170497354703e-05
-2.22097201321622e-05
-1.03992197978997e-05
-2.0018194974207e-05
-1.5074196703785e-05
-1.9821299230669e-05
-7.55002185547716e-06
-3.87842073068692e-05
-1.57834423526775e-05
-1.05004138943568e-05
-2.396540273955e-05
-4.80140352695701e-05
-3.25996979553894e-05
-5.69537836116357e-06
-3.90572908803175e-05
-3.03255666641081e-05
-3.38537097561323e-05
-3.70086794829191e-05
-2.42296767052743e-05
-1.50238423087677e-05
-3.90338194124561e-05
-1.03894177816126e-05
-3.47684394849586e-05
-1.23285807530585e-05
-2.00512235066974e-05
-2.72710596771292e-05
-1.28258761369171e-05
-4.90394344710441e-05
-3.39676978055328e-05
-1.54464542014609e-05
-2.45413166768051e-05
-2.43853066215892e-05
-3.75389430635519e-06
-2.68573484630154e-05
-2.06029847919026e-05
-1.31395023119082e-05
-7.67525126576611e-06
-1.31294945885626e-05
-3.01164268963768e-05
-2.28143014024393e-05
-1.47086510359289e-05
-1.83637966580055e-05
-1.21745711991061e-05
-1.36307045392202e-05
-3.12223667801182e-05
-2.50416088844537e-05
-1.99223472590803e-05
-1.55723728845283e-05
-4.86329454528969e-06
-1.82933168320922e-05
-1.88584865605541e-05
-1.30282274929891e-05
-1.65774681412704e-05
-1.78507844909255e-05
-3.23517910630522e-05
-4.68091512279197e-05
1.16039001248555e-06
-1.76106759049644e-05
-2.11809331364128e-05
-4.25606933586865e-05
2.02420748407098e-06
-2.18303544590505e-05
-2.86319718234788e-05
-2.00460716499738e-05
-1.85868711046825e-05
-3.56210366562558e-05
-3.55612778758606e-05
-2.4549463546642e-05
-2.39158870228284e-05
-1.1137518353324e-05
-3.29310074148246e-05
-1.93268349805377e-05
-1.24273872602014e-05
-3.32486412162831e-05
-3.46707235631646e-05
-1.89340398087343e-05
-2.11620162519482e-05
-2.82667327276969e-05
-1.82862724730618e-05
-2.15444274116621e-05
-6.71086005723095e-06
-3.18990900592661e-05
-5.41266779136038e-06
-1.75563062987591e-05
-1.46179267437389e-05
-9.1153821650749e-06
-1.13488271983836e-05
4.99557354372035e-06
-2.21853037266264e-05
-3.61658311681285e-05
-2.97010136801251e-05
-3.13706445934647e-05
-1.56532771468111e-05
-2.97741695397295e-05
-2.87146234506716e-05
-3.42832588443434e-05
-2.84110782388452e-05
-1.8903185445981e-05
8.71417691734e-06
-2.44460532839536e-05
-2.31010164647309e-05
-2.70353372649995e-05
-1.25640917890159e-05
-1.55029324349811e-05
-2.91127989787505e-05
-2.27330748269586e-05
-2.53119579582312e-05
-2.24800992535481e-05
-2.1081081079674e-05
-1.79266766669637e-05
-1.93957927989492e-05
-3.84315998378698e-05
-1.75409572641349e-05
-7.73745386557653e-06
2.42086191100164e-06
-3.26983606997754e-05
-1.53546345116128e-05
-1.92181933276634e-05
-2.75717570526405e-05
-9.99082514553033e-06
-1.24715126312778e-05
-2.17831479176916e-05
-2.91108198081377e-05
-2.14370890089543e-05
-1.58358067795055e-05
-1.89127594011057e-05
-2.78344347311112e-05
-1.39643912828644e-05
-9.36760695656895e-06
-2.04446971141722e-05
-2.17816872233238e-05
-1.14857464039472e-05
-5.46719410368579e-05
-1.20159839360451e-05
-1.55188289037667e-05
-8.86129677149282e-06
-2.67809048036241e-05
-3.37131064307021e-05
-1.20995674622052e-05
-2.97588504748305e-05
-1.26445792858843e-05
-3.46142131825714e-05
-1.61646880435517e-05
-1.63066628150384e-05
-3.07622429006688e-07
-2.12336242148708e-05
-2.46248695009981e-05
-1.17728427307706e-05
-9.83027935233239e-06
-3.18708348994802e-05
-8.80389445946956e-06
-1.84131307116236e-05
-2.21357306139251e-05
-1.48803235548913e-05
-2.81398471533488e-05
-5.65408503910377e-06
-1.91160684309835e-05
-4.45824859400952e-05
-4.77022611956397e-06
-1.74684506145098e-05
-2.38072791776259e-06
-2.49611051524299e-05
-4.8639584961484e-05
-2.71077653775815e-05
-1.03650715160301e-05
7.15037325758306e-06
-3.18299137585594e-05
-1.37268301562943e-05
-8.68375722446501e-06
-4.58075338622935e-05
-2.43309175135987e-05
-2.65460440910224e-05
-4.51194142641832e-05
-2.36463462628511e-05
-2.5424325326585e-05
-2.54664150842393e-05
-2.16356066511391e-05
-3.95077775678754e-05
-1.19924196481891e-05
-3.34878186036902e-05
-2.31140382607521e-05
-2.01271122071927e-05
-3.15834757354152e-05
-7.17788342127394e-06
-3.47986524750848e-05
-2.67494583594327e-05
-2.30262173982366e-05
-2.72080805218903e-05
-2.82176556623413e-05
-2.54159198817747e-05
-4.42026023151747e-05
-2.45088241215931e-05
-5.71347229799114e-06
-8.6340159205385e-06
-1.20009520794345e-05
-2.98068719587059e-05
-1.53617690119336e-05
-2.26520303355182e-05
-1.54175037886675e-05
-2.04975570680608e-05
-2.90047013841236e-05
-1.82666296708788e-05
-3.28374635243732e-05
-1.79959270953145e-05
-5.49620992428871e-06
-3.09839695014238e-05
-2.83105938901728e-05
-1.03907292234793e-05
-1.79200801275698e-05
-4.27640879420759e-05
8.55994961325915e-06
-2.76781206785922e-05
-1.16904076577287e-06
-3.00036698647072e-05
-8.31528209267258e-06
-2.14830312620231e-05
-4.18462632339104e-05
-1.51939218087578e-05
-3.23959785341698e-05
-1.67407367425267e-05
-1.4681661511042e-05
-4.29821932591115e-06
-3.30670926919081e-05
-2.1882522414978e-05
-2.81507777318379e-05
-4.1531893464093e-05
-3.41449671466837e-05
2.67803644214888e-07
-1.00121508161945e-05
-3.9833497985803e-05
-1.7611521321905e-05
-2.43359778912241e-05
-2.57655050396066e-05
-4.04681827842533e-05
-3.20895059761101e-05
-1.47862838035824e-05
-1.95443916949736e-05
-2.80385162620339e-05
-2.01852620164939e-05
-1.19280314565996e-05
-1.18929792881278e-05
-7.30940764010996e-06
-2.85689703213919e-05
-1.27116395883392e-05
-1.42133168762901e-05
-2.01654254113453e-05
-2.67254623035699e-05
-1.87290816676546e-05
-1.71562990170547e-05
-2.85519816981625e-05
-2.34377036899694e-05
-1.674559641252e-05
-7.10924374624885e-06
-1.87152339144377e-05
-2.5918335194441e-05
-2.1572677381469e-05
-2.44711517049426e-05
-2.81017546431489e-05
-2.73593839896562e-05
-2.44661486321089e-05
-2.38687917906817e-05
-2.89023142269929e-05
-2.35444195614882e-05
-3.02565314878035e-05
-2.02061943964844e-05
-6.08370908778326e-06
1.32410175255849e-05
-1.37449945960571e-05
-2.4617346705803e-05
-1.04407743967922e-05
-1.81493790486482e-05
-2.75754255010864e-05
-3.14580794600283e-06
-3.50961789641421e-05
-9.85862186966722e-06
-3.54034877401898e-05
-4.90516400405097e-05
-2.64013914201613e-05
-2.58712368084129e-05
-3.82007553476277e-05
-3.43298437952627e-05
-2.40174855877595e-05
-7.40260516581339e-06
-1.87356958252938e-05
4.10545046480996e-06
-3.07871640934008e-05
6.79587672769056e-06
-3.57554266033442e-05
-1.49441000499965e-05
-1.30931893407887e-05
-2.85210121632698e-05
-2.92780072851233e-05
-2.38537844331226e-05
-1.28390877473119e-05
-3.06849807794006e-05
-1.3621056040699e-05
-2.29737873485266e-05
-2.13237490417353e-05
-3.26501044588648e-05
-4.3179837998569e-05
-1.6456839544589e-05
-1.88170413046333e-05
-4.94723634479954e-06
-1.38363258149576e-05
-2.17119122994471e-05
-2.11181892949774e-05
-3.73052911985713e-05
2.57366367768667e-06
-1.48202693375905e-05
-1.8888081799099e-05
4.5197118242e-06
-1.46158265051328e-05
-2.92512348543867e-05
-2.3459935939896e-05
-2.04145188951351e-05
-2.84057895949274e-05
-3.64956827937924e-05
-1.11051322384474e-05
-2.8974916063194e-05
-2.63357323681673e-05
-3.05978192040988e-05
-5.85277751618102e-06
-2.25269554216588e-05
-3.16430874256786e-06
-1.24401767452249e-05
-1.6706928471491e-05
-2.29484857989568e-05
-1.35639032862338e-05
-1.08372517690791e-05
-9.08066299917171e-07
-2.82525215388257e-05
-3.75506451019345e-05
-3.18686842149391e-05
-3.61048898427515e-05
-2.56223665495258e-05
-4.861285021615e-06
-1.23857534030117e-05
-1.90344670822036e-05
-2.325138390021e-05
-2.32871837031427e-05
-2.7677517316896e-05
-2.7930494412449e-05
-8.29990809368857e-06
-2.82958108128674e-05
-1.40742017901103e-05
-8.84617694368143e-06
-4.28953107141631e-05
-5.39333141427508e-06
-8.83456818598898e-06
-3.0967040678812e-05
-2.04509037741323e-05
-1.40384935554325e-05
-1.87729424323815e-05
-2.67422211886599e-05
-1.7445876775205e-05
-2.43029504804612e-05
-2.53038106787925e-05
-3.82014699673395e-05
-5.36690457206496e-05
-1.55590481143581e-05
-3.40201530253377e-06
-1.66303724186148e-05
-1.04340163155011e-05
-7.91373864537891e-06
-1.4169871377181e-05
-9.98933559737948e-06
-1.52018012617642e-05
-1.25697573441183e-05
-6.4636846099701e-06
-2.77898173075808e-05
3.90174388309698e-06
-1.91582119456315e-05
-3.0634085900674e-05
-2.91898512428062e-05
-2.62862164349959e-05
-1.42142059282278e-05
-1.31846059835174e-06
-1.18692758622195e-05
-3.64631349003709e-05
-2.17981930654207e-05
1.935007694975e-06
-1.63264334456484e-05
-2.50620518406071e-05
-9.50034376595439e-06
-3.90767792807898e-05
-3.84425749971619e-05
-2.22757740654988e-05
-2.53952355011558e-05
-2.3211655749138e-05
-4.22681520608271e-05
-3.6993534431557e-05
-1.68680048761646e-05
-2.60788197490157e-05
-1.49825654855004e-05
-2.52617762105425e-05
-3.08340355502019e-05
-1.95281320514827e-05
-2.97406836591126e-06
-3.46611543404235e-05
-1.24161651619533e-05
-3.3278478768135e-05
-1.9380268359879e-05
2.12016011076641e-07
-3.36570816045057e-05
-2.03456633192586e-05
-1.19997063766585e-05
-4.65658118916718e-05
-4.00587036393051e-05
-3.02290522917631e-05
-1.44272250787816e-05
-2.871259880219e-05
-6.51330774619416e-06
-2.47260447661353e-05
-2.06318870322168e-05
-2.14791996857208e-05
-5.42404893435609e-07
-3.28349445343363e-05
-2.22172161530552e-05
-3.6256658526446e-05
-2.57952424639148e-05
-1.64624512425132e-05
-3.66778579868454e-05
-1.64002123433485e-05
-1.29313105793846e-05
-1.04564019931325e-05
-2.261406578446e-05
-3.00962022274331e-05
-6.34988792002258e-06
-6.4544738255907e-06
-2.17398595436554e-05
-4.09517644157152e-05
-1.58501339432209e-05
-2.42592334808824e-05
-3.7694885957738e-05
-7.93936135772966e-06
-1.94254829364478e-05
-3.35475871309294e-05
-2.69314308417593e-05
-4.80574022513777e-06
-1.78704521910677e-05
-1.31795842596296e-05
-5.05011940768639e-06
-2.32504680588872e-05
-9.77308752952037e-06
-2.1359912225002e-05
-1.92929544705211e-05
-1.27400717914697e-05
-2.42094092912335e-05
-3.20413005673863e-05
7.95918221533721e-06
-5.52463174228341e-06
-5.46940543077089e-06
-2.31565151270138e-05
-6.13947660881966e-06
-3.44980106777418e-05
-3.91676483740728e-05
-3.05510105874501e-05
-1.50549791484856e-05
-2.47254447525874e-05
-3.54579283329625e-05
-1.90912177524854e-05
-3.93991065962749e-05
-1.61037959154973e-05
-1.9674959218782e-05
-6.30910800383027e-06
-2.19179630724794e-05
-7.00213338642412e-06
-2.22291463434628e-05
-2.00730810324714e-05
-4.04922975814784e-05
-3.43874756999635e-05
-1.86195298708954e-05
-3.0113315054737e-05
-2.58051861688747e-05
-1.33709450622165e-05
-8.48552111088309e-06
-3.17361608298679e-05
-1.51827683150075e-05
-1.19318376977889e-05
-3.70868948642566e-05
-8.03241553005535e-06
-2.63359262483293e-05
-1.83715461148674e-05
-1.13969031431653e-05
-2.93765174883886e-05
-1.37905244432215e-05
-1.65685911082684e-05
-1.41780761766107e-05
-1.73964238299641e-05
-2.51479493745977e-05
4.13186668480207e-06
-1.78112851002892e-05
-2.53256069539159e-05
-1.30749928658573e-05
-4.52592949014159e-05
-1.40851779753151e-05
-2.85513103970355e-05
-3.86494405466652e-05
-2.20299050870966e-05
-3.54031548041776e-05
-3.01250832016982e-05
-1.99490864354438e-06
-3.04528534508389e-05
-4.06175019967419e-05
2.28872846163638e-06
-4.68431837373897e-05
-1.8724495243608e-05
-3.01263943360918e-05
-7.52646376059787e-06
-6.92307375111938e-06
-1.51104581307227e-05
-3.49829057150211e-05
-2.00209754638966e-05
-1.80587707498297e-05
-1.36940819301932e-05
-7.89298973701826e-06
-1.8573329489356e-05
-4.00412351041154e-05
-8.76493419589822e-06
-3.38337129907914e-05
-3.33737138532852e-05
-1.47629216753143e-05
-2.86252128520176e-05
-2.12449554789789e-05
-2.65502845555033e-05
-1.380356097289e-05
7.9155160957623e-06
-3.45305292590322e-05
-1.58828882329557e-05
-4.57135245095109e-06
-1.12630056201161e-05
-2.25882149834672e-05
-2.9104358981674e-05
-2.92964644099785e-05
-2.16743258502666e-05
-3.55597519083529e-05
-2.32703329805429e-05
4.20733024371332e-06
-4.23815866651992e-05
-2.88689432588358e-06
-2.45286291535644e-05
-1.8430429111241e-05
-7.67493397021325e-06
-4.56831939663435e-06
-3.0420772423314e-05
-1.00909777195397e-05
-1.71755506200887e-05
-4.09939718079737e-06
-1.89513594903865e-05
-2.14981891492988e-05
-8.38922561540708e-06
-1.61556474541497e-05
-4.1565923236661e-05
-2.629800316174e-05
-2.01693771005213e-05
-3.41505958504162e-05
-2.67359123639247e-05
-2.18561091769986e-05
-2.0309547544057e-05
-1.52365512902188e-05
-3.53092173252386e-05
-9.83915522300507e-06
-5.24369275163946e-06
-1.59132936593037e-05
-1.16832625630707e-05
-1.82775910499974e-05
-1.41387309092321e-05
-4.28116127893777e-05
-3.96954630204709e-05
-2.09070518271376e-05
-3.49656741292616e-05
-1.10867852859741e-05
-2.78660218808179e-05
-1.61148145487303e-05
-3.15631093126767e-05
-1.53301348685501e-05
-5.11936998774771e-05
-1.722228382332e-05
-1.6078362223353e-05
-2.34694693412736e-05
-3.14950723776333e-05
-3.67332856581053e-05
-2.46229068825893e-05
-1.53133989967701e-05
-1.73441858706105e-05
-2.13973640830516e-05
-4.64035341736145e-05
-9.46346459652752e-06
-2.68657363500952e-05
-1.52606974683095e-05
-2.74376525574404e-05
-2.50364026059567e-07
-3.39854836668454e-05
-4.47212241379117e-05
-2.51191484357397e-05
-1.40938106231605e-06
-9.36268251450494e-06
1.08367131501122e-05
-2.62029649393377e-05
-1.68431782555614e-05
-3.70725946569244e-05
-6.08935031246244e-06
-2.24431096261605e-05
-2.37632270194786e-05
-8.06992097286898e-06
-1.6112970360522e-05
-1.00335455892056e-05
-2.6397914158486e-05
-1.82883570144649e-05
-1.6889176644744e-05
-1.92384292043231e-05
-1.82921320931405e-05
-1.81372458850685e-05
-7.2651386611133e-06
-1.71302827069843e-05
-1.32303359683322e-05
-5.25397157308282e-06
-1.90555678102356e-05
-2.99718165482885e-05
-1.97631909271064e-05
-3.64223914139413e-05
-1.73074634015016e-05
-5.22492718012733e-06
-2.14370354854885e-05
-1.75353238773913e-05
-2.48818737194626e-05
-2.07855587570598e-05
-2.41117088715769e-06
-2.44810294087973e-05
-1.65727138598301e-06
-4.00517506524001e-05
-3.7280837967207e-05
-1.00353423262042e-05
-2.06430525342783e-05
-3.2472495003258e-05
-3.67057382488173e-05
-2.96652749824357e-05
-3.55666587019912e-05
-2.98333721387248e-05
-1.68106144325896e-05
-1.56308451608706e-05
-2.11687794341723e-05
-1.74133922369195e-05
-2.04604438472579e-05
-1.49233338687188e-05
-2.09745802264446e-05
-7.67953952478294e-06
-2.32592991036293e-05
-3.44895147358828e-06
-1.56485517561504e-05
-1.07942770770707e-05
-2.34156883796261e-05
-1.55226043227123e-05
-2.20890898903597e-05
-1.61783930734736e-05
-2.8514344883945e-05
-2.34290971937692e-05
-1.38921348274865e-05
-1.69110028580982e-05
-1.62838378893766e-05
-3.25015211027117e-05
-4.3957903557585e-05
-4.17150303646817e-05
-4.02736902764414e-05
-2.94059155802995e-05
-3.10275357440022e-06
-2.00352925575535e-05
-1.57820883845104e-05
-2.22253829478167e-05
-2.28043925487202e-05
-1.71849551599102e-05
-4.27862515292188e-05
-1.29758901442575e-05
-3.1307217356499e-05
-1.10758770462059e-05
-3.55980383492875e-06
-1.56644651974425e-05
1.24824213578998e-06
-3.14443603789836e-05
-2.40063031356937e-05
-3.23212624873801e-05
-2.96335725366715e-05
-4.26887054509171e-05
-1.43202604680564e-05
-7.17208246529809e-06
-2.31035363945225e-05
-1.96455510008761e-06
1.86081270262155e-06
-6.40978449991499e-06
-7.73815092695417e-06
-3.95622296401902e-05
-1.41635319814624e-05
-4.61730631433882e-06
-1.86365438151034e-05
-3.75021784716846e-06
-2.33014860217566e-06
-1.26901017705855e-05
-1.76846101507221e-05
-2.51359698631512e-05
-2.82181093266503e-05
-3.60089911190576e-05
-2.09222850361912e-05
-2.6482070982403e-05
-1.389530112556e-05
-2.34936985150267e-05
-3.1119230107867e-05
-3.18955851397371e-05
-2.1306495236946e-05
-1.99235465415766e-05
-1.84060669967842e-05
-3.4960330249625e-05
-2.64005601563874e-05
-4.11740620941889e-05
-3.20036551055368e-05
-5.20976879941008e-05
-6.05112484603168e-06
-4.01402275493482e-05
-9.85609234164927e-06
-1.0079232121251e-05
-2.67751359860744e-05
-1.58282494363933e-05
-3.9561625249356e-05
-3.32638946900549e-05
-1.67767017867889e-05
-2.08600795577465e-05
-1.86773569744618e-05
-2.67483831069749e-05
-2.16517799262361e-05
-1.14176425633547e-05
-3.99055342741029e-05
-1.47217028645741e-05
-1.90027242087388e-05
-1.40391688745668e-05
-3.4369867225049e-05
-1.25680160338413e-05
-4.05905340748952e-06
-2.92865348761969e-05
-3.21938033079406e-05
-3.31769163090211e-05
-2.08384512265806e-05
-1.89959426768471e-05
-1.55595669117046e-05
-2.42376416664669e-05
-2.16820639079276e-05
-2.89342752733918e-05
-4.7826840052918e-06
-2.49620953560974e-05
-1.59944693813535e-05
-1.16910399810758e-05
-1.02113182634546e-06
-3.45089208642727e-06
-1.69768122309906e-05
-2.49646118945965e-05
-9.89522621054112e-06
1.1648952834931e-06
-1.04281508333379e-05
-8.84727862596944e-06
-1.82362730392454e-05
-1.2657628062683e-05
-8.42815326952388e-06
-3.74455206419413e-05
-2.31581660693282e-05
-1.10865033458382e-05
-1.18186641177905e-06
-2.84179443206243e-05
-1.8294300251174e-05
-1.21948817086436e-05
-2.99959001673079e-05
-5.06224632181528e-06
-1.76280714319324e-05
-2.72401441717099e-05
-1.13544099170228e-05
-2.21429750657243e-05
-8.462940136693e-06
-1.61253996362129e-05
8.41084593813345e-06
-2.57175734861222e-05
-2.66324492843033e-05
-7.00963901743621e-06
-1.32348275987078e-05
-2.72821218982577e-05
-1.18749892956987e-05
-1.58957499543066e-05
-3.00534176897009e-05
-8.74724853963178e-06
-2.60299400495344e-05
-2.79330990386049e-05
-9.27829820164105e-06
-4.45329060381256e-05
-1.93186018896963e-05
-4.8968051178941e-05
-2.29879154891907e-05
-2.15040643772192e-05
-1.62769848249839e-05
-1.75373360564152e-05
-1.01102899442032e-06
-2.10312221455908e-05
-3.53839847082904e-05
-1.94618095428116e-05
-2.05650514920121e-05
-3.51691676889099e-05
-3.34494188489961e-05
-1.51905997854955e-05
-2.68883435005508e-05
-8.44805463342485e-07
-2.46345640547655e-05
-3.23131601760029e-05
1.58522482570557e-06
-3.8765061240891e-05
-6.77802978827011e-06
-4.84636330552806e-06
-1.39133630426883e-05
3.6902766114792e-06
-1.52607317395321e-05
-1.81577767461539e-05
-1.01374643388083e-05
-1.40960850116895e-05
-2.17804448354016e-05
-2.33897991228087e-06
-2.88938028883391e-05
-2.36778115097064e-05
-1.2710466575262e-05
-2.32110076442192e-05
3.16327780646095e-06
-1.89680356134575e-05
-3.9229686609383e-06
4.14083331901592e-06
-1.11965557102392e-06
-1.66083565967249e-05
-3.04453920789742e-05
-1.69387818731352e-05
-1.50654276387599e-05
-5.39663448295332e-06
-1.20653785683291e-05
-1.78490905139176e-05
-1.61388340659505e-05
-1.00056074024319e-05
-2.1960682762909e-05
-1.03918808006655e-05
-2.04572553439538e-05
-4.27092735488151e-06
-1.12929268811909e-05
-2.42465850087495e-05
-8.48086735981808e-06
-3.99019904564183e-05
1.76006447170883e-06
-1.22526092488725e-05
-2.74677482556371e-05
-2.44001393830085e-05
-1.73473651381273e-05
7.2921850099914e-07
-2.19699312624152e-05
-2.16602680735379e-05
-2.22948896007077e-05
-4.20562108923105e-06
-1.33363433983975e-05
-2.82984033788013e-05
-5.17628976853182e-06
-2.17323296940495e-05
-2.96594467862309e-05
-1.42116328473213e-05
-2.7459566933523e-05
-3.11484271884114e-05
-4.12518305698036e-05
2.13962652622096e-05
-1.85992944468476e-05
-2.83808685977428e-05
-1.42368143010765e-05
-2.08150719441323e-05
-2.68158070298157e-05
-3.53765334370553e-05
-3.64622878940694e-05
-2.79988075786827e-05
-1.88338980028925e-05
-2.07802023765733e-05
-2.3299868291458e-05
-2.5074722608659e-05
-4.4914006743962e-06
-2.22118114095931e-05
-2.65511565095127e-05
-3.10225020183985e-05
3.47814287439877e-07
-2.12007000659473e-05
-1.99796574370648e-05
-3.54341841051676e-05
-3.09595803860115e-05
-2.75294046997934e-05
-2.85252235093099e-05
-3.82526723180178e-05
-2.55039768147186e-05
6.4955738040294e-06
-3.17902138159704e-05
-2.43994799370762e-05
-2.47924772833449e-05
-1.65757754668983e-05
-1.04292245723171e-05
-2.07502272440016e-05
-3.40974591683645e-05
-2.55984827620225e-05
-1.76115221477294e-05
-2.81484380866054e-05
-4.58616501352181e-05
-3.57018450823806e-05
-1.48867106600614e-05
-2.53888275780483e-05
-1.52588654866728e-05
-4.12353484439949e-05
-3.18341141907876e-05
-2.31701822223491e-05
-2.64753931054573e-05
-3.93782348747819e-05
-1.6192336310361e-05
-3.27730172062741e-05
-1.84498584218004e-05
-2.46752030288835e-05
-2.45419307326324e-05
-2.19861589196704e-05
-1.02999865370458e-05
-7.03708251114101e-07
5.68502514192068e-06
-2.27072961597256e-05
-7.65091639195178e-06
-2.15568705494061e-06
-1.27790736625552e-05
-1.27901431903005e-05
-2.28956994648281e-05
-3.27265373983787e-05
4.41556292406558e-06
-1.82014674914391e-05
-2.73745302766392e-05
-1.01222634533559e-05
-2.45442866075017e-05
-2.54329787967695e-05
-8.23639437414643e-06
-1.30267129918854e-05
-3.5145679066734e-05
-1.77619821126632e-05
-4.39333497937693e-06
-1.3260869244056e-05
-2.95309500880449e-05
-2.83785392683533e-05
-1.34951279882454e-05
-1.64355312163901e-05
-1.22976026583713e-05
-2.48388479372565e-05
-2.50255916754928e-05
-1.30304955804509e-05
-2.74544600823006e-05
-3.03409064515217e-05
-2.98790161169587e-05
-1.28181600679498e-05
-3.83643335448057e-05
-1.16214982412472e-05
-1.81507129910163e-05
-2.56170064787906e-05
-2.4377541289835e-05
-2.36852124456809e-05
-2.90567638818908e-05
8.10028917346264e-06
-2.7314665691757e-05
-7.678431505897e-06
-1.85424671457272e-05
-2.25099620799402e-05
-2.02700135041403e-06
-2.91018391857221e-05
-7.85908837833295e-06
-4.12844026437766e-06
-3.08034791051208e-05
-1.98563996191716e-05
-4.67169548027578e-05
-1.1997184982246e-05
-2.75167645651987e-05
-2.97874511904748e-05
-3.00580859403786e-05
-1.45224087427468e-05
-1.76202728034129e-05
-2.97753095744302e-05
-3.90544521970044e-06
-2.61499225429066e-05
-1.42078581964749e-05
-2.55606433559231e-05
-3.03262140324325e-05
-4.50611633426538e-05
-1.59712907210444e-05
-2.55706203445068e-05
-1.48830902763734e-05
-6.42499585765742e-06
-2.52424866749476e-05
-3.61479706006751e-06
-2.86444633831999e-05
7.52192654126709e-06
-2.28162187378155e-05
-2.26446367601349e-05
-4.18958809148107e-05
-1.51710276023781e-05
-1.77117022406073e-05
-1.06950089729488e-05
-1.78398028143302e-05
-6.30945329616053e-06
-2.81924517871863e-05
-1.91518789608861e-05
-2.43873736163706e-05
-7.75520577959266e-06
-4.43788203437195e-06
-1.57610966597601e-05
-2.33796600905508e-05
-3.28636227602108e-05
-2.27215567183227e-05
-3.27817992037463e-06
-2.20272980144877e-05
-2.47831860667617e-05
-6.45891882844777e-06
-1.64768112790491e-05
-1.71096398377981e-05
-2.56853514586077e-05
-1.52370806765031e-05
-2.54797096878623e-05
-3.11846067335514e-05
-3.32658679181239e-05
-2.64736202433233e-05
-1.11230487432456e-05
-3.9303629838725e-05
-1.24708133104987e-05
-3.36664983735973e-05
-2.27320672268736e-05
-2.47510562815484e-05
-4.8129209488753e-05
-2.72269878565025e-05
-4.03714605737284e-05
-4.09770725333746e-05
-3.69600781292067e-05
-2.00340478506631e-05
-1.60022001989466e-05
-3.78294264998058e-05
-2.97856002496178e-05
-1.52498359639952e-05
-5.23737697741849e-05
-7.6272361665855e-06
-2.12730229533534e-05
-2.16144853518338e-05
-3.38715924908848e-05
-1.99150337640197e-05
-1.86729050179504e-05
-3.02412140851931e-05
-1.36847377310084e-05
-3.61572349908883e-05
-2.25553390058011e-05
-2.10380838305643e-05
-2.01238885600338e-05
-1.02974446428608e-05
-3.46122151298198e-05
-1.05592577945549e-05
-1.96311163728703e-05
-4.04769063371967e-05
-2.80678506471727e-05
-2.34495749650363e-05
-5.27882435443042e-05
-3.06519217675798e-05
-1.62649585217897e-05
-2.15615871033668e-05
-2.39085817762549e-05
-4.57222629686146e-05
-3.25718054783366e-05
-1.67038064148222e-05
-1.51362569936452e-05
-2.7523647325032e-05
-2.89856299076361e-05
-3.84506778697774e-05
-1.41289702090042e-05
-4.83408427668188e-05
-1.65276447631009e-05
-1.71963944080473e-05
-2.28077264665814e-05
-2.20256675784845e-05
-1.47465168098686e-05
-3.35296482020873e-05
-1.31989834809645e-05
-1.97746204789848e-05
-8.19296116426071e-06
-2.73063456822088e-05
-1.93215003230412e-05
-9.73342591073717e-06
-3.55423965627799e-05
-3.33663477083769e-05
-1.28589157518956e-05
-1.82703960943777e-06
-3.35921598901299e-06
-2.3955801991101e-06
-1.12003393249168e-05
-1.48796294794402e-05
-2.9001946073539e-06
-1.88019613059136e-05
-3.25949295585934e-05
-6.48183645684328e-06
-2.69531834288983e-05
-8.93217693078813e-06
1.53482572613187e-06
-2.31132558079912e-05
-1.91022569345125e-05
-2.35880762045197e-05
-3.91883879408558e-05
-2.86943033841649e-05
-2.65092530314876e-05
-1.924473499957e-05
-1.91484460482045e-05
-1.63283653004682e-05
7.36701541441214e-06
-1.23452955177703e-05
-3.23010143543226e-05
-1.42504742196204e-05
-8.98075490121861e-06
2.08356102833788e-06
-1.5130612989596e-05
-3.83617531645446e-05
-4.32181482916667e-05
-2.3160126670367e-05
-1.84476216554385e-05
-1.28756734794915e-05
-1.71486326395681e-05
-1.76854993835184e-05
-2.13118734322654e-05
-1.91083245395328e-05
-5.21128400551642e-05
-2.19830638598314e-05
-1.44268776617555e-05
-4.86423289325777e-06
-1.74869426862737e-05
-3.49222927533376e-05
-2.3143087753197e-05
-3.23281881449021e-05
-2.31049143586634e-05
-3.92451048950701e-06
-2.66148839061809e-05
-2.53508167305528e-05
9.04648910945789e-06
-2.94109797496902e-05
-3.08268365788691e-05
-2.19587001850892e-05
-9.46978533944549e-06
-1.63666438078605e-05
6.6276133038226e-07
-1.70974644651636e-05
-1.3685644342373e-05
-4.49520646023182e-05
-1.08146466486893e-05
-2.56579192138364e-05
-2.29337795984729e-05
-1.28267708125776e-05
-2.00561681367862e-05
-1.81552590912575e-05
-9.1245437735138e-06
-3.14299408456046e-05
-2.6832067549401e-05
1.36520826952618e-07
-2.07623411985659e-05
-2.45105990798143e-05
-3.72708118683688e-05
-1.4646589621637e-05
-1.90363976042412e-05
-1.45142414375699e-05
-2.29383398329378e-05
-7.3467994545367e-06
-3.22155364076345e-05
-3.64623983733979e-05
-3.79766428171655e-06
-9.97167657766468e-06
-2.86432336108982e-05
-5.41857628787771e-06
-3.5030290199445e-05
-3.19639638413728e-05
-3.73287286450037e-05
-6.05664389838809e-06
-2.40694588476954e-05
-1.62340804877075e-05
-2.17026978735285e-05
-2.61666639853005e-05
-2.51245660568657e-05
-2.46260894694535e-05
1.97610017165066e-06
-2.80612024635064e-05
-1.97323886459903e-05
-1.57380145433218e-05
-9.31422301554321e-06
-6.06734209815179e-06
-1.72912670373887e-05
-2.35156494822163e-05
-7.98941042047138e-06
-9.98317505801577e-07
-2.64543329900126e-05
-1.73285782986305e-05
5.72233337232249e-06
-1.57488791538634e-05
-3.73875825459115e-05
-1.55900900494995e-05
-3.8991783122956e-05
-1.50161247044505e-05
-1.61265052786352e-05
2.78462990953137e-06
-2.25376561648079e-05
-3.72956720831829e-05
-2.1794727021722e-05
-3.21893896697211e-05
-4.06647572438478e-05
-1.07770717595741e-05
-2.79112402156191e-05
-3.61746117800549e-05
-2.24294668592044e-05
-2.54347945843422e-05
-3.28725255260858e-05
-2.09749814905789e-05
-7.68103867159047e-06
-2.83298322857663e-05
-8.39262844513747e-06
-1.12549532501246e-05
-2.87112222152704e-05
-2.1081610456436e-05
-4.54040976045069e-05
-1.39700377103964e-05
-1.24673910050059e-05
-3.49492930534764e-05
-5.04158526866887e-05
-7.69142073364596e-06
-2.8811905074793e-05
-1.50037064435417e-05
-2.01777971508312e-05
-1.84131670905404e-05
-2.51892468056029e-05
-2.03306385104951e-05
-2.56570052097534e-05
-1.38227571295349e-05
-1.65406199816559e-05
-1.4333721810408e-05
3.03897180818262e-07
-1.61881450500612e-05
-2.11896775542558e-05
-1.9000682826104e-05
-1.42777070715435e-05
2.15369556287476e-06
1.6855817209336e-06
-2.27823075007627e-05
-1.63375525662042e-05
-2.77673348420626e-05
-4.49382362991471e-05
-2.80422429064532e-05
-1.00766169896987e-05
-2.57201989358819e-05
-2.4318396907745e-05
-2.88787712142958e-05
-3.97237528633845e-05
-1.46920985255076e-05
-2.30448817343664e-05
-1.05132570982909e-05
-2.83114094131405e-05
-2.98752744260444e-05
-1.75085735816153e-05
-3.58336243337053e-05
-1.86155755089728e-05
-2.47072540739566e-05
-2.33388152344217e-05
-2.26525854338777e-05
-1.92198140241323e-05
-2.49609084696358e-05
-8.50995101082322e-06
-1.48190019695452e-05
-1.20954167520977e-05
-3.33217958690556e-05
8.74349935585197e-06
-2.92223529477135e-05
2.76120440535176e-06
-3.23744077659712e-05
-2.51264289680009e-05
-2.17568505087523e-05
-1.96000859892751e-05
-2.77218147715626e-05
-2.10061122435005e-05
-1.31264254960772e-05
-2.58228837347702e-05
-3.27606839199939e-05
-2.91571572068339e-05
-3.60012955547727e-05
-2.56117585005421e-05
-7.49301004225788e-06
-3.36068140160504e-05
-1.72883346919967e-05
-2.69079439680653e-05
-3.32287195574795e-05
-2.81142321568449e-05
-2.79224679099054e-05
-2.65231998478061e-06
-2.40342273454623e-05
-3.82451893651189e-05
-3.5557364254037e-05
-1.52866236754555e-05
-9.7461176942139e-06
-2.08334861763209e-05
-7.21429344063763e-06
-3.86855403418904e-05
-4.65560858931407e-05
-3.17619015380743e-05
-2.28783180307505e-05
-9.64843059548471e-06
-2.24164042297694e-06
-2.13974082422402e-05
-1.63137350591629e-05
-1.51059829211011e-05
5.50348695071542e-06
-1.66758042141722e-05
-2.13653152325528e-05
-1.62474437633364e-05
-4.03636153791554e-06
-1.4664053767559e-05
-1.230026730647e-05
-3.80341366333184e-05
-2.95162185026272e-05
-2.28423207487669e-05
-3.08091956303209e-05
-6.37209268870494e-06
-1.20131189221806e-05
-2.61027932763625e-05
-3.14240788421176e-05
-2.27042843292693e-05
-8.19652745806463e-06
-1.68894363716614e-05
-2.682014264134e-05
-2.74595453216281e-05
-2.03494338312703e-05
-2.64655608117128e-05
-2.45046490347341e-05
-1.93940389374606e-05
-3.19061499889698e-05
-7.25922128922052e-06
-3.24966339401742e-05
8.360090147277e-06
-1.34020559511167e-05
-3.56774571741574e-05
-3.76359848013494e-05
-6.55517495778404e-06
-4.79505527297306e-06
-4.20152189254298e-05
-6.51657361708367e-06
-1.11456693446516e-05
-2.1586893030943e-05
-1.15367044496993e-05
-1.34768611235678e-05
-1.3699080418414e-05
-1.77311120000056e-05
-4.10249184371425e-05
-1.49673477013534e-05
-3.26081494125936e-05
-4.88224105993636e-05
-1.05726863270806e-05
-1.75777924619795e-05
-2.28707842246621e-05
-2.1388276673768e-05
-2.63706882747035e-05
-2.96365275077564e-06
-3.05029114003828e-05
-3.69538572320861e-05
-3.25536554832364e-05
-1.10210360675421e-06
-3.06594099603893e-05
-1.30536658397665e-05
-3.40717132566919e-05
-1.48601092027702e-05
-1.17838382179346e-05
-1.35203327160766e-05
-2.30271458835469e-05
-1.63016414170848e-05
-1.35969963455905e-05
-2.03209500010023e-05
1.62665820587592e-06
-3.14063362245117e-05
-2.95404063480494e-05
-2.1757305635493e-05
-9.87050143493257e-06
-2.05786246618688e-05
8.37698204243019e-06
-2.59729382454258e-05
-4.47787174034655e-06
-1.06044065297271e-05
-7.67360133362725e-06
9.35620467257036e-06
-5.81265844777231e-06
-8.64348837641083e-06
-1.09613823018612e-05
-3.38724523935586e-05
-9.88731862188351e-06
-1.39273874486324e-05
-3.22254078028433e-05
-1.48195799427797e-05
-3.40182311671726e-05
-9.60780711107077e-06
-2.86901336776939e-05
-3.15324846645326e-05
-2.72524548641794e-05
-8.96379841613922e-06
-3.77208623156718e-06
-2.99896009568215e-05
-2.83368582743411e-06
-2.11324357013931e-05
-1.83971813228861e-05
-9.63590593961827e-07
-2.78540002472349e-05
-8.48496853536709e-06
-4.29571366947332e-05
-2.72307055482188e-05
-2.37225225354636e-05
-1.36418362188404e-05
-3.77295176458681e-05
-7.46467346201693e-06
9.66133102943963e-06
-1.17183638714945e-05
-4.81085243773608e-05
-1.99606715296556e-05
-3.63658818377686e-05
-1.5515525849951e-05
-2.06954998750584e-05
-5.3749673793037e-06
-1.36166647890443e-05
-3.66513157618772e-06
-4.14299288222104e-05
-3.81320247753609e-05
5.31762077458581e-06
-3.22128306093528e-05
-1.3875572023174e-05
-2.40957041606232e-05
-8.73893052077311e-06
-3.17352037465702e-05
-4.59376844239484e-05
-1.94057360590726e-05
-1.10719499050079e-05
6.65547223584768e-06
-2.01818022396954e-05
-1.36547100239823e-05
-1.47318778830111e-05
-1.66904829855374e-05
-8.89100430946666e-06
-1.30035099711295e-05
-1.96929266282353e-05
4.44196480851917e-06
-4.7668835671783e-05
-2.07336036905987e-05
-1.0040354738477e-05
-2.69003214680129e-05
-1.10833259274342e-05
-3.97677339125165e-05
-2.35256482525429e-05
-2.01803560282011e-05
-2.16521235581593e-06
-2.41125903854628e-05
-3.2507011236273e-05
-3.27531287995439e-05
-3.8182749505779e-05
-1.41847050920017e-05
4.36023563363689e-06
-1.15496469375405e-05
-3.3999003840125e-05
-1.27876972570243e-05
-2.72351196943248e-05
-3.45508537476516e-05
-2.69624031984404e-05
-3.66981389871415e-05
-9.5718870274654e-06
-1.24690061435996e-05
-3.98993029528438e-05
-3.17734961413446e-05
-2.42288125456325e-06
-3.78341864528967e-05
-2.88831452524515e-05
-4.9606039746531e-05
-1.45277209461478e-05
-6.19163506281195e-06
-2.45395793979672e-05
-4.5337063809942e-05
-5.09419022337707e-06
-2.86966672020715e-05
-2.2429325521538e-05
1.80345649249803e-06
-2.85923615124716e-05
-7.77015903235128e-06
-1.11737695165641e-05
1.65368849634654e-05
-1.87196053534186e-06
-2.81530936033343e-05
-3.1499442807732e-05
-2.01781366335059e-05
-2.64070983816793e-05
-3.27484511318899e-05
-1.74031600623689e-05
4.24061677856296e-06
-2.51286218610977e-05
-2.04700606542008e-05
-2.8831840477223e-05
-1.96373174370536e-05
-1.86731606803822e-05
-1.83753001514185e-05
-1.89165068019215e-05
-3.75811969344128e-05
-2.53596405713638e-05
-2.47734400870683e-05
-8.90152064002548e-06
-3.3093133532445e-05
-7.85490510251441e-06
-2.84499973803468e-05
-1.55216776282751e-05
-2.40774538731944e-05
-2.04418661125043e-05
-1.32366962527311e-05
-2.50879395415306e-05
3.13003251540372e-06
-2.45339816752584e-05
-2.03717841252179e-05
-1.97002723683565e-05
-2.67748263485065e-05
-3.85535572031851e-05
-1.07473143109793e-05
-2.4999619706337e-05
-2.46672973913657e-05
-1.48781242930197e-05
-3.34050857692569e-05
-2.89686064498943e-05
2.32130337167409e-06
-3.00954603825879e-05
-4.20445075922692e-05
-2.81757520647543e-05
-2.2969869419197e-05
-4.64748761908517e-05
-1.66370635347892e-05
-2.15986184352744e-06
-3.93112046310543e-05
-4.32966997427105e-06
-2.3051078224794e-05
-1.89719883689725e-05
-3.0419971104688e-07
-1.72398472195363e-05
-2.04002121429369e-05
-2.13402916328827e-05
-2.82608996054195e-05
-3.25414600289154e-05
-2.31326379174998e-05
-2.71897479994126e-05
-3.19062093530434e-05
-1.34813298560652e-05
-1.87938659268164e-05
-2.28295702700572e-05
-2.50200985667709e-05
-3.47779019870324e-05
-1.04178714039869e-05
-7.61581020857117e-06
-2.84359329042024e-05
-2.21050195768065e-05
-1.63352321897515e-05
-9.39833953860041e-06
-1.25456918667711e-05
-2.96125618408083e-05
-1.30417380434735e-05
-1.9056659747187e-05
-1.51369538641888e-05
-2.59365076210169e-05
-5.0549908474374e-05
-1.87371085693667e-05
-3.03016569320303e-05
-2.15623900471013e-05
-2.19318872057324e-05
-2.59598981999919e-05
-3.40930714193959e-05
-2.32247368641411e-05
-3.95741723304566e-05
-2.74386283798992e-05
-1.53881243252099e-05
-3.03196226178304e-06
-1.60225255499588e-06
-1.77155902021786e-05
-8.37789110025109e-06
-1.10849818925397e-05
-1.05431442498557e-05
-1.67360934627863e-05
-9.56672575877119e-06
-1.38196548510461e-06
-2.07928133779792e-05
-2.88763231103806e-05
3.23360106747026e-06
1.71782850535959e-06
-2.61432887964017e-05
-2.82545608099097e-05
-1.57957409406595e-05
-5.98578968070587e-06
-1.34255598324679e-05
-8.05461868836765e-06
-2.3895336562005e-05
-1.11232838230257e-05
-3.47604738513459e-05
-1.71891631076263e-05
-2.42036934608268e-05
-6.56174540039522e-06
-4.86275152169089e-05
-1.90158577862e-05
-3.05323097563083e-05
-1.35728550308897e-05
-3.15166660341126e-05
-3.41457026399267e-06
-7.2590965476963e-06
6.00103881317791e-07
-1.88976201812179e-05
-1.53769044773457e-05
2.76972135655549e-06
-4.82149669277574e-06
-6.84979622423756e-06
-1.21950636630376e-05
-2.35219484535338e-05
-3.537021703623e-05
-4.33187708949937e-06
-1.57897547134381e-05
-1.88843746298295e-05
-2.50187146406859e-05
-2.21115580021534e-05
-5.06523183453548e-06
-2.35229541069985e-05
-3.34023637218437e-05
-5.66948853182277e-06
-3.82747013550475e-05
-1.46860674781008e-05
-2.87235832956906e-06
-1.33862879314564e-05
-8.88146818694092e-06
-1.62342201462138e-05
-3.11888604290338e-06
-3.08632601008445e-05
-2.50024137814114e-06
-8.84535538217944e-06
-3.87258747220096e-05
-2.90912544266516e-05
-3.41368277262738e-05
-1.1940358941278e-05
-4.03821983903819e-06
-4.11131598180821e-05
-6.03682889695672e-06
-4.66829720593527e-06
-5.63149827891103e-06
-6.19643948468879e-06
-2.91113459007535e-05
-2.60038719926478e-05
2.87129881277537e-06
-1.9875358911264e-05
-3.0256812836334e-05
-2.14136638674957e-05
-2.38711141830119e-05
-2.45904312830768e-05
-2.33294754841519e-05
-3.03249658052983e-05
3.58991423635936e-06
-4.12459116116196e-05
-2.6503801767738e-05
-1.16474020694731e-05
-2.23400146299663e-05
-1.51488273541048e-05
-1.26090747269352e-05
-1.88743925337983e-05
-1.99673949652564e-05
-3.719221302606e-05
-1.69845981469525e-05
-6.72114680500419e-06
-1.6673175282661e-05
-1.41694677116501e-05
-4.19353681894884e-06
-3.44488070274024e-05
-2.83007174441394e-05
-1.95328399114668e-05
-1.81290599206989e-05
-2.43993422393424e-05
-3.53601448777372e-05
-3.10146523873783e-05
-2.19634175454053e-05
-2.29836106807742e-05
-1.59370490514985e-05
-2.30234295831886e-05
-2.32152980412319e-05
-2.11468388441607e-05
-1.4710046998689e-05
-2.79709137484296e-05
-3.05859791734393e-05
-1.18667832190502e-05
-1.66092083909011e-05
9.83917426800001e-06
-2.49024497231288e-05
-2.43616317662739e-05
-2.78391605790142e-05
-2.78630507344813e-05
-1.02203514127442e-05
-1.43243877656719e-05
-2.46938753435232e-05
-1.30286006032483e-05
1.69293919702421e-05
-4.51513239952071e-05
-2.14425021835408e-05
-3.49221970155433e-05
-3.72691533208349e-05
-3.18748892303405e-05
-2.52838798591735e-05
-3.18730705193159e-05
-2.07572731938205e-05
1.77576580194849e-07
-1.18492056861013e-05
-2.71960845210369e-05
-2.38615492376885e-05
-2.81431347090616e-05
-2.61448349392805e-05
-1.70989731108818e-06
-1.52384737200761e-05
-2.15078883214679e-05
-2.05945658857416e-05
8.29993405666732e-06
-4.23436986977073e-05
-3.1631001107883e-05
-1.80469761403705e-05
1.16314522089703e-06
-1.1332920542014e-05
-3.42368671641629e-05
-4.54279225593486e-05
-5.9468079826194e-06
-1.98257749119427e-05
-1.94974162589945e-05
-4.02882880743724e-05
-2.34073327056323e-05
-1.92894453621295e-05
-3.15653135375362e-05
1.14154805300657e-05
-1.9908140598622e-05
-3.0263470601218e-05
-3.72992285717812e-05
-2.06701155024468e-05
-7.76254391738234e-06
-4.37619129719862e-06
-2.01541161110792e-05
4.35354134441398e-06
-4.124074939083e-06
-1.9825264049691e-05
-3.65090233729711e-05
-3.31142802871886e-05
-6.23786267958714e-06
-2.06242924157992e-05
-8.40665114539891e-06
-2.81792761961165e-05
-2.90849144691314e-05
-9.56502946293692e-06
-4.42093750703873e-05
-7.65558872396885e-06
-2.30422683499919e-05
-2.85608507443596e-05
-2.73697820615995e-06
-2.40858103670435e-05
-4.60214961087037e-05
-1.2791554777134e-05
-1.3787883732411e-05
-2.1882176654375e-05
-1.31758906677948e-05
-1.08701891159707e-05
-4.06571163106448e-05
-2.1264821694125e-05
-1.09430588849204e-05
-2.40648256073106e-05
-3.76528073662468e-05
-2.24669707942642e-05
-2.42061461113998e-05
-4.14829562072139e-05
-3.89812299966594e-05
-1.57605641204023e-05
-3.12560019634847e-05
-8.64286358388083e-06
-1.90977532560959e-05
-3.91639240821109e-05
-1.68823960074857e-05
-3.40687870312662e-05
-3.23204414477187e-05
-3.1676320921012e-05
-3.51744447691604e-05
-8.21410019742823e-07
-1.32899552347086e-05
-4.46636708476484e-05
-2.40826480553247e-05
-2.20992927366244e-05
-1.65561921882705e-05
-3.07290312860916e-05
-1.44835024695163e-05
-1.80998351599865e-05
-5.29743993397531e-06
-2.7242516516767e-05
-9.8403445498257e-06
-2.43646713975589e-05
-2.4023074231561e-05
-2.92509187018508e-05
-1.43963297148034e-05
-2.08079667372006e-05
-6.37137757919363e-06
-5.0664337983983e-06
-1.72306136076622e-05
-6.52076242891519e-06
-1.43927177912689e-05
-2.95412124679054e-05
-1.71651740334732e-05
-2.51923382008493e-05
-1.5107066355558e-05
-2.28333846084539e-05
-1.4042902767109e-05
-1.44650078579013e-05
-2.24224683630412e-05
-1.31337828380866e-05
-1.00277144629153e-05
-1.73413898100359e-05
-8.22602318081273e-06
-1.4100169179479e-05
-9.39411684508362e-06
-2.96547400104151e-05
-1.60229763059778e-05
-4.25106047316194e-06
-1.56993517357124e-05
-2.56738567833063e-05
-2.72155525080243e-05
-1.18115488221732e-05
-1.71847786072002e-05
-5.87518166373828e-06
-9.53672948567497e-06
-3.73713638433087e-05
-3.16285967134169e-05
1.16602651990214e-05
-3.18367880270191e-05
-1.01608629708408e-05
2.20713184512982e-06
-4.95836132220134e-05
-3.38125442638914e-05
-2.83194582696382e-05
-2.48167006166199e-05
-5.02509338519328e-06
-1.56601339049645e-05
-2.12441327561524e-05
-1.05035681903451e-05
-2.76369037562087e-05
-1.45662081682385e-05
-6.08689590002329e-06
-5.57778338951349e-06
-2.72793602754694e-05
-1.85059629012056e-05
-3.18023732972848e-05
-2.32661394410941e-05
-6.85800338816439e-06
-1.99304456014895e-05
-1.75780318444876e-05
-3.4365671848476e-05
-2.29249414736657e-05
-3.969239190852e-05
-4.36241184554491e-05
3.34146629655823e-06
-3.46879077487305e-05
-1.28944230649318e-05
-1.92268309056321e-05
-2.71667119671527e-05
-3.60601415862453e-05
-4.01344642472591e-05
-4.83870827496695e-06
-1.95878655511737e-05
-8.79159024835966e-06
-2.28291761653816e-05
-1.53684033114576e-05
-3.03710094111311e-05
-1.05781111547232e-05
-3.46091027565534e-05
-2.25814232172667e-05
-3.04637792757285e-05
-1.25849966688124e-05
-3.02848162516452e-05
-1.84121015630352e-05
-2.74663876106136e-05
-3.50158546430253e-05
-8.82760001334334e-06
-2.8014684283816e-05
-1.78136015715916e-05
-1.24622328989046e-05
-2.55258625554936e-05
-2.72633024817525e-05
-2.50621355522111e-05
-3.28805140301312e-06
-9.6970556637197e-06
-1.24772178537245e-05
-1.75030719686435e-05
-1.15483451978463e-05
-1.58529620833103e-05
-1.37771678591426e-05
-2.74569698392881e-05
-8.22455411548377e-06
-3.39435042376483e-05
-1.06514024790488e-05
-1.91153535387864e-05
-7.78869833303875e-06
-1.5807013596065e-05
-1.56482366775835e-06
-2.52164597097802e-05
-3.28544797118332e-05
-3.38416131661014e-05
-2.23037205797432e-05
-2.23839279824318e-05
-2.73985221809253e-05
-2.05618008881311e-06
-2.92806978085761e-05
-1.07182525248606e-05
-1.17480620171659e-05
-1.11843063171513e-05
-3.57892724353922e-05
-2.19801065093677e-05
-3.09955984515754e-05
-1.05587093228935e-05
7.03114514795852e-06
-2.83958344861123e-05
-3.00652714252029e-05
-2.79863033074734e-05
-3.25688570977873e-05
-1.26767444393469e-05
-2.42553919318063e-05
-2.93173947846865e-05
-3.11526717900683e-05
-8.88591869521044e-06
-1.27279019742294e-05
-1.60669897247219e-05
-1.6348361957606e-05
-1.98077415135141e-05
-2.7914482380898e-05
-2.74334055454771e-05
-1.33816823556888e-05
-1.37312885974797e-05
-3.83435213755489e-05
-3.60444030606652e-05
-2.48611048874598e-05
-1.14339378545385e-05
-4.63791050761918e-06
-3.87320147990037e-06
-1.49931361072884e-05
3.88329400472197e-06
-3.42158597906956e-05
-2.48674416455022e-05
-2.30099792731006e-05
-3.38662235394721e-05
-2.2393289865911e-05
2.14108249354505e-06
-3.70626369378659e-05
-3.6744864380541e-06
-1.82983066025315e-05
-6.65293537581849e-06
-1.09928545636843e-07
-3.31920957354002e-05
-3.8792386116783e-06
-1.55903378392038e-05
-3.05720737846276e-05
-2.19916577027595e-05
-1.87274472136764e-05
-2.59435275389242e-05
-9.0598511975309e-06
-4.33839580023809e-05
-1.62774375800344e-05
-2.3828886250122e-05
-1.0706953341171e-05
-1.01646241804622e-05
-2.38975726301881e-05
1.62772979915058e-05
-2.12975658878073e-05
-1.2610613624056e-05
-1.84274313058358e-05
-3.0276456899967e-05
-2.81400442638522e-05
-2.54453130521222e-05
-8.60922407376687e-06
-7.01440353806699e-06
-3.19873824125295e-05
-3.08557022605553e-05
-9.24389547649594e-06
-1.5975042209744e-05
-1.54676733618819e-05
-1.95893985201865e-05
-1.89759476617458e-05
3.88704988836418e-06
-2.71831320271222e-05
-2.96765429320526e-05
-3.01316280442111e-05
-9.00269059944334e-06
-1.26513316334387e-05
-1.22224293322648e-05
-2.92657532165133e-05
-3.10284076482404e-05
-2.41309590086665e-06
-1.43690793431579e-05
-7.03781028369374e-06
-1.73618950199855e-05
-2.42080240012849e-05
-9.96909169068588e-06
-2.09954425174146e-05
-8.40416190975403e-06
-2.33611167142511e-05
-1.44541973871149e-05
-2.19058980723454e-05
-1.12192624811541e-05
-6.59721482542907e-06
7.80241283913372e-06
-4.8626865848271e-05
-1.6487628929643e-05
-1.44845966135118e-05
-1.28994587471545e-05
-1.39476870720333e-05
-3.01550221435565e-05
-3.28818483875235e-05
-2.01256600581029e-05
-5.77430865720836e-06
-1.3677522767642e-05
-2.80926594065505e-05
-4.12940306534931e-05
-3.79124268464916e-05
-2.23843100616412e-05
-4.6210097581128e-06
-3.50685888931323e-05
-2.4537851629852e-05
-1.26257967292957e-05
-1.94995046829602e-05
-4.26658632103074e-05
-2.0702754149848e-05
-3.05634763912624e-05
1.49173697700061e-07
-9.54010156261658e-06
-1.15130612266662e-05
-2.45420275274374e-05
-2.73632302914734e-05
6.71355058550679e-06
-1.83654926145627e-05
3.91072914647321e-06
-2.41719167401567e-05
-5.62763618695083e-06
-1.82587707560406e-05
-2.02934120000696e-05
-3.51184047181948e-05
-1.48069966555657e-05
-2.55978360841435e-05
-2.40421787345805e-05
-4.90380795798616e-05
-3.37423163390503e-05
-3.78918941086677e-05
-2.42456606015064e-05
-3.67004366309984e-05
-1.56812338051554e-06
-1.51034813659849e-05
-2.41138381811405e-05
-4.47811047189502e-05
-2.03798738683622e-05
-4.33267980756997e-06
-2.4559174013854e-05
-3.34161253483417e-05
-5.4094123690699e-06
-2.089606671917e-05
-1.35207523949591e-05
-2.81410913829316e-06
-2.97968664211438e-05
-3.30415691174941e-05
-7.4831752348173e-06
-7.56562355386676e-06
-2.29365947859949e-05
-1.75446424462856e-05
-3.49504022646525e-05
-2.42810572596665e-05
-4.87013815316342e-05
-4.39366986404456e-05
-1.36310731745043e-05
-2.62583082759318e-05
-1.9420215192028e-05
-1.50347650735097e-05
-9.11665641848799e-06
-4.01337501240395e-05
-2.41171616573832e-05
-7.44232606487643e-06
-1.89027207847758e-05
-1.28010330975679e-05
-1.03731984462382e-05
-8.73314239737554e-06
-1.95160967119973e-05
-1.16133569214712e-05
-3.5272855032116e-05
-3.73577924271249e-05
-3.40913385016934e-06
-3.11397351065061e-05
-3.0833824474332e-05
-3.92304752353832e-05
-2.04984933997792e-05
-3.13033515329442e-05
-2.94248819833069e-05
-2.1207316424812e-05
-1.81091187933571e-05
-2.46909763240188e-06
-1.06156738527406e-05
-2.12582092465645e-05
-3.01881964821426e-06
-7.6402192557579e-06
-4.48291737080557e-05
-1.65378657033577e-05
-1.67253853987326e-05
-1.65693381122432e-05
-3.58001250354874e-05
-1.89409820898361e-05
-2.94280745529545e-05
-3.69883712797716e-05
-2.674262923799e-05
-3.34731469484536e-05
-4.36992925360164e-05
-9.82541167307711e-06
-3.50160731610085e-05
-3.54193470300118e-05
-7.96043551571225e-06
-1.16881650780446e-05
-2.9252998693108e-05
-3.35938388937312e-05
1.59575576522885e-06
-1.18531487293126e-05
-8.42631140579019e-06
-1.44904660667834e-05
-1.54008648236974e-05
1.40414034715782e-05
-2.35374315232149e-05
-1.51151662329259e-05
-2.39317556641327e-05
-1.48452877819046e-05
-2.36914542890452e-05
-3.34118772212376e-06
-2.79767160013855e-05
-2.7051163093583e-05
-1.22654853096159e-05
-2.09789805089683e-05
-1.41114737167522e-05
-2.38404864622685e-05
-5.12219329957397e-05
-4.04402860156326e-05
6.12959067038621e-06
-3.65781793587651e-05
-1.10002536477191e-05
-1.8846198342324e-05
-1.80929243711559e-05
-2.31261364337062e-05
-3.54716551978317e-05
-2.59245057034136e-05
-8.33105513870651e-06
-1.91033724673341e-05
-3.39846167850532e-05
-3.61637130708506e-05
-2.17396122657482e-05
-5.35628658397025e-06
-4.81253727471701e-05
-1.32124098874248e-05
-1.16149096721881e-05
-2.05920338932933e-05
-2.91192506244618e-05
-3.63480208779469e-05
-5.16331688704832e-05
-2.01934070537405e-05
-2.83607660675335e-05
-3.07028716239548e-05
-1.83325944706622e-05
-1.1113165154952e-05
-1.0422488871864e-05
-1.64821191566222e-05
-1.94509562313648e-05
-1.13006811892055e-05
-3.14464953947285e-05
-1.69128711201623e-05
-3.88587150379209e-05
-2.79113488486336e-05
-3.29355796407291e-05
-1.51947420663868e-05
-1.84361545611041e-05
-1.21892040422211e-05
-3.07001120713514e-05
-3.56070270712545e-05
-3.34053992529554e-05
-3.16505374262832e-05
-1.3794228615634e-05
-1.21752043765335e-05
-1.60362166968221e-05
-2.19894978488818e-05
-1.31377950981823e-05
-1.58282358134911e-05
-1.18126627563459e-05
-2.38336771376388e-05
-3.96920294564182e-05
-7.54005323093297e-06
-2.65761051237146e-05
-2.44384359877882e-05
2.39419445698901e-06
-8.0123918366989e-06
-8.29986216613845e-06
-2.7319626973977e-05
-2.06428651561813e-05
-1.95412226236186e-05
-1.95499663290223e-05
-3.95723658295685e-05
-2.42138984273657e-05
-2.18494648685902e-05
-3.31849224049126e-05
-4.14947926889069e-05
-1.05175982515946e-05
-2.07507606809391e-05
-3.62582508224436e-05
-1.46770659009244e-05
-2.24495979262976e-05
-1.13994223251666e-05
-1.0844877983315e-05
8.03259252160357e-06
-5.28078979425499e-05
-2.65825771698836e-05
-1.10172934260358e-05
-1.76692481714451e-05
-2.38755464775778e-05
-2.43740234088905e-05
-6.71002120444155e-07
1.31167393761778e-06
-2.18725778747648e-05
-2.00372543395707e-05
-1.95590667127047e-05
-3.96293294807225e-05
-2.68000789148447e-05
-2.92312313347838e-05
-8.77785774241816e-06
-4.15395444609348e-06
-1.52759210547724e-05
-1.12179327223957e-05
-3.70675465773785e-05
-9.99657580711657e-06
-1.83231812789285e-05
-8.39090020071814e-06
6.54290757794537e-06
-2.24709115242056e-05
-2.13499415520018e-05
1.5230209685052e-05
6.51279408474031e-06
6.29493484456118e-06
-1.61487191071189e-05
6.34718761053004e-06
-4.06015844054078e-05
-3.96153870313046e-05
-3.2256116329451e-05
-2.92564761720962e-05
-4.54018189321893e-06
-3.13688776559588e-05
-1.52580965939763e-05
-2.5933571076048e-05
-1.70992739180834e-05
-4.90102084324896e-06
-1.50185250787909e-05
-3.4046617230196e-05
-5.15075561962837e-05
-1.04293724542581e-05
-4.43937810015069e-05
-2.04695879276384e-05
-1.31214567950856e-05
-1.28981627338023e-05
-2.60200951807465e-05
-3.66700475416624e-06
4.06931032659505e-06
-4.5213881671658e-05
-2.41696451049356e-05
-1.64819395980836e-05
-3.04785144943536e-05
-2.75083981620577e-05
-2.41644955788794e-05
-1.95579337831545e-05
-3.39702141136855e-05
-1.50997924579587e-05
-4.90258941684973e-06
-2.37303941693203e-05
-2.78632966745479e-05
-1.14938017599024e-05
-2.7475315641711e-05
-3.18037441000019e-05
-3.23735474349618e-05
-1.74870936600541e-05
-1.75300517076226e-05
-1.52416339103101e-05
-2.17553938274686e-05
-2.57728412611939e-05
-3.89027158121977e-05
-1.62700111098962e-05
-2.47655979610526e-06
-2.00228727981635e-05
-7.89496899697423e-06
-1.65387589869444e-05
3.49880507249666e-06
-9.66907464632127e-06
-3.89573991181202e-05
5.40450311929492e-06
-2.72350867067634e-05
-2.95355745851592e-05
-3.02259788542329e-05
-3.89727256485735e-05
-2.12617590487619e-05
-1.37425197278582e-05
-2.47025414314652e-05
-4.63728634009645e-05
-1.94587448697414e-05
2.38392648712905e-06
2.82840470636033e-06
-8.04754463508419e-06
-2.6122043272621e-05
-3.22919127097206e-05
-3.16421786113651e-05
-2.17774919664095e-05
-2.97653362842097e-05
-1.3918370756434e-05
-2.52956113085369e-06
-2.37352771024707e-05
-3.9672075449232e-05
-1.50437976884847e-05
1.11393366853244e-07
-2.52406754572364e-05
-3.83571660035968e-05
-2.83272756479007e-05
-1.73234210621628e-05
-1.19007134794395e-05
-2.13463585702575e-06
-1.35707520469668e-06
-1.90918678279919e-05
-2.21448578805996e-05
-1.82636705687928e-05
-1.28080722687189e-05
-2.09662876705639e-05
-4.39605358205593e-05
-1.74187768594227e-05
-2.8185143616034e-05
-3.91553020329702e-05
-4.14857698780676e-06
-4.54355164020525e-05
-3.98729260957027e-05
-2.18605284720521e-05
-2.14495485956678e-05
-3.80748031231088e-05
-1.45921673841625e-05
-1.28843759713225e-06
-6.918715348614e-06
-1.67573256453224e-05
-3.55814821502706e-05
-2.69765702582196e-05
-1.22419540398936e-05
-4.81514543039256e-05
-3.64083119945101e-05
-3.08615058517071e-05
-2.36867978665434e-05
-2.37879154362201e-05
-3.3510113711128e-05
-2.97931999594965e-06
-2.2233109943511e-05
-5.60313157056145e-06
-2.97786528477582e-05
-3.73145495216822e-05
4.98822261374303e-06
-2.71120742384962e-05
-1.33536386585766e-05
-2.19314860612194e-05
-2.22215348520955e-05
-2.19104782609943e-05
-6.4463613898936e-06
1.94735509989202e-05
-2.1977859604847e-05
-2.0997724629214e-05
-2.38733191039606e-05
-1.43626050050703e-05
-1.60496834373684e-05
-7.96110251910259e-06
-2.24167095804648e-05
-2.46333737506334e-05
-2.68843849724382e-05
-7.00114581478938e-06
-1.6222848097196e-05
-2.66292349056828e-05
4.89788753934045e-06
-1.60832096631379e-05
-1.62705483176763e-05
-1.88494133474629e-05
-3.59387017226618e-05
-1.39503015789944e-05
-2.70516898112631e-05
-3.75712760411536e-05
-2.75786687433701e-05
-1.89550321245403e-05
-8.65000190517486e-06
-3.90774690036168e-05
-5.30546766467159e-06
-1.81946320214935e-05
-2.49909339853832e-05
-3.83710273683195e-05
-5.3777368639966e-05
-3.7213631323452e-05
-2.33955680198654e-05
-1.28382804590551e-06
-2.62943436471637e-05
-1.96029623669992e-05
-3.29756212159843e-05
-9.05085030512952e-06
-2.50670918959113e-05
-2.23536615296531e-05
-2.30256482993578e-05
-3.76114408477386e-06
-2.51306411185574e-05
4.33640699373202e-06
1.3236090545083e-07
-2.05383902987534e-05
-3.89039097679198e-05
-1.70438648784316e-05
-1.1038621411477e-05
-3.0161626745935e-05
-1.33651311062839e-05
-2.80038545389908e-05
-2.39937413793859e-05
-1.51516825608884e-05
-5.25232903980774e-05
-2.73977674925239e-06
-1.51573357510439e-05
-3.06882001659675e-05
-1.81677384049999e-05
-3.36791576708712e-05
-1.60518205880988e-05
-3.17303788185477e-05
-2.81967226310254e-05
-7.94128302570136e-06
-3.63547110684492e-05
-1.21271498331077e-05
-4.02259419411111e-05
-1.99021240797735e-05
-2.65928738126596e-05
-2.83253476716038e-05
-3.47420752937553e-06
-1.92840163931631e-06
-3.83593635377805e-05
-1.78846500088192e-05
-2.10742204456765e-05
-1.20750738909745e-05
-7.71134935935826e-06
-2.06198007678762e-05
-1.54688197742606e-05
-1.77395833028904e-05
-1.66303743519216e-05
-1.98565263577897e-05
-1.71290708717624e-05
-1.13921363750551e-06
-3.41655124536545e-05
-2.0965282328065e-05
-3.30302270621804e-05
-6.35866653890178e-06
-1.26481473524602e-05
-4.15821409842186e-05
-1.62314865286471e-05
-2.79184206163886e-05
-8.75883317460793e-06
-1.50492723390446e-05
-1.43860655808343e-05
-1.39997670594524e-05
-3.10528121230651e-05
-2.31548230313963e-05
-4.54331667602933e-05
-2.46873323162434e-05
-1.06303662201973e-05
-2.56979007943049e-05
1.17926770205329e-06
9.09385505948613e-07
-2.29481306901985e-05
-3.41771476332526e-05
-2.04016729521298e-05
-1.43431790194403e-05
-2.41554109408847e-05
-2.10964037112835e-05
-1.9188704522251e-05
-1.43072520300112e-05
-2.19519206452643e-05
-2.00296217818952e-05
-1.15970141344051e-05
-2.74960136255978e-06
-3.26896983899221e-05
-4.86684393002757e-06
-2.86541056761745e-05
-2.12269627021782e-05
-4.10369811084857e-05
-1.00976548641566e-05
-1.40417029496478e-05
-2.51358972488635e-05
-2.63565868227877e-05
-1.96836163118663e-05
-1.79227588336215e-05
-1.05448934228522e-06
-2.16556790673895e-05
-5.21162273300203e-05
-1.90150075233765e-05
8.42153162320017e-06
-2.90761468824982e-05
-4.05086406208906e-06
-3.02213669565638e-05
-2.6806371082995e-05
-3.34479696178146e-05
-2.23594464357589e-05
-3.10655735534303e-05
-1.24385401703799e-05
-2.80022065767291e-05
-3.26093951046546e-05
-2.25240999087222e-05
-1.29471326477686e-05
-3.34753324387698e-05
-3.10933791584415e-05
-2.12959755231661e-05
-3.34185880638378e-05
-8.56547714536184e-06
-2.51327937494195e-05
-2.81975893479979e-05
-3.13868312172325e-05
-2.32044568453875e-05
-1.71880285097517e-05
-3.7146943206409e-05
-2.54395799250312e-05
-1.56920965784254e-05
1.66054687148591e-06
-1.7259905219403e-05
-9.03112638189117e-06
-2.02742418380143e-05
-2.28426849345163e-05
-1.59174792380118e-05
-9.16331143041471e-06
-2.30543723609793e-05
-3.25623747733985e-06
-2.39735557967942e-05
-9.84978255664546e-06
4.71215397552914e-06
-2.31644647557019e-05
-2.52596246761014e-05
-2.32336729337107e-05
-4.34204279200927e-05
-2.74693469622698e-05
-2.91162785662186e-05
-3.16680966923122e-05
-1.38142529724997e-05
-1.40554653252026e-05
-2.15636502950803e-05
-2.18249106662932e-05
-1.39682606148255e-05
-1.78732548957466e-05
-2.78267348519693e-05
-7.76149160888928e-06
-2.98674069022845e-05
2.64839925691511e-06
-2.33217547252423e-05
-1.78122089996016e-05
-1.53765121723464e-05
-2.12874653460469e-05
-2.10738103909684e-05
-1.35073677160922e-05
-1.89985177175494e-05
9.21532446193353e-06
-8.54297828360085e-06
-2.48746445099822e-05
-2.76505951772672e-05
-4.12559943106712e-07
-1.23051379944853e-05
-3.87731054655218e-05
-5.13898606424859e-06
-3.46028478294454e-05
6.79331886508759e-07
-2.73053453014249e-05
-2.15409327367453e-05
-2.82250983519627e-05
-3.57438641731331e-05
-4.80258389114527e-05
-1.655471045456e-05
-1.2210869255641e-05
-3.41141657349369e-05
-1.65376631039008e-05
-2.57744601084577e-05
-2.74322429912682e-05
-3.56082519124335e-06
-2.29837079083555e-05
-2.02919738127411e-05
-1.20786773360639e-05
-2.86795221441561e-05
-2.33894476499828e-05
-1.40429520872602e-05
-1.25770906207176e-05
-1.86122914458915e-05
-2.59013429049498e-05
-2.34529424257807e-05
-1.58660295447026e-05
-2.03674315813851e-05
-1.46617118726098e-05
-3.69313502681087e-05
-4.01535801401082e-05
-1.72876376890311e-05
2.68275503125084e-06
-2.58619387306626e-05
-1.94103552884662e-05
-1.43922320055914e-05
-3.4187515171392e-05
1.12370438226857e-06
-1.29290536665153e-05
-1.72481274501238e-05
-1.28974532263071e-05
-1.57238929629016e-05
-4.43285556500076e-05
-3.09940209128206e-05
-4.56162999001282e-06
-1.32906523906665e-05
-3.82246487716991e-05
-3.82580494134702e-05
-1.66898018465015e-05
-3.29619863268481e-06
-2.01553353467398e-05
-2.14033141858612e-05
-1.66476316299107e-05
-3.35167822796199e-05
-2.18022507478954e-05
-3.51772234088317e-05
-5.84003010273353e-05
-1.72984473921225e-05
-3.0391008626185e-05
-1.82654722642822e-05
-1.8313618821003e-05
-7.4388631100764e-06
-3.48035210213893e-05
7.4326785295943e-06
-2.45680645931264e-05
-3.57951978753624e-05
-6.18346521702486e-06
5.09206951846319e-06
-6.14893365890476e-06
-1.13952407186307e-05
-7.2726236251336e-06
-1.29341859733829e-05
-5.40877300177827e-06
-2.70392764383366e-05
-2.66047952050292e-05
-3.64473349696628e-06
-1.55806912084197e-05
-1.9452736329526e-05
-2.8855989856656e-05
-2.25227977635394e-06
-1.30167809551614e-05
-2.75894885766047e-05
-1.83059232160793e-05
-2.16123609815011e-05
-5.24674749414873e-05
-9.06544861884884e-06
-4.07089841738748e-05
-2.00481835936362e-05
-2.55445452730038e-05
-3.88531676154302e-05
-2.13354067315534e-05
-3.24082914062849e-05
-1.34620881821737e-05
-4.57544169616166e-05
-3.85699916938811e-05
-3.18344850575552e-05
-1.11557243343287e-05
-3.04641128116357e-05
-2.5331305070997e-05
-2.811813966786e-05
-2.79678584818859e-05
-2.85158029077924e-05
-6.05291270485865e-06
1.78520079810747e-06
-1.01576946902958e-05
-1.75296850305692e-05
-1.00749568114816e-05
-2.9425346054639e-05
-1.79299373335878e-05
-3.30353565198182e-05
-1.67459940748802e-05
-1.55415230941068e-05
-3.45414008652961e-05
-1.65367689110379e-05
-9.80432951662659e-06
-1.57889969260715e-05
-2.33582634671316e-05
-2.23588623386915e-05
-2.73176932557816e-05
-1.52931185369794e-05
-1.52810526858378e-05
-2.02093100841995e-05
-2.36791278639448e-05
-1.00926177003539e-05
-4.3704999553974e-05
-3.78914626177707e-05
-1.54839912415999e-05
-6.59198991791643e-06
-4.47172476934278e-06
-7.17608279495022e-06
-1.42312935592775e-05
-1.13041239502093e-05
-2.22811893852479e-05
-2.98245678263853e-06
-2.04641863389723e-05
-2.53196545765205e-05
-1.4070811322093e-05
-6.96449062871459e-07
-6.76059555562531e-06
-1.61163129644334e-05
-2.08451548719546e-05
-6.58602411921766e-06
-1.58658506137617e-05
-2.4072259284577e-05
-7.46783681173198e-07
-1.90092342175425e-05
-1.1271293093128e-05
-1.30166775239101e-05
-3.57073180571069e-05
-1.38275857442347e-06
-2.35458624978378e-05
-1.10630977695252e-05
-3.02567331858945e-05
-5.04538937468322e-05
-1.75406419168174e-05
-1.46037320133565e-06
-1.88742843245086e-05
-1.65372286901936e-05
-2.58464893620057e-05
-5.40889930608469e-06
-2.61881148332279e-05
-3.04843873622058e-05
-1.45586070101085e-05
-3.05497586867761e-05
-3.34923229461539e-05
-3.27205786362382e-05
-3.58759121899252e-06
-4.36132730401573e-05
-4.1039202105544e-05
-1.72241684987968e-05
-2.52270684818021e-05
-2.81271222987008e-06
-2.84200230450616e-05
-1.06512519755091e-05
-4.55855410084103e-06
-2.60447042560744e-05
-1.4407039291513e-05
-1.38637961688962e-05
-2.67748434791408e-05
-1.7551340199423e-05
-2.42731252228382e-05
-2.7090350025685e-05
-1.85172445567009e-05
-2.93886334882112e-05
-9.65723268621029e-07
-2.73437623432255e-05
-3.0489607970808e-05
-2.67902184378717e-05
-2.14300708881739e-05
-2.63287099520734e-05
-1.65837147464432e-05
-2.73947396018455e-05
-8.58703145359487e-06
-3.28543943118124e-05
-4.33687839086276e-06
-2.40400208968944e-05
-1.85115582301805e-05
-1.38631453806311e-05
-3.34369937048786e-05
-3.75044408299966e-05
-1.33865399253799e-05
-1.85561856929528e-05
-3.70138338289671e-05
-1.71792471440962e-05
-1.47573865072037e-05
-6.67784275851706e-06
-1.35053833628192e-05
-1.99222005648123e-05
-1.05388435134578e-05
-1.32882125646077e-05
-1.84936891702315e-05
-9.53060027694052e-06
-4.81364478679943e-05
-1.83655472500027e-05
-5.1398975627383e-06
-3.89236113352095e-05
-3.04957696834498e-05
-3.22163317676144e-05
-1.99011355553412e-05
-2.01351149874571e-05
-7.26103906542704e-06
-1.38179831502046e-05
-2.87443097106471e-05
-4.09259410188093e-06
-2.06438450573711e-05
-3.35125581717333e-05
-2.0649642497256e-05
-9.78635911608266e-06
-1.26515042045234e-05
-2.34185022237075e-06
-4.88951577607582e-06
-3.77053341096613e-05
-1.04460920147927e-05
-1.7797176533049e-05
-3.07050407086658e-05
-1.63032535744675e-05
-3.18599318180808e-05
-1.36722176459667e-05
-1.44726352072027e-05
-2.7118298976571e-05
-2.06189684431776e-05
-3.1725632506503e-05
-2.63576381869567e-05
-5.2255800980789e-05
-3.34341633278045e-05
-4.02583509937111e-05
-1.1651546516477e-05
-2.12905371330149e-05
-1.79267035031911e-05
-2.91393690069196e-05
-1.14529003715108e-06
-1.94169989681728e-05
-4.30942438446375e-06
-2.17683668214484e-06
-2.51637533776079e-05
-3.03463272513626e-05
-2.30747135402999e-05
-2.881062836557e-05
-1.2413652618976e-05
-4.23857608893323e-06
-2.83580714955077e-05
-2.43092765637499e-05
-1.29372480697388e-05
-2.18125760173323e-05
-4.96821915827691e-06
-1.42845751070857e-05
-3.85445566161886e-05
-2.60525038151262e-05
-3.5123122177377e-05
-1.95103685285086e-05
-3.11335987252133e-05
-1.08499130581411e-05
-2.23601683735456e-05
-3.07378833287283e-05
-3.82353681990615e-05
-1.59353779663796e-05
-1.07589789301231e-05
-6.02699506765969e-06
-1.53191836080557e-05
-2.35648240898888e-05
-3.40974418968641e-06
-2.08673919797073e-05
-1.10124963877684e-05
-2.87923601705237e-05
-7.00114366790944e-06
-3.60894867214809e-05
-1.88053070533007e-05
-1.64806386904937e-05
-1.84077139997328e-05
-2.92728536154141e-05
-2.41406758252815e-05
-1.80139904900965e-05
1.70282474158427e-06
4.11324886073291e-06
-3.11844562360523e-05
-1.26178553949592e-05
-2.60164871541086e-05
-1.39214861889774e-05
-2.47508138489086e-05
-3.0342444214677e-06
-1.08935634930728e-05
-3.44341053923922e-05
-1.90957234805277e-05
-3.94102165116834e-05
-9.53290622189923e-06
-1.84483672711629e-05
-1.8890335192848e-05
-2.78919727960506e-05
-2.94646805716783e-05
2.9321706250104e-06
-1.8170959316548e-05
-3.16743076007224e-05
-3.19339746610962e-05
-1.80503813994651e-05
-2.757119472569e-05
-2.77518007538845e-05
-2.74628195048593e-05
-3.85849590119581e-05
-3.74560262291183e-05
-1.116678548241e-05
-2.45396581484888e-05
-4.12520790606789e-05
-2.04965186588131e-05
-1.95663976811675e-05
-3.78993333996367e-05
-2.7348239731186e-05
-3.87116286189489e-05
-4.58821599112133e-05
-4.91026826096335e-05
-2.6962614422309e-05
-4.48227110509769e-06
-2.3270850716286e-05
-2.70997557654321e-05
-3.92637137434055e-05
-1.98816887400263e-05
-7.53780464426764e-06
-1.47578847494042e-05
-2.45759575572018e-05
-2.62127209631262e-05
-1.85838617992104e-05
-1.12652059026373e-05
-1.31884560228594e-05
-1.05470433199058e-05
-1.49392214029161e-05
-2.2514037181818e-05
-2.2650134080155e-05
-2.36646248002052e-05
-3.49601539575179e-05
-8.78204615357976e-07
-2.06046462820207e-05
-2.89884992161739e-05
-8.70882462993021e-06
7.72356009891558e-06
-3.1693881552479e-05
-4.15275373286966e-05
-3.71335724418821e-05
-2.32685703728088e-05
-1.55069625236547e-05
-3.25582459257319e-05
-1.58470603756033e-05
-3.24508489094875e-05
-1.64188907450573e-05
-1.52476259771893e-05
-1.85829999471458e-05
-3.15451792705038e-05
-2.79462472656686e-05
-1.04804121076716e-05
-3.52648458757249e-05
-8.9950641329645e-06
-1.55094493247417e-05
2.20493169096251e-06
-1.21417468970981e-05
-1.1938354569349e-05
-1.73114511771206e-05
-1.30541129025879e-05
-1.98987178659814e-05
-1.3304262092974e-05
-2.80515265455642e-05
-1.16537860347446e-05
-1.33005735897857e-05
-1.8550277294336e-05
-2.53291519738118e-05
-2.53924508162534e-05
-2.45422111400449e-05
-1.21182074535109e-06
-1.47915584842368e-05
-1.7004852321476e-05
-5.78749372558453e-05
-2.2427625002642e-05
-1.70037256799206e-05
-1.82603847681378e-05
5.81248680345439e-06
-1.23974944887729e-05
-1.63773558196223e-05
-1.87549522213736e-05
-1.92947915907896e-05
-1.32087097647853e-05
-1.97664672212274e-05
-2.0901084232257e-05
-4.79927854595149e-05
-3.74584724056822e-05
-1.99754841759584e-05
-1.46569875079901e-05
-2.27382494199379e-07
-2.71949941258586e-05
-2.41086107764653e-05
-7.01073939671348e-06
-2.28774397846514e-05
-8.2588519921975e-06
-1.21353378783812e-05
-2.43024041876454e-05
-3.23962558204912e-05
-1.67520006288525e-05
-1.55213125144845e-05
-3.22549659451829e-05
-1.72263109501137e-07
-3.06222533649367e-05
-2.47785996114286e-05
-3.552229500285e-05
-3.43981467800036e-05
-2.52894396516524e-05
-1.23364067241431e-05
-1.22043947754517e-05
-1.13131913447106e-05
-4.18965938048917e-05
-4.46914811906126e-05
-1.57593001968266e-05
-6.9026052899525e-07
-2.76013227323351e-05
-4.36695485098118e-05
-2.18675966359349e-05
-1.09815705457332e-05
-1.25146442429505e-05
-1.74444222809864e-05
-2.10015135671776e-05
-4.1323365296887e-05
-2.62502795219048e-05
-9.54922864318978e-06
-8.11984159191149e-06
-1.68525318360311e-05
-2.02416212828501e-05
-2.78994037818091e-06
-2.72811976470026e-05
-2.45114360047381e-05
-2.45112301611456e-05
-1.90050090190912e-05
-2.10311687304101e-05
-2.1033456038598e-05
-2.38411495467525e-05
-1.9700222926914e-05
-2.79727363058306e-05
-1.73727966617036e-05
-2.53933292153796e-05
-2.80640883272836e-05
-3.49865887496271e-05
-3.36552969959088e-05
-8.14134067249689e-06
-2.1150133258816e-05
-1.67857334796391e-05
-8.87072078592647e-06
-2.03053391520388e-05
-2.45573310645978e-05
-4.06250952482477e-05
-1.69462097292535e-05
-1.33804839133622e-05
-2.02689286555512e-05
-2.52734906020356e-05
-1.64195763382487e-05
-1.39638822606764e-05
-2.76643139676266e-05
-1.22132233334975e-05
-7.16158110254696e-06
-1.250438549553e-05
-2.93694332672025e-05
-1.46645172578695e-05
-3.36107768129603e-05
-3.02051284684291e-05
-2.08002675607165e-05
-3.18897287006755e-06
-2.64419070421533e-05
-1.92406159631693e-05
-1.68177111010633e-05
-1.49085863632629e-05
-1.34044455152657e-05
-1.69314533761403e-05
-3.89324235691441e-05
-2.26598917478056e-05
-1.60158925087894e-05
-3.13242384259674e-05
-4.93126372717913e-05
-3.5213035618831e-05
-2.58525761819415e-05
-1.61079154145398e-05
-2.76102410922241e-05
-1.78698978514731e-05
-9.59415581727052e-06
-3.28567330568823e-05
-3.04077823295318e-05
-2.03918186100079e-05
-3.6033007622852e-05
-2.43580740339553e-05
-1.8154136941999e-05
-3.00196697754658e-05
-1.62114117156283e-05
-2.33433184376538e-05
-2.86839699868258e-05
-3.02198565683116e-05
-4.45792997625354e-05
-6.34780544149483e-06
-6.22690397827073e-06
-2.59945682364424e-05
-2.94903607213653e-05
-1.58952349338744e-05
-1.9533093132816e-05
-4.94360741989881e-05
-5.07456635912809e-06
-1.78987399428802e-05
-3.08938325531012e-05
-1.67439158434306e-05
-2.65206900695405e-05
-2.76866533409028e-05
-7.04641671169161e-06
-9.2538396184609e-06
-3.1240034644945e-05
-2.70499747361383e-05
-2.65795097369534e-07
-2.21126490567166e-05
-3.44505764576585e-05
-1.84656286391214e-05
-2.41576678306766e-05
-2.92042569833811e-05
-3.3218792240232e-05
-3.62361284534827e-05
-3.57036171843065e-05
-1.5515140862152e-05
-7.24576774549452e-06
-1.85279675692949e-05
-4.10847002755824e-05
-1.67858407550797e-05
-2.56690971483469e-05
-3.48708821987237e-05
-1.51689084334618e-05
-1.53589376386738e-05
-4.27631666067899e-05
-1.79518351428182e-05
-1.69482886309624e-07
-1.78928497307776e-05
-1.57370056441707e-05
-5.73428961378206e-05
-1.87915544333247e-06
-1.36281618447389e-05
-3.48172387059787e-05
-2.19026688371314e-05
-2.71769992998436e-05
-1.9150907211993e-05
-1.52198956640542e-05
-5.16041629786434e-06
-1.78445119790321e-05
-5.52161672135779e-06
-2.33901022982456e-05
-2.73033805475091e-05
-1.94911200479294e-05
-9.73695708232679e-06
-2.24659487311802e-05
-1.84621678762614e-05
-3.93196257408558e-05
-1.72367496551434e-05
-2.01962131034038e-05
3.1277494080687e-06
-6.01093010592968e-06
-2.85192493397221e-05
-1.56903557811192e-05
4.80148504198714e-06
-1.11452385357029e-05
-3.02262900881787e-05
-1.83423725861262e-05
-1.85487323494158e-05
-1.5235206414889e-05
-3.49323073755443e-05
-4.52645180443253e-05
-2.49354003926152e-05
-3.53511619251203e-05
-1.03051492878152e-05
-6.73647753830197e-06
-2.33938255101554e-05
-2.90883775582595e-05
-2.79000284636728e-05
-4.6553198396775e-05
-3.95852079809105e-05
-3.85623129907244e-05
-2.7834254745986e-05
-3.44166749484167e-05
-2.7396589659789e-05
-7.79287437911136e-06
-2.54608528341475e-05
-6.76498189633734e-06
-1.73466557509379e-05
7.21859951874136e-06
-2.8899126260221e-05
-3.52933832692519e-06
-1.48573064493366e-05
-1.9947414803673e-05
-2.69152474998029e-06
6.82378064650235e-06
8.34129911556767e-06
-1.13448708187977e-05
-3.96032815735594e-05
-1.29381817236066e-05
-3.17913940392448e-05
-5.55729784872333e-06
-1.76012389261076e-05
-1.58452186602884e-05
-3.16648444608036e-05
-1.16143608135471e-05
-2.34141693788908e-05
-2.94922680897976e-05
-3.53431278978189e-05
-1.93790001406706e-05
-2.94841700509509e-05
-3.21133270995124e-05
-3.65532886672281e-05
-2.98704089102893e-05
-3.83830658971525e-05
-2.84688645762334e-05
-2.46849324115276e-05
-2.68444554988694e-05
-7.06435779905166e-06
-4.87369979992606e-06
-1.15392841532266e-05
1.21529384551627e-06
-2.28429359201258e-05
-7.28273100767426e-06
-3.16079227295313e-05
-2.38360572915103e-05
-2.90713019969218e-05
-3.59638074983833e-05
-5.11933291236485e-06
-1.04431421977679e-05
-2.27753064857248e-05
-1.07924664577308e-05
-2.81596827881569e-05
-4.93459523326415e-06
-5.46567878324737e-06
-2.5412036518197e-05
-3.77536631979281e-05
-1.20950187457819e-05
-1.51945814847153e-05
-2.45598391226591e-05
-2.09832830515423e-05
-2.435593776387e-05
-2.01408448193557e-05
-2.34276964203236e-05
-2.08649034304851e-05
-3.51156300012683e-05
-4.46830758426265e-05
-9.69673241092608e-06
-2.92389471670901e-05
-3.11904907690797e-05
1.36642847936095e-06
-2.28312130380805e-05
-2.75901441750702e-05
-4.22770581841566e-05
-3.88300184964935e-05
-8.13595742771097e-06
-3.17715600228847e-05
-2.50410739314444e-05
-1.54676947155999e-05
-2.30726877584787e-05
-1.41475589931487e-05
-2.58406861663805e-05
-5.01061190189629e-05
-1.24485149318572e-05
-5.32691173497342e-06
-1.70283411459572e-05
-2.30535885874766e-05
-1.73333321550665e-05
-2.60336238301964e-05
-4.15532761612916e-05
-3.19615209694505e-05
-2.19960906104581e-05
-2.95096543916441e-05
-2.57173670449126e-06
-1.39843824646299e-07
-1.08310957778616e-05
-2.46510159914791e-05
-1.94011343708535e-05
-2.85636303221593e-05
-3.00389874437985e-05
-2.87243578229617e-05
1.87263628457283e-05
-1.14429674136094e-05
-2.18015563159245e-05
-2.35295014352538e-05
-3.40529111230322e-05
-1.07982437411813e-05
-2.42043504349978e-05
-3.07304097254054e-05
-1.50379316531929e-05
-2.63621588949945e-05
-3.14015588047802e-06
-2.73078516372496e-05
-1.16143436902838e-05
-3.37460012920191e-05
-3.72787634783072e-05
-2.45323028086104e-05
-2.5594359736382e-06
-2.93893042327159e-05
-2.54997017102474e-05
-1.39011991005867e-05
-4.16142265370244e-06
-3.49882203911033e-05
-2.1999454241149e-05
-2.7010426730831e-05
-3.24630300921557e-05
-2.35853447676531e-05
-2.04079876972573e-05
-4.18122724022963e-05
-1.90042761243201e-05
-9.98379203738905e-06
-3.2662694333921e-05
-1.90263311905458e-05
-2.66256372363856e-05
-2.20889066306707e-05
-1.31777382264921e-05
-2.88463084123462e-05
-3.09311962465757e-05
1.22207699312438e-06
-2.29377739879543e-05
-1.31170773829502e-05
-2.73134734563923e-05
-3.55145923640784e-05
-1.60130305032014e-05
-1.77192243262883e-05
-3.50516992346233e-05
-6.63324827672313e-06
-1.61433738603338e-05
-2.29361365110223e-05
-3.32630928759641e-05
-2.34422047643674e-05
-3.91965176363839e-05
-1.119160977651e-05
-3.07315651331975e-05
2.51351163450682e-06
-1.6029535253697e-05
-9.07638161094951e-06
-3.91832838883882e-05
-2.7297163224906e-06
-2.54342220443262e-05
-4.28978781969537e-06
-1.31062047553369e-05
-2.05201258070802e-05
-1.80116422363234e-05
-3.76178888118669e-05
-3.10648852210313e-05
-2.42088230157315e-05
-1.11095161982722e-05
4.53931657322421e-06
-9.31120594998385e-06
-1.4875088835384e-05
-2.91279791754973e-05
-2.37537771697773e-05
-3.39800249745876e-05
-2.48476650895919e-05
-3.96577194608576e-06
7.83993653433281e-06
-2.36832087585043e-05
-2.49074043740951e-05
-3.40266784488927e-05
-1.36584888304889e-05
6.01302003717586e-07
-1.95607183544199e-05
-3.42501503127571e-05
-3.25072063105038e-05
-1.97026207829872e-05
-6.25040409853847e-06
-1.52268526156193e-05
-2.35794069527772e-05
-1.82081062666606e-06
-3.51295933868132e-05
-2.95033520500996e-05
-7.69981749247258e-06
-2.8566339848406e-05
-2.54514144178494e-05
-2.01579004097164e-05
-1.56456007604782e-05
-2.20951347683769e-05
-2.06453391197711e-05
-2.04406353633496e-05
-1.88871492575625e-05
-1.74084690889662e-05
-3.29435319800639e-05
-3.70145864099607e-05
-2.39879250779691e-05
-2.34456956215465e-05
-2.37716356802577e-05
-1.39853228245801e-05
-2.69248846266072e-05
-1.69245550352151e-05
-1.17618121581328e-05
-2.14137309772067e-05
1.08865334547145e-06
-2.20069582384898e-05
-1.84488531135087e-05
-1.81100683539624e-05
-2.81828871457528e-05
-9.30764392492607e-06
-4.50125740515944e-05
-1.73085821676121e-05
-2.83719333893672e-05
-2.57250036489027e-05
-1.72687997512307e-05
-4.68846747801003e-05
-1.76612760762933e-05
-1.02787456791476e-05
-2.5199804483949e-05
-1.18157483121393e-05
-2.87112295519648e-05
-1.39220608817046e-05
-2.92242166012035e-05
-2.21065729146801e-05
-1.96846754578671e-05
-1.82916409853837e-05
-8.92328013099955e-06
-1.35748635987377e-05
-1.08396627456769e-05
-5.17361866505298e-05
-2.25384097205226e-05
-4.02105200400387e-06
-1.86768463143608e-05
-3.53779346577681e-05
-2.45933789188047e-05
-3.38531928310051e-05
-4.09863384141745e-05
-1.78132322064455e-05
-2.55273201227418e-05
-3.33558600960676e-05
-2.66988196069198e-05
-9.15218220465357e-06
-6.67132671660242e-06
-1.95457197662221e-05
-3.99877612095804e-05
-3.58478564044466e-05
-1.45504271026593e-05
-1.15512177450298e-05
-2.23884111100051e-05
-3.79961211533699e-05
-2.46502435632694e-05
-3.45802022828143e-05
-3.56708156378024e-05
5.85186377795164e-06
-2.13922407838859e-05
-1.33939991827482e-05
-1.99668289962983e-05
-1.73588842965252e-05
-6.82423368157282e-08
-4.2737515933082e-06
-2.84267305671467e-05
6.50132129019543e-07
-1.21202393471364e-05
-4.13698959734391e-05
-2.97077691764565e-06
-3.73779484005966e-05
-3.59811206179486e-05
-3.11084782578812e-05
-1.41030030120204e-05
-8.64192178138899e-06
-1.95188198501883e-05
-1.24445041162444e-05
-6.72784003178121e-06
-2.95872029167156e-05
-4.094725863058e-05
1.04336597783163e-06
-6.31872344586617e-06
-7.57059699802292e-06
-1.23221560380626e-05
-1.51738107742938e-05
-5.65866167985368e-05
-2.89198935550342e-05
-2.48867109109367e-05
-3.14512219826495e-05
-4.65994247880489e-05
-3.54296920936256e-05
-2.80461794131812e-05
-4.1268139917781e-05
-3.69846182507038e-05
-2.4489047187923e-05
-3.12101208497483e-05
-6.64148807180004e-07
-1.42722857277285e-05
-2.40245849077918e-05
1.77311209334646e-06
-1.29878983297073e-05
-8.26276240619657e-06
-2.19742772954446e-05
-1.24645058532394e-05
-1.35591602784543e-05
6.29741292146292e-06
-1.3450685303081e-05
-2.44830189538247e-05
-3.05336352711437e-05
2.06854851008757e-05
-3.83702662281751e-06
-2.99269949114912e-05
-7.24676940033873e-06
-2.1956790262789e-05
-1.92188093753898e-06
-2.12339364173589e-05
-3.44577071837701e-05
-3.1050974855154e-05
-3.11527875207405e-06
-3.69979238229022e-05
-2.0888754890424e-05
-2.0819958578147e-05
1.12011654192597e-06
-1.27035624538161e-05
-3.4246212784125e-05
-2.63350552792404e-05
5.52854115582418e-06
-3.15305542960137e-05
-3.25957793554568e-05
-1.70587278986676e-05
-3.95091309361005e-05
-1.19941698087844e-05
-1.92655862631932e-05
-1.2041903547252e-05
-1.17288692160886e-05
-2.20532369774359e-05
-1.37031602768121e-05
-2.43020450526366e-05
-6.13441669286179e-07
-2.45552615001104e-05
-2.4002112104615e-05
-2.05932675265405e-05
-2.84760564639526e-05
-2.09707876280602e-05
-4.18555806412188e-05
-4.84643285352324e-05
-3.46579330011905e-05
-2.76993575986538e-05
-6.16176447688559e-06
-7.25989324489691e-06
-1.34338197150293e-05
-5.4669672086784e-06
-3.09979372692694e-05
-1.96713734282562e-05
-3.14631722951108e-05
-3.21569946878061e-05
-2.53447733115099e-05
-2.99930697947039e-05
-2.07235671160367e-05
-3.39141431538386e-05
-3.69655439473735e-05
-2.6766277439619e-05
-2.99343581190067e-05
-3.44070012332543e-05
-2.427090337324e-05
-2.4123127631795e-05
-1.48143409531332e-05
-5.02982856034603e-05
-2.23355088590861e-05
-1.21666385459699e-05
-3.65425191883253e-06
-1.58186467148977e-05
-3.13695422334931e-05
-3.09441840522724e-05
-2.14577592210852e-05
-2.73000351521375e-05
-4.67730450210129e-05
-1.75543991395674e-05
-1.25086901595437e-05
-3.48358891727486e-05
-3.66890446035245e-07
-5.04586460697228e-06
8.17652336276123e-06
2.60397376758402e-06
-4.00940345168376e-05
-1.07149377097109e-05
-1.10259390850874e-05
-2.25781709978562e-05
-4.01071200358615e-05
-4.24508768631643e-05
-1.18121778827097e-05
-4.00204919546692e-05
-2.32588953515941e-05
-4.12867954648137e-05
-1.05235333033407e-05
-1.91029585832574e-05
-2.5956697672388e-05
-1.70042141400336e-05
-2.0311702516085e-05
-3.99793164506431e-05
-2.15568978218526e-05
-4.0069605626051e-05
-4.18298611555655e-06
-2.64093489972392e-05
-9.64182361435478e-06
-1.68569433032583e-05
-7.17594935107427e-06
-2.66107221348959e-05
-5.63788760841698e-06
-2.56909201156936e-05
-2.93587898277486e-05
-1.10618683162472e-05
-9.03299641228299e-06
-1.70325419331435e-05
-2.42254936590194e-05
-2.13148852277104e-05
-1.56273429043942e-05
-2.77343961093397e-05
7.09527558953685e-08
4.27414223116759e-06
-9.27960259668043e-06
-2.94930613239111e-05
-2.72863472384308e-05
-1.56826844180877e-05
-3.00166159268058e-05
-2.87752711809583e-05
-1.17370312107193e-05
-2.00850922843267e-05
-4.03094727571698e-05
-1.09583749131468e-05
-5.94141472275321e-06
-6.52276627895256e-06
6.77064517143825e-08
-3.28249516528307e-05
-4.1722113547466e-06
-2.32720597515005e-05
-4.45709538213525e-05
-3.51372708621648e-05
-1.83469809837704e-05
-2.66741320439875e-05
-1.33067525195333e-05
-9.32356834603842e-06
-7.36716493570056e-06
-1.45802071681494e-05
-9.33689571733643e-06
-1.2833141359601e-05
-3.47545915939055e-05
-3.5901779533185e-05
-2.45609395108484e-05
-2.99845428548704e-05
-2.56716943840467e-05
2.21464496384098e-07
-1.11233187614703e-05
2.62674319404484e-05
-1.54384124406929e-05
-2.7278055737413e-05
-2.48883177507254e-05
-3.11010722046009e-05
-1.02030492906147e-05
-3.56683884835432e-05
-4.05252620800733e-05
-2.97662366065678e-05
-8.3250626338997e-06
-1.84940625580741e-05
-4.55882203216984e-05
-5.54299222779386e-05
-3.7075883682783e-05
-2.04243727202427e-05
-1.14745537752048e-05
-7.0256197330417e-06
-2.25999575419152e-05
-2.27364935515807e-05
-1.84205486945795e-05
-2.45462576394208e-05
-3.72060365121029e-05
-3.9283747404365e-05
-2.23045981003485e-05
-2.82984261891339e-05
-8.18143517171156e-06
-1.55576697513931e-05
-2.17570523675851e-05
-4.03728419583149e-05
-2.5013887881736e-06
-1.09574837379793e-05
-1.39514405327621e-05
-2.78017594503488e-05
-4.58493058496721e-05
-4.32045896104732e-05
1.50254883649665e-06
-1.96535098594434e-06
-5.17699749082386e-06
-2.73998105041937e-05
-9.64542173316263e-06
-3.26552290923752e-05
-2.71899471194684e-05
-2.88048421126875e-05
-3.02659378420995e-05
-1.61192972520081e-05
-2.28175302334836e-05
-2.76053619199041e-05
-7.69731961329798e-06
-3.30774660796829e-07
-2.1824459465465e-05
-1.45815936969896e-05
-1.7193352493995e-05
-3.48257170754664e-05
-3.98960752292971e-06
-4.56783667528657e-06
-3.06083521794854e-05
-1.0274039832061e-05
-2.20648800609383e-05
-1.78476154915249e-05
-2.65696291503063e-05
-3.77603670707684e-05
-3.04757530713262e-05
-1.95426149380192e-05
-1.89188269341171e-06
-1.8119535411135e-05
-3.31648670937058e-05
-1.51824353229781e-05
-2.24795671128731e-05
-9.20320308238739e-07
-3.74900474585002e-05
-1.18097432850226e-05
-2.26743819474635e-05
-1.6904508161736e-05
-1.76231872794686e-05
-1.92711324887908e-05
-3.24271659989552e-05
-1.7212365079702e-05
-6.4388422065573e-07
-3.13523687423925e-05
-3.85947665066659e-05
-1.81807175502854e-05
-3.28511697805449e-05
-5.01559005925975e-05
-6.64503112168411e-06
-1.7211344833881e-05
-4.5080490827323e-06
-5.73103046239728e-06
-2.38370687958749e-05
-1.46799908086731e-05
-1.64925913481055e-05
1.59510545227142e-06
-2.13280641987927e-05
-2.42321540116842e-05
1.91732838521581e-06
-1.83590722530224e-05
-1.77124633393701e-05
-2.60348044773807e-05
-1.79374910998762e-05
-2.68719404777208e-05
-1.06515185114452e-05
-1.01119667636979e-05
