# Supplementary material for: Research on computational propagation and identification of mine microseismic signals based on deep learning
Source: PLoS One. 2025 Oct 22;20(10):e0334641. doi: 10.1371/journal.pone.0334641 (PMC12543183; doi:10.1371/journal.pone.0334641)
Supplement: S1 Data — (ZIP) [file pone.0334641.s001.zip › 000100500001106.xlsx_0.txt_24.txt.txt]

-1.08986415297898e-05
-5.09552472473184e-07
-3.92900628811642e-05
-1.99288729968578e-05
-2.43672815360966e-05
-1.1464824090705e-05
-3.00286838220122e-05
-1.30626674401314e-05
-1.72280176536475e-05
-2.49438023038313e-05
-2.09466482779311e-05
-2.12308463164253e-05
-1.96907950514157e-05
-3.3222598410586e-05
-4.93623616874404e-05
-1.26260488715545e-05
-6.66530005519487e-06
-3.81038213931558e-05
-1.08352986414944e-05
-3.36384823388664e-05
-4.0076665104534e-05
2.34265001905835e-05
-1.76778391314393e-05
-2.03614248499649e-05
-1.61670038317716e-06
-8.23650726365818e-06
-5.82416952947856e-06
-3.00862690826817e-05
-1.26916124072487e-05
-1.35289116632378e-05
-2.84310395906059e-05
-3.85741031212497e-05
-1.83333997778294e-05
-3.40191105194894e-05
-2.42824556271652e-05
-2.38605433753607e-05
-3.34768175671612e-05
-2.26159028382899e-05
-2.81963216008359e-05
-2.79908189010919e-05
-3.27458332213246e-05
-3.99653587752761e-05
-3.50957681942545e-05
-2.24620924385534e-05
-3.0992424079349e-05
1.42732752678359e-05
-7.06439478414042e-06
-1.39760240380069e-06
-2.18250436189003e-05
-4.54036050283838e-05
-1.12998243073777e-05
-6.08455485785374e-06
-4.40652735044405e-06
-3.53870112267282e-05
-2.91722875172716e-05
-1.22138609339564e-05
-2.91807866522215e-05
-4.23289897393741e-05
-4.3159196251273e-05
-2.16234980947815e-05
-5.36558258523576e-05
-2.22642602504061e-05
-1.82789343748491e-05
-2.2652342052746e-05
-2.77430029003824e-05
-1.58748111810618e-05
-1.57151429077858e-05
-3.16210473672174e-05
1.91483899588901e-06
-1.38001321376054e-05
-7.16787952241765e-06
-2.07958646113873e-05
-4.20229347954172e-05
1.44463333889811e-06
-3.56035131728671e-05
-6.40228684099573e-06
-1.87992240195884e-05
-2.3688583168617e-05
-1.68727861555211e-05
-1.22493298491663e-05
-4.01564482295386e-05
-2.20016947417346e-05
-1.52712512208654e-05
-2.08130360899225e-05
-2.25708881256171e-05
-9.21311339887384e-06
-1.39073009979016e-05
-2.4493037399273e-05
-1.87788712203778e-05
-6.81246110638151e-06
-1.92712502962217e-05
-3.88381145888838e-05
-7.25443190780404e-06
-1.51714234026854e-05
-4.2186851129013e-05
-2.91801199743202e-06
-1.42070956912636e-05
-1.64997849845187e-05
-2.03194496667787e-05
-3.40761037612324e-05
-1.02826312862838e-05
-3.00333842010536e-05
-1.27567243857562e-05
-4.0178043803746e-05
-3.49403844233039e-05
-4.39603907182078e-06
-3.50185734639444e-05
-2.19065519070319e-05
-2.67353871549757e-05
-3.02925596452195e-05
-3.86473213677164e-05
-2.55593799592245e-05
-1.79414567734194e-05
-7.14482099229992e-06
-4.24538471757509e-05
-3.12394197333679e-05
-1.0311111433772e-05
-1.86738932395233e-05
-3.49025785797937e-06
-2.12233161175796e-05
-1.58786994344588e-05
-3.40314617704178e-05
-2.14234513892626e-05
-2.74528145541972e-05
-5.30446439024376e-05
-2.78659344206932e-05
-4.18765070973109e-06
-2.00963294371241e-05
-1.26419935285418e-05
-3.5898102751939e-05
-2.53184336206348e-05
-7.13533791589528e-07
-2.00042503253872e-05
-1.99193618215588e-05
-6.07047571584694e-05
-3.54874372256725e-05
-2.77010710439951e-05
-3.31162640746487e-05
-1.4755832764137e-05
-5.99757108747378e-06
-2.21706558397323e-06
5.38427054961078e-06
7.32873018868954e-08
-1.91340437290555e-05
-1.79463351700362e-05
-1.90620948822294e-05
-6.18927535785445e-06
-1.47051985261034e-05
-2.35015290483373e-05
-5.64420990950933e-06
-2.91471914502067e-05
-3.18212400347211e-05
-2.55696088727531e-05
-3.3497208255114e-05
-2.52499299572114e-05
-5.41642999078912e-05
-2.57787383439059e-05
-2.73457606755852e-05
-3.29621147151467e-05
-3.14142427938676e-05
-3.5952495875774e-05
-1.87003687080644e-05
-1.41732270877296e-05
-2.66545602796887e-05
-1.43446783472211e-05
-3.55898591071042e-05
-3.66889267502761e-05
-2.9568672461681e-05
-3.00028274968083e-05
-3.413112096567e-05
-3.51001713453932e-05
-1.17857038754603e-05
-1.98738063831852e-05
-1.82021610906488e-05
9.82098233865217e-07
-9.32976944225899e-06
-2.59098631291903e-05
-1.35133304694485e-05
-3.40119633691004e-05
-2.4226296337708e-05
-4.20453363869476e-05
-2.53034988584869e-05
-7.40119425800459e-06
-2.27288619652928e-05
-1.93976283883065e-05
-2.15544861733064e-05
-2.57711834446619e-05
-1.92908371141325e-05
-3.95431081094581e-05
-3.17326368148137e-05
-1.99026279383809e-05
-1.66323780559857e-05
-2.10920715065669e-05
-5.06303065247799e-05
-2.13728847718893e-05
-2.80341346563731e-05
-3.92014237276663e-05
-2.44579660807986e-05
-3.24254887711782e-05
-1.2006784479451e-05
-1.32925322518407e-05
-5.00068621464125e-05
-2.39375394439399e-05
-8.55077945884615e-06
-4.17641891077706e-05
-4.87599255464287e-05
-3.0019515889435e-05
-8.93590332275098e-06
-9.36877395072586e-06
-3.60582051609722e-05
-3.96087002773493e-06
-1.81618651582611e-05
-1.89305860816071e-05
-1.97185325642232e-05
-2.95559528549998e-05
-6.3900287152496e-06
-5.86116222242013e-05
-1.33019140376551e-05
-2.1375072549399e-06
-3.67685166011219e-06
1.18708756304522e-05
-1.49278570426174e-05
-3.58222268516248e-05
-4.72933537693754e-06
-3.78402520318437e-05
-2.09467557574239e-05
-3.0779050806363e-05
-2.86378389183667e-05
-2.28343135924178e-06
-1.64708474853309e-05
-2.1096506752459e-05
-1.76614004432055e-05
-3.11934602928663e-05
-2.72539364299392e-05
-6.01888296817444e-06
-4.79765812884997e-05
-1.08933392027851e-05
-1.58560150127997e-05
-2.39888132257861e-05
-1.52168168442421e-05
-1.99761361994441e-05
-1.99331093476268e-05
-1.31569676306149e-05
-2.21451694352348e-06
-8.6541279248894e-06
-2.50140331484299e-05
-2.85121418453268e-06
-2.18376593949601e-05
-2.16561019094134e-05
-5.2275907107588e-06
-3.29878445370226e-05
-3.14136640141455e-05
-3.50739128581621e-05
-1.25609665937139e-05
-3.77987354664652e-05
-3.19738512723135e-05
-4.35962408436856e-05
-3.91365581717476e-05
-3.22254336894053e-05
-3.59253300003837e-05
-3.44506972249294e-05
-3.28957733949882e-05
-2.91472879250578e-05
-3.67835174292954e-05
-3.91762163408388e-05
-1.5493675256314e-06
-2.32235076378451e-05
-9.52727335565834e-06
-1.2767701457769e-05
-1.54985991775674e-05
-8.45687597043721e-06
-2.9561390618306e-05
-2.78913245377908e-05
-1.71560213224409e-05
-1.22085526738869e-05
-1.1835504408038e-05
-2.13865156997034e-05
-2.29232742399414e-05
-2.13617377555572e-05
-3.12071092755923e-05
-1.63233676677979e-05
-7.21593262831817e-06
-1.8695638822189e-05
-1.79900123794526e-05
-1.97206965909898e-05
-3.04276135370201e-05
-1.20067321125459e-05
-4.02427448231292e-05
-7.7448116532058e-06
-9.51117252283518e-06
-2.5133466383813e-05
-2.69524676093761e-05
-4.04113981050001e-06
-1.83439218212021e-05
-2.37357057909646e-05
-5.30907732594546e-06
-3.18679574340437e-05
-1.98720177495482e-05
-1.34485160019002e-05
-9.81786584658752e-07
-1.93714129903357e-05
-2.42934648754157e-05
-2.57843681506268e-05
-2.1047494745251e-05
7.34924742585858e-06
-1.81053907043324e-05
-9.0627148246414e-06
-2.33536003285382e-05
-4.67415271320743e-05
-1.5620909625122e-05
-4.72979857910583e-05
-2.11203727406066e-05
-1.32883567427103e-05
-3.18292606187856e-05
-1.19569849607345e-05
-1.1527993934865e-05
-2.77429304159077e-05
-2.24767644615286e-05
-2.78809194805852e-05
-2.07317639306032e-05
-2.04313342616539e-05
-1.52948769769803e-05
-3.09446132974625e-05
-3.26724891014229e-05
-2.63414175383112e-05
-1.67566255063383e-05
-2.57228821220492e-05
-1.11807348086175e-05
-3.4940786756952e-05
-1.74244576633875e-05
-3.17929136288842e-05
-1.3757619151007e-05
-3.2377317688054e-05
-2.88734592278076e-05
-3.16618181528297e-05
-1.74077385855277e-05
-3.15869628602246e-05
-3.29554341698089e-06
-3.39533336459138e-05
-1.44951769270859e-05
-7.12721226001417e-06
-2.50445040181283e-05
-1.80434037490465e-05
-3.36053081479507e-05
-1.9336720653497e-05
-3.41392563258431e-05
-1.69259038663206e-05
-5.47974290904706e-05
-2.09525821112462e-05
-3.85031170328892e-05
-7.31896892641536e-07
-1.56871678666696e-05
-2.20639302602723e-05
-2.47239330849456e-05
-2.4301059598619e-05
-3.88536696865748e-05
-3.87845249567186e-05
-3.36658179216849e-05
-1.9385885586966e-05
-9.79915682303987e-06
-3.12677689124458e-05
-2.18710166080548e-05
-2.66780507968842e-05
-1.16991711643817e-05
-6.34772962303207e-06
-2.89641484579176e-05
-5.33341665275179e-05
-2.4482213801701e-05
-1.97587419096838e-05
-2.45981361244052e-05
-2.25934757285915e-05
-2.6524517836953e-05
-7.40939991220478e-06
-1.85999171542355e-06
-3.85226207443173e-06
-1.31799625236094e-05
-4.97923668684288e-05
-2.79669131459718e-05
-1.99780834441685e-05
-1.54834378662459e-05
-2.52723894645692e-05
-6.73791053926637e-06
-1.45811153676788e-05
-2.11356822524853e-05
-2.6055383136707e-05
5.17525663346822e-06
-2.01284631051247e-05
-2.2051575608716e-05
-2.78847212900177e-05
-3.74081321476882e-05
-1.76841962502951e-05
-8.76828599809129e-06
-3.22947130390691e-05
-1.60076221741316e-05
-5.97125376746077e-06
-1.76454029233745e-05
-8.54363614878245e-06
-2.15562675055975e-05
-5.52901404146826e-06
-1.43729375251383e-05
-1.27344342250972e-05
-2.73753425000697e-05
-3.34153585556774e-05
-3.11474246027845e-05
-7.64724708223551e-06
3.4627301607366e-07
-1.76296191474891e-05
-1.80081590041169e-05
-2.33782104152171e-05
-1.77968931398243e-05
-2.37409942056466e-05
-2.95113369223214e-05
-7.06383432059134e-06
-1.47134244507172e-05
-3.39918549473836e-05
-4.81695558790033e-05
-2.83092095716538e-05
-1.59271939418924e-05
-4.36875982070324e-07
-6.82777175831227e-06
-1.12446504974175e-05
-2.13989273830913e-05
-2.25194118352423e-05
-1.31332150218375e-05
-1.72955132806251e-05
-3.03472215665998e-05
-3.87655798488669e-05
-3.33442451293413e-05
-1.02809941488908e-05
-3.92055323325487e-05
-1.726060977729e-05
-4.06506526694419e-05
-3.51773591316184e-05
-1.7797373995171e-05
-2.34957615992989e-06
-3.34624912919148e-05
-1.18849931747297e-05
-3.20941671128642e-05
-2.49907989428696e-05
-1.04708295627511e-05
-2.42054488646099e-05
-2.64817838311839e-05
-2.14693765055809e-05
-2.42569227106945e-05
-1.24355908247518e-06
1.13777724664144e-05
-6.70256524653702e-06
-1.69192325534267e-05
-2.54529068228231e-05
-4.29995210537845e-06
-6.10668009029712e-06
-4.42380295527333e-05
-3.41227510133138e-05
-1.27352060590221e-05
-1.09628626658739e-05
-5.70432026230336e-06
-2.4316447843438e-05
-1.48363544976304e-05
-2.16754770102906e-05
-3.68819423222819e-05
-3.18529262093572e-05
-4.35939753937623e-05
-1.51799389180075e-05
1.26811784051444e-06
-2.27910381442148e-05
-3.61784503585817e-05
-1.35019893783167e-05
-2.21182127009999e-05
-1.67172009755648e-05
1.31698692605135e-05
-1.205620623011e-05
-2.90302898122234e-05
-1.96901953942251e-05
-4.60405610643039e-06
-5.07973642541942e-06
-6.40138148507455e-06
1.15951673334837e-06
-2.39623301638584e-05
-1.8119427846375e-05
-1.85360535148738e-05
-4.58104648118399e-06
-2.23252730657366e-06
9.91305800023278e-07
-5.27699748642926e-05
-1.02338417517685e-05
-1.16158115767836e-05
-1.96759652367497e-06
-1.62553218626678e-05
-2.41387573862632e-05
-2.3065659107672e-05
-1.93879034262425e-05
-1.73275147477297e-05
-1.48136402043272e-05
-1.60631221083042e-05
-1.79994832109171e-05
-1.90221841664802e-05
-2.29923007196226e-05
-2.246796619644e-05
-9.66319419929001e-06
-8.42420405608149e-06
1.45393714057761e-05
-2.85356528982513e-05
-9.11796015327506e-06
-2.13144185261943e-05
-1.55236174479787e-05
5.36934284270428e-06
2.01559905927774e-07
-3.75303730250428e-05
-4.19731244120572e-05
-2.32100252701212e-05
-8.07660793031057e-06
-4.13620239262188e-06
-7.92097861260939e-06
3.09309041276067e-06
-1.75184397668315e-05
-4.65708996472188e-05
-3.2850178852708e-05
-6.48759928662365e-06
-6.27224789768707e-06
-4.06616699348116e-05
-1.52872389673086e-05
-2.4989027613756e-05
-2.30248885424353e-05
-1.01581826623922e-05
-1.53868134748409e-05
-1.36991488323131e-05
-3.67690507682289e-05
-2.64046814757189e-05
-1.04967058402411e-05
-2.16125634814555e-05
-2.89599799402308e-05
-3.47039555455316e-05
-1.20315482669085e-05
-2.51599150362861e-05
-8.47814866167641e-06
-3.05963811483635e-05
-6.68439246322628e-06
-3.28580436522325e-05
-2.28981494209248e-05
1.67982250828026e-06
-2.37343333763706e-05
-2.04076395983172e-05
-2.21771712544762e-05
-2.02896316203382e-05
-7.14746261154847e-06
-1.13997672765819e-05
-6.51812437686874e-06
-3.55770628108789e-05
-3.81086449964793e-05
5.08105259390842e-06
-2.03803157917077e-05
-2.29729745236667e-06
-3.75045516088262e-05
-2.34041438702206e-05
-6.28099949327151e-06
-1.74849194842912e-05
-1.12742234222678e-05
-9.15035948536357e-06
-7.49312950196577e-06
-2.79896989259869e-05
-2.0354964240067e-05
-4.54950684297692e-05
-4.25634317022759e-05
-2.41437482217659e-05
-4.98187692900664e-06
-2.82640862266154e-05
-3.73068610853742e-05
-2.70887465783434e-05
-3.32528368736249e-05
-7.37751966159424e-06
-1.1809511678288e-05
-2.18849792802362e-05
-2.62516354194331e-05
-2.55444624095872e-05
-3.20331896378642e-05
-3.30996898833659e-05
-2.17715385518605e-05
-2.39144721375749e-05
-5.35369773920951e-05
-4.52735341333586e-05
-2.30060385415656e-05
-9.93175489635674e-06
-1.47776237764507e-05
-1.6773243972866e-05
-2.74452873838671e-05
-1.84359581367122e-05
-3.10601410356882e-05
-2.96413574810486e-05
6.11992421563175e-06
-2.12002730570932e-05
-3.18416321824625e-05
-1.19197649052098e-05
-4.40169471021384e-05
-1.00193923362705e-05
-2.36629791250133e-05
-1.01695258637756e-05
-8.12216427795555e-06
-2.90886502858665e-05
-2.19408374907413e-05
-2.10007348580442e-05
-1.10701319309089e-05
-3.2957730737769e-05
-1.70086164380697e-05
-3.1676580486376e-05
-3.00741008607415e-05
-1.0953504293263e-05
-3.50360032988466e-05
-1.15669793260727e-05
-1.80256764021702e-05
-2.01437786004363e-05
-3.18703622698117e-05
-3.34244462388252e-05
-2.88636677668689e-05
-2.64214747345912e-05
-2.06754881934665e-05
-3.44734145213826e-05
-2.53589986428202e-05
-2.57192902490608e-05
-1.6283811608146e-05
-2.36797778194102e-05
-1.4092186512892e-05
-1.82304570233379e-05
5.1733892928613e-07
-2.80252307828803e-05
-1.57578450926887e-05
-2.90966001784759e-05
-2.17597761261039e-05
-3.2947307992504e-07
-2.38173892238358e-05
-1.25466523247805e-06
7.16676215530421e-08
-2.43438794965169e-05
-5.14871505022471e-06
-3.77040336570725e-05
-2.7054346628176e-05
-2.58985524272301e-05
-1.27112868484115e-06
-8.25401304134337e-06
7.09696332932179e-06
-2.42532874092386e-05
-1.38642752651957e-05
-1.83195441184858e-05
-3.20301442562527e-06
-3.52411586962957e-06
-1.05613614001014e-05
-2.13027397851867e-06
-1.31271408367183e-05
-4.05688173567805e-05
3.90321636581699e-06
-6.4168992287449e-06
-2.80850696255302e-05
-2.82533389904605e-05
-1.90159683307888e-05
-2.26894132319139e-05
-1.45557251834446e-05
-4.67356320850925e-05
-2.92421124769878e-05
-1.4816242014951e-05
-1.61809112172549e-05
-1.87944726994145e-05
-3.06280254755957e-05
-1.27384435963541e-05
-5.34518309342787e-05
3.38428886091563e-06
-4.94252972393027e-06
-5.18197947773303e-06
-2.16953561945042e-05
-1.04493869412424e-05
-1.44481799558845e-05
-1.90074061299887e-05
-3.75289365348055e-05
-2.46393387442283e-05
-1.2614232712633e-05
-3.65058289492587e-05
-4.05393811615669e-05
-4.61716540677945e-05
-6.62820517195956e-06
-3.05398111559849e-05
-3.18230063298685e-05
-2.89494968473833e-05
-1.57461538031624e-05
-1.2660962002167e-05
-4.58937392805709e-05
-3.85524566764747e-05
-1.72221142675064e-05
-5.05791743261743e-05
-2.27159330874747e-05
5.71821660026579e-06
-7.45133469045668e-06
-1.20614237003864e-05
-2.60460057394454e-05
-3.11923074109542e-05
-2.85611371406364e-05
-2.99352418803168e-05
-1.71296369900535e-05
-3.08148396956207e-05
-1.80694105691191e-05
-4.60742067055618e-05
-1.05962942588679e-05
-1.40140405091067e-05
-2.68640961092066e-05
-3.32792991337693e-05
-2.64549810811642e-05
-1.5380062107146e-05
-3.47737376134706e-05
-6.48886759629881e-06
-2.40894445111505e-05
8.18364055274321e-06
-2.54762154320104e-05
-1.6771455676618e-05
-8.4911185293742e-06
-2.07025211231978e-05
-1.28657216201399e-05
-1.18914980436158e-05
-9.25195887763957e-06
-2.63517163293372e-05
6.74525852799385e-06
-2.56210642821275e-05
-1.20632240287356e-05
-1.92218847793045e-05
-1.85719064674973e-05
-1.57369764604814e-05
-4.8032783381333e-06
-2.06107456472627e-05
-7.02167907623598e-06
-2.51907343548277e-05
-2.58438732309796e-05
-3.55724132999467e-05
-1.78241596000267e-05
-2.84200312775458e-05
-3.5549952582555e-05
-3.23412163663201e-05
2.11258705661161e-06
-2.14191979730006e-05
-2.87471779624483e-05
-2.58231722620612e-05
-1.63726375511468e-05
-1.62246013826792e-05
-3.92032961316119e-05
-2.35875238313679e-05
-2.34493341295373e-05
-2.15899530983822e-05
-2.23269457366744e-05
-2.64250578539897e-05
1.00567510121621e-05
1.07567619447758e-06
-1.20219232511718e-05
-4.29498137090452e-05
-4.30279067023929e-05
-3.44447147846857e-05
-2.47184637810187e-05
-1.52388484268192e-05
-4.49623003002163e-05
-1.50814051759559e-05
-2.05952851477296e-05
-2.76735817604158e-05
-2.52622347997695e-05
-3.19756323354255e-05
-2.52347664388294e-05
-2.79550014598608e-05
-2.85182794795254e-05
-1.4568981882154e-05
-9.01767898351155e-06
-2.06166373946739e-05
-3.57617024144731e-05
-7.59249348194195e-06
-9.21106562970807e-06
-1.9636762756918e-05
-2.48787695392998e-05
-1.96904821033085e-05
-1.825039827048e-05
-4.44273680622643e-05
-3.2695902946724e-05
-2.46775122949063e-05
-8.65443540989706e-06
-2.79665909152694e-05
-1.42288640364921e-05
-3.76038916768702e-05
-2.77224793749612e-06
-2.90482718695475e-05
-1.37663752449125e-05
-1.68191969257925e-05
-3.37243275378787e-05
-3.49143536319573e-05
-1.52880485410185e-05
-1.41345819273012e-05
-1.51518766622331e-05
-3.10435915888907e-05
-1.54516536553395e-05
-2.8381238024383e-06
-2.38375121975977e-05
-4.09832821071908e-06
-1.37033336563514e-05
-3.97326457665437e-05
-1.49925598965607e-05
-2.61069967931232e-05
-3.2129901197861e-05
-1.77348482307493e-05
-4.36173447808142e-05
-1.98871801200161e-05
-8.5972023102818e-06
-1.55430097386372e-05
-1.15309827719204e-05
-3.46620828040624e-05
-1.52238339250437e-05
-2.7643138297389e-05
-3.41586987114866e-05
-2.75530926011164e-05
-2.16228092850248e-05
-2.53720427755384e-05
-2.47134029118473e-05
-1.98292525183724e-05
-3.84167080225566e-05
-4.85226251267008e-06
-2.62559077691672e-06
-3.61459005162581e-05
-9.49152903369828e-06
-1.83792574792944e-05
-3.90498002008283e-05
-2.84621650334811e-05
-3.17838977882367e-06
-1.63781283488777e-05
-1.2795680976953e-05
-2.88255807660052e-05
-1.65742997027232e-05
-2.25734119081924e-05
-2.03247468263944e-05
-2.35873263744043e-05
-7.46566828109757e-06
-8.31415528392681e-06
-1.63818908916562e-05
-2.75043888910304e-05
-2.36715179612474e-05
-2.80874940412844e-05
-2.15457673919446e-05
-2.91922445516581e-05
-3.97645971963142e-05
-5.11633065440647e-05
-2.51274814256469e-05
-2.0683748890204e-05
-1.71393547399014e-05
-3.80903045999559e-05
-1.73094564543142e-05
-2.00068412487338e-05
-1.99383000160458e-05
-1.00609033426318e-05
-1.25141708007418e-06
-1.58465325413693e-05
-1.91506054087881e-05
3.06744352493374e-06
-2.24655448628762e-05
-3.66062016159702e-05
-2.25793205259024e-05
-9.83576078270538e-06
-1.38006854420411e-05
-2.8745836750729e-05
-2.2892083148144e-05
-1.58024427247367e-05
-4.92862906289257e-06
-1.70570140800031e-05
-1.41566603205818e-06
-2.35196865051175e-05
-1.35851584245941e-05
-1.58989712618291e-05
-2.06524558552039e-05
-2.56660426387314e-05
-3.88524484214337e-05
-2.24873622437875e-05
-1.42041526701661e-05
-4.4401512133003e-06
-3.27280758911006e-05
-9.29279284636533e-06
-9.1263017035528e-06
-2.65851773400261e-05
-7.65316707933684e-06
-1.59739297889583e-05
3.8474583408984e-06
-2.35878485308465e-05
-3.62247425286088e-05
-1.43733852841977e-05
-1.31106878893769e-05
-1.49118030603763e-05
-1.80377565021338e-05
-3.85903118037942e-05
7.24720740983468e-06
-1.27325745884197e-05
-2.17578482909193e-05
-1.6077781043949e-05
-2.85008477413332e-05
-2.96432607264896e-05
-2.66045437090612e-05
-2.08177331438452e-05
-1.47977528012015e-05
-6.68950586491462e-06
-1.60191600937378e-05
-8.69624222055539e-06
-2.55157323130897e-05
-2.75650841239016e-05
-3.78830027997686e-05
-1.30892665555402e-05
-2.82252153373686e-05
-2.85998752612385e-05
-3.73555316571834e-05
-1.43388901218399e-05
-2.9763399575071e-05
-3.50411715148849e-05
-1.2748375187082e-05
-3.16903864436677e-05
-8.72352317123595e-06
-4.6918743836641e-05
-1.79039185115634e-05
-3.3085385549379e-05
-4.84990009546631e-06
-3.61506030120608e-05
-2.59568620743209e-05
1.40650835546352e-05
-8.14916555435887e-07
-2.73470424778533e-05
-3.16778358151567e-05
-3.92010268678064e-05
-3.14776151686086e-05
-1.05179629889989e-05
-2.08607010597355e-05
-4.00585699062991e-05
-1.35008024285082e-05
-3.09964419739447e-05
-2.45912888768612e-05
-3.39104697405248e-05
-2.99407205570273e-05
-1.15708862614725e-05
-3.22556099702424e-05
-3.52473277852419e-05
-3.97929926052339e-05
-1.5919794480531e-05
-2.04232858569389e-05
-2.29178695023112e-05
2.07198331736727e-06
-1.0791743033154e-05
-2.3711862964257e-05
-4.1017691127402e-05
-4.44569324599283e-05
-3.30445948322903e-06
-1.36254561838349e-05
-1.03704660054732e-05
-3.39762837194315e-05
-1.93863916962873e-05
-3.15148233959139e-05
-2.40905359906459e-05
-4.42355176560821e-05
5.09482699319607e-07
-1.62879341474165e-05
-2.87563319800796e-05
-3.16952036820674e-05
-3.65221087726829e-05
-3.37105078735965e-05
-3.37401242345529e-05
-3.11150362593841e-05
2.40003030806462e-06
-2.66345770856902e-05
1.26656705660068e-05
4.42738843350162e-08
-3.27348632175537e-05
-2.89906990723105e-05
-4.90597107830498e-05
-1.36585574972406e-06
-1.6656398120054e-05
-2.46636997200657e-05
5.3685988147525e-06
-1.56342000469316e-05
-2.65998090611624e-05
5.18069842702738e-08
-4.17768144040375e-05
-9.13504715161594e-06
-1.3734563914259e-05
-3.06513712037748e-05
-1.61966697412744e-05
-2.63030660700967e-05
-2.39799806517392e-05
-1.70467603448346e-05
-3.38789382115381e-05
-2.04547445116101e-05
-9.82647086861366e-06
-2.01225714627312e-05
-2.42641829940266e-05
-2.8897307558768e-05
-3.32482979087463e-05
-2.64466118213524e-05
-3.0680773381937e-05
-1.70990161814455e-05
3.7758649589849e-06
-7.76826788286088e-06
-1.22417443235981e-05
3.51752144567549e-06
-2.52256151173855e-05
-3.63017950264266e-05
-4.9404248122716e-05
-2.77090844834693e-05
-2.20265738255549e-05
-4.53879515877122e-05
-5.24549795302961e-06
-3.1954917605401e-05
-2.98987953724806e-05
-1.16529174463505e-05
-2.30566299241218e-05
-1.3178809175868e-05
-1.99439128527483e-05
-2.77364456336669e-05
-2.58206219026535e-05
-3.95365449957604e-05
-2.70754664749676e-05
-3.23470877665546e-05
-2.01898382729606e-05
-3.96288882174863e-05
-1.20304741802274e-06
-2.71662726496116e-05
-3.80028655656332e-05
-2.41182355005835e-05
-3.17805266270317e-05
-1.52292535380261e-05
-2.35578058313806e-05
-2.71187106210159e-05
-2.00976737436851e-05
-1.42003403082619e-05
-9.15018163025157e-06
-4.34761258971044e-05
-2.14041094985849e-05
-2.8995028811597e-05
2.46908725569385e-06
-4.22659201968986e-06
-2.44338074509576e-05
-8.53705277952974e-06
-2.54236747554099e-05
-8.10293678358787e-06
-7.13477306654229e-06
-1.02754619500351e-05
-7.36936742614042e-06
-3.04170748884917e-05
-4.84574488591087e-06
-2.41877250633502e-05
1.77117581889893e-06
-3.36009423322388e-05
-2.91058008614672e-05
-2.43525801543259e-05
-1.61890579083751e-05
-7.29956686565902e-06
-6.18786430487588e-06
-3.65740802230665e-05
-1.23822807032489e-05
-9.07452633235894e-06
-4.15955564318297e-05
3.81431325016681e-06
-2.1078529886291e-05
-2.44860188740432e-05
-2.45302686879379e-05
-4.0980083722514e-05
-4.52862857905806e-05
-2.44248270753881e-05
-1.7736104821578e-05
-3.04049877780729e-05
1.82436895895486e-05
-2.97680991119341e-05
-9.43161089660374e-06
-2.45833778073496e-05
-3.3095278783146e-05
-2.63157459544549e-05
-9.74220070371677e-06
-4.11827101323172e-05
-4.04093870849963e-05
-1.57618482614174e-05
-3.2923230228165e-05
-1.41313625192339e-05
-2.98172439989677e-05
-2.54903486534068e-05
-3.84027452184275e-05
-2.80566481096925e-05
-2.04824222210898e-05
-4.57076599011082e-05
-1.75965410494589e-05
-5.51933064223263e-05
-3.00628239932921e-05
-2.22060328671511e-05
-5.84732755395356e-06
-3.4184906020161e-05
-3.32575928055565e-05
-6.58961198737491e-06
-2.04614214989975e-05
-2.29727873243411e-05
-2.99711108097564e-05
-1.68453281904488e-05
-3.39717216878495e-05
-4.5099617426443e-05
-1.4395758872493e-05
-4.78959540194851e-05
-1.23707623826444e-05
1.20656451912313e-05
-2.56958127834371e-05
-4.44010215814404e-05
-1.38754747343076e-05
-1.76024965074485e-06
-2.50556554585039e-05
-2.83289183430534e-05
-2.05878765012455e-05
3.69775876073271e-06
-4.25625105274644e-05
-2.0630967267784e-06
-2.70566266430828e-05
-1.96483719872575e-05
-1.64679957780465e-05
-6.00199108580644e-07
-1.92360208242695e-05
-3.2288199268593e-05
-1.45725613071811e-05
-8.5818808544664e-06
-4.41692043193252e-05
-2.76469041554824e-05
-3.32753089691495e-05
-2.00210397568446e-05
-1.82675998864936e-05
-2.80315261090472e-05
-5.49845491916237e-07
-2.22127148115251e-05
-3.9982316742652e-05
-1.46751015148181e-05
-1.19101134305784e-05
-2.65245285473915e-05
-2.36229948840513e-05
-1.61512003746054e-05
-4.125421715037e-05
-1.80983523378789e-05
-1.06547690924949e-05
-3.08146881650979e-05
-1.14334043514881e-05
-1.81844238779881e-05
-2.22411421392212e-05
-1.2740524284234e-05
-5.54400497025142e-06
-3.06984621990065e-05
-2.19173618555705e-05
-8.45352343245358e-06
-2.87049996236839e-05
-2.87518356675991e-05
-1.0640230293078e-05
-3.41168232335422e-05
-1.25674474530589e-05
-3.02566478383112e-05
-2.23987175850602e-05
-1.43675664250167e-05
-2.22917510848388e-05
-2.35974148095462e-05
-2.55682556168945e-06
1.44248192878058e-07
-2.62722630219111e-05
-2.28723835967561e-05
-3.4084162177545e-05
-2.21064819748966e-05
-2.82066684174377e-05
-4.53759433010199e-05
-1.93431241883986e-05
-4.64714558669989e-05
-2.59306404075865e-05
-1.99586360049428e-05
-1.92291851841562e-05
1.57311396614733e-05
-6.62431347067477e-06
-2.44372353174342e-05
-4.35185342067069e-05
4.39490528246756e-06
-7.74237858088196e-06
-1.64912781643024e-05
-2.63719179407649e-05
-2.22077808629791e-05
-3.61583603323161e-05
-2.58929843591322e-05
-4.23998727874634e-05
-1.39134509691628e-05
-3.58839855361886e-05
-3.27947381136682e-05
-1.44664854841571e-05
-5.19133827502864e-05
-1.71839280336806e-05
-3.22218023947379e-05
3.26591353354352e-06
-2.27744444776929e-05
8.84945853256613e-06
-2.09330738129365e-05
-2.78691854535892e-05
-3.26910832926338e-05
-3.33980125826147e-05
-1.28529288255149e-05
1.85669964571512e-06
-2.92745659912613e-05
-3.47027611012172e-05
-2.54406971921221e-05
-4.92651315999205e-05
-4.19696393102865e-06
-3.14538686038824e-05
-4.28110997731058e-05
-6.6174619417142e-06
-1.93353284258317e-05
1.92307831552217e-06
-2.34384148612303e-05
-3.57957518179139e-05
-1.67048471776128e-05
-7.40352180816069e-06
-1.53893216081619e-05
-3.86667657084003e-05
-7.22378295469361e-06
-1.73047107436985e-05
-1.93268477389632e-05
-2.23728823117498e-05
-1.87197000577927e-05
-2.43562400901729e-05
-6.53495753126504e-06
-2.93529838718206e-05
-9.77041305198527e-06
-1.9446539507439e-05
-2.10868407370866e-05
-2.53060800300962e-05
-2.06458360503154e-05
-3.79280708562845e-05
-2.59059808698494e-05
-3.6783154951873e-05
-2.31702168595245e-05
-2.97563993583483e-05
-3.03192298671761e-05
-3.70036013912256e-05
-3.25377303449166e-05
-3.37282531967072e-05
-2.75885781919966e-05
-3.99702037373066e-05
-2.48436783425558e-05
-1.950576811165e-05
1.16933799798527e-05
-1.11668944194123e-05
-1.05143325286347e-05
-8.74441640916981e-06
-3.88751138038986e-05
-2.11391656419987e-05
-1.34055196134931e-05
-4.95249384452426e-05
-4.31464808865015e-05
-1.94218135258394e-05
-9.23650564898922e-06
-3.3316508033021e-05
-3.60126268464578e-05
-2.55722036158494e-05
-2.01706891376667e-05
-1.52444259930766e-05
-8.04648348139016e-06
-2.51407595367345e-05
-1.92378078204119e-05
-1.5395017739851e-05
-3.43410584942314e-05
-2.85085744896434e-05
-3.30885657855562e-05
-4.25616234515686e-05
-2.06944766558999e-05
-1.97318915817694e-05
-2.52558689883378e-05
-1.07366900812869e-05
-2.14397655338817e-05
-3.66268754848903e-05
-1.203808875151e-05
-3.16666416394071e-05
-1.84150596689492e-05
-9.42473153416206e-06
-1.00558733250619e-05
-1.51254969486409e-05
-1.37195762905303e-05
-2.00022586999804e-05
-9.60476064022575e-06
-1.69860006740254e-05
-3.28045941533067e-06
-5.686811142012e-07
-4.94107751927632e-06
-1.92676731556069e-05
-1.03449532249798e-05
2.22689210700471e-06
-1.86898199931734e-05
-1.33661362275506e-06
-3.3319771665698e-05
-1.3992105967508e-05
-2.56934118791533e-05
-3.60713456960961e-05
-1.23884287567822e-05
-4.10998660131261e-05
-1.90894505822586e-05
-1.29882663803219e-05
-2.61663658470012e-05
-4.4956082729122e-05
-1.54125223610074e-05
-2.10922725144298e-05
5.93429307807182e-07
-4.02864415130414e-05
-9.43884706364666e-06
-2.9215719578347e-05
-2.334412464946e-05
-3.76061727505705e-05
-2.10953918523236e-05
-4.04877148605479e-05
-4.0852808736959e-05
-8.73653964117149e-06
-3.18218245760996e-05
-1.662940558277e-05
-2.56151068376127e-05
-2.84526482752993e-05
-4.90947959857254e-05
-2.50349033260779e-05
-2.90986424660393e-05
-2.08148636693404e-05
-1.05565544349455e-05
-4.34284095964455e-05
-1.69347687989376e-05
-1.56730282851601e-05
-3.07528541512831e-05
-2.5429335109485e-05
-1.40942910660641e-05
-1.02073779641149e-05
-1.83650063754827e-05
-1.48402518407247e-05
-2.23519374782747e-05
-1.63103648819803e-05
-1.00233729580157e-05
-4.28654712410414e-05
-1.62463830976908e-05
-2.12682867787549e-05
-3.69994831580856e-06
-3.46702492863344e-05
-3.6246704942523e-05
-2.89468284388661e-05
-9.30661747290907e-06
1.31077897404211e-06
-8.97268511586718e-06
-1.72250442859475e-05
-3.16806943257245e-05
-9.81973403974955e-06
-3.00238074488488e-05
-1.73420592083719e-05
-2.10602606333315e-05
-1.85324531075605e-05
-3.95638175577797e-05
-2.32854596199296e-05
-1.76733806804046e-05
-1.42423743804854e-05
-2.52044487867717e-05
-1.00654896290298e-05
-3.23610783590348e-05
-3.00135163373644e-05
-1.85334630428631e-05
-3.46095204168196e-05
-1.45523239001756e-05
-1.16885855451509e-05
-2.93439479121943e-05
-1.46358469954241e-05
-2.22040067419735e-05
-6.4658262681285e-06
-1.94709604704805e-05
-9.99442200272991e-06
-2.0312420720096e-05
-2.12907757514893e-05
-1.39401516634714e-05
-1.97536698453298e-05
-1.53953518540407e-05
-3.55891199834362e-05
-1.13163523826745e-05
-1.62007512435456e-05
-7.16226077500382e-06
1.11305526857257e-06
-2.36084633573312e-05
-8.2830733471598e-06
-6.50863403615401e-06
-1.68243844563915e-05
-5.23775012757873e-06
-5.63264739823148e-06
-6.02390055931183e-06
-1.44867848909006e-05
-1.23130943681413e-05
-2.01667256359736e-05
-2.44321893439415e-05
4.73310199425905e-07
-1.20534678756368e-05
-2.09576131543552e-05
-2.10570889000352e-05
-5.11079334940071e-06
-3.00876634359051e-05
-2.21975002856545e-05
-3.56468871474981e-05
-3.63211498143336e-05
-7.60520353060134e-06
-4.23706973102518e-05
-2.62863907113887e-05
-2.52193991817842e-05
-3.37159004919338e-05
-3.92438504352205e-05
-2.747886417408e-05
-4.22569068376912e-05
-2.69531974333394e-05
-4.77907789645486e-05
-2.4633986090713e-05
-1.03012378931354e-05
-1.33852801809298e-05
5.01039827588049e-06
-1.97031960850882e-05
-1.73944254043545e-05
-2.58489095552808e-05
-8.75415444567885e-06
-3.77864530969539e-05
-4.176999667064e-05
-2.35303162915363e-05
-9.03461090010426e-06
-2.68011449989021e-05
-3.58281170871886e-05
-1.47803192911693e-05
-1.99872593457827e-05
-2.50853156106606e-05
-3.31032047426252e-05
-3.05385218930911e-05
-1.78419954011132e-05
-2.92057945063241e-05
-2.696780112941e-05
-2.14938074270336e-05
3.1676579721232e-06
-3.90003792672449e-05
7.40130129604993e-06
-7.99666995786108e-06
-1.69666962578084e-05
-2.18044416628739e-05
-9.20892240444647e-06
-3.84571028632812e-06
-5.16735310617892e-06
-3.83757121714217e-05
-2.5532804366455e-05
-1.2614641192682e-05
-1.2933447762514e-05
-2.449733853903e-05
-4.76978690711836e-05
-2.51253344946442e-05
-3.06392981402002e-05
-3.84908618064735e-06
-1.62198587426169e-05
-3.77383205984956e-05
-3.40116933647189e-05
-2.0749990602679e-05
-2.15626172939262e-05
-2.31922598107734e-06
-5.41446854495618e-06
-8.92037768734321e-06
-2.07375856305197e-06
-2.29476790832558e-05
-2.2207335619623e-05
-1.0473328200467e-05
-1.54923370108035e-05
-4.00532850281833e-05
-1.51053064079959e-05
-4.1497775406897e-05
-2.26004982057985e-05
-8.95405740049489e-06
-3.23184595324859e-06
-2.67940861705652e-05
-3.6374944535766e-05
-1.81895244202911e-05
-1.62265913259937e-05
-3.7852153337371e-05
-1.50728028495018e-05
-2.4481519620821e-05
-4.03214964241857e-05
-4.35003128203329e-06
-8.87652401904742e-06
-1.5028250439538e-05
-3.78192048856099e-05
-3.81332903618791e-05
-2.91406476412218e-05
-1.36176822711914e-05
-2.1085427492211e-05
-1.532575238967e-05
-4.82378677621822e-05
-3.83414415742031e-05
1.78991429595446e-06
-3.95245945828589e-05
-1.4944047804151e-05
-3.52045541305536e-06
-1.81212796118301e-05
-1.44289945277982e-05
-1.17523261669592e-05
-1.26961228670113e-05
-3.18176141147658e-05
-1.15061083231459e-05
-6.50331823552253e-06
-3.8687867565108e-05
-2.10437042482033e-05
-1.41559632336467e-05
-3.19917383423609e-06
-1.69369978459899e-05
-3.59449572744375e-05
-1.82890936693673e-05
-1.7366120939908e-05
-1.35976363535443e-05
-4.22971768769308e-05
-4.13346157223927e-05
-2.73488629045938e-05
-1.06596494973755e-05
-2.18741111898886e-05
-3.57669503305391e-05
-4.01052939739108e-05
-3.80564504682306e-05
-2.6988900727748e-05
-2.94582664450936e-05
-1.85262409738764e-05
-2.7955076235118e-06
-2.49281653664945e-05
-1.26974965256644e-05
-2.67220215079287e-05
-3.7569459421816e-05
-1.68941955996276e-05
-2.6579510950325e-05
-2.49170116417854e-05
-5.4493067259725e-05
-6.89297308979356e-06
-1.98862068044569e-05
-2.22321534664609e-05
-7.91966538300444e-06
-2.38211478647009e-05
-3.202439110349e-05
-2.93813276550699e-05
-1.95921175899076e-05
-3.76124002743367e-05
-3.7289492502286e-05
-9.53934607330457e-06
-2.34414982724609e-06
-3.01046777911228e-05
-3.0149448068979e-05
-7.6973513693341e-06
-3.0747235970463e-05
-4.00683301172454e-05
-2.26474906023675e-05
-2.83112171419069e-05
-3.02412717659619e-05
-3.34430583916589e-05
-2.7517485439564e-05
-9.38237637329793e-06
-2.2304038043549e-05
-2.62477698684668e-05
-3.42915433936594e-06
-2.1466232179274e-05
-1.68571977331072e-05
-2.95420945158558e-05
-3.19627821026554e-05
-1.54391699610097e-05
-8.54429048692317e-06
-2.16862881628144e-05
-2.49582356600889e-05
-4.25491779285261e-05
-1.74655122549296e-05
-5.88264151077228e-06
-2.73361534198232e-05
-1.08993495303754e-05
-6.461060760217e-06
-2.39335608437369e-05
-9.02929119425092e-06
-4.9162330544632e-05
-2.6406698312008e-05
-3.57944186766967e-06
-3.62575855066772e-05
-2.77058500636634e-05
1.66911763233664e-05
-1.9494092122067e-05
-1.22127405120002e-05
-1.40182629971706e-06
-1.58787904461728e-05
-2.94224806093882e-05
-1.31777777443119e-05
-2.26979114819608e-05
-1.52519975143984e-05
-2.92831328236387e-05
-3.79177688853683e-05
-2.97407494805237e-05
-1.4740873058435e-05
-3.93959424862515e-07
-4.19306757315725e-05
-4.56525872682098e-06
-1.46464420946547e-05
-1.97736554022249e-05
-8.64920339370812e-06
-2.36906890390947e-05
1.30922098737923e-05
-2.68705684072334e-05
-3.13157346140345e-05
-2.98308311025831e-05
-2.21818873601476e-05
-1.99603459166283e-05
-1.4822893206678e-05
-1.9849344918317e-05
-4.05535255228766e-05
-1.10539310779676e-05
-2.22152885247162e-05
-7.17533982270797e-06
-1.91562056229631e-05
5.19805844053321e-06
-4.04139427759438e-05
-3.99985515049036e-05
-4.14142091151884e-06
-3.34536564083398e-05
-1.16077739504337e-05
5.7798869249505e-06
-2.67301015104024e-05
-2.11556366250118e-05
-2.47707035447871e-05
-4.87183583106426e-06
-7.83200814580101e-06
-2.3273706261122e-05
-1.65919184683279e-05
-4.25335916653442e-05
-3.47591478661347e-05
-3.1121931838323e-05
-2.08248590895623e-05
-1.93454449423205e-05
-4.06143530197022e-05
-2.2413309750575e-05
1.98319578257675e-06
-3.39381520480126e-05
-3.24200822399881e-05
-1.4280238461379e-05
-1.46771612144653e-06
-1.20737465368197e-05
-1.87284846905372e-05
-2.9817223404903e-05
-2.70818379734249e-05
-3.44624794777791e-05
-1.88481058570602e-05
-1.8246047940014e-05
-1.07972009354596e-05
-5.06779961445013e-06
-2.95498828549715e-05
-3.4380215905456e-05
-8.71833994060447e-06
-2.13033625364345e-05
-2.4155184903973e-05
-5.48519552027844e-05
-2.13568404771306e-05
-3.67984849510836e-05
-1.85178827456414e-05
-1.31960604992403e-05
-3.38699443529117e-05
-4.04085789793737e-05
-4.23306682139674e-06
-4.1118289013463e-05
-2.30070202502273e-05
-7.12026263934139e-06
-1.20119758073642e-05
-7.20651099042386e-06
-1.76894932682922e-05
-5.73315517130068e-05
-1.82197484263525e-05
-1.33892085717513e-05
-1.31907221531191e-05
-3.20699095803595e-05
-2.97965315868438e-05
-1.60200516753005e-05
-3.58316702106582e-05
-2.71335427101595e-05
-4.06301132442616e-05
-9.07382146581139e-06
-2.65247888708345e-05
-9.33146472049097e-06
-5.33338859304495e-06
-6.97654504241627e-06
-1.03851263058353e-05
-2.17774821334975e-05
-1.44877180114377e-06
-2.44477749597479e-05
-1.07486995080789e-05
-3.01635717877011e-05
-2.24871275095332e-05
-3.33749178456799e-05
-6.52027508609672e-06
3.35958321058217e-06
-2.59561212049619e-05
-2.34710056218687e-05
-1.38421459360278e-05
-1.14457696978299e-05
-3.87567361376829e-06
-3.83152681891094e-05
-3.01063526103528e-05
-3.09087600312952e-05
-6.82654704927671e-06
-2.2604352995216e-05
-1.89365923004633e-05
-1.28918226781325e-05
-3.08782006671007e-05
-2.72140905064909e-05
-2.04817257388696e-05
-2.71792595073703e-05
-3.5012088564492e-05
-3.39911318066359e-05
-3.24278267011603e-05
-8.47288151284674e-06
-2.29515561555799e-05
-2.27199754336719e-05
-1.14351804688728e-05
-2.33482408443812e-05
-1.50248497130334e-05
-2.30742508363946e-05
-2.02308043384734e-05
-3.00294418225556e-05
-4.07908856826043e-05
-1.09723056965231e-06
-3.97527515848753e-05
-8.3899910506801e-06
-2.35788589278231e-05
-2.30120188344881e-05
-2.77073945955297e-05
-3.6979391212929e-05
7.24041448065924e-06
-2.81108382372042e-05
-2.26611660328668e-05
-2.22325364188026e-05
-2.98506011149222e-05
-3.72698394938936e-05
-2.80849799530174e-05
-1.79328855370944e-05
-1.09084457083097e-05
-2.30910277527284e-05
-6.46037406679356e-06
-1.58850667568372e-05
-1.64684052750037e-05
-2.63730514200443e-05
-3.08069949166893e-05
-2.20161321404578e-05
-2.33633935902118e-05
-3.26016164872202e-05
-1.59395870907861e-05
-2.40101077882465e-05
-9.27514054106872e-06
-2.12957399183862e-05
-2.94818478833042e-05
-3.26522265113691e-05
-3.13389194368616e-05
-5.4942504772737e-05
-8.630611260935e-06
-2.35418084758851e-05
-4.18667134886798e-05
-1.56595225074024e-05
5.24187085305787e-06
-5.50290806438434e-06
-7.40009300509242e-07
-1.36534573018419e-05
-1.52618117250374e-05
-3.16163035478778e-05
-1.568968409076e-05
-3.61057273057882e-05
-1.51755342936585e-05
-6.15914555156358e-06
-1.15810073290514e-05
-1.5450231041329e-05
-9.089532536847e-06
-3.98400340779242e-05
-3.85236680886024e-05
-2.85628126638788e-05
-1.37171800964533e-05
-2.5296857447326e-05
-3.6165177020824e-05
-1.48441272097146e-05
-1.18386357286936e-05
7.61105879821548e-06
-7.87253748609786e-06
-3.8581232060721e-05
-6.17758431273575e-06
-1.96335281925976e-05
-2.83055171856384e-05
-1.08387715547371e-05
-8.30415945272918e-06
-2.21428958805692e-05
-3.32398893871644e-05
-3.48949029437411e-05
-2.23284887175873e-05
-4.55855199668784e-06
-1.5560142747644e-05
-2.0539208108818e-06
-4.53081576464073e-05
-3.1469430368879e-05
-3.02237070697797e-05
-2.26741286921977e-05
-2.83059672268369e-05
-2.09750165097684e-05
-7.80601532663344e-06
-3.63111968285142e-05
-5.18414866119822e-05
-3.00638106939797e-05
-2.81191015876777e-05
-2.64074959304533e-05
-3.92546624703492e-05
-7.86393492668923e-06
-3.70849703890145e-06
-2.97342618499498e-05
-6.94428805619629e-06
-2.3841009890592e-05
-3.32553213540449e-05
-2.63208045503516e-05
-4.56161612750727e-05
-1.81136697047147e-05
-2.65887569946392e-05
-2.21806337189522e-05
8.4553872324813e-08
-2.33610387923144e-05
-2.32377565636834e-05
-2.45390492183762e-05
-1.3691534811156e-05
-1.32197930805025e-05
-2.45634467515396e-05
-3.35768185150149e-05
3.27033746584545e-06
-3.85777280145827e-05
-2.17417252855801e-05
-2.44596276532561e-05
-1.91233512867235e-05
-2.58784237404462e-05
-4.57714893017391e-06
-2.36737863044939e-05
-2.42217045005914e-05
-2.27788403265562e-05
-1.79920600507145e-05
-1.47580796609764e-05
-2.76572413721116e-05
-1.14265948311574e-05
-2.11846671528004e-05
-1.59528477220033e-05
-2.92423669120109e-05
-1.13760474105752e-05
-1.13670340162242e-05
-1.23964136177422e-05
-1.80082972976275e-05
-5.1777542230942e-07
-2.13359012038801e-05
-1.98448541427266e-05
-7.87717535981899e-06
-2.29822632503393e-05
-1.1713244688276e-05
7.55274334625737e-06
-1.21974102225917e-05
-2.37269240096143e-05
-2.91795224941117e-05
-6.20117619247342e-06
-3.74360143513685e-05
-2.64480297879017e-05
-2.22174049998838e-05
-3.10720373301167e-05
-2.46009685371761e-05
-3.20253117884849e-05
-3.9691264256249e-05
-3.62250765837619e-05
-1.12335802353102e-05
-3.12180004687979e-05
-5.12882140276321e-05
-4.97740774625226e-05
-4.87747328831941e-06
-2.6385371317833e-05
-2.20254829600783e-05
-4.08372723138305e-05
-2.55027500725704e-05
-2.21463324777821e-05
-1.90673569452925e-05
-4.60398839399593e-05
-3.37736204412076e-05
-2.4711123549582e-05
-1.47823666547754e-05
-3.21176863249666e-05
-2.67318014352469e-05
-2.82051266490787e-05
-2.84289471724135e-05
6.21504693290076e-06
-2.92614388945973e-05
-3.01770170256364e-05
-2.19373796180557e-05
-1.02688181368188e-05
-3.6085560547583e-05
-1.63835944573684e-05
-1.56154097786186e-05
-1.10015046919848e-05
1.25493138616587e-05
-3.74020296742623e-06
-2.31594180043115e-05
-2.42409142464378e-05
-1.91976053984387e-05
-8.96113742176221e-06
-7.99828688708375e-06
-1.84673777507686e-05
-3.48652522873289e-05
-2.61955351488879e-05
-3.85369673549605e-05
-1.68265010285093e-05
-2.02261235571253e-05
-1.32273544201753e-05
-3.88844073915787e-05
-5.15325604269187e-06
-8.33408649590799e-06
3.65498717294757e-06
-1.7303139663151e-05
-3.32064122146172e-05
5.60694768049488e-06
-1.16745724426158e-05
-1.47040782323573e-05
-2.47471586180799e-05
-1.3163272680715e-05
-2.2686685965358e-05
-1.02299334873382e-05
-1.25454852560764e-05
-1.55656921078782e-05
-2.34293495473386e-05
-1.47944278483302e-06
-2.69589822893182e-05
-7.93966835689608e-06
-3.61029284725363e-05
-2.65670839344844e-05
-8.13066356557899e-06
-2.27137103988112e-05
-2.48331862133912e-05
-6.05273348669971e-06
-2.78841212110059e-05
-2.10804918859396e-05
-2.33072601207944e-05
-1.97525931128306e-05
-3.83609439676694e-05
-2.33747071529217e-05
-1.254294072038e-05
-2.61005305480952e-05
-5.28424972884688e-07
-3.91158593832271e-05
-6.24079043339692e-06
-2.62049294082774e-05
-3.37651149546931e-05
-1.10053978687336e-05
-3.08334667888514e-05
-3.73227019352454e-06
-2.4176657339077e-05
-2.51412410145816e-05
-6.42845508935971e-06
-1.97455214103062e-05
-3.96048856579896e-05
-3.46832651332493e-05
-3.03026673568909e-05
-1.48963137147787e-05
-2.55880820936499e-05
-1.66037074200926e-05
-2.95851459797244e-05
-4.94328988355781e-05
-1.99380733778597e-05
-8.51543123658822e-06
-2.56464507413271e-05
-3.55861296129503e-05
-2.44628631445561e-05
-2.87771992266787e-05
-2.34955802992671e-05
-2.67151472931883e-05
-3.17995801830672e-05
-4.36251461721923e-05
-2.2153957525248e-05
-3.06138690576835e-05
-9.45998133248425e-06
-1.35522940059601e-05
-1.47173507959e-05
-2.00054133200649e-05
-3.34797419872847e-05
-9.97160479862076e-06
-1.80809013690066e-05
-8.57718895342917e-06
-1.9122342586981e-05
-1.90763340300763e-05
-3.5433531344766e-05
-2.12243460353615e-05
-4.55967261325801e-05
-2.54265050528704e-05
-7.26143433774446e-06
5.17413811181091e-06
-2.30025034333858e-05
-3.04625626512409e-05
-3.50972193853077e-05
-2.90537736096421e-05
-8.64161541885305e-06
-3.11057575038876e-05
-1.75452733264684e-05
-2.60009964879229e-05
-2.48573085014804e-05
-3.68550838590094e-05
-3.33986805002026e-05
-8.47469347720074e-06
-4.66588815324966e-05
-3.69913806670351e-05
-3.27749637447967e-05
-2.64196393206066e-05
-1.76315255530039e-05
-1.570231520643e-05
-7.58306667719727e-06
-1.53696119063579e-05
3.57912820530652e-06
-1.30200089649227e-05
-1.58933199258668e-05
-5.81312662369769e-06
-2.47209566180811e-05
-1.36905161871302e-05
-1.45382556141819e-05
-2.33568280298555e-05
-2.53870540733618e-05
-2.03730236773642e-05
-2.40300324622519e-05
-9.3113353519342e-06
-1.49295798970793e-05
-3.85615684646308e-05
-4.28034090732976e-05
-2.72745226131054e-05
-4.74103841396683e-05
-3.49810129945001e-05
-1.7291631766017e-05
-2.16195188703212e-05
-3.39638170175728e-05
-1.51431318516963e-05
-1.27478729437325e-05
-1.28302364554213e-05
-1.67205343186977e-05
-2.55205616162997e-06
-3.41154422807343e-05
-2.24782622807676e-05
-2.19103339027077e-05
-1.28921561463034e-05
2.15980397487154e-06
-2.73577277212839e-05
-3.11191494306582e-05
-3.53935488194332e-05
-5.69741730566239e-05
-3.83771058880019e-05
-2.05044801188015e-05
-2.12163634628699e-05
-1.19250326746575e-05
-2.14973701501637e-05
-1.0935414628286e-05
-2.15394976731442e-05
-6.45391749452689e-05
-2.54040923093132e-05
-2.6970125234365e-05
-2.64776523418588e-05
-2.0224283947649e-05
-2.56489101581327e-05
-3.05400944659383e-05
-1.87561616522619e-05
-2.43279970178228e-05
-2.18044325380489e-05
-2.29751097290381e-05
-2.09168094823509e-05
-3.28809686608553e-05
-7.94085758747436e-06
-1.48727494278909e-05
5.44153588977888e-06
-1.31676662250517e-05
-4.16443535373799e-06
-3.71962322656838e-05
-2.70122779592738e-05
-1.87987470300056e-06
-2.6140964413278e-05
-1.44829066158045e-05
-1.13113373092641e-05
-1.11886043606006e-05
-1.84386308638959e-05
-2.34499485112211e-05
-3.54104913779401e-05
-3.41605544124502e-05
-7.81315464804617e-06
-2.10042394693556e-05
-2.35185779318531e-05
-3.08495154376287e-05
-6.89077145481378e-07
-2.73447501645431e-05
-3.55016473568769e-05
9.67597245821158e-06
-2.05025558534231e-05
-2.76246838748209e-06
-8.13185111657916e-06
-2.22025611711794e-05
-3.61596914960948e-05
-3.11205625955169e-05
-1.82618418843093e-05
-1.07348719873269e-06
-1.7937995402514e-05
-4.36614229939144e-06
-2.68340178534088e-05
-3.41007621569778e-05
-6.14142080234013e-06
-1.05779449210912e-05
-1.19639197058663e-05
-3.87417112791582e-07
-2.6924887270264e-06
-2.159646869611e-05
-9.82345380082503e-06
-5.43169616287654e-05
-3.31250855931217e-05
-4.56202969896807e-05
-1.63564329940523e-05
-2.85302788185178e-06
-1.3185527751455e-05
-2.66587141012395e-05
-5.64357982826102e-06
-1.66843323717175e-05
-1.03443120945642e-05
-3.47224435710322e-05
-3.10856774471304e-05
-1.79681027748062e-05
-9.91972369153842e-06
-4.16517503674419e-06
-4.02094411533741e-05
-3.14525388511127e-05
-1.69309529786777e-05
-2.80764800182513e-05
-2.90232141979115e-05
-2.23031805074585e-05
-3.52859757515261e-05
-2.79010624676254e-05
-1.42704545922816e-05
-2.06293894573482e-05
-2.79320201720135e-05
-1.36032862673969e-05
-1.68999710252827e-05
-3.91804715516997e-05
-2.08194726313901e-05
-1.35295660886951e-05
-1.68051799888963e-05
-3.53559543183572e-05
-2.62449448336309e-05
-3.07409238958934e-05
-1.29238220387835e-05
-2.23588753781896e-05
-2.79789014214069e-05
-1.94919012839699e-05
-2.78109885897604e-05
-3.6784477361753e-05
-3.55897130663663e-05
-3.81186332708012e-05
-6.45848788003332e-06
-1.87110328289399e-05
-3.07307042205515e-05
-7.47586543458482e-06
-1.99517542557909e-05
-4.45623429058173e-05
-4.49516849603253e-05
-9.0016232981339e-06
-2.69354042347208e-05
-3.01998049100986e-05
-2.52213260746609e-05
4.81178854504962e-06
-3.34663757534133e-05
-1.04166743609297e-05
-2.29415041120881e-05
-5.65705898669109e-06
-5.99269410537179e-06
2.46576870482893e-05
-8.49663376864803e-06
-1.64366843202299e-05
-7.07434198227894e-06
-4.00332986294205e-05
-1.58547865548837e-05
-3.17425492482565e-05
-4.56603455234711e-06
-9.58287002924431e-06
1.15850151158593e-08
-3.06266535575935e-05
4.14482550462959e-06
-4.27840895763907e-06
-2.86791255579471e-05
-4.29244625802497e-06
-6.10221647070518e-06
-1.43516654035093e-05
-2.98328362436322e-06
-3.04069655798273e-05
-1.32862297778767e-05
-3.5518098022509e-05
-4.07557095212591e-05
-3.64483040462101e-05
-3.41492848854734e-05
-3.00098426758758e-05
-2.33052674890315e-05
-1.56097158109615e-05
-1.53790097695832e-05
2.89116369061499e-06
-1.65228473411163e-05
-1.04434413272905e-05
4.25136027357141e-06
-1.75705771578529e-05
-2.56390520380951e-05
-1.10660366195062e-05
-1.89538807913067e-05
-2.16231375517272e-05
-1.75975279455302e-05
-3.33284789101434e-05
-2.91727785067145e-05
-5.36454738971942e-05
-4.4047800104636e-06
-2.44536282104142e-05
-8.18699039540381e-06
-2.62591788681675e-05
-9.05585050692564e-06
-4.48307845726026e-05
-2.68007461764189e-06
-3.25455658050447e-05
-2.33236142725564e-05
-1.88274560712782e-05
-4.09695792000716e-05
-3.96550451862767e-05
-2.56842518389648e-05
-2.11760683117321e-05
-4.86045007286371e-05
-1.88024204573692e-05
-7.2528643429476e-06
-2.06060371242772e-05
-3.18678392607646e-05
-1.64159769902988e-05
-1.19218767771706e-05
-2.77342569679803e-05
-7.72436013732678e-06
-1.65071246475303e-05
-1.47807618086298e-05
-2.66711735487863e-05
-2.40081892903336e-05
-1.48704484267521e-05
4.74720570668711e-06
-2.36329829207182e-05
-2.29481455187613e-05
-3.08378681607969e-05
-2.11820592100839e-05
-2.33353918638724e-05
-2.158433297411e-05
-1.64157440768808e-05
-1.38866735124403e-05
-2.5457874611168e-05
-2.22336337926985e-05
-2.40544054086302e-05
-3.07797669928494e-06
-2.31543032562602e-05
-2.21840885582005e-05
-4.11810578228493e-05
-1.12487465484742e-05
-9.5915874081903e-06
-4.44944317163218e-05
-1.49853922818382e-05
-4.48740777452701e-05
-2.69266495114953e-05
-6.86359952497106e-06
-1.26995135373879e-05
-3.04190464042175e-05
-1.18473102657282e-06
2.98616498657781e-06
-4.50266110909089e-05
-1.75510263243996e-05
-6.85422276909647e-06
-3.92537938744871e-05
-2.48839288271213e-05
-8.82855488236044e-06
-1.63869257959694e-05
2.73093192324643e-06
-1.51944699268379e-05
-1.60453583599227e-05
-3.24602288580667e-05
-3.72768168104833e-05
-3.64520054281111e-05
-1.9617438237716e-05
-2.21199695739029e-05
-3.05136251030281e-05
2.31443143752216e-06
-1.07869572674699e-06
-8.45994655075849e-06
-1.97247695891532e-05
-1.79378636012391e-05
-1.83477334162546e-05
-3.92764410602966e-05
-3.82573675784685e-05
-4.5889008033597e-05
-1.84031564027893e-05
-4.10907749633898e-05
-1.05358624404682e-05
-1.76985933267814e-05
-2.40448776609086e-05
-2.16396823962531e-05
-3.24681934087307e-05
-3.38118630862852e-05
-1.70366307062186e-05
-3.34715236330702e-05
-2.40076278040678e-05
-2.20616626357119e-05
-2.22699438973734e-05
-4.14021552361472e-05
-1.97520507904769e-05
-3.22720827117557e-05
-1.1175009574596e-06
-3.02839347909423e-05
-3.7120538046742e-05
6.07394327143326e-06
-3.30962685201159e-05
-1.35255800476195e-05
-1.75252306921156e-05
-2.33917648858057e-05
-5.32065086598049e-06
-4.4908234664226e-05
-3.566669229304e-05
-2.07649375798172e-05
-3.26813898472239e-05
-1.08708824565311e-05
-1.28789734129179e-05
-3.76640618954287e-05
-1.75506407034895e-05
-9.01825638510516e-07
-2.24460324334317e-05
-2.15229688315978e-05
-3.10720204832393e-05
-5.0578250722364e-06
-6.7079159203581e-06
-6.48610009655211e-06
-6.75842711307114e-06
-2.81036015710892e-05
-2.61567861550385e-05
-2.06490976834392e-05
-1.78314151769826e-05
-2.14859811581152e-05
-2.85326395966422e-05
-2.31873621706156e-05
-3.87362779735184e-05
-1.594213340724e-05
-2.84176704588125e-05
-3.17908963501449e-05
-1.09459226435363e-06
-2.40544986731544e-05
-2.60957281311392e-05
-1.87715421542719e-05
-3.40797295233177e-05
-3.02579776201217e-05
-7.95869905588777e-06
-1.22861710866521e-05
-3.61172456558076e-05
-9.0119630695934e-06
-1.19468689271399e-05
-7.64755324867281e-06
-1.62979863401148e-05
-2.01130579101079e-05
-2.60515226264474e-05
-1.35924825614717e-05
-3.06044159331571e-05
-1.65690216385053e-06
-2.38387021728827e-05
-1.60421369429193e-05
-2.02998640416578e-05
-3.52393794082844e-05
-2.26995847625726e-05
-1.76571850471559e-05
-2.13762224986741e-05
-5.71493572301231e-06
-2.3133757114471e-05
-3.69769228046894e-05
-2.80778963995447e-05
-1.26761381974569e-05
-2.41512256439916e-06
2.08087130703749e-06
-3.15807827526343e-05
-2.32397734758467e-05
-1.61865800482218e-05
-3.27495024525376e-05
-2.67549988817742e-05
4.87866607052704e-06
-2.38342085204836e-05
-1.0952520756981e-05
-3.4549903228497e-05
-2.15179003199467e-05
-2.69872924437708e-05
-2.65258511051225e-05
-2.06258502307135e-05
-3.46105652275274e-05
-4.78432454569553e-05
-1.11433718667742e-05
-2.32572056032413e-05
-2.36573730667084e-05
-2.52196847203902e-05
-9.50603450580121e-06
-9.5744531308233e-06
-4.46969583018144e-05
-2.48526638246621e-05
-2.24561862938877e-05
-1.83942995765677e-05
-1.78573377306874e-05
-2.35268669134862e-05
-1.97475668126554e-05
-1.24001354964552e-05
-1.81924842277636e-05
-2.6413925550883e-05
-1.37240252229716e-05
-1.51440383314514e-05
-1.87900559118862e-05
-3.14795622222814e-05
-4.07297186977424e-05
-3.47655605274259e-05
-2.91425586828037e-05
-1.37402023987041e-05
-3.08778802348383e-05
-1.47577192200106e-05
-8.7406597683567e-06
-3.72378896616872e-05
-5.04915020110162e-06
-3.48885782922331e-05
-1.32317363762574e-05
-1.71332699170929e-05
-8.82678482664724e-06
-2.86157431505162e-05
-4.73163596838384e-06
-3.49487122592119e-05
1.20800581612574e-05
-1.4681345660562e-05
-3.73530615124922e-05
-2.68284841449258e-05
-1.56002667363619e-05
-1.48432006861565e-05
-2.83879933377894e-05
-2.8095792066092e-05
-2.82322594605468e-05
-4.95207053534476e-05
-6.36901375497749e-06
-2.35399333702999e-06
-6.91970980876578e-06
-2.40148898726299e-05
-2.36398554143404e-05
-2.93461175229643e-05
-2.43758407422165e-05
-3.31823257046228e-05
-2.49406620184429e-05
-8.89584916455565e-06
-1.10937471482201e-05
-1.97872910923682e-05
-1.41738488746343e-05
-3.04209404509513e-05
-3.26042342811439e-05
-1.30102858100684e-05
-3.58725030578941e-05
-1.01928516996052e-05
-6.92483464801144e-06
-2.66384591041903e-05
-3.36684055808937e-05
-1.80769012680563e-05
-2.54410299516312e-05
-1.3257167131241e-05
-2.33498939497261e-05
-9.44137857132414e-06
-4.50622708232656e-06
-2.62344718914247e-05
-1.89297326116459e-05
-4.17779887234913e-06
-1.92318586502187e-05
-2.86546946443301e-05
-1.89190282234549e-05
-4.17953798729284e-05
-1.77771276723262e-06
-3.11749727964285e-05
-2.01983690719004e-05
-1.44271519650658e-05
1.10529409510341e-05
1.01779666519513e-06
-3.06510667776214e-05
4.98979270905409e-06
-1.69892063960991e-05
-2.78927909443646e-05
-1.60626564343826e-05
-4.01579239997124e-05
-3.21650579154237e-05
-4.43027746909317e-05
-1.31254884874953e-05
-3.06059244581103e-05
-2.08339115591996e-05
-2.67758785375568e-05
-2.65433549267593e-05
-1.51558011147184e-05
-2.708986161927e-05
-3.25678412628683e-06
-4.13092878747689e-05
-8.73847883794967e-06
-6.9297327001769e-06
-7.02506452310066e-06
-2.65763778842638e-05
-1.09751698504217e-05
-1.87906277285673e-05
-1.0321937501988e-05
-3.16910399069004e-05
-2.03142040667234e-05
-2.0725694633771e-05
-9.56927412674587e-06
-3.27133220279125e-05
-1.54596270002528e-05
-2.19607526185958e-05
-2.49034819973604e-05
-2.19999222144948e-05
-3.95674234124673e-05
-3.19498212839828e-05
-7.29113886312576e-06
-3.72631014152637e-05
-1.29311451762407e-05
-1.45466767216489e-05
-7.62855999463334e-06
-5.30128006180548e-06
-1.44814578202922e-05
-4.06874877068961e-05
-2.60038528369896e-05
-2.3902950375157e-05
-1.37263882560043e-05
-2.70151703246837e-06
-4.29532011440043e-06
-1.60148359430043e-05
-1.51986607346054e-05
3.69643853316925e-06
-3.16611847204582e-05
-2.09964623681272e-05
-3.22191722280481e-05
-3.91556222009236e-05
-1.23801547041125e-05
-1.5084722612266e-05
-2.1116485523576e-05
-2.65028961206542e-05
-1.62820755506948e-05
-2.2213897450171e-05
-9.06001322072116e-06
-2.96783598526013e-05
-3.18288481415065e-05
-2.21695506021278e-05
-2.0103863021434e-05
-1.50017000455953e-05
-1.595330320915e-05
-1.92921477621749e-05
-1.85073734364226e-05
-3.17345872589234e-06
-2.43401850495898e-05
-1.78834378042442e-05
-2.195629206293e-05
-2.37752534422959e-06
-3.08183618604713e-05
-2.2185254332191e-05
-1.74195625704119e-05
-2.19868728284046e-05
-3.6080522288138e-06
-3.99821439614515e-05
-2.48192574836969e-05
-2.69828238397444e-05
-2.83913766665171e-05
-2.10180773879278e-05
-8.25775829498049e-06
-2.56631955910695e-05
-1.96949624033007e-05
-4.25190538712625e-06
-1.80354403619535e-05
-3.06177069431724e-05
-2.9162539182308e-05
-2.51333887930556e-05
-1.72359748076308e-05
-2.26689416370562e-06
-1.86861417882555e-05
4.5572603679941e-06
-1.57342749357507e-05
-1.26330284020011e-05
-2.84814716045198e-05
-3.90840909094199e-05
-1.17808129745344e-05
-3.74919098844008e-05
1.11304157232878e-05
-2.0628236657868e-05
-4.66343083321035e-05
-2.60865644402705e-05
-1.71153461054142e-05
-1.82685026621243e-05
-1.98125793646744e-05
-3.2480085772537e-05
-3.9366668085939e-06
-3.40193852624799e-05
-3.29170612292169e-05
-1.2650218628191e-05
-1.163842281041e-05
-2.85096775008282e-05
-3.89165261977642e-06
-1.76162795879458e-05
-8.86147716065476e-06
-2.51219805292249e-05
-1.30326229329749e-05
-1.92772241318624e-06
-1.48517701623007e-05
-5.10304708933891e-06
-2.03451656518912e-05
2.08217597189332e-06
-2.24118252723971e-05
-3.06075265517169e-05
-2.60340224333477e-05
-1.77410383023061e-05
-2.25152648266341e-05
-2.61050151634365e-05
-2.30756227482168e-05
-5.11759489333172e-05
-2.6717388374482e-05
-4.07283709307592e-05
-2.65726188552078e-05
-1.66248712230318e-05
-1.73518294769572e-05
-3.98867551421522e-05
-2.95505024434096e-05
-2.78986398813249e-05
-7.15149511564698e-07
-2.89832968201662e-05
-1.92936994733459e-05
-3.62763535594193e-05
-2.27815385364151e-05
-6.01858554545626e-06
-2.45721950038998e-05
-2.03525186449264e-05
-1.30495035696347e-05
-3.78533797996129e-05
-3.06345719163701e-05
-4.71476922007451e-06
-1.60761998621261e-05
-1.05584951086966e-05
-3.25023140908217e-05
-2.18252873317774e-05
-8.12431261839933e-06
-2.4176835281601e-05
-1.78961385322659e-05
-2.09471286148597e-05
-2.89425864465833e-05
-2.00733366133437e-05
-3.95074480044598e-05
-3.50664516499967e-05
-4.32099748351283e-05
3.23834550901006e-06
-7.37497469459522e-06
-3.45198940672875e-05
-4.58459111258168e-05
-1.69734722329589e-05
-2.89319865610208e-05
-1.63644202429494e-05
-4.59526771965089e-06
-2.19283335679769e-05
-8.23900604720943e-06
-2.69846044160608e-05
-2.25395046293664e-05
-3.03018752251074e-05
-3.39132428192225e-05
-4.1091224151561e-05
-1.57637592107001e-05
-4.16380940967627e-06
-1.71667435852955e-05
-1.51366575940539e-05
-1.63293166159018e-05
-2.43215261666365e-05
-1.97607532367691e-05
-2.17808643063246e-05
-4.76907853595725e-06
-2.13435215458792e-06
-1.56378488138073e-05
1.62048473429238e-06
-5.15422662465904e-05
-9.16104911354034e-06
-4.06358743632277e-05
-2.2594876560706e-06
1.21941704481615e-05
-1.13131287177916e-05
-1.90463767905279e-05
-3.18916505492334e-05
-9.66188681165487e-06
-3.17766816669183e-05
-2.72823089409194e-05
-1.59623749479233e-05
-3.79114219802795e-05
-2.67582722533393e-05
-3.83655304647351e-05
-3.92690246121252e-05
8.48565897570207e-06
-2.43417808425004e-05
-2.20860725079123e-05
-3.71925732584552e-05
-2.21810276917293e-05
-1.24268867601082e-05
-8.77080220867195e-06
-2.24041832050706e-05
-2.38162535617872e-05
6.36881977107294e-06
-2.20094845050839e-05
5.11254353510254e-06
-1.70861098126429e-06
-2.22773783481978e-05
-2.32016241800481e-05
-1.39958054866718e-05
-1.34196267067805e-05
-5.21975961703185e-06
-1.75394730121066e-05
-4.24697490612113e-07
-1.49877672330535e-05
-1.40174131001039e-05
-3.18651743597783e-05
-2.44075855734158e-06
-4.72779440408404e-06
-1.54119331082713e-05
-2.23912189680206e-05
-1.59184574343126e-05
-1.7165715193318e-05
-2.40297724699738e-05
-1.82122058692795e-05
-7.54546662812089e-06
-1.21618023879856e-05
-1.81502199616345e-05
-6.8554257193385e-06
-1.46294892986902e-05
-3.18989373444446e-05
-2.42317687121986e-05
1.02995411466841e-06
-4.6654569748188e-05
-3.0318939718666e-05
-2.50084457051043e-05
-1.2829519505781e-05
-2.66906964548521e-05
-7.81598077947377e-06
-2.13560449208726e-05
-2.39157578490492e-05
-1.90136552365448e-05
-2.6206090556937e-05
-2.54525375935331e-05
-2.04049358951837e-05
-1.92095709121173e-05
-9.44983498304058e-06
-2.54362962054155e-05
-2.38577275310358e-05
-1.28024862267407e-05
-2.73917891122365e-05
-9.67263583026139e-06
-1.8134244038506e-05
-7.45430389953593e-06
-2.17038095071204e-05
-1.56855067267086e-05
-1.7288778428774e-05
-2.47744956887964e-05
-3.46661498938829e-05
-3.71361034899779e-05
-3.99894984212155e-07
-1.24567504588896e-05
-3.27254961962473e-05
-2.33348286788136e-05
-2.84913439168446e-05
-3.12288655753235e-05
-3.79192569612747e-05
-2.45645189758133e-05
-2.93299219324545e-06
-4.82582425671744e-05
-1.17949466044321e-05
-1.79590791647413e-05
-1.85749497751881e-05
-5.15312047609753e-05
-2.24718283109194e-05
-5.37514490942604e-05
-3.16098463323965e-05
-4.7228074295975e-05
-2.39461598238785e-05
-1.4396105998296e-05
-9.21509212886346e-06
-1.46915606694244e-05
-2.31742489395605e-05
-3.47344255489099e-05
-3.57283169085321e-05
-2.6440432341899e-05
-1.53041972795762e-05
-3.53813119182186e-05
-1.35443111305142e-05
-1.60751435303798e-05
-1.79753912029369e-05
-2.25797885183124e-05
-3.31824238028537e-05
-9.0739745609053e-06
2.16630941113274e-07
-3.7123530603913e-06
-1.89369968672198e-05
-3.27930546289842e-05
-1.91919106212043e-05
-2.48609681909098e-05
-1.03802781963845e-05
6.33673589854872e-06
-3.00733364188624e-05
-2.96245413917336e-05
-2.79364021946486e-05
-2.0859031880854e-05
-2.567039196772e-05
-2.11520527633761e-05
-2.00126821883362e-05
-2.54004139802762e-06
-1.98861298618096e-05
-3.33609371837061e-06
-1.21646696717462e-05
-3.72724870168871e-05
-1.84818433278975e-05
-3.37771859688612e-05
-5.18402692593437e-05
-1.97682368478846e-05
-3.37502928261596e-05
-2.91844814557335e-05
-2.36326250808556e-05
-1.82809888549055e-05
-1.47183377630762e-05
-1.28001737869533e-05
-1.28336441219706e-05
-6.17004890688491e-06
-3.33370821160164e-05
-2.76422827265072e-08
-1.09861701508614e-05
-3.62013279633386e-05
-2.32952198653931e-05
-2.96113180885784e-06
-1.13708104953051e-05
-2.50156868406666e-05
-3.07316511660051e-05
-2.16834975327083e-05
-4.18561999161704e-06
-2.48305629854964e-05
-5.00940326848379e-06
-3.68471977006213e-05
-3.11968067047443e-05
-5.10804632103147e-05
-1.03224149624201e-05
-1.79905777937068e-05
-2.05290401946117e-05
-1.39886014509965e-05
-2.21582118819465e-06
-3.50224547848243e-05
-1.38748065878716e-05
-2.37076007914164e-05
-1.69647798394278e-05
-2.02219118419276e-05
-3.89329738619132e-05
-1.40054353901758e-05
-7.85949462795744e-06
-3.41107338639793e-05
-2.7285496514113e-05
-1.27578524464587e-05
-9.61941105631564e-06
-2.71278994324495e-05
-3.81364268652184e-05
-1.83832455989776e-05
-3.70886081567583e-05
-2.47025255826493e-05
-3.26893197298229e-05
-1.18474507535888e-05
-2.91818707942595e-05
-5.72917366587496e-06
-3.91542382529111e-05
-2.00736239306041e-05
1.74160454400914e-07
-3.06534758293063e-05
-2.17619607360648e-05
-2.14231395921988e-05
-2.73142497169809e-05
-1.36772837121852e-05
7.06689572668989e-07
-3.61419010088211e-05
-1.0805626756941e-05
-4.48664548804164e-06
-3.24347705181278e-05
-5.41961688860228e-05
-3.38627987766253e-05
-2.0421210071652e-05
-2.25064994013746e-05
-2.84105345456915e-05
-4.1401777546503e-06
-1.69391112641559e-05
-1.97777292354944e-05
-3.61215399017875e-05
-2.66840252898357e-05
8.70693286789039e-06
-3.63231693593158e-05
-1.74943983943694e-05
-5.73011781059216e-06
-2.15796204873204e-05
-1.70457550441907e-05
-2.35976108084907e-05
-2.24715459653197e-05
-2.37666293245679e-05
-6.18631411975248e-06
-1.27840741103151e-05
-2.06549501827306e-05
-3.96635195175177e-05
-2.51729433575948e-05
3.73321740072656e-06
-3.79801694188989e-05
-7.37779479604254e-06
-2.31031469157315e-05
-3.75848000894418e-05
-3.03900652775617e-05
-1.25634976989188e-05
-2.74955611689745e-05
-2.75301357676099e-05
-2.25520336979396e-05
-1.54577019998308e-05
4.23949242016141e-06
6.42924349549337e-06
-7.89951583741475e-06
-3.75918853363733e-05
-1.36343162297787e-05
-3.25774183895897e-05
2.70955612535772e-06
-1.41232114534235e-05
-1.61958879357245e-05
-3.86828104716629e-06
-1.38868640264903e-05
-2.20505538113066e-05
-2.38700263857789e-05
-1.44106110013492e-05
-3.28502929757512e-05
-2.08871341759442e-05
-2.23682244464845e-05
1.84724282168155e-06
-2.16667540391547e-05
-1.3043897942392e-05
-4.0070476348772e-06
-3.98887319380318e-05
-2.22306434551151e-05
3.84390474550008e-06
-2.25458081846168e-05
-3.13580992974652e-05
-9.50398568592378e-06
-2.25840619367235e-05
-3.58460398541699e-06
-3.37659602030433e-05
-1.12226376202947e-05
2.85704898185539e-07
-1.88017797339175e-05
-1.56958424691834e-05
-1.26854071442544e-05
-1.22395434382479e-05
3.48220997041787e-07
-1.51099337016948e-05
-1.93740570217507e-05
-4.31002277761846e-05
-3.71780112234533e-05
-1.29113897675512e-05
-1.91814545036244e-05
-4.36202496362245e-07
-2.53398662575504e-05
-1.2995696570388e-05
-5.41130440612908e-07
-2.41032390488763e-05
-2.40212743963995e-05
-1.54073493178378e-05
-3.54675605634832e-05
-1.56982879520805e-05
-3.26401096172306e-05
-3.44211160614625e-05
-2.07894145448221e-05
-2.04798779547614e-05
-4.36190958069871e-06
-1.36408572487779e-05
-1.13825422381341e-05
-1.1022514377389e-05
-3.56464450174394e-05
-3.7512356580991e-05
-2.78875681228997e-05
-1.98953501111191e-05
-1.61740694565518e-05
-2.39945586408613e-06
-5.03301109207991e-06
-1.10179257617534e-05
-3.29785129781873e-05
-1.65347725780258e-05
-4.14673801507786e-05
-1.5833565723618e-05
-3.89598921160934e-05
-5.11428510092868e-05
-1.33964009233643e-05
-3.32115028566572e-05
-2.33938924351786e-05
-3.49549062511317e-05
-1.59044262714164e-05
-2.87016699234365e-05
-3.90119684211343e-05
-9.02317097536189e-07
-1.68744949690327e-05
-4.95199954912809e-05
-1.27177124296891e-05
-2.0208806368263e-05
-1.90719899414999e-05
-1.0956576427986e-05
-1.8488822229487e-05
-4.74829517635623e-05
-1.04795217987969e-05
-1.04076575897846e-05
-2.73164673310052e-05
-1.02941239303191e-05
-1.65734590096503e-05
-2.72514854922671e-05
-3.07694527532189e-05
-2.45616903171839e-05
-7.45895642189284e-06
-1.71790036840636e-05
-2.33517231446566e-05
9.60228454462432e-06
-8.44342505206757e-06
-1.8218551431614e-05
-2.47568781419858e-05
4.63080189438168e-06
-3.59963163594479e-05
-4.25532860950088e-05
-1.35548834469021e-05
-1.89157563158583e-05
3.82577556769183e-06
-4.74183028415913e-06
-1.57312170380341e-05
-1.26801199279377e-05
-2.71970202106119e-05
-3.64154776266724e-05
-3.39998615700288e-05
-1.43763957546983e-05
-1.97417909769129e-05
1.90255275797202e-06
-1.42893723426094e-05
-2.20587105644766e-05
-1.73083719837028e-05
-8.9386511582184e-06
-2.85126588700629e-05
-1.05190892281914e-05
-2.30432524373313e-06
-1.42527813161751e-05
-1.49529024587332e-05
-2.07793287011585e-06
-2.99130386394856e-05
-4.31144135973664e-05
-2.88601973002367e-05
8.68215193772503e-06
-3.37321975114444e-08
2.41518932049463e-06
1.9398379154403e-06
-3.62403800071208e-05
-2.93006938629757e-05
-3.53313983286291e-05
-2.89923845617968e-05
-1.46314500485738e-05
-2.43221630341648e-05
-8.34000015348839e-07
-7.11064174594762e-07
-3.75030599081437e-06
-1.47282014830157e-05
-2.92071688696715e-05
-8.96291740849776e-06
-3.66890381416335e-05
-2.77668665825392e-05
-2.28565037465732e-05
-1.38883298339695e-05
-1.81412070664339e-05
-8.47922697110042e-06
-1.84098485227871e-05
-2.35305978963928e-06
-1.28222944881052e-05
-2.44793619843717e-05
-8.53860649054499e-07
-3.22254127938522e-05
-2.10494078983539e-05
-8.84774573190482e-06
-2.61876382773196e-05
-1.87515955806404e-05
-2.72029533790938e-05
-1.40348468182478e-05
-2.11258880327797e-05
-1.51171105575157e-05
-3.77246803757077e-06
-3.06949319550987e-05
-1.97916336412947e-05
-1.44638133768006e-05
-2.2234535732481e-05
-2.1260181813156e-05
-4.53589163691189e-05
-3.80695269889065e-05
-1.04729743711909e-05
-3.11680022091935e-05
-1.25175983960021e-05
-3.26804944756669e-05
-2.03360122371395e-05
-2.13011597465126e-05
-2.9302413582521e-05
-1.69336216478418e-05
3.29920595903319e-06
-2.17527186743251e-05
-3.65216661336499e-05
-2.49526708770229e-05
-1.82097996915128e-05
-2.94576551299227e-05
-1.4372138839848e-05
-1.86361025281308e-05
-1.09516545741853e-05
-3.25896842112228e-05
-1.6976377416527e-05
-2.52058818080463e-05
-2.60163599340063e-08
-3.3956125234238e-05
-2.24576441528107e-05
-9.34869420629713e-06
-1.75369536003216e-05
-1.98056014098434e-05
-6.37672103934372e-06
-6.39125703366907e-06
-4.19918082158775e-05
-1.12903868324799e-05
-2.62651981390754e-05
-3.31651166124239e-05
-2.23200177701474e-05
-2.19154313455881e-05
-3.11967203792501e-05
1.72342902890697e-06
-2.33313676017959e-05
-9.82933204849424e-06
-1.4388050286466e-05
-1.27608944757366e-05
-1.52316858722748e-05
-2.03125409587072e-05
-2.90062485822365e-05
-2.44982606517864e-05
-1.94410511288213e-05
-1.95877778609054e-05
-2.65599911265763e-05
-1.90128666026984e-05
-2.74930226797943e-05
-3.91171002202436e-05
2.96049574821807e-06
-2.90289930179062e-05
-1.95409596265912e-05
-1.84746294128982e-05
-1.43159241992421e-05
-1.23600782579946e-05
-2.41426174298364e-05
-5.35266355843815e-05
-2.85965686519377e-05
-1.02922004279043e-05
-1.20974365570376e-05
-2.78884354268725e-05
-5.89129817657536e-06
-3.82704701305003e-05
-4.71647900133795e-05
-1.67159498094754e-05
-3.92769924305584e-05
-1.53829393512527e-05
-9.97623898764129e-06
-3.73491538353318e-05
-7.14069432662693e-06
-3.31562391487065e-05
-2.48258181064237e-05
-1.76362945087589e-05
-4.28192348755815e-05
-2.06086699232756e-05
-2.02484441489735e-05
-2.17934831698007e-05
-1.44626650358094e-05
-2.57821405818501e-05
-2.6871516972306e-05
-2.13200297416376e-05
-2.03265797958747e-05
-2.66553729398206e-05
-8.33632283756178e-06
-5.6325454772002e-06
-1.99016378190023e-05
-1.48320440951756e-05
-2.70401768170899e-05
-2.07192984887799e-05
-3.013193949166e-06
-1.19491697337015e-05
-3.44101082300889e-05
-2.1876693393933e-05
-1.26979799494431e-05
-2.31251295698033e-05
-2.90235272971949e-05
-1.44521253376218e-05
-4.04567043575801e-05
-8.24504385304379e-06
-1.5969963578281e-05
-3.83567445604611e-05
-9.70085370512526e-06
-3.96700638567344e-05
-4.5646330025639e-06
-8.5137111047491e-06
-3.26377444981594e-05
-4.9358487212095e-07
-2.64412764969851e-05
-1.78257032410733e-05
-3.05208430542345e-05
-4.66252279124907e-05
-1.7427194039808e-05
-1.94368150237427e-06
-4.15634482766963e-06
5.66592498353934e-06
-1.57959802980657e-05
-1.41157705293524e-05
-2.11299308979879e-05
-2.71769274873682e-05
-1.23924871762054e-05
-1.41852841580186e-05
-1.90153891863373e-05
-4.83078018048242e-06
-1.52668028111163e-05
-1.28758459108903e-05
-2.89977674783166e-05
-3.49443237456045e-05
-3.21245659769543e-05
-3.31485877189229e-05
-2.35036922824617e-05
-7.98286387835658e-06
-7.10713458742597e-06
-1.40145409136402e-05
-1.06775545023277e-05
-3.0747093551529e-06
-2.09853867377307e-05
-2.40653317674829e-05
-2.70952675011472e-05
-1.48079220497271e-05
-1.62003613957956e-05
-2.74311884994126e-06
-2.60283450566672e-05
-1.75723813439932e-05
-6.61714071562196e-06
-1.44963695440445e-05
-1.99542964894032e-05
-3.9791500164096e-05
-1.53530589591769e-05
-2.34837995724663e-05
-2.49419129552558e-05
-1.17814985821467e-05
-8.29115848798144e-06
-1.27690195244329e-05
-2.37192145308288e-05
-1.33036846615204e-05
-2.66198869841219e-05
-3.74173237573032e-05
-3.78983337990427e-05
-2.27682717703345e-05
-2.73186718824292e-05
-2.40151706803477e-05
-8.22479197182133e-06
-2.67234435194066e-05
-3.17593485397129e-06
-1.58523020212754e-05
-3.00664768972761e-05
-2.83137327291612e-05
-9.44905657212793e-06
-3.96801563921203e-05
-1.46912186031818e-05
-8.20605877909235e-06
-2.87796245057318e-05
-2.62071301399382e-05
-2.50503569079759e-05
-2.91968500438773e-05
-2.82611065025511e-05
-2.67397291568299e-05
-2.79426946336119e-05
-4.5192617988274e-05
-1.53453745039878e-05
-3.24578519435673e-05
-9.95869337925572e-06
-3.91689555527703e-05
-3.56071260862471e-05
-2.81393660634447e-05
-2.05914583200545e-05
-2.41556356552002e-05
-2.03158168780095e-05
-2.95983881629587e-05
-2.57822554904033e-05
-2.43580672783116e-05
-1.92347986156885e-05
6.51031422312567e-06
-2.71450797536644e-06
-1.15832767177323e-05
-1.34206450190824e-05
-1.47317363263323e-05
-1.47364935397086e-05
-1.363043369086e-05
-1.59781768545634e-05
-5.99785510213378e-06
-2.10269600344011e-05
-3.1868820048418e-05
-1.45878113748245e-05
-3.57421404004464e-05
-3.30832145721942e-05
-1.35095166778683e-05
-1.79574257211098e-05
-2.99827769337148e-05
-4.65617422578434e-05
-2.57842887439684e-05
-1.67410087409666e-05
-1.65977820082094e-05
-7.03987307272355e-06
-1.61507280655996e-05
-1.66127246517452e-05
-2.2502051072354e-05
-2.78926814007621e-05
-1.90326673667931e-05
-2.69728196197141e-05
-2.71620367853003e-05
-1.52678880294948e-05
-1.79301788612206e-05
-2.64917032638306e-05
-1.73935894934939e-05
-2.37594861858548e-05
-3.07389618505628e-05
-2.27709045864808e-05
-5.22637426903069e-06
2.76983992645552e-06
-1.52230792095119e-05
-5.00816367697888e-06
-3.60233488175877e-05
-1.70598446151737e-05
-1.41141960617978e-05
-3.71105166750672e-05
-1.01955436174458e-05
-2.01362547847716e-05
-2.70176580159466e-05
-1.67469327701401e-05
-1.78725643793027e-05
-4.77874350625046e-07
-8.02100731126497e-06
-2.86417202957199e-05
-2.06780542452525e-05
-1.75829565826837e-05
4.10216092819755e-06
-2.10920892032473e-05
-3.26692786887252e-05
-9.15587379682705e-06
-1.12423657397569e-05
-2.12757942578763e-05
-1.76109192221185e-05
-2.02514348438416e-05
-3.01285064315584e-05
-3.06494937421148e-05
-1.54734753069075e-05
-2.0477290296391e-05
-4.20236194608382e-05
-2.72228384948916e-05
-1.93880036650266e-05
-1.94763607145483e-05
-4.1522548031752e-05
-2.62971487321864e-05
-2.58547790425268e-05
-1.57337904837441e-05
-4.56458845316456e-05
-2.29607103109325e-05
-2.71853545976478e-05
-3.18418238654343e-05
-1.16203665239612e-05
-1.94022757344665e-05
-1.55218740720076e-05
-1.77550023366488e-05
-1.52145566288778e-05
-4.79849283222149e-06
-4.8261681186575e-06
-6.5543196745304e-06
-1.55733953659749e-05
-1.51855213162276e-05
1.70556407458614e-07
-3.85510978976644e-07
-1.96139474985635e-05
-2.98695211374358e-05
-3.7967477950785e-05
-4.09225751049697e-05
-3.19675981435772e-05
-3.38074197592565e-05
-1.75728114516742e-05
-9.12981073940783e-06
-1.29179594793682e-05
-4.52911404352586e-05
-3.09923631050372e-05
-2.94094571599522e-05
-1.31594009044374e-05
-3.65354769906011e-05
-2.55519202643271e-05
-7.68155136418217e-06
-1.6680838661898e-05
-2.4319822259856e-05
-1.21512503184938e-05
-5.82106231220957e-06
-1.49029666753761e-05
-3.05077134458264e-05
-3.33535872687262e-05
-1.31208919266357e-05
-3.62356227594172e-05
-4.50916691892803e-05
-2.45280789535788e-05
-2.07930228519768e-05
-1.93580801641116e-05
-3.3489474493564e-05
-2.33173354536461e-05
-9.11396841874002e-06
-1.06139921894122e-05
-4.8160024569227e-08
-2.48706063445678e-05
-2.98531149914689e-05
-4.00664203944877e-05
-2.74786907645471e-05
-1.17809149367409e-05
-4.79071790265356e-05
-3.40161392495136e-05
-3.61456546829023e-05
-3.06806950624652e-05
-2.95620855711507e-05
-1.24896581388539e-05
-3.2555497495286e-05
-7.45944438735194e-06
-2.91908410548736e-05
-1.01862108751496e-05
-1.63862197840826e-05
-3.15322729777755e-05
-2.3451352187253e-05
-3.04726540038098e-05
-1.2281217598916e-05
-8.03240559579965e-06
-1.73194923967501e-05
1.61352849913274e-05
-2.27085560419481e-05
-2.1765450964194e-05
-3.12695462694202e-05
-1.68539886482125e-05
-1.60287761167898e-05
-2.6073615403537e-05
-1.43895997850238e-05
-5.03638013625306e-06
9.69039170007771e-06
-1.60918826888692e-05
-8.20486006636916e-06
-1.66419270705885e-05
-2.43885217651152e-05
-2.97648316519948e-05
-3.85289313035694e-05
-1.23013326781155e-05
-4.12748481178346e-05
-1.44700376814766e-05
-2.1041523206138e-05
-4.49313640284027e-06
-4.42630428705449e-05
-2.60875352480071e-05
-2.93455784997337e-05
-1.18950365690872e-05
-1.34817594417583e-05
-2.16877411835189e-05
-2.90223553236841e-05
-7.64209662802667e-06
-1.47369719702267e-05
-3.69504672856787e-05
-3.93155210902377e-05
-1.26205388663398e-05
-4.30427002726687e-05
-4.81796425404364e-06
-1.624663395087e-05
-1.3821021211301e-05
-2.45250974190262e-05
-1.65503635782943e-05
-7.01832754759923e-06
7.00754123904157e-06
6.34805091941528e-06
-1.5341353877733e-05
-1.38694485393824e-05
-1.17138943378413e-05
-3.70747114939794e-05
-4.75519958728093e-06
-1.80886630574807e-05
6.80165753561866e-06
-2.26909675538353e-05
-5.37230257194207e-05
-2.46445424476457e-05
-2.65702976722754e-05
-1.51734093976503e-05
-2.57125938207478e-05
-4.72625842744792e-05
-3.5906417777229e-05
-1.69256260395469e-05
-1.99712570033973e-05
-2.75800732598418e-05
-2.5199936189635e-05
-2.11333601510091e-05
-3.12558792097912e-05
-2.02519904092239e-05
-2.13803241248686e-05
-2.41376889705064e-05
-2.49430794654781e-06
-3.58311790321222e-05
-3.00410041302019e-05
-3.34605746739341e-05
-9.81195201575043e-06
-4.0279222019632e-06
-2.14789919583037e-05
-5.74581674222514e-05
5.22539598304227e-06
-2.09031845692494e-05
-2.84928069683737e-05
-2.96728083937444e-05
-1.81126438870949e-05
-2.0419590039063e-05
-1.10402565748663e-05
-1.54903354801216e-05
-1.98727632402069e-05
-2.69146087060721e-05
-6.89694800152753e-06
-1.7044014006626e-05
1.70927945757698e-05
-3.36692089747174e-05
-1.61392706241584e-05
-2.10130503170484e-05
-3.4218774888945e-05
-1.34765852238674e-05
-3.4315604498689e-05
-3.60982900305445e-05
-4.9286124703221e-05
-2.82087989802409e-05
-5.49335354366587e-06
3.90322445934437e-06
-1.82030259462322e-05
-2.63775893403853e-05
2.63255795500226e-06
-2.01627160607639e-05
-6.68141150046021e-06
-3.13130429898665e-05
-4.18487148490533e-05
-4.3470170829618e-05
-3.01570807596216e-05
-1.33240222678897e-05
-1.72123232698052e-05
7.84170881448047e-06
-3.23315820131941e-06
-1.12443627790378e-05
-1.76202358349383e-05
-2.40241787433851e-05
-6.34213893271309e-06
-1.59912454646076e-05
-2.47106098766714e-05
-5.93659281603757e-06
-1.95635900315284e-05
-1.63835211566443e-05
-2.41648276101775e-05
-2.79744181380273e-05
-4.98737770002315e-05
-2.31926154518859e-05
-2.2101835810675e-05
-2.65098209463795e-05
-2.141812514256e-06
-1.86291229686446e-05
-1.07417094203786e-05
-7.78753227143656e-06
-2.30931455516066e-05
-2.44645459710349e-05
-2.70269290179901e-05
-4.11006228632322e-05
-3.9045153482319e-05
-3.63789956715086e-05
-3.03547761454279e-05
-2.48280555533207e-05
-1.60741181304183e-05
-1.50060522985624e-05
-3.66320603695832e-05
-4.44009156280831e-05
-1.58296229375677e-05
-5.23429743898649e-05
-3.34967095874939e-05
-2.82939447981991e-05
-1.3717112725728e-05
-3.16180798994526e-05
-2.01520931799175e-05
-1.4323423372923e-05
-1.8554575578074e-05
-1.52271701830681e-05
4.8948072752917e-09
-2.23300275931492e-05
-1.87068586820337e-05
-2.8147030327297e-05
-1.34181375220811e-05
-1.88020912840407e-05
-2.07508489284494e-05
-1.42299103125657e-06
-3.84697036002017e-05
-2.6925030653137e-05
5.12546452912367e-07
-2.20542477203958e-05
-4.4802277767467e-05
-1.96179767847386e-05
-7.63125388821606e-06
-2.87714373427294e-05
-2.62643256403142e-05
-1.4687918096566e-05
-2.49836154364286e-05
-2.34614319268829e-05
-2.46928740181538e-05
-3.41577685763382e-05
-1.88131400268762e-05
-3.45892918339759e-05
-4.05194399765843e-05
-2.3178241002263e-05
-1.39093905114915e-05
-3.38171109532695e-05
-2.6103019372916e-05
-2.5829809579137e-05
-3.24111128436031e-05
-2.6248426603675e-05
-1.69783441127362e-05
-1.35527175642768e-05
-1.68980774165797e-05
-1.4560970116473e-05
-2.48326872219707e-05
-2.84719524466493e-05
-3.10945238569306e-05
-1.95994556595321e-05
-2.77760997756577e-05
1.60561169075105e-06
-2.52226337766353e-05
-2.47634020825129e-05
-1.94720982373741e-05
-1.21372122829065e-05
-1.37203229054935e-05
-1.0284793759128e-05
-4.3101854176229e-05
-9.1753560481406e-06
-5.761241808149e-06
-1.29560748728163e-05
-3.41810380038376e-05
-3.61960418705416e-05
-2.54310261786332e-05
-2.60735518040291e-05
-1.94505435041803e-05
-1.72980876169191e-05
-3.07728323244676e-05
-7.41076695920272e-06
-3.49639269888411e-05
-1.83423712865261e-05
-3.60322148905538e-05
-9.61819770477289e-06
-1.11910022455302e-05
-3.91712655745061e-05
-1.2294775621748e-05
-1.1537783317542e-05
-6.23707158025726e-06
-3.43187212507867e-05
-1.78220476486669e-05
-3.33456192761149e-05
-3.67389649099982e-05
-4.31726346320816e-05
-2.9813181034772e-05
-4.01784855973768e-05
-2.42764092950323e-05
-3.22923785750404e-05
5.1813892348162e-06
1.25774755845489e-06
-7.21383344458109e-06
-2.2779024966673e-05
-2.77096569982849e-05
-1.30452917884722e-05
-2.37232773708465e-05
-2.66568049026484e-05
-2.81939569422168e-05
-4.09126768597747e-05
-2.95458770354897e-05
-4.65557838882655e-05
-6.83575467799207e-06
-3.06030752720749e-05
-2.87552509321539e-05
-6.27443480597544e-06
-3.04201110563491e-05
-2.11924094549649e-05
-3.65488535825005e-05
-3.09867681188524e-05
-2.35606064713946e-05
-5.33233437370486e-06
-3.84665067672263e-05
-1.52472556491826e-05
3.2212484513796e-06
-1.97723700877445e-05
-1.71536873881207e-05
-2.86370870249552e-05
-1.85371568637645e-05
-1.37006726903358e-05
-1.23202949432917e-05
-2.78441098403541e-05
-2.01303022864685e-05
-2.955234101921e-05
-3.08006438575991e-05
-3.95179176783068e-05
-2.5989479084379e-05
-7.18492448999751e-06
-4.87205895728627e-05
-2.94962970958255e-05
-2.72861487490265e-05
-2.36832667462351e-05
-1.50338242483487e-06
-3.11369747378352e-05
-9.82027245108423e-06
-2.08035336619629e-05
-2.70770233113569e-05
-3.22535441320623e-05
-3.20957433328594e-05
-2.63898579144268e-05
9.66100918156783e-06
-9.62391118694349e-06
-1.93219764125789e-06
-2.35253713130077e-05
-3.17914769519792e-05
-1.42744280982142e-05
-7.09170302205583e-06
-1.54861578455579e-05
-2.42605434446743e-05
-3.52658450624652e-05
-3.24961804165343e-05
-2.04020793826825e-05
-4.92744331589985e-06
-3.37570206023832e-05
-3.78866558155729e-05
-3.98642802941968e-05
-2.14223301159434e-05
-2.20959811067219e-05
-2.67428305479538e-05
-1.56773277205726e-05
-2.74452592933191e-05
-8.68439759959416e-06
-2.14950208322212e-05
-8.71286217330801e-06
-8.66673907890689e-06
-2.48555834123609e-05
-2.36257774072504e-05
-3.16897046114917e-05
-3.03074833410822e-05
-1.19139909786648e-05
-3.81232876959121e-05
1.67031428229665e-06
-1.58971690331035e-05
-1.9790846112278e-05
-1.17574162765453e-05
-1.98158080586989e-05
-3.89673795170266e-05
-1.49577671312299e-05
-1.92749162766043e-05
-5.5720512455696e-06
-2.6072689543589e-05
-3.51977185791779e-05
-2.17740244599388e-05
4.37082496185498e-06
-2.80144367615691e-06
-1.19926015814912e-05
-3.97705555560796e-05
-2.54195592692364e-05
-1.71927535525103e-05
-4.65870201403554e-05
-3.11264448433927e-05
-2.16100814458648e-05
-2.36814437507019e-05
3.1538022608074e-07
-2.69417843259968e-05
-4.53024532317833e-05
1.42884590926764e-05
-6.25531352939949e-06
-2.80917684971032e-06
-1.98642392512075e-05
-2.4621134831641e-05
-3.04095962312911e-05
-2.01267996982638e-05
-1.25983134739829e-05
-2.58242154112614e-05
-2.68389277539568e-05
-2.0757236363746e-05
-3.85527868899042e-05
-1.32774208231399e-05
-1.24997585228132e-05
-1.68760152775008e-05
-1.65486329332912e-05
-3.47340946816229e-05
-1.13802218412783e-05
1.6511610982926e-08
-5.35593563758438e-05
-2.20964267153613e-05
-2.37146628522774e-05
-2.109661627818e-05
-1.13079834383097e-05
-1.74215629149969e-05
-1.54231269635615e-05
-2.85860261913644e-05
-2.90877187307221e-05
-9.01817270367358e-06
-4.09061537086389e-05
-3.79273304743401e-05
-1.2504681605438e-05
-3.6644669374879e-05
-2.63863071201468e-05
-3.77873981938733e-05
-1.63308979172323e-05
-3.49117534456679e-05
-4.12399121957292e-05
-1.76818860704106e-05
-1.02605975081599e-05
-1.62871181529124e-05
-3.15770306967547e-05
-2.44993243049825e-05
-3.05507193109385e-05
1.81452855005203e-05
-2.13664471746506e-06
-2.63599306785464e-05
-2.95316033134812e-05
-2.87525646161034e-05
-2.2591517086326e-05
2.68634559771253e-07
-1.70661138349517e-05
-4.95977867064029e-06
-2.86106641732971e-05
-2.1694615361099e-05
-2.08654978745378e-05
-1.41803455074475e-05
-3.43959891176801e-05
-5.1116223057304e-06
-1.46005739990711e-05
-2.72902331951612e-05
-1.44708290337636e-05
-2.25525804390822e-05
1.59806112224575e-08
-6.3821170764638e-05
-2.08391751151448e-05
-2.0797962681828e-05
-1.09315872563927e-05
-6.60457790033267e-06
-3.45719326764811e-05
2.32545740139278e-06
3.73184690983739e-06
-3.54438190829995e-05
-3.38461638411655e-05
-2.85191145701235e-05
-1.99302141324182e-05
-2.9696264634341e-05
-2.43569178814609e-05
-1.73559589036797e-05
-2.80779810103465e-05
-3.17253635010145e-05
-1.52769600498306e-05
-2.33442065694134e-05
-1.97358632060921e-05
-1.89960592501527e-05
-2.75020293073311e-05
-2.16420214016347e-05
-3.73764113349796e-05
-3.35135740375392e-05
-2.27563272697023e-05
-2.01475416188588e-05
-2.94012102972426e-05
-7.59204880907794e-06
-2.60999790649711e-05
-2.6095949342158e-05
9.39246897092538e-06
-3.60545658875613e-06
-1.82143310325061e-05
-1.6740128686607e-05
-2.25364155479261e-05
-4.04840858062863e-06
-1.00527755606865e-05
-2.90483792598644e-06
-1.8058907474493e-05
-2.07607314857099e-05
-1.47079897921273e-05
-3.89481667655639e-05
-1.61847586026489e-05
-1.38764856497694e-05
-3.56842602147837e-05
-3.50475854632314e-05
-5.80371825241019e-06
-2.5746462249557e-05
-2.45451972476091e-05
-2.24550705076525e-05
-2.74259693455364e-05
8.93388848974701e-06
-8.94491225942278e-06
-1.41058878860912e-05
-2.07637519345442e-05
-1.64903239041647e-05
1.34036835800089e-05
-3.18012974576091e-05
3.41799142648246e-06
-3.0380861304798e-05
-3.04931615106604e-05
-3.09896955792617e-05
-3.26889344181895e-05
-1.69936221308928e-05
-1.12422990237204e-05
-4.30229291557992e-05
-2.12045567100075e-05
-2.67410283863574e-07
-3.89639002364002e-05
-3.86924848685603e-05
-1.54360816810004e-05
-2.61094843162769e-05
-2.74935807756477e-05
-4.91354872259402e-05
-3.46372000714004e-05
-1.91445330651353e-05
-2.27156905810051e-05
-3.37290668628271e-05
-1.42777131044743e-05
-3.21694119667657e-05
4.90220872202971e-06
-5.90294413930864e-06
-2.85735462833843e-05
-2.06555398339648e-05
-4.1578685766961e-05
-2.09527272752044e-05
-1.07568752562442e-05
-1.40953192601333e-05
-1.81003248428518e-05
1.22757030131202e-06
-4.5667233417581e-05
-4.9833124696007e-05
-1.5617695756822e-05
1.48304592251523e-06
-1.97039887283282e-05
-1.81718120691325e-05
-2.40561560800115e-05
-7.6173657155345e-06
-3.73097569159675e-05
-1.64402268600616e-05
-1.62295119639206e-05
8.63652833327638e-06
1.73652161657435e-06
-3.11877135205229e-05
-1.75494960210779e-05
8.57125202974249e-06
-2.50376888421221e-05
-2.12278479189988e-05
-9.60599925562597e-06
-2.02091397284835e-05
-2.02685887330875e-05
-3.09914391039004e-05
-2.30275440935923e-05
-4.68318632411536e-06
-3.23088331119771e-05
-8.58846614060819e-06
-6.55680980990071e-06
-2.36694098919673e-05
-4.01181833040744e-06
-3.87091223013289e-07
-1.0416450279609e-05
-3.05082172508633e-05
-2.18122877204495e-05
-1.54388114330752e-05
-2.97554694746226e-05
-1.73135393647328e-05
-2.36403389121861e-05
-1.57629857013876e-06
-3.01875751719934e-05
-3.92644508101408e-05
-4.10237211383149e-05
-2.00762719128639e-05
-4.65122467351707e-05
-1.57540616233778e-05
-2.55779971368843e-05
-2.7872006499692e-05
-2.51648631390919e-05
-1.2671754009127e-05
-2.21951144719459e-05
-2.58271255474385e-05
-1.58954951373299e-05
-1.30714966072323e-05
-1.37619694027634e-05
-2.415405040592e-05
-5.07388157394486e-06
-2.05015195139875e-05
-1.9589378198122e-05
-4.03035975946081e-05
-2.35409596487975e-06
-2.55776779972115e-07
-3.31449931994453e-05
-2.1557119180766e-05
-3.09014369792467e-05
-2.03724809314053e-05
-4.75465393718006e-05
-8.28970793739232e-06
-5.7717246767204e-06
-2.92922686563856e-05
-5.10123711343643e-06
-2.09964344051258e-05
-1.91015185201304e-05
-2.60749661760908e-05
-4.00071887519454e-05
-5.86340187388766e-06
-3.78182584276704e-05
-1.74977886836251e-05
-2.25285718022196e-05
-2.33472891074267e-05
-3.93940852235543e-05
-2.58014801111816e-05
-1.93773183196787e-05
-1.54877256234432e-05
-1.8994285163825e-05
-1.45680929513282e-05
-3.01878613517672e-06
-1.45075986741992e-05
-2.34719170157951e-05
-1.53606796061656e-05
-7.23320532949334e-06
-1.45855859494481e-05
-2.61603478024876e-05
-2.36745514012919e-05
-1.0585074102132e-06
-2.26190236080867e-05
-2.72871596634774e-07
-1.22541252049647e-05
-1.93511124867408e-05
-2.11513160565091e-05
9.58539214645451e-06
-3.12461302793989e-05
-2.87666106723997e-05
-1.98153744661569e-05
-1.42463897410622e-05
-3.90220355128006e-05
-5.05172930343974e-05
-2.63600883215992e-05
-1.08862595706848e-05
-3.62044835988872e-05
-2.94676057238991e-05
-3.85658893897696e-06
-2.17787971452703e-05
-5.04621154554288e-05
-1.16821283035742e-05
-2.49506322919909e-05
5.39331501123778e-06
-4.50635118152499e-06
-7.7520896724234e-06
-3.55194849743217e-05
-1.16279607192015e-05
-2.0012963788404e-05
-1.8162652414909e-05
-1.036413559751e-05
-5.81907356348823e-05
-4.79276911341065e-05
-1.80058623866618e-05
2.35007048884615e-07
-1.72177084733539e-05
-2.90587916391427e-05
-3.95600055442856e-05
-2.43210145990768e-05
-2.7464117877676e-05
-3.73544285014972e-05
-1.73772508066902e-05
-2.069790198709e-05
-3.22290146138986e-05
-6.3114480993576e-05
-4.35720549571286e-05
-3.38474609912191e-05
-2.62810187191975e-05
-2.0699052098039e-05
-4.47001050100198e-05
-2.6882073762116e-05
-3.71411635200732e-05
-1.33028335396074e-05
-4.99477109307297e-05
-1.73425486388261e-05
-4.16549800740373e-05
-3.11523323438875e-05
-2.45994145652368e-05
-3.12057887981288e-05
-3.10533129204346e-05
-1.5182533613526e-05
-1.67722165915518e-05
-2.54732353118212e-05
-3.83591097043816e-05
-1.40599495400061e-05
-1.07085887541659e-05
-1.56874977824439e-05
-4.72266213149073e-06
-2.17030835025863e-05
-1.66671639490611e-05
-1.15258665237603e-05
-4.79013220762363e-06
-4.43161597624874e-05
-7.15748683212681e-06
-1.64089896468733e-05
-1.76187286216567e-05
-2.04550933588395e-05
-2.02842406192952e-05
-3.17741102859149e-05
-1.79654043434386e-05
-2.23395810569155e-05
-3.52149802448216e-05
-1.80716287163851e-05
-8.59049726688792e-06
1.11047418107218e-05
-2.04980791213216e-05
-1.66354570396554e-05
5.38106091494249e-06
-1.62265679115999e-05
-4.0141715768846e-05
7.85431327655086e-06
-2.63929238772185e-05
-2.56673030314641e-05
-6.1562452465136e-06
-2.6816007658275e-05
-1.94118540835116e-05
-5.04550514383073e-05
-1.78467971951425e-05
-2.33527136346473e-05
-2.96981605064775e-05
-1.71240833951059e-05
-1.51837283388555e-05
-1.61136036944044e-05
-2.75479180923655e-05
-9.65364171208888e-06
-2.05916460574752e-05
-4.74246828949972e-05
-4.74884211649031e-05
-1.71063304211376e-05
-1.58959651483318e-05
-2.59481727381779e-05
-2.46273099175494e-05
-2.10051300902711e-05
-1.8698027311344e-05
1.64584669188201e-06
-1.27451621988792e-05
-2.21729531433082e-05
-4.08617014407969e-05
-1.97674532007681e-05
-3.26395075824202e-05
-1.12271910865184e-05
-3.44288607236428e-05
-2.93870781389096e-05
-1.87456122302891e-05
-4.56682082262394e-05
-1.06332303079889e-05
-1.70193337127509e-05
-2.45066924813804e-05
-4.5577850617096e-06
-1.28866308581075e-05
-9.93866484580838e-06
-1.81100919127962e-05
-7.47357036384326e-06
-2.12751730368187e-05
-2.5343428232403e-05
-1.53940053422209e-05
-2.8641974144522e-06
-2.61774140054729e-05
-4.6666072223851e-07
-2.92239889484417e-05
-1.82095382227092e-05
-3.23816220059857e-05
-4.38434828062595e-05
-1.81798394180828e-05
-1.28257953068093e-05
-2.20124397922784e-05
-3.57561638251197e-05
1.73468559548494e-05
-5.12115430371031e-06
-2.86614288930243e-05
-2.68207194943744e-05
-2.3931221839111e-05
-2.23060951638972e-05
-1.50088794204036e-05
-5.66157072851741e-06
-2.22241135163631e-05
9.04740119626115e-06
-1.76503426170701e-05
-2.65003184765415e-05
-2.130822024113e-05
-1.66160832710644e-05
8.82043939190242e-06
-3.12756999979273e-05
-4.40034637050623e-06
-2.95527687485129e-05
-2.18626952523179e-05
-2.28515641673994e-05
-3.95882276637538e-05
-3.04955374861535e-06
-1.93805147051232e-05
-2.09727935949709e-05
-7.21987005255182e-06
-3.79302673153743e-05
2.31524307024789e-06
-2.76070207291829e-05
-1.35093209362827e-05
-1.48528979722451e-05
-7.12268846870609e-06
-1.29994284623787e-05
-1.34231608718452e-05
-2.33900632083445e-05
-4.21626148471825e-05
-3.17710584512467e-05
-1.27585323237851e-05
-7.12631852564228e-06
-1.98670237142276e-05
-1.6637711970589e-05
-1.54240824166285e-05
-1.62564553051994e-05
-2.09215555114472e-05
-6.81451836568827e-06
-2.50784111359912e-05
-1.11103557864875e-05
-1.92989529650351e-05
-1.83255325884981e-05
-1.23303667717261e-05
3.73088950466093e-06
-2.3680393324636e-05
-1.15373293751376e-05
-1.81532491746779e-05
-2.08317843761388e-05
-2.74255776972773e-05
-7.15174370403695e-06
-4.79755357131566e-05
-1.14038857559421e-05
-2.83651092776682e-05
-4.02252157065418e-05
-1.63954375169472e-05
-6.00779930696083e-06
-1.59212470920846e-05
-2.5704146248323e-05
-4.71790303800806e-06
-2.19991044082514e-05
-3.41933596854935e-05
5.64308424253987e-06
-2.00495729412872e-05
-2.56845925065801e-05
-1.3334384433047e-05
-2.29957628251319e-05
-2.14112974139903e-05
-3.77113491810077e-06
-2.55389756949476e-05
-3.54053903310358e-05
-2.27046151454241e-05
-1.36826012188877e-05
-3.20488645159618e-05
-4.10197173822369e-05
-2.66968958991504e-05
-1.12687957595294e-05
-3.34146106978261e-05
-1.91101931450174e-05
-1.22583257859472e-05
-1.67948988820705e-05
-2.30905089818693e-05
-2.00175007527519e-05
-3.03000115208522e-05
-2.59777939851773e-05
-1.05689393288397e-05
-1.28980442274986e-05
-2.12118484630966e-05
-1.41725770662225e-05
-2.11204424358805e-05
-2.64287159722534e-05
-1.0230205088987e-05
-2.67871325362933e-05
-1.84084185250566e-05
9.06635948246289e-06
-1.45438367917384e-05
-2.30135940237756e-05
-1.98513113690937e-05
-3.37449169170848e-06
-2.63532855428007e-05
-3.89842716010545e-06
-2.46164029169402e-05
-1.40298779393565e-05
-8.13962824106559e-06
-3.00178298789241e-05
-3.07286358097952e-05
-3.60652533611663e-05
3.07683416152824e-06
-2.35931110382638e-05
-2.63656447873164e-05
-1.75939307517904e-05
-2.63467344562236e-05
-2.48225150574883e-05
-1.20754724857381e-05
-2.23046501025966e-05
-3.05555574632973e-05
-3.0593492802084e-05
-1.29858174898341e-05
-7.4330456441285e-06
-2.4388098114798e-05
-2.66223274196146e-05
-2.27919799751026e-05
-2.74300523144177e-05
-1.38605782783227e-06
-2.03245957022774e-05
-8.21935387789965e-06
-2.39266043051854e-05
-2.99002902977915e-05
-1.71564881647299e-05
-2.80436832326677e-05
-3.8035398042905e-05
-2.50149309373972e-05
-2.72468776208351e-05
-3.62187372239666e-05
-3.31796059053074e-05
-3.21290415325669e-05
-3.69634923726214e-05
-2.79380187130526e-05
-1.61785848678789e-05
-2.61509438929781e-05
-1.78106854206083e-05
-1.12894460592942e-05
-2.16327774223095e-05
-1.72818494899921e-05
-2.77805744210905e-05
-2.90416266941525e-05
-1.86333063728482e-05
-1.48616846327947e-05
-2.29278020881094e-05
-1.68308132855904e-05
-2.42254361083252e-05
-4.00923686119716e-05
-1.38988722092295e-07
-9.54567453046497e-06
-4.65724170262422e-05
-1.20716374090661e-05
-2.04294141564682e-05
-4.65767602136133e-05
-3.17147910031566e-05
-1.41838405695983e-05
-7.99920370251751e-06
1.29721374024244e-06
-9.60042858553971e-06
-9.99784203411549e-06
-1.27042576117223e-05
-4.49197463226794e-05
-1.94811445904178e-05
-1.71243251991143e-05
-1.32306172680245e-05
-9.06297054314648e-06
-3.08061310509551e-05
-3.30327470209384e-05
-2.40508455774884e-05
1.70228874794795e-06
-6.32550765277074e-06
-2.81319228544813e-05
-4.92489251430298e-05
-2.36107307158991e-05
-5.06524556540507e-05
-3.7465293879367e-05
-1.40454261022002e-05
-1.89346607377936e-05
-2.61097070941162e-05
-1.8121743233258e-05
-3.89022827490991e-05
-1.17109727026014e-05
-2.83657042488464e-05
-2.43066709883866e-05
-2.19330951740685e-05
-1.4707104592354e-05
-1.87823383821324e-05
-1.66572416387623e-05
-1.45333579820035e-05
-1.44653713535079e-05
-2.02366316780609e-05
-1.30755860362524e-05
-4.49700394852997e-05
-2.02145485477658e-05
-5.38856178799089e-06
-2.09510825121057e-05
-1.48290691306914e-05
-1.82406366305986e-05
-1.87986162189881e-05
-1.4817001469997e-05
-1.64172499450943e-05
-2.35163248444064e-05
-2.82919583946373e-05
-4.40177742112233e-05
-2.08380440190204e-05
-3.28252933663594e-06
-2.49299670920765e-05
-1.78633546389804e-05
-4.13388952090665e-06
-1.74637702993566e-05
3.33099240404476e-06
-2.61592157899743e-05
-2.25017782170974e-05
-3.77049931844894e-05
-2.6265496844829e-05
-4.19719477140906e-05
-1.55958730362826e-05
-4.24711171308905e-05
-1.60223424943282e-05
1.26249620124809e-05
-3.26390672934314e-05
-2.44509613576798e-05
-2.88023712250762e-05
-2.40247022915357e-05
-1.20509059717861e-05
-2.44779729489917e-05
-1.40571366693855e-05
-3.24279954771702e-05
-4.37042293399324e-06
-2.21829043047544e-05
-2.18690670759696e-05
-2.6998365016141e-05
-2.30397399782823e-05
-7.29793770814292e-06
-2.88071639253838e-05
-1.00191970611616e-05
-2.99813994495651e-05
-2.14374795687466e-05
-2.8119827804503e-06
-2.0877228873025e-05
-2.23683757879451e-05
3.65737700618687e-06
-1.34998945674181e-05
2.716256561279e-06
1.90909375658752e-05
-7.22354602086473e-06
-2.62084882665418e-05
-2.98750064897365e-05
-6.77575765048174e-06
-9.42800563925674e-06
-1.50826934092969e-05
-1.2241121107587e-05
-1.63638584415446e-05
-1.69419377511637e-05
-4.13731132975047e-05
-3.89494165594806e-05
-2.17357463320419e-05
-1.93704908282689e-05
-1.05759353797102e-05
-2.6980130529978e-05
-8.37718899553357e-06
-3.34492540944571e-05
-1.32061654130141e-05
-4.02706555456821e-05
-1.20644624026319e-05
-1.37702593408366e-05
-6.10971200173065e-06
-2.3740604167222e-05
-2.92089631728469e-06
-3.02279055070588e-05
-4.32043031737647e-05
-1.97327691768567e-05
-1.85246423997399e-05
-2.63709348040861e-05
-1.35206104312159e-05
-2.97731617883208e-05
-2.26752683434031e-05
-2.69769860499059e-05
-2.33104436643455e-05
-2.06165214439672e-06
-1.47652019752796e-05
-9.95973077238934e-06
-9.26365355349272e-06
-2.81826442000224e-05
-2.1682457913898e-05
-4.03828391877271e-05
-2.49073468173266e-05
-3.60189291034658e-05
8.22729172607592e-07
-1.79745849106735e-05
-3.08412466164947e-05
-1.38683911644596e-05
-4.14686219341801e-05
-2.3369295203272e-05
-1.99810002320088e-05
-1.65758505223349e-05
-1.51900143005371e-05
-3.30276032749197e-05
-1.19747296625006e-05
-2.59373478373632e-05
-3.60440411351046e-05
-2.57738834866973e-05
-1.56091369540862e-05
-5.53712372002547e-06
4.65413275552888e-06
-1.73572982237211e-05
-2.52917399763968e-05
-4.33692326836097e-06
-7.76957148076861e-06
-2.50369052780222e-05
-1.99716412486468e-05
8.78363842039431e-07
-1.6381420320331e-05
-2.35371757553231e-05
-3.61876499822749e-05
-1.25464540269446e-05
-1.31241589767776e-05
-3.26395008861433e-05
6.7770701502224e-06
-2.23525302661865e-05
-1.84131493900245e-05
9.21908285535753e-06
-1.79017316519444e-05
-1.8036678282528e-05
-1.01736760308263e-06
2.16807944570858e-08
-2.07498347404754e-05
-1.27548445756077e-05
-3.73733688096662e-06
-2.62331055285789e-05
-4.28637031834032e-05
-1.76791073662124e-06
-2.35646453614729e-05
-1.51966236856943e-05
-2.79827136971438e-05
-2.62030129336596e-05
-3.55182447693119e-05
-3.48429908564319e-05
-4.38849012356892e-05
-1.23309005373765e-05
-1.70415324447372e-05
-1.60412396521445e-05
-1.95230025343761e-05
-1.17849797069715e-05
-1.86297974756321e-05
-4.46458409733734e-06
-1.16745358870964e-05
-3.82067115564799e-05
-1.96337440068068e-05
-6.16753692935507e-06
-1.46739636644204e-05
-4.59640175184436e-05
-9.44875627414021e-06
-2.39230097471587e-05
-3.34051445432838e-05
-1.33149663885946e-05
-2.03326198843473e-05
-2.44036617223272e-05
-8.36433989618443e-06
-3.48998967156261e-05
-3.35263987211737e-06
4.08877241426625e-07
-3.28556815964452e-05
-1.47272793190621e-05
-1.51358246268075e-05
-3.05547073921539e-05
-1.84685792160178e-05
-3.65669592079128e-06
-3.52126980821597e-05
-3.70334663514354e-05
-3.23861780616951e-05
-1.69561005786049e-05
-3.55579938369516e-05
-9.10117353218306e-06
-1.06733961636292e-05
-1.39286847072898e-05
-2.82203789501598e-05
-2.67832946237336e-05
-2.41658664210573e-05
-2.67142296090825e-05
-9.22700400261464e-06
-2.01108642857858e-05
-3.3865008001097e-06
-4.36725647686407e-05
-3.27472790278479e-05
-3.06461463090853e-05
-3.65981597196194e-05
-1.62135362809709e-05
-2.68767746504027e-05
-4.24106290215622e-05
-1.94595583746359e-05
-2.30353302316413e-05
-5.17742775339604e-06
-1.39189120043129e-05
-3.81030815328618e-05
-3.16354661624907e-05
-2.77369133475696e-06
-1.51975429370652e-05
-1.15165960157412e-05
-1.9119478256569e-05
-1.62272638982144e-05
-1.25768636780684e-05
-1.22917226818072e-05
-3.17729122111594e-05
-1.0037415989941e-05
2.37454083567236e-06
5.00838880201302e-06
-2.15484172544239e-05
-1.35544714726434e-05
-2.8018047566034e-05
-2.74269897872942e-05
-8.0969088626894e-06
-2.56502750503809e-06
-1.85903993503049e-05
-3.53438686560735e-05
-2.98610188252158e-05
-3.44269559748529e-05
-3.17782583832931e-05
-1.65146675004445e-05
-3.56074221198427e-05
-2.17884955239948e-05
-4.38740682127506e-05
-2.75578630615271e-05
-4.54681593612976e-05
-3.6052604376545e-05
-2.21483865409481e-05
-1.6065510329213e-05
1.61493096089133e-05
-4.52428361709551e-05
-4.68442786046385e-05
-3.06293230852984e-05
-3.18955041902642e-05
-2.86544788064101e-05
-2.0888933134716e-05
-1.02999284642752e-05
-6.48850660042881e-06
-3.50637555147795e-05
-1.5472517191704e-05
-2.98244994282917e-05
-2.6825830412244e-06
7.08403285003481e-06
-2.98901769245635e-05
-2.9752504217984e-05
-2.78349314084817e-05
-2.68604030011948e-05
-1.0151052142507e-05
-3.61345721044875e-05
-2.54391534495427e-05
-1.32077400708535e-05
-6.08620071031271e-05
-1.87002916050347e-05
-4.31356201609792e-05
-2.26559305491936e-05
-2.5415622736249e-05
-3.00033738867341e-05
-1.67280058033604e-05
-4.66717692954946e-06
-3.75813221723485e-06
-2.14265048226627e-05
-4.05846839834686e-05
-2.04432335131943e-05
-2.47215185523851e-05
-1.75264613763064e-05
-4.11774546902835e-06
-2.96847808817197e-06
-1.56371695796088e-05
-1.77856519382505e-05
-3.60680273088525e-05
-2.65289121662805e-05
-3.69253080896416e-05
-1.41278365907256e-05
-4.06590656982041e-05
-3.46171665410675e-05
-3.42190911568715e-05
-2.33721906036122e-05
-1.50675052003353e-05
-1.64220394330287e-05
-2.35263100548721e-05
-1.99305814852567e-05
-2.48707146575275e-05
-2.02685913684473e-05
-1.3887709662649e-05
2.3363827003865e-06
-1.36922832942249e-05
-2.76393531767247e-05
-2.16930005197229e-05
-2.54388422730763e-05
-2.10703809153479e-05
-5.66717578954883e-05
-5.56046046836795e-05
-2.52672936260902e-05
-2.79021535125455e-05
-2.31842120886985e-05
-2.11957556667195e-05
-2.32754370828908e-05
-1.79212146287024e-05
-2.63673340958392e-05
-2.45550458561718e-05
-4.39837911327316e-05
-2.77792516308083e-05
-1.83235714446809e-05
-3.42948809960425e-05
-2.19090479267984e-05
-1.73865526569769e-05
-3.19026995299157e-05
-1.56056948895508e-05
-1.15510509794171e-05
-1.98854245761146e-05
-1.95205152614731e-05
-2.45065682885304e-05
-1.59430290475537e-05
-2.0675374071062e-05
-1.37617389159507e-05
-2.24172039893219e-05
-1.75956385072938e-05
-2.38897441262519e-05
-1.94320861814008e-05
-1.14335185206436e-05
-2.87149736941181e-05
-3.05717109222391e-05
-1.64985379188286e-05
-1.49613638990514e-05
-3.83417264118923e-05
-2.51830300683823e-05
-4.36317365949483e-05
-1.47417078377987e-05
-1.54968863832338e-05
-1.47903775120749e-05
-4.87213141623016e-05
-2.34327003186577e-05
-1.16248137030583e-05
-3.62348259803729e-05
-1.91767365673031e-05
-5.60538270898545e-06
5.05317113857516e-06
-7.79647771861922e-06
-2.25124092609264e-05
-1.58024421848332e-05
-6.88657078909647e-06
-3.47497572363385e-05
-1.76052040541745e-05
-1.7099970038723e-05
5.87321819802869e-07
-4.35402897785025e-05
-1.08496662940256e-05
-2.96368201846604e-05
-2.05216051244263e-05
-3.35924745447851e-05
-7.14300636105526e-06
-2.38188722204027e-05
-2.06102872713669e-05
-1.97447209287755e-05
-2.8396996387636e-05
-3.72967428166821e-05
-1.0888154298666e-05
-1.95305596353968e-05
-7.37848258407571e-06
-3.58116483488774e-06
-3.43110569317776e-05
-3.78251304308687e-05
-3.13445110244416e-05
-1.82338729258378e-05
-2.34402010449487e-05
-1.80537729760298e-05
-6.5839959315459e-06
-3.48107456694223e-05
-3.37258366079671e-05
-2.47716202168316e-05
-1.55839290499843e-05
-5.20943651171437e-06
-1.68530325006528e-05
-2.85311766780124e-05
-2.76610764335144e-05
2.17636866375617e-06
-3.54126499080896e-05
-2.28224725753324e-05
-2.01545761043018e-05
-1.41363913153959e-05
-2.81401348976286e-05
-1.20132250640664e-05
-9.75143499443054e-06
-2.96596251943256e-05
-1.0082766893961e-05
-5.46359951706035e-06
-1.13083398652654e-05
-3.01326037286574e-05
-4.27397072752287e-06
-2.66553167915447e-05
-2.32005730039714e-06
-3.23263509313868e-05
-7.04179647740893e-06
-2.92839531032547e-05
-4.18670322849044e-05
-4.50187698014966e-05
-8.00341841583158e-06
-2.69168554271158e-06
-2.72987050787062e-05
-3.83146516607607e-05
-4.13919477716267e-05
-2.77380832645953e-05
-3.5806189965935e-05
-2.3108576464149e-05
-2.2548135294674e-05
-1.80253065847185e-05
-3.40721952464343e-05
-2.28387266249216e-05
-6.19141992266929e-06
-8.91190308366965e-06
-2.3251794321892e-05
-4.14663784414786e-06
-3.96358872344552e-05
-1.91733846331812e-05
-8.4680851256952e-06
-2.74025671272729e-05
-1.27888754501557e-06
-1.07189076616348e-05
-3.86372116861817e-05
-1.07164306016454e-05
-1.06938619481816e-05
-1.00620845876711e-05
-4.95389123336893e-07
-4.16013564888157e-05
-3.70041457116819e-05
-3.23533005885355e-05
-2.22044250361084e-05
-4.52080287905522e-05
-2.43414506654363e-05
-2.21369660904801e-05
8.4618308150705e-06
-2.31115721977551e-05
-8.44511957965605e-07
-3.37271366429443e-05
-1.66305202692297e-05
-4.23228733050397e-05
-2.51359341241818e-05
-1.84016731087755e-05
-1.17405103943677e-05
-9.47462283675973e-06
-1.70062452056208e-05
-9.63662152245598e-06
-4.8310498294008e-05
-7.35060556229707e-06
-9.39891753259963e-06
-1.59488515136892e-05
-3.46726658860127e-05
-2.11669549030096e-05
-1.41667809783793e-05
-2.58920136079834e-05
-4.62093584211715e-05
-3.9984854151301e-05
-1.645283421819e-05
-1.47606157531392e-05
-9.18033395463527e-06
-6.47176666827246e-06
-2.61380998912637e-05
-1.78453382192101e-05
-1.55652548530739e-05
-1.60132212683092e-05
-2.67311518003399e-05
-3.0739197584686e-05
-7.45200958005472e-06
-3.17125503566537e-05
-7.02139289350667e-06
-1.30706190425342e-05
-8.34599964924384e-06
-7.49882163266395e-07
-2.52415693384763e-05
-1.93734824935416e-05
-1.51120884950163e-05
-1.74366337442884e-05
-3.49648227407828e-05
-1.26748475339728e-05
-2.16995363517581e-05
-4.24533765056343e-06
-3.63751974723178e-05
-2.02765858576901e-05
-3.22790054517e-05
-8.33684543056801e-06
-9.22585585296538e-06
-3.08041386359796e-05
-2.46128864750725e-05
-3.88831009689476e-05
-7.25487998859945e-06
-1.07429819900241e-05
-1.91572948037488e-05
-1.99877826316024e-05
-3.16066449966724e-05
-1.42651154020582e-05
-1.19538525926614e-05
-2.50433195692424e-05
-2.41673542322004e-05
-2.31491429540704e-05
-3.26891049146648e-05
-7.24052304798979e-06
-2.65333733200728e-05
-9.47501069369513e-06
-3.29954572658216e-05
-3.73287691772283e-05
-2.20545988007895e-05
-2.54743708407616e-05
-2.38810115770939e-05
4.88882916313398e-06
-2.350283980318e-05
-2.02140180964401e-05
-4.05891444055473e-05
-3.62645823342887e-05
-1.58946218116534e-05
-2.31537189961847e-05
-2.60069643456656e-05
-8.07325748938158e-06
-2.19441346104923e-05
-1.29282586544206e-05
-8.33708150804278e-06
-4.00738337329687e-05
1.09064831929088e-05
-4.64331938006602e-05
-3.66048851982878e-05
-9.10085149063381e-06
-2.20039883371751e-05
-4.92743431542161e-05
-1.74711293038466e-05
-2.92696562299263e-06
-9.67920210889743e-06
-3.22202247623737e-05
-1.45878576541384e-05
-1.85164238255488e-05
-2.40823687907975e-05
-1.75654722059533e-05
-1.94100135393374e-05
-2.06239680519991e-05
7.95407288108682e-06
-1.27938333580977e-06
-3.61988369362931e-05
-2.86394600418141e-06
-1.98114332625109e-05
-2.64261876686304e-05
-2.31001861004092e-05
-2.3148184818274e-05
-9.51574260449872e-06
-1.73584535449548e-05
2.84510334841381e-06
-3.39227850672463e-05
2.06447648501803e-05
5.19921108557154e-07
-5.48075376652967e-06
3.19299718237146e-06
-1.85434149749801e-06
-2.34469592579852e-05
-2.86038785473929e-05
-3.39269653727769e-05
-2.7592554058174e-05
-3.83424657494707e-05
-2.60006323636476e-05
-1.51535608873551e-05
-2.08279426215794e-05
-2.63606815819344e-05
-4.9982817628299e-06
-2.68439346505286e-05
-2.9278024750796e-05
-3.81554016211791e-05
-3.95242676422402e-05
-1.16874270754197e-05
-3.75967150737393e-05
-1.56786695405754e-05
-2.80547464192738e-05
-1.4764185318192e-05
-3.8912839220708e-05
-3.17978431330958e-05
-1.06816728333662e-05
-1.70300559743056e-05
-2.6385053415928e-05
-2.96803049580082e-05
-3.75000394913336e-06
6.40656506090983e-07
-8.01401512942765e-06
-1.75593651832896e-05
-2.66774392951187e-05
-2.97326626026145e-05
-1.85681986309065e-06
-2.95041807248702e-05
-1.84039657492583e-05
-1.75093556451135e-05
7.13724577821099e-06
-4.45424559992987e-05
-2.98025159413839e-05
-2.4838172013774e-05
-1.35188384124637e-05
-1.28284827897652e-05
-1.96054117736012e-05
-2.52730828000273e-05
-5.27957756643213e-05
-2.00214233728202e-05
-2.2718233328424e-05
-3.9031709402814e-05
-2.17410173659145e-05
-2.93082224192757e-05
-9.31001114427036e-06
-4.89038088133457e-06
-2.06566174153732e-05
-1.43070324178539e-05
-2.26072942714646e-05
-2.9748271769106e-05
-2.57176227589902e-05
-2.80028522383688e-05
-8.09443474173234e-06
-2.44914809004722e-05
-9.26073409744917e-06
-3.21734298665547e-05
-3.47839083302489e-05
1.64989410350126e-05
-2.19538564841233e-05
-1.89982750301819e-05
-1.61592836260649e-05
-4.55352762565882e-05
-1.5891912772381e-05
1.12978403315565e-05
-1.20572980763663e-05
-1.13002788113187e-05
-1.66429328112842e-05
-3.26262212390565e-05
-2.56985962109911e-05
-7.4571070843283e-07
2.59624743037237e-06
-1.3525530002433e-05
-1.61120969310983e-05
-4.44825010107717e-05
-1.55958235021577e-05
-1.00704103979629e-05
-1.53759270295007e-05
-8.8588079352843e-06
-1.54802327678392e-05
-1.27375683943707e-05
-7.99912925177202e-06
5.15992877155257e-06
-1.3431737114203e-05
-1.37089199214716e-05
-2.52708560173417e-05
-1.25291343414434e-05
-2.30412386795707e-05
-1.33808977882761e-05
-2.66332979523164e-05
-3.18499952103096e-05
-2.82713290306821e-05
-1.09465801791165e-05
-2.47593528299376e-05
-2.91151479009877e-05
-3.70075407821301e-06
1.75532047215449e-07
-1.93708509351808e-05
-2.89019905019392e-05
1.33713631572387e-06
-2.93248120668694e-05
-3.47473801172474e-05
-3.35081109896886e-05
-9.08914386247503e-06
-2.41894434081229e-05
