# Supplementary material for: Research on computational propagation and identification of mine microseismic signals based on deep learning
Source: PLoS One. 2025 Oct 22;20(10):e0334641. doi: 10.1371/journal.pone.0334641 (PMC12543183; doi:10.1371/journal.pone.0334641)
Supplement: S1 Data — (ZIP) [file pone.0334641.s001.zip › 000100500001107.xlsx_0.txt_24.txt.txt]

-6.92919956802374e-06
-1.34923284532783e-05
-1.16701542059128e-05
-1.64886006346527e-05
-2.14552857533893e-05
-9.9605621591426e-06
-1.8075406514432e-05
8.66343307965351e-06
-3.40066390983748e-05
-3.17874867960584e-05
-1.19047970098762e-05
-4.96189933415689e-05
-1.515432052828e-05
-3.45792083267394e-05
-3.13795913758174e-06
-2.41589206404841e-05
-3.37060517715583e-05
-2.03239940345534e-05
-3.27240526466652e-05
-4.93494681817211e-05
-1.84935427264032e-05
-3.02896484608425e-05
1.7706299493267e-06
-1.85130296257354e-05
-1.21763990211258e-05
-1.14800822478891e-05
-8.38899140884555e-06
-3.75753409175873e-05
-2.42178056153389e-05
-2.1446129903772e-05
-1.87395240957813e-05
-3.99899732047965e-05
-2.31614181963894e-05
-2.75360488039697e-05
-2.96361173086036e-05
-3.6419670787522e-05
-1.94118605488321e-05
-2.39951052410892e-05
-5.00343753602858e-05
-2.76743273902982e-05
-3.53350578064935e-05
-1.59100557670421e-05
-1.07462934242779e-05
-2.04907355590446e-05
-2.0971780410936e-05
-2.31368154429863e-05
-2.68423420963345e-05
-4.97249659209094e-06
-2.90421317817788e-05
-1.98043086018487e-05
-9.50090902836324e-06
-2.36833124119519e-05
-3.3652135010644e-05
-2.39401875270803e-05
-2.06325333029126e-05
-2.9153502490326e-05
-3.25761229278007e-05
-4.55744589794778e-05
-9.92983358593613e-07
-1.85669116026227e-05
-1.96969418665814e-07
-3.44762950216361e-05
-8.6872817158591e-06
-2.65928156943044e-05
-2.307490929901e-05
-1.04075180450538e-05
-1.37069973010676e-05
-4.07798275210571e-06
-2.03847715272062e-05
-1.3591727264986e-05
-2.3851503223626e-05
-2.18035597792808e-05
7.63727165215326e-07
-2.94987926306487e-05
-2.29319758077823e-05
-1.42783920069595e-05
-3.36435246203592e-08
-5.03531046023861e-05
-3.38475301360296e-05
-4.04496506815555e-06
-1.08168468900627e-05
-1.68385288774107e-05
2.59753791647626e-06
-1.38318770996503e-05
-1.42489408409624e-05
-5.079691826006e-06
-1.6129325686189e-05
-3.14773452852876e-05
-2.61417506661016e-05
-2.31394128727806e-05
-3.39929498618114e-05
-2.62046805102266e-05
-4.26766020521216e-05
-2.71071189770247e-05
-1.45166382221771e-05
-3.70841631857456e-05
-7.91164703581725e-06
-3.62956074541451e-05
-2.38891463483283e-05
-3.17899433087991e-05
-2.97681936564141e-05
-2.50902463850359e-05
1.17416830951998e-06
-2.24994726429799e-05
-1.86924039187014e-05
-4.11905810742621e-05
-3.16818007661052e-05
-3.25552401806601e-05
5.47580321921561e-06
-4.25716584410466e-05
-3.71928467995285e-05
-3.39793656151868e-05
-8.94647194641008e-06
-3.33856969138495e-05
-1.68311891774814e-05
-2.69855649023469e-05
-3.59676559872107e-05
-2.2279380913553e-05
-3.70363285166913e-05
-1.60119695539557e-05
-1.99091461621892e-05
-1.55667210446721e-05
-2.40246179227079e-05
-3.12210982922217e-05
-4.52132041316909e-05
-1.46004113691384e-05
-2.3516520166127e-05
-2.14151538748883e-05
-3.04314985343892e-05
2.28135820222848e-06
-2.03111634195762e-05
-3.37739292852121e-05
-2.11296028206635e-05
-1.8302578859237e-05
-4.49589042210371e-05
5.92091693945218e-06
-5.05970162151424e-06
-1.89848587762323e-05
-3.65420931102365e-05
-9.64081050677992e-06
-3.15641282260225e-05
-3.14134980541235e-05
-2.57749632347573e-05
-1.40731763702106e-05
-1.61803197457544e-05
3.65545858510043e-06
-2.6842206922108e-05
-2.42137944436115e-05
-7.33515447920535e-06
-2.97401608308221e-05
-3.52921340770108e-05
-2.41932968332367e-05
-1.48653113992995e-05
-1.12840843027009e-05
6.21351399646669e-06
-2.36570360027467e-05
-2.68886420177957e-05
-1.67921346425e-05
-1.88050508740653e-05
-2.47080739791786e-05
-9.60246095763223e-06
-4.75864770331644e-05
-1.27855772387809e-05
-3.31907147719121e-05
-4.99150132525986e-05
-1.1083079311248e-05
-1.46000122295929e-05
-3.02057021804886e-05
-1.51194740198914e-05
-1.0308030066658e-05
-1.91845967360251e-05
-1.90216593388303e-05
-1.76164055271829e-05
-1.25268331114076e-05
-9.59504464614402e-06
-2.15555049485088e-05
-4.30777164248479e-06
-1.61629831942943e-05
-2.44844462835661e-05
-2.66117863887519e-05
-1.08576384040958e-05
-4.04835048056243e-05
-2.08630231559534e-05
-7.53383914393227e-06
-2.08250683670334e-05
-3.82260341097032e-05
-2.28922573749761e-05
-1.86387721707597e-05
-1.25094150786728e-05
-2.72248548176537e-05
-4.47848328229556e-05
-2.23205885596753e-05
-3.10775354086933e-05
-8.76055144557585e-06
-1.31994433969866e-05
-1.56027446768285e-05
-5.85778276680992e-07
-2.36788587548929e-05
-3.43128069606055e-05
-1.53295509432945e-05
-1.23414395291244e-05
-2.47031450520525e-05
1.39347650419989e-06
-1.58420898327994e-05
-2.03523985565461e-05
-2.80761681938657e-05
-6.85493432382793e-06
-4.85120839340251e-05
-2.67245734243065e-05
-1.9123821959806e-05
-3.58404961201416e-05
-1.56693578485397e-05
-1.54311214763167e-05
-3.2172934014563e-05
-2.39395742671966e-05
-1.35217515549043e-05
-8.27685023322856e-06
2.76881163927132e-07
-1.06432608650674e-05
-8.62330875712288e-06
-1.77182626050894e-05
-2.696804073545e-05
-2.19782654320017e-05
-1.78531051705739e-05
-2.47167411691974e-05
3.48534666659677e-06
-2.59749808103959e-05
-3.15875127028079e-05
-3.41337723230541e-05
-2.06208115463007e-05
-1.04709296515459e-05
-1.75223334921451e-05
-1.53077045286177e-05
-2.9254279823837e-05
-8.3121741462719e-06
-1.0188637114389e-05
-2.40347833406713e-06
-1.32639028099783e-05
-8.88125933771943e-06
-1.84267468835709e-05
-1.33386212837107e-05
-1.262660754954e-05
-3.20393569395874e-05
-9.90123132174663e-06
1.66698191133541e-05
-1.99777157493178e-05
-1.28589311927714e-05
-1.86034580613271e-05
2.25115881445991e-06
-1.58560668384394e-05
-2.78594236710271e-05
-3.11895156762206e-05
-1.94847892242915e-05
-1.48020784491477e-06
-1.93343396179108e-05
-3.92212563032581e-05
-2.70428189399399e-05
1.45392577722443e-06
-2.18266568271734e-05
-1.44424287258659e-05
-2.80087102143374e-05
-7.76465049351594e-06
1.95763020752664e-06
2.13456539861887e-06
-4.04620431156081e-06
-4.62101189814127e-05
-3.61876832321556e-05
-1.9955883805068e-05
-1.60934437278558e-05
-8.42332269782688e-06
-1.33542574789336e-05
-2.71494610051112e-05
-3.62689993838756e-05
3.54538360051432e-06
-3.1555505028231e-05
-1.99503300220653e-05
-3.11297679872025e-05
5.96145466144247e-06
-3.61950413729305e-05
-4.07197620532712e-07
-1.05010179336422e-05
-3.31895834963345e-05
-1.03106915634468e-06
-1.24959959144792e-05
-4.36893938727575e-05
-1.78693899339317e-05
-3.03732570435667e-05
-1.62230365292074e-05
-1.13595587999981e-05
-8.43676476844694e-06
-3.02457157584665e-05
-1.38957727754489e-05
-2.30752599602504e-05
-3.09017924458979e-05
-1.08879240374528e-05
-2.22344709658817e-05
-1.42037254984501e-05
-9.59364054453814e-06
-8.33129761759691e-06
-2.90223355057081e-05
-2.13782416939819e-05
3.3955102860763e-06
-2.94353790983941e-05
-2.05289507026844e-05
-5.12394864122615e-05
-1.73264413889668e-05
-2.39124645221344e-05
-3.75630234213801e-05
-1.07040764219745e-05
-5.67111972267286e-06
-1.16797756154851e-05
-9.50412878438582e-06
-3.75994945185745e-05
-2.6549017463458e-05
-1.26719679629135e-05
-2.06423663062752e-05
-1.90174318459109e-05
-2.45616579946131e-05
-7.57660074000526e-06
-1.99972452709052e-05
7.95834132944707e-07
-1.36736309307726e-05
-3.52199532056183e-06
-3.59232164658571e-05
-1.45242607295322e-05
-1.53542933240732e-05
-1.86818002346872e-05
-2.37880341711984e-06
-3.48526499349356e-05
-2.01010213499596e-05
-2.52593817424486e-05
-2.57957844560724e-05
-1.42681793610387e-05
-4.04685989272285e-05
-2.27870768084929e-05
-2.65570387122031e-05
-9.66825311388949e-06
-1.21843188034877e-05
-3.99472568481501e-05
-3.97442930416514e-05
-2.40569943883479e-05
-2.39786545732066e-05
6.02805438800444e-06
5.17940830185347e-06
-1.95227377128672e-05
-2.31352103214083e-05
-2.50018427413216e-05
-2.4230735120838e-05
-3.13810981615817e-05
-2.81825949634139e-05
-2.25217752791138e-05
-2.97067934254106e-05
-1.30318383436009e-05
-1.08661114291716e-05
7.91924974393079e-06
-2.57927448117093e-05
-1.06902468996705e-05
-3.07805379498163e-05
-2.56893732604401e-05
-4.12037563487842e-05
-1.72773239030815e-05
-4.61401023314744e-05
-2.93614107279642e-05
-2.6165327748652e-05
-2.37045725526194e-05
-1.84109349556045e-05
-4.03149640377801e-05
-1.32691800711224e-05
3.10678512379722e-06
8.31446165865324e-07
-8.5088520705917e-06
-1.89032017634686e-05
-1.23054086853945e-05
-1.23064434976607e-05
-2.28816042698183e-05
-2.06475135482541e-05
-3.50189720245807e-05
-2.82587066295516e-05
-1.11404168093321e-05
6.12419860838743e-06
-3.78098771969269e-05
-1.17930010243161e-05
-1.57920844931469e-06
-2.19017618006895e-05
-5.48816095240216e-06
-8.12686672712973e-06
-1.40993070628015e-05
-4.85990710235559e-05
-1.2892208955005e-05
-2.07771049592125e-05
-2.18923790539505e-05
-4.0321580138254e-06
2.39572132980439e-06
-2.58164374582879e-05
-1.53357828942907e-05
-6.98607916537352e-06
-2.44409811086481e-05
-1.57480590051621e-05
-2.18792977007813e-05
-2.21382918859054e-05
-1.05371773361203e-05
-2.54005388030483e-05
-1.34562219252955e-05
-1.29751683363509e-05
-6.12498238823834e-06
-2.48082641903198e-05
-2.02008485880809e-05
-4.87030478968282e-06
4.96350046344762e-06
-3.79808206980407e-05
-2.77718139973753e-05
-1.83887840183569e-05
-2.14709209894723e-05
-2.0314709472079e-05
-2.7878900833247e-05
-4.11615240536418e-05
-1.81071808631734e-05
-3.04301510990904e-05
-2.31231092752172e-05
-3.2201613789763e-05
-3.03412338293258e-05
-1.38193632224699e-05
-2.91862068634559e-05
-3.49148929124107e-05
-8.03932230928541e-06
-1.61390342596944e-05
-2.97365830701013e-05
-3.30433362997817e-05
-2.86703539350269e-05
-1.24094738225473e-06
-2.38809447178364e-05
-3.71070603877607e-05
-7.92987977877379e-06
-2.36906690678075e-05
-2.37376926507431e-06
-1.97021578418708e-05
-9.77463484786493e-06
-1.55261714260616e-05
-4.74656817244952e-05
-4.70629017465867e-05
-2.39629636053095e-05
-2.77862578487876e-05
-4.46726380678834e-05
-5.04612310953296e-06
-4.04795007907251e-05
-4.89518945440135e-06
-3.13704964261673e-05
-1.61930436873767e-05
-4.95819846344665e-06
-3.23814545117808e-05
-7.49122568444686e-06
-1.95656416151227e-05
-1.15498150469969e-05
-1.99927292712987e-05
-1.709883960336e-05
-5.02692900395774e-05
-1.62947641447191e-05
-1.55485410662511e-05
-1.59652311978948e-05
-2.0032229525934e-06
-2.21649798733026e-05
-5.54496909393922e-05
-3.12411500653663e-05
-2.73534392701906e-05
-4.21718365852186e-05
-1.75584659495706e-05
-8.49407936176283e-06
-1.61462743557585e-05
-2.58996275880469e-05
-2.06756967076024e-05
-3.55755851825309e-05
-2.14437196329816e-05
-9.3069346323269e-06
-1.10510050614642e-05
-2.81606935000117e-05
-1.99382017684744e-05
-3.34929125991572e-05
3.17376213416133e-06
-1.23196755298031e-05
-2.237270692293e-05
-4.07014270726096e-05
-1.40631767651603e-05
-1.14468548903724e-05
-5.05027892281691e-05
-2.66246194415168e-05
-1.2659951676588e-05
-9.29941845357562e-06
-1.92723101388527e-05
-1.36281331125251e-05
-3.60300019411335e-06
-1.55889738570187e-05
-9.62791845597735e-07
7.77041809758724e-06
-9.27122975125314e-06
-2.51877605483097e-05
-1.14210423528698e-05
-3.48643740496066e-05
-4.45756099585306e-05
-3.84053750076866e-05
-7.69376601036683e-06
-1.46785242469428e-05
-3.38133330260491e-05
-1.60533141331367e-05
-2.13548456904087e-05
-2.45459740603609e-05
-4.0734004937035e-05
-1.12604851382577e-05
-2.63710345316599e-05
-5.03054990143569e-06
-4.40145732455658e-05
-2.07259313733151e-05
-1.91717532511595e-05
-2.4750075145829e-05
-5.01320141943513e-06
-2.94076556308176e-05
-2.67146900182611e-05
-1.34806428294816e-06
-2.68766238845128e-05
-3.19319132610557e-06
-3.08547204878402e-05
-5.25536129805455e-05
-2.70934095098634e-05
-2.83919552864566e-05
-8.23304723481007e-06
-3.35963850826669e-05
-2.67395801570767e-05
-2.08973786691014e-05
-3.52479411152631e-05
-4.18749158414578e-05
-4.00744158765461e-06
-2.70134094079239e-05
-4.73794576876804e-06
-3.00430640514285e-05
-1.53260092549809e-05
-2.24889817430136e-05
-1.7143835517529e-05
-1.82937517881609e-05
-3.42960439761767e-05
-3.15923794454386e-05
-5.2418260364213e-06
-2.11941346543317e-05
-2.53451478000531e-05
-3.75808005713084e-05
9.11643221315042e-06
-1.19287765670651e-05
-2.46642096675755e-05
-3.81274582525552e-05
-1.40682453971574e-05
-2.65364335781604e-05
-2.42454958176096e-05
-1.62903200684878e-05
-1.51490583526479e-05
-2.42903803288506e-05
-3.33607809533153e-05
-2.79811581213146e-05
-2.34134368283417e-05
-2.24952275469548e-05
-1.26713408597557e-05
-1.80868316456073e-05
-3.97152616708343e-06
-1.40006667670832e-05
-5.05393996537595e-05
-1.92442175696368e-05
-5.49101305833238e-06
-2.53600526519349e-06
-2.68590932034549e-05
-2.62132003444756e-05
-2.58812545181719e-05
-9.55761020790905e-06
-1.83818423941561e-05
-1.59886379062392e-05
-9.01037152526357e-06
-1.17160488563326e-05
-3.54710615589092e-05
-2.85030268032739e-05
-1.13586048460216e-05
-1.16468963783982e-05
-2.8613440223129e-05
-1.81565363094657e-05
-2.69054812787421e-05
-2.65312259871481e-05
-2.13772572315995e-05
-1.04958323921635e-05
-1.39801859591379e-05
-4.76957793163272e-05
-4.07349534794932e-05
-2.83413704630891e-05
-3.33203864138424e-05
-2.55459050318043e-05
-2.93387505919312e-05
-2.95062490965236e-05
-3.01492087019103e-05
-1.23303020528054e-05
-1.54998558218748e-05
-4.6197316428481e-05
-1.55181879406043e-05
-8.86791241685703e-06
-1.81063192599386e-05
-3.53195790619842e-05
-7.02794826453928e-06
-1.4648208523594e-05
-1.44025286404689e-05
-2.11264031238516e-05
-3.09921730862264e-05
-4.46324166797811e-05
-3.14306059446722e-05
-8.46161441287532e-06
-2.14102494578288e-05
-4.2678167373159e-06
-1.39591462303026e-05
-2.89689909543898e-05
-2.30898802628237e-05
-1.88126259017857e-05
-1.83291383340587e-05
-3.50713267173651e-05
-1.07190254704919e-05
-3.57680499397406e-05
-2.77227540135662e-05
-1.10678518687012e-05
-1.20763127508696e-05
-4.67211174085776e-05
-3.18614230446831e-05
-4.55209172449423e-06
-2.68680021956779e-05
-1.82399584012311e-05
-1.68889979611772e-05
-1.91002878161049e-05
-1.46079955386125e-06
4.23301033758256e-06
-3.20062477848762e-05
-3.78284302046752e-05
-3.76101350714567e-05
-2.22261164575087e-05
-1.38518779397458e-06
-4.89056584289168e-05
-2.12759597668492e-05
-2.84889883694095e-05
-9.53769563461886e-06
-1.96657729538622e-05
-4.34733255777368e-05
-1.3399486782168e-05
-2.97904445781629e-05
-2.77455852300135e-05
-5.48294213956772e-06
-2.31927685660933e-05
-2.93032568767901e-05
-3.66956816110999e-05
-2.41910828719389e-05
-1.24938051669424e-05
9.29038322064266e-07
-1.71034633593622e-05
-1.88581732649973e-05
-5.60859395992209e-05
-2.38549117187236e-05
-2.81543844426224e-05
-3.41193331750005e-05
-2.67940354463291e-05
-9.43636969634262e-06
-1.29870301634452e-05
-1.11195996561057e-05
-9.38182425443253e-06
-1.0533443580576e-05
-2.83094873627902e-05
-1.75732773396836e-05
-3.68163309201749e-05
-2.70811423859739e-05
-2.38784108288711e-05
-2.63123122591955e-05
-1.36209917156989e-05
-2.80795050953301e-06
-4.42551148962002e-05
-2.21147673413907e-05
-1.69818997700537e-05
-2.88790615103624e-05
-3.44981144392333e-05
-9.65486411026366e-06
-4.05936386943571e-05
-3.07765864880475e-05
-2.65464642893361e-05
-4.23016159039689e-05
-1.6505061573571e-05
-3.68458988300862e-05
-1.63344479632322e-05
-1.39270288438859e-05
-4.39003326144044e-05
-2.32697113857107e-05
-1.47361188413064e-05
-3.64012073314924e-05
-4.57501653932109e-05
-2.87941316822437e-05
-1.66096405955924e-05
-3.45227382945554e-05
-1.19957606470942e-05
-3.73335688917809e-05
-3.15541473020704e-05
-1.55994651385033e-05
-3.16655516667398e-05
-1.36946821308464e-05
-2.29149175379849e-05
-5.51262208272662e-06
-1.95031063523072e-05
-3.15958754867945e-05
-1.92828050963868e-05
-3.05649556502331e-05
-1.5719486538174e-05
-1.82981874476277e-05
-3.47183252694693e-06
-1.72487771132927e-05
-2.36981041450025e-05
3.71189585313655e-07
-6.07316821445962e-06
9.65664768470043e-07
-1.98117762258094e-05
-2.70524547456981e-06
-2.53247403537585e-05
-2.7651443653551e-05
6.96332807637792e-06
-9.81208135634304e-06
-3.64401243188812e-05
-3.00071280661424e-05
-3.05485441100669e-05
-2.96339239346647e-05
-4.56462553367082e-05
-8.61928865452591e-06
-1.48846976317831e-05
-1.60165306028205e-05
6.85986632515089e-07
-3.73849160110357e-06
-2.10085357227575e-05
-3.39753684579385e-05
9.21954140250342e-06
-7.02052485487648e-06
-4.2118205739283e-06
-3.7153172185719e-05
-3.79231973217244e-05
-2.85695903135614e-05
-1.91372727203677e-05
-2.19719532562966e-05
-1.11399429003279e-05
-2.6458502095859e-05
-2.69026566778664e-05
-1.73567879441092e-05
-2.95504502877535e-05
-3.30547694087041e-05
-2.6507918455614e-05
-2.45319232080581e-05
1.78434412794507e-06
-1.56086679260499e-05
-3.70742120331327e-05
-2.50367903069292e-05
-2.36647364680531e-05
-2.72410198285814e-05
-3.42673395371459e-05
-2.68050974224061e-05
-2.17948069705982e-05
-2.47481823452222e-05
-3.57102480338913e-05
-2.55250162507516e-05
-2.98000557919929e-06
-3.51072627834984e-05
-3.36032480042363e-05
-2.03773513555462e-05
-2.27798173304719e-05
-2.38201521962738e-05
-2.92121182606245e-05
-3.41754975271453e-05
-1.45134329365551e-05
1.0484976615773e-06
-1.95968990286545e-05
-1.30516014294377e-05
-8.13229502456413e-06
-1.00385558907093e-05
-4.20218801396643e-05
-4.03770534725395e-05
-3.00951897593256e-05
-2.74741988130789e-05
1.28039555086573e-06
-1.05028016002514e-05
-1.06751187395698e-05
-8.53679943828074e-06
-1.21556122287811e-05
-3.50291020209838e-05
-2.98006227349972e-05
-5.14187962898767e-05
-1.10607255034539e-05
-8.68297118511673e-06
-2.20057047687817e-05
-7.96747317275211e-06
-2.99878398719973e-05
-1.3017587991213e-05
-3.29432105313317e-05
-2.60408259653035e-05
-1.44096441815503e-05
-2.76033217541021e-05
-4.9580988958798e-05
-3.92020944929927e-05
-1.85008184950075e-05
-2.06365643310211e-05
-2.68049782449206e-05
-2.87926030935585e-05
-3.88154429647641e-05
-2.77049875084417e-05
-2.49897545881767e-05
-2.39108209880988e-05
-8.34418275590943e-06
-2.40596175636624e-05
-1.34305284081375e-06
-4.26573895179021e-05
-1.72369323491371e-05
-1.63714608720928e-05
-2.41329434248158e-05
-1.34768466352074e-05
-2.22176162027164e-05
-3.23557562872777e-05
-2.58221375586828e-05
-1.12640761651891e-05
-1.92767500041898e-05
-3.5238117186544e-05
-2.73548406418337e-05
-9.03621063739661e-06
-1.72051158537662e-05
-2.09674100561302e-05
-2.9869417020924e-05
-3.60240050424526e-05
-4.67975103664483e-05
-4.67602719321433e-06
-2.60414752754009e-05
-1.69505813758669e-05
-1.36486945232187e-05
-1.22309985491268e-05
-1.91730652438939e-06
-3.03933897730102e-05
-2.02701269236041e-05
-2.30988006425063e-06
-3.05070966381781e-05
-2.19853696037632e-05
1.42466983126285e-05
-2.08659553389398e-05
-1.59165191436073e-05
-1.48058391920345e-05
-1.88927903226739e-05
-1.20746141460814e-05
4.27404390389539e-06
-2.10689925911878e-05
-2.20295811803137e-05
-3.13708105271948e-05
-1.5848884583634e-05
-2.36788983301512e-05
-3.46648445912112e-05
-1.17209959934702e-05
-1.94930139490897e-05
-1.95651115518402e-05
-2.04272384988559e-05
-1.77102864114269e-05
-1.84373681868265e-05
-4.35387019855254e-05
-2.80190878604209e-05
-1.91558344570533e-05
-9.08735146076369e-06
-4.18709829157819e-06
-2.06232708274573e-05
-1.58237993199374e-05
-2.04251502744927e-05
-5.7430616230965e-06
-1.22456001306561e-05
-1.28600412196987e-05
-1.40083275773628e-05
-2.87563525494129e-05
-2.45326158961922e-05
-4.00367966777626e-05
-1.13083711311982e-05
-2.03400608071466e-05
-3.46436415452303e-05
-3.98430215879326e-05
-1.46301614769989e-05
-5.4055048398277e-05
-5.95415389684429e-06
-2.69486543983724e-06
-1.19256003510109e-05
-2.43663928203032e-05
-1.56861580523663e-05
-2.77449832962248e-05
1.32209952825802e-05
-1.78186939103117e-05
-4.86578520604229e-06
-1.48306634105546e-05
-3.74601104315782e-05
-6.23537889185504e-06
-3.42268516645775e-07
-1.70532200334955e-05
-4.04762330236495e-05
-9.52945035705071e-06
-1.12800762787239e-05
-2.53829245599979e-05
-4.58062644561958e-05
-2.07609066805716e-05
-2.29687026812493e-05
-2.87482589016872e-05
-4.52690843239298e-05
-4.75485160332957e-05
-1.83373377169724e-05
-4.66470120064115e-06
-4.69016453190599e-06
-1.63288748353502e-05
-3.51618324740326e-05
7.69684219542414e-06
-2.4486287289941e-05
-1.60290293004989e-05
-3.11645888256563e-05
-1.89090490800803e-05
-2.1007877678189e-05
-1.1201263171347e-05
-1.58191213358568e-05
-1.2908880044611e-05
-2.76225655672218e-05
-2.37373688374047e-05
-2.74502243568241e-05
-2.55234643901258e-05
-1.1959344351956e-05
-3.12911203333946e-05
-1.85732953152173e-05
-1.55493021158742e-05
-2.84954569890418e-05
-2.93211133912998e-05
-1.21468128522187e-05
-3.82199504024172e-05
-3.83376328809774e-05
-1.72251845067771e-05
-1.79801914482977e-05
-1.79963384997107e-05
-1.20819115905255e-05
-3.21058850222347e-05
-2.96605370859916e-05
-8.19955277047108e-06
-2.92530195993647e-05
-3.32333947255775e-05
-9.49256472333032e-06
-1.65321130432802e-05
-3.61684822214994e-05
-1.79239373562201e-05
-3.80348208808789e-05
-4.69526116115009e-05
-3.17119386572246e-05
-2.10860864092154e-05
-1.53214943084046e-06
-3.36546137488414e-05
-1.07667469920921e-05
-2.63947542905895e-05
-1.82121476409034e-05
-4.15049043128344e-05
-4.02531340010613e-05
-2.63620766828121e-05
-1.91968587003847e-05
-1.13692342598553e-05
-1.00312827115805e-05
-2.36184282837197e-05
-7.03255531668708e-06
-2.84901913683056e-05
-2.30895487639634e-06
-1.14419359808283e-05
-4.38506191719119e-06
-1.43581128571916e-05
-2.12036261511242e-05
-2.67370914875339e-06
-2.70677889215406e-05
-2.30002803657474e-05
-4.54342729952919e-05
-1.98636358834744e-05
-2.21627343506995e-05
-3.48439807284869e-05
-1.86630040017472e-05
-1.62839362404476e-05
-3.8291882490468e-05
-2.73362573950451e-05
-5.55862483489953e-06
-2.89485536883724e-05
-1.68994093285839e-05
-1.13341321288318e-05
-2.13493658642512e-05
8.55593935219405e-06
-7.87844943622781e-06
2.35506862123982e-06
-2.18402033954367e-05
-3.05113985945328e-05
-9.10078104431848e-06
-2.33341912747293e-05
-2.07294839183286e-05
-1.99797002839375e-05
-1.69958963847742e-05
-3.22309134655797e-05
-2.33618139271942e-05
-2.85924302532325e-05
-3.30496712070793e-05
-3.50754050454051e-05
-3.02388933398431e-05
-8.32557609083847e-06
-1.81285380962489e-05
-3.69641731023511e-05
-2.20440442929998e-05
-1.31723561139257e-05
-8.82176620581763e-06
-1.15956191353092e-05
1.26816450344059e-06
-2.94939938789352e-05
-7.55523655101205e-06
-1.00905588028667e-05
-3.48845112727108e-05
2.89131657099489e-07
-5.7142930703173e-05
-2.03824517342473e-05
-2.18559971614392e-05
-1.02302485692543e-05
-1.18163168008905e-05
-1.80875211137391e-05
-2.91631891647823e-05
-2.90927856651552e-05
-1.77909063980714e-05
-3.3141274822188e-05
-2.65168049070584e-05
-2.29794535871124e-05
-3.75597110978423e-05
-3.64125327679708e-06
-4.36083689523701e-05
-1.89804536474378e-05
-2.33728570578045e-05
-3.2579843502187e-05
7.65960281877691e-06
-4.57652231757376e-05
-2.87022508032273e-05
-1.18792843032905e-05
-1.53112851216145e-05
-1.50079915329493e-05
-2.61843657793248e-05
-1.21452809540711e-05
-1.36843150366788e-05
-1.85838707340285e-05
-2.32077952777433e-05
-3.39971333408125e-05
-2.01354789812396e-05
-2.11241622515938e-05
-4.71666904003125e-06
-8.62562530331502e-06
-3.51704012311937e-06
-3.55809557202289e-05
-1.81287955129711e-05
-7.87420408021058e-06
-1.39837559035066e-05
-1.73247061090446e-05
-3.22364000260076e-05
-2.21228743063607e-05
-1.93168092040426e-05
-2.59363140313028e-06
-1.98571482251058e-05
-3.37259708770769e-05
-1.12094546341532e-05
-2.63256564616755e-05
-7.57339793975625e-06
-1.52524650929386e-05
-6.29220862132789e-07
-1.78189147104338e-05
-1.85394651480881e-05
-2.81655522238793e-05
-2.94733273980069e-05
1.65860394331139e-06
-2.75751762012864e-05
-4.18264473624461e-05
-2.06829649272861e-05
-1.68734614693001e-05
-1.00252942892613e-05
-2.30496137817129e-05
-3.17464720712371e-05
-2.99822945677809e-05
-1.82435000200155e-05
-2.76948448759743e-05
-2.04777941567137e-06
-3.91904414596728e-05
-2.34111051267186e-05
-4.41031954977962e-05
-3.74031253542913e-05
-1.99440294568059e-05
-2.41381636857572e-05
-4.09957187611993e-05
-4.11226722752435e-06
-3.58334597633538e-05
-4.1979250918656e-05
-2.78244840465512e-05
-3.19072741328763e-05
-5.51618981751886e-06
-3.0130627435727e-05
-2.2491505196232e-05
-3.21310938688684e-05
-2.50129839457529e-05
-1.18381052108025e-05
-2.09327983170969e-05
-1.40549001110567e-05
-7.16365069967786e-06
-9.74835106586985e-06
-5.47179398499372e-05
-3.57786351189995e-05
-1.31574603543369e-05
8.60578866920948e-07
-5.23332738599484e-05
-5.77337037379067e-06
-2.43152856741109e-05
1.32877736799612e-05
-2.3114872986442e-05
-5.60192106822934e-06
-9.23481936575987e-06
-3.84527696783481e-05
-3.40256047332594e-05
-1.23087637671967e-05
-7.43582167492807e-06
-2.45054678101124e-06
-1.62726223652041e-06
-2.75075140809614e-05
-3.55995310497507e-05
-1.1043358498034e-05
-4.46567625496521e-05
-1.91339044762655e-05
-1.07172293748472e-05
-1.2958983862233e-06
-1.5733409100186e-05
-2.62229408928612e-05
-1.66514561071999e-05
-2.7574568381737e-05
-5.70518227864232e-06
-1.42687029913049e-05
6.36336506089031e-07
-1.29878510626904e-05
-9.66188538879003e-06
-3.60759729738551e-05
-1.57664249013429e-05
-3.49986306216593e-07
-2.17785068850888e-06
-3.83286532161432e-05
-3.72185813986619e-05
-2.92000649971684e-05
-1.43801919499043e-05
-1.80995958797056e-05
-2.26567428479686e-05
-2.94783771476097e-05
-3.32073706351595e-05
-3.91369390613918e-05
-1.73846417243303e-06
-3.39285089578866e-05
-2.62239249240249e-05
-2.62686248901707e-05
-3.82201684810035e-05
-3.72875631471014e-05
-5.24799410217091e-05
-5.72328020544803e-05
-2.06359866167425e-05
-1.45308734416814e-05
-7.84401905136158e-06
1.70011491771186e-06
-5.27516541624955e-05
-4.18314746297958e-05
-2.63251108751406e-05
-1.74602651544101e-05
-2.17616913430844e-05
-2.99631842694196e-05
-2.42075725223151e-05
-1.74110935667583e-05
-2.61377574336489e-05
-2.28091939482509e-05
2.47597351973314e-06
-4.13078231315593e-05
-2.597173838696e-05
-3.75823086121103e-05
4.97463450358175e-06
-2.84432641431559e-05
-1.87853626127861e-05
-1.23910606721003e-05
2.17833642687377e-06
-2.55321238984944e-06
-4.17317355473124e-05
-2.26003989849478e-05
-1.37693272459922e-05
-3.55837358105028e-05
-2.01907986006705e-06
-3.12807013162473e-05
-3.29742030188258e-06
-2.33708988513019e-05
-2.08164969134153e-05
-2.77659885267218e-05
-4.45173588485855e-05
-1.7947733741449e-05
1.02979194889021e-06
-2.22906531139473e-05
-2.93917047314731e-05
-1.66272256395476e-05
-3.53877448396735e-05
-2.41977454169796e-05
-2.8363607360646e-05
-1.76539898879281e-05
-2.65843418441181e-05
-1.30516099090376e-05
-2.13256337773986e-05
-2.25531340546377e-05
-4.25843284906723e-06
-2.08165482661967e-05
-1.71784268397527e-05
-1.34605536916134e-05
-2.06139665298633e-05
1.50160627014407e-05
8.55623401322645e-06
-2.81169329931351e-05
-2.95102048578036e-05
-1.06747879455971e-05
-9.2315884637326e-06
-1.4408133416445e-05
1.13699380658025e-06
-1.08544498464704e-05
-2.18304118846282e-05
-5.04484918722513e-06
-3.92107919936674e-05
-2.99593479593565e-06
-2.11951572727489e-05
-2.73017829582444e-05
-3.90105972528852e-05
-2.58554509442784e-05
-2.03024291482606e-05
-1.52598834018231e-05
-4.51234453502329e-05
-1.47862061385479e-05
-3.36157485480431e-05
-1.94947369134495e-05
-1.75093131665169e-05
3.68590019648916e-06
-1.47549047130056e-05
-2.04494277301762e-05
-1.56682583289903e-05
-2.43316994113959e-05
-1.41146546363753e-05
-2.22250520863786e-05
-1.09618283900278e-05
-3.69253866739545e-05
-2.42305632400586e-05
-2.21443161670957e-05
-7.30542635333806e-06
-2.91109739072777e-05
-7.537035719857e-06
-1.74677972383304e-05
-2.23958211876472e-05
-6.0235633730499e-06
-1.68943456092066e-05
-2.76241472199745e-05
-1.27699137740151e-05
-2.90361941296482e-05
-1.42383031930267e-05
-3.16356429845525e-05
-1.60789152538096e-05
-8.6584920425445e-06
-1.23277088774069e-05
-9.28393906370283e-06
-1.48349881889894e-05
-3.51357926745905e-05
-1.12432968589409e-05
-2.04766189691666e-06
-1.86781049497198e-05
-2.24338209795569e-05
-4.37871852184154e-06
-3.50309493307516e-05
-2.68434041390665e-05
-2.1887903050421e-05
-4.3241511029608e-05
-4.12336839725328e-05
-3.90943754687307e-06
-1.39794106916468e-05
-2.50910873765406e-05
-7.71313036937515e-06
-3.60906286906972e-05
-2.57115403025182e-05
-1.67249818175684e-05
-1.84698471598851e-05
-2.87223259579887e-07
-2.57388977487853e-05
1.22083021726183e-05
-2.66359485652496e-05
-3.32232749566785e-05
-3.30530609180758e-05
3.09629931500527e-07
-1.09370825491049e-05
-2.36037884227105e-05
-5.50750393592688e-06
-7.57291674550327e-06
-2.15158309217463e-05
-1.09516470532567e-05
-5.17312675386375e-06
-2.3026546720874e-05
-2.6434186488825e-05
-2.591092113267e-05
-2.68897006018546e-05
-2.21369726749504e-05
-2.39038749241058e-05
-3.72173126250351e-05
-2.8481979417248e-05
-3.50313007121412e-05
-1.14141971286777e-05
-8.89430089534344e-06
-3.06306384376712e-05
-1.65153267509085e-06
-3.17279694338537e-05
-3.76965653909505e-05
-2.64167141435404e-05
-5.06547780962661e-05
-2.27444832438478e-05
-1.81215623027124e-05
-4.26217368329084e-05
-1.44555323631351e-05
1.20808713078678e-05
-4.33791707300569e-05
-3.98096106618174e-06
-5.37908886189969e-06
-2.01432197157208e-05
-4.34614073584475e-05
-2.77842363145333e-05
-3.83779915997265e-05
-2.1184227530049e-05
-1.69552017817734e-06
-3.11460799122209e-05
-8.998687599386e-06
-2.30702336161318e-06
-2.07734933089771e-05
1.58799884943818e-07
-6.63857684000187e-06
-1.32454711950885e-06
-1.6831376437747e-05
-1.64417695151727e-05
-1.90710228987698e-05
-3.91509287281668e-05
-1.52793228894058e-05
-3.45758795491701e-05
-2.4310369461941e-05
-2.39676794487597e-05
-1.36660741307024e-05
-2.00638865336749e-05
-2.62196143696055e-05
-4.43857716094008e-05
-2.12336294946377e-05
-5.05056417475721e-05
-6.79583399221366e-06
-1.01223875363636e-05
-1.13740420045044e-05
-6.69208216667048e-06
-3.42918056365849e-05
-2.42038893655212e-05
-2.94611099938254e-05
-8.41508627274862e-06
-1.08806555531157e-05
-4.18703849610615e-05
-2.57312377186545e-05
-1.05467107044339e-05
-2.30741436272683e-05
-3.09885812311181e-05
-1.45268677342931e-05
-1.65796113098209e-05
-2.9408446757249e-05
-3.23319594345234e-05
-4.23965427103126e-05
-6.44885809756406e-07
1.88709608577884e-07
-8.60934848219485e-06
-7.94665380209715e-06
-4.0219143256936e-05
-4.05226422624063e-05
-2.48564218063395e-06
-2.88429987048821e-05
1.04636477331715e-06
-1.49709788354715e-05
-1.01846217810592e-05
-2.13014286960712e-05
-3.8526893755779e-05
-1.62863156509328e-05
-2.54156934949333e-05
-4.41508036077001e-05
-2.96457441573962e-06
-2.13188329274761e-05
-1.75662638644616e-05
-8.12393161598771e-06
-2.58104988679044e-05
-2.12658475501505e-05
-1.3495006113585e-05
-2.05834125959011e-05
-1.56713352043304e-05
-1.70833093649927e-05
-2.02752652944184e-05
-6.69661284242395e-06
-2.90626419637034e-05
-3.89488538855921e-05
-3.87259794382309e-05
-1.36299313552938e-05
-1.44913537385991e-05
-1.03402713484604e-05
-4.88592244621813e-07
-2.02618842760379e-05
-3.82733165200072e-05
-3.75216586663149e-05
-3.86509676968563e-05
-2.95277146635058e-05
-3.09317610914536e-05
-2.6353100810909e-05
-1.2874755042966e-05
-3.44104124625428e-05
-1.06454986845518e-05
-3.64351527697122e-05
-2.0737450310155e-05
-1.37665753464742e-05
-1.85235986253987e-05
-2.68364239477836e-05
-3.67418945005458e-05
-2.56517062834353e-05
-2.00384457635769e-05
-1.02405568588009e-05
-2.49657655806562e-05
-3.03366473941769e-05
-1.03170258093352e-05
-2.79335825920618e-05
2.11526146888935e-06
-2.9394408027328e-05
-2.13012148803315e-05
-3.78350541293972e-05
-3.65637663373583e-05
-4.29044330992022e-05
-1.71273619115389e-05
-3.50631749746017e-05
-2.90456418518904e-05
-4.06845516120544e-05
-3.26725988324431e-05
-3.08608272919909e-05
-6.19907113909065e-05
-2.27174412815509e-05
-1.6502733024954e-05
-2.72615208030692e-05
-1.71935134218524e-05
-1.23551846112574e-05
-7.16380970662827e-06
-3.47025174976988e-05
-1.06278361869685e-05
-2.9092083996479e-05
-2.90579311911915e-05
-1.84733802419086e-05
-1.2825818341492e-05
-1.3076047289551e-06
-2.15712911296545e-05
-1.99188344673338e-05
-2.25795029592641e-05
-2.38606782395008e-05
-1.47138399171613e-05
-5.21206275823205e-06
-9.1675105720632e-06
-6.42804057548069e-06
-5.01286951196323e-06
-1.8575607781567e-05
-1.03446752311384e-05
-2.48081672851561e-05
-4.2061798509396e-05
-4.25569658379003e-05
-2.35398250789265e-05
-2.9930366940493e-05
-1.48779706280556e-05
8.26284710406203e-07
-3.74417995600371e-05
-2.37492207319176e-05
-3.59903967948508e-05
-2.19258966967555e-05
-3.2922986567228e-05
-2.78514507004693e-05
2.47029946908233e-06
-4.63969339656985e-05
-1.43433496015264e-05
-3.41593379468264e-05
-1.17072948408596e-05
-4.50251648838853e-05
-4.75268066328462e-05
-2.14951385659661e-05
-3.66134969347321e-05
-3.37202398662821e-05
-1.12136325113611e-05
-2.06787131930693e-05
-3.3138689958837e-05
-1.85350518154414e-05
-1.58560878024172e-05
-1.20797347902347e-05
-3.36351107403277e-05
-2.21417731832026e-05
-2.89589736756201e-05
-2.68700300932445e-05
-2.65135672602179e-05
-1.92509160683985e-05
-2.56763585106913e-05
-3.51703758936317e-05
-5.49057606756068e-06
-2.35719814992981e-05
-2.52918295874338e-05
-2.30916523638461e-05
-1.84164442573042e-05
-2.5775614306775e-05
2.67667366493121e-06
-2.63893525172677e-05
-1.91372189950652e-05
-2.73816704950691e-05
1.19237574782866e-05
-9.28607985437242e-06
-2.37771103420599e-05
-1.05236072736376e-05
-2.12787411032187e-05
-3.05197367654401e-05
4.20804936598668e-06
-3.14939663306219e-05
-3.01034453190358e-05
-2.03984045760899e-05
-2.0101320093927e-05
-5.67560623802592e-05
-7.5600858612306e-06
2.31066448796477e-05
-8.18754752501823e-07
-3.37317496470281e-05
6.07235307574257e-06
-3.73841414800091e-05
-4.82744681461368e-06
-1.12146773866057e-05
-1.83392757401327e-05
-2.94772996470242e-05
-1.56805354519134e-05
-1.01044770752326e-05
-3.06445528213569e-05
-2.84457300521737e-05
-1.40440810670544e-05
-9.56840930083422e-06
3.68756064425055e-06
-1.85816549591715e-05
-1.3667936945396e-05
-2.70987123629228e-05
-9.18588944419587e-06
-4.73371786881979e-05
-1.10132712453841e-05
-3.77300423026684e-05
-1.24761990282486e-05
-1.18243831582935e-05
-1.35056082619747e-05
-1.20676212580709e-05
-4.85474549458693e-05
-1.34351702736607e-05
-1.2976774928317e-05
-2.74122084876866e-05
-2.14777054412546e-05
-3.79569349618511e-05
-3.58093775495788e-05
-2.02155428675922e-05
-3.96242759362211e-05
-2.12632860480627e-05
-1.77572909694903e-05
-4.10619431493364e-05
-1.4903072810273e-05
-8.76073598051746e-06
-1.92385561116804e-05
-2.94935725542785e-05
-2.81309869791544e-05
-1.10096557525951e-05
-1.44942170273601e-05
-2.26619842096522e-05
5.24684289709955e-06
-4.10595523801152e-05
-2.8018155168288e-05
-3.22486831347828e-05
-2.85852130987425e-05
-1.30654613764992e-05
-1.308320517533e-05
-1.3099183846599e-05
-7.44704228785571e-06
-3.03757002382022e-06
-3.91040912970061e-05
-4.80832842066708e-05
-3.32799279129175e-05
-1.1441628469048e-05
-1.8384066841783e-05
-1.49188438770376e-05
-2.80221913812264e-05
-4.3116331302654e-05
-4.20019759424839e-05
-1.21869918884473e-05
-3.23338744788243e-05
-2.96295345826162e-06
7.33225109716012e-06
-3.11311898159065e-05
-1.76818129706921e-05
-2.65901624265832e-05
-2.88628490359648e-05
-1.36691060120823e-05
-3.06178501363225e-05
-2.04740659767638e-05
-2.39291737277686e-05
-3.06384057011986e-05
-3.52225999376735e-05
-4.35787397574815e-05
-1.16148827566487e-05
-1.53879577258503e-05
-2.06076892499497e-05
-1.14799347336841e-05
3.60665777323251e-06
-1.03842752444449e-05
-2.4055579161941e-05
-1.86800017565303e-05
-2.98294203202408e-05
-2.08533328244804e-05
7.12964681672424e-07
-7.45457737161377e-06
-2.92825690773788e-05
-3.26010091232329e-05
-2.72205487813672e-05
-2.70251731476445e-05
-1.2686170068846e-05
-1.8886475230919e-05
-2.54455980352579e-05
-3.11795182425157e-05
-3.715724923762e-05
-2.66810019095317e-05
-2.92974411662834e-05
-2.08420176111642e-05
-9.71504253900757e-06
-1.84472066582041e-05
-2.59575888895725e-05
-2.68220722407925e-05
-1.67075661277472e-05
-1.58642096186519e-05
-4.19879510537382e-05
-3.43172997663118e-05
-2.67084873699742e-05
-9.563027217366e-06
-2.28125585972575e-05
-2.38011498083044e-05
-4.25817968322198e-06
-2.69432799009306e-05
-1.68449201617757e-05
-2.31048110357227e-05
-1.42197358529114e-05
-1.15696523971154e-05
-2.12214487106848e-05
-8.61365849136078e-06
-2.97153893707548e-05
-1.35885089799751e-05
-2.02099938775728e-05
-6.44004799065601e-06
-1.24750024005284e-05
-1.6935136854545e-05
3.70874794942876e-06
-3.81212838349722e-05
-5.28573338336754e-05
-2.26600184971992e-05
-1.28235334329996e-05
-1.91254443935448e-05
-4.92911039460011e-05
-4.51481070800191e-05
-5.00111006834548e-06
-3.2014063275829e-05
-1.8422972368568e-05
-2.59362059286973e-05
-2.46351960734585e-05
-1.31977344483565e-05
-2.16920006250397e-06
-3.28759624254718e-05
-3.77731182925823e-05
-1.6687771879266e-05
-3.58298301379011e-05
-7.12643166511535e-06
-2.72693416928922e-05
-1.27360868528688e-05
-1.30848616523337e-05
-7.51943730696904e-06
-7.41015997888095e-07
-6.64813106786927e-07
-1.92629919421993e-05
-1.814716917781e-05
-1.67066810093462e-05
-1.0086714259498e-05
-1.07724075474006e-05
-3.24620039951618e-05
-1.65578354098589e-05
-3.39346558115043e-05
-4.05938750061775e-05
5.50184165692944e-06
-2.1934909918198e-05
-2.6034751069372e-05
-2.84630360702114e-05
-1.8461625685135e-05
-2.3135377937739e-05
-3.45380314895819e-05
-2.94339755189969e-05
-2.29826497687012e-05
-2.24206636076311e-05
-9.62504776366883e-06
-1.12973501883753e-05
-2.57379413305887e-05
-3.66228791194323e-05
-5.97897095231085e-06
1.29821565624324e-06
-2.62821936124713e-05
-2.11988781193871e-05
-3.39305447670988e-05
-3.06263535304027e-05
-1.77862074495617e-05
-2.44995040966095e-05
-3.26093612544397e-05
-2.45007332243765e-05
-2.14224771343513e-05
-3.17013321538379e-05
-2.26311741856597e-07
-4.23511993523861e-05
-3.83043900407518e-05
-1.65327849298619e-05
-1.22771432733129e-05
-3.23343019007951e-05
-2.77291998943307e-05
-2.40515525236507e-05
-3.68277055470347e-05
-2.03146827524843e-05
-3.17992008514991e-05
-2.47235865221952e-05
-2.33900393320713e-05
-4.00959803284633e-05
-1.3791198929733e-05
-1.82414195244685e-05
-2.89898044819808e-05
-2.92897029182998e-05
-3.81049132093846e-05
-2.0822797536695e-05
-7.78490961930015e-06
-2.99233848108627e-05
-8.49410005390157e-06
-1.80201715966419e-05
-2.2879887819699e-05
-1.73525258488204e-05
-3.34500060608568e-06
3.4839666539461e-06
-2.09364750145629e-05
-1.72163758331731e-05
-2.56066740182894e-06
-3.65158510854148e-05
-1.66697162649052e-05
-4.27170042041146e-05
-3.82544345718955e-05
-5.88583875342601e-06
-8.32090603401366e-06
-3.85350836930747e-05
-2.88226104419802e-05
-2.3137435398806e-05
-1.86947161439711e-05
-4.45804831667173e-07
-2.17811785493537e-05
-4.06572640846846e-06
-4.02178404926175e-05
-1.39110769288719e-06
-1.32581158638928e-05
-2.38292744754685e-05
-8.9892312470359e-06
-9.4483283011564e-06
-2.45040149735016e-05
-2.46809842190803e-05
1.50402013180161e-07
-3.00819976570463e-05
-3.78222801257422e-05
-3.16059703186347e-05
-1.81015029599842e-05
-3.39779984154367e-05
-2.40281635518964e-05
-4.69586758606945e-05
-3.18410115429444e-05
-1.95794481406295e-05
-1.12044343316073e-05
-3.05632540855153e-05
-1.79449868972459e-05
-3.03521527734961e-05
-9.89270639123202e-06
-1.61231785566851e-05
-2.5292768298969e-05
-3.18015856714287e-05
-3.9396356756457e-05
-7.78836884463562e-06
-4.60924098100975e-06
-1.630580209108e-05
-3.39382515702688e-05
7.59793461695765e-07
-2.95550992927114e-05
-2.43818306331002e-05
-2.38438206882427e-05
-1.90448897425275e-05
-3.90603617160531e-05
-1.90494646057336e-05
2.95534309706448e-06
-7.49137954446493e-06
-4.4929082255769e-05
-1.08739432644955e-05
-2.62228775898248e-05
-8.14337827387619e-06
2.29432851743198e-07
-4.95464101463689e-05
-2.78173854987122e-05
-9.92615406285292e-06
-2.50770601311264e-05
-5.58118122805707e-06
-2.58054723775944e-05
-1.58874213070696e-05
-2.98799605123615e-05
-2.12090495786085e-05
-2.23117898664562e-05
-2.65928456059365e-05
-1.52080062645122e-05
-1.26791055810342e-05
-4.4733854039431e-06
-3.32950073267168e-05
-4.1332232963125e-05
-2.02211417928142e-05
-7.80408306404525e-06
-4.63719138173827e-05
-4.29785140211017e-05
-1.25429519951685e-05
-1.30255333054848e-05
-2.28660540623401e-05
-1.22359772304676e-05
-8.52783896463529e-06
-2.88781809968782e-05
4.96841660212215e-06
7.85130229511934e-06
-3.10862454694665e-05
3.59648462801027e-06
3.03046606438364e-06
9.20779481083363e-07
-8.58300039812499e-06
-9.60320597434953e-06
-1.63040888427212e-05
-6.54316381302231e-07
-1.40848763337453e-05
-9.78975928525076e-06
9.21475950090528e-06
-1.81292235671818e-06
-4.29521208499242e-05
-2.29118730870898e-05
-2.15413823018914e-05
-9.28828515082098e-06
-2.63909351066775e-05
-4.90508135781597e-05
-2.72508360185789e-05
-1.38500579676513e-05
-2.68512092291326e-05
-2.97973437397182e-05
-4.0311074301755e-05
-2.97667803463863e-05
-3.29249911974201e-05
-3.14001524790734e-05
-2.48611099403885e-05
-4.0038248458459e-05
-3.09107203610256e-05
-3.33026695285439e-05
-1.60036936957483e-05
-3.53367992002951e-05
-1.19043919057658e-06
-1.34199144252413e-05
-9.07121362015346e-06
-2.12491120938805e-05
-2.7065728123967e-05
-3.11758798796321e-05
-4.52474271168235e-06
-2.17448360755789e-05
-1.34416118715494e-05
-4.04233921449835e-05
-8.46909504992478e-06
-2.33832088241742e-05
-3.38199684839597e-05
-1.64782158072803e-05
-9.16167285474005e-06
-2.52421645964487e-05
-8.14404188580121e-06
-4.35642010854451e-05
-3.49028169781439e-05
-4.37996160271878e-05
-4.6113467845542e-05
-5.31259221485654e-05
-2.03999380430493e-05
-1.36957366028785e-05
-2.21314839791052e-05
-3.17083007278762e-05
-1.88601217874315e-05
-9.67857335752774e-06
-3.67996028813675e-05
-1.4041438429298e-05
-3.96789715759854e-06
-3.91421162692417e-05
-1.54528127977674e-05
-2.35215286220137e-05
-2.62376456660072e-05
5.0900304184398e-06
-1.5061939993425e-05
1.79206546287708e-06
-9.59948472358173e-06
-2.06513767943253e-05
-1.77146330978548e-05
-3.96456644267872e-05
-3.5543524644842e-05
-4.82088092321698e-05
4.61892680288617e-07
-3.38462572849994e-05
-5.22546264592701e-05
-1.66718878577788e-05
-2.69602308669303e-05
-2.01562483102235e-05
-1.82414281475174e-05
-3.25712174617895e-06
-3.04861566319872e-05
-3.77340336548524e-05
-1.4148939182552e-05
-2.46972899997053e-05
-1.1705477088845e-05
-5.27468722666903e-06
-3.6696783733627e-05
2.83492036720264e-06
-1.91282687450375e-05
-2.45246312070875e-05
-1.1506850101966e-05
-3.72786220837308e-05
-1.27718530914945e-05
-3.8143778840225e-05
-4.03285404783456e-05
-3.77209717193115e-05
-2.90872440239205e-05
-4.06801559913106e-05
-1.12087005536537e-05
-2.43965927282032e-05
-2.2173255724917e-05
-7.88987711101424e-06
-3.73943183055148e-05
-2.07267579971246e-05
-2.44553438766912e-05
-1.09956493609222e-05
-1.32193628825404e-05
-1.84030183782003e-05
-2.18538851615884e-05
-9.29623656036727e-06
-9.63093259975479e-06
-7.91220250122093e-06
-4.31913756781667e-05
-9.39043717856384e-06
-2.95765611005455e-05
-2.28794649029652e-05
-4.58982412297004e-06
-3.08591782182837e-05
-2.44787893920886e-05
-1.42602115500909e-05
-1.74562843455531e-05
-3.2309397538957e-05
-3.281868298214e-06
-4.48398907913337e-05
-4.64230667733591e-06
-3.37456861188211e-05
-1.08912146893597e-05
-2.06326702760942e-05
-2.79693899780034e-05
-3.61668151107506e-05
4.06224270681481e-06
-3.71888121955474e-05
-3.4581718292544e-05
-3.67277912180507e-05
-7.43315870843309e-06
-2.80293294756043e-05
-2.62792424992633e-05
-3.97281030074069e-05
-1.03752669133304e-05
-6.90139407611484e-06
-2.49427293427073e-05
-2.04159449371858e-05
-1.95436494059495e-05
-2.65376730884036e-05
-3.42393027470827e-06
-3.60963232236091e-05
6.41701434006069e-07
-1.17603520780963e-05
-1.24507541139249e-05
-6.57573234186658e-06
-1.6914672647882e-05
-9.96932962731686e-06
-1.32789828259253e-05
-3.05397066129581e-05
-1.91426055601851e-05
-2.01233077791619e-05
-1.13344345431717e-05
-3.9305403357297e-05
-2.06458072373436e-05
-1.24253161435166e-05
-1.6536785279213e-05
-2.48788088207141e-05
-2.2665863328087e-05
-8.44928435814288e-06
-1.84508755945145e-05
-1.73930651828087e-05
-3.67631560065037e-05
-2.08485372178175e-05
-1.85944046725394e-05
-2.90233405428557e-05
-1.34698328486743e-05
-1.31960224100643e-05
-1.1113934734667e-05
-1.76946002065453e-05
-1.06054780721675e-05
-7.92608763031773e-06
-7.2558357940452e-06
-2.57263349286076e-05
-2.66934624646657e-05
-3.22677732183425e-05
4.76728461163228e-06
-3.31288198153357e-05
-1.52584073695559e-05
-2.25029124362397e-05
-2.38503157632966e-05
3.53187865108384e-06
-3.01339390428383e-06
-4.26719838527207e-05
-3.72939489609994e-05
-1.37006253671004e-05
-6.23930467554175e-06
-1.75004387611272e-05
-2.70077845740007e-05
-1.75430383310116e-05
-2.04165492120042e-05
-3.34932475562971e-05
-1.46318804951969e-05
-2.88410580605723e-05
7.47945297220599e-06
-1.06588732732564e-05
-8.36757233993289e-06
-5.66808625795673e-06
-2.25933091897647e-05
5.01625651721837e-06
-3.68567794170031e-05
-4.28999743672257e-05
-2.85705724054989e-05
-2.743351590514e-05
-2.64621166543632e-05
-1.18515982501056e-05
-4.80092421905844e-05
-4.60428528145295e-05
-4.01876354227453e-05
-2.37085870315331e-05
-4.14000501617907e-05
-2.03217986507897e-05
-3.67455570982784e-05
-2.57572937114032e-05
-1.66050658178471e-05
-1.66816951848304e-05
-3.17435472644324e-05
-1.0117501456613e-05
8.74225105438973e-06
-2.38594822594817e-05
-2.2097437498088e-05
-1.09000829043941e-05
-2.10867618329633e-05
-4.11340437245065e-05
-1.58449766595263e-05
-4.35655581995296e-06
-6.08642752260397e-06
-3.67502657235794e-05
-2.02081736768183e-05
-1.21896188176485e-05
-1.06561976948545e-05
-1.43938937949702e-05
-2.24806802442378e-05
-1.5539868137264e-05
-6.30640100095591e-06
-2.22097422256829e-05
-2.1552053854218e-06
-2.17732967124723e-05
-2.51962666499804e-05
-4.2917161910254e-05
-1.15410816829763e-05
-1.72116498474759e-05
1.23555637557004e-05
5.72793635779863e-06
-1.64966125069072e-05
-3.07923895535309e-05
-2.08333042068229e-05
-2.50021686305023e-05
-2.85350036167933e-06
-2.18672823099293e-05
1.21189252922827e-05
-2.37723195600209e-05
4.34283477048244e-06
-1.36087999247102e-05
-1.27012026459063e-05
-1.61524136974601e-05
-1.74977568261626e-05
-3.98419096501959e-05
-3.46422437936292e-05
-3.00394529810767e-06
-1.556725920362e-05
-3.14820128146207e-05
-1.88346027959311e-05
-2.83386879711161e-05
-4.1781147677726e-05
-1.81607471416734e-05
-3.13580675592244e-05
-2.59578654128839e-05
-4.35030351546718e-05
-3.2637037412853e-05
-1.0783461876908e-05
-7.05235575354865e-06
-1.14231432251553e-06
-2.53542702496429e-05
-3.62091409483965e-05
-2.84752660975104e-05
-3.39070405585692e-05
-3.31652734617729e-05
-4.67362078372334e-05
5.17286606566075e-07
-3.08433694722642e-05
-9.52463579095248e-06
-2.10826986472241e-05
-4.30066552888263e-05
-1.3474823547982e-05
-6.35085983797488e-05
-2.8521646467043e-05
-3.81737518022964e-05
-1.20592938244448e-05
-1.29805552925691e-05
-2.43718509786082e-05
-2.69150903016148e-05
-1.4890792929641e-05
-4.07314047417828e-06
-1.8583175599784e-05
-2.02974488772404e-05
-3.93775742737712e-05
-4.81213436315888e-06
-4.33146861230584e-05
-9.34039396332721e-07
-4.22907809994534e-05
-2.73809402238342e-05
-3.58925070215797e-05
-1.04197948979235e-05
-5.15401127476766e-05
-2.11580288111759e-05
-3.3553087550283e-05
-4.60093774093518e-06
-1.26979171415299e-05
-3.26109806364117e-05
-2.30764720360495e-05
-2.72451916536544e-05
-2.27931818929356e-05
-5.40379991087178e-06
-2.70105242290934e-05
-2.34651381210936e-05
-8.53431359518405e-06
7.75720061405752e-06
9.27312489430816e-06
-2.77323831047387e-05
-1.33474932593211e-05
-1.44852860206398e-05
2.32999138766616e-06
-3.51232661143197e-05
-2.82934908599555e-05
-1.75143775156396e-06
6.18713731005856e-07
-9.57297718187036e-06
-5.63857757283325e-06
-2.05978250315177e-05
-2.37184727591173e-05
-1.27502555243986e-05
-1.39533051025798e-05
-2.57387715986104e-05
-3.61713040677991e-05
-7.77691223999879e-07
-2.68487815755478e-05
-1.95462173590922e-05
-2.93275125057527e-05
6.65135593213194e-06
-2.60985355942846e-05
-2.0705427864284e-05
-3.35727185943703e-05
-1.74668336872532e-05
-1.80538472799791e-06
-7.24155737214651e-06
-7.27719836457748e-06
-5.35696889627273e-06
1.68689599686965e-06
-2.21903445298055e-05
-3.36775963793496e-05
-2.25345855139442e-05
-4.42915514602307e-05
-1.11388147482196e-05
-3.27222125124767e-05
-1.96058274192829e-05
-5.33125204365946e-05
-4.1183159522823e-05
-1.87461123469582e-05
-1.10351294601303e-05
-3.1035668213087e-05
-3.49372934575257e-05
-2.13162877971827e-05
-3.31485052220978e-05
-1.61929492352613e-05
-3.18082345948643e-05
-4.91385582972101e-06
-6.70777859255552e-06
-1.17554530955416e-05
-2.01864149664431e-05
-2.4132745342604e-05
-2.96416803332062e-05
-1.82293392507582e-05
-2.259000515188e-05
-1.60040228118539e-05
-1.61258005715418e-05
-3.66118674713192e-05
-1.75584832906857e-05
-4.29577576816771e-06
-2.93681081658514e-05
-2.84622112209464e-05
-1.86027919339059e-05
-1.76402542202693e-05
-6.59128563125005e-06
-2.12765298851402e-05
-1.11858021654374e-05
-9.81863622856715e-06
-9.44750155617052e-06
-1.03417113454413e-05
-3.16002669070361e-05
-3.09059975778164e-05
-1.3684551864383e-05
-1.49041183065192e-05
-2.40572250399735e-05
-4.81212225484387e-06
-3.99535099198053e-06
-1.59552922639845e-05
-3.20814610612112e-05
-2.26127072067846e-05
-1.15330505958443e-05
-1.99526879560655e-05
-2.33235473477845e-05
-1.87071987538987e-05
-1.56087068167705e-05
-8.24642984425964e-07
-2.03974759668509e-06
-1.23297830041767e-05
-5.07430817400508e-06
-9.94889159542077e-06
-1.7266622300013e-05
-4.11105041976426e-05
-1.97056050944641e-05
-2.39639431806228e-05
-1.15323556801119e-06
-3.18104018882607e-05
-2.17593290572467e-06
2.39284068215989e-06
-3.73570081324673e-05
-1.95314217092739e-05
-1.64988912320322e-05
-2.43442863705385e-05
-1.04449043421768e-05
-2.88276381277921e-05
-3.48365807258413e-05
-2.86440016699613e-06
-3.14049901301527e-05
-5.45689374800417e-05
-2.99331685499212e-05
-1.84524210972055e-05
-2.811096923757e-05
-4.4069176706853e-05
-2.33948544232287e-05
-4.44529107726419e-06
-2.93589059951441e-05
-1.8473449667818e-05
-3.14147865890377e-05
2.85661272770496e-06
-1.06649524134304e-05
-2.9574633919048e-05
-1.92381042455989e-05
-1.54170667605175e-05
6.03723974510772e-07
-8.98466416817785e-06
-1.77505448494732e-05
-6.31733056374156e-06
-1.50714105497773e-06
-2.62111477631432e-05
-6.30106177214611e-06
-3.42564940108578e-05
-9.13880573767605e-06
-1.97775836565639e-05
-1.54494571236878e-05
-4.02251639135514e-05
-3.06555588748888e-05
-1.60645106090346e-05
-2.5105303046294e-05
-2.27967579206387e-05
-2.12896145549979e-05
-1.88269731763707e-05
1.82388759866468e-05
-2.8897604389134e-05
-1.53485560758402e-05
-1.64604048552185e-06
-2.18265899259317e-05
-2.71990745907232e-05
-3.4718222438882e-05
-1.94747242478263e-05
-3.32212697737599e-05
-2.46331638301944e-05
-3.34295385901234e-05
-2.23797510458329e-05
-5.39392438722711e-05
-1.75220427273191e-05
-4.56026567443523e-05
-2.85815514192774e-05
-2.03748445532637e-05
-3.21131665038163e-05
-3.82908334051669e-05
-3.36951591259156e-05
-1.36950677950721e-05
-1.30507893395175e-05
-2.41953835159787e-05
-5.70746541457466e-06
-3.06947981817248e-05
-2.32310296825056e-05
-2.28879677682468e-05
-2.53054566687079e-05
-6.87978831531849e-06
-1.39185611442042e-05
-1.26135567671733e-05
-2.87056284822301e-05
-9.45481198069619e-06
-1.48975375315339e-06
-2.51912037168222e-05
-1.23476825143256e-05
-2.53033917316091e-05
-2.64075197934004e-05
-2.82089797663435e-05
-2.66850900364356e-05
-2.66877215369154e-05
-4.84616411605377e-06
-1.83140047386551e-05
-1.7267244217149e-05
-5.04655863195027e-05
-1.01458080254155e-06
-1.18886657836223e-05
-2.92283874747501e-05
-1.67465856089738e-05
-1.85594155667135e-05
-4.11276896980493e-05
-2.7246102850937e-05
-2.0949829136551e-05
-1.38524530316262e-05
-3.16881670156231e-05
-6.35969555013118e-06
-4.09109644602039e-05
2.30783647111076e-07
-3.60658825550925e-05
-1.80254108051541e-05
-4.12422837809919e-05
-2.23322567809835e-05
-2.37714337419446e-05
-1.08349569789546e-05
5.63600425514468e-07
-1.35939177151769e-05
-2.01397325385566e-05
-1.22512609437092e-05
-2.80778601868948e-05
-1.95512833058616e-05
-4.31651050691318e-05
-5.53190491563137e-06
-1.34275368640761e-05
-2.61194003015971e-05
-3.43649768124184e-05
-1.88059747676053e-05
-2.77938424733765e-05
-4.05093435336623e-05
-2.21743036944477e-05
-2.5638433983833e-05
-1.71898349881074e-05
-2.4687767524417e-05
-3.2517486845395e-05
-1.86226903705488e-05
-9.42549910811638e-06
-6.69610705625593e-06
-1.98866072865183e-05
-1.49399540090582e-05
7.96058008357419e-08
-1.1033384231683e-05
-9.48267569808834e-06
-5.71832390125593e-06
-1.77558045097938e-05
-1.65053229809725e-05
-1.73006117597958e-05
-1.93270824692607e-05
-1.70891220342441e-05
-4.30869581177844e-05
-1.76298771400926e-05
-3.41858767221409e-05
-3.41081199392548e-05
-1.6260729327312e-05
-6.88938888627237e-06
-2.99683645250116e-05
-1.06812755610535e-05
-2.71070452443579e-05
-1.8672603447056e-05
-1.63345025839842e-05
-1.97113193083434e-05
-1.11709942547027e-05
-2.74793347435867e-05
-3.21728505347364e-05
4.72201816130488e-06
-1.88943455409352e-05
-8.8877175239477e-06
-3.17379200562996e-05
-4.16689560935683e-05
-1.2097264440575e-05
-1.2924520451086e-05
-1.35517830941552e-05
-2.47775086802302e-05
-2.09392230507769e-05
8.22322043026557e-06
-2.4499749645176e-05
-2.76079833044333e-05
-3.56337860849168e-05
-3.44220127213609e-05
-1.14022300129369e-05
-1.91711132951724e-05
-1.35692934012821e-05
-2.97878849307047e-05
-4.05580649707238e-05
-2.57472683725333e-05
-1.46703405254747e-06
-9.92774366201084e-06
-2.28779918597943e-05
-1.98763548744219e-05
-4.01857228087736e-05
-2.38015592388738e-06
-3.11412166559057e-05
-1.9201837225532e-05
-2.54123365876736e-05
-3.96891176185118e-05
-3.64945760414295e-05
-2.60101114885996e-05
-1.35159086000477e-05
-2.58673001866416e-05
4.97373135355305e-06
-4.05178164056767e-05
-1.1360291558796e-05
-3.4569632576816e-05
-3.27993862230455e-05
-3.33245963712376e-05
-5.21314623497692e-06
-5.07703715179833e-05
-2.32721666020388e-05
-2.56985412251467e-05
-1.5461504273288e-05
-1.67392111202195e-05
-2.31660154932879e-05
-8.92392843728232e-06
-3.08225912736107e-05
-5.18256899550599e-06
-1.52315518734671e-05
-1.55703960599998e-05
-9.09423439983303e-06
-2.60444318794621e-05
-2.68342467055362e-05
-1.44759536246016e-05
-9.82317928762382e-06
-2.57573029463879e-05
-3.27162583286912e-05
-2.17271820906239e-05
-4.02297984885293e-05
-2.15841959459297e-05
-1.13450915841086e-05
-1.95914412993689e-05
-2.81699203031251e-05
-2.19630756225241e-05
-1.5315330887894e-05
-2.85948002095849e-05
-1.15509112159758e-05
-4.38888569802469e-05
4.10170688161424e-07
-1.98678378638237e-05
-3.54521814725022e-05
-3.27913052893652e-05
-6.53131178552333e-07
-1.1038328621797e-05
-3.01936214375888e-05
-1.79600067356319e-05
-4.04189953816137e-05
-3.85580661461625e-05
-2.99105388024098e-05
-2.96687156534597e-05
-3.04955302819836e-05
-2.18788956742581e-05
-1.35110157998145e-05
-8.27976576919044e-06
-3.41531489069061e-05
-2.7538162972521e-05
-1.55699080182511e-05
-2.97608488860377e-05
-4.72792089709955e-05
-2.03102396432704e-05
-1.14251059757634e-05
-2.7747848640522e-05
-2.20933796763311e-05
-3.13042323498882e-05
-1.37150306617017e-05
-1.8778949224893e-05
-8.14906791587349e-06
-2.82067180793495e-05
-4.1486832163961e-05
-2.35694558226831e-05
-1.47166194456893e-05
-5.34201642223739e-05
-3.34771376916921e-05
-2.39364902343079e-05
1.39292460899491e-05
-7.62842512278432e-06
-1.66852816338187e-05
-2.31861118993779e-05
-2.93917020353833e-05
-1.60292968863688e-06
-3.46722518939387e-05
-1.06605804496543e-05
-2.28086605928e-05
-1.83679030019468e-05
-4.57913632419069e-05
-3.21035532457173e-05
-1.42149885973986e-05
-2.86731576780843e-05
-3.55391722120663e-05
-2.86557303194356e-05
-1.49452419012903e-05
-1.98299787101206e-05
-3.31642088846149e-05
-2.14330101477007e-05
-3.60051662213817e-05
-3.5840972944673e-05
-3.25099331652e-05
-1.46885775748093e-05
-2.57015946380561e-05
2.00210331052907e-06
-8.48318959297636e-06
-1.11812910279916e-05
-9.67360775100634e-06
-2.75900163374506e-05
-3.85932056051339e-05
-3.32508807629557e-05
-3.01308704461384e-05
-2.8156803304238e-05
-1.78633087787129e-05
-2.17156367358324e-05
-1.43517755850348e-05
-1.34739042797284e-05
-2.02704228131976e-05
-2.05619937553381e-05
-3.0430714669618e-05
-2.14961195723116e-06
-1.4703569962883e-05
-2.93751895417226e-05
-2.70339571554511e-06
-1.68668947583163e-05
-2.69544888724213e-05
-1.65499154638012e-05
-4.92151017954285e-05
-2.2063906636451e-06
-5.59469330542752e-06
-1.82838743276507e-05
-2.60442922950886e-05
-1.42051850405723e-05
-2.49119017351008e-05
-2.06256921028012e-05
-5.4576187988472e-06
-3.44131705192762e-05
-3.02426080657938e-05
-1.74284354598073e-05
-7.95513178471628e-06
-2.78784106574321e-05
-3.36660280488999e-05
-1.78125875779362e-05
-3.00313871156351e-05
-1.54589942517737e-06
-1.18295988826587e-05
-1.6414578352445e-06
-1.61093084536748e-05
-2.27568246934015e-05
-1.36145511989464e-05
-2.1697746682181e-05
-3.11661882274478e-05
-3.26473158979427e-05
-1.09764012677552e-05
-3.1430395218706e-05
-1.02127031557269e-05
-4.00364614879336e-05
-2.10324879438071e-05
-3.3595840396591e-05
-1.42946822945079e-05
-1.48770262810154e-05
-2.85444433514425e-05
-4.11002450545221e-05
-4.31264460585932e-05
-3.27514603262472e-05
-4.46535160884922e-05
-2.16337260478317e-05
-1.46694657802045e-05
-2.02599976320652e-05
-1.46815993101689e-05
-2.08913837032522e-05
-4.07330131393925e-05
-2.22450390535211e-05
-1.97339149162215e-05
-2.80071215763073e-05
-1.83289577154924e-05
-2.52606270638417e-05
2.34694444278024e-07
-4.31541148914366e-05
4.04843801219663e-08
-1.20887965632718e-05
-2.81374723285205e-05
-4.927121388129e-06
-2.00603695502938e-05
-1.92438468837584e-05
-3.3982181856461e-05
-1.62219970371626e-05
-1.57115724693225e-05
-1.0204092077729e-05
-4.32583950424169e-05
-9.83357680169053e-06
-1.60284733574766e-05
-9.24364558285312e-06
2.58531641551717e-06
-9.98381503596629e-06
-3.33249964701206e-05
-2.98280196632742e-05
-1.15081388129898e-05
-1.21806231317681e-05
3.46636481192319e-07
-2.87362009339185e-05
-1.61664615049427e-05
-7.26253659621941e-06
-3.19158500054134e-05
-2.71289042366795e-06
-1.82835489473056e-05
-4.08216580923242e-05
1.70846817804815e-06
-3.84114099304139e-05
-2.72068636139863e-05
-3.08852454992282e-05
-3.95503208878609e-05
-1.09939471862958e-05
-2.28713514187568e-05
-1.62742550073032e-05
1.10269657701267e-05
-5.72949714089989e-06
-2.18428510572874e-05
-2.33252543941396e-05
-1.52682032285442e-05
-3.23899462631289e-05
-1.56307541869059e-05
-2.04566900154014e-05
-2.73533866111903e-05
-2.68339696687206e-05
-1.99090130812016e-05
-1.09339419504342e-05
-8.97041902937776e-06
-2.91303357445689e-05
-1.96355886046455e-05
-2.91895266885235e-05
-2.20489772737461e-05
-1.80265084909816e-05
-3.02012778755707e-05
-1.03019423686869e-05
-2.93537506158178e-05
-1.71823161930988e-05
-2.25407040212177e-05
-2.03313558374826e-05
-2.81357604052404e-05
-2.97155938816507e-05
-3.43708153483984e-05
-1.35564385564471e-05
-1.20466951796361e-05
-1.51606596566341e-05
-1.0831407203263e-05
-1.86289741236224e-05
-4.0586354426812e-06
-2.14033157175088e-05
-2.16475174524005e-05
-6.27837919062505e-06
-3.84374576870464e-05
-3.92881979175049e-05
-3.08028753151176e-05
-1.36006534192455e-05
-1.96165072446821e-05
-2.16979757424617e-05
-2.56909228916774e-05
7.80816412820245e-07
-1.84990242955045e-05
-2.94868047013869e-05
-4.95712664798115e-05
-1.71581336367171e-05
-2.44596006603022e-05
2.80350202939995e-06
-1.41123340859542e-05
-3.17373808443751e-05
-1.79119489386059e-05
-3.228990744658e-05
-1.27549284639705e-05
-5.20646980854002e-06
-3.1295238086045e-05
-3.47727916758524e-05
-1.91881996836151e-05
-1.10377800666622e-05
7.84562729281123e-06
-2.21970564432226e-06
-3.54768976352857e-07
-1.05689654859043e-05
-2.130773993545e-05
-2.58159890019102e-05
-1.81082498862466e-05
-9.59516543731707e-06
-1.02531366235454e-05
-3.96124277699221e-05
-3.78839947505708e-06
-1.57217570988348e-05
-2.75402568038548e-05
-3.95370740829014e-05
-3.76988739926327e-05
-2.17579476460572e-05
-2.32937757375769e-05
-5.25789510890539e-05
-7.24943566336602e-06
-9.22226385389822e-06
-3.73410307615574e-05
-2.32070781511991e-05
-1.67960606187921e-06
-1.57623889636469e-05
-2.35937063066568e-05
-1.6870319370658e-05
-2.03893932096634e-05
-1.87621909253948e-05
-3.67933980745804e-05
-9.74186145375886e-06
-2.13640060061438e-05
-1.9452843162806e-05
-3.31839690035357e-06
-2.10055589370305e-05
-2.39293456206769e-05
-3.7030534042255e-05
-3.40061097263576e-05
-1.79029439923232e-05
-2.18818573831345e-05
-3.2317695616243e-05
-3.11685470148728e-05
-3.8426717114952e-05
-2.23690307627132e-06
-3.34417268370858e-05
-3.47862428763942e-05
-4.42637968462294e-05
-4.005458898908e-05
4.75723253316501e-07
-3.91141152659721e-05
-1.68346880187296e-05
-2.89437116024444e-05
-1.7293997241481e-05
-3.20979705030392e-05
-2.13263416136543e-05
-3.76838718600665e-05
-8.49172614233339e-06
-2.96355769009809e-05
-2.12935342879443e-05
-2.45080848252353e-05
-2.73208579208987e-05
-1.44483825594556e-05
-2.09170748353759e-05
-2.18537226512168e-05
-2.02866490271331e-05
-2.68403394061237e-05
-4.62463537798132e-07
-2.39138056605143e-05
-2.85518078365738e-05
-9.05433966810478e-06
-1.93128783227161e-06
1.40917731995493e-06
-1.3785680829282e-05
-2.57293741066657e-05
-2.02257132557118e-05
-4.70447118126959e-05
-1.09689702286743e-05
-1.76928176899024e-05
-3.34543619768326e-05
-2.34095481280616e-05
-4.87172305666572e-05
-2.48758845971953e-05
-1.84943911597738e-05
-1.4169111817026e-05
-2.62220140254289e-05
-3.7960128406271e-05
-1.5072761293479e-05
-6.29784140846573e-06
-3.59168480185235e-05
-7.62052704314014e-06
-1.87943151178459e-05
-1.9751974340123e-05
-2.50636139714163e-05
1.27829490670688e-06
3.99067011925741e-06
-3.06782526958476e-05
-2.88406680084456e-05
-2.62734759603737e-05
-2.4858003921492e-05
-2.0716451139449e-05
-7.60980712849507e-06
-3.18176486442227e-05
-2.25376616311679e-05
-2.7422577397852e-06
-4.05585421613895e-06
-1.5424433577121e-05
-8.25177089118007e-06
-3.50385791751824e-05
-3.05047399008641e-05
-2.26728283425114e-05
-1.5637033824646e-05
-1.82360821899399e-05
-3.77335557026853e-05
-3.59853946109701e-05
-2.16462630070209e-05
-1.59960533458665e-05
-7.00426529727656e-06
-1.04518953953832e-05
-4.35095380814457e-05
-1.08087721771295e-07
-1.07089950404276e-05
-1.4282698136566e-05
-1.70134982429037e-05
-3.49759920842624e-05
-2.75689408958484e-05
1.52379158068689e-07
-9.80590108004419e-06
-2.65118607106484e-05
-3.02054120617981e-05
-2.10378212993306e-05
-2.97528531162925e-05
-2.82347475463949e-05
-2.08797925923497e-05
1.3931240148632e-05
-2.51262979487286e-05
-1.11090058011282e-05
-1.3194036901843e-05
-2.61029978090835e-05
-1.47108010273838e-05
-3.03063158420319e-05
-2.69397440161062e-05
-2.32157059259262e-05
-1.70324374255295e-05
-3.68637873433494e-05
-1.2301987461146e-06
-2.17676148972456e-05
-1.11883131838664e-05
-2.38503702274415e-06
-1.11610132248748e-05
-2.11740968106101e-05
-1.89168154621396e-05
-2.08285374504287e-05
-2.99961082838357e-05
-3.72088764199163e-05
-1.76543450827624e-05
-2.4346343497527e-05
-1.40547413390224e-05
-3.62773044840715e-05
-1.23330314990839e-05
-1.25049427762155e-05
-1.02175257920378e-05
-1.95870768640771e-05
-2.1467020157626e-05
-3.41457344282664e-05
-2.72957292862066e-05
-2.34362440614616e-05
-4.12467938769504e-05
-2.08742669811262e-05
-3.29049793015792e-05
-1.44125838334317e-05
-2.25291548590658e-05
-1.82247877649879e-05
-1.25991591689233e-05
9.27393459173964e-06
-2.31889268101053e-05
-2.00390980979749e-05
-1.82038585279437e-05
-2.16478483205724e-05
-1.96730239221069e-05
-2.47016511550691e-05
-1.63761452236774e-05
-2.33181931579607e-05
-1.60282011974557e-05
-3.72282985231123e-06
5.60780234077731e-06
-3.538593150065e-05
4.1514470720026e-06
-2.25112587006282e-05
-6.59173794956956e-06
-1.37951166225918e-05
-9.81497491782303e-06
8.01191075451975e-06
-3.05911025697656e-05
-3.12144630158637e-05
-1.94066900185066e-05
-1.49748277924811e-05
-3.60446451063684e-05
-5.03043811362811e-05
-2.56587436914267e-05
-4.15945360962435e-05
-8.25440036677016e-06
-1.00491791153246e-05
-3.20022532590968e-05
-1.03232030794321e-05
-1.54909033913283e-05
-2.92243526290585e-05
-1.73645509206602e-05
-8.87346722352786e-06
-3.14608113040967e-06
-1.30816145136739e-05
-1.91378823517373e-05
-2.11394392437089e-05
-2.81964076742663e-05
-1.84094423163933e-05
-1.57581873157082e-06
-2.93587072259994e-05
-1.74394908687722e-05
-2.89863506875374e-05
-2.10418968291269e-05
-3.05741797837471e-05
-2.12981286599232e-05
-4.04088123254915e-05
-2.13912563316534e-05
-1.62602483026229e-05
-4.71866932377695e-05
-4.7343872545324e-05
-1.79716559405652e-05
-1.68177649879386e-05
-1.56603651832955e-05
-1.5630639316471e-05
-9.77583414490119e-06
-2.10608705327789e-05
-3.7561957815864e-05
-1.40259153297525e-05
-1.69482874838237e-05
-9.35826101041579e-06
-1.10686205327966e-05
-9.16300628626393e-06
-3.62860736003325e-05
-2.85550966380881e-05
-2.11049214449694e-05
-2.96342623239389e-07
-4.48926914042126e-06
-3.7023027652194e-05
-3.44381264586628e-05
-7.60030713006146e-06
-2.87818545603302e-05
-1.13242927228212e-05
-1.91118429617763e-05
-1.90698024881654e-05
-2.0306695790102e-05
-2.1411112849448e-05
1.21583659073423e-06
-1.25356309243907e-05
-3.25069610470237e-05
-3.10094546998298e-05
-4.47011124820096e-06
4.82290795946943e-07
-3.61943098986723e-05
-2.79691186917331e-05
-1.43570516504877e-05
-9.33461741366331e-06
-1.10268963686847e-05
-1.3988219773129e-05
-4.26234658052631e-05
-1.79896991388074e-05
-3.25904015156385e-05
-4.347751536606e-05
-3.64994516175381e-05
-1.14132614298958e-05
-1.71037073978905e-05
-1.2416542633076e-05
-2.51029124196335e-05
2.89171056390724e-06
-1.96847862281865e-05
-2.03196525554846e-05
-2.91290902965059e-05
-1.36822112785517e-05
-2.79436711491024e-05
-4.0584971488959e-05
-2.6974975924231e-05
-2.58439656412168e-05
-2.29083514625497e-05
-2.77863144475681e-05
-1.75865105500333e-05
-4.86855151468914e-05
-2.65109422508493e-05
-2.04806998195077e-05
-5.36205547305399e-05
-6.11219231150604e-06
-4.13387072830356e-05
-2.62086320680023e-05
-1.50132175473704e-05
-2.37176158104738e-05
-2.91024154036919e-05
-2.81096302714502e-05
-5.48678231254968e-05
2.5854572493032e-07
-1.41484923040878e-05
-1.99488542658702e-07
-1.03257488795633e-05
-2.15860058404215e-05
-1.10189622801086e-05
-3.00541660879212e-05
-1.48594552591483e-05
-1.39234672870925e-05
-2.07965642007042e-05
-4.27133892870987e-05
-1.92230083077115e-06
-2.66128896632241e-05
-3.92885279972212e-05
-3.01338567007557e-05
-3.98761694052167e-06
-2.73420389362573e-05
-2.30987614801774e-05
-1.5518613642884e-05
-2.0520663343227e-05
-1.05055568693326e-05
-3.24619460408202e-05
-2.00207194970991e-05
-1.99251767421823e-05
-1.74942768765164e-05
-1.15144169014192e-05
-1.24094881416238e-05
-2.11703795135293e-05
-3.04971739392655e-05
-1.08458170314657e-05
-2.14786188890804e-05
-1.4609294356609e-05
-1.17406632371114e-05
-2.65316475053982e-05
-2.20758579065098e-06
-2.5061759742598e-05
-2.82517327734023e-06
-4.51888317569887e-06
-1.46193171354528e-05
-3.70698642887065e-05
-1.86998355353751e-05
-4.05731642273292e-06
-3.90138610615009e-05
-3.25826317390417e-06
4.53649298381733e-06
-4.16630143847559e-05
-2.40309408280829e-05
-2.5007015829756e-05
-3.44945251423252e-05
-1.69285818629637e-05
-1.55899649811855e-05
-3.18236363854505e-05
-1.73556849896886e-05
-2.10944842030487e-06
-2.55945816637416e-05
-3.97991057284445e-05
-2.0568597810576e-05
-1.97245360476534e-05
-3.31627856593138e-05
2.37178267429516e-07
-1.43004343221733e-05
-9.19124965122797e-06
-1.57389067030592e-05
7.43795133106878e-06
-1.26809482665216e-05
-2.20436525862401e-05
-1.32006927462762e-05
-4.58132851497667e-05
-2.36661396392796e-05
-2.22902162937694e-05
-2.16514989678158e-05
-1.72183238715334e-05
-3.23197331717244e-05
-2.07230368080953e-05
-3.27025019971116e-05
-2.1317700007757e-05
-2.6370839465141e-05
2.83898951013311e-06
-1.68215915202168e-05
-3.90466918902676e-05
-3.44313228966955e-05
-3.64132130544611e-05
-2.65851401857409e-05
-1.40838751999181e-05
-2.76294344468878e-05
-8.66915542395412e-06
-1.62888752387804e-05
-2.49157665335994e-06
-3.19826559009209e-05
-1.85634686892218e-05
-1.64253300275884e-05
-2.18534701597599e-05
-1.96537920210013e-05
-4.72121119133711e-05
-2.87268698043379e-06
-1.33531318008188e-05
-3.58292754346675e-05
-2.7910999757098e-05
-2.92901236277047e-05
-1.3098680241734e-05
-1.72159085395456e-05
-2.28735719436981e-05
-2.59216756424431e-05
-2.4192557929259e-05
-4.83287728876542e-06
2.31627862381952e-06
-3.3499554558968e-05
-3.78943708209827e-05
-1.97353435778415e-05
-2.36059565808618e-05
-3.07279364679948e-05
-2.430602528173e-05
-7.6200131247792e-06
-4.32806167100257e-05
-9.40112412585846e-06
-4.80450999268025e-06
-2.7624096770168e-05
-7.14413437460892e-06
-1.72340908506651e-05
-9.93817052111674e-06
-1.85267596569056e-05
-4.31147236721089e-05
-6.51200480193482e-06
-3.69411595844812e-05
-6.88531608449257e-06
-2.77611983744058e-05
-2.28613645868271e-05
-1.50759074190614e-05
-3.38840310315619e-05
-1.65039751810428e-05
-3.91170221887095e-05
1.51019143738117e-06
-3.07849437584892e-05
-1.0991144005317e-05
-2.18366945326602e-05
-5.05122909542643e-05
-1.36610154954744e-05
-2.81519423174771e-05
-2.327428624359e-05
-1.30221346439858e-05
-3.25018245362236e-05
-1.66495238021804e-05
-4.45222597593375e-05
-2.72766076078064e-05
-2.90466105622285e-05
-3.52454145963662e-05
-2.96853145517357e-05
-7.14494193785211e-06
-3.32750486891332e-05
-4.19864861839555e-05
-2.91166854364292e-05
-3.80727602244155e-05
-1.29981943369957e-05
-3.92718871606651e-05
-2.9541380562589e-05
-5.35503757957149e-06
-6.12717552937902e-06
-1.20381027429829e-05
-3.54734644638312e-05
6.3877752469958e-06
-1.59698006059094e-05
-1.94719410348746e-05
-2.59809396590099e-05
-2.10450834455899e-05
-3.5012124272029e-05
-5.42179460474629e-06
-2.57925656592555e-05
-2.03910599107684e-05
-1.38460517278792e-05
-3.13678886063726e-05
-2.19437488499583e-05
-3.46353376744543e-05
-3.47171784324867e-06
-2.18539159352027e-05
-1.32033466056946e-05
-3.91420525698434e-05
8.64009877088922e-06
-1.91533037456855e-05
-1.15891379208172e-05
-3.09934500174261e-06
-2.56575126166476e-05
-2.00296882724168e-05
-3.49520026179749e-05
-1.92464500303021e-05
-2.63591991456386e-05
-1.49074528099936e-05
-1.79684782917604e-06
-3.65808938326412e-05
-4.11085467694304e-05
-1.09873024401948e-05
-2.64570255814411e-05
-2.93010037012516e-05
-1.20196054821069e-05
-4.4027498002046e-05
-2.44435062842667e-05
-1.15005799489756e-05
-1.70648022725961e-05
-1.51919445893574e-05
-3.78942791613133e-05
-8.49930716016468e-06
-2.34187899629561e-05
2.31601783346172e-06
-2.83453872266272e-05
-2.09640946651862e-05
-2.7391534952878e-05
-3.17116381775347e-05
-1.44130579829755e-05
-2.42791913125999e-05
-4.09108991698034e-05
-1.37732391470273e-05
-7.1888157158624e-06
-2.62310488799822e-05
-1.60029473675513e-05
-1.16710022389781e-05
-1.09871893186397e-05
-2.23397675636145e-05
-2.52047053799273e-05
-2.97910012536775e-05
-1.83160861217652e-05
-2.44079053876239e-05
-1.93136870525377e-05
-2.41706222809926e-05
-2.55721593113686e-05
-4.09253882634352e-05
-3.0447186970068e-05
-4.48542731826239e-05
-5.35095947173256e-05
-2.0731524337459e-05
-1.89283238631747e-05
-1.12984133036547e-05
-3.2179833515937e-05
-1.30068135989404e-05
-3.28360964180162e-05
-7.28603737166552e-06
-6.24975195654729e-06
-1.95028913254186e-05
-2.20693142069007e-05
-2.70228320681793e-05
-1.41245015118681e-05
-3.65288854305742e-05
-3.68861923978709e-05
-1.04488151431612e-05
-1.04403143915982e-05
-3.83189436402443e-05
-3.76765888148322e-05
-6.50338345132006e-06
4.75061429319507e-06
-3.77978856171804e-05
-2.27692720645581e-05
-3.03225937829446e-05
-1.44350055537013e-05
-3.13231142996651e-05
-2.70548679636984e-05
-1.89441233458288e-05
-1.01136700872924e-05
-4.44627531589933e-05
-2.64122703847587e-05
-3.12265504278364e-05
-2.45751675553804e-05
-1.87666719167994e-05
-2.15535164502874e-05
-9.25138209387832e-06
-9.58229746845122e-06
-9.6223322685377e-06
-2.51262524058541e-06
-3.08588385590647e-05
-1.61066643330528e-05
-2.2267324326359e-05
-2.30431124269112e-05
-1.91563294278601e-05
-2.20094955421924e-05
-3.95398172218706e-05
-2.95224680488546e-05
-2.43256570450603e-05
-2.2871601741336e-05
-9.98084196754379e-06
-2.99448017878296e-05
-2.14114546421723e-05
-1.91695940057065e-05
-7.81916702984349e-06
-2.31398841915272e-05
-1.2322682350431e-05
-1.04485887261676e-05
-4.39803561734288e-05
-1.43234977043762e-07
-2.12369205361926e-05
-2.72986098964996e-05
-1.85262523742956e-05
-1.52547438895778e-05
-4.32040666711218e-05
-4.47143465396979e-05
-2.40804100577463e-05
-2.70425324697362e-05
-3.26291384778952e-05
-3.33261298370804e-05
-3.28015263670467e-05
-1.82245236330441e-05
-3.11615780585426e-05
-2.71381332450711e-06
-1.39828900714737e-05
-2.63736688911817e-05
-2.55757652252369e-05
-2.00207659893498e-05
-2.04930974829565e-05
-2.17472519107933e-05
-2.19561470583378e-05
-2.59439111538128e-05
-1.64061925506901e-05
-6.26649709782904e-06
-1.71824226195489e-05
-2.9678908842442e-06
-6.59662931684677e-06
2.98715889943868e-06
-4.17892379999296e-05
-2.50442811995934e-05
-2.59193194253616e-05
-3.92709812976149e-05
-2.43317189282384e-05
-2.79698931458976e-05
-4.28865189985798e-05
-1.58904581751223e-05
-1.76517378908407e-05
-2.57487141550822e-05
-4.39442728374029e-06
-2.78869312424705e-05
1.91536353337797e-07
-3.86886756121372e-05
-3.42007485631771e-05
-3.05613953736551e-05
-3.55743761239277e-05
-1.6734779612512e-05
-7.43737393026157e-06
-2.6974218453537e-05
-2.47898981284059e-05
-2.54213118479733e-05
-2.58508548906924e-05
-1.36279367989182e-05
-1.08367757879557e-05
-1.19667137824985e-05
-5.72314775494438e-06
-1.6750666987138e-05
-2.68625369737126e-05
-2.49740274170496e-05
-3.63490485149762e-05
-8.88243570833793e-06
-2.74348740078288e-05
-2.57828762606797e-05
-3.08199126905632e-05
-9.02583730377204e-06
-2.92418239259742e-05
-1.76041246953442e-05
-3.0048557835075e-06
3.16158464982056e-06
-1.69806588664402e-05
-8.72965665199106e-06
-2.1743901868627e-05
-1.79609737794487e-05
-3.13317905441375e-05
-5.32669336193947e-06
-3.81583651846195e-05
-8.2224624148203e-06
-1.35799067046461e-05
-2.82494239163899e-05
-3.7057105756256e-05
-4.33740066947319e-05
-2.34407009335799e-05
-2.18102868837456e-05
5.90968453777594e-07
-2.62553257295913e-05
-2.80176705181195e-05
-1.5137440020588e-05
-3.47034745635297e-05
-1.87390504926183e-06
-3.08692922841687e-05
-1.01380362075689e-05
-2.72368172011452e-05
-1.88626287861982e-05
2.0828546508391e-06
-1.54775416578734e-05
-5.92522471472915e-06
-5.59754269486146e-06
-8.54410432892625e-06
-2.14501880196688e-05
1.84709728442008e-05
1.89889251339494e-06
-2.80697148535452e-05
-2.02534780058682e-05
-4.65218936976039e-06
-2.95110010099325e-05
-1.56224911279388e-05
-2.45903607496033e-05
-3.49423147532221e-05
-2.35174078243277e-05
-1.02030620056434e-05
-3.35863954442211e-05
-2.5380426280186e-05
-3.43572257365133e-05
-3.30794633079639e-05
-2.97127539667316e-05
-3.7057986198375e-05
-2.35126544466611e-05
-1.96500262335212e-05
-3.49840255780558e-05
-2.01241452631591e-05
-2.47547974530813e-05
-5.11914870550091e-05
-2.07971243674168e-05
-1.35725940807522e-05
-3.04964224350145e-05
-2.60453978572949e-06
-3.08203469257171e-05
-4.05719696456673e-05
-2.45319604683516e-05
-4.43045524897731e-05
9.41975821497977e-06
-3.89703375470593e-06
-2.08836097407784e-05
-2.33150843339016e-05
-2.08282483023931e-05
-2.72726220279395e-05
-2.7380370299191e-05
-2.65889511196874e-05
-5.96156807987808e-06
-3.01091834221251e-05
-1.9355907902354e-05
1.43059113314053e-06
-2.05189544827857e-05
-1.99015600860726e-05
-2.34384432491762e-05
-1.27828138861569e-05
-2.46763165725754e-05
-2.68045744877121e-05
-1.16892520870472e-05
-2.20780657156825e-06
-4.37932990588233e-05
-2.08855017139363e-05
-3.08943831426316e-05
-1.54470289128927e-05
-2.88611282939482e-05
-4.20381294659781e-05
-2.81147805077413e-05
-4.29984508871967e-05
-2.74349163212896e-05
-1.0149379020613e-05
-2.0478931365824e-05
-1.7553434421212e-05
-2.45383122150098e-05
-3.31126640403884e-05
-1.76768829136313e-05
-2.28445524732323e-05
-3.97827663945421e-05
-1.64792224460288e-05
-9.62528986476105e-06
-3.72389180060998e-05
-2.66637906026156e-05
1.8199329468548e-07
-1.77023118883511e-05
-2.52041784342078e-05
-4.26766488965777e-05
-1.71499984933688e-05
-8.01452371568335e-06
-3.57603018839694e-05
-2.17398694253756e-05
-4.51064167097978e-05
-3.52723383170127e-05
-5.16744950964038e-05
-2.03291859240998e-05
-4.34036431401356e-05
-3.69845531862286e-05
-1.10085751795338e-05
-1.68374868514436e-05
-1.92891262736324e-05
-1.67711409223306e-05
-4.24093024689212e-05
-3.89129407547531e-05
-2.29470412770963e-05
-2.6313070838915e-05
-5.22172704055377e-05
-2.7378181892315e-06
-1.96631522544264e-05
-2.04000552819008e-05
-2.57224964408287e-05
-3.18117196084376e-05
-3.3040957676976e-05
-2.44010401601125e-05
-1.23384054533459e-05
-2.20906261277292e-05
-2.10211906867728e-05
9.99170060821991e-06
-2.78496921530049e-05
-3.65188791487124e-05
-2.71825811571184e-05
-1.85650859286852e-05
-3.268155520076e-05
-1.58316160723964e-05
-3.13770480497786e-05
-2.36209210385443e-05
-6.27733339136951e-06
-5.32397206697478e-05
2.53323893706076e-06
-1.97397996196175e-05
-3.10397917811227e-05
-1.86380147559955e-05
-1.99270371921491e-05
-1.01276879987967e-05
-1.46160483281013e-05
-5.36878104928519e-05
-1.54398096895856e-06
-3.78401247507512e-05
-1.5548912277558e-05
-1.61959750665954e-05
-1.9710280323409e-05
-1.26894041548247e-05
-3.00893673564655e-05
-3.48646665193276e-05
7.23485488802236e-08
-4.23773115689387e-05
-2.26032090832001e-05
-1.94487108528133e-05
-1.82472588668281e-05
-2.97803911210057e-05
-1.18544390066088e-05
-3.08078128766572e-05
-4.38952618240871e-05
-1.81110552558076e-05
-2.00218616625113e-06
-4.14989096943373e-06
-1.78675589659483e-05
-3.07332568815185e-05
-1.69777247682849e-05
-6.38220456838813e-06
-3.56169137298941e-05
-9.43431945853381e-06
-4.31511943503586e-05
-1.19067839474206e-05
-3.84137925905841e-05
-1.50206400228015e-05
-2.88253059603925e-05
-2.94633853497011e-05
1.09620126288787e-05
3.31656050736073e-06
-2.08893281123174e-05
-1.65485044902915e-05
-1.09722682249007e-05
-9.06816004251758e-06
-1.85242755728516e-05
-1.05083752796702e-05
-2.21601652181085e-05
-2.72803769411048e-05
-4.11338481958346e-05
-2.07287544527394e-05
-2.54538141871144e-05
-4.87048857025503e-05
-3.39137571222316e-07
-2.67068999280373e-05
-2.65314255798538e-05
-2.52381350601956e-05
-5.93243272534197e-06
-3.20750240871912e-05
-6.86330247300303e-06
-1.99977300344712e-05
-2.16159291401895e-05
-4.41278814601873e-05
-2.62259847252369e-05
-1.97035730979444e-05
-2.2540654149931e-05
-3.62161034426271e-05
-2.79152437191842e-05
-2.80486220749766e-05
-2.66732969387454e-05
-4.00707385225458e-05
-1.33339720423915e-05
-6.16230961857482e-06
6.47415587660987e-06
-2.86141979504986e-05
-7.5671484998138e-06
-2.2366544668895e-05
-2.53862212845363e-05
-2.29514329916078e-05
-2.07490740466471e-05
-3.62291138333831e-05
-1.46028613240727e-05
-4.9534718526101e-07
-3.24946534447835e-05
-2.00502074125382e-05
-2.83425837395421e-05
-2.51077382951745e-05
-1.78740171882388e-05
3.65104832267426e-06
-2.03478729602316e-05
-3.9773058207103e-05
-2.23367582200349e-05
-3.70599038428593e-05
-1.44778309426027e-05
-2.68351206467389e-05
-3.30150175561478e-05
2.03314869086883e-06
-1.7399104761359e-05
-3.84429278301052e-06
-3.44078760537085e-05
-3.06661331147067e-05
-1.89264972713507e-05
-2.62276304222626e-05
-8.59494195307722e-06
-3.18910415170099e-05
-2.08677095889339e-05
-2.10021347164595e-05
-1.26989565935953e-05
-7.70101643558715e-06
-4.03197401976156e-05
-1.59344811427049e-05
-4.30761297981781e-05
-3.03915309021329e-05
-3.02057152096174e-05
-3.65936096050415e-05
-2.02565835909273e-05
-2.85554268855554e-05
-4.66222040946482e-05
-4.20727090180944e-05
-2.16066652512346e-05
-2.4518794877006e-05
-1.67217358369573e-05
-1.7191049727524e-05
-7.11744628935847e-06
-1.29347161609258e-05
-1.45766628861469e-05
-6.20843450502451e-06
-5.37217673907888e-05
-3.75366821265786e-05
-3.34904096000919e-05
-3.00176607591617e-05
-4.77444230537789e-05
4.14065051958249e-06
-2.27098202143284e-05
-1.36236293273143e-05
9.65394808486003e-06
-1.88756957513428e-05
-1.95718832804177e-05
-2.32045843903705e-05
-1.47412786480239e-05
-3.59335443518395e-05
-2.1580673353695e-05
-3.77163163701465e-05
-4.29781329250182e-05
-5.80495008757998e-05
-3.12971300467232e-05
-2.38567963463312e-05
-4.81548645368487e-06
-3.12008622692553e-05
-3.07216577861797e-05
-1.1177682766554e-05
-3.81822534478057e-05
-2.02115498205906e-05
-1.30914309717246e-05
-2.06197854906111e-05
-2.24932620784971e-05
-2.45241440860586e-05
-3.3793561567609e-05
-1.7560551838072e-05
-1.12587512846767e-05
-3.1209085499885e-05
-3.19073303858999e-05
-2.68793535541419e-05
-4.24647651102896e-05
-1.6816036848508e-05
-2.67749864726132e-05
-3.01261169563582e-05
-1.50409130089249e-05
-3.34095916596346e-05
-2.5365652558176e-05
-1.47634889914341e-05
-2.18728937435678e-05
-6.47734363096054e-06
-1.95317802273067e-05
-2.64086501968887e-05
1.29590999854108e-06
-2.77360790342611e-05
2.15396002902342e-06
-4.42365082111948e-05
-1.59374282411407e-05
-2.5334177250265e-05
-2.08243025448937e-06
-3.09782069366892e-05
-2.89202523406759e-05
-2.67720816569006e-05
-2.6154190935178e-05
-2.79945291632363e-05
-2.68219324792031e-05
-3.47013630821584e-05
-2.72359185663151e-05
-2.36525933543803e-05
-8.61290710571821e-06
-2.2446010241997e-05
-3.17234233558068e-05
-1.38645120631561e-06
-6.82923984210411e-06
-1.91449500240694e-05
-1.63144269791154e-05
-2.11117111347074e-05
-1.9881278201166e-05
1.60309841602641e-05
-4.5982015874613e-05
-2.57355602112519e-05
2.17531091288813e-06
-2.69116558564604e-05
-9.55998065923222e-06
-3.4015729938626e-05
-1.04663787662487e-05
-1.47857075353938e-05
-3.87906685680353e-05
-3.87779310930675e-05
-3.19154813917644e-05
-2.01208302091943e-05
-3.30851777285281e-05
-1.39568002924915e-05
-2.54728712337317e-05
-2.87237187803989e-05
-1.33486599179292e-05
-4.84401294777695e-05
-3.47859298946769e-05
-7.26695749709738e-06
-2.79940693728448e-05
-2.60015796045702e-05
-2.58818605535307e-05
-2.15413693220767e-05
-2.62682953579238e-05
-2.73363033966374e-05
-1.27672850571959e-06
-2.51683172362784e-05
-3.32490388733714e-05
-2.68602901015819e-05
-1.24008859909981e-05
-3.75987028282167e-05
-1.92843032074889e-05
-2.22936355995678e-05
-8.37569368878588e-06
-3.72422722059317e-05
1.13025293310164e-05
-7.5266680592898e-06
-4.36086518366981e-05
-3.38054944791234e-05
-1.53440004188104e-05
-5.79003620329599e-06
-1.30816646115252e-05
-1.4261966789611e-05
-3.39481044974927e-05
-3.60787922358588e-05
8.25651735348914e-06
-2.18783292939085e-05
-3.09982334072985e-05
-1.02611907228028e-05
-2.71794129218669e-05
-2.27725379810501e-05
-3.27480162196247e-05
-2.4721844747251e-05
-7.3181595517441e-06
-2.5329915244306e-05
-1.33268635545581e-05
-3.08425998231627e-05
-1.36107902368935e-05
-3.86168947973037e-05
-8.20073380228296e-06
-6.24110623480566e-06
-2.41616325188299e-05
-2.92847858985268e-05
6.5958781909061e-06
-3.7414947989891e-05
1.47701235916877e-05
-3.69592294300403e-05
-3.08538465362708e-05
-1.29124138097405e-05
-4.04337590958447e-05
-3.29561212819958e-05
-4.85683153279078e-06
-2.87481807486494e-05
-1.11720427728995e-05
-1.83131139128238e-05
-1.8905706500586e-05
-1.27273497100951e-05
-3.34919495542576e-05
8.88445736474153e-06
-8.05492199844925e-06
-8.9267736596092e-06
-2.73705106583337e-05
-1.75615668207412e-05
-3.34049003463077e-05
-2.60751154612928e-05
-1.39320439991194e-05
-1.17904330263216e-05
-1.69528482692621e-05
-3.64088112774435e-05
-1.87304568322887e-05
-1.12579269528732e-05
-4.16628750695472e-05
-4.5014910684381e-05
-3.61813198879743e-05
-8.60729466451153e-06
-2.41901465221805e-05
-1.72083862196676e-05
6.02421016839388e-07
-1.42975847474806e-05
-3.37223961490488e-05
-9.63479024691217e-06
-2.70131584198068e-05
-1.02224735187216e-05
-1.90863002960755e-05
-2.9466342124331e-05
-2.02592549487931e-05
-5.29603068602384e-05
-3.81815221659034e-05
-2.59398214225748e-05
-5.95317075168551e-06
-3.66728931046973e-05
-2.46690454579898e-05
-6.11917295256039e-05
-2.0709396423731e-05
-1.05868013892177e-05
-2.27079983345097e-05
-1.56704266568629e-05
-3.06859175933649e-05
-1.39175897657244e-05
-4.38444446808052e-05
-2.53883590994546e-05
-2.06959858010317e-05
-2.97747678338274e-05
-2.67473855375351e-05
-1.25321140535442e-05
-9.3209214792276e-06
2.85034240462463e-07
-7.94068624501323e-06
-3.82004560149107e-05
-7.5921392099611e-06
-2.76689676909408e-05
-1.71916417876717e-05
-3.08445853762875e-05
-1.74317226386901e-05
-1.33678499033265e-05
-2.81523293757946e-05
-2.43689571647936e-05
-3.6573784305084e-05
-2.9871221206944e-05
-1.36481289555833e-05
-2.80166040387411e-05
-2.91882971423437e-05
-3.79049870155779e-05
-2.00389848522566e-05
-2.80291985750401e-05
-1.74159877141766e-05
-6.47901894936189e-06
-1.77965636096516e-05
-2.49523724921542e-05
-5.24250908312974e-06
-2.92010940955252e-05
-2.26312864981849e-05
-2.83207383469307e-05
-2.10541735802778e-05
-2.59957734989597e-05
3.09825206257063e-06
-3.87174096715994e-05
-1.04816492480631e-05
-1.75920718531822e-05
-2.15140759694573e-05
-3.52398227863847e-05
-1.51172551445633e-05
-3.49459133383708e-05
-1.57733922343441e-05
-2.58713251404469e-05
-2.56323223627901e-05
-2.22875356822131e-05
-3.20824200026945e-05
-6.68209208380868e-06
-5.19183882037167e-05
-3.7790017658161e-05
-2.2489471156899e-05
-1.59289454627549e-05
-2.51016258588897e-05
-2.78602793286786e-05
-4.32988103444649e-06
-3.88322770872711e-05
-2.57712241564044e-06
-1.89237100916871e-05
-1.95022377086506e-05
-1.26604272031458e-05
2.20580791224892e-06
4.34881251906795e-07
-1.27251427038081e-05
-3.82278173670326e-05
-2.1184159340847e-05
-3.46269216970896e-05
-1.91707008736605e-05
-3.11100097410579e-05
-2.32562604004036e-05
-3.0965761778502e-05
-1.56941576267693e-05
-6.4326561929349e-06
-3.8906736691494e-05
-4.51477577902103e-05
-2.50751961657727e-05
-1.38684443627984e-05
-1.86235141565674e-05
-3.5667900082162e-05
-1.9068490683312e-05
-5.75309590210488e-06
-9.83073159109227e-06
-1.01275349156254e-05
9.27491498578103e-06
-2.34294232634751e-05
-3.86922391061844e-05
-3.27637479941026e-05
-2.68529461904511e-05
-1.89161223260615e-05
-5.28972321713748e-06
-2.83766124416108e-05
-3.64973889419038e-05
-1.16096953270825e-05
-2.77123395229762e-06
-2.05494465601473e-05
-3.19115858482338e-05
-7.70705109405315e-06
-3.23226798149337e-05
-2.92944853591316e-05
-2.33376554257338e-05
-1.40458769516729e-05
-7.23683896236108e-07
-2.20725535416313e-05
-3.1787935786135e-05
-2.16006182666865e-06
-3.35619026496363e-05
-3.38187809295462e-05
-7.91218918724643e-06
-3.54142443104894e-05
-2.27842740825357e-05
-1.69198827889529e-05
-2.95526714017534e-05
-7.42551148105385e-06
-1.99539441871798e-05
-2.86072957615744e-05
-4.26217961723297e-06
-2.9470861301273e-05
-1.39309219949376e-06
-4.1681219200593e-05
-1.94559631021636e-06
-1.91138427125524e-05
-2.17010122679542e-05
-3.37846734832e-05
-1.79104580248337e-05
-8.99329837524483e-06
-1.84761773009725e-05
-4.13732173698659e-05
-1.67193788990807e-05
-2.05388678712464e-05
-2.88312282062315e-05
-3.43345816130556e-05
-4.12689106549175e-05
-2.44897125589096e-05
4.92336320082013e-06
-1.26478245104471e-05
-2.02562546146953e-05
-2.88287744153435e-05
-2.26751759108191e-06
-2.77471830917645e-05
-1.32802117604006e-05
-4.64254430262978e-05
-4.88448440641449e-06
-4.274631365237e-05
-1.33734618858902e-05
-1.77768906922467e-05
-1.05472089938222e-05
-3.17972894212776e-05
-6.45931746154898e-06
-2.03570100819218e-05
-2.08336301905309e-05
-6.94277477275979e-06
-1.46019128248516e-05
-2.36257953136899e-05
-2.14314907519436e-05
-2.88081527583084e-05
-1.71875918147763e-05
-7.83603479779974e-06
-1.38109577143951e-05
-1.62848896757691e-05
-1.55337003903254e-05
-3.50245927578461e-05
-1.32769235410672e-05
-8.19665585519381e-06
-2.28469666179976e-05
-1.50269145293304e-05
-2.87139493497195e-05
-2.47272881960768e-06
-2.65925282984223e-05
-1.84462607163145e-05
-3.04967594908433e-05
-2.11590409920337e-05
-1.64549975046747e-05
-2.98071221333763e-05
-2.26735229120882e-05
-8.11433691055321e-06
-2.95143284612884e-05
-5.71684400717442e-06
-3.86357212965625e-05
-2.29854968439381e-05
-1.44578234838673e-05
-1.45605908882441e-05
-4.92928864143461e-05
-1.70815508735417e-05
-3.32038079788037e-05
-6.1971739437003e-06
-1.27573954925632e-05
-2.72035688049118e-05
-8.02205844785082e-06
-2.06139186314376e-05
-6.92539258124244e-06
-1.66424356279733e-05
-2.83940733860243e-05
-1.74164910112351e-05
-1.59239459763959e-05
-1.36253687711521e-05
-3.25229133166235e-05
-4.57625929808758e-05
-4.10200591968897e-05
-1.35717153733383e-05
-1.64670282321902e-05
-3.09533471577726e-05
-1.45799497683662e-05
-3.53670154862677e-05
-1.43289814202772e-05
-1.7484682300249e-05
-1.60986682789954e-05
-1.34265312132582e-05
-1.25759706697559e-05
-2.76428715177606e-05
-4.16757669147829e-05
-2.8961148848387e-05
-3.61819032579931e-05
-3.03443109949046e-05
-2.70203217616651e-05
-1.86696368568796e-05
-1.96352387438947e-05
-4.96212981222895e-05
-4.86843227980996e-05
-8.54807502015418e-06
-1.17125832604507e-05
-3.16203492359631e-05
-3.02666120529896e-05
-2.48487581439195e-06
-2.67616475397015e-05
-4.41223124637082e-05
-4.24017584043358e-05
-1.9998979837795e-05
-3.30876335395441e-05
-2.01755143953152e-05
-3.64231084062627e-05
-1.93854334036398e-05
-2.93843246121352e-05
-2.41248224373105e-05
6.5845116224806e-06
-1.06910282149021e-05
-1.89996660939032e-05
-3.01776200767153e-05
-3.63778552069633e-05
-3.08313724103895e-05
-1.01978583620055e-05
-2.26025712043218e-05
-3.29666179815136e-05
-3.02767488297797e-05
-1.45120508546081e-05
-2.49231199926896e-05
-3.32132571380461e-05
-1.38323048570912e-05
-2.42337387865208e-05
-1.09021719359147e-05
-1.37345423417117e-05
-2.6408205506665e-05
-2.04224325320943e-05
-3.57434831780392e-05
-7.18250994374602e-06
-7.48653681865903e-06
5.85051816571346e-06
-9.72963971138603e-06
-1.84266072753533e-05
-2.62572095829967e-05
-2.7018022076697e-05
-2.27092329432193e-05
-1.58214961156948e-05
-1.61490832373051e-05
-2.00654809662754e-06
-2.5877869158338e-05
-1.52895267470711e-05
-1.09351933919683e-05
-6.37404527741573e-06
-3.03406304717198e-05
-2.26842753022281e-05
-4.04279982117742e-05
-2.96463651678681e-05
-2.13360114070886e-05
-2.1026778215524e-05
-2.14793882641065e-05
-2.9903004879844e-05
-1.60995016950501e-05
-2.96655935725271e-05
-4.76528231261157e-05
-4.17379561193414e-05
-1.77703695962412e-05
-2.62785952030047e-05
-3.59543125478943e-05
-2.28229670516877e-06
-1.53588380465389e-05
-2.0278172256838e-05
-1.78350951410951e-05
-3.43237445541707e-05
-3.18013612422762e-05
-2.85946793584491e-05
-2.13696664637878e-05
-2.75713705168611e-05
-3.27260919629013e-05
-3.72909968905969e-05
-3.84410349523018e-05
-3.16138828689126e-05
-1.93777742931787e-06
-2.73491607662511e-05
-3.12324694687078e-05
-2.69524046604242e-05
-1.58885287435823e-05
-3.55811037559299e-05
-2.50478620391982e-05
-1.05818305996469e-05
-1.93715898419559e-05
-2.2947518131351e-05
-3.43225633244114e-05
-3.20550268545028e-07
-2.49697103969402e-05
-1.28710439441593e-05
-2.49239657438194e-05
-3.40055885578998e-05
-2.22615787943878e-05
-2.71144012416158e-05
-1.24115840160659e-05
-1.9183381166253e-05
-4.6045254777881e-05
-7.24863553490258e-06
-1.47263904350198e-05
-3.17347046299948e-05
-1.85154634009874e-05
2.88126194732179e-06
-2.50215077306222e-05
-2.04147950246197e-05
-1.14660584455907e-05
-1.11666694483516e-05
-2.81119360839612e-05
-5.73660364171504e-06
-1.74076791521075e-05
-3.29266675336483e-07
-1.84805711956419e-05
-9.27359836475427e-06
-1.989935436858e-05
1.00029274023601e-05
-2.83118418577305e-05
-4.99884954369592e-05
-7.48708176970544e-06
5.12399886017419e-06
-3.16384065429928e-05
-2.37673179912888e-05
-3.3448390078829e-05
-2.40208631884779e-05
-1.58282740476616e-05
-2.83430493643856e-05
-2.27575704344942e-05
-1.33119741406277e-05
-4.74156268790377e-05
-1.52148408830375e-05
-2.98600380463508e-05
-2.74646129652854e-05
-1.742605181738e-05
-4.02571832343733e-05
-3.17525526897666e-05
-2.97751534551758e-05
-3.73152840725903e-05
-3.26173149092462e-06
-1.86676416243033e-05
8.22073340318614e-06
-1.62516394328538e-05
-3.18429171700782e-05
-2.46598087104796e-05
-2.92140960817548e-05
-2.93790893643576e-05
9.44170978336025e-06
-2.62405543470261e-05
-2.75168962622341e-05
-1.0787756898711e-05
-2.89629535946442e-05
-3.79002760265582e-05
-1.83375143110575e-05
-9.29220882345564e-06
-1.78285535663723e-05
-3.73287103626261e-05
-8.25586666086572e-06
-1.85765020376817e-05
-3.27515780827393e-05
-3.13566609664815e-05
-5.19078622394217e-05
-3.2207100652759e-07
-8.11065680576852e-06
-2.39877972636891e-05
-2.24912331157525e-05
4.19670746287682e-07
-8.96045097207524e-06
-8.866006079363e-07
-4.1555979754467e-05
-4.88083786124653e-05
-3.20857938020227e-05
-1.58011865434761e-05
-3.45728580165913e-05
-7.59820176529974e-07
-3.46682019899012e-05
-1.58714457567923e-05
-1.70406544962457e-05
-3.31586574098771e-05
-2.14208790394111e-05
-1.28789888670693e-05
-1.33369578542867e-05
-1.61472973400868e-05
-2.3201948602525e-05
-1.37717501974061e-06
7.55728251655373e-06
-1.72322469747874e-05
-8.78973943748956e-06
-1.8145776775197e-05
-1.19053883792117e-05
-1.99545545021047e-05
-7.84429495916651e-06
-1.99832817546504e-05
-3.73148493424205e-06
-1.10366891762249e-05
-3.06078233332167e-05
-1.86834532318154e-05
-2.34139274813727e-05
-1.91692201134516e-05
-2.9712662204908e-05
-3.13814958762297e-05
-9.13264135645612e-06
-2.3426930104432e-05
-4.27280726067338e-05
-2.30360753226425e-06
1.19242136691341e-05
-2.98524073446027e-05
-1.85295196957641e-05
2.59570877286252e-06
-4.08852622889175e-05
-1.16491914046705e-05
-9.1052498263375e-06
-1.32881306711122e-05
-2.36846585353901e-05
-1.05973525593945e-05
-2.92705183656505e-05
-2.53514127704758e-05
-5.39378554103005e-05
-2.2132928472079e-05
-1.57710697311106e-05
-3.47295503402843e-05
2.54437134898549e-07
-2.35468441280832e-05
-4.12129853218632e-06
-3.96891699680655e-05
2.22033869411035e-07
-1.06957130997614e-05
-2.65212043505982e-05
-3.80003648652259e-05
-3.65071448779609e-05
-1.87997866874829e-05
-2.44685969594882e-05
-2.05326101221032e-05
-3.17904257171584e-06
-6.92461340782214e-06
-4.55059536022867e-05
-1.82144427657871e-05
-7.22092169606924e-06
-1.37850994662898e-05
-2.35589325682291e-05
-4.15535937881772e-05
-1.40272311964206e-05
-4.00868510535981e-05
-3.78234716099734e-05
-3.64296619829878e-05
-1.83548937571917e-05
-3.92188153488927e-06
-1.88668848513945e-05
-2.94076963199874e-05
-2.82578974016681e-05
-1.08535115230153e-05
-1.68634088381282e-05
-6.15571356281086e-06
-1.40188267344925e-05
-4.04938047591511e-05
-2.18449737924589e-05
-4.2746099039022e-05
-3.56428115923672e-05
-1.85958225199326e-05
7.98545063374663e-06
-1.12121234987829e-05
-9.46428806639537e-06
-1.92039303719343e-05
1.42179172405236e-05
-1.74401986514299e-05
-1.15831622958082e-05
-8.17254279395633e-06
-1.72305441672103e-05
2.82858954941986e-07
-5.52262597939525e-06
-3.11690594944649e-05
-2.16215080442569e-05
-3.24726921648538e-05
-2.77689575592254e-05
-2.57392598448074e-05
-3.48957879806889e-05
-2.1228250139075e-05
-2.12351234730898e-05
-2.24074941771978e-05
-3.03386124926229e-05
6.74054501905901e-06
-1.77563477153992e-05
-3.82264391061263e-05
-4.1005647755585e-05
-3.84663790317534e-05
-3.0933275904832e-05
-2.12654393175087e-05
-4.85857653667118e-06
-1.92059380842661e-05
-9.64463142425792e-06
-2.83102392327983e-05
-4.78018530700957e-05
-2.51975387344951e-05
-1.61188602096824e-05
-1.56680611642963e-05
-3.35653642237955e-05
-3.31422802790784e-06
-1.76038637109411e-05
-2.91868347307089e-05
-1.9217406299399e-05
-3.84607534377281e-05
-1.47806787665455e-05
-3.79383150583601e-05
-1.7221032817934e-05
-1.69043864716332e-05
-1.10920121934619e-05
-2.56680993331619e-05
-4.10478878131013e-06
-2.05781329230531e-05
-3.29650763318028e-05
-2.61291728981815e-05
-3.61625326359388e-05
-1.75569251561737e-05
-2.36307744394457e-05
-2.98038838243745e-05
-1.33157575303046e-05
-1.72218710536561e-05
-3.32725367601957e-05
-5.8784675649838e-06
-1.93798035873334e-05
-1.91429300309836e-05
-3.48740788229132e-05
-2.00684195421612e-05
-2.8881928578503e-05
-6.33781208442197e-06
-1.07114772726188e-05
-2.55331071360732e-05
-3.78334097486793e-05
-2.09462509909716e-05
-4.67045971561442e-05
-3.3640428066032e-05
-1.74187974027585e-05
-2.60330378423534e-05
-3.65636785029172e-06
-2.00311756411257e-05
-3.23115634595259e-05
-2.83491317436576e-06
-3.61249762834618e-05
-2.58927072894697e-05
-2.55312700616888e-05
-3.87885077558734e-05
-1.22023237907968e-05
-1.21115051823222e-05
-2.41386422509812e-05
-1.87721539210921e-05
-4.0924254355126e-06
-2.15215923293795e-05
-2.14893283203208e-05
-1.68774778301708e-05
-2.49178972545339e-05
-1.57834022999598e-05
-2.75291258075803e-05
-4.45403952751083e-05
-1.04060351453964e-05
-2.46133354373188e-05
-2.28745764210823e-05
-2.17391494372161e-05
-1.91203380188041e-05
-3.47797852029194e-05
-1.79260902429164e-05
6.70097588261506e-07
3.98946877233291e-06
-1.34225012578072e-05
-3.86608723502226e-05
-3.17410452399135e-05
-2.28213875818996e-05
-2.76261814056746e-05
-2.245879275246e-05
-2.79672626426605e-05
-7.25235965668848e-06
-1.82674904443488e-05
3.08055517131059e-06
-3.40981788935124e-05
-2.75872636572578e-05
-3.13349377347669e-05
-2.19621187533713e-05
-1.10378751047406e-05
-2.75449452283821e-05
-3.10462877888113e-05
-3.09645627046072e-05
-2.91908736223456e-05
-3.32811870100316e-05
-2.1468833276082e-05
-2.60851744755482e-05
-2.50577849043446e-05
-2.06398912597405e-05
-7.97021316497022e-06
-3.09345530381722e-05
-1.52189397606075e-05
-2.12489362447138e-05
1.63620153916972e-06
-1.28379506442163e-05
-8.0151728573519e-06
-3.289304373512e-05
-1.41763292148284e-05
-2.15715326043575e-05
-3.49235928324862e-05
-2.35539578850807e-05
-2.38392249306336e-05
5.87829115090081e-07
-4.33445450728691e-05
-3.3956425542953e-05
-1.72863548559252e-05
-3.53728197110588e-05
-1.04630143989944e-05
-1.09272609436051e-05
-4.08919711320201e-05
-1.48172490300065e-05
-2.87691139783532e-05
-1.61230637798438e-05
-9.25364716775756e-06
-2.6196203232125e-05
-2.04155735653839e-05
-2.985797202934e-05
-2.58120860221217e-05
-2.69236359416553e-05
-3.80330493898461e-05
-1.60102648483204e-06
-1.88778494304658e-06
-4.50473914367986e-05
-7.55198030070302e-07
1.15511832753906e-06
-7.39941200820967e-06
6.94163314784827e-06
-9.1892995541579e-06
-1.2745158085099e-05
-1.21584860179406e-05
-2.45417029052852e-05
-2.57908449466507e-05
-8.01900360545123e-06
-1.68034824945808e-05
-1.62702451938462e-05
-1.84184344152258e-05
-2.56252083014827e-05
-3.39490610137102e-05
-8.00960785167433e-06
-1.81988778586113e-05
-2.95471168657437e-05
-2.30609652486237e-05
-6.35381134208853e-06
-4.8004340635841e-06
-1.59095779200721e-05
-1.97869692733583e-05
-1.97440960545431e-05
-9.14206175550857e-06
-1.74019842836509e-05
-2.02787469043538e-05
-3.30208096843365e-05
-1.78067551133802e-05
-4.93853876747752e-06
-2.35457398372862e-05
-1.50405770025026e-05
-1.74574046246464e-05
-2.91597016647844e-06
-3.0752771778311e-05
-4.19359705954131e-05
-1.15628165834132e-05
-8.87087497889551e-06
-3.40952805522127e-05
-2.25466553220389e-05
-5.27336432261225e-05
-5.07032666984323e-05
-2.50546812240422e-05
-3.04493133291201e-05
-1.09598663051047e-05
-1.48367217543376e-05
-2.04335454552421e-05
-4.92291221270958e-05
4.81888038018344e-06
-9.19237841564835e-06
-9.20216150358315e-06
-2.52566880035624e-05
-2.78479372726153e-05
-1.30283170643887e-05
-1.21137898000021e-05
-1.66061935614326e-05
-1.3016248812967e-05
-2.14993621723991e-05
-2.94265763300708e-05
-2.72975820825492e-05
-1.96395973901489e-05
-2.53123685140124e-05
-3.27348249324354e-05
-3.37678467001756e-05
2.41072414513755e-06
-3.63829509662048e-05
-1.2976684810543e-05
-2.55769838777939e-05
-2.97351862542699e-05
-7.34271516276437e-06
-3.12379701237151e-05
-1.03802576278851e-05
-2.26648902997428e-05
-1.22630252370236e-05
-2.22406296178526e-05
-3.31786785936199e-05
-3.58226898923072e-05
-8.93917630208691e-06
-2.82675583463123e-05
-7.65447193744107e-06
-7.14362467273757e-06
-2.76828487943185e-05
3.00535215022729e-06
-1.74732221560896e-05
-3.63446787350084e-05
-2.7493029182295e-05
-3.65958993234543e-05
-3.94044557904397e-05
1.22600375338943e-05
1.65511900427638e-06
-1.95542125030119e-05
-2.20501551721019e-05
-1.97953364383458e-05
-5.35139200545082e-05
-1.02713895067521e-05
-1.76058361395439e-05
-2.56705430610761e-05
-1.07281470830864e-05
8.2414820936385e-06
-4.85908566359764e-05
-2.92061888536315e-05
-1.46361894869175e-05
-2.36899211798062e-05
-3.75178508851096e-05
-1.83771610776743e-05
-1.62526980281552e-05
-7.52335999148353e-06
-2.93868107138017e-05
-4.53461558398148e-05
-9.20112976707483e-06
-7.00163441742629e-06
-6.03537588461486e-07
-2.13604816154129e-05
-3.10491760106015e-05
-1.79181289764541e-05
-1.01685000102648e-05
-1.90077926673918e-05
-2.54497575588104e-05
-1.6946008725039e-05
-1.99278680127189e-05
-2.03533148027886e-05
-1.60216925615904e-05
-8.20644260224679e-06
-2.22661514190988e-05
-2.63275105677087e-05
-3.40888097474773e-06
-2.60301960818207e-05
-1.91047161631692e-05
-3.31671002905287e-05
-2.05279701194115e-05
-2.51730712111864e-05
-3.18122568610925e-05
-3.0845927953828e-05
6.77350797427646e-07
-2.06395151686966e-05
-7.88171938938386e-06
-2.42910877612569e-05
-2.78383439038647e-05
-3.14308542871694e-05
-3.39903129176615e-05
-4.04129302944675e-05
-2.9616413411676e-05
-1.13493307214794e-05
-8.60548435593699e-06
-1.98206208236598e-05
-5.38378315994337e-06
-3.06329994736166e-05
-1.47734249945808e-05
-4.07564159996374e-06
-1.38150153587418e-05
-4.60543005540137e-06
-4.08056452610132e-05
-5.54817098655032e-06
-3.11425340034963e-05
-2.07526989194119e-05
-2.77882414772974e-05
-2.37771900658753e-05
-6.61648913914845e-06
-2.44693362725452e-05
-8.39105078260301e-06
1.81611978541397e-07
-1.75952839037919e-05
-3.51748915508267e-05
-4.89946694963019e-06
-3.26390624743503e-05
-2.96738052331161e-05
-1.94218662571718e-05
-2.6489933056339e-05
-1.66219855382099e-05
7.56567076354149e-07
1.05572293533988e-06
-1.22892267187243e-05
-1.71235886996626e-05
-2.94467449215396e-05
-2.56886269123572e-05
-1.66909219632653e-05
-4.56021091324779e-06
-1.32466601496779e-05
-6.61076927563564e-06
-1.35528833811562e-05
-2.70610421116203e-05
-2.73233985744805e-05
-1.8432190562081e-05
-1.95371313307714e-05
-2.1044096789713e-05
-8.68307175531896e-06
-4.96435793665807e-06
-1.44152793255936e-05
-4.42734143853652e-05
-2.11178317837166e-06
-2.65333127081722e-05
-3.3599462119709e-05
-1.03279003257112e-05
-2.67694685241159e-05
-1.78225034251567e-05
-2.44962973292538e-05
-1.13019536929182e-05
-4.04686152415688e-06
-2.04854177245239e-05
-2.00584283516589e-05
-2.70467305354305e-05
-1.92888215402433e-05
-2.46390300692315e-05
-8.4073617423471e-06
-2.90544960662248e-05
-2.60798218406933e-05
-3.38846429027287e-05
-2.9265631839795e-05
-1.21208554217741e-05
-1.6426292473082e-05
-6.6223041044469e-06
-4.62594901351578e-05
-4.69785175894068e-05
-2.75392728477729e-05
-3.42940650357726e-05
-2.61784615865788e-05
-2.56432974457909e-05
-5.92972354798608e-06
-2.4063486466055e-05
-2.4540398358896e-05
-3.10737486422377e-05
-1.40900784301234e-06
-3.47819177205137e-05
-7.0045305800996e-06
-1.29621470919415e-05
-1.26957083360403e-05
-2.28665501013366e-05
-2.75712675768463e-05
-3.80981290405195e-05
-1.02364501034132e-05
-2.88192930603684e-05
-1.39548914620983e-05
-4.05110749856187e-05
-2.74157437927483e-05
-1.45644713912988e-05
-8.36340321926156e-06
-1.92654903731747e-05
-2.48642904309112e-05
-2.28978192722433e-05
-1.63452716916939e-05
-2.0166474974347e-05
-2.36200749525919e-05
-2.69757542852554e-05
-1.65661488759894e-05
-9.7112102811019e-06
-3.7455455465695e-05
-1.77148754053719e-05
-3.63215134986043e-05
-1.79016135288577e-07
-6.39120438027818e-07
-2.41363126290487e-05
-1.71822704958416e-05
-1.84650880513835e-05
-3.71275468274805e-06
-1.61140093258961e-05
-2.07714893170806e-05
-2.49317311058914e-05
-1.97108848338229e-05
-4.61876242097694e-05
-1.65203900030364e-05
-1.30806712559401e-05
-1.02115033975883e-05
8.3044351749599e-06
-2.93510059986444e-05
4.20948635767064e-06
-1.50170145563752e-05
-3.5108370108146e-05
-1.28260116299861e-05
-2.12839772382012e-05
-1.69332910039365e-05
-1.16404778039261e-05
-3.51250263682622e-05
-3.29336630283501e-05
-2.58426319826051e-05
-1.8554227868752e-05
-3.09230976308107e-05
-4.30007586571868e-05
-2.74352336217746e-05
-2.19271956716188e-05
-1.18437825274273e-05
-3.51288645933483e-05
-2.80074517729298e-05
-1.89003771116014e-05
-3.22374024230781e-05
-3.30567040263001e-05
-3.33196186168675e-05
-4.00280395624553e-05
-1.97622371369528e-05
-9.58764305628003e-07
-7.81225626535271e-06
-1.4149391234952e-05
1.05667260540117e-06
-1.11984154318999e-05
-4.40678325195928e-05
-2.33576224771118e-05
-9.1198171276395e-06
-7.44152114421006e-07
-2.65584353297052e-05
-2.66281619805141e-05
-2.99897589062612e-05
-2.72314497511548e-05
-1.46686601627739e-05
-1.36591624095351e-05
-4.32202123330984e-05
-3.66587588342456e-05
-1.52609913425811e-05
-2.05705007328902e-05
-1.56332548443342e-05
-2.94540042804346e-05
-5.42389204976567e-05
-2.18471656731405e-05
-1.96972183844734e-05
-3.66752196691856e-05
-1.83970349073365e-05
-5.10604325817078e-05
-3.11691994019933e-05
-1.27207258555531e-05
-3.35446838789698e-05
-5.17555235535211e-06
-2.55352427122641e-05
-3.29029807057168e-05
-1.55939551238341e-05
-3.07874299389478e-05
-1.68658351153082e-05
-8.26493292893846e-06
-6.91351941151983e-06
-5.88737118500432e-05
-3.84487177696824e-05
-5.50455913333321e-07
-1.33956177314444e-05
-2.16114331949248e-05
-2.74494510205371e-05
-9.32414486032349e-06
-4.53229798251018e-06
-2.10140302293961e-05
-2.88153913847253e-05
-3.57722648307844e-05
-5.1224817316191e-06
2.16340521775385e-06
-1.63761344855741e-05
-7.37166565486971e-06
-1.02224879884297e-05
-1.86560550226967e-05
-1.22393296421188e-05
-2.38267924452298e-05
-2.72843956615708e-05
-2.15333306831567e-05
-2.98257400093602e-05
-3.19603192409916e-05
-3.01473964496823e-05
-3.32958149346759e-06
-3.55865378357351e-05
-1.32724549741109e-05
-3.49386812581574e-05
-2.02683878346923e-05
-1.15744273180373e-05
-1.71237677726424e-05
-1.59617445359208e-05
-2.23242171381745e-05
-3.02742832134027e-05
-1.62147924395697e-05
-2.14242145045536e-05
-1.84358756060327e-05
-7.83596152095458e-07
-2.86094658947988e-05
-2.0986598099073e-05
-3.46555228597611e-05
-9.49997640785912e-06
-3.33687343845442e-05
-4.26517546358783e-05
-2.46284002403793e-05
-8.10842726866827e-06
-1.93441891880413e-05
-3.93048626678453e-05
1.03475760498495e-06
-2.50955153143815e-05
-1.75762350794193e-05
-2.81211207268541e-05
-1.22451654269882e-05
-2.66330332360204e-05
-1.61149899776629e-05
-4.12249182164238e-05
-2.88603716054197e-05
-1.09714924305749e-05
-6.8568223151636e-06
-2.99558335939435e-05
-4.43988567601983e-05
-9.90814742648049e-06
-2.55918769509131e-05
-8.36905430368985e-06
-1.01098676348282e-05
-2.04048095635772e-05
-3.03166266181963e-05
-6.17051734827745e-06
-4.15546213654839e-06
-3.91674736464609e-07
2.5871367660111e-06
-2.31839515466874e-05
-1.13249217400311e-05
-1.58159616795908e-05
-3.53839018748296e-05
-3.00739393636735e-06
-1.82662720565617e-06
-2.06497016342579e-05
-2.87324398812518e-05
-2.47318308185077e-05
-1.41258942674043e-05
-2.75082274830177e-05
-3.22086147812325e-05
-3.66903712198126e-06
-1.72754204270463e-05
-1.02052979379904e-05
-9.55374872901787e-06
-2.63400932818764e-05
-3.31356486241626e-05
-4.4803267939496e-05
-1.01165508187358e-05
-2.10113521265815e-05
-1.9431093892354e-05
-2.58850198355879e-05
2.01559129815837e-06
-9.78927540301879e-06
-2.68566976557104e-05
-3.34906074878409e-05
-1.48647043859368e-05
-4.10847106634511e-05
-1.75315644068093e-05
-1.79597883363842e-05
-4.31248029213108e-05
-1.45255132601219e-05
-2.40799996765304e-05
-3.07781713252562e-05
-2.76631826105881e-05
-1.32667674392092e-05
-2.81943355587237e-05
-1.30395291719273e-05
-5.65909020158053e-06
-3.61495626844068e-05
-2.14292219396473e-05
-1.29507472136644e-05
-2.87407986759932e-05
-2.64101443715263e-05
-8.6355771734253e-06
-7.04337415238189e-06
-1.6692978117412e-05
9.55366539283299e-06
-1.66938082691169e-05
-1.65563161376666e-05
-2.72340365378431e-05
-1.84666287029208e-05
-3.13124956695424e-05
-4.26549640341534e-05
-1.61273522349922e-05
-3.58703258936621e-05
-2.13509962620862e-05
-3.53529553005473e-05
-2.49300188354633e-05
-1.56345499042924e-05
-1.6408355581384e-06
-2.01274157791286e-05
-2.49274828655068e-05
-4.81423543009448e-05
-1.79323285830542e-05
-2.57915535750357e-05
-1.18054835686787e-06
-1.45586801239814e-05
-3.03308178034467e-05
-1.53491799478484e-05
1.14329094382103e-05
-3.51992712151883e-05
-4.70693427858202e-06
7.262981241743e-06
-9.27433239721816e-06
-1.7929359978225e-05
-1.91322298676271e-05
-1.0142973278266e-05
-5.18501378202298e-06
-9.72106350762866e-07
-2.67340113964943e-05
-2.06594950606903e-05
-3.77225631611138e-05
-3.52892119975995e-05
-2.80937651296914e-05
-1.53845597411199e-05
-1.50431827608321e-05
-3.35782036496354e-05
-2.07922289995149e-05
-1.56624563524673e-05
-2.34034648170462e-05
-2.81732743450535e-05
-2.9495756567213e-05
-1.55164601813243e-05
-1.11450303840749e-05
-1.98457660112051e-05
-1.00894197364058e-05
-1.19562723787262e-05
-3.45152405686317e-05
-3.1895448590939e-06
-1.25084566734304e-05
-1.24047198104179e-05
-1.35467400275955e-05
-3.20476847488804e-05
-2.18770212057235e-05
-9.76778218398423e-06
-2.91451988817138e-05
-1.49021606656029e-05
-1.03978311807233e-05
-1.50159270458724e-05
-1.21152390880612e-05
-3.14701742070305e-05
-1.88316989202072e-05
-2.37093403938206e-05
-8.6349591722358e-06
-3.00733874625915e-05
-4.64528350817923e-05
-4.82158138046056e-05
-4.30810298928562e-05
-4.13305380179423e-05
-1.61763602778812e-05
-1.51842867823785e-05
-2.69639828356994e-05
-2.42873783695125e-05
-8.24522720957653e-06
-2.8606199535188e-05
-1.85000250471513e-05
-8.1302336988854e-06
-4.42578349375057e-06
-3.04208301642847e-05
-4.29321867256036e-05
-7.77774200442803e-06
-1.33074674347339e-05
-2.9696918806655e-05
-9.24258830105768e-06
-2.45636648554478e-05
-2.39191175099054e-05
-1.70539956118626e-05
-2.38528128067005e-05
-2.18615379782869e-05
-4.87998378190634e-06
-3.05221732112797e-05
