# Supplementary material for: Research on computational propagation and identification of mine microseismic signals based on deep learning
Source: PLoS One. 2025 Oct 22;20(10):e0334641. doi: 10.1371/journal.pone.0334641 (PMC12543183; doi:10.1371/journal.pone.0334641)
Supplement: S1 Data — (ZIP) [file pone.0334641.s001.zip › 000100500001108.xlsx_0.txt_24.txt.txt]

4.86643285471978e-06
-3.11667998457638e-05
-4.8114376106013e-06
-1.35169647867785e-05
-1.08688264014228e-05
-2.26575633868736e-06
-1.11030851356949e-05
-3.92764964505031e-06
-4.87633342460129e-06
-1.74461396799823e-05
-2.59450071959764e-05
-1.76579827264399e-05
5.07587418121667e-06
-1.16486802191397e-05
-3.34652831546888e-05
-2.53286559837461e-05
-2.185757757858e-05
-2.69397810237794e-05
-8.81828391476233e-06
-3.02481135359873e-05
-1.04704672217578e-05
-1.80961342784317e-05
-2.23948725431947e-05
-2.91947809370572e-05
-1.09455677031294e-05
-3.55729237348238e-05
-1.39458406394418e-05
-1.71783196860492e-05
-1.57125636347982e-05
-1.5442645461963e-05
-3.75466922435737e-05
-2.36255796393064e-05
-2.17434720101951e-05
-3.4775498437479e-05
-3.18142401606159e-05
-1.98042575999571e-05
-2.43866968721116e-05
-3.19744254952939e-05
-1.99605945099446e-05
-1.67392147228713e-05
-2.23532069985888e-05
-1.02610791763062e-05
-2.51546039926304e-05
-3.94354453577881e-05
-2.7452680221481e-05
-1.69069329524225e-05
-5.37723069090668e-06
-2.0837906765662e-05
-1.24882711317457e-05
-1.36644655108254e-05
-2.59585180190938e-05
-2.84438926666251e-05
-2.93590424474343e-06
-7.84910509272127e-06
-5.71418141360809e-06
-9.98409753520103e-06
-5.85575231463584e-05
-2.0486599805296e-05
-3.52933979840024e-06
-1.17956654901067e-05
-5.04116510395869e-05
-1.404006794749e-05
1.6539613376339e-06
-2.17165782610616e-05
-5.48060303073089e-06
-1.66983285665426e-05
-6.07654362289129e-06
-4.45538053474942e-05
-3.0221511511496e-05
-2.19605124122448e-05
-3.62763837419115e-05
-3.55540563072462e-05
-1.11287760324342e-05
-3.25506017407094e-05
-3.04563961364503e-05
-2.16703523801728e-06
-2.28999914536449e-05
-2.15792802706577e-05
-2.30942398707159e-05
-1.15292503011819e-05
-2.31337275898204e-06
-3.38676465684157e-05
-9.14936425908679e-06
-9.98507348324083e-06
1.74634932565824e-05
-4.18680404531307e-06
-3.6702008359774e-05
-2.99848709487908e-05
-8.78491529825726e-06
-2.20855271785546e-05
-3.28891132898547e-05
-2.56073930229307e-05
-3.08631343603363e-05
-1.72855074790811e-05
-3.07916438036952e-05
3.1030568050939e-08
-3.86808701983202e-05
-1.06040001335456e-05
-1.22909693353369e-05
-2.95022837352808e-05
-2.13154355597453e-05
-2.86248918320509e-05
-1.18896641161828e-05
-1.01564013994671e-05
-2.15662563005061e-07
-4.62159097013139e-05
-1.07389567400565e-05
-2.10517950029859e-05
-8.1759771825642e-06
-3.57467731744789e-05
-2.33799407534587e-05
-2.20208008129918e-05
-3.05170952656222e-05
-3.09531286324847e-05
6.49598229066502e-06
-7.00220753680049e-06
-3.147906269782e-05
-1.18866077794418e-05
-2.47472440472703e-05
-2.00245095047667e-05
-1.06753365735226e-05
-6.34864006403991e-05
-3.60312521804853e-05
-1.50891269089589e-05
-1.22523323037259e-05
-3.99036208575807e-06
-8.66612594967187e-06
-9.84918452574201e-06
-3.98170274659173e-05
-2.45699153977994e-05
-1.43688217561175e-05
-7.24670468534581e-06
5.14196315878066e-06
-9.1233936143435e-06
-1.04481682972502e-06
-3.28929462123456e-05
-1.75697661644142e-05
-4.57994889208052e-05
-3.13641084896646e-05
-2.32348097068478e-05
-3.06443610485469e-05
-2.21376855101457e-05
-5.39681064620849e-06
-6.93114667919798e-06
-1.39350695880648e-05
-3.15799525959964e-05
-2.573870568396e-05
-1.66856688182642e-05
-8.14775834968887e-06
-7.4619550288453e-06
-6.79114033843286e-06
-2.62476806936338e-05
-1.7307343713322e-05
-3.5348521301882e-05
-3.51880638883421e-05
-1.404014180908e-05
-2.57321608715919e-05
-2.0781785310549e-05
-4.34360245206104e-06
-1.68010497410591e-05
-8.11227261862808e-08
-2.45998167553716e-05
6.61433957317207e-07
-2.67508067773967e-05
-1.56229772548631e-05
-2.49781414269147e-05
-1.47363524937325e-05
-1.4890614985914e-05
-4.32408976320476e-05
-1.89863661001179e-05
-1.52317078438989e-05
5.77791998616307e-06
-7.97810750594293e-06
-2.43918183297123e-05
-6.00711033491447e-05
-1.67197456423454e-05
-2.38239770056293e-05
-1.2041243224775e-06
-2.13826272194885e-05
-1.16939556089867e-05
-9.69632386847302e-06
-1.68630623513653e-05
-1.79071367483328e-05
-1.61859484834219e-05
-3.11172540049138e-05
-4.19279355896858e-06
-3.60350189574528e-05
-1.77501741601301e-06
-4.28178640146632e-05
-2.40227529544271e-05
-1.90444759778255e-05
-5.10858468115502e-05
-2.99992812262509e-05
-1.67030365262343e-05
-1.79151160418553e-05
-3.65004054741876e-05
-3.43183608500033e-05
-7.21179815936891e-06
-3.31218941961917e-05
-1.53790428463841e-05
-3.60861148158441e-05
-1.69666689600728e-05
-1.99351821828687e-05
-1.13513321427139e-05
-2.20457870813928e-05
-2.87010718243974e-05
-1.62726502616573e-05
-2.10740488438591e-05
-2.16179579897912e-05
-4.3630963804271e-05
-1.59160094069868e-05
-1.83713263999337e-05
-1.63969300804151e-05
-1.14322508914136e-05
-1.66498014107829e-05
-1.8280060204304e-05
-2.02057526068937e-05
-3.63936245139133e-05
-8.14739186159365e-06
-1.66703156675523e-05
-2.91460480869406e-05
-1.60136403192082e-05
-2.98856455461814e-05
-2.99539901660493e-05
-1.05985638645564e-05
-1.3325693477184e-05
-2.96234990018183e-05
-2.04330293150805e-05
-1.04551666712841e-05
-2.73311865908515e-05
-5.77826908720943e-05
5.12606973253523e-06
-1.20014313242404e-05
-2.26112852899864e-05
-1.6252397986044e-05
-1.40779310983638e-05
4.98810065007022e-06
-2.34220905823386e-05
-2.9663808664306e-05
-2.21055078427644e-05
-1.11161456281062e-05
-1.55138538152828e-05
-1.93420628233404e-05
-1.18330900225503e-05
-1.51323069813509e-05
-3.31639072400082e-05
-3.88449473781749e-05
-1.52199645846232e-05
-1.09857770882401e-05
-4.22233489142227e-05
-2.27985496787947e-05
-3.86679198631063e-05
-2.08213252333745e-05
-2.04941335445727e-05
-1.39809828578889e-05
-4.29390822276318e-05
-3.34550798192389e-05
-2.07775324737178e-05
-6.23961491630482e-06
-4.18592072606241e-05
-2.52350748272218e-05
-1.70552668984048e-05
-3.38460360936261e-05
-2.29988277579393e-05
-1.05750234672358e-05
-1.45387686527487e-05
-7.60648074753388e-06
-1.43370987808577e-05
-7.0665091052152e-06
-2.17404627975121e-05
-2.18267267450133e-05
-2.04219284390427e-05
-1.94543915554164e-05
-2.24079859204218e-05
-2.69055055134273e-05
-4.26624559925271e-05
-4.26050771541148e-05
-1.55881265958007e-05
-6.21396448602364e-06
-2.91798055400035e-05
-3.36164670225721e-05
-2.35607108233194e-05
-7.09769746267847e-06
-1.55456785216381e-05
-1.54780851171737e-05
-1.19492494100404e-06
-3.61254685322282e-05
-2.82887161545068e-05
-2.03852195112038e-05
-3.71494039118774e-05
-2.12371097952357e-05
-1.35215774468455e-06
-2.96373392455146e-05
-3.1258845410684e-05
-4.96419862425436e-05
-2.38048547506383e-05
-2.81392071553325e-05
-2.76670243573612e-05
-5.39742367394355e-05
-4.35219233131951e-05
-1.82174913468934e-05
-1.86758377258005e-06
-2.9328478096819e-05
-3.49200067972722e-05
-5.18111832411297e-06
-4.3676097093552e-05
-4.32536581183388e-05
-1.72999571161399e-05
-4.2030598199554e-05
-2.56822911072753e-05
1.51777020809945e-05
-7.97020950931984e-06
-2.00499718561571e-05
-2.47528022319657e-05
-2.84869939350169e-05
-1.04580540016579e-05
-1.79525414607334e-05
-8.59203607095411e-06
-2.76504098751693e-05
-4.92811315353355e-06
-1.31020335068639e-05
-2.85553633146763e-05
-4.35583544799605e-05
-9.61494315626799e-06
-4.01759718170234e-05
-2.96111176248328e-05
-4.87704444135058e-05
-2.03284046248236e-05
-1.93911395958528e-05
-3.74733712228195e-05
-3.21209969166792e-05
-3.00073742927226e-05
-1.96495180974497e-05
-1.00001843903434e-05
-1.83424950842666e-05
-2.11665790436001e-05
-3.065135707205e-05
-3.05271995661267e-05
-1.19021369642328e-05
-1.72601396799276e-05
-4.33908066216448e-05
-5.41525556754971e-06
-2.82427924142194e-05
-2.48214199829685e-06
-3.37408385145248e-06
-1.8614766372502e-05
-2.7723658847421e-05
-2.5567273273371e-05
-3.28041189859291e-05
-1.08220108406775e-05
-2.03577490648843e-05
-2.38270524882781e-05
-3.34634434371231e-05
-8.30690463867568e-06
-1.52002020686688e-05
-9.12621439779744e-06
-1.31786429741576e-05
-1.40914574598857e-05
-3.16520210540076e-05
-2.16249165560027e-05
-2.24516372459217e-05
1.13725149089559e-05
-2.86843838360754e-05
-3.14197014625465e-05
-3.49047909573247e-05
-2.26426732058797e-05
-8.92700517754005e-06
-3.98593309965661e-05
-1.23197782191311e-05
-1.90178452640419e-05
-1.25664383517201e-05
-3.76113030933317e-05
-9.6930930752748e-06
-1.64811372036031e-05
-4.31080941720305e-05
-1.9338379260236e-05
-1.63820554648832e-05
-2.55786218563488e-05
-4.22998847605973e-05
-2.03145582087471e-05
-1.65933589643122e-05
-1.39456739198055e-06
-3.37718480074875e-05
7.82452530320114e-06
-2.57298665327293e-05
-4.1327277249087e-05
-1.43435674217083e-05
-2.71020583930731e-05
-2.85535703113676e-05
-1.09894218510284e-05
-2.07862421819752e-05
-9.39186119867456e-06
-1.39399540969467e-05
-3.81753956460687e-05
-3.21947015719586e-05
-1.22394686524404e-05
-1.00300203742697e-05
-3.10276496951765e-06
-1.71574614829766e-05
-3.50021727673472e-05
-1.74759109563394e-05
-3.84473059408832e-05
-2.57742842393821e-05
-4.09681187421459e-05
-3.49734949599839e-05
-3.54359001030411e-05
-1.70576699775295e-06
-2.46119432206961e-05
-2.64105083511761e-05
-4.43848437804099e-05
-1.08182899812711e-05
-8.73333069059602e-06
-1.54241270059579e-05
-1.30648529873171e-05
-7.59985614130072e-06
-2.25916059578946e-05
3.43680986303384e-06
-6.2073206193899e-06
-6.96242309680711e-06
-1.93664385754045e-05
-2.65959339197731e-05
-7.02780668433867e-06
-2.72572310055967e-05
5.75900251274161e-06
-2.35270682274418e-05
-2.02256769793172e-05
-9.08499990651253e-06
-3.09036486641365e-05
-3.12684072474359e-05
1.62168215845928e-06
-8.39766224482183e-06
-3.03271320273731e-05
-2.24130797959329e-05
-1.77631843968817e-05
-1.09938962213066e-05
-8.48416343374459e-06
-5.98007024654201e-06
-3.01168912400617e-05
-3.34842358592163e-06
-1.90164702015588e-05
-3.95057146627861e-05
-3.17988390453394e-05
-2.67293965549984e-05
-7.77195556514293e-06
-1.04218591266057e-05
-1.82071959743391e-05
-9.99781095605784e-06
-3.3453300018743e-05
-2.69169783384211e-05
-2.36531506594963e-05
-2.0954896746235e-05
-1.83947378926715e-05
-3.45338452289637e-05
-7.64135133110735e-06
-1.69508462950872e-05
-1.54468800409929e-05
-3.69793974912811e-05
-2.76581127047935e-05
-2.34568388511861e-05
-2.19364763550853e-05
6.8878680357437e-06
-1.83382375033913e-05
-1.75526356340672e-05
-1.85935965295629e-05
-2.15582973129891e-05
-1.48747072368431e-05
-2.1673684187312e-05
-1.19967855277133e-05
-2.14208128653468e-05
-4.09840294200485e-05
8.5722581295315e-06
7.06638396492965e-06
-3.2276323071574e-05
-4.9085705607259e-06
-2.76339180191658e-05
-8.09772238308334e-06
-1.89877411881768e-05
-2.27475520216162e-05
-3.20129992765021e-06
-1.45460073312013e-05
-3.54821313137194e-06
-2.60977232929064e-05
-1.70700898794944e-05
-5.83935651039441e-06
-2.23725125971336e-05
-7.67921468909794e-06
-3.86248362129925e-05
-5.82644228934358e-05
-1.77997917008106e-05
-1.15335099156091e-05
-4.24520944929553e-05
-2.21585085237428e-05
-2.64178480446565e-05
-3.4430904825904e-05
-2.03648646987192e-05
-1.66495729151997e-05
-1.7413124527328e-05
-1.60575687472751e-05
-1.94236474581354e-05
-4.47885934305303e-05
-1.88363422673933e-05
-1.67225688058196e-05
-1.89013308162477e-05
-3.91809806639858e-05
-2.15583524250725e-05
-3.03119872752266e-05
-1.02768132472055e-05
-1.44469516342845e-05
-2.61715555101712e-05
-2.12901710264398e-05
-2.06518466374752e-05
-2.87220188335109e-05
-9.18484885763465e-06
-2.2902792277442e-05
-2.95886183129107e-05
-2.59085592747693e-05
-4.03525191060908e-05
-2.08416902611785e-05
-9.70543053349332e-06
-3.42736094121342e-05
-2.35605832801782e-05
-1.74369030999462e-05
-1.80305262396397e-05
-2.80988459145759e-05
-2.50846416915368e-05
-1.19940565581975e-05
-2.70682949337704e-05
-3.05230510599429e-05
-3.37393402050361e-05
-1.44999809132555e-05
-2.01377630636242e-05
-1.41245877101247e-05
-2.51111817666538e-05
-3.94121726890709e-06
-1.66774574603758e-05
-1.67262965475873e-05
-1.86415743717153e-05
-8.1821814817369e-06
-5.59655369939865e-07
-2.4469689724833e-05
-1.95218403546236e-05
-2.8009915523264e-05
-3.19551964812874e-05
-1.74755334869518e-05
-1.91216216449164e-05
-1.61082002127551e-05
1.08548067534288e-07
-1.55967643593511e-05
-4.10530939282571e-05
-1.32005811175927e-05
1.51437083262261e-06
-1.07655978496326e-05
-1.72744330009704e-05
-1.52837945694746e-05
-1.11200806062841e-05
-1.68056141235103e-05
-7.58966744009091e-06
-2.30868325752543e-05
-1.19563608511196e-05
-2.20133683474338e-05
-8.86781207162087e-06
-7.77423120095434e-06
-3.10308628043927e-05
-1.59920799658729e-05
-1.6645802828184e-05
-2.92765418876616e-05
-1.56291435011495e-05
-2.02126624006341e-05
-2.68083034592055e-05
-1.75436226536871e-07
-1.10144487873042e-05
-4.27709107875305e-05
-1.36006717576315e-05
-3.24229990849921e-05
-2.94092494888128e-05
-2.29341126556498e-05
-2.36247025730838e-05
-4.84086374128086e-05
-2.77522119522952e-05
-2.00046193738708e-05
-3.56988279832813e-05
-9.55209923091327e-06
-2.58120369800622e-05
-1.21067501940484e-05
-1.95176854247692e-05
-1.68740606160719e-05
-1.12959169385294e-05
-3.4156367548279e-05
-2.97266569396046e-05
4.30840976637502e-06
-2.83380548037112e-05
-3.88643037239234e-06
-2.33649088548194e-05
-2.58260034920267e-05
-4.96933161969025e-06
-2.88927646012313e-05
-4.16633060024916e-05
-1.6959054200994e-05
-3.01473820520515e-05
-2.20790357101068e-05
-2.82992601530593e-05
-3.51626997437447e-05
-3.09909633517387e-05
-2.35560144360583e-05
-2.77198524749458e-05
-2.89642810525278e-05
-1.78746370236898e-05
-7.62979563402117e-06
-1.3469313819131e-05
-3.44938691642992e-05
-1.4959204891213e-05
-1.97652408861565e-05
-2.5261712310048e-05
-3.90626709525808e-05
-2.40768844511301e-05
-2.6897208547495e-05
-2.16158006873391e-05
-3.35168096109061e-05
-1.30764277393046e-05
-9.36043611346264e-06
-1.05406457965993e-05
-3.05078451951218e-05
-1.8064300693809e-05
-1.25620890185973e-05
-1.70718327013552e-05
-2.24519410873889e-05
8.53793829745995e-06
-5.37375183460199e-06
-7.01097225256174e-06
-2.49503586018975e-06
-1.5436764932955e-05
-1.7757199192548e-06
-1.1893985344643e-05
-1.94522726678752e-05
-1.80884731305646e-05
-1.48679784671605e-05
-8.23694986975985e-06
-2.16472733410308e-05
-1.46429794997343e-05
-2.58044356230125e-05
-3.40818204108432e-05
-2.81617206234564e-05
-1.36927923264305e-05
-3.23465322377711e-05
-1.57205859998991e-05
4.90237152166347e-06
-3.69927794800312e-05
-1.55512097207775e-05
-3.02134990443364e-05
-3.92329963629375e-05
-8.34111236538349e-06
-2.75829811360127e-05
-1.9403708139845e-05
-2.7449877515529e-05
-2.54117770918642e-05
-2.99757212685249e-06
-1.40740353898158e-05
-1.79930033049924e-05
-2.74207695042955e-05
-7.14736984130287e-06
-2.43781619363606e-05
-5.31428748763932e-07
-5.61173274853358e-06
-8.8415188955733e-06
-2.91992863042257e-05
-1.05047491569479e-05
-2.9616227585346e-05
-5.04222500217268e-06
-8.43921417772402e-06
-5.88683807798257e-05
-2.67653139317437e-05
-1.9612744541684e-05
-2.84181728022428e-05
-3.72834945628968e-05
-1.8806845283841e-05
-2.00222420194933e-06
-9.97356363312749e-06
-2.88523415769256e-05
-2.60681015172376e-05
-1.80076725828779e-05
-3.90210926588634e-05
-2.42065136569753e-05
-1.52614357739128e-05
-4.10910592613924e-05
-2.99927049467172e-05
-1.84069831698665e-05
-1.93603723800569e-05
-1.2573607611241e-05
-7.73641296188261e-06
-1.44952505539198e-05
1.06172129341724e-06
-2.46856304620116e-05
-2.39592804862939e-05
-4.26478494276264e-05
-1.3778141521259e-05
-3.02514092524901e-05
-2.64340435165767e-05
-1.81546505309816e-05
-3.49151574669255e-05
-1.33220887204482e-05
-3.72165024756807e-05
-5.68637660819985e-06
-2.43719379640298e-05
-1.4060119437433e-05
-2.48946698136655e-05
-2.74891343389561e-05
-3.57344676371397e-05
-3.1774033273968e-05
-1.62365803627656e-05
-3.43027028602769e-05
-2.76316568112034e-05
-2.11086549147551e-05
-2.72807174326318e-05
-1.93492045003229e-05
-1.36632101923571e-05
7.21531572655633e-06
-3.23497428409493e-05
-2.20192776922607e-05
-1.42787428943853e-05
-4.17833749986677e-05
-5.68202870472678e-06
-2.54872762304277e-05
-1.34095418934358e-05
-1.42620492368709e-05
-1.63600664462601e-05
-1.40620999410103e-05
-2.19132836299716e-05
-2.76139512628951e-05
-2.87500366306564e-05
-2.90194072210553e-05
-3.50860500448149e-05
-2.40395241403924e-05
-2.44644403659142e-05
-2.54099338206141e-05
-2.61505657132398e-05
-4.36896646615311e-05
4.54968374938423e-06
-2.89857337782574e-05
-2.76415442268081e-05
-4.35652012002515e-05
-1.75596011923723e-05
-2.58405801479989e-05
-3.57953133669328e-05
-3.11084799134808e-05
7.67407915904614e-06
-9.63069738776169e-06
-1.9903154764267e-05
-4.01170911209371e-05
-3.28860430849665e-05
-2.21995409468666e-05
-4.13712547749547e-05
-1.46892972747781e-05
-2.08384901341095e-05
-2.94694511445667e-05
-3.87700322328909e-05
-2.54783747580364e-05
-3.01052321079285e-05
-2.10929126311584e-05
-2.59471235008378e-05
-2.63042057680056e-05
-2.67963430891782e-05
-2.92820005857766e-05
-1.49277266762852e-05
-3.58597499667174e-05
-5.68701755810574e-05
-9.06984345678751e-06
-3.44219788923994e-05
-5.70812406640824e-06
-3.50280882123204e-05
-1.13158695273725e-05
-5.29835774216693e-06
-1.90337600857336e-05
-1.430307317788e-05
-5.12098461587303e-05
-2.01486143643912e-05
-3.68220664524243e-05
-2.26721364476118e-05
-1.52681582834897e-05
-1.18627410281351e-06
-3.17088405389901e-05
-1.53632245816258e-05
-2.34478026133822e-05
-1.45691770433673e-05
-2.3473266491235e-05
-5.85906284956924e-06
-2.62090699026031e-05
-2.95893046531247e-05
-1.81764229672036e-05
4.32860336793686e-06
-2.59110490491845e-05
-5.73611381460622e-06
-2.53736338988151e-05
-8.09161438571397e-06
-2.41765623972055e-05
-1.03310680677301e-05
-9.39963726100112e-06
-7.33979052525256e-06
-3.16487274182761e-06
-2.39121392061091e-05
-1.34381940800529e-05
-2.89624204510765e-06
-3.29834861946485e-05
-8.36910689754202e-06
-1.04280690905046e-05
-1.71320798392685e-05
-1.85784733509618e-05
-3.2303926540707e-05
1.04897063393008e-05
-1.87933459535921e-05
2.90370496778672e-06
-2.54218774008457e-05
-2.39340526414959e-05
-1.84243753155696e-06
-3.07302122339077e-05
-2.39678318708498e-05
-4.40543050330914e-05
-2.79052499413078e-05
-2.87702545993006e-05
-1.28915653099194e-05
-2.4397454974394e-05
-9.57280072083435e-06
-7.30270919679723e-06
-4.54213922545429e-06
-8.71757916638261e-06
-2.19363941970505e-05
-1.35254114368453e-05
-1.91927519237252e-05
-2.96831440469216e-05
-1.79095140679355e-05
-3.45137657550876e-06
-2.46811818851114e-05
-2.68734347810378e-05
-9.15484244217609e-06
-3.24817130757003e-05
-4.6903508729017e-05
-2.10903255578601e-05
-4.05793036445076e-05
-2.28033179893788e-05
-3.59102755800336e-06
-4.93927048199024e-05
-2.77534557377142e-05
-2.6831882638348e-05
-2.26763465411037e-05
-5.72022878397287e-05
-3.22791588553502e-06
-5.01314602427946e-05
-2.59904413685564e-05
-1.12884151184418e-05
-1.74775437432654e-05
-2.21697722005614e-05
-3.17608394622828e-05
-7.33134777925412e-06
-1.51168545742373e-05
-2.6578215071232e-05
-4.35037481354246e-05
-2.35084366472917e-05
-2.7050599443555e-05
-1.48362664231439e-05
-3.03902558826503e-05
-3.5519249267925e-05
-1.56952066390157e-05
-2.09365755492956e-05
-4.14938015093595e-05
-3.98290825556129e-05
-2.55694672823317e-05
-3.634619937894e-06
-1.48486398832196e-05
-1.35471773181065e-05
-1.24024451964355e-05
-3.29966749757714e-05
-3.04173954917571e-05
-2.1160573498998e-05
-2.23049842034053e-05
-1.6557744656789e-05
-1.96207544888453e-05
-2.70646745180517e-05
-4.06535480955083e-05
-3.52403262285213e-05
8.43539914512704e-06
-1.94966564239103e-05
1.03302453367541e-06
-2.16851289731843e-05
-4.13308396426393e-06
-2.27949963758465e-05
-3.01115367751059e-05
-3.31869426586663e-06
-2.05201022406683e-05
-2.16344114380548e-05
-4.58333579471193e-05
-4.41828958075969e-06
-2.04163062287395e-05
-3.92425770034624e-05
-5.8541548916737e-06
-2.22193536972289e-05
-3.62192931013255e-05
-2.9960466670459e-05
-4.22872798829553e-05
2.11161747855085e-06
-1.39021137793025e-05
-2.71995484687402e-05
-3.92582530602596e-06
-1.38317724382287e-05
-3.3538214444357e-05
-3.03663458689294e-05
-2.1198656806716e-05
-1.55908394008018e-05
-1.95628945120368e-06
-3.36414669599544e-05
-3.45007547478755e-05
-5.76084314400476e-05
-1.33461680701107e-05
-2.91639442366492e-05
-2.14059859151439e-05
-7.03193497581557e-07
-1.50012133703208e-05
-6.77268554960348e-06
-1.24896720934473e-05
-3.82152468501544e-05
-3.28061553510416e-05
-1.40510376696926e-06
-1.08506318054396e-05
-2.16979604962104e-05
-1.17927942923555e-05
-1.7517173548605e-05
-2.45564931824928e-05
-2.03740983537617e-05
-1.99216145002221e-05
-1.55984756073092e-05
-2.94082424262014e-05
-2.30810700342876e-05
-3.46368066050858e-05
-3.95231276310204e-05
-1.49200856831455e-05
-2.87834648859849e-06
-3.02003348075585e-06
-3.95255483433897e-05
-1.43023951665436e-05
-1.45938197187771e-05
-1.55241093392052e-05
-8.89201328008424e-06
-2.55679385905514e-05
-2.87955954680994e-05
-3.08602706741078e-05
-2.26123021987694e-05
-1.37838623282113e-05
-3.73611212830292e-05
-2.32371822168888e-05
-1.29381567095131e-05
-2.64480041398105e-05
-1.86826502512234e-05
-7.08924604121501e-06
-1.8912217751336e-05
-1.58956190777914e-05
-3.66069587841273e-05
-1.77030207090279e-05
6.65020960546986e-07
-1.56684658965492e-05
-5.87157646392267e-06
-4.52271327335652e-06
-2.15434463722068e-05
-2.89540951148924e-05
-1.88105546421217e-05
-8.1838618358487e-06
-1.32719909533683e-05
-4.9379960362026e-05
-5.14909847695233e-05
-2.58052946706046e-05
-4.52368248467e-05
-1.96843566952424e-05
-3.76669629188052e-05
-4.08455174820559e-05
-3.11493556401881e-05
-1.8762523125969e-05
-2.84554402803334e-05
-3.53464881916604e-05
-3.54485077498243e-05
-2.22073509151326e-05
-1.00702234611459e-05
-2.62408682756662e-05
-2.05764520713127e-05
-2.62157906891001e-05
-1.6371009682208e-05
-3.4307822511336e-05
-3.09369414097607e-05
-5.45309875074244e-06
2.640227102267e-06
-8.0484216487258e-06
-2.83524201166766e-05
-2.59643389819782e-05
-3.49232155517321e-05
-2.54032929589601e-05
-6.58576003524559e-06
-3.71644568925516e-05
-4.26302850301605e-05
-1.28149601594414e-05
-2.73363822720395e-05
-1.61392228031399e-05
-1.50618386900286e-05
-1.31646313087693e-06
-6.19420117896479e-06
-3.05420850202461e-05
-1.1218149328078e-05
-8.65079923562033e-06
-3.84552621492442e-05
-2.30845752809259e-05
-1.30580549476869e-05
-2.24703293525028e-05
-7.32365590751677e-06
-2.55578235465844e-06
-3.63526102734681e-05
-3.84403173527898e-06
-2.151335175596e-05
-4.80193921650575e-05
-2.05529152101112e-05
-3.1033094228346e-05
-3.45852185598398e-05
-3.52618281305947e-05
-1.83595748918919e-05
-3.4748457942611e-05
-2.88001080409122e-05
-1.7090505347395e-05
-1.53169463259127e-05
-2.30917043423144e-05
-8.01760802755529e-06
-2.39773861795839e-05
-2.6517939213287e-05
-2.47067679582571e-05
-1.9943401189869e-05
-2.88385301368719e-05
-3.81748585173181e-06
-1.22462999031323e-05
1.7192881115915e-05
-2.97572660346327e-05
-2.39217208375211e-05
-2.72156554213799e-05
-1.52212053416757e-05
-1.87163077846061e-05
-2.31819497144604e-05
-1.73284645096715e-05
-2.15109505144603e-05
-3.60865554473175e-06
-4.21944852538958e-06
-2.39011793278742e-05
-2.52469654759926e-05
-3.53453139845053e-05
-3.31640679826088e-05
-8.14362493343279e-06
-1.44225043498756e-05
-8.64123364620304e-06
-3.04898763429989e-05
-2.77057904572766e-05
-2.13504421549981e-05
-4.10974768492468e-05
-1.46683559954622e-05
-1.4708075372745e-05
-6.70142672741599e-06
-1.8836176021981e-05
-2.48751138048285e-05
-2.70428242671833e-05
-2.90186103350783e-05
-1.3266391102622e-05
-3.41201337766386e-05
-1.33901562200632e-05
-2.41230701175116e-05
-2.34974945845245e-05
-2.30225735713469e-05
-1.05773785224128e-05
-2.78555724682418e-05
-2.83373332928625e-05
-4.43121547226674e-05
-3.07829127752074e-05
-2.99140965909377e-05
-7.68682328303595e-06
-1.66759954789576e-05
-1.79174746567731e-05
-3.47293720844238e-05
-2.41062197350354e-05
5.17007332311177e-06
5.89267267816891e-07
-1.35089774021344e-05
-3.82732788853712e-05
-1.00250061990592e-05
-2.30490331200393e-05
-2.70136271799737e-05
-1.87018283189379e-05
-3.2956497560244e-05
-3.41840692061634e-06
-2.53891888778851e-05
-1.43061916547919e-05
-2.41720441435993e-05
-3.57806162760229e-05
-1.91092259946849e-05
-1.41902603492904e-05
-1.80056630811117e-05
-1.77707271212458e-06
-2.97847278138494e-05
-3.83509032865161e-05
-1.48291392486348e-05
-5.84848134984701e-07
-1.26754200386446e-05
-1.28554801632101e-05
-1.58724736493392e-05
-1.86109611785372e-05
-2.22892769103711e-05
-2.89205966999634e-05
-2.92198510824453e-05
-2.25675751322916e-05
-3.96570649780693e-06
-2.60373954892177e-05
-2.1477115997799e-05
-3.66031458213168e-05
-4.46101124712794e-05
-1.52413429618107e-05
-2.4489767931869e-05
-2.27564957064582e-05
-3.47621394173675e-06
-2.6102448729634e-05
-1.80596105339807e-05
-3.31053006270678e-05
-6.26961714685467e-06
-1.79492809841433e-05
6.29144297960293e-06
-2.10938385979583e-05
-1.3289759261586e-05
-2.20067313176773e-05
-2.12480077473533e-05
-1.24068261361196e-05
-3.02456340179939e-05
-2.39626302665738e-05
-1.04562191579956e-05
-1.25333802883165e-05
-3.22521632943773e-05
-1.61016908955339e-05
-3.31933727814923e-05
-3.9602715074821e-05
-8.91469575269955e-06
-3.29359095171501e-05
-4.36220683239348e-05
-1.6592222043903e-05
-5.74963136597967e-06
-3.20987921092324e-05
-2.67776105695691e-05
3.65725721798518e-06
-1.40737492625533e-05
-1.56834193227402e-05
-2.28311005957052e-05
-6.63605377101123e-06
-2.58236288866822e-05
-2.37139973203143e-05
-2.02994285871613e-05
-1.1305864355468e-05
-1.46956161570641e-05
-4.00677785083299e-05
-5.09716522451247e-05
-1.11279013398802e-05
-3.18163546108141e-05
-1.19355917514576e-05
-8.70294641258702e-06
-4.0463598755829e-05
-1.41591282140243e-05
-1.88442144987481e-05
-1.13542616931144e-05
-1.94800159400377e-05
-6.5157323446852e-07
-3.06819209598755e-05
-7.92960594957865e-06
-7.8738225439429e-06
-2.95671941310627e-05
-2.3553489280676e-05
-3.93811621097842e-05
-3.24491929336318e-05
-2.13839669747566e-06
1.34591500128716e-05
-3.60080708931389e-05
-2.8324581653631e-05
-4.07129529751004e-05
-2.5025627651998e-05
-2.324761668418e-05
-1.59057723882472e-05
-1.45500225380048e-05
-1.99064487752955e-05
-2.4631532765199e-05
-1.07748679037587e-05
-2.85349770104966e-05
-1.20052655049126e-05
-2.47572168916813e-05
-2.15873250727266e-05
-1.80869134862635e-05
-2.97773805259628e-05
-3.37849664302637e-05
-2.52422410875059e-05
-3.51616175941007e-05
-1.35241162591099e-05
-1.58867745699861e-05
-2.77299724901453e-05
-3.00834229530739e-05
-3.49428157090317e-05
-1.97559575312173e-05
-3.54365330662802e-05
-3.35823554274623e-05
-1.25316556907491e-05
-4.97926941059343e-06
-4.60833189989561e-05
-2.32626948049985e-05
-2.85059101513349e-05
-1.03225276130785e-06
-2.73279460850964e-05
-4.14679198351395e-05
-2.91280762427168e-05
-9.51936967871637e-06
-3.1119976099596e-05
2.36151602924437e-07
-2.02891058989571e-05
-3.3805666175771e-05
-1.21023750415352e-05
-3.71018624268724e-05
-2.98600553887633e-05
-9.06989631142903e-06
-6.05656763217869e-06
-2.41664357284713e-05
-9.94410988393597e-06
-2.65891441325129e-05
-3.4217356407579e-05
-2.74210945310501e-05
-9.03918570970752e-06
-5.80969311340135e-05
-2.30492831125156e-05
-1.37571246781804e-05
-4.23842614951557e-06
-2.62476314610856e-05
-2.30598504252792e-05
-2.99207925414473e-05
-1.91524848853502e-05
-7.06647299137859e-06
-2.54843608713601e-05
-3.49446704983875e-05
-4.01603308833546e-05
-2.61601146270134e-05
-1.81999686100344e-05
-6.03799516532597e-06
-2.32467414595074e-05
-2.81369628732338e-05
-4.15510722297003e-05
-1.07841377939041e-05
-2.40812315384465e-05
-2.72004689355374e-05
-1.96569198489893e-05
-4.996631834644e-05
-1.34967431624139e-05
-2.55907925190671e-05
-4.0002396512214e-05
-1.69107110463711e-05
-2.37186909704346e-05
-2.43171224329567e-05
-8.13256085620918e-06
-1.01785527120807e-05
-1.11163583960822e-06
-2.5617192130458e-05
-9.49760241819856e-06
-1.08142813014788e-05
-2.28765123549593e-05
-1.53586829716249e-05
-1.31575699829922e-05
-1.72549403216034e-05
-2.70072587946654e-05
-2.55071077004301e-05
2.60677359241177e-06
-7.4789306371531e-06
-1.88223136715874e-05
-2.99270309946001e-05
-1.79604120398482e-05
-2.001387177574e-06
-2.53033170446621e-05
-3.18142833799009e-05
-1.53289919553634e-05
-1.49104166110257e-06
-4.00064473860832e-05
-3.47267888913496e-05
-1.74506998844096e-05
-3.37869958669482e-05
-1.49715108853246e-05
-3.43723776852215e-05
-1.18655378621937e-05
-1.23925511499562e-05
-3.77945200733076e-05
7.04720938356499e-06
-3.6287988396902e-05
-2.71343091115475e-05
-1.54623674569121e-05
-2.17231531049498e-05
-2.2383627008204e-05
-1.94708743999557e-05
-9.81638639126689e-06
-4.80056742506466e-06
-3.71099553684499e-05
-1.5747219667318e-05
-2.97030808767474e-05
-1.56001752011864e-05
-3.18995798860853e-05
-4.47854047763731e-05
-3.2223440786302e-05
-1.6210494861036e-05
5.57346487232684e-06
-9.44608273063369e-06
-1.38064654082572e-05
-3.0215405415529e-05
-2.68092470612668e-05
-9.0801414909035e-06
-1.60476985961206e-05
-1.72814478366661e-05
-2.644542730116e-05
-1.37069561603391e-05
-2.75916231665241e-05
-7.67410873341009e-06
-2.88124890167357e-05
-2.57002275462887e-05
-3.78280177700265e-05
-1.02646515505717e-05
-3.23040128780828e-05
-3.86163353037862e-05
-2.39123498993881e-05
-2.90121533848872e-05
-2.01940476334723e-05
-3.35844198319369e-05
-1.16324908098227e-05
-2.13190189939571e-05
-1.25167809556533e-05
-1.65671831257372e-05
-2.77765356380687e-05
-2.04377653826894e-05
-1.36624895994755e-05
-9.64064386972659e-06
-4.52132555360636e-06
-5.30907301887655e-05
-1.10148446462912e-05
-3.93313438398283e-05
-2.19322993974717e-05
-1.5595178130663e-05
-2.24070346591205e-05
-1.15645750808223e-05
-1.07781588219614e-05
-3.92156077338442e-05
-3.75243550440237e-05
-1.72678746609342e-05
-2.10848871672969e-06
-3.8032975965325e-05
-1.31614805587049e-05
-2.22677084828817e-05
-1.32384690700242e-05
-1.89145202123347e-05
-1.7393132308923e-05
-1.29124495225772e-05
-2.11307388467919e-05
-2.59740195645438e-05
-1.57940632920832e-05
-2.92685157748538e-05
-5.07898621058499e-05
-1.43429392533625e-05
-1.03207718982961e-05
-2.84517454191449e-05
-1.06346700404903e-05
-2.3182391734169e-05
-3.2189424847579e-05
-7.25567941607078e-07
-5.21457265474526e-05
-2.82768746184547e-05
-1.60215686236247e-06
-5.18941642949091e-05
-7.63036481877976e-06
-1.82011970256487e-05
8.92193657650775e-07
-5.3455996268603e-05
-2.88585543330295e-05
-2.42608463244662e-05
-2.66341387712703e-05
-4.46474177801154e-05
-2.87403802453263e-05
-1.6762216281131e-05
-2.49972050759925e-05
-9.56370076287209e-06
-2.07574821036399e-05
-2.55556896656255e-05
-2.06044956449246e-05
-1.71559022422791e-05
-2.12194844958502e-05
-2.41606742974121e-06
-2.58223106662479e-05
-1.3446150332693e-05
-1.7548911663463e-05
-2.75624120989947e-05
-3.02255658353058e-05
-1.40837741763644e-05
-1.50802901080843e-05
-4.04850847201584e-05
-2.48065620826873e-05
-2.38388011472375e-05
-2.27574540511395e-05
-3.27315760856085e-05
5.91926305996527e-06
-1.26396020249226e-05
-1.62189197928615e-05
-1.66743108271172e-05
-1.96519960344407e-05
-1.47665719509466e-05
-2.88211627832765e-05
-3.08018731310706e-05
-1.62880431147885e-05
-2.29441280631197e-05
-2.31211289974507e-05
-1.68616647176446e-05
-2.35546827368976e-05
-1.95102152315565e-05
-1.56879558896767e-05
-5.29768881069159e-05
-1.21865019921435e-05
-1.80425849588341e-05
-3.09828276895306e-05
-2.38726596173111e-05
-2.91814078300947e-05
-1.97124168544793e-05
-2.82705550715197e-05
-2.13659121655127e-05
-2.7192684422444e-05
-6.58365150614594e-06
-1.76780355048641e-05
-2.71070484293627e-05
-1.55314672035757e-05
-2.30775770056074e-05
-2.21359927657168e-05
-2.28197570003952e-06
-3.13868162716106e-05
-4.37023602529566e-06
-3.18917437676939e-05
-2.91727439553348e-06
-7.77336321649392e-06
-1.7727566407069e-05
-3.55999211612865e-05
3.19886455149681e-06
-1.04440341409551e-05
-3.65274391301768e-05
-6.47071277128567e-06
-2.68846924485415e-05
-3.0881168477242e-05
-1.82610666867242e-05
-3.97925138492493e-05
-2.63840120579836e-05
-3.17932174768446e-05
-1.24411156234113e-05
-1.1308807765922e-05
-2.71628097552917e-05
-5.73006028251067e-06
-1.55083259215129e-05
-1.27405848408151e-05
-3.04180185043974e-05
-2.17787499020121e-05
-2.44636251632012e-05
-2.44262580198907e-05
-7.39137364768256e-06
-1.87347143568962e-05
-3.2378616208578e-06
-8.80566398418488e-06
-2.88034441033438e-05
-6.80811926279067e-06
-1.70347944120025e-05
-1.389886092316e-05
-1.9937517763283e-05
-2.19909834486828e-05
-1.06148536408307e-05
-3.18893372903658e-05
-3.07605893029194e-05
-6.43125103521525e-05
-2.42119756889189e-05
-1.51404318934187e-05
-2.36756291097543e-05
-4.18242864998747e-05
-1.66157853768184e-05
-5.83504112991946e-06
-3.72996898913696e-05
-2.21438652347876e-05
-2.2990358053643e-05
-2.9077846778896e-05
3.37128125025123e-06
-4.70732152100171e-05
-1.95050196053189e-05
-2.11939166002575e-05
7.73930978050421e-06
-1.74597879227139e-05
-8.57598708990058e-06
-2.25512299659043e-05
-2.8405536928059e-05
-1.40100719352691e-05
-3.84813926718379e-05
-4.55588202689959e-06
-4.51939061454987e-06
-4.667043598683e-06
-2.60720543949341e-05
7.38571575935088e-06
-1.9080351379325e-05
-3.79424967271491e-05
-3.81781940258214e-05
-2.35503121266405e-05
-1.41771605051986e-05
-5.58409414570668e-06
-2.7214985182451e-05
5.25954582838305e-06
-4.31034670424093e-05
-1.01999070352135e-05
-1.91340785934936e-05
-3.64050394646925e-05
-2.51895374799849e-05
-4.08751445162038e-05
-1.32706740836717e-05
-4.68123652925695e-05
-1.31042534940669e-05
-2.8198233133228e-05
-9.97862525229965e-06
-3.49290643098043e-06
-6.32058994055883e-06
-1.58457281056574e-05
-1.88336209461299e-05
-2.75788915180784e-05
-3.82799374542253e-05
-2.20345915535642e-05
-2.13073423267157e-05
-2.18418807104561e-05
-3.35796479223343e-05
-1.04563899884748e-05
-2.94708719362525e-05
-2.428025024992e-05
-1.36306492809415e-05
-1.60867444566303e-05
-7.98705833538124e-06
-1.40607831068353e-05
-1.61262138969029e-05
-2.47192538834287e-05
-2.77219750510233e-05
-4.46596988718434e-07
-2.74099842242911e-05
-3.13098816417194e-05
-6.46023222036408e-06
-2.94720222155549e-05
-2.09453099933968e-05
-9.52248151381378e-06
-3.70223529398204e-05
-9.62832160337197e-06
-1.87966654992703e-05
-2.21851991671295e-05
-1.84052003076715e-05
-1.77681289515663e-05
-3.26627640182069e-05
-1.34787352671904e-05
-1.93624406760595e-05
-3.61938520338291e-05
-1.35587223894253e-05
-1.51885625266747e-05
-2.62086333730417e-05
-2.97038070726291e-05
-1.96149493679655e-05
-1.4684392277654e-05
-2.83187529697696e-05
-3.41844707169188e-05
-2.48275020232655e-05
-2.35478629882564e-05
-3.42117088223888e-05
-2.76875671578221e-05
-6.87274175344727e-06
-1.87678480273136e-05
-2.37109307526295e-05
-1.79339638445421e-05
-3.96764167524869e-05
-2.73336362730955e-05
-3.29470084087765e-05
-3.02889073006262e-05
-1.98025166618675e-05
-3.44391016034735e-05
-1.8617866436116e-06
-2.54375192774972e-05
-2.272014695094e-05
-3.30535470082227e-06
-2.06426424182366e-05
4.58123481405894e-06
-3.97042517113744e-05
-1.03840957004195e-05
-1.67957143993662e-05
1.73694175179145e-05
-8.91393030718151e-06
-2.49162607271306e-05
-2.95169242694317e-05
-2.42120120941716e-05
-2.89425222490218e-05
-9.89652396364892e-06
-3.81776459713195e-05
-1.15808253440368e-05
-1.75259984612555e-05
-2.89432117485214e-05
-1.53955556031289e-05
-3.28866046548577e-05
-2.07075489423218e-05
-3.39976997084455e-06
-1.4141429208714e-05
-3.19342004194261e-05
-8.22840731017854e-06
-4.0148969510613e-05
-2.58079611646223e-05
2.59145515991868e-06
5.74164488428376e-06
-1.89713252198321e-05
-1.97081988063273e-05
-1.78100959601156e-05
-4.69958609405303e-05
-1.25683662112687e-05
-3.26274100127703e-05
1.81274732580616e-05
-1.15197532970047e-05
-3.58976568498719e-05
-8.89899639267246e-06
-1.4612623075849e-05
-2.04808312829729e-06
-3.99105171989965e-05
-5.812123628037e-06
-2.66602299034709e-05
-2.35032477351825e-05
-2.59505986137578e-05
-5.43841531433507e-05
-3.28139303910323e-05
-1.26963754338837e-05
-3.43774793328143e-05
-3.70188900898889e-05
-3.35514549037164e-05
-7.42052742135384e-06
8.08320587835829e-07
-3.06389312462786e-05
-1.44865360268673e-05
-5.65543044285025e-06
-4.05204534985615e-05
-1.42478568089767e-05
-2.97359474589951e-05
-5.20478774168205e-06
-1.10913005847655e-05
-2.79637256136717e-05
-2.94181971167755e-05
-2.65533161872558e-05
-3.77957442594737e-05
-1.81990051658744e-05
-2.41492350137798e-05
-3.2280319036339e-05
-2.99110372025338e-05
-2.003780724369e-05
-2.76523153794204e-05
-4.21774697542075e-05
-1.71297508700638e-05
-2.59689111889295e-05
-3.49802599741641e-05
-1.98832694114062e-05
-1.18706626243578e-05
-2.80802930937235e-05
-1.73572980781672e-05
-3.86200081049886e-08
1.50617510499784e-05
-3.10783324107666e-05
2.20178553265225e-06
-2.33382151968195e-05
-2.55750841962616e-05
-1.38175071203371e-05
-1.89624317114848e-05
3.90082659997773e-06
-3.24032245423327e-05
-2.4675389525611e-05
-1.12408404791728e-05
-2.8718620816345e-05
-1.49843935720002e-05
-2.91322506996374e-05
-5.38958227598054e-05
-3.87122499787818e-05
-2.58662399438166e-06
-1.44347044241563e-05
-2.49044776214632e-06
-1.45234339884207e-05
1.77832952686851e-05
-3.24133339088863e-05
-2.31254511737571e-05
-2.56935394367292e-06
1.10486364082282e-05
-2.04363412342505e-05
-3.68830488085782e-05
-2.85563607665127e-05
-1.39285434026816e-05
-1.60106092480576e-05
-3.96444458460737e-06
-1.3788877810499e-05
-1.0495464995337e-05
-1.51427427408625e-05
-2.38137576515954e-05
-9.70979113374996e-06
-1.28025712526786e-05
-3.06775121171829e-05
-2.44616916185937e-05
-3.48903125985768e-05
-3.96009386624513e-05
-1.60156872219896e-05
-1.15793957100764e-05
-3.52223952204312e-05
-2.20499774658364e-05
-3.01712341715208e-05
-1.35649074525812e-05
-1.93610455423354e-05
-6.25112274427673e-06
-6.22989029312451e-06
-1.8733837061681e-06
-9.33120183868289e-06
-2.38919895116888e-05
-5.65841284342645e-05
-1.08603065538227e-05
-3.03454297685171e-05
-9.44364691292414e-06
-3.7349209643346e-05
-1.90806413910094e-05
-3.81690833248545e-05
-1.66097269025878e-05
-1.2796720135992e-05
-2.47023142118599e-05
-1.07600030763409e-05
-2.24017800704394e-05
-2.34763447550732e-06
-2.84332334789555e-05
-1.70880967994629e-05
-4.38134131836155e-05
-1.23843772216331e-05
-2.01243099052362e-05
-1.78850530046492e-05
-1.59232008355914e-05
-2.49520562035921e-05
-3.80116287348249e-06
-8.72509956791538e-06
-1.7243657196339e-05
-1.74154520824503e-05
-2.96780735645617e-05
-1.86375538697707e-05
-2.47996882420097e-05
-1.36808353395665e-06
1.87572014507596e-06
-2.16074181386765e-05
-3.22718754129059e-05
-2.68299462277747e-05
-3.05253147175341e-05
-1.24086179933923e-05
-3.645074309459e-05
-3.80626732834206e-05
-2.83408160475496e-05
-2.22257752995076e-05
-2.77940792995091e-05
-1.77714952288277e-05
-2.05452954128579e-05
-1.64887744605894e-05
-1.83318373169811e-05
-1.93558383087708e-05
-2.76757489042708e-05
-2.02196527578751e-05
-2.2454727555693e-05
-8.16855907407573e-06
-2.46284486911681e-05
2.28557894365589e-06
-1.54666929411619e-05
-3.03127521443921e-05
-1.71104273827213e-05
-2.55994943412459e-05
-1.25710504016848e-05
-3.49385362106876e-06
-1.34830666589825e-05
-6.72883355069287e-06
-3.71787380804857e-05
-1.36256237573878e-05
-2.02250827694308e-05
-2.98807578751024e-05
-2.33695297557657e-05
-2.21323930158866e-05
-9.6833322024602e-06
-4.84675125536048e-05
-2.92296924344735e-05
-1.87810255211241e-05
-6.14816872050244e-06
-1.54678463447954e-05
-2.05246444624656e-05
-3.42172595298124e-05
-2.12176316811751e-05
-1.33467040197676e-05
-1.81732697101312e-05
-1.01287056870896e-05
3.45464120971903e-06
-4.88315786820378e-05
-1.39895200731511e-05
-1.60402045468956e-05
-2.73452296856174e-05
-2.70843004999176e-05
5.48654950487712e-06
-1.93518623004592e-05
-1.38968433814425e-05
-2.71963534088903e-05
-1.04118815183388e-06
-3.2607604951772e-05
-1.36745648584472e-05
-3.38270692352722e-05
-1.7161167263678e-05
-3.0859118468668e-05
-3.61048708550335e-05
-2.98976501009157e-05
-2.10038063739147e-05
-4.89375653460472e-06
-2.64505281555671e-05
-2.39638168425262e-05
-5.43137681749583e-06
-7.08135270674107e-06
-7.1304549694332e-06
-1.77992735658742e-05
-2.20384854075636e-05
-1.75268407102727e-05
-1.73026527519654e-05
-4.19824140409502e-05
-1.56010238909307e-05
-1.8033565724837e-05
-2.67541131148937e-05
-1.10478949104088e-05
-9.50392528111961e-06
-4.29444747461339e-05
-4.06792395155216e-05
-3.19224330245087e-05
1.05829124856234e-05
-5.71742372061378e-07
-2.34793008695586e-05
-2.45585437380091e-05
-3.12032125218128e-06
-1.31418410854241e-05
-2.47708796695787e-05
-1.17676893418926e-05
-1.71624934902582e-05
-9.65523558197036e-06
-8.60901034616461e-06
-2.37908029866826e-05
-1.60899740160566e-05
-1.41799182908281e-05
-3.17037736304068e-05
-2.85533363092188e-05
-2.56756634279681e-05
-2.46364897788244e-05
-1.40895683898389e-05
-3.08395911830161e-05
-2.90140935025776e-05
-1.66684795153201e-05
-2.39847049540187e-05
-1.02628785485035e-06
-2.84282837927011e-05
-2.39130300658596e-05
-4.04777079685965e-05
-1.99200760650689e-05
-1.21039149814148e-05
-2.2772267753172e-05
-3.73123690067623e-05
1.20919432901529e-06
-1.53239658968091e-05
-2.85171329411131e-05
-8.51171301091301e-06
-1.38344099928025e-05
-5.22086761532599e-06
-4.13199577138265e-05
-2.64494547260569e-05
-4.49475564829091e-05
-4.24468275540723e-05
-1.7371893733638e-05
-4.78037019008336e-05
-3.29963146453525e-05
-2.6194849613823e-05
-2.17443124053794e-05
-2.90116333451937e-05
-3.76921355424674e-05
-9.13127696898989e-06
-8.63817444292365e-06
-1.56086812526085e-05
-2.59476598105684e-05
-4.37083169847602e-05
-3.54068882714526e-05
-1.83895493659336e-05
-6.60465076041161e-06
-3.65899909487213e-05
-2.93485171604416e-05
-2.99340415910423e-05
-8.02471061841054e-07
-1.82210214629265e-05
-2.16192061768121e-05
-1.25402829966248e-05
-2.75097648120569e-05
-2.154424630389e-05
9.55743433611005e-06
-3.1182055731167e-05
-1.38056374452921e-05
-2.91798725046235e-05
-2.6583891804927e-05
-2.46179791252201e-05
-2.85496759645561e-05
4.03695610764291e-08
-9.06212166793224e-06
-3.06371443794393e-05
-3.03620598399336e-05
-2.22578711574206e-05
-2.18008509591349e-05
-1.86082342067787e-05
-1.37926996584181e-05
-2.07441685781249e-05
-2.60208689848821e-05
-3.92994535208626e-06
-1.06464612970632e-05
-2.76248620354123e-05
-7.04363203813649e-06
-5.23673375998322e-06
-1.33871195305074e-05
-2.47535009895504e-05
-3.07792264853713e-05
-5.2885727661465e-05
-4.75445215460533e-05
3.73975089620194e-06
-3.67258779997794e-05
-1.15000432877028e-05
3.34696599568694e-06
-8.87972248737862e-06
2.17947328022438e-05
-6.84066065126059e-06
-2.45942537506019e-05
-2.56066598632482e-05
-1.73634492382072e-05
-1.64434316821146e-05
-1.4664939670995e-05
-1.1620015408702e-05
-2.41293884436519e-05
-3.89375295094793e-05
-6.5616354163066e-06
-1.91533014175767e-05
-1.52823798524726e-05
-1.41707178733569e-05
-2.04367869914379e-05
-1.81976365419344e-05
-8.18058590516368e-08
-2.51284955792778e-05
-7.96252933564443e-06
-3.11554021144773e-05
-5.50859987737625e-05
-2.38800722464668e-05
-7.40724113845044e-06
-1.57811726623807e-05
-2.52054145405036e-05
-3.73648908479538e-05
-3.15897845637579e-05
-1.21044132417016e-05
-2.31708363377689e-05
-1.03654224275554e-05
-1.46040027358892e-05
-2.17069196968433e-05
-1.19209271381876e-05
-2.32775305483277e-05
-1.54217520739794e-05
-3.65044465577953e-06
-2.51401413498002e-05
-5.11475968914008e-06
-3.00902769128315e-05
-1.20594470904736e-05
-1.43736765861748e-05
-7.93438251703979e-06
-3.25788236457565e-05
-3.64245072823872e-05
-2.0063723169578e-05
-1.82056645533278e-05
-3.68607876635682e-05
-2.108484469973e-05
-2.584413851573e-05
-2.9616618612171e-05
-3.35815767038729e-05
-6.27402429780634e-06
-2.26371681841424e-05
-2.89080564187928e-05
-2.39565954382316e-05
-3.1368846757371e-05
-9.24112789198951e-06
-1.67724206664375e-05
-3.24408492463013e-05
-3.64478843820703e-05
-8.26678679465707e-07
-3.47092931945379e-05
2.5808843480865e-06
-2.89450272970959e-05
-9.72150387865279e-06
-1.84786184518271e-05
-5.43833800764832e-05
-2.10087061371888e-05
-1.40222301442625e-05
-9.69084987752117e-07
-1.61827619253665e-05
-7.058207464723e-06
-2.59786006125064e-05
-3.61146635820689e-05
-3.66203462550668e-05
-7.24419230867412e-06
-2.04573488368797e-05
-3.08609443689015e-05
-6.56637096235386e-06
-1.30219323391043e-06
-6.90027523923194e-06
-1.70994865477208e-05
-2.83878027766487e-05
-2.8711759728263e-05
-3.09527403019004e-05
-1.83839496833579e-05
-2.33633645886864e-05
-8.60146120203139e-06
1.00192333375157e-05
-3.55291016614946e-05
-1.26649879404339e-05
-3.03195269923987e-05
-2.33268165490267e-05
-3.45949940934633e-05
8.15962514841002e-06
-3.18368794535603e-05
-3.60090270107963e-05
-9.22624019807119e-06
-3.79242321826752e-05
-5.01787479843391e-06
-3.78600582601945e-05
-2.39182579651421e-05
-1.40990320746477e-05
-2.78580760766707e-05
-1.93344505067033e-05
-1.0783328473542e-05
-3.31152518755637e-05
-2.23792716714484e-05
-1.87639020034438e-05
-3.37438958949618e-05
-1.78761169813967e-05
-1.53821474881519e-06
-3.28825045033725e-05
-2.94388027145439e-05
-8.51600927818088e-06
-1.62379246431006e-05
-2.8899838381345e-05
-2.17716762057593e-05
-2.21279043792493e-05
-2.52445678580191e-05
-2.52848245314795e-05
-1.50070253266779e-05
-1.30889284836791e-05
-1.75082345045422e-05
-1.80116287280876e-05
-3.47172297659809e-05
-1.84366677908169e-05
-3.10793382111896e-05
-5.40410207332016e-05
-1.93581900540936e-05
1.99607602657429e-05
-3.68733539163573e-05
-1.50871701929164e-05
-2.01730765187295e-05
-8.69168930287229e-06
-3.59819797825551e-05
-3.23305166591908e-05
-2.59530751588418e-05
-2.34407518135348e-05
-5.63783996493887e-05
5.53487218729359e-06
-2.29419116267422e-05
-1.42193236600737e-05
-4.07111809991474e-05
-2.26471244855641e-05
-3.34661680841324e-05
-1.86736866370927e-05
-2.33230340103924e-05
-3.08901766640911e-06
-4.60521545827485e-05
-3.51693513266339e-05
-1.5297772557521e-05
-1.69174019269522e-05
2.49784789079819e-07
-4.30939794539976e-05
-3.21618422469903e-05
-5.63298921619491e-06
-3.82528987722374e-05
-3.14745293504781e-05
2.83649791188437e-06
-6.99606211178123e-06
-3.22709115104384e-05
-3.91116275251772e-06
-3.48655220207311e-05
-4.3325976730539e-05
-1.94761210434567e-05
-4.71856754259485e-06
-3.01786605636297e-05
-6.17646256016384e-06
-1.56653851556651e-05
-2.38024538942443e-05
-2.84917312209402e-05
-2.43360013934128e-05
-3.31422595806604e-05
-1.27426862915761e-05
-2.36281423806807e-05
-2.39139173765719e-05
-1.31584541066354e-05
-2.79033871844356e-05
-3.42153322550746e-05
-4.52488070985051e-05
-3.71847967282436e-05
-3.23404193403167e-05
-3.10963035076472e-05
-4.06440192563495e-05
-2.14087785444777e-05
-1.93555928555528e-05
-1.68663238189365e-05
-2.07154727255901e-05
7.11392503731818e-06
2.57253565071442e-06
-9.86417404721464e-06
-2.84310902371717e-05
-3.54403199698501e-05
-1.43976310014926e-05
-2.63989859941398e-05
-1.94543856499197e-05
-2.47953553113422e-05
-1.40126061744462e-05
-1.14231033930578e-05
-2.8769947508085e-05
-1.01027525801685e-05
-1.53945842589053e-05
-3.68719558764439e-05
-1.3185334813836e-05
-2.30756757342738e-05
-2.13709088402979e-05
-2.45041656777344e-05
-3.98945150560832e-05
-2.13772783312655e-05
-5.45328953858721e-05
-3.42333231947844e-05
5.61342291172947e-07
-6.13491789462632e-06
-3.86806820649457e-05
-3.67584689420001e-05
-2.08378246901781e-05
-2.39287262525597e-05
-4.17863830930082e-05
-1.15621755429659e-05
-1.55148196365807e-05
-1.91964637608168e-05
-1.23023985022619e-05
-3.17518862371729e-05
-1.43243887340048e-05
-1.55056913711633e-05
-2.99391572300618e-05
-1.56869858875292e-05
-3.81756092849349e-05
-1.13409200498466e-05
-4.91376896280069e-06
-1.23710057535932e-05
-5.58448071979673e-06
-4.29892388372633e-05
-1.05134795383142e-05
-2.38270029201545e-05
-4.62361515801313e-05
-7.26175609977707e-06
-2.48861812059398e-05
-2.82262034345436e-05
-3.62592361406611e-05
-3.31917431227736e-05
-2.13146339402137e-05
-4.05859479782816e-05
-1.95337446130087e-05
-3.79632966844148e-05
-2.28802502850496e-05
-3.90962673292916e-06
-3.50559050367622e-05
-4.35500340219807e-06
-2.29930749986968e-05
-6.30258983967929e-06
-3.45680853964078e-05
-1.3703959693718e-05
-4.85822457065717e-06
-1.69071236367834e-05
-2.31902664809395e-05
-3.91038755711665e-05
-2.18194106805898e-05
-2.15064258744308e-05
-1.1077085964791e-05
-3.24683447173374e-05
-1.80814623238903e-05
-2.33055298352028e-05
-4.47819256848787e-05
-3.07990368474777e-05
-3.28521580695455e-05
-2.3381434454974e-05
-3.97625673095619e-05
-2.58383368249589e-05
-1.38445363700219e-05
4.25925389702268e-06
-2.03874282215391e-05
-1.91630951283012e-05
-2.8170706930992e-05
-2.79890763083924e-05
-2.63245027867674e-05
-3.21231811530622e-05
-1.75968720943351e-05
-1.3122018084941e-05
-3.51211179734288e-05
-8.55742871482013e-06
-3.5599360235001e-05
-1.34631840244324e-05
-2.42140848181636e-05
-1.74527413891246e-05
-2.75475169968677e-05
-2.44210871352894e-05
-3.07675734513077e-05
-1.81323351422665e-05
-5.96022963011345e-06
-2.83392520835493e-05
-2.89777436531394e-05
-2.44429586369767e-05
-2.38075266916105e-05
-7.22443314603923e-06
-1.89362189689263e-06
-2.26559626986353e-05
-4.05630633881497e-05
-2.80459280530194e-05
-4.54363364325556e-05
-2.8316553022202e-07
-4.69200215436825e-06
-2.56342290911738e-05
-2.93670415021563e-05
-4.69859452674423e-05
-2.59488701768274e-05
-9.66256187553955e-06
-3.74871598585997e-05
-1.35479778252029e-05
-1.06038801303955e-05
-1.97392350269927e-05
-2.12368387349908e-05
-8.86659228718942e-06
-2.54535798412124e-05
-3.77640032847406e-05
-2.26130440687656e-05
-3.25628298591631e-05
-2.84779724798781e-05
-1.75044621973309e-05
-4.19230553395855e-05
-1.62135275930901e-05
-2.24371787404971e-05
-2.463262822439e-05
-7.39072069495541e-06
-1.55570353825389e-05
-6.08414461847152e-06
-4.78267739033246e-06
-3.11680549903796e-05
-1.75543603635638e-05
-8.97138265934138e-06
-1.88599881898221e-05
-1.15875996488061e-05
-1.207099235676e-05
-4.01437445789323e-05
-1.59184520299795e-05
-1.84127249771042e-05
-3.92632579655425e-05
-3.31065060988884e-05
-5.05495562394757e-05
-4.34073275207998e-05
-2.37835860521198e-05
-3.37984193736591e-05
-1.74281030984314e-05
-3.14353423437866e-05
-3.68097060845742e-05
-4.62196547784571e-05
-6.4296441773654e-06
-2.49760048279808e-05
-4.61497572232655e-05
-8.64692169295228e-07
-4.56022616138641e-05
-3.21708911216699e-05
-1.23952084385792e-05
-1.624379961817e-05
-1.72112911106765e-05
-1.39571861546766e-05
-2.08516157257202e-05
-2.28167700870879e-05
1.16326767528688e-06
-3.84502560209813e-06
-2.12870060670898e-06
-2.38757065371997e-05
-1.23991675490373e-05
-3.13792026585583e-05
-3.56702912812042e-05
-8.07967536793782e-06
-2.51075855332126e-05
-2.37040959574979e-05
-8.14348216859752e-06
-2.65207500654461e-05
-5.57435562902864e-06
-1.94392299881896e-05
-1.69347512199419e-05
-1.92733630816066e-05
-1.49215981604241e-05
-2.09528519862791e-05
-1.47755286395015e-05
-4.23408839040537e-05
-4.62546837381287e-05
3.40194183274493e-06
-2.23497490045284e-06
-7.51384003019529e-06
-1.80277476386489e-05
-2.8829853277885e-05
-1.97613581051673e-05
-3.49439254699804e-05
-5.64455208170065e-05
-2.63961822224147e-05
-7.3853016583967e-06
-2.68592127961184e-05
-1.75615745825441e-05
-1.53636446034088e-05
-1.06312579736354e-05
-3.19846401825522e-05
-1.08831155112574e-05
3.94282632842474e-06
-4.00514698881303e-05
-1.95713282756377e-05
-1.31869888375336e-05
-1.5361671229507e-05
-2.76613041084109e-05
-1.70074675634773e-05
-4.27918355024107e-05
-1.75288728526491e-06
-6.55517195760883e-06
-2.17110344695031e-05
-2.17953169078525e-05
-4.40752504219293e-05
-1.08266432078115e-05
-1.25400718576983e-05
-3.03279161850875e-05
-3.54212158089296e-05
-1.10581459761413e-05
-1.31894320743144e-05
-2.67460860913389e-06
-1.08949085505301e-05
-2.24597648481037e-05
-3.96489555041018e-05
-1.00649209670581e-05
-3.18452396056721e-05
-1.71456443163107e-05
4.57394536261102e-06
-2.12664983347489e-05
-2.52804639935381e-05
-1.38051478421012e-05
-2.98328338942658e-05
-1.94438878710712e-05
-1.4866431086598e-05
-1.8804041098632e-06
-4.72257691840766e-05
-3.29919688344295e-05
-1.93327020928198e-05
-1.59998864242594e-05
-1.31745571049659e-05
-1.74184916339456e-05
-2.75053108452426e-05
-2.34452817503372e-05
-1.54613827114981e-05
-3.24427344042367e-05
-2.39664526126565e-05
-4.74098615556831e-05
-1.10041776621184e-05
-1.81939457160786e-05
-1.97244662381605e-05
-3.30847988293417e-05
-1.45340145646949e-05
-5.58218645089668e-06
-3.82999359546963e-05
-2.17321188542531e-05
-3.16365086763526e-05
-8.60874099049151e-06
-1.21903664176858e-05
-2.55234918637958e-05
-2.65676939774569e-05
-3.02815895070367e-05
-2.74285086732679e-05
-1.56241427224345e-05
-2.04460402715285e-05
-2.09929439969366e-05
-1.69032887076727e-05
-8.09840812378818e-06
-2.02089187140054e-05
-3.57379491668517e-05
-2.17514464766657e-05
-2.17158741146724e-05
-2.46693458165592e-05
-1.8853692934745e-05
-3.65699763517814e-05
-1.80495615634746e-05
-1.82220473891685e-05
3.4220064999983e-06
-2.24818395627369e-05
-1.56709240446249e-05
1.48568975019578e-06
-1.49979382049726e-05
-1.49592411139798e-05
-3.30085616994995e-05
-2.00714561120596e-05
-1.34651623728486e-05
-1.86214410697533e-05
-3.35868786786955e-05
-1.53847608106984e-05
-2.42166971498563e-05
-3.01711440755204e-05
-3.07278085796359e-05
-3.47996925760335e-05
2.850140287528e-06
-2.73891199281901e-05
-2.55636861204498e-05
-1.85174854534042e-05
-2.63072880044714e-05
-1.25411659842415e-05
3.85561538924122e-07
-2.29656515525094e-05
-2.26778091723569e-05
-4.04855787756431e-05
-1.86336323503662e-05
-3.07896455667468e-05
-1.37947497051458e-05
-6.79585313330487e-06
-4.05514256278545e-05
-4.427394489553e-05
-4.01405185233027e-05
-3.4654582563842e-05
-2.42161253854854e-05
-1.28114351123612e-05
-3.01564717384177e-05
-3.90066607000454e-05
-1.95062143509034e-05
-1.88745304074385e-05
-2.83650508925198e-05
-4.20986980525509e-05
-3.71585914141721e-05
-1.41277719603924e-05
-5.95859423104717e-05
-1.25551192453056e-05
-2.91283449158295e-05
2.54776213302813e-06
-1.435127484469e-05
-2.17083890763732e-05
-2.17820786465016e-05
-9.38937235370823e-06
-1.09433014484411e-05
-1.6825427469407e-05
-4.91588170937331e-05
-1.95004564449056e-05
-2.2813553754899e-05
-3.30958189613279e-06
-1.62596273491054e-05
-1.65678825682076e-05
-1.00213235722426e-05
-3.49962514342698e-05
-3.19728624911587e-05
-5.1269840926507e-06
-6.670359564798e-06
-2.103094598415e-05
-1.00158264806342e-05
-4.2088866601877e-05
-3.48915737731074e-06
-2.99210366896921e-05
-3.57467231724923e-05
-3.37676191362594e-05
-2.47999391278832e-05
-2.01304649852075e-05
-3.30928928524112e-05
-1.98800743994682e-05
-2.99218766899435e-05
-1.4304879334027e-05
-2.10085893125939e-05
-9.32399323224783e-06
5.24288717352782e-06
-1.36675376843246e-05
-2.00846913259612e-05
-1.83470468347303e-06
-2.10953124886294e-05
-2.68995804434377e-05
-2.54723229746839e-05
-1.7428637873929e-05
-4.69005710879066e-06
-2.96404360500707e-05
-4.44505551813161e-05
-4.92308270409583e-05
-2.69979912000499e-05
-1.42708503498477e-05
-2.72628415887991e-05
-3.00844531173657e-05
-2.146264912393e-05
-1.75744377358147e-05
-1.26659977433425e-05
-3.50648320277966e-05
-1.54539064829837e-05
-2.50945908117522e-05
-2.5293447240084e-05
-1.91641981583853e-05
-2.15064104187553e-05
-2.99459007210157e-05
-2.80001202110177e-05
-2.32806660785271e-05
-2.42745702231806e-05
-1.8101223163334e-05
-1.63858259544702e-05
-2.21335928852604e-05
-1.06404309378011e-05
-3.37876027104153e-05
-3.25319860901262e-05
-1.29056782454239e-05
-1.28978346477897e-05
-4.43165469467992e-05
-2.37592628035572e-05
-2.61582984807829e-05
-4.01546017368636e-05
-8.78498102902969e-06
-9.79061544918159e-06
-2.42176974254234e-05
-3.26915976020282e-05
-7.17232106478967e-05
-2.464554127678e-05
-1.66310399227888e-05
-3.1803452072065e-05
-1.37811469090833e-05
-1.76721630855476e-05
-4.80964702253302e-05
-3.0717701163187e-05
-1.72579274462496e-05
-1.34297908150736e-05
-4.47590122659877e-06
-1.10170905550663e-05
-3.55782555829861e-06
-3.14518050125506e-05
-2.53023871193236e-05
-1.14902012578398e-05
-3.09086619537286e-05
-2.07745870456659e-05
-1.43610750006296e-05
-1.29807535656401e-05
-2.03426155951265e-05
-2.26679043611217e-05
-1.80890908303306e-05
-1.33390459875242e-05
-2.03829291177593e-05
-1.53171320230802e-05
-2.46178504994011e-05
-2.77985395994773e-05
-1.35148627410602e-05
-1.83023305331826e-05
-3.44624655381078e-05
-1.29559464068159e-05
-3.4279444398976e-05
-2.89601455532631e-05
-1.96466546243825e-05
-2.68121593210892e-05
-5.58679928213146e-05
-1.62779971985508e-05
-2.57251636291094e-05
-7.64544194895158e-06
-2.33950157429795e-05
-3.21070379540508e-05
-4.17299117295946e-05
-3.02035636244045e-05
-2.65340765701365e-05
-6.11600560198405e-06
-2.543456203862e-05
-2.68860091916209e-05
-3.10585043200673e-05
-8.31821088743151e-06
-1.83195379052037e-05
-4.42538800564592e-05
-8.36277372464695e-06
-1.39232443800703e-05
-5.76991027311727e-07
4.15694763051595e-06
-2.79249393091992e-07
2.0705872590833e-06
-4.72409762049824e-05
-2.21410809960171e-05
-3.12772897256142e-05
-4.41382202501013e-05
-9.45991880155801e-06
-2.90177014603812e-05
-3.46509106850035e-05
-2.86555563712378e-05
-1.72372923472105e-05
-2.37529105186071e-05
-1.96144871544996e-05
-2.31558924380251e-05
-1.16971832218133e-05
-1.1348455741271e-05
-1.19471453501882e-05
-1.08727542963474e-05
-2.85235194555455e-05
-2.53237526845726e-05
-3.19837732145823e-05
-9.84882780293473e-06
-1.53359009036333e-05
-3.15411380264587e-05
-4.36661438470372e-05
-3.48960741912504e-06
-1.866745599264e-05
-1.17859184312805e-05
-2.0434195158432e-05
-9.48783947497282e-06
-3.30351532748439e-05
-2.94564182169526e-05
-2.21908155627176e-05
-4.94704560721906e-05
-4.53336678481646e-05
-1.4229112771983e-05
-4.6680438150253e-06
-2.61560899847345e-05
-3.45733712232287e-05
-2.26382951142667e-05
-1.20639467656317e-05
-3.44171412067386e-05
-2.82404986241462e-05
-1.90376365327286e-05
-2.96860487961962e-05
-6.82013955468487e-06
-1.30262050760238e-05
-1.36336743689275e-05
-7.36582557546921e-06
-2.86989192093445e-05
-2.9255275605041e-06
-1.5673267373049e-05
-2.49610291001321e-05
-1.85505409934306e-05
-9.43779945519955e-06
-2.50628890967701e-05
-5.06364078921518e-05
-1.44964493876887e-05
-1.87204447082139e-06
-1.81056606321667e-05
-2.61231702620433e-05
-2.91222778771888e-05
-9.71267290449869e-06
-3.50966738290136e-05
-2.71963971237736e-05
-1.06120614096151e-05
-1.00370852800044e-05
-2.59912903790882e-05
-9.546673578032e-06
-6.48141689863924e-06
4.9646536383648e-06
-8.26358625011569e-06
-3.16465924664969e-05
-2.17769445647184e-05
-2.02790032298993e-05
-2.7905374449281e-05
-2.79918052701529e-05
-6.61975273475285e-06
-1.23461463698583e-05
-3.48696021176391e-05
-2.57622574735309e-05
-1.13414249853475e-05
9.58469184307473e-06
-1.85757612312956e-05
-2.2064717770342e-05
-3.43867726139105e-05
-3.41140147055693e-05
-2.25873536359967e-05
-1.31697290250456e-05
-2.76405008749019e-05
-1.94488040291004e-05
-7.41150065029404e-06
-1.89422190243874e-05
-3.15337770410479e-05
-3.43639709783688e-05
-4.2632236181878e-05
-1.58455165421468e-05
5.94272385685995e-06
-2.90846648455461e-05
-3.60962128340631e-05
-3.12753293535502e-05
-8.66135965200841e-06
-2.10181779961114e-05
-2.29370371210163e-05
-1.07472399151469e-05
-3.11154552851862e-05
-3.56374579585974e-05
-6.22330530909869e-06
-4.76973252101865e-06
-2.4319605798609e-05
-4.03522942151842e-05
-5.13145364466502e-05
-1.81646986672461e-05
-2.53791731345971e-05
-1.28170783071737e-05
-7.33345315928413e-06
-2.7132400104536e-05
-1.13827403092007e-05
-2.73320045196934e-05
-3.97480825867893e-06
-1.03882946837069e-05
-2.40452450837623e-05
-1.68494447651549e-05
2.60692633917744e-07
-2.12030176132054e-06
-4.74605707526431e-06
-2.45606959547323e-05
-1.55391004352348e-05
-1.79243541280252e-05
-1.45750494874371e-05
-2.03340108277515e-05
-2.52361197572128e-05
-2.3381576944497e-05
-2.02975041703832e-05
-3.08386240590522e-05
-4.27400610500915e-05
-2.89429702911342e-05
-2.91935881188215e-05
-1.12696004022356e-05
-8.74265441736973e-06
-2.40468998828426e-05
-4.34569130808488e-05
-5.11651018069134e-05
-1.47031078478053e-05
-1.7717972455112e-05
-1.75907145350689e-05
3.77608113777364e-06
-2.12580099470443e-05
-2.49928306238302e-05
-2.37119515076775e-05
-1.14687622311836e-05
-2.11825808312098e-05
-2.42775350097398e-05
-8.46261914817267e-06
-2.47010319929054e-05
-7.88381466274393e-06
-1.6929021186228e-05
-1.58604061180717e-05
-2.20689423240874e-05
-3.84421053697049e-05
-3.32321465128268e-05
-3.27512022212812e-05
-2.89997589413266e-05
-4.55926577123399e-07
-1.7836432294072e-05
-3.36278256618922e-05
-2.51164951471497e-05
-3.89946167829259e-05
3.90821682632292e-06
-2.16233813796643e-05
-3.06043144951533e-05
-1.60464450363079e-05
9.11695144503348e-06
-2.62824542376346e-05
-2.81183757827348e-05
-6.89336170103031e-06
-2.77007359276315e-05
1.42028231304787e-05
-2.96260857592427e-05
2.50162103631968e-06
2.14661464797876e-06
-1.86340737336524e-05
-1.9869912805894e-05
-3.4943915682892e-05
-3.71319061962595e-05
-1.75323701331267e-05
-2.27834381676421e-05
-1.9315376788897e-05
-3.20416783079985e-05
-3.70696274531891e-05
-3.37776067134862e-05
-1.68385506159359e-05
-3.14440355658253e-05
-1.4768116455317e-05
-2.18660322891172e-05
-2.49712609746557e-05
-1.80627276203939e-05
-1.53984279722994e-05
-5.7934527818247e-06
-6.3701417532019e-06
-7.20594665593e-06
-3.14994331638395e-05
-3.0751903969969e-05
-2.03411912210671e-05
-1.10276212811817e-05
-2.31290898707512e-05
-4.14148376684355e-05
-2.60720305682312e-05
-2.42466015167092e-05
-1.43615456975499e-05
1.37801762766268e-07
-2.81462437938569e-05
-6.56943204239257e-06
1.52151627483015e-07
-2.44481160747897e-05
-2.42304735025919e-05
-2.21967125529481e-05
-2.0341710801969e-05
-4.72238640695068e-06
9.29210149592863e-06
-2.85260875047286e-05
-3.87801376400351e-05
1.90197989105074e-06
-7.77075220933313e-06
-3.29499466686444e-05
-3.89415893876844e-05
-8.96375037026049e-06
-1.77912211463308e-05
-2.90742612903637e-05
-2.26608121752875e-05
-2.9429042006377e-05
-1.4763336696657e-05
-3.03653689572896e-05
-8.35185074344276e-06
-4.07145736951297e-05
-2.99776994342971e-05
-3.03296654159835e-05
-2.68365240485837e-05
-1.67014231270901e-05
-1.65029006611627e-05
-1.98788049469199e-05
-2.77290119041242e-05
-2.237279601224e-05
-2.88623474177173e-05
-6.00303624304879e-06
-2.70462829993329e-05
-6.37406765896581e-06
-2.44630777989796e-05
-2.6333241576766e-05
-1.01299109570445e-05
-3.32208294121354e-05
-1.33232610459124e-05
-1.37055669791263e-05
-2.29222776037347e-05
-2.93849977194734e-05
-3.33716199890608e-05
-1.17679614551721e-05
-2.56844861526508e-05
-2.92615540243905e-05
-4.63604288043354e-05
-2.99063611621233e-05
-1.6491105590193e-05
-1.99481166950423e-05
-2.88374626887839e-05
-2.27770462018467e-05
-2.99820582688379e-05
4.26829255901968e-06
-3.58285899138221e-05
-2.23186029136492e-05
-3.71291875494393e-05
-3.06346590839923e-05
-1.84553650533818e-05
-3.68623299317891e-05
-1.55823377415996e-05
-4.27501648662013e-05
3.26098284612722e-06
-2.2482203921683e-05
-2.19204955872151e-05
-2.25925689694193e-05
-2.28278839661168e-05
-2.21163397415399e-05
-2.41249651439794e-05
-1.53650250812074e-05
-2.23518980727171e-05
-3.06660772719341e-05
-1.56558443355158e-05
-2.28545301870786e-05
-1.54835307672269e-05
-4.43748380762932e-05
-2.06892896156815e-05
-3.12544848742063e-05
-1.7348717388307e-05
-4.00232255048255e-05
5.00553063677789e-06
-2.55114160397583e-05
-2.49006119625999e-05
-7.94813616989633e-06
-2.040044508081e-05
-5.6022817968633e-05
-5.19433433546671e-06
-2.50990662385962e-05
-1.32708173706453e-05
-1.97720169722478e-05
-2.3260621853888e-05
-1.30490973326655e-05
-6.60867040270915e-07
-1.96667860991093e-06
-3.09362188239508e-05
-2.53561384548302e-05
-2.18346543094996e-05
-5.16297316112907e-06
-1.41296707573405e-05
-7.72241340004261e-06
-2.12952414712146e-05
-2.80349744274812e-05
-3.77747431826211e-05
-1.9916820209648e-05
-2.65488944719106e-05
-3.925002885365e-05
-2.97601942391269e-05
-4.01369396948624e-05
-2.86508371633393e-05
-1.78354984198047e-09
-2.22212645595546e-05
-1.32387242774323e-05
-3.24573859215177e-05
-3.76364577099507e-05
-1.13520254898336e-06
-3.86864589672198e-05
-3.81763428609554e-05
-1.43197850981289e-05
-1.80903974419268e-05
-9.34763786036765e-06
-1.24592720778881e-05
-2.27039791546773e-05
-1.63177160526309e-05
-1.56130080126891e-05
-2.02585903546759e-05
-1.47782785014272e-05
1.48607196607397e-06
-1.14784069505617e-05
-4.03102266911171e-05
-4.37011528237002e-05
-1.67449150813315e-05
-2.71937190159002e-05
-3.22925670689338e-05
-1.0854871943389e-05
-2.73545298024881e-05
-2.00980519584308e-05
-1.57141988618587e-05
-1.96537185172074e-05
-9.18400375655416e-06
-6.3490500967747e-06
-2.00826017690856e-05
-2.35936804821468e-05
-3.76146055423907e-05
-1.13964034660823e-05
-7.3597220428688e-06
-2.26153223694558e-05
-1.77029492085863e-05
-3.51112998664701e-05
-2.21467654123274e-05
-2.0619768214201e-05
-3.15759197703736e-06
-2.34406958195045e-05
-1.45612363544434e-05
-3.2077425476111e-05
-2.39926134280084e-05
-3.08249805605588e-05
-1.19343546663632e-05
-2.16260099803471e-05
-3.14287939772389e-05
-1.92853947488907e-05
-1.38768920139018e-05
-1.72399659808012e-05
-4.94534133298713e-05
-5.51996675450424e-06
4.9162769423956e-06
-4.53921522993415e-06
-2.09715525094622e-05
-2.06778637147845e-05
-1.58240577366337e-05
-4.37721572568766e-05
-1.62375719555873e-05
-2.16467318050642e-05
-6.40628204945676e-06
-2.2733543744026e-05
-1.24778414912725e-05
-2.3154799712514e-05
-2.94726527714042e-05
-2.19623742762427e-05
-1.58316061169858e-05
-4.7924650524375e-05
-1.66916448202574e-05
-3.42519944292661e-05
-3.19120530341608e-05
-2.62336923244103e-05
-2.78330877768304e-05
-9.29575078872558e-06
-1.36169586894424e-05
-1.82780312332014e-05
-4.15617458461541e-05
-1.09366219551504e-05
-1.167739039881e-05
-1.34920137818512e-05
-1.46046530808114e-05
-1.89634810887494e-05
-3.35553160136477e-05
-1.53342272351399e-05
-2.8273329979622e-05
-5.44508539707537e-05
-2.44414983327408e-05
-5.22623835271718e-05
-1.75939741335475e-05
-1.42167538673094e-05
-2.44192034937154e-05
-1.94495673418409e-05
-2.62675282865822e-05
-3.39120520889203e-05
-1.10176701126517e-05
-1.84161934881186e-05
-2.31626671301542e-05
-2.04684129800775e-05
1.12160065311949e-07
-2.13099398041616e-05
-1.41814591436628e-05
5.56029212748414e-06
-1.04879986926256e-05
-1.98196579010811e-05
7.89379177599247e-07
-2.29782444860559e-05
-1.80192388375242e-05
-2.80316274968827e-05
-1.85738575702168e-05
-3.10455977565478e-05
-1.60366087798915e-05
-3.31092804392956e-05
-1.75846423405458e-05
-3.25856366281661e-05
-1.84261062515749e-05
-2.39058455693117e-05
-1.6877003085422e-05
-2.19006544365583e-05
-1.57899763789799e-05
-3.42275331625645e-05
5.83884820217027e-06
6.8274817150109e-06
-1.69930733081799e-05
-6.35857017761961e-06
-1.81827546073827e-05
-1.13138573929328e-05
-1.49495053817643e-05
1.71079489209535e-05
-2.02777759801301e-05
1.03061640453311e-05
-2.55507852117988e-05
-3.06362307387088e-05
5.61351000955968e-06
-6.19779076539746e-06
1.13673409658105e-05
-3.97518324153618e-05
-3.31946882824158e-05
-2.75273729497797e-05
-3.25312271511362e-05
-1.74073077178951e-05
-2.14878931891683e-05
-1.48343424676003e-05
-1.77716362859548e-05
-1.23766950983067e-05
-4.06807900449586e-05
-9.74211945401418e-06
-1.00127020347046e-05
-3.08493672416641e-05
-2.19880879185933e-05
-1.34830345820801e-05
-2.84020180712861e-05
-3.0467976494171e-05
-2.67372065607913e-05
-2.86815880333461e-05
-4.11795036991023e-05
-2.79603596328939e-05
-2.39457727975102e-05
-7.80297885482709e-08
-1.60932619945427e-05
-2.94864365282443e-05
-3.03245978585265e-05
-1.90089670906174e-05
-4.49203216414391e-06
-2.67272647024505e-05
-1.88098811287249e-05
-3.83074429136534e-05
-2.18251133610993e-05
-1.39504299022768e-05
-3.34302522262454e-05
-5.1571930616768e-07
-2.24960387362148e-05
-2.05076192168002e-06
-3.50712666952018e-05
-2.36543359347773e-05
-3.32355233941133e-05
-2.20584484512062e-05
5.39626693201336e-06
-1.94013995442199e-05
-2.96804760412336e-05
-3.3762594222343e-05
-3.38870829204118e-06
-7.31949322258787e-06
-4.09277967735972e-05
-2.01057934970248e-05
-1.20728028074104e-05
-9.81635598498051e-07
-1.98547471879424e-05
-2.72764265290243e-05
-4.43686965674509e-06
-2.5408029608662e-05
-2.30417990050225e-05
-2.49358615450589e-05
-1.39796234697545e-05
2.92480939736834e-06
-2.81643884300517e-05
-8.37482391218555e-06
-5.17250530804509e-06
-2.86598769152669e-05
-2.47390862347192e-05
-2.42015546995631e-05
-2.28918612068907e-05
-3.36929753932659e-05
-2.31320555637951e-05
-1.64029566136896e-05
-6.29596886065465e-06
-1.75923581731486e-05
-8.69439374058359e-06
-4.18685249435391e-05
-1.09957920921549e-05
-3.47825539374921e-05
-3.20691173460593e-05
-6.07215181167485e-06
-3.4161927335589e-05
-3.16198802693418e-05
-2.45318979548065e-06
-2.64855324171479e-05
-3.65076001632959e-05
-2.61845044488858e-05
-2.41857449379416e-05
-5.53013663506815e-07
-2.30426727170485e-05
-2.85087718079696e-05
-2.53477454380967e-05
-2.32586061617367e-05
-3.19159709408654e-05
-2.76039431137527e-05
-3.88299049960294e-06
-3.55038227781113e-05
-1.76115424316177e-05
-2.5183917539909e-05
-1.86106480132503e-05
-2.26012095417395e-05
-1.66626634150927e-05
-2.18818878168555e-05
1.36286122150029e-06
-1.22019528440264e-06
-4.96648481561269e-05
-1.60006091761779e-05
-2.26240819557342e-05
-2.47350750523996e-05
-1.24417242602843e-05
-2.34836078236777e-05
-1.51664568147595e-05
-4.308042643668e-05
-3.55953473642706e-05
-1.46975667798696e-05
-3.54488781882491e-05
8.47873442180904e-06
-1.71719816176772e-05
-1.49962033018555e-05
-9.13240453219809e-06
-1.80370150145823e-05
-2.02713846491494e-05
-6.8672669303735e-06
-2.98010770122101e-05
-1.97398633345037e-05
-7.9439584075121e-06
-3.26793387967411e-05
-3.42884975769654e-05
-4.29288316696605e-05
-6.19235702169655e-06
-1.08392320347328e-05
-2.66063635038406e-05
-3.40353426837492e-05
-2.48196654323964e-05
-1.93357327877487e-05
-1.56742783190727e-05
-2.93005851260042e-05
-3.04921688761983e-05
-1.84424278928122e-05
-2.38491022649179e-05
-8.37411154435654e-06
-1.49159723478885e-05
-2.34854568006095e-05
-6.85756019119483e-06
-1.24638808693069e-05
-2.85502091009703e-05
-2.09370114731189e-05
-2.36588833312657e-05
-2.20300033306605e-05
-2.26558851188874e-05
-4.04477681942473e-05
-1.36781726593005e-05
-2.97918416706474e-05
-3.47272795751368e-05
-2.83103615754415e-05
-2.94056547447765e-05
-2.97994154731471e-05
-4.6910590393007e-05
-3.53921402617887e-05
-7.25616526040973e-06
-1.63820543242033e-05
-2.10801376522178e-05
-3.2615640190175e-05
-6.96123102722973e-06
-4.99770620559297e-05
3.64885089411537e-06
-1.49075748479806e-05
-2.35179428410162e-05
-1.82542772807057e-05
-1.36163112819242e-05
-1.50304557562949e-05
-1.2363882270701e-05
-1.46949855964478e-05
-1.97109962966213e-05
-2.46379345508753e-05
-2.1246898875421e-05
-2.0000528779211e-05
-2.77419739589019e-05
-1.85791374706541e-05
-1.9950968340295e-05
-2.67336514426099e-05
-8.57092995439635e-06
3.72322599037221e-06
-5.83508642339473e-06
-1.38116546326133e-05
-1.03991064059125e-05
-1.63145072385454e-05
4.27297856161235e-06
-2.78946257492746e-05
-3.78419270712839e-05
-2.4401170591533e-05
-3.88384043172349e-05
-3.2351821534972e-05
-1.99412021231612e-05
-5.07653672697705e-05
-4.51000960105421e-06
-1.68792037532696e-05
-3.39776473652511e-05
-7.70827838578622e-06
-2.34500430692163e-05
-2.76887902074007e-05
-1.51176131719738e-05
-2.57916917534056e-05
-1.05247678009352e-06
-1.95458884268635e-06
-1.96458985601658e-05
1.56559523897421e-06
-2.30276376544587e-05
-2.30037171642636e-05
-2.61676896924945e-05
-2.06804567598148e-05
-2.19553131704241e-05
-5.67946897659268e-06
-2.23675482870198e-05
-1.63590603908472e-05
-1.41435547132714e-05
-1.84437747821309e-05
-1.39157292247515e-05
-2.73414263104338e-05
-4.75248298309144e-06
5.49989066161248e-06
-1.92949782881717e-05
-2.64720076560264e-05
-3.41304591258765e-05
-3.10097103173211e-05
-1.59100385737485e-05
-2.95209833215395e-05
-2.07907218295627e-05
-1.9494430024034e-05
-2.00851540060498e-05
-2.29238904456273e-05
-2.60521134173039e-05
-8.89042591756841e-06
-3.60105917248961e-05
-5.12544240503805e-05
-5.195620685754e-05
-1.68954235884426e-05
2.06019835997047e-06
-3.55868246883681e-05
-1.49702815921038e-05
-2.37830340819717e-05
-2.5529095407434e-05
-2.06972042332162e-05
-1.92751151967959e-05
-1.33258529713469e-05
-2.03415046359511e-05
-1.93012511285256e-05
-1.16494044955147e-05
-1.70764799000114e-06
-2.47465745542465e-05
-4.0393643052438e-05
-3.97933581730925e-05
-4.45805389210896e-05
-4.63413769677949e-05
-5.5307157782193e-06
5.16268099938522e-06
-2.22235639726393e-05
-1.73046921985836e-05
-1.14490653002259e-05
-3.76211965350147e-05
-2.47537544277641e-05
-2.30378740525843e-05
1.87603679685823e-06
-1.90399066782922e-05
-3.43756384893553e-05
-1.43717163037788e-05
-2.47301168818947e-05
-2.51847650090413e-05
-2.39088679545368e-05
-1.85366571878504e-05
-9.70291470760443e-06
-2.68802347132391e-05
3.48677490451745e-06
-1.84488094324955e-05
-1.5837565540707e-05
-2.59213953534564e-05
-5.20385123090721e-05
-1.38545925172807e-05
3.82579451236642e-06
-2.1066333172185e-06
-1.284203766008e-05
-2.33138872381551e-05
-2.58432504707977e-05
-2.76252210033658e-05
-4.3418010276772e-06
-3.92852830742474e-05
-1.32506679353233e-05
-3.53029734666586e-05
-2.65320482511821e-05
-2.87995010464183e-05
-1.52439696694942e-05
-2.16937963194542e-05
-2.1048498355293e-05
-3.49045326347253e-05
-3.76471902256733e-05
6.6368505734572e-07
-3.50876792432323e-05
-2.63005259406408e-05
-1.64639841112114e-05
-1.32038375225826e-05
-2.59832083978012e-05
-1.97449877170503e-06
-2.71316868022141e-05
-1.27454182698819e-05
-3.02777590324633e-05
-2.53217208379186e-05
-2.32724238706867e-05
-5.63896236251257e-05
-2.60084802467668e-05
-3.02485821987117e-05
-1.7305289733131e-05
-8.00568296034933e-06
-1.00242263330915e-05
-1.16692336781064e-05
5.96441206124221e-06
-3.09813628943633e-05
-7.53729680980538e-06
-1.50770877937756e-05
-3.38112715978941e-05
-1.6091324139811e-05
-2.10936960002577e-05
1.11596453814622e-06
-1.40717351624434e-05
-2.19978159966171e-05
-1.05125771771601e-05
-8.77177354912504e-06
-6.64675251677372e-06
-3.14824777161155e-05
-3.7112669022696e-05
1.0381971886642e-05
-3.87003097615842e-05
-4.15624732267842e-05
-3.2180944122526e-05
-1.43629869797252e-05
-1.7187176795329e-05
-1.06091086791617e-05
-1.48011812849403e-05
-3.03702869023821e-06
-2.59663585840448e-05
-1.64920772653112e-05
-3.63076275535302e-07
-2.16356638339941e-05
-2.9414624614797e-05
-1.93645196646652e-06
-1.68275063508811e-05
-1.08150199574513e-05
-2.32076072266593e-05
-2.89525467181456e-05
-2.53853771027444e-05
-1.62551578363179e-05
-1.52988228673895e-05
-3.6761561489876e-05
-1.24261304977045e-05
1.90555237514804e-06
-8.41914521939704e-06
-1.78438541364991e-05
-2.21419792322886e-05
-3.42489520112658e-05
-3.42300649095878e-05
-3.24221237307504e-05
-2.16121929405474e-05
-6.88662054342558e-06
-2.01316638236833e-05
-1.74494708876084e-05
-4.18356593822879e-05
-1.25137300129531e-05
-8.65773512388905e-06
-6.4720600630482e-06
-1.48735634771382e-05
-1.1017445092597e-05
-1.14798288169e-05
-2.05569688855472e-05
-1.025043797678e-05
-1.06009314298629e-05
3.47331550342056e-06
-1.61232856337132e-05
-1.37720892387863e-05
-2.29013741441205e-05
-1.16755351244858e-05
-3.04289698292896e-05
-3.18720168999134e-05
-1.20350521441059e-05
-1.58715291266158e-05
-2.62294258869877e-05
-2.52408098214992e-05
-1.69290962474236e-05
-1.52077028847016e-05
2.28791054423226e-06
-1.64669378952358e-05
-1.78061991872763e-05
-1.49083224107997e-05
-1.58329681984256e-05
-1.88833417101315e-06
-3.43214778097317e-05
-1.10228619666297e-05
-2.83595537408223e-05
-4.25336156124412e-05
-5.69866619249806e-06
-4.09328163413016e-05
-2.62318420519277e-05
-2.70765633945986e-05
-8.94792076234248e-06
-1.00748765377506e-05
-1.95489256168217e-05
-2.91468083669452e-05
-3.26477435620808e-05
-7.89345767538078e-06
-2.61085610041808e-05
-2.93197301963736e-05
-3.52353075936623e-05
-1.5510193781294e-05
-9.15107653875873e-06
-3.28759663187485e-05
-2.22407919302506e-05
-8.814699968332e-06
-2.03378211379729e-05
-2.80866327159425e-05
-4.15715550867595e-05
-4.72549700200367e-05
-2.42318102612172e-05
-1.50224611241942e-05
-1.43756197090951e-05
-3.64801364061385e-05
-6.09148020839218e-07
-3.49378115432317e-05
-1.34721912516732e-05
-1.12224624234766e-05
-3.4351109175638e-05
-7.21346734301768e-06
-2.82804513425823e-05
-3.71608695359042e-05
-6.52921391417123e-06
-4.71030361549403e-05
-1.434864349063e-05
-2.18464905521854e-05
-2.44925498305286e-05
-2.37313024292094e-05
-1.95980254950403e-05
-8.10270194462835e-06
-1.38456387244319e-05
-1.99038690262199e-05
-2.34148567274776e-05
-1.63409533310346e-05
-1.76618345079836e-05
-3.83192176170894e-05
-1.99348470513685e-05
-3.31242526042749e-05
-1.32751735674359e-05
-1.4725401492249e-05
-2.57424342270927e-05
-2.41105034386147e-05
-4.11670199626539e-05
-3.65588794099307e-05
-6.77548195526273e-07
-3.21053292200734e-05
-1.27982511608182e-05
-3.28618563209602e-05
-2.59444998250549e-05
-1.42933696833208e-05
-1.07686832550424e-05
2.2669037557619e-06
-3.89086874168602e-05
-2.99961277791218e-05
-1.36109084172008e-05
-2.16031373329122e-05
-2.27911814512378e-05
-3.61391385936969e-05
-7.67801707822303e-06
-2.9633715958684e-05
-1.69913723945785e-05
-1.56186689812871e-05
-2.61240221026778e-05
-8.58126636112942e-06
-2.4204257857371e-05
-2.10619184965966e-05
-1.79938882504107e-05
-2.99005363062526e-05
-1.46984268824409e-05
-9.61994246884507e-06
-3.13743767335857e-05
-5.03475558059426e-05
-2.3448898982851e-05
-7.50507230022163e-06
-1.44960900487018e-05
-2.2636839949538e-05
-2.63093651800479e-05
-1.55806119886029e-05
-2.54923836271392e-06
-2.05966768149404e-05
-2.88430070825012e-05
-2.76001951985834e-05
-2.43241311630359e-05
-2.51043569062408e-05
5.50968482253686e-06
-5.41730933239486e-07
-9.53621010397166e-06
-4.91753265847642e-06
-3.06021121157484e-05
-2.89108576154899e-05
-9.87436708150078e-06
-6.46225084947758e-06
-1.7109458076019e-05
-1.01492485447382e-05
-2.91416198026087e-05
-2.66252039903183e-05
-1.53232770246395e-06
-3.94386374595046e-05
-6.61566002930487e-06
-1.68662300792655e-05
-1.83038541773469e-05
-1.29438342471189e-05
-2.92878648460838e-05
-2.77070362808506e-05
-3.24517050616517e-05
-1.21330370376482e-05
-2.87331282226795e-05
-4.66571762649775e-05
-5.23048546227298e-06
-1.41719851283808e-05
-3.33947654116222e-05
-1.91310028126121e-05
-1.22374967920119e-05
-8.45378132988916e-06
-1.31246463017989e-05
-3.17613795052992e-05
-4.91791324909869e-05
-8.88644799305945e-06
-1.66164641424387e-05
-3.76594779795097e-05
-2.47645368101299e-05
-1.30149320443266e-05
-3.47619990444678e-05
-3.69764961615882e-05
-3.55671904408237e-06
-1.85775167596303e-05
-3.00545275300535e-05
-2.94538190246259e-05
-4.86700668300385e-05
-2.2855794999796e-05
-3.08740541746756e-05
-7.32117627882482e-06
-2.26285110894259e-05
-1.69680615429198e-05
-2.07765857205311e-05
-2.18018405642638e-05
-2.08250540369075e-05
-1.92929987819451e-05
-4.54528900389975e-05
-1.67175194411285e-05
-1.47291174222898e-05
-3.37789747037798e-05
-3.97740256618575e-05
-4.1164942244385e-05
-5.94567621642072e-06
-1.00490382293437e-05
2.58330596125434e-06
-1.89245864533889e-05
-8.38963784709542e-06
-8.77980265125628e-07
-8.46352570857961e-06
-1.76810647060492e-08
-1.97844286415338e-05
-2.29526815327822e-05
-9.21074695427967e-06
-3.90600616002658e-05
-1.49336201861132e-05
-4.15241865884127e-05
-1.32546696038234e-05
-1.4074999532434e-05
-2.35546178308368e-05
-5.54723437974371e-06
-3.7409777296149e-05
-4.04271031884593e-05
-2.0814430601203e-05
-9.9363552719977e-06
-1.60191250413762e-05
-2.97055115034253e-05
-2.60805829662417e-05
1.79491427011774e-06
-4.10599983913038e-05
-1.20215371461272e-05
-2.25348199894745e-05
-2.99291877302193e-05
-2.46918817670886e-05
-3.16932591825023e-05
2.07282824633545e-07
-1.79626069310835e-05
-3.28908544456878e-05
-3.12953749546309e-05
-1.47598258611614e-05
4.41441211707003e-07
-2.49336546157053e-05
-3.23725265307342e-05
-3.41826599129169e-05
-4.64184330250888e-05
-1.91329926623738e-05
-3.50898332735853e-05
-2.12954387878413e-05
-3.75525283314437e-05
-3.4946988060849e-05
-3.07332213509398e-05
-2.36470638757495e-05
-2.54651116766788e-05
-3.36238455813546e-05
-1.99600269449382e-05
-3.33860522222954e-06
-2.5653365392971e-05
-2.73059393541276e-05
-1.59052483710728e-05
-3.56374872151013e-05
-1.53934367222909e-05
-2.58982048453895e-05
-2.80966155347711e-05
-1.85422121959848e-05
-2.28540894241164e-05
-2.48642194032719e-05
-2.81401778711882e-05
-1.77973169063224e-05
-3.68738798749824e-06
-3.0827648165969e-05
-2.73190933803465e-05
7.28895941313925e-06
-2.03971133124731e-05
-5.02905677752366e-06
-1.20153549643994e-05
-2.79686152179291e-05
-2.66416849907294e-05
-2.18004039968576e-05
-1.94430665965767e-05
-3.84617258878729e-05
-1.05118632443561e-05
-5.72721561551477e-06
-2.85843653897944e-05
-1.27346744740735e-05
-1.62787175184262e-05
-9.02388143924624e-06
-4.87384937504744e-05
-2.52730432438489e-05
-1.85503569054393e-05
-2.41890148670696e-05
-3.43841627122425e-05
-1.40184694306288e-05
-2.91117139834777e-05
-2.8827485881611e-05
-2.59192471543934e-06
-4.21722612285026e-05
-1.0376690612091e-05
-1.08851839585202e-05
-2.28336797256553e-05
-3.43667332517345e-05
-2.49797745956689e-05
-8.21314912197932e-06
-1.01425802352778e-05
-1.98622833236141e-05
-1.80208664198263e-05
-5.22812789730395e-06
-3.67924253298723e-05
-3.89695829740001e-05
-2.64262870853842e-05
-2.12644271307471e-05
-2.9113144736968e-05
-2.36673816326685e-05
-2.37008700393539e-05
-3.50027989431698e-05
1.61306222391599e-05
-3.29291719824847e-05
-1.21649385372076e-05
-1.76917879415004e-05
-2.71935122278471e-05
-5.87704374163288e-07
-2.00918450063949e-05
-4.27662461446572e-06
-1.68878534177398e-05
-3.86109164799241e-05
-2.72533522752635e-05
-1.55450241526392e-05
-1.62084237335181e-05
-1.59879913531862e-05
1.30922004943088e-05
-2.94722345111269e-05
-3.17824779251138e-06
-6.41738083792268e-06
-1.33390608008629e-05
-4.59972864785936e-05
-2.20847191051795e-05
-2.0037979697097e-05
-1.58942062308496e-05
-8.48696960143937e-06
-3.95441791396067e-05
-1.26099840303212e-05
-1.07208103607092e-05
-1.86440617227287e-05
-2.38825590345554e-05
-2.87163802707178e-05
-2.0979846421368e-05
-1.16995103331482e-05
-3.36165495634905e-05
-7.59751193294637e-06
-3.35790673676244e-05
-1.38739374023782e-05
-8.07052854834044e-06
-3.65653148814951e-05
-2.1825857921811e-05
-3.25026957153433e-05
-1.30615703747406e-05
-1.82288583608305e-05
-2.78940690373286e-05
-2.14852564357358e-05
-2.53319057994396e-05
-1.93214525199661e-05
-2.24417218179231e-05
-1.17817560141623e-06
-5.62761537789102e-06
-1.03015161819521e-05
-2.31395145239011e-05
-3.09341990963411e-05
-2.03401368750605e-05
-2.43811120638558e-05
7.17618488867353e-06
-2.4185617418475e-05
-1.02025824575731e-05
-2.27340881618505e-05
-2.18929169303461e-05
-1.24570604735712e-05
-3.01614323430561e-05
-3.7539662273299e-05
-7.96467326829855e-06
8.36187808937438e-06
-1.36390945981691e-05
-4.42093374957655e-05
6.53754388078772e-06
-1.91789535655387e-05
-1.97473900823123e-05
-7.32190383784393e-06
-4.24986355121928e-05
-3.21405906090922e-05
-1.63975290834889e-05
-2.03986055905957e-05
-2.11012424670164e-05
-3.10944851157383e-05
-2.2752177571572e-05
-2.15910787748023e-05
-4.11309320035821e-05
-2.22459756694806e-05
-1.19636562542236e-05
-1.30793970291576e-05
-1.92254108857169e-05
6.64927276385329e-06
-3.15398119633626e-05
-1.17793356642152e-05
-2.4071987711098e-05
-1.80140202970027e-05
-1.54970563268085e-05
-9.34924951247331e-06
-1.28411496332834e-05
-2.05036401440913e-05
-2.6440684928242e-05
-1.43508888413742e-05
-1.86738158234612e-05
-1.65096090648719e-05
-2.23958134154974e-05
-6.44125785193248e-06
-3.17870501311922e-05
-1.19274303935226e-05
-3.29446325079857e-05
-1.57540642283573e-05
-1.94382695238138e-05
-4.95305806136722e-06
-3.09460454734935e-05
-3.52999880452359e-05
-1.46686099247767e-05
-2.14790912065918e-05
-3.84954102475856e-05
-1.27247425218997e-05
-1.70056415058416e-05
-1.64418730735244e-05
-2.35088505839212e-05
-4.67398071181465e-05
-1.66015021694898e-05
1.40250479136608e-05
-3.64745041772889e-05
-3.50174760182276e-05
-3.48826456815567e-05
-3.54091385507412e-05
-4.56464871257255e-05
-2.19659314027974e-05
-3.64960288172368e-05
2.28335886326634e-06
-2.77276811524318e-05
-2.85371516726856e-05
-1.20941845900887e-05
-1.35137279440698e-05
-2.05855371885425e-05
-3.33638108587302e-05
-1.96621883254319e-05
-3.72034868864191e-05
-2.35610044400951e-05
-4.20833675376861e-06
-5.51163513079529e-06
-2.24791620168907e-05
-3.97561896147551e-05
-1.22339875782729e-05
-1.31620709920075e-05
2.50591622854074e-06
-1.69929385341962e-05
-1.79822275392427e-05
-2.19433707417688e-05
-1.1716412104543e-05
-3.55054366585491e-05
-1.35086054050689e-05
-2.92252838972488e-05
-3.99124334768419e-05
-2.1543236071719e-06
-5.97235078159464e-06
-1.92459930310277e-05
-4.45155351901455e-05
-2.99005204087078e-05
-1.3850766816161e-05
-8.04276837130554e-06
-2.15237144469445e-05
-9.74679543929656e-06
-2.1507856448894e-05
-9.63304323330618e-06
-3.23209487961314e-05
-3.90468813156747e-05
3.86792588838173e-06
-1.20461190988968e-05
-4.50992914650162e-05
-1.71909570431261e-05
-3.14017235000815e-05
-2.69645125566977e-05
-2.22734644687375e-05
-5.57633436810233e-06
-2.9441801935375e-05
-2.25384351233292e-05
-1.44412746499613e-05
1.27907652880956e-05
-3.70940799333041e-05
-2.79513628726162e-05
-1.8494041533519e-05
-4.77588707611888e-05
-2.63011808481424e-05
-7.32177986545691e-06
-3.32811993900263e-05
-4.7599561356734e-05
-2.94429529700661e-05
-1.02277126517368e-05
-1.39126092044375e-05
-3.00377100041565e-05
-2.00818896041164e-05
-2.62597289668961e-05
-2.21328938526583e-05
-3.22789108052687e-05
-1.46480594438625e-05
-4.36822383975009e-05
-3.55501215877059e-06
-2.92599593642033e-05
-2.78509767983257e-05
-2.8124365310166e-05
-2.50451916083329e-05
-3.10645380226543e-05
-2.16384138063153e-05
-1.8809753181233e-05
-3.21437901313659e-05
-2.83994290565881e-05
-3.65032920471071e-05
-3.335909850426e-05
-2.99976435234552e-05
-1.68162798202266e-05
-3.11924120754921e-05
-1.56184540519355e-05
-1.60270910677377e-05
-2.74155271114566e-05
-7.94238029837235e-06
-2.58480718244302e-05
-1.96023193955544e-05
-2.82298539447224e-05
3.27677036450572e-06
-1.42669904800684e-05
-2.22775647813097e-05
-4.15161934177493e-05
-3.9911912482163e-05
-1.1454460562936e-05
-3.81722963739246e-05
-4.55542394219646e-05
-1.42040306017426e-05
-2.48702403049491e-05
-3.15901370655537e-05
-3.29425152521266e-05
-1.43820172204551e-05
-1.99269399976584e-05
-2.56851216953317e-05
-3.42799074101174e-05
-1.67938853306221e-05
-8.3703895515982e-06
-2.62670050191693e-05
-5.41571409551042e-05
-9.06884947824446e-06
-1.81052793859131e-05
-1.37042710731645e-05
-1.0074707994306e-05
-2.08766296405323e-05
-8.83679402338674e-06
-2.46491406429038e-05
-2.26163872635232e-05
-2.88837974006305e-06
-3.03652318706783e-05
-1.28484522118188e-05
-4.70912441920395e-05
-1.53728184517842e-05
-7.75651753169821e-06
-3.06540882424827e-05
-3.32266961059835e-05
-2.68840185806065e-07
-4.87229140954411e-05
-3.38166841589627e-05
-1.6514923288472e-05
-2.13229526065496e-05
-2.45531189259651e-05
-7.81546313586744e-06
-2.41716950819067e-05
-2.77094144783103e-05
-2.89891047272916e-05
-1.79810122921531e-05
-2.51376219411139e-05
-6.0646149141547e-07
-3.93229772851525e-05
-3.32655474798878e-05
-3.09814055930029e-05
-3.39890427384987e-05
-1.78109129467755e-05
-2.05960367448501e-05
-4.67930370118584e-05
-3.80671897845876e-05
-5.12349695188355e-05
-2.32205145929752e-05
-1.51579600709186e-05
-3.97874985381966e-05
-4.21167050578333e-05
-1.81290635279474e-05
-4.07711498681951e-06
-3.48688369586781e-05
-2.15905916131019e-05
-2.48883285350081e-05
5.82304778155619e-06
-3.33090778432541e-05
-1.4581623799282e-05
-2.9209480703151e-05
-3.16236605298959e-05
-1.79985009916401e-05
-3.01773999861271e-05
-3.66223698482613e-06
-5.59200651416509e-05
-9.66897439024784e-06
-1.53297880329422e-06
-2.14254395021961e-05
-2.20610894721521e-05
-3.61225563142444e-05
-1.6134773996377e-05
-2.09240512323011e-05
-1.82120296695223e-05
-3.55349634804156e-05
-1.38489846321208e-05
-2.1937675930466e-05
-1.9828915673941e-05
-2.96008893732771e-05
-1.25289272504669e-05
-8.31260038551801e-06
-1.69990046819157e-05
-5.73509857327309e-06
-1.46576216480399e-05
-3.64647320235638e-05
-7.29391723031493e-06
-2.47174929311165e-06
-3.51139651080509e-05
-7.54520710086523e-06
-2.08457671291193e-05
-2.30967214670921e-05
-2.09599703969078e-05
-2.98893633975439e-05
-2.45084848214921e-05
-1.82287773132185e-05
-3.95978549658926e-05
-3.8976278635725e-05
-1.52175846706379e-05
-3.55173301978962e-05
-1.95723841602879e-05
-1.51257968252288e-05
-3.14794202964017e-05
6.70967717182875e-07
-4.05238764778446e-06
-9.95598504174344e-06
-3.25982752797342e-05
-2.20061032702983e-05
-2.09493729799013e-05
-1.84684777800007e-05
-3.16798828026009e-05
-1.22504996749916e-05
-2.70194565572675e-05
-2.01230714803699e-05
-1.99129457918226e-05
-1.45500933663178e-05
-2.16563370979545e-05
-2.7191470563833e-05
-1.43284238409608e-05
-1.1223630841276e-05
-1.51268825601697e-05
-2.19538859275826e-05
-1.95181374080955e-06
-4.12068758325515e-05
-2.54299908784453e-05
-1.76294868845887e-05
-5.6856546204457e-05
-3.89377791126531e-05
-4.3161380055763e-05
-2.22259621906309e-05
-1.49157990519745e-05
-1.39339236109812e-05
-6.97212027969601e-06
-1.04592296310045e-05
-1.03523737716791e-05
-2.99450979124418e-05
-3.75916102073022e-05
-2.47225827994206e-05
-2.35496176284794e-05
-2.23878876763072e-05
-2.68193525731046e-05
-1.54116346209654e-05
-2.40260520006772e-05
-1.91833558586917e-05
1.51508739898635e-05
-1.16396406915109e-05
-4.93259975819264e-06
-3.49320310094726e-05
-1.37135695691499e-05
-2.88942643597382e-05
-1.58347336903051e-05
-2.48670320014613e-05
-8.95377173454192e-06
-2.29785687537747e-05
-4.1180205579964e-05
-9.8945929566398e-06
-2.04909887935327e-05
-1.34471679581078e-05
-2.4911892590179e-05
-1.76003794065933e-05
-2.85726407285064e-06
-1.96475566308864e-05
-6.57807081739693e-06
-2.56886946769389e-05
-1.66101669505235e-05
-2.36833965502367e-05
-2.89443128781798e-05
-1.58777469228799e-05
-1.41172534997735e-05
-2.33768463313628e-05
-2.44657890518787e-05
-1.29287592613463e-05
-2.69414204705425e-05
-1.96070433124884e-05
-4.09844510899521e-05
1.92053378424246e-05
-1.06529759038776e-05
-1.87619128733164e-05
-3.01581753135685e-05
-1.69698884283674e-05
-2.17246968600672e-05
-2.40564865982732e-05
-5.93868813971807e-06
-1.31101734476468e-05
-2.9611484388023e-05
-1.05066233552241e-05
-1.95394996315061e-05
-2.77715368970313e-05
-8.15377989210814e-06
-1.19627237580037e-05
-1.38964806729384e-05
-3.88673242786817e-05
-3.9711586845167e-05
-3.89755122682548e-05
-5.31756266644484e-06
-2.40676990945568e-05
-1.75499789432581e-05
-2.64350154210303e-05
-3.38490152992167e-05
-5.00084313703884e-05
-3.9370263634576e-05
-4.37895671908137e-05
-4.69235601418124e-05
-2.52406438658143e-05
-6.89716362570988e-06
-3.11148995538278e-05
-1.92913681299074e-05
-2.02189646047092e-05
-6.99097109664985e-06
-3.86037739715246e-05
-3.66105558763039e-05
-2.62977255304965e-05
-3.70865249172916e-05
-8.62571930022328e-06
-1.50550647047902e-05
-1.256887715422e-05
-2.53315510685951e-06
-5.69172752277879e-06
-3.07319435527628e-05
-3.77548161458004e-05
-1.72593495247242e-05
-9.77650014251904e-06
8.37665753586245e-06
-2.25717043003943e-05
-6.31212242144694e-06
-1.34827778851866e-05
-4.61968550636314e-05
-1.57503119392437e-05
-1.86103952480194e-05
-2.25075909723153e-05
2.33652335585953e-06
-2.15029323972892e-05
-2.97660316313538e-05
-2.62072460028071e-05
1.47699134071223e-06
-8.78084404279176e-06
-2.42373538054251e-06
-1.54740832227123e-06
-1.13110673676793e-05
-1.69626916832213e-05
-2.82321179111323e-05
-2.31055915495047e-05
-3.79748476084472e-05
-3.0810709884116e-05
-3.23641041545324e-05
-3.33793434857426e-05
-1.13771173356379e-05
-2.79376502162332e-05
-4.16559514188251e-06
-1.50052366561074e-05
-4.54431818107213e-06
-1.81750914442887e-05
-1.20630165835589e-05
-4.02629540367504e-05
-5.63507362523073e-06
-3.69772067624119e-06
-3.63582687629212e-05
-1.82248253901956e-05
9.50205787726986e-06
-6.72066858289741e-06
-4.62015875075218e-05
-2.87676479769139e-05
-2.76340938779633e-05
-9.56779093961736e-06
-3.57405048009228e-05
-9.7322570218101e-06
-3.45512346946037e-05
-2.31201199979894e-05
-1.29102869725034e-05
-4.00153835670929e-05
-1.85876655071569e-05
-3.27373113872857e-05
-2.78238391069266e-05
-3.89328633736117e-05
-2.65080786566209e-05
-7.9610655885642e-06
-1.21080382549573e-05
-2.87436303782842e-05
-2.02818912943143e-05
-5.71644103921181e-05
-3.76024069094608e-05
-3.00375685822403e-05
6.27658661076133e-06
-2.78084739592951e-05
-2.66767520423032e-05
-3.36138440236653e-05
-1.05018627952222e-05
-1.42167998535236e-05
-2.46475638278529e-05
-3.77705991415418e-05
-3.17746278875503e-05
-2.53542123025111e-05
-2.79367976613257e-05
-2.15102722041957e-05
-1.7250645101496e-05
-3.07639117121769e-05
-5.41475117169911e-05
-2.17444259360012e-05
-1.70789274757749e-05
-4.16184734397773e-05
-1.51789942246982e-05
-3.32087719763217e-05
-3.32609366917447e-05
-1.75765664192962e-05
-3.437329491028e-05
-1.33081170408453e-05
-1.9606421060156e-05
1.31834521901432e-05
1.23042358608649e-05
-1.62812403232026e-05
-3.495038280521e-05
-9.04730901545862e-06
-1.48702866690849e-05
-1.96465062669383e-05
-4.35169354120561e-05
-6.75433110602472e-06
-2.74626306495179e-05
-4.56699897735896e-06
1.68016181019616e-06
3.84452050577098e-06
-2.66108662590145e-05
-5.46934287922047e-06
-2.07376071539301e-05
-1.11330709077571e-05
-3.63353091472442e-05
3.40070731315274e-06
-1.22014931625742e-05
-5.57049587514016e-05
-1.6808859533316e-05
-3.86387207155139e-08
-1.21379882513078e-05
-3.83844842381769e-05
-3.10536203030274e-05
-3.83715040344589e-05
-2.53017934277598e-05
-1.15234210139205e-05
-3.88163846221161e-07
-3.33175071226502e-05
-1.15024340513013e-05
-2.73410662648648e-05
-1.85298791055404e-05
1.20602699907407e-05
-2.04934122154096e-05
-3.38454004985702e-05
-7.13603395703819e-06
-1.88485020497888e-05
-2.05945548479353e-05
-2.2070512790762e-05
-1.48787960124004e-05
-2.70491038649165e-05
-1.28791905789764e-05
-2.04732931964232e-05
-2.70317568070113e-05
-3.26564564627568e-05
-3.33129122218726e-05
-1.31940452592553e-05
-1.87756693105983e-05
-2.88608263884101e-05
-4.04549576968465e-05
-1.45882749089489e-05
-8.39683514845122e-06
-1.11720877818654e-05
-2.08981876471007e-05
-5.23031777276955e-05
7.65410179439699e-06
-2.85017180985865e-05
1.99281189110833e-06
-2.5232279786346e-05
-1.79825591010938e-05
-1.041148352709e-05
-3.45049791883938e-05
-1.76044715410225e-05
-5.17739630962336e-05
-2.77103442572833e-05
-7.65110813544766e-06
-3.50941457381919e-05
-2.50969243481175e-06
-2.43711285704631e-06
-1.1754238223595e-05
-5.60095756134446e-06
-1.98864948993173e-05
-1.68355688845023e-05
8.14971730067051e-07
-1.6441079339535e-05
-7.82984785975369e-06
-2.01445636302481e-05
-9.3932929046062e-06
-1.40761286435856e-05
-8.56619787594268e-06
-3.38715127056847e-05
-7.19468868802656e-06
-4.46989686102772e-05
-2.59761133284853e-05
-2.50227486507687e-05
-3.53038582538889e-05
-4.14304328956871e-05
-4.75227050671437e-05
-1.4686394816253e-05
-2.17163434866737e-05
-1.73646551339057e-05
-4.6463581882981e-05
-7.24535906833027e-06
-6.13320874331574e-06
-4.6459470716799e-05
-4.43435118336167e-06
-1.77381921937383e-05
-4.23584593485925e-06
-2.43590393693217e-05
-3.06780108740367e-05
-2.14646652095205e-05
-8.81527686270596e-06
-3.17476089531383e-05
-5.15324656273207e-05
-5.73084571807842e-05
-3.01471392225731e-05
-3.65649081618212e-05
-1.75967258531139e-05
-2.30776393198603e-05
-2.63494594008679e-05
-1.69357722679769e-05
-1.14499177002924e-05
-8.73731153198111e-06
-2.81390348332454e-05
-2.91566118136904e-05
-2.34909943636509e-05
-9.37966177257326e-06
-5.50131764641754e-06
-1.88052753332525e-05
-2.47833970936551e-05
-2.32551746985141e-05
-2.28453527388375e-05
-1.14175244730964e-05
-2.33867644990719e-05
-3.43841026480345e-05
-4.16476567217016e-05
-1.53162863821306e-05
-6.7409718032274e-06
-3.38062870369786e-05
-2.19677143149467e-05
-1.23788277202285e-05
-1.61459879622122e-05
-2.57065698423584e-05
-3.98074705034389e-05
-2.35594383348103e-05
2.65596909131223e-06
-1.2932561129611e-05
-2.05523631726998e-05
-4.53301460918209e-05
-2.71666003693704e-05
-3.40380455570877e-05
-2.08786613324599e-05
-2.42611624369818e-05
-4.2209225944236e-06
-1.01713689135666e-05
-2.09734503144712e-05
-6.59973511772271e-06
-8.15354115062569e-06
-2.53306215835472e-05
-3.0894204514552e-05
-2.43754741229704e-05
-1.67762266285829e-05
-2.76251410097621e-05
-2.12084432049273e-05
-3.26868595790819e-05
-2.01846972465302e-05
-2.1226007254258e-05
-3.44875982782922e-05
-1.2425931566658e-05
-4.3526652527933e-06
-2.17249485606514e-05
-3.92194194697009e-05
1.6472718764445e-06
-2.59983777978993e-05
-3.32605733053614e-05
-2.39680720559474e-05
-2.32580852737926e-06
-1.82958471329233e-05
-2.39432930638261e-06
-1.03119442204304e-05
-9.0390329623998e-06
-5.87134973679036e-06
-1.32904709968639e-05
-3.17615064412433e-05
-2.22186672754781e-05
-4.32405524791476e-05
-1.69556118234765e-05
-7.99448341703101e-06
-2.21568985594826e-05
-3.13516589680583e-05
-3.62207645155041e-05
-3.30108989414939e-05
-1.99730368109778e-05
-2.77308625799031e-05
-4.04901269399667e-05
-1.49944914334637e-05
-2.03448871991173e-05
-2.00577285569209e-05
-5.9789383558724e-06
-3.54092921480102e-05
-2.79277154553313e-05
-1.45334535676277e-05
-6.34943840928769e-06
-1.54507686564798e-05
-5.14194738140651e-06
-2.29458681507318e-05
-1.35933497895345e-05
-1.42981084877365e-05
-2.33047633451306e-05
-2.94667031090314e-05
-2.67041186722671e-05
-2.5226634670766e-05
-3.13632156148573e-05
-6.73302269219027e-06
-1.06832237386742e-05
-2.71109322101064e-05
-2.00377929439524e-05
-1.47653702358613e-05
-2.60010232628171e-05
-3.10675330174365e-05
-2.98890080064458e-05
-1.71110653117403e-05
-1.83232071918765e-06
-9.17486928928367e-06
-1.94466618456623e-06
-1.55151538323328e-05
-1.90585403018479e-05
-1.82613704849499e-05
-3.70166130437876e-05
-4.62711261822145e-05
-8.13461456687515e-06
8.06441210195896e-06
-3.23227078575314e-05
-1.10025667412118e-05
8.64771272288434e-07
-5.12305518227568e-05
-4.58169508654012e-05
-2.29411588147984e-05
-3.03691032517461e-05
-2.24785426111945e-05
-1.54745085411627e-05
-2.45486618951906e-05
-8.10802868396055e-06
-2.17137313474742e-05
-1.93791945192373e-05
-2.37264308681631e-05
-6.77298983259395e-06
-4.33129416140494e-06
-3.09163654284947e-05
-1.6169902156842e-05
-1.97007738920917e-05
-2.61872464538702e-05
-1.68673061125186e-05
-2.80638867086921e-06
-1.12743752682327e-05
-2.92747305687766e-05
-2.11854031633391e-05
-3.97039681946805e-05
-4.58777827485226e-05
-2.78149529632936e-05
-1.94267744702979e-06
-2.88896299287894e-05
-4.36705828163042e-05
-7.97130888311735e-06
-3.47836461763032e-05
4.17296443083222e-06
-3.7769875659998e-05
-1.60542987287974e-05
-3.58530412886304e-05
-1.42295490670051e-05
-2.74690510733529e-05
-3.09025707291769e-05
-3.13390096751654e-05
-1.76844095898995e-05
-1.40858759010719e-05
-3.40606693789002e-05
-2.14183956202801e-05
-2.2920482234287e-05
-1.20333739522205e-05
-9.68378132876639e-06
-3.85413162738488e-05
-3.11047641689577e-05
-2.65393365787168e-05
-2.05108971190428e-05
-2.0548648839542e-05
-2.05403989964705e-05
-2.48620259122264e-05
-3.17790563661619e-05
-2.62503086345554e-05
-2.57365125593927e-05
-4.31896693492912e-05
-1.85648139631878e-05
-1.81308609363695e-05
7.10068989305121e-06
-1.79519527331924e-05
-8.81602701142214e-06
-1.98959123122595e-05
-3.47418461780944e-06
4.65089321536112e-06
-3.10706598127042e-05
-1.94220806553736e-05
-1.8790056306082e-05
-1.64261286546419e-05
-4.49698839627935e-05
-2.3131619418477e-05
-2.76430385192339e-05
-1.3208922839267e-05
-3.45981750685048e-05
-3.01266142532798e-05
-3.92203758376079e-05
-3.14090927884351e-05
-2.25877329513897e-05
-4.61218598967093e-05
-1.34498376537135e-05
-9.51420082820064e-06
-1.46412731469527e-05
-1.91965500453944e-05
-2.62079209019338e-05
-3.05705069291241e-05
-1.40965084077064e-05
-4.32806225781769e-05
-2.28401564368604e-06
-3.63244228665195e-06
-2.90557306054762e-05
-1.76622148787739e-05
-3.49080365852329e-05
-4.28364653418542e-05
-3.48943155176553e-06
-1.34098446300431e-05
-5.54935263765309e-06
-1.41573344864685e-05
-2.50467049079943e-05
-3.27367839735064e-05
-2.70186721405911e-05
-1.87615993362425e-05
-9.78189681852646e-06
-2.7880508286966e-05
1.50323243636497e-05
-1.58470284759631e-05
-3.09870303639769e-05
-4.49783576617536e-05
-2.92468206024198e-06
-2.56891893822407e-05
-1.09742084461042e-05
-1.19321645899714e-05
-4.94241538937348e-05
-1.84453994364565e-05
-1.03766789812843e-05
-2.76816626887042e-05
-4.30277118938641e-05
1.5705633070059e-05
-1.20877235007301e-05
-6.19003554061932e-06
-3.14215882323358e-05
-1.34799496516563e-05
-1.66267593478143e-05
-2.47382819720539e-05
-1.77397400310978e-05
-2.0290927353223e-05
-4.12587484070593e-05
-2.52967683069527e-05
-3.54675249223888e-05
-2.19583285641531e-05
-1.72961265544443e-05
-1.16311951292844e-05
-8.68841511862228e-06
-2.50300204872676e-05
-4.696457003239e-05
-4.40183916990277e-05
-3.61161608791179e-05
-1.29686088389216e-05
-4.35243294979589e-06
-3.1126526974513e-05
-1.71964067695526e-05
-4.3462342086758e-06
-2.63088490351174e-05
-3.90714136979144e-05
-2.53822547788254e-05
-1.60582935042192e-05
-2.90953567913921e-05
-3.34357603204279e-05
-1.79974633184119e-05
-2.97973501432921e-05
-1.11047375382606e-05
-3.21005753146067e-05
-3.36399259969172e-05
-2.17709678268224e-05
-8.99299207965801e-06
-3.98533517619692e-05
-2.73650200916356e-05
-3.24694864249559e-05
-2.71423869142762e-05
-4.8496836311515e-05
-4.55025707545657e-05
-2.18964318618698e-05
-2.72031864286276e-05
-1.63609750382047e-05
-5.06309779039448e-06
-2.22511138915528e-05
-3.52851354063283e-05
-2.94546817437907e-05
-4.02550003372268e-05
-1.27250275457559e-05
-2.30882435784128e-05
-5.09232783616174e-05
-1.53148559453586e-05
5.2631344795164e-06
6.09474444744345e-06
-2.18736792185316e-05
-1.48644761517087e-05
-1.35986020133412e-05
-1.60137522412193e-05
-1.09956187012765e-05
-3.51830984018547e-05
-3.78040400350009e-05
-3.70661437236988e-06
-3.43795598970382e-05
-2.54374563502278e-06
-5.025798430523e-05
5.38540532968246e-08
-2.11746904659182e-05
8.81399426148767e-06
-1.58302882086193e-05
-2.09132703738904e-05
-1.50947930660809e-05
-3.4259293491272e-05
-2.53412176641258e-05
-8.87630119151016e-06
-7.85079790092877e-06
-9.0903393860574e-06
-8.1376821796241e-06
-1.62907654212173e-05
1.13944605856297e-06
-1.69466222812429e-05
-6.52138314659139e-06
-1.7636682456803e-05
-3.56151387554955e-05
-3.77148944410279e-06
-3.26945311622781e-05
-2.75657857963062e-05
-1.56908070106907e-05
-2.30035329204877e-05
-2.37456794514747e-05
-1.36055281089862e-05
-2.98161952181215e-05
-2.59913915295117e-05
-2.42448504970657e-06
-2.17509940254162e-05
-2.50081141647214e-05
-1.89183676641754e-05
-2.55641076453633e-05
-3.86409740011244e-05
-3.82991622508806e-05
-7.36404852515147e-06
-3.62673570498977e-05
-1.3353972166237e-05
-3.40456851262324e-05
-1.95752174165763e-05
-2.03764104145954e-05
-3.27047721889447e-05
-3.20718239358909e-05
8.93605039256145e-07
-2.34061660051017e-05
-3.38409463289676e-06
-1.94423447617652e-05
-3.53772003866672e-05
-1.26428534764138e-05
-2.02408201813648e-05
-9.21112755757176e-06
-3.67640525396967e-05
-2.27607853395736e-05
-3.0695793069648e-06
-4.89531477662777e-05
-2.47170199440358e-05
-4.24501294203225e-05
-2.83437264811197e-05
1.37929701467451e-05
-8.53240626823416e-06
-1.25973233571222e-05
-3.10915737802179e-05
-2.81394189906388e-05
-2.95099653122775e-05
-3.36895834099049e-05
-2.25751864246593e-05
-2.29704082219686e-05
-3.83504182421183e-05
-2.79899412142557e-05
-1.05698729699469e-05
-1.02757376605023e-05
-1.35668773972118e-05
-2.21851055716688e-05
-2.5731214599963e-05
-2.83233471805839e-05
-1.51281759743642e-05
-2.90472892824163e-05
-5.8956606416035e-05
-2.07475917496271e-05
-3.19376933113839e-05
-2.13636354312798e-05
-2.0620292615064e-05
-2.83504602303584e-05
-5.34327733574129e-06
-5.87591022893667e-05
-1.19107609011149e-05
-2.38791381964828e-05
-8.0608736360121e-06
-3.07842144368353e-05
-1.73160293714974e-05
-4.34968085852273e-05
-3.5103857044968e-05
-2.01611203443682e-05
-1.74423099446618e-05
3.94945253963071e-06
4.6868993860595e-06
-1.19158313087526e-05
-1.30120119181062e-05
-9.34055997499035e-06
-3.38985245228444e-05
-4.38703657603157e-06
-2.8339994438579e-05
-1.99193247084947e-05
-2.27653347116556e-05
-5.96717344036701e-07
-1.83719367171562e-05
-5.87593352957164e-05
-2.57377569497177e-05
-2.13091457329971e-05
-1.53129112374764e-05
-1.07363559396423e-05
-1.40361110821126e-05
-4.87936628026525e-05
-3.06502457564582e-05
-4.65462204680324e-05
-4.17428058887717e-05
-1.84288465851263e-05
-2.28228592326996e-05
-3.11519763134371e-05
-2.37910756113543e-05
-2.5879305459128e-05
-2.94057828210792e-05
-1.57031092977487e-05
-9.5538567978953e-06
-4.0568170945186e-05
-7.2129399688833e-06
-2.31368069251783e-05
-1.72463685169316e-05
-2.43288478003269e-05
-3.72001619448907e-05
-3.37783899636509e-05
-9.43413656917568e-06
-5.5783051290619e-06
-5.54091835385971e-06
-4.83559632441683e-06
-2.15771903973109e-05
-5.81530916463407e-06
-3.94151081038763e-05
-1.7440046718064e-05
-1.91203505885499e-05
-2.9844833636219e-05
1.71657970173474e-06
-1.97600653465731e-05
-2.18517900109606e-06
-2.74069040807027e-05
3.21875184343141e-06
-1.92556804840321e-05
-3.33104361783285e-05
-1.76382182286611e-05
-3.5129979728328e-05
-2.53783417237257e-05
-2.65550731172211e-05
-3.32400325540554e-05
-2.87862159515186e-05
-1.98498989310147e-05
-1.56525264711847e-05
-6.14242447652007e-06
1.36451680136451e-06
-4.75355968061328e-06
-2.29185953678285e-06
-3.25070777607395e-05
-3.88082658224109e-06
-2.14556711326702e-05
-2.3168109002957e-05
-7.4393482907835e-06
-2.31023270733442e-05
-3.01657048538747e-05
-5.79614927856076e-06
-1.16290476269819e-05
-1.72541509576451e-05
-1.49622424052285e-05
-2.69575905109627e-05
-1.8283542847599e-05
-3.72645391609544e-05
-3.09470015948881e-05
-4.2904184217123e-05
-3.37527901615064e-05
-2.96012886450139e-05
-5.41597659357768e-05
-2.49145562577458e-05
-9.0721734736841e-06
-2.07359888718686e-05
-2.75849673749147e-05
-2.25934954816568e-05
-8.67298383195403e-06
-1.13862764321156e-05
-3.13323306439591e-05
-2.65642247877579e-05
-3.83471146388287e-05
-1.37543592029556e-05
-6.52732256675258e-06
-1.00343394858529e-05
-3.46900661634485e-05
-3.18153290463553e-05
-2.50772800969886e-05
-3.66703315935121e-05
-2.18696412769322e-05
-2.95246126163094e-05
-4.56817206930538e-05
-3.71515885197271e-05
-6.95272514266087e-06
-2.213248579078e-05
-1.00915487156538e-05
-1.7517984311739e-05
-2.57061508764765e-05
-3.13498212720786e-05
-2.28002683710357e-05
-1.7319681499941e-05
-2.70613609935795e-05
-5.28668559194341e-06
-2.81939468492454e-05
-1.26094705093652e-05
-1.66076169867474e-05
-2.56196344823339e-05
-2.08358907555201e-05
-3.18719071956972e-05
-3.11718084214811e-05
-2.78342746740399e-05
-3.70357075581818e-06
-2.94149719261674e-05
-1.37492143697748e-05
-1.77956401894247e-05
-2.74839874601116e-05
-2.34442056605215e-05
-2.11884681812094e-05
-3.63068616544496e-05
-2.19874499743022e-05
-6.47955582871809e-06
1.29246528811883e-05
-2.0632089277673e-05
-1.04359257786972e-05
-2.62120719793984e-05
-2.51360852805879e-05
-1.45811477340598e-05
-1.78734166263873e-05
-1.70525606960697e-05
-1.24532285825264e-05
-7.88115541107181e-06
2.30789219614676e-05
-2.50469186743873e-05
-4.29584815758719e-05
8.11966272175463e-06
-4.11377171507086e-05
-1.69554744275292e-05
-3.06212253658855e-05
-2.69103076740798e-05
-1.79199766133185e-05
-1.02168342253988e-05
-2.27952814040672e-05
-1.06885903451445e-05
-1.54340728796419e-05
-2.27901873416424e-05
1.85125284244846e-05
-3.4000094401087e-05
-3.2563782633213e-05
-3.88440547622192e-06
-1.60231757809293e-05
-4.59072863035439e-05
-3.28884627573881e-05
-2.16575580227591e-05
-1.47188803430677e-05
-2.64540891094358e-05
-1.9428826998457e-05
-2.58044455540934e-05
-3.10901665736542e-05
-1.28522007384935e-05
-2.67351581674325e-05
-2.30165150133361e-06
-2.80091119661914e-05
-2.40357060860591e-05
-1.27822770338246e-05
-2.7978504414497e-05
-1.85747063071688e-05
-4.50553573562051e-06
-4.10722870867685e-07
-2.62844418869305e-05
-2.80158078803537e-05
-2.20388513053652e-05
-2.70283492402578e-05
-2.80703666308202e-07
-2.84148672450913e-05
-1.24359747139165e-05
-1.87021260887961e-05
-4.78382654953907e-05
-6.98245738623719e-06
-1.38618461460579e-05
-2.03432415170822e-05
-3.00798439365924e-05
-3.08043835351645e-05
-1.38652745679519e-06
-2.6539278805955e-05
-1.7590514051144e-05
-8.34583090885153e-06
-1.6356942021432e-05
-2.97512460652378e-05
-2.02882293071974e-05
-2.36452911564379e-05
-1.05966348814645e-05
-3.43734543408149e-05
-2.27146603116282e-05
-1.88211240352345e-05
-3.43003386533724e-05
-4.00551983521234e-05
-7.27503300487014e-06
-8.55180980239181e-06
-2.02259686674714e-05
-5.835419704078e-07
-1.53708297505396e-05
-3.22149327851934e-05
-1.94914824123012e-05
-3.12994601634592e-05
-3.33765910988128e-05
-1.88919947554213e-05
-7.69096282155859e-06
-1.10583536915418e-06
-3.34219040639458e-06
-2.27626668226659e-05
-4.03907595408168e-06
-1.59150173094032e-05
-2.19845124693155e-05
-2.23679738953175e-06
-2.73921981388298e-05
-2.24634567584756e-05
-9.62882452337333e-06
-3.08849146641968e-05
-2.26810987347369e-05
-3.64995938630531e-05
-3.53201260626778e-05
-1.32799757717324e-05
-1.21270473314332e-05
-2.61326063158392e-05
-2.78237261682348e-05
-1.70418253433968e-05
-9.28073207274727e-06
-1.51095277141978e-05
-2.16675690042526e-05
-2.22813359757227e-05
-1.43916560468449e-05
-2.27183521872662e-05
-2.11749134692436e-05
-1.5971735793241e-05
-2.54103325754087e-05
-1.7181175538152e-05
2.55257600158172e-06
-3.22454926750293e-05
-1.72139434396781e-05
-2.61848300202135e-05
-7.62358847552044e-06
-5.35879822205323e-06
-1.17638068144566e-05
-2.78705542945513e-05
-4.16495793329801e-05
-4.42169727821989e-05
-2.5989197360036e-05
1.06175131035732e-05
1.91295437752307e-06
-8.73488118291969e-06
-2.85446092864573e-05
-2.58896212266714e-05
-6.38856936741042e-07
-1.90415474071616e-05
-1.60636174618346e-06
-3.51652726991547e-05
-1.43246287260762e-05
-5.61855044618223e-05
-1.90730311535195e-05
