# Supplementary material for: Research on computational propagation and identification of mine microseismic signals based on deep learning
Source: PLoS One. 2025 Oct 22;20(10):e0334641. doi: 10.1371/journal.pone.0334641 (PMC12543183; doi:10.1371/journal.pone.0334641)
Supplement: S1 Data — (ZIP) [file pone.0334641.s001.zip › 000100500001109.xlsx_0.txt_24.txt.txt]

-2.9711875062114e-05
-2.45947617116798e-05
-6.89810526399084e-06
-1.1379937991542e-05
-2.4161481574322e-05
-2.1101756032999e-05
-3.70650909804488e-05
-6.21180591770628e-06
-3.65642484270404e-05
-1.5991334908355e-05
-1.62855823395394e-05
-2.22638076050709e-05
-1.7525250551671e-05
-1.51545444677064e-05
-1.56272775137168e-05
-2.43746264346148e-05
-3.06395776744594e-05
-7.03516625080528e-07
4.12737230025076e-06
-1.49158111257563e-05
-3.47067366726387e-05
-6.44670511231099e-06
-2.08202907005323e-05
-2.07891731977894e-05
-3.93832432976107e-05
-1.33629383767864e-05
-8.44126987800532e-06
-2.12029208173196e-05
5.72349473228392e-06
-3.24837690832961e-05
-3.9321622516971e-05
-3.63426350963829e-05
-2.9060375020876e-05
-3.3926412048381e-05
-2.89754946550721e-05
-2.63284478633201e-05
-1.34125598419589e-05
-2.10773174052872e-05
-2.93299839080665e-05
-3.65377286084133e-05
-2.47644974786039e-05
-2.10872346353751e-05
-2.3660547990793e-05
-4.28582600726539e-05
-1.25036944587912e-05
-3.97504586984973e-05
-2.91775711910487e-05
-1.2308689846413e-05
-1.74562887258638e-05
-1.70581595050022e-05
-8.40669083779043e-06
-2.69601338397666e-05
-3.30999778558376e-05
-1.97928415346246e-05
-2.70099725061832e-05
-1.56979912439897e-05
-1.0382062160677e-05
-7.50762815000534e-06
-1.43787058721613e-05
8.52392613609426e-06
-2.29730239663e-05
-2.42229146948034e-05
-1.50325535467316e-05
-2.27160031217592e-05
-1.04925446147344e-05
-3.19475695358774e-05
-1.15251039798015e-05
8.06894452409975e-07
-3.70329793590323e-05
2.01204868332303e-06
-7.94020589094034e-06
-2.91834675636424e-05
2.01877537218141e-05
-2.91797429533621e-05
-9.92618786465991e-06
-1.93926018303285e-05
-2.05765780947649e-05
-1.69580398892958e-05
-1.09032625932271e-05
-2.11675937627613e-05
-3.25611882415539e-05
-2.84088858675433e-05
-1.75416429887434e-05
-3.26347483793702e-05
-4.58982360904581e-05
-9.60900547203583e-06
-1.61596193566283e-05
-2.2807790916615e-05
-3.86088322871468e-05
-2.96551069599168e-05
-2.98976958525855e-05
-2.64814322854408e-05
-2.23970951998938e-05
-1.72167362268271e-05
-2.80494640229805e-05
-4.12679418042238e-05
-1.16060994308373e-05
-3.13228039314093e-05
-4.14697823829695e-05
-2.16588069101358e-05
-1.13623422767655e-05
-2.43569521837523e-05
-2.90599836656274e-05
-1.48756310278864e-05
-1.87031613552963e-05
-3.26651415027389e-05
-1.2868163113149e-05
-4.878425013354e-06
-1.73073719754677e-05
-3.43752759610144e-05
-1.57042853289533e-05
-9.5046355473052e-07
-3.2980741647789e-05
-9.91400434417715e-06
-1.87725851687634e-05
-2.22150516835067e-05
-3.19181004208371e-05
-2.78855523688296e-05
-3.0206709704857e-05
-4.66597265926804e-05
-3.0164128486279e-05
-2.17675633282699e-05
-2.69403165250346e-05
-1.51828058945535e-05
-2.420780679518e-05
-1.98111808811623e-05
-2.6512913645834e-05
-3.10669916985925e-06
-1.63474560143752e-05
-3.69595755751467e-06
-6.65800225694643e-06
-1.80212094605929e-05
-1.28563913969021e-05
-2.7678468205883e-05
-1.19763948463632e-05
-2.73561887170182e-05
-1.14993548478979e-05
-2.4519110887893e-05
-2.62946266906399e-05
-3.18221965285624e-05
7.88385922115386e-06
-3.27988033212055e-05
-1.08550508413053e-05
-1.13034222043078e-05
-2.62082652542986e-05
-3.03719836989255e-05
-3.06664778411679e-05
-4.68360344652462e-05
-1.2707772221209e-05
-4.58914355801941e-05
-1.11708653855481e-05
-1.18512587697003e-05
-1.48227272611915e-05
-3.01224901191061e-05
-3.88493408964738e-05
-1.69999535997525e-05
-6.00353415950593e-06
-3.85432207620263e-05
-2.1822507475143e-05
-2.39687818612055e-05
-2.67444238971977e-05
-2.88165762904379e-05
-2.41702934007242e-05
-1.17572068385959e-05
-6.46066505780259e-06
-1.62658727843968e-05
-3.37171189413707e-05
-2.23695354136559e-05
-2.19566715949645e-05
-5.16641657144073e-06
-1.18368778747418e-05
-6.01720880089273e-06
-1.66812533023618e-05
-2.04392994162355e-05
-7.17434517809684e-06
-4.95061547179765e-05
-1.95322514458261e-05
-2.05305133327597e-05
-4.58107190207081e-06
-3.21728105819233e-05
-6.39162001503859e-06
-3.56046086372025e-05
-2.60011781737813e-05
-9.86754378461634e-06
-2.88028099692327e-05
-3.31334571206977e-05
-2.25487554215979e-05
-4.17027293066405e-05
-4.12555590796338e-05
-2.06656969411982e-05
-2.0014577333777e-05
-2.87138572796467e-05
-4.05306288386121e-05
-4.65131280149793e-05
-9.23343478865403e-06
-2.82009693603287e-05
-1.96934939081519e-06
-3.87804550032314e-05
-3.87175280217008e-06
-2.13637068116966e-05
-3.09442004689113e-05
-2.44898412286952e-05
-2.31305555660571e-05
-2.42825409939715e-05
-1.58225522044769e-05
-1.17141306123247e-05
-2.67090079458436e-05
5.62997083424646e-06
-1.1331147168075e-05
-6.79367135606077e-06
-2.04203296966566e-05
-2.29866168396001e-05
-5.45666726293763e-06
-6.39051723501482e-06
-2.29125382586608e-05
-1.4448941593384e-05
-1.4848628154498e-05
-2.64713599505317e-05
-8.58738214512049e-06
-1.03309416843643e-05
-3.57218800340078e-05
-3.66157337591746e-05
-3.53326868042126e-05
-1.60028200390703e-05
-3.14831383493972e-05
-2.52182776789492e-05
-1.16147335690455e-05
-1.19324306633298e-05
-2.78665358103229e-05
-5.12464698970779e-06
-2.80949924764934e-05
-2.7702084486022e-05
-1.13211833223465e-05
-6.51430501502674e-06
-2.02234404422467e-05
-3.33453494209582e-05
-3.28336973792802e-05
-2.89635304717391e-06
-3.11754438747424e-05
-1.49821989179026e-05
1.14427735273882e-05
-3.45767191354511e-05
-1.60711920591559e-05
-3.91594952558111e-05
-5.68679943591875e-05
-1.82771678439091e-05
-1.49326369874348e-05
-1.47051201690557e-05
-1.56683318234862e-05
-3.41596279528305e-06
-3.7252100683205e-05
-1.18207229810041e-06
-3.03498397953566e-05
-1.13463513615376e-05
-1.80107254131306e-05
-1.17337639320247e-05
-1.39373283406086e-05
-9.34513649638451e-06
-1.45974271299327e-05
-3.04453444216896e-05
-2.87894381090296e-05
-3.63336807894351e-05
-4.03493515647797e-05
-1.17485977045259e-05
-2.98522903440941e-05
-3.92043035472609e-05
-2.43216661106986e-05
-1.47621859103326e-05
-3.72363756282956e-05
-4.86905044288384e-05
-3.78510006858324e-05
-3.57605249122656e-05
-1.42131880096896e-05
-2.49867166569774e-05
8.11665219114385e-07
-1.42253863742167e-05
-3.84577889158352e-05
-2.42258443019152e-05
-1.29458755020785e-05
-4.70037188638709e-06
-2.82270987270293e-06
-2.22326350377105e-05
-1.92638592151536e-05
-2.757034253123e-05
-1.42183760367429e-05
-1.40594579832123e-05
-9.59327641544484e-06
-1.23384061745921e-05
-1.71654220147704e-05
-2.47640612064916e-05
-4.43596528498765e-05
-2.15253595153066e-05
8.13913569481458e-07
-1.14271094711056e-05
-7.24510626124654e-06
-2.01726503146662e-05
-2.32321044762349e-05
1.79799679568189e-05
-1.96747394437461e-05
-2.19070807450679e-05
-1.28548923921956e-05
-1.11873210893233e-05
-1.69038757824926e-05
8.18310534929776e-06
-1.63229201502735e-05
-4.32507014757033e-05
-2.23880386088344e-05
-2.15090030554071e-05
-2.81781383103855e-05
-2.59453247176262e-05
-2.68162269995934e-07
-3.37066513747494e-05
-1.61544112284639e-05
-1.45066835319386e-05
-9.96700214853109e-06
-5.86557097628005e-06
-3.51239668002703e-05
-3.63336800933052e-05
-2.34983232312942e-05
-9.35719806501667e-06
-1.89280484181281e-05
-1.11049530156e-05
-2.88235684653791e-05
-3.28945047151283e-05
-2.57129573558745e-05
-1.34192128870643e-05
-1.33664489529857e-05
-3.95795621929337e-06
5.35029556026999e-07
-3.67222178268702e-05
-1.04944992901092e-05
-1.95372480857741e-05
-1.47090266034015e-05
-9.82897075484107e-06
-3.2753655209458e-05
-3.7631145665586e-05
-1.58926295631789e-05
7.67404511708158e-07
-2.07639058552124e-05
-1.4740453118071e-05
-2.25779793798538e-05
-2.34456290527073e-05
-2.25485964513252e-05
-2.6478693725732e-05
-4.02642736937669e-05
-2.57336725555111e-05
-1.82137037585371e-05
4.62167725056117e-08
-2.2953223914995e-05
-4.03305329837482e-05
-4.38779157634202e-05
-3.23092140675065e-05
-3.4667854580781e-05
-3.60800925752768e-05
-2.30910329717416e-05
-1.90468756246322e-05
-1.70082661796948e-05
-1.78842509749325e-05
-2.77471820239202e-05
-2.96213227269594e-05
-2.57234351087789e-05
-1.1615795100411e-05
-3.81272076405513e-06
-3.19744086931912e-05
-1.68113485107588e-05
-1.18576102829278e-05
-3.21409143931203e-06
-1.65831876290888e-05
-3.23965201138481e-05
-2.20084103464698e-05
-8.57095546907168e-06
-2.09394546988155e-05
-2.865599148839e-05
-1.64911808288007e-05
-1.48713724287556e-05
1.52320736965865e-06
-1.11003764628556e-05
-2.90390723568206e-05
-2.27620983165265e-05
-1.32448402478368e-05
-2.54174543345703e-05
-2.21337473620461e-05
-1.14885711732672e-05
-6.94020757378238e-06
-2.68946430877074e-05
-4.3164028572973e-05
-2.28980014087069e-05
-1.37117766834261e-05
-3.59647550014546e-05
-2.47232168097811e-05
-2.46337711272025e-05
-1.55046619884442e-05
-2.49639171187623e-05
-8.19172257279506e-06
-3.89479939673655e-05
-2.64933290057893e-05
-1.59337607463546e-05
-1.49658775703138e-05
-1.9624776260272e-05
-8.92654489097917e-06
-3.42819383270979e-05
-2.70458479882717e-05
-3.18897525210199e-05
-7.89884437050185e-06
-1.37899609519544e-05
-2.40886683266919e-05
-2.52995414082878e-05
1.86791606392405e-05
-7.2973885561325e-06
-3.4101129419959e-05
-3.64696221539375e-05
-2.15947560148426e-05
-2.04509429510834e-05
-7.20483856663614e-06
-2.68422915074668e-05
-1.89476104790666e-05
-2.48482938647237e-05
-1.67773214211552e-05
-1.07401804675438e-05
-8.73573224533393e-06
-1.99147796111246e-05
-1.08971857696769e-05
-1.98028268256751e-07
-2.42569265369364e-05
-6.24445272577787e-06
-1.39108141964741e-05
-2.57115272877321e-05
-3.26334498487733e-05
-3.7173359997816e-05
-2.87851287445191e-06
-1.55812765608914e-05
-3.42841695654945e-05
-2.86242244755941e-06
-1.86675425179806e-05
-1.68247592856885e-05
-2.23551944589344e-05
-5.84401650417294e-06
-1.99832512566633e-05
-1.86743470177533e-05
-2.34813517988952e-05
-1.54996412476641e-05
-2.49248852895065e-05
6.28787812837326e-06
-1.92775901098189e-05
-2.52805942644159e-05
-1.54708031359346e-05
-1.29489679437033e-05
-2.23721087802683e-05
-2.49351501944706e-05
-3.5986283893343e-05
-5.77527086170597e-06
-1.07032797705545e-05
-1.36186786370577e-05
-3.15312711443446e-05
-1.77080769792458e-05
-1.77768508996539e-05
-2.16895739199146e-05
-2.71526392518585e-05
-2.35471721550085e-05
-3.78018710849685e-05
-4.99746371729237e-06
-1.60711841608786e-05
-1.670255217343e-05
-1.65503932843243e-05
-1.93048535985444e-05
-3.81871217638517e-05
-2.67813455999824e-06
-3.96987812815483e-05
6.33943514095356e-06
-3.02743156537949e-05
-3.57508439466281e-06
-1.71140006554236e-05
4.01803469763698e-06
-2.56635112173356e-05
3.97679766373948e-06
-2.14312319694916e-05
-1.96026359499069e-05
-1.75853057349038e-05
-3.41033032958386e-05
-2.628776094611e-05
-3.19706306430453e-05
-3.49765963066477e-05
-1.91636402012846e-05
-2.94799159507572e-05
-1.31097085192783e-05
-2.41068050842222e-05
-2.41833270782658e-05
-2.98024420235779e-05
-9.73666873921605e-06
1.45712008716894e-06
-2.03170361183351e-06
-4.19423124759418e-05
-2.37436079457243e-05
-2.82049549710901e-05
-3.55683044113237e-05
6.12511468372545e-06
-6.71646374171122e-06
-1.48442475762173e-05
-6.43295417956607e-06
-3.0396103377454e-05
-1.09866997573916e-05
-2.85557780881844e-06
-1.704402952918e-05
-1.78687662312474e-05
-1.85433215721327e-05
-1.14323699684928e-06
-1.82025515470052e-05
-2.930292303611e-05
-1.57506548517117e-05
-2.01798649807204e-05
-1.98973451184957e-05
-2.1299656345764e-05
-1.52449063302747e-05
-7.08620053628051e-06
-1.42799886350875e-05
-3.29247260960527e-05
7.58332775133304e-06
-1.72054852015096e-05
-2.03836510858366e-05
-2.71835018271994e-05
-1.39387948171252e-05
-1.46214266198879e-05
-3.67929862440041e-05
-4.15378124406272e-05
-3.76823053056702e-05
-3.15569444800795e-05
-2.83955705670386e-05
-1.61836965571817e-05
-1.76726909712622e-05
-2.98611597264193e-05
-1.07409424241966e-05
-1.64468682668654e-05
-1.79663777733314e-05
-1.78474481968462e-05
-3.11617575852103e-05
-3.07239003486142e-05
-5.49104577251708e-05
-4.20489089601208e-06
-1.86398490875268e-05
-3.24495872017088e-05
-2.10251180385192e-05
-1.87338538323101e-05
-2.3434714439444e-05
-3.2756270362951e-05
-2.06060869482576e-05
-1.22556408981784e-05
-1.06404365128559e-05
-1.0872564495335e-05
-2.33988314471301e-05
-2.4147532131486e-05
-2.49037199389314e-05
-2.29626872830624e-05
-2.23923061283e-05
-1.45719260925282e-05
-2.55925519654382e-05
-1.72364372143223e-05
-2.56568213632364e-05
-1.6442584392843e-05
-3.12969157263527e-05
-1.40276638191654e-05
-1.05872308682682e-05
-2.84776681218591e-05
-2.29788173779794e-05
-2.99149532071326e-05
-1.79736040141519e-05
-4.30928182225772e-06
-4.26928681604112e-05
-7.49003382165829e-06
-1.15488603870371e-05
-2.11896790010297e-05
-3.07499686097465e-05
-2.47657810841763e-05
-2.73803876969651e-05
-2.85952182569967e-05
-2.13040889065668e-05
-8.61650642544418e-06
-2.52318242292499e-05
-2.58955568076785e-05
-5.36647034860259e-05
-2.26591787133987e-05
-3.62299486667289e-05
-3.63237095839554e-05
-1.10600087316097e-05
-4.41688467415717e-05
-4.61270618360348e-05
-2.09624208170863e-05
-5.38677649571695e-05
-1.70901570760943e-05
-2.55826720095254e-05
-2.89790130951629e-05
2.26298437748649e-06
4.82018499858996e-06
-1.45616880049678e-05
-3.76597009192101e-06
-3.09583120644847e-05
-3.06957362549405e-05
-1.11269936601312e-05
-1.37328203912281e-05
-1.01898922539702e-05
-2.1668427063071e-05
-1.25504763462199e-05
-3.67813232181753e-05
-3.12140062590987e-05
-5.9316890329244e-06
-7.91985496975461e-06
-7.96445410574778e-06
-2.46039238928201e-05
-2.16981469718697e-05
-2.46638683557901e-05
-1.64205528977916e-05
-4.24227279714681e-05
-2.56820384883502e-05
-2.16874553782578e-05
-3.23828465097713e-05
-3.32392702883885e-05
-2.84295377272458e-05
-4.50854842331332e-06
-2.77845258238563e-05
-3.33185631443072e-05
-1.79418905903496e-06
-2.90828867860028e-05
-3.12320881313136e-05
-4.76353239883733e-05
-2.1232668207061e-06
-2.12646091434589e-05
4.05986141867003e-06
-2.50106700096192e-05
-3.67413235167513e-05
-1.89276608025233e-05
-3.59461897952614e-05
-5.56219035075564e-06
4.95073196659001e-07
-7.11198669044935e-06
1.04808251771008e-05
1.08107596248369e-05
-8.98025603387622e-06
-1.41053956636877e-05
4.41170934758803e-06
-2.09946952423119e-05
-2.16602307254512e-05
-2.46742589039418e-05
-3.24756629678688e-05
-1.28158009357711e-05
-2.272612948031e-05
5.12110514033037e-06
-2.72223137679995e-05
-2.48763886821403e-05
-2.30200554778536e-05
-1.02040172442179e-05
-1.62626534178923e-05
-2.82493571604665e-05
-2.58708740997766e-05
-2.65453646133424e-05
-2.20087628749277e-05
-2.38735667117545e-05
-2.72527375506935e-06
-2.65851105108239e-05
-2.06546199874928e-05
-7.90917617409104e-06
-3.01147969707489e-05
-2.51354215574545e-05
-2.52275369862526e-05
-3.15571309039551e-05
-3.11445924272064e-05
-2.64925545942247e-05
-1.36054065177266e-05
-2.65695064227984e-05
-5.1785797896393e-05
-2.41037753893166e-05
-2.37624297516642e-05
-9.54047975561899e-06
-3.73913736151255e-05
-1.40898746719696e-05
-4.47488653342379e-05
-4.83391432321599e-05
-5.59135417529657e-06
-3.34199268860245e-05
-2.56047397981838e-05
-1.86329445971352e-05
-1.09186456741788e-05
-2.89990969377405e-05
-1.12316217120941e-05
-1.71203485275622e-05
-1.87862082544959e-05
-3.52557192196455e-05
-1.79869891855387e-05
-1.75164747524886e-05
-3.3618362970062e-05
-1.19304511333995e-05
-3.75716267637787e-06
-1.48030733601332e-05
-1.42341675164913e-05
-2.04450266732815e-05
-1.13874076709768e-05
-4.44231178715781e-06
-3.73381220274199e-05
-1.70557987440545e-05
-1.33012201959542e-05
-2.30496948957012e-05
-2.70849633513684e-05
-2.68140213403251e-05
-9.31032429184966e-06
-2.56273350951557e-05
-5.91657836966176e-06
-6.10564631733017e-06
-1.236200067029e-05
-2.08809801773901e-05
-2.81262103411662e-05
-1.02899694389915e-05
3.03251335671199e-07
-2.50151451260523e-05
1.08227413469944e-05
-1.91586922870092e-05
-2.00968690353805e-05
4.70747908431947e-06
-3.77760736173507e-05
-9.70137695296968e-06
-4.20125226017191e-05
-3.72586017095913e-05
-8.37328406325839e-06
-1.27916543000616e-05
-3.31278287120005e-05
-2.80136653744706e-06
-2.54770676729515e-05
-1.19331861436183e-05
-1.65047553941639e-07
-1.93921765611332e-05
-1.04705822011611e-05
-1.48614885621244e-05
-2.49945039866718e-05
-3.45720761353836e-05
-2.75083921934602e-06
-2.44684662426815e-05
-1.69097712461674e-05
-2.91118845257394e-05
-3.13989495864848e-05
-2.17444348873486e-05
-3.06728232790779e-05
1.41716685353035e-06
-3.40334152528588e-05
-2.08189564188958e-05
-1.73617294396192e-05
-2.87169402446028e-05
-3.50033475382908e-05
-9.46065590933754e-06
-3.03542646993859e-06
-1.13769813557642e-05
-1.30665153203122e-05
-1.35890173968378e-05
-1.8542287198653e-05
-1.80821443057806e-05
-3.04079511897803e-06
-6.30632184136581e-06
-2.57243603626511e-05
-5.87838710151266e-06
-1.7528089194702e-07
-1.1595618706076e-05
-2.64081020980344e-05
-2.2115821211405e-05
-4.08981146270904e-05
-2.41985203965477e-05
-4.60014292810758e-05
-1.43489561295017e-05
2.23709861189206e-06
-3.36286975681688e-05
-4.0397371238567e-05
-2.38993060318505e-05
-2.65830003740444e-05
-4.17350750873454e-05
-2.62210398894734e-05
-1.12865433866331e-05
-3.6281288647294e-05
-1.32516110207287e-05
5.18025573723923e-06
-1.21965264584924e-05
-1.7929410352499e-05
-3.55516199590411e-05
-3.60974415442282e-05
-1.36509169889043e-05
-1.86205213289445e-05
-3.2692250076063e-05
-1.56497005032639e-05
-2.33456916533377e-05
-2.52333469481517e-05
1.43188169056194e-05
-1.5360561866463e-05
-2.70985311641261e-05
-1.76226387793202e-05
-2.41052291177883e-05
-1.39082740701204e-06
-7.99175060358005e-06
-1.54049642790813e-05
-2.66070033957048e-05
-9.30104402809146e-06
-2.58476149750319e-05
-1.29903165896121e-05
-1.85002529492726e-05
-3.0841210025779e-05
-2.49271755458308e-06
-2.97584374400843e-05
-3.83603909342976e-05
-2.01644193628358e-05
-1.48436357367265e-05
-1.66368131507009e-05
-4.09621190910543e-06
-2.11923494179344e-05
-3.31786954512014e-05
-1.78255932004334e-05
-2.84372999969462e-05
-8.73605177484145e-06
-3.1062151677119e-05
-1.79765917963137e-05
-1.04069118889813e-05
-1.88045472151495e-05
-1.77226469107179e-05
-7.59946854452509e-06
-3.92803352437201e-05
-2.38956447657767e-05
-2.82176510529871e-05
-2.73882583902351e-05
-2.43919173190649e-05
-2.2180378424965e-05
5.19812231534761e-06
-3.3523995927435e-05
-1.74165866295578e-05
-2.2380582891398e-05
-6.2496987241532e-06
-3.38945494381919e-05
-1.72443589588832e-05
-3.00565082965116e-05
-2.17313675017815e-05
-1.04576812739924e-05
-2.11669225113584e-05
-1.59116270737411e-05
-3.80071711940845e-05
8.41190922380777e-06
-1.41436075609558e-05
-1.71327456015526e-05
-1.93343449128187e-05
-1.86355969291835e-05
-3.2316748018808e-05
-2.20056235993743e-05
-2.53093569069786e-05
-3.47643869751742e-05
-1.99357781158108e-05
-2.50361141865808e-05
-6.06272345407791e-06
-1.71935689638673e-05
-5.19418241098993e-05
-1.96125436405507e-05
-1.54851853625055e-05
-1.84216840516268e-05
-2.07425492621042e-05
-1.80048225831496e-05
-2.55212737405051e-05
-3.00302515358795e-05
-2.72038267967509e-05
-1.32352590079487e-05
-1.19387510289182e-05
-1.87243763410571e-05
-2.56880219810191e-06
-2.74508818921948e-05
-2.38519637687625e-05
-5.20820802055595e-05
-1.85766983553108e-05
-2.91741987690274e-05
-3.30252720751481e-05
-8.44804503954126e-06
-1.44976484671621e-05
-5.93193178298508e-07
-2.54203475923055e-05
-3.86528394214232e-05
-2.63667470513028e-05
-3.19076843614198e-05
-1.45495545410407e-05
-3.1153188137299e-05
-3.2550484625441e-05
-1.34561995960325e-05
-1.06254772258683e-05
-4.58294945922274e-06
-2.2816368666738e-05
-2.56949863376833e-05
-1.86439625963591e-05
5.45434897716918e-07
-3.56072430246844e-05
-2.0352112008821e-05
-4.91001221377482e-06
-3.67353601256111e-05
1.87596350485333e-05
-1.00020815921437e-05
-2.80344768612075e-05
-2.32868314955472e-05
3.68101169933549e-07
-2.77710809680467e-05
-1.30208286554524e-05
-2.72129027634527e-05
-2.7059189984269e-05
-1.97300109709735e-05
-1.8051759866258e-05
-3.78524986629294e-05
-1.61966470676287e-05
-2.41464267902935e-05
-2.79171149050199e-05
-3.01857761885289e-05
-2.69552816561975e-05
-1.81935441391395e-05
-1.82568650479745e-05
-1.62631565378592e-05
-2.03057081536561e-05
1.04770557920624e-06
-2.25874999143473e-05
-7.93078662314601e-06
-3.51831307129189e-05
-1.49637013732894e-05
-1.34388449432019e-05
-2.28739230400316e-05
-2.88287965704181e-05
-3.72533685447543e-05
-2.61518380127818e-05
-2.95046736210954e-05
-3.95701203361061e-05
-2.19815085318965e-05
-3.04250979504686e-05
-2.05459333936027e-05
-5.18567516609268e-06
-1.96556560423686e-06
-3.1604789824689e-05
-2.39497891422488e-05
-3.29466667593234e-05
-1.96449778519494e-05
-2.63501786005183e-05
-1.28723867293917e-05
-4.05409329269692e-05
-4.05433104146046e-05
-2.17464846008563e-05
-2.96477372178942e-05
-3.09153357344779e-05
-4.64812441243921e-06
-1.97871894004483e-05
-1.80705823201381e-05
-1.41763746270458e-05
-8.52442575306331e-06
-2.50687749322854e-05
-3.35388860223615e-05
-1.65957324955751e-05
-3.59689654390584e-05
-2.27822644860096e-05
-1.65372586787057e-05
-4.53353581106456e-06
-3.06759125264368e-05
-1.23086440964487e-05
-1.64148107238307e-05
-2.16904375080311e-05
-3.2419239089829e-05
-1.41974031283621e-05
-2.57910669350653e-05
-1.25668404351824e-05
-1.76081731780722e-05
-2.50286652452337e-05
-5.66615421630968e-06
-3.09633617123393e-05
-3.31591918972551e-06
-1.21318288651593e-05
-1.49083432814042e-05
-7.74327311876228e-06
-4.88594644783234e-05
-3.15402247993612e-05
-7.07924873843627e-06
-8.36107406306383e-06
-2.34492698358541e-05
-3.62219843559286e-05
-7.03897462370367e-06
-2.21943155692622e-05
-2.40408157731101e-05
-4.65690917842346e-06
-3.11070379390278e-05
-1.59246321032891e-05
-2.36497666307932e-05
-3.50906295129016e-05
-1.68779614456598e-05
-4.15182748637032e-05
-3.41375991277343e-05
-4.53841384850295e-05
-2.43239829945814e-05
-2.33402988630717e-05
-3.40500952683953e-06
-4.29041569714918e-05
-3.52003258953516e-05
-4.71758933188539e-05
-5.03565529800275e-07
-6.70109891259771e-06
-2.88747939786037e-05
-1.12544870710537e-05
-4.56636326205366e-05
-3.78733616106569e-05
-2.91273715439226e-05
-2.74607289430512e-05
-1.22239497720535e-05
3.1976322166433e-06
3.10394344981466e-06
-2.46554848104405e-05
-1.29996374729478e-05
-1.96989216851927e-05
-2.96208687456383e-05
-5.26011539501644e-05
-7.47822904460797e-06
-1.02686872415228e-05
-1.07181569359902e-05
-2.97853888376684e-05
-2.96810013357277e-05
-2.28578931156243e-05
-4.11023530660977e-06
6.17219600647724e-06
-4.76904470017163e-06
-3.66584742055242e-05
-8.8955508844179e-06
-1.63496412121771e-05
1.80261380563683e-06
-2.73441605943091e-05
-2.52636330086101e-05
-1.48526425429929e-05
-2.15820806221767e-05
-9.42898663478722e-06
4.65855108842155e-06
-1.34589273356496e-05
-2.2657256862457e-05
-3.19016806012121e-05
-2.29075980752894e-05
-2.71167000075865e-05
-1.16924518444082e-05
-6.84889715021488e-07
-2.0718141176546e-05
1.3517869788653e-05
-2.68582544703948e-05
-3.93518909133059e-05
-2.12982619564456e-05
-2.31676033095964e-05
-1.20507775349149e-05
-2.63082560722862e-05
-1.67118074616858e-05
-1.85790095256631e-05
-1.8118970865029e-05
-1.3501393974541e-05
-1.6639559658786e-05
-1.21321980229123e-05
-6.1701519771779e-06
-2.31421748670154e-05
-3.22218103984953e-05
-1.77339007096493e-05
-5.46048483624764e-05
-2.17792630808467e-05
-1.66799942535702e-05
-5.47388925329541e-05
-3.30783840757678e-05
-1.13153858565064e-05
-3.94255228000645e-05
-2.02494859929853e-05
1.16343004945222e-06
-2.73095679455222e-05
-9.10098535917414e-06
-1.63986985495258e-05
-1.7428011719153e-05
-1.68406879826691e-05
-5.68838773670568e-07
-1.65539105508193e-07
-2.24440178786268e-05
-1.7737065106714e-05
-1.35884568496317e-05
-1.22044698521315e-05
-2.42914527388279e-05
-3.28912345994402e-05
-2.36811046096587e-05
-1.25629331182455e-05
-3.02206482855586e-05
-2.2905469298635e-05
-2.36071304568793e-05
1.20694374088236e-07
-1.82667625264117e-05
-3.96807324224139e-05
-3.02535090588799e-05
-1.55709743188613e-05
-9.89668178112824e-06
-2.90918137010498e-05
-2.46416192262427e-05
-2.13650207843024e-05
-2.89104967158411e-05
-8.14729933398331e-06
-1.64171563679439e-05
-2.44852274882271e-05
-1.88617770930271e-05
-2.30892627534891e-05
-2.12727525223483e-05
-2.9347099396201e-05
-3.26335260660983e-05
-2.006313382669e-05
-4.23825922806603e-05
-2.94281945889852e-05
-2.08437742854632e-05
-2.75073985122822e-05
-9.71535916696407e-06
-3.41927524413181e-05
-2.57303608818505e-05
-2.77682429142728e-05
-1.33645567563622e-05
-1.38321853099359e-05
-1.29088660027242e-05
-3.83356428582312e-05
-1.50222810326223e-05
-1.15623508529673e-05
-2.32862399989555e-05
-2.44041066602485e-05
-3.97727817635746e-06
-2.98541889295769e-05
-3.23469008119283e-05
-2.47355670001924e-05
-2.31689563743928e-05
-3.13486378775938e-05
-2.6626047879313e-05
-4.63507024965641e-05
-2.41776652742531e-05
-1.08016720057853e-05
1.48219923762371e-05
-1.57161735458965e-05
-3.09922089139764e-05
-2.29109685416872e-05
-3.8394663173678e-05
-4.0600484791967e-05
-4.37361983357075e-05
-2.85797305654626e-05
-6.70350513125448e-06
-2.00031704274119e-05
-8.68168292886919e-07
-2.14262234093293e-05
-2.35216807609117e-05
-6.64948663617303e-06
-4.65549324517515e-06
2.45142345290361e-06
-3.34103743585478e-05
-2.25201833205575e-05
-1.86161806445638e-05
-2.98903039262492e-05
-2.88232103888442e-05
-1.01207918721175e-05
-3.78056043618848e-05
-1.43895568155261e-05
-3.40309576024382e-05
-1.86474363478141e-05
-2.38656245015949e-05
-2.30102558559064e-05
-4.94163195161129e-05
-2.2699906869221e-05
-3.47359169825775e-05
-1.47919078035783e-05
-2.7457024741501e-05
-2.96807497025068e-05
-2.2356820644796e-05
-2.36675417496093e-05
-2.27999114779109e-05
-2.86144592864108e-05
-1.71922818240007e-05
-3.08473358326926e-05
-1.72409335468065e-05
-2.93917653628593e-05
-1.38235304510206e-05
-2.78321761157118e-05
-1.33902257220152e-05
6.83737882693604e-06
-1.34090671493098e-05
-2.68861465744343e-05
-4.09154620193087e-05
-3.9932884258879e-05
-1.47963970124243e-05
-3.25479024604127e-05
-5.88076082309226e-06
-2.04585948709028e-05
-3.02697233012201e-05
-2.08378047712193e-05
-3.68796837321077e-05
-2.15045941369205e-05
-2.57478470230772e-05
-2.25990198098771e-05
-1.2470698541586e-05
-5.79910027307853e-06
-1.51350026847114e-05
-2.28449967302136e-05
-1.48310566130247e-05
-1.49786893764927e-05
-3.90988255257994e-05
-3.93006090335409e-05
-1.61414101125895e-05
-2.34583022349559e-05
-2.9364971044866e-05
-3.86384042401607e-05
-1.67278986801497e-05
-3.15830584584258e-05
-2.74398313039808e-05
-3.62683047780275e-05
-2.94477114097106e-05
-1.94661535587049e-05
-2.22338825939172e-05
-2.4224526052345e-05
-3.46539140561612e-05
-2.14064369809103e-05
-3.39038502631187e-05
-1.86132167655321e-05
-1.42085448397951e-05
-9.04651723717919e-06
-1.06221264975881e-05
-1.20582133655135e-05
1.44057707124317e-06
-1.54496715434432e-05
-8.84178362693582e-06
-1.96862974235649e-05
-2.45569717099808e-05
6.73158301608686e-06
-2.4930047460429e-05
-3.72592418181313e-05
-2.52511816893497e-05
-2.09307523955662e-05
-1.06118361220083e-05
-2.75030102179233e-05
-2.79014717810062e-05
-2.97412452447559e-05
-2.56528556897503e-05
-1.09447017487981e-05
-2.01433090879323e-05
-5.70809525854733e-06
-1.72264898133196e-05
-9.15929010662483e-06
-2.78341650989567e-05
-5.02825421114096e-05
-1.70561146504647e-05
-1.07306512321083e-05
-1.79963625548538e-05
-1.55220651432868e-05
-8.48335898854043e-06
-1.32589508382471e-05
-1.47647602809429e-05
-2.20160661550081e-05
9.16341556445263e-06
-3.36553383523519e-05
-3.76420116991902e-05
-1.44562599226303e-05
-1.7943008628399e-05
-2.95202140491851e-05
-2.38598562016365e-05
-3.05250004509453e-05
4.65539385216157e-06
-1.05332998431175e-05
-1.44389897454013e-05
-3.02511563495389e-05
9.40671121611004e-08
-4.24635740902323e-05
-2.2744622062986e-05
-2.88553538755448e-05
3.21498126608942e-06
-9.67529063358817e-06
-2.12014283005339e-05
-4.79853248735669e-05
-2.09486685530725e-05
-2.92099840428198e-05
-4.90370285375414e-05
-2.34311045798031e-05
-1.38857360541375e-05
-8.2876310365126e-06
-1.5854882564895e-05
-7.31223259666219e-06
-1.54870249625115e-05
-3.02234010171387e-05
-2.9644081198186e-05
-2.47434982605308e-05
-3.96243604524873e-05
-3.64221075315264e-05
-1.76401600592906e-05
-1.78228879486706e-05
-2.68656699529829e-05
-2.12214092241315e-05
-2.12141220663985e-05
-4.4037180434031e-05
-3.16059922321517e-06
-1.59039869958033e-05
-1.10653999910516e-05
-1.28474560666799e-05
-4.36226783258357e-05
-2.71412005124466e-05
-2.03244292636789e-05
-1.8918460760339e-05
-2.7587033794501e-05
-2.50238584601167e-05
-3.80512925162807e-05
-1.45356492959954e-05
-3.01797844744879e-06
-3.04757909588273e-05
-3.84662864085418e-06
-3.28335093568318e-05
-3.17730779480545e-05
-1.56765752524696e-05
-2.79010975049266e-05
-1.20125561132806e-05
-2.35991973166486e-05
-2.08414645123569e-05
-2.54195882149557e-05
-1.75713713643845e-05
-3.88896692109464e-05
-3.34150703215887e-05
-1.22273121613241e-05
-4.43824446239838e-05
-4.28412057689862e-05
-2.40778889683537e-05
-6.74611414822318e-06
-2.22810266641203e-05
-1.97032577853812e-05
-3.2974279504942e-05
-3.58003590589098e-05
-2.30634836946397e-05
-3.57160048318767e-05
-1.75142330089293e-05
-2.0730800402774e-05
-2.3431241800361e-05
-1.54110797031657e-05
-2.3023999078144e-05
-4.78509001458655e-05
-3.43591328639637e-05
-4.30522397854928e-05
-1.84808217742737e-05
-1.50444087118866e-05
-2.15583679111979e-05
3.97014976010078e-06
-6.1739574781812e-06
-2.67178437107231e-05
-2.14798726916046e-05
-1.33026016612348e-05
-1.73780752288355e-05
-2.10002366765328e-05
-2.58608904999193e-05
-4.26724286539179e-05
-4.44873109755609e-05
-3.36107220395873e-05
-3.77692208688609e-05
-2.14110125195131e-05
-2.85054756199067e-05
-2.48702683601579e-05
-1.04068730023802e-05
-2.2428929746971e-05
-2.17156698882798e-05
-3.64182276212487e-05
-1.12830583415656e-05
-1.9166753461714e-05
-2.06428299653354e-05
-2.14627282094668e-05
-1.13129254775711e-05
-3.65842979820265e-05
-1.67098780334174e-05
-3.79647755282914e-05
-2.59571435578174e-05
-3.08922045391417e-05
-3.14159549860931e-05
-3.21564832613285e-06
-9.97571682181706e-06
-9.69041071344401e-06
-3.01336757391291e-05
-4.95450141426768e-06
-1.46458306377074e-05
-2.56215638758874e-05
-4.43566645403982e-05
-2.00254896463777e-05
-2.32804907609612e-05
-3.15641604572343e-05
-1.32913080668748e-05
-3.68688762668077e-05
-4.41540277741262e-05
-2.75612287359483e-05
-2.50134230695455e-05
-5.4854646867574e-07
8.19653101701036e-06
-1.93846387123326e-05
-1.05445790886738e-05
-2.15332838729932e-05
-1.31613998311158e-05
-2.06445475973505e-05
-3.23579108910106e-05
-2.31348580062265e-05
-3.90838297877477e-05
5.12660236762985e-06
-2.0009303230984e-05
-2.24028202850583e-05
-1.9886559661661e-05
-1.26080851487534e-05
-3.13853958876174e-05
-2.66002043984829e-05
-2.87837284109233e-05
-1.30793684106207e-05
-3.29176417821187e-05
-3.08461157966201e-05
-1.00517181365822e-05
-2.73748098202586e-05
-9.91338655164864e-06
-3.68134448246575e-05
-1.678528319948e-05
-3.83282008768321e-05
-2.7062534266857e-06
-2.82598412050732e-05
-1.14822870497802e-05
-3.25896744632377e-05
-5.01274403491205e-06
-5.42897910208499e-05
-1.76422332410056e-05
-2.44247582437769e-05
-2.16310402957606e-05
-2.5006710501301e-05
-1.36207308578131e-05
-5.5712912808022e-06
-4.15772753528515e-05
-3.49812523628482e-05
-7.07531353276003e-06
-4.06898010204789e-05
-2.64841549589726e-05
-1.07678390425076e-05
-3.51786282620014e-06
-4.49157965321837e-05
-9.6772745246634e-06
-1.6543928935248e-05
-4.97572696923813e-06
-1.81323430670779e-05
-3.94665949401765e-05
-2.33357614593496e-05
-1.46159216335787e-05
-4.59256378405136e-06
-2.35402423564762e-05
-1.06860992631674e-05
-2.38899334689938e-05
-1.59260845297013e-05
-2.36776745041335e-05
-6.25699791045745e-06
-5.1384632920442e-05
-3.41136698469219e-05
-2.26287427961084e-06
-1.53951983518559e-05
-4.3838904379302e-05
-1.24253605148181e-05
-3.28133838667777e-05
-1.30048255665254e-05
-1.06479130189585e-05
-1.02581705558506e-05
-1.91416092354398e-06
-3.11577012574161e-05
-3.86838597578146e-05
-1.04845591159312e-05
-6.1845973641264e-06
-1.79220172140939e-05
-1.86856267163084e-05
-2.26167008034075e-05
-2.36033964968813e-05
-8.70195226571304e-06
-1.55346976723653e-05
-2.745412486331e-05
-1.47446922654756e-05
-3.38326418639328e-06
-1.888774447585e-05
-3.45656627746867e-05
-2.68605684495563e-05
-2.54009478639166e-05
-2.73350644802136e-05
-4.42474245236299e-05
-3.76984201307664e-05
-3.63919901051907e-05
-3.59559555159424e-05
-2.37141387219803e-05
-2.3447231035235e-05
-3.47627444088784e-05
-2.80453835628184e-05
-4.59071869257011e-05
-5.29490965414168e-06
-3.71492004536451e-05
-4.18790289562704e-05
-3.84760525259772e-05
-1.57222691214245e-05
-1.49576835225067e-05
-1.98982539206644e-05
-3.92485026441328e-06
1.24751550826114e-05
-1.82540529227506e-06
-5.54013954441493e-05
-2.03990848608777e-05
-3.20786154476792e-05
-1.62698977688945e-05
-2.50683830766268e-05
-2.69637611944564e-05
-5.1746816110585e-06
-2.17779886290119e-05
-1.76612159931458e-05
-2.47175219778894e-05
-2.205756460637e-05
-1.57048852923577e-05
-3.37829519712161e-05
-2.33888541989369e-05
-2.37583731237627e-05
7.59164672938168e-06
-2.30092885890898e-05
-2.43271417792278e-05
-8.95896398743462e-06
-2.25285601613579e-05
-2.43735214283251e-05
-2.86058611928254e-05
-9.25261161600243e-06
-2.3801589959159e-05
-1.71716388605386e-05
-2.21929373629125e-05
-1.03318613971e-05
-2.32602288539717e-05
-6.83090095466909e-06
-2.63300388235508e-05
-1.55836813418628e-05
-4.24885399806367e-05
-3.44751948911554e-05
-2.51860483075521e-05
-2.35778860510961e-05
-2.26567698750505e-05
-1.49900687150341e-05
-2.05665904730155e-05
-5.72692676009335e-05
-1.06151039295269e-05
-1.17560003388616e-05
-4.25844985683725e-05
-1.21687680979136e-05
1.02061955115753e-07
-1.46330471220349e-05
-2.23404300645814e-05
-8.10244377273738e-06
-1.60680668438736e-05
4.23954457863682e-06
-1.47417659846072e-05
-4.6472264791654e-05
-7.82176301109281e-06
-3.98230747461858e-05
-2.9305498051356e-05
-1.1864051144827e-05
-2.71236496326808e-05
-2.88705531136005e-05
-2.85522747459543e-05
-3.59826094977314e-05
-1.82122954895843e-05
-7.7717824524032e-06
-2.54410581621505e-05
-1.53416500610871e-05
-3.3675684366278e-05
-2.46874407426541e-05
-1.378221051293e-05
-1.84169693890255e-05
-3.08379558955522e-05
-2.13008698982256e-05
-1.15001259780862e-05
-1.73282050672574e-05
-2.85617486349746e-05
6.19250212218677e-06
-2.33523525413265e-05
-1.79729972353363e-05
-2.18567763868904e-05
-1.4455088648268e-05
-1.07511033370263e-05
-1.90031911339449e-05
-1.89380951696098e-05
-2.1916652813534e-05
-3.32158572675477e-05
-2.16683170291826e-05
-3.13554789935854e-05
-2.39770991342887e-05
-3.3124664757613e-05
-3.25540083870993e-05
-2.62107283734829e-07
-1.17652618895664e-05
-1.9664573671818e-05
-1.46589318950791e-05
-4.42155159133597e-06
-1.54984116840764e-05
-2.28763450049952e-05
-2.68607567769041e-05
-2.8281034707804e-05
-1.00228654066643e-05
-3.27824605281324e-05
-2.1534218008566e-05
-1.35049958199565e-05
-4.56702422757207e-06
-7.82818689846696e-06
-1.43934655728802e-05
-2.12186801184679e-05
-3.54755247090913e-05
-1.51552079506016e-05
1.00985493098948e-06
-2.39146347643315e-05
8.42212060708853e-07
-1.44125513253468e-05
-2.93215209824415e-05
-1.783074724202e-05
-2.50034094233052e-05
-3.08870792382144e-05
-3.11503930534933e-05
-9.11170173229681e-06
-1.92474805909276e-05
-2.84834781403251e-05
-1.28567160211504e-05
-2.88943278334323e-05
-2.41169468670109e-05
-5.4699436254331e-06
-3.18796916006999e-05
-4.72209066279557e-05
-1.30012904018489e-05
-1.23580856104852e-05
-2.65805513114734e-05
-2.05238389561843e-06
-3.05813199182608e-05
-2.2670124731113e-05
-6.43837247528475e-07
6.19896465653523e-07
-3.13957604971564e-05
-2.13146673949565e-05
-6.70911409262689e-06
-4.41754174702308e-05
-1.07974844736141e-06
7.52568312766897e-06
-4.82602615326236e-05
-1.54460982405998e-05
-1.04370198506964e-05
2.25689351396358e-06
2.63967578500608e-06
7.9373293743006e-06
-9.02190528866532e-06
-9.26530545943492e-06
-4.26482570996747e-06
-1.87654416857094e-05
-3.83483397520301e-05
-4.10455414936586e-05
-3.05670485298956e-05
-4.2526679069954e-05
-1.44346047721465e-05
-3.56577847546357e-05
-4.25965295406247e-05
-3.60914105613804e-05
-2.86039544182687e-05
-1.66335921677488e-05
-8.46891844448736e-06
-7.94680723201264e-06
-4.32880999542554e-05
-8.28601471189563e-06
-2.81779119650948e-05
-1.90267128954207e-05
-1.88574889072156e-05
-3.26832299335756e-05
-7.68669627206578e-06
-2.75528858649498e-05
1.2029620827895e-05
-2.74119229343716e-05
-6.93591396194653e-06
-3.73912895844254e-05
-1.80319008811321e-05
-1.78223316258793e-05
-3.9658075722802e-05
-2.80839999689502e-05
-3.54223756529049e-05
-8.60238848885563e-06
-2.19830383295079e-05
-2.41475971805999e-06
-3.89505332158052e-05
-2.37174731670616e-05
-2.79952702741934e-05
-7.22657858173962e-06
-3.05296320014004e-05
-2.71801459289974e-05
-1.08816193821949e-05
-2.25339557168356e-05
-5.37706396758774e-07
-3.02709509409432e-05
-2.51807267719835e-05
-4.05107177634116e-06
-1.77058406129848e-05
1.64527350726154e-07
-2.53568272931154e-05
-2.18478165346527e-05
-9.23997028258192e-06
3.74241996249438e-06
-1.82369688085279e-05
-4.18036958352485e-05
-3.54348556677189e-05
-1.88081830678733e-05
-2.45844123481307e-05
-1.69904463644839e-05
-3.23064020541171e-05
-1.92241889173743e-05
-2.77781814679605e-05
-1.23447641365089e-05
-1.54316208342523e-05
1.45539856186327e-05
-1.28441565358172e-05
-2.68112559625832e-05
-1.60969263357217e-05
-4.32871041157062e-05
-2.40945489839818e-05
-3.5357091502079e-05
-2.65317022045644e-05
-2.67678681245347e-06
-2.55940796354776e-05
-2.58457453593121e-05
-2.98986995155175e-05
-2.58821940711587e-05
-2.97369532899252e-05
-1.88112248851137e-05
-9.50531914974166e-06
-1.28944678344181e-05
-3.08485244387749e-05
-1.306057446597e-05
2.05726407418542e-06
-4.08792416009094e-05
-3.18745234857902e-05
-3.49502590541729e-05
-1.84963437480969e-05
-3.10514406984788e-05
-3.45115110385293e-06
1.03330937493027e-06
-5.19369806389308e-06
-3.50634835468124e-05
-1.37766497078293e-05
-3.71978900436202e-05
-2.48039019483033e-05
-1.88133358699009e-05
-1.20113211379032e-05
-2.27320223139679e-05
-3.44043924702497e-05
-2.53809808119192e-05
-2.26912412628674e-05
-6.44116971059087e-06
-1.47353577497872e-05
-2.40618986598493e-05
-2.38223753674321e-05
-3.17829977985613e-05
-3.48866707261941e-05
-1.68362725773266e-05
-1.89976653222904e-05
9.11459823728056e-07
-3.00146944144336e-05
-6.74120807305957e-06
-1.91699843610172e-05
-3.56336636948026e-06
-2.83428291496637e-05
-1.35392461241117e-05
-7.75832380667553e-06
-2.39857836797564e-05
-2.39674766898364e-05
-2.77180363846937e-05
-5.19634530343377e-05
-2.62303474355579e-05
-2.58949266078466e-05
-2.01648678429785e-05
-1.82488279569521e-05
-3.22429307956664e-05
-4.00641091948062e-05
-1.95955856439195e-05
5.3442801732589e-06
-4.40234004921595e-05
-3.61857876647005e-05
-4.09321354196029e-05
1.68462846594176e-06
-2.54487277915263e-05
-6.32695367481432e-06
-7.80812444630283e-06
-3.81380357287227e-05
-8.6838609452605e-06
-1.105199416951e-05
-2.78857649498365e-05
-3.74376541282865e-05
-2.30039807155498e-05
-4.06340819589956e-05
-2.22657421915646e-05
-2.4797136514324e-05
-3.61067379853391e-05
-2.70786216813806e-05
-2.63964329596611e-05
-2.79848994715925e-05
-3.3019711781109e-06
-1.6715937143673e-05
-1.77960596354313e-05
-4.09330593832948e-05
-2.78992467550841e-05
-3.24955128238059e-05
9.0214563644372e-07
-3.26162074838605e-05
-3.47162237042612e-05
-2.67875991870072e-05
-1.55639266454917e-05
-1.71852436100086e-05
-7.57695849206997e-06
-3.59394853810078e-05
-4.47486178811417e-06
-1.92845727277597e-05
-2.37465337477565e-05
-4.28319346195181e-06
-4.19622437781556e-05
-2.08252255828698e-05
-1.2230120497517e-05
-1.78841946189623e-05
-2.66313875148337e-05
-6.0138507279669e-06
-2.24205304849037e-05
-3.18330822158066e-05
-2.15356081448642e-05
1.05931488931919e-05
-2.85273584416064e-05
-2.95433532700625e-05
-1.3228336077895e-05
-1.57417175658248e-05
-2.75762813968772e-05
-2.45271843930485e-05
-1.53802056019056e-05
-1.01791035784734e-05
-2.97929430749606e-05
3.42989716505808e-06
-2.45943378504147e-05
-5.28057331095528e-05
-1.35272195302847e-05
-3.06633176149476e-05
-1.39073470488224e-05
-4.12212697557694e-05
-2.07130996430656e-08
-2.79592442392412e-05
-2.53221501359532e-05
-8.08035112327928e-06
-4.56899984620534e-05
-3.92041399469385e-05
3.91677516025882e-06
-1.59221741077645e-05
-2.73652243997173e-05
-2.25925997993362e-05
-1.78389264435836e-06
-2.07479349415984e-05
-3.12000951722236e-05
-3.28928962088912e-05
-2.42842442050789e-05
-2.54058723748639e-05
8.99860020936511e-06
-4.18008842539147e-05
-3.24773789786287e-05
-2.87497352146558e-05
-3.09548454772673e-05
-2.67675703676141e-05
-1.94230321446945e-05
-4.02861213087328e-05
-1.89003596490554e-05
-7.05284240068417e-06
-1.66822667892954e-05
-1.90382500677282e-05
-2.46290576429042e-05
-2.42388513460237e-05
-2.20249211099992e-05
-1.45729641537299e-05
-1.20503572718938e-05
-4.12825520041997e-05
-1.41082800689764e-06
-2.0981308874712e-05
-1.24859617344699e-05
-2.65723746730465e-05
-2.70949695100825e-05
-3.48360532423033e-05
-2.17302194809353e-05
-2.43478786047969e-05
-2.70677275807262e-05
-4.83234205997555e-05
1.23428871007877e-06
-3.44091759247475e-06
-7.31507052158044e-06
-3.88906771931849e-05
-4.78554658093692e-06
-4.21350481474586e-05
-1.98803569767679e-05
-2.07581391959264e-05
-3.27766360068676e-05
-2.22966598523617e-05
-8.97848534862723e-06
1.11326543252082e-05
-6.25424297594036e-06
-3.57703070532694e-06
-1.38397617638047e-05
-1.34983842126387e-05
-2.40124084166142e-05
-2.31563498333871e-05
-2.49517780466911e-05
-1.38684077603827e-05
-1.96563522009026e-05
-1.79320348013908e-05
-4.93294473078946e-05
-2.61334090161888e-05
-6.92865923432918e-06
-2.22684273990886e-06
-2.82482264866656e-05
-1.79818324272798e-05
-3.12717000806761e-05
-5.28806961493173e-06
5.2876423314277e-06
-2.08016260690142e-05
-4.97820252071877e-06
-4.80902615532499e-06
-3.23219131798352e-05
-1.97341848948665e-05
-2.31804417776495e-05
-1.55896448966848e-05
3.56549530691019e-06
-1.73253352088675e-05
-3.99306752287676e-05
-8.17604436846051e-06
-1.03300222008919e-05
-1.51576042933431e-05
-2.13533661902674e-05
-1.68399784707853e-05
-2.97632379334585e-05
-5.37833645730871e-06
-2.500568274734e-05
-1.54655409543879e-05
-8.20819508750661e-06
-3.52565168922113e-05
-2.00510343693603e-05
-2.2887254355845e-05
-1.41188611593369e-05
-4.32564060915394e-06
-1.63695649618588e-05
2.90769896019619e-06
-1.38739876424808e-05
-2.06739404216137e-05
3.59578961111482e-06
-8.99343906015416e-06
-3.70501634619991e-05
-2.66058879385366e-05
-1.02555520773596e-05
-4.33212190945581e-05
-2.84598965750626e-05
-3.73132549744933e-05
-3.24927119119281e-05
-3.1986941871714e-05
-1.66147551856158e-05
-1.15244657233034e-05
-2.72537677627647e-05
-1.63594772781078e-05
-1.3271318834478e-05
-2.61208220605064e-05
-1.2925901331768e-05
-2.94097121180051e-05
-2.50829587592804e-05
-2.00226945945424e-05
-2.71427144547456e-05
-6.2236306368091e-05
-2.94793085000339e-05
-1.25116184807822e-05
-3.57253892917175e-07
-2.59212471281581e-05
-2.36981111905944e-05
-4.65578695248094e-06
-8.01536753230335e-06
-2.64406549778243e-05
-3.18299483211374e-05
-2.62954577498654e-05
-3.57713928374185e-05
-3.50597477107744e-05
-2.50077883175279e-05
-1.90516544751798e-05
-1.82448551548574e-05
-4.87785148434363e-05
-1.38996676900318e-05
-1.83392751349653e-05
-1.73506931048826e-05
-3.92392289425203e-05
-8.23685360230668e-06
-1.33179495654135e-05
-2.60588290888683e-05
-4.5249792845079e-05
-1.03304370522122e-05
-1.98570138819901e-05
-1.81096767559273e-05
-4.1411110867865e-06
-3.99336573034019e-05
-2.3621616085372e-05
-1.56835709902662e-05
-4.0571578960086e-05
-3.07511675888424e-05
-1.75958933073979e-05
-1.86650987591852e-05
-4.9963776141715e-06
-3.00098138979665e-05
-2.2511900656509e-06
-1.84894439639913e-05
-7.59592329402677e-06
-1.00755066716503e-05
-5.15865599776917e-06
-1.49788418368767e-05
-3.37235645830463e-05
-2.0078787709532e-05
-1.68972690212345e-05
-1.78471163797917e-06
-3.95021454493876e-05
-8.71495817066778e-06
-1.87783473159924e-05
-2.77404405237087e-05
-1.47294869824928e-05
9.10986499449956e-06
-9.43287925641258e-06
-2.6710090793777e-05
-2.73075568122871e-05
-2.85324804292729e-05
4.45418274585436e-06
-1.49552581586747e-05
-1.44719215497467e-05
-2.82277640291338e-05
-1.60797027200194e-05
-1.37746746335157e-05
-4.09731542786272e-05
-2.47554276885032e-05
-2.86731967091582e-05
-2.38582032735781e-05
-2.31286742951137e-05
-3.7399275804118e-05
-8.63524501523366e-06
-3.00043433585843e-05
-1.86466674553305e-05
-3.82093121622457e-05
-8.82186502169068e-06
-1.94463664673453e-05
-2.36109920157737e-05
-3.00488150447023e-05
2.08562842654972e-06
-2.91517891772506e-05
-1.40085842725795e-05
-2.64104249636457e-05
-8.38310426020671e-07
-2.49743318197346e-05
-3.11578462515966e-05
-1.04409127780222e-05
-8.38612920544661e-06
1.38115702537388e-06
-9.10697406982139e-06
-2.72975510311624e-05
3.36953873706933e-06
-4.29447867317724e-05
-3.21065241455088e-05
-2.10117238457936e-05
-3.06965600140038e-05
-3.36613862582238e-06
-1.64420327096952e-05
3.4120388681009e-07
-3.24108481778214e-06
-1.3933260942366e-05
-1.85451303750308e-05
-2.88092197827155e-05
-4.41608904553312e-05
-9.65182923648734e-06
-2.34835262246913e-05
-3.74487190616589e-05
-7.37840855649346e-06
-1.35001338580735e-05
-3.10373606608926e-05
-2.55672619001029e-05
-1.15060366090902e-05
-2.61409261850267e-05
-3.74119125312836e-05
-2.98449173330993e-05
1.59587494662333e-05
-3.16732773013365e-05
-2.83222958304316e-05
1.01039565747192e-05
-9.04314107392686e-06
-1.19150526598028e-05
-1.61724836241215e-05
-2.04451912808968e-05
-1.84622711079761e-05
-1.68394111296208e-05
-7.16024719695527e-06
-1.19626574255537e-05
-9.22456169254586e-06
-4.27483382436073e-05
-2.36666732253155e-05
-3.56470210935903e-05
-3.46289604889634e-05
-8.79393935926601e-06
-5.24383952609488e-05
-3.4836888121994e-05
-2.53163638456906e-05
-1.14341483749772e-05
-7.5560256321937e-06
-3.68945726891994e-06
-1.73043662741175e-05
-9.46295984878493e-06
-2.36160779108866e-05
-9.41467890701218e-06
-2.23899532049467e-05
-1.65551284844104e-05
-3.1903585766859e-05
-1.28881948600756e-05
-2.89767676912048e-05
-1.56167413510989e-05
-3.16895442348619e-05
-2.59869344184671e-05
-2.5462500153955e-05
-2.63913505955435e-05
-3.08896628391352e-05
-8.04669148268029e-06
-4.0732005286309e-05
-2.30172740729255e-05
-4.63918457889133e-05
-1.93472985949744e-05
-3.29021129745236e-05
-2.00862559672559e-05
-2.64608746517056e-05
-2.82414317619173e-05
-1.12547152321061e-05
-1.54607142213402e-05
-2.71731289410059e-05
-3.9270972580631e-05
-3.61049129841779e-05
-3.38783072878754e-05
-2.06726186720872e-05
-1.67006028096346e-05
-2.32000168603663e-05
-9.64798973621624e-07
-1.90582276143041e-05
-3.23876877942783e-05
-1.8698287975569e-05
-2.33595994249848e-05
-1.17350442894923e-05
-1.04806348968562e-05
1.53047676658628e-05
-2.04967106155814e-05
-3.03525855834541e-05
-3.14728271282272e-05
-1.27683949941025e-05
-5.25282961608653e-05
-2.75001561608425e-05
-2.21311929837072e-05
-2.78160906488653e-05
-2.9366004536193e-05
-2.49881607141595e-06
-2.08333448639115e-05
-2.59383123886339e-05
-1.403747210569e-05
-2.70877262748462e-05
-2.13599757908616e-05
-1.30894602871516e-05
-1.38147387718228e-05
-1.6393445514772e-05
-4.32562010611894e-05
-1.50602332421563e-05
4.10523078196749e-08
-1.59538123461215e-05
-2.27682214235329e-05
-2.90364734003792e-05
-2.00981703575676e-05
-2.89850998636941e-05
2.07480363689842e-07
-4.26434305464068e-05
-2.75057347600178e-05
-1.2161305660628e-05
-1.59418982452289e-05
-2.89561767368132e-05
-2.27081600238046e-06
-1.24928893572661e-05
-3.20886462529321e-05
-4.02964038078168e-05
-3.2862114606936e-05
-1.53450225078384e-05
-2.8599676999542e-05
-3.71403679912603e-05
-3.9722020833663e-05
-2.07043670552921e-05
-1.99181555795261e-05
-1.48675100331209e-05
-3.43289530914326e-05
-3.168424639835e-05
-1.72045151182855e-05
-2.89804379559605e-05
-1.86350514606469e-05
-2.43295743213152e-05
-2.16547756052474e-05
-5.44789216997069e-06
3.77562229056815e-06
-1.10912132938144e-05
-1.96803043909084e-05
-3.54437368465098e-05
-1.37554614157909e-05
-2.76430190118983e-05
-2.07030544151487e-05
-3.53838579680231e-05
-8.64434362694239e-06
-2.13520072824525e-05
-1.15762434288424e-05
-1.86367522418691e-05
-2.29201489324008e-05
-1.28093883288433e-05
-2.12634662772839e-05
-2.15410820423976e-05
-4.2038179666016e-05
-3.09361509682925e-05
-2.31434968811194e-05
-2.73577563520919e-05
-4.09484541155259e-05
-1.45861750372913e-05
-3.45935315131575e-05
-3.42231022320585e-05
1.23807763153131e-05
-2.77340481664449e-05
-7.13733253959519e-06
-1.19889778344397e-05
-2.46424130404864e-05
-2.60218138971727e-05
-1.54870449054959e-05
-2.28721364821764e-05
-3.54373766942396e-05
-2.10644628478835e-06
-3.44652842774638e-05
-4.0648220695389e-05
-1.44902810026504e-05
-3.28474334637761e-05
-1.44724857727077e-05
-2.25810157866528e-05
-2.68159242656567e-05
-1.51878662058404e-05
-4.21405318788838e-05
-2.73441829211109e-05
-1.51556369378658e-05
-3.80607467298633e-05
-1.01070335236946e-05
-1.19392144967507e-05
-3.30695506770844e-05
-1.35176302395718e-05
-2.86714909723289e-05
-2.28161423578445e-05
-8.82739949962546e-06
-2.88109136206672e-05
-2.64277842311887e-05
-1.47313000858317e-05
-3.39090032183547e-05
-1.25332830572193e-05
-2.13181670352197e-05
-1.65444252291829e-05
-2.33095302934638e-05
-2.00064909824508e-05
-1.62828719415881e-05
-1.15896822636098e-05
-1.3750148819741e-05
-9.99892675204421e-06
-1.51071648908004e-05
-2.38629399818115e-05
-5.80675693805261e-06
-1.06175748452378e-05
-1.52774205777505e-05
-1.59450828829551e-05
-2.02028819135254e-05
-1.85291144109002e-05
-9.82106072989414e-07
-6.11543006921396e-06
-3.51712919942496e-05
2.86637534079866e-05
-8.97657065705137e-06
-1.34008401272937e-05
-1.21802795152296e-05
-1.36407590748336e-05
-3.47172071154729e-05
-4.99690135710315e-06
-2.05925873558063e-05
-2.49136090570048e-05
-3.47504202386008e-05
-3.25221101848393e-05
-1.7674266177967e-05
-3.95512147253373e-05
-2.07945062572774e-06
-1.3902406223247e-05
-1.65954459164966e-05
-3.93254677453032e-06
-4.847977089356e-05
-2.04481915974735e-05
-8.29900607893214e-06
-1.6914106399084e-05
-2.34143598202522e-05
-3.16594368590821e-05
-2.89972144648446e-05
-1.80873189086452e-05
-5.10442884126597e-06
-6.41744866844554e-06
-1.82940290419306e-05
-2.37440062389097e-05
-4.59189223648577e-05
-1.76231333959116e-05
-2.4832417941046e-05
-1.96356360200727e-05
-3.45607193133033e-05
-1.74321046457478e-05
-1.30524611378096e-05
-2.00458712898631e-05
-3.50498581219182e-05
-8.90528694512667e-06
-1.48657090028454e-05
-1.35301498246621e-05
-2.36637128638889e-05
-3.849966968649e-05
-1.50159457877458e-06
-3.45131474725874e-05
-2.15795837052894e-06
-3.90092814993503e-05
-2.1511930003198e-05
-3.1142349657009e-05
-3.3976170594076e-05
-2.74235759135392e-05
-2.7610692201011e-06
-1.88642531714314e-05
-1.18273234739577e-05
-2.51060994217382e-05
-3.81562057751437e-05
-3.04421035237453e-05
-3.53230540267344e-05
-3.94765961969689e-06
-3.7244175727746e-05
-2.43052898730452e-05
-1.17978255882407e-05
-4.07482538099806e-06
-7.72282233996464e-07
-6.24402727884268e-06
-1.14718576543245e-05
-2.35640547147812e-05
-3.71075243506873e-05
-2.49025079612668e-05
-8.23495423375522e-06
-2.31879448710988e-05
-1.72606345931444e-05
1.90170218097026e-07
-2.58288953746753e-05
-2.99918091735273e-05
-2.19313620874759e-05
-4.09414494691083e-05
5.6750486744824e-06
-3.79191056753702e-05
-2.50236735831778e-05
-1.2638065451893e-05
-3.02281012766337e-05
-1.88187649002256e-05
-2.07118724926595e-05
-2.34122547353377e-05
-4.0857779245417e-05
-1.80418325946986e-05
-3.75487011211238e-05
-2.3538833866236e-05
-2.50480137874054e-05
-1.7749001334379e-05
-2.17767778651698e-05
-2.04186659094495e-05
-2.81700877803342e-05
-3.4073643087829e-05
-2.26758310414414e-05
-4.42566829430002e-06
-9.71614219102745e-06
-1.37416504477404e-05
-2.23241883225274e-05
1.49014367583792e-05
-3.40342525263019e-05
-1.62006334312227e-05
-3.23595650696534e-05
-3.91004633405747e-05
-1.02913474810055e-05
9.87982229923976e-06
1.6611857846945e-06
-2.98805770196727e-05
-1.87762926229074e-05
-3.22087893748735e-05
-2.6813966748162e-05
-4.61458818543984e-07
-2.14379859540589e-05
-8.92937397429718e-06
-2.97246965836698e-05
-2.70419611980564e-05
-2.22221313874475e-05
-2.05334967114679e-05
-1.02091863334026e-05
-3.39513666300465e-05
-8.43590803387475e-06
-9.71525247315911e-06
-1.8364330717655e-05
-1.88737154045518e-05
-2.41231143958384e-05
-1.28726365591661e-05
-1.53434151077187e-05
-1.63750466519642e-05
-2.43116611172093e-05
-4.00841819168916e-06
-1.34757648681934e-05
-1.99230114209362e-05
-2.43168171318512e-05
-2.09681644807002e-05
-1.24940931364571e-05
-3.05196378904902e-05
-2.51063212416556e-05
-3.49693515067835e-05
-1.78284569384321e-05
-1.82673851414462e-05
-1.33525255617588e-05
-1.67177892461624e-05
-1.92803423805337e-05
-2.01017063801551e-05
-3.12725057820196e-05
-1.06874845144198e-05
-7.85551190088095e-06
-3.37310700041e-05
-2.87423047470704e-05
-1.52282288667257e-05
-3.63946191400999e-05
2.51413917299699e-06
-1.21648651498925e-05
-1.43134044090777e-05
-9.36613114895094e-06
-2.15680297514222e-05
-1.74890280379096e-06
-5.2717056236527e-05
-4.19216243178985e-05
-2.6979203178137e-05
-2.15164170088264e-05
-2.76704990432562e-05
-7.25788797990932e-06
-3.13075432810929e-05
-2.18153176344117e-05
-2.51774701733748e-05
-2.7940732866504e-05
-2.16036114106214e-05
-2.59981737398574e-05
-1.92274020729736e-05
-1.74600039021781e-05
-2.53957846969438e-05
-2.63380217621791e-05
-3.49362027363896e-05
-1.68629694379477e-05
-1.89718162238562e-05
-3.25104611568419e-05
-3.10373824928605e-05
-4.6807140972839e-05
-3.26481245687994e-05
-1.47192762577643e-05
-1.69036682463218e-05
-1.15685244969565e-05
-1.8474009046865e-05
-3.72762901955015e-05
-1.45137203532853e-06
-1.6816014730353e-05
-2.36484506643074e-05
-2.53853681745652e-05
-2.54322902617811e-05
3.48581086657828e-06
-1.50795853984542e-05
-1.09987109808746e-05
-2.26171878501899e-05
-1.91327000256791e-05
-1.14080928052289e-05
7.31069135717397e-06
-1.49590313076883e-05
-1.68324648791428e-05
-3.02208279875024e-05
-4.50287626393164e-05
-2.34640693501985e-05
-2.40962813852117e-05
-1.45315805509317e-05
6.33037979449378e-07
-2.9073398317308e-05
-3.12419983137507e-05
-3.01714487922752e-06
8.29098834583433e-06
-6.92614046769802e-06
-5.22408593348162e-06
-1.40161996684588e-05
1.92810347000661e-06
-9.08570797310543e-06
-1.69594109824981e-05
-3.04420411528036e-05
4.93241592587692e-07
-4.94947832044238e-05
-4.61437924552862e-06
-2.82426020123101e-05
-8.86538019762736e-06
-2.70339771096231e-05
-1.38537985045314e-05
-1.41221696614047e-05
-3.14339728483729e-05
-3.19192900046304e-05
-2.40261029795265e-05
-9.28582169061629e-06
-7.97163790186469e-06
-6.02831175871124e-06
-2.8608633548414e-05
-3.65374016523459e-05
-3.20021258247843e-05
-3.80061059619729e-06
-2.99628808049031e-05
-2.62517315014509e-05
-8.48109997979655e-06
-1.23642744293052e-05
-2.90736841983422e-05
-2.82387666953733e-05
-2.7237311293186e-05
-3.40711645860534e-05
-1.83788287947809e-05
-1.7642650848616e-05
-1.82071674326824e-05
-1.13217594426647e-05
-2.56844878276034e-05
-3.08853717134427e-05
-3.38117655633444e-05
-2.94195416750626e-05
-3.31311404136511e-05
-1.32621783685775e-05
-5.97504430197019e-06
-3.78121211224398e-05
-2.66688188652168e-05
-1.560600148514e-05
-2.28954979757785e-05
4.03179683715079e-06
-2.97287332586137e-05
-7.02569492463882e-06
-2.48635399951216e-05
-1.70776686243847e-05
-5.07652789441938e-05
-9.27024651301146e-06
3.25874594005566e-06
-1.8681051137176e-05
-3.89723819063414e-05
-1.95486319231312e-05
-2.71696106409506e-05
-3.91324601757727e-05
-3.7752062158664e-05
-2.04315858555589e-05
-2.98440375932636e-05
-3.30006634556469e-05
-3.21121423803025e-05
-9.80851497887465e-06
-4.14569297924915e-05
-2.29613312926195e-05
-1.25670499574996e-05
-9.88853238967203e-06
-2.54675093431881e-05
-1.37990748564744e-05
-4.04742768520423e-05
-2.81537078395811e-05
-4.59117026747464e-05
-2.21634923556169e-05
-2.81557349616071e-05
-4.43057502930676e-06
-3.26973683594573e-05
-3.2992329700514e-05
-1.18207084741964e-05
-7.56989140718356e-06
-2.55721505347504e-05
-2.05923094035693e-05
3.5550986229961e-06
-2.42235545339751e-05
-3.85999008233252e-05
6.24669386520317e-07
-3.17252584807301e-05
-3.22808625089342e-05
-2.53987842387532e-05
-1.58690495507937e-05
-2.09680824031247e-05
-3.98241456775478e-05
-2.62239815170835e-05
-1.06642531560813e-05
-1.33340903382465e-05
-3.93115538043346e-05
-2.48657513684214e-05
-6.722594153408e-06
-4.19792619485252e-05
-1.93325631562237e-05
-3.32209746393021e-05
-1.62155381485383e-05
-1.11796038167518e-05
-4.96911988993727e-05
-7.93599867352561e-06
-1.9749751566629e-05
-9.60442687432056e-06
-9.95590388972625e-06
-3.5758352572804e-05
-1.13905335757818e-05
-1.01764352747005e-05
-5.08419246568801e-06
-1.73401111911414e-05
-4.05818139912523e-05
-2.56801313065299e-05
-2.29086799092508e-05
-1.33883606081153e-05
-2.8918379953766e-05
-8.16795879102485e-06
-8.50408833189135e-06
-3.59985125825403e-05
-2.35617136888852e-05
-4.6159293359647e-05
-1.99981978121781e-05
-2.84251230369534e-05
-2.37804144141105e-05
-1.62587478390378e-05
-2.12401332167778e-05
-1.2335565800812e-05
-1.61558254679211e-05
-1.85534554726476e-05
-2.33434381681407e-05
-2.76117531706782e-05
-2.5050464150162e-05
-1.21543987451995e-05
-4.14137996600432e-05
-2.76809729994304e-05
-2.18739061674466e-05
-5.45891834013616e-06
-3.12712408088646e-05
-3.03898103669412e-05
-9.4883476940678e-06
-2.0318573551913e-05
-2.74536839631758e-05
-1.33731689661132e-05
-1.77889615392868e-05
-7.79707856722075e-06
-1.33692558236701e-05
-2.71626722035157e-07
-4.49236862289914e-06
-1.32620605121529e-05
-2.32214558781744e-05
-5.56464204669208e-06
4.43637261492019e-06
-2.1834098401433e-05
-2.14988135845849e-05
-2.66189574808219e-05
-2.59213105994469e-05
-2.11900394181024e-05
-1.80290266310548e-05
-1.86418047865262e-05
-1.99067607414892e-05
-8.31202924046138e-06
-1.36667986311514e-05
-3.59997464418833e-05
-5.56031454072422e-05
-3.70247548543028e-05
-1.9392279905888e-05
-1.20314724331036e-05
-1.06630311636243e-05
-2.35165136113145e-05
1.13862512059422e-06
-2.05587410753495e-05
-1.56658012342257e-05
-4.68566575982753e-05
-1.24045299554137e-05
-2.1514452812735e-05
-2.23725465025042e-05
7.27283987813292e-06
-2.74543333835273e-05
-1.32406535925574e-05
-9.41136543631821e-06
-2.552981677016e-05
-1.39896818679175e-05
-2.88631089418208e-05
-1.37538997712021e-05
-4.1197173969824e-05
-2.02507579076556e-05
-2.13619993802075e-05
-2.22521757715029e-05
-2.07026228391747e-05
-2.46356137385501e-05
-3.68640454826416e-05
-2.19261847757258e-05
-1.66005348200106e-05
-1.83589001877633e-05
-2.53227284087497e-05
-2.84033545418338e-05
-7.41221917472864e-06
2.06313850666981e-06
-2.68172838102195e-06
-3.21320832783177e-05
-1.22016455552722e-05
-3.22222890259524e-05
-9.12102995321073e-06
-3.86021203041639e-05
-2.1685263546182e-05
-3.10017353763599e-05
-1.8033151940326e-05
-1.65440135685999e-06
-2.50099328274099e-05
-2.20616034328575e-05
-2.91118899898455e-05
-3.25361410880767e-05
-1.5813088411094e-05
-4.41798107621091e-05
-1.60134559816933e-05
4.91876063997971e-06
-3.40787424269984e-05
-2.23118777056724e-05
-2.28541176940338e-05
-4.28584823584186e-05
-2.82230622703187e-05
-3.0105416690953e-05
-2.46763095305557e-05
-5.5274093606124e-05
-2.35756270892357e-05
-2.94820241182061e-05
3.96732408017333e-06
1.01049726227748e-05
8.28506288238192e-06
-3.30940834241726e-05
-8.96009788443867e-06
-1.72471776687201e-05
-2.76500826611064e-05
-1.26131634441971e-05
-1.17134928397205e-05
-2.70925971284335e-05
-1.4949804346627e-05
-7.35576112233721e-06
-3.83414426962957e-05
1.65508913288335e-06
4.34210656664727e-06
-2.94255917532673e-05
-1.06069557769951e-05
-1.46121885801465e-05
-2.08174883167932e-05
-6.65090409530774e-06
-1.68360946952888e-05
-2.57796984095557e-05
-2.31167115866432e-05
-9.89019844076871e-06
-1.77476147817696e-05
-1.9262480858494e-07
-3.08082788321477e-05
-3.12886430356914e-05
-3.95360682869655e-05
-3.46066886338049e-05
-2.13170281678344e-05
-3.92713759842225e-05
-3.39200550946446e-05
-2.76777583988869e-05
-3.46947119342507e-05
-4.54297091214409e-05
-3.24564547418612e-05
-2.09718409096864e-05
-1.60168892636094e-05
-2.01730270430776e-05
-1.98247486329017e-05
-2.85889780329508e-05
-1.42184048680748e-05
-2.356417252382e-05
-2.52018977399868e-05
-7.41741596981182e-06
-2.26669449402288e-06
-8.99572566807812e-06
3.72167926651893e-06
-3.74267749857769e-05
-2.26339044721224e-05
-1.00915774694515e-05
-1.24279180102056e-05
1.17124878527323e-05
-8.57208380408898e-06
-1.90076395670194e-05
-1.58876710142406e-05
-1.83102262554929e-05
-1.55879913578641e-05
-4.08430993956956e-05
-3.85270244939254e-05
-8.40057636431763e-06
-4.02890776247485e-05
-4.74871796255863e-05
-2.21400111120779e-05
-1.58262766565337e-05
-1.22042968149974e-06
-2.09969948723871e-05
-4.44847168055605e-05
-7.52428229430489e-06
-5.57492879502751e-06
-2.28481794819559e-05
-2.70507741284393e-05
-2.43656314075397e-05
-1.18458278343248e-05
-1.49400147933065e-05
-7.74904187156132e-06
-1.76955972210668e-05
-2.27698909685012e-05
-1.06615906536681e-05
-5.30115276419699e-06
-2.19020463959161e-05
-1.1079622386799e-05
-3.15227860231247e-05
-2.68082556653224e-05
-2.55250903332788e-05
-2.28293448281071e-05
4.44023118259754e-06
-1.43753009252709e-05
-3.52419885784409e-05
-1.6745800719288e-05
1.15082217025188e-05
-6.89580918670697e-06
-5.34041639797756e-06
-1.14210048754024e-05
-2.32986546064732e-05
-5.06240374680785e-06
-3.26043225785046e-05
-3.8869935320364e-05
-1.30642438826737e-05
-2.27928398133969e-05
-1.77670683210008e-05
-2.6068806242661e-05
-3.03391071351307e-05
-1.99795644676713e-05
-1.938775505002e-05
-4.21508477089114e-05
-6.05759073068668e-06
-1.57778026101057e-05
-1.60738036842954e-05
-4.32037504275429e-07
-3.28512262321934e-05
-2.2746781753206e-05
-5.06289993740323e-06
-1.42470949793484e-05
-1.55541774541505e-05
-3.92952346647287e-06
-2.8522595736037e-05
-1.75971715294849e-05
-3.88481079217536e-06
4.25443211842529e-06
-3.59004251066394e-05
-3.00490633475091e-05
-3.15419948887842e-05
-2.94748444494413e-06
-2.42881014694673e-05
-1.9946367331017e-05
-2.30980810830584e-06
-1.74361807574673e-05
-2.08878228229807e-05
-9.92992693362189e-06
-1.05930521509567e-05
-1.37302059699183e-05
-2.40489067530151e-05
-1.1831456877627e-05
-1.92513858761268e-05
-2.1270921802976e-05
-2.1016953099778e-05
-3.37163833390724e-05
-3.38007067594594e-05
-1.97688122925723e-05
-3.6431156262934e-05
-2.7993520254109e-05
-3.44984060948908e-05
-2.55525918153766e-05
-1.78337202049385e-05
-2.4550384417976e-05
-1.64279660440109e-05
-5.38758278996926e-07
-2.6661312732005e-05
-2.24438760216475e-05
-3.04128434344773e-05
-1.12481895619378e-05
-3.46936306465891e-05
-1.77963753492039e-05
-3.43432579884071e-05
-1.031896063214e-05
-2.39967289980477e-05
-2.77734349203765e-05
-2.14129686236637e-05
-6.29886421836692e-06
-8.71279296671366e-06
-2.42994237389107e-05
-1.48285831404775e-05
-1.39802609885354e-05
-7.59333052269479e-06
-2.44654748642489e-05
-4.85957577064237e-06
-2.41195351990408e-05
-1.53706138792265e-05
-2.59057282235912e-06
-1.30276227274322e-05
-1.36008025099988e-05
-3.18542371350325e-05
-9.22852535981782e-06
-7.5763476382069e-06
-1.92922490266056e-05
-1.77564613991113e-05
2.63012952101222e-07
-2.47714317058502e-05
-1.32320097024754e-05
-1.95065475734111e-05
-8.15793338319305e-06
-5.63666047178053e-06
-3.11773630613667e-05
-2.58790565447888e-05
7.32165102359319e-06
-7.38749078695103e-06
-1.96023691316701e-05
-1.91332742897844e-05
-5.1871764284083e-06
-2.66157874442759e-05
-1.65581627871559e-05
-2.60763222997867e-06
-7.77520230680286e-06
2.48928916261654e-06
1.80803897845564e-06
-3.9465540082077e-05
-3.27913743438457e-05
-3.55310826225504e-05
-3.11359065363778e-05
-3.29052866634428e-05
-8.14642881773796e-06
-1.34884919445223e-05
-8.99744118820372e-06
-3.0706893190907e-05
-4.35396199369876e-05
-1.98167198397204e-05
-5.94158014743286e-06
-1.72307608467629e-05
-2.65612799632949e-05
-4.98361099684424e-06
-5.3323999078446e-06
-2.67067960185986e-05
-9.06385660950352e-06
-1.96793301132144e-05
-4.85889804276123e-05
-2.76004768074208e-05
-1.44754446299285e-05
-3.39557579224856e-05
-2.074662236836e-05
-2.03809870595775e-05
-3.80061989635165e-05
-2.99054632907798e-05
-2.71809731472193e-05
-2.03772786975802e-05
-2.9563442659e-05
-2.58283966355374e-05
-3.3014819010801e-05
-3.89642785299652e-05
-3.08651493030684e-05
-2.81489511295898e-05
-4.13691941111035e-06
5.46950761337018e-07
-1.44121284961423e-05
-1.50480996736498e-05
-9.73259114913038e-06
-3.35309681269954e-05
-1.26669753143981e-05
-1.51081711778506e-05
-1.4750799366047e-05
-8.40858557570687e-06
-2.18952164983345e-05
-2.07771919453764e-05
-1.15399743857824e-05
-3.67281080279604e-05
-1.70998823083168e-05
3.17776382856458e-06
-2.45089826024995e-05
-4.66459776817468e-05
-3.30523452009086e-05
-1.95663127001391e-05
-2.144174888498e-05
-3.53995679230012e-05
4.07755510692986e-07
-2.71840599877688e-05
-3.04478231407007e-05
-3.51254735992202e-05
-1.53344256266448e-05
-1.61841010460355e-05
-8.65587018693174e-06
-2.20853546991642e-05
-2.45588318224003e-05
-5.72546725593688e-06
-3.17948420307149e-05
-3.60112849268109e-05
-2.52069939131329e-05
-1.52821192466167e-05
-2.1051491011842e-05
-1.69162202952732e-05
-3.70536075875792e-05
-3.24435947338081e-05
-3.3203490116405e-06
-2.69894057204962e-05
-2.27276808718733e-05
-4.78149660829349e-05
-1.45035633974841e-05
-3.28893705782705e-05
-5.33178128122531e-05
-1.37475972032226e-05
-5.54549441020757e-05
1.54587869276145e-05
-1.68576986317555e-05
-2.77269004747813e-05
-1.06349481889121e-06
-2.5931019433962e-05
-1.05363783223255e-05
-2.80936594882719e-07
-3.14338135851493e-06
-3.79204466350797e-05
-2.50928409825766e-06
-4.5324019126944e-06
-2.10694713491785e-05
-3.62109122974636e-05
-2.31834266357885e-05
-6.40831465569477e-05
-1.77436201015029e-05
-1.90943003897484e-05
-3.44722194690985e-05
-2.47106116698339e-05
-2.50210670673905e-05
-4.30566060849304e-05
-2.68436600485919e-06
-2.71793957345622e-05
-3.25628633869776e-05
-8.13517958996045e-06
-4.85698084385584e-06
-9.77193790871929e-06
-1.63647563196793e-05
-1.10551409353011e-05
-2.56072443905588e-05
-1.01464120592671e-05
-1.31423234941601e-05
-1.58137515534298e-05
-1.22957307467456e-05
-7.28706057096802e-06
7.75544410302831e-06
-2.63780431094117e-05
-2.11716612341413e-05
-1.80949245382934e-05
-2.40107277784522e-05
-1.18557225346079e-05
-2.39990444656361e-05
-2.43063056892118e-05
-3.34455534942744e-05
-1.43059152279378e-05
-3.52065596495992e-05
-3.16076639079064e-05
-2.73106690116086e-05
-2.58699291912347e-05
-2.75402156847099e-05
-8.45453142195344e-06
-2.78245983567834e-06
-1.30779648899904e-05
-7.94335083535919e-06
-1.68527944691453e-05
-1.81854933506433e-05
-1.2686258462682e-05
-1.66953118924411e-05
-4.1896223370787e-05
-1.6759341036955e-05
2.63549194486851e-09
1.3783429696049e-05
-1.81050634144422e-05
-4.1929061050228e-05
-2.08214438484535e-05
-3.14842993987501e-06
-1.147806647455e-05
-1.59627817665211e-05
-1.79623120002986e-05
-3.23400169981461e-05
-1.03645204168814e-05
-3.07990437867096e-05
-2.33403734768588e-05
-2.67870973968414e-05
-2.83534128500108e-05
-3.48745978864052e-05
-2.09005278684405e-05
-2.37931223948496e-05
-4.87792106583081e-05
-2.5273705661094e-05
-1.85260077279276e-05
-3.07176604910233e-05
-1.49349472438173e-05
-2.43443035149141e-05
-2.73955471922586e-05
-2.52865267861095e-05
-2.72443561654238e-05
-2.22101359108046e-05
-6.71812459033243e-06
-1.79800624553997e-05
-2.15810715458772e-05
-2.24500044472034e-05
-3.56292136805976e-05
-4.62475614650479e-05
-5.17965030291984e-06
-2.75247772142092e-05
-9.89459383050882e-06
-2.53662925010598e-05
-4.86542924308083e-05
-3.91635349759833e-05
-4.20890487620836e-05
-2.61888208581861e-05
-3.44042236638648e-05
-2.96268963630693e-05
-2.15851827924582e-05
-2.12524547975158e-05
-1.49772658441581e-05
-3.60849395552616e-05
-1.61541631655839e-05
-1.50189149724326e-05
-1.94731455817989e-05
-1.42496429199791e-05
-2.60038511809234e-05
-1.83004070964921e-05
-1.11521239784347e-05
3.22276548644632e-06
-2.26966809908506e-05
-1.91038030229651e-05
-3.0023119230392e-05
-3.21280103054512e-05
-1.99008813467963e-05
-1.6639749673421e-05
-1.87278827196321e-05
-4.3054938361236e-05
-1.58412432770142e-05
-6.11820071489125e-06
-1.35359833098811e-05
-4.75675934188318e-05
-2.42580067541958e-05
-2.59089913599883e-05
-1.82391086069133e-05
-1.64978593336123e-05
1.85331742550061e-06
-2.92425154656855e-05
-1.59513684334611e-05
-1.43194139673045e-05
-1.6477984865228e-05
-1.23534867624216e-05
-2.80221960871993e-05
-2.4787934464576e-05
-1.18732563177291e-05
-3.16723561282699e-05
-2.40832740039143e-05
-3.2807932835097e-05
-1.74820295612787e-05
-4.14909142185077e-05
-3.26836893423813e-05
-7.29462026667761e-07
-1.6422015200034e-05
-6.07001632815834e-05
-1.31966171061361e-05
-2.78611100872807e-05
-2.75109865271185e-05
-1.70478757905472e-05
-4.14810474803403e-06
-4.62255078573487e-06
-2.93536625974397e-06
-1.51098825223339e-05
-1.23388589098329e-05
-2.70521758146402e-05
-8.89254650911499e-07
-1.4482738192639e-05
-1.73357494769856e-05
-2.62849592563571e-05
-2.28140382273274e-05
-3.2059814884509e-05
-2.80775247742364e-05
-2.78588177147108e-05
-3.80799029797517e-05
-1.65078393017065e-05
-2.26290022587688e-05
-3.25301939227311e-05
-2.60561294372238e-05
-1.47959695152205e-05
-3.92543294666031e-05
-4.8111068573046e-05
-3.77611737944614e-05
-3.03329868061651e-05
-3.19468139413973e-05
-5.90068895129386e-06
-2.72720370900879e-05
-1.98312852094603e-05
-3.91652793004882e-05
-8.15115944522143e-06
-2.93940394033493e-05
-2.19927519061557e-05
-2.34145511689991e-05
-2.94420765943336e-05
-3.13243047084158e-05
-3.86957350417683e-05
-4.19668523163849e-05
-9.22872785369698e-06
-2.29243628300342e-05
2.80711976867997e-06
-6.66649249670314e-06
-2.54019308233357e-05
-2.28703936374611e-06
-1.86738693109144e-05
-1.93442524213389e-05
-2.80257437333051e-05
-3.18766829592304e-05
-1.19034736432187e-05
-7.81483152767847e-06
-5.09219918852635e-05
-2.756417798797e-06
-8.76948465096047e-06
-1.92635996900177e-06
-3.11657534714561e-05
-8.79078651340323e-06
1.26598206032754e-06
-1.51440414449201e-05
-1.35942402696918e-05
-1.38572680714035e-05
-1.45453210621995e-05
-9.79317753146198e-07
-1.91558015238261e-05
-1.9976926626536e-05
-3.29907794774207e-05
-3.12902558528523e-05
4.27921240928693e-07
-2.8292282714744e-05
-2.66291821518608e-05
-6.55659181424407e-06
-2.0712092981959e-05
-6.58648719067783e-06
-2.02550545007408e-05
-5.90826385339014e-06
-2.8291205721191e-05
-1.66804871534876e-05
-2.48661408215648e-05
-1.71973910932627e-05
-1.64299239656783e-05
-7.85132583436055e-07
-4.24217554366175e-06
1.07817640206433e-05
-2.92520307397918e-05
-4.63210459298677e-06
-3.28816810798433e-05
-1.32040226638197e-05
-1.32081573566543e-05
-9.64774905342719e-06
-4.27826457431208e-06
-2.50586636265082e-05
-3.26367201433036e-05
-4.26054013141287e-05
-2.50434607830814e-05
-2.05552301045001e-05
-2.3225099982961e-05
-1.26663294425141e-05
-1.78675130962858e-05
-3.54820136711028e-05
-2.44974382948313e-05
-1.70153692602272e-05
-9.22536767408928e-06
-4.0981458665221e-05
-1.25101018275377e-05
-3.32184796946546e-05
-4.25302517151053e-05
-2.58301746244604e-05
-2.96837683647003e-05
-6.98916248087349e-06
-1.60717901243681e-05
-3.97759903370094e-05
-4.3853069483e-05
-3.5446685300646e-05
-1.36453192695457e-05
-3.96345558743856e-05
-2.87077858179082e-05
-2.28582056790094e-05
-3.14012479826771e-05
-1.18663896630549e-05
-2.64057208897684e-05
-1.71306299310522e-05
-2.46259471043099e-05
-3.14370076787627e-05
-3.69608932237652e-05
-2.78808180629313e-05
-2.83436190107901e-05
-9.35477536303746e-06
-2.49994320078547e-05
-1.48278435084836e-05
-1.22692378335899e-05
-1.70942879484093e-05
-1.34637132446437e-05
-2.33133601946143e-05
-1.48280354873412e-07
-1.47606972689442e-05
-3.88673274585898e-05
-2.37359856462119e-05
-3.42585604266385e-06
-1.10403768769754e-05
-1.27866677542122e-05
-1.2301087250302e-05
2.03176885779845e-05
3.65492844301179e-06
-4.0573383729045e-05
-9.94558695627424e-06
-5.30351722486055e-05
-2.65125459784544e-05
-1.82557796065291e-05
-2.15727058044152e-05
-3.39833729020946e-06
-2.10855217253526e-05
6.60876187521614e-06
-2.31452963719239e-05
-1.34264584127947e-05
1.10426317379459e-05
3.65101657910487e-06
-3.07948284795451e-05
-2.62655488825292e-05
-4.56605079623848e-06
-1.93468931698798e-05
-2.1837763899393e-05
-1.82862474146685e-05
-2.21827039087398e-05
-1.95508325077596e-05
-2.8714734096624e-05
-5.16260207609177e-06
-2.6672714359965e-05
-4.41286754795531e-05
-3.02271172328341e-05
-1.29867710315819e-05
-2.44666308161566e-05
-3.67791849767807e-05
-2.40854924673695e-05
-2.92893799269696e-05
-1.9910645924872e-05
-3.18167569633713e-05
-9.34136270752418e-06
-2.25212354272707e-05
-6.46135074582651e-06
-4.05138950679212e-05
-1.93337929256941e-05
-2.25644495925457e-05
-1.58661387225778e-05
-2.61631671866642e-05
-1.76658506288793e-05
-6.55917277038631e-06
-3.5566229954685e-05
-3.28377853916574e-06
-3.01093678466298e-05
-3.18477387089257e-05
-8.44850080657599e-06
-2.56785665720261e-05
-1.70301780248315e-05
-1.9239902618606e-05
-3.44970435962735e-05
-3.92036081287296e-05
-2.42688800086889e-05
-2.7271447221701e-05
-2.56501404939288e-05
-1.61902155021124e-05
-1.7929645592865e-05
-2.46956392498306e-05
-4.82209154172327e-05
-2.13121103739672e-05
-2.08734792371293e-05
-9.64108712607709e-06
-2.14849352233966e-05
-2.47104998463501e-05
-2.39698775930931e-05
-3.505754232035e-05
-1.16634337847741e-05
-3.32690326361263e-05
-1.77030943449909e-05
-2.16148472817579e-05
-1.98395346343744e-05
-2.28548023881517e-06
-2.57940356638367e-05
1.26545608829411e-05
-3.86139807224872e-05
-2.22712398870815e-05
-2.30304713782016e-05
-3.2534344353589e-05
-1.08735902763747e-05
-1.66849807398242e-05
-1.28885147045094e-05
-1.66247033499163e-05
-1.81878146908815e-05
7.39488356564258e-06
-1.2158110454061e-05
-1.40458334343055e-05
-1.19817484062405e-05
-2.61794009205707e-05
-3.21746982809112e-05
-3.27662554349746e-05
1.17276076571491e-06
-4.89242532593316e-05
-2.25330634949045e-05
7.03193466348956e-06
-2.2455327531832e-05
-4.7765518071932e-05
3.16372613175289e-06
-2.62597787393792e-05
-1.90149368680067e-05
-3.04458817899569e-05
-3.9215841075833e-05
-2.16717400236107e-05
-3.0423138103465e-05
-3.21641032827392e-05
-2.05027514028739e-05
-3.9845558487841e-05
-1.00847347675656e-05
-2.22550387997239e-05
-4.58943815247049e-06
-1.22486865781989e-05
-3.75939584249823e-05
-3.59430156455303e-05
1.39365386958943e-06
9.17148346701974e-06
-3.78563421931278e-05
-2.4064528537934e-05
-2.28432376620534e-05
-3.25036603953878e-05
-2.27169294465973e-05
-2.26457780948586e-05
-3.70337543164452e-05
-2.1301034176233e-05
-2.33703999917025e-05
-2.50101391375121e-05
-1.67125021217252e-05
-4.05067565848656e-05
-2.22746804758984e-05
-1.5393982581245e-05
-1.26900365254421e-05
-2.16873127352522e-05
-1.73791329622131e-05
-2.55575284980995e-05
-2.4685278068068e-05
-1.38824100581489e-05
-6.32302546094738e-06
-2.06595172968183e-05
-2.63688183221213e-05
1.36570135091505e-05
-3.24668526497747e-05
-3.15116577874984e-05
-4.82485209595592e-05
-2.71144518081172e-05
-3.12053039317597e-05
-2.48294863208423e-05
-1.75393041346023e-05
-2.20697207691316e-05
-4.49024018731343e-06
-4.29293994248666e-06
-4.73819504657024e-05
-2.03309411497969e-05
-2.04013940916251e-06
-3.6795020064457e-05
1.59476663968795e-06
-6.02419399118794e-06
-3.46658723787523e-05
-2.20277964595778e-05
-3.28058743417999e-05
-2.12371487265201e-05
-2.75663096010606e-05
-1.28764828490453e-05
-2.1254524850028e-05
-2.12508886540645e-05
-2.51145794191586e-05
-2.48920918392137e-06
-1.98703353626196e-05
-5.85082804760408e-06
-2.9141631516676e-05
-6.87077786831777e-06
-2.67589174165996e-05
-6.65076258533219e-06
-1.894334873015e-05
-4.57123614237021e-06
-4.8896019365305e-05
-1.51786024212914e-07
-1.37825375749261e-05
-1.8634860503865e-05
-2.33097549111929e-05
-3.59081722268032e-05
-1.27069325031486e-05
-2.3838109402477e-05
-4.21785376058007e-06
-3.44379304243388e-05
-2.98532458758972e-05
-1.64112451331501e-05
-8.52766902399216e-06
-3.66066268761035e-05
-1.12704731403081e-05
1.09576769402564e-05
-1.73150949809597e-05
-3.23142308165669e-05
-3.33666518070666e-05
-2.73352609069878e-05
-2.23557798289067e-05
-8.43259021687762e-06
-8.88854465475473e-06
-2.87180975064457e-05
-2.63088365475286e-05
-2.07656660893673e-05
-1.49373560567633e-06
-4.12261331230048e-05
-1.20189189674513e-05
-2.50617515500924e-05
-2.15376310474632e-05
-5.88776929383786e-06
-2.13493418055632e-05
-1.58609513337407e-06
-3.56845443113447e-05
-3.51198827039716e-05
-1.35043796945339e-05
-4.47294354801072e-05
-3.3145699821642e-05
-1.18948667252003e-05
-4.03998743398371e-07
-2.35121251494983e-05
-2.22575685962875e-05
-1.45602651360818e-05
1.11208591962008e-06
-1.64478633506395e-05
-2.42023384087833e-05
-2.70259020100405e-05
-3.61362255813527e-05
-1.33077708891044e-05
-3.83989415205847e-05
-1.42025250918081e-05
-3.86486634428891e-05
-4.38921747285165e-05
-4.1371825098745e-05
-1.36424083202301e-05
-2.43555171820209e-05
-1.06890106312075e-05
-2.84000331116786e-05
-2.1925727809564e-05
-3.34490431601415e-05
-1.77791469345331e-05
-1.43530663552968e-05
-1.5230430714613e-05
-1.90041677568476e-05
-1.73109897484874e-05
-9.02517916903762e-06
-2.15430161298618e-05
-3.90760642264271e-05
-2.01421274198764e-05
-1.60079493124988e-05
3.96029395430983e-06
-5.13358392595925e-05
-7.48009884525809e-06
-7.69797252773333e-06
-2.21868812040901e-05
-1.96446655805855e-05
-2.12278442987728e-05
-1.5006851340415e-05
-1.10093107760164e-05
-3.91477253718987e-05
-2.70162676356485e-05
-1.78278236144828e-05
-4.32212727895218e-05
-1.93844484219195e-05
-8.51589373955968e-06
-1.03397718449915e-05
-2.25242399836149e-05
-2.70928115402663e-05
-4.4524928491211e-05
-1.92228727339591e-05
-1.10819228891367e-05
-1.78822395533077e-05
-1.75195790129693e-05
-3.55186146381503e-05
-1.55645869566873e-05
-2.84465236149746e-05
-1.93401111232572e-05
-1.643638458173e-05
-2.66375500275347e-05
-2.18763990458684e-05
-2.6624692674743e-05
-2.45452447480655e-05
-3.08564223287824e-05
-3.53500856098525e-05
-3.37006776222319e-05
-5.37483019886591e-06
-3.78224201160288e-05
-3.06466748260194e-05
-4.4349332320729e-05
-3.75686144363874e-05
-3.09201594837195e-05
-4.20158517237826e-05
-2.18803516523474e-05
-1.95338045852727e-05
-1.07301882302934e-05
-4.14157229472281e-05
-7.42999584138339e-06
-4.59643656435163e-05
-2.33443283568729e-05
-1.2324836285217e-05
-1.79162345303427e-05
-1.1948924269494e-05
-2.60024082592987e-05
-2.32005564431181e-05
-3.95682809111301e-05
-2.00463527440694e-05
-2.94350985632536e-05
-2.20867959097702e-05
-1.75591647844115e-05
-9.5259006750566e-06
-2.43670876824796e-05
-2.63642995059512e-05
-1.5650774935716e-05
-2.8924668451199e-05
-2.96995653673509e-05
-3.73733341042094e-05
-1.66278664028796e-05
-1.94268429803573e-05
-3.44368270437674e-05
-1.56925389116225e-05
-8.46690981945232e-06
-1.43575391324011e-05
-2.77073907468566e-05
-1.94065155050937e-05
-3.10371890598269e-05
-3.96673676404424e-05
-1.16234014506155e-05
-2.61118535856826e-06
-1.88275769755773e-05
-1.86906350769689e-05
-3.73577566576835e-05
-1.5825188961706e-05
-2.85166995964962e-05
7.85007937221964e-06
6.9515752043032e-06
-1.70345096411209e-05
-3.36576357913341e-05
-4.72367086707107e-05
-8.09388659515518e-06
-2.23190070193008e-05
-3.50955344532509e-05
-1.66536301809893e-05
-3.19990840174372e-05
-3.25400666912061e-05
-1.08535966830484e-05
-4.07439286699189e-06
-3.61594004067907e-05
-8.25594669782282e-06
-8.51554107265044e-06
-2.49144709606656e-05
2.00319259147161e-06
-2.69705687804967e-05
-2.50502565390694e-06
-2.47077549045402e-05
-3.30462672533079e-05
-3.06236158161351e-05
-2.36913982662036e-05
-8.57840480122519e-06
-1.34150463627229e-05
-3.05805183175771e-06
3.49296007262474e-06
-7.71127050377188e-06
-2.5379839241938e-05
-1.80307123822712e-05
-2.01408374337211e-05
-2.14255637655326e-05
-1.75088278739947e-05
-2.66469521621694e-05
-6.26805203892886e-06
-2.25053163201101e-06
-3.75683327038647e-05
-8.30561006354125e-06
-3.26573474901445e-05
-1.71029342755742e-05
-1.96525850199949e-05
-1.51256276669969e-05
-1.85533724688514e-05
-2.08959664442273e-05
-2.78303094916854e-05
-1.46217187159788e-05
-2.866737764128e-05
-1.72410283069143e-05
-3.30555830843564e-05
-1.09326897787705e-05
-3.01003630213899e-05
-5.47056952805358e-05
1.56645282792092e-05
-2.19176105048499e-05
-4.15418465229009e-05
-1.4258373264292e-05
-1.28462553981086e-05
-2.7693204504845e-05
-2.92853161014643e-05
-1.20759564646265e-05
-1.42910690562788e-05
-1.52548137422036e-05
-2.62646921823147e-05
-9.47858499870287e-06
-8.77120829781081e-06
-2.39091865677899e-05
-1.83144689791828e-05
-2.23003442824309e-05
-3.24219366588602e-05
-3.03939541609762e-05
-2.22435705883683e-05
-1.85077361623705e-05
-2.04590330140596e-06
-1.15639971059057e-06
-6.02740427172004e-06
-7.00289823751611e-06
-3.1942203544513e-05
-9.3833655605517e-06
-2.17501494048189e-05
-1.33602985425047e-05
-1.46553531915268e-05
4.39733184980411e-06
4.50406137635883e-06
-2.63994176510144e-05
-3.61293006379528e-06
1.6724067247274e-06
-8.87522186032981e-06
-2.10557610175495e-05
1.13103740727684e-05
-1.26835134743071e-05
-3.20337613757378e-05
-8.22514786672697e-06
-2.05564035775383e-05
-1.63234567665325e-05
-9.74204597803942e-06
-2.62940771950612e-05
-1.77140581098747e-05
-1.7747604302766e-05
-3.02020785292738e-05
-4.63611384076155e-05
-4.16517631541982e-05
2.92475685167898e-06
-8.18070225516816e-06
-6.15216870909411e-05
-1.56654363058269e-06
-3.35531141117225e-05
-4.02551109253659e-05
-2.86020289389173e-05
-2.82445683342568e-05
-2.90593611689046e-05
-8.83050026048505e-06
-5.31302260185867e-05
-2.21439430777042e-05
-2.77468758849565e-05
-2.26303871508421e-05
-1.77099859473662e-05
-4.64845479726988e-05
-2.15356100902842e-05
-2.14534551508669e-05
-2.3615439792773e-05
-1.57436548421531e-05
-1.28910500601145e-05
-1.78433905746971e-05
-2.39712404510186e-05
-1.07191584738242e-05
-3.48027232039093e-05
-4.56688731698042e-05
-2.08026440774998e-05
-2.89308587609611e-05
-4.16321997423174e-05
-2.16361027565671e-05
-3.44477468315545e-05
-3.15075188207386e-05
-2.9994667820473e-05
-4.97405458668086e-05
-3.01274124094524e-05
-9.6104346411885e-06
-5.77844726672103e-06
-6.05584537866399e-06
-2.91212706466748e-05
-8.21606420261241e-06
-2.30729531362552e-05
-1.51929140046494e-05
-1.79751168072538e-05
-2.24948649816732e-05
-2.19427017558098e-05
-8.5180767986467e-06
-2.15199694329024e-05
1.39567615566327e-06
-2.49984714877833e-05
-1.75778299096267e-05
-1.8659219238879e-05
-1.56407570483335e-05
-2.00339851473262e-05
-1.74063575636058e-05
-5.98618122199806e-06
-2.90748758376805e-05
-8.538431606291e-06
-1.6424460750834e-05
-2.64485987692084e-05
-3.04838885056107e-05
-3.46898955740318e-05
-1.36688901410886e-05
-2.41023656921342e-05
-2.1131794215196e-05
-8.88548607389795e-06
-2.4226004195604e-05
-1.21771135258785e-05
-3.0775674394418e-05
-4.24031163488832e-05
-1.17549853958973e-05
-2.80720018422363e-05
-8.12981487402535e-06
-9.18812312535635e-06
-2.81874956329457e-05
-9.2925530255718e-06
7.06056149518677e-06
1.73776845951999e-06
-1.30967379637463e-05
-1.12099701639451e-05
-2.41534040521265e-05
-1.01021613362695e-05
-1.27174929903928e-05
-1.18662866576886e-05
-2.99670148519627e-05
-4.0901391044744e-06
-2.85960835491993e-05
-2.59720196099785e-05
-4.67351911807464e-05
-3.08818872303783e-05
-3.20166054991656e-05
-2.72606158295181e-05
-2.27759545150034e-05
-2.84582080431325e-05
-1.78253309782853e-05
-3.65132288802223e-05
-3.19627824352258e-05
-3.30715274370209e-05
1.10885308804717e-07
-2.76356825472535e-05
-3.38177344500684e-05
-2.01044856184818e-05
-1.14837685859504e-05
-1.75769552212555e-05
-1.96838674084405e-05
-2.01240779107485e-05
-2.55678404913547e-05
-3.00941653266942e-05
-1.85137814500327e-05
-1.77677884798931e-05
-8.7883998998022e-06
-2.41602932757068e-05
-2.54141256118441e-05
-8.85612429548209e-06
-2.37354732105531e-05
-1.67424573925899e-05
-1.9729138355017e-05
-1.83415613314605e-05
2.20613482989996e-06
1.81873971514727e-06
-2.06595049905004e-05
-2.03878464928538e-05
-1.75247036719764e-05
-2.22232289360059e-05
-2.85215905227157e-06
-2.2919348580817e-05
-1.6508997224931e-05
-1.30829131363424e-05
-3.22645969750006e-05
-2.07725065351825e-05
-1.80191520340196e-05
-1.61586272203432e-05
-4.61879907068065e-05
-4.69306362439832e-05
-1.09772237538669e-05
-3.02766586277756e-05
-6.11186058366661e-06
-3.05057128731952e-05
-2.46328192036994e-05
-2.22033326809671e-05
-1.63811294830733e-05
-1.70109968845589e-05
-3.69241553923921e-05
-3.34628327249553e-05
-3.06979905731626e-05
-2.53514573821737e-05
-2.53193401542255e-05
-2.67887427541933e-05
-5.10413874380711e-06
-2.64721998469061e-05
-7.30807296318389e-07
-1.28565111777141e-05
-3.35066988237335e-05
-2.77293150041491e-06
-2.53345902872632e-05
-1.27522576902635e-05
-1.80428369459067e-05
2.02312477529499e-06
-3.25148978288654e-05
-2.82449355419933e-05
-2.4168652969467e-05
-3.06477404650719e-05
-3.87427902707565e-05
-2.99003912265435e-05
-3.13275786043694e-05
-1.92104345994347e-05
-3.75985779390715e-05
-8.41946100482587e-06
-2.17110595747214e-05
-1.67819312600812e-05
-1.59649573708637e-05
-2.94610557122679e-05
-3.70135549526945e-05
-2.2278610631671e-05
-3.39928923117752e-05
-1.75107974482292e-05
-2.17478195497822e-05
-5.04619869841787e-05
-2.18402046036625e-05
-2.89449350955017e-05
-1.48023413012819e-05
2.23833253890595e-06
-1.87742225402354e-05
-3.27305842111605e-05
-2.5801240254248e-05
-2.25853866879699e-05
-1.2199646686898e-05
-3.45240126201285e-05
-7.25406771710323e-07
-1.21897897626195e-05
-1.21944625729398e-05
-9.98442758529106e-07
2.23293797164166e-06
-4.39392016500554e-05
-2.62277148670503e-05
-3.00692749664852e-06
-1.60728991181766e-05
-4.55341251502834e-05
-2.15672650360359e-05
-7.85563715604773e-06
3.02870514277063e-06
-2.57509219284817e-05
-2.4677319362455e-05
-3.75063169656352e-05
-2.93482154008055e-05
-1.96408751869488e-05
-1.36338541851785e-05
-3.97478310021538e-05
-2.14353176604177e-05
-3.06146950046451e-05
-4.22119581790733e-06
-2.29098684747509e-06
-1.61222874570831e-05
-2.72292459807449e-05
-2.41851064350062e-05
-3.18971218777523e-05
-8.59753677502378e-06
-1.00092662522215e-05
8.43255615433913e-06
7.86241276074473e-07
-2.56444263800051e-05
-3.08618240375314e-05
-4.85431091954141e-05
-2.05478047880912e-05
-1.13349643721273e-05
-2.1459741151464e-05
-6.48109193757307e-06
-2.08380836596161e-05
-1.88472815167149e-05
-1.6984607336892e-05
-2.06949689927803e-05
-2.76801338379941e-05
-1.74253355919194e-05
-1.0665063759651e-06
-3.43657973282867e-05
-3.11839358111017e-05
-1.62809216992633e-05
-2.88318865025614e-05
-1.3082412165579e-05
-6.5849075295446e-06
-1.48932510523456e-05
-2.18572798066098e-05
7.68702416606011e-06
-3.26533540197231e-05
-3.04312740633149e-05
-2.47348981029657e-05
-1.92811219472411e-05
-2.44608744008581e-05
-1.5956694330323e-05
-2.11770821257874e-05
-1.01963999535403e-05
-3.23020485529292e-06
-2.85149392928881e-05
5.44439437239201e-07
-2.0145911464171e-05
-3.3322605093821e-05
-1.71810538530056e-05
-3.57255458294826e-05
-1.99335619197389e-05
-4.54712990467162e-05
-2.894493085501e-05
-4.21568515517847e-05
-1.69815131477636e-05
-2.80830551705295e-05
-2.95053041536282e-05
-3.57644996472639e-05
-2.5145263571596e-05
-2.76822694272324e-05
-1.88556634901765e-05
-7.74363353802732e-06
-3.20210462546044e-05
-3.54514140109271e-05
-5.63076813870268e-07
-1.97387786228002e-05
-7.25656583842756e-06
-3.74539284201346e-06
1.0703740793089e-05
-2.63261913793184e-05
-2.49490908463986e-05
-2.18006508716706e-05
-1.0013099732522e-05
1.85344354831767e-06
-1.03050261994914e-05
-4.41972630459495e-05
-2.60356834039144e-05
-2.76343291030127e-05
-1.92629358898968e-05
-1.55121503963527e-05
3.14402690028588e-06
-2.29717798251866e-05
-6.46366622410974e-06
-2.66253662087635e-05
-1.27612240702875e-05
-6.4709277640328e-06
-1.43605412692219e-05
-2.30678989340466e-05
-7.2027127770394e-06
-1.65920794723823e-05
-3.6756614654254e-06
-1.50039845043441e-05
-1.07958079687447e-05
-6.94099772184082e-06
-1.59468075342083e-05
-2.3549183087506e-05
-2.42367225527083e-06
-2.11142438360908e-05
-1.17593115268273e-07
-1.59021843052201e-05
-3.07076366284859e-05
-3.60231965377563e-05
-1.89879805865998e-05
-2.35517710640042e-05
-1.88760490118747e-05
4.04723921194445e-06
-2.61735542140132e-05
-1.38494018403619e-05
-7.31904457747383e-06
-5.2622560472252e-06
-5.26715823252185e-06
-2.45277163386619e-05
-6.56011353762865e-06
-5.70778798853704e-05
-9.09404291899947e-06
-1.35809864166672e-05
-2.80507254659123e-05
-2.05220287002243e-05
-1.12988472890781e-05
-2.79421488092535e-05
-4.03678615073472e-05
-2.10187586119779e-05
-4.95436904825611e-05
-3.33961242575129e-05
-2.05357296085497e-05
-1.30236235251997e-05
-3.61616962795557e-05
-7.72848327301851e-06
-3.14411012533241e-05
-3.44227304630457e-05
-3.43441649643134e-05
-4.39489823896175e-06
-1.81351799064931e-05
-3.98437306838082e-05
-2.51426711803827e-05
-2.52103797584357e-05
-8.80195711068613e-06
-2.09762879060709e-05
-2.35209105194596e-05
-2.26365934194175e-05
-5.92684651818832e-06
-4.28931198227358e-06
-8.80358156613552e-06
-2.37249145373587e-05
-1.99122901697781e-05
-1.30166369932539e-05
-5.16185532844905e-05
-3.01421137360732e-05
-2.19712274620211e-05
-1.67393759991367e-05
-1.11672201095869e-05
-3.38016209353502e-05
2.07598315708184e-06
-3.00851348436464e-05
-2.59534386596986e-05
-2.01850160278021e-05
-1.5684659941066e-05
-6.16729579067515e-06
-1.26599630089304e-05
-3.85227284997386e-05
-4.3207546790776e-05
-5.02236868476006e-05
-3.69841259650981e-06
-2.21380129548415e-06
3.3656224344355e-06
-1.80345547553635e-05
-1.7597047757796e-05
-3.76548659271889e-05
-1.10414322656315e-05
-2.33935900435747e-05
-1.25214683969183e-05
-6.49921551566104e-06
-2.71704424944928e-05
-1.27133940200314e-05
-1.7698275962966e-05
-2.1406061880737e-05
-3.56761546494064e-05
5.70381677260092e-06
-3.21694579383605e-05
-3.13998106160786e-05
-1.98396619809979e-05
-1.44091420207263e-05
-2.37431309641481e-05
-1.91817213003157e-05
-1.9161845729249e-05
-3.52980044572556e-05
-3.91055982041331e-05
-1.7367464214589e-05
-3.17988210325775e-05
-1.09988062922829e-05
-2.89428692142073e-05
-2.59384954330181e-05
-2.75650286624747e-05
-3.33194832547644e-05
-3.29826491240382e-05
1.59722948204345e-06
-1.82381072931246e-05
-2.31471003894019e-05
-1.16747288232541e-05
-1.63369214084445e-05
-1.36370459229014e-05
-6.82424038765579e-06
-2.02033128487615e-05
-1.88822090128452e-05
-2.80201251427702e-05
-2.01981872271735e-05
-2.48218857130183e-05
-4.92450316251411e-05
-2.02757382773931e-05
-2.92435250925088e-06
-4.04691310947022e-05
-2.92582882522604e-05
-3.99816482278355e-05
-1.89379808981395e-05
-1.5880312828807e-05
-8.54838034187567e-06
-3.08508285276764e-06
-2.7420586629546e-05
-2.5833501869351e-05
-3.62736803512921e-05
-2.76898991519095e-05
-2.44941348627578e-05
-1.98194016967988e-05
-1.06112849036169e-05
-3.2542149748978e-05
-3.13892456232114e-05
-2.76919353609767e-05
-2.34448826566876e-05
-4.59809591251533e-05
-1.16327956772271e-05
-3.03839478217871e-05
-5.95001053572426e-06
-2.92347366288408e-05
-2.29972775648574e-05
-3.54618553809002e-05
-4.15397278697148e-05
-2.06602177972262e-05
-1.6322406567837e-05
-2.33020099002425e-05
-3.07373636926639e-05
-2.10247694072701e-05
-2.81438682924899e-05
-2.68716081662025e-05
-2.07252081614281e-05
-5.44603754699257e-05
-2.27155023340673e-05
-7.51134979288638e-06
-3.35577124273538e-05
-1.7520761209032e-05
2.3089714201746e-06
-2.58292659415822e-05
-1.57026091381867e-05
-2.16217090088941e-05
-3.42657522123445e-05
1.44646762425468e-06
-2.9950624515163e-05
1.18032266308807e-05
-3.35434821897399e-05
-3.76580103640663e-05
-3.89574169606476e-05
-5.57105220609249e-06
-1.81178141258048e-05
-2.42713450669589e-05
-2.38857772145392e-05
-2.20042405575652e-05
-1.34008698194966e-05
-2.54958886789925e-05
-5.00084419153945e-06
-3.5423212731349e-05
-1.73329150938224e-05
-2.39904303312824e-05
-1.44763074233978e-05
-9.7995089745662e-06
-1.4795940433382e-05
-9.80952933947859e-06
-3.86623397470172e-05
6.58973725474364e-06
-1.43518985795449e-05
-2.3185143121353e-05
-2.34761801907321e-05
-6.11034696908574e-06
-1.92824085381181e-05
-2.72811065366515e-05
-2.83877329656748e-05
-1.04441839136855e-05
-3.22165531733735e-05
-2.56033198404649e-05
-2.53903276041977e-05
-1.22727763459151e-05
-1.50243712083548e-05
-3.28551550938195e-06
-1.47272755982052e-05
-3.34648329043153e-05
-4.08784654419194e-05
9.8541270777804e-06
-1.75851309307338e-05
-3.74249513825921e-05
-1.76251057248356e-05
-1.62103330567111e-05
-7.13350752210978e-06
-1.86162947173627e-05
-2.45952199524961e-05
-2.00596684266395e-05
-3.40841160014401e-05
-3.45423086636574e-05
-2.9975907228138e-05
-2.36909290389963e-05
-1.99812948195108e-05
-1.33860756361172e-05
-1.34743706962853e-05
-1.52015272993243e-05
-3.04307284024538e-05
-1.5646276978248e-06
-2.31153446922265e-05
-4.07722423779908e-05
-2.0923609504027e-05
-2.27338700241636e-05
-1.95939812467424e-06
-3.20758067484658e-05
-2.35965420593002e-05
-2.94400762972792e-05
-1.14677297004157e-05
-4.20732152217599e-05
-2.61466647338563e-05
-1.07933796323161e-05
-2.09047407125096e-05
-4.21372247784216e-05
-1.93291106458651e-05
-1.69610918165275e-05
-2.22818697475454e-05
-2.58012390015737e-05
-1.03560642998739e-05
-8.63461862870311e-06
-3.73654150113438e-05
-2.70694554273496e-05
-2.52535675140942e-05
-1.30691858677314e-05
-4.60094936261592e-06
-1.79981785516609e-05
-1.04133089079268e-05
-4.42723585979551e-06
-9.09508616829999e-06
3.85150056435029e-06
-1.09367887545421e-05
-2.52246285673286e-05
-8.53905648509232e-06
-2.90338811063405e-05
-3.45974632021464e-05
-3.92742301677159e-05
-8.72326054999636e-06
-1.44657706044977e-05
-2.17307446096739e-05
-1.6279890062844e-05
-1.99389467509681e-05
-4.2180950079536e-05
-1.90217282144739e-06
-6.53563675407655e-06
-3.32287208512347e-05
-4.46707282720395e-05
-1.24769125907181e-05
-3.56840051697494e-05
-2.48376715654485e-05
-2.11650499845468e-05
-4.18591519415211e-05
-9.87266251687133e-06
-3.00356852372441e-05
-2.70251277455778e-05
-2.86921148698601e-05
-2.75144394513249e-05
1.12013966581744e-06
-2.43908608390929e-05
-3.21033204360308e-05
-1.01708603644122e-05
-3.30616283944018e-05
-1.67323306724056e-05
-3.74850942840925e-05
-1.36026977793148e-05
-8.9075507871671e-06
-2.13768084172435e-05
-1.1985268347013e-05
-8.21708997428387e-06
-3.64626683769554e-05
-4.14130423221312e-05
-2.5587243812276e-05
-3.44674954480762e-05
-5.33766784956091e-05
-1.52378482462519e-05
-3.6076972276872e-05
-1.33523698971847e-05
-1.91063510758153e-06
-9.50660060795666e-06
1.64794856336543e-06
-1.33031635569968e-05
-4.95812060851278e-05
-4.25903647408527e-05
-3.87964476922531e-06
-4.94174137851512e-06
-9.63364218434883e-06
-2.81577878684968e-05
-2.5676212940715e-05
-1.25350098885586e-06
-1.75117223564531e-05
-3.0015725581852e-05
-8.42776116883147e-06
-1.0138797296647e-05
5.96437398649603e-06
6.61577742518625e-06
-2.04268834755288e-06
-9.57107092956164e-06
-2.67880791473854e-05
-2.75984486954891e-05
-4.40143604312714e-05
-1.82608009443957e-05
-2.46161432579127e-05
-7.98393614466883e-06
-1.43061066813056e-05
9.20313156827171e-06
-2.69090702639317e-05
-2.26083721743512e-05
-3.83041826365518e-05
-1.49952322556586e-05
-4.88848777860527e-06
-3.02637741903829e-05
-4.20483754238161e-05
-2.78709883030252e-05
-2.06413869522237e-05
-2.58531906732686e-05
-3.06506756359064e-05
-2.45827250026312e-05
-1.32554817594693e-05
-1.88738464192942e-05
-8.99236334540807e-06
-1.73620140506524e-05
2.38324067432414e-06
-6.69040179442089e-06
-2.6306741399649e-05
-1.94517118479617e-05
-3.04382248073867e-05
-2.78137013257573e-05
-6.55195176441099e-06
-5.54534443907088e-06
-2.99929824017386e-05
-3.46230024108716e-05
-1.15139542788346e-05
-3.08666694202226e-05
-4.66695481629863e-05
-2.65146635803372e-05
-1.74937529375808e-05
-3.74571780336271e-05
-1.19431032674682e-05
-1.0713443205711e-05
-1.94217132930228e-05
-3.51455737191188e-05
-4.03204994433964e-05
-1.80962813975111e-05
-2.13036360608142e-05
-1.83693045049888e-07
-3.70741395477184e-05
-3.26255012925603e-05
-1.77843157647533e-05
-1.71588553433959e-05
-9.63722638007667e-06
-4.78968890917933e-05
-1.72003650445252e-05
-4.67680720183871e-06
-2.87349496077415e-05
-2.81124547607384e-05
-2.44915174180545e-05
-2.65625280051205e-05
-1.35123194060857e-05
-4.41995260573793e-05
-3.09445892049333e-05
-4.07677521716969e-06
-1.7478329722797e-05
-2.56903817731209e-05
-3.36561686180528e-05
-1.5406613065695e-05
-9.09990051231126e-06
-1.79803375901319e-05
-1.91939152156379e-05
-2.94829561483095e-05
-1.61901870954068e-05
-2.55826206205708e-05
1.82843607134391e-06
-3.69407285043052e-05
-2.40950996681815e-05
-1.18516878374975e-05
-3.14389689025761e-05
-1.29715390765036e-05
-5.88573290359579e-06
-1.96121899162534e-05
-2.86990125771952e-05
-1.54526331518318e-05
-2.65828436303425e-05
-2.41625009323694e-05
-3.38436137932836e-05
-5.98927213193115e-06
-1.65889290266717e-05
-2.32646489033524e-05
-2.34038723837109e-05
-2.02356533744815e-05
-7.30950726786845e-06
-9.4885994774075e-06
-2.81324980720642e-05
-4.86298701195459e-05
-2.74976605764588e-05
-2.12921463653843e-05
-7.62671714028769e-06
-1.86174477942405e-05
-2.19244219784352e-05
-2.57845078835956e-05
-2.6823022259892e-05
-2.16007461242969e-05
-2.27618163768515e-05
-4.95360478485037e-05
-1.56091692390728e-05
-1.93392789823945e-06
-2.62880102131267e-05
-7.03828847965109e-06
-2.7238898989747e-05
-2.72571557009371e-05
-1.43525691530535e-05
-3.57168474614282e-05
-1.64500693054055e-05
-1.35817345557177e-05
-7.25045888362322e-06
-2.35446923087765e-05
-2.55736101622627e-05
-2.98366003225157e-05
-2.31976056723838e-05
-1.81871110362142e-05
-3.33442934047817e-05
-2.39957464924139e-05
-1.37200571507445e-05
-3.87759152227414e-05
-3.09207241567233e-05
-3.86134966780837e-05
-2.47046438839617e-05
-2.35084342988839e-05
-3.10535531224849e-05
-2.28614603987204e-05
1.99849208817228e-06
-6.90791421032972e-06
-2.31527476830513e-05
-1.15227171863417e-05
-2.5025503297383e-05
-3.90386048545002e-05
-2.41752467618164e-05
-1.97911036336028e-05
-3.52842509405936e-05
-3.92636635665703e-06
-2.64542523959616e-05
-2.45847485670619e-05
-1.41541636466355e-05
-2.59556692418778e-05
-2.4830828130053e-05
-4.28100800605501e-05
-2.38733633954172e-05
-2.3721779004457e-05
-1.09601538323597e-05
-1.55185110096856e-05
-1.73254469792338e-05
-5.92662719290478e-06
-1.36710125544518e-05
-3.07022989306035e-05
-1.56428613880415e-05
-1.46978965546608e-05
-1.33283642860752e-05
-9.72984541921272e-06
-6.07474437711032e-06
-1.73653353550463e-05
-1.84140035912675e-05
-3.5471755646489e-05
-2.19024454297155e-05
3.91333652699651e-06
-8.10856897039302e-06
-2.91692934822721e-05
-1.4781871280687e-05
-1.42086718894387e-05
-3.41220795056982e-05
-4.40828653681119e-05
4.3354053387953e-06
-1.22239407233464e-05
4.00553564622555e-06
-1.94260163730631e-05
-2.55034620036907e-05
-1.10267005474247e-05
-9.73909679034262e-06
-3.25569443769359e-05
-2.01788177296175e-05
-3.10770998490536e-05
-1.72739237694324e-05
2.81202806235284e-06
-3.20628896358956e-05
-3.3871097152021e-05
-2.53665929634496e-05
-3.42485083855256e-05
-4.50935689973394e-05
-2.6384229049523e-05
-2.6557252891949e-05
-1.88950112312897e-05
-1.55247809489349e-05
-2.63871443946576e-05
8.42335020864054e-07
-3.60742281360383e-05
-9.57087680568482e-06
-3.83734703115062e-05
-3.29973873325553e-05
-2.50159990724868e-05
-4.78887720098972e-05
-1.26596827694828e-05
-1.58826719216957e-05
-2.03625213637796e-05
-2.0523835930577e-05
-2.23172626068377e-05
-1.69868149829595e-05
-4.93609657476139e-05
-2.21053741971895e-05
-2.57115597223239e-05
-1.44492847523114e-05
-2.7094125598511e-05
-2.38038380002521e-05
4.38235100856431e-06
-2.2454635149427e-05
-2.46079006126913e-05
-5.7043257947769e-06
-1.64908617414947e-05
2.83759047832091e-06
-3.20091811769596e-05
-1.99934737856138e-05
-4.468799028044e-06
-2.30652503156649e-05
-2.5879856313651e-05
-3.17233803558974e-06
-1.42558536210969e-05
-3.53033736416673e-06
-1.70491644123912e-05
-4.56077338008784e-06
-3.37453992391897e-05
-3.58532757290682e-05
-3.54203673638901e-05
-1.62786887267273e-05
-2.74096741833466e-05
5.15036025866189e-06
3.05202312042907e-06
-1.29936613539496e-06
-3.03607946159572e-05
-1.56874573153581e-05
-9.8813938310737e-06
-1.29807167779259e-05
-9.94994697642144e-06
-9.26392948855754e-06
-3.58485272250104e-05
-1.47202605088194e-05
-1.55428518260351e-05
-2.91125312710971e-05
6.6895099260362e-06
-1.24654069824734e-05
-2.92133980693141e-05
-2.07670572789899e-05
-2.93472927485764e-05
-1.96120032272098e-05
-1.10697079129458e-05
-2.51326672762555e-06
-5.66720816936535e-05
-1.90863671912651e-05
-1.43873566050946e-06
-1.30112901265225e-05
-1.33661723591147e-05
-1.96874748872011e-05
-4.75603609289429e-05
-4.2659345429826e-06
1.96952156903963e-07
-4.87731820064547e-06
-1.79945760632057e-05
-1.89218987984937e-05
-3.12357112932519e-05
-4.53333310295703e-05
-2.20767996542888e-05
-3.75406375914505e-05
-3.13264479084469e-05
-1.65108766703111e-05
-2.7904769398588e-05
-2.29153536942165e-05
-1.98208946552049e-05
-3.87874998656855e-06
5.06602184007046e-06
-5.58109800844445e-05
-3.23126340548626e-05
-2.57400330430861e-05
-4.07401046128755e-05
-1.13352536350903e-05
-1.13981460093796e-05
-3.43415129762103e-05
-1.15775070178703e-05
1.06228112977098e-05
-1.092861410431e-05
-3.17197940755132e-05
-1.57496993616942e-05
-1.19398420629358e-05
-2.31876560368325e-05
-2.31420380103684e-05
-9.54046739880662e-06
-8.11199518055757e-06
-1.2034984097459e-05
-1.21759352078123e-05
-2.86730335149621e-05
-1.62749191767763e-05
-2.85383096395392e-05
-2.35422525603923e-05
-2.53873157060991e-05
-3.64467301346275e-05
-4.0863688832321e-05
-2.63948667915214e-05
-3.5508844557058e-05
-1.87227536941743e-05
-9.5416952722957e-06
-2.47149009646049e-05
-1.3871251221472e-05
-1.08132833812071e-05
-2.10211409775364e-05
-2.44125667951459e-05
-2.40822710823857e-05
-3.29591716458127e-05
-2.01347828052785e-05
-3.46966350887485e-05
-2.3968218361553e-05
-8.24567070071688e-06
-1.71566840515846e-05
-8.58361552422841e-06
-2.19976541690038e-05
-3.03644644040734e-05
-2.84837325301017e-05
-2.53423383826842e-05
-1.78005966030486e-05
-3.39125310484131e-05
-6.46054538156037e-06
-3.40062113762612e-05
-3.78844052917382e-05
-9.93228939017785e-06
5.95937558667183e-06
1.79175467090061e-06
-3.26600442568305e-05
-4.69922074149574e-05
-3.13114234873102e-05
-1.1130699160247e-05
-2.5536723991675e-05
-1.10175218509769e-05
-3.65428173626648e-05
-3.21426267410983e-05
-1.65666320209166e-05
-1.77760817786529e-05
-3.10148791553113e-05
-2.4821060652636e-05
-1.85308991102777e-05
-9.36286109049699e-06
-4.01652121035809e-05
-2.03086822483933e-05
-2.12945173615651e-05
-2.47745330443148e-05
-1.64915301439721e-05
-1.31973666662901e-05
-1.77935991174224e-05
-1.92985480108413e-05
-1.69655521112202e-05
-2.31687779287086e-05
-1.82140472012805e-05
-2.90151980477885e-05
-2.87987100255886e-05
-2.75367219981498e-05
-3.3664963048266e-05
-2.30485203447434e-05
-3.40532042267467e-05
-1.47405672509803e-05
3.51646387060719e-07
-1.22903669802621e-05
-2.07152780301269e-05
-7.64119424800045e-06
-2.54237726108243e-06
-3.67462989958693e-05
-1.69168694436436e-05
-3.59006916344381e-05
-3.05317294342002e-05
-5.24610167119921e-06
-3.47199612857763e-05
-1.23523404160461e-05
-2.82801713096588e-05
-2.31523049963819e-05
-2.38486068466064e-05
-1.42813964366612e-05
-9.88715922715763e-06
-1.25822187355515e-05
-9.77568459141441e-06
-2.37646493207178e-05
4.3690107817093e-06
-2.10424754596897e-05
-2.08938096224307e-05
-1.02791326161581e-05
-1.77516846188542e-05
-2.90197866934498e-05
-1.52534195975678e-05
-2.88724591567202e-05
-8.12202436652735e-06
-2.18180452371659e-05
-3.92854544307072e-05
-4.15070731714951e-05
-3.46411729724639e-05
-1.89597112608604e-05
-1.04295609000918e-05
-3.49397604500061e-05
-7.03453767541363e-06
-4.63033334167377e-05
-3.04466045242776e-05
-1.50423152606499e-05
-2.30483321563803e-05
-1.16452261379542e-05
-2.23226140153449e-05
-8.18530917812147e-06
-3.78838672325944e-05
-1.43920244753261e-05
-3.59194895259289e-05
-3.07207978506006e-05
-3.41648271489315e-05
-9.9101981843201e-06
-3.08972474095561e-05
-1.83712885914961e-05
-3.15388179635593e-05
-2.65740739739975e-05
-9.69279559267623e-06
-1.18570178190333e-05
-3.16221853852682e-05
-3.68086263999022e-05
-1.97306054672999e-05
-1.34380763781199e-05
-4.89837763045277e-05
-3.4935115704472e-05
-2.06863940168653e-05
-3.11411742879975e-06
-4.91879248054284e-05
-2.15545303867057e-05
-2.97053160650194e-05
-8.69582401104249e-06
-3.95234709167034e-05
-2.99890781827203e-05
-1.51963226426443e-05
-2.10782085978436e-05
-2.28233593294249e-05
-4.03710507921533e-05
-1.1398012629797e-05
-2.4258340592213e-05
-1.60346867184511e-05
-9.83973289788181e-07
-2.58252429855215e-05
-2.46947675124948e-05
-5.19196508768719e-06
-4.55311562128906e-05
-1.81252662188613e-05
-2.70459434397064e-05
-2.53354500117365e-05
-3.07913155471527e-05
-1.98677206105302e-05
-4.37285185328486e-05
-3.10085647311676e-05
-2.81466116726772e-05
-1.54095009317143e-05
-2.35445769771968e-05
-4.17459600748279e-05
-2.77843962144733e-05
-2.55683954859083e-05
-4.12021076618996e-05
-9.85747987089799e-06
-1.86603280558366e-05
-1.72762257221016e-05
1.09093672733522e-06
-2.40450516653621e-05
-9.85827743501538e-06
-2.02584808713721e-05
-4.58124712850243e-05
-2.33227729157865e-05
-1.15118257203957e-05
-4.52365566886319e-06
-2.60577886511552e-05
-1.80467993343307e-05
-1.1048698191282e-05
-7.97373361207069e-06
-2.43195118411594e-05
-1.55119952028459e-05
-2.97348591494818e-05
7.43086098777375e-08
-2.30473216093693e-05
-2.2732090645715e-05
-2.19473242169908e-05
3.4320301511448e-06
-4.78727456656867e-06
5.30130957583548e-07
-3.42248680415806e-05
-3.01681025922118e-05
2.03862214489816e-06
-2.73480071503249e-05
-2.17418596995855e-05
-1.71944485941646e-05
-4.38072415550315e-05
-1.35258685911219e-05
-2.8830981263518e-05
-3.34681812386926e-05
-2.89327528657785e-05
-2.88844191549915e-05
-4.58910120688885e-05
-4.69536087385075e-06
-3.45381067752114e-05
-2.98975199003591e-05
-1.08766283355045e-06
-2.53230528138633e-05
-2.95922961777882e-05
-5.21914929789124e-05
-2.3074725413928e-05
-4.11909166494784e-06
-2.57949759681262e-05
-3.13167827031188e-05
-8.63561239115886e-07
-1.84431691640969e-05
-5.55535980698868e-06
-3.79333450780567e-05
-3.6889223379103e-05
-6.49846368816055e-06
-3.52767216299956e-05
-2.85529543754034e-05
-9.484981989002e-06
-2.08699633740696e-05
-2.82199534640284e-05
-1.62470452760436e-05
-2.34711210656427e-05
-5.21383612813241e-05
-2.12909167207676e-05
-1.85649286340436e-05
-2.28290832831559e-05
-3.17393796758273e-05
-3.91924166822318e-05
-2.92805931683851e-05
6.59146310437619e-06
-1.41310915273961e-05
-2.21501842334991e-05
-9.22458606277044e-06
-6.05771749056094e-06
-3.51823956586383e-05
-3.9380232414047e-05
-3.73570530845504e-05
-2.63804006110811e-05
-1.70822184213496e-05
-4.71511617669011e-05
-3.32234407761565e-05
-1.29798324946962e-06
-2.9906832912566e-05
-1.40907610797907e-05
-2.31589075347263e-05
-1.84971044735615e-05
-1.58134871779941e-05
-1.39286020832626e-05
-2.26001263717806e-05
-1.45801813842466e-05
-1.5353135468753e-05
-2.37376781889264e-06
-3.15014526658843e-05
-1.05633624764962e-05
6.92882885303741e-07
-1.8661296825496e-05
-7.17280621353033e-06
-2.87311788349188e-05
-1.35443627527851e-05
-6.60734043097939e-06
-2.09543312252324e-05
-3.13315517303468e-05
-2.53662716942639e-05
-3.89168913610627e-05
-1.47817648088428e-05
-3.84259451055802e-05
-2.16934882401223e-05
-3.79265382403109e-05
-2.11434465823276e-05
-3.06062449041976e-05
-3.13107660023199e-05
9.86938160879945e-07
-4.93998148255176e-06
-2.40429872734643e-05
-1.88138999607322e-05
-3.00473935343104e-05
-4.50287107425057e-05
-7.0832566308972e-06
-3.30051341056163e-05
-1.0240395031749e-05
-1.85199097350066e-05
-1.99831190763069e-05
-1.06485057404207e-05
-2.19883695078911e-05
-9.94506895343493e-06
-1.11934340859906e-05
-1.63619894462027e-05
-7.06561415305696e-07
-4.30170734519214e-06
1.11771876877369e-05
-2.85878619104667e-05
-2.32667317155725e-05
-1.61054878099863e-05
-1.45026775304004e-05
-2.50717710534906e-05
-2.83375534105682e-05
-3.1936753456669e-05
-3.67158134698559e-05
-3.31090156098479e-05
-3.91116080898525e-05
2.14863972902685e-05
-4.07029289620046e-05
-2.56893078604612e-05
-3.64263980080416e-05
-1.09703126797646e-05
2.57960281997918e-06
-5.58433348532659e-06
-3.21494370956641e-05
-2.11031685084011e-06
-2.7658084178221e-05
-3.31066015830781e-06
-1.08074665813081e-05
-3.09473986190476e-05
-1.56568674790747e-05
-2.52857786563719e-06
-2.31169197993069e-05
-2.54342759731725e-05
-9.55337100884276e-06
-2.90567336901448e-05
-2.88637292921126e-05
-7.74805159619027e-06
-2.6959690808653e-05
-3.20133019461709e-07
-1.62012076565666e-05
-8.8338905777021e-06
-4.22684275732266e-06
-2.78794926207898e-05
-3.27587722636805e-05
-2.37403188715892e-05
-1.25529450698049e-05
-5.9615001999993e-06
-2.78195831299194e-05
-3.12797781051358e-06
-4.13785326322882e-05
-2.33262224665167e-05
-3.30882380294963e-05
-2.52323360324142e-07
5.69302520234808e-06
-2.97839933135203e-05
-8.158813358206e-06
-2.84379011622091e-05
-1.6483550697363e-05
-3.26922906145945e-05
-1.37366007255478e-05
-2.5586604639629e-05
-3.69482755083104e-05
-2.94571418526095e-05
-2.53075461648366e-05
-2.04177398456655e-05
-1.23970253255239e-05
-2.07408660005347e-05
-1.65579676826235e-05
-2.44238700910953e-05
-9.80738523102199e-06
-3.21678960087254e-05
3.12300192949522e-06
-1.80357200647174e-05
-1.60249460563695e-05
-2.6042882467042e-05
-1.80087613279533e-05
-8.93629888997882e-06
-1.91005656158534e-05
-1.14269135216366e-05
-2.50041028248202e-05
-2.58880020886107e-05
-4.43969021423034e-05
9.1834566175663e-07
-1.25043599781578e-05
-5.14837719614841e-05
-3.28276879904925e-05
-3.44096351500165e-05
-1.11883797133493e-05
-4.553121264723e-05
-1.37606211296381e-05
-1.94783874680701e-05
-1.39757091480531e-05
-1.07467653003645e-05
-3.58406752958654e-05
-2.20121439468083e-05
-5.00263717090017e-05
-2.5284850953068e-05
-2.1860843268679e-05
-3.34865099013505e-05
