# Supplementary material for: Research on computational propagation and identification of mine microseismic signals based on deep learning
Source: PLoS One. 2025 Oct 22;20(10):e0334641. doi: 10.1371/journal.pone.0334641 (PMC12543183; doi:10.1371/journal.pone.0334641)
Supplement: S1 Data — (ZIP) [file pone.0334641.s001.zip › 000100500001110.xlsx_0.txt_24.txt.txt]

-1.75503541669743e-05
-2.26655256495922e-05
-1.42369797435119e-05
-5.10236560749506e-05
-4.20137136268362e-05
-2.84588609169594e-05
-2.39049820007184e-05
-2.90113989469439e-05
-1.77659457877941e-05
-4.55043529824783e-05
-2.64892166424268e-05
-8.84819458782535e-06
-1.91136878495685e-05
-1.50298306563162e-05
-1.75614528339504e-05
-2.24058950918907e-05
-2.17933146943392e-05
-3.68308401200904e-05
3.33610726437446e-06
-2.85680003206976e-05
-7.00128092754858e-06
-2.1644873825801e-05
-2.43402601647647e-05
-6.24197318323074e-06
-1.54545336032251e-05
-2.13884624514683e-05
-2.67564476053499e-05
-1.42136495541295e-05
-2.5960503011366e-05
-3.75726847564102e-05
-1.17502245875898e-05
-3.31863441521429e-05
-8.81931856503485e-06
-3.20676395864014e-05
-2.94264371300975e-05
-4.122405885703e-05
-4.34019870677833e-05
-1.61891675305184e-05
-9.24376481250463e-06
-1.42084531495438e-05
-3.10426915708952e-05
-2.0776970077246e-05
-6.87702667410913e-06
-6.05930380352168e-06
-3.06847039690625e-05
-3.75739342580698e-05
-5.55935878757142e-06
-2.56352983374727e-06
-3.37593801386206e-05
-1.32483540802944e-05
-6.37748553259332e-06
-2.8269299209806e-05
-1.84463942628934e-05
-1.79410079040939e-05
-2.77459241073058e-05
5.91508922169247e-08
-2.18674567411293e-05
-1.02101454964335e-05
-2.3906623378428e-05
-2.14493851925326e-05
-1.19503777527722e-05
-2.26731704674529e-05
-2.76739537380131e-05
-3.03823360977846e-05
-3.28053206429185e-05
-2.20818302991968e-05
-1.89943703066049e-05
-2.91774306708944e-05
-8.57791864183493e-06
-2.61700671111949e-05
-4.32085085828044e-06
1.446701882986e-06
-1.41819393114069e-05
-1.94990668522232e-05
-2.96693258467339e-05
-2.03028507013596e-05
-9.71150601545529e-06
-3.82147463287031e-05
-1.47474478471407e-05
-1.68433534259551e-06
-8.76163491644501e-06
-4.33297117549318e-05
-1.82323271100781e-05
-1.52844903974186e-05
-3.04217061310968e-05
1.53552643675125e-06
-1.26355825970576e-05
-2.36190774759114e-05
-1.60342242935566e-05
-4.19904556652888e-05
-3.66134315634837e-06
-2.91921250283481e-05
1.36535149136139e-06
-3.08409417826726e-05
-2.31935933232278e-05
-1.33299385531157e-05
-1.15867506526079e-05
-1.84441680437114e-05
-1.88871504126589e-05
-1.90991868095574e-05
-3.57577326346415e-05
-2.29674233577207e-05
-3.75371817431173e-05
9.78578113124378e-06
-2.28485983879109e-05
-6.34477896482323e-07
-3.61008987928958e-05
-3.76197600026686e-06
-1.75577902058011e-05
-1.58781776092297e-05
-2.52461383486865e-05
-1.34127844005627e-05
-9.55864516010674e-06
-2.22272476758735e-05
-2.34293784358545e-05
-6.90925092082565e-06
-2.61752486095019e-05
1.17593607985238e-05
-2.80499302708663e-05
-4.47842322507938e-05
-2.27651924936779e-05
-3.57535319853239e-05
-3.40466784795553e-05
-1.49806863126085e-05
-2.91876569438653e-05
-3.88889668082438e-05
-3.42360711021155e-05
-1.70939357787371e-05
-5.29935096322285e-06
-1.4447132956582e-05
-1.28373504239816e-05
-1.12063040880385e-05
-3.05519712931848e-05
-1.77030452180674e-05
-1.81384260462479e-05
-2.59185273676705e-05
-2.43385463960726e-05
-6.17778285485739e-06
-2.90731779755569e-05
-2.64696373635002e-05
-1.75208313098533e-05
-2.11640267887577e-05
-1.88886773904525e-05
-2.64474605501528e-05
-2.31565113975681e-05
-3.44876162422685e-05
-3.13021982141136e-05
-1.62974043666697e-05
-6.32591331102023e-06
4.48468810394708e-06
-2.11852024228833e-05
-3.44296110492183e-05
-1.22848785873621e-05
-3.01129466003473e-05
-3.61529437528705e-05
-9.80689335126553e-06
-3.1112842079207e-05
-1.83176663642428e-05
-1.30316540910593e-05
-3.82664682566054e-05
-2.05247928794463e-05
-1.06057439676188e-05
-2.75015025473226e-06
-2.15444001390296e-05
-1.52305141581469e-05
-1.57828570649159e-05
-1.08019095719746e-05
-1.79974492417295e-05
-2.73226709865018e-05
-3.55976328363981e-05
-3.56429871340189e-05
-2.70446858706535e-05
-2.6859350472728e-05
-1.13914500285028e-06
-4.09604293980901e-06
-2.67094803935133e-05
-2.71510012265618e-05
-4.6419027608049e-06
-2.11740120293291e-05
-2.82933462608773e-05
-2.91769173580881e-05
-2.29330065987432e-06
-3.18980104594978e-05
3.09978623985268e-08
-2.98680924488844e-05
-2.46721638804984e-05
-2.88625919416518e-05
-3.93185696559462e-06
-4.63141014929728e-05
-2.78538019996354e-05
-2.41105928570056e-05
-4.35485607879763e-05
-9.86972474323936e-06
-2.32023957635701e-05
-3.15466545756649e-05
-1.48378337827203e-05
-1.279047407013e-05
-1.49284005298644e-05
-1.71334603452021e-05
-2.87527878657386e-05
-2.49000205738506e-05
-3.29087686170334e-05
-4.05245618409282e-05
2.82513767552519e-06
-3.21176309491433e-05
1.46389397667131e-06
-7.05050651960031e-06
-2.81941806340729e-05
-4.04859982211736e-05
-2.40534246871542e-07
-8.35169573252142e-06
-1.82255714470419e-05
-1.15395757146783e-05
-2.14981307249668e-05
-9.63821991749233e-06
-2.42251986807168e-06
-4.07011878695871e-05
-5.38688373505762e-05
-2.55570220974313e-05
-2.11283148962595e-05
-2.49417515106035e-05
-2.19550816416832e-05
-2.19579235460102e-05
-3.35408057441926e-05
-1.25729549198623e-05
-2.78516071865283e-05
-2.58214955712464e-05
-2.18528303852039e-05
-5.03595104033393e-05
-3.61065990141574e-06
-1.75446708598976e-05
-1.38794239248783e-05
-2.25408651943818e-05
-2.69229343722414e-05
-1.3454702154247e-05
-2.69926128748926e-05
-4.25299758460817e-05
-4.56661990251358e-05
-2.12369560032343e-05
-2.31862097030182e-05
-1.53138728170201e-05
-3.86299438479206e-05
3.56025952016358e-06
-3.34227389891367e-05
-5.3467316774626e-05
1.08223447606912e-05
-2.3668776222092e-05
-5.66246858379534e-06
-9.62393995806926e-06
-4.57151692704583e-05
-4.11392060699604e-05
-6.40821493348857e-06
-2.11981196435121e-05
-1.58343798608715e-05
-7.67536259479571e-06
-3.06132329302544e-05
-2.67095068476701e-06
-2.90179633093732e-05
-1.4869429458579e-05
-3.21352267855053e-05
-3.90358865978328e-05
-2.68828163020986e-05
-1.65421966853614e-05
-1.51789457275486e-05
-1.08366446102469e-05
-4.14014982593542e-06
-1.59856080884274e-05
-1.81587006387175e-05
-3.71828893557241e-05
-3.82158792406085e-05
-1.77840670059026e-05
-1.81219683506397e-05
-3.37848764736065e-05
-2.108922319843e-05
-2.50012998289853e-05
-1.17344713343666e-06
-4.506928101553e-06
-3.16224386052811e-05
-3.02574320504531e-05
-3.52036965379877e-05
-5.05014433256747e-05
-4.36629286918029e-06
-1.71880287516593e-05
-2.38820465544596e-05
-2.06422857122223e-05
-2.07278123748784e-05
-3.30283131229562e-05
-2.24781327507569e-05
1.75425552515354e-06
-1.40823126676522e-05
-1.02083675647676e-05
-6.06662746306405e-06
-2.7420729316137e-05
-1.79498023942324e-05
-3.29399826125526e-05
-2.6805107968991e-05
-1.03861408086037e-05
-1.71098616842113e-06
-2.27382222590673e-05
-9.55598405523304e-06
-1.64743579054958e-05
-2.27125583560384e-05
-2.15967847871312e-05
-1.70674516258983e-05
-4.66269587967711e-06
-5.25834542586163e-06
-1.25322527987777e-05
-1.32545265657846e-05
-1.98014860236445e-05
-2.72273886048669e-05
-2.55983219190455e-05
-3.17723521314403e-05
-2.29499879746912e-05
-3.52338939936857e-05
-2.12635841883974e-05
-5.0642632451733e-06
-2.66255491558346e-05
-2.46271724188009e-05
-2.75034093363571e-05
-3.55665000641581e-05
-2.51290145358817e-05
-2.19753248858868e-05
-2.85579537094776e-05
-2.91932455390048e-05
-5.95854647419703e-06
-6.5486204413543e-06
-8.94296722636335e-07
-1.25456682829953e-05
-3.4987182515933e-05
-2.54578451744886e-05
-1.49322443126808e-05
-1.46091890464919e-05
-2.47005589313424e-05
-7.01791665817617e-06
-3.41727853901312e-05
-4.25361665507423e-05
-3.02638280460536e-05
-2.46662449402028e-05
-3.40172488345686e-05
-2.51305649180146e-05
-2.26428449013256e-05
-1.19084190981942e-05
-1.91656125530588e-06
-3.49059139017783e-05
-1.25276266038973e-05
-4.00497215046119e-05
-2.26293484179291e-05
-3.04039000549542e-05
-2.04592016918299e-05
-4.43962953944649e-06
-3.9540230558251e-05
-3.50362331511816e-05
-4.67438484132666e-06
-5.18887196546675e-05
-2.49502548165523e-05
-8.91820791906801e-06
-8.8022608138272e-06
-2.97662434539204e-05
-3.6007494745763e-05
-1.43534002357338e-05
-3.41444995624851e-05
-1.76187816768527e-05
-2.23968660779234e-05
5.96782893523546e-06
-2.83808709282286e-05
-1.6073871323871e-06
-1.6352959377628e-05
-8.40989525338671e-06
-1.89180641288076e-05
-3.18737372484299e-06
-3.99737640598258e-05
-5.25918967401279e-06
-1.20728733293157e-05
9.7153898938031e-07
-1.85053726787102e-05
-2.18220576208927e-05
-3.95300727664268e-05
-1.42275169136437e-05
-2.7452149820871e-06
-4.17055209396404e-05
-1.89266406548929e-05
-1.14719135384835e-05
-3.97243453906185e-05
-2.06654892841079e-05
-5.08259818476171e-06
-4.60410124050559e-06
-3.43580941264415e-05
-5.23626669377021e-06
-2.10162639533871e-05
-1.832265182207e-05
-2.64672782061236e-05
-2.27905701156056e-05
-1.74742140353156e-05
-1.26677162476209e-05
-2.51850518903059e-05
-2.26628974143461e-05
-1.88745243733509e-05
-2.90777172583265e-05
8.80017640486641e-06
-6.28780211959743e-06
-1.84049838783076e-05
-2.28811159148096e-05
-3.26110363043753e-05
-3.51760556338753e-05
-4.22977741565556e-05
-1.25326894897185e-05
1.0170067753372e-05
-3.02329441551038e-05
-2.14829534763488e-05
-1.93672258358851e-05
-3.54996987697501e-05
-2.96506106800252e-05
-1.55216708743716e-05
-1.72032099188324e-05
-2.12900600113576e-06
-1.58647017927516e-05
-1.69592288032455e-05
-1.15800108086086e-05
-3.50545863328354e-05
-1.60006283347248e-05
-2.62638549403763e-05
-3.44529125654014e-05
-2.81770014440972e-05
-1.04066462880901e-05
-3.64690939803516e-05
-7.64823863032046e-06
-2.36522082849877e-05
-1.90091102349251e-05
-2.05525505696137e-05
-2.28528039718391e-05
-3.24985148286764e-05
-3.07427025765664e-05
-1.54008286885819e-05
-3.14779537696381e-05
-2.84163452744458e-05
-3.69168338196141e-05
-3.12128590333862e-06
-3.27855691614156e-05
-1.25447081747699e-05
-1.257878575679e-05
-2.37524709952343e-05
-9.62978164728945e-06
-2.28507337710034e-05
-3.99877559861369e-05
-1.19144527550521e-05
-4.39760493271085e-05
-1.91325824883337e-05
-2.19551935068053e-05
-2.36100003415419e-05
-1.3358243072192e-05
-1.65207815701628e-05
-1.96349535313274e-05
-1.58632115760095e-06
-2.0478322241661e-05
-2.91034167062409e-05
-3.70567293046992e-05
-3.31575699365364e-05
-5.10448400681294e-05
-2.09379348244409e-05
-3.53301689301638e-05
-3.05835376615466e-05
-2.11899171708492e-05
-1.59920013264427e-05
-4.24366111327624e-06
-6.87412171866712e-06
-2.02264499718563e-05
-2.02440280762732e-05
-3.78626402487884e-06
-4.18931925780893e-05
-1.96229477882653e-05
-2.42023089147691e-05
-2.09722441553308e-05
-2.46207472423991e-05
-2.01222384362929e-05
-2.06814755883527e-05
-9.61804493559706e-06
-2.60435100299978e-05
-1.2201580005042e-05
8.31579152379495e-06
-3.55738202825609e-05
-1.96233885826156e-05
-3.39806644958308e-05
-2.28576459720827e-05
-1.33856926647205e-05
-3.61622666440049e-05
-2.71605330346113e-05
-6.28638786308644e-05
-1.30130276634428e-05
-2.17244609484955e-05
-2.84563012480966e-05
-4.0865420840989e-05
-7.96002675175856e-06
-2.88559511407247e-05
-4.16061771768526e-05
-3.67156090492952e-05
-3.8812049521257e-05
-8.046520588034e-06
-2.02748398834264e-05
-2.37095681791559e-05
-2.29917680581199e-05
-3.39516661304184e-05
-2.0173954457797e-05
-2.66022280405815e-05
-1.30490584558149e-05
-3.56069909051981e-05
-3.79897545751666e-05
-4.00399730076912e-05
-1.57778982344701e-05
-4.28650435975136e-06
-2.54544280682523e-05
-1.26672882672021e-05
-1.68203610597894e-05
-2.05880474808375e-05
-2.45215816905036e-05
-1.61108159689158e-05
-4.87198038079946e-05
-1.91529196973196e-05
-2.08200672589492e-05
-2.56919221593826e-05
-3.45175711457533e-05
2.0474106389541e-06
-3.32605105002791e-05
-3.02714732470309e-05
-6.22986866919613e-06
-7.26478151409117e-06
-1.94367742887081e-05
-1.27531790362035e-05
-4.97178426298378e-06
-1.72526204776378e-05
-3.46393399126351e-05
-6.62229571520592e-06
-1.80246380850817e-05
-1.41150774820563e-05
-4.19393099886448e-05
-2.03278229343613e-05
-2.68673268884204e-05
-9.16203802519098e-06
-3.52312489872109e-05
-4.52242967951648e-05
-4.29345803597763e-05
-4.58462003350917e-05
-1.31826929402298e-05
-5.24562502684014e-05
-1.65542326858041e-05
-3.19223564803441e-05
-5.51085482895159e-05
-2.89192750977435e-06
-1.72648213871426e-05
-1.26364694584073e-05
1.43333831792933e-06
-2.15088148543839e-05
-2.31694780977648e-05
-2.21624260330777e-05
-2.41021852801939e-05
-8.79806976390208e-06
-2.98872867824203e-05
-1.14940578965954e-05
9.72616156050925e-07
-4.10648019486058e-05
-2.64833329305172e-05
-4.65304495804624e-05
-4.02678159881937e-06
-1.31540958846335e-05
-1.84693655469929e-05
-1.8167331849535e-05
-1.56051538974742e-05
-2.31409131295282e-05
-1.49708848081724e-05
-2.24255349087724e-05
-1.70334253823466e-05
5.24051036463959e-07
-2.8396697466969e-05
-3.18921562448613e-05
-3.05112862482229e-05
-1.87894790079817e-05
-4.03019079030271e-05
5.50334592305313e-06
-1.86033627020093e-05
-1.40341361376592e-05
-1.76172800873516e-05
-2.25516552290814e-05
-3.01135328394356e-05
-4.18616463907218e-05
-2.96956510472632e-05
-9.76978862901135e-06
-1.94493815562163e-05
-2.74488399807777e-06
-1.54219467579495e-05
-3.69009721649484e-05
-1.71661524398101e-05
-2.63867906575955e-05
-2.10644355998582e-05
-3.43900518821639e-05
-2.7933038456658e-05
-1.88396477518671e-05
-3.67805373266188e-05
-4.5377613626998e-05
-2.30137271482162e-05
-2.32029570554759e-05
-1.92010712196935e-05
-2.26928374959554e-05
-2.27502317684308e-05
-1.64985961660138e-05
-3.00941494687e-06
-2.21074718465618e-05
4.02262519353175e-06
-2.1686402613231e-05
-2.7717170564905e-05
-2.40411512985834e-05
-1.90973917944904e-05
-3.86743137918757e-05
-1.95742594220965e-05
-2.89289933539496e-05
-3.35154321060283e-05
-2.52629407534535e-05
-2.77449627004343e-05
-3.50765590763393e-05
-9.20119276829749e-06
-1.86290872042494e-05
-9.57103392984537e-06
-2.70867582872405e-06
-4.88655001243833e-06
-1.3752705257937e-05
1.92938262453278e-06
-2.58805800925512e-05
-2.26948629666818e-05
-1.12767362749578e-05
-3.30439052158013e-05
-1.62489186392883e-05
-2.14214857393285e-05
-3.09199249618095e-05
-1.40657547195806e-05
-1.95191859406334e-05
-3.02764961513276e-05
-2.4812913744807e-05
-3.05796680326682e-05
-1.04147313062079e-05
-4.84423834987441e-05
-1.78200041351184e-05
-1.20494785152837e-06
-2.88547827539297e-05
-9.1634715197038e-06
-3.11391199385136e-05
-1.40849178279999e-05
-1.06970652964989e-05
-4.65340477793355e-05
-2.35850032000468e-05
-3.02165271331971e-05
-2.36373147795512e-06
-2.93352895813299e-05
1.05504911917072e-06
7.01543970935967e-06
-5.65351937224882e-05
-1.44680236210677e-05
-1.87817298232993e-05
-1.10903765757781e-05
-3.36951227314687e-05
-2.29128881354564e-05
-3.06155388348532e-05
-1.91823910524025e-05
-2.04136753709942e-05
-1.9000677310428e-05
-2.18580549413501e-05
-1.21909896154535e-05
5.81706840448382e-06
4.45625794887684e-07
-3.83970879760317e-05
4.60350707870934e-06
-1.80697970886145e-05
-2.62119442690699e-05
-2.29355483436948e-05
-2.7672842187602e-05
-1.21852727344123e-05
-1.66647662635981e-06
-2.14290151087444e-05
-1.24007774129782e-05
-1.77168900256301e-05
-1.33179215040742e-05
-4.06873765144849e-05
-2.73521986956405e-05
-1.15113511192271e-05
-4.41380338091568e-05
-2.79642390466811e-05
-1.8278356024048e-05
-1.63574711440195e-05
-1.92839773059948e-05
-4.01021475773222e-06
-3.16608552291851e-05
-1.6094575616076e-05
-5.13979167275857e-06
-2.62373809400541e-05
-2.14551638105959e-05
-2.66621210942414e-05
-1.24530138254195e-05
-3.46495523007054e-05
-2.11803403526213e-05
-7.82479784158376e-06
-3.14496550079967e-05
-1.9003503643652e-06
-2.0244141618765e-05
-2.31621584364387e-05
-2.34467031070728e-05
-2.29881097467867e-05
-6.84038181768689e-06
1.39185822888628e-06
-2.31495320502875e-05
1.84766158644042e-07
-3.91934985417834e-05
-3.58200659729603e-06
6.2559248003344e-07
-1.12188067005419e-05
-2.58321548243444e-05
-1.33728202557233e-05
-3.63990215938667e-05
-6.78801141057269e-06
-2.92398207564353e-05
-2.92048163090424e-05
-2.27945974926006e-05
-1.87842156173251e-05
-3.95574544151106e-06
-1.91031964284669e-05
-2.8168744258865e-06
-3.76807656128886e-06
1.06697123655201e-05
-3.06038127705883e-05
-2.33743412727557e-05
-2.45707909726496e-05
-3.25125382378439e-05
-3.033885080302e-05
-4.11279002771257e-05
-2.89368703702079e-05
-1.70504738646542e-05
-2.84938371418341e-05
-1.88177187749724e-05
-2.3038204174913e-05
-7.85173174727486e-06
-2.73446986180801e-05
-1.91638164564433e-05
-3.14138630694566e-05
-3.29646072389288e-05
-6.65942362162089e-06
-3.98662804471071e-05
-1.82282853142693e-05
-2.49920911658107e-05
-2.9010881721536e-05
-1.12090930238006e-05
-2.14417410017526e-05
-3.4085778283052e-05
-2.24979306091486e-05
-2.93643361004244e-05
-1.60806359173989e-06
-6.32972342877642e-06
-3.19711755815807e-05
-1.65680825959176e-05
-1.55073215039621e-05
-3.49747751061683e-05
-3.90341087310016e-05
-2.06496714571259e-05
-3.76079393434605e-05
-3.76833701897523e-05
-1.70257318606659e-05
-2.6915322968278e-05
-1.44871045079098e-05
-1.50306679634691e-05
-2.24896881057622e-06
-2.43200092928234e-05
-4.24516333070781e-05
-1.72199937627685e-05
-5.14048638933665e-05
-3.21508465607694e-05
-1.6871163928543e-05
-2.12225380578366e-05
-2.79710535075276e-05
-1.5250886925252e-05
-3.7616496601331e-06
-9.73503262402428e-06
-5.86540789070107e-06
-1.64405973627892e-05
-1.86442981195399e-05
-2.37794992329987e-05
-1.80827508769714e-05
-1.32358581726668e-05
-4.27860134553889e-06
-1.12126025289e-05
-2.45758965287947e-05
-4.66476504429639e-07
-5.54637815598662e-06
-1.40856308969735e-05
-1.87729802838096e-05
-1.64140675211746e-05
-2.1541463092568e-05
-2.31264035018827e-05
-1.28057184328813e-05
-4.45764644233692e-05
5.63997860875002e-07
-4.53366429415107e-05
-1.46474855048678e-05
-1.82644014943077e-05
-3.41551877719325e-05
2.26461081509531e-06
-3.2804289592109e-05
-3.97555654484738e-05
-4.25843528498007e-05
-2.97432470704803e-05
-2.51027087878552e-05
-3.44925223281528e-05
-4.20340799266024e-05
-1.32685845274852e-05
-2.54298934204858e-05
-3.32206581330028e-05
-2.22287120243973e-05
-3.51467958421967e-05
-1.14468147611795e-05
-2.18523886516906e-05
8.92042711612365e-07
-1.00457702507104e-05
5.43577683313079e-06
-2.63674411875225e-05
-1.05438419154068e-05
-1.36588180181892e-05
-2.44545272008935e-05
-2.02604944665092e-05
-2.83380368074816e-05
-1.84613734685345e-05
-4.09347137234656e-05
-2.62183473871058e-05
-1.36315870617984e-05
-2.81622817421806e-05
-7.04373878286598e-06
-1.83742899326415e-05
-3.43543789111832e-05
1.08756996914228e-06
-4.39403521327845e-05
-3.56252555021712e-05
-1.40335941634188e-06
-2.5922180784161e-05
-5.72997951396545e-06
-1.81068617997775e-05
-2.46399690563124e-05
-4.37068167256866e-05
-2.50608639430271e-05
-4.39015099057678e-05
-1.05757584052115e-05
-9.13765414479358e-06
-3.63387451209985e-05
-2.0303547455756e-05
-8.4224908384257e-06
-5.35540530105553e-06
-1.50580270707688e-05
-2.30361630540912e-05
-1.82917020780349e-05
-3.60837721491294e-05
-1.36675257837924e-05
-1.76220766711069e-05
-1.19520761247855e-05
-1.03290327130675e-05
-2.70934984937695e-05
-6.69624078598503e-06
-2.0847387736467e-05
-2.15480500409209e-06
-2.76800971085261e-05
-3.10357219231614e-09
-1.85378430359866e-05
-3.70386334726504e-05
-3.4621850999314e-05
-8.60271219773094e-06
-3.55387265082745e-05
-2.12181638728374e-05
-2.54931335437585e-05
-2.88159212814024e-05
-1.83527234398708e-05
-4.78251390194333e-06
-3.26450704861243e-05
-1.79045699585774e-05
-4.36944907592021e-05
-3.05147759025701e-05
-3.30900753347246e-05
-1.99965881926475e-05
-1.60100626503338e-05
-1.6926136823288e-05
-2.87997620651436e-05
-2.97554293150256e-05
-2.79693055734611e-05
-9.32600747079987e-06
5.50227906639978e-08
-1.87635265040264e-05
-2.9424154652976e-05
1.23460804621319e-05
-3.34382390369696e-05
-3.02747553307372e-05
-2.35971678896457e-05
-2.62221298209117e-05
-2.53033834952464e-05
-1.67531084811566e-05
-1.78133271464478e-05
-2.56120202029239e-05
-1.85509408945442e-05
-1.03067558123825e-05
-1.60649498079556e-05
1.44252829309633e-06
-3.02510961027418e-05
-5.27485174474385e-06
-6.69471104467867e-06
-3.38200563973172e-05
-8.43977077458218e-06
-1.95605069384453e-05
1.19198986362622e-06
-5.42580068245998e-06
-1.44944828123413e-05
-2.45633584656589e-05
-6.27673375313176e-06
-3.2292556561649e-05
-3.04701281886025e-05
-4.61829255108082e-05
-4.52715911927943e-05
-1.94797437366955e-05
-2.86317012399982e-05
-2.1748832853921e-05
-1.94901366637332e-06
-2.93407420141557e-05
-3.63576570679112e-05
-2.89029691023259e-05
-1.31235759133782e-05
-2.26107549075469e-05
-1.93572968786784e-05
-2.176739370609e-05
-1.83218262696396e-05
-1.19389106138342e-05
3.5848080286929e-06
-1.09925335763741e-05
-2.18828145096371e-05
-3.50561578301575e-05
-9.23599924616087e-06
-2.5049814720777e-05
-2.36936997043203e-05
-4.83503700232477e-05
-1.22499395689767e-06
-2.21427054594867e-05
-2.29715370106601e-05
-3.09065694893366e-05
-2.88441264288631e-05
-1.43082032271704e-05
-2.2012230252299e-05
-1.17951501685963e-05
-3.22303920621438e-05
-3.21271268145831e-05
7.72114228794025e-06
-2.13407780850898e-05
-3.50532942118267e-05
-3.66956451839402e-05
-1.47664527235197e-05
-1.99853013736355e-05
-2.03482940064507e-05
-2.47849613642513e-05
-3.23192009258947e-05
-3.09107828455468e-05
-1.94304720657475e-05
-1.17359370685047e-05
-2.35491212814586e-05
-7.86250017715701e-06
1.22898317214575e-05
-2.91385089690323e-05
-2.3444854670616e-05
-3.5694342681609e-05
-4.51362822796891e-05
-5.70155498454423e-06
-1.35958527615376e-05
-3.8683454233656e-05
-1.28544416577819e-05
-2.77765511586117e-05
-1.85780916598398e-05
-1.69777171528366e-05
-2.95389600318772e-05
-3.21983022560775e-05
7.24530302176363e-07
-1.10893945034468e-06
-4.73842827783579e-05
-2.19752431481214e-05
-2.25709417749034e-05
-3.06131422416473e-05
-3.09342450590489e-05
-3.5939680433474e-05
-2.32256280560615e-05
-2.44910521137565e-05
-2.57692079833381e-05
-4.12673593217683e-05
-2.34076370111267e-05
-1.97900213732635e-05
1.65570826523524e-06
-1.57050690930329e-05
-1.06153141728299e-05
-3.17449598003956e-05
-2.13492002757494e-05
-1.5184297863896e-05
-3.92069008704225e-05
-4.64866649664543e-05
-1.52501207486066e-05
-3.82292094131653e-06
3.70647744352564e-06
-5.30692447628017e-06
-3.31816126795902e-05
-1.0747177049491e-05
-1.32530187800372e-05
-8.49565562583948e-06
-1.49161428941776e-05
-1.07769204458055e-05
-9.12552973062214e-06
-2.934744520422e-05
-4.09391609259312e-06
-6.8480321521819e-06
-2.19012168503682e-05
-3.37547163832481e-05
-2.86249444178967e-05
-2.53628700043776e-05
-1.32187231731446e-05
-3.70842402175447e-05
-2.85446323365968e-05
-2.01392682900445e-05
-1.99087357583533e-05
-3.13476765647333e-05
-3.11683697639077e-06
-4.77815718055518e-05
-2.95860898287731e-05
-2.09373577992689e-05
-1.7159733265651e-05
-2.22601360138344e-05
-1.31435192528388e-05
-5.8932604201354e-06
6.00542183031822e-06
-1.19314299742771e-05
-1.77832872215556e-05
-9.72171930371035e-06
-3.19604287182396e-05
-1.10179984307265e-05
-2.39938528330087e-05
-1.68761658568132e-05
-1.73432032115767e-05
-2.12869828789669e-05
-2.53005579993785e-05
-4.51857285048688e-05
-7.14731861322027e-06
-2.07375234844367e-05
-1.58532848333592e-05
-3.16385385415815e-05
-8.97447887271683e-06
-4.47731683760565e-05
-8.25811410589341e-06
-1.88942973491024e-05
-3.57689183413823e-05
-1.93596509627253e-05
-2.63430127291134e-05
-8.15938938650024e-06
-9.86630333172336e-06
3.31542166249999e-07
-1.51139473332473e-06
-1.48563332216531e-05
-2.42616460368975e-05
-1.41374136219329e-05
-1.58434915338158e-05
-2.51010281484667e-05
-1.12083267656333e-05
-2.106780116835e-05
-1.98024946672912e-05
-3.09987606630632e-05
-1.91819852462187e-05
-1.84595823602687e-05
-3.50867721481408e-05
-4.01112812184811e-05
-1.58254647148163e-05
-3.47921818904746e-05
-4.1933408821096e-05
-2.06805145438277e-05
-1.27143897658251e-05
-1.16800593142547e-05
-1.13276344800466e-05
-2.51025946642563e-05
-9.09806354884092e-06
-1.04604871869752e-05
-2.03693637650798e-05
-2.07182006611156e-05
-1.48584079366062e-05
-1.68736693468874e-05
-2.2900202354275e-05
-9.19815728856147e-06
-3.26652360287122e-05
-1.37829220500803e-06
-9.0200570519359e-06
-2.68764927599206e-05
-3.95005175171912e-05
-1.02803628302027e-05
-1.96401288226111e-05
-2.41386374095455e-05
-1.09643540698079e-05
-2.32722420060042e-05
-2.99631714579644e-05
-1.75034351677217e-05
-1.20670700702065e-05
-2.35746775069742e-05
-1.47986209652242e-05
-2.94786337665192e-05
-2.78534690349098e-05
-1.28483974708809e-05
-3.25544645056118e-06
-2.25466268113736e-05
-3.48753774004087e-05
-3.221424990147e-05
6.64227746824053e-06
-4.09106415592277e-05
-2.97944283309504e-05
-3.3448395158412e-05
-9.89725373547175e-06
-2.1787912323325e-05
-4.65314801245e-05
-1.71000994106014e-05
-2.46168929101576e-05
6.36306119769512e-06
-5.67605151216001e-06
-6.45331614958248e-06
-2.88419457260559e-05
-1.27772575379108e-05
-2.93164455422826e-05
-2.4005514218262e-05
-3.5973791129034e-05
-2.0977988965153e-05
-1.37553033201477e-05
-8.03504290276026e-06
-5.01424164419386e-06
-3.36499589424995e-05
1.44251356111123e-06
-2.00916998661475e-05
-4.00589021945746e-05
-3.57786337426165e-05
-1.73237143944753e-05
-2.13180890443206e-05
1.07936911436425e-05
-2.46113511253852e-05
-1.96494914213062e-05
-1.1507636690081e-05
-3.1162644506056e-05
-1.3519471973791e-05
-3.97270465260775e-05
-2.20195380910329e-05
-2.57653748656072e-05
-6.28447847580844e-06
8.25723095792657e-06
-1.27482565531824e-05
-4.04663568815813e-05
-2.6697256250206e-05
-2.72621398034621e-06
-1.60475651220001e-05
-3.3203363465406e-05
-1.9980942686232e-06
-3.17528860036668e-05
-2.0762017339529e-05
1.45200916273984e-06
-1.35991500326657e-05
-2.76201736082845e-05
-1.81894919352594e-05
-2.13530656669758e-05
-2.96666339634114e-05
-1.19435065549767e-05
-4.45660812801065e-05
1.10276065732463e-06
-3.26922330128362e-05
-2.26525004936773e-05
-2.25558768566632e-05
-2.99546380635983e-05
-2.01461816593761e-05
-1.28290567243513e-05
-1.20357521975652e-06
-4.32356012430278e-05
2.03691036113207e-06
-2.18667714570712e-05
-1.53228877492316e-05
-2.98068090885237e-05
-1.67112770512909e-05
-2.53723632984363e-05
-2.6911358817651e-05
-2.86114803681091e-05
-5.79871147834216e-06
-3.49067477548954e-05
-2.67713625573057e-05
-1.11771852680202e-05
-8.91535128790413e-07
-1.79719535700094e-05
-1.50834592889397e-05
-1.02164742274131e-05
-2.68270594886137e-05
-1.98435210331601e-05
-2.85141150041645e-05
-1.00530785752333e-05
-3.71355070325738e-05
-1.65087712227217e-05
9.06025202027393e-06
9.78809724948418e-07
-9.17693739134321e-06
1.68367217843883e-06
-9.21694205143574e-06
-4.31332194408541e-06
-2.38524950201261e-05
-2.86489073479658e-05
-2.85982723278774e-05
-8.93977630394377e-06
-3.03176560984061e-05
1.41329437818998e-05
5.45696196231504e-06
-4.11139476737318e-05
-2.22060422788156e-05
-1.88617651265607e-05
-3.73677205101479e-05
-2.39942802794909e-05
4.25037204405423e-06
-2.95144837007479e-05
-7.3447316983987e-06
-1.59030298584868e-05
-2.49206808408109e-05
-1.43134322104762e-05
-3.97095302345552e-05
-1.02111782024975e-05
-2.30004575967129e-05
-4.60651015088145e-05
-1.47696265480555e-05
-3.24923522083182e-05
-2.10997868610829e-05
-2.4759606579524e-05
-1.10145328306757e-05
-1.27838111994558e-05
-1.69047372519843e-05
-2.93619321682913e-05
-9.54652063068906e-06
6.80880307389979e-06
-4.34478393606508e-05
-8.23866334304971e-06
-3.26925149427409e-05
8.76183453629074e-06
-1.10229559134695e-05
-2.5309652747944e-05
-9.49047123722669e-06
-9.97251368067831e-06
-1.36528115856517e-05
-3.08894684930673e-05
-1.27300267831817e-05
-5.09325898403935e-05
-1.99735388869782e-05
-4.03970603685113e-05
-3.90454372087843e-05
-1.90177912505604e-05
-5.57699497922329e-05
-2.49998235853181e-05
-1.41021214191154e-05
-1.14767696603376e-05
-1.9064903949711e-05
-2.85020752198626e-05
-2.00471268653547e-05
-2.27360741944501e-05
-1.5232136113188e-05
-2.69310581127434e-05
-6.26160517802967e-06
-2.46604751872981e-05
-9.54561280467933e-06
-1.0051608627126e-05
-5.92677484903943e-06
-2.11232865122958e-05
-1.41825017247449e-05
-3.50243874281419e-05
-2.87098807970723e-05
-7.65687943940905e-06
-2.39796561163133e-05
-1.05035731327412e-05
-1.40661217750193e-05
-5.64749622599779e-05
-2.09695160749941e-05
9.40190172769733e-06
-9.24405586500936e-06
-1.43992817276261e-05
-2.19550118595916e-05
-1.58008939636573e-05
-3.1629220565104e-05
-6.85907750221493e-06
-1.95673955138958e-05
-1.8869608538046e-05
1.69520531802589e-06
-1.76054321427384e-05
-2.99899049727519e-05
-2.98977027346348e-05
-8.62246188586408e-06
-5.16023935552259e-06
-2.25554160764953e-05
-3.33061456324858e-05
-2.82601594184471e-05
-3.32630770738136e-05
-2.30208466747771e-05
-2.72164297690891e-05
-4.74533969514766e-07
-3.51867340544668e-06
2.93524717485338e-06
-1.73158257360488e-05
-2.56368542505859e-05
3.81943697691275e-06
-1.63480799153024e-05
6.59123213597313e-07
-9.72797556878655e-06
-1.09246817064624e-05
-7.27018518150089e-06
-2.5849925670652e-05
-7.38166651968667e-06
-2.75567456336571e-05
-1.21846325933457e-05
-2.01826028282068e-05
-8.70551164192744e-06
-1.68983453446872e-07
6.42024185411433e-06
-3.59271700081556e-05
-3.10544562359448e-05
-2.50262258354244e-05
9.61595006470125e-06
-3.5853062437709e-05
-3.9457503420482e-05
-2.35847058950129e-05
-2.4787831301133e-05
-4.06762116623276e-06
-5.9889823670146e-06
-4.26527745950248e-05
-1.98846526452833e-05
-7.19837678925962e-06
-3.70091826555261e-05
-1.02748939080119e-05
-3.37829378095591e-05
-1.84605824192861e-05
-9.84332467026755e-06
-4.33367167692943e-05
-1.92473317338821e-05
-2.32289311401108e-05
-2.58558745032432e-05
-1.56970884238716e-05
3.17211256554771e-07
-7.32879482603609e-06
-2.16367047563941e-05
-3.27728137032293e-05
-3.44657184707432e-05
-7.29607754416212e-06
-4.54798425133936e-05
-8.91031279240987e-06
-1.62792287052389e-07
-4.175443664529e-07
-9.84553888009753e-06
-1.32305084784005e-05
-2.76329657570887e-05
2.56439782761649e-06
-1.82849483077069e-05
-2.9984995570868e-05
-2.06655077185924e-05
-3.51900121809304e-05
-2.39722472045498e-05
-7.51003713391364e-06
-2.01281764745984e-05
-6.0602620363505e-05
-3.17831634946149e-05
-1.95803278237529e-05
-1.95172202854179e-05
-3.21883141385515e-05
-2.70388333004264e-05
-4.68966267885358e-05
-2.72568399027666e-05
-2.83533318898611e-05
-4.34563639890481e-05
-3.98154578050125e-05
-1.8066835615727e-05
-2.19939899561167e-05
-2.59930821558342e-05
5.26726580103267e-06
-1.62243804046496e-05
-1.63402161441693e-05
1.9056863685857e-06
-4.4669594617283e-06
-2.8825354435105e-05
-1.32771323667225e-05
-2.21216870331975e-05
-3.39479933734835e-06
-1.91288345935093e-05
-1.59966668133791e-05
-1.34498691276159e-05
2.71551306606739e-06
-2.25928215514204e-05
5.61650056670942e-06
-2.41663864487025e-05
-1.7725794181992e-05
-1.98116526405616e-05
-3.24977475799639e-05
-2.58857577386287e-05
-4.40108143726771e-05
-1.21931790567672e-05
-9.24220457270138e-06
-2.17032111515993e-05
4.19801541883895e-07
1.54108585235749e-06
-4.97367868991814e-05
-2.96065332309712e-05
-1.24661592147271e-05
-1.50153936188631e-05
-1.59652209035215e-05
-2.93117803079102e-05
-2.41836037833255e-05
-4.28022293175765e-05
-1.8578733381848e-05
-9.20853439495227e-06
-2.54059940684101e-05
-2.61382730547149e-05
-3.18806140696927e-05
-5.73390111744542e-06
-2.17242005727431e-05
-4.4824838111291e-05
-1.91441585576667e-05
-2.43337362222141e-05
-2.68406281158401e-05
-3.31870998707938e-05
8.01902017070755e-07
-5.31922880505703e-05
-3.45951588203149e-05
-2.86918664067002e-05
-1.41970772885065e-05
-3.83418904911228e-05
1.2399397228076e-05
-1.0566479951669e-05
-6.19194077791285e-06
-3.15135018351556e-06
-5.87629023225806e-06
-3.32543651514103e-05
-8.93669734457306e-06
-3.00500060447381e-05
-2.18908552684852e-05
-2.05071764702701e-05
-1.95949691334061e-06
-1.20931154712355e-05
-1.47224614648406e-05
-2.47504089243097e-05
-2.99288819856842e-05
-2.45440296157863e-05
-2.5384076121653e-05
-4.12050229394452e-05
-1.21851958311621e-05
5.58883291727761e-06
-4.01362197051766e-05
-3.28949611907444e-05
-1.8940941234561e-05
-9.23207330565038e-06
4.05496030359361e-06
-3.34768403389781e-05
-2.7924391529309e-05
-4.1560855886938e-05
-1.9385720508242e-05
-7.16411816502091e-06
-8.77690310210401e-06
-1.59384171745239e-05
-3.49364001926793e-05
-4.20514441388683e-05
-2.30701997115987e-05
-3.96429004039709e-05
-3.61946543805433e-05
-1.46610957760271e-05
-3.34077565980848e-05
-4.21251276546474e-05
-2.97067532698047e-06
-3.662193218196e-06
-3.53879706366969e-06
-1.94239842725178e-05
-2.07354567517648e-05
-1.27264507904083e-05
-1.34363887848724e-05
-2.06453284315254e-05
-3.56204009332582e-05
-1.53443077588592e-05
-1.72353202040707e-05
-3.62435340774158e-05
-2.11808235933299e-05
-3.53969056182186e-05
-1.6009046124273e-05
-9.41379650406339e-06
-3.63801555728159e-05
-3.52442232475055e-05
-4.24392498329364e-05
-2.38647747820158e-05
-3.24781448773151e-05
-7.14346771038841e-06
-3.98006616644861e-05
-2.8206542847644e-05
-2.68104815745383e-05
-1.9249023697029e-05
3.88189205932045e-06
-1.03052554094998e-05
-3.28259455757217e-05
-1.89370755919632e-05
-2.7208775888457e-05
-2.69387052759316e-05
-3.15082153745509e-05
-3.86700015228353e-05
-7.03625902439591e-06
-1.2900394474434e-05
-4.31038961950494e-05
-5.14664611907258e-06
-1.39026661651989e-05
-2.79140675832733e-05
-2.81346428165744e-05
-1.37113190672092e-05
-3.42932910201841e-05
-1.11738398744652e-05
-2.9299835563837e-05
-3.3404562997343e-07
-1.4690362597235e-05
-9.12869955048772e-06
-9.13896987905954e-06
1.84496869977294e-06
-1.4492213353876e-06
1.94972532094282e-06
-3.10352515712671e-05
-2.26526628231971e-05
-2.3593190886165e-05
-4.78749342971239e-05
-5.8410106826721e-06
-3.16212880029645e-05
-6.25783174060115e-06
-2.83679728215336e-05
1.35519493963286e-05
-7.58310182625152e-06
-1.68708819219677e-06
-1.31512335535594e-05
-2.30285067252969e-05
-3.44527485489801e-05
-4.159935058814e-05
-2.5232897657769e-05
-2.57815440713981e-05
-1.74233662286863e-05
-2.02767500589757e-05
-3.45652488147474e-05
-2.30311290859366e-05
-3.20019510485114e-05
-2.63675123518946e-05
-3.72538126341407e-05
-1.90403311738191e-05
-7.31493518930946e-06
-1.53253515272036e-05
-3.41681182307261e-05
-3.05166230604362e-05
-3.41769095568175e-05
-2.83078733576809e-05
-9.2240750836067e-06
-2.62846097167639e-05
-2.46804077313536e-05
-3.29726736278205e-05
-2.21930504925123e-05
2.13563614886504e-05
-3.53726772468296e-05
-2.07550854137303e-05
-1.2081089737111e-05
-1.5234418660579e-05
-1.88795847467814e-05
-3.75085976105958e-05
-4.07738415079073e-05
-2.24022204142297e-05
-1.66871004443899e-05
3.73310283290649e-06
-2.66121333308479e-05
-7.43355834279995e-06
-2.39483050652683e-05
-3.3352598507773e-05
-4.58861736990047e-05
-4.99049720981598e-06
-2.11737283507032e-05
-2.90678697700775e-05
-3.43783934106244e-05
-2.8219564488376e-05
2.80155108464185e-06
-1.28519995982931e-05
-3.24155019358397e-05
-3.35014009290362e-05
-1.35849665519804e-05
-2.64575389391131e-05
-1.69550423268685e-05
-1.25090917561109e-05
-1.18427869021248e-05
-1.49684053436811e-05
-8.23850881282972e-06
-2.31754904331041e-05
-8.48428905955201e-06
-2.85020242867746e-05
-3.18694421531382e-05
-5.61136644129613e-06
-3.56603399058472e-05
-1.57427262366858e-05
-1.16027513682226e-05
-1.88657107089492e-05
-3.70460626827428e-05
-8.70846884474697e-06
-1.72823845682492e-05
-2.5656054610035e-05
-1.55630433515164e-05
-3.14139103439796e-05
-3.01888709460488e-05
-2.4881975251968e-05
-1.42612889503562e-05
-1.74537255190074e-05
-2.14097005249376e-05
-1.35790222598703e-05
-7.11236112057822e-06
-2.05994821594187e-05
-2.97947309143346e-05
-1.73012072864681e-05
-2.91875768953169e-05
1.16052190329682e-05
-1.78767867611929e-05
-2.20833040332748e-05
-7.98725138662323e-06
-5.12975092446683e-06
-2.9182420732072e-05
-5.83865399907318e-06
-2.14083524574453e-05
-5.46917375066593e-06
-2.05568670499006e-05
-2.70055067481584e-05
-4.20580409308751e-06
-4.32195127701759e-05
-2.78577573593262e-06
-2.34966051939856e-05
-1.52154505010629e-06
-2.67651608594006e-06
-2.51117991360908e-05
-2.35511796096782e-05
-1.53204104994125e-05
-1.55575853713681e-06
-4.07023035971516e-05
-5.82742497685391e-05
-2.80033277511687e-05
-2.2527655625945e-05
-3.39976116864252e-05
-3.09328800688691e-05
-3.71634473654478e-05
-2.02969919867628e-05
-2.04943111267874e-05
-2.48387009219189e-05
-2.34711577010197e-06
-7.74410805586708e-06
-2.98002776894288e-05
-1.48665873068422e-05
-2.52894505369321e-05
-4.35357655485161e-05
-2.23250177670099e-05
-3.06976455294225e-05
-2.41019163295599e-05
-1.66300009964332e-05
-2.08931930472942e-05
-2.52446774449337e-06
-2.61960273782268e-05
-1.76197522982236e-05
-2.10980519333584e-05
-2.21854660868704e-05
-2.70225060509813e-05
-1.50555280694179e-05
-3.30211680739743e-05
-3.8219506779944e-05
-8.02495402744201e-06
-1.98119379542448e-05
-8.03786011636902e-06
-1.26813006340647e-05
-1.79739144625295e-05
-1.92189857208989e-05
-3.76238259766e-05
-1.03471982005434e-05
-1.41099124959898e-05
-1.65104389787833e-05
-1.97238567917632e-05
-1.35876906401823e-05
-2.01483769559573e-05
-2.71926031996457e-05
-1.37198535700087e-05
-1.64262136586957e-05
-1.77241184342275e-05
-2.50152411514525e-05
-3.51427303455132e-05
-3.4918356414115e-05
-1.27590579259754e-05
-1.68272312634853e-05
-2.1715498231061e-05
-2.10739512989632e-05
-1.75386784942977e-05
-1.29614126703647e-06
-2.10746759265519e-05
-5.18817634304204e-05
-3.58013433286518e-05
-1.34861801884362e-05
-3.13925377025237e-05
-1.31433063170051e-05
-9.0810691246581e-06
-3.18187148053548e-05
9.23602707503687e-06
-3.85842506627376e-06
-2.82053943059931e-05
-1.94051432227483e-05
-4.70933986177754e-05
-1.09679287116893e-05
-4.77835109107419e-05
-2.15366281192812e-05
-4.7283928498196e-05
-3.72168521523729e-05
-1.71161916825249e-05
-1.60750713734539e-05
-2.83520888370181e-05
-4.4135074886297e-05
-1.11698067013615e-05
-1.58632993579927e-05
-1.99439380440044e-05
-7.263129828966e-06
-1.65786353581635e-05
-6.70006315022526e-07
-4.67368462431231e-06
-1.91101417041734e-05
-2.2060060503083e-05
-3.35087016288856e-05
-2.46685742016942e-05
-2.04656847704353e-05
-3.3602442443523e-05
-3.0790588953827e-05
-3.61178504699606e-06
-3.42174798533388e-05
-2.96912071427161e-05
-4.22106478099512e-05
-2.18823818776432e-05
-3.86423063722284e-05
-1.71495703757325e-05
-7.31672237496284e-06
-2.06488425052163e-05
-2.44705687897689e-05
-1.55486185641599e-05
-1.78736571422468e-05
-2.71097498012805e-05
-3.96647375592355e-05
-4.03165711446432e-05
-2.92610856500297e-05
-7.80828703901223e-06
-2.8637663184426e-05
-1.26515773928483e-05
-7.35368886287293e-06
-2.65432991432688e-05
-2.83280425727616e-05
-1.82126675545316e-05
-3.10584012683542e-05
-3.48557164866059e-05
-2.46008153812954e-05
-5.86766880606979e-06
-5.43034199050824e-05
-1.74307012337558e-05
-1.20528764022025e-05
-1.35176705071261e-05
-7.1912024923643e-06
-2.27543889185057e-05
-2.59335974934064e-05
-2.37292140978222e-05
-3.92517413647031e-05
-7.18125058224747e-06
-3.10518235284314e-05
-2.77281795107491e-05
-1.70849859646552e-05
-3.30232721694783e-05
-2.93152993511897e-05
-2.9508707407506e-05
-1.10823786519931e-05
-2.07860702412168e-06
-2.82203042904642e-05
-4.183497869543e-05
-1.06771167857343e-05
5.76974035406434e-06
-3.69491270147462e-06
-2.0526881863474e-05
-4.79689264973536e-06
-2.21985575135278e-05
-3.03827592897992e-05
-7.06509952881056e-06
-2.04447188052855e-05
-2.58195450708165e-05
-1.79215050301169e-06
-8.05273919275621e-06
-1.09783615015674e-05
-6.04061357271913e-06
-1.08244971174928e-05
-3.46300546829789e-05
-1.94332433672924e-05
-9.34019565787069e-06
-2.36192804905625e-05
-2.86812450531096e-05
-2.0609375940727e-05
-1.18863558600471e-05
-2.41053168099621e-05
-2.82703530680117e-05
-1.92804980831513e-05
-3.35637182590208e-05
-3.2316200585801e-05
4.11985992726044e-06
-3.63253134253052e-05
-3.48511031506784e-06
-1.04427036995542e-05
-1.09656213452223e-05
-1.10832764777376e-05
9.76558848403554e-06
-2.60824779028602e-05
-4.15851184545704e-05
-3.29895630081952e-05
-2.39941970540441e-05
-3.76274485225453e-05
-1.80390554658683e-05
-1.60881414287605e-05
-1.90250447969199e-05
-3.8886229723893e-05
-3.32066497731617e-05
-1.85059990017314e-05
-3.65469622480142e-05
-1.77775584828017e-05
9.09628599980445e-06
-2.46931654382426e-05
4.34082234122346e-06
-3.69527997055225e-05
-3.61019573462672e-05
-9.74162345971137e-06
-2.5633646375533e-05
-3.49359657576882e-05
-1.66424665343461e-05
-3.63593772513726e-05
-6.37714129440481e-06
-2.73219111732671e-05
-1.452371175537e-05
-6.20465741080962e-06
-9.02872660621702e-06
-2.78992941137052e-05
-2.19377039313873e-05
-2.13809527510875e-05
-1.79414727039093e-05
-1.69222832249778e-05
-1.42381928382482e-05
-2.84493405283139e-05
-9.59661577406947e-06
-2.11561276189357e-05
-1.68513861365696e-05
-1.0365110744305e-05
-3.89944483284694e-05
-1.04313995384591e-05
-3.1706319820478e-05
-1.38748582209374e-05
-1.08649990263978e-05
-2.71617300267325e-05
-1.13686385496259e-05
-1.29833581740794e-05
-1.78884734689784e-05
-4.20986348715861e-05
-3.34623845728302e-05
-1.16245538617463e-05
-4.41424876378124e-06
-3.08340984585098e-05
-1.6732288061767e-05
-3.70590060726035e-05
-2.32631015563189e-05
-6.00167458360078e-06
-2.91947828217072e-05
-1.23469781394482e-05
-1.26026372560912e-06
-2.06181177929575e-05
-2.7776355638964e-05
-1.76798454446613e-05
-3.55936758096012e-05
-3.16067629348376e-05
-3.20481450872669e-05
-3.51670777681391e-05
-1.53217452095429e-05
-4.11680035540762e-05
-2.8759862805222e-05
-1.97281947846137e-05
-3.72817357677741e-05
-2.75792980686515e-05
-1.22232845557085e-05
-1.68620533556982e-05
-4.01027264414535e-06
-3.85689762072005e-05
-2.9310338878157e-05
-1.88706202683966e-05
-1.30606737613112e-05
6.76569778414877e-07
-1.61532816436017e-05
-2.81606216058703e-05
-3.31976505553263e-05
-2.82426589719928e-05
4.42135003167286e-07
-7.11259877728324e-06
-4.69454783513253e-06
-3.27746274459985e-05
-3.10372782351499e-05
-2.64270440245391e-06
-2.11523364347906e-05
-1.62404774679459e-05
-1.55038678388302e-05
-1.0349630971668e-05
-3.14292869884875e-05
-2.84444756948538e-05
-8.05494833199089e-06
-2.64518197741043e-05
-3.88295412940961e-06
-2.28349023378372e-05
-3.16766406943841e-05
-2.64236825451758e-05
-2.56806883337393e-05
-3.11160995824252e-05
-2.2325522032658e-06
-2.03551307432802e-05
-1.94983930630772e-05
-7.83791940427478e-06
-2.8705939271277e-05
-4.2382914065974e-05
-1.77269046153319e-05
-9.71697940554039e-06
-2.33905070368765e-05
-1.74342198657925e-05
-2.37336710803271e-05
-9.92170256910483e-06
-2.91763513013418e-05
-2.23757979609075e-05
-3.51257228536633e-05
-2.20375194210817e-05
-2.07012287788232e-05
3.93678768105116e-06
-1.22254189838644e-05
-1.38856075511138e-05
-2.01161557925865e-05
-3.04195453548291e-06
-3.29279428718545e-05
-3.56496232225187e-05
-2.09809672676746e-05
-2.99030013641841e-06
-7.59795311873952e-07
-3.3615371030251e-05
-3.41169665226718e-05
6.04412889873906e-06
-1.70131200409326e-05
-2.45953811620202e-05
-9.75679862793885e-06
-1.40816760716209e-05
-2.40008205426155e-05
-1.53465466594446e-05
-1.91504820579687e-05
-2.01011746058429e-05
-4.62705757433195e-05
-2.24318039938854e-05
-3.54236296776264e-05
-3.37021902159945e-05
-3.22147444377397e-05
-2.30513573870446e-05
-1.69729970054666e-05
-3.44824104270045e-05
6.22694299796663e-07
-4.10657569787122e-05
-1.93075380378172e-05
-2.96549045955133e-05
-3.51858773512359e-05
-8.41487508682729e-06
-3.11924158307586e-05
-8.19510517516138e-06
-2.53417894713317e-05
-3.03701680498561e-05
-2.04738092512597e-05
-3.57327414060712e-05
-1.94608290372514e-05
-3.58049854558354e-05
-2.61806872481363e-05
-3.70692578596197e-05
-1.24668595435619e-05
-2.90095693147192e-05
-3.74201473454087e-05
-1.45725049378673e-05
-1.5947270265825e-05
-3.19275572306739e-05
-3.66363130917972e-05
-3.5049192161817e-05
-1.5301096877365e-05
-2.32141818243673e-05
-4.26595872502381e-05
-1.8755235961904e-05
-1.71989307176986e-05
-4.99975636691102e-05
-1.35424437024575e-05
-1.48609084401286e-05
-1.84934610221995e-05
-2.65659917784241e-05
-1.96004206097159e-05
-1.47220503735839e-05
-3.15081122122621e-05
-3.17467022579532e-05
-3.13446603994203e-05
-7.66918672013222e-06
-3.08198693198794e-05
-1.03559470127738e-05
-1.5236849617231e-05
-1.71251341671729e-05
-2.35478962564086e-05
-2.17070860027253e-05
-3.22094558811019e-05
-1.19959733958279e-05
-1.245191150726e-05
-2.57557402966281e-05
1.7133053041488e-05
-2.31114251041482e-05
-1.29051543784341e-05
-4.82034655175164e-05
-4.07249580293397e-05
-1.16492417855532e-05
-5.68844058899553e-05
-1.48134667209782e-05
-2.58767838262498e-05
-3.83171099380922e-05
-1.57375972205816e-05
-1.4201176841451e-05
-7.69457505582557e-06
-3.64340206017946e-05
-9.45443360160703e-08
-2.39389486344962e-05
-3.07566011882134e-05
-3.07176367506032e-05
-3.05953681689924e-05
-3.3249630075323e-05
-6.32399645605469e-05
-3.20853699664837e-05
-2.72412734120306e-05
-1.76467834569874e-05
-5.01108599824554e-06
-1.92213515671629e-05
-1.84356571956041e-05
-1.73301423447269e-05
-2.70021167957159e-05
-3.77837942040889e-05
-1.99949756849778e-05
-3.49662971335947e-05
-5.09591863719393e-05
-9.14342687360386e-06
-3.5521464473339e-06
-2.58085174120532e-05
-2.12373170345416e-05
-1.97490336313498e-05
-1.1684613254427e-05
-1.01668025475305e-05
-2.49464418232441e-05
-2.17758051040413e-05
-1.37523552320798e-05
-7.9563985079222e-06
-2.76573310775053e-05
-1.13979077717472e-05
-1.18682474551763e-05
-3.53329889627078e-05
-1.16288800815605e-05
-1.94506680333928e-05
-2.97320858251322e-05
3.47412521199981e-06
-2.70184641388109e-06
-1.27109854598697e-05
-1.76388991878605e-05
-3.60348589247361e-05
-4.07704216658285e-05
3.18784860507123e-06
1.00261991096457e-05
-1.40938399405503e-05
-9.63804382200845e-06
-1.87679013197772e-05
-1.53814303555513e-05
-2.92996964047727e-05
-5.9557106968314e-06
-2.1114623253639e-05
-1.23618615746692e-05
-3.1538935994415e-05
-1.5899557681725e-05
-2.29157722068374e-05
-3.48579900202616e-05
-2.53995116010035e-05
-2.5172434253527e-05
-3.2212251947995e-05
-3.3380684288243e-05
-2.66740617247716e-05
-2.70267576372185e-05
-2.18828251692078e-05
-2.14135896016872e-05
-3.25108986104035e-05
-2.96985162349498e-05
-1.49334803752614e-05
-1.70358636837496e-05
-1.59980816081118e-05
-2.92006303674927e-05
-1.02660780761641e-05
-2.0411736358063e-05
-1.67832717015198e-05
-2.05565920132109e-05
-8.54866175625908e-06
-2.17557010758578e-05
-2.08013812089919e-05
-2.24098242763698e-05
-3.79727494410749e-05
-1.4002866725874e-05
-4.43362240032065e-05
-4.31755434144407e-05
-2.49838151905898e-05
-4.32258112008977e-05
-2.99334983716395e-05
1.35400902138244e-06
-1.12910632186832e-05
-2.66631225742796e-05
-3.12401932418407e-06
-1.92611891589284e-05
-2.20879641029559e-05
-4.22627655948969e-05
-4.59387022377096e-05
-2.17011750048781e-05
-2.36223239783816e-05
-8.90216671039088e-06
-2.61376349433344e-05
-1.55691951443933e-05
-2.52690619551979e-05
7.04819409233991e-06
-3.54457660169151e-05
-2.38093658625504e-05
-2.52767854498378e-05
-2.05487724228461e-05
-1.3962677546606e-05
-1.25172452271073e-05
-2.03424687320715e-05
-2.83922680429198e-05
-3.74361855528816e-05
-1.97139040014346e-05
-2.89041257584674e-05
-2.53083413968584e-05
-1.68610006790155e-05
-1.83882864148907e-05
-2.38354418331223e-05
-1.66688553467572e-05
-3.18709223695873e-05
-2.04040756950453e-05
-1.7863637896031e-06
-1.93240529115938e-05
-1.01046070099334e-05
-2.44608609661485e-06
-2.32653395242329e-05
1.8759742250156e-06
-1.86311708216258e-05
-1.86831065157572e-05
-1.16484502754791e-05
-1.49187449200556e-05
-4.44587888618187e-05
-2.51407222810388e-05
-2.84838944291991e-05
-2.77629281922321e-05
-4.36030176202567e-05
-3.13048595530164e-05
-4.69202959949059e-05
-2.73812424578534e-05
-3.22291217671438e-05
-3.84584762945934e-05
-1.69310236473545e-05
-3.08212453741895e-05
-1.61419670007839e-05
-2.80758494364852e-05
-7.75160026268879e-06
-9.59150117850985e-07
-1.32343809058071e-05
-2.63453771017631e-05
-1.68799684710248e-05
-3.54312806113086e-05
-1.83458090624714e-05
-2.19462836995165e-05
6.76655188559052e-06
-1.50707993578956e-05
-3.63575944348545e-05
-3.35886322298565e-05
-3.13757379070282e-05
-9.18098966129568e-06
-6.84819904766707e-06
-4.36916979550315e-05
-5.63711621370104e-06
-2.38581181614431e-05
-1.56833894328529e-05
-1.86718447040387e-05
-5.02707011480369e-05
-1.7170493911992e-05
-1.52783420711692e-05
-1.16509259151314e-05
-1.92598267671929e-05
-3.44481006312036e-05
-3.24726002874824e-05
-2.23377766770639e-05
-9.82440630428479e-06
-9.00640469694369e-06
-1.62786692940587e-05
-2.01618525610871e-05
-5.08911253448441e-05
-2.10148356269381e-05
-7.62695528893403e-06
-3.09358389515345e-05
-2.9338020189933e-05
-1.41381504681551e-05
-2.49549400543307e-05
-1.83711713473175e-05
-4.26862199951995e-05
-3.42360753609494e-05
-8.20202897864096e-06
-2.24567625675361e-05
-3.74077514472723e-05
-1.2038436343534e-05
-2.58535178352152e-05
-7.21423386283175e-06
-4.32171372742617e-05
-2.3582601630991e-05
-7.98010999290668e-06
-1.7183035826664e-05
-4.19182786733833e-06
-3.0642540047801e-05
-1.42833334434604e-05
-2.7954534480606e-05
-4.71923406104321e-06
-2.30951968561356e-05
-1.19828275133905e-05
1.05896668957475e-06
-1.90626675018277e-05
-1.09069367937257e-05
-4.44280058900883e-06
-2.1353857381814e-05
-2.01600325874648e-05
-1.50901639532724e-05
-2.21348162353963e-05
-2.90381552396587e-05
-3.47725698379775e-05
-7.48877483933082e-06
-1.6636025883643e-05
-1.64227898895039e-05
-3.81807484506803e-05
-2.32424371430093e-05
-3.13578691884306e-05
-2.80128942547696e-06
-3.47355769916205e-05
-3.03013626048802e-05
-1.79898701108375e-05
-1.46868960142729e-05
-3.72402318915484e-06
-1.95938071732024e-05
-2.86700087965342e-05
-2.64747761426821e-05
-5.82537659391413e-06
-6.56627176635845e-06
-4.94367917707529e-07
-1.51490149253723e-05
-1.71456996716504e-05
-4.44589335192152e-05
-3.12732293572959e-05
-3.43104111161044e-05
-3.91762439772338e-06
-2.3915047847808e-05
-5.72810389325165e-06
-2.53894163393009e-05
-1.60383129890975e-05
-2.02864352123411e-05
-3.91917997056691e-05
-4.71564600997366e-05
-2.6960933113423e-05
-2.69705190776434e-05
-3.23742156207724e-05
-3.19320559984667e-05
-1.24951905955614e-05
-1.13221346753962e-05
-1.6122322156582e-05
-3.00669597749502e-05
-1.91135163637239e-05
-7.27409536397812e-06
-6.9517844820963e-05
-3.77519321228178e-05
-1.28913039971001e-05
-2.73957184531219e-05
-5.08191808376698e-05
1.9026232891186e-06
-3.14379065534282e-05
-3.40677558687719e-05
1.80654768032045e-06
-2.8614169966402e-05
-8.573983562898e-06
-1.48481182815448e-05
-2.3284844405025e-05
-3.17650679677579e-05
-1.38722375369263e-05
-2.03056153082158e-05
-7.92058022779037e-06
-3.73423926977449e-05
-2.63075335648596e-05
-3.09404327750372e-05
-2.94567459229948e-05
-2.33983546571153e-05
-3.30818713686615e-05
-1.40084305427333e-05
-5.27879371503525e-05
-2.76300840154743e-05
-3.70297098212678e-05
-2.71895072410218e-05
-2.25208694582711e-05
-2.03261807576749e-05
-1.82237223660646e-05
-3.76330530296508e-05
-2.30030462661805e-05
-2.19384732620614e-05
-2.05210566831364e-05
-1.93039457636044e-05
-2.73987757741336e-05
-7.0298799152556e-06
3.11416827462902e-06
-1.57709120370637e-05
-2.29716597972e-06
-2.31768573942697e-05
-1.75004044271829e-05
-5.69160794016482e-06
-2.84781593605653e-05
-2.64857785213882e-05
5.90235915082167e-06
-3.53532316160389e-05
-1.63004761254202e-05
-2.32481803478244e-05
-4.91419349025788e-05
-3.65424325996104e-06
-1.56600140424215e-05
-5.03867350507479e-05
-3.3309070371525e-05
-4.36077888499298e-05
-3.53012177631159e-05
-9.81000996848231e-06
-1.62170798536592e-05
-4.41628693108318e-05
-2.33538744412515e-07
-9.91421340942099e-06
-3.15087101959372e-05
-3.62977566517451e-05
-2.25530052908955e-05
-2.52003785131263e-05
-3.1602154125993e-05
-4.87519862730591e-05
-3.42435146244033e-05
-1.92189954580338e-05
-1.16556672035651e-05
-1.17116982184326e-05
-2.74404183667195e-05
-2.91089128187488e-05
-1.89981903821124e-05
-1.72201635997109e-05
-3.15050268586203e-05
9.53385267293416e-06
-1.21240257028746e-05
-2.39518085333559e-05
-1.41850020205595e-05
-3.06907016501513e-05
-2.9499415611752e-05
-2.51018982034411e-05
-4.68641722918278e-05
-1.62459138387013e-05
-1.29547993500416e-05
-2.88822114820534e-05
-2.71647922699292e-05
-3.9001137808289e-06
-2.2346540324916e-05
-1.58905950821224e-05
-2.14454393089017e-05
-7.05296058777239e-06
-4.35812338866318e-06
-1.82557841761816e-05
-1.89749279352479e-05
-2.52898392519023e-05
-2.27689214857069e-05
-4.49857956869767e-05
-1.93133722149429e-06
-1.21588947902445e-05
-3.53161506697645e-06
-2.48155886096982e-05
-2.85358115843363e-05
-8.16659654823075e-06
9.26722493094378e-07
-3.50578196933479e-05
-4.12151190238241e-05
-5.93302572830324e-06
-2.23315914942085e-06
-2.5818741168624e-05
-3.49887359505714e-05
-2.49543017802446e-05
-3.99312595337199e-05
-2.9307427365834e-05
-2.83626592030242e-05
-3.43221640975798e-05
-4.63090698549766e-05
-1.77737796976971e-05
-3.28796779393485e-05
-4.72941567929108e-05
-1.91243345073007e-05
-2.67427299091433e-05
-1.75216485583167e-05
-2.65038873715924e-05
-4.19260771146456e-06
-2.01315840417268e-05
-1.57161968567077e-05
-8.95630678902246e-06
-2.266749604488e-05
-3.02398645643537e-05
-9.35887543662785e-06
-2.31724864486494e-05
-2.60030705906874e-05
-3.71249692271813e-05
-2.72679266988543e-05
-1.65220750839642e-05
-3.08937334924992e-05
-2.68753113353253e-05
-2.2195822748261e-05
-3.48411646697439e-05
-3.73774840802776e-05
-1.11064421673029e-05
-6.95831244194102e-07
7.4836053717858e-06
-9.27311039413906e-06
-8.44587221456948e-06
-1.61067318891542e-05
-1.70093803347592e-05
-1.27025184957958e-05
-7.98427365563553e-06
5.12826500745238e-06
-2.97946684711172e-05
-3.31718457973346e-05
-1.95700116473251e-05
-2.51949782862646e-05
-2.79703014146828e-05
-3.32358402814912e-05
-1.51330220938093e-05
-2.03886722894205e-05
-4.56286335770312e-05
-1.59848488912464e-05
-2.06485195297255e-05
-2.12973624568063e-05
-1.72659629187134e-05
-6.91758432596979e-06
-2.23959193920383e-05
-1.46425138044679e-05
-8.35950432027456e-06
-1.57220736954037e-05
-1.704792736629e-05
-1.50845096920445e-05
-2.8828454844679e-05
-1.19321231000007e-05
-5.02647640827588e-06
-2.34859596255922e-05
-3.72346131917956e-05
-1.48171386724514e-05
-1.38052802871488e-05
-4.80028291326884e-05
-7.04784299538913e-06
-2.7479249423476e-05
-2.27263749636058e-05
-8.02982914457047e-06
-1.48359154449604e-05
-1.06690999047616e-05
-2.32528447634673e-05
-1.98190600878115e-05
-1.01526946126964e-06
3.36330475204525e-06
-1.54113341423222e-05
-1.38283137239295e-05
-2.81766924186496e-05
-1.25693457823293e-06
-1.18380049824632e-05
-2.7552063154445e-05
-4.89984763512871e-07
-4.65294197912739e-05
-1.54755189103669e-05
-7.56762348286864e-06
-5.24167982231099e-06
-2.79475686485856e-05
-1.17161180676259e-05
-2.74949678970354e-05
-3.58869128908095e-05
-9.7203067603325e-06
-3.39014112472873e-05
-2.20935506130031e-05
-6.34496413987299e-05
-2.27647103217341e-05
-9.80824792319549e-06
-2.2424172224081e-05
-3.38243466862233e-05
-3.83219145781404e-05
-8.49557254462219e-06
-1.13140607022052e-05
-2.11889738724365e-05
-1.35896825008508e-05
-2.95897946240054e-05
-1.77611123974414e-05
-2.13991660281957e-05
-2.27848299385388e-05
-3.54147069650361e-05
-1.52185897170026e-05
1.0792120769907e-05
-4.33628378722147e-06
-3.17716861576749e-05
-2.93650059212747e-05
-3.32241171501658e-05
-2.86998942755939e-05
-1.51127286301689e-05
-2.98855873149919e-05
-1.43212614250655e-05
-3.98038908102749e-05
-2.59803747018325e-05
-2.41170316691608e-05
-1.98926050418851e-05
-3.95731173187849e-05
-2.11461821987573e-05
-2.06772053660646e-05
-3.69808484117092e-05
-2.30236843050479e-05
-2.15467111173413e-05
-1.40027636500456e-05
-3.68358652358251e-05
-1.98824558255198e-05
-2.70599589905976e-05
-2.44998265394107e-05
-1.60302766131871e-05
-1.44092826127722e-05
-3.49189855947879e-05
-4.66467596781046e-05
-2.63900715964468e-05
3.34529988717467e-06
-1.1447894486812e-05
-2.17981229571637e-05
-1.5806252799783e-05
-7.44358226408162e-06
-2.33551549657939e-05
-7.24129628665428e-06
-2.70568979064343e-05
-8.41089580628184e-06
-2.90355583744921e-05
-1.04999193856563e-05
-8.978449759883e-06
-2.80398683634461e-05
-1.37617174393376e-05
-8.15154337828907e-06
-1.88890240370717e-05
-1.08144833995022e-05
-3.04966096660136e-05
-2.33747476201329e-05
-3.07304136805713e-05
-1.24296155334361e-05
-1.7502075924983e-05
-4.02641631688751e-05
-3.02947654056973e-05
-3.20187492100722e-05
-1.23229436825241e-05
-1.98855711034806e-05
-4.1996184190096e-05
-3.4913933722288e-05
-2.8224849600295e-05
-3.95341190074556e-05
-2.91166166327983e-05
-2.58058148836771e-05
-1.29427944370407e-06
-2.31996867794251e-05
-2.1131986974319e-05
6.99415814203688e-08
-3.25356734678829e-05
-1.55156217849861e-05
-9.59559213520295e-06
-4.23323107107331e-06
-3.42418535205095e-05
-3.65139249159259e-05
-6.03763989156269e-06
-4.75948345156321e-05
-3.39288416716039e-05
-9.75832863551864e-06
-5.65136490417983e-06
-2.26668827602429e-05
-3.08126893040422e-05
-2.12862680100122e-05
-2.6539623598242e-05
-3.20137947742153e-05
-4.3714212616656e-05
-9.8111827804659e-06
-6.60063379085695e-06
-1.82806942064548e-05
-4.56660393277902e-05
-1.47635620751945e-05
-1.86155330022685e-05
-1.54058808021892e-05
-3.00472073046255e-05
-1.8963829983439e-05
-1.91653071352391e-05
-9.67284298730759e-06
-2.27819594140307e-05
-1.1487347685575e-05
-3.41519375250824e-05
-3.28032720243124e-05
-5.79789973881463e-06
-2.82149568610565e-05
-2.8880034402875e-05
-2.85590679722527e-05
-2.82124910457469e-05
-1.17332855389749e-05
-3.35797041621604e-05
-3.14924750143879e-05
-2.41720811245619e-05
-2.82664342285297e-05
-1.17089840971649e-05
-2.39600267393617e-05
-3.56564410936668e-05
-1.5726637726286e-05
-1.14079961417792e-05
-3.73056511814524e-05
-8.42684620993867e-06
-5.33102172821463e-06
-9.31785817637899e-06
-2.82380285886296e-05
-2.96853155615533e-05
-2.03542726663726e-05
-2.25443292927959e-05
-4.51399030984e-06
-2.38181549165428e-05
-1.47951245227119e-05
-3.42365415544393e-05
-2.92279381886967e-05
-2.95916331189888e-05
-1.90888057894038e-05
-1.96639762096877e-05
-1.17270898409795e-05
-3.9107175260834e-05
-1.24230395886259e-05
-1.71950032931952e-05
-7.63505289138428e-06
-9.37376637499424e-06
-2.12466703838231e-05
1.58095294609238e-06
-1.84832011119686e-05
-2.27401082588339e-05
-2.96253239465975e-05
-2.19437024887729e-05
-1.23303770863589e-05
-2.22090519107808e-05
-2.5713423090133e-05
-3.08637713565422e-05
-2.74220951164893e-05
-2.11302511796718e-05
-2.25639690559688e-05
-1.26927368636985e-05
-2.96815151956974e-05
-1.10889002859333e-05
-2.23038665513495e-05
-3.68263905469554e-05
-3.34340349374038e-05
-3.05415447172214e-05
-3.84165726065272e-05
-4.34428471343607e-05
-3.53850493822341e-05
-3.70560730725399e-05
-2.42085592759183e-05
-9.98126767201862e-06
-9.57719942494599e-07
6.11163532331721e-07
-3.12607593436736e-05
-4.13394090794879e-05
-4.01841224727385e-06
-1.92208998114045e-05
-2.17922802940101e-05
-2.7306324962776e-05
-1.94209253608203e-05
-2.39725431328444e-05
-1.32129612040426e-05
-2.76753128113682e-05
-3.5191498095191e-05
-1.6736236219672e-05
-1.45588438252951e-05
-8.61696406135271e-07
-9.26315340767668e-06
-1.9223213411997e-05
-3.76471351081649e-05
-1.60858759686952e-05
-1.04641694670221e-05
-1.98098420055411e-05
-3.88499531490148e-05
-1.85032920169272e-05
-1.80863488288245e-05
-2.63899295513121e-05
4.18444098089237e-06
-2.01609570163068e-05
-2.78732098868062e-05
-1.67941183273562e-05
-1.0597142282241e-05
-3.19721851117737e-05
-1.18843974401574e-05
-2.15989413274145e-05
-5.70487763570564e-06
-1.42575533115289e-05
-2.12039158059496e-05
-2.83110299842223e-05
-2.27530172188526e-05
-3.33408783888014e-05
-8.23397029837477e-06
-9.71904984622571e-06
-7.77009283144633e-06
-4.61784137801341e-05
-3.16232582409442e-05
-3.29731904561952e-05
-1.53510310714633e-05
-2.37415797714848e-05
-1.4930695849656e-05
-2.03174275375125e-05
-4.67487624961679e-06
-3.28269020737309e-05
-2.63380281393e-05
-1.97614057800005e-05
-2.72043088466031e-05
7.03901330528843e-06
-2.29062869957847e-05
-3.31169773032084e-05
-1.00161901954047e-05
-2.03221175659475e-05
-1.26024496614691e-05
-1.40490947955268e-05
-2.18550266723196e-05
-1.63931445865033e-05
-4.31187440219595e-06
-3.64537671036242e-05
-2.20732323213652e-05
-4.87046801221937e-05
-2.14628114070732e-05
-2.85063044301334e-05
-4.07461879248352e-05
-3.16858377058899e-05
-2.61464031542495e-05
-3.7804189879921e-05
-1.12798302102677e-06
-3.36849530644857e-05
-1.97355463885605e-05
-2.33771829140519e-05
-1.47209592158328e-05
-3.25805409298888e-05
-3.31661219050717e-05
-2.40364312631544e-05
-2.84156349937205e-05
-7.25438255529307e-06
-2.46276086156563e-05
-8.39290004847111e-06
-2.80997385874389e-05
-1.59347590171664e-05
-1.17794619476329e-05
-3.52724043797934e-05
-5.29114125451219e-05
-1.04427818148083e-05
-3.41644082733582e-05
-2.31308163021287e-05
-1.59075463915384e-05
-1.61962279978932e-05
-2.04418129958429e-05
-1.48832885716537e-05
-7.43929129974981e-06
-3.23178930007173e-05
-1.30352433243152e-05
-8.14769643419283e-06
-2.83620240567542e-05
-2.34486888412465e-05
-2.98008305177466e-05
-3.78609464069063e-05
-2.39612980351747e-05
-2.18161310207711e-05
-2.34029924887592e-05
-1.48328145837797e-05
-2.32609383885386e-05
-4.9270996249753e-05
-3.25733571679798e-05
-1.87355271410513e-05
-2.89461389911146e-05
-8.07403631978437e-06
-2.84239426577098e-06
4.27498165772554e-06
-4.33429164830583e-05
-2.45910998315716e-05
-1.87105175562713e-05
-1.93848004473814e-05
-3.06284868000286e-05
-9.56669243980621e-06
-2.09831353808181e-05
-7.57775219799595e-06
-3.47264638611182e-05
-2.77982423663286e-05
-1.48722662234268e-05
-4.85276013665446e-05
-7.52868734198967e-06
-2.41212761216158e-05
-7.52260858906713e-06
-2.13029248326199e-05
-2.62228400120105e-05
-1.41743391445022e-05
-8.73337050865982e-06
-1.35028384336849e-05
-7.39579406213954e-06
-1.77273430163448e-05
-4.54172298781075e-05
-3.26305578887623e-05
-2.92667525531934e-05
-1.62101478521939e-05
-8.74081662383568e-06
-2.85891257725015e-05
-1.7217089239088e-05
-1.13412875161986e-05
-2.7574161167991e-05
-5.30852007203591e-05
-2.05293088636815e-05
-3.21451337843469e-05
-1.96381047960362e-05
-2.05970182190656e-05
-6.26537221065375e-05
-2.52338911616034e-05
-1.33892992714309e-05
-3.87937347393358e-05
-3.73665374557595e-06
-1.02258525968522e-05
-1.68904153844004e-05
-7.09950505919991e-06
-4.08944146642591e-05
-2.81935019002866e-05
-2.07429529903844e-05
-1.51880274768127e-05
-1.63965511885044e-05
-2.07627453877907e-05
-1.55729232832603e-05
-1.95448870504446e-05
-2.350932578877e-05
-7.82482195722909e-06
-3.67981049331926e-05
-3.66119666360031e-05
-6.11438108481397e-06
-3.46297159574606e-05
-4.46587374653328e-05
-2.70245437788535e-05
-2.33737645732881e-05
-1.65922792849829e-05
-7.08188600456329e-06
-2.60229634924664e-05
-2.42673355252114e-05
-1.69582356564028e-05
-2.37825109007304e-05
-2.60272924333123e-05
8.42368251013989e-06
-8.48598370526969e-06
-5.7154978360155e-06
-2.84980978000118e-05
-3.0793110272545e-05
-2.92848084812852e-05
-2.23045288659773e-05
-2.49151712780579e-05
-2.26161071500148e-05
-2.19495983709521e-05
-3.17221201597291e-05
-2.39991733400406e-05
-4.45542489783307e-05
-1.19047704557756e-05
-3.66730049268242e-05
-1.83852065927566e-05
-4.17147861775356e-06
4.12513933533097e-06
-2.97668767341392e-05
-1.97774274251627e-05
-2.72494155129773e-06
-3.05311869749246e-05
-1.84420117688045e-05
-1.53401873459104e-05
-1.22038180329527e-05
-1.58238953202363e-05
-1.54887697917423e-05
-2.39990541102113e-05
-2.67156482506164e-05
-1.65766171551397e-05
-1.8551355803451e-05
-1.30075094899054e-05
-2.92537487466837e-05
-3.59683403848562e-05
-4.93137579423474e-05
-2.05511836560086e-05
-9.19995518409596e-06
-2.71635491699175e-05
-2.04322984470199e-05
-1.84396651266415e-05
-1.03266323307258e-05
-2.00949032553288e-05
-2.88218216853455e-05
-3.72583604334815e-05
-4.07213357055518e-05
-4.50588985438161e-05
-1.5617236103969e-05
-3.34634158120504e-05
-2.17856976645172e-05
-3.08704966327644e-05
-2.70232449803386e-05
-2.82130792901081e-05
-9.26012295318644e-06
-9.4153398396157e-06
-1.7939377110257e-05
-2.57328471947447e-05
-1.94953114979386e-05
-4.99770760842789e-06
-2.4770179985287e-05
-3.89596964432066e-05
-1.9831048107608e-05
-4.09230940319453e-05
-1.7651275899779e-05
-4.1607951557805e-06
-1.58823719070076e-05
-1.99908629739345e-05
-1.25940447051233e-05
-3.59832199079705e-05
-1.07704638256487e-05
-2.68739156793475e-05
-4.17107797561431e-05
-1.0397163544209e-05
-2.55140028369273e-05
-2.45742942678786e-05
-1.36709350226958e-05
-3.38178233489422e-06
-4.58223745008556e-05
-2.35884014624802e-05
-2.49063200679986e-05
-3.80510793883609e-05
-9.12065277227936e-06
-1.2310657185363e-05
-2.70176346745273e-05
-2.91257082054238e-05
-4.32645528855172e-05
-1.78409107003588e-05
-2.4250227686977e-05
-3.37217812838296e-05
-3.79203494348399e-05
-1.90573464104511e-05
-2.68213414255703e-05
-2.27232406134996e-05
-2.82633517368733e-05
-3.322673101736e-05
-2.93369937353865e-05
-2.5675737589759e-05
-3.89723440481746e-05
-4.8866703051751e-05
-3.76211688948582e-05
-3.20167876242142e-05
-4.47258940283692e-05
-1.72181217077756e-05
-1.96224155766614e-05
-1.73410755362861e-05
-3.36071721832087e-05
-9.39018597139441e-06
-4.141552088968e-05
-2.47107781061294e-05
-3.73182781840871e-05
-3.97489150330538e-05
-1.92585707462742e-05
-3.49781189185072e-05
-2.84256722919236e-05
-1.40301354727852e-05
-3.51628974581855e-05
-1.34204328030762e-05
-3.03495303562948e-05
-2.06825403210172e-05
-1.79608404578213e-05
-2.74748248683265e-05
-1.48801483630678e-05
-9.07877690918713e-06
-2.44078337944746e-05
-2.80425292108801e-05
3.33356150422176e-06
-2.55253248223344e-05
-3.44345572759228e-05
-2.62959565221598e-05
-2.27063176982798e-05
-1.42379895658829e-05
-3.49981905511622e-05
-2.11960858997351e-05
1.70014892097418e-06
-1.73456700299999e-05
-4.07580906281696e-06
-1.66927107590359e-05
-1.59517313627722e-05
-3.15287173468419e-05
-2.89119228868798e-05
-1.84875735022001e-05
-2.61188012924276e-05
-5.16175485774688e-06
-2.83094740430108e-05
-2.08773248830694e-05
-3.68731434246997e-06
-2.46132122638544e-05
-2.2523848830473e-05
-4.12480736802955e-05
-3.20088709736228e-05
-5.49936037673825e-05
-3.67266098171516e-05
-1.99559753724339e-05
-3.44850160764247e-05
-1.53125597487343e-05
-3.68956957136712e-05
-2.22561807455735e-05
-9.37509336608899e-06
-1.54520491702441e-06
-1.96703559878409e-05
-3.49470453711934e-05
-1.42941042101397e-05
-2.7290385963398e-05
-1.67637393162481e-05
-1.66852760485429e-05
-2.74997800901123e-05
-3.35137606908373e-05
-4.20819382712155e-05
-2.45994906881828e-05
-3.55566686166981e-05
-1.34356153082149e-05
-1.14856642535892e-05
-2.72280706025595e-05
-1.66554713805913e-05
-3.29550822042525e-05
-1.4650916687065e-05
-2.83237899392599e-05
-3.32693998097535e-05
-2.33879348555866e-05
-9.66205640391107e-06
-2.11685472391008e-05
-2.00439852517697e-05
1.21271793304705e-06
-3.88556392488537e-05
-2.11963766473305e-05
-2.07047062269886e-05
-1.58944768184808e-05
-8.67724866711403e-06
-6.20799600898179e-06
-2.49711329114024e-05
-1.21744937457137e-05
-9.14606366848454e-07
-1.32850628286614e-05
-4.37524116458406e-05
-2.56737019193654e-05
-1.01021701152369e-06
-2.93800409149238e-05
-3.95818280156862e-05
-3.15372149571939e-05
-1.88737281155653e-05
-1.14883885970322e-05
-3.9141871946052e-06
-2.2384055759045e-05
-1.98051042178241e-05
-1.51877704859674e-05
-2.93683169594542e-05
-2.1043451932384e-05
-1.02754931365577e-05
-2.49729002211564e-05
-1.88882440400747e-05
-4.55827668498976e-05
-1.00525140091278e-05
-1.40089493937499e-05
-4.44002676765003e-06
-1.85030657530497e-05
-8.39811969898511e-06
-2.88209679350462e-05
-3.84421404233098e-05
-2.0452699154846e-05
-1.75439728174174e-05
-1.80180739766645e-05
-4.73964734214238e-07
-4.86848829970645e-05
4.98219397560012e-06
-4.16645305128356e-05
-1.6668691234582e-05
-1.92470950480578e-05
-4.08341574813935e-05
-8.8939730800141e-06
8.52788126821216e-06
-2.30450471937939e-05
-2.03823431303933e-05
-2.9362934150172e-05
-3.84932634946894e-05
-2.27555030157291e-05
-2.82684538201312e-05
-3.88105254968776e-05
-2.82541824974879e-05
-3.81492940493411e-05
-2.88082012223085e-05
-2.82538004216633e-05
-2.6052858554725e-05
-2.93252617962205e-05
-1.48710955692011e-05
-3.12593778270689e-05
-3.60942761113819e-05
-1.78384133471121e-06
-5.38471976655502e-05
-3.72267963954141e-05
-2.22093859192804e-05
-2.70064591619562e-05
-3.20484840817751e-05
-2.30339423947654e-05
8.59377927612694e-06
1.09572664564985e-05
-4.70114199876046e-06
-2.84187767561946e-06
-1.07721192584664e-05
-1.80969715754808e-05
-6.04714370412082e-06
-2.09610406431758e-05
-2.56812821046235e-05
-1.63126743797664e-05
-6.17992363853847e-06
-1.0502426294874e-05
-2.18423530498316e-05
-3.16367832802647e-05
-3.54824495917284e-05
-1.36692221480704e-05
-3.78904905156991e-05
-3.58672460332079e-05
-3.61718968258948e-05
-3.13702740802882e-05
-1.21645096811513e-05
-1.88359856196302e-05
-1.09807740319274e-05
-9.61475430378986e-06
-2.73416703899749e-05
-1.5039086563773e-05
-4.78961244694722e-05
-5.54227263100351e-05
-2.11211308592406e-05
-2.14292780082345e-05
-1.13976479224584e-05
9.05985470044268e-07
2.43707743592466e-06
-9.64450009496873e-06
-3.61252021263656e-05
-1.30428613511684e-05
-3.38655193194536e-05
-2.60646038240291e-05
-2.78860030104887e-05
-3.39040103148984e-05
-1.96441911406759e-05
-3.70459117951184e-05
-2.93431094902538e-05
-4.76117665921243e-05
4.48057217226679e-06
-3.10310925532939e-05
-3.18959033987409e-05
-1.4582359793879e-05
-1.71517561415463e-05
-2.18906972664669e-05
-4.70586500126653e-05
-2.39734154050495e-05
-3.02816020749473e-05
-4.22109402124321e-05
-3.1649774407299e-05
-5.32301188625113e-05
-5.19932375632319e-05
-1.88396090116011e-05
-3.05042877333056e-05
-1.26528160159353e-05
-2.09890089806258e-05
-3.27982378656793e-05
-1.65531297411991e-05
-1.90295957989304e-05
-3.00762514414738e-05
-9.41192110095284e-06
-4.20596303438465e-05
-3.05693408151996e-05
-1.95059777971441e-05
-3.77145399957978e-05
-2.16446141127413e-05
-4.09753282837487e-05
-2.95426946280454e-05
-5.89216541009298e-06
-1.0300844665807e-05
-2.05749660105442e-05
-3.52877444464879e-05
-2.56470407354515e-05
-3.9522609325171e-05
-3.80995842523598e-05
-2.23199235202021e-05
-5.81249273298488e-06
-2.03999867022844e-05
-2.35204790508825e-05
-2.92372593994983e-05
-2.81144548752551e-05
-2.16968028714325e-05
-1.15179553982332e-05
-2.61081125249894e-05
-1.28861505482992e-05
-3.68815680558974e-06
-9.21556510798621e-06
-2.03248918604604e-05
-4.29121257575331e-05
-2.40232434157411e-05
2.95602256934322e-06
-3.11905714834346e-05
-2.57515615157508e-05
-3.49621234147497e-05
-4.78503988905974e-05
-2.08596976693602e-05
-9.82900612362305e-06
-3.01060987634849e-05
-2.67669114788224e-06
3.37562851663071e-06
-3.0502448639892e-05
-2.36661768158341e-05
7.09860224947125e-06
-3.07683776190985e-06
-4.27689450655315e-05
-1.22717719663338e-05
-1.54039954300308e-05
-9.81654193856123e-06
-1.37165057869347e-05
-2.24389118088418e-05
-1.76190237258167e-05
-4.12121743022607e-05
-1.92029851953457e-05
-2.76363793120085e-05
-4.34928207921192e-05
-2.48903068668759e-05
-1.24703615809848e-05
-3.25655526768886e-05
-2.94351221618518e-05
-7.91017354931087e-07
-1.18862173402383e-05
-2.6098376879741e-05
-3.19883459314041e-05
-2.13839106885624e-05
-2.60030132794463e-05
-3.07269513129029e-05
-1.87478658696125e-05
-4.60482931637039e-05
-2.23639773895289e-05
-6.35869087397225e-06
-4.65058985281665e-05
-1.11797402193289e-05
-3.24010680902894e-05
-3.41330961432214e-05
-3.56687485745635e-05
-5.3869800972561e-05
-2.38935695647816e-05
-2.58378092971227e-05
-2.41286099056053e-05
-3.270776600052e-05
-2.1972101354053e-05
-3.79819016034097e-05
-2.8128431949554e-05
-2.54673748379102e-05
9.74892276493282e-06
-2.73348850721419e-05
-3.30153601110615e-05
-4.35909838764438e-05
-2.40045396532313e-06
-2.26474854158836e-05
-1.9527711956154e-05
-1.91780695566397e-05
-2.24793892054777e-05
-7.84340310552282e-06
-2.67028181355589e-05
-5.06417133800377e-05
-4.26102823988357e-08
-3.30817561132099e-05
-4.90388486173713e-06
-3.29743787658464e-05
-2.29229496758157e-05
-7.06854449975551e-07
-2.47619355563207e-05
-1.9637354125969e-05
-2.25683555675111e-05
-4.1906374233212e-05
-3.03619514605623e-05
-4.34314249318736e-05
-1.87003717238355e-05
-1.99002310763643e-05
8.10833566145643e-06
-2.49892885204766e-05
-2.24417106181246e-05
-1.87073200692745e-05
-1.75621552791152e-05
-3.12616126781081e-05
-2.52330347770864e-05
-1.67829014895357e-05
-2.24720529327321e-06
-2.6936500463801e-05
-8.30760356237442e-06
-1.48552883381846e-05
-1.97785976962868e-05
-1.31393968196448e-05
-3.12279863858466e-05
-3.92620920514846e-05
-3.18363958291038e-05
-3.49268121984124e-05
-2.6424782127417e-05
-2.71966855432541e-05
-3.88412498993564e-05
2.44751241466339e-07
-9.857650230091e-06
-3.42277933367408e-05
-2.63996260676815e-05
-4.47967919233022e-05
-1.03637785618243e-06
-2.77531569975653e-05
-2.67001263356975e-05
-1.00720003946378e-05
-2.62620400119154e-05
-1.81355418840503e-05
-2.31720562888256e-05
-2.95844282827332e-05
-2.33718477587244e-06
-1.49804154288888e-05
-2.61248737572566e-05
-1.9548443939236e-05
-2.80946870700233e-05
-2.76023248842899e-05
-2.13707424115102e-05
-2.3153430329996e-05
-2.63268267101477e-05
-3.21909714633356e-05
-1.42374521295045e-05
-4.65141355653197e-05
-1.70480833815493e-05
-1.75262686814189e-05
-1.96569788962256e-05
-3.50056984429434e-05
-1.08280328628632e-05
-1.96649874538204e-05
-3.00938734792884e-05
-3.23824968798884e-06
-1.15013741149553e-05
-1.54448918194193e-05
-1.74302953239313e-05
-3.8257185223853e-05
-2.01160546329813e-05
-2.28618279323085e-05
-4.73969245322096e-06
-1.78749601769646e-05
-2.50197468238928e-05
-9.04500696199167e-06
-1.42601517516891e-05
-4.80872590527176e-06
-8.22897984642206e-06
-1.47673404775815e-05
-2.07594037782908e-05
-2.49781741509487e-05
-2.50253312395191e-05
-2.15304370529902e-05
-2.21154583806898e-05
-2.04028585969555e-05
-2.7091917694111e-05
9.17010668815048e-06
-2.41934185344357e-05
-1.29975386757145e-05
-6.63455496879791e-06
-7.98943315005655e-06
-2.44275715981179e-05
-2.42377203192472e-05
-2.74488752970063e-05
-2.50816251879272e-05
-7.65325066831101e-06
-2.85545781938181e-05
-1.00629330583674e-05
-1.00480485860507e-05
-2.21209646719752e-05
-3.3356509894473e-05
-3.46840995871984e-05
-4.15070843782822e-05
-6.59721861158772e-06
-3.6109717632115e-05
-1.53749185805375e-05
-3.09973113047791e-05
-9.69752199445781e-06
-1.72437488233073e-06
-2.1731451369987e-05
7.68659898195925e-07
-2.62136873696153e-05
-2.15071013029792e-05
-2.45517242080351e-05
-7.85180157686505e-06
-1.50728958862962e-05
-1.88172105599931e-05
-4.73396253133734e-06
-1.60843143719802e-05
-2.56071882884707e-05
-1.50847372356883e-06
-2.5452789371658e-05
-1.54147666709008e-05
-1.74233894634443e-05
-1.7211428002999e-05
-2.59514465856965e-05
-3.92058254829898e-05
-2.42173496197988e-05
-2.24673143083024e-05
-3.02857881712296e-05
-2.42472852616564e-05
-2.98890696082359e-05
-2.818057853539e-05
-2.42143719938204e-05
-1.45637846052042e-05
-2.96952692422799e-05
-3.64389234444413e-05
-1.277067787579e-05
-2.18588277076251e-05
-1.57761627801442e-05
-3.20558368085278e-05
-3.34391686245512e-05
-1.01110966592089e-05
-1.39101651252177e-05
-1.40517507003639e-05
-1.37800049488478e-05
-2.21224644601726e-05
-2.68789024330995e-05
-2.28702387446926e-05
-4.01333881514095e-05
-1.27853384753936e-05
-6.29435023059134e-06
-8.58799586751537e-07
-1.86800315439978e-05
-7.01241571963249e-06
-2.24058838242368e-05
-9.67146067182582e-06
-2.54446538835914e-06
-2.39837984919012e-05
-3.86665328588394e-05
-2.51800087522682e-05
-3.51399868125928e-05
1.41414524501666e-06
-1.06553079035017e-06
-2.40942088840088e-05
-1.36885033350264e-05
-2.44247772242934e-05
-1.7128425233708e-05
-4.17742888725433e-06
-2.56268978756085e-05
-1.72788073634249e-05
-2.89418307918243e-05
-1.10202186961234e-05
-6.13831057001853e-06
-2.41151894452389e-05
-2.64306018810888e-05
-2.43653516996916e-05
-2.9898161270599e-05
-2.83277031418244e-05
-4.40480037358452e-06
-3.05711320232222e-05
-2.62768531944411e-05
-2.10695752232272e-05
-1.75715338633422e-05
-2.91932812719964e-05
-1.54869653697208e-05
-2.4496171586757e-06
-2.13023252587529e-05
-2.56839613072643e-05
-4.42533487716658e-05
-3.03519085426595e-05
3.28025438878367e-06
-2.98032490111082e-05
-2.07008595800402e-05
-3.05596898055665e-05
-4.8503822801859e-06
-2.09214880514637e-05
-2.92554677177137e-05
-7.76163850108876e-06
-3.26894635606745e-05
-2.31493365761963e-05
-3.83651857688993e-05
-2.95073002876261e-05
-4.33402904767627e-05
-2.32330555690821e-05
-1.61319827191969e-05
-1.06283334989635e-05
-2.52132454145988e-05
-1.93213699973421e-05
-1.05358870130967e-05
-1.97055567514792e-05
-2.91499712113131e-05
-3.05224317984926e-05
-3.02269945616921e-05
-1.80918960930821e-05
-2.36982300826909e-05
-2.18208816860723e-05
-6.76424150964562e-06
-3.53608948844775e-06
-2.49660499053489e-05
-3.35816459130644e-05
-3.74677238696624e-06
-6.37075912227317e-06
-2.77082539642998e-05
-1.24002069139409e-05
-1.10370740781952e-05
-1.43255157500678e-05
8.04266734784878e-06
-3.79102902352162e-05
-3.34718479418194e-05
-2.70257752682634e-05
-2.94553390510579e-05
-3.24922620123846e-05
-2.94858632252094e-05
-2.42166262227609e-05
-2.02751063289548e-05
-2.60438329126406e-05
-4.17355284865736e-06
-2.55821674153192e-05
8.35439454151993e-06
-2.22917949442516e-06
-6.91777402324365e-06
-1.31295711824359e-05
-2.37439268610167e-05
-1.30771401407029e-06
1.4624658040713e-06
-2.92256710642452e-05
-1.21501246600821e-05
-2.23051647450991e-06
-1.84317677752604e-05
-2.68175685548385e-05
-2.32811936558852e-05
-4.07099385882114e-05
-2.33185837379401e-05
-2.60413694651213e-05
-2.66488951867981e-05
-2.49997092117289e-05
-9.54314849764158e-06
-2.81701744544043e-05
-1.58053605573794e-05
4.11196820743577e-06
-1.04850979396303e-05
-2.1339399454787e-05
-1.25640195600835e-05
-1.10640544227872e-05
-1.79175859245936e-05
-3.04760923838575e-05
-1.86586691844744e-05
-2.24038331209638e-05
-2.98459100619241e-05
-8.77313127138e-06
-1.8341983760727e-05
-1.45255932599111e-05
-2.45354923414617e-05
-4.29793424304189e-05
-1.90248050499075e-05
-3.64725268824164e-05
-9.76762355202587e-06
-1.34621659574782e-05
-3.73474843899422e-05
-3.3809732309216e-05
-5.02115205638676e-06
-1.80146837265048e-05
-2.98617248494079e-05
-2.48358427735011e-05
-4.33533911943371e-06
-3.96322541832217e-05
-1.01099265098863e-05
-3.19191525869263e-05
-2.40767402113397e-06
-7.6373336757252e-07
-4.49389516207011e-05
-4.6901333372257e-05
-8.15389184745942e-06
-2.08714359472646e-05
-7.94932246450868e-06
-2.61399524522432e-05
-3.62388945924963e-05
-7.28655884970125e-06
-1.65401539195019e-05
-2.15893493549255e-05
-2.18754025357457e-05
-1.77983828818348e-05
-1.20171663467136e-05
-3.73494974785351e-06
-1.93895821436185e-06
-4.4103092234652e-06
-3.09074693390504e-05
-3.94468908824334e-05
-2.81903600354745e-05
-1.80409989508581e-05
-9.15640824365779e-06
6.60228248095232e-06
-6.69427146748869e-06
-2.52112335302119e-05
-1.85143407133735e-05
-4.61161890260833e-05
-3.97417121705244e-05
-7.21045315120121e-06
-2.35905062723051e-05
-2.92135423246325e-05
-3.9941898256655e-05
-8.66802104951465e-06
-2.32818439548617e-05
-6.11768759104172e-06
-1.36634148399415e-05
-1.27571536416243e-05
-2.53901759013838e-05
-4.29298261333647e-05
-1.02189009656287e-05
-7.11066823916109e-06
-2.3712752248341e-05
-3.79047484398303e-05
-3.81428672618033e-05
-4.82348946823696e-06
-3.10947849352288e-05
-2.67838228719537e-05
-9.12288920163141e-06
1.20525980457942e-05
-2.40238572588451e-05
-4.08589864394072e-05
-5.03526140585924e-06
-3.33389171122129e-05
-6.53752824792058e-06
-2.57273061451869e-05
-1.1304224212642e-05
-3.04974009627216e-05
-2.46942099239257e-05
-8.11210869543048e-06
-6.24031647755538e-06
-2.02841171804255e-05
-2.83324678803677e-05
-3.73481929591544e-05
-8.75261609372964e-06
-2.46519189608729e-05
-1.06612457921791e-05
-1.88093216517756e-05
1.04850204106997e-05
-1.27981322560263e-05
-2.33310812137021e-05
-2.19760908319067e-05
-2.66508852524615e-05
-1.68921464098574e-05
-3.71763401325006e-05
-3.42838563111202e-05
-3.96238055456169e-05
-1.13380665919719e-06
-3.75551416968975e-05
-3.06787079408192e-05
5.26120400200664e-06
-1.94592680475434e-05
-2.57798012113917e-05
-6.71608964788598e-06
-3.46778946322344e-05
-2.87097689985283e-05
-1.47919997211802e-05
-3.82757380876832e-05
-1.25793463418676e-05
-4.78032020576589e-05
4.00429011978881e-06
1.48498422449488e-06
-4.0972993272719e-05
-2.70607558499141e-05
-1.97361645753557e-05
-1.98919561804564e-05
-2.35597054405839e-05
-2.44073944694793e-05
1.90503068943468e-06
-4.24357743104358e-05
-7.89809519578742e-06
-2.04747862804485e-05
-1.69285364886822e-05
-4.14013202131171e-05
-3.35329101641087e-06
-4.15892928762649e-05
-3.15503235115321e-05
-2.85047117905651e-05
-2.16878433998995e-05
-1.08912461197872e-05
-7.3407875936965e-06
-3.37024155869609e-05
-1.76012918152671e-05
-2.61959280587391e-05
-1.37119119070832e-05
-1.27935839513603e-05
-2.10833823695507e-05
-1.36845269105329e-05
-2.80354631447594e-05
-2.23832799404834e-05
-7.53134425345524e-06
-3.32400569996673e-05
-6.65132027798432e-06
-3.10165007962122e-05
-4.09812731309584e-05
-9.28003641204431e-06
-2.34735482678574e-06
-2.16281706736655e-05
-3.27243556404382e-05
-2.00360818706062e-05
-2.33754894322403e-05
-2.24596624711881e-05
-2.13778458549162e-05
-1.38320901175269e-05
-2.56619810516369e-05
-2.74960078869989e-05
-9.17829324448298e-06
-1.12673274261031e-05
4.20404491309501e-06
1.79212101565204e-05
-1.43554446604264e-05
-1.51061768560216e-05
-4.77612779128914e-06
-1.93872558286775e-05
-1.29846202307083e-05
-2.76577906405654e-05
-6.70479833174509e-06
-2.4811686350218e-05
-1.64715344357858e-05
-3.10317064635886e-05
-2.9666640992146e-05
-2.02595015883365e-05
-3.38982874799405e-05
-1.86971401287697e-05
-1.36543798613193e-05
-3.2105488941782e-05
-5.10387447857018e-06
-3.28876026843094e-05
-2.50496112302065e-05
-2.28918345445349e-05
-2.12164325760219e-05
-2.51455621856337e-05
-1.6654990457242e-05
5.09578072950093e-06
-1.43370790391513e-05
-1.15367869668612e-05
-2.87005100137464e-05
-2.528303479872e-05
-1.69437930633567e-05
-2.2281458864593e-05
-2.99128295409848e-05
-1.61643317906203e-05
-1.64703458863138e-05
-1.28088416759725e-05
-9.27257724452532e-06
-7.24338537584121e-06
-2.20442487352921e-05
-3.28393466946328e-05
1.79580778134901e-06
-1.34856128841547e-05
-1.47139900921154e-05
-1.93634802743755e-05
-3.94678571341543e-05
-2.63633574613191e-05
-1.52832772039001e-05
-2.77153872289349e-05
-3.60308512208297e-05
-2.3585142696787e-05
-2.73975914401715e-05
-7.05107864630517e-06
4.90286011192204e-06
-3.60791508892632e-05
1.79815560180361e-06
-1.48118298016584e-05
8.49853952327418e-06
-8.4492331284082e-06
-1.07849937800717e-05
-2.06748323003564e-05
-3.1246944635542e-05
-1.09915416930915e-05
-1.86803402394505e-05
-3.17309643961756e-05
-2.83567327507245e-05
-2.05611166026548e-05
-5.28287253561422e-05
-2.74566015231543e-05
-1.64200932432279e-05
-2.3390669484146e-05
-2.25728901449504e-05
-2.38183896499378e-05
-2.92225953323736e-05
-2.03548933308285e-05
-1.7820586870993e-05
-3.40645080707734e-05
-1.55402466316334e-05
-4.23728250875151e-06
-2.74965081003106e-05
-1.8151976851904e-05
-2.42421017487098e-05
-2.25953038125732e-05
-2.11208395822969e-05
-2.50250274915178e-05
-4.15300702120792e-05
-2.68803530805752e-05
-1.20814610384901e-05
-3.30547611647344e-05
-2.4269764875931e-05
-1.66607758826388e-05
-1.99053134132325e-05
-2.98923855838965e-05
-2.15667191859608e-05
-2.71477488613561e-05
-6.18034084936487e-06
-1.70453543270023e-05
-3.48527488129562e-05
-1.40404115766018e-05
-2.59393551837998e-05
-2.10536082577741e-05
-2.19650767616827e-05
-1.89212683630224e-06
-1.40387831259261e-05
-3.27777460895993e-05
-4.09266268697004e-06
-2.70173181205769e-05
-2.24050872288215e-05
-1.14672643029183e-05
-1.25052020090115e-05
-1.681136391716e-05
-8.13171480962531e-06
-2.83167185785142e-05
-2.973963572559e-05
-1.20985084148458e-05
-3.38556747897491e-05
-3.03993350166381e-05
4.24993496383033e-07
-6.72337923684069e-06
-6.52695576022395e-06
-3.0744116760186e-05
-2.55044779469083e-05
-2.28593371600153e-05
-9.93359673782588e-06
-2.94513021538595e-05
-3.53858963406452e-05
-1.78626895514316e-05
-1.87209349234552e-05
-1.62042157641342e-05
-6.0606527073108e-06
1.11514192690685e-06
-3.51220118114682e-05
-1.14706530235722e-05
-2.11193172401173e-05
-2.80981532748533e-05
-3.87080913849109e-06
-4.5747530886241e-05
-1.2645003557823e-05
-1.33744658975278e-05
-1.04769438866844e-05
-3.45460614849662e-05
-3.04179503649049e-05
-9.88279191275807e-06
-8.03621294927836e-06
-2.2895906764838e-05
-2.81972146728242e-05
3.09607096667188e-06
-3.90725982235851e-05
-1.96794200441696e-05
-1.09156460524136e-05
-3.02622504803886e-05
-2.47182569018814e-05
-2.21858889739452e-05
-1.46271796510911e-05
-2.70368472086686e-05
-1.631789972423e-05
-1.50260338632688e-05
-1.1558662177923e-05
-1.30412952974454e-05
-1.89835555139194e-05
-1.30745115572899e-05
-1.06493404336678e-05
-3.30475982089139e-05
-2.26560204448257e-05
-2.80934387213435e-05
-1.90359446848616e-05
-1.4856054412184e-05
4.47417630861704e-06
-3.39329118868568e-05
-3.05516149153013e-05
-2.28967385636463e-05
-2.39149528671001e-05
-9.49229836416857e-07
-2.46157423443395e-05
-2.53124035585271e-05
-3.52670348572815e-05
-2.66963248956863e-05
-1.52009347775005e-05
-2.11313753268869e-05
-2.94974508407422e-05
-1.40656949035753e-05
-1.62839685464691e-05
-1.04768883583844e-05
-1.6409318057273e-05
-1.13076323839945e-05
-2.12536917102524e-05
-2.57739147606766e-05
-2.81145917848508e-05
-2.78114250144409e-05
-1.66986492378462e-05
-1.78600936004512e-05
-4.19148218407366e-05
-5.41177204039683e-05
-2.66544129803205e-05
-1.8751038159305e-05
-1.41582844267976e-05
-3.83249300272964e-05
-1.50877235831304e-05
-7.13528673591813e-06
-1.52256764266222e-05
-3.42398280752053e-05
-2.99929528936765e-05
-2.08304856800137e-05
-1.20340170192796e-05
-1.71771413994446e-05
7.72413077201549e-06
-1.07240450755044e-05
-3.09457209210823e-05
-3.78358059346052e-05
-2.87388722208698e-05
-3.01044945021674e-05
-3.56126916918891e-05
-2.07518553959986e-05
-3.24355937802479e-05
-3.26435338681952e-05
-4.46226952271282e-06
-2.89074647087075e-05
-1.65338297516777e-05
-1.67765858051499e-05
-6.19902569505705e-06
-1.9928286923606e-05
-2.56717849922682e-05
9.19967778239799e-07
-7.8139364321009e-06
-6.53354844006575e-06
-3.24141514121839e-05
-1.08482949611271e-05
-1.07141798328707e-06
-4.40169747758049e-06
-2.23988131224181e-05
1.70402453925044e-05
6.3904260172895e-06
-2.2334711164746e-05
-2.222710855173e-05
-3.38957828902103e-05
-1.48201105272641e-05
-1.0140367373118e-05
-3.24518919320016e-05
-5.48300584129467e-06
-1.1487891543593e-05
-2.64634064311769e-05
-3.14972362049326e-05
-3.41408840928663e-05
-3.48309885172986e-05
-1.0726473635492e-05
-4.58556022722309e-05
-9.66961182971698e-06
-9.50263991836795e-06
-2.60109111277872e-05
-2.58131136440135e-06
-6.72034640190971e-06
-7.64220429852688e-06
-9.53197563939567e-06
-1.28109853357208e-05
-1.13508375413279e-05
-7.99715176998287e-06
-3.39190618648859e-05
-2.63855144835139e-05
-3.15536657881069e-05
-7.96937218089905e-06
-4.04157477221902e-05
-4.01575188598479e-05
-3.58833703618429e-05
-2.71662267105108e-05
-2.50667270755427e-06
-4.58918682538571e-05
-1.09953941607548e-05
-1.77194434730928e-05
-3.868464685302e-05
-2.95834478150572e-05
-1.69551545294136e-05
-2.64615693237551e-05
-4.92796264736245e-06
1.16174843122794e-06
1.01566442649841e-06
1.31453671237383e-05
-4.8810885043649e-06
-1.0551469300777e-05
-1.14319004127841e-05
-3.03686484046169e-05
-4.03316956198965e-05
-1.51161287566841e-05
-1.91643673069818e-05
-3.04582509986323e-05
-2.09746080695508e-05
-1.89155417804609e-05
-1.27442610618999e-05
-1.91147585328046e-05
-3.15827348461522e-05
-1.19959974238976e-05
-3.78841196230532e-05
-1.67562233837238e-05
8.61655399069391e-08
-3.1412595061652e-05
-3.03491044251533e-05
-9.51941006966415e-06
-8.02262976413196e-06
4.32265500045284e-06
-2.0924073312257e-05
-3.25729166702991e-05
3.58384646684466e-06
-2.30163998263412e-05
-3.4191469667536e-05
-6.39101833203054e-06
5.53459161941907e-06
-1.2478739122578e-06
-1.60304517240245e-05
-1.60635819543956e-05
-3.32357735752232e-05
-4.12188291346177e-05
-1.70809058357614e-05
-1.34128220738246e-05
-2.27430653164487e-05
3.94045892379645e-07
-2.66787598759282e-05
-1.44717551328319e-05
-3.90834622532563e-05
-1.45269620374916e-05
-1.31245693180351e-05
-1.42746931939139e-05
-4.34621800021542e-05
-1.54282823843326e-05
-2.3789840961338e-05
-1.30770415651165e-05
-2.20462038243897e-05
-1.64924784841025e-05
-2.31943178322011e-05
-3.84409377016629e-05
-3.28375874992977e-05
-6.66316584010189e-06
-2.86346486711882e-05
-2.22269311656575e-05
-1.85759910326243e-05
-1.36253949530682e-05
-5.4896750835885e-06
-2.12211347894014e-05
-1.19628467436574e-05
-3.36304037223619e-05
-1.01645281324946e-05
-3.21932151222666e-05
-4.1813988941692e-05
-3.34868052185579e-05
-1.30844938045771e-05
-3.5157676889405e-05
-3.03354323753719e-05
-9.93525466301183e-06
-1.14786727279294e-05
-2.77522067994355e-05
-4.07915485375195e-05
-4.54632197630252e-05
5.7461968119105e-06
-2.45471896107342e-05
-2.44115713638531e-05
-1.92422237066867e-05
6.89455645732378e-06
-1.93114181519728e-05
-2.72684476000138e-05
2.32870383712162e-06
-1.99524431622281e-05
-3.6960270081387e-05
-3.63840908618159e-05
-2.40215442362129e-05
-4.36370289223352e-05
-2.11190685212142e-05
-5.33174163467385e-06
-6.50843433598619e-06
-3.20694019772509e-05
-1.33141534679901e-05
2.80142626402903e-06
-1.59251022834361e-05
-3.50583704872282e-05
-4.02220290606031e-05
-3.69868753429991e-05
-3.15925922237819e-05
-2.30342063440898e-05
-3.31126977810787e-05
-7.05320099430404e-06
-2.45265955592163e-05
-2.71327655543613e-05
-5.18088730069512e-06
-1.91435416394291e-05
-1.74641710934271e-05
8.74105570966037e-06
-2.99363154703946e-05
-2.62119942689566e-05
-1.06776765954992e-05
-2.96446781730783e-05
-7.29656835233053e-06
-2.00954837646991e-05
-2.90858246677915e-05
-1.3499990658009e-06
2.09415808473324e-06
-4.65783349395691e-05
-1.69925325407256e-05
-9.65372319634872e-06
-2.97956213995501e-05
-1.33605725087642e-05
-1.25244447418396e-05
-4.09559432318651e-05
-2.95286370197962e-05
-1.26099948702818e-05
-1.09979355530212e-05
-2.64560230863432e-05
-4.99294356946893e-06
-1.99151510619849e-05
-7.46999327702607e-06
-6.79232923343389e-06
-2.04836976165672e-05
-8.07465180671884e-06
-1.21723384973171e-05
2.5086817555208e-06
-5.02573834346109e-06
-1.4144794368774e-05
-3.31750889766509e-05
-3.06960876067104e-05
-8.86138516969928e-06
-3.7465013810721e-05
-1.06030959164276e-05
-2.86266175134672e-05
-1.28540508679042e-05
-6.12230993580383e-06
-4.29012393509712e-06
-2.62010026222616e-05
-1.85868471026624e-05
-1.04981040903202e-05
-4.59886690423855e-05
-2.71905749469638e-05
-1.23843264584008e-05
-2.02189185912595e-05
-3.07457874633157e-05
-3.79894202541448e-05
-3.09351316217751e-05
-3.07810858598687e-05
-1.1546120010778e-05
-2.88552351030431e-06
-5.69785918195639e-06
-4.46375781277503e-05
-1.1444891187373e-05
-1.52131561646734e-05
-8.40453317000662e-06
-3.24430078930858e-05
-1.6625379577456e-05
-3.64676761400374e-05
-2.75119061240373e-05
-1.89308522523331e-05
4.96459786685221e-06
-1.43713505746793e-05
-2.97758106654757e-05
-2.27017477680439e-05
-2.64076116351521e-05
-3.79171556085919e-05
-1.56381114164971e-05
-1.85523446270908e-05
-1.07840987797607e-05
-3.56318125616731e-05
-1.65322002460762e-05
-6.05173346862766e-06
-4.25553940248639e-05
-1.55783778681532e-05
-6.62144297341275e-06
-1.89726239816824e-05
-1.08526309778487e-05
-2.65434950539425e-05
-2.45139885580993e-05
-7.04060057948289e-06
-2.38601618630639e-05
-9.72500636849774e-06
3.63824055957774e-06
-1.12647199984013e-05
-2.91058485067923e-06
-3.03900292162865e-05
-2.462087643188e-05
-3.7961536507808e-05
-2.81716923187068e-05
-3.00078054369186e-05
-1.08227321089335e-05
-2.37172396787879e-05
1.05962442120452e-05
-3.2218160802909e-05
-1.61390864498479e-05
-4.15646942097782e-05
-6.92017014859865e-06
-1.50116529822846e-05
-1.38543371055445e-05
-2.93755560229727e-05
-2.19874770738376e-05
-1.40218401739616e-05
-3.71592415811339e-05
-3.581529443221e-06
-2.40874489238923e-05
-3.12428066817204e-05
-7.11605481001437e-06
-2.18379415184298e-05
-3.20538243276614e-05
1.62434584472422e-06
-1.60982887799462e-05
-3.25821792658583e-05
-4.78267541595783e-05
-5.23924253325988e-05
-2.52990844831349e-05
-2.41765784010336e-05
-6.17399383471827e-05
-4.23470448342931e-05
-3.96723839176982e-05
-1.18926699403651e-05
-3.7554649306042e-05
-5.33486383032896e-06
-2.40105075569886e-05
-2.77391341138153e-06
-2.61834426593269e-05
-3.72270423221869e-05
-3.36634006875163e-05
-2.28125427734123e-05
-1.56769578069655e-05
-4.64445633462101e-06
-1.67578668891569e-05
-1.84612498114849e-05
-1.34214536010657e-05
-3.52702999045766e-05
-3.77806884947005e-05
-1.91633715435941e-05
-3.61832614488962e-05
-1.03164284478757e-05
-2.28302647518324e-05
1.07759844633294e-05
-1.36173149815837e-05
-3.95859208585029e-05
-3.93192361472846e-06
7.12854155098929e-06
-1.01671008247046e-05
-1.79271687127783e-05
3.04523955083637e-06
-4.59802142922151e-06
-8.87820144635482e-06
4.82962850028302e-06
-1.70842529198542e-06
-3.49693552670931e-05
-1.57054455020092e-05
-6.21343899227731e-05
-3.58089303369421e-05
-2.75185845305979e-05
-1.12737711953003e-05
-2.99143603048901e-05
-2.2558414105648e-05
-2.45465306962023e-05
-1.51525914592838e-05
-1.86621339220858e-06
-3.1138205189622e-05
-1.20474193703167e-05
-3.65097040033702e-05
-1.83137812217096e-05
-1.62731645084068e-05
-3.60080670308676e-05
-2.58968938290001e-05
-1.16584054211239e-05
-2.5395989984875e-05
-1.60824736545074e-05
1.02397697288482e-05
-1.81933606095064e-05
-8.95851006068098e-06
-4.09719518935871e-05
1.22816669057844e-05
-1.19569900369239e-05
-2.29600647928454e-05
-2.34850375130188e-05
-1.89895173898187e-05
-2.27812645199517e-05
-1.447160759376e-05
-2.13218940763762e-05
-2.02663153141625e-06
-3.88797619111357e-05
-1.58492561006427e-05
-2.99459906491579e-05
-1.3364742699038e-05
-3.56503061496203e-05
-2.23239311086131e-05
-3.44362173208469e-05
-2.79920692946343e-06
-1.35729730665312e-05
-2.92138057239538e-05
-3.8860177484985e-05
-7.88144861616364e-06
5.43652544896919e-06
-2.00814449922597e-05
-1.54034078042307e-05
-1.75630803270129e-05
-2.67624845585367e-06
-3.83888855171048e-06
-3.18168707215469e-05
-3.21572295894791e-05
-3.1204354888168e-05
-2.71586462167045e-05
-2.14455649473418e-05
-3.48276177649827e-05
-4.35550264804217e-05
-2.0515943515457e-05
-2.33060674024637e-05
-2.75906390533296e-05
-2.15866225753234e-05
-3.90461433088777e-06
-1.12780296093898e-05
-3.87668788257418e-06
-2.89962209164211e-05
-2.6545723419684e-05
-2.49923249358276e-05
-1.42501239885449e-05
-1.88995718505466e-05
-3.67702988152652e-05
-1.30641159494798e-05
-2.80537052908165e-05
-2.87417874182289e-05
-3.01750908318099e-05
-2.01409246923764e-05
-2.18296244000831e-05
-3.08291646094108e-06
-1.39797267570278e-05
-2.04546098912279e-05
-7.33462095547987e-06
-3.9041969469283e-05
-3.76646467351637e-05
-2.89144244284876e-05
-2.76958040174581e-05
6.06173132309003e-06
-5.00509824543076e-06
-7.62879776567279e-06
-3.31798525368375e-05
-2.76280614720608e-05
-1.50771924476018e-05
-4.69169856282956e-05
-1.12144024678973e-05
-4.48276955956766e-05
-1.46878097211737e-05
-4.31282966804618e-06
-2.81631340873512e-05
-5.89460780957547e-06
-1.52898536348008e-05
-3.18616811229041e-05
-1.12699207866775e-05
-6.39872360664719e-06
-8.38036100584257e-07
-3.44150445977223e-05
-2.71369715244912e-05
-1.82823021436479e-05
-1.10766717272361e-05
-3.44695369265042e-05
-2.82163686046297e-05
-3.60298554427869e-05
-1.60150947377415e-05
-1.76328599526614e-05
-7.29076648498595e-06
-2.32179086344759e-05
2.37941135537918e-06
-2.46284244254785e-05
-2.1287185178483e-05
-1.29740390480548e-05
-8.57297161420975e-06
-1.41815613533023e-05
-1.88765720532683e-05
-1.53377018646793e-05
-1.21347604647682e-05
-4.47913787610896e-05
-2.3423776026637e-05
-1.23256132623709e-05
-3.60427873447814e-05
-5.57020954107187e-06
-6.37950939526058e-06
-2.94086497420866e-05
-9.56143835450809e-06
-3.30105655958304e-05
-1.28208160034907e-05
-9.17010360967092e-06
-2.48801725272076e-05
-1.77117578253375e-05
-3.58046793578644e-05
-2.87707456561431e-05
-2.39114504659697e-05
-3.29859408180682e-05
-2.18766134036267e-05
-2.72628354224459e-05
-2.22235188342676e-05
4.45610231558595e-06
-2.83965262727231e-05
-1.2397294453564e-05
-1.54524916434571e-05
-1.87028571811646e-05
-2.13311569404288e-05
-5.12239878012788e-06
-1.35940099999442e-05
-1.11898486387157e-05
-1.23313803823132e-05
-4.10367030342903e-06
-1.22226873063763e-05
-2.02620739067949e-05
-2.9752840198616e-05
-4.34575700760782e-06
-2.15065915687258e-05
-2.81568122748923e-05
-2.85634978431451e-05
-3.20694310688106e-05
-9.73440361022524e-06
-1.94463943483159e-05
-2.45439530984118e-05
-1.66533434842662e-05
-2.21779442307301e-05
-2.77988368591156e-05
9.89682666071205e-06
-9.60041538203533e-06
-3.454284568483e-05
-1.73502996315757e-05
2.79161191760038e-06
-1.41656632253128e-06
-3.89908507186388e-05
-1.04570490298741e-05
-2.19192503257965e-05
-4.50538560850328e-05
-3.15790587115468e-05
-8.4748847813688e-06
-7.42796330831513e-06
-4.60525601328116e-06
2.13396557003405e-06
-3.13983286262667e-05
-2.4053490316459e-05
-3.10868363490976e-05
-2.48592668119879e-05
-3.66967468192641e-05
-1.13177672138759e-05
-2.70560000281681e-05
-1.79472425443479e-05
-2.61830085462908e-05
-3.03746081710395e-05
-4.22611568083799e-05
-2.53285147255551e-05
-1.61570464369988e-05
9.14017954059763e-06
4.85277575123106e-06
-2.32970961517606e-05
-2.44881960020225e-05
-1.51294105151668e-05
-1.13389073959285e-05
-1.83926665420441e-05
-1.1830086145588e-05
-4.61872092411342e-05
-2.19650817869984e-05
-3.13528568350053e-05
-4.00283377933579e-05
-2.06583936699352e-05
-1.15083879600328e-05
-6.71107343481348e-06
-1.45242627508074e-05
-2.85503905385643e-05
1.77062319922666e-06
-3.54971800486921e-05
-2.09940265668369e-05
-2.94414061854253e-05
-2.95700664228252e-05
-2.66704122166139e-05
-1.07279871301658e-06
-2.08874724045045e-05
-1.84226232931064e-05
-4.14780659450263e-05
-5.02777709063939e-06
-9.77666041639933e-06
-2.88548230072462e-05
-3.82807484704432e-05
-2.15597185678123e-05
-2.53026912103473e-05
-4.70627446390609e-06
-1.24096382323144e-05
-2.20850017197659e-05
-2.21727612744886e-05
-2.8145509554786e-05
-3.03279844084485e-06
-1.42489733985413e-05
-3.24491000689652e-05
-2.34815962142475e-05
-1.71273256563054e-05
-3.22756604276865e-05
-1.91074771470269e-05
6.97484084460107e-06
-1.84232542829144e-05
-6.50055580776603e-06
-2.16819477910537e-05
-1.31246299895211e-05
-1.48073141774415e-05
-2.36560844233558e-05
-9.08017506040016e-06
-2.69797774141286e-05
-1.1189470903582e-05
-1.71702998503477e-05
-6.3730834750548e-06
-2.68303696222605e-05
-2.23839047053462e-05
-2.17570782759921e-05
-3.54939391074219e-05
-7.73885251391504e-06
3.07185005187845e-07
-3.44842063318238e-05
-7.12187226482005e-07
-2.09278304115443e-05
-2.01343289679997e-05
-4.34492506402171e-05
-5.16544425313625e-07
-3.98465791226502e-05
-1.20153268810954e-05
-3.0045585506205e-05
-4.34351430930849e-05
-3.40228111393573e-05
-3.65205960427957e-05
-1.12553366406043e-05
-1.32188124754201e-05
-2.66458141476122e-05
-2.64233485550239e-05
-1.11422666380756e-05
-8.19449969014293e-06
-4.23089381778703e-05
-1.03894923052724e-05
-1.86432013360897e-05
-1.55346039286832e-05
-2.27523579877047e-05
-2.78662867594762e-05
-5.00532613482352e-06
-2.0017791884289e-05
-1.08436216569454e-05
-4.12440068585094e-05
-3.10856814706408e-05
-2.99424888010675e-05
-3.57915720192569e-05
-5.45722678112008e-06
-4.38452740609689e-05
-2.54089048555112e-05
-1.57410344738442e-05
-2.03894904090612e-05
-2.10624077234311e-05
1.46108625455279e-05
-2.17956546830032e-05
-2.37821123321526e-05
-7.53149870005845e-06
-3.21613897454383e-05
-2.33859913757588e-05
-2.10158467963707e-05
-2.53150320396385e-05
-8.04181737859833e-06
-5.13387728342212e-06
-2.54215584667353e-05
-5.30947438335015e-05
-1.25929120810259e-05
-3.12882986703975e-05
-1.5423371907439e-05
-3.42286792495256e-06
-9.27886466375292e-06
-3.59950625720758e-05
-1.73299538556043e-05
-1.69182913382512e-05
-1.09194271573079e-05
-2.60849123799041e-05
8.65374525660827e-06
-3.19282173419481e-05
-1.68059716293512e-05
-1.45961826908902e-05
-6.74090610304614e-06
-2.94372928051813e-06
-2.26168210644018e-05
-2.01704882065608e-05
-4.13549565083999e-05
-3.53249052957137e-05
-9.6539071963521e-06
-2.72260319203073e-05
-1.79834199041137e-05
-7.1731898337415e-06
-1.71727127207046e-05
-3.5033915499754e-05
-3.90486066287567e-05
-1.58901763432689e-05
-2.79482911928666e-05
-2.86104995924703e-05
-2.56870494138818e-05
-3.17306553119829e-05
-1.12854533398627e-05
-3.6250771039427e-05
-2.918915424934e-05
-2.52834425369759e-05
-3.58948354744557e-05
-1.24680515858705e-05
-2.18883154807361e-05
-9.05117949651178e-06
-2.08900518579073e-05
-1.68388058737262e-05
-1.090787791778e-05
-1.38266268797601e-05
-2.68527371204413e-05
-9.99723976503167e-06
-2.92249948270309e-05
-2.32873060759434e-05
8.71499791146856e-07
-1.15728310242581e-05
-3.24712440642296e-05
-3.75176371762196e-05
-2.35502535176062e-05
-2.00136012296813e-05
-5.8096519278858e-06
-2.46928675393666e-05
-2.03877915544388e-05
-1.9079812956945e-05
-6.36745918172365e-06
-2.8946719526059e-05
-5.55088622344536e-06
-1.08517244186284e-05
-3.18935091067185e-05
-2.22266940017866e-05
-2.50304653832378e-05
-4.91537101071537e-06
-1.55536350505202e-05
-3.6243527114907e-05
-2.49447611282351e-05
2.31480201875152e-06
-9.23578450308416e-06
-1.91381628872536e-05
-2.89804368064299e-05
-4.06649380299906e-05
5.6230111615969e-06
-3.2004983255194e-05
-2.51171361193375e-05
-3.03641093114401e-05
-3.48000587510491e-05
-1.65080176047896e-05
-2.81980823644505e-05
2.10066448419396e-06
-1.60751924967992e-05
-2.71279530637303e-05
-2.02350686755105e-05
-2.74403588927664e-05
-1.63061774510487e-05
1.12209869350166e-05
-2.12997458686038e-05
-2.07402488874011e-05
-4.63989768288442e-06
-9.63789918239606e-06
-8.46279150765612e-06
-3.33074199949654e-05
-1.98372429242998e-05
-2.67881327313395e-05
-1.73775717665428e-05
-3.49263486443839e-05
-3.23576242257302e-05
-3.09578486258265e-05
-8.89612233095888e-06
-1.14909271848238e-05
-2.65298407069756e-05
-1.26574019012617e-05
-1.67159580902225e-05
-6.40262566535493e-06
-1.06382125382989e-05
-2.30536010574049e-05
-1.50439290897945e-05
-2.24309152918712e-06
-2.68966812421701e-05
9.35303097721015e-07
-7.16291326363398e-06
-1.35844576607097e-05
-1.95787454569817e-05
-3.5777430061787e-05
8.29230325174704e-06
-1.92364468738898e-05
-2.29138041697136e-05
-2.29130901115158e-05
-7.55312612326303e-06
-2.40368132474287e-05
-1.6295618258844e-05
-2.21629789975932e-05
-2.57477494493679e-05
-1.89164300392609e-05
-2.01624611424842e-05
-2.47744692266288e-05
-3.26842477041196e-05
-2.40234464182716e-05
-1.50801899110444e-05
-1.87975494378326e-05
-1.28355026795975e-05
-2.5061497458599e-05
-2.09380189518052e-05
-6.58154657508678e-06
-2.33391931181208e-05
-1.22333337387167e-05
-2.18930251536374e-05
-3.40427771980601e-05
-2.81358872041772e-05
-3.42909375863321e-05
-1.653410019438e-05
-2.99939011528814e-05
-7.61307301777122e-07
-5.38465972062652e-06
-2.86310218073308e-05
-1.5385443829532e-05
-2.42947690555063e-05
-1.98810087821747e-05
-4.41234500333571e-05
-3.75858936689721e-05
-2.01197690622743e-05
-1.96250952321057e-05
-5.14001452739481e-06
-3.33509874062162e-05
-2.30299878523225e-06
-2.83631145787037e-05
-3.02786635756324e-05
-7.94681955819465e-06
-3.73870740264623e-05
-1.97072118557848e-05
-3.22986929079585e-05
-3.34689624263855e-05
-1.53597671138924e-05
-1.33886483014672e-06
-4.60982519741178e-05
-1.34357337166319e-05
3.14368631615791e-06
-2.65088583270094e-05
-1.0089951852207e-05
-3.35829335307014e-05
-9.08405793307899e-06
-7.53774549005084e-06
-8.63310127107803e-06
5.48420522495132e-07
-2.76018953163338e-05
-2.44274245938012e-05
-2.64776512769035e-05
-3.61155350729078e-05
2.14003227053973e-06
-1.53849362194625e-05
-3.68411030765421e-06
-2.54219199361943e-05
-2.06838413597414e-05
5.89870625832051e-06
-2.18623726810162e-05
-2.89689690735524e-05
-9.92870328041752e-06
-3.05636378735997e-05
-3.97279914808904e-05
-1.82858350387464e-05
-2.48939055620823e-05
-2.05305248069917e-06
-2.53990746885128e-05
-2.62626760207073e-05
-3.22783465656556e-05
-2.93289315415342e-06
-1.25207086126474e-05
8.54589973337824e-06
-2.0352273346612e-05
-1.27170436188118e-05
-8.10451785231334e-06
-1.11142795789048e-05
-2.15500946356596e-05
-1.33283455945313e-05
-1.86603568654232e-05
-2.30144463474284e-05
-3.70688861353781e-05
-3.75054898678626e-05
-7.66691734926659e-06
-1.48582458115133e-05
-3.27296004473371e-05
-2.64522092395372e-05
-1.52691483802708e-05
-1.38000650987054e-05
-2.39763108606368e-05
-1.17346390126713e-05
-8.85640966360924e-06
-1.66082534035538e-05
-3.74009756821615e-05
-3.15760452458412e-05
-2.64681954638479e-05
-3.94396683546411e-05
-1.41053989692348e-05
-7.43945358799914e-06
1.86511406003934e-06
-2.77157544520703e-05
-1.20340682934974e-05
-3.65763284222855e-05
-3.06983771087717e-05
-1.7400418797692e-05
-1.34911059927043e-05
-3.79776879756338e-05
-2.67837322092701e-05
-5.62212775431964e-06
-9.28472025647442e-06
-3.21104010022256e-05
-2.27646092493637e-05
-2.55610260880356e-05
-1.27953808289026e-05
-1.34356381754654e-05
-3.70385099234831e-06
-8.80991633933786e-06
-1.20369198532098e-05
-3.5697818011943e-05
-3.09297804532052e-05
-6.08596708202002e-06
-1.11326897933126e-05
-2.53077911914978e-05
-1.82355620593543e-06
-1.63655561046755e-05
-6.72739035261402e-06
-1.91023205585504e-05
-4.59624937309274e-06
-2.11614681152002e-05
-2.01929726454372e-05
-4.23594960667438e-05
-1.46260007487099e-05
-2.10747724584038e-05
-4.24028508033234e-05
-2.97819357697886e-05
-1.8733067926e-05
-1.70053324702278e-06
-6.01833931005716e-06
-5.91982900629858e-07
-8.30975979848017e-06
-2.20904996509353e-05
-2.7096735850146e-05
-2.61441733524107e-05
-1.49271333653955e-05
-1.65862931672695e-05
-2.60379311409402e-05
-4.88535369040335e-06
-3.10441759882368e-05
-1.26951432232155e-05
-2.50564504118052e-05
-2.59195315266662e-05
-5.52217715698884e-05
-6.77455161338319e-06
-1.15082778337421e-05
-3.58915011567761e-05
-2.35116634729441e-05
-1.03040483663304e-06
-3.74816510557326e-05
-2.14875441413572e-05
-1.84042520791076e-05
-2.1694760616664e-05
-3.80818847469594e-05
-1.95779845078845e-05
-2.015243574752e-05
-1.45256323406569e-05
-3.22822153911265e-05
-2.16403124405103e-05
-1.21913851215589e-05
-2.10293754446864e-05
-9.78172175564245e-06
-8.6475559401225e-06
-3.26471525103735e-05
-1.64109549692106e-05
-1.43368450467293e-05
-3.35492064595825e-05
-9.27128817955467e-06
-8.23212497995257e-06
-1.39838339185953e-05
-2.10361759637873e-05
-2.56055299185991e-05
-2.56667293387355e-05
-2.13749764667407e-05
-3.91941921575531e-05
-1.99812298065226e-05
-2.34305882062265e-05
-4.46334340748258e-05
-1.61618322362267e-05
-1.23470545651929e-05
-1.40357545813541e-05
-1.9197094678881e-05
-3.72117855642025e-05
-7.61284577686688e-06
-1.65614878461687e-05
-1.1538562511492e-05
-3.56055252896258e-05
-3.06378413878523e-05
1.57250180979113e-06
-1.12722051887694e-05
-3.87744699467603e-05
-2.91405320287467e-05
-1.28857414505794e-05
4.01670202318462e-07
-2.82474237373622e-06
-2.15576638728818e-05
-1.79279586174902e-05
-2.09054056253654e-05
-2.07331968806741e-05
-2.52518135153745e-05
-1.38848757000032e-05
-7.58330992215251e-06
-8.94744388805548e-06
-2.71284042786392e-05
-3.3966111988838e-05
-1.34254152495916e-05
-5.12727729006436e-06
-1.11785462389507e-05
-1.4587736383347e-05
-7.66552042175451e-06
-2.04367732090738e-05
-1.57251976993972e-05
-4.66673975561192e-05
-1.50531250571081e-05
-1.86947430683998e-05
-1.39749988871203e-05
-1.07334571129991e-05
-3.96546580845024e-05
-1.5839145857683e-05
-2.81146914417476e-05
-3.93824630244692e-05
-2.07591812738593e-05
-2.32935119212146e-05
-1.81573783746476e-05
-2.357675344754e-05
-2.60171440616074e-05
-1.27749267834544e-05
-7.02943609137321e-07
-1.9159709558195e-05
-4.40398212307296e-05
-1.68125949698208e-05
-2.2920575321722e-05
-2.93960539518581e-05
-1.16875096489439e-05
-2.53014548698156e-05
-4.37191287594746e-05
-2.27858875605424e-05
-1.87710285099112e-05
4.80408892649196e-06
-1.89370504402606e-05
-3.31630220480034e-05
4.95509065728422e-06
-3.09329595198719e-05
-2.80568047679367e-05
-2.723937106539e-05
-5.91554795520502e-05
-2.31785979847357e-05
-3.19252476404488e-05
-2.90762872893486e-05
-1.97472367945796e-05
-2.38496517243715e-05
-2.19977361793148e-05
-3.10517073306107e-05
5.36689012044285e-06
-2.06705919671226e-05
-3.42537049550073e-05
-6.90806720247313e-06
-1.63746305471702e-05
2.14115520610547e-06
-1.5893090271882e-05
-3.11174836903635e-05
-2.62139039995943e-05
-6.42665558974006e-06
-2.01584893360682e-05
-8.06294322438813e-06
-1.92998489786316e-05
-1.64758427374331e-05
-1.19400237845791e-06
-1.23868549383692e-05
-2.74489971818373e-05
-3.52308055888739e-05
-2.3889780023911e-05
-5.14502834524581e-05
-1.89270737055529e-05
-1.41527473593471e-05
-3.17918218973647e-05
-1.15876044447062e-05
-1.81491404835493e-05
-3.68084720256742e-05
-2.4885323345209e-05
-1.27954244686338e-05
-1.92339174912527e-05
-2.82135156809992e-05
-1.60465566447869e-05
6.28624479373246e-06
-7.16655872955672e-06
-3.42958750471766e-05
-2.88178584043818e-05
-3.05935452823239e-05
-3.00215726873092e-05
-3.35446380301668e-05
-2.94848819386531e-05
-8.29860547643392e-06
-2.50289374803017e-05
-2.10683442185996e-05
9.28353657340783e-06
-9.1811264341591e-06
-1.59175190630469e-05
-2.43596138373023e-05
-3.37458355482734e-05
-1.59029719537312e-05
-1.60624908015705e-05
-2.13088664542706e-05
-4.77528287080061e-05
-3.43347371042402e-05
-4.17340566135064e-06
-1.38298132800949e-05
-9.61085913385245e-07
-2.1174106237475e-05
-2.59272067051465e-05
3.69375479508954e-06
-1.92751271895699e-05
-1.3984264790429e-05
-1.62921745823762e-05
-1.56236269909257e-05
-2.3544746527169e-05
-1.0132906011593e-05
-9.17299739726631e-06
-1.74669976214238e-05
-2.35300609953813e-05
-1.37136950295387e-05
-3.27127652256721e-05
-2.1153012516872e-05
-1.92557781140762e-05
3.09375125613666e-06
-3.3741981596233e-05
-3.50738454037324e-05
-4.74800181918911e-06
-1.79897753779586e-05
-2.64296719240468e-05
-2.47644154094497e-05
-6.46171701819076e-06
-1.70133065126875e-05
-1.09366808224405e-05
-2.51757464010066e-05
-2.64391627349848e-05
