# Supplementary material for: Research on computational propagation and identification of mine microseismic signals based on deep learning
Source: PLoS One. 2025 Oct 22;20(10):e0334641. doi: 10.1371/journal.pone.0334641 (PMC12543183; doi:10.1371/journal.pone.0334641)
Supplement: S1 Data — (ZIP) [file pone.0334641.s001.zip › 000100500001111.xlsx_0.txt_24.txt.txt]

-9.01753273278833e-06
-3.35905158698012e-05
-2.22247468415946e-05
-1.77780462877233e-05
-1.803633124657e-05
-2.05763245143041e-05
-2.1369074717527e-05
-2.99386699477816e-05
-2.65954524291277e-05
-3.47773050567928e-05
-1.45977546740857e-05
-3.84316735647107e-05
-1.77235760209294e-05
-1.69857812206551e-05
-1.19819233071682e-05
-3.3637558402024e-06
-1.63034392597289e-05
-5.91903802378191e-06
-1.4782048194842e-05
-2.67242553864546e-05
1.80850739849301e-06
9.94826896409996e-06
-1.15242973066714e-05
-4.03042350889943e-06
-1.31138547619701e-05
-2.20086340703324e-05
-2.69899584334945e-05
-1.38936839704017e-05
-2.3809827698256e-05
-3.21576482262422e-05
-1.37011016975174e-05
-1.43146755871e-05
-4.29499528085691e-06
-1.84122958471493e-05
-1.77678486757023e-05
-1.46088539192587e-05
-2.5283724839155e-05
-2.31668981690289e-05
-1.95471507727779e-05
-3.15338111677392e-06
-1.39807154136607e-05
-2.6737125844156e-06
-2.63250742081036e-05
-3.41040854663521e-05
-1.48791337939356e-06
-5.22129356266426e-06
1.60523699016184e-06
-3.35937907955376e-05
-2.68364590141729e-05
-2.37798277192375e-05
-3.19760237976261e-05
-2.05208211594324e-05
-1.62412106488625e-05
-2.09492885183891e-05
-2.54682937840335e-05
-6.32498203916975e-06
-1.39748196695286e-05
-1.70473699588343e-05
-1.08539094790187e-06
-4.91689642642098e-05
-7.77178438607697e-06
-2.46943159300256e-05
-2.67404342994267e-05
-1.90515643744805e-05
-1.75842101817427e-05
-1.31010445057945e-05
-3.11985633122046e-05
-4.25651662991726e-05
-2.53358439574262e-05
-2.25057249554315e-05
-2.61341736695207e-05
-4.48632595232806e-05
-4.80881396232547e-05
-9.73706892006005e-06
-2.24842046439034e-05
-2.70111042340673e-05
-2.60111149725126e-05
-1.80416628805064e-05
-2.32573794890157e-05
-1.2952692820131e-05
-3.56353299716195e-05
-3.67270451804757e-05
5.12138107290015e-06
-4.2934778961518e-07
-3.15659672272045e-05
-3.22660034586115e-05
-3.47607647273471e-05
-1.6195050061939e-05
-2.40669983937042e-05
-2.87397532320982e-05
-1.59726610781478e-05
-3.49577330055359e-05
-1.66836328072612e-06
-9.03968444685485e-06
-1.87377828809074e-05
-4.1732158831551e-06
-3.68408483815412e-05
-1.65879576681585e-05
-2.73067404226421e-05
-3.22063324547624e-05
-2.49798551950148e-05
-2.6473043373771e-05
-1.48478592381456e-05
-2.9372486095523e-05
-1.67398708309029e-05
-2.37245303948408e-05
-2.93380357665746e-05
-1.81698297911556e-05
-1.23620285630642e-05
-3.6683592197942e-05
-5.20716421669546e-06
-1.94950484162039e-05
-2.04753952635503e-05
-3.29104261968493e-05
-9.15126871272158e-06
6.62431455340661e-07
-3.150784066574e-05
-4.3909078077519e-05
-1.68563390990328e-05
-2.74655804568829e-05
-4.71206895299353e-05
-1.93320403329345e-05
-2.93672260865408e-05
-3.00204491028594e-05
-2.74687969045768e-05
-9.02795440089865e-06
-2.10479176120421e-05
3.08908721472189e-06
-3.31021466204172e-05
-3.39180373781664e-05
-1.72589741409495e-05
-1.34710142801589e-05
-1.77134024267049e-05
-3.00113969201044e-05
-1.48963114906996e-05
-9.85317609422811e-06
1.1902140835243e-05
-1.39699256698324e-05
-3.09192217007828e-05
-3.5329234807283e-05
-8.57923453393486e-06
-1.87105435632795e-05
-2.76493670392318e-05
-1.1989889254609e-05
-2.19733218180026e-05
-1.35204838801951e-05
-2.00323973469047e-05
-7.11646827440375e-06
-2.34534951867616e-05
-1.97213091340513e-05
-2.7122942718704e-05
-2.1147409097829e-05
-2.10586953845635e-05
-1.77964455495096e-06
-1.42111000642878e-05
1.27178943062578e-06
-2.91698400571313e-05
-1.77027129135245e-05
-9.88342531296645e-06
-1.25148362271605e-05
-6.60845195287856e-06
-2.15261151360413e-05
-3.2648335934505e-05
-3.77494252622644e-05
-4.05195677681881e-05
-1.25353606353717e-05
-2.60578184547212e-05
-3.02334867743236e-05
-3.56586565361412e-05
-1.25882336370584e-05
-3.57110154514267e-05
-2.02793764821657e-05
-1.7152612851531e-05
-2.65073027724684e-05
-2.11096946000986e-05
-3.19767305206636e-05
-1.34991713241224e-05
-2.66308189522777e-05
-9.40476641859368e-06
-3.63142771953684e-06
-3.90477201586312e-05
-1.39525413849911e-05
6.62063308291454e-06
-8.28582815585934e-06
-2.83715041821941e-05
-4.05411656275621e-05
-1.71709314360967e-05
-2.04107931530545e-05
-2.7096645400312e-05
2.56825727643119e-06
-2.22063633109536e-05
-1.46550314483056e-05
-1.88107758996775e-05
-1.7184753003566e-05
-2.50664380343048e-06
-1.58669827313802e-05
-3.39114183782559e-05
-2.56196924780359e-05
-1.87067600901632e-05
-2.40577369199866e-05
-2.29639624348739e-05
-2.91009377789541e-05
-1.21820098112748e-05
-3.51805755490215e-05
-2.40692016140742e-05
-7.37336334414383e-06
-2.88129495071547e-05
-3.68968840369633e-05
-3.13665453235847e-05
-4.27856146987926e-05
7.63893026706976e-06
-2.23672852503748e-05
-1.64330278017869e-05
-1.98983684406691e-05
-1.75316420714225e-05
-9.19255196098546e-06
-1.85081154166962e-05
-1.72347422710552e-05
-1.10832599750534e-05
-1.45818920654993e-05
-2.21207672657283e-05
-2.02585699091095e-05
-3.44045093926336e-05
-1.99843063786929e-05
-3.69009349189915e-05
-3.85286560583721e-05
-2.25560928039048e-05
-1.53172425349471e-05
-1.86828468441548e-06
-2.3253352398452e-05
-8.30862549018141e-06
-5.33520148614153e-05
-8.45183858652207e-06
-1.29982426069315e-05
-3.65441614406724e-05
-1.96846208990782e-05
-8.69280463476658e-06
-1.4634763876463e-05
-2.8361161599412e-05
-2.72441036745968e-05
-2.38906605286296e-06
-1.44914032858396e-05
-1.24753232870858e-05
3.76007828464052e-06
-1.18811865429616e-05
-1.91084297592691e-05
-3.51883956329122e-05
-1.92106296632021e-05
-2.65439236872214e-05
-2.89803608466383e-05
-1.37726621570342e-05
-2.81828498583809e-05
-1.63404525788716e-05
-1.24274546373735e-05
-3.64774410029087e-05
-3.37033252510729e-05
-2.05313216048876e-06
-1.99612932645441e-06
-2.46369291211681e-05
-2.66888914448107e-05
-1.77966047195138e-05
-1.64031729020905e-05
1.29837899490722e-07
-2.32941923786268e-05
-4.67274219946733e-05
-2.62251355289471e-05
-3.19453500699165e-05
-1.70563911649463e-05
3.02994406330652e-06
-1.54523895457522e-05
-2.64757054492994e-05
-3.51711061885185e-05
-4.46896453983022e-05
-2.01127583960246e-05
-2.73136605688507e-05
-2.28957704441865e-05
-3.33387677601942e-05
-2.37019866474078e-05
-1.49122629811055e-05
-1.77430065286429e-05
-1.34150361690812e-05
-7.76882823459169e-06
-2.37897638954069e-05
-3.31497608550019e-05
-3.65547249739867e-05
-3.2791033940156e-05
-2.38073534842133e-05
-1.12141375699944e-05
-2.472795204972e-05
-1.94450416890348e-05
-2.34153986627287e-05
-5.3571645575369e-07
-2.24558825995659e-05
-1.21120857120195e-05
-2.62848873369231e-05
-1.69268487171183e-05
-1.28921561715282e-05
2.52262897282476e-05
1.06613219699148e-05
-1.41551983193351e-05
-3.85687885652266e-05
-5.17479595861452e-05
2.301075416252e-06
-3.06223604027006e-05
-6.56491170951556e-06
-1.2976395164447e-05
-4.69507339008995e-06
-8.73547632376438e-06
-1.21084860248136e-05
-2.48476563609906e-05
-1.09142173910537e-05
-1.80772315480252e-06
-5.34508913229462e-06
4.65984004458808e-06
-2.17400554164914e-05
-2.34684604894512e-05
-1.33480963868928e-05
-4.0912930111537e-05
-2.63873057319528e-05
-2.06965581206138e-05
1.91690132672438e-06
-2.1195703451267e-05
-4.27033380728812e-05
-3.28481187189536e-05
-1.67154411445303e-05
-3.46789743601663e-05
-3.0792823474999e-05
-3.72231814069334e-05
-2.70884966279965e-05
-4.11943767756169e-05
-1.56472539245556e-05
-2.43879758549083e-05
-8.22943332027125e-06
-2.55893005257422e-05
-6.34129371090959e-06
-2.81078550572323e-05
-4.72557554708486e-06
-1.92346801847974e-05
-2.15322039290815e-05
-2.41510232413823e-05
-2.04127513442542e-05
-2.18443892682644e-05
-2.1436375974627e-05
-1.91453250821933e-06
-3.25059545369642e-05
-2.6108664035654e-05
-3.08808239844299e-05
-4.05702562779954e-05
-1.56126092741367e-05
-3.48251578590395e-05
-1.6872044952828e-05
-1.61159072876116e-05
-7.15233239677291e-06
-2.9536116136058e-05
-6.60130365400919e-06
-1.84186139377784e-05
-3.98645188921532e-05
1.44245604760303e-06
-1.79166974472075e-05
-2.76703723351032e-05
-2.71176929757119e-05
-1.64576079981879e-05
-1.23950654152299e-05
-1.15422697106315e-05
-2.88064531135415e-05
-2.58176313512566e-06
-3.1627296262861e-05
-1.87937418425662e-06
-6.36180130370064e-07
-2.27576398352367e-05
-1.74048053740493e-05
-2.07939605574748e-05
1.06383151409091e-07
-2.79328305875195e-05
-1.56578939271394e-05
-2.29943791610953e-05
-1.6406262679689e-05
5.26600975219342e-07
-3.93731668941466e-05
-2.35871865191068e-05
-8.94121425759287e-06
-1.13933888915448e-05
-2.90809402823899e-07
-7.66774553077463e-06
-3.45718158267343e-06
-2.26144882419471e-05
-3.89085915267529e-06
-1.2166828616996e-05
-4.13870059462363e-05
-1.09856124021357e-05
-2.98235135149719e-05
-1.5434948399319e-05
-3.32586779044477e-05
-1.58174720991279e-05
-2.72626980515913e-05
8.86355974510489e-06
-6.98188536470141e-06
-3.42188133526593e-05
-1.20616520863279e-05
-2.07323827837089e-06
-4.75145039735988e-06
-2.65270064620559e-05
-1.99194255432436e-05
-2.28836897708807e-05
-1.85586474146238e-05
-2.29417979672123e-05
-3.53776497105684e-05
-1.17350373240941e-05
-3.31559956700144e-05
-3.98059315338837e-05
-8.63919957214311e-06
-1.67491640888684e-05
-1.42307351859098e-05
-1.80633333199715e-05
-2.54455884050556e-05
-1.10533419844619e-05
-1.8567765905703e-05
-3.31940673738703e-05
-1.63250627912534e-05
-1.8486766141593e-05
-3.46406460975479e-05
-1.95001115172179e-05
-4.74294840529416e-05
-2.78828167370629e-05
-2.69868679098138e-05
-2.86040519167785e-05
-2.54279845687041e-05
-1.68461087243898e-05
-1.68882030430105e-05
-3.38181578473577e-05
-3.2984783718947e-05
-2.46357486530775e-05
-1.76003923434455e-05
-1.18870398533791e-05
-2.99693480276886e-05
-3.7481578772679e-05
-1.53919110590889e-05
-3.58845886757703e-05
-2.25874902453442e-05
-2.65708014048879e-05
-5.62614776651789e-05
-2.75353542729197e-05
-2.17819972787856e-05
-1.7496273897998e-05
-1.85069072148682e-08
-6.34148156754164e-06
-1.34638395269806e-05
-1.24769983767251e-05
-2.14371121099076e-05
-1.74411989758802e-05
-8.42799612853186e-07
-1.91658375953526e-05
-2.2734220057828e-05
-1.77664776430277e-05
-1.70484243644402e-05
-1.08125901837731e-05
-2.82978168976197e-05
-1.75130297727805e-05
-9.50793034135597e-06
-1.03628920690354e-05
-2.67960685422926e-05
-9.08495409152812e-06
-2.96979446880761e-05
-2.29934942934609e-05
-3.88842251771956e-05
-2.4141959326207e-05
-1.87793953878019e-05
-1.72863330676646e-05
-2.96110152960192e-05
-2.34932851011851e-05
-1.99269179798283e-05
-9.47081136113898e-06
-6.38032789133323e-06
-9.68112921567848e-06
-3.79614181441403e-06
-4.02215544067462e-05
-1.55232699465797e-05
-2.19337995758251e-05
-8.30180788966427e-06
-1.27180884216661e-05
-1.64213983968608e-06
-1.84721774042193e-05
-2.5669071612402e-05
-3.16617984529995e-05
-1.71123823669799e-05
-1.14562968437451e-05
2.37243438761629e-06
-2.23825845491893e-05
-2.72485850244677e-05
-1.60713217514691e-05
-7.62986956243036e-06
-2.75577064139509e-05
-1.79865654159138e-05
-1.60855980180925e-05
-1.31186885734984e-05
-9.60494557195933e-06
-2.55722581849738e-05
-2.02997685073511e-05
-5.02203465331019e-05
-4.80887984773645e-05
-2.28385047363461e-05
-3.05029707673131e-05
5.75365402658235e-07
-9.4692001179745e-06
-2.51447255260757e-05
-1.0909028519858e-05
-2.63799129530772e-05
-4.27237055771767e-05
-7.40384832332783e-06
-2.31237982867658e-05
-4.14611693383412e-05
-1.93078427538098e-05
-2.84549375129202e-05
-2.3900853353963e-05
-9.576448393316e-06
-1.50702907550215e-05
-3.72375664165027e-05
-1.38699603207966e-05
-2.10557912123237e-05
-2.42262693896308e-05
-1.8979656200758e-05
-2.70398540755539e-05
-1.94730456933716e-05
-3.06687666329844e-05
-7.17800826789176e-06
-1.81131811848384e-05
-2.792976525992e-05
-1.1867604398192e-05
-5.41118661840197e-05
-1.48439339584307e-05
-2.65001862708876e-05
-2.30145087087196e-05
-1.95002552228181e-05
-2.07708794883302e-05
-3.74729998677189e-05
-1.93477547078866e-05
-4.1861357609741e-05
-3.00417564032056e-05
-2.81803947237813e-05
-1.66004391113143e-05
-6.30571397931108e-06
-2.60632323228743e-06
-2.82773998051846e-05
-2.47191322539717e-05
1.89725946794756e-06
-4.84834646341414e-05
-2.99171936600781e-05
-3.60720576518163e-05
3.35838565909063e-06
-1.77962320215772e-05
-3.26232713012537e-05
-2.32352148662782e-05
-1.52063274752381e-05
-8.07639534284272e-06
-3.62725067258255e-05
-1.72752273331139e-05
-3.79471059004657e-05
-2.61045185285601e-05
-2.64997542395395e-05
-1.1858472192039e-05
-1.30092895857787e-05
-2.84451791988278e-05
-2.39984918231509e-05
-3.86084530075999e-05
-2.43486623524796e-05
-3.14719744539702e-05
-7.26352682693308e-06
-2.30382673417881e-06
-2.69751125802452e-05
-1.21118199401739e-05
-2.52753321764664e-05
-2.457425640661e-05
-3.43729710890299e-06
-3.51852314211055e-05
-2.37010422665289e-05
-3.30442565948051e-05
-1.67450792974855e-05
-2.46005411089067e-05
5.30823222573104e-06
-1.99972923835352e-05
-2.5784542521959e-05
-2.33651326913721e-05
-3.33753059299348e-05
-5.03473294802685e-05
-1.89642908217819e-05
-2.33007029927356e-05
-5.14390351748342e-05
-2.14261108402069e-05
-1.48178104493736e-05
-1.79588100142919e-05
-2.69657126540876e-05
-2.4956630438726e-05
-3.61641588325876e-05
-3.81012837522201e-06
-1.27663329651958e-05
-1.7915921815038e-05
-3.11768665213299e-05
-1.55251928596316e-05
-5.45243460882294e-05
-3.75818685262217e-05
-1.67745067698536e-05
-2.9070912591654e-05
-9.86190640817778e-06
-6.60392937898456e-06
-3.93818922908161e-05
-1.0195572658315e-05
-2.68365578153456e-05
-4.87791874688316e-05
-7.16170883048886e-06
-1.88684315230791e-05
-1.57316488959583e-05
-4.18108913329461e-05
-2.72696669373831e-05
-4.05764012082637e-05
-1.53654249533136e-05
-2.9325690492028e-05
-8.31531131199629e-07
-1.84435671751271e-05
-4.00687759262401e-06
-2.94130295151177e-06
-2.86099561432547e-05
-8.44383883867944e-06
-1.35429770703579e-05
-1.7539054527825e-05
-2.9222855260024e-05
-1.18257333179689e-05
-1.83685595141656e-05
-1.12894955724384e-05
-2.44630744516541e-05
-1.71587552162801e-05
-2.52996483751521e-05
-3.16867624817861e-05
-3.28284947229126e-05
-1.08418577008544e-05
-1.50836988572585e-05
4.06972831347803e-06
-1.34074021052451e-05
-2.32351353468295e-05
-1.23972324002878e-05
-1.71725594291466e-05
-1.91706039907795e-05
-1.47181947219697e-05
-1.21218170113909e-05
-2.33636360577659e-05
-5.35239980068646e-06
3.95857498160835e-06
-3.40547806390026e-05
1.15217102098435e-06
-1.89514731469483e-05
-1.92372836457812e-05
-2.75384967732474e-05
-1.60848488360405e-05
-3.81488783602083e-05
-2.75858390971336e-05
-1.9444099208531e-05
-2.08237249423388e-05
-2.49929410530142e-05
-1.21509587030375e-05
-1.77157163954269e-05
-5.09498746391518e-05
-1.94536419640513e-05
-2.52740264649228e-05
-2.62682945743967e-05
1.64087064984262e-06
-2.08699085224908e-05
-3.33115989953512e-05
-1.95588560593565e-05
-2.23468375698733e-05
-2.78937857382324e-05
-1.42289534761098e-05
-2.50623698072929e-05
-2.03142861764061e-05
-1.32024885691491e-05
-9.49444187047827e-06
-2.29610587811567e-05
-8.60550244674236e-06
-2.56338547268589e-05
-1.09808144481341e-05
-1.63149153570548e-05
-2.95903572736392e-05
-2.4545777432909e-05
-1.13195840504032e-05
-1.01693683377894e-06
-1.1061575424414e-05
-3.59911752533304e-05
3.98739853688979e-06
-8.22167373238909e-06
-1.61228262399519e-05
-2.31114764045307e-05
-2.66326888959368e-05
-2.58404186113957e-05
-3.51671551267503e-05
-2.51771145654569e-05
-4.41728165076394e-05
-2.66721202882516e-05
-8.87348485481842e-06
-4.4092060606e-06
-1.51197414058615e-05
-1.3954014558806e-05
-1.99093867490098e-05
4.48256615421092e-07
-1.7110469250322e-05
-1.53757550166427e-05
-1.35559286890553e-06
-1.33235593330388e-05
-2.03683849820225e-05
-1.32862136035019e-05
-1.19356804506393e-05
-2.02015919670055e-05
-2.34685784228129e-05
-3.46930809674485e-05
-2.42673032657179e-05
-1.27575507461345e-06
-1.63610734362932e-05
-1.40254868481367e-05
-3.28709880562536e-05
-9.05811323140687e-06
-1.27545604869936e-05
-1.60048742759402e-05
-3.19533553713665e-05
-1.9843121411132e-05
-1.33584425497304e-05
-3.73028859143803e-05
-2.50715001571451e-05
-9.58228063751409e-06
-2.58607992188217e-05
-7.62576965295024e-06
-1.64749419344334e-05
1.06815937901432e-05
-1.78646894662941e-05
-2.49962825409466e-05
-1.57814245331891e-05
-1.47097633484022e-05
-3.23407687830248e-05
-4.66915977798881e-05
-2.23599397321569e-05
-4.14898002103573e-05
-3.22048484174559e-05
-1.25979449265719e-05
-1.48969091189336e-05
-2.13868953686049e-05
-1.97686588867659e-05
-2.60900823892572e-05
-2.67879916208724e-05
-8.47114986058589e-06
-1.88895823651475e-05
-1.4368223541714e-05
-2.08125425675208e-05
5.2556957695001e-06
6.28585597281693e-06
-3.3747441330373e-05
-3.98190223060374e-05
-1.92852415772079e-05
-2.61404352459578e-05
-2.44041039144523e-05
-1.69726469030909e-05
-3.32812486505829e-05
-2.29799962877163e-05
-3.25508945058369e-05
-2.31836863877768e-05
-2.49201514603789e-05
-1.11266454131533e-05
-1.55188477803816e-05
-1.83495254259589e-05
-2.90104265822927e-05
-1.47168646165957e-05
-2.73804792469259e-05
-2.31377149048758e-05
-2.95013307900614e-06
-9.20281148870386e-06
-1.47720210490465e-05
-3.45270596060108e-05
-1.46805211790106e-05
-1.73106762323683e-05
-2.14326683452832e-05
-3.71776187492833e-05
-3.22110212158822e-05
-2.78312607659477e-05
-1.08054391732825e-05
-2.34468865383458e-05
-2.24791844370111e-05
-1.24555282288419e-05
-1.9056765599037e-05
-8.82091450009577e-06
-3.82327915778248e-05
-1.21071419615799e-05
-3.30079548521029e-05
-3.68281568986098e-05
-3.10513555973257e-05
-1.89587799416383e-05
-1.17141468454587e-05
-3.64979763018868e-05
-2.00059132130042e-05
-2.52031217479004e-05
-3.7778630435341e-06
6.63872800382304e-06
-5.54805790341595e-06
-1.27190142884518e-05
-8.28925718280645e-06
-2.36485145770457e-05
-2.2311707555722e-06
-2.70478764108171e-05
-2.04361428639284e-05
-2.02599463462687e-06
-9.8293651062393e-06
-3.63457097662181e-05
-2.12905394074055e-05
-2.20671669265999e-05
-4.8325066173156e-06
-1.90218094548929e-05
-3.54465602684655e-06
-8.62067462464952e-06
-3.58097526863936e-05
-2.24260204127006e-06
2.34790161784777e-06
-1.80438758947703e-05
-1.3372559896597e-05
-1.92774720390932e-05
-5.64901622189099e-07
-2.6603139223214e-05
-3.5562017682904e-05
-9.52439834293658e-07
-3.85636432860415e-06
-9.28452673573574e-06
-1.81303686056458e-05
-2.17018509122272e-05
-3.33679155190844e-05
-2.94557799026508e-05
-2.73900826868625e-05
-1.14312821308791e-05
-1.187490815655e-05
-1.36989703552216e-05
-2.72513343259797e-05
-2.45791707873815e-05
1.3424030112266e-05
-2.75050350423992e-05
2.00940140048152e-06
-1.01677384794861e-05
-9.83891260758222e-06
-2.62382633808662e-05
-6.47163079337838e-06
-2.80374924913401e-06
-7.19766308843418e-08
-1.37584278219993e-05
-8.0623181682505e-06
-1.69995876097448e-05
-2.92032439994478e-05
-1.67049556737622e-05
-2.83401984848224e-05
7.93673089097449e-07
-3.50111328411013e-05
-7.76829542818619e-06
-4.05129452920555e-05
-1.77499581570594e-05
-2.95482480495655e-05
-5.66751455868565e-06
-8.77617445411354e-06
-1.75575462010666e-05
-2.17882674943387e-05
-3.93538444593428e-05
-2.13282677722501e-05
-1.83729286385406e-05
-2.00856718802229e-06
-3.74807607235923e-05
-1.33561559524174e-05
-2.00462723954523e-05
-1.82932576589037e-05
-6.71379552749563e-06
1.04806034025722e-05
-6.53660601062427e-06
-2.73308003353216e-05
1.93159541984776e-05
2.44240144097814e-06
-6.39608946012531e-06
-2.23940775346533e-05
-9.58573597506214e-06
-1.88023912653385e-05
-1.73049253387201e-05
-2.56398847977109e-05
-4.83244836783291e-06
-1.24841384553932e-05
-1.88181942400123e-05
-2.44913745891652e-05
-3.00619970994762e-05
-2.62954086679399e-05
-2.52494140958026e-05
-1.58317140440097e-05
-1.90983917627641e-05
-9.88014173476767e-06
-2.91488399602001e-05
-1.18614268325547e-05
-9.73281747862895e-06
-1.37425784642562e-05
-2.42637217859678e-05
-1.25081706227733e-05
-2.91550292190251e-05
8.44266143853355e-07
-1.19064849112434e-05
-1.62666843268312e-05
-6.39143852819303e-06
-4.29338381556863e-05
-2.7649422244198e-05
-1.35246090261162e-05
-1.22970146546671e-05
-3.99063117085179e-05
-1.09559323902334e-05
-3.74867982988198e-05
-2.25612055392841e-05
-9.89989210092945e-06
-4.3492578391032e-05
-2.47709879306917e-05
-3.24625412005518e-05
-2.38097679278892e-05
-3.83971954168354e-06
-4.09864584608607e-05
-2.53630225955689e-05
-2.13241108367997e-05
-1.38000662360196e-05
7.27329320967173e-06
9.57388660352309e-06
-3.86313501169528e-05
-7.63708351696813e-06
-1.8003416205998e-05
-4.30022507003473e-05
-7.92271934455105e-06
-2.64016192511649e-05
-2.7572283193168e-05
-1.53285946297957e-05
-8.39266853914264e-06
-2.74638293112981e-05
-3.08016747636366e-05
-1.66955329196384e-05
-4.00710386772038e-05
-3.14098444608154e-05
-2.3615537680526e-05
-1.41264216334194e-05
-3.47167945788198e-05
-3.17070026524551e-05
-2.98895360425526e-05
-3.22804907117931e-05
-5.27080450172717e-06
-2.10305070326349e-05
-4.24593299202087e-06
-1.90734007379028e-05
5.98107678376968e-06
-1.31738330380584e-05
-3.38082413418795e-05
-1.20806014803957e-05
-4.46279480024482e-05
-3.34456719267947e-05
-4.5750180019476e-05
-2.38583455227078e-05
-2.14280246963607e-05
-3.36315435088704e-05
-2.0859748222645e-05
-1.31990496728605e-05
-3.42629424799201e-05
-8.36046206289082e-06
-1.55238244433735e-05
-2.47143479173872e-05
-2.91858213455294e-05
-2.68102433356956e-05
-1.64907036438168e-05
-1.010860613944e-05
-4.57394170626429e-05
-1.48478715080274e-05
-8.91866818052957e-06
-1.07362338316199e-05
-2.68629537992232e-05
-9.32459515752915e-06
-1.76103621750532e-05
-5.74484134251933e-07
-1.59449763886487e-05
-1.14210051376929e-05
-3.67356606937186e-05
-2.00747393198068e-05
-2.9440486756198e-05
-1.99577698196019e-05
-4.84920319638481e-05
2.56517469240691e-06
-1.86635025777908e-05
-2.49630278184613e-05
-1.83227646435579e-05
-3.12735361559748e-05
-2.50466098947055e-05
-1.97558294323449e-05
-2.83686873534866e-05
-1.64736868645111e-05
-1.2906472089421e-05
-7.87211548619622e-06
-3.35718937072009e-05
-1.10811454227012e-05
-2.68287896177145e-05
-2.90777595085342e-05
-2.0866064380471e-05
5.34057815361995e-06
-2.41042094831133e-05
-1.93131064969384e-05
-3.08432431935383e-05
-1.47687393209786e-05
-2.86258969097055e-05
-1.97530379136929e-05
-1.82317720530887e-05
-5.5854953414042e-06
-2.363128372481e-05
-4.1372577001264e-05
-3.19454140705589e-05
-3.02192255780205e-05
-1.42938578690924e-05
-9.26136239940661e-06
-2.769977489127e-05
-3.54271167463611e-05
-3.89399347472104e-05
-8.00161499725708e-06
-1.18643077417238e-05
-1.41601552101499e-05
-5.91378866189896e-06
-5.22063232081265e-06
-3.79528695132693e-05
-1.9247068253744e-05
-1.8995987257449e-05
-2.69405997666628e-05
-2.04604395894947e-05
-2.19730001572373e-05
-4.25282324541837e-05
-1.1532464049182e-05
-2.65593419345759e-05
-3.40563416956642e-05
-3.54214893455661e-05
-3.54061202392848e-05
-1.93646862801551e-05
-7.35806484593106e-06
-2.66446214469991e-05
-1.82962827164599e-05
-4.60431631760155e-05
-3.67284937098675e-06
-1.90319414521786e-05
-3.22368059643904e-05
-2.46611369670483e-05
-2.41714891325607e-05
-2.46675250126094e-05
-1.0101030922009e-05
-9.18652110792229e-06
-1.11251671757208e-05
7.25592958426381e-06
-1.08526522989464e-05
-2.67996354902495e-05
-3.17046683408227e-05
-2.0908300701889e-05
-2.82815596931014e-05
1.00369072551476e-06
-1.1211193312278e-05
-1.84456990923722e-05
-2.47283265017326e-05
-3.22611903220101e-05
-1.47051001782752e-05
-2.07829107679945e-05
-3.03895928661576e-05
-4.34236924523075e-06
-2.63180660522684e-05
-3.0126416030541e-05
-1.84952649942049e-05
-1.63076985197433e-05
-2.8873880472272e-05
5.62036575566514e-06
-1.01117657408171e-05
-1.88950510055894e-05
-2.03644184388548e-05
-2.58077859622893e-05
3.74768943202636e-06
-1.24980740016954e-05
-1.03559392422594e-06
-3.39495889695055e-05
-2.14974610263302e-05
-2.25291310239749e-05
-1.94472578308764e-05
-2.19495951990724e-05
-1.20133445585532e-05
-3.79699408109699e-05
-1.9228349529701e-05
-2.15758742607578e-05
-5.23746020882273e-05
-2.1285063565644e-05
-1.84222864500582e-05
-2.41675147838258e-05
-1.67729531988156e-05
-2.99420406929893e-05
-3.93963997866159e-05
-1.76224039196256e-05
-2.94869356561606e-05
-1.1194223518003e-05
-1.44574562282493e-05
-1.04736269570665e-05
-1.63419615215074e-05
-8.36195851241492e-07
-3.34957915372029e-05
-1.50191632458506e-05
-1.48992881235141e-05
-1.29424879069056e-05
-8.58376524512249e-06
-1.24639363288347e-05
-2.07672444469416e-05
-3.27723157308592e-05
-7.73421033606469e-06
-8.09285050712765e-06
-1.28836829640962e-05
-6.57429092646125e-06
-2.20660065815568e-05
-3.49586325452951e-05
-2.05104627744581e-05
-2.14182412555667e-06
-4.13926954633596e-05
-1.61267911931302e-05
1.84948443941293e-06
2.21343494182207e-06
-1.40429239128517e-05
-2.30748215967568e-05
-2.12921465895041e-05
-2.65086299554707e-05
-1.53665137280579e-05
-7.28195422377328e-06
-1.21215898759828e-05
-2.57703423834216e-05
-1.74812853211001e-05
-1.64171776065025e-05
-7.16736318235868e-06
-9.33387053535533e-07
-4.65499674989911e-06
-2.98521746545947e-05
-3.63758519913117e-05
-3.27157225744048e-05
-2.54140438670125e-06
-1.24100758630119e-05
-2.8712930990164e-05
-5.11542565947921e-06
-1.90978856694809e-05
-2.85493168326808e-05
-1.39593410560798e-05
-4.72404204408972e-05
-2.90658509837807e-05
-3.39512233680735e-05
-2.84606058332964e-05
-1.00371116088119e-05
-2.37528497878145e-05
-2.41836156710864e-05
-4.13559360014394e-05
-1.81027866182041e-05
-6.90399971027745e-06
-3.65691483858734e-05
-1.48031869619368e-05
-1.41623335737576e-05
-2.53503034253559e-05
-4.21536391086536e-05
-3.05726107699385e-05
-8.94872984568494e-06
-2.74430825000209e-05
-3.22845512481295e-06
-3.86859330619798e-05
-2.09222815726598e-05
-4.36770800439673e-05
-2.0393803968332e-05
2.82165233982022e-06
-1.86411673377879e-05
-1.6097986649063e-05
-1.14399770089547e-05
-3.16308527328722e-06
-1.30074165343856e-05
-1.65473435628933e-05
-8.97916815294548e-06
-2.05158337687185e-05
-5.71997478124056e-06
-2.19862289937112e-05
-3.0531783530978e-05
-9.98871421591502e-06
-2.62587236992368e-05
-1.91913976322796e-05
-3.12387590695828e-05
-1.9377164692456e-05
-6.13765323519326e-06
-1.39785128585008e-06
-2.42620205826053e-05
-3.07118306244156e-05
-1.57155340985482e-05
-2.3709539156656e-05
-1.27904355797613e-05
-1.12408578354159e-06
2.37087847701654e-06
-3.08265217319979e-05
-1.05090569786447e-05
1.31142662689815e-05
-1.43295517227644e-05
-1.48486515281213e-05
-7.32019881252636e-07
-2.60457934200205e-05
-8.31216146171126e-06
8.98304546182372e-06
-8.64582871843077e-06
-1.55820657297926e-05
-2.40361445637097e-05
-2.45036050654737e-05
-9.70938201826361e-06
-3.21686176888297e-05
-1.87389353047685e-05
-3.27819306748908e-05
-2.67652926063941e-05
-2.5456172721275e-05
-2.11682748674931e-05
-2.87656229607979e-05
-2.41264844938521e-05
-2.28120670326243e-05
-2.69791820062147e-05
-2.24960257001537e-05
-1.84172928054116e-05
-8.9157685607153e-06
-1.03617462379692e-05
-3.53220326308613e-05
-1.8939539900292e-05
-1.24431681545596e-05
-2.13392819116286e-05
-2.84689477453452e-05
-2.07311863147279e-05
-3.86546579124547e-05
-2.36630962492275e-05
-4.33062055582646e-05
-3.47832607393918e-05
-2.74682909366633e-05
-2.72013870106948e-05
-3.08647169041607e-05
-1.77133668185398e-05
-3.41836013210079e-05
-3.97555184666908e-05
-1.6184111490804e-05
-2.53011025580287e-05
-2.59377941874719e-05
-3.80376118825357e-05
-1.39584339132891e-05
-4.67894843548469e-05
-9.04228063700137e-06
-2.50960802567079e-05
-2.68382932840167e-05
-2.34585252990994e-05
-2.11572602393628e-05
-1.15969353449534e-05
-6.67283995287146e-06
-1.31021144438368e-05
-9.55239850382011e-06
-2.66316146482278e-05
-9.53742497681245e-06
-1.12831762215707e-05
-3.20690740429245e-05
-2.05006877389086e-05
-9.74861452010713e-06
-2.74248688731258e-05
-1.60872903873854e-05
-1.47913657068249e-05
-2.65717439863537e-05
-3.24147046733812e-05
-1.48342730914961e-05
-2.69086498172126e-05
-4.67963352528245e-06
-1.34088821338911e-05
-2.05694014169692e-05
-3.45802540497732e-05
-2.71778997744165e-05
-1.04480439066912e-05
-7.32917095249179e-06
-3.05091971874222e-05
-2.2602204509773e-05
-3.79544739994894e-06
-1.61974289211604e-05
-1.23918813582444e-05
-1.04862661664175e-05
-2.90149945401343e-05
-1.93567310210349e-05
-1.18384219101811e-05
-1.04698191797493e-05
-9.40512483669548e-06
-2.75740262561155e-05
-2.99140046420521e-05
-3.82655872906724e-05
-2.96835788991755e-05
-2.36199755606558e-05
-4.5248124132544e-05
-2.73790551462003e-05
-1.94618156251017e-05
-2.77356374418507e-05
-1.22893047610641e-05
-3.25512814879473e-05
-2.05489472869341e-06
-4.41958416265726e-05
-2.00309016266922e-05
-1.0018800791673e-05
-1.63438255153002e-05
-4.70981113352193e-06
-1.38254013638428e-05
-3.30394253328562e-05
3.65156934386188e-06
-4.72756668674569e-05
-2.87671143794458e-05
-7.86103779815334e-06
-1.05509792601804e-05
-2.92824813696211e-05
2.29557413615986e-06
-1.5458428069372e-05
-3.89005924099986e-05
-2.34737429027988e-05
-3.3920749500075e-05
-5.60733261153994e-06
-2.07956165176047e-05
-1.67151826584293e-05
-2.13888790204892e-05
-1.63899721931227e-05
-4.37717925478237e-05
-1.98477410432034e-05
-2.89192687165693e-05
-1.8535990698655e-05
-1.7973705713383e-05
-3.48762284799144e-05
-3.73552618569745e-05
-3.19810833491006e-05
-2.88743909405522e-05
-2.84354846446388e-05
-1.79218897945774e-05
-1.79117381360233e-05
5.66586086791577e-06
-7.05651905429747e-06
-1.51786878283255e-05
-2.08437487643888e-05
-1.2153986954896e-05
-1.31535427654028e-05
-2.18591773072524e-05
-2.60551532413366e-05
-2.0576199208054e-05
-3.66669694091518e-05
-3.992888292553e-05
-1.55546947712923e-05
-3.04802927671828e-05
-4.05282655806821e-05
-2.01625438048735e-05
-2.37072583322538e-05
-2.33740977500016e-05
-2.60576894869963e-05
-3.81925995172691e-05
-8.24561467092817e-06
-3.28147599379614e-05
-4.23918580486304e-05
-3.71937272355618e-06
-3.27438697722781e-05
-7.67502931602045e-06
-7.26976713363462e-06
-3.26523967015514e-05
-7.08100037173951e-06
-2.21719514619925e-05
-1.30574504997589e-05
-1.27538317136221e-05
-1.45684013828805e-05
-2.12609685259841e-05
-2.96137816051584e-05
-8.55663542969977e-06
-2.044142394528e-05
-1.11165306780471e-05
-2.58101391376635e-05
-1.41774589041747e-05
-3.9414947748941e-05
-5.23059581510368e-05
-1.11466585432368e-05
-7.56196879285356e-06
-3.41212137520333e-05
-3.49727263142153e-05
-1.63367920271498e-05
-3.41078159560464e-05
-2.97896706526581e-05
-3.77445613147365e-05
-4.35474115631682e-05
-1.41548865818979e-05
-8.18437882954608e-06
-2.28329895893768e-05
-2.50284114599936e-05
-3.26677400683415e-05
1.01052576523074e-06
-2.43165722463671e-05
-3.04584525442265e-06
-2.31203468975352e-05
-1.28442775980837e-05
-2.6369282595209e-05
-1.58613756187787e-05
-2.40904544770865e-05
-3.3205326539934e-05
-1.3150876362888e-05
-2.70285882122284e-05
-8.64631856626222e-06
-2.66384166652987e-05
-3.29249038968656e-05
-1.64963966781181e-05
6.1756188392174e-06
-2.12647216416937e-05
-4.51378255325166e-05
-3.41951196567576e-05
-1.65635213896089e-05
3.53522456178792e-06
-1.19339846849621e-05
-6.86320903077525e-06
-2.22583840485807e-05
-1.31128201633473e-05
-1.43349148892822e-05
-2.99529737863934e-05
-2.69027050576872e-05
-2.16494197255641e-05
-2.97723514269107e-06
-4.12425915205689e-06
-1.762820801446e-06
3.06022331412586e-06
-2.64510095139735e-05
-3.5212448166893e-05
-4.3783683451151e-05
-1.79913550015468e-05
-2.04471624496825e-05
-1.66664940050014e-05
-3.88943531616851e-06
-2.04410885422916e-05
-1.82238716941254e-05
-4.87168848980335e-05
-3.61758028589527e-05
-1.20029328418766e-05
-3.43631353956132e-05
-1.44939043187464e-05
-7.76313150737793e-06
-2.11009067499073e-05
-2.17704069558978e-05
-2.7508155386336e-05
-2.66980953900056e-05
-2.7059847615074e-05
-1.81854742941962e-05
-2.14827077083187e-05
-5.36594272746894e-06
-7.39536152852366e-06
-1.81067174547454e-05
-2.23723927210787e-05
-1.23234473330092e-05
-2.80452389766017e-05
-3.19618201001295e-05
-1.77318837783958e-05
-2.27121507222494e-05
-4.17361158302535e-05
-2.19463929758932e-05
-1.72111761129773e-05
-2.6289200610245e-05
-2.08305826790336e-05
-1.72257634254693e-05
-2.30830723073608e-05
-7.1839871512793e-06
-2.77907973022076e-05
-2.16721180147966e-05
-1.78617409095138e-05
-2.3861300720475e-05
-1.83924014529124e-05
-2.49947709601643e-05
-2.52411112766646e-05
-1.36934715068775e-05
-2.07912570727291e-05
-2.84228066153182e-05
5.36269435339499e-06
-1.63170488134677e-05
-2.97322414633298e-05
-2.8957375624415e-05
2.52563683967248e-06
-2.20660460712665e-05
-2.05964828196962e-05
-8.36708566913777e-06
4.69352668200162e-06
-1.37962498471046e-05
-1.77613720128186e-05
-3.7011551306578e-05
-2.70513647828511e-05
-2.75329595494396e-05
-3.29671663340805e-05
-1.47305929858437e-05
-4.58500555708989e-06
-1.86894502858877e-05
-2.22833102753949e-05
-4.54445413945135e-05
-3.14440820020588e-05
-2.92955899157555e-05
-3.94787520771388e-05
-2.32426068513854e-05
-5.63140252354432e-06
-6.77043250212631e-06
-1.71390896737201e-05
-1.24696918537483e-05
-1.12739668534595e-05
-2.19379876479634e-05
-3.15320938596379e-05
-8.58472657224882e-06
-1.72150106399467e-05
-2.47367456173184e-05
-3.63789087600337e-05
-2.0723534656571e-05
-2.56710292502696e-05
-1.94673949658987e-05
-1.0576750410921e-05
-1.33105709488948e-05
-1.80314843853645e-05
-8.37454571654243e-06
-1.01702493012608e-05
-1.17761772587077e-05
-2.11781582536833e-05
2.36409430049795e-06
-2.99347920447803e-05
-1.00152387854512e-05
-3.9433628080003e-05
-1.72626201510023e-05
-1.3708409358682e-05
-5.68947480221731e-06
-1.09961685027323e-05
3.19258494707484e-07
-3.64918985589167e-05
-6.15595629312299e-06
-8.97126370398528e-06
-2.64135644504421e-05
-3.39204605907122e-06
3.60195075050758e-06
-3.01125173102519e-05
-1.00563398038159e-05
2.32334391073225e-06
-2.81129292607434e-05
-8.91220051670117e-06
-3.12634185517284e-05
-2.44807001727682e-06
3.28188225255434e-06
-9.6104007633232e-06
-1.57438379168476e-05
-2.98179847270034e-05
-3.57123376431482e-05
-2.94525540902985e-05
-2.15815999580065e-05
5.76906496536366e-07
-3.61655081771874e-05
-3.65498292672319e-05
5.12884572283913e-06
-1.73774989526866e-05
-4.43892897578046e-05
-1.93994409996933e-05
-5.2073118340145e-05
-5.14431703745704e-05
9.25022802941352e-06
6.65919266507687e-07
-2.87528162435586e-05
-6.32692625438893e-06
-2.25583946924389e-05
-3.4282832939885e-05
-2.34445692018301e-05
-3.55823985820265e-05
-2.66235972094226e-05
-2.56389638567913e-05
-3.25253255842399e-05
-8.87583044110038e-06
-3.51847308115693e-05
-2.19875026193808e-05
-2.92940820156535e-05
-1.65063872367027e-05
-1.34298473021672e-05
-1.75819435705838e-05
-3.30417174341071e-05
1.78783763456968e-06
-2.54713403475951e-05
-4.45042804681591e-05
-4.38527339400468e-05
-1.74914893478466e-05
-3.01651853800827e-05
-8.74129671211519e-06
-1.57436156786156e-05
-2.18146616686021e-05
-1.16814629243155e-05
-2.96197620998309e-05
-3.49194071014807e-05
-6.27239882954962e-06
-1.91565352045555e-05
-9.38339554581365e-06
-1.31400083016986e-05
-1.72410014553359e-05
-3.72095519466537e-05
-3.19760167749181e-06
-9.92978130632233e-06
-1.92418545624138e-05
-4.52418560279656e-05
-2.47826041274352e-05
-7.53133225880738e-06
-2.34367389320427e-06
-2.41028558323028e-05
-1.46149319426528e-05
-3.36812812839551e-05
1.91498583423604e-06
-2.77209178722484e-05
-1.77861442921801e-05
-1.78886449135958e-05
-4.1818899888982e-05
-2.48801240185839e-05
-1.78038171871348e-05
-2.42079651319559e-05
-1.40265458800707e-05
-2.48351591226454e-05
-2.16359319484922e-05
-3.18967446413992e-05
4.80379582353107e-07
-8.29502461938359e-06
-2.73590535475502e-05
-3.77934661810306e-05
-1.1998966154529e-05
-2.45902432616518e-05
-1.92702135284638e-05
-2.7889560481978e-05
2.04234359174721e-06
-2.99986226418684e-06
-2.58123490394697e-05
-9.51273611820592e-06
-8.87415871855703e-06
-5.49133288996656e-05
-3.46061185539486e-05
-1.12924952640751e-05
-2.14786847411851e-05
-2.74307257020901e-06
-2.70386092440963e-05
-2.73505327427086e-05
-3.45087762705318e-05
7.55090724014871e-07
-1.82086657808387e-05
-1.97183743251304e-05
-1.47715174022586e-05
-2.67260609313393e-05
-4.23166010678862e-05
7.80132839291034e-06
-2.6038083428582e-05
-1.74683382759142e-05
-1.67003396282182e-05
-2.27667014478956e-06
-4.19582817100225e-05
-1.88200126196109e-05
-1.63384953801315e-05
-2.56634893664839e-05
-8.49949406919897e-06
-3.30630902163816e-05
-2.92181520192724e-05
-2.67299604543403e-05
-3.46699632228745e-06
-1.74000045205124e-05
-1.49025514116389e-05
-7.58493792136078e-06
-1.67062906962063e-05
-4.03946519977033e-07
-1.33278175903892e-05
-1.53602939422356e-05
-2.2381541163782e-05
-2.90909800348349e-05
-3.80049104841542e-05
-1.76394031153782e-05
-1.17962173708453e-05
-7.75352760979242e-06
-3.55981081446918e-05
-7.60182311999922e-06
-2.44826058133618e-05
-2.40924179393319e-05
-2.22641511842016e-05
-2.67232321137378e-05
-1.70045347985367e-05
-8.41358463771812e-06
-2.31587662261513e-05
1.06703263990563e-06
-2.5433564118957e-05
-1.231907931968e-05
-3.00765204760861e-05
-1.1177264760997e-05
-2.43368195256172e-05
-1.83185670340899e-05
-1.38392698457949e-05
-1.73261750757858e-05
-2.35571987698254e-05
-4.78406558116626e-06
-2.64935847157e-05
-2.09323173683565e-05
-1.33940506843755e-05
-1.72931503263499e-05
-2.66663306815712e-05
-2.04177374595218e-05
-2.18207837509829e-05
-2.56612528643352e-05
3.36156627152727e-06
-1.63189430261359e-05
-9.53598821014614e-06
-9.33510142168983e-06
-2.0102748271431e-05
-2.5790229858758e-05
-3.03781714236301e-05
-1.11087435635734e-05
-2.18877078798065e-05
3.72684677439834e-06
1.17239618513654e-05
-2.27103568029355e-05
-3.94454950797429e-05
-2.10979140186656e-05
-3.07383679934878e-05
-9.20850516964569e-06
-5.86698822889584e-06
5.27983351155888e-06
-2.5706532667662e-05
-2.51707377520413e-05
-5.260718155998e-06
-2.04740572595117e-05
1.34636184971639e-07
-9.20249729585081e-06
-3.18249008032871e-05
-3.2131632537471e-05
-2.20946645254147e-05
-3.82476174948106e-05
-1.75005872708538e-05
-2.34710962835881e-05
-2.9707325046143e-05
-3.24661094780385e-05
-4.2115872048517e-05
-2.16469561387177e-05
-3.06782042060976e-05
-1.58366835281042e-05
-3.16812410387225e-06
-2.46242221789187e-05
-8.88647371650316e-06
-2.7502034023724e-05
-1.39335453529446e-05
-2.15127971686559e-05
-2.20555260798065e-05
-2.81011610242131e-05
-2.7190333971487e-05
-6.00098019931939e-06
-2.06100343285012e-05
1.06382967580779e-05
-9.63738753943323e-06
-5.10238679729254e-06
-1.42967099622172e-05
-2.31453753178499e-05
-9.07747823807277e-06
-6.14676108430079e-06
-1.8308903189061e-05
-2.43500794125762e-05
-1.85330381595426e-05
-2.61009328091844e-05
-7.9479637869791e-06
-2.44091106723489e-05
-1.08948420241087e-05
-2.1243988419365e-05
-2.44248322960326e-05
7.29219547981519e-08
-1.67261237405331e-05
-1.05855003329057e-06
-9.25054615792818e-06
-4.37590030778828e-05
-1.95640611386837e-05
-1.50871932680685e-05
-2.06097678627119e-05
-2.25840780615137e-05
-3.16693982529117e-06
-2.7508102240431e-05
-1.96354796087691e-05
-1.25506769902439e-05
-3.1329410620119e-05
-2.82251854169867e-05
-3.33814493420151e-05
-1.03916070121784e-05
-1.47007621676404e-05
-1.20627815909699e-05
-3.35064426620708e-05
-2.54658969389584e-05
-1.77739711907529e-05
-2.74961060754182e-05
1.0421692128557e-06
-3.21396602059019e-05
-3.75520311665372e-05
-8.34934876686236e-06
-2.40976816938872e-05
-1.54421120820048e-05
-2.20930893469542e-05
-8.29708706003992e-06
-1.05633381775115e-05
-3.57995582237853e-05
-4.0019410780865e-06
-1.68401992859809e-05
-2.99499976381003e-05
-4.72699897935748e-05
-5.61674914683025e-06
-1.09742103550747e-05
-2.90348333067457e-05
-1.30009773003837e-05
-2.79285298184949e-05
-2.93954613336778e-05
3.88303357774849e-06
-1.15745589178507e-05
-3.79079734364856e-05
-1.47203806088365e-05
-2.21002599768895e-05
-1.98726874831148e-05
-2.81746893945106e-05
-1.27255851076499e-05
1.25574031282367e-05
-1.20966716704385e-05
-3.29892032817984e-05
-1.25358002050578e-05
-2.78202337456138e-05
-2.13829679260554e-05
-2.29369532052275e-05
-1.93207118869801e-05
-1.97417539382012e-05
-3.0110731521581e-05
-1.26290662386439e-05
-1.81949707780266e-05
-2.63363969095904e-05
-1.91489447097522e-05
-1.50619952620379e-05
-1.90113897652196e-05
-3.64024999807119e-05
-4.07249059390788e-05
-3.35908580665186e-05
-4.76835741813934e-05
-3.79754713789195e-05
-2.38568715286362e-05
-4.97951570260012e-05
-7.13008202654273e-06
-2.49271806201891e-05
8.76856274315822e-06
-2.5489891258596e-05
-3.39483641573658e-05
-1.88476834782029e-05
-3.1501824465409e-05
-2.99647488191605e-05
-1.16236701622217e-05
-1.75836463059726e-05
-2.33934057669511e-05
-1.74091597739008e-05
-2.07302439799347e-05
-3.89435798197037e-05
-1.19559833935693e-05
-1.58554957979815e-05
-3.2548805280933e-05
-3.53059479367936e-05
-2.15930991013572e-05
-4.50631862945457e-05
-3.1318653582786e-05
-9.68871561168566e-06
-1.35843123947037e-05
-2.14248540331407e-05
-1.17498117733101e-05
1.17425516753602e-05
-1.64121512484223e-05
-2.32661757278507e-05
-2.2781695731593e-05
-1.45405113768824e-05
-3.18042189858857e-05
-9.80491370764811e-06
-2.9370135701215e-05
-3.24666814879964e-05
-2.39331051627533e-05
1.24000649457951e-06
-1.61641235627627e-05
-2.41225122952702e-05
-1.71010025001302e-06
-3.88841638904832e-05
-2.99938773955888e-05
-3.33063784488654e-05
1.97545076769066e-06
-1.7847451595783e-05
-3.2090653244627e-05
-2.23919413470611e-05
-2.06532208560741e-05
-2.96429640982271e-05
-2.33132067794864e-05
5.11918757478021e-07
-2.78101945952547e-05
-1.65121982820195e-05
-2.75559007772835e-05
-2.12596377519525e-05
-2.4119607360197e-05
-1.3803496931252e-05
-2.65962660603951e-05
-2.14683657971049e-05
-3.09142113987857e-05
-1.90664601929867e-06
-2.00966421695041e-05
-1.73699844038349e-05
-3.6158836092724e-05
-8.31965603352749e-06
-2.15783704894216e-05
-3.1415016991015e-05
-1.71355581849545e-05
-6.41231473522381e-06
-1.20977654209099e-05
-3.80303724504846e-05
-2.72793142880575e-05
-1.47967063942205e-05
-1.53272800127549e-05
-9.24106414405171e-06
-1.16554544891482e-05
-2.25058214019498e-05
-3.01680075786865e-05
-8.9240730041857e-06
-2.10716959646985e-05
-1.49699150282016e-05
-3.75562652624182e-05
-3.2805991001091e-05
-4.29322725105262e-06
-2.91885952513525e-05
-3.09475047741097e-05
-2.12782224244414e-05
-2.86471461508912e-05
-1.01990657580491e-05
-3.07204855470695e-05
-2.49848978600403e-05
-2.11239045833864e-05
-3.16763807777109e-05
-5.0670763792606e-06
-7.19622499336707e-06
3.03429302850518e-06
-2.25335067576876e-05
-1.51891681468255e-05
-1.27674732029837e-05
3.5043467553203e-06
-2.39530575792978e-05
-2.20720347475013e-05
-6.02871524510812e-06
-1.43378351709412e-05
-2.33022641721683e-05
-4.52445906973435e-06
-7.84721983341983e-06
-3.43987206761945e-05
1.56020713386998e-06
-6.31469947154323e-06
-1.16296533906125e-05
-3.25159042600498e-05
-3.06976637469738e-05
-2.09494789955702e-05
-3.04583831768429e-05
-2.43792406010076e-05
-1.45751709325044e-05
-2.65145063044702e-05
-3.42529442351e-05
-1.11112005936878e-05
-3.19027781308087e-05
3.40899486140888e-06
1.8219973954548e-07
1.76747400887065e-06
-1.6382553974088e-05
-1.99116637276006e-05
-2.04656593935188e-05
-4.20150092486199e-05
-9.83145998446861e-06
-1.94367379884029e-05
-1.37846821952157e-05
-2.0593217483172e-05
-2.28101577817138e-05
-2.69792167355827e-05
-3.65469645964912e-05
-1.86932462523781e-05
-1.93653597588549e-05
-1.8384664041028e-05
-3.99405235615126e-05
-2.20111236125496e-05
-2.03325270228052e-05
-2.75820716537614e-05
-1.23400246291981e-05
-2.98772307917878e-05
-2.72111213479653e-06
-1.24328470103555e-05
-6.75404761127617e-06
-6.05844475655167e-06
4.28577826608013e-06
-2.7364564220283e-05
-9.12044834918065e-06
-1.92784179462438e-05
-2.68809596475854e-05
-1.01888311654956e-05
-3.01658737718825e-05
-3.24989782337359e-05
-2.12272560352184e-05
-2.40425025479298e-05
-1.08801972921135e-05
-1.14023116342291e-05
-2.41339962712754e-05
-1.67252912998133e-05
-3.40711549961679e-05
-7.11851138159569e-06
-1.57752726374664e-05
-1.54384230779179e-05
-3.10654695396163e-05
-4.21646065370937e-05
-1.55655399236515e-05
-2.49456260650986e-05
-2.63947508613877e-05
-1.72552153832639e-05
-2.30895857280213e-05
-7.29117131244277e-06
-2.39336226229307e-05
-2.43301482913488e-07
-8.21859723313165e-06
-3.40445116318639e-05
-2.27810123390643e-05
-2.46253298595986e-05
-2.23752552029862e-05
-2.21626210373829e-05
-2.2307130188712e-05
-1.04569915798521e-05
-2.28483872918001e-05
-4.54599776913264e-05
-2.51937018997014e-05
-4.20252335551443e-05
-1.60643242582688e-05
-2.84131380052927e-05
-5.36153578618301e-06
-2.51457395017563e-05
-1.08466736712997e-05
-3.12765161019281e-05
-3.05993259550497e-05
1.3789389424159e-05
-5.65196045791907e-06
-3.29853266508544e-05
-3.24917125401891e-05
-2.73441096137092e-05
-3.63404483902703e-05
8.5557788323259e-06
-4.78242872650331e-06
-2.77927809825609e-05
-1.66441882352779e-05
-6.09833875549081e-06
-1.99571044907111e-05
-1.45984660981358e-05
7.62918373119717e-06
-2.23624360956163e-05
-2.52826034406398e-05
-2.36625264634858e-05
-6.0488945491077e-06
-2.45385067506166e-05
-1.59457155204847e-05
-2.10210192662086e-05
-1.0057354307534e-05
-2.73316989407807e-05
-2.64425498310748e-05
-2.13521597529485e-05
-2.35162373062469e-05
-1.37426025694848e-05
-2.72735566797168e-05
-5.62339374401861e-05
-2.36127205857295e-05
-5.19851792449628e-06
-1.21198126900383e-05
-1.7811979150707e-05
-1.85910427573849e-05
3.43332543736517e-06
6.44216267710363e-06
-9.07995744489738e-06
-3.93952746492558e-05
-3.20308387269853e-05
-1.34335805240517e-07
-4.80201743302194e-05
-5.5749334843397e-06
-2.02852677795864e-05
-1.87526335756972e-05
-2.43810329186893e-05
-2.66121228724832e-05
-3.13919456975748e-05
-2.21316313940189e-05
-1.05799644026324e-05
-8.33239610519203e-06
-1.87471420402502e-05
-1.00316391476572e-05
6.17626271393494e-06
-3.58616853026274e-05
-1.92851266146422e-05
-2.94056298105428e-05
-2.05149475601631e-05
-1.92805112475616e-05
-2.03844894221587e-05
-2.74092809649512e-06
-1.35856227538142e-05
-3.39673247558229e-05
-2.29114953789435e-05
-2.03247214408075e-05
2.71734221546884e-07
-1.14534436426709e-05
-4.97518147585082e-06
-2.00561112355692e-05
-7.86954493645742e-06
-2.37608501642715e-05
-2.04931750747798e-05
-2.49296228777013e-05
-2.56346549176203e-05
-3.68749017703977e-06
-7.24035184291603e-06
-2.30277713194975e-05
-2.10871362531469e-05
-3.50616827033766e-05
-2.76432060559654e-05
-9.03775951673414e-06
4.01674634199132e-06
-3.55279202556097e-06
-9.48597940305447e-06
-2.21083696342502e-05
-6.57015564756349e-06
-2.38667208916013e-05
-2.56860823701806e-05
-2.89943037219364e-05
-2.05936831667578e-05
-4.18677691622083e-05
-3.38693867182026e-05
8.15282762664166e-06
-3.36201961812249e-05
-7.94633217338721e-06
-1.57390245805643e-05
-4.62678981655033e-05
-3.17010729142405e-05
-4.29256044694277e-06
-1.38593533952296e-05
-2.97981471817144e-05
-3.57825781560322e-06
-2.66912835074955e-05
-1.917251609071e-05
-2.13631046584808e-05
-1.18845236993126e-05
-1.73746953239399e-05
2.84775363582466e-06
-3.34044384575941e-05
-1.64907318841593e-05
-3.63192668295179e-05
-2.67329133982167e-07
-1.21735448705468e-05
-4.7901741779877e-06
-3.66692644786038e-06
-1.81477010223424e-05
-4.4120204876343e-05
-4.83140826410705e-05
-1.20874295569544e-05
-1.92573641510237e-05
-2.10706328693043e-05
-9.87857722382365e-06
3.82844209619199e-06
-2.05662331188449e-05
-2.62359968080629e-05
-2.1937304114704e-05
-8.55765676200682e-06
-1.57965844205055e-05
-3.18509469598429e-05
-1.36955931880386e-05
-1.64264508104892e-05
-6.2854655225829e-06
-1.18939671504141e-05
-3.08145617561064e-07
-2.82022450487262e-05
-2.78276364241066e-05
-8.60222263669689e-06
-1.6398742075603e-05
-5.97168976525604e-06
-2.86012358083403e-05
-8.17531246234965e-06
-5.94354878934715e-07
-1.78551354370393e-05
-1.89087806279654e-05
4.87925487547992e-06
-2.14725241613945e-05
-1.96561182160829e-05
-3.788129838119e-06
-4.89330816839722e-06
-1.82592833731846e-05
-2.75457059593918e-05
-2.9069212823439e-07
-2.06610217406004e-05
-8.47367482247947e-06
-1.61167071011959e-05
-3.98910701484257e-06
-3.31389492821947e-05
-6.06674804032922e-06
-1.19636569299319e-05
4.03305486587382e-06
-1.44853158370181e-05
-3.26957807466926e-05
-8.4324694052817e-06
-2.92757929356078e-05
-1.79546957667004e-05
-2.77295288464988e-05
-1.16423543931773e-05
-2.42046574618637e-05
-3.57010453460231e-05
-1.75869667397485e-05
-2.9697046080243e-05
-2.41085927718561e-05
-3.28638761068433e-05
-2.95433265733291e-05
-8.16370478452312e-06
-2.07275183547636e-05
-7.28480977636001e-06
-2.80362529710806e-06
-1.68335018386388e-05
-5.29918959310519e-05
-2.61308195472819e-05
-1.8459294077897e-05
8.15782111755871e-06
-2.30167956068404e-05
-3.11927725688757e-05
-9.49050892204585e-06
-1.97970597177225e-05
-1.14120712962491e-06
-3.08620564742993e-06
-2.198064056685e-05
-1.10940424765272e-05
-1.67603532457122e-05
-2.03350943675452e-05
1.03334322279465e-06
-2.78518750323504e-05
-2.28522323035446e-05
-1.98991789228509e-05
-2.94805150767344e-05
-2.78945256146967e-05
-2.75417164662301e-05
-3.36919872953405e-05
-1.82222735136977e-05
-1.1211185684242e-05
-3.06079893342613e-07
1.57369316702516e-05
-1.67368504398409e-05
-8.82750520625961e-06
-1.62600850420886e-05
-4.56717327950605e-05
-3.56751012520191e-05
-1.22237827771654e-05
-1.6835087449053e-05
-8.01791022553933e-06
-1.56420288378515e-05
-2.02764423280878e-05
-2.8473203820706e-05
-2.78500666529478e-07
-8.69992406545921e-06
1.90233816403021e-06
-4.19063144401253e-06
-2.34806093585485e-05
-2.80746928269716e-05
-1.77396147810607e-05
-2.57464690387475e-05
-2.91636510246566e-05
-1.77787548591787e-06
-3.14520101915642e-05
-1.22588950624165e-05
-5.7789622490186e-06
-1.26049358411524e-05
-3.41277132109557e-05
-3.66104356447365e-05
-2.02821098651579e-05
-2.45697386897943e-05
-7.33341866960043e-06
-2.25484912419048e-05
-2.48402759588324e-05
-2.76188889620846e-05
-1.45782722816518e-05
4.39815175987559e-06
-1.32452043995591e-05
-3.77431394920155e-05
-1.57378756955002e-05
-2.85597780744615e-05
-2.55918566580801e-05
-2.4793852152677e-05
-3.14862849416369e-05
-1.97158100534836e-05
-3.10014113407415e-05
-1.74171351451578e-05
-1.32801982990793e-05
-1.9168786035725e-05
1.97421812427272e-06
-3.87677315346626e-06
-1.34723587280986e-05
-1.82222941442444e-05
-3.20810865112845e-05
-2.74120037452699e-05
-4.3276267124997e-05
-3.3110780162654e-05
-1.92508374534324e-05
-3.19169776699297e-05
-2.2577562583861e-05
-5.36141244583968e-06
-2.08607626454153e-05
-3.89980375562088e-05
-3.05259237261238e-05
-3.98826884730969e-05
-9.77498420741935e-06
-1.62707657466689e-05
-5.4079030739873e-06
-1.71708544935787e-06
-3.3743626818972e-05
-3.01243723189401e-05
-2.47444781907676e-05
-2.31497985870697e-05
-1.8921973121479e-05
-2.66336069065188e-05
-1.80237687905054e-05
-3.33346716969201e-05
-8.02167077000875e-06
-3.01101706945179e-05
-2.14279192904056e-06
-1.6343638279398e-05
-4.77336651582195e-06
-3.75118900064704e-05
-3.16302235238709e-05
-1.89777454961531e-05
-2.17504482852274e-05
-2.96990520138158e-05
-7.52876748510949e-06
-1.7884202796271e-05
-8.73265726154371e-06
-3.90067224788814e-05
-2.62136197171426e-05
1.14429748108503e-05
-2.83933225590171e-05
-2.2637931622859e-05
1.65941324175633e-06
-2.81387043394375e-05
-3.05392662619016e-05
-3.87197875734961e-05
-2.13085002969961e-05
-3.56533082579599e-05
-1.84773903557699e-05
-2.46087753649045e-05
-2.11805056358919e-05
-3.24481640746196e-05
-3.18521813047683e-05
-8.28389028009512e-06
-1.54217755254369e-05
-2.12429433633051e-05
-9.93683837684717e-06
-2.1645771453836e-05
-1.49762555483561e-05
-2.86500464379003e-05
-1.28757374451473e-06
-5.53716017114028e-06
-3.33283970465897e-05
-4.71232890906171e-06
-2.41858325807547e-06
-1.02621781506801e-05
-1.84570897040848e-05
-3.44942555717308e-05
-2.62692723396758e-05
-7.65842728373867e-06
-1.27624707335768e-05
-3.14283453582817e-05
-1.5521329397983e-05
-6.02292206319386e-06
1.86356816906739e-06
-1.43248817362996e-05
-2.75109071886687e-05
-2.55032251394964e-05
-2.23446679633646e-05
-1.93310830112775e-05
-5.05652002733923e-05
-7.93392801598824e-06
-1.65482005937032e-05
-3.9732417606588e-05
-3.4129170059372e-05
-3.80719471728062e-05
-1.88299947200186e-05
-1.48600026880442e-05
-1.91281940738876e-05
-2.01879772491536e-05
-1.00081123965124e-05
-3.4337106689976e-05
-2.5950080419318e-05
-2.350329892087e-05
-1.81066653817915e-05
-4.07273749335225e-05
-5.02153104025178e-06
-1.9980231461018e-05
-7.92412931352507e-06
-2.83150050445109e-05
-1.40510014996473e-05
-3.9062552425563e-05
-3.27156161483405e-05
-1.83626268055314e-05
-3.38427996809521e-05
-1.36916002497082e-05
9.44645663304955e-06
-3.04869991813442e-05
-2.80446727941431e-05
-3.16197188566152e-05
-3.10335456311291e-05
-7.01384098671552e-06
1.6092795312507e-06
-1.21256910418932e-05
-3.01771929486419e-05
-1.18351156155404e-05
-1.45329557310749e-05
3.79249927693394e-06
-1.80302652794185e-05
-5.56911513064923e-06
-2.5413875054376e-05
-2.72959458407183e-05
-1.60768320881262e-05
-2.53534688641787e-05
-1.76930081828231e-05
-6.51964094406422e-06
-3.27844240850779e-05
-2.39076588536497e-05
-5.3440311306264e-05
-1.54142691152507e-05
-3.50069063659199e-05
-1.5862733189636e-05
-8.90229069543991e-06
-5.97948007636541e-06
-2.81439684768247e-05
-2.19960468552253e-05
-1.88848294583493e-05
-4.28561353944935e-05
-1.26010760146898e-05
-3.45354074861222e-05
-9.20422673289822e-06
-2.77567994519195e-05
-1.44489973897592e-05
-1.88186387144302e-06
-2.96027187195111e-06
-3.7670933762744e-05
-3.68484213906348e-05
-2.0203490137026e-05
-9.8064307468953e-06
-4.08209760351431e-05
-1.91834135309122e-05
-3.98742576584984e-05
-1.13924606051923e-05
-3.72532916295457e-05
1.22291950121762e-05
-1.28373449249101e-05
-1.39998879482296e-05
-4.12485515104809e-05
-1.8541714513503e-05
3.11017219716945e-06
-3.09303705510087e-05
-1.61225677656996e-05
-1.59924911717327e-05
-3.22811977191391e-05
-2.33336107387319e-05
-2.73062061661292e-05
-2.04554498033464e-05
-7.3030274768906e-06
-2.06818057785826e-05
-1.52890765493907e-05
-1.40733551712068e-05
-2.54661151445502e-05
-2.72244293228773e-05
-3.47443048827545e-05
-1.69464559636589e-05
-2.09210616026663e-05
-2.72569708008943e-05
-1.40492761012282e-05
-2.18173431734318e-05
-1.2121503604887e-05
-1.87085655756826e-05
-2.16746160085485e-05
-2.28076428581697e-05
-2.61560556225037e-05
-1.53088243757145e-05
-2.08692056236174e-05
-3.29907828714134e-06
-2.45959325974767e-05
-2.95465347321518e-05
-3.97982215768754e-05
-2.084839319511e-05
-2.75430290178675e-05
-8.29562997538934e-06
-1.39218892993914e-06
-1.90083457514383e-05
-1.82045464852562e-05
-8.34895084664573e-06
-1.63149850968239e-05
-1.8467150236504e-05
-3.22190233430853e-05
-1.17952220006746e-06
-4.43856161203061e-05
5.2184773839049e-07
-4.48243302014823e-06
-1.94939868543292e-05
-1.79104572191567e-05
-1.47370709443693e-05
-2.87389022060736e-05
-3.1630805213617e-06
-4.17152873434909e-05
-3.04341281233554e-05
-1.76088876369895e-05
-2.63351942109963e-05
4.04792368355721e-06
-2.37421084818493e-05
-3.16797449900752e-05
-3.77093247674796e-05
-2.22359095128023e-05
-3.6070906619505e-05
-1.53261607350372e-05
-1.46509640903183e-05
-1.33384748939484e-05
2.28192175380989e-06
-9.1676411469607e-06
-3.67414267550544e-05
-1.72613706352045e-05
-4.94263807887828e-05
-1.06233591231124e-05
-3.52084940378241e-05
-1.81842855308234e-05
-1.42838335528347e-05
-2.78919002369104e-05
-3.59280335809109e-05
-1.95372459050689e-05
-2.68680209011317e-05
-1.97403187447034e-06
-3.87267301932476e-05
-3.83462181521735e-05
-2.11379091623758e-05
-2.42533983061792e-05
-1.9098972405126e-05
-3.25148130837624e-05
-2.78869804872206e-05
-3.17550622837091e-05
-2.49260000713269e-05
-1.36806554973086e-05
-3.54117105566319e-05
-3.17620279830141e-05
-4.598977269109e-05
-2.03879044044005e-05
-1.68060327895221e-05
-8.13744846715233e-06
-7.94558080616557e-06
-3.22652222694969e-05
-3.17884949004781e-05
-3.31444053502169e-05
-1.98515455717101e-05
-6.46703538186692e-06
-3.35191183396355e-05
-3.14526784488557e-05
-8.65658899971544e-06
-1.3367030005479e-05
-7.81482466240688e-06
-3.06970674101572e-05
-1.32582704085091e-05
-4.23659033076437e-05
-1.2158156885495e-05
-1.39299762368357e-05
-1.9858531551932e-05
-9.13734629601627e-06
-3.10386494766857e-05
-2.21769309656087e-05
-2.39721906981393e-05
-2.13602817304115e-05
-3.31414636382822e-05
-2.28382489118279e-05
-3.82928824851515e-05
-3.1387315295097e-05
-3.83400676760183e-06
-3.23423971085124e-05
-2.71396820831786e-05
-2.55134040463055e-05
-1.2560875347974e-05
-2.18609160543805e-05
-2.18311409418156e-05
-1.57125221806642e-05
-1.64935572235597e-05
-1.1069137078065e-05
-2.38937497907332e-05
-4.84364654592656e-05
-8.06689641293188e-06
-1.01578354684683e-05
-2.32545534956564e-06
-1.03213640536766e-05
-1.35357115456587e-06
-2.80716081161429e-05
2.93579545268436e-06
-2.70390961434738e-05
-1.89088369836908e-05
-2.53957719951753e-05
-5.12451946525546e-05
-1.4871373493767e-05
-2.88090720970854e-05
-1.39877799479962e-05
-3.6050918059125e-05
-4.81810886660808e-06
-2.23017575267997e-05
-2.04982131262365e-05
-1.18553633167355e-05
-2.01103256967132e-05
-5.43239548694041e-05
-2.16282850035839e-05
-2.0666066836175e-05
-9.02168582808041e-06
-1.11705557870565e-05
2.71587541376567e-06
-1.05858179392663e-05
-3.07063296884735e-05
-9.85889345001568e-06
-4.11000790009993e-05
-2.54661706878698e-05
-1.55999962538332e-05
-9.82445327302697e-06
-1.91483539904292e-05
-1.78131945928351e-05
-4.40259693313986e-05
-1.21611803904479e-05
-5.31574075756854e-06
-2.04554388825711e-05
-5.67874058413527e-06
-2.89618527898526e-05
-8.68255288402556e-06
-2.41883345346964e-05
-2.47940829364099e-05
-3.08594873445501e-05
-5.7339198288151e-05
-2.75810288399396e-05
-7.75998980192923e-06
-2.05468306862255e-05
-5.88451282956084e-06
-1.48100828096365e-05
-9.61256564550372e-06
-1.92351964255363e-05
-3.34400117038664e-06
-2.16875631375188e-05
-6.15977140004671e-06
-2.19226589799756e-05
-6.48793257270838e-06
-2.05805050317512e-05
-1.77751593224793e-05
-2.92934532441095e-05
-1.77861582182539e-05
2.58500593801404e-06
-3.51270026052407e-05
-6.60919526099914e-06
-1.23555412685475e-05
-2.1886035512803e-05
-2.37917581151521e-08
-1.78032176909781e-05
-5.01876300114925e-06
-7.13242734060545e-06
-1.85556407916824e-05
-1.36247451794089e-05
-1.00036901240847e-05
-2.06967646552096e-05
-1.84064131531398e-05
-3.96236968305854e-05
-3.79402533311296e-05
-1.44906951405512e-05
-1.89227214252238e-05
1.52101581445351e-06
-2.39409471193483e-05
-2.66482606644622e-05
-1.83858224453494e-05
-3.35500607589841e-05
-1.08841357549189e-05
-1.45042242572245e-05
-6.89685570841404e-06
-3.75283859726564e-05
-1.93582141046146e-05
-1.86009779376343e-05
-3.0964078364013e-05
-1.80299316672281e-05
-6.58166444146476e-06
-2.85649861791263e-05
-1.9578331184833e-05
-2.63530576417888e-05
-1.40070083104379e-05
-9.18138943612708e-06
-1.85586113202006e-05
-2.01405689070319e-05
-4.02247078573528e-05
-2.25889928021808e-05
-3.52492546130398e-05
-3.10381641085315e-05
-2.6249934177661e-05
-2.20414969190605e-05
-2.46234529984788e-05
2.28589621450656e-06
-3.61365249885909e-05
-7.31392056039303e-06
-1.1726308296387e-05
-8.62286262526826e-06
-6.45012757896741e-06
-4.25488520034739e-05
-2.31874690193995e-05
-1.61013485934517e-05
-2.64067400528605e-05
-3.82329895699323e-05
-1.57042193751355e-05
-3.36818447089122e-05
-2.19945827140229e-05
-1.91613953694367e-05
-2.56535627706826e-05
-1.43424290545982e-05
-4.45562831731388e-06
-4.41735319579386e-05
-1.84014929647067e-05
-2.95439182168534e-05
-2.74108851119813e-05
-1.94768577898647e-05
-2.59169829479461e-05
-3.15073744571192e-05
-1.19160939208442e-05
-3.45362142387274e-05
-8.09598482196411e-06
-8.69441264917632e-06
-2.22380079224786e-06
-2.57900575675414e-05
5.04931813188822e-07
-2.17268633311049e-05
-1.09965319629383e-05
-1.82725148794025e-05
-1.06322650014918e-05
-1.06009877729061e-05
-3.09109863616835e-05
-8.08399209515775e-06
-4.26695405074115e-06
-1.78467297486211e-05
-7.07319090354922e-06
-3.01576135474333e-05
-1.88921955025493e-05
-1.94219796024698e-05
-9.63723349259431e-06
-2.54082518675561e-05
-1.38760377904717e-05
-1.94426510828625e-05
-2.32540175537435e-05
-2.82392022682026e-05
-2.90308036947249e-06
-9.95398691875284e-06
-2.53407968276394e-05
-1.31340503875194e-05
-3.32705900433279e-05
-2.19009526017017e-05
-3.00975132489556e-05
-2.78331720843963e-05
-1.67298647242305e-05
-5.20896336592865e-05
-2.26783440791187e-05
-2.18355695033922e-05
-3.18032436849049e-05
-1.42182723855925e-05
-3.16972292949683e-05
-2.9255534778498e-05
-2.25064044183697e-05
-2.50096865027668e-05
-1.53175383778779e-05
-3.82765481098823e-05
-2.97132207929956e-05
-7.35160605841969e-06
-1.37342108950341e-05
-3.04417313051983e-05
-2.89637382102257e-05
-1.8510928849646e-05
-3.42561418388306e-05
-3.07879214595925e-06
-1.4225431915931e-05
1.4785826826786e-05
-2.62593571769658e-05
-1.85865872411413e-05
-3.67970090624507e-05
-2.02039548799365e-05
-2.41819246260663e-05
-3.4877691671241e-05
-3.21459653807258e-05
-2.70510903448423e-05
-2.29044022705337e-05
-1.15771823857151e-05
-5.90446177238952e-06
-1.7229069526537e-05
-3.05304731155295e-05
-9.01568167864666e-06
-2.27247278172212e-05
-3.15141724143461e-05
-1.84043338823582e-05
-1.76855203388244e-05
-3.55660539435945e-05
-2.06847076211182e-05
2.06398471520403e-05
-3.49345953523061e-05
-2.6257028812057e-05
-2.04716005918627e-05
-1.7104414100413e-05
-2.94625116877808e-05
-1.14776491273583e-05
-2.1405449854418e-05
-1.3496853429339e-05
-1.72222531059778e-05
-2.92702302049067e-05
-3.0765764952826e-06
-1.53085838541912e-05
-3.56216255739442e-05
1.98539696184822e-06
-3.21494749143134e-06
-3.14407206160818e-05
-1.87269001397061e-05
-2.52712289613805e-05
-2.53708532495744e-05
-2.27804869610498e-05
-1.05164495348882e-05
-1.79043728006397e-05
-3.12000623428051e-05
-2.64334420489304e-05
-2.83640411110624e-05
-2.50703461811568e-06
-2.08092614929387e-05
-1.46889951438705e-05
-3.69853270775433e-05
-1.43124891101369e-05
-2.27184733038396e-05
-2.15931333374152e-05
-1.41233602935912e-05
-6.06508946373377e-06
-2.82345056393786e-05
-2.15987936443876e-05
-2.62695113167234e-05
-3.91627074781862e-05
-2.55259433512621e-05
-3.53844687082542e-05
-2.30968704567194e-05
-1.53081525865486e-05
-2.66185102079658e-05
-3.30551566735897e-05
-2.91225622958678e-05
-2.25540549586182e-05
-2.46798886004353e-05
-1.83784230872384e-05
-2.59261548764678e-05
-1.59801412132535e-05
-2.40037957151465e-05
-4.50412746047694e-05
-3.75802089413069e-05
-7.11152012483667e-06
-2.60071377019244e-05
-4.82253727643506e-05
-1.87386914612075e-05
-2.05198939160073e-05
-4.5019369808851e-05
-1.27040590390057e-05
-1.47460530534989e-05
-1.91772919211455e-05
-4.94123797139607e-05
-2.86938392042183e-05
-3.59031642683483e-05
-4.75669906798695e-05
-7.16834686595755e-06
-3.24370262513766e-05
-4.98397833322939e-05
-3.29199846455419e-05
-3.24489702879606e-05
-1.04754609270552e-05
-2.16573399334916e-05
-2.92476931365595e-05
-2.2783643213442e-05
-3.54998004483181e-05
-1.92735413200633e-05
-2.45403781980325e-05
-3.88641990699189e-05
-1.18182909314473e-05
-1.69274188291183e-05
-7.61070084224754e-06
6.80520360066207e-08
-6.83503896281021e-06
-1.68797427287101e-05
-1.50386876656437e-05
-2.01929914346458e-05
-3.03291345403691e-05
-8.48938523616268e-06
3.53865521799068e-06
-2.04400517033929e-05
-8.8526204986238e-06
-4.45895552028962e-06
-2.55761765065569e-05
-7.76872341876851e-06
-2.31764897738596e-06
-3.39509235047756e-05
-3.69885828227049e-05
-2.02470461568277e-05
-2.04334688262369e-05
-2.24805574571114e-06
-3.41376710836037e-05
-2.88244574113806e-05
-2.71748044346887e-05
-3.77227626832154e-05
-2.76259644652996e-05
2.74772562962201e-06
-9.95628216916441e-06
-2.3216228022396e-05
-3.95991772616444e-05
-3.71032084098161e-05
-2.86405295993514e-05
-2.51444662384185e-05
-1.56808905232107e-05
-3.87659993015274e-05
-2.12319859515319e-05
-2.43686592851603e-05
-1.17297326287415e-05
-2.79174136138836e-05
-1.72431294907312e-05
-2.84732077127814e-05
-3.343587758995e-05
-3.41836308568898e-05
-3.67329561241863e-05
-1.8903647826519e-05
-4.66524328684997e-05
-3.99914635412258e-05
-3.5183173261458e-05
-3.22872702208861e-05
-2.29396195566648e-05
-2.20450588711666e-05
-1.30232379022215e-05
-2.12167573938145e-05
-5.63017424303752e-05
-1.98012775504584e-05
-1.42152277838191e-05
-2.81496516434945e-05
-1.58577478637776e-05
-2.0462534587395e-05
-1.65068780856046e-05
-1.18579563987093e-05
-3.07342224022592e-05
-9.20259327784389e-06
-1.53300825424492e-05
-1.16763708396442e-05
-1.837268995107e-05
-2.25155889766278e-05
-1.99738673036447e-05
-2.81051729648629e-05
-2.8675693173485e-05
-2.14130370855073e-05
-3.43943611990592e-05
-2.40395535835499e-05
-2.27772207584818e-05
-1.97369593412306e-05
-1.06719951586119e-05
-1.21791472390099e-05
-3.2548980695895e-05
-3.1192256425131e-05
-1.8553789493381e-05
-1.13944635247164e-05
-2.90527057156883e-05
-3.19773075595005e-05
-3.29123359233721e-05
-3.43455702756959e-05
-1.24305365664492e-05
3.0910213293388e-06
-1.66212699176681e-05
-1.69751246237317e-05
-3.77283865868142e-05
-2.36097420908694e-05
-1.83956786151856e-05
-2.72618094311919e-05
-4.30684527923879e-06
-2.87892179193614e-05
-2.26809987204248e-05
-2.29802555052576e-05
-7.35425522483121e-06
-4.7399514974741e-06
-2.22588680569143e-06
-3.81852327207634e-05
-2.41405180124528e-05
-1.00460081166018e-05
-1.38970153128378e-05
-8.0678060347497e-06
-1.51830423062287e-05
-2.80421643935137e-05
-1.62628338412923e-05
-1.48745674640496e-05
-1.08462983033508e-05
-3.35861153007552e-05
-1.58002730192801e-05
-1.35516369569316e-05
-2.84527617801195e-05
-1.89010448152063e-05
-2.2449131683412e-05
-1.77712051604054e-05
-1.74734475907052e-05
-9.42511825015656e-06
-2.86847918432994e-05
-3.13429646930828e-05
-2.00939692111615e-05
-3.12337918036241e-05
-3.38121560730036e-05
-1.6462761882316e-05
-3.22259097801604e-05
-2.92659617576458e-05
-1.93776716430554e-05
3.32232927912502e-06
-5.54463324493344e-06
-1.01838135436001e-05
-1.58188890590167e-05
-2.50978641387478e-05
-9.78528866345472e-06
-1.57486727202195e-05
-1.65366636312998e-05
-1.20077428554866e-05
-1.34198572506108e-05
-1.76060178617712e-05
-2.57027614998818e-05
-1.47553602166652e-05
-1.42811911751167e-05
-1.1626708015557e-05
-3.76557750228e-05
-9.34337237618049e-06
-1.18151265379898e-05
-1.330758355992e-05
-9.88695461144663e-06
-2.26486347041686e-05
-3.91106388498058e-05
-2.87539392798037e-05
-8.58925966762835e-06
-1.51850151247581e-05
-1.30018608889067e-05
-1.59947229978828e-05
-3.36645510667775e-05
-3.10544360305067e-05
-4.33345204853503e-05
-2.52591626978674e-05
-3.15462349226048e-05
-5.80890771043663e-06
-2.99047173665747e-05
-2.97662137134989e-05
-8.81114599495374e-06
-2.13767222704551e-05
1.99054376690122e-06
-1.84588062372246e-05
-1.5247878461193e-05
-6.80393734272387e-06
-2.81504157327628e-05
-3.05515424605745e-05
-1.9009663520106e-05
-2.43315879151827e-05
-2.23411530036849e-05
-2.45122547065643e-05
-2.44557203681699e-05
-1.18139713039754e-05
-4.35368169403473e-05
-1.94955079872107e-05
-1.56164220089698e-05
-2.67221361068403e-05
-2.54982840545937e-05
-3.71964763402344e-05
-1.17214345463375e-05
-2.34941433142231e-05
-1.18790517625977e-05
-1.15940654110924e-05
-1.94171548184514e-05
-1.52570878875491e-05
-3.32882776067479e-05
-2.07621348350537e-05
-1.99303569578451e-05
-1.55458564465848e-05
-1.71997836285092e-05
-1.93417236582776e-05
-2.12689003358654e-05
-1.34549054976579e-05
-2.24312131398197e-05
-8.8599960520651e-06
-1.84362669854316e-05
-1.83779786292628e-05
-2.95280587380021e-05
-4.8026726145964e-05
7.614522739468e-06
-1.75431333661538e-05
-2.84767691475656e-05
-1.39050455413281e-05
-3.48873743504548e-05
-3.68757233867542e-05
-1.4352409122567e-05
-6.29626267263409e-06
-1.51551164554825e-05
-2.61387506290614e-06
-3.5167564573822e-05
-1.00020073086484e-05
-1.25049256577152e-05
-3.35673241813927e-05
-6.20003837645768e-06
-2.52188057819442e-05
-1.74678458802483e-05
-2.92865058284196e-05
-1.16810125409394e-05
-1.38585778829237e-05
-2.90484851681561e-05
-6.23850251070868e-06
-5.90456311153655e-05
-4.93843859583419e-05
-3.97568076782626e-05
-9.57997042888795e-06
-2.47496987740921e-05
-2.69439178580513e-05
-1.51581040390089e-05
-3.37675556083268e-05
1.18894520168267e-06
-1.40394366326876e-05
-7.28056121407401e-06
-3.29018129581042e-05
-2.22425566193455e-05
-2.94602994801419e-05
-2.68995289368057e-05
-3.84209593045479e-05
-3.89671104897527e-05
-3.72988610190241e-05
-2.09524897316461e-05
-1.41104773039867e-05
-3.2681288718125e-05
-2.42150890002143e-05
-3.90281965767346e-05
-3.16353933764289e-05
-3.62705245071586e-05
-2.45088060973948e-05
-2.11005233728127e-05
-1.80988115381944e-05
-3.0728921203698e-05
-9.50194189359068e-06
-3.00418357531526e-05
-4.20261856044433e-07
-1.66205054459617e-05
-3.00923689131487e-06
-8.452351554173e-06
-1.75788151851946e-05
-5.04624613284189e-05
-2.25290576805505e-05
-3.43098475818802e-05
6.59740144078678e-06
-9.48503664928945e-06
-2.67666690650719e-06
-2.68667041195175e-05
-1.89422537585166e-05
-2.65875366531571e-05
-2.32892876194437e-05
-2.64663052994432e-05
-3.18835670784683e-05
5.78706434639922e-07
-2.61537637564767e-05
-3.40292479645808e-05
-1.20480356138178e-05
-2.88273212114877e-05
-2.46529336376769e-05
-3.69178359844188e-05
-2.87375207935148e-05
-1.78797251614941e-05
-2.17972771146886e-05
-3.79994761445487e-05
-3.80617984598814e-05
-2.14064579392657e-05
-2.04578679524285e-05
-1.88748824858576e-05
-8.06651059227259e-06
-2.36961818756785e-05
1.01450215151439e-06
1.41511667859907e-06
-2.74697234179344e-05
-2.2033634086432e-05
-1.35912552228524e-05
-1.88463833361115e-05
-3.38147128546441e-05
-1.39192216126112e-05
-5.39733439969127e-06
-3.41260282590724e-05
-1.20790400288858e-05
-2.81953134105586e-05
-4.42002853697681e-05
-1.17029746550782e-05
-2.37543994486496e-05
-2.36341391859938e-05
-1.87597843839017e-05
-2.49092140262568e-05
-3.30314737238707e-05
-6.97648488971942e-06
-5.8143579791555e-05
-2.08125610554326e-06
-2.34142740643175e-06
-1.07465826385532e-05
-2.81890696393489e-05
-2.43654082921321e-05
-1.5206143111688e-05
-2.57223456455364e-05
-3.09272042047196e-05
9.01186841796052e-06
1.03685827564515e-05
-2.0315069175229e-05
-6.84187439974156e-06
-4.9515791423476e-06
-3.08701881435194e-06
-1.21283004239902e-05
-3.54945646434364e-05
-8.35057546160243e-06
-1.58207806160775e-05
-3.40684019965112e-05
-1.62871495307661e-05
-2.6121721583931e-05
-3.1751983699744e-05
-4.17568891817139e-05
-1.80594666910597e-05
-4.76545138501221e-07
-2.26551678706313e-05
-1.46393856705035e-05
-2.72142959640551e-05
-2.32839017288062e-05
-2.25614583337944e-05
-2.35273035505667e-05
-7.22302026920262e-06
-2.45569998182402e-05
-1.66235424645405e-05
-2.94790174379629e-05
-9.11105614490051e-06
-2.67532053882975e-05
-4.12790288916377e-05
-3.67884904146191e-06
-3.34888848241976e-06
-2.73130301995842e-05
-4.76570856210044e-05
-8.49363749773626e-06
-2.18561608535201e-05
-1.19409289942418e-05
-1.05654323783347e-05
-2.85340005245528e-05
-4.08672780360965e-05
-1.04885822405607e-05
-2.92672563457453e-05
-4.16389893731304e-05
-1.91944433044691e-05
-3.18653036545271e-06
-1.79525374757663e-05
-1.3659490267879e-05
4.40431073088089e-07
-1.60325736350464e-05
-4.13035667104827e-05
-4.36497668094685e-05
-1.39374302506417e-05
-2.44628954504843e-05
-2.75101851839879e-05
-3.59586346196504e-05
-1.69651481714844e-05
-2.20111766712483e-05
-1.45206737166409e-05
-2.41736152378168e-06
-1.98083118826404e-05
-8.20361394461119e-06
-2.47305023930399e-05
-1.39047119123609e-05
-2.04930352332004e-05
-2.39795349596813e-05
-2.86012413298688e-05
-8.74862512730088e-06
-2.2533098920184e-05
-2.95809402819106e-05
-2.07542331917609e-05
-1.68555273869008e-05
-2.3929875296843e-05
-1.27373692159748e-05
-2.78804616602189e-05
-9.07737830687702e-06
-4.54978006539796e-05
-2.33617786009071e-05
-3.00684263928736e-05
1.44625011207448e-05
-2.81746072427814e-05
-3.69151532800743e-05
-4.13071440154854e-05
-3.21600501949063e-05
-3.21814690914828e-05
-1.70069468433868e-05
-7.06969731258657e-06
-3.09948535970391e-05
-1.25423887466607e-05
-1.48007481798145e-05
-3.03077845193688e-06
-9.3722528446751e-06
-1.97417999483474e-05
-3.36562821742364e-05
-1.71502561063189e-05
-2.32489635138506e-05
1.19506253263851e-05
-3.18573491320898e-05
-2.1968094659935e-05
-6.43138973017005e-06
-1.21331586721931e-05
-2.11721348670831e-05
-1.43462873456295e-05
-3.30600272157375e-05
-3.55692475711703e-05
-1.75187499075718e-05
-5.30761294040362e-06
-1.57956873657891e-05
-1.71995930645757e-05
-2.36024893109496e-05
-2.20659453197889e-05
-2.89152115708613e-05
-2.50095349478193e-05
-1.06544741460421e-06
-6.77784250876217e-06
-1.53505866711507e-05
-2.24406027841782e-05
-4.20424656463543e-05
-6.53696123116771e-06
-3.25468874898664e-06
-3.00065715468779e-05
-2.57644845089343e-05
-4.14389320536368e-05
-2.7840281313692e-05
-2.0481923523595e-05
-1.99375035945084e-05
-1.37178280531706e-05
-2.90977730677499e-05
-2.56423282718879e-05
-1.77163857320236e-05
-1.77914704606112e-05
-2.23140157163117e-05
-2.41604262477847e-05
-2.02830898967368e-05
-2.45756091903624e-05
-2.95778368228332e-05
-2.44056078785859e-05
-7.83073980723015e-06
-1.45290654505781e-05
-4.71885794494154e-06
-3.24893574632517e-05
-4.00868566566337e-06
-1.34831653195961e-05
-3.10397351210147e-05
-4.45938191673275e-05
-3.64429604863082e-05
-3.13294995116699e-05
-1.05278953036179e-05
-2.23657660276251e-05
-3.10953348837808e-05
-3.57137711286511e-05
-2.12781235251779e-05
-4.35800617952624e-05
-3.88309003063031e-05
3.44755716942541e-06
-2.07826284259249e-05
-7.20758552299017e-06
-2.03026794300988e-05
-1.39193600574921e-05
-2.55747580552221e-05
-1.4051564723951e-05
5.51061382373951e-08
-1.99344364191128e-05
-1.63051176620048e-05
-2.42332825047162e-05
-3.1716500505643e-05
-6.12105554674239e-06
-1.5306103578387e-05
-2.95022760572637e-05
-3.91787103312009e-05
-1.34606274171841e-06
1.15258416649682e-05
-2.48481252145572e-05
-3.42976501263794e-05
-1.24942872569892e-06
-1.39967977124114e-05
-1.41063731501865e-05
-6.62315538295784e-06
-2.88086644267172e-05
-1.68897296534978e-05
-5.81090102066277e-06
-2.62476240595564e-05
-1.33883005936596e-06
-3.44509294112751e-05
-1.97020435108743e-05
-2.17628189080537e-05
-2.06284665161922e-05
-1.9420760615613e-05
-3.11568751931927e-05
-3.87990398916357e-05
-2.74419194330069e-05
-3.45121030874928e-05
-4.98605568347216e-05
-3.13415547260091e-05
-6.66330420872909e-06
-3.01004863820222e-05
-2.67126363938182e-05
-1.83831705813991e-05
-2.02210843193281e-05
-9.54679039550095e-06
-2.02618101801416e-05
-2.22742038812676e-05
-2.8764893402681e-06
-1.34816647906829e-05
-2.79370398116452e-05
-3.53440522474881e-05
-4.39792161894216e-05
-2.08878839767623e-05
-1.97336149875748e-05
-1.96337174630149e-05
-8.76764829133729e-06
-1.91396357347132e-05
-1.44736841685048e-05
-1.90853871930593e-05
-3.80402945367877e-06
-1.82987692488242e-05
-8.72395179679843e-06
-4.60374251952459e-06
-1.37265182242475e-05
-2.39707257736334e-05
-1.18900617001006e-05
-4.16775488219141e-05
-1.11384768841858e-05
-1.31591368140737e-06
-2.18485551445691e-05
-2.94701885436182e-05
-4.62414280416904e-05
-1.47272313067675e-05
-3.70957094607481e-05
-1.45117704159608e-05
1.74396386265001e-06
6.10289472343351e-06
-2.86572221214549e-05
-3.35986537732738e-05
-1.35388163730411e-05
-1.45019538252036e-05
-2.66788846059134e-05
-1.20765274014224e-05
-1.42593183507886e-05
-1.0980821550015e-05
-3.41752537954751e-05
-4.44016952662208e-05
-4.33529072050586e-06
-1.25034812370374e-05
-1.2513612280648e-05
-2.56637344562449e-05
-1.60054060829295e-08
1.21749591477488e-06
-1.62393857168277e-05
-1.10515059552581e-05
-2.13064350559863e-05
-2.47851323993613e-05
-3.19603125337662e-05
-2.07288426942931e-05
-1.09791211372614e-05
-1.95184774329168e-05
-5.50511721986319e-06
-3.29848104387176e-05
-1.34659561887855e-05
-8.16437176464672e-06
-3.75328837346898e-05
-1.61159721311584e-05
-1.62097229028511e-05
-4.37747545755917e-05
-5.79935724849489e-06
-3.87545277635735e-05
-2.3875933702989e-05
-1.64176646759834e-05
-2.41249375668427e-05
-3.37917859624986e-05
-2.30474530256327e-05
-2.91504281391018e-05
-1.71061842859706e-06
-6.86303015616505e-07
-1.40766170588401e-05
-1.82442214510543e-05
-9.62225620085486e-06
-4.76621309279167e-05
-1.80681793062587e-05
-2.74959503243251e-05
-1.12296601910116e-05
-2.23804129793281e-05
-2.64229596332456e-05
-1.42879352545438e-05
-9.42331237238477e-06
-6.09559050627685e-06
-3.47599427648428e-05
-3.1879151023359e-05
-1.35799300521194e-05
-2.28348100803754e-05
-2.71566693263883e-05
-2.49001341435812e-05
-2.82348915913647e-05
-3.20119435820105e-05
-6.36548489843906e-06
5.92137563517595e-06
-9.09213680124681e-06
-3.63347319706878e-05
-1.09546439759974e-05
-4.38036168744735e-05
-2.41310870369432e-05
-3.73204467577615e-05
-2.12288279249531e-05
-3.98953181706259e-05
-3.8494487875942e-06
-2.59330979663626e-05
-3.03668711290607e-05
-1.56449312843136e-05
-2.17798427144638e-05
-8.98896796097281e-06
-3.15265659007047e-05
-3.37297286755992e-05
-2.68182900330797e-05
-2.96159736161483e-05
-3.53332478928689e-05
-1.89544459718925e-05
-1.27916351676065e-05
-1.40604818123325e-05
-1.43979657605332e-05
-1.85448589481543e-05
-3.30986899628056e-05
-2.07957898291727e-05
-2.35842274916972e-05
-1.72192084909965e-05
-2.39077319024511e-05
-2.49558323683039e-05
-3.02183792804021e-05
-9.81367939320917e-07
-3.31380217331031e-05
-2.18338386639337e-05
-3.02831451605852e-05
-1.02702482350396e-05
-1.4151098842071e-05
-1.71230195254698e-05
-1.94543554580508e-05
-2.63668731852408e-05
-4.37063907308429e-05
-3.16133655607091e-05
-2.74796936846101e-05
-3.56738851954222e-05
-2.66332130370192e-05
-2.8428981472374e-05
-1.77342011693687e-05
-3.18049851447792e-05
-2.43131268086486e-06
-2.91677136285008e-05
-1.69270393599364e-05
-1.97249480665707e-05
-1.35321662800375e-05
-3.5267551497275e-06
-3.31113126143672e-05
-2.95874467610288e-05
-7.43336716336805e-06
-2.88719715193911e-05
-9.50833911293854e-06
-2.78345375512342e-05
-9.0000874444161e-06
-1.8693607652463e-05
-1.72256649418298e-05
-2.52463605988981e-05
-1.93182886387165e-05
-3.11687374807418e-06
-2.17622369977018e-05
-4.6455286057836e-05
-2.69970622160699e-05
-3.6120853250831e-05
-2.35992776803173e-05
-2.163347651548e-05
-3.48111154545458e-05
-2.94406440239724e-06
-9.00300863558351e-06
-2.84615154739011e-05
-3.07613226857507e-05
-2.51395058764378e-05
-2.73381490427842e-05
-3.03837630048674e-05
-1.87763345728658e-05
-3.23776539480277e-05
-3.30176162051895e-05
-3.12260877477812e-05
-2.89352141420314e-05
-4.93343110432781e-05
-4.41626613735238e-05
-2.65615487865571e-05
-9.65368862722142e-06
-9.49467851626581e-06
-3.386642903036e-05
-1.68298737638142e-05
-3.52659889507711e-05
-6.19185175631062e-06
-1.09525147714974e-05
-2.64450424485646e-05
-3.74769605813837e-05
3.25721790473905e-06
-3.87416029940304e-05
-2.93122100537103e-05
-5.88171053383851e-06
-2.89146508928114e-05
-1.17510091763864e-05
-1.90957290420955e-05
-2.51531581340215e-05
-2.92173779219152e-05
-3.26219949184012e-05
-3.94277870037704e-05
1.21594267378683e-06
-3.29958255331932e-05
-3.29319097746071e-05
-4.03841376168845e-05
-1.30916709913307e-05
-3.29714710110923e-06
3.75942490827815e-06
-1.0521857951391e-05
-4.18784210715952e-05
-2.5319308482258e-06
-1.41065042177211e-05
-8.27422754320927e-06
3.13182736196335e-06
-2.52507339843033e-05
-2.24989228369873e-05
-2.7805625045438e-05
-1.06817171035128e-05
-1.91467670034711e-06
-1.15559327386216e-05
-3.6186532162172e-05
-2.77125357605252e-05
-3.49130748100518e-05
-1.29986609002541e-05
-1.59507757872836e-05
-3.36274208435336e-06
2.74276387636341e-06
-1.30382242508522e-05
-2.48465736886526e-05
-1.84917365381498e-05
-3.81182594389931e-06
-3.27842630124232e-05
-2.51776233632865e-05
-2.47036342808337e-05
-2.0553726355764e-05
-2.83418600557612e-05
-1.17418197061513e-05
-2.09282520713621e-05
-3.76186866650896e-05
-1.36548274175127e-05
-1.68211618788706e-05
-2.16223813818592e-06
-2.32618519365886e-05
-1.86145073717567e-05
-3.78255678511849e-06
-1.65482037532109e-07
-3.30656224779971e-05
-2.64020417965327e-05
-5.52504513744167e-06
-1.56854552720945e-05
-4.5709993694165e-05
-2.05305176712185e-05
-2.14381692336555e-05
8.8766796579438e-06
-2.50562995007573e-05
-5.3883358239566e-05
-4.28350378018254e-06
-1.82309780421382e-05
-2.39094915504176e-05
-3.24398932069104e-05
-2.93065340874425e-05
-2.26458029157574e-05
-1.51881811935378e-05
-1.2402835910346e-05
-4.07932807342467e-05
-1.0424561916909e-05
-2.96455868118909e-05
-2.55686766877254e-05
-1.83938604511541e-05
-1.22522349486597e-05
-1.85413675554956e-05
-4.24608210522057e-05
-3.93148350260849e-05
-2.89122120626988e-05
-3.35099594652586e-05
-8.93010192689927e-06
-2.19125179528571e-05
-2.35387507851244e-05
-2.47341765102621e-05
-1.92659943840122e-05
-4.02182653812599e-05
-3.68341255397435e-05
-1.70301457746664e-05
6.14557637258888e-06
-2.17416062996134e-06
-2.97192032913064e-05
-2.88033026378101e-05
-2.11165071687554e-05
-1.41480801315759e-05
-1.564975521032e-05
-5.32656749092564e-06
-1.19914305228814e-05
-3.75600081821938e-05
-2.93644414176985e-05
-2.45522484345508e-05
-1.1259730933711e-05
-1.78041120605659e-05
-2.20998019178113e-05
-2.31992292725561e-05
-1.63797871056709e-05
-1.01137533714655e-06
-3.71692378013435e-05
-1.13428083567637e-05
-1.99684101678247e-05
-5.02067357057994e-06
-2.47546300156056e-05
-8.00978549148169e-06
-8.04884033527741e-06
5.99764647297187e-06
-2.06849605096897e-05
-1.34502777195747e-05
-4.24421362890835e-05
-2.16775996947562e-05
-2.76066459503865e-05
1.09961613300561e-05
-1.66090381652717e-05
-3.88297071408635e-05
-1.06478479428769e-05
-1.56188139689687e-05
-2.90273176550263e-05
-3.91599441172383e-05
-2.7507398048324e-05
-2.66981441122504e-05
-2.21570865368283e-05
-5.12161459794396e-06
-2.52140412034425e-05
3.27075921612729e-06
-2.409402645825e-05
-5.27068056384789e-05
-1.50959373017561e-05
-2.5531578459266e-05
-3.60064626413433e-05
-1.60285482256544e-05
-3.24763619542721e-06
-6.35143303798913e-06
-2.50143610588391e-05
-1.55802353644901e-05
-2.302822539902e-05
-2.45881019699168e-05
-2.192602243465e-05
-9.86514640220306e-06
-9.14833943243869e-06
-3.16632738434954e-05
-3.25392115687698e-05
-2.05987791729887e-05
-1.01922487643973e-05
-2.00945334030356e-05
-1.87089502618201e-05
-2.59722017171174e-05
-6.64289405779431e-06
-3.83079355792303e-05
-1.97869652947414e-05
-7.82556399740337e-06
-2.01122905906296e-05
-4.25168970966981e-05
-1.95547934189131e-05
-3.51980728202898e-05
-1.47691262244241e-05
-1.71564557364959e-05
-1.49433832127254e-05
-6.81423893893815e-06
-1.23140895435057e-05
-4.43775591411846e-05
-1.73081988387684e-05
-1.64057220344735e-05
-5.80333241993095e-06
-1.5658913862663e-05
-2.76280560634358e-05
1.26156402761959e-05
-2.620533715714e-05
-1.22921912201421e-05
-4.75071694302229e-05
-2.83424063990728e-05
-1.82790870848346e-05
8.35992316916976e-07
-3.35986178837322e-05
-1.17969800291734e-05
-4.94635734369841e-06
-3.21377726816204e-05
-7.44477303503995e-06
-1.95382642373542e-05
-2.02452959731265e-05
-2.9867903872857e-05
2.17051545565117e-06
-4.17070341911497e-05
-1.46840385543797e-05
-8.81000640593109e-06
-6.28121031232491e-06
-1.37109193564782e-05
-3.04738771107696e-05
-8.73982604820047e-06
-8.1021247531819e-06
-2.62719827978068e-05
-2.19979894203451e-05
-2.76690887489876e-05
-2.59682611109904e-05
-3.17245988251385e-05
-3.393735319827e-05
-9.62682564221292e-06
-3.25359856570386e-05
-5.07680231906838e-05
-4.9091835387028e-05
-7.75475415067429e-06
-4.14965338212528e-05
-1.02063723598492e-05
-1.10023521228973e-06
-2.82234929061407e-05
-1.67177933850881e-05
1.61430611363372e-06
-1.71628050938978e-05
-2.21519868930605e-05
5.9470237303875e-07
-2.64938028084241e-05
-1.0919457989321e-05
-1.97580486306841e-05
-1.8780208306177e-05
-1.77263564641853e-05
-3.75021109203231e-05
-4.5531790143528e-05
-3.3686183473687e-05
-4.05238064491735e-05
1.4265709136725e-05
-2.10413857436175e-05
-1.46959856115702e-05
-2.43626057749144e-05
-2.02743882627447e-05
-1.5070856617501e-05
8.27325334610434e-06
-4.53938835518834e-06
-4.26167064111838e-05
-4.52786919622029e-05
-1.92058574050099e-05
-1.15839215574931e-05
-3.16612923706058e-05
-1.20636346443268e-06
-3.22625135069815e-05
-3.56133162336336e-06
2.50955638980888e-06
-1.5535372720426e-05
-3.23035936370352e-05
-2.16375959770702e-05
-2.07560263895914e-05
-2.25194051255748e-05
-2.44645745666024e-05
-1.12591683039611e-05
-1.52081057466882e-05
-1.42210608396751e-05
-1.2518353201842e-05
-1.27609864168513e-05
-5.78965782377517e-06
-1.42514511587822e-05
-2.59705728716843e-05
-2.4823887644477e-05
-1.0690916853302e-05
-2.05267492149021e-05
-3.44256461220044e-05
-2.56440216408126e-05
-1.15746802753848e-05
-2.74250963282015e-05
-1.71599485396748e-05
-1.20029967421132e-05
-1.94521995663944e-05
-1.5030294350481e-05
-1.61527965520524e-05
-9.10046641805699e-06
-2.87445318760618e-05
-1.77309847587712e-05
-2.57058215578692e-05
-2.28051527719967e-05
-1.8774165560703e-05
-2.01692394316748e-05
-1.81921229657823e-05
-1.05422043319318e-05
-1.03653662054388e-05
-1.13167411044875e-05
-1.99889812129072e-05
-2.53278854931159e-05
-7.92533397475594e-06
-2.29932597198659e-05
-5.40037908432008e-05
7.81663932201305e-06
-9.89827095528744e-06
-9.95859943241056e-07
-2.83491428516375e-05
-6.91781647662746e-06
-2.32071281072688e-06
-2.42236785517534e-05
-2.14819308309006e-05
-1.63909574141895e-05
2.27846120880095e-06
8.7610274231819e-08
-2.5808225538965e-05
-1.60377148173541e-05
-1.30894924699241e-05
-2.18504561320602e-05
-2.55874218542407e-05
-1.71329695088432e-05
-2.79230238507333e-05
5.46959489020043e-06
-3.94458925976897e-05
-3.86074164774036e-05
-2.67780453295036e-05
-2.03558788961091e-05
-3.1078101380846e-05
-2.34921634164452e-05
-2.63901059000728e-05
-1.87782749071862e-05
-8.69727530600432e-06
-1.31579313046926e-05
-2.27881698364279e-05
-2.05434162675793e-05
-1.93921009336741e-06
-3.36837325630151e-05
-2.02062985756984e-05
-1.44501221662969e-05
-7.06950413944617e-08
-9.81381665784085e-06
-3.56762270874846e-05
-1.46173547484252e-05
-1.50675344231103e-05
-3.5042897203191e-05
-2.02196991105836e-05
-1.56966443589658e-05
-1.34591656683871e-05
-1.91287331934404e-05
-4.09664819289678e-06
-1.20959136988144e-05
-1.02980624156958e-05
-2.25201836524789e-05
-9.47682980998633e-06
-1.52260038920063e-05
-4.03660222393997e-05
-3.09479153112004e-05
6.17181481967821e-07
-2.23153877948115e-05
-1.86219187730718e-05
-2.98957407044458e-05
-1.29185308548959e-05
-3.33200565157467e-05
-7.93648826873117e-06
-1.65218470369908e-06
-1.51326461562201e-05
-3.26872382702958e-05
-1.5471113024088e-05
-1.70915361511086e-05
-1.67201734950671e-05
-1.06762902482656e-05
-1.46795956032101e-05
-4.25026391408313e-05
-3.39822362318846e-05
-1.72945835841581e-05
-3.5941590738696e-05
1.35707472552351e-05
-4.41911985991713e-06
-2.27231043758724e-05
-1.77881483129316e-05
-7.75844368191673e-06
-1.77532297438017e-05
-3.90248755241702e-05
-2.23020608210781e-05
-1.65523796608724e-05
-2.50528390623972e-05
-2.8129511599138e-05
-3.92165710619378e-05
-2.1288609781086e-05
-2.40103923184047e-05
-4.54377881073535e-06
2.88371298404558e-06
-3.37675875322174e-05
-8.68500168309211e-06
-2.00431673983417e-05
-3.36267460239793e-05
-1.93248140010106e-05
-2.16152353948688e-05
-2.39401258067626e-05
-1.39541890321215e-05
-1.29015456299974e-05
-2.91266025590709e-05
-1.95338933970939e-05
-3.16971222841429e-05
-1.08591184842297e-05
-2.24483828662727e-05
-2.01058825257391e-05
-1.43562311372495e-05
-2.72439682416379e-05
-6.84994122688393e-06
1.01937651612759e-05
-1.28393343761678e-05
-4.93424835567262e-06
-3.432655128913e-05
-8.23600834037681e-06
-2.40437588491584e-05
-1.86196341289381e-05
-2.9152176703352e-05
-3.67980934861836e-05
-3.43076132203403e-05
-2.94272724097835e-05
-3.31300653366701e-05
-2.47201746106146e-05
-4.00854444396635e-05
-8.46767499152466e-06
1.64718583084321e-06
-1.71582805495748e-05
-1.33670813405891e-05
-8.58363887569427e-06
-3.08406221637548e-06
-1.6276183256238e-05
2.85319848213218e-06
-5.30839224177055e-05
-2.42135343926637e-05
5.58535357071083e-07
8.10684602820283e-06
-2.64798783493484e-05
-6.1156725489148e-06
-2.98792456456411e-05
-1.02076890572194e-06
-5.15772574065034e-06
-3.20887467207033e-05
-4.68130449703796e-05
-1.11740634062134e-05
-2.16036935648672e-05
-2.70417639713001e-05
-1.50534650189322e-05
-2.98536925794314e-05
-2.0679646738848e-05
-3.00854465494384e-05
-1.17835351774348e-05
-1.70704749017244e-05
-6.01656141889595e-06
-2.24118961720566e-05
-3.01210526478046e-05
-2.61919203394559e-05
-2.73643480915785e-05
-4.70472516666571e-05
-8.59300020772716e-06
-2.40315591796089e-05
-2.92453559115986e-05
-1.96967260414884e-05
-1.89726754769338e-05
3.74321097226632e-06
-1.95400411648117e-05
-8.26390831648466e-06
-2.85766160446766e-05
8.49911782643739e-06
-3.1266969139989e-05
-3.60429517554297e-05
-1.6054885018027e-05
-3.0027924153851e-05
-2.63277118607013e-05
-1.6077624545022e-05
-2.16922086773533e-05
-2.86704042959908e-06
-2.68217150828738e-05
-1.09867330593864e-05
-3.07136774630144e-05
-3.78188079826093e-06
-2.53959146878616e-05
-2.82742349727206e-05
-2.32933014931059e-05
-1.54682696827442e-05
-1.67298398603333e-05
-1.02970203732447e-05
-2.13816882735768e-05
-3.28114222336694e-05
-1.87458448968451e-05
-9.93544566203961e-07
-3.38858004233623e-05
-3.10101925346205e-05
-2.01095526968336e-05
-2.78982557393688e-05
-2.31954166788831e-05
-3.00391159859058e-05
-2.51804817180351e-05
-8.72655125099398e-06
-1.24408930993014e-05
5.83875328998472e-06
-1.75779533680531e-05
-1.75956559762573e-05
-2.19863860993785e-05
-4.53275030484862e-06
-1.96837308537177e-05
-4.08327103143481e-07
-2.0924638443814e-05
-2.45951028537286e-05
-2.79354299466717e-05
-3.26804830176834e-05
-3.74010367033928e-05
-2.68719709617486e-05
-1.78351805580674e-05
-3.20065761706336e-05
-3.25751375168397e-05
-3.14279339556519e-05
-9.44443232868897e-06
-3.08705125005492e-05
-1.60628881429694e-05
-1.38690148358437e-05
-2.1764943260387e-05
-2.65319862117219e-05
-3.47268116861818e-06
-2.53893713277747e-05
-3.42379376655496e-05
-2.45610974464235e-05
-1.63697010002009e-05
-2.05394893633288e-05
-1.6960203124042e-05
-1.53326581969411e-05
-2.52014912493176e-05
-1.83947002299397e-05
-2.92978852970399e-05
-3.58341668848732e-05
-7.03359331757984e-06
-6.02254270308791e-06
-2.07301993652385e-05
-3.17217157600946e-05
-2.13748151144508e-05
-1.9146415204779e-05
4.53388880014985e-06
-1.72094953935983e-05
-2.16800995706333e-05
-1.38639821816101e-05
-2.29577296708223e-05
-2.41589945810003e-05
-2.13939225957564e-05
-5.84882476048035e-06
-1.70922512272083e-05
-1.33821386149724e-05
-2.03348182936905e-05
-3.22465718114741e-05
-3.7328603171615e-05
-1.4275706241774e-05
-1.29362115418182e-05
-1.9270297972421e-05
-9.55947586165721e-06
-4.25868449886978e-05
-9.6476976878322e-06
-1.83118978391678e-05
-4.0611881111811e-05
-1.55321654898154e-05
-4.73590060474308e-05
-3.10822820044893e-05
-3.15644821002791e-05
-1.27485538406093e-05
-3.1795675575088e-05
-3.54319658747338e-05
-3.59753620353457e-05
-3.01651174229532e-05
-2.77332445169921e-05
-1.89919186635928e-05
-1.47092654236354e-05
-3.00212208020084e-05
-8.13752766595984e-06
-1.80132512938736e-05
-1.99325633588484e-05
-1.55997365057059e-05
-1.91903289205046e-05
-1.4933237503303e-06
-1.91435729121315e-05
-6.64434518168131e-06
-2.67055467036148e-05
-2.19261918160582e-05
-2.76326345577462e-05
-1.1805588673652e-05
-1.27899120109953e-05
-1.8356042367958e-05
-1.56907010867696e-05
-4.61329723281525e-05
-4.17833721071291e-05
-2.42738575976222e-05
-1.27539309066581e-05
-2.15749318647327e-05
-3.4617063369858e-05
-9.99112594801523e-06
-1.8898704907589e-05
-6.76648382158681e-07
-1.86503860182604e-05
-7.18217342451993e-06
-7.60981360953201e-06
1.06304632421614e-05
-1.13225216306315e-06
-2.38304562454907e-05
-1.62962042423494e-05
2.48369469429984e-06
-7.47291822472264e-06
-1.87710499841899e-05
6.42479415886978e-06
-1.88646063617251e-05
-1.37081295217872e-05
1.83926067496913e-06
-5.41223953966921e-06
-3.47564755859933e-05
-2.38660590287038e-05
-3.75255146012016e-05
-8.21347012312485e-06
-1.75831097342898e-05
-4.52695752969243e-05
-1.74938520594032e-05
-1.57230681511513e-05
-1.46013350032399e-05
-2.09507455704071e-05
-3.81999346978683e-07
-3.36532683212681e-05
-1.65437662122342e-05
-3.96940118221185e-05
-6.50019808860804e-06
-1.10056806803594e-05
-2.36081686626548e-05
-2.07043308960055e-05
4.74307629562419e-06
-2.65990655675271e-06
-2.86371101147829e-06
-3.54248406954132e-05
-1.46397634008032e-05
-3.64175042455768e-05
-2.68539012298398e-05
-1.38855922625535e-05
-1.68066155648525e-05
-3.47871342449139e-05
-9.65892274482587e-07
-1.38324419479629e-05
-1.90900719122249e-05
-4.93858627459529e-05
-2.10054815595531e-05
-1.02136326902068e-05
-1.86700184524929e-05
-2.27396576497993e-05
-3.26729873478998e-05
-4.1250074340407e-05
-1.59033034499979e-05
-1.96665172752863e-05
-3.80713326094191e-05
-2.03936725732623e-05
-1.8859063431069e-06
-2.89224926880268e-05
-2.72765955972389e-05
-2.88414516855907e-06
-9.45778284672073e-06
-1.03036915995768e-05
-3.79397471952397e-05
-1.67190191777491e-06
-2.48789191816815e-05
-3.26189700287159e-05
-2.35415782822341e-05
-2.64239159041399e-06
-3.82996770546261e-05
-1.70128125957407e-05
-2.04990069119651e-05
-2.7919897229168e-05
-9.47797675143464e-06
-2.67502241683937e-05
-2.69873822797957e-05
-1.25857758828156e-05
-2.58442045347257e-06
-3.89867794977129e-05
-2.30146644125944e-05
-1.76203876481057e-05
-1.45208784436327e-05
6.92496004129513e-06
-1.28854659819198e-05
8.05460817657216e-07
-2.10538507440624e-05
-2.5224927893264e-05
-2.82044845455319e-05
-2.8156472215384e-05
-1.94011568086757e-05
6.14395258132779e-06
-1.43797612713745e-05
-1.09779816942865e-05
-1.05402632978427e-05
-1.76910457735641e-05
-2.68012136008505e-05
-5.64506253592317e-06
-5.07780917971522e-06
-4.07697779455278e-05
3.53057879618702e-07
-1.06034963682031e-05
-3.95152896539553e-05
-1.71402678259657e-05
-1.80137512619119e-05
-1.47579596669833e-05
-8.5154420709386e-06
-8.3154574932424e-06
-1.3423175875237e-05
-3.91979417727171e-05
-4.99562331441024e-05
-3.15121093113087e-05
-1.01067333684185e-05
-1.37207143591177e-06
-2.41878522429745e-06
-1.82278675965014e-05
-1.82746380575043e-05
5.76534355858684e-07
-2.10885962878507e-05
-1.54397932962128e-05
-1.53248860948668e-05
-1.73169831499813e-05
-2.92121737227847e-05
-3.89036292530709e-05
-3.72903807886047e-05
-4.49561355831286e-05
-3.70118249790225e-05
-3.82326716588326e-05
-3.56730368158124e-05
-2.91907298105368e-05
-2.13022759674272e-05
-3.22693883782744e-05
-2.84883040691823e-05
-1.29458515086496e-05
-2.25395192320629e-05
-1.16411147316328e-05
-2.46560622063507e-05
-1.7186502574773e-05
-2.99476102280629e-05
-1.2550639028754e-05
-4.28360604664256e-05
-1.98610875775031e-05
-1.87751203768326e-05
-2.5424967646802e-05
-9.05891165342642e-06
-1.832712456474e-05
-3.85595674358866e-05
-4.52030019743756e-05
-1.95544297754672e-05
-2.92838702070805e-05
-1.98462133362437e-05
-9.9334662396946e-06
-2.76856028479608e-05
-2.43696729699241e-05
-2.2659104700342e-05
-9.96458169400122e-06
-7.32811318094901e-06
-1.66336770204261e-05
2.77843864166721e-06
-1.79797564321261e-05
-1.85242996037202e-05
3.02089378102925e-06
-2.58508236078897e-05
-4.76483411446097e-06
-1.48451824989536e-05
-3.17514272521094e-05
-2.48980410045231e-05
-1.59223851561068e-05
-2.42541691883673e-05
-2.28901041997329e-05
-2.87802767344798e-05
-2.88852493630019e-05
-1.95906566669208e-05
-1.77526654553677e-05
-1.2591790668008e-05
-1.31730454857998e-05
-1.55493283203692e-05
-2.88034041093616e-05
-2.88473855233523e-05
-1.69690051025471e-05
-1.64062000302139e-05
-2.68202832471696e-05
-2.24826554191402e-05
3.16727215792598e-06
-4.36689793442031e-05
-4.16774948920607e-07
-9.25567961627468e-06
-2.46536912215352e-05
-1.87853644093789e-05
-1.00098116386699e-05
-2.77139118786524e-05
5.82176798911292e-06
-2.31408252958986e-05
-2.25450966669928e-05
-1.761518149626e-05
-1.44316832283833e-05
-1.99586987368777e-05
-6.96816232254021e-06
-2.29615097883797e-05
-1.69403739210482e-05
-2.14112202999423e-05
-2.54683823681757e-05
-2.74404307850021e-05
-3.31986294955158e-05
-9.98777344934047e-06
-1.83954097578931e-05
-2.40474393249276e-05
-3.44922693479779e-05
-2.13514565318426e-05
-1.38648977479006e-05
1.93854979375977e-06
-8.31357074668713e-06
-2.16041224640376e-05
-5.52332201359869e-06
-8.87545873003848e-06
-1.387086052723e-05
-3.84687102745183e-05
-5.66300047191122e-06
-2.5772192246726e-05
-2.30860481328812e-05
-1.63645505576607e-05
1.71433193834609e-06
-2.24277591163076e-05
-2.31740262843649e-05
-2.31996413400114e-05
-1.79814680143334e-05
-2.40638579526133e-05
-2.75033885882763e-05
-7.68045556982049e-07
-2.98666280346438e-05
-1.84247330064242e-05
-9.53375843619289e-07
-5.95079713097653e-06
-2.39277719580446e-05
-2.70133917643443e-06
-2.79605698291991e-05
4.47876551143888e-06
-1.85875520514402e-05
-1.05893575518325e-05
8.98116566901133e-06
-8.57501996078145e-06
-1.39765115854772e-05
-1.76067707604686e-05
-1.99259061238592e-05
-1.47617195561021e-05
-1.18559809735929e-05
-1.63850264827829e-05
-1.67572454614299e-05
-1.47312797495657e-05
-2.95120389994511e-05
-2.57517672586191e-05
-3.62172842562306e-05
-7.35349275479649e-06
-3.05999699610566e-05
-1.43133489479247e-05
-2.61415534652681e-05
-1.1194151888838e-05
-1.60634603978266e-05
-1.61039187433992e-05
-2.66084948373292e-05
-4.1552127605137e-06
-1.65132322552514e-05
-1.77224483628435e-05
-3.67319783112831e-05
-2.21005941523291e-05
-1.0104119965143e-05
-1.55574996622738e-05
-1.26790038333206e-05
1.24836565453799e-06
-3.67500298919972e-05
-2.26732339483673e-05
-1.69102584766254e-05
-5.16747333315011e-06
-1.04291905212586e-05
-3.65782889349797e-05
-2.67398821529135e-05
-3.59886424086932e-05
-3.19068184315237e-05
-1.9075870646395e-05
-1.40910660327635e-05
-2.83324052700232e-05
-4.98086072498008e-05
-2.2870215894071e-05
-4.26772470995512e-05
-1.72415535338194e-05
-2.14872507196707e-05
-2.78787779640108e-05
-1.00480895110395e-05
-5.78428997322403e-06
-1.22491816321632e-05
-1.36632503244378e-05
-4.11333459299549e-06
1.30177659293865e-05
-6.65097855827195e-06
-2.16006341936002e-05
-9.11242934748693e-06
-4.12792557832107e-05
-3.30481298161284e-05
-3.3258074758242e-05
-1.50947037967642e-05
-1.21006271032128e-05
-2.17757493014959e-05
-1.27323635668515e-05
-3.16498020513829e-05
-2.25284976535281e-05
-3.57288035788806e-05
-3.26228522043135e-05
-1.38125161768824e-05
-2.23798137418444e-05
-1.58051291945675e-05
-2.84415873010342e-05
-2.14584348288601e-05
-2.85102287772493e-05
2.556580477879e-07
-4.68538224357734e-06
-3.8038789750818e-05
-6.13926569454259e-06
-2.35347273114363e-05
-9.42035426581018e-06
-2.30349900948651e-05
-2.90861191897756e-05
-3.49426638746648e-05
-1.99701864333013e-05
-1.00549984766941e-05
-1.95862751982171e-05
-3.10979432071862e-05
-2.78250847080094e-05
-1.73822197491832e-05
-3.18783394300337e-05
-3.61159196614888e-05
-1.19085706661414e-05
1.1168855417906e-05
-1.14204017252327e-05
-2.40479088108274e-05
-2.58758380648315e-05
1.61062308611019e-06
-2.27011605442206e-05
-2.47675678917497e-05
-2.35063255467002e-05
-1.88400322331998e-05
-9.36807640027151e-06
-4.46968097897724e-05
-4.82435160093759e-05
-1.85655235472119e-05
-8.81922089473015e-06
-2.63118499437975e-05
1.93190719757715e-06
-1.87613521295962e-06
-5.51241648453741e-06
2.05468263863307e-06
-3.86474953120719e-05
-2.3462764437085e-05
-1.69989906572394e-05
-2.38795038602305e-05
-2.08793680024991e-06
-1.97421178743303e-05
-1.02942618588818e-05
-4.20411745868886e-05
-1.73866267461123e-05
-2.7224903509452e-05
-3.00805844012247e-05
-3.86924982303266e-05
-1.66727630487116e-05
-2.88929309526674e-05
5.83699337423545e-06
-2.1593721653372e-05
-2.79460838332984e-05
-3.45553667770127e-05
-2.92522196595864e-05
-4.11781498377018e-06
-2.83690857361115e-05
-3.03147115043703e-05
-1.68778310055186e-05
-2.31961030727509e-05
-2.95899113315294e-05
-2.16872583893622e-05
-2.54406395581502e-05
-3.26979897707497e-06
-3.36221333692869e-05
-2.13971733081066e-05
-2.20061125098195e-05
-1.9372795458314e-05
-1.88588956449401e-05
-2.25575332476145e-06
-1.12554661019401e-05
-1.5006224485811e-05
-1.68340719605047e-05
-2.37666064789422e-05
-1.03572789461454e-05
-8.34297631405391e-06
-1.88435035450695e-05
-7.87297004311267e-06
-2.54861998191583e-05
-7.77310298608706e-06
-1.74878567116162e-05
-2.02145649314569e-05
-1.42104383352591e-05
-2.51234333676292e-05
-1.53928649442839e-05
-2.55845198462236e-05
-5.31220085921706e-06
-4.36863130751813e-05
-2.91375498948726e-05
-3.7928603067326e-05
1.72241555528648e-06
-7.68357724732088e-06
-1.59359513950188e-05
-3.63342034417002e-05
-1.6852221570892e-05
-7.56089796252183e-06
-1.43784627865518e-05
-2.3081931027124e-05
-4.06586159334673e-05
-2.16644383649774e-05
-2.21932244963375e-05
-9.88061646902103e-06
-1.91383926159852e-05
-1.05945423652982e-05
-9.97346588207614e-06
-4.10983221627304e-05
-4.14449985471967e-05
-6.97375656164327e-06
-3.00490132381914e-05
-3.79232603974635e-05
-2.71924643418843e-05
-2.36477851119231e-05
-4.7541446703528e-05
-2.49372952410545e-05
-1.09760491704194e-05
-2.42828180640535e-05
-4.00114218305534e-05
-8.57570957788323e-06
-1.87568057528938e-05
-6.52940365958052e-06
-1.72864377828729e-05
-6.91500474946347e-07
-6.91138758837382e-06
-9.75846856185766e-06
-1.30117492054574e-05
-4.43557927185187e-05
-1.58842914771634e-05
-2.98024553145615e-05
-2.17944587917707e-05
-1.06105639611786e-05
-6.21708870437838e-06
-3.14804024855618e-05
4.99944481566375e-06
-1.75639584216491e-05
-2.76210437950386e-05
-2.06033154165691e-05
-1.21175029096515e-06
-1.98178651527789e-05
-4.54469521482963e-05
-6.60453030817504e-06
-2.61352996839507e-05
-1.52707124588497e-05
-3.22317531187668e-05
-2.02100617605847e-05
-2.50271472085355e-05
-2.19411426253661e-05
-5.98144226763113e-06
-3.70688681837746e-05
-1.24502650948698e-05
-1.75510002909112e-05
-6.27166975874659e-06
-1.06331811308581e-05
-2.87170363069629e-05
-2.59341213419296e-05
-1.02664795768994e-05
-9.32734306299215e-06
-3.32389423995222e-05
-2.21415736982759e-05
-2.60152998594702e-05
-3.48316933896654e-05
-1.359110079658e-05
-2.49539606719036e-05
-3.0129149244181e-05
-1.0053919367848e-05
-2.36687631085583e-05
-3.18843601221349e-05
-1.22181472418592e-05
1.22953259318991e-05
8.42156220434871e-06
-2.51589071947077e-05
-8.36089786247958e-06
-2.20302676569385e-05
-5.63577995458396e-06
-1.64984582237316e-05
-3.29819104461285e-06
-3.05211204805849e-05
-9.54872267260991e-06
-2.14441214557907e-05
-3.24525000655115e-05
-1.68157587641207e-06
-1.55017586167298e-05
-2.63173835582613e-05
-1.0993793354599e-05
-1.54965699913084e-05
-1.2265961952424e-05
-1.44530345199109e-05
-1.39271747064299e-05
-2.50825186746652e-05
-8.18821471529684e-06
-2.18604243706953e-05
-3.11413350388201e-05
-1.8982583974157e-05
-3.3937719367447e-05
-1.98785689321549e-05
-1.03370165041005e-05
-2.62961668406011e-05
-1.94832813836877e-05
-1.74619978424927e-05
-2.47276477855627e-05
-5.66546424080852e-06
-2.05727301289935e-05
-2.853851969397e-05
-5.85536585155568e-06
-9.59046761351223e-06
-1.66891074099601e-05
-3.6143282353501e-05
-3.44626288159133e-05
-5.62033612792291e-06
-3.71851293426216e-05
-2.6355317842089e-05
-5.20704083475413e-07
-2.17611448044277e-05
-2.36674107092284e-06
-1.12943427415221e-05
-1.34993593750698e-05
-1.44979716723844e-05
-1.70981655201953e-05
-7.09785498121623e-06
-3.50591950694794e-05
-5.19791767324536e-06
-2.67410907886083e-05
-1.16702056223255e-05
-4.3228562557416e-05
-1.61552875711231e-05
-3.18524117086667e-05
-2.48018750124581e-05
-1.17501355665086e-05
-1.1051380394165e-05
-2.93305633110457e-05
-1.41561699309394e-05
-1.62080141613457e-05
-2.7863613856228e-05
-3.57686541699675e-05
-1.99909021272043e-05
-3.45146570197589e-05
-1.09900855501871e-06
-2.34499534039744e-05
-1.28479344411446e-06
-2.21928637431779e-05
-2.06609404375948e-05
-2.00149091264838e-05
7.86111070969814e-06
-3.1872791140799e-05
-1.60780395626318e-06
-4.21175801135174e-05
-1.21228521216533e-05
-1.39031390040895e-05
-3.19394788737691e-05
1.42491681919515e-06
-6.82951836941359e-07
-1.91564513435478e-05
9.85566671516791e-06
-1.92969320621667e-05
-3.88443217848003e-05
-1.91442468790156e-05
-1.12910839775027e-05
-3.12131899845569e-05
-1.86102866674572e-05
-1.81574622017571e-05
-3.33677125156467e-05
-4.04564725566995e-05
-4.135590084941e-05
-3.74348682653334e-06
-2.53047748059076e-05
-4.71578100735824e-05
-1.09681401017897e-05
-2.10732309761577e-05
-7.29748577365974e-07
-1.3288919912759e-05
-1.15152299313044e-05
-1.0815900841819e-05
-1.66659939036906e-05
-9.68419939700237e-06
-2.87408878613999e-05
9.12529149358084e-06
-1.36060599191716e-05
-1.30369728308101e-05
-4.09197266158684e-05
-3.26771198100646e-05
-3.03439242254932e-05
-4.73162777637542e-05
-3.87570387248529e-05
-3.85729151672472e-05
-2.54326189011028e-06
-9.81220815255184e-06
-3.8439381650446e-05
2.71020559543968e-06
-2.1105222838484e-05
-1.82743572738224e-05
-3.83351475272743e-05
-1.47989556623292e-05
3.6909183955747e-06
-3.59536976479708e-06
-1.79625604687619e-05
-1.28250082853098e-05
-1.00500197373299e-05
-2.4534492664643e-05
-2.6005372947973e-05
-2.46710836361571e-05
-2.57115806343046e-05
-2.74147891055524e-05
-2.58470605732749e-05
-1.80967743449198e-05
-2.76916693891266e-05
-2.76807849012875e-05
-1.51274578011465e-05
-3.10628612837363e-05
-1.42832316234432e-05
-1.10888254750517e-05
-1.93195308520563e-05
-2.6011840723299e-06
-3.8301740579133e-05
2.50013222758703e-05
-1.71764931822173e-05
-4.51845161635988e-05
-1.8047000466297e-05
-2.5010339017383e-05
-4.14787449353896e-05
-1.91761065234839e-05
-9.14483613136043e-06
-1.83009718916532e-05
-6.85920009511986e-06
-6.63024514165881e-07
4.54625909723937e-06
-7.85858935039066e-06
-2.99548429795822e-06
-4.9838935793933e-06
-2.35008789135055e-05
-2.56215976917147e-05
-3.74183414487662e-05
-1.39512108812658e-05
-1.45611167904035e-05
-1.82322948064939e-05
-3.61500249055085e-05
-4.58511081828499e-05
-2.00580635984989e-05
-3.81518315545237e-05
2.05777429074432e-07
-2.21766559695787e-05
-1.93260374119726e-05
-1.94369281989188e-05
-4.26415156809971e-05
-1.7224861066827e-05
-2.40639488299934e-05
-2.99562081942334e-05
-1.93750614064342e-05
-2.37503149795608e-05
-1.86340323300562e-05
-1.88917900488071e-05
-5.76192740828262e-06
-1.06580866585552e-05
-3.17493260656863e-05
-1.23072987315363e-05
-2.21129423055745e-06
-8.85695513223411e-06
-2.07374575577616e-05
-4.6847027822401e-05
-1.88616724048903e-05
-1.68807116057093e-05
-1.91904232481561e-05
-1.0931230384954e-05
-9.36861027165533e-06
-2.22658304329872e-05
-3.46426401075984e-05
-1.02297698053372e-05
-2.63655983248344e-05
-3.59786418738994e-05
-1.98077373316049e-05
-8.12523270150318e-06
-2.98008024382062e-05
-8.14150098078869e-06
-3.11471225862506e-05
-1.66226672538568e-05
-2.24207082328107e-05
-2.76230574311108e-05
-1.39196237598656e-05
-2.35095612555376e-06
-3.34944980978989e-05
-4.78164574952195e-06
-2.66572599233732e-05
-1.69740152891086e-05
-1.35271000271425e-05
-2.84213153609196e-05
-4.15303750572057e-05
-3.02366991497928e-05
-2.54887500795413e-05
-4.44717219576667e-05
-1.12498624173478e-05
-1.85229532171945e-05
-3.84638939946289e-05
-2.47897114280063e-05
-1.86724476573089e-05
-2.85059966154546e-05
-3.62078444610468e-05
-2.06138202393448e-05
-2.25712323906133e-05
2.52918555674263e-06
-2.08288619603904e-05
-2.30121832911018e-05
-1.33571061672197e-05
-1.58066058000245e-05
-1.0707769477767e-05
-3.92989916169143e-05
-1.96665779665165e-05
-1.33437295578148e-05
-2.56134545522958e-05
-2.41353990456634e-05
-9.81419551791677e-06
-2.70754336885401e-05
-1.37130601947804e-05
-3.69186311049036e-05
-1.02049314045571e-05
-6.71563556582764e-06
-3.54858452157027e-05
-2.12108808700386e-05
-2.41326164319004e-05
-1.04026390088821e-05
-2.01284952940351e-05
-5.13777328302041e-06
-1.41276173068e-05
-1.86103064759962e-05
-2.30607834790913e-05
-1.73701589630155e-05
-1.89225792747216e-06
-2.47215634610237e-06
4.65574961720234e-06
-2.73591462157603e-05
-8.93838155472483e-06
-1.51948864210776e-05
-3.89626362973795e-05
-1.10408073618279e-05
-3.20452954171725e-05
-1.29499184469962e-05
-2.36696004218406e-05
-2.49561738537271e-05
-3.05878312448908e-05
-1.34399307685305e-05
-1.30720176607589e-05
-1.34713067126243e-05
-3.11339468976229e-05
-3.63598628444319e-05
-2.30211580082416e-05
-2.19745622761853e-05
-1.81685760804706e-05
-2.42593045029213e-05
-2.38821875307157e-05
-4.84578504609684e-05
-2.56940349057228e-05
-9.09097293802258e-06
-1.4932898252589e-05
-2.45175593893838e-06
-2.72247812011743e-05
-3.09782795354077e-05
-2.52273141906881e-05
-2.54907352326301e-05
-4.60727204101432e-05
-2.39678801456073e-05
-5.76797439090863e-06
-3.52150037627988e-05
-2.17129910530882e-05
-2.32966009354968e-05
-2.17977812191188e-05
-1.35931998785168e-05
-2.03413425981703e-05
-2.5453314538395e-05
-2.79727967025344e-05
-9.82482321086126e-06
-2.79141825381873e-05
-4.83578626404757e-07
7.28569452499668e-07
-4.4497298696739e-05
-1.36672175222943e-05
-9.516893010817e-06
-2.14435993366784e-05
-1.95523469357152e-05
-3.41262212041239e-05
-1.68650672950671e-05
-2.34816087984226e-05
-1.25005556613102e-05
-6.27679848227971e-06
-3.1747864440804e-05
-2.33017862874593e-05
-3.56882753518256e-05
-1.68917760662126e-05
-9.46934968930885e-06
-1.70902857580805e-05
-2.22190724312729e-05
-1.86458312761189e-05
-1.35829597483949e-05
-1.53875600107917e-05
-9.40783288165215e-06
-1.65787396077318e-05
-8.78860206400715e-06
-1.18112852520667e-05
-1.44934625174272e-05
6.68191358213852e-06
-1.9179929990959e-05
-4.36817842207858e-05
-2.35661754389305e-05
-2.52697712241229e-05
-1.57679984085412e-05
-2.89312543226691e-05
-7.7766168803627e-07
-3.02120956168513e-05
-1.74016232403788e-05
-9.37180797935605e-06
-1.48315060381801e-05
-4.47197165006413e-05
-3.20755743277183e-05
-1.75117067875343e-05
-2.50058564953553e-05
-2.80695579169664e-05
-5.95979076855111e-06
-2.18039316794511e-05
-3.1551435155583e-05
-8.83105091810605e-06
-1.44693278713997e-05
-1.09913201811789e-05
-1.79648917996938e-05
-1.6547591235986e-05
-3.05367969490412e-06
3.09742630798409e-06
1.43957230677573e-06
-1.82058384498237e-05
-1.91261058493515e-05
-1.07442952729539e-05
-1.51285834617839e-05
-2.61480350057714e-05
-3.90796589982725e-05
-2.89592425851243e-05
-3.14396711031176e-06
-4.22636200394498e-05
-3.47967985841177e-05
-1.03523041946806e-05
-3.51562541650549e-05
1.24875589510421e-06
-2.54436725576473e-05
-6.8061360542593e-06
-1.0553568727744e-05
-1.20801381779203e-05
-2.40095378554159e-05
