# Supplementary material for: Research on computational propagation and identification of mine microseismic signals based on deep learning
Source: PLoS One. 2025 Oct 22;20(10):e0334641. doi: 10.1371/journal.pone.0334641 (PMC12543183; doi:10.1371/journal.pone.0334641)
Supplement: S1 Data — (ZIP) [file pone.0334641.s001.zip › 000100500001112.xlsx_0.txt_24.txt.txt]

-3.13402320028047e-05
-5.23193963843808e-06
-8.58689807799787e-06
-1.24378869234753e-05
-2.08625696140558e-05
-7.60605351617442e-06
-3.18941792063532e-05
-1.46139375701712e-05
-1.28188374381654e-05
-3.16422419612877e-05
-1.58522072941751e-05
-2.85776188298065e-05
-7.51149692351685e-06
8.77024302532902e-07
-1.02363251479366e-05
-2.16663119191249e-05
-1.98128179836488e-05
-1.97562128742771e-05
-2.3079078157928e-05
-2.67593911448078e-05
-3.193242581973e-05
-3.68952536546845e-05
-2.81631577541319e-05
-9.65694328962609e-06
-1.95859289277542e-05
-2.4496363193118e-05
-2.22584083552464e-05
-1.25262795212875e-05
-1.72234727815269e-05
6.04997806868656e-06
-2.72541095824395e-05
-1.02874443530385e-05
-2.90070469894294e-05
-4.01531436007552e-05
-2.4050400906912e-05
-2.56079036813822e-05
-3.06859090786838e-05
-8.00598920312322e-06
3.8811658322245e-06
-3.92247032569237e-05
-2.13361298175549e-06
-1.78379885249609e-05
-9.06626472351484e-06
-2.60791666030948e-05
-4.6814300836517e-06
-2.23054528638643e-05
-9.57999022310933e-06
-3.79381211036531e-05
-1.89185660268201e-05
-1.09475199971451e-05
-3.37545049857707e-05
-3.17372078797217e-05
-1.93533648270125e-05
-2.04147749736854e-05
-2.67415631153515e-05
-3.44257494745133e-05
-2.04054800185288e-05
-6.42398403836225e-06
-2.49962149733267e-05
-2.03219861799494e-05
-1.45513083831062e-05
-1.66744396826582e-05
-9.10129913033119e-06
-2.13114840537049e-05
-3.43554179589913e-05
-1.95347118066936e-05
1.07616869940006e-05
-9.12520265181741e-06
-2.44980089764629e-05
-3.24302924806894e-05
6.25897039149122e-06
-1.67436060894128e-05
-2.06124645608861e-05
-1.87097044468635e-05
-2.10100152639728e-05
-6.32538541411168e-06
-2.71343960520346e-05
-2.96169516184996e-05
-8.32522737186084e-06
-2.80162491215072e-05
-2.26956015644232e-05
-2.88313071297072e-05
5.2200265099996e-06
-2.22991277551147e-05
-2.366077528702e-05
-2.8704366170775e-05
-3.3816302023271e-05
-1.18801793979304e-05
-2.72618970507859e-05
-1.78140193928833e-05
-3.00039132410544e-05
-9.47515887451827e-06
-1.53710597753516e-05
-2.83434758791446e-05
-1.11000729222283e-05
-3.14616936255429e-05
-1.14170085319873e-05
-1.36005666961366e-05
-2.93122226244119e-05
-2.54736884059995e-05
-2.24431640045277e-05
-2.04987619367022e-06
-5.59879649890635e-06
-4.3948105847684e-05
-2.63109450713265e-05
-2.38140579304993e-05
-3.38510815300307e-05
-3.39546949544283e-05
-1.33747650929943e-05
-1.78634771534997e-05
-2.34479855780193e-05
-2.61121398207313e-05
-5.16722664949229e-06
-1.76018888322e-06
-3.98248540753118e-05
-1.62967551297601e-05
-3.95744245668595e-05
-3.25690289030271e-05
-3.03356339948262e-05
-3.34220157362179e-05
-3.28536506964533e-05
-2.36254327577005e-05
-4.40710850046056e-05
-5.67196498750784e-06
-1.58677586612666e-05
-8.18055059021714e-06
-3.12205524468267e-06
1.25576675821466e-05
-2.8789006397851e-05
-3.68437394560641e-05
-1.43534683444613e-05
-1.87328150012657e-05
-3.74516390087403e-05
-2.43699176367664e-05
-1.81084840631313e-05
-5.56527857409961e-07
-1.23656981525397e-05
-2.72804161966466e-05
-1.85495385679397e-05
-7.77620895996101e-06
-2.24747198727294e-05
-2.67555510885597e-05
-5.24464573943306e-07
-3.11318428107206e-05
-1.62404509040696e-05
-2.40611007476904e-05
-2.5955844651533e-05
-3.92431566750121e-05
-4.09815522490308e-05
-1.5990315017357e-05
-1.98857208301299e-05
2.46478017621697e-06
-1.97483649665108e-06
-1.24710132095559e-05
-3.4853433618828e-05
9.62503631935933e-06
-3.50987602647115e-05
-8.53181777395569e-06
-2.00651816131376e-05
-3.2655682360224e-05
-5.7858806367913e-05
-8.71811402314672e-06
-1.15825816545276e-06
-2.33882373261005e-05
-2.1683983251259e-05
-3.47232349124317e-05
-3.3451083233902e-05
-7.24734178493324e-06
-3.48582540789436e-06
9.05875453779246e-08
-1.01830184074777e-05
-1.85529371562242e-05
-1.91126768510423e-06
-1.13821221814134e-05
-2.36043479054683e-05
-2.41483410054757e-05
-8.19954750615823e-06
-2.81625318314973e-05
-1.82478582961152e-05
-3.7918505833345e-05
-3.19867299217667e-05
-4.70277092216143e-05
-9.16144745646833e-06
-1.15213452016577e-05
-6.42915697635813e-06
2.00296770351652e-06
-1.76353958075844e-05
-1.89865935938102e-05
-2.08118613618965e-05
-3.78107612337576e-05
-2.90289173471328e-05
-4.22742693702057e-05
-1.70923749744913e-05
-1.90935136330914e-05
-2.3448088621551e-05
-3.72303585072707e-05
-1.51257923590884e-05
-1.7807775475982e-05
-8.31952726091031e-06
-2.17544402334778e-05
-4.38194860060488e-05
-6.09401142176059e-05
-1.04324785206968e-05
-3.09556447551595e-05
-3.4969131569051e-05
-1.73600021057728e-05
-2.47355724695781e-06
-2.1244512932072e-05
-9.65275316448183e-06
-1.98299157090039e-05
-2.36652482236409e-05
1.39731266597454e-06
-2.25666349776418e-06
-4.96399155373466e-06
-8.44513883445364e-06
-2.8553669058696e-05
-1.4467060526181e-05
-1.22142620486415e-05
-1.29838740452828e-05
2.28146911779452e-06
-1.52502051694623e-05
-2.52111104777085e-05
-9.47939131811337e-06
-1.35951914952035e-05
-1.97971897849537e-05
-2.08632265323658e-05
-2.63522864253524e-05
-3.11665809425017e-05
-1.60686867217797e-05
-1.76949882473627e-05
-2.10291197564539e-05
-2.09383957719842e-05
-3.70627806078736e-05
-3.86827884816424e-05
-2.15180720875336e-05
-3.58516502222487e-05
-4.3880893868586e-05
-3.9639338604594e-06
-1.40519543946381e-05
-2.89678126715317e-05
-2.38555725931677e-05
7.95619546751641e-07
-2.16799806201861e-05
-2.21588212540545e-05
-1.00723754260724e-05
9.15041877294325e-06
-1.56882816779384e-05
-1.26249182228363e-05
-3.61107685985397e-05
-3.12904482444078e-05
-3.29774716759203e-06
-1.0540464566137e-05
-4.0591069332333e-05
-3.34926012218317e-05
-2.28471160714287e-05
-3.98150757839877e-05
-2.52563985094951e-05
-4.45863506839621e-05
-2.15626749879537e-05
-1.76275182748183e-05
-3.02620500501028e-05
-3.50177899999513e-05
-3.11946953048418e-05
-2.67851046603945e-05
-2.20741679750191e-05
-1.79262246650123e-05
-3.59807153665387e-05
-1.90151681353018e-05
-2.14824168529807e-05
-2.24768360233349e-05
-1.8095486515017e-05
-7.22003132876587e-06
-4.32344054612213e-05
-1.918869279266e-05
-2.86793199520368e-05
-1.36888437345322e-05
-2.76521928674408e-05
-2.20410398674266e-05
-1.66243099769416e-05
-3.00319914135172e-05
-1.68546590761301e-05
-4.36119059281457e-05
-3.63223891572215e-05
-2.7410517348972e-05
-2.84731883276277e-05
-3.07090714034972e-05
-3.45588817740586e-05
-4.14826339687354e-05
-4.41002382537425e-05
-1.3394994634739e-05
-2.37395571618242e-05
-1.42544097571482e-05
-2.80045377241977e-05
-1.16650150168074e-05
-2.31436872892247e-05
-2.94956825297224e-05
-7.95009914971704e-06
7.7995378458894e-06
-1.13041005918578e-05
-1.90992109316119e-05
1.09571017805701e-06
-1.01382198196337e-05
-1.00495008884953e-05
-3.41781771268487e-05
-3.50156326732914e-05
-2.37218253110392e-05
-1.21450225811142e-05
-1.26334671151899e-05
-1.75177013316432e-05
4.08062093033762e-07
-7.52110518411188e-06
-1.58779876482342e-05
-3.3293723201817e-05
-1.20849705664566e-05
-2.51560442585833e-05
-2.51288900895708e-05
-3.39680884631238e-06
-6.06500720815963e-06
-4.19040352769281e-05
-2.49160097097058e-05
-3.03851009018015e-05
-3.96511801231878e-05
-3.78609087765726e-05
-6.03826413914028e-06
-1.76280812491525e-05
-4.17135811417008e-05
-2.72358012735185e-05
-2.61434648346567e-05
-5.66951416917659e-05
-2.67631756712461e-05
-7.26161864490852e-06
-4.89462784254842e-08
-4.66916353156131e-05
-2.19830357828542e-05
-1.95368936759688e-05
-2.96687196959819e-05
-3.42442343465057e-05
-1.24427010860501e-05
-2.60211379531509e-05
-3.05447646739176e-05
-8.23153045975263e-06
7.50304697462197e-06
-1.11101100823421e-05
-4.58631069010389e-06
-1.51521391974283e-05
-3.55179072324953e-05
-3.65653946463359e-05
-2.12833575549199e-05
-1.96162180190445e-05
-2.64981715656087e-05
-3.10936915155997e-05
-1.02811442000136e-05
-2.72467333043008e-05
-6.97343075494776e-06
-1.91376443487433e-05
-2.21235409176406e-05
-5.30842719109344e-05
-3.36312504398919e-05
-3.71455194258505e-05
-8.92745338420059e-06
-3.92276883226411e-05
-3.38240755317366e-05
-2.76225947373522e-05
-1.19458933093186e-05
-3.93246979183664e-07
-2.16830608878852e-05
1.50477344446663e-06
-2.77330195346933e-05
-2.87150391351628e-05
-3.52227300386643e-05
-8.17958609407959e-06
-4.44211323495717e-06
-2.26236807258213e-05
-5.85444874133597e-06
-9.63530040875429e-06
-1.71763219792265e-05
-2.04206084588149e-05
-2.41527632335382e-05
-2.86811687249837e-05
-1.37901128676196e-05
-1.48064473857724e-05
-1.03964923893156e-05
-9.40585112906965e-06
-3.43291789243355e-05
-1.72629377388445e-05
-1.70141566261965e-05
-2.88696914793209e-05
-2.44529682496572e-05
-5.12679729903027e-06
-5.137180220666e-05
3.68230458058517e-06
-7.64094747676041e-06
-3.57229133523087e-06
3.99089536627857e-06
-1.49495758807226e-05
-2.20795212065964e-05
-2.22532375833637e-05
-2.03791603806183e-05
-2.0750138158106e-05
-3.14832586825548e-05
-1.23133554542819e-05
-3.16336037249008e-05
-1.93750024061419e-05
-1.13878833920067e-05
-2.11667457705216e-05
-1.01207533215018e-05
-1.79777757973961e-05
-4.55498465032295e-05
-3.33982768123753e-05
6.42985105558732e-06
-2.05695532160071e-05
-1.68678144887155e-05
-2.75285584313523e-05
-1.36511077433441e-05
-6.10877166444956e-06
-3.3743129517649e-05
-1.03483384476482e-05
-1.40794521600319e-06
-1.26726371256522e-05
-3.5181283319086e-05
-2.85450571972605e-05
-3.20630691743525e-05
-3.03520109898054e-05
-1.90525031933164e-05
-2.22063014797077e-05
-2.8587929423839e-05
-1.45717582417402e-05
-2.45606843570373e-05
-6.69399911995103e-06
-2.14367436626204e-05
-4.90713437498242e-05
-3.67146391504601e-05
-4.13124631373581e-05
-1.60268585981636e-05
-7.92604777992182e-06
-1.27787606893625e-05
-1.97042307351242e-05
-9.91748691894526e-06
-6.82819013244432e-06
-1.4388271349503e-05
-3.68864440888054e-05
-1.22132457336858e-05
-2.3823919804445e-05
-2.61909255392249e-05
-2.2146441970545e-05
-1.35599751584471e-06
-4.77662787698894e-06
-1.42224522188976e-05
-2.18592111274752e-05
-2.4456370243412e-05
-2.80189066931806e-05
-2.58045752900982e-05
-2.86919043401063e-05
-1.16358805036925e-05
-2.40418306997928e-05
-2.48043493151769e-05
-2.87935826001862e-05
-1.22166800923451e-05
-6.63918804107961e-06
-1.80389484145387e-05
-1.44974801238654e-05
-3.41501603183592e-05
-2.70011639930839e-05
-9.73529602301334e-06
-1.90830157184164e-05
-1.66835693521175e-05
-3.28062256311183e-05
-6.89228734832107e-07
-1.36173667342011e-05
-1.6004686008666e-05
-2.12999381540905e-05
-2.52348481489937e-05
-2.5515016192526e-05
-1.68763685719422e-05
-1.46489620360929e-05
-2.27696121240432e-05
2.73765731629592e-05
-1.78170869765326e-05
4.67309960061212e-06
-3.80302618717082e-05
-1.76768408934657e-05
-1.27341547398991e-05
-3.3651635522329e-05
-1.65065671037793e-05
-2.65255596447992e-05
-1.95213273482065e-05
-1.71516203496142e-05
-2.12139078129602e-05
-2.44922059897002e-05
-2.67380628068829e-05
-3.9694377603055e-05
-2.42476489670779e-05
-1.24021020309156e-05
-1.2705639269543e-05
-1.09030129069558e-05
-3.3068530231845e-05
-1.62083238710456e-05
-1.94465048427013e-05
-2.25703389262452e-05
-1.69415248174556e-05
-2.81320744752334e-05
4.05441091430016e-06
-5.70972017353874e-05
-7.06976189339491e-06
-1.2148775291366e-05
-2.07440568527438e-05
-2.58185576251648e-05
-1.35067629724075e-05
-8.9482473302445e-08
-2.09188851367721e-05
-1.86042638965998e-05
-1.52466934135194e-05
-9.46865170665279e-06
-2.42223599757904e-05
-1.70650973485808e-05
-2.73344448972992e-05
-1.66549124936952e-05
-3.51152130673854e-06
-5.30207441198026e-05
-7.36549473366343e-06
3.31022687401714e-06
-2.91755150939806e-05
-2.06507032766273e-05
-3.16034422376797e-05
-4.13081334744003e-05
-1.4822528850729e-05
-2.76279589684823e-05
-3.19902170983081e-05
-7.8631899118377e-06
-2.84346305101648e-05
-2.19641568227097e-05
-2.41993187164543e-05
-2.18128973409421e-05
-2.57480078055324e-05
-1.28896086592813e-05
-2.37410897133656e-05
-2.3063072729082e-05
3.85687308236204e-06
-4.45723766447225e-05
-2.64664778048815e-05
-1.26208758861053e-05
-1.54950686511039e-05
-1.14356809044376e-05
-2.4956225239113e-05
-3.3864031354185e-05
-1.85516947262303e-05
-1.61209032437649e-05
-2.11672987904081e-05
-3.61675249734055e-05
-2.60054971698334e-05
-1.34266470581086e-05
-9.07031879906869e-06
-1.90005381091646e-05
-1.51137293740137e-05
-1.36062440434489e-05
-6.78514312344128e-06
-1.79373735548464e-05
-2.60557139694848e-05
-9.67953614507363e-06
-1.10471961573941e-05
-3.05645739885512e-05
-2.32019271556468e-05
-1.42193470078855e-05
-1.40459144444166e-05
-1.22028885736476e-05
-2.96472092504523e-05
-3.43326786728943e-05
-2.35044151588509e-05
-7.2545855641162e-07
-3.17752360284517e-05
-3.19774098911171e-05
-4.61223767125508e-06
-1.3468129444839e-05
-2.97500512111298e-05
-8.69016642215382e-06
-4.9492779223119e-05
-5.13505434411782e-05
-7.95883062007023e-06
-1.8666839543005e-05
-2.33783365523872e-05
-2.9137989322687e-05
-1.28195572151858e-05
-1.53118998201857e-05
-4.43013154326112e-05
-5.32713854377974e-05
-2.30266801602318e-05
-4.88198054771354e-06
-2.94783388651063e-05
-3.67618619537616e-05
-1.41993307808664e-05
-1.58430399148802e-06
-3.64895694737081e-05
-2.65214766346217e-05
-1.19916927020617e-05
-1.59248234034845e-05
-2.33360615053644e-05
-2.80112098487822e-05
-6.56131882443236e-06
-1.53944545384824e-05
-2.05798526190958e-05
-3.69807840097977e-05
-2.62048022438383e-05
-2.01695888534896e-05
-3.7940757202932e-05
-2.46562799886738e-05
-3.14512400376547e-06
-7.34207260085768e-06
-3.90425435876766e-05
-3.08549605121205e-05
-3.39474403649741e-05
1.03604519193662e-05
-3.1058928643239e-08
-1.58486400063599e-05
-2.71617815383614e-05
-3.25647063247352e-05
-1.26625029323393e-05
-2.22141763977001e-05
1.12387482233802e-05
-8.91835123468062e-06
-3.51535610263188e-05
8.46578778641575e-07
-1.11373298801117e-06
-3.11547498277869e-05
-1.95047322860645e-05
-2.53272464393683e-05
-1.99370178999584e-05
-2.43115892348182e-05
7.42896245199646e-06
-2.13025263484336e-05
-2.65204538457954e-05
-3.15503670104921e-05
-6.55173889616285e-06
-2.00877426123944e-05
-3.91311264154621e-05
-1.50411552859737e-05
-5.09953118747553e-05
-1.76746551474853e-05
-3.60046438547273e-05
-1.65416383425807e-05
-1.60740127359385e-05
-1.4866616734989e-05
-2.69535051740793e-05
-1.50034348899682e-06
-1.2219636874335e-05
-5.70783975013812e-06
-3.96050026945123e-06
-1.4744270465116e-05
-1.49532426395954e-05
-1.67931581465044e-05
-7.60513570101006e-06
-1.12720099885038e-05
-8.41501931950695e-06
-2.98533019833054e-05
-3.064875469065e-05
-2.32777983374231e-05
-1.58765190836078e-05
-3.9442064082393e-05
-1.11343383775516e-06
-1.88422100828472e-05
-5.33263488566142e-06
-3.42825753792423e-06
-1.43391625576746e-05
-3.55498302701388e-05
-3.17808096869334e-05
-2.20084289459477e-05
-2.76996229793414e-05
1.65815762501243e-07
-2.44738592305868e-05
-7.88918535560882e-06
-4.06017344974042e-05
-1.77882375011297e-05
-3.76039141966606e-05
-1.79249410136343e-05
-1.74127650596909e-05
-1.27726481230142e-05
-8.75457151116391e-06
-2.9549629465606e-05
-1.19857266885388e-05
-1.39265477049281e-05
-3.15679272713988e-05
2.52485585334223e-06
-2.03439688282558e-05
-1.7319146056395e-05
-5.61933720009367e-05
-1.73365204154708e-05
-1.73964139521525e-05
-2.95673184914691e-05
-2.82245367125138e-05
-2.86310544519641e-07
-3.13635290309575e-05
-2.98558305576769e-06
-1.4949801831963e-06
-3.54072676446239e-06
-3.46522149781937e-05
-2.8643465432313e-05
-3.05653171069635e-05
-1.69807679166379e-05
-5.9620783921062e-06
-2.18787024240476e-05
-7.3917662191191e-06
-2.21283723325263e-05
-2.56461012606025e-05
-7.00109781443389e-06
-2.40423613823436e-05
-1.83151180303216e-05
-2.49165443772919e-05
-2.08559678155779e-05
-2.56238885816207e-05
-2.06671289661238e-05
-7.45537720249629e-06
-1.32431967515465e-05
-1.17278467207548e-05
-2.72264040243632e-05
-3.24170860719748e-05
-1.79350332010292e-05
-1.69887308968047e-05
-1.90742462929516e-05
-3.90281847210009e-05
-4.03327726478108e-05
-8.62655045453807e-06
-2.25750386702076e-06
-1.59447849615293e-05
-1.13344261656538e-05
-2.33556678702365e-06
-2.52601021254479e-05
-1.57729304907324e-05
-2.17133367131659e-05
-3.97126546191424e-05
-1.21749918739758e-05
-1.57572804323242e-05
-6.33197754312184e-06
-1.84560994939561e-05
-1.98865587332612e-05
-1.99437381008915e-05
-1.54292805608853e-05
-1.35701502820387e-05
-2.09298810785645e-05
-2.32743883324035e-05
-1.7340038432536e-05
-2.1120229928633e-05
-1.52206635907475e-05
-5.15718348684311e-06
-1.20322484755397e-05
-3.80756957487125e-05
-6.96568606644692e-06
-2.73147496683517e-05
-5.64197381210945e-06
-5.01652176530915e-05
-3.71229134091978e-05
-2.49831464155843e-05
-3.27548342095394e-05
-1.93838011911419e-05
-1.45120460746546e-05
-3.78453085969487e-05
-3.22772577955712e-05
-3.37122677931034e-05
-3.20701936824381e-05
-4.09480406576701e-05
-1.70601369406944e-05
-1.15949427114369e-05
-1.02682777513416e-05
-1.28067075952836e-05
-1.40626370980326e-05
-5.11168720313819e-05
-2.54021680601723e-05
-2.18456412676936e-05
-1.23082198543674e-05
-2.06337655035324e-05
-1.41897542588051e-05
-2.6412366911337e-05
-2.99533649751026e-05
-4.02978226551359e-05
8.6172970935985e-06
-1.28173872799405e-05
-2.73872814786732e-05
-1.12294278248149e-05
-3.20611664524372e-05
-3.39121599568401e-06
-1.0149801905944e-05
-2.81783795915479e-05
-4.42918318335426e-05
-2.14033211044559e-05
-3.47284318832916e-07
-1.81261086720251e-05
-2.00143717065618e-05
-3.09173748908453e-05
-1.4571057527089e-05
-4.24886271700348e-05
-6.55334895818112e-06
-1.85685924863011e-05
-5.61228411760443e-06
-3.42402514503995e-05
-1.88368551773964e-05
-9.45072009941357e-06
-1.71574196043545e-05
-6.41720552690747e-06
-2.42225370465808e-05
-2.68763256844583e-05
-2.00270038536543e-05
-3.42240224059743e-05
-3.25377536980976e-05
-1.94356179952084e-05
-4.91697259310135e-05
-2.33150562848446e-05
-3.11607268019028e-05
-2.92897350759528e-05
-1.75843662774031e-05
-2.68011838771941e-05
3.39136091979968e-07
4.20373742095166e-06
-3.02949223579294e-05
-2.49242626518839e-05
-3.04936111035702e-05
-9.52177606892988e-06
-2.95231704118928e-05
-4.46515802108534e-05
-2.19849743203715e-05
-2.48316164611199e-05
-1.82736347389744e-05
-2.02131838888867e-05
-5.06531298623474e-06
-2.16646280969232e-05
-3.83031016412806e-05
-2.53912313428619e-05
-2.7405894620429e-05
-1.67065327136915e-05
-1.17194933016656e-05
-3.06985435972348e-05
-1.5211812266492e-05
-2.85235594602387e-05
-2.24648530660801e-05
-1.99035408051903e-05
-1.51219743224615e-05
-1.62299364782368e-05
-2.14173940455673e-05
-3.74768204583292e-06
-3.03767818612845e-05
-2.52504537902643e-05
-4.64655096965958e-05
-1.50557054804729e-05
-2.04703691151916e-05
-9.34954722253127e-06
-3.31091904026628e-05
-1.73242346613819e-05
-1.02665403746069e-05
-2.19599434814981e-05
-2.883934062135e-06
1.98683241108289e-06
-5.09289677465855e-05
-1.60049488075441e-05
-3.02924606502953e-05
-1.29502072293553e-05
5.2154233022668e-06
-2.59006541990166e-05
-2.07061644541282e-05
-2.5250619080805e-05
-2.42738568244501e-05
-1.77440677833982e-05
-1.62149797247263e-05
-3.2870635270147e-05
-1.8633855326161e-05
-2.40022387434584e-05
1.00031786530198e-05
-2.43087676890469e-05
-3.6285406528827e-05
-2.50035385976255e-05
-1.80687275434572e-05
-8.73191931357012e-06
-1.2922552150345e-05
-1.6908435175083e-05
-1.03324117639e-05
-2.19729459074717e-05
-1.52622930096567e-05
-1.17881942857415e-05
-4.73547129866045e-06
-1.19374467868409e-05
-5.58086566118247e-06
3.30206061096428e-06
-5.15768943558128e-06
-1.82310375882308e-05
-1.84847346785278e-05
-9.02993711039285e-06
-2.05884674090795e-05
-3.47514792332018e-06
-2.99283674077714e-05
-3.34625144567839e-05
-4.58848379675951e-06
-2.76533340061033e-05
-3.5358799581255e-05
-5.79300550351826e-06
-3.13212712982124e-05
-1.59810582575013e-05
1.03978386958707e-06
-3.03600757960598e-05
-1.81855005680369e-05
-9.95104164616509e-06
-3.27837274252961e-05
-4.56338451035378e-05
-2.52046773897397e-05
-2.64110521336108e-05
-2.84756145057169e-05
-1.36004348491238e-05
-6.17152086443047e-06
-3.93350033539717e-06
-3.25106060770386e-05
-2.82662409381953e-05
-3.32874286047646e-05
-1.96591137706254e-05
-3.82264570742459e-05
-2.01220694501767e-05
-4.21389910965528e-05
-2.0282411812804e-05
-2.07668657668482e-05
-1.24345117210086e-05
-1.23092205969459e-05
-1.35715093425486e-05
2.53089179266257e-06
-3.03654434284744e-06
-2.18342561867563e-05
-8.21362904787632e-06
-2.10533851257774e-05
-1.31899811307678e-05
-1.17603482646641e-05
-3.26813902037208e-05
-3.62799116819809e-05
-6.78576302916276e-06
6.46405145539596e-06
-4.66530764848834e-06
-3.60955117448441e-05
-2.66663820190479e-05
-1.8302022735386e-05
-5.41436377962335e-06
-4.62452630279557e-06
-1.51481362619279e-05
-2.2413842422425e-05
-3.27145112972989e-05
-1.52001819570826e-05
6.77531989598943e-06
-3.49331749036502e-05
-4.261822321477e-05
-4.5781965973399e-06
-7.85901769306102e-06
-3.56069379557006e-05
-1.57828426915417e-05
-2.67903610875304e-05
-1.69310366087609e-05
-3.00460215995497e-05
-2.72863810069545e-05
-8.48466444539855e-06
-1.4615062928277e-05
-7.45351968286505e-06
-1.94917485089635e-05
-4.05802028366909e-06
-2.06050879060953e-05
-2.8088873843319e-05
-2.93281140167279e-05
-1.68092423911335e-05
-1.28286150940445e-05
-2.72519929314131e-05
-3.84743216711449e-05
-1.79124047503243e-05
-1.92852238744086e-05
-2.57185284370161e-05
-2.06568810816015e-05
-3.50522436282426e-05
-3.82162955093967e-05
-2.21274534006459e-05
-2.30745614168724e-05
-2.21183218328277e-05
-1.79488866067424e-05
-2.74080891272165e-05
-3.03291596548293e-05
-1.87750826682727e-05
-1.60486768185858e-05
3.1075180486943e-06
-2.67906207812172e-05
-2.1761441144163e-05
-3.95494956339217e-05
-1.2271804120232e-05
-2.26041403653231e-05
-1.66772132889687e-05
5.68792470670708e-06
-3.71657260830533e-05
-2.40693429959674e-05
-1.03628053116496e-05
-1.99939754159862e-05
-3.88883229247372e-05
-1.97085478183451e-06
-9.61431073275923e-06
-3.06125591113152e-05
-1.4323812661035e-05
-2.75761620528335e-05
-2.95301242235592e-05
-2.03782866081859e-05
-1.7781133806163e-05
-2.76828749816333e-05
-1.93760054686147e-05
-3.44188168876059e-05
-3.68591879149411e-05
-2.81889364871052e-05
-1.33184236410276e-05
-7.52192470368402e-06
-1.58231371928078e-05
-4.84166268262541e-06
-1.87477507686351e-06
-2.2458258070588e-05
-2.8158762956247e-05
-4.83074756392966e-05
-4.092451417502e-05
3.20351309302926e-06
-3.20595104499852e-05
-1.71398456216121e-05
-2.40910353662859e-05
-2.93940325157522e-05
-1.09234453404682e-06
-2.87142405693669e-05
-1.53684383664126e-05
1.29636835587721e-05
-3.09531807771735e-05
-3.06908070254707e-05
-1.77274239822671e-05
-1.62327443065776e-05
-1.57632264300169e-05
-3.33988787093048e-05
-2.5490630767857e-05
-6.1540885940375e-06
-1.9179199722179e-05
-2.71232439431782e-05
-1.81763702797693e-05
6.28341727819244e-06
-8.72165316080325e-06
-4.09018474661543e-05
-2.01812047062246e-05
-8.78487075006601e-06
-3.15306435806716e-05
-2.01451426992014e-05
7.35625382513021e-06
-3.98878423176391e-05
-1.4871158433942e-05
-3.91314199378305e-05
1.73439580926171e-05
-1.49702337917298e-05
-3.89028833342271e-05
-2.08200643276958e-05
-9.57271856652602e-06
-2.20039386173703e-05
-2.0948671642079e-05
-2.52167476163657e-05
-2.13161630437313e-05
-9.87651858717639e-06
-3.82305920008874e-05
-9.65870633266158e-06
-1.13189422441823e-05
-3.37552781036008e-06
-3.34897119921447e-05
-9.90977151508597e-06
-2.39081610522325e-05
-1.78358593414705e-05
-2.98175185407511e-06
-2.98108200006955e-06
-1.58638504119229e-05
-5.01380486450594e-05
-1.01114304769524e-05
-1.09971309544929e-05
-2.55436753968026e-05
-4.09664537399068e-05
-1.76983297385539e-05
-9.62944993218627e-06
-2.57092694367745e-05
-1.68743070674367e-05
-2.90223619201908e-05
-1.48572246219255e-05
-1.61398580232987e-05
-1.11669819937853e-05
-2.68816251683664e-05
-2.99238771755093e-05
-3.0577281328347e-05
-4.93242187268778e-05
-3.85818605583039e-05
2.34369178770445e-06
-2.63681401337665e-05
-1.70215024199962e-05
-7.792366885715e-06
-3.18510627099405e-05
-1.9120829532859e-05
-2.00577879596073e-05
1.18285108593706e-05
-1.6719694546808e-05
-2.96388920973285e-05
-1.60283508214052e-05
-3.634110325567e-05
-1.31587371108492e-05
-5.54132968326655e-06
-2.36743149392759e-05
-2.51008698902957e-05
-1.87200408294695e-05
-1.75762015796477e-05
-3.26038184310799e-05
-1.73136183506796e-05
-2.64416556548585e-05
-3.48657851372492e-05
-9.86979218071377e-06
-4.0459829928114e-05
6.88731510246317e-06
-1.06846636798779e-05
-3.03425379850245e-06
-5.00514109577e-06
-1.35460121109322e-05
-1.30094001172876e-05
-1.93015456911612e-05
-1.51029678116921e-05
-3.36794144107146e-05
-2.67729570816687e-06
-2.91585167445423e-05
-2.33318629026153e-05
-1.48180320812583e-05
-2.76301704861336e-05
8.27971583015068e-06
-2.73668232820486e-05
-3.78251802380396e-05
1.76370962749256e-06
-2.12262140283909e-05
-2.48470995094445e-05
-2.5395637071141e-05
-2.58922782393282e-05
-3.07236588513256e-05
-1.22798513922361e-05
2.93793248939008e-06
-2.16693194376065e-05
-4.90677420040527e-06
-2.05262189978231e-05
-2.83520643644263e-05
-7.40896292531319e-06
-1.20522152008699e-05
-1.83323091146207e-05
-2.95976732336763e-05
-2.63475030290247e-05
-5.09910230379179e-06
-2.37499451511722e-05
-5.79913049722408e-06
-1.41772115198824e-05
-2.56911577083337e-05
-8.42306722075756e-06
-2.01411331153716e-05
-3.2579317802921e-05
-8.0283055751966e-06
-1.2770047909048e-05
-2.97687924216608e-05
-2.38992343112245e-05
-2.96512681577735e-05
-1.05084799712389e-05
-3.33305267796174e-05
-3.09430801590169e-05
-1.74576900291008e-05
-3.08330388454321e-05
-3.05629352910478e-05
-3.45197640324755e-05
-3.95763302040515e-05
-2.63932503056493e-05
-8.59969194654663e-06
-1.4945316210758e-05
-2.91189834201261e-05
-3.46677537185476e-05
-1.49509864039428e-05
-2.09500091325115e-05
1.24311731542218e-05
-1.47981705853746e-05
-2.41710649072666e-05
-2.9117029776357e-05
-1.85234331945592e-05
-3.81557340293088e-05
-8.66705047573179e-06
-2.21682122995365e-05
-1.99500047525792e-05
-3.0620591546837e-05
-2.70439078982982e-05
-3.32788391155063e-05
-2.19123946548444e-05
-1.54600871497778e-05
-2.08830468778646e-05
4.20400469246917e-06
-2.95656377728819e-05
-2.76734505989964e-05
-2.28377556524069e-05
-2.29795043576289e-05
-3.80040623373808e-05
-1.55363465023681e-05
-1.33346401216991e-05
-2.35429560578227e-05
-5.37036740837951e-05
-1.64935388335759e-05
-1.69170651200342e-05
-2.09121841765434e-05
-9.66292054056985e-06
-2.17019624620667e-05
-3.73769737903074e-05
-2.03590513608383e-05
-7.8188177433083e-08
-3.68986356103085e-05
-1.30973833614858e-05
-1.19829056727703e-05
-2.20683551024206e-05
-1.46696107003556e-05
-4.14007212855585e-05
-6.42057882172877e-06
-1.80626818538127e-05
-4.38699463705193e-05
-9.85573815115071e-06
-1.62660331322038e-05
-2.8119358228801e-05
-3.26291137516639e-05
-2.22934495243506e-05
-2.0776788840724e-05
2.5265435033592e-07
-1.54294325592719e-05
-2.00401000857339e-05
-2.56972854532772e-05
-1.97662312030011e-05
-2.8373141808477e-05
-1.6034255772693e-05
-3.1947898519969e-05
-1.57044597093703e-05
-1.10406739447934e-05
-2.87296288534742e-05
-1.73121762829342e-05
-2.57883514266364e-05
-3.20149172817535e-05
-1.49051900085181e-05
-1.38244663197685e-05
-2.92314768777119e-05
-2.82020702114224e-05
-4.07351038584802e-05
-3.72654664146862e-05
-2.33021749024158e-05
-3.19494317223845e-05
-2.45419245453681e-05
-2.72957140844939e-05
-4.14165873949638e-05
-3.88148935100299e-05
-5.65168429241436e-06
-2.35002773264931e-05
-2.60324107499121e-05
-5.76054476787603e-05
-3.94506330104029e-05
-3.87289888015136e-05
-2.21920741589925e-05
-8.19340179814902e-06
-2.23117836097685e-05
-3.46982927682974e-05
-2.86029780993757e-05
-2.52856118416717e-05
-1.51942694324202e-05
-1.67691079318269e-05
-1.92329851953586e-05
-2.96683165029475e-05
-1.57805728264303e-05
-2.87622286650134e-05
-2.17681775487817e-05
-1.41254607721384e-05
3.33192006560061e-06
-2.09435717570619e-05
-1.39283764547791e-05
-5.95154278410839e-06
-9.8254894732157e-06
-3.664547374014e-05
9.74121551661731e-06
-4.84693951091662e-06
-1.23138816219539e-05
-2.49638233945884e-05
-3.38654875689689e-05
-1.57643626960437e-05
-2.39624447067183e-05
1.99532159603423e-06
-7.44538147218603e-06
-2.80179793306824e-05
-1.93279941679652e-05
-2.11304592452654e-05
-3.56793628637212e-05
-1.76673265175702e-05
-4.18909960041379e-05
-3.41186150503507e-05
-2.48723047764238e-05
-2.48035527096579e-05
-4.6476791023312e-05
-2.83696997526177e-05
-1.67094004427771e-05
-1.56464269216512e-05
-2.24491016846104e-05
-2.01672770547028e-05
-9.00926118213185e-06
-2.75196148532517e-05
-3.55516291231344e-05
-1.4777310734366e-05
-5.15650547337853e-06
-2.84060378964936e-05
-4.30295144422099e-05
-2.96265426697646e-05
-1.76826729855923e-05
-9.85366365221601e-06
7.81247900917892e-07
-3.19098202041345e-05
-2.24599605088647e-05
-2.33133324706049e-06
-2.92090865219914e-05
-7.00600014831669e-06
-1.77475875148549e-05
-2.22715347528282e-05
-4.2922356019516e-05
-1.26845002279751e-05
-4.17114481669925e-05
-2.9885144830859e-05
-2.51173543449319e-05
-1.54470702673455e-05
-3.02676752141924e-05
-4.91816306678454e-05
-1.99410767530396e-05
-1.78483033157729e-05
-1.53172435947614e-05
-2.50113605683385e-05
-1.73245542122396e-05
-7.92880754576605e-06
-3.43046512596244e-05
-3.08364426503033e-06
-4.18396356682241e-05
-2.05845549371339e-05
-6.22413847217608e-06
-1.36115379658394e-05
-3.90367778695089e-05
-3.66270124891509e-05
-2.69062014643766e-06
-1.82945890035415e-05
-2.49068726802584e-05
-1.31180981756534e-05
-2.22600336922981e-05
-1.70210638758809e-05
-1.27924564282054e-05
-1.49971424484615e-05
-3.57559278061988e-05
-2.4046017888346e-05
-7.88549554971241e-06
-2.72487462562871e-05
-2.70505692428435e-05
-7.40228469228025e-06
-7.21809027256252e-06
-2.18894059196502e-05
-2.09837558661465e-05
-2.91770958819345e-05
-6.85866849071316e-06
-3.29260586792104e-05
-2.00325087056047e-05
-1.70996780979826e-05
-2.67354140935491e-05
-1.98325676635778e-05
-1.47027924940281e-05
-8.09332783310123e-06
-3.23786243567282e-05
-2.19563067888744e-05
-4.06892085732948e-05
-2.05927897337797e-05
-1.97705323960345e-05
-3.09116918133737e-05
-1.73172487909678e-05
-2.04976968779538e-05
1.13628908714315e-06
-2.71610170543649e-05
-2.53553881426505e-05
3.62102104765553e-06
-2.65979022155629e-05
-2.34970770524721e-05
-1.46242596133104e-05
-1.57565522658964e-05
-8.54310475412923e-06
-1.0491562257738e-05
1.74099130207759e-06
-1.30234798303666e-05
-2.08460498710501e-05
-1.53184896014873e-05
-3.24925078752798e-05
-4.05015820939136e-06
-3.92447890802165e-05
-3.46555382985814e-05
-1.32277255268075e-05
-2.13155883990983e-05
-2.6297418471823e-05
-3.066333009149e-05
-1.40886515352574e-05
-1.76060884382853e-05
-3.47272396740237e-05
-1.05978595211574e-05
-6.95433885143546e-06
-7.26768277204628e-06
-3.23549338213329e-05
-4.2860395973218e-05
-1.48794791010033e-05
-1.19613293447974e-05
-5.9354530474456e-06
-2.74013185699405e-05
-2.49032750846914e-05
-2.34716476591346e-05
-2.16816002145804e-05
-2.30416216537702e-05
-2.55551632719604e-05
-4.81664247525136e-05
-3.61859027391952e-05
-2.42403703852252e-05
-5.07765327204469e-06
-2.80289997818029e-05
-7.23838492539552e-06
-1.14314443452622e-05
-4.42462264198307e-05
-9.75383806363232e-06
-6.25005543375585e-06
-2.49777541855901e-05
-4.42817983961082e-05
-9.17071997051372e-06
-6.59275677346824e-06
-3.53089238661109e-05
-2.37370810483946e-05
-3.51187341206536e-05
-2.03440025530995e-05
-1.65172498393639e-05
-2.12146999810267e-05
-3.87978763924226e-05
-2.58993288067918e-05
-3.37130165848307e-05
-5.42518893106409e-06
-2.55942116827429e-05
-8.48007800230655e-06
-7.27683516951827e-06
-8.39272216967131e-07
-3.7853909758872e-05
-3.28491856176012e-05
-1.76309850334346e-05
-3.26376535896312e-05
-3.1426403047444e-05
1.13952910067079e-05
-3.04992089108697e-05
-8.43473952975329e-06
-2.91542692127857e-06
-2.29148119695351e-05
-6.68082123865988e-06
-3.3397064695638e-05
-1.42803670595672e-05
-3.72799620994314e-05
-2.89178465400897e-05
-1.68425269326547e-05
-1.66331090599254e-05
-2.19387502788974e-05
-1.8293882560246e-05
-3.89975162534868e-05
-2.42276643982403e-05
-3.51041888874727e-05
-2.12547351298666e-05
-2.04993905917712e-05
-1.69770670960836e-05
-3.24432096046588e-05
-2.00664202306553e-05
-1.13807824554786e-05
-2.24081693217406e-05
-3.0552523215954e-05
-9.85728960803195e-06
-3.22996414399591e-05
-2.34017851574624e-05
-1.96940406250834e-05
-2.95582842748332e-05
-4.10942954661189e-05
-1.00975005103505e-05
-2.15429922832259e-05
-8.60648856501511e-06
-9.61513802543529e-06
-2.56096002856197e-05
-3.44187671856425e-05
-1.46897783751702e-05
-2.4136195442276e-05
-1.86105655161312e-05
-1.45171716965384e-07
-2.11007866132513e-05
-2.14895784474763e-05
-1.69552465175369e-05
-1.58994912183018e-05
6.98783054335502e-06
-4.46802483128787e-05
-1.17355849908768e-05
-1.93547363549572e-05
-2.21456118288858e-05
-1.92199651884277e-05
-5.30118701532484e-06
-4.89529218738532e-06
-2.55694930196615e-05
-5.02822456194358e-05
5.33028014640835e-07
-1.89736938051123e-05
-1.37199549774023e-05
-3.89137848210245e-05
-3.41884768702797e-05
-1.71951841767815e-05
-1.14408195335903e-05
-2.238998585332e-05
-2.57427477793611e-05
9.24683638884579e-06
-2.34264331866104e-05
-1.21141381347169e-05
-5.31991771977769e-06
4.65502412950203e-06
-1.12519103593961e-05
-2.28880709063432e-05
-1.10673601054447e-05
-1.75778439025006e-05
-2.53762554503949e-05
-2.32288319067959e-05
-1.80784124798634e-05
-3.18449207974188e-05
-2.43381207273841e-05
-2.82173288331775e-05
-1.77226756910913e-05
-8.58526477734686e-06
-1.63117213734033e-06
-1.2942090301173e-05
-3.20511832268052e-05
-1.6911472572916e-05
-1.19777148641514e-05
-2.36948860495495e-05
-1.81651728648285e-05
-2.1127329948883e-05
-3.09978326629704e-05
-4.12034194719189e-05
-1.21283285070995e-05
-1.17031603072713e-05
-2.2150203948602e-05
-2.72981707653219e-05
-1.22019709835094e-05
-3.25136636741527e-05
-2.71047938502292e-05
-2.26411159721901e-05
-1.39345448238937e-05
-1.9231506773272e-05
-1.89227777700328e-05
-1.31107706697322e-05
-2.44747651681005e-05
-2.43394476867559e-05
-1.55752477416053e-05
-2.0167262740982e-05
-3.22507508225312e-05
-6.62647085031555e-06
-7.4639317566745e-06
-2.63691146593759e-05
-4.18510913193201e-05
-2.91701850938626e-05
-2.00916603687941e-05
-2.01445221949441e-05
-6.27839110012456e-06
-3.5813900171875e-05
-1.24800671999194e-05
-4.12978176572399e-05
1.73611596559571e-06
-3.19576341937324e-05
-4.08247834292275e-05
-1.5105952694213e-05
-1.82038223350899e-05
-1.18451480725769e-05
-3.29381110272247e-05
-2.97577488243135e-05
-8.93619146313355e-06
-6.47457392018052e-06
-9.7206557189494e-06
-1.78946418951896e-05
-8.20821915833889e-06
-1.65902720324226e-05
-2.89792740687697e-05
-1.37287369606511e-05
-2.85731571539983e-05
-2.31653882600763e-05
-1.17510441112203e-05
6.23438219958923e-06
-1.20601280839925e-05
-2.32713301795708e-05
-1.37542816692439e-05
-2.46823623876445e-05
-6.22373185106581e-06
-4.57023940955824e-06
2.24256350816518e-06
-6.7086835621897e-06
-2.00327385064834e-05
-2.45555945727082e-05
-2.52073201226296e-05
-1.71266151134009e-05
-2.85077946021313e-05
-4.88096631222514e-05
-3.65815410716435e-05
-2.14955143568164e-06
-2.27843042875087e-05
-1.38668235268871e-05
-2.9390409163522e-05
-2.08753306256658e-05
-3.99100161497584e-05
-2.96820453836738e-06
-3.87690044876268e-05
-3.71988840305661e-05
-2.96974272674926e-05
5.19710002473227e-06
-1.15194397379929e-05
-3.21686626328112e-05
-1.45710033530938e-05
-2.49618535416125e-05
-3.93327143229585e-05
-4.47349730223551e-05
2.329577548767e-06
-2.64451463046972e-05
-1.87233311142483e-05
1.11835273392998e-05
-2.07789145462154e-05
-2.43140111925198e-05
-3.79736491258458e-05
-2.41257180397161e-05
-6.88089781576632e-06
-3.1976883979148e-06
1.81521983532957e-06
-1.3841451941608e-05
-2.27932557532402e-05
-4.15488847329297e-05
-9.40551959105714e-06
-2.25840294139728e-05
-1.69486303854224e-05
-3.12208861506072e-05
-3.16268277365974e-05
-1.9523272137578e-05
-2.20392075877204e-05
-3.24336495386968e-05
-8.90939026684967e-06
-3.15755837460663e-05
-1.21784837982368e-05
-1.75730180906923e-05
-5.23495310921953e-06
-1.8166765014771e-05
-9.9823119515449e-06
-9.3877664668665e-06
-1.51165384406615e-05
-2.26064906434621e-05
-2.15097161239608e-05
-2.15043916607494e-05
-2.12514247577108e-05
-2.40413687573217e-05
-5.67808295769488e-06
-3.88204063296051e-05
-2.70761399159353e-05
-1.58976604350809e-05
-1.31255533000585e-05
-9.76919423485162e-06
-2.0078355542e-05
-7.71190994786256e-06
-1.7236834840017e-05
-1.76664574065375e-05
-1.7373368760851e-05
-1.68872565955542e-05
-9.33476960319906e-06
-2.66195251723701e-05
-7.21949383797922e-06
-2.77985219363549e-06
-1.48722613520804e-05
-4.14500570269307e-06
-1.6223101040341e-05
-1.69841406643339e-05
-2.90341507837596e-05
-8.02242735667607e-06
-3.68473314662067e-05
-1.80457852373393e-05
-1.99246145407978e-05
-4.00720704549847e-05
-1.91099770304135e-05
-2.21044732808602e-05
-2.13539859140782e-05
-4.07863343677866e-05
-9.55379853230842e-06
-3.74855781120189e-05
-2.11019773711929e-05
-1.77631159581484e-05
-9.92345949772169e-07
-1.44874109270549e-05
-3.66303757519618e-05
-1.40455270564881e-05
-1.98003609235881e-05
-1.0766497750172e-05
-2.55171506004635e-05
-1.97229297664405e-05
-1.60275628870344e-05
-1.96151397910868e-05
-3.5337275477031e-05
-1.54643477463134e-05
-5.23472828644965e-06
-1.58277050090413e-05
-8.96875811113741e-06
-2.06076162614184e-05
-3.0802949916294e-05
-6.37013801569443e-06
2.984066238735e-06
-3.27728930034293e-05
-2.78544018361857e-05
-7.17131743862893e-06
-2.51149429967873e-05
-2.10201568507905e-05
-1.13589138818517e-05
-1.94102603770166e-05
-3.16943160751897e-05
2.25155137301637e-06
-1.29622946917996e-05
-6.07204768413135e-06
6.25606107431543e-06
-4.28284961234057e-05
-2.18212097684671e-05
-1.48765632102215e-05
-2.53482690831635e-05
-2.41418387090121e-05
-3.11233235910381e-05
-8.56490855758609e-06
-9.20760341161251e-06
-1.02394058688927e-05
-2.61035132794264e-05
-2.89284106452082e-05
-1.14282790438301e-05
-7.04436621178524e-06
-4.09286721854207e-05
-2.95543074195978e-05
-2.20768214346797e-05
-2.48529635677254e-06
-2.02904584794038e-05
-1.66840148668892e-05
-4.1635847972667e-05
-1.80726807152385e-05
-1.54619309487424e-05
-1.52782302975706e-05
-1.2536871863037e-05
-3.07201924993962e-05
-2.48742734848448e-05
-2.94944861584968e-05
-2.31848771767952e-05
-2.69983089745312e-05
1.47323071152382e-06
-1.35910541689227e-05
-2.21133900607648e-05
-1.38756330099821e-05
-9.74803463253462e-06
-2.59727576577599e-05
-6.84705637211497e-06
-9.75854064603112e-06
-2.23442791553641e-05
-1.54858258293668e-05
-7.9186313812443e-06
-3.06251441445854e-05
-3.18148631575409e-05
-1.58419642198418e-05
-1.20132638689633e-05
-2.33277505518687e-05
-4.68675641390187e-05
-8.85113279096607e-06
-3.0471058269982e-05
-2.23042832402861e-05
-1.30503854897215e-05
-1.9089400170393e-05
-9.08729260254922e-06
-1.92755600782998e-05
-3.80787347872608e-05
-1.68397536844267e-05
-6.60950821994687e-06
-2.93118637798408e-05
-2.14486824173624e-05
-1.34782130763046e-05
-2.71481482586043e-05
-5.45070586597954e-05
3.79238048587875e-06
-3.65890084808368e-05
-1.22575390287977e-05
-3.50236541581409e-06
-2.60596050996113e-05
6.79285174326908e-06
-2.30748962571582e-05
-1.15373691252606e-05
-1.99653527477134e-05
-2.33534259690221e-05
-1.6409251997398e-05
-4.66472280717909e-06
-1.34177310075996e-05
-2.05640319566516e-05
-2.81677293360161e-05
-2.3723912941422e-05
-6.97741972864968e-06
-4.57759973275032e-05
-1.42782095268226e-05
-4.50327428466566e-05
-1.98751759625108e-05
-3.87764517168209e-05
-2.18988844807575e-05
-2.17593168300144e-05
-4.188117703908e-05
-9.45854609544637e-06
-2.48684785387273e-05
-2.87464694187694e-05
-8.22196011297859e-06
-2.51321105895308e-05
-2.41694998797177e-05
-2.22778119343919e-05
-4.84363586618688e-05
-3.06172261871921e-05
-5.23430186998199e-06
-4.09557551844486e-05
-2.38487748217522e-05
-4.57722428549724e-06
-3.22981233649767e-05
-6.02871636689711e-06
-8.59817420846949e-06
-2.48430605275586e-05
-2.94556727513865e-05
5.0970570171968e-07
-3.4577405773492e-05
-3.28427843280891e-05
-7.92435064287465e-06
-2.86604362627419e-05
-1.47067790572817e-05
-3.46922391034147e-05
-2.10229655139362e-05
-5.56408189182019e-06
-2.80591490372966e-05
-2.81342178105665e-05
-3.61903166065685e-05
-1.71090859650388e-05
-3.16969345295565e-07
-9.58565331046378e-06
-3.40178276484184e-05
-3.97799306122148e-05
-1.14453334585445e-05
-4.74873118741906e-05
-2.31306031985206e-06
-1.03949444845733e-05
-1.31269681087308e-05
-1.30897763205377e-05
-4.86834684568692e-05
-2.19970183772554e-05
-1.44287788929094e-05
-3.67869992047944e-05
-3.30913317596184e-05
-1.08149960904812e-05
-2.52999916369522e-05
-2.56477073522571e-05
-2.34012799239205e-05
-1.86429345413624e-05
-2.57930669615812e-05
-1.9987649192224e-05
-3.19200540476669e-05
-3.39281169351347e-05
-3.10895153893244e-05
-1.38140706180591e-05
-2.59713891772638e-05
-2.54643873175346e-05
-4.3727361327058e-05
-1.29226709398457e-05
-1.9079888550389e-05
-2.02673568130945e-05
-1.57922395954674e-05
-1.8131005277828e-05
-3.17322617341054e-06
-3.54000162441702e-05
-2.03191142424823e-05
-2.52745747511611e-05
-1.49953297288896e-05
-3.35974785961611e-05
-2.72727185522697e-05
-4.48627271690114e-05
-4.15260505055447e-05
-1.92231011470616e-05
-3.28837638681453e-05
-3.48242421028692e-05
-1.79372577942515e-05
-2.38373781865318e-05
-3.08823416475802e-05
-1.11581706632115e-05
-2.82624034708779e-05
-2.48709504925795e-05
-3.47324229441851e-05
-2.93021398633529e-05
-1.04755689082394e-05
-2.36634944497459e-05
-3.589179249907e-05
-1.8852940167055e-05
-2.54552178615999e-06
-2.64279777254146e-05
-4.01965325175512e-05
-3.6732942345797e-05
-2.36025222554691e-05
-3.48898518690854e-05
-3.38972118095981e-05
-2.81648468871971e-05
-2.50369920690928e-05
-2.85092541139485e-05
-3.05696866687842e-05
-2.88409079878744e-05
-2.0172612661047e-05
-2.35987356488263e-05
1.90388192449421e-06
6.39326842129331e-06
-1.16570480637133e-05
-2.18298587449273e-05
-2.79907743337297e-05
-1.22413107420057e-06
-2.57682240249549e-05
-2.19451291998573e-05
-1.16654921458798e-06
-2.32012099543935e-05
-1.14358700059078e-05
-2.0303666138709e-05
-4.87561390981739e-05
1.5617740714997e-06
-2.75997872502919e-05
-2.0854634455295e-05
-2.52076755768697e-05
-3.10300005220915e-05
-2.41949875507979e-05
-1.06517697083906e-05
-3.06912545544041e-05
-3.00087979440357e-05
-2.41556464918037e-05
7.08069120646802e-07
-1.48059462299358e-05
-2.45872830357684e-05
-3.3866954592053e-05
-1.23720243793573e-05
-1.57500640163304e-05
-1.14647099956998e-05
-1.36605901356413e-05
-1.22927567391848e-05
-1.30474254971406e-05
-9.51586683458055e-06
-1.46379103783334e-05
-3.91720663884416e-05
-2.55009682212101e-05
-2.25914594968464e-05
-4.47430127357409e-05
-1.35291212717911e-05
-3.20851065885822e-05
-3.81755152654481e-05
1.52863754267274e-06
-3.80097106060084e-05
3.70357739542755e-06
-3.39464491231181e-05
-5.61216545295401e-06
-1.15803996578945e-05
-3.63826188806275e-05
-1.95359640749079e-05
-2.03072953772707e-05
-3.41014265273093e-05
-1.62163176368488e-05
-6.33827399835984e-06
-1.28947515697281e-05
-2.87436341902391e-05
-1.69887593079316e-05
-3.27654654778861e-05
-1.7943002261099e-05
-2.77186740174148e-05
-1.65500625047779e-05
-9.65903708915064e-06
-2.13686986377524e-05
-1.01887797179583e-05
-2.23786905872098e-05
-3.95267277172343e-05
-1.34280418223088e-05
9.23685165586632e-06
-2.3632322875612e-05
-3.02770814863889e-05
-1.69588462749849e-05
-1.18949460558729e-05
-2.83086476078572e-05
-5.44381413520764e-06
-2.31467884660047e-05
-1.73327052729916e-05
-2.25026241875919e-05
-2.45444664998423e-05
-1.82147656708865e-05
-9.3614353969194e-06
-1.97870572528451e-05
-8.23588012078872e-06
-3.21801742205831e-05
-1.47506035820296e-05
-3.24361490539885e-05
-3.6344048292398e-05
-3.00959000607513e-05
-2.53877192724981e-05
-1.89753724839034e-05
-1.7384514564812e-05
-3.1906849358236e-05
-4.0897122788862e-05
-2.73434989318235e-05
3.83691062121423e-06
-3.90558730143775e-05
-1.43706722447161e-05
-1.26244419345489e-05
2.17472837443791e-06
-7.46702752127805e-06
-2.44746673932391e-05
-1.21158653103016e-05
-4.30472761971266e-05
-2.6818759922468e-05
-2.08538331275404e-06
-3.07841835264141e-05
-1.37798119685212e-05
-3.34204213776744e-05
-1.75717764768618e-05
-1.5022746562253e-05
-1.00105902853743e-05
-1.3804140265932e-05
-2.02556884942307e-05
-2.94487127104572e-05
-2.23127029019664e-05
-2.01202554565014e-05
-6.64363392828733e-06
-1.02949933811627e-05
-1.83448335140313e-05
-1.79092910693516e-05
-2.17271153269288e-05
-2.85521893787965e-05
-8.64228218534689e-06
-2.08290340578602e-05
-3.7314070810952e-05
-2.37025509794382e-05
-2.25916087092917e-05
-4.20888818903536e-05
-2.45897267154834e-05
-8.61881989223885e-06
-2.87128046947728e-05
-1.86846535084053e-05
-2.8704330603511e-05
-2.6342224267902e-05
-1.27052110235173e-05
-1.55269899921125e-05
-1.97698779713367e-05
-2.10500335604142e-05
-2.0942247067589e-05
-1.73744959562051e-05
-2.05122396626293e-05
-1.59925173627649e-05
-2.39518619896765e-05
-1.46547697935311e-05
-2.83438742684076e-05
-1.69264349646955e-05
-2.62416253652117e-05
-2.67466565775733e-05
-1.79054140531647e-05
-4.10369542565043e-05
-9.25383720562055e-06
-1.46222686459675e-05
-3.52575627442897e-05
-2.50627514153673e-05
-1.35264239432811e-05
-2.2624018672426e-05
-1.00611552014902e-05
-3.57755390890074e-06
-1.59902202531554e-05
-1.34348474787418e-05
-7.37318781855224e-06
-1.95514252374655e-05
-1.30072242554789e-05
6.37189477049999e-06
-2.95408337043378e-05
-1.92347022198601e-05
-1.75024182181224e-05
-2.32666670933277e-05
-7.25080374387143e-06
-3.95373636884468e-05
-1.96968642145116e-05
-1.40398617369901e-06
-3.99615704071418e-06
-2.89057774259935e-07
-1.44533977549142e-05
-1.6459716969973e-05
-2.44547439456595e-05
-3.76847758735933e-05
-3.44282267370031e-05
-1.80072010717229e-05
-3.09393993654643e-05
-1.62605992914591e-05
-1.50062466408056e-05
-2.95770049245178e-05
8.69972574955739e-07
-3.3787773547738e-05
-1.19993634996523e-05
-1.24635945331698e-05
-4.46064396050767e-05
-3.23223029502185e-05
-6.36654241084388e-06
-3.31028487996528e-05
-3.44984803343577e-05
-2.22087251470304e-06
-2.165649273638e-05
-1.01011087785208e-05
-1.6913895211054e-05
-2.20236211877045e-05
-3.88277190602784e-05
-2.36082740421869e-05
-3.48906716103058e-05
-2.84446174463903e-05
-3.50217145014895e-05
-3.21531482822059e-05
-2.23401855834662e-05
-4.25650594436262e-05
-3.53492478622183e-05
-3.31748588590846e-05
-1.83120991741931e-05
-2.80576996083971e-05
-2.65616594935404e-05
-1.06626393942774e-05
-3.60558506273025e-05
-2.10332714812828e-05
-2.90506669373651e-05
-2.28229633202045e-05
-1.82333659995008e-05
-2.98944365115718e-05
-7.61600419884934e-06
-3.38690958060054e-05
-2.11834402331055e-05
-4.21644114861644e-05
-2.86643265352615e-05
-3.11685236250603e-05
-2.36573739088029e-05
-1.4953430617686e-05
-1.39320131018043e-05
-2.09385662696995e-05
-9.31554286781596e-06
-1.98825124312021e-05
-2.91976661061913e-05
-1.06280074060827e-05
-1.99885102600907e-05
-1.35977614382923e-05
-2.83438478018919e-05
-1.8730455837179e-05
-2.7644638156617e-05
-1.85199712301289e-05
-2.81930220469321e-05
-2.67807769911566e-05
-2.00324279419145e-05
-2.1192167531084e-05
-1.07788180063404e-05
-2.19434686879411e-05
5.16767233888866e-06
4.0231769020352e-06
-1.34605983404474e-05
-2.81623295890547e-08
-1.60749593737275e-05
-9.85860563042836e-06
-2.10448260828213e-05
-3.58419999381984e-05
-1.15774947217777e-05
-1.23911155139686e-05
-1.28152918799019e-05
-4.06147333996353e-05
-1.44886897310094e-05
-7.11504391165505e-06
-2.48579255004652e-05
-1.05078122591347e-05
-2.83840366413915e-05
-1.26561147473738e-05
-7.62715146016302e-06
-3.14117737989561e-05
-2.45593233868995e-05
-4.21306514789222e-05
-4.93819228260361e-05
-3.06269917221287e-05
-2.91143363279612e-05
-2.55194033097167e-05
-1.22244089993802e-05
-2.21607267685553e-05
-2.63032463162898e-05
-1.66593197693259e-05
-3.72327680844896e-05
-1.15207386365492e-05
-2.15923574315556e-05
-4.38786681071049e-05
-2.99042379605228e-05
-3.188906929588e-05
-2.26112932743001e-05
-2.19903402570453e-05
-5.97704521216063e-06
-1.56837281688955e-05
-3.01534763202849e-05
-3.86161248406322e-05
-1.64971903145103e-05
-8.32939704336603e-06
-2.56162795806815e-05
-4.43721099015516e-05
-6.33010278800136e-06
-2.19433074435514e-05
-1.25402822912491e-05
-1.27253391237287e-05
-2.22203980089684e-05
-1.6078847104097e-05
-2.27576927118253e-05
-1.95808046563482e-05
-8.12492891394903e-06
-2.32970537891936e-05
-1.62214308820575e-05
-2.97920644784024e-05
-2.81417775900273e-05
-2.48008940886157e-05
-2.02704421593873e-05
-2.75599691307349e-05
-3.32577438511918e-05
-1.87530816721811e-05
-2.58462850331395e-05
-2.4261432022389e-05
4.22486002921735e-06
-2.40219322931726e-05
-3.27335259930999e-05
-1.94218829673861e-05
-2.82262277286398e-05
-2.42721531231113e-05
-2.52095837644754e-05
-3.90808921912088e-05
-1.93662941061154e-05
-1.43420059438037e-05
-1.29316134277078e-05
-1.41326679706169e-05
-9.26201076810543e-06
-2.78288606447525e-05
-2.47966911301499e-05
-1.73418690871262e-05
-2.42687850512819e-05
1.83010709939999e-06
-1.36670326244501e-05
-2.64273193028679e-05
-3.84772916730684e-05
-2.29566970244362e-05
-1.14573678660264e-05
1.97128837013378e-06
-2.24104265327884e-05
-2.7923808939905e-05
-3.45175659478331e-05
-2.03212713887385e-05
-1.67324392823213e-05
-1.98595529003469e-05
-8.40769009082932e-06
-3.89348325136886e-05
-3.21535424904506e-05
-1.65092530785876e-05
-2.84290938977665e-05
-2.09071012025738e-05
-1.71317726971882e-05
-3.87196042335398e-05
-3.72469756285363e-05
-4.7591486057606e-06
-1.86737871334155e-05
-2.07482905869463e-06
-1.89471582802544e-05
-2.74352708148805e-05
-2.7826358252868e-05
-2.35987629773807e-05
-5.4006673376471e-05
-1.27258690864797e-05
-3.17764651482785e-05
-4.18885956172159e-05
-4.03764234546549e-05
-2.85733887916157e-05
-3.72824701207096e-05
-1.28735735749573e-05
-3.40178598171188e-05
-3.16619725493894e-05
-3.20288619279091e-05
-1.88668909629374e-05
-2.82766692572302e-05
-1.12607321384763e-05
-3.40682436295265e-05
-2.7459944555479e-05
-2.06846333371639e-05
-1.07888237914835e-05
-2.87566421295501e-05
-3.54694593331613e-07
7.03647563711503e-06
-3.10605977363858e-05
-1.35647875647504e-06
8.49384626009332e-07
-3.84215444691033e-05
-1.32145424403326e-05
-1.08217753204474e-06
-1.57218678516207e-05
-2.22360561658117e-05
-4.25890465307375e-05
-1.67901891883329e-05
-2.08083899939752e-05
-3.79587162985025e-05
-1.71547815763385e-05
-3.17876811580995e-05
-2.58043864080302e-05
-9.79167824150107e-06
-2.8225615598837e-05
-2.3166615789526e-05
-1.70495591471634e-05
-3.81198739467508e-07
-3.15563838242599e-05
-2.05449005620698e-05
7.90018425916647e-07
-1.9220475784925e-05
-2.78967113288298e-05
-3.86898971197796e-05
-2.44137306234441e-05
7.59899111584575e-06
-1.4330101311821e-05
-1.39308298208947e-05
1.16668200394041e-05
-2.26428487279836e-05
2.9546229069217e-06
-4.07063312629732e-05
-3.73717689554206e-05
-2.56654889969834e-05
-4.41735042893141e-05
-2.80691943771456e-05
-1.07435520386011e-05
-1.24239269122988e-05
-2.16513319900203e-05
-2.66856631782907e-05
1.68070999899822e-06
-1.50284972096096e-05
-1.63433797288698e-05
-2.78128051794789e-05
-9.09707866062158e-06
-8.67853520078044e-06
-2.15909451706492e-05
6.18534409910153e-06
-2.2562684946564e-05
-7.53644236993651e-06
-1.81448895400867e-05
7.96544331671822e-07
-1.51647402145484e-05
-1.35962931851793e-05
-1.44554716707035e-05
-2.87256339541456e-05
-2.96968872017393e-05
-2.86953071539451e-05
-3.30872845917757e-05
-4.32721174074166e-05
-8.37267081551218e-06
-1.67460335718608e-05
-2.72249381209656e-05
-2.85334829779981e-05
-2.46183767011929e-05
-8.14381024669372e-06
-3.72028141465534e-05
-2.16201736239692e-05
-5.52700153410882e-06
-3.26112993818059e-06
-4.37817594393606e-05
-2.37936891351927e-05
-2.60642880460296e-05
-3.37645506476431e-05
-4.22967971640255e-05
-2.21560490795901e-05
-3.19172639424544e-05
-3.3382658557175e-05
-3.32057802377313e-05
-2.31480547948593e-05
-1.83416521786866e-05
-1.6222505990648e-05
-2.82438880403515e-05
-2.34019952101916e-05
-4.27814032298613e-05
-3.03555839375961e-05
-1.49615894919533e-05
-6.21244756624867e-06
-2.38586905579909e-05
-1.73842834849167e-05
-1.17335585101252e-05
-7.05041118743892e-06
-3.92121594403396e-05
-2.3608903043334e-05
-2.28993920748894e-05
-2.34620644764276e-05
-1.60794300426369e-05
-1.16891821128916e-05
-2.12881303137919e-05
-3.53748040490097e-05
-2.51054841539954e-05
-3.13805684885839e-05
-4.07491349095683e-05
-2.17028453000568e-05
-1.3855281089091e-05
-1.46966391041688e-05
-9.78371975193395e-06
-3.58326077833098e-05
-2.35961771308764e-05
-3.37623500297387e-05
-9.44174075443114e-06
-1.78675405738406e-05
-7.75064748780999e-06
-6.6888467555301e-07
-1.52522752175754e-06
2.96292827745253e-06
8.56166669295371e-06
-1.0929867151861e-05
-1.82622742589292e-05
8.54052475991741e-06
-3.33615132197297e-05
-1.93478793339755e-05
-2.38946357576098e-05
-2.80664383076164e-05
-3.55089929699085e-05
1.58565600871814e-06
-1.52581763899129e-05
-2.20578776604518e-05
-2.32800851754199e-05
-3.205836883951e-05
-1.36343247760421e-05
-3.41734892869949e-05
-2.90209774879571e-05
-2.48129725031503e-05
-2.18320332791442e-05
-5.86692405310526e-05
-3.4096658735602e-05
-2.53190593278143e-05
-4.29110863429872e-06
7.56107702448924e-06
-2.12870290285502e-05
-3.04043853479813e-05
-1.50834780705393e-05
-6.71437617310115e-06
-2.22708983472229e-05
-1.75159196833945e-05
-1.89576586512304e-05
-2.89595901463295e-05
-1.18843490328892e-05
-2.93168209441227e-05
-1.36362716228575e-05
-5.89374628419335e-05
-3.3319175559684e-05
-1.38560343619361e-05
-1.16972595033914e-05
-2.79226304004196e-05
-2.52489532989965e-05
-6.58558154342196e-06
-1.07575005785709e-05
-1.96780906989292e-05
-1.67180440867998e-05
-4.24632540094626e-05
-2.7044463393047e-05
-4.82779128987067e-05
-2.83870055172159e-05
-9.86538673440202e-06
-3.21162224380745e-05
-4.32919910680777e-06
-5.9586168624927e-06
-6.95207611968681e-06
-1.08864607779544e-05
-1.27762312314586e-05
-2.76206397959625e-05
-2.31412483588381e-05
-1.05865890846573e-05
-3.3174870619979e-05
-2.81231095166906e-05
-2.34741251142775e-05
-1.41351821452098e-05
-2.94840296486233e-05
-5.33030034520935e-07
-1.68998491012272e-05
-7.0014301855605e-07
-1.29734591161113e-05
-1.40099514496327e-05
-2.44282221206151e-05
-1.74610324359924e-05
-3.33406940608866e-05
-2.98502738340587e-05
-2.1857971604791e-05
-2.7833280941062e-05
-1.86914347646259e-05
-2.48524643894132e-05
-7.7692125734291e-06
-2.38051999007015e-05
-2.16349512970928e-05
-3.24468638231315e-05
-3.69505957905565e-06
-6.67401046681368e-06
-1.84558928516173e-05
-7.669625545662e-06
-2.03808756512939e-05
6.81797389540358e-06
-1.97981193260878e-06
-1.99707187388954e-05
-1.31982671681175e-05
-2.60570488262019e-05
-5.88571151607091e-06
-2.44029035685909e-05
-2.68564521201748e-05
-2.28359827731357e-06
-1.28790628174666e-05
-2.4184913426048e-05
-1.32710585707104e-05
-1.58252195351172e-05
-2.85056406037535e-05
3.25045199681537e-07
-3.36153725279946e-05
-3.26027983901336e-05
-2.48397451191019e-05
-2.95055440288158e-05
-2.09639650844843e-05
-4.25910638225042e-05
-3.90471937655786e-05
-3.2192956787463e-05
-3.320839074321e-05
-2.20638566410326e-05
-1.72779015936536e-05
-2.28255921308401e-05
-1.85346699708843e-05
-5.52242667869696e-06
-2.00349500599303e-05
2.91323068415741e-06
-3.33776384932848e-05
-2.50193188843504e-05
-1.69195605745931e-05
-3.3079049384555e-05
1.02706957636192e-05
-1.52708239839814e-05
-3.21013710184696e-05
3.74794630649998e-06
-1.37165252576279e-05
-1.2128013747918e-05
-3.57176889493431e-05
-9.66694004341873e-06
-2.78355539350865e-05
-2.32206443612294e-05
-2.66786926500221e-05
-1.01263769761093e-05
1.65842244766244e-06
-2.22999408634464e-05
-1.69002594264647e-05
-1.02291106755605e-05
-3.7846415310617e-05
-1.2195206395527e-05
-2.58810994109571e-05
-1.6761487541942e-05
-1.91130485003054e-05
-1.59351335126489e-05
-4.02873184310839e-05
-4.00567917458364e-07
-7.91425606772771e-06
-2.02778605427689e-05
3.60280030059516e-06
-3.22608566690153e-05
-1.10874942736179e-05
-2.57696070772063e-05
-1.74315188280099e-05
-1.17869808624146e-05
-2.89435540600459e-05
-2.11263573845095e-05
-1.35104888624295e-05
-5.53482529316487e-06
-2.9803793668863e-05
-2.15904108517946e-05
-5.02410598622326e-06
-1.02749185203156e-05
-3.81218818726607e-05
-1.50403472411123e-05
-2.71254795857422e-05
-1.26305966731975e-05
-6.72796982561837e-06
-9.91362582118196e-06
-7.03406017703132e-06
-3.20022430370235e-05
-8.41889732702288e-06
-9.04060630958968e-06
-1.7543275835963e-05
-3.45842873521662e-05
5.2372775390766e-07
-2.9385236007786e-05
-2.94741919486702e-05
-2.32035601822814e-05
-1.32645094798929e-05
-1.26948627344892e-05
-2.06024785838319e-05
-2.03690414254055e-05
-9.20800881315574e-06
-3.692748464996e-05
-1.12775338988175e-06
-2.88248950359292e-05
-2.20633246979579e-05
-2.42843360288893e-05
-4.55295839906828e-05
-1.74131730470739e-05
-2.00109309299766e-05
-4.02261649283222e-05
-8.1215163723759e-06
-3.11675320755104e-05
-8.98899743715696e-06
-1.05076076234106e-05
-1.17885919083048e-05
-2.96736795830188e-05
-1.22706062216801e-05
-2.37001808165761e-05
-1.98941458447666e-05
-3.14251957854486e-05
-2.2348913536867e-05
-4.43675750116673e-05
1.80116817824662e-06
-3.40631400689417e-05
-4.92526542091375e-06
-2.49845247426768e-05
-1.83998301459927e-05
-3.32443695448796e-06
-3.16716272834808e-05
-4.00646781440217e-05
-3.75642095618851e-05
-1.77698520366923e-05
-1.98677059559621e-05
-2.014647924757e-05
-3.61637716147467e-05
-2.99481866425909e-05
-3.48569277247352e-05
-1.29529255365187e-05
-3.29394706031423e-05
-2.07510584966871e-05
-2.07722141435609e-05
-2.74449440307894e-06
-1.92579711568976e-05
-1.55553193643497e-05
-1.67394444827419e-05
-3.39798938151452e-05
-2.88746225679338e-05
-1.44042936749823e-05
-3.06612274961672e-05
-3.50722058756922e-05
-3.03997967747834e-05
-1.18235669425504e-05
-7.39405217489807e-06
-2.5421238056565e-05
-1.40392629777171e-05
-1.49619563688434e-05
-6.4751039852265e-05
-2.75281760296877e-06
-1.66370505642909e-05
-2.43401748835619e-05
-1.47387939950682e-05
2.70578237636826e-06
-2.51971504858346e-05
-7.58057927131179e-07
-5.96236257442298e-06
8.37884054781344e-06
-2.4773778303739e-05
-3.13373731563025e-05
-3.48984068432034e-05
-1.93570413222736e-06
-9.38928762905014e-07
-1.78046778598788e-05
-4.27234838574331e-06
-1.96813730762003e-05
-1.02690942195941e-05
-2.47664885702192e-05
-1.9456036502521e-05
-6.23461818647088e-06
-1.48425793439034e-05
-2.35410852464509e-05
-2.39594342472741e-05
-4.01395654628071e-06
-1.58453162271579e-05
-3.87974796788383e-05
-3.1449989788372e-05
-2.67937842364723e-05
-2.79775041848813e-05
-2.16917278205451e-05
-1.78676948274854e-05
-2.6121681440275e-05
-3.0309759200737e-05
-3.3442269996928e-05
-6.06187113857165e-08
-5.27951951051435e-06
-3.4340118777263e-05
-2.62803232600854e-05
-4.01720451785835e-05
-3.50339314956812e-05
-1.1090043682538e-05
-1.78806912521798e-05
-1.74176331067553e-05
-1.37933862025687e-06
-1.84798427695142e-05
-1.10822493318845e-05
-1.27729882094485e-05
-3.43047247762219e-05
-9.01879780717493e-06
-1.73161937290128e-05
-1.94572656526118e-05
-1.23261055741576e-05
-2.50873474055442e-05
-5.83578536213664e-06
-2.42081208769487e-05
-2.13469850183117e-05
-1.30431682897857e-05
-3.39187089561539e-06
-3.75369094493185e-05
-1.10927722730165e-05
3.7425444916571e-06
-1.53890944509344e-05
-8.49458011282754e-06
-7.31746770825449e-06
-3.72420975205494e-05
-4.16406572459865e-05
-2.18099971286569e-05
-1.31142730441515e-06
2.15335477179441e-06
-2.1891397218253e-05
-1.47761663092583e-05
-1.84423972363374e-05
-2.87748008240356e-05
-2.12701435459721e-05
-3.06006154611623e-05
-1.62336354098035e-05
-2.31600686219743e-05
-1.35326690850135e-05
5.94534356364676e-06
-3.42589601671498e-05
3.17274495060021e-07
-3.31404923851894e-05
-4.3209893797746e-05
-7.33191071606484e-06
-1.68383199903017e-05
-3.40330686210047e-05
-2.74743569496907e-05
-1.03697632193541e-05
-1.10774671913986e-05
-9.79308572938547e-06
-3.30769636099993e-05
-3.32745426105553e-05
-3.240133632357e-05
-3.33669923349009e-05
-8.90077513420096e-06
-4.98260536656172e-05
-7.15021517473546e-06
-8.02879266747983e-06
-1.10256763437522e-05
-1.96860024618535e-05
-2.6866536966731e-05
-1.56010866630756e-05
-1.50767659163213e-05
-3.80918222319563e-05
-1.09652890519235e-05
-3.04356282624226e-05
-3.9245959696446e-05
-1.18851549541436e-05
-3.87802305435495e-05
-1.22644304236433e-05
-2.5448069628458e-05
-1.04233851843617e-05
-1.80243246106165e-05
-2.70616163465947e-05
-2.14687746671943e-05
-8.92901424314221e-06
-8.45327913365047e-06
-2.74685933490961e-05
-1.47221738095321e-05
-2.0780581653111e-05
-3.5605461080514e-05
-2.69848405701475e-05
-3.11213978783062e-05
-1.57422188278729e-05
-1.21472555999784e-05
-7.40135839086325e-06
-3.28838764383862e-05
-2.19736770668352e-05
-4.15576034239327e-05
-1.96451361512698e-05
-1.12377750260705e-05
-1.29078765893392e-05
-1.01465192427912e-05
-2.94689340328398e-05
-1.97175082523493e-05
-1.91849569154594e-05
-1.21058561791795e-05
-4.28649163896647e-05
6.81898861383694e-06
-3.63814009096246e-07
-1.36701434744652e-05
-1.80082512716663e-05
-2.48720303691762e-05
-2.3233183399912e-05
-2.13731737536594e-05
-9.55141074469535e-06
-3.28833302615745e-05
-1.15489238635066e-05
-2.15241219327308e-05
-2.31026827159539e-05
-2.29460882271362e-05
-2.53462970271623e-05
-1.31345873063948e-05
-1.27925875620938e-05
-7.7556740314734e-06
-3.78872906741657e-05
-1.23877601968361e-05
-3.12326210180659e-05
9.45055013544843e-06
-4.12861952964212e-06
-4.44879219672239e-05
-2.10645873659089e-05
-1.8377113795798e-05
-2.16692394547954e-05
-1.33108980239263e-05
-2.81081452210938e-05
-1.68818240947295e-05
-1.36545014458475e-05
-1.45272222248194e-05
-1.37019260085191e-05
-3.15511790688219e-05
-1.30855647749567e-05
-2.00386478997239e-05
-1.16495284928356e-05
-2.40787441125899e-05
-2.50478223064071e-05
-1.53129736472565e-05
-2.24934208885933e-05
-2.68309336112915e-05
-2.95223795888528e-05
-2.63878057711283e-05
3.56539045080104e-06
-1.45915745129592e-05
-3.03419046129313e-05
-2.41094982092406e-05
-2.26851912934254e-05
-1.20642068332889e-05
-1.05931919363634e-05
-7.10430540834805e-06
-1.97658116381448e-05
-3.22093651860958e-05
-2.0275631228549e-05
-2.63520239796822e-05
-1.41834399335628e-05
-2.89779968689977e-05
-2.95300228860602e-06
-1.35271044228723e-05
-4.39164939513379e-05
-1.11553436926674e-05
-4.60543909504869e-05
-2.86987817450358e-05
-4.428212047013e-06
-2.18290975411191e-05
-1.97230114211787e-05
-2.50199879751629e-05
-2.55142259281232e-05
-1.58971300364139e-05
-1.57318679676881e-05
-1.4996425419488e-05
-3.21282579473065e-05
-4.87658301183709e-05
-1.89723409986303e-05
-2.81060857096554e-05
-1.74119994544678e-05
-1.44743099089986e-05
-1.30213103907522e-05
-1.28356688846913e-05
2.26082377665461e-06
-1.23726806087577e-05
-9.75489821089651e-06
-2.21909883688722e-05
-9.96652636578738e-06
-1.12203848556727e-05
-2.11285575868924e-05
-2.67522809088e-05
-2.58897540701565e-05
1.35979240849536e-05
-8.47539058930828e-06
-2.09356750427331e-06
-2.8477338775469e-05
-4.20590416552867e-05
-2.91473751826109e-05
-1.23945414578259e-05
-1.16669257661953e-05
-1.56521315354331e-06
-1.74162264991678e-05
-6.01256886338039e-06
-2.58100391073623e-05
-1.94746743400405e-05
-2.99980656429643e-05
-4.83140386924365e-06
-1.54784814288083e-05
-3.7624845629305e-05
-3.70143179095877e-05
-2.95700546709169e-05
-8.3401531771893e-06
-1.488082920332e-05
-1.97267497087606e-05
-1.15378236651278e-05
-3.13258549863703e-05
-3.2518407856699e-05
-2.93664220880947e-05
-1.54243248727741e-05
-1.12914953901563e-05
-3.45824310736738e-05
-3.15068611941716e-05
-1.60395282176646e-05
-2.33021806708652e-05
-3.4092811045492e-05
-2.16129240348627e-05
-2.05240151984833e-05
-7.58734708763832e-06
-1.74141212737908e-05
-1.36716878656671e-05
-4.09451106161504e-06
-2.96871815845875e-05
-1.27795135483085e-05
-3.4359095279667e-05
3.11965901892285e-06
-2.02367213847623e-05
-2.11251672247193e-05
-4.26284233825643e-05
-1.38384750300977e-05
-2.61432665382764e-05
-2.73965533658466e-05
-1.67461232547433e-05
-2.2503722748766e-05
-1.53368924710661e-05
-1.20225455616946e-05
-2.45710735642162e-06
-5.47712831357611e-05
-8.14303555669891e-06
-7.78627461045271e-06
-1.48351034126484e-06
-2.72920395784531e-05
-3.71920260319784e-05
-2.16661275272016e-05
-1.49623761674178e-05
-1.24778581127986e-05
-1.00113347107992e-05
-3.34399718420876e-05
-1.68829643038146e-05
-1.28590921941618e-05
-2.30755716681844e-05
-5.4598141418638e-06
-1.81848848026035e-05
-1.94839145968658e-05
-1.4870120980892e-05
-9.93922319028868e-06
-1.25478954283082e-05
-3.04111960561992e-06
-1.77662218242415e-05
-1.04625140772177e-05
-4.3644591226673e-06
-2.34225352366461e-05
-1.04130907872452e-05
-3.08767346076743e-05
-3.05849243173799e-05
-8.23646074623237e-06
-2.7005232129435e-06
1.77050359759492e-06
-3.74653119967053e-06
-6.4762979620029e-06
-1.80503877874108e-05
-3.17729478224009e-05
-1.29464681201293e-05
-1.19181839172984e-05
-2.6110896096596e-05
2.28578059323747e-06
-3.41307287985998e-05
-2.1913674626982e-05
-2.3918916313166e-05
-2.42295140128567e-05
-1.56489813168616e-05
-8.69294478781456e-06
-1.66969677175444e-05
-1.55851538523476e-05
-2.47330083897029e-05
-1.74762142578214e-05
-2.3925046074241e-05
-8.13311804353241e-06
-3.11924285703257e-05
-2.79062734553532e-06
-3.11415217494346e-05
-1.51196208637209e-05
-3.62739219809888e-05
-1.78751991100989e-05
-3.45374289078136e-05
-2.06793503389579e-05
-2.64391002189774e-05
-2.21504219601757e-05
-2.92626005691262e-05
3.13404254749708e-06
-6.15469467344449e-05
-3.9281692892675e-05
-2.36252600053742e-05
-2.98154949013283e-05
-2.77093757379974e-05
-1.55767209060122e-05
-4.53773765720112e-05
-2.1679279630255e-05
-2.11373486391397e-05
-3.48791727101116e-05
-2.10598407137199e-05
-8.45702131048554e-06
-3.68336541846881e-05
-2.02151503785093e-05
4.70314131083269e-06
-1.71223603015108e-05
-2.68787517267488e-05
-3.56432833628009e-05
-7.49519970592627e-06
9.44053722867561e-08
-2.98472466338465e-05
-2.84916319199443e-05
-2.58430791849262e-05
-1.87955099606187e-05
-3.05437465306379e-05
-3.15956570444656e-05
-2.47247320997864e-05
-5.77149931550783e-06
-2.38221970097361e-05
-2.5423742879484e-05
-1.66548419726621e-05
-3.33485331673797e-05
-1.66651268495255e-05
-3.44172075640844e-05
-1.09417874502238e-05
-2.13787214688549e-05
-3.1154262217055e-05
-2.91651920004775e-05
6.98943168389888e-06
-7.75768051592893e-07
-1.70793043505261e-05
-1.27097360041316e-05
-1.6424215845635e-05
-2.43229846387352e-05
-1.23800820178434e-05
-9.82193994235933e-06
-2.61702780988185e-05
-1.44725311478176e-05
-1.23197097201299e-05
-3.35110151357657e-05
-2.83289528284656e-05
-9.6476843263582e-06
-1.25330059440782e-05
7.34711971495801e-07
-3.3035457577049e-06
-2.43364982708872e-05
-3.10408311069893e-05
-1.44415822714135e-05
-2.11604171241718e-05
-1.92438167456129e-05
-2.01222922594153e-05
-1.72550492595432e-05
-2.21336509761916e-05
-1.28047996136399e-05
-1.05867132923105e-05
-8.94793105475105e-06
-4.15387658515335e-06
-3.51161555983102e-05
-4.10038624802834e-05
-2.34899850944609e-05
-5.02388004345564e-05
-1.18637726527427e-05
-2.96508401614924e-05
-2.42747534554042e-05
-1.7260259540831e-05
-1.45148443316524e-05
-5.06051688587186e-06
-3.90247636151212e-05
-2.34451158385808e-05
-2.56098667765116e-05
-2.29045427913287e-05
-1.47948959974849e-05
-1.90461848683487e-05
-9.67245953160448e-06
-1.3257625495898e-05
-2.14949519483299e-05
-2.95386487698149e-05
-3.03569453536409e-05
-3.1598114353995e-05
-9.60049482836921e-06
-3.57000615278562e-05
-3.37704117304728e-05
-1.30813140253524e-06
-2.45177272405115e-05
-2.4091873892404e-05
-3.25437192336531e-05
-2.89407393184738e-05
-1.07712440194986e-05
-1.45858584198295e-05
-2.46763598617854e-05
-4.12641033799863e-05
-3.52483087554387e-05
-2.75702445661537e-05
-1.2523319480094e-05
-1.13543934067269e-05
-1.54882723920704e-05
-1.36913726447286e-05
-2.46304409263373e-05
-2.33161423816864e-05
-3.6315393780827e-05
-2.13732718672693e-05
-1.28216652943792e-05
-2.27594170898893e-05
-1.51555301057016e-05
-2.32818072465576e-05
-3.09594191539805e-05
-1.43334058038873e-05
-2.03037406251205e-05
6.1048792638616e-06
-2.11585846454637e-05
-1.92861344708607e-05
-4.30973680817966e-05
-1.86875924807708e-05
1.59182343941646e-06
-2.17543192329888e-05
-9.36704564534806e-06
-2.3784318868497e-05
-3.1227835459614e-05
-5.91771908348889e-07
-2.12578635844009e-06
-4.69863103975135e-06
-1.4204341490362e-05
-4.77856356722298e-05
-4.11324436026962e-05
-9.14284760539425e-06
-3.37746836362929e-05
5.15363607164727e-06
-2.66551176186346e-05
-1.26879378624404e-06
-2.24062276792415e-05
-2.03493395397659e-05
-1.89765074035704e-05
-1.89450371259276e-05
-8.70847098307347e-06
-2.52055214134706e-05
-2.17008127077744e-05
-2.07668854826818e-05
-3.09536162095031e-07
7.63785266879901e-06
9.12630810735282e-07
9.96329262473676e-06
-1.86059805595434e-05
1.19298464100528e-06
-3.70038187361902e-05
-2.88505694861628e-05
-2.3234840064451e-05
-1.47923097710135e-05
-2.68962553500235e-05
-3.19205513058798e-05
-5.99164353523528e-06
-1.1014677148874e-05
-1.70166259071766e-05
-1.32679890725061e-05
-2.0846693844425e-05
1.09374868968762e-05
-1.80032217304862e-05
-3.31521658802251e-05
-3.67591613941586e-05
-3.43907236474154e-05
-2.51192194280983e-05
-1.99459486984635e-05
-2.48230476703179e-05
-4.23445490868336e-05
-1.87413321144849e-05
-4.13816933284265e-05
4.55499116607308e-06
-3.86551535253509e-05
-8.0214557127075e-06
-1.92301556035684e-05
-1.23077990141815e-05
-2.41706259928292e-05
-2.38933134170836e-05
-3.0224672919914e-05
-1.1947472962058e-05
-2.17617225375838e-05
-2.50391365476411e-05
-3.22526483858662e-05
-3.9706110044561e-05
-2.81517773076499e-05
9.88677293101945e-06
-1.90182030604962e-05
-2.00972290495679e-05
-2.83226248769339e-05
-3.79916250063599e-05
-1.33584662406294e-05
-3.52017677245995e-05
-1.90073129136654e-05
-2.65628097478727e-05
-2.49161570912715e-05
-2.50169747937436e-05
-2.33311531849465e-05
-2.42630520833351e-05
-3.78882108409631e-05
-2.67969358008243e-06
8.1395001567656e-06
-5.36315777492137e-06
-1.41856815320083e-05
-8.72535047079383e-06
-1.95139987122675e-05
-1.19163917540501e-05
-1.20399403515603e-05
-9.13716962659841e-06
-9.44109831653771e-07
-2.664032432976e-05
-5.25066532051472e-06
-2.31997568613871e-05
-3.82151378903566e-05
-1.52988737916433e-05
-1.07280882203175e-05
-1.28322546108907e-05
7.46363038276307e-07
-4.10506513355664e-05
-2.76063889792666e-05
-1.60488968176085e-05
-1.96245724082282e-05
-4.17090799905217e-05
-3.5402422339177e-05
-1.68055710297903e-05
-2.6443084056199e-05
-3.48429808136667e-05
-2.37523034918188e-05
-1.54949530589563e-05
-6.33368464720582e-06
-3.74246584578042e-06
-5.26245470544895e-06
-2.71405849596647e-05
-2.36802257219234e-05
-8.04472681731729e-06
-1.95741353174591e-05
-2.06448268222549e-05
-2.73727582902462e-05
-3.25345044692771e-05
-1.03866161940729e-05
-2.09032026811692e-05
-3.01077508439054e-05
-7.24713441617172e-06
-4.05993122262315e-05
-3.81671307925689e-05
-3.93040571449091e-05
-4.69934863547091e-06
-2.17815609525307e-05
-3.73061516782939e-05
-1.07753527464683e-05
-2.54624645778569e-05
-2.90627691482585e-05
-1.94290989006412e-05
-3.05131011585228e-05
-4.58143058631943e-06
-1.57669053852355e-05
-5.45766012670606e-06
-4.41864968786418e-05
-7.63856100665449e-06
-3.45256622652695e-05
-1.83677398266443e-05
-2.08306486532104e-05
-1.64572468129808e-05
-1.92691958294835e-05
-2.06235017701071e-05
-2.60936063963055e-05
-4.62061381098119e-05
-8.05497630747768e-06
-2.83795935637191e-05
-2.68067822525549e-05
-2.67050806959274e-05
-2.50826867245209e-05
-3.60255815995469e-05
-4.35726247101954e-05
1.3143767367149e-05
-1.24741821538248e-05
-1.42932950604746e-05
-2.77969186746887e-05
-1.4314683897387e-05
-2.32899588073738e-05
-2.50033724162144e-05
-4.05705247724988e-05
-1.32699719863587e-05
-2.4735441433414e-05
-2.06025681440172e-05
-3.00190113600198e-05
-3.69330369580188e-05
-1.70617790324988e-05
-1.94966774832785e-05
-8.76320099936796e-06
-3.90594321616838e-06
-2.15209665795611e-05
-3.42791233248142e-05
-1.85099584733808e-05
-2.15724137089517e-05
-2.30682324878188e-05
-2.2319201144713e-05
-1.20009067330509e-05
-1.24672442930888e-05
-2.57836114029236e-05
-1.74913012806233e-05
-1.44482252190593e-05
-1.05020918677943e-05
-1.68698586834172e-05
-1.84195765956473e-05
-1.32425965653529e-05
-2.62188871168467e-05
-9.3920053831985e-06
-2.07053850863378e-06
-1.80884942588882e-05
1.46225134266895e-05
7.40623330599752e-06
-5.3706750500398e-06
-3.45186400781338e-05
-2.37852622307237e-05
-2.1742499460861e-05
-2.76494949187576e-05
-2.41267907097231e-05
-2.05596456740807e-05
-2.8945944803228e-05
-2.92813568053241e-05
-4.23193952510195e-05
-4.147905346754e-05
-2.39759422934329e-05
-2.86498772490095e-05
-2.02317437459006e-05
-3.3754529968196e-06
-8.19570636157609e-06
-4.36945675094833e-05
-3.21327683291922e-05
-2.38698365328177e-05
-2.37632869472877e-05
-1.05841376018862e-05
-1.01223343686713e-05
-1.74312397435003e-05
-1.75250722817153e-05
-1.89297526057941e-05
-3.20145098310853e-05
-6.64590612121803e-07
-2.30737887663465e-05
-4.76492915146363e-05
-2.32915272294509e-05
-2.51110307772746e-05
-1.37480926471979e-05
-1.71070764875139e-05
-1.10545661698994e-05
-3.82125288418793e-05
-2.37767297474333e-05
-3.8456599049532e-05
-2.14334044146269e-05
-8.51574430549404e-06
-3.69729981707552e-05
-2.6292933757086e-05
-1.79928439626377e-05
-2.57245045365684e-05
-2.93916879477931e-05
-2.93601191660325e-05
-2.17631478094222e-05
-3.1717592897054e-05
-2.57176560988078e-05
-1.65683790478456e-05
-9.38229869035107e-06
-1.58389127877863e-05
-1.829419047994e-05
-2.38544183306345e-05
-3.29004178106854e-06
3.62180216042863e-06
-1.99664481667904e-05
-2.25941656519354e-05
-2.93086467358532e-05
-1.76432459839328e-05
-4.04899903043409e-05
1.88624167185938e-06
-1.97906196446074e-05
1.24787939313834e-06
-1.45445563143347e-05
-2.69397616344007e-05
-2.94132219777257e-05
-3.83708829803527e-05
-9.1602313793482e-06
-1.97450634388572e-05
-1.77666426722491e-05
-4.33054291538071e-05
1.06721652497797e-05
-2.71617771496504e-06
-2.50740887846244e-05
-2.94721027540647e-05
-3.40958695422585e-05
-1.90746039086731e-05
-2.01954821447745e-05
-3.02551976450769e-05
-1.10331596270033e-05
-9.32700951290042e-06
-1.53251116197974e-05
-1.5242381839256e-05
-2.05157184102475e-05
-1.13498638814566e-05
-1.92882977592456e-06
-7.14686588701198e-06
-1.60132746363408e-05
-1.9760957955646e-05
-1.42404915382477e-05
-2.68583000960459e-05
-2.69429904024491e-05
-2.81969546650786e-05
-8.03913404527351e-06
-1.46601100181164e-05
-1.43740068020932e-05
-2.12893899301607e-05
3.51593876666957e-06
-1.39040137161278e-05
-4.88047366964457e-06
-2.69824749917477e-05
-6.36589350578559e-06
2.89071037109112e-06
-1.86576661577376e-05
-2.1286421040121e-05
-7.12012281772762e-06
-3.33429297108797e-05
-1.28912482033111e-05
-1.50881559726514e-05
-1.49655262185172e-05
-2.51501194603835e-05
-2.43800696626455e-05
-2.53828756235506e-05
-3.55034859513528e-05
-9.83270458409583e-06
-1.70178862825721e-05
-2.5144167822479e-05
-2.59093946824436e-05
-2.02292006794574e-05
-2.98452898003949e-06
-3.42437496988044e-05
-5.04683944840472e-06
-3.63515056179404e-05
3.884430557346e-06
-9.83461217958007e-06
-3.09131958993386e-05
-2.57440881890767e-05
-1.14236769071047e-05
-1.24300390885502e-05
-1.29089374790136e-05
-8.08826000399994e-06
-3.64187807447331e-06
-5.14426942041702e-06
-3.24387264979582e-05
-2.22511240774738e-05
-6.15701893161875e-06
-2.46314737493444e-05
-2.55013644670689e-05
-2.810302091334e-05
-5.23140185699295e-06
-7.78932067816772e-06
-2.0787538775984e-05
-4.28891257308241e-05
-3.72026788476672e-06
-1.22842952142487e-05
-1.89166543540664e-05
3.83844534863518e-07
-1.79212820492839e-05
-1.73348661739213e-05
-1.81912234816078e-05
-2.00772704084401e-05
-1.93347256872436e-05
-4.00113485496563e-05
-2.21326813628964e-05
-1.17681421826436e-05
-7.33908599773497e-06
-3.91074617991215e-05
-3.90746198580706e-05
-3.19650328137868e-05
-1.48861981167523e-05
-2.37013788072543e-05
-2.87344679668933e-05
-2.38453054371874e-05
-5.22483726711015e-06
-1.10424210473468e-05
-3.48698240635944e-05
-1.00060671108733e-05
-1.91962230901354e-05
-1.91508526930067e-05
-1.96385028775723e-05
-5.07166359095255e-06
-1.38521419171893e-05
1.42438495849755e-05
-1.59555838749566e-05
-1.77412832890393e-05
-6.16473575269423e-06
-1.22742416440159e-05
-3.84202024782569e-05
-2.19103568607917e-05
-3.55479025518022e-05
-4.11496567844595e-05
-2.77719493290449e-05
-3.64416660857432e-05
-1.44113163831278e-05
-1.89799212529408e-05
-1.02246770446311e-05
-1.39647886004352e-05
-2.99448795921859e-05
-1.58355102505894e-05
-1.2134688727217e-05
-1.56821798494678e-05
-1.34385227663804e-05
-1.1327408329673e-05
-2.88895057008493e-05
-1.67646830679227e-05
-5.80594068241e-06
-2.98680032971337e-05
-9.47815510780003e-06
-1.15128016437548e-05
-2.76296524164933e-05
-1.97049164467404e-05
-1.78541528737332e-05
-3.05624018438478e-05
-3.67690889563044e-06
-2.23112596533636e-05
-1.84135547159281e-05
-3.99296282316673e-05
-1.1023491217633e-05
-7.20014182567845e-06
-2.62809136254253e-05
-2.05714261507328e-05
-1.59672010823791e-05
8.16752185897803e-07
2.96198512221619e-06
-3.16876689448062e-05
-1.82250798165969e-05
1.04796378552107e-05
-2.35637555466244e-05
-2.14724508671763e-05
-8.37115327881703e-06
-2.15730827253595e-05
-1.17439777365901e-05
-2.46048182663554e-05
-2.70680176991549e-05
-2.26902010523711e-05
-3.69683928419306e-05
-1.32580247315836e-05
-7.02750958723213e-06
-1.54637099558637e-05
-3.6835344285511e-05
-3.1171735435705e-06
-2.07744130753094e-05
-3.26025533695671e-05
-8.58579274255426e-06
5.61948904751899e-06
-1.79188695639643e-05
-4.31158799231258e-05
-1.99400065101481e-05
-3.30952623946973e-05
-2.04177751146429e-05
-2.70714087916366e-06
-3.20916598401167e-05
-2.07214595353598e-05
-3.09320291253516e-05
-1.54426917301013e-05
-3.16479544431464e-05
-3.97340073688666e-05
-1.4488150901867e-05
-4.7549621438097e-05
-6.68274618999818e-06
-1.22245940757376e-05
-4.79619829645834e-05
-2.33923859991545e-05
-1.7609478740543e-05
-1.46434134966764e-05
4.96767932494338e-07
-2.50027306269308e-05
-3.10292431837752e-05
-2.15238277976775e-05
-1.91033430631451e-05
-1.63436487165806e-05
-9.70986409368985e-06
-5.50589750104059e-06
2.26319529767387e-06
-1.22659534316605e-05
-1.77403946903779e-05
-3.72441444327353e-05
-3.49922318509821e-05
-2.1327313074636e-05
-1.87563313144951e-05
-1.8202302471871e-05
-4.17824002156394e-05
-7.74348063920685e-06
-3.03456746231996e-05
-8.34979619996249e-06
-1.47041103850058e-05
-2.09759172396528e-05
-2.4632145099444e-05
-1.16362244948274e-05
-1.58596883365766e-05
-2.61393960826652e-05
-4.46760721812435e-05
-6.04857902146102e-06
-1.53315980981093e-05
-3.28198010838104e-05
-1.10987286083077e-05
-1.5065812017784e-05
-2.5565839084081e-05
-1.34846959691277e-05
-3.17187316774946e-05
-2.00244274207356e-05
-1.22030041106878e-05
-2.17989090079541e-05
-1.06363240162787e-07
-1.66147407280521e-05
-6.82842029356612e-06
-2.90076561184522e-05
-1.87524326160832e-05
-1.84595081091875e-05
-7.17916926940924e-06
-1.40227728941107e-05
-1.66827008796448e-05
-1.52692585995518e-05
-3.06328835221582e-05
-1.91740843396345e-05
-1.777759357615e-05
-2.85742276447652e-05
-3.19468592140146e-05
-1.23336622025488e-05
-2.72835631145484e-05
7.16527917336671e-07
-4.38748499207837e-05
-3.36009298288667e-05
-2.16190167604438e-05
2.00507047311683e-07
-1.0575673050983e-05
-3.93358700589919e-05
-1.43774668653387e-05
-2.90196970562378e-05
-1.82138740001869e-05
-2.46648608664791e-05
-3.91928316751788e-05
-3.03641857061155e-05
-3.3703081076561e-05
-2.23726132171534e-05
-7.82684666055899e-09
-1.62054679380443e-05
-2.0203964187691e-05
-2.9978297998832e-05
-1.41596986498617e-05
-2.8722576244231e-05
-3.21223407559982e-05
-2.54096178282944e-05
-3.15390518380646e-05
-2.08776489111865e-05
-1.11112911222155e-05
-1.54298350398991e-05
-5.20923454868397e-06
-2.03006216562447e-05
-2.31914344561908e-06
-1.50870453470138e-05
-1.32441523513501e-05
-2.30397369390095e-05
-2.7057897259224e-05
-2.96784231347965e-05
-2.95065372248943e-05
-1.95495974465921e-05
-1.36350096825584e-05
-2.21911213332702e-05
-1.76544659268903e-05
-2.60548477059879e-05
-1.06232007775127e-05
-7.06892037291185e-06
-2.99086360401469e-05
-3.92693678815158e-05
-2.50608542577594e-05
-2.23999593947749e-05
-1.35431454823036e-05
-2.08168549962415e-05
-1.42632792183936e-05
-2.37350942398036e-05
-3.17630713400488e-05
-2.77226553880663e-05
-7.71605364485112e-06
-2.27468487957899e-05
-2.49980750383513e-05
-1.19570481417376e-05
-2.02502498305442e-05
-5.50831568405836e-06
-3.31824864049989e-06
-1.32662474493929e-05
-2.11498210355867e-05
-2.3861508387727e-05
-1.73628754674945e-05
-3.01351773727376e-05
-2.30857334496307e-05
-5.59555762330393e-06
-7.91800322061769e-06
-8.4971964675238e-06
2.16500973802987e-06
-4.39930544859397e-06
-3.02870572872731e-05
-3.00394762063485e-05
-6.27502828497726e-06
-2.68514411692085e-05
-2.40748166632663e-05
-1.97287486614376e-05
-1.96384064143611e-05
-2.26715949014445e-05
-1.60372586017926e-05
-1.29620062264431e-05
-2.14028908567735e-05
-1.88367204909528e-05
1.31971449393109e-05
-1.97753947043856e-05
-3.89586491972985e-05
-1.8376814273437e-05
-5.54725470701715e-05
-1.55478304374023e-05
-9.57713667565473e-06
-7.04779556431326e-06
-1.51646609117e-05
-1.58481841750444e-05
-1.67653427263409e-05
-3.31867906636845e-05
-1.47120063901129e-05
-1.860841225022e-05
-8.26511583729608e-07
-1.84778467646743e-05
-3.77436968498517e-05
-2.35673032135016e-05
-1.24261870944484e-05
-2.6086017500477e-05
-6.18910040358075e-06
-1.09800090784465e-05
-1.85677898946625e-05
1.17158287936491e-06
-3.0891512045448e-05
-2.40080341508332e-05
-1.19605023927153e-05
-2.06744082695289e-05
-1.82467082315917e-05
-1.59653156450675e-05
-2.50380879957822e-05
-1.86306572946145e-05
-3.27273770377894e-05
-6.59250315054223e-06
4.2502041930232e-07
-5.23253318679426e-05
-4.46157044516257e-06
-1.61161826612285e-05
-4.12476266388826e-05
-1.36185905587643e-05
-1.27410791076904e-05
-3.02039010275373e-05
-2.0914864444035e-05
-1.96538376622351e-05
-3.72832582990811e-05
-2.38534798459006e-06
-2.82483573266739e-05
-1.25854746405101e-05
-1.70302931328391e-05
-2.15103087287015e-05
-2.45240260843833e-05
-2.81078392304847e-05
-2.09754308622461e-06
-3.67624986839353e-06
-1.76965745252584e-05
-1.93001433746159e-05
-1.13669947085034e-06
-1.65537294086988e-05
-6.02845849674647e-07
-1.3904387948151e-05
-2.29051640538016e-05
-2.31173769787276e-05
-2.8905390819544e-07
-1.19887828495377e-05
-3.19483783721289e-05
-1.64203889074261e-05
-1.00853650782241e-05
-3.28046936409229e-05
-4.64644754397678e-05
-1.50166358475193e-05
-6.27550741301982e-06
-4.74451514512211e-05
-2.49489677328698e-05
-2.1762941497043e-05
-1.20365263545128e-05
-4.14789903844509e-05
-1.1797772634713e-05
-1.03048559342955e-05
-7.73800362639169e-06
2.20696224185345e-06
-1.94621979009887e-05
-2.1943773065974e-05
-2.92765591090989e-05
-4.02046118953089e-05
-1.66108790457497e-05
-2.73900903156916e-05
-1.46640938882143e-05
-1.4300080160108e-06
-1.95512417655159e-05
-4.23414626643087e-07
-1.02901381283828e-05
-4.01905372758755e-05
-3.54407202503328e-05
-3.97158006296303e-05
-1.58650443824066e-06
-3.47252551354019e-05
-3.35951065235193e-05
-2.66359098065571e-05
-2.97628173977298e-05
-2.84068008378022e-05
-4.99382564924206e-06
-3.21415551305628e-05
-6.60489319379746e-06
-1.87819851045414e-05
-2.81730443202413e-05
-3.7577376952135e-05
-2.15531185882769e-05
-5.74468178247209e-05
-2.49226038893215e-05
-8.73026745026034e-07
-3.08659402013429e-05
-3.24487380367329e-05
-1.51867624097629e-05
-3.15186350976202e-05
-1.25344092449528e-05
-3.10542015761866e-05
-4.33809171633117e-05
-4.33454742225428e-05
-2.96954228530725e-05
8.69811128121761e-07
-2.16422280455187e-05
-6.92180357259854e-06
-4.50591868164123e-05
-1.66460067131267e-05
1.25848703755947e-06
-3.31976322009561e-05
-2.35051201252885e-05
-1.84187551126935e-05
-2.37804772826494e-05
8.22273362161574e-07
-2.70314733021602e-05
-3.13422162895896e-05
-1.84200581401214e-05
-3.33252786585792e-05
-1.46837408915415e-05
-1.56986758754643e-05
-1.75204192864305e-05
-3.65227428820876e-05
-2.90494161157553e-05
-2.26369696139437e-06
-2.27572063557389e-05
-8.13913446556607e-06
-3.25471850818115e-05
-2.64697763664127e-05
-2.48015484243322e-05
-8.28953401902285e-06
-1.99960109052046e-05
-2.88600417132456e-05
-3.46788289899429e-05
7.72587512767574e-06
-2.91844298427773e-07
-2.33743840098334e-05
-4.33008149543548e-06
-4.37685869274193e-06
-1.0796710841728e-05
-2.10492293937207e-05
-2.37382993245463e-05
-2.83208531641403e-05
-8.03103631109338e-06
-2.20660576404912e-05
-2.27917637142701e-05
-2.11047395569919e-05
-4.1850710161057e-05
-2.62432792049925e-05
-4.7848107333023e-05
-5.17973629955901e-06
-3.92194902124686e-05
-1.97240610832447e-05
-9.87160184013604e-06
-3.99568882627179e-05
-3.08558796746361e-05
-2.97773278383791e-05
-2.77160779773663e-05
-5.17279566946795e-05
-3.01800244381584e-06
-2.02811747140154e-05
-2.9207785011793e-05
-2.40260853510554e-05
2.63226213540244e-06
-1.51675486239498e-05
-1.85222488638495e-05
-3.02222343986831e-05
7.0316635857688e-06
-2.33330002415176e-05
-1.9741386476952e-05
-3.26508197073596e-05
-3.51640480892529e-05
-2.52993484633977e-05
-1.92685573293299e-05
-3.90937850941947e-05
-2.87915427309537e-05
-1.00662539076407e-05
-4.03519590063544e-05
-1.58562608141655e-05
-3.63953107355769e-05
-2.36641149716777e-05
-3.03980466531727e-05
-1.10283512595901e-05
-1.55929431670663e-05
-2.46777692762121e-05
-3.21134314113332e-05
-2.09745524414528e-05
-3.10205973103831e-05
-1.16983369072264e-05
-3.39740036078347e-05
5.2377769286474e-06
-2.15455378291467e-05
-2.26934206194114e-05
-6.60935414128842e-06
-3.25932622444288e-05
-3.03920514793879e-05
-1.7713010577594e-05
-1.48309090562414e-05
-2.82019289905955e-05
-1.98450189929961e-05
-2.39051563338951e-05
-3.50782766629005e-05
-1.46993305911063e-05
-1.87284943129942e-05
-2.22789080252783e-05
-5.80330461327008e-06
-1.94599481220645e-05
-2.12431542929009e-05
-3.78551140474121e-05
-1.07483550400568e-05
-2.41665541219134e-05
-2.98054523362722e-05
-6.91365051430517e-06
-2.87399651301719e-05
-2.18878350236783e-05
-9.02040390225487e-06
-1.5111526253809e-05
-1.42508153685165e-05
-1.6044209963104e-05
-3.66682010388494e-05
-3.20097174238748e-05
-3.0804175937573e-05
-2.85045977787962e-05
-1.83575609591228e-05
-9.55635876145332e-06
-6.07888660411663e-06
-2.15709089568808e-05
-1.81857908242738e-05
-4.58323924344851e-05
-5.1177069677895e-06
-3.18620383285071e-05
-2.37502901328047e-05
-1.94060642680464e-05
-2.2982964386131e-05
-1.81308761850947e-05
-5.22540709290745e-06
-3.06259269093698e-05
-2.05321595673881e-05
-1.26242101863628e-05
-3.39135799909077e-05
-3.26973214875238e-05
-2.93100960703044e-06
-2.53967263603783e-05
-1.88219420176287e-05
-6.13131519741156e-06
-8.4296511671316e-06
-1.0924887761722e-05
-2.02857827560244e-05
-3.34210414774328e-05
-1.67825311303812e-05
-2.04602865027487e-05
-1.70184036873639e-05
-2.02019554656564e-05
-2.12114098343972e-05
-3.01260655222371e-05
-2.6897099442171e-05
-3.09637029995965e-05
-1.32670623199769e-06
-2.77970586676729e-05
-2.63398465571333e-05
-3.30165696383692e-06
-2.12793791392682e-05
-2.5360956699174e-05
-2.34349227495003e-05
-2.63135123645247e-05
-3.00185318175566e-05
-3.94400665431891e-05
-1.40353250078567e-05
-2.02285952900583e-05
-5.98953938254287e-06
-1.16549042574667e-05
-3.901134593337e-05
-1.40931111557879e-05
-2.81518626800368e-06
-2.29701417650832e-05
-3.72922323849235e-05
-1.95588865967427e-05
-5.39606256694997e-06
-3.18469738777483e-05
-3.6222741198447e-05
-1.45814900570152e-05
-1.32158434433299e-05
-1.98259032955722e-05
-1.7187765679765e-05
-2.60755287930244e-05
-1.43078800131223e-05
-1.56163753545088e-05
-1.77018279146812e-05
-1.858892448252e-05
-3.27051174078119e-05
-3.09103260548566e-05
-8.84006026921503e-06
-2.66981072965861e-05
-1.78504888282233e-05
3.10597924878325e-06
-2.47422413798544e-06
-2.01445984932277e-05
-2.32153599198868e-05
-4.21709651279044e-05
-1.71524092888472e-05
-2.78848773456087e-05
-1.76656993486897e-05
-1.42864172637885e-05
-2.55621023616542e-05
-2.07836772891183e-05
-1.57432575066471e-05
-2.26292658604606e-05
-9.77222681462048e-06
-2.08101501883862e-05
-2.49526135209387e-05
-2.98520104158431e-06
-2.56286484589463e-05
-1.85701477699247e-05
-2.48798698538184e-05
-3.5578814816464e-05
-1.43322308727814e-05
-2.1826522707822e-05
-2.01934834393153e-05
5.27988225914928e-07
-5.22852296507187e-05
-2.89430161037072e-05
-1.16103685515211e-05
-2.08808664231278e-05
-1.79724946635076e-05
-3.7448201257051e-05
-2.40853930181575e-05
-3.43539378643349e-05
-3.86658171167151e-05
-1.9694998340681e-05
-3.4934712808684e-05
-2.94717688092618e-05
-3.38438620750889e-05
-3.11725156496567e-05
-1.30573133702606e-05
-2.95897235247554e-05
-4.56388842460808e-05
-6.00405748508062e-06
-3.81598054312375e-05
-6.56169715601225e-06
-1.99963077044457e-05
-1.74654899377202e-05
-3.96838629361967e-05
-1.49364002180029e-05
-1.66626520448172e-05
-8.06281475508736e-06
-3.48747223932803e-05
-1.90532025511712e-05
-1.34349223744917e-05
-1.07737134887847e-06
-8.51456687838967e-06
-3.95685681185549e-05
-2.49937359816459e-05
-3.76842638619765e-05
-2.43201733420445e-05
-2.23796540137881e-05
-3.34779535056839e-05
-6.81558268912187e-06
-2.5791878765817e-05
-2.67947221809507e-05
-2.37094748721825e-05
-2.01317298336561e-06
-2.48400089904567e-05
-1.89253003455121e-05
-8.0402026172357e-06
-1.62191316639852e-05
1.14303825203352e-05
-3.28708984834545e-05
-1.95992378077888e-05
-9.19306597436109e-06
-2.58064828393287e-05
-2.12193750108184e-05
-1.80844251970577e-05
-1.5660509907404e-05
-1.64262000292204e-05
-1.24424992693186e-05
-2.16079989351482e-05
-2.94620817333477e-05
-2.88481472468561e-05
-2.97147296513076e-05
-2.12282171040533e-05
-2.32947848995991e-05
-2.08851616020626e-05
-1.83365776878482e-05
-4.40626510620224e-06
-1.65676944843665e-05
-1.69761761405336e-05
-2.87215619942877e-05
-3.14621680006107e-05
-1.35978421476301e-05
-4.14525168271798e-05
-2.51076340872945e-05
-2.61258949715098e-05
-3.07978553404303e-05
-3.17391444956855e-05
-1.45772871339461e-05
1.46527191345386e-05
-1.45296498373824e-05
-9.48662303740594e-06
-3.8557359050776e-05
-2.74767580606014e-05
-1.31320912992443e-05
-1.3529489181473e-05
-1.70109437253881e-05
-3.1000016065125e-05
-2.28869556442312e-05
-3.21799873358491e-05
-1.78325434832352e-05
-2.09923122314412e-05
-7.76207171457696e-06
-1.6788840182739e-05
-3.66384581589159e-05
-1.05406390047258e-05
-3.24016318569148e-05
-1.20901460632332e-05
-3.13998833355679e-05
-9.59631322804782e-06
-2.32964495921735e-05
-2.08052199838892e-05
-1.00378570192958e-05
-2.32243104269889e-05
-3.93004013569237e-05
-1.41359436122599e-05
-2.27802373800553e-05
-2.03429958815981e-05
-1.07674578008292e-05
-3.12410159744902e-06
-2.85275613817155e-05
8.0862979885091e-06
-9.23083270010666e-08
-1.90109290252691e-05
-1.96660987470347e-05
-1.71709742941809e-05
-1.28333533935466e-05
-2.7485351459948e-05
-1.11399218653259e-05
-2.5568425000107e-05
-9.45315172096529e-06
-1.19498370496064e-05
-3.66444316203438e-05
-1.13706244081002e-05
-2.97171847311049e-05
-9.83103622205519e-06
1.41384023212442e-05
1.39243340039068e-06
-1.506121797367e-05
1.63834665530804e-05
-2.6009586737376e-05
-2.65315197325554e-05
-1.34094544262585e-05
-2.84501204625934e-05
-2.72445873168144e-05
-1.6755558031587e-05
-2.14078067390106e-05
-1.29325936069782e-05
-4.5634264965258e-05
-3.51058341086807e-05
-2.07639572479168e-05
-4.52042660089265e-06
-3.09906496986107e-05
-2.30159278364021e-05
-4.28599353739652e-05
-1.60954927747351e-05
-1.42073179066069e-05
-2.68924847820566e-05
-1.75055613748538e-05
-1.61121863880191e-05
-1.98578007165621e-05
-1.0157889269766e-05
-2.57331489895405e-06
-2.99684384577958e-05
4.13549260251389e-06
-3.40184527690958e-05
3.87272362072456e-06
-1.77841027025177e-05
-4.51203265401085e-05
-2.79471268614014e-05
-2.33725626047933e-05
-1.17868548851159e-05
-1.4365110341277e-05
-2.47401744511911e-05
-4.73093526419705e-05
-2.39648673234121e-05
-3.7680343909863e-05
-4.28413688570726e-06
-3.3769209597249e-05
-3.56430382505689e-05
-3.60549125836251e-05
-2.91907146791335e-05
-3.48904773901748e-05
-2.41454955312357e-05
-1.34365686584354e-05
-1.19213037824988e-05
-8.80183087419332e-07
-3.74345964845732e-05
1.67013629064268e-06
-1.30600264676147e-05
-5.94738193116137e-06
-3.07890801830803e-05
-4.04675793550085e-05
-9.79324097160884e-06
-2.43485180567713e-05
-1.77742187083123e-05
-4.93508663919609e-06
-3.41582929904497e-05
-4.34720608772697e-06
-3.72917764654857e-05
-3.02372389746993e-05
-2.06588534367615e-05
-1.74651829425868e-05
-4.02755468921407e-06
-2.15431662483534e-05
-1.58375025678257e-05
-2.5575349493344e-05
-1.95285301245776e-05
-1.70125173628197e-05
-1.98994338990849e-05
-1.3382548233694e-05
-4.41568834387704e-06
-3.09840995966531e-05
-2.11970937511896e-05
-1.13250678519262e-05
1.24967630700347e-06
-1.9975953562602e-05
-3.59694313146639e-05
-4.68882654133211e-05
-2.35031975310076e-05
-9.05479947154348e-06
-1.28039804712536e-05
-2.48882025225292e-05
-1.06577200328795e-05
-4.06077968563907e-06
-2.60093257511749e-05
-4.1390257729277e-05
-1.16143486247127e-05
-2.46698168826561e-05
-3.56566955739384e-05
-2.62102031821121e-05
-3.63863177882331e-05
-2.43567981350393e-05
-3.7635535983765e-05
-4.24112346173259e-05
-2.27190680994135e-05
-1.31881748827867e-05
1.18453640833426e-05
-3.6555418966337e-05
-1.36509650104956e-05
-1.17110484871578e-05
-3.93181294809056e-05
-2.0797015723371e-05
-2.42947841041883e-05
-2.85878444721703e-05
-2.25006033938815e-05
7.30364485209794e-06
-1.60911182889269e-05
-1.78855216044008e-05
-1.98726557805246e-05
-3.53254441478046e-05
-2.08102026473468e-05
-3.69047085524766e-05
-4.38020708345361e-05
-1.32930134740937e-05
-2.1994834531161e-05
-2.52591184787468e-05
-1.47403898478321e-05
-1.76135166104269e-05
-1.14520544371991e-05
-1.58467725026074e-05
-5.33398307303791e-06
-7.00200875386952e-06
-1.79832472181976e-05
-2.43598009413737e-06
-1.91824286867388e-05
-9.9085424492185e-06
-6.14234143510115e-06
-2.76711790973753e-05
-1.50348198683514e-05
-3.61144846187558e-05
8.3637504235245e-06
-2.68838599530959e-05
-2.12717139455081e-05
-3.38125229787042e-05
-2.99995362788103e-05
-3.3237168262819e-05
-9.89373412858561e-06
1.42156928816604e-06
-2.37999867978539e-05
-4.63287406915064e-05
-3.46043519859423e-05
2.16498505738779e-06
-2.4793202182456e-05
-2.68756512149114e-05
-1.74887644645091e-05
-1.31012780112971e-05
-1.47909154339528e-05
-1.43099393402836e-05
-1.85375988786225e-05
-4.59429925233934e-06
-3.14536600568831e-05
-7.34568306081146e-06
-1.49144602498112e-05
-2.07199272997403e-05
-7.46862750770801e-06
-2.01720993881637e-05
-1.71762768786545e-05
-3.08480701434256e-05
-4.90872522251047e-05
-1.63299456320065e-05
-1.29112952466372e-05
-4.78308699597877e-05
-4.9061610129544e-06
-5.5429804249318e-06
-2.87078895551867e-05
-4.34769506461672e-06
-1.4149752149763e-05
-2.31918070350929e-05
-1.55191653454502e-05
-2.19544023373541e-05
-8.86798644499215e-06
-1.74256209691799e-05
-2.15166068216667e-05
-1.2561751923868e-05
-1.28461280012455e-05
-3.9225409148809e-07
-5.40442424345782e-07
-2.40796753305623e-05
-2.56848457057016e-05
-4.571337903672e-05
-3.53380768430333e-05
-3.69091390558166e-05
-3.2342808417559e-05
-1.49079491226344e-05
1.31629912843593e-06
-3.51198443831545e-05
-3.26855050254482e-05
-2.69722621194868e-05
-5.18465482783322e-06
-2.46186194901085e-05
-1.37816024298181e-05
-3.7953528915419e-05
-2.20031824448291e-05
-1.55717932820764e-05
-2.25601559822265e-05
-3.99439004207295e-05
-2.14159455680443e-05
-7.89788782288612e-06
-9.20595445125208e-06
-2.64418844555069e-05
-2.42993573977091e-05
-1.05755769582712e-05
-3.30552386481845e-05
-1.38450592720002e-05
-1.36828677816346e-05
-9.99927004709696e-06
-2.83770270568873e-05
-1.0090931286588e-05
-3.59987660505244e-05
-3.02214461990305e-05
-4.74564646220878e-05
-3.03446376863783e-05
-4.44121081267381e-06
-4.08100073961302e-05
-1.77044229512613e-05
1.44433658284693e-05
-1.06317252009564e-05
-1.16244063299712e-05
-1.2506862654125e-05
-1.83708773572684e-05
-3.11387223343399e-05
-2.08968900815756e-05
-3.96718491113761e-05
-1.47236848108878e-05
-2.72295749509063e-05
-5.52105635649097e-06
-1.22791326583113e-05
-1.4979950303864e-05
-2.09716886248884e-05
-2.90177186559434e-05
-1.44549386733642e-05
-3.12552567185303e-05
-1.85603394695286e-05
-6.73323257755145e-06
-1.8399935049104e-05
-1.99458541627498e-05
-2.12071000656955e-05
-1.50984703207807e-06
-8.16399484331847e-06
-1.54010257298648e-05
-2.24611897914804e-05
-6.38435307999466e-06
-2.73130082863087e-05
-2.89373834806905e-05
-2.46784501292064e-05
-2.65263693739608e-05
-6.95973742313631e-06
-1.57694862235852e-05
2.56347069306739e-06
1.04329117236889e-05
-8.33579781052066e-06
3.05979784267205e-06
-2.67001340506313e-05
-8.17450144195513e-06
-8.16802184425843e-06
-3.50571326264976e-05
-3.15441793933491e-05
-2.67394869633317e-05
-2.68021957059165e-05
-2.60156961494574e-05
-2.08466808493527e-05
-9.95008817188706e-06
1.27877307201805e-06
-5.31422666768279e-06
2.04501163587758e-07
-3.13532966883568e-05
-4.16668205375041e-06
-3.35698225753771e-05
-1.9045068061675e-05
-1.93843109492283e-05
-2.96508755161389e-05
-2.92171258116447e-05
-2.73957377433543e-05
-1.9487023139885e-05
-2.09375890254256e-05
-6.27804652232403e-06
-3.43089182996732e-05
-2.37692567605991e-05
-5.10868414777687e-06
-2.56433883827646e-06
-8.05257032049906e-06
-3.34971684759794e-05
-2.65087559862731e-05
-3.71371599916557e-05
-3.20213756286792e-05
-2.43535652272864e-05
-4.40666628590037e-05
-3.05847947564763e-05
-2.28654487069649e-05
-6.4498470902296e-06
-3.61132464102564e-05
-2.76230681549691e-05
-1.01203257396033e-05
-5.21941978156015e-06
-2.54726631088454e-05
-2.75734668291164e-05
-2.4421407705223e-05
-4.00306967566647e-07
-2.78178976370128e-05
-6.04313177906348e-06
-1.35255770334586e-05
-2.14690104760814e-05
-3.08512754176195e-05
-3.09574294738505e-05
-2.31653978273222e-05
4.5563768947469e-06
-2.61836370844192e-05
-1.96919973989407e-05
-2.61930973615269e-05
-5.59184298859477e-05
-4.19687616587615e-05
2.49333519716281e-05
-3.47279862672336e-05
-3.12044636920833e-05
-2.34317536355909e-05
-1.97789557070578e-05
-2.33367715345065e-05
-2.54126665755948e-05
-3.04738334064404e-05
-1.65909853145628e-05
-1.39570907998865e-05
8.98433100267752e-06
7.98620913947681e-06
-1.3848103696188e-05
-1.57476323200021e-05
-3.07725857262247e-05
1.29376036215958e-05
-2.14674844222265e-05
-4.0389492515634e-05
-2.36497493350537e-05
-3.51735549546892e-05
-2.49035968286964e-05
-3.65506547491815e-05
-3.1260653360425e-05
-4.29123121789499e-05
-1.931303311125e-05
-3.29803407956984e-05
-4.34870802561371e-05
-1.55228620689491e-05
-1.92824114615862e-05
-3.72168031301228e-05
-5.46829055504151e-06
-2.90147225510313e-05
5.21573407053305e-06
9.41482184559193e-06
-2.59228933164203e-05
-1.53914802070107e-05
-3.22567070071608e-05
-1.25836143913556e-05
-3.59653657400325e-05
2.45206909559395e-06
-2.90419885453951e-05
-3.36769324440287e-05
-2.81814877105857e-05
-1.56413302509348e-05
-3.48008100871833e-05
-2.18047585335043e-05
-1.22772939315195e-05
-1.46222853553524e-05
-3.81417707087766e-05
-8.03020560302964e-06
-1.91249817435723e-06
-2.28614130880339e-05
-1.64442803726867e-05
-3.31109255849787e-05
-2.94161326308595e-05
-3.84498522028021e-05
-2.07938443978273e-05
-1.64199315905017e-05
-1.35748549565004e-05
-1.6464456167334e-05
-2.89447937072991e-05
-1.79380499833556e-05
-1.73919698626346e-05
-2.32222898952481e-05
-1.91978850337546e-05
-1.43816749352913e-05
-2.30860811605641e-05
-2.25370345758383e-05
-1.29990642764619e-05
-7.03202977245194e-06
-5.12497094947236e-05
-1.66854200156746e-05
-2.15281222517188e-05
-3.02316883449452e-05
-2.11145996704172e-05
-3.79120242144521e-06
-2.17523913785065e-05
6.53840538109381e-06
6.61917877976519e-06
-1.06935278636497e-05
-1.68737359812863e-05
1.03087708038286e-05
-3.00078858809509e-05
-1.23571904289713e-06
-5.45848644140158e-06
-2.6924574207688e-05
-8.85480176065773e-06
-1.49679945264278e-05
-1.85354605508784e-05
4.00016412595273e-06
-1.39903438818752e-05
-4.76903338949301e-06
-2.116857883354e-05
-2.76273363987743e-05
-1.26530092347925e-05
-1.96614503790469e-05
-3.17536530242807e-05
-1.61877652430265e-05
-7.31767968097978e-06
-1.05413624354339e-05
-5.25453985854593e-06
-2.73482287946123e-05
-2.48641290135863e-05
-2.10225002897645e-05
-2.20949669225572e-05
-5.50746432949252e-06
-1.81602130884929e-05
-2.60157512022374e-05
-3.72260117272916e-05
-1.8160672061663e-05
9.68608439417259e-07
-2.71369672684591e-05
-4.38708136068874e-06
-5.62986909417028e-06
-1.13823622084577e-05
-1.17230681143533e-05
-8.56566105960917e-06
-2.59446310022513e-05
-3.70807304171154e-06
-2.10489903954488e-05
-3.28542705764181e-05
-2.77770819200584e-05
-3.44353170284043e-05
-2.34057140696888e-05
-2.80879259310136e-05
-1.93085411765358e-05
-3.17196013165079e-05
-7.98984785329279e-06
-3.51266422306373e-05
-1.71997341601629e-05
-2.5946466356306e-05
-1.68024024909512e-05
-1.2842305348607e-05
-1.75541696143337e-05
-1.38563527106021e-05
-2.52301043108011e-05
-1.88490652105628e-05
-3.06796987318115e-05
3.78137434363478e-06
-2.53063280557946e-05
-3.26353973090463e-05
-3.03866368862495e-05
-7.78976781720847e-06
-2.3861803569809e-05
-1.23515029419537e-05
-2.74654304174348e-05
-8.53283135703758e-06
-3.39334226409279e-05
-5.74541797037949e-06
-2.30796795135427e-05
-3.2811670176088e-05
-2.67305053495201e-05
-2.69424450627412e-05
-9.18108686328156e-06
-2.06178092876667e-05
-1.418313660189e-05
-1.53936770274367e-05
-2.07959734987029e-05
-2.33563498444875e-05
-1.49608854749441e-05
-3.79547490377683e-05
-1.37441821472914e-05
-2.12422341682354e-05
1.21867711291297e-05
-1.32376569033137e-05
-3.58556453206302e-05
-2.77308229937863e-05
-3.10898399015672e-05
-3.39517248439539e-06
-7.46061025022104e-06
-2.16775710711795e-05
-8.3892280404109e-06
-1.84054297370233e-06
-1.67334414034982e-05
-2.89211708183321e-05
-3.51295868093062e-05
-1.98856580389389e-05
-2.91554110117733e-05
-1.38710681995502e-05
-2.4572948189014e-05
-1.86246055468385e-05
-3.05783791396023e-05
-3.61804717292404e-05
-1.6838153367373e-05
-1.72416943674233e-05
-1.11385121568174e-05
6.36760594873477e-06
-6.65680732057462e-06
-2.33375349510693e-05
-1.88333811510234e-05
-3.61792370183143e-05
-1.95049332944727e-06
-1.86455501155297e-05
-4.63332637966224e-06
-1.25479733786648e-05
-3.9443843436223e-05
-3.00692563943523e-05
-1.6049219463855e-05
-1.33623181045978e-05
-1.99045495149348e-05
-1.90373400235755e-05
-3.88576205481938e-05
-1.99117437684552e-05
-2.81995833628789e-05
-2.9054705298319e-05
-2.46202206706338e-05
-2.16793344494199e-05
-2.27032964557298e-05
-1.63918856544701e-05
-9.71268903927014e-06
-3.08718947575111e-05
5.92825385912234e-06
-1.66527630253433e-05
-3.57454763967189e-05
-4.17135865239859e-06
-6.35957661175728e-06
-1.62695931522229e-05
-9.12507573218636e-06
-2.79245228237667e-05
-2.70001641002869e-05
-2.37619160837174e-05
-1.11884856226636e-05
-2.42872215199758e-05
-1.80583083236419e-05
-1.19940833687966e-05
-4.21298083552364e-05
-2.22567049899791e-05
-2.64881164565523e-05
-2.22158850369757e-05
-2.17214788318707e-06
-5.72660691108773e-06
-1.84859589976348e-05
-1.22728317538434e-05
-1.86552033379784e-05
-3.74268572224605e-05
-2.28540940150552e-05
2.02100316666264e-06
-2.0827665589955e-05
-3.03533137587004e-05
-9.71516630051799e-06
-4.18133247601697e-06
-9.442076168401e-06
-1.05972390707093e-05
-1.95635751412159e-05
-1.26233640055545e-05
-2.80911393322947e-05
-1.07500138171227e-05
-1.12622737601923e-05
-2.48731909649537e-06
-2.39131030880059e-05
3.36046543871011e-06
-2.21307847529038e-05
-2.12768525627707e-05
-2.08846670335196e-05
-1.71487984003407e-05
3.37274349292081e-06
-2.49611175679925e-05
-2.30938735179638e-05
-1.27887849402547e-05
-4.78421534924887e-06
-2.47271896404366e-05
-2.22510096488517e-05
-1.51252143922648e-05
-2.13705490022265e-06
6.29031357885226e-06
-2.19118894361866e-06
-1.90699954068728e-05
-2.87872491082626e-05
-1.32705963927499e-05
-3.48967201246213e-05
4.46850887389953e-06
-3.3707746147174e-05
-9.25775622431976e-06
1.83010866521755e-07
-3.27307542215307e-05
-1.83742763775704e-05
-3.21998201380853e-05
-2.38201874461368e-05
-1.47580110785302e-05
-3.01414965070009e-05
-2.4379121428947e-05
-1.10736840080865e-05
-1.12407845317355e-05
-1.54496418509367e-05
-1.29243970740731e-05
-2.81942842524293e-05
2.59040612454888e-05
-1.79942119377937e-05
-2.76005045940413e-05
-2.89982416506404e-05
-1.56592552904855e-05
-1.2601591021983e-05
-1.53668444073243e-05
-1.77894277640124e-05
-3.65708126603471e-05
-8.79690849662034e-06
-3.32551535881126e-05
-3.37282899206266e-05
-6.84474006359686e-06
-2.15656047545455e-05
-3.12901886872511e-05
-1.50963063188384e-05
-1.78586617516724e-05
-1.8636608631799e-05
2.18104189241034e-06
-3.15087378981387e-05
-2.1993504385706e-05
-4.46552495230608e-06
-2.46268396929175e-05
-5.13741988098254e-05
-2.04311301678519e-05
-1.800485570412e-05
-1.87930523819012e-05
-2.81887022644788e-05
-3.55340993761251e-05
-2.67136393595596e-05
-2.36767870676715e-05
-2.67549468760358e-05
-8.33175141186967e-06
-3.590022025712e-05
-1.39773885996259e-05
-3.08375864508674e-05
-1.56835759262204e-05
-1.70546986399897e-05
-1.31482604732819e-05
-3.06091262310657e-05
-3.10672153382778e-05
-2.77765131109644e-05
-9.90924375231135e-06
-2.887596754234e-05
-3.78260103045584e-05
-4.13598317008189e-05
-3.62508301725982e-05
-8.72881549269488e-06
-2.35382859050599e-05
-2.63196761566639e-05
-2.85424205597504e-05
-3.62214773572304e-05
-3.05464398786788e-05
-1.27646631517865e-06
-5.29794752331245e-06
-1.92792662849492e-05
-1.70493429113602e-05
-2.64962189091055e-05
-1.50060389457421e-05
-1.45379366410068e-05
-2.48384647849887e-05
-1.74122151379462e-06
-5.34240165521759e-06
-2.51366820151375e-05
-1.86019902249547e-05
-1.07690619085442e-05
-1.75787387124837e-05
-1.62346628697184e-07
-2.58387649335087e-05
-1.43773560279063e-05
-1.32275926849979e-05
-3.76300980656767e-05
-4.63918815006647e-05
-7.98874389718618e-06
-2.08984895440923e-05
-2.36590800212257e-05
-3.85499330650726e-05
-2.88665834070885e-05
1.39047886721909e-06
-3.1329948667254e-05
-1.0353053033571e-05
-1.33764235662663e-05
-1.77922536768147e-05
-2.25423012130395e-05
-1.20274517618818e-05
-2.05464855588786e-05
-1.47175407982094e-05
-3.28433495750986e-05
-2.98719450700307e-05
-3.09650788811504e-05
-1.15074231389633e-05
-3.00714749178069e-05
-6.71435979152905e-06
-1.57363599253686e-05
-1.24895707421586e-05
-2.03211255488317e-05
-2.71874669082752e-05
-2.53812038503479e-05
-3.26791598919241e-05
-1.44227603768482e-05
1.17390305510138e-05
-7.48229338824356e-06
-3.72976604130723e-05
-5.16252402146263e-06
-2.00486085581983e-05
-1.24996311589173e-05
-8.57759651329957e-06
-3.2528893650154e-05
-2.86258292535361e-05
-2.04768685474277e-05
-1.95463036597046e-06
-7.32912291962326e-06
-1.95565150874017e-05
-7.92191314976304e-06
-2.29345545596152e-05
-2.96176697188782e-05
-3.99823224749876e-05
-1.82788809526058e-05
-1.7390041739973e-05
-4.16970803603343e-05
4.59428292006136e-06
-9.63072704098081e-06
2.58493007538829e-07
-2.3792485667796e-05
-1.05799523071924e-05
-8.9069197126421e-06
-3.72012410616487e-05
-1.21788207908154e-05
3.79826870843389e-06
-1.85931999453138e-05
-5.91266291682355e-06
1.60633527639714e-06
-1.42878893956546e-05
-1.45368437815172e-05
-2.0501619897599e-05
-2.15765158854591e-05
-3.46431950888927e-05
-1.15002961903377e-05
-1.81283786832116e-05
-2.33733341935783e-05
-1.19551908811858e-05
-5.187060941977e-05
-3.08007528659811e-05
-3.30679402058045e-05
-3.96511126149716e-06
-8.29247361437079e-06
-5.33877718670208e-05
-2.88899375386764e-05
-1.16204606543168e-05
-2.46659122552504e-05
-1.99301230211663e-05
-2.22281682113398e-05
-1.57372112535921e-05
-3.30980916180472e-05
-1.66925564278702e-05
-1.91395356814277e-05
-2.04529531275474e-05
-1.53035916828995e-05
-3.14203405882717e-06
-2.68278188339249e-05
-3.24872291189036e-05
-5.93641253604451e-06
-1.36708172574485e-05
-3.94741771578287e-05
-1.81559066503578e-05
-1.38647452670546e-05
-3.16339251386651e-05
-6.44347833401473e-06
-1.72276703059514e-05
-2.69054901497943e-05
-2.61340329169623e-05
-1.14442393442578e-05
-8.09726055791494e-06
-5.21386131005515e-05
-1.02568867444082e-05
-3.7942388998498e-05
-2.89064672321112e-05
-1.35540664857603e-05
-2.07197400053199e-05
-1.68655022338177e-05
-2.49470417983995e-05
-2.89983491541019e-05
-2.94323885736395e-05
-3.77609458364496e-05
-2.82423752731957e-05
-2.85963778579936e-05
-5.89089395144967e-07
-1.43456572446484e-05
-1.68991798984077e-05
-3.44596197810231e-05
-3.74057687303255e-05
-2.70426850161046e-06
-7.23239387763549e-06
-2.12650271589135e-05
-2.2705515521086e-06
-1.29590203426303e-05
-3.41492832362617e-05
-1.95399093909308e-05
1.46053676376679e-05
-1.79495331336605e-05
-1.28236655790673e-05
7.59036228700639e-06
-3.47177728928958e-05
-1.01382158063618e-05
-9.00762518326331e-06
-1.75063458319184e-05
-1.58208390705764e-05
-2.23367407717069e-05
-1.65422179787245e-05
-1.0331598894527e-05
-1.44483771322605e-05
-1.79686610096944e-05
-2.50562402071548e-05
-1.43172177908092e-05
-3.74714818464245e-06
7.14124558101839e-06
-3.24186009179527e-06
-3.57322529712897e-05
-4.39830325456765e-05
-1.79742168346951e-05
-2.84037080031965e-05
-1.84167642210985e-05
-3.48977079136677e-05
-4.47729279913576e-06
-2.6011739997373e-05
-3.07145322529399e-05
-2.14004163877699e-05
-9.8767385083339e-06
-3.72193324790749e-05
2.02058379808102e-06
-3.09394693751813e-05
-2.15318791377217e-05
-1.7432688984143e-05
-5.27864475609915e-05
-2.08218402377779e-05
-3.22963241081076e-05
-1.41921347338139e-05
-5.17126110170313e-05
-3.47088041018452e-05
-1.35032971471312e-05
-1.02832819884805e-05
-4.43854550507027e-06
-2.79195293315075e-05
-4.23304513262019e-05
-5.10855435357247e-05
9.37087642485505e-07
-2.60990614566708e-05
-2.14812605514129e-05
-3.95254048082295e-05
-3.10380075042623e-05
-1.4261954721205e-05
-5.7109897948786e-06
-2.08708935411786e-05
2.34438445433229e-06
-1.29825385525017e-05
-1.16739344623104e-05
-2.3644467906093e-05
-6.46339136420612e-06
-2.5182661550839e-05
-7.98677328055286e-06
-3.14459755687082e-05
