# Supplementary material for: Research on computational propagation and identification of mine microseismic signals based on deep learning
Source: PLoS One. 2025 Oct 22;20(10):e0334641. doi: 10.1371/journal.pone.0334641 (PMC12543183; doi:10.1371/journal.pone.0334641)
Supplement: S1 Data — (ZIP) [file pone.0334641.s001.zip › 000100500001113.xlsx_0.txt_24.txt.txt]

-2.47771476941178e-05
-2.61289843841991e-05
-1.3321301985952e-05
-7.88946487732211e-06
-2.20369427499222e-05
-2.70451013784877e-05
-2.25135092596167e-05
-2.06160855449981e-05
-2.95682828566435e-05
-1.92350048557874e-05
3.94497444488656e-06
-1.71899692134125e-05
-2.52592239943695e-05
-2.99430737417955e-05
4.8413552171916e-06
-1.38677713502579e-05
-2.32340415324873e-05
-1.55819528373307e-05
-1.41904064463527e-05
-1.44553144638179e-05
-3.57853606136608e-05
-2.27271143290224e-05
-1.64536615221183e-05
-2.28971858478121e-05
-2.71965995085364e-05
-4.04938205451729e-05
-2.71208372476828e-05
-9.55180994351684e-06
-4.18018542294732e-05
-2.67282942691321e-05
-2.26551057020346e-05
-2.21922841829217e-05
6.79658427261431e-06
-1.55020714994375e-05
-2.45114919231746e-05
-2.92216068117054e-05
-2.91686034707466e-05
-2.72251310896458e-05
-2.03029979613156e-05
-3.25583717370871e-05
-3.2178031180269e-05
-2.54412067504131e-05
-2.92328806045289e-05
-3.94228455575301e-06
-2.36867613127758e-05
-2.65193618447613e-05
-2.15935110370346e-05
-8.751705800972e-06
-1.94087277099943e-05
-8.20926931760971e-06
-2.00061947974328e-05
-1.14342505756402e-05
-1.90062524659069e-05
-5.50017980851171e-05
-1.70949308327911e-05
-9.04577398033962e-06
-2.7498895125812e-05
-1.15338253075248e-05
-2.30932845378226e-05
-5.64708929533591e-06
-1.63593701094298e-05
-1.17523181519437e-05
-1.75730910653333e-05
-1.56218284560303e-05
-2.79543713079322e-05
-4.20796401295695e-06
3.10103859853758e-06
-1.88702494560288e-05
-4.65000717433812e-05
-2.4376082329571e-05
-3.23428466518618e-05
-2.33834663686405e-05
-1.80471302136242e-05
-4.34721034548038e-05
-2.55022227939997e-05
-1.91554972083294e-05
-3.1761347830234e-05
-1.49107033726659e-05
-2.27058895586922e-05
-3.00200221744044e-05
-1.5791099107369e-05
-3.05810942566868e-05
-1.42858706444049e-05
-2.19797528774614e-05
-2.19830186352608e-05
-1.42244872939063e-05
-2.44346897442739e-05
-1.80406306351697e-05
-3.68186677543498e-05
-2.18748673601896e-05
-2.19908486261055e-05
-4.30380903074431e-05
-2.38660603552378e-05
-9.76740850242238e-06
-4.84409225624119e-05
-3.90655972467057e-05
-1.54758522286808e-05
-3.219918063383e-05
-2.72498935508542e-05
-4.66701948490971e-05
-3.13407495610233e-05
9.52747939960075e-08
-3.16744997709626e-05
-2.74093256866961e-05
-1.75430553137194e-06
-2.45811908417092e-05
-2.01538373545636e-05
-1.94932189889916e-05
-1.47810838358467e-05
-1.46927864522702e-05
-2.93033636357256e-05
-3.51043913174818e-05
-4.03608852783085e-05
-1.11111788523963e-05
-2.10443878155386e-05
-1.43117107087073e-05
-2.58192403057118e-05
-3.12068152695735e-05
1.4287044251403e-05
-3.31844985866295e-05
-3.37526162115143e-05
-3.24693115896797e-05
-2.41832038694852e-05
-3.74630350200197e-05
-2.99080692572048e-05
-2.4542495830921e-05
-3.77829589727711e-05
-8.19232668046851e-06
-3.6350645341403e-05
-2.62413884113078e-05
-3.35023039039533e-05
-1.56708568555594e-05
-1.49246376342991e-05
-1.70904480863508e-05
-1.20739783108798e-05
-3.14546126559847e-05
-3.06506318329927e-05
-1.7512268588233e-05
-1.50030797545625e-05
-2.21585095481682e-05
-1.63103336219843e-05
-1.46825536931886e-05
-3.16684548443585e-06
-7.72851425735219e-06
-3.26140810830981e-05
-1.28561282114535e-05
-3.23729627333411e-05
-8.09367542718823e-06
-2.38435790827851e-06
-8.55258647473245e-06
-9.12042298636364e-06
5.17554903091561e-06
-2.30339565244468e-05
-1.99992486487291e-05
-3.30046310557862e-05
-2.60744098579407e-05
-3.63163047760081e-05
-4.12443967456492e-05
-2.53816183142249e-05
-1.48643495600549e-05
-3.18982517628539e-05
-1.28363137368074e-05
-3.03426990464787e-05
-3.11550217193731e-05
-1.31989949924489e-05
-7.79546991955572e-06
-1.82369946409227e-05
-2.80253205469595e-05
-2.7806083444267e-05
-2.90643205790126e-05
-1.09832536566847e-05
-3.13856175265613e-05
-3.15065881192042e-05
-2.29134624531662e-05
-2.8557152893941e-05
-1.97222080569824e-05
-1.79252880644734e-05
-3.13026953046037e-05
-3.17751199070209e-05
-5.16726229468831e-05
-3.3921663887402e-05
-1.31589542143854e-05
-2.12528095593806e-05
-1.21873668590187e-05
-1.88340016836761e-05
-4.06231479059364e-05
-2.90204675208173e-05
-3.12616466148211e-05
-1.27687431861806e-05
-1.55006359595661e-05
-8.36936162007629e-06
-3.9035584695804e-05
-1.64319590159729e-05
-1.00965400064436e-05
-2.50037773340909e-05
-1.32558258747781e-05
-3.79059658463099e-05
6.48841157155719e-06
-7.50287258256508e-06
-4.14014058893942e-05
-2.60419901870795e-05
-2.06160671002875e-05
-2.64391046596569e-05
-1.00079326420999e-05
-2.6425563767317e-05
-1.92299927604805e-06
-4.35910533753927e-06
-1.26252623829855e-05
-1.20721285551208e-05
-3.64252110605427e-06
-2.87819407074526e-05
-1.42159971832744e-05
-1.94922637778196e-05
-1.90276514873054e-05
-3.46438581906071e-05
-3.36668720386399e-05
-4.57846293595106e-05
-3.13000550719202e-05
-2.88002160516257e-05
-6.18451143860412e-06
-3.45213394707501e-05
-3.37369417083676e-06
-7.56064289602093e-06
-6.33785503584638e-06
-6.70542884828567e-06
-1.40959575225753e-05
-3.62696196243526e-05
-7.32018276226359e-06
1.12149261790733e-05
-1.41846530448294e-05
-2.04240619018832e-05
-2.05073126340665e-05
-1.07789822921188e-05
-2.6431497880108e-05
-2.45627943908535e-05
-4.09256646377552e-06
-9.78231717190272e-06
-2.77692427374984e-05
-2.26359297601753e-05
-1.02003378675867e-05
-1.71068033488732e-05
-1.48981181550576e-05
-3.82000141918121e-06
-3.99114436364194e-05
-6.02880359927503e-06
-2.40714238823941e-05
-2.50994383787763e-05
-2.20756523132269e-05
-1.53717868886251e-05
-1.66256702159148e-05
-1.3861374199011e-05
-1.92769269623681e-05
-2.80951502436143e-05
-2.00162470573245e-05
-2.821439757008e-05
-4.93898223765978e-05
-1.36786160140033e-05
-2.33657403768705e-05
-1.39731160681908e-05
-2.22582991882094e-05
-4.27388803295836e-05
-1.03587873144467e-06
-1.03429256170599e-05
-4.35496493611411e-06
1.10386963745391e-05
-1.82004025751658e-05
-1.10769596795709e-05
-5.51818635749256e-06
-2.23483549942395e-05
-1.28810251087934e-05
-3.07749528499891e-05
-2.22245213890733e-05
-2.04038219782789e-05
-2.46034138633336e-05
-2.48477533704818e-05
-5.82724085185933e-05
-2.93890552877372e-06
-1.67900102621675e-05
-8.4111932643241e-07
-3.15904875770105e-05
-2.9088164154602e-05
-2.35058289949053e-05
-2.07757520547249e-05
-2.54386865161703e-05
-9.18786302989433e-06
-3.15760600270845e-06
-5.43635252864631e-06
-1.23121113865273e-05
-8.81873970055938e-06
-2.05244340916577e-05
-2.56161356200881e-05
-2.78635533123082e-05
-1.79923542613252e-05
-1.71493825746485e-05
-1.29979441190371e-05
-3.45481194168631e-05
-2.32366314655586e-05
-1.67940114905056e-05
-2.71086874298105e-05
-3.12259850424393e-05
-2.47080980821239e-05
-4.67308819241408e-05
-2.04952993738174e-05
-2.748877970404e-05
-4.34110579531524e-05
-3.05979568911314e-05
-1.4710708995174e-05
-7.68544840799338e-06
-1.38492343862339e-05
-7.39027073804169e-06
4.31887719922097e-07
-2.72694985641746e-05
-1.33183498788291e-05
-5.10832485213107e-06
-9.49359193466948e-06
-3.05853350268577e-05
-1.18822724822946e-05
-1.37445928778913e-05
-1.08229048198643e-05
-2.68343073102702e-05
-5.62770229625205e-06
-2.85108554851825e-05
-2.38885502701362e-05
-1.39561958726505e-05
-2.22756053058667e-05
-4.04519919810733e-05
-2.44807703108033e-05
-4.05323460719082e-05
-3.42306185344719e-05
-2.44493715256382e-05
-3.60732002486603e-05
-2.07323508388776e-05
3.78101343507719e-06
-2.87171339605137e-05
-8.80206077559462e-06
-1.41732696091556e-05
-1.57936754891967e-05
-1.06188540191246e-05
-1.42373178152868e-05
-1.20399578545354e-05
-1.9948444989921e-05
-2.61814022774391e-05
-1.4827900968022e-05
-1.87726107971375e-05
-2.40649936547214e-05
-2.68828432701611e-05
-4.23948775316887e-05
-2.16891021084782e-05
-3.49203195700335e-05
-3.47311123175196e-05
-1.24869485036449e-05
-8.83305807469807e-06
-4.28756937098728e-05
-1.93801422803122e-05
-2.82299800223837e-06
-3.41364979438884e-05
-2.54499743459416e-05
-2.52754881553312e-05
-2.21729484038852e-05
-1.90204373236646e-05
-2.0884649627441e-06
-7.06708733291874e-06
-9.95700771617576e-06
-1.64883872084475e-05
-2.90695715192518e-05
-2.32348428113539e-05
-8.75150017753233e-06
2.38993951988166e-06
-1.16916769354884e-05
-1.05377303173346e-05
-1.72655209579967e-05
-1.73653527080581e-05
3.51833878841055e-06
-2.65253657997978e-05
-1.60273426213747e-05
-2.52413659209057e-05
-2.6058457731511e-05
-4.42332907541575e-05
-6.89093502840193e-06
-2.45812843454434e-05
-2.66048217248506e-05
-2.78131993381854e-05
-1.25672649738864e-05
-2.47813751948672e-05
-1.07126073849151e-05
-1.94956836323925e-05
-5.49278701597102e-05
-3.11137953916899e-05
-3.03774082951246e-05
-2.99730576124457e-05
-1.75069583212981e-05
-1.71392427448986e-05
-3.096155077425e-05
-2.41668754418797e-05
-2.17768572094042e-05
-1.72913712788812e-05
-1.23888465240183e-05
-3.17759257914223e-05
-2.99525356599684e-05
-1.46595896907423e-05
-2.22784068226787e-05
-2.26273413877467e-05
-3.57588275138553e-05
-2.99070847072939e-05
-3.25834414117405e-05
-1.48276595442437e-05
-1.25132959795967e-05
-2.42297530459136e-05
-1.41244461167304e-05
-1.98461758440171e-05
-3.66369595496974e-05
-4.11519076916157e-05
-7.71121780506576e-06
-1.22237553397417e-05
-3.5103953087537e-05
-1.81623158759793e-05
-2.12212334577912e-05
-2.2475824156576e-05
-2.72201936326912e-05
-3.52634306300091e-05
-2.70875923986179e-06
-2.63882727153911e-05
-1.05811755343108e-05
-2.89807833163006e-05
-1.70132164947133e-05
-3.89689623173051e-05
-1.70747811843325e-05
-1.23186344392003e-05
-2.01571858540181e-05
-1.85287775987625e-05
-2.79518472370552e-05
-1.59938627539108e-05
2.3322673101301e-06
-3.67633030888435e-05
-2.89212843665656e-05
-1.55188773884537e-05
-2.53288315060692e-05
-1.43574441823291e-05
-1.53350076750249e-05
-6.13412379640701e-06
-1.50334452184792e-05
-1.82342477920295e-05
-1.38097236021526e-05
-3.53971458912148e-05
-3.41264323148291e-05
-1.005382696942e-05
-3.27584267193691e-05
-1.97641649702866e-05
-1.31310877842171e-05
4.81292679023477e-06
2.14825157690585e-05
-2.06731929482442e-06
-2.16915176469061e-05
-2.17432117543215e-05
-3.24208748297261e-05
-3.58020137488277e-05
-2.99926951454038e-05
-2.37297387903601e-05
-2.3922477382786e-05
-2.191240909073e-05
-2.7475873609913e-05
-4.78255774088869e-06
-2.45166596481967e-05
-3.03667101067368e-05
-1.2003181975046e-05
-3.18995143760411e-05
-7.05875301254039e-06
-7.8876509166574e-07
-1.94767370535842e-05
-2.12968572311907e-05
-1.31542581216103e-05
-2.32181723469815e-05
-7.60720228861032e-06
-2.12477790445188e-05
-3.51804256023377e-05
-5.42863143153313e-06
-9.30918953738999e-06
-2.47496700311051e-05
-2.2532824599081e-05
-3.97342090987603e-05
-1.04216475179448e-05
-2.67055047448508e-06
-2.98875389521683e-05
-3.64380154855534e-05
-1.86340802002813e-06
-3.18200575355354e-07
-1.64056014984727e-05
-3.03534265458173e-06
-1.42211465456107e-05
-2.10679839738123e-05
-4.63913385344189e-06
-5.34689701368207e-06
-1.43838747832774e-05
-4.32000668720747e-05
-1.72680655300903e-05
-3.20135953858222e-05
-5.28557520375321e-06
-1.56947239648166e-05
-3.62067795281749e-05
-1.77937756509842e-05
-2.56114669010666e-06
-1.85363547495404e-05
-2.54778750425339e-05
-2.51028330928944e-05
-2.07297788366145e-05
-7.53455206592539e-06
-1.38645017396322e-05
-1.48735254218428e-05
-9.92182465950194e-06
-1.74955993565736e-05
1.12568399522689e-07
-8.53797177441357e-06
-1.82910160986056e-05
-1.52161850475303e-05
-5.36726185194808e-05
-1.57915607567967e-05
-2.41076793545715e-05
-1.9929774683119e-05
-3.84116875713447e-06
-1.58961728697348e-05
-2.06501547508834e-05
4.412610135557e-07
-2.18540646012783e-05
-2.75836232087069e-05
-4.18724378946188e-05
-3.11045198262687e-05
-1.05151786667645e-05
-6.07098122067973e-06
-2.59150186182695e-05
-3.22791239368991e-05
-2.06247864780516e-05
-2.35742318836654e-05
-3.3317439962411e-05
-4.45929270718714e-05
-2.40682553720515e-05
-2.32997984438787e-05
-2.70938256884386e-05
-1.81548801913717e-05
-8.47366436221877e-06
-1.43026001090021e-05
-9.86234652195971e-06
-2.13483589222903e-05
-3.20970176142808e-05
-2.88422044618671e-05
-1.70494605367706e-05
-7.83410178938937e-06
-2.56956411007694e-05
-3.10387859278491e-05
-2.58089303897546e-05
-4.11278371429166e-05
-8.16705626289005e-06
-2.10612497213442e-05
1.24944024850244e-06
-2.17090040830591e-05
-3.18663322828537e-05
-1.93449389802714e-05
-3.4311962853403e-05
-7.23085219390062e-06
-1.8392790313231e-05
-4.59509063728801e-05
-9.66491512423349e-06
-6.69565764263092e-06
-3.88275772746782e-05
-4.38164051679495e-05
-1.53170287882484e-05
-1.4327972476136e-05
-2.68769639459948e-05
1.93912089545585e-05
-2.36965144073849e-07
-3.91813626153874e-05
-2.32991491672591e-05
-3.26540044634863e-05
-3.17426422172291e-05
-1.6492126413678e-05
-5.31503322880022e-05
-2.85056793332597e-05
-1.93947178289683e-05
-3.80509912748042e-05
-3.12710149399629e-05
-3.60540912644885e-05
-4.71669152677194e-05
1.26740899228621e-06
-1.76833818907667e-05
-2.86631201159072e-05
-3.18542005923686e-05
-2.62432259772704e-06
-4.20386666071081e-05
-3.73768547018584e-05
-2.33128023507629e-05
-1.40440383624432e-05
-1.21733486399781e-05
-1.84431760378053e-05
-3.00156385448253e-05
-8.70565725572921e-06
-1.7231728380168e-05
-3.2235088596086e-05
6.85844304404248e-06
-1.64819019904107e-05
-2.19712084022437e-05
-1.93198298182655e-05
-4.13516499277793e-05
-9.1598694048943e-06
-1.35407296102501e-05
-1.85511342088409e-05
-1.94725424837816e-05
-9.70652083592657e-06
-1.37279207802224e-05
-1.63583452131765e-05
-2.55849145339335e-05
-1.71898730385757e-05
-8.13780997972969e-06
-3.57321427265324e-05
-8.54104192231352e-06
-2.99734917585541e-05
-7.55468637612413e-06
1.03006099192255e-05
1.2196370921039e-05
-1.17978184684944e-05
-3.43731542040871e-05
1.51286268230399e-06
-1.15305528233252e-05
-6.08643564292743e-06
1.55033167735792e-06
-3.5333364064707e-05
-2.75134961170518e-05
-2.58042888485616e-05
-2.99177765575221e-05
-1.21167423453072e-05
-3.27140254738088e-06
-3.32069896661807e-05
-2.86881156861441e-05
-2.16806010739712e-05
-4.25199860764976e-05
-3.29915807997049e-05
-1.64168483263289e-05
-3.54645546498039e-05
-2.43406491854474e-05
-1.85476629330551e-05
-1.08458208275685e-05
-7.97470309892742e-06
-4.29477486720737e-05
-4.88037147663689e-06
-1.47121654167874e-05
-3.36142062136997e-05
-2.96813964692291e-05
-2.54090482482289e-05
-2.74689498357121e-05
-4.36466483270632e-05
-9.53307663922756e-06
-2.17622645150675e-05
-3.96114264046903e-05
-3.26956994542985e-05
-2.55851169002239e-05
-2.93694013808333e-05
-1.57510635664786e-05
-4.72924259480643e-05
-1.00138748593417e-05
-2.6291269631504e-05
-2.26018855387894e-05
-2.96425745415059e-05
-2.33734174823344e-06
6.26099189854213e-06
-3.09086889228162e-05
-1.71296067993049e-05
-9.79899672910114e-06
-1.86492001486722e-05
-3.06397100730974e-05
-3.21366881149625e-05
-2.92038922212685e-05
-5.20142754876743e-05
-4.59752570710275e-06
-3.56045983379109e-05
-5.69236845919255e-06
-3.44272928501006e-05
-2.98345719861378e-05
-9.42997505772798e-06
-8.45589227052484e-06
1.33502259462302e-07
-2.30506876482001e-05
-2.0445064186844e-05
-3.43914330698028e-05
-8.55728487826597e-06
-1.42653933764656e-05
-2.65875629325192e-05
-1.32317731774943e-05
-2.06794035058935e-05
-2.81548772053396e-05
-3.36725011905174e-05
-1.47505684124042e-05
-2.26000690474773e-05
-1.51146004335966e-05
-1.047747129622e-05
-1.50656982824351e-05
-3.89928583845792e-05
-2.16467685519376e-05
-2.8500203179395e-05
-8.82405102593809e-06
-1.16780405412894e-05
-4.11154830338774e-05
-6.59946804593262e-06
-3.12391926183752e-05
-1.84646880445394e-05
-3.46798516157728e-05
-3.61339707953145e-05
-1.75352799514138e-05
-1.52737059837679e-05
-1.91527978125407e-05
-1.74667657493923e-05
-4.63316576447364e-05
-1.92879351907817e-05
-1.4890551200828e-05
-2.85218090488488e-05
-2.32255233371922e-05
-1.39862439434021e-05
2.32856320002461e-05
-2.11458491738707e-05
-2.9762144907257e-05
-1.66751669582642e-05
-6.94655960978383e-06
4.4361590448939e-06
-4.17805101540851e-05
-2.0549663775639e-05
-1.17398830163284e-05
-2.66233679642714e-05
-2.45791300255732e-05
-1.97262415674349e-05
-2.14648071643195e-05
-3.28729989276124e-05
-2.48451175977896e-05
-1.81315568047383e-05
-2.06633756634139e-05
-1.57854815638478e-05
-5.21550344067452e-05
-3.76354254075566e-05
-2.50856528628471e-05
-3.03730738528726e-05
-1.42576197356586e-05
-1.34569688182472e-05
-3.22514273732012e-05
-8.07526932118636e-06
-3.91697961709936e-05
-2.70531977772698e-05
-1.07262563334412e-05
-1.64951704182154e-05
-1.37314942008382e-05
-3.98390804369455e-06
-2.18120396983962e-06
-1.21851409842738e-05
-1.71838496283974e-06
-2.36608728584041e-05
-1.28973309210804e-05
-1.59266306832547e-05
-4.19601162204933e-05
-2.31989654381942e-05
-1.81748651300342e-05
-9.09045490799523e-06
-2.04594556365331e-05
-1.66622829557259e-05
-1.38366899904759e-05
-1.38516990748395e-05
-3.53726231743323e-05
-5.92194921589514e-06
-7.01961930505446e-06
-5.92454554522707e-06
-2.96966870915443e-05
-1.31444436721203e-05
-2.54969044604175e-05
-1.77641035580028e-06
-4.52061643236722e-05
-9.86868279659622e-06
-1.58086675607702e-05
-2.42993660861995e-05
-2.88805322951176e-05
-2.32180259511452e-05
-1.0320308387815e-05
-7.54881273495451e-06
-1.45547332799359e-05
-1.30361747336226e-05
-2.73182781181469e-05
-1.14268644975987e-05
-2.11415274293146e-05
-2.13262037151768e-05
-2.32829431286027e-05
-2.32690770988144e-06
-2.84586917133804e-05
-7.29893135315668e-06
-2.55073459482949e-05
-1.05912800712297e-05
-4.42396720609394e-06
-1.67145887708693e-05
-2.85332389973092e-05
-2.29446638286157e-05
-2.78538937969008e-05
-1.50890663489531e-05
-8.16864917037222e-06
-2.56993299324875e-05
3.11761501512953e-06
-1.81395123183739e-05
-2.2731434292928e-05
-2.71849467002147e-05
-1.41554665148435e-05
-1.73724632663777e-05
-2.0314499613777e-05
-2.97139657478523e-05
-3.68950319158204e-05
-1.9978477361562e-05
-2.36610832215767e-05
-2.17261623099741e-05
-4.06280454941131e-05
-1.35988834920019e-05
-3.31866496814937e-05
-1.97577008950294e-05
-1.95600066836333e-05
-1.68529238964496e-05
-7.04176909218779e-06
-1.50403150464673e-05
-6.07004646198439e-06
-5.97081297913925e-07
-6.13697455722057e-06
-1.04545133450618e-05
-1.58116299474743e-06
-1.11575136081541e-05
-2.71922489450742e-05
-1.69836695498528e-05
-2.74502623868674e-05
-1.9597427466667e-05
-1.60261239974167e-05
-4.00819056285287e-05
-4.6692775281894e-05
-2.90938501126762e-05
-3.46539240739124e-05
-1.74092407214866e-05
-3.17963452640855e-05
-3.22778932484072e-05
-2.41805977993994e-05
-5.06327526053254e-06
-1.2708191190662e-05
-4.5855400559144e-05
-1.3572573099613e-05
-1.85589616021212e-05
-3.78441847858278e-05
7.86094586232568e-06
-2.37585695311756e-05
-6.3447420015407e-06
3.34405880835419e-06
-2.23563233117863e-05
-3.73108600960161e-05
-2.9220027014435e-05
-1.73763590361786e-05
-3.95883780167015e-05
-1.5760034091014e-05
-2.43075740023482e-05
1.995696629986e-06
-1.94948070449906e-05
-1.78724119988267e-05
-1.06048010978952e-05
-1.48412756433522e-05
-3.3889329870651e-05
-3.04277518656186e-05
-2.20426450603959e-05
-2.39749063341155e-05
-1.04572332369062e-05
-1.71825961888521e-06
-1.39568636258898e-05
-4.4219290814924e-05
-1.46835346270437e-05
-4.72512726245934e-05
6.6673690422576e-10
6.51982111260105e-06
1.32851677250904e-06
-2.12286992995347e-05
-5.14126632712333e-06
-1.87076975544848e-05
-2.26495640828646e-05
1.06278026888642e-07
-1.62638404007995e-05
-2.70173855884382e-05
-2.67564509148454e-05
-1.71331221187983e-05
-3.79057970026677e-05
-4.95068576164134e-06
-2.59396395556564e-05
2.74804560140267e-06
-2.12885279540786e-05
-1.07418835675324e-05
-2.67722599439562e-05
-3.40675496531241e-05
-2.1176296968419e-05
-3.45030290722414e-05
-1.80767214837547e-05
-8.31197380903527e-06
-2.42864557228946e-05
-1.79819684773898e-05
-1.68918338706065e-05
-3.95675807434355e-05
-2.46879607531496e-05
-9.68325821318869e-06
-2.33755820522379e-05
-8.53043770425079e-06
-1.16274383838674e-05
1.32954681913734e-06
-2.52775348495925e-05
-2.47369944935341e-05
-5.04661599202387e-06
-2.0415979227722e-05
-2.22601207422817e-05
-2.82502994274725e-05
-4.0971464055722e-05
-3.65432075803624e-05
-2.83145835798403e-05
-2.70445729601484e-05
-1.76705092298283e-05
-4.02605673016688e-05
-2.12573837876831e-05
-2.94711664216537e-05
-1.30154754728219e-05
-3.08333398395673e-05
-1.16791751758634e-05
-2.24740765635754e-05
-2.5395926334726e-05
-2.9941640150464e-05
-1.21118128312769e-05
-2.83937619527835e-05
4.79466421376838e-06
-8.27065098541468e-06
-3.81024740338157e-05
-3.03966383823045e-05
-3.11506558880084e-05
-1.72766715413032e-05
-2.51571502445117e-05
-8.10852665511255e-06
-3.22794311763345e-05
-2.64837353532095e-05
-2.93141312775587e-05
-1.49717187887866e-05
-3.63576670254094e-05
-3.87934964838607e-05
-2.42220890220994e-05
-4.44015023331203e-05
-2.86170626588126e-05
-2.94753235530816e-05
-1.5611048207892e-06
-7.33115983716503e-06
-2.29395842890697e-05
-5.30344293669989e-06
-2.78808605267768e-05
-8.20565099360225e-06
-1.02669499211628e-05
-3.69754871451499e-05
-1.50639484289559e-05
-1.25232704126659e-05
-1.7349504854131e-06
-6.30951254805622e-06
-2.5385618277325e-05
-3.05764860960748e-05
-4.48390647059065e-05
-2.00322178023629e-05
-5.80412843250284e-06
-5.87851062565667e-05
-2.90761755615574e-05
-3.14087373965801e-05
-3.72926925102462e-05
-1.75447079627641e-05
-2.84369320563276e-05
-2.55452180631885e-05
4.27168189433205e-06
-5.37143970479845e-06
-2.40034309277182e-06
-2.64919612073947e-05
-1.27221612628204e-05
-1.56679192724954e-05
-3.50667098274278e-05
-9.38812056057973e-06
-1.22128816937628e-05
-2.82743410265329e-05
-3.29320191692535e-05
-3.04668135349229e-05
-4.77883463639031e-05
-4.80269819190699e-06
-3.26270699103062e-05
-2.83161610798025e-05
-6.56519178792733e-05
-2.40825573403973e-05
-2.0151060359042e-05
-2.97649912904654e-05
-2.11552797015654e-05
-2.39008972078557e-05
-2.67860723492885e-05
-2.01558192886258e-05
-1.93026820948287e-05
-8.15105975218942e-06
-2.31816196291549e-05
-1.14626939936232e-05
-1.47037877736062e-05
-1.83618077730043e-05
-4.84104094422003e-06
-7.03099269829033e-06
-1.61775623861012e-05
-9.92930649546721e-06
-2.66516430954714e-05
-8.12491399682525e-06
-2.45500117169046e-05
-2.5341555032013e-05
-2.84372994892763e-05
-4.20548653814147e-05
-2.72135002715371e-05
-4.80457520632969e-05
-4.1841300394865e-05
-4.51018331029513e-05
-1.75993205487561e-05
-1.33124435045821e-05
-6.87448989208398e-06
-2.87921193419549e-05
-1.42668142889695e-05
-1.34269768951268e-05
-3.49580076073494e-05
-2.0889766277041e-05
-2.39521868764377e-05
-1.47155658546896e-05
-3.18541403087432e-05
-9.39024051131562e-06
-9.23298338530171e-06
-3.06517011300546e-05
-1.12118973216156e-05
-2.44299313037957e-05
-3.07228988121267e-05
-1.68764570244601e-05
-9.19797886127225e-06
-1.15650457754372e-05
-3.07727845233032e-05
-1.83420726772418e-05
-1.64123908999636e-05
-3.34660990394463e-05
-4.42932803919176e-06
-2.08207157760477e-05
-3.3980692881643e-05
-1.12453914330624e-05
-3.18944079363236e-05
-1.10914398212756e-05
-7.76104482213588e-06
-2.81858777138763e-05
-2.86428069075409e-05
-2.51548435831147e-05
-1.65786426808414e-05
-1.28766971925136e-05
-3.63439770027176e-05
-2.54595259939822e-05
-1.70538823399716e-05
9.53134688751927e-06
-2.50276584737037e-05
-7.62126630482102e-06
-9.01122917046853e-06
-3.69335636642925e-05
-2.22089462646379e-05
-1.72961606900238e-05
-1.44166316443909e-05
-1.23487467083822e-05
-4.15248093111866e-05
-3.73092704579787e-05
-3.0995260938041e-05
-2.52621887101346e-05
-1.33398442988978e-05
-1.47084157089586e-05
-5.40896477458342e-06
-9.81504650207444e-06
-1.95247244546229e-05
-5.42032507743986e-06
-2.40918735505234e-05
-1.05881459494153e-05
3.42467601287794e-06
-1.53900608081932e-05
-3.8226785873278e-05
-2.51983519910319e-05
-2.12012491967754e-05
-2.99924336938235e-05
-2.1739149572966e-05
-2.13357731483648e-05
-5.13641057507294e-05
4.17252545058368e-06
-3.19971763357404e-05
-1.57868503013562e-05
-7.30545822656313e-06
-2.20664159147061e-05
-1.9474248123599e-05
-2.03777749996535e-05
-3.37081152774767e-05
-1.71115643312379e-07
-9.94950650230209e-06
-1.49707641559266e-05
-2.84929600947153e-05
-2.25215153558422e-05
-9.93431751313627e-06
1.6398852477798e-06
-2.14964300516546e-05
-1.98106329732911e-05
-2.76756222484582e-05
-1.07980551586452e-05
-4.20122454808339e-06
-2.17259900701595e-05
-2.08863965404964e-05
-3.01437494938895e-05
-2.62400017770422e-05
-3.69253628565895e-05
-1.98073956454929e-05
-1.50821154415539e-05
-8.03195756322194e-07
-1.80930392355628e-05
-1.62563543802357e-05
-1.34186287222946e-05
-4.54875407191109e-05
-6.5066554730204e-06
-1.21989556776163e-05
-1.25278001475327e-05
-2.30940353285529e-05
-3.0184938884282e-05
6.71807490472836e-06
-2.50156717030249e-05
-1.55881042831659e-05
-2.67975933836855e-05
1.85071779607195e-06
-2.90167651667758e-05
-1.63720177383782e-05
-2.79254933286644e-05
-1.25936898302565e-05
-2.07558455169483e-05
-4.01416099563253e-05
-6.27734062243309e-06
-1.58904287595394e-05
-2.88543372660976e-05
-9.36831326497504e-06
-2.11060284225732e-05
-2.67734700738828e-05
-3.27238884284253e-05
-3.3256728559831e-05
-3.18003960520125e-06
-4.87595303101848e-06
-5.69416772244356e-06
1.42219402896206e-06
-2.85365417586014e-05
-2.27911625166306e-05
-2.96930388408032e-05
-1.98308242930189e-05
-2.1748787044867e-05
-4.87719756906035e-05
-1.85192415746657e-06
1.91888239402861e-06
-1.12371070318156e-05
-3.4442746564231e-05
-4.08857401277444e-05
-1.30565361796497e-05
-6.44904072602064e-06
-8.41526538774735e-06
-1.47645884321957e-05
-3.1328748671209e-05
-2.77388915560047e-05
-2.43359507969175e-05
-2.54589111586687e-05
-1.35329710738031e-06
-2.3260803606226e-05
-3.68285685919086e-05
-2.69967927259743e-05
-5.93630492924551e-06
-6.25093010028388e-06
-1.50699761862717e-05
-1.53875933380251e-05
-2.45940499378383e-05
-1.1094057428018e-06
-6.20179442646218e-06
-2.19438596330521e-05
-1.54625062664308e-05
-2.65596149207792e-05
-2.08646489719138e-05
-2.35887716040319e-05
-1.5962426557148e-05
-1.96172303247335e-05
-1.90875428414658e-05
-7.41143193675439e-06
-3.6860150353961e-05
-2.11644203275424e-05
-1.22815182058957e-05
-3.51381623773943e-06
-1.48117574932381e-05
-3.38744638477651e-05
-1.07884809892008e-05
-3.59683931763106e-05
-2.05766782349614e-05
-2.29659838740915e-05
-1.9160509294779e-05
1.00817395615878e-05
-1.14029905715429e-05
-1.70543943464916e-05
-1.24058877911968e-05
2.21228296370463e-06
-1.19658880090672e-05
-3.30081261953538e-05
-2.94086029842039e-05
-1.22015710583525e-05
-1.48202426674337e-05
-9.18794959185242e-06
-4.29631202846308e-05
-1.61726518294128e-05
-2.05347381749929e-05
-1.39406026219461e-05
-2.43625436062721e-05
-7.04326208411668e-06
-1.94829502573875e-05
-3.25830661825054e-05
-3.26007861855125e-05
-3.60736347347209e-05
-3.42519575878257e-05
-1.13145025006803e-05
-2.49251440877311e-05
-1.36670335911201e-05
-9.11521708349811e-06
-1.98765252649285e-05
-3.89500412913927e-05
-1.92924682577773e-05
-1.52732301823028e-05
-2.25799035811352e-05
-2.26912663158178e-05
-1.05969244955421e-05
-1.04458422234924e-05
-9.44555546106962e-06
-8.04828692946317e-06
-1.09377750647519e-05
3.06831587551488e-06
-4.13542362398295e-05
-2.36298316733122e-05
-4.08706748317443e-05
-2.99084955529588e-05
-2.25237715799285e-05
-3.42488186439682e-05
-1.47838723042524e-05
-1.99668456554115e-05
-1.88223456758373e-05
-6.96887185458861e-07
-2.38944078740848e-05
-3.7812366673939e-05
-2.14526677833441e-05
-4.97753351306745e-06
-5.35652669037673e-06
-1.83594275866011e-05
-6.53712776543034e-06
-2.95782294434148e-05
-1.0425820371849e-06
-9.81993749786494e-06
-3.39250202871823e-05
-1.59909942806689e-05
8.38983355121748e-06
-1.64651298424218e-05
-2.55227472795709e-05
-4.68751663481821e-06
-1.75002096967891e-05
-8.89830961047797e-06
-1.14626345265044e-05
-3.21657998120055e-05
-2.89119643185242e-05
-7.92334847738363e-06
-2.45426429402334e-05
-2.22462962479639e-05
-1.72186751308138e-05
8.81162417313447e-06
-1.83234585456238e-05
-2.10511805934998e-05
-2.42900543359259e-05
-1.27994681995772e-05
-2.1359416252789e-05
-6.39385727420127e-06
-1.68663748164646e-05
-1.01650042025223e-05
-2.74469004970834e-05
-2.60300067669579e-05
-2.27007238523285e-05
-1.20910861933439e-05
-1.57708393304258e-05
-1.31367327852879e-06
-6.90036230928734e-06
-2.2019760595876e-05
-2.65197504242171e-05
-4.48927859718981e-06
-5.06449638347966e-05
-2.74568339967593e-05
4.61551889981632e-06
-1.31582043406117e-05
-2.1243377501304e-05
-2.4314469519696e-05
1.33370058256195e-06
-2.1938454560546e-05
-2.22507246432875e-05
-1.98573532798971e-05
-5.75256432778059e-06
-2.2637897256899e-05
-2.09458529889774e-05
-6.11983442692525e-06
-2.12787083975759e-05
8.5534180111386e-06
-2.02378701378953e-05
-2.96133620538457e-05
-2.50567672316635e-05
-2.31682301927516e-05
-2.37797527520437e-05
-1.52905373813294e-05
-1.87961677161718e-05
-4.34195233358546e-05
2.4045399857368e-06
-1.47972365388138e-05
-3.56748582270121e-05
-1.9967779245651e-05
-1.22794670026917e-05
-2.66900848839296e-06
-3.18384424725696e-05
-2.67730291695441e-05
-2.01947601287532e-05
-1.49803419893354e-05
-1.60316908618853e-05
-3.7108327534699e-05
-2.65639671517729e-05
-1.84931726420586e-05
-1.95735417697814e-05
-3.0626850704048e-05
-8.19937785762228e-07
-2.41548198053143e-05
-1.4396918479382e-06
-1.83213928817624e-05
-2.98393050175778e-05
-3.8775344679895e-05
-1.82013293399982e-05
-1.76461284112948e-05
-4.30020785871283e-05
-2.26917496041441e-05
-2.98919551876961e-05
-1.28550951554356e-06
-1.63365251253077e-05
-1.05761502645007e-05
1.82039667469248e-05
-3.66841573312155e-05
-4.52314620793653e-05
-2.25567197834533e-05
-1.58802540446191e-05
-1.65450416035258e-05
-1.51681134773542e-06
-1.00374739607666e-05
-2.27096882081177e-05
-1.46196386782651e-05
-2.49521610072543e-05
-2.08563600459193e-05
-2.49756922590231e-05
-3.69133790253265e-05
-2.47559775678415e-05
-2.95225791373139e-05
-2.56663119215782e-05
-2.54770522358524e-06
-6.88039064851373e-06
-1.79428484225898e-05
-4.67174345552675e-05
-3.14578384730973e-05
-5.44853266971603e-06
-6.57120288084573e-06
-2.73708437006416e-05
-2.93065619576051e-05
-1.26005326626894e-05
4.02373034597958e-06
-1.74683559892024e-05
-2.7411356565749e-05
-1.48249809304823e-05
-2.13548466545093e-05
8.48162056037953e-06
4.06742802381046e-06
-2.68406722907249e-05
-1.59340219461741e-05
-1.44900402691498e-05
-2.05235537109397e-05
-1.74547029538893e-05
4.18173573901747e-07
-3.36767217518928e-05
-7.24665036596546e-06
-2.5971777713009e-05
-2.13809389353793e-05
-1.78817864839839e-05
-2.51131957346426e-05
-9.26293798454959e-06
-6.55851410207669e-06
-1.96126201702153e-05
-2.86427128607903e-05
-1.51439958276286e-05
-3.67028498423274e-05
-2.39779425109987e-06
-8.84224604737549e-06
-2.55686482914135e-05
-1.71710444439689e-05
-2.01509630924531e-05
-3.96048543649588e-05
-1.32279452141061e-05
-2.07361749925239e-05
-1.40049020949537e-05
-3.84752656511874e-05
-1.89298460108742e-05
-2.37099257918887e-05
-2.60238497471285e-05
-1.88600948959854e-05
-3.03639797082134e-05
-3.1930623696447e-05
-2.91642509514497e-05
-2.05363490099795e-05
-2.72906619929963e-05
-2.7616672382815e-05
-1.44089922587055e-05
-3.86050967848237e-05
-5.23965061474513e-06
-9.62987847065306e-06
2.53548057442845e-07
1.98632693655877e-06
-5.29668438589819e-06
-7.8877638198869e-06
1.87100368170991e-06
-2.84743267456501e-05
8.98951747881087e-07
1.10869679848211e-05
-2.32316212529467e-05
-1.33171091238452e-05
-1.22320349576929e-05
-1.87322776624269e-05
-1.7293590325541e-05
-1.08063109745719e-05
-2.86616042911105e-05
-1.7593146671436e-05
-3.70427469809912e-06
-3.25430706211883e-05
-3.39289888172755e-05
-3.54690086826493e-05
-3.87748840765213e-05
-1.51706559246252e-05
-5.33416675565513e-06
-2.2553869763521e-05
-2.66176334752356e-05
-2.83806560338459e-05
-5.76395673869978e-06
-1.98893365905157e-05
-4.64710873765609e-05
-3.84336360002518e-05
1.93651284774888e-06
-3.1754034316237e-05
-2.1031518455954e-05
6.2388228537649e-06
-2.53827144385234e-05
-2.12879906013225e-05
-3.24814888450101e-05
-1.74454382456102e-05
-9.1834726363033e-06
-1.65374580361531e-05
-2.8356704566087e-05
-1.46446479321494e-05
-1.94863171447498e-05
-1.55026049910158e-05
-2.23023276386617e-06
-1.40582497027581e-05
-1.8034326186204e-05
-1.8829873313652e-05
7.29919584333472e-06
2.44496118887005e-06
-1.51191975335624e-05
-1.60992948624387e-05
-2.89264205390649e-05
-1.36101870072364e-05
-9.97227391581969e-06
-3.085277073512e-05
-9.90846378829577e-06
-2.19574227637473e-05
-9.24377224257069e-06
-2.49866741087114e-06
-3.94398947202355e-05
-5.66211288063753e-05
-2.30723356013447e-05
-8.56339720276269e-06
-3.47559490216214e-05
-1.10962068675834e-05
-2.99772529143935e-05
-1.46914172235282e-05
-3.70516006732779e-05
-1.82662783935119e-05
-3.65652654053031e-05
-2.91021010571029e-05
-1.32299666568301e-05
-3.56830186813215e-05
-1.46999234354729e-05
-3.2180723756855e-05
-2.03437558941394e-05
-1.82221154026592e-05
-1.6826854914905e-05
-3.08013671376989e-05
-3.43440679268529e-06
-3.31531659269737e-05
-2.40137549073908e-05
9.82517569183281e-06
-3.3764494372801e-05
-2.73650452174259e-05
-6.48260932108715e-06
-2.64823589448328e-05
-2.77981726384531e-05
-2.87444929565179e-05
-4.96521754581455e-06
-1.0208286670178e-05
-2.54180264674966e-05
-3.80224533682379e-05
-4.62166858261417e-06
-3.76940532016829e-05
-2.20184127668443e-05
-1.71996431314262e-05
-2.20367191316017e-05
-2.63647822059897e-05
-2.89535294946033e-05
1.25867439323483e-06
-2.87119404398903e-05
-1.09408072429195e-05
-2.37675025212136e-05
-2.16298973420547e-05
-2.79404423716532e-05
-2.03459720190387e-05
-2.14843086391264e-05
-3.01473997103738e-05
-1.4368017297171e-05
-2.51566005204942e-05
-1.97814259039381e-05
-2.05447305735543e-05
-1.5164553320998e-05
6.98996276135769e-06
-9.46163527790086e-06
-2.67390544945792e-05
-3.49978115133729e-05
-2.67711101692193e-05
-5.65200743104703e-06
-1.03989964886231e-05
-1.50342864324608e-05
-5.59868641526406e-06
-4.09445133717618e-06
-2.89992739741255e-05
-3.50473161519132e-05
-1.32388146781518e-05
-2.38765255120558e-05
-3.14490299736143e-05
-2.86583089874156e-05
-2.02399185290273e-05
-2.54991677085097e-05
-3.2634407558811e-05
-2.42545172300052e-05
-2.12369175116407e-05
-4.21017323195676e-06
-1.30879545243509e-05
3.10047084271658e-07
-1.35761461859028e-05
-3.02863992897199e-05
-1.64151129819083e-05
-2.03224594373015e-05
-2.58932091706551e-05
-2.66102956582924e-05
-2.65058559117333e-05
3.73674406197931e-06
-1.37786898867985e-05
-5.56499677249491e-06
-1.28908862658357e-05
-1.7705195516933e-05
-3.00369806061405e-05
-2.60690979799616e-05
-3.22366318557732e-05
-6.79576379059729e-06
-2.78487651526015e-05
5.01788799250128e-07
-2.87023425150918e-05
-1.23939954867639e-05
-1.65689139623764e-05
-2.74236407747834e-05
-2.8889464792469e-05
-2.25796643670795e-06
-1.70712804676938e-05
-8.86217665323022e-06
-3.45337943899166e-06
-2.36394074496476e-05
-1.81842753641796e-05
-1.15520713062815e-06
-3.77714133274626e-05
-1.60450352605737e-05
3.02695762172619e-07
-2.64231247577526e-05
-9.6530791979201e-06
3.43941809940526e-06
-3.60449322906948e-05
-1.11712108367946e-05
-1.79048570856259e-05
2.82560412671731e-07
-9.48239363690261e-06
-3.71199946303248e-05
-2.19321614768933e-05
-2.45410738259656e-05
-2.19991672230125e-05
-8.01464068696604e-06
-3.94674205642592e-05
-8.15650320608167e-06
-2.61872508629204e-05
-1.92512059220733e-05
2.59005254841161e-07
-6.51728724775316e-06
-3.32325128796002e-05
-3.12355040706619e-05
-2.73009449337808e-05
-3.21969381266366e-05
-3.64113721016286e-05
-3.28476073807482e-05
-2.19204291126372e-05
-2.17732421824878e-05
-2.0404543548592e-05
-1.93711037095241e-05
-3.61765806242906e-05
-3.37655588403874e-05
-2.57703808108722e-05
-3.50490011730734e-07
-2.36067395697156e-05
-1.38376592821828e-05
-3.86336022597297e-05
-2.24465907221532e-05
-1.12448427406255e-05
-4.60810324971579e-05
-5.17258930612588e-06
-2.88972375298383e-05
-1.45722749492388e-05
-1.4240023843957e-05
-2.68253353275755e-05
-2.41441771500382e-05
-3.15923615189985e-05
-2.99550771534995e-05
-1.29557270267684e-05
-2.13595308953751e-05
-1.56511068936548e-05
-4.63031483307498e-06
-2.89775138712881e-05
-1.28656070381348e-05
-1.69497636981449e-05
-3.65186503177886e-05
-1.33244274778269e-05
-3.36860730518496e-05
-1.67176511904673e-05
-2.43427079593296e-05
-2.23424655384019e-05
-3.39963819481204e-05
-3.53918782870481e-05
-8.97278743071223e-06
-3.20377582589499e-05
-7.87944971222053e-06
-1.71157162104636e-05
-1.37187853645169e-05
-8.45361168592663e-06
-3.32599062032535e-05
-3.73494384394137e-05
-2.30820854309418e-05
-3.34183784249551e-05
-2.646743576169e-05
-1.19988174569787e-05
1.94878592017417e-06
-1.49275935188351e-05
-1.88232580232132e-05
2.79909413903944e-06
-1.55531336304385e-05
-7.5200933709654e-06
-4.32086390521978e-05
-4.94954161556316e-06
-1.30570769224711e-05
-3.96846906214557e-05
-1.00866482486565e-05
1.08040703074965e-05
2.59187352729138e-06
-2.22823556727031e-06
-6.59919306632641e-07
-1.26950792277023e-05
-8.50271105227156e-06
-6.03244279558914e-06
-1.9196402163796e-05
-4.18694374783756e-06
-3.28719595659104e-05
-1.84765390879219e-05
-1.67792359225704e-05
-1.7742748984716e-05
-2.4418441627141e-05
-2.21652200750936e-05
-6.18001676951902e-07
-7.55458433161205e-06
-9.83742962173926e-06
-2.73344963680407e-05
-1.80296452080347e-05
-1.79732155561682e-05
-1.1613621923807e-05
-9.1911852001728e-06
-2.89343073649254e-05
-1.66028014027704e-05
-1.13880190342078e-05
-1.59963516113739e-05
-2.08821008132431e-05
-2.3710584712764e-05
-3.86179149918493e-05
-3.86765780537684e-05
-2.00562152793751e-05
-2.25808607146369e-05
-2.84789587016796e-05
-4.44003242603751e-05
-1.28911297691285e-05
-3.09585832631243e-05
-3.4327405577818e-05
-2.30306874925201e-05
-4.25953483822117e-05
-1.82639432662337e-05
-2.85597567519817e-05
-1.69881583738892e-05
-4.46646315416191e-05
-1.9122489014376e-05
-2.00794000843142e-06
-2.8562618673821e-05
-3.70548844697986e-06
-2.53824303570568e-05
-1.2022769168111e-05
-5.54527458100703e-06
-5.31369063796362e-06
-2.71573525174164e-05
-3.74454255179666e-05
-1.11897996158043e-05
-3.80329969975946e-05
-2.55977882665201e-05
-1.17033914468238e-05
-2.75801307686626e-05
-3.74220276819699e-05
-3.46080760069684e-05
-2.2656845389919e-05
-1.76375973460959e-05
-2.31158098282942e-05
-9.65427943552958e-06
-9.3221593337199e-07
-2.37232228142636e-05
-1.71894166231591e-05
-1.03229959997778e-05
-9.97584595835621e-06
-2.34791803463389e-05
-1.29512284675629e-05
-1.64916470709871e-05
-7.21891575409387e-06
-1.45294298451859e-05
-4.13485935139903e-06
-1.09719301296741e-05
-3.72792689658814e-05
-9.9333521885422e-06
-8.44983883477493e-07
-1.99365272655619e-05
-1.88725598521612e-05
-9.93117318987646e-06
-7.312772840433e-06
-3.9024775822771e-05
-3.62734342327823e-05
-1.53943334103328e-05
4.35567415768527e-06
-3.50428103715592e-05
-4.32278755494723e-05
-1.61397857302947e-05
-3.06807265409761e-05
-3.05602745969632e-05
-1.30223423368749e-05
-3.66306029470719e-05
-2.34954377433418e-05
-1.83574238289906e-05
-1.30877287453658e-05
6.60317466398934e-07
-2.87422105910097e-06
-1.56139493773868e-05
-2.59615864205317e-05
-1.88781367265539e-05
-1.52170065341652e-05
-2.2303033318337e-05
-2.55404522964951e-05
-2.43497140060334e-05
-5.47663107822813e-06
-2.04781702324078e-05
-1.68488144809084e-05
-3.62429904821465e-05
-1.7549345447581e-05
-3.12346730259496e-05
-3.5262157070214e-05
-2.66229512106759e-05
-7.3652667177788e-06
-1.00942550208805e-05
-2.47031899112221e-05
-4.04019583664649e-05
-3.33514225547935e-05
-1.77230284773671e-05
-1.34664627173471e-05
-1.79868855370505e-05
-2.14683352632506e-05
-4.05328599542677e-05
-2.98586001522797e-05
-2.49989351853237e-05
-3.55423098704962e-05
-5.42765635412089e-06
-5.66935320613433e-06
-4.26808832414592e-06
-1.29461342223106e-05
-2.44930829508405e-05
-1.73239119196083e-05
-3.32818061767924e-05
-2.98775691576703e-05
-5.53678411176139e-05
-2.18838523697902e-05
-2.9697137323243e-05
-2.76731531604697e-05
-1.24145580133745e-05
-9.25206640705794e-06
-1.74264190146154e-05
-4.42134496720652e-05
-2.32004313674524e-05
9.9025021845191e-06
-5.08820935286486e-06
-2.4122655557105e-06
-3.94581880838354e-05
-3.45698741402311e-05
-9.72118690844575e-06
-2.74366056678186e-05
-2.84729411010673e-05
-3.97538947018417e-05
-1.90534274359688e-05
-2.79957959297867e-05
3.00853278955073e-06
-3.52095710743028e-06
-1.71202949548602e-05
-3.0540170081933e-05
-3.10159965568916e-05
-2.1157301978179e-05
-2.36755031726923e-05
-3.11026356316582e-05
-2.68467171723144e-05
-1.53575231948068e-05
-5.38723673161873e-06
-1.89141548966571e-05
5.61913929457794e-06
-1.82628074030632e-05
-1.83044442604716e-05
-7.19996676668498e-06
-2.97338507415242e-05
-2.24165799093539e-05
-1.67845434156662e-05
-2.84480513116503e-05
-2.21954006320258e-05
-3.62532648082455e-05
-3.34849352452426e-05
-1.91860837007136e-05
-3.0813679510283e-05
-1.90722011201778e-05
-1.1592072580216e-05
-2.68020729546944e-05
-3.66690017572815e-05
-2.55744354567215e-05
-1.44852225907831e-05
6.51649794868965e-06
-4.62383499065921e-05
-3.03318049103438e-05
-1.99733793258653e-05
-2.41339839083468e-05
-2.61156726991359e-05
-1.67252911397421e-05
-4.12735781575274e-05
-3.34820515876566e-05
-2.56520907688671e-05
-1.86079651690957e-05
-3.54037037519546e-05
-2.78088430470743e-05
-2.0082128258743e-05
-1.57136630161481e-05
-1.6734039673893e-05
-1.80228889942011e-05
8.93679627637127e-07
-3.48284624504175e-05
-7.67058982719554e-06
-2.34796439005868e-05
-1.65632049794712e-05
-2.12202065190064e-05
-2.20107917924883e-06
-8.16689318720503e-06
-6.8116519297804e-06
6.87141994006697e-06
-2.49633451187509e-05
-1.18435039713199e-05
-2.44115334653487e-05
-3.50764253716985e-05
-3.5186785797932e-05
-1.55688267458571e-05
8.36014315700824e-06
-2.75500300643951e-05
3.13923672021666e-07
-6.19445725736594e-06
-1.51254545746653e-05
-1.12918847822514e-05
-8.26788176907897e-06
-2.73865350614144e-05
2.9253276737418e-06
1.05365974907432e-05
-9.78225507721229e-06
-2.66628213662283e-05
-1.90526124293298e-05
-1.70494592481322e-05
2.66938070231435e-06
-2.01758640633417e-05
-1.12640239642411e-05
-1.88179635917798e-05
-2.67317901587052e-06
-5.05907159294293e-05
-1.94883559230303e-05
-3.47863496363341e-05
-1.03010365313557e-05
-4.64757117130324e-05
-7.04124063403311e-06
-2.1728203111042e-05
-8.68859003083249e-06
-1.21618138750591e-05
-1.37262590817493e-05
-1.11844994478199e-05
-2.09606868039924e-05
-5.18677441675156e-05
-3.63704261486259e-05
-1.77460085064844e-05
-3.36829879650768e-05
-3.31634245092e-05
-2.49991486176196e-05
-3.2115455360952e-05
-1.57481648384459e-05
-8.44464019452046e-06
-6.23016157906713e-06
-1.24250943933615e-05
-4.73172958790591e-05
-1.09921253464349e-05
-2.71216110126033e-05
-1.37960284236889e-05
-4.62570443094638e-05
-3.58804824691107e-05
-3.62996727947707e-05
-1.00191910908245e-05
-1.15113694275554e-05
-2.93862057205751e-05
-2.81005896740913e-05
-2.8160467531657e-05
-1.17557829711754e-05
-2.79107636497687e-06
-1.69397260211201e-05
-3.57094163122869e-06
-2.02791460101785e-05
-2.05737984896955e-05
1.43655221091743e-06
-1.13246055548569e-06
-9.32196141106852e-06
-1.55583939699291e-05
-1.25500892687219e-05
-7.55239316575188e-06
-1.79511786594047e-05
3.8935569428608e-06
-6.36080555045475e-07
-3.81527210448094e-05
-1.12933962494638e-05
-3.202392109056e-05
-2.38198032287018e-06
-2.05066143821431e-05
-2.79169421810211e-05
-4.68023063355949e-05
-9.97117437638683e-06
-2.08848003907216e-05
-2.05150873805606e-05
-1.52661665898931e-05
-2.94994085605181e-05
-8.17658709460017e-06
7.012972476837e-06
-1.34251828592315e-05
-2.74697467302114e-05
4.21515107929929e-06
-3.83488542812177e-05
-1.8753647418975e-05
-2.15727201221198e-05
-2.79995309901107e-05
-1.28536886092924e-05
-3.60562254844286e-05
-1.49362106426819e-05
-4.62474100919993e-06
-1.08574052530812e-05
-2.85788629861434e-05
-1.52446527615137e-05
-1.44424280840188e-05
-1.21417611449263e-05
-1.00443637379232e-06
-1.07840219825716e-05
-2.25390929338294e-05
-3.82901091708171e-05
-2.59501056189937e-05
-3.38442172108595e-05
-2.33403586724309e-05
-1.77547498137534e-05
-2.42474856779329e-05
-3.32984423479947e-05
-3.09178237988945e-05
-2.85000627931089e-05
-1.09322481237529e-05
9.22947559295085e-07
-1.87541904315835e-05
-2.43348965679937e-05
-2.15099741380391e-05
-3.51796335636008e-05
5.68949354247039e-06
-3.41527020305062e-05
-3.73665689350524e-05
-1.89617029326915e-05
-2.63148917661836e-05
-1.56650629296181e-05
-2.97837098551639e-05
-3.86719305936628e-05
-3.43163578450738e-05
-2.35921099320924e-05
-1.30661968682652e-05
-1.9655505015558e-05
-1.50752442997731e-05
-3.22659475706219e-05
-2.5800520709515e-05
-1.49560478777837e-05
-1.47167955208338e-05
-2.30878653815479e-05
-1.43685296098143e-05
-7.04303536335981e-06
-2.34544998444598e-05
-1.30523770806188e-05
-1.84959889656226e-05
-2.40975796442743e-05
-2.00203523119861e-05
-2.11263473343488e-05
-1.63498503202187e-05
-2.03311697360094e-05
-1.60907974419889e-05
-1.67511181985822e-05
-3.33877588384903e-05
-1.88986896371665e-05
-3.50954633003789e-05
-3.93376115505113e-05
-3.94575204992078e-06
-2.85332800213554e-05
-1.35220629309805e-05
-4.09959080436787e-05
-2.29802015085383e-05
-3.85990150854793e-05
-5.28385625965648e-06
-2.58859978837066e-05
-1.35956517495393e-05
-1.6959476899854e-05
-1.44970391042754e-05
-1.17231653851783e-05
-1.86396896396535e-05
-3.22562548444228e-05
-1.38708743286625e-05
-1.07870977977131e-05
-3.22790102075924e-06
-1.83253974428173e-05
-4.95697026504692e-07
-2.72400739335145e-05
-3.80996457033352e-05
-4.41837571998539e-06
-6.6666031089985e-05
-2.25250856996908e-05
-8.20787100731592e-06
-1.94869259408492e-05
-2.31799141674836e-05
-3.78802793866798e-05
-5.40095157745903e-06
-3.27851033467862e-05
-1.52459628072632e-05
-3.83252773492596e-05
-1.54065222287257e-05
-1.87560727122116e-05
-3.93010569055748e-05
-3.82180288711138e-05
-4.86911731718694e-05
-2.02197889446514e-05
-2.19502978967529e-05
-1.53703384958833e-05
-1.95122444126173e-05
-3.17984188624804e-06
-2.43191063124002e-05
-2.46174504690257e-05
-9.16017580468208e-06
1.51947729838125e-06
-2.32385088150803e-05
-2.7961235542541e-05
-1.77990071648959e-05
-1.85417803492036e-05
-3.57904736934361e-05
-1.89304915475129e-05
-5.89173800292968e-06
-2.40899532634731e-05
-8.48341929392068e-06
-3.89954359510498e-05
-2.22801594315955e-05
-1.78460619807619e-05
-9.64966455612179e-06
-8.54429723130662e-06
-1.77819310855819e-05
-1.05838492644434e-05
-3.3217446347125e-05
-3.45374070198629e-05
-1.06466480182378e-05
-5.04744835677995e-06
-2.21961234267326e-05
-7.25938366059218e-07
-3.02703319786569e-05
-1.97906679838484e-05
-4.30128957809384e-06
-2.31691174373495e-05
-3.2136407514494e-05
-3.23231498002858e-05
-2.27853162959349e-05
-1.37283774451548e-05
-8.2827153630993e-06
-1.50243000732062e-05
-3.0225543746349e-05
-5.50684689577935e-06
-1.12636761634238e-05
-2.21448544743555e-05
-2.16925055149081e-05
-4.06719169227524e-05
-3.07965335446574e-05
-1.75877415966988e-05
-3.23194709415949e-05
-1.6804583803963e-05
-5.12820002045144e-06
-7.46446555443809e-06
5.46805523671118e-06
-1.90293375971033e-05
5.35526429377772e-06
-2.1651581200234e-05
-2.87484433060267e-05
-2.12507825847614e-05
-7.35163918908662e-06
-2.65710489583402e-05
-2.27156761062081e-05
-1.29170159561471e-05
-2.15869582333183e-05
-5.97561938115067e-06
-1.91101818959305e-05
-3.62880551203119e-05
-8.28279047422382e-06
-4.42245290449288e-05
-2.92362413543571e-05
-1.21276861156977e-05
-3.57659105151107e-05
-3.19792169667381e-05
-1.2333757827906e-05
-2.41248116148484e-05
-2.21398810335026e-06
-1.3320750267429e-05
-1.20024640467723e-05
-2.45293231411523e-05
-2.25704256579487e-05
-1.85169743384824e-05
-3.01556779137342e-05
-4.16374471983776e-06
-9.19931389652262e-06
-1.41740871716342e-05
-2.06925998039651e-05
-1.36047744673651e-05
-1.50119824416525e-05
-2.58639017946108e-05
-2.48707136435158e-05
-1.92293414278642e-05
-7.64006003259113e-07
4.86766149960973e-09
-3.80639135596259e-05
-9.54074652651995e-06
-3.3293961122223e-05
-2.97965116198762e-05
-1.03521021401673e-05
-2.14865099595099e-05
-3.74535618827511e-05
-3.54631241767334e-05
-2.27011256850649e-05
-8.01917482342788e-06
-2.48895537351561e-05
-5.18344638505581e-05
-9.0557295895239e-06
-1.92697118992401e-05
-2.65819987739626e-05
-3.06776789822614e-05
-2.87563337366932e-05
-1.45447337054916e-05
-4.35577265665861e-05
-1.17228367362884e-05
-2.51934129080024e-05
-2.38439159647421e-05
-1.67884537138882e-05
-2.71108588594547e-05
-1.40708677568713e-05
-1.09910089539452e-05
-1.1501633729305e-05
-7.96143177107232e-07
-2.44118447371447e-05
-1.6369877129545e-05
-2.31617879192229e-05
-3.6253299094905e-05
-1.39050748433174e-05
-9.78206499838423e-06
-8.25332544485281e-06
-1.84490674507343e-05
-1.75925471463082e-05
-2.74475727555786e-05
-2.4490148825621e-05
2.4086449024185e-06
-1.18437852452324e-05
1.99474164306414e-06
-2.03741464451003e-05
9.91824467988044e-06
-1.22883556860488e-05
-1.90866194609468e-05
5.86497749987698e-06
-3.30893236924913e-05
-1.48803860638603e-06
-2.65715697571993e-05
-2.33921987926335e-05
-2.29845100279816e-05
-2.2034318709332e-05
-9.74145134764139e-06
-3.22492155724892e-05
-2.3425290406326e-05
-3.42013448633239e-05
-1.55299725552758e-05
-2.53190206704901e-05
-3.24405046412884e-05
-1.0280954643379e-06
-2.63944101266177e-05
-3.82269453853218e-05
-1.06497030259752e-05
-2.47181690046029e-05
3.58245493592783e-06
-1.89653664599129e-05
-2.74498982959604e-05
-3.78796438926956e-05
-2.30894104425669e-05
-3.12468003523693e-05
9.51298640303552e-07
-1.23162681250011e-05
-2.01909079617385e-05
-2.0078865251604e-05
-5.04073191015092e-06
-1.50896053850023e-05
-2.62138491272012e-05
-3.21877647299277e-05
-3.85493865277355e-05
-2.30586267107811e-05
-2.59509318078081e-05
-2.35988924060229e-05
-2.80665607400065e-05
-2.75348582787534e-05
-1.49208623806949e-05
-2.26673221690535e-05
-1.03807911442106e-05
-2.8960124818497e-05
-3.60651074210474e-05
-2.12155730837864e-05
-9.63041811979138e-06
-1.67385937276369e-05
-3.46595631172487e-05
-2.58269763956436e-05
-2.79755011407177e-05
-3.54788064643305e-05
-2.58849578306894e-05
-3.52060552158679e-06
-4.36124941158947e-05
-2.95444128413755e-06
-1.82575390375918e-05
-1.78339321959615e-05
-2.67933810714119e-05
-6.54550973691363e-06
-3.13516414094976e-05
-3.1132449301514e-05
-4.39495706491825e-05
-2.98636027371186e-05
-2.33200142476242e-05
-2.48146209454633e-05
-1.99515781091975e-05
-7.4695359508204e-06
-2.03926860296033e-05
-2.67960059488688e-05
-3.24601427993166e-05
-3.50621657820829e-05
-4.5234371614343e-05
-6.84889640864733e-06
-2.11343673751807e-05
-3.60893912513433e-05
-1.06288084867811e-05
3.72515711011219e-06
-5.58233705963083e-06
-8.39399576156816e-06
-2.63196084448434e-05
-7.59817990281474e-06
-3.47634797898552e-05
-2.44080074424536e-05
-9.98341089863886e-06
-6.84692596046394e-06
-1.14968474026457e-05
-1.07450831414781e-05
-2.51980020353125e-05
-2.2083916278112e-05
-1.64951261222363e-05
-4.9303787418379e-05
3.13460037096174e-07
-2.77328968363525e-05
-3.2195864860551e-05
-4.18555955815008e-05
-1.87733164300235e-05
-1.2061606896255e-06
-7.42874246557525e-06
-3.98247106489778e-05
-1.76970913385473e-05
-1.24596297075922e-05
-1.72501057010973e-05
-4.86764827269629e-06
-1.26402047745015e-05
-4.22259402482913e-05
-2.58440351387782e-05
-1.86628889871967e-05
-2.48473278521721e-05
-2.12715939756596e-05
1.67729603317879e-06
-4.04460336674454e-05
-3.38754477830369e-05
-4.20786137997252e-05
-1.69664480877183e-05
-1.94875748675772e-06
2.58594676875411e-06
-2.10923827902445e-05
-3.11842245433308e-05
-2.36617607766829e-05
-1.0126670924622e-05
-9.78780526843103e-06
-1.82279697226114e-05
-2.36925802175751e-05
-3.22634527387088e-05
2.41295847071239e-06
-1.74148448027761e-05
-1.49086464420744e-05
-1.60123306401766e-06
-1.54738342103689e-05
-2.50927150064983e-05
-2.73201755009849e-05
-2.61518898003733e-05
-1.96605985535094e-05
-5.69663783722789e-06
-1.38523184278944e-05
-2.46717033786971e-05
-5.21154288236956e-06
-3.81432006039184e-06
-3.12028505832606e-05
-4.85331236540785e-06
-2.19444337561209e-05
-1.34749445439559e-05
-3.57367067874976e-05
-4.77474406691402e-05
-4.98319450532781e-06
-6.443657726978e-06
-3.45356334899059e-05
-1.41358020990138e-05
6.58312215535055e-08
-1.78838520042034e-05
-2.34778269639762e-05
-4.72693942622335e-05
-1.53337166754862e-05
-2.73774580660493e-05
-2.11212232741613e-05
-6.20696718511356e-06
-2.1902468061155e-05
-7.65884361971732e-06
-1.92590854299304e-05
-2.12028817076887e-05
-2.85586175685498e-05
-2.69864684739575e-05
-2.38994212726375e-05
-2.47117446573677e-05
-1.91538422206526e-05
-1.98201718230094e-05
-4.0965834488276e-06
-2.59763711901365e-05
-2.7155971933899e-05
-2.21534946988051e-05
7.25347605871157e-06
-2.60441628403911e-05
-2.04841434997585e-05
-2.23551270844468e-05
-1.71037848751049e-05
-1.02372080342953e-05
-2.33115228172538e-05
1.09357211144941e-05
-1.82246360605998e-05
-1.19741862239122e-05
-1.38432852482786e-05
-2.7550901835638e-05
-2.12482789519331e-05
-1.70709299530401e-05
-7.81262779713748e-06
-2.66994036513698e-05
-1.56828845704354e-05
-2.65742806505558e-05
-6.15631231335304e-06
5.2305142164558e-06
-2.81105924575146e-05
-1.03823098700686e-05
-2.98884911475938e-05
-1.32338942931444e-05
-4.07191955666155e-06
-4.35865659323387e-05
1.42977266186854e-06
-2.86423461099928e-05
-2.58044339357906e-05
-1.4208401575242e-05
-2.61731050542526e-05
-2.84739728411448e-06
-1.14152116283512e-05
-5.67514078546667e-06
-2.05371066692664e-05
-1.12210765448402e-05
-4.60227874076426e-05
-2.42789003296155e-05
-1.14299569018446e-05
-2.80481789570425e-05
-1.73999337721819e-05
1.2414097235567e-05
-2.99221046737069e-05
-4.20994838162879e-05
-2.26468870443811e-05
-1.93349500609951e-05
-3.33656093928312e-05
-3.46960992895495e-05
-3.71130714439632e-05
-4.11754207726047e-05
-2.46795554910064e-05
-4.119460914974e-05
-1.93537240645406e-05
-1.2366298482326e-05
-1.63850548468921e-05
-2.432538612585e-05
-1.02680722742206e-05
-3.54424281256851e-05
-3.25281284570153e-05
-1.70752811519942e-05
-1.48323467429708e-05
-1.24938967507719e-05
-1.24862287923651e-06
-1.43691179243765e-05
-4.26991518669576e-06
-2.59149761038943e-05
-2.29410845843254e-05
-4.45866810043262e-06
-2.13476440849609e-05
-1.58663803383017e-06
-2.58825273994915e-05
-3.31459473738018e-05
-2.1486671359737e-05
-1.35148188121234e-05
-3.06672785804616e-05
-2.59736693791817e-05
-1.61594422581718e-06
-1.75895795282561e-05
-6.1486985423933e-06
-1.84011820950439e-05
-1.83777364258333e-05
-2.47180158826823e-05
-4.54571845165015e-05
-1.32343239315571e-05
-2.79392923563478e-05
-2.80194999063567e-05
-2.48437807161535e-05
2.37425293356665e-06
-8.42156242526138e-06
-3.87277832121329e-06
-2.79639424956701e-05
-2.94659913491918e-05
2.01748092014146e-06
-1.01317522615679e-05
-2.19201977698399e-05
-4.47673355439983e-05
-2.49287221752447e-05
2.05709697951188e-05
-4.74325077676707e-06
-2.44108938555569e-05
-7.07128453632398e-06
-1.41080890602094e-05
-3.16806724943851e-06
-1.05470157560341e-05
-2.04786878345175e-05
-2.06572826538398e-05
-1.88492740747485e-05
-5.06610532088194e-06
-2.83434727521229e-05
-1.83003964457581e-05
-3.26884638108167e-05
-3.30883893018388e-05
-3.293552457578e-05
4.06176616648535e-06
-2.15918580653866e-05
-3.32691202748092e-05
-2.47736906240052e-05
-8.45961500596338e-06
-2.30008582928979e-05
-8.92174444602175e-06
6.47509278010402e-06
-1.21782380637931e-05
-2.67851079876025e-05
-1.32906502982583e-05
-2.51698742758192e-05
-2.40351667932774e-05
-1.23964515446943e-05
-3.07323690373802e-05
-3.69738260784719e-05
-3.1464374332386e-05
-3.17944069630214e-05
-2.98424636077063e-05
-1.33929325230884e-05
-1.87965238150135e-05
-1.74478260761404e-05
-7.9420708082764e-06
-1.07239280093787e-05
-2.41868944354186e-05
-3.63979897200979e-05
-1.04132228104369e-05
-1.22318086117183e-05
-2.02314156028961e-05
-5.61980937255482e-06
1.38921169159249e-06
-6.65977511651058e-06
-1.9796254770102e-05
-2.81159353095726e-05
-2.25805054599958e-05
-2.42320593516016e-05
-1.24307094575012e-05
-1.24145972984028e-05
-1.4179026142026e-05
-3.52265084789181e-05
-2.10735015522901e-05
-3.24347960771996e-05
-1.66843110687945e-05
-2.40471832439367e-05
-2.97093602267536e-05
-2.06261779111905e-05
-2.15472492908271e-05
-1.00027498225824e-05
-1.80660344261713e-05
-3.96231872808531e-05
-5.32111353105635e-06
-2.06022265062493e-05
-1.49985649566992e-05
-3.66903988437956e-05
-1.66683521780948e-05
-1.34250226086428e-05
-1.18463698714323e-06
-1.65499622791351e-05
-3.22145030108035e-05
-9.71983931413655e-06
-8.84245897655116e-06
-3.70807186860917e-05
-4.25370953830561e-05
-2.92207255418464e-05
-8.07856019062333e-06
-5.24137754827552e-05
-1.37359372993082e-05
-2.24165006012012e-05
-2.76751133496758e-05
-1.0158125812745e-05
-4.09796192444306e-05
-2.23969767813952e-05
-2.57223662673736e-05
-2.63644841171479e-05
-2.57864565194711e-05
-1.82597779669021e-05
-1.04175660928712e-05
-2.66152457111584e-05
-1.43996380526438e-05
-3.46047848817352e-05
-1.44788872353095e-05
-1.32957801057621e-05
-2.93852396205686e-05
-3.37066398568475e-05
-2.8043944366424e-05
-2.96284315472331e-05
-3.83469369992687e-05
-2.40131702827571e-05
-2.91482705152471e-05
-3.83766953785774e-05
-2.89700042967475e-05
-3.99395725360172e-05
-1.24855994673713e-05
-2.01058616592073e-05
-3.85406971241343e-05
-1.06961128033293e-05
-4.2671444776018e-05
-1.16305336802439e-05
-2.79788768584913e-05
-2.473419562384e-05
-4.00738074815265e-05
-1.38625236449547e-05
-1.89985026169005e-05
-3.79486341530237e-06
-1.53536564554114e-06
-1.05007280476647e-05
-1.77851526519934e-05
4.09251156041181e-06
-3.52523675715586e-05
-4.367072157268e-05
-2.88666565913409e-05
-3.25654517795094e-05
-8.24147694094869e-06
-1.93784858147551e-05
-2.75182168298044e-05
-2.69913848066126e-05
-5.20771376795803e-05
-1.77874414476923e-05
-1.4640604253634e-05
-1.11695377346622e-05
-1.93175785479704e-05
-1.00342088273792e-05
-2.3215406515181e-05
-2.92881094273039e-05
-4.61505984522742e-05
-1.58294626247232e-05
-4.69781354084287e-05
-1.2741300481101e-05
-1.82251649245444e-06
-1.45333233730698e-05
-3.90698832860711e-05
-1.28615164266327e-05
-2.82812231983487e-05
-1.51297180506825e-05
-1.59279489723872e-05
-2.83914425627531e-05
-1.98667799827408e-05
-2.23099258185098e-05
-1.12379224671249e-05
-3.76311197611639e-06
-1.00201878653881e-05
-3.13140047761983e-06
-1.46032032988194e-05
-3.28690733698599e-05
-3.51023567587458e-05
-4.02849971309943e-05
-6.12315182415335e-06
-3.56519891448423e-05
-3.97477209747353e-05
-3.11842315373127e-05
8.56788440094544e-06
1.03593153640698e-05
-1.97390072252706e-05
-1.71932012873047e-05
-2.07729846433245e-05
-3.97674998567734e-05
-3.88021298106626e-05
-1.59411809253874e-05
-2.84289657555079e-05
-5.0700929242093e-05
6.73666687273769e-07
-4.58836588162032e-06
-2.36140958165594e-05
-2.93472761437591e-05
-3.69440136111729e-05
-2.4832006364784e-05
-2.65093465712709e-05
-1.15667359547971e-05
-1.59909884183996e-05
-1.72568544847103e-05
-1.38869183426714e-05
-2.57078180975614e-05
-1.43889125841841e-05
-2.19777691059647e-05
-2.20347345649925e-05
-3.08227332206904e-05
-3.44633114098562e-06
-3.45068343098588e-05
-9.1979853995628e-06
-1.23618459545907e-05
-4.11773334147643e-05
-1.37384200807481e-05
-2.33490955307135e-05
-9.10371552032091e-06
-2.07465531824525e-05
-4.23484300940164e-05
-1.31061026020518e-05
-1.56318887491758e-05
-4.77837160074474e-05
-1.08413305575584e-06
-1.04363862069806e-05
-1.18159940638793e-05
-3.81912839061045e-05
-1.64705579580504e-05
-8.66724403413577e-06
-2.94933317327963e-05
-2.86241004112413e-06
-2.3784213010197e-05
-6.6716920559428e-06
7.04410323393573e-06
-8.63524219086435e-06
-2.01404884898475e-05
-3.4877787978722e-05
-2.35588544142987e-05
1.72346413096687e-05
-2.30077554697984e-05
-2.52524882692475e-06
-1.64930859244065e-05
-2.35566529429408e-05
-1.01416436978631e-05
-5.31853281004854e-06
-3.59865811914597e-05
-1.79259456731905e-05
-2.95704136975557e-05
-2.71403910705764e-05
-1.3219247681717e-05
-1.56010065570546e-05
-8.70343759454046e-06
-3.96178081195384e-05
-4.46673182044968e-06
-2.88311239814814e-05
-3.4665504207789e-06
-7.9808508548813e-06
-1.62669354262174e-05
-4.42270812008196e-06
-3.01688837689332e-05
-5.1227638286326e-06
-1.35162274497127e-05
-2.67501322447494e-05
-5.96308314174759e-06
5.46832151492812e-06
-4.48000025950046e-05
-3.41794631601099e-05
-2.77926179576317e-05
-8.09672134548732e-06
-1.9335750087183e-05
-2.10502727612718e-05
-2.40941218502929e-05
-2.34468640784762e-05
-1.52687733423863e-05
-1.16449972575193e-05
-1.65577024824053e-05
-2.38700324105723e-05
-1.66080607845173e-05
-3.9598372601698e-06
-3.58575204547345e-05
-3.87030376666061e-05
-1.634885626604e-05
-4.69021182011326e-05
-3.42943331432746e-05
-4.55861503482525e-05
-7.91831649931256e-06
6.91702857628287e-07
-2.18099436043055e-05
-1.93144642534138e-06
-2.52126965397558e-05
-2.16289623725628e-05
-4.44005699776384e-06
-2.06612707178929e-05
-1.69720524278725e-05
-1.81203229741052e-05
-4.11721822919032e-06
-1.6614656362771e-05
-2.5300514778528e-05
-1.35101768275562e-05
-3.86301255649348e-05
-3.8186823629017e-05
-2.35126814232353e-05
-4.41251273758952e-05
-5.41918259435314e-05
-2.73899668617751e-05
-3.31947728039883e-05
-1.25529308551673e-05
-7.93070623263934e-06
-1.54572977788194e-05
-9.4052812312831e-06
-8.46340101986838e-06
-2.85515678898978e-06
-2.77113390498715e-05
-9.89361540072782e-08
9.07689007941089e-07
-2.21270094889237e-05
-2.52670845784754e-05
-1.32571864927959e-05
-1.80682968960836e-05
-1.54999884292163e-05
-3.18798017294724e-05
-2.01872581418724e-05
-1.55351686829765e-05
-2.15974696391444e-05
-7.32795849252451e-06
-1.35982546181753e-05
-1.75178646363154e-05
-1.10317370313151e-05
-1.17306581245164e-05
-3.33480219109907e-05
-3.85080789899358e-05
-1.6764299963081e-05
2.51390802042833e-06
-1.96350034307744e-05
-1.11214584296743e-05
-8.92764584518425e-06
-2.65661341248504e-05
6.95638358964268e-06
8.95288626469296e-06
-2.06867246228068e-05
4.32480477261888e-06
-2.85509144666973e-05
4.4572301562181e-06
-1.17952255309611e-05
-2.24896379007761e-05
5.90214096533291e-06
-2.66155133546744e-05
-1.88740899213527e-05
-3.06203616292312e-05
-3.114358735785e-05
-1.28625984616367e-05
-2.55128424179494e-07
8.47194231256101e-06
-2.26942786960073e-05
-2.36967417035949e-05
-2.04062612642368e-05
-4.52715699500123e-05
-3.03877746760425e-05
-3.2788862310036e-05
-2.43271724015424e-05
-5.10153778205528e-06
-1.43382376075584e-05
-1.4080153030549e-05
-1.73462276671228e-05
-1.60931106796793e-05
-1.07440953826032e-05
-3.22154658665674e-05
-1.87664070238308e-05
-1.87499619682747e-05
-2.14071394506418e-05
-1.62586689671534e-05
-5.66019576443827e-07
-1.28348898050387e-05
3.7123043434867e-06
-6.46150920403588e-06
-2.06396233512451e-05
-2.72482267539817e-05
-3.00301700216932e-05
-9.6410961575962e-06
-2.56955679925329e-06
-3.12561837744734e-05
-9.97695905027975e-06
-2.42311126201731e-05
-2.59380881982375e-05
-1.50883748121733e-05
-9.06935202205718e-06
5.9764806379669e-06
-1.74850698436461e-05
-1.79152831409105e-05
-2.94190777337103e-05
-3.68872636159395e-05
-1.08993138298525e-05
-2.44249134536792e-05
-1.22485645707969e-07
-2.20893561752465e-05
3.44027276366203e-06
-2.98725756980878e-05
-8.79441714118468e-06
-4.30342639446728e-05
-3.75466611280635e-05
-1.43928016585005e-05
-1.1558736835621e-05
-2.52463058702742e-05
-2.31266832043581e-05
-1.34964013996931e-05
-1.60932882787757e-05
-1.19493336164292e-05
-2.77901943781939e-05
-4.09879871614742e-05
-1.88636046431216e-05
-3.1804149180663e-05
-2.07965509893124e-05
-2.98945990186892e-06
-1.76621676657273e-05
-2.50599600455733e-05
-3.91985812611521e-06
4.94488746831095e-06
-3.79551271987577e-05
-8.33035944234385e-07
-2.41656514437293e-05
-3.45801404030385e-05
-7.35563835376109e-06
-3.37200148824791e-06
-5.00460957546042e-06
5.03859194990398e-06
-1.56805685113344e-05
-3.15902623085495e-05
-3.22736132325885e-06
-1.40356993808422e-05
-4.43199243180455e-05
-4.42888569846268e-05
-2.06098327447716e-05
-3.40113564931994e-05
-3.92101840935156e-05
-4.62451059974768e-05
-3.43575320506929e-05
-7.61449631887175e-06
-2.23026306190966e-05
-1.6507388279368e-05
-2.47994063763059e-05
-3.89618595645912e-05
-1.63860145806416e-05
-4.78029830538865e-05
-2.40601657131348e-05
-2.94574724962719e-05
-5.78565196213349e-06
-2.18547810213833e-05
-3.19547538097524e-05
-4.12831066499391e-05
-2.9440504032253e-05
-3.49483145764109e-05
-2.63076058896746e-05
-1.0500859266298e-05
-3.08853643453784e-05
-4.13596518803378e-05
-2.50702747047264e-05
-1.25873416052365e-05
-2.91406894593081e-05
-2.92594319285062e-05
-6.13897423008247e-05
-2.235745105311e-05
-1.67125771555413e-05
-3.01111488616787e-05
-3.77596121845532e-06
-1.37697091839158e-05
-2.1672747374075e-05
-1.60906053607182e-05
-2.41181120143839e-05
-5.62687617059524e-06
-2.731159743729e-05
-2.51162977198466e-05
-3.58920567708259e-05
-3.09946667345719e-05
-3.63722172876038e-05
-4.14650125456685e-05
-6.23022886549234e-06
-7.81251315298524e-06
-2.49377747245844e-05
-2.183135000853e-05
-2.46368539463255e-05
-3.35425303560672e-05
-2.67159465377541e-05
-3.93888637210357e-05
-2.97755260881916e-05
-3.80052008215435e-06
-2.40535765728553e-05
-2.6176659024625e-05
-1.7559132249003e-05
-3.45372277416902e-06
-1.98943760257794e-05
-3.79465238439788e-05
-2.90080329953332e-05
-1.52049920954777e-05
-1.55009687053169e-05
-1.05055172088049e-05
-1.72732983708451e-05
-1.29236936890269e-05
-1.09646011212838e-05
-1.97226456387394e-05
6.62104762182854e-06
-9.19687512453977e-06
-1.10328081059656e-05
-2.97083443633283e-05
-6.41454727455861e-08
-1.59157769458891e-05
-5.53252301990562e-07
-1.00750132997536e-05
-1.61377593175417e-05
-2.10676328369731e-05
-8.95580771680187e-06
-3.56919278086509e-05
-2.8943854079961e-05
-4.41724343511519e-05
-4.54226974664228e-05
-3.14282068125414e-05
-4.86136014314928e-05
-1.42021344607127e-05
-4.53132744788982e-06
-2.01566528293119e-05
-2.38648485661483e-05
-1.85965080466124e-05
-1.53611913450335e-05
-6.31273990780917e-06
-3.80732989608528e-05
-8.8660278914004e-06
-1.3151317078417e-05
-3.12942043166289e-05
-1.55624962569764e-05
-2.33533020643307e-05
-3.16517867091952e-05
-3.18859783903803e-05
-2.25376188922817e-05
-1.23336753208544e-05
-2.05175328347016e-05
-4.78578369229682e-05
-2.29565727251913e-05
-3.18233498593669e-05
-2.89257939711706e-05
-3.0679865467618e-05
-3.23176169038304e-05
-1.79990797342836e-05
-1.68137227535885e-05
-3.1192866773584e-05
7.54888546923716e-07
-4.36800954264597e-06
-2.2478260715225e-05
-2.1759807568803e-05
-3.44726077917586e-05
-2.92953911573242e-05
-4.87285639410014e-05
-2.07461612756785e-05
-2.23291347667121e-05
-7.71684685672395e-06
-2.30551645854304e-06
-9.2475474680172e-06
-3.35103508970434e-05
-2.07553285385978e-05
2.88849877119959e-06
-1.46998970144943e-05
-1.4357628963816e-05
8.82729007824391e-06
-2.36981850987278e-05
-2.61914628798003e-05
-2.18670847470561e-05
-1.90024713029241e-05
-2.80687176629348e-05
-1.48235478139056e-05
3.61073435965203e-06
-2.967242142994e-05
-2.58014729402846e-05
-3.41576548418038e-05
-2.62104026667529e-05
-1.27346180565723e-05
-3.95345304474715e-05
-8.51439356004039e-06
-3.40648186689609e-05
-1.87571497077116e-05
-1.78875328267821e-05
-2.14714866520048e-05
-1.10573306811152e-05
-2.00097880657698e-05
-3.9363962518729e-05
-3.19631579625742e-05
-2.07158855011168e-05
-3.69734957181223e-05
-1.21646736948505e-06
-1.62905956474532e-05
-7.48316535271418e-06
-2.49713451698289e-05
-8.57964842612966e-06
-2.49495226812349e-05
-2.29030182905576e-05
-7.21569939173223e-06
-2.38453994474394e-05
-4.41512142014091e-05
-3.87282245663025e-05
-2.09902092597077e-05
-2.97557895980023e-05
2.62295020356847e-07
-2.41253809666193e-05
-6.97198279308591e-06
-1.80443729295006e-05
-2.89531218384875e-05
-2.96983643385568e-05
-7.43045487541388e-06
-3.01056357819706e-05
8.98748677867301e-06
-1.30902827731425e-05
-3.47395432078333e-05
-2.63162712698834e-05
-1.33046253234387e-05
-3.22233591394502e-05
-1.82270876870695e-05
-2.83551154958653e-05
-1.26102444553245e-05
-1.87867634911118e-05
-1.13629157120958e-05
-3.27181728558863e-05
-2.97362631363288e-05
-1.76547021454495e-05
-2.02737044485132e-05
-3.26566503039487e-06
-3.44856241475382e-05
-2.57580111032535e-05
-2.39003235989623e-05
-3.29130408281716e-05
-4.09053929230442e-06
-2.08640740514298e-05
-2.97152849841675e-05
-1.31483083299936e-05
-2.91628255491072e-05
-3.7000015063371e-05
-2.68695604425093e-05
-1.89807991811591e-05
-1.85812724884154e-05
-6.49208638923531e-06
-7.88688361978604e-07
-4.50586699090869e-06
-4.3886950132421e-05
-8.31965078564352e-06
-4.65945834933426e-05
-4.34198240411918e-06
-1.38288539877687e-06
-3.73179156096144e-05
-2.09375768155465e-05
8.46679851115525e-06
-5.17103981186982e-05
-2.10705407481337e-05
-1.45732862922387e-05
-2.38129592461332e-05
-2.33566273476617e-05
-1.71197688905311e-05
-1.00129600882616e-05
-3.19635104847539e-05
-2.43702319042469e-05
-2.28244662491952e-05
-3.4340759984414e-05
-2.86812697634515e-05
-1.53941834543237e-05
-2.27008100525317e-05
3.81547322254467e-06
-1.67796170869524e-05
-2.9812408078089e-05
-2.40811408031316e-05
-2.26196340600504e-05
9.26575793270795e-06
-1.650160697174e-05
-2.37039605308935e-05
-1.83688290879073e-05
-1.50027261618387e-05
-2.8844545526918e-05
-1.83457784262283e-05
-1.01892483679029e-05
-4.43987539304475e-05
-2.16726165432087e-05
-3.65953354295462e-05
-5.72737056862462e-06
-1.54919198831387e-05
-6.76117719263114e-06
-3.07735740867752e-05
-3.32670674837274e-05
-2.79137025119385e-05
-7.64365834097815e-06
-1.22077513358497e-05
-1.61928565232154e-05
-2.22788606758148e-05
-3.02751414416713e-05
-2.29422958445666e-05
-1.5674771013667e-05
-1.14837518771205e-05
-1.48810233101298e-05
-1.28600893034533e-05
-1.02503541498944e-05
-2.99997741691955e-05
-8.48310671803483e-06
-2.33866238641841e-05
-1.28604340642217e-05
-1.26949036415191e-05
-2.30450072290913e-05
-1.56347176749863e-05
-1.91373209278948e-05
-1.92369697441059e-05
-6.03246820740768e-06
1.84046446593323e-06
-1.40073392359432e-05
6.75851105445914e-07
-2.04331740481334e-05
-2.13984005491926e-05
-2.314444940288e-05
-4.33081248646886e-06
-1.71609849011521e-05
-2.2901936629596e-05
-2.10022389206178e-05
2.70136589100845e-06
-1.92347387772469e-05
-2.18990795902709e-05
-2.46232218808857e-05
-2.69533400159303e-05
-2.6501857801699e-05
-8.77237224256167e-06
-2.64250471284879e-05
-1.41051512702324e-05
-4.33166768328285e-06
1.09468105875562e-05
-2.87465244600083e-05
-3.61111430947229e-05
-1.91476359784125e-05
-1.44667052397204e-05
-3.49596841886407e-05
-1.50170422304139e-05
-1.17541496229362e-05
-1.65263370330697e-05
-1.54497049598404e-05
-1.35411956827571e-05
-1.23776528303233e-05
-3.4129509162864e-05
-1.54936771132025e-05
-2.49741738933815e-05
-3.56198355057327e-05
-4.87525414271009e-06
-3.65214919605889e-05
-4.08284136119563e-06
-4.05769621220349e-05
-2.14691680990044e-05
-3.891392841001e-06
-1.2989478380232e-05
-2.71417405380982e-05
-2.99023353656365e-05
-3.55253280599052e-06
4.71437166012008e-06
-2.02287090981886e-05
-3.03699292178113e-05
-3.74448893396916e-05
-1.99231243726883e-05
7.65187188663479e-06
-2.60056589983891e-05
-1.52976289783794e-05
-1.26971074033525e-05
-3.37128334825758e-05
-3.25671548813237e-06
-2.39095897122009e-05
-2.49576117275474e-05
-1.30101008524468e-05
-1.31247221348667e-05
-4.13947429444149e-06
-1.72147531148055e-05
-1.84423028111986e-05
-2.60807451019857e-06
-8.81107740582433e-06
-2.99952543298774e-05
-1.15854310850603e-05
-3.16031291550319e-05
-1.04523452652138e-05
-2.63562719697691e-05
-4.12593308987424e-05
-2.62659128660369e-05
-3.27123113855568e-05
-2.87236191262964e-05
-1.16529940432329e-05
-1.3183081133955e-05
-4.1938037864609e-05
-1.19502581340801e-05
-1.73019639503703e-05
-1.60186115968969e-05
1.16642276380627e-06
-6.7452212462446e-06
-1.70010460367211e-05
-2.25281018938735e-05
-4.08252157840765e-05
-2.10651866147836e-05
-6.8028241593057e-06
-9.59752681497336e-06
-4.37575779968462e-06
-5.49667281068519e-05
-2.60027648311276e-05
-3.79058206807661e-05
-2.13605658611621e-05
-1.97083189726226e-05
-1.15211404563124e-05
-2.36044140809989e-05
-1.83208882321204e-05
-2.4405076169992e-05
-1.95549949461771e-05
-6.72924965660967e-06
-2.86868741544481e-05
-2.47755239963693e-05
-1.61733319746128e-05
6.93460254913233e-06
-6.34522025848408e-06
-1.76422101397653e-05
-2.25124191517131e-05
-2.31453083063938e-05
-3.16154309092944e-05
-2.38474904952483e-05
-2.94004119515515e-05
-1.23605151224346e-05
-1.36070188256145e-05
-3.61010791129603e-05
2.82011800587513e-06
-7.9201691771781e-06
-3.05798040078616e-05
-3.01645406050235e-05
-2.27693154433521e-05
-2.49694588167567e-05
-3.76640264486879e-05
-3.05835161168989e-05
-2.18490363754193e-05
-1.22426255361296e-05
-2.31222474661785e-05
-3.14570626029179e-05
-1.58244052788145e-05
-1.43762243520773e-05
-2.67044527206459e-05
-2.75165331379721e-05
-2.74817589205254e-05
-3.13859069955225e-06
-3.06585414084863e-05
-2.23018367581981e-05
-1.55527377170437e-05
-2.03495863711292e-05
-9.93993096176783e-06
-4.67241482007139e-05
-3.12348258040384e-05
-3.91433171704508e-05
-1.58071496969931e-05
-1.65050902350528e-05
-1.95078270327113e-05
-2.18395643024875e-05
-3.67150006176338e-05
-1.08287625576361e-05
-2.34248804188747e-05
-3.61204726568423e-05
-9.44043087751817e-06
-1.71862253835372e-05
-1.77954147277502e-05
-1.27197487741713e-05
-3.36967942525003e-05
-2.60920258156645e-05
-2.46891699576983e-05
-1.20708982522394e-05
-3.07269626848414e-05
-3.35238943676305e-05
-3.50447439305519e-05
-3.17197316394817e-05
-3.05867170152288e-05
-1.44419631455434e-05
-3.44923349014476e-05
-2.00204569714254e-05
-2.89436215498197e-05
-1.41940797787403e-05
-1.92714403846427e-05
-1.70830620891842e-05
-2.30593175970494e-05
-3.43604963472368e-05
-1.22293759168327e-05
-3.47505713269576e-05
1.10741493352038e-06
-2.049516595863e-05
-1.45761260783055e-05
-1.45537468582805e-05
-2.67998663526853e-05
-1.12086677808008e-05
-7.96445062628895e-06
-2.89118189046542e-05
4.56270782141801e-06
-2.49156654831434e-05
2.77173638044732e-06
-1.60502215996374e-05
-1.3456490568671e-05
-3.57844985156248e-05
-4.54511952571465e-06
-2.03268200130114e-05
-2.64504819439512e-05
3.00224385978e-06
-3.0437572868323e-05
-1.97184322514896e-05
-2.19953276150557e-06
-2.31491434669259e-05
-1.15463037700979e-06
-7.05314301897459e-06
-1.76490727314123e-05
-2.47269016731555e-05
-9.29549844771132e-06
-2.86214531418286e-05
-1.48624215163594e-05
-3.71091904662323e-05
-4.61428363834556e-05
-1.16070692495553e-05
-2.88569564724107e-05
8.7680660254931e-06
-2.26836532640404e-05
-2.28482951262741e-05
-2.72789941864098e-05
-2.06494953698133e-05
-2.01615763011753e-05
-2.5795447728641e-06
-1.92268705658145e-05
-1.85509699136727e-05
-2.10048118162727e-05
-1.92061138452803e-05
-4.05951156126486e-05
-1.82542897017505e-05
-2.25569874331923e-05
-1.27775696591811e-05
-3.16526862920352e-05
-1.82067173894694e-05
-3.02860890808813e-05
-2.70004386056512e-05
-1.67102838937674e-05
-1.09649510600286e-05
-2.82400390683532e-05
-4.03225896040915e-05
-3.17437067519887e-05
-6.32495420011679e-06
-2.22112014133493e-05
-2.72162497778905e-05
-2.28218367111491e-05
9.37621551506554e-06
8.50195950976833e-08
-2.63465444898347e-05
-1.82236501693666e-05
-1.33119988197574e-05
-1.95906228824177e-05
-1.81189982158522e-05
-8.34885007319822e-06
-3.37913970404446e-05
-1.62819744263827e-05
9.52837801439536e-06
-2.291879957392e-06
-1.70549466677984e-05
-2.08304806114035e-05
-1.54507783290223e-05
-2.00266205559746e-05
-1.56581084452616e-05
-5.16576015012184e-06
-7.83045380456039e-06
-4.30750270754993e-05
-2.89797293509791e-05
-4.64716026329079e-05
-3.059708385124e-05
-3.11937802804884e-05
-2.74354366693748e-05
-3.5376884180432e-05
-3.60353236690125e-05
-8.96875590295973e-06
-2.55452038928801e-05
-1.72351132521134e-05
2.05913506676646e-06
-2.40611606846851e-05
-2.20963151003347e-05
-4.18900878394764e-05
-4.34242965422066e-05
-1.93978701732102e-05
-1.5636979149355e-05
-2.17503885109064e-05
-1.97343053266259e-05
-8.03641080722106e-06
-1.19238890703033e-05
-1.1732212783915e-05
-1.94114332886607e-05
-1.93767629098304e-05
-1.69473930419336e-05
-1.45876454248746e-05
-3.67886707324401e-05
-2.29880994786504e-05
-5.25737191416524e-05
-2.43239602758103e-05
-1.09386383551655e-05
-4.25094782277942e-05
-2.36403138015608e-05
-1.15891599620878e-05
-3.63518194232691e-06
-2.92653038355403e-05
-3.87317649177134e-05
-1.02583540081543e-05
-1.45595294803385e-05
-2.70738377246821e-05
-3.58159007738384e-05
-4.49888145985374e-06
-1.91020548340941e-05
-2.42248355452977e-05
-2.78391967216029e-05
-2.29544183748002e-05
-4.05886616544467e-05
-2.7713953606862e-05
-2.91316260848041e-05
-2.37927042961918e-05
-6.92315515871666e-06
-9.74264255080018e-06
-1.92171577881425e-05
-1.18987554526599e-05
-2.82778487235012e-05
-2.79858579405913e-05
-3.95339765814787e-05
-2.81940568151301e-05
-5.30127378332069e-05
-9.13618902122071e-06
-1.84482938230579e-05
-2.41784942991241e-06
-3.41731655312351e-05
-2.47394130246129e-05
-2.27572616391196e-05
-6.32513069152034e-07
-1.53678170009827e-05
-1.45874198479943e-05
-4.67546022457037e-06
-1.45225684064449e-05
4.52226613533397e-07
-1.57899443685197e-05
-7.69191889793719e-06
-4.05717650302179e-05
-1.51539378447939e-05
-2.60215952495812e-05
-4.40057935318199e-05
-1.54842496799288e-05
-2.05304496144079e-05
-4.57835938173334e-05
-3.00847426889582e-05
-5.70218370893864e-06
-3.05236321788537e-05
-2.65147751124881e-05
-2.97151220306088e-05
2.00075598197037e-06
-4.14821542263938e-05
4.57061904394187e-08
2.67574499065695e-05
-2.36300758113083e-05
-1.43936335688449e-05
-3.21601596129136e-05
-6.28173385548748e-06
3.07789241487368e-06
-2.0190090190293e-05
-2.89529876013449e-06
-2.29360136675579e-05
-8.68689568736086e-06
-1.61559532135705e-05
-2.90151640161747e-05
-1.22139576093e-05
-4.07565696042584e-05
-1.24201993921164e-05
-9.07618564560147e-06
-2.44354015604241e-05
-4.32472666609513e-05
-2.57178186044674e-05
-1.15772532844207e-05
-1.37416076927725e-05
-1.95496634248882e-05
-4.12334502012488e-05
8.68137913740255e-07
-5.18962167522394e-07
-4.56849263804787e-06
-4.41211799758608e-05
-3.15828420881312e-05
-6.25090325523613e-06
-1.46571872735365e-05
-2.37631314041128e-05
-1.52845059658779e-05
-1.88515586435276e-05
-2.43539485281805e-05
-1.57299528719833e-05
-1.37918011481877e-05
-2.3563374462905e-05
-2.64554310930802e-05
-5.82977969087908e-06
-3.78095824753343e-05
-3.40975325192619e-05
-1.68759795982105e-05
-3.56624565422488e-05
-5.33624296062058e-05
-2.76949107675014e-05
-1.6961138932415e-05
-1.78323638578485e-05
-1.40360608765677e-05
-2.89373047737432e-06
-2.80023318945022e-05
-1.31484866352002e-05
-3.07062079470005e-05
-1.73625388142788e-05
-3.13843736457226e-05
-4.23419946558145e-05
-7.03535796571441e-06
-1.86822543677007e-05
-3.11854962961489e-05
-2.65435180174534e-05
-6.15988026822379e-06
-1.83381267802213e-05
-9.63902301293998e-06
-3.70220789438016e-05
-3.12581537395877e-05
-2.38504022369512e-05
-8.80465446369765e-06
-1.41641060491884e-05
-1.91099624448832e-05
-9.95862556247825e-06
-2.27336943634839e-05
-1.33639483369126e-05
-1.13610633855474e-05
-7.1787807661253e-06
-1.62072496715044e-05
-7.55703997587935e-06
-2.4920674665887e-05
-5.08557818342956e-06
-2.90596514775508e-05
-2.45633621837431e-05
-1.1196643169683e-05
-1.39922444892759e-05
-1.74200051139409e-05
-2.97816543961074e-05
-1.54611386553896e-06
-1.93987413538393e-06
-2.6105602765444e-05
-1.91738105645766e-05
-1.41994319937903e-05
-1.95349585968942e-05
-2.5363900047274e-05
-2.21034334190712e-05
-3.03842519234834e-05
-1.97968643353168e-05
-2.22035163886266e-05
-6.04185485779012e-06
-2.49277921802275e-05
-2.3532686973777e-05
-1.52396613110762e-05
-2.29612016332331e-05
-1.67124472713647e-05
-3.44183152580077e-05
-1.87318042446683e-05
-1.79009306814558e-05
-3.76932037336423e-06
-1.56335050106954e-05
-2.83905060463516e-05
-3.16922883075425e-05
-2.00910941792669e-05
-2.60049270384453e-05
-1.58389281584052e-05
-1.69502551341249e-05
-1.605740989022e-05
-2.42115066916131e-05
-4.63098413490773e-05
-1.59677493632744e-05
-2.84151828984795e-05
-2.7826180426527e-05
-2.09252124616873e-05
-9.90523944295313e-06
-2.88413955263235e-06
-2.16969427500195e-05
-3.76786070142145e-05
-3.49456761235054e-05
-1.20854126788216e-05
-1.98016912139216e-05
-1.82066778790655e-05
-3.03922055730105e-05
-8.87954604305872e-06
-1.01403779665342e-05
-2.08364291863683e-05
-2.04311300184234e-05
-5.43404850334838e-06
-8.06852126057603e-06
-2.63885643270944e-06
-1.41331151016107e-05
-2.82682373728585e-05
-1.33183127439928e-05
-1.1312366803166e-05
-1.88594875506972e-05
-1.96259224307516e-05
-2.66656789831069e-05
-2.34674013884757e-05
-3.7865700358428e-05
-2.84182641324015e-05
-1.52298685094958e-05
-1.53631668048485e-05
-1.72775616283545e-05
-2.61756402974213e-05
-4.49603597111765e-06
-1.68274592161666e-05
-2.22452129485322e-05
-1.62567231497254e-05
-2.20484169155654e-05
-1.30747341637154e-05
-9.75977619459375e-06
-1.57867652865004e-05
-3.22730061577683e-05
1.23005103409829e-05
-2.45243081836777e-05
-1.93917571075508e-05
-2.67971452808421e-05
-2.27954399872549e-05
-1.76438778281984e-05
-2.28023641256914e-05
-1.61986367674329e-05
-3.09322426747074e-05
-2.1738372258102e-05
-4.13405033616601e-05
-3.31853571364006e-05
-1.99515538867544e-05
-4.080177758285e-05
-2.17812209207274e-05
-3.24859013134706e-05
-2.35059641147174e-05
-8.57150495480913e-06
-1.82644676181885e-05
-2.55958979973482e-05
-2.70091105288469e-05
-2.15724093471942e-05
-3.39417152372232e-05
-3.73704215782616e-05
-7.71690621495896e-06
-1.1844998913509e-05
-2.95829031299478e-05
-2.36374334923939e-05
-4.0086935230226e-05
-1.41342622162244e-05
-1.62032134861333e-05
-2.06555295187762e-05
-2.37520377586935e-05
-3.09282337782511e-05
-3.25869868400511e-05
-2.24417654750021e-05
-1.67012010444337e-05
-4.92514554115431e-05
-1.77247960380248e-05
-1.71262623272974e-05
-1.47618598659645e-05
-2.61405699505033e-06
-3.35809424947559e-05
-3.41008454985662e-05
-4.27373393508968e-07
2.67543433318295e-06
-2.70641358610592e-05
-1.70469777291072e-05
-9.4004010645261e-06
-8.76620476961601e-06
-2.60756469375312e-05
-2.65673191798597e-05
-3.30418307399673e-05
-1.15335742604285e-05
-1.08408860576374e-05
-3.10516775456907e-05
-3.15532402056727e-05
-2.07917519326961e-05
-2.64209097008181e-05
-1.22372531787005e-05
-2.48821189848914e-05
-5.19638901391116e-06
-2.40443038644238e-05
-3.17250813224014e-05
-2.77071765002214e-05
-2.76178020162484e-05
-2.03745054380112e-05
-5.48843920415053e-06
-2.39068358933569e-05
-8.42333265490552e-06
-3.94961471460033e-05
-1.83071683257796e-05
-4.07070182957017e-05
-9.7367198269954e-06
3.63745979133997e-06
7.37993864321791e-06
-2.21809921967445e-06
-2.4402099772536e-05
-1.46905812444813e-05
-1.8425389278508e-05
-2.29812711831937e-05
-2.90939969963721e-05
-1.44662398615431e-05
-1.84918566776198e-05
-7.4802718020254e-06
-2.68413984844851e-05
-4.21375875152649e-05
-3.29672446704861e-05
-2.93176005191192e-05
-2.12448020457891e-05
-1.32110733354049e-05
-1.15264038360383e-05
-1.13320167111879e-05
-1.12258988358838e-05
-6.77339902739197e-06
-3.72976775088969e-05
-2.66196442427538e-05
-1.46583575673535e-05
-2.32053823567869e-05
-1.99651945318518e-05
-2.03529336498507e-05
4.92397127107689e-06
-2.9602868117291e-05
-2.7729713666132e-05
-1.66869751387288e-05
-3.3144958165075e-05
-1.8995930319729e-05
-3.83665632512761e-05
-2.43269481265528e-05
-2.79668469796061e-05
-1.99602178224624e-05
-4.17715789963534e-05
-3.37256855278252e-05
-3.15477896523255e-05
-1.51687061568502e-05
-3.57455423982343e-05
-1.93614084745923e-05
-3.60991157735578e-05
-3.59459471984179e-05
-3.5105890924341e-05
-3.08675454353801e-05
-2.65908919331876e-05
-2.0992043662735e-05
-1.12021015847196e-05
-4.45109626679808e-06
-2.60935159532149e-05
-2.04125991069946e-05
-2.02214563618571e-05
-2.28144081379006e-05
-3.1726439470072e-05
-2.21453248579928e-06
-3.30216176212515e-05
-1.33306925213285e-05
-2.7544395718229e-05
-3.53606483243961e-05
-2.88987735699054e-06
-2.54361653567907e-05
-1.03315450466143e-05
-4.33075664886592e-06
-8.82394128985503e-06
-2.8328227262697e-05
1.34451582235201e-06
-3.1266161033316e-05
-2.45883145303112e-05
-2.86136090423986e-05
-1.83984321245802e-05
6.52307852264822e-06
-1.22636413215805e-05
-2.48993631904486e-05
-2.86432637696585e-05
-1.32775002030474e-05
-1.5334713783583e-05
-1.30531683427344e-05
6.48186033212993e-06
-3.23221906459245e-05
-2.97132853310383e-05
-2.51697708567862e-05
-1.16139385647419e-05
1.24169965836807e-05
6.04488208853028e-06
-1.84835741354835e-05
-1.09889574691087e-05
-2.33086492488179e-05
-4.39450835463686e-05
-1.4425529588506e-05
-2.46650566020742e-05
-2.39412544394444e-05
-4.69674499433564e-05
-1.66603973740553e-05
-2.62852184596727e-05
-1.56696986319214e-05
-2.79772098718622e-05
-2.14159665884251e-06
-1.18774128765286e-05
-2.19426672199135e-05
-1.6919042497435e-05
-2.26674223079503e-05
-9.8733804718826e-06
-1.59650657782808e-05
-2.71926538497832e-05
-2.78746948269239e-05
-3.34240481274829e-05
-2.00846926123575e-05
-3.99260320014979e-05
-1.81688475112767e-05
-2.80803266745852e-05
-3.12539087996982e-05
-2.56519263026805e-05
-1.98701815933125e-05
-2.73144283736127e-05
-3.39173286206616e-05
-3.21504992186882e-05
-1.30064999315157e-05
-1.94189018602549e-05
-4.44806945295536e-05
-3.62663674927781e-06
-2.18898505162397e-05
-3.26406475873055e-05
-9.65909846090931e-06
-2.95725678063967e-05
2.01301898266509e-06
-4.02058132317241e-05
-1.20851462417921e-05
-2.60583052863874e-05
-8.03162881371059e-06
-2.82402926779897e-05
-2.11035419068074e-05
-2.85600738861758e-05
-3.7993735723953e-05
-1.05585191722869e-05
-3.29054517570599e-05
-3.43309931574918e-05
-3.15218147785506e-05
-2.77945747247632e-05
-3.44358747932837e-05
-3.46869788742697e-05
-9.0457241350251e-06
-1.14956632664981e-05
-1.88118648580393e-05
-1.24556961601018e-05
-1.34501194450218e-05
1.79404541274531e-06
-3.50169943702474e-05
-1.81872135816946e-05
-2.53363882061466e-05
-1.0995311298417e-05
-1.46693182195978e-05
-1.23618662246529e-05
-2.38141652296702e-05
1.38420282054085e-06
-3.14657903558687e-05
-2.52614494203412e-05
-2.49760518612875e-05
-3.7343116672236e-05
-4.32215333888681e-05
-1.17415273539581e-05
-1.70352565856322e-05
-3.33221235741133e-05
-2.46740186382808e-05
-1.54595398968425e-05
-7.70262172557218e-07
-1.8698143401738e-05
-1.13683869552523e-05
-3.13616212581963e-05
-7.4531640865388e-06
-3.00546555136245e-05
-2.6960324399751e-05
-2.62885268562774e-06
-1.41733550467245e-05
-1.6373164762135e-05
-1.22229415445044e-05
-1.51768335446124e-05
-1.00716023023297e-05
-1.68314307776983e-05
-2.78100087500121e-05
-1.81488407579165e-05
-5.4014035976923e-06
-9.14694564658185e-06
-6.96392461288504e-06
-3.46378684882812e-05
-1.76410840722627e-05
-9.74580760519342e-06
-9.96861537849534e-06
-1.78045416696223e-05
-2.50712685498937e-05
-1.79447008332789e-05
-1.49111862233571e-05
-2.71405503626291e-05
-3.19226808743785e-05
-1.71621329521781e-05
-2.92099181875387e-05
-3.55366548220816e-05
-2.87349295740011e-05
-4.60122958681871e-05
-4.74477398290852e-05
-3.66256649065488e-05
-2.45035678596015e-05
-1.37256312602143e-05
-4.37136987873076e-05
-1.47625891134506e-05
-2.95885916608109e-05
-1.29138219930825e-05
-7.15270805571741e-06
-1.50921390806054e-05
1.59134617428956e-05
-2.33857576572656e-05
-3.07710769845448e-05
-4.4888809589615e-07
-2.06395239425387e-05
-5.44144203851427e-06
-9.29915779424381e-06
-4.67993844868191e-06
2.18909205185811e-06
-3.08520035845387e-05
-1.94646349962477e-05
-2.07333867267178e-05
-3.69964600612294e-05
-2.52464700137519e-05
-1.5283306700787e-05
-1.70678984181501e-05
-4.25515371780821e-05
-1.3579316405487e-05
-2.43385906556638e-05
-1.61429500869863e-05
-1.61248992833153e-05
-3.82362696537261e-05
-1.41859247630278e-05
-1.56492892475292e-05
-1.77345139059411e-05
-1.77370138544826e-05
-1.09237444124638e-05
-1.61737642206204e-05
-1.23333399299178e-06
-1.96151921351053e-05
-3.54619940705359e-05
-1.74638472603437e-05
-2.73083421696682e-05
-5.94587384527561e-06
-4.06243057696076e-05
-1.64571858220251e-05
-3.12185672935528e-05
-1.37873062349994e-05
-5.06797796926284e-06
-2.58703489845212e-05
-2.30813959478197e-05
-1.28318854195825e-06
-1.42583278566716e-05
-1.2159627782614e-05
-2.40497589115194e-05
-1.69923748942264e-05
-1.9854960832934e-05
-1.82963984416402e-05
-2.74841403100732e-05
7.72801620936879e-06
-1.78948255050878e-05
-1.83793595315255e-05
-5.23440572337629e-05
-2.70440081386791e-05
-5.7255617268329e-05
-3.28335748727564e-05
-2.92960541324915e-05
-1.3981117785225e-05
-3.24774920183236e-05
-8.15906096170171e-06
-3.19154991683726e-05
-2.84535634938816e-05
-2.72870309104648e-05
-3.7868521864368e-05
-1.05631195885937e-05
-4.19696387280775e-05
-8.35243260636404e-06
-2.13994841173588e-05
-3.06623984990605e-05
-3.4809740990176e-05
-3.2676027619908e-05
-1.27295317684944e-05
-3.84185234988234e-05
-3.65002262432649e-05
-1.55778928609515e-05
-3.2881855952845e-05
-4.45782959625602e-05
-3.74937323190526e-05
-2.53629032607636e-05
-2.38305845449912e-05
-1.54508853968571e-06
-2.4379958544913e-05
-2.84219269699437e-05
-2.47281636566436e-05
-5.71574310190201e-06
-6.95361316977617e-06
-1.49114814954384e-05
-1.49149200803141e-05
-1.39827508328541e-05
-1.45162901578617e-05
-2.67496564407885e-05
-4.44507397752114e-05
-2.2380164229256e-05
-2.56944736293668e-05
-2.52166310214246e-05
-1.39380476536144e-05
-7.67794227138668e-06
-1.63259698065149e-05
-3.22418328375468e-05
-1.87758053572916e-05
-2.26772442503089e-05
-3.18598830865807e-05
-4.03103494289493e-06
-2.06379323649833e-05
-1.58088682061123e-05
-1.60515574698815e-05
-3.87193855541823e-05
-1.59838505762377e-05
-2.08077696469532e-05
-1.94766730104395e-05
-1.31857911075719e-05
3.76838496868838e-06
-7.55820865335897e-06
-2.35520900200701e-05
-3.21949609061848e-05
-2.31475268556151e-05
-2.80283893077166e-05
-4.63295375105662e-05
-3.3240059235373e-05
-7.99388188012981e-06
-2.37443395824813e-05
-3.90304153806772e-05
-1.7405097236131e-05
-1.49005956686077e-05
-1.81946915950261e-05
-1.71794171676114e-05
-3.75081751372592e-05
-1.3735385989527e-05
-2.58454772315346e-05
-2.03524447634157e-05
-2.07817514209085e-05
-2.95627816570654e-05
-2.50057042100969e-05
-2.51544721915382e-05
-2.35255761631905e-05
-2.80756065441018e-05
1.08206394585008e-06
-5.50251277380706e-06
-1.59047198119639e-05
-5.5764139149697e-08
-1.84176931743601e-05
-7.21103013510481e-06
-1.44039962293151e-05
-1.50167536254985e-05
-1.98434014116337e-05
-2.76951489505609e-05
-1.62006054453684e-05
-2.85923196080243e-05
-9.84602126327513e-06
-5.07006577476513e-05
-3.85578510737204e-05
-1.97742121070368e-05
-3.55645509221137e-05
-2.01103528609991e-05
-3.17514306670133e-05
-3.59969077040395e-05
-3.3833420628345e-05
-2.94983865660536e-05
-1.93415084194245e-05
-1.51772023463553e-05
-6.43276409731552e-06
-3.59756904259553e-05
-2.36621881735043e-05
-1.97035071379456e-05
-2.36529714825405e-05
-1.57984468574707e-05
-3.05217512187301e-05
-3.01573323643922e-05
-5.10027083341815e-05
-3.11021473186506e-05
-1.2479280236804e-05
-2.27474984614283e-05
-2.72330351517365e-05
-3.72960315253649e-05
-1.40375798396394e-05
-1.01305776173709e-05
-2.26824706613072e-05
-2.67513831410684e-05
-1.64928871862829e-05
-4.58149418785334e-05
-4.63557184316649e-05
-1.87308642500382e-05
-9.50948152918809e-06
-3.04327110571466e-05
-8.31248079980749e-06
1.12179033527663e-05
-3.14791408026235e-05
-2.18820047954656e-05
5.57829775747762e-06
-2.86523948197514e-05
-1.90028836365372e-05
-1.72645316303035e-05
-2.31964940859014e-05
-3.709529273953e-05
-2.68517557930019e-05
-1.86827506222086e-05
-3.59886699597693e-05
-2.05776559689284e-05
-3.75657366914106e-05
-3.88461918448746e-05
4.76268738114869e-06
-3.61212310273161e-05
-3.64844844503137e-05
-3.58709275959233e-06
-3.80531275517958e-05
-2.04950142055918e-05
-3.21567614487667e-05
-2.44914878096145e-05
-1.60788072221954e-05
-2.67287803337185e-05
-1.51241175045588e-05
-2.60689485447359e-05
-1.84117146961572e-05
-2.0978099999192e-05
-2.25657264889971e-05
-1.96386473987464e-05
-9.7769599660421e-06
-1.5137166230174e-05
-1.07374328878173e-05
-1.94112415402857e-05
-1.69708789058107e-05
-2.20369890226738e-05
-1.68194747069356e-05
-2.2122857753857e-05
-3.42553062767088e-05
-1.99909451974573e-05
-2.77898889454183e-05
-1.94584579870153e-05
-9.26645488446041e-06
-3.28803577649763e-05
-2.31311555552318e-05
-1.39065369128947e-05
-1.75184511811639e-05
-1.84901519523645e-05
-2.04160123316055e-05
-7.59834493109671e-06
-1.93171758679036e-05
-3.10479320561597e-06
-2.6308070999384e-05
-2.27675266824774e-06
-9.713609994515e-06
-1.89881709611472e-05
-1.82569774104982e-05
-3.02045064857581e-05
-1.58124851303073e-05
-4.90520429513157e-06
-2.93163810157699e-05
-2.9852848778075e-05
-2.232335062125e-05
-7.9102073730958e-06
-3.13304055195265e-05
-2.43678645277528e-05
-1.99151268134089e-05
-3.03653989461424e-05
-2.13543625392974e-06
-1.86596130639231e-05
-4.42136151569059e-05
-1.00560507339194e-05
4.61121900861618e-06
-2.40997936691368e-05
-2.68723914344379e-05
-2.57181236919396e-05
-1.50875141011576e-05
-4.20239506647247e-06
-2.93518502114529e-05
-1.96198379237615e-05
-1.73528393363604e-05
-3.41994420114553e-05
-2.80633000670428e-05
-2.81437244672187e-05
-2.28752456503155e-05
-1.98693289377814e-05
-1.02292766506526e-05
-1.84965158261351e-05
-2.48144640994525e-05
-2.46925218932711e-05
-1.23674899996484e-05
-8.41850142373309e-06
-4.20357446963565e-07
-3.62781642606397e-05
-1.97426759230648e-05
-4.20073957699459e-05
-2.36589927029962e-05
-2.20779447947694e-05
5.1789674300004e-06
-4.06499674350068e-05
-1.94449310592504e-06
-2.60229326512059e-06
-2.92855521153566e-06
-2.26929175141919e-05
-1.72368620155416e-05
-2.06906105851236e-05
-4.76992060251645e-05
-2.04000489399852e-05
-8.61749189051632e-06
-4.55536374411063e-06
-2.11621829243003e-07
-7.65181086184915e-06
-1.2174335409466e-05
-1.69038184313254e-05
-1.83535663254598e-05
-1.06428439367746e-05
-3.76842395945546e-05
-2.16805183844117e-05
-2.62790818153301e-05
-2.55318697365106e-05
-2.97275768260147e-05
-2.48263121087024e-05
-1.2126872755732e-05
-3.21922082014537e-05
-2.23996952181339e-05
-1.57978778499455e-05
-1.21465148523905e-05
-2.36299223015355e-06
1.72514407562909e-06
-3.6111685539115e-05
-2.17189291660522e-05
-3.83223078259963e-05
-1.7620235673752e-05
-4.19206846802579e-05
-2.31663843718429e-05
-1.76812096686183e-05
-3.22191284701666e-05
-2.09765848996665e-05
-2.61174902922314e-05
-1.90148533496479e-05
-1.35250376249698e-05
-1.72702220223397e-05
-2.05167819596647e-05
-3.05026997889675e-05
-1.76721831629627e-05
-2.0296867679312e-05
-9.50558981484138e-06
-1.52918684014833e-05
-2.60165934649925e-05
-2.90370344607772e-05
-2.06222564156951e-05
-2.64902071912998e-05
-3.04256516943551e-05
-8.11027777631194e-06
-1.35714381903399e-05
-3.05905204503626e-05
-2.92719874898124e-05
-2.47553911851972e-05
-7.19266151461026e-07
-2.6649971547884e-05
-1.38092090900562e-05
9.03038678876769e-06
-1.26974745487427e-05
1.1657452655191e-06
-3.39943259205644e-06
-1.06552355985702e-05
-1.30726026236603e-05
-2.10807407391669e-05
-1.32903037764859e-05
-4.87576982367285e-05
-1.03436084322076e-05
-3.38796106437815e-05
-5.11993116920276e-06
-5.72004482136033e-06
-1.95309526079691e-05
-1.04476501447714e-05
-2.18583604103759e-05
-3.30964624688169e-05
-2.90652413805866e-05
-2.08668518292753e-05
-3.27503054630421e-05
-3.46069176965034e-05
-2.6624407769958e-08
-2.6748881044997e-05
-1.3766684518573e-05
-3.89914865345852e-05
-3.52638902917854e-05
-2.41594549489953e-05
-2.9070786090299e-05
-2.50899599555442e-05
-3.2231096089599e-05
-4.19966824217085e-05
-6.65555593924666e-05
-1.29210163509057e-05
-2.81138637755322e-05
-2.69738993742892e-05
-5.33994652588961e-07
-2.89185379359843e-05
-1.91253570363973e-05
-8.75811685591398e-06
-3.47976328155668e-05
-2.69633944180333e-05
-4.67632274265895e-06
-3.77756897141191e-05
-2.0743015328384e-05
-1.17186898394219e-05
-4.92338479965648e-05
-3.73018319849313e-05
-3.07584021967018e-05
-1.08166907868146e-05
-5.54368462056251e-05
-3.15856571759189e-05
-1.25817801681408e-05
-2.38900097591259e-05
-1.67753086031488e-05
-2.06359343804826e-05
-1.39459899016469e-05
-5.01340468736116e-06
-1.76059146727091e-05
-1.01557244787303e-05
-2.9224986321312e-05
-1.53794942381194e-05
-1.08832290347049e-05
-3.3142442291641e-06
-1.06422998086387e-05
-1.62450669215041e-05
-1.92155775457628e-05
-3.54346388962015e-05
-6.68630441020384e-06
-2.2322368287714e-05
-2.37353949507387e-06
3.31723583432855e-06
-1.45935686457217e-05
-2.6758653044588e-05
-1.07487172486286e-05
-1.69673512137503e-05
-2.81545661773184e-05
-1.30831315852267e-05
-2.06248333984963e-05
-1.68937788679154e-05
-1.38296843809412e-05
-5.13902789050309e-05
-2.86702900996847e-05
6.81035941957449e-07
-9.29740738891874e-06
-1.52144499471432e-05
-2.47585118359585e-05
-3.72336152082835e-05
-1.5640693707748e-05
-1.68934133207322e-05
-9.16270416960354e-06
-2.43766162594294e-07
-1.06370065984076e-05
-2.8866331426183e-05
-1.78275863298534e-05
-3.52171856853551e-05
-2.64678848031813e-05
-1.13530729331355e-05
-4.37827160730801e-05
-2.01285623448912e-05
-1.88963621975502e-05
-1.91744710706869e-05
-1.50156530770019e-05
-1.5031627999466e-05
-2.49219656845344e-05
-1.92390010779462e-05
-1.07845043641771e-06
-2.56072721371022e-05
-3.42798509749239e-05
2.53896206745426e-06
-2.91958725226155e-05
-6.48631814231634e-06
-2.02716371480196e-05
-4.09172029393182e-05
-2.20033634567267e-05
-2.09875590257881e-05
-3.2730862555018e-05
-4.43101421979181e-05
-1.16173566507387e-05
-2.26260387576756e-05
-2.62219697096853e-05
-3.82946516388712e-05
-3.81454798762946e-05
-3.8298559736135e-05
-3.68733284797034e-05
-1.5390839323894e-05
-1.78054661435397e-05
-2.05270243965508e-05
-3.07915097509508e-05
-3.87006095851678e-05
-3.39132745968103e-05
-1.90398337867908e-05
-9.01991484289426e-06
-3.26362109425707e-05
-3.5527091576257e-05
-1.46828902451573e-05
-2.19806363630115e-05
-1.93190621384104e-06
-7.97045281849864e-06
-9.14376062714622e-06
-3.15414427964356e-05
-3.02494360693552e-06
-2.12673634872094e-05
-2.80730666188145e-05
-2.09007100146645e-05
-2.59892356947938e-05
-1.34147646282473e-05
-3.40087423281234e-05
-2.62273350218217e-05
-2.2554656960028e-05
-2.2744483561516e-05
-4.01497045704138e-05
4.32943217521586e-06
-2.52146913943734e-05
-2.70060048605451e-05
-1.35023928307727e-06
-1.02628100857191e-05
-1.14943102211955e-05
-3.51562146154728e-06
-1.9485098207172e-05
-4.1821403956816e-06
-4.10066745640171e-05
-4.02875630928404e-05
-2.32358519372028e-05
-2.07747439004007e-05
-2.0957877377992e-05
-8.90315468293554e-07
-2.18693754100088e-05
-1.8017624481333e-05
-2.12975951350952e-05
-1.38451166571957e-05
-2.72537679134486e-05
-2.49575368206209e-05
-1.65181742467296e-05
-9.67034782041818e-06
-2.73617751359628e-05
-1.45088415497826e-05
-1.2953507359355e-05
-3.01566556010532e-05
-2.15663182273013e-05
-1.26467721026978e-05
3.90727167543188e-06
-1.11783141695865e-05
-1.08326805473669e-06
-2.27304800669849e-05
-2.83331334539023e-05
-5.68782596896072e-06
-2.39979484609296e-05
-2.29034818226337e-05
-1.73820968933314e-05
-9.40958110744173e-06
-2.59488798490628e-05
-9.20321276679448e-06
-8.82226971247589e-06
-2.61359813546555e-05
-3.17604482518747e-05
-3.78333657928711e-05
-3.04739734827473e-05
-2.30856004610325e-05
-9.8256386839294e-06
-2.39290092133096e-05
-7.97514446725763e-06
-3.91659199028862e-05
-2.77850254452749e-05
-1.67771590526235e-05
-1.05698533348117e-05
-1.63389985412166e-05
-1.5825936811577e-05
-2.71624926117179e-05
-1.43581966750284e-05
-1.11992507554434e-05
-2.43534721315447e-05
-1.82662297666699e-05
-2.13555825422515e-05
-3.58963481192911e-05
-7.06145203587693e-06
-5.57589958525489e-06
-2.28459521305367e-05
-2.61560074646352e-05
-2.41126254564387e-05
-4.2936556999408e-06
-2.55649504323069e-05
-2.08417467598632e-05
-3.62398214148461e-05
-2.82428708035386e-05
-1.9863132793906e-05
-3.6257113206502e-05
-5.04033364022337e-05
-1.96926366135072e-05
7.12828908150593e-06
-3.28994869549949e-05
-1.38193895975132e-05
-8.22709049620407e-06
-4.0950415627064e-05
-7.66599300795861e-06
-3.53295110917524e-06
-1.48261267540997e-05
-2.70666740303809e-05
-1.49527737281507e-05
-2.01865890457973e-05
-2.94172527614323e-05
-2.77312902668857e-06
8.04673675298974e-06
-2.4121525798351e-05
-2.97215428344883e-05
-2.59643154843224e-05
-1.04498933635474e-05
-1.18922708833059e-05
-5.7817069285129e-06
-4.68299797195285e-05
1.75533007529721e-05
-4.35353300080858e-05
-3.65612089318935e-05
1.62210683392877e-07
-3.55094755243387e-05
-9.5884790984189e-06
-1.46995694036042e-05
-1.35969847770925e-05
-2.69414358827843e-05
-1.82601188683254e-05
-2.43663342488651e-05
-2.03019753263283e-05
-3.57485309579246e-05
-5.38541356295306e-06
-2.22668561694043e-05
-2.78037496879139e-05
-3.27237045409759e-05
-3.0474633414922e-05
-1.07546126601364e-05
-2.07932648819307e-05
-8.61900513083103e-06
-2.13474564872294e-05
-1.09682375597657e-05
-2.14339323425143e-05
2.85583658677564e-06
-2.05558687305765e-05
-1.60460951482778e-05
-2.59715733427564e-05
-8.90636419007703e-06
-4.50895923893836e-05
-2.04999795813491e-05
-2.3541478092244e-05
-1.61852381191679e-05
-2.4067331906078e-05
-1.88638539019626e-05
-2.59020343182893e-05
-1.72232016972265e-05
-1.73257086228146e-05
-1.87090918449201e-05
-5.09606177520859e-06
-2.03769228163614e-05
-2.87478587816882e-05
-2.16505407781555e-05
-8.45384305650657e-06
-4.21671982904096e-05
-2.81457121747697e-06
-2.53706577688208e-05
-9.06217688078367e-06
-2.2327425426673e-05
-1.37369629883938e-05
-2.19487589557894e-05
-1.78320677888731e-05
-1.29377148084085e-05
-4.66772284763594e-05
-3.84156030059849e-05
-3.11147466559961e-05
-2.3708286448268e-05
-6.30208030260766e-06
5.28712506703966e-08
-1.7875621792143e-05
-2.82938308473524e-05
-2.73780824187264e-05
-3.18160230126599e-05
-4.83043738187717e-05
-1.98206947929672e-05
-1.78666602927327e-05
-1.54908419034662e-05
-2.27049143858686e-05
-1.73649045029905e-05
-2.62168238709083e-05
6.08405939172717e-06
5.26418587172485e-06
-2.43082837521292e-05
-1.14109609431728e-05
-2.11605557714993e-05
-3.21856685980858e-05
-3.32028260611085e-05
-2.86900162580366e-05
-2.50708656271337e-05
-1.71428593349756e-05
-1.79117057192299e-05
-3.03713246620262e-05
-2.30804479032854e-05
-3.49592185630252e-05
-2.00571182504331e-05
-2.48934958240718e-05
-2.7914401018053e-05
-6.83520998290882e-06
-3.31379227681484e-05
-1.24896593591174e-05
-1.19230211736245e-05
-1.2668144352725e-05
-9.00821901260767e-06
-7.85666536612443e-08
2.34436034859714e-05
-6.22393011632658e-06
-2.93576437975642e-06
-7.92515906118613e-06
-9.17447478562162e-06
2.92876011220002e-06
-9.41129075465866e-06
6.8418861139411e-06
-3.03288140535414e-05
-1.68994027034975e-05
-1.08968648640479e-05
-2.20200184154332e-05
-2.60875752495349e-05
-2.80555310446157e-05
-4.24091644990966e-05
-4.16921696418072e-05
-2.14287357789425e-05
-4.9259323550967e-05
-3.92134967303522e-05
-2.45911460116425e-05
-1.41065088845174e-05
-7.62460599947372e-06
-2.7298215797154e-05
-1.55961317547222e-05
-3.80133717436846e-08
-3.90489208158751e-05
-3.61647393759236e-05
-1.02447833948159e-05
-3.19763951816347e-05
-2.4200479559205e-05
-4.74834083150607e-06
-5.20231260783253e-06
-1.63991675472605e-05
-3.14344251638128e-05
-3.15194255830327e-05
-1.70233319035459e-05
-3.37466475354686e-05
-2.6118911825816e-05
-1.66268763668595e-05
-4.24056442796503e-06
-5.09011759425494e-06
-2.45654260218624e-05
-2.87819619805073e-05
-1.53024489531578e-05
-4.13178447394757e-07
-2.44605934973184e-05
-4.21469835980702e-05
-1.45767531282848e-05
3.89171504197326e-06
1.09344595552419e-05
-2.35157332955401e-05
-3.65557210367908e-05
-8.98729415470388e-06
-1.72493566967907e-05
-9.35601302944479e-07
-7.38073526963299e-06
-2.06520528517309e-05
-3.16207537360688e-05
-1.78626006705049e-05
-2.45547344572777e-05
2.20517576225586e-07
-2.56421139984481e-05
-2.98645935739879e-05
9.95576152876698e-06
-3.12133010476021e-05
-1.10985555093308e-05
-2.18796349309002e-05
-8.21771991834724e-06
-1.08336499729486e-05
-1.36166296388736e-05
-1.31215736923133e-05
-3.43374160250811e-05
-1.60843972223161e-06
-2.32861312969039e-05
-2.32496058085395e-05
-1.08098713938075e-05
-3.92821509526948e-05
-1.47299429419671e-05
-4.13538412839663e-05
-5.62576825748488e-06
-2.77094302625897e-05
-1.4161786549976e-05
-3.50321375532817e-05
-2.48700733622217e-05
-1.49068040992597e-05
-3.09656428244986e-05
-1.95118870560326e-05
-1.4690847439175e-05
-3.04496314577545e-05
-1.58790846830336e-05
-4.458910494925e-05
-8.96130833065518e-06
-1.14764257464959e-05
-1.67613948678655e-05
-2.336863887701e-05
-5.16039088140999e-05
-1.15182690853022e-05
1.0071319835204e-05
-2.33071187690854e-05
-1.65814315877781e-05
-1.87477410675945e-05
-2.96758041158425e-05
-2.61039617912082e-05
-7.99888994152428e-06
-6.22230466538162e-06
-1.57281680783673e-05
-2.72043815576617e-05
-4.10432009903122e-05
-1.75933146274554e-05
-3.30459444670318e-05
-4.26854256595141e-05
-4.5035540488674e-05
-3.5946635849645e-05
-2.28245182971803e-05
-1.92084929529259e-05
-3.67315946456941e-05
-1.07034254009385e-05
-2.70577989051465e-05
-1.65086189304911e-05
-1.61712285176856e-05
-6.68955436178818e-06
-1.9574229431002e-05
-1.2661629528912e-05
-5.38863155254662e-06
-2.6926774615678e-05
-1.6026240816737e-05
-2.13030936893689e-05
-2.49440731857587e-05
-2.45667608384138e-05
-9.53076990014084e-06
-4.89289043765468e-06
-1.08316592733689e-05
-2.40917210583284e-05
-1.47139079147375e-05
-2.46333686124889e-05
-3.08316149102264e-05
-2.14745694503584e-05
-2.50469631602175e-05
-1.64264803087049e-05
-1.20493915417509e-05
-2.99704018806163e-05
-3.60774558201008e-05
-9.06071431587676e-06
-1.40743142462627e-05
-1.63942196913638e-05
-2.43696255665383e-05
-2.92529776261303e-05
-2.20656382488044e-05
-2.84574746522706e-05
-1.1211954113245e-06
-1.90932821767985e-05
2.39273396992842e-08
-2.36454643400229e-05
-7.27449094811878e-06
-1.32814425733483e-05
-4.01899127168862e-05
-5.41608870248578e-06
-1.59309946387648e-05
-8.40003116573923e-06
-1.4030147443202e-05
-1.41307709980604e-05
-2.09522492879744e-05
1.1637768742637e-05
-2.91562453825706e-05
-7.35839179287618e-06
-1.50732512684399e-05
-1.94248451774507e-05
-3.18640910581077e-05
-1.26219372974609e-05
-8.58928030916151e-06
-4.4021998906068e-05
-4.49363128798606e-05
-4.05475898986274e-05
-2.55351222926218e-05
-4.09265141267153e-05
-1.37277248946308e-05
-1.99672091091106e-05
-3.47423020015711e-05
-4.94745342980945e-05
4.25754390551912e-06
8.14652140166626e-06
-1.83239853460665e-05
-1.22789623311479e-05
-1.70913529618784e-05
-2.48838350378188e-05
-3.78396662946228e-05
-2.88062775666656e-05
-3.50299851236736e-05
-1.38954998592897e-05
-1.26314802735666e-05
-1.9451193447364e-05
-1.08941428079097e-05
-9.10294465451563e-06
-1.89848552517792e-05
-1.77560674685408e-06
-1.97639216727718e-05
-9.55847267313132e-06
-2.64158125917383e-05
-2.99569725379933e-05
-3.05716120378292e-05
-1.73581598075603e-05
-9.62772778621386e-06
-1.1275705452051e-05
-7.69605457395123e-06
-3.27615239334765e-05
-2.42749496556148e-05
-1.01764498438112e-05
-2.01754913682464e-05
-2.52683232694283e-06
-2.90122947967562e-05
-3.15114157706114e-05
-3.35552614434341e-06
-3.04282323080094e-05
-1.64302527601051e-05
-3.29460803572229e-05
-2.8842428075346e-05
-1.31481531357813e-05
-1.29018218753015e-05
-1.36401215170264e-05
-9.89020187050199e-06
-3.37830483755696e-05
8.78035667137829e-06
3.05504608456263e-06
-3.65435912201518e-05
-2.40301991780019e-05
-3.68313140789994e-05
-1.56967932424402e-05
-2.86972973257064e-05
-2.70990353643342e-05
-2.13312423897987e-05
-1.34899168705424e-05
-3.77935716340999e-05
-1.97278996643151e-05
-1.58962074378116e-05
-2.61337805409847e-05
-1.65134554778862e-05
-3.52204958120318e-05
-2.11641461945689e-05
-2.07447371698707e-05
-4.75547114316092e-05
-3.4189684748234e-05
-4.01779536260408e-05
-2.26006301516055e-05
-7.76950179968486e-06
1.63246514640014e-06
-1.578052481438e-05
-3.02195367481267e-05
6.21766703521051e-06
-3.33541127324477e-05
-3.52886205254367e-05
-3.15340343427732e-05
-2.68993797611225e-05
-4.33904056359383e-05
-1.68209190371888e-05
-1.23961798936287e-05
5.11907722856748e-07
-1.8764127828257e-05
-6.80732228648111e-06
-2.28589903245068e-05
-4.23002229202934e-05
-5.95795256449115e-06
-7.721898522758e-06
-7.91527102780513e-06
-3.77087621647749e-05
-8.02315075024844e-06
-2.28330035098982e-05
-2.24974109390328e-05
-2.53189032657887e-05
-2.06245398258373e-05
-2.54260524859895e-05
-3.37152930260594e-05
-2.21318997365616e-05
-2.68918890980288e-05
1.26136328978793e-06
-2.94347629420051e-05
-3.43144385014979e-05
-2.20721792161577e-05
-1.88638956350212e-05
-1.70784000994304e-05
-1.09432452780243e-05
-2.91593515922213e-05
-2.17384866384047e-05
1.20334603643741e-06
-3.33428120103399e-05
1.84966048524409e-06
-8.71010192505782e-06
-2.04102869621748e-05
-9.65165448560353e-06
-2.87282546579184e-05
2.6849485143931e-06
-2.20985669763725e-05
-2.1057351570008e-05
-2.50342319633265e-05
-3.76519896983232e-06
-1.08904481494857e-05
-2.67899154839984e-05
-1.8512031661768e-05
-1.10404413769024e-05
-1.99741277521308e-05
-9.17604550389674e-06
-4.09899268642786e-05
-2.92183707008149e-05
-7.37796784514302e-06
-1.54686536104101e-05
-2.10483758567149e-05
-2.56948709972742e-05
-2.59845929505593e-05
-2.0708349214763e-05
-2.71004171717232e-05
-2.40391161806993e-05
-5.01945573691434e-05
-2.92470735633865e-05
-3.18315912855046e-05
-1.96583941871159e-05
-1.55025520952176e-05
-2.32191893184604e-05
-1.97430782130782e-05
-2.89070319034381e-05
-1.36092532075432e-05
-2.12000346416133e-05
-1.39586642751743e-05
-1.76480997773418e-05
-2.10193362757057e-05
-1.21127152893039e-05
-3.15721636530245e-05
-2.08381763471956e-05
-6.58516276615019e-06
-1.14482359909012e-05
-3.49787703458331e-05
-3.12719107322044e-05
-3.17351614460642e-05
-1.67627126115679e-05
-1.03117689930639e-05
-1.02488365241543e-05
-2.66859352722336e-05
-1.46999180819224e-05
-2.67386298535322e-05
-3.16991159697783e-05
-3.68101536629317e-05
-1.42367785032639e-05
2.00862071575368e-06
-2.69594556434769e-05
-6.70145754437002e-06
-3.96697832250275e-05
-2.66401195845515e-05
-9.94076945721433e-06
-2.9214869864237e-05
-1.69908661036511e-05
-1.76268386097425e-05
-1.88743742828444e-05
-1.60229729943424e-05
-1.04964875126148e-05
-2.75805793008783e-05
-1.83685040553206e-05
-3.00518159029367e-05
-2.15482773651491e-05
-3.9359955572858e-05
-6.40182309583865e-06
-2.32234315127086e-05
-4.37039642815548e-05
-3.80292873174407e-05
