# Supplementary material for: Research on computational propagation and identification of mine microseismic signals based on deep learning
Source: PLoS One. 2025 Oct 22;20(10):e0334641. doi: 10.1371/journal.pone.0334641 (PMC12543183; doi:10.1371/journal.pone.0334641)
Supplement: S1 Data — (ZIP) [file pone.0334641.s001.zip › 000100500001114.xlsx_0.txt_24.txt.txt]

-3.54588972116985e-07
-2.52647189026739e-05
-1.07554772723231e-05
-4.21958514316943e-05
-1.11986893414061e-05
-3.36752246946351e-05
-1.89881124118512e-05
-1.91464842744497e-05
-1.96719367397468e-05
6.96112145911862e-08
-1.70189519905156e-05
-3.2842754749006e-05
-1.81065415753666e-05
-2.04612599261629e-05
-3.52342238839544e-05
-3.06366699568562e-05
-3.06811815612753e-05
-4.85399482308242e-05
-2.87406624367414e-05
-2.43301338912678e-05
-2.55394330852922e-05
-1.5230818668775e-05
-2.04935887706921e-05
-3.24320444490375e-05
-4.12597714942372e-05
-1.57680198268503e-05
-2.59681729191238e-05
-2.03329525360015e-05
-1.12219385456496e-05
-3.26214497071072e-05
-1.91134878598621e-05
-9.18491218324374e-06
-2.1085752885778e-05
-3.53196245757414e-05
-1.39373517532605e-05
-3.86834972090284e-05
-1.1536312953012e-06
-3.01324060268291e-05
-1.78958583040172e-05
-1.72633246198026e-05
-2.07168206064371e-05
-2.00381831783915e-05
-4.57835156664633e-05
-3.59058783536243e-05
-1.97160647756949e-05
-1.85001924093242e-05
-1.13237972375797e-05
-2.92130173254122e-05
-2.50533254336315e-05
-1.85282789468376e-05
1.82675883221419e-07
-1.66003653127007e-05
-5.36975635833562e-06
-4.70529783578303e-05
-1.57140106960488e-05
-2.42242351302498e-05
1.17418541503096e-06
-2.87183127294014e-05
-1.86076717484157e-05
-1.19723440401661e-05
-1.04478956047739e-05
-2.91791375585892e-05
-1.8333120013181e-05
-1.10024233252576e-05
-1.25059712692963e-05
-1.80520003290446e-05
-2.85642041491423e-06
-2.41994539528693e-05
7.66193766261661e-07
-5.50941921818241e-06
-1.97939278887575e-05
-9.10143065782365e-06
-3.06516666829708e-05
-1.81224734566395e-05
-4.92953533609387e-05
-3.58188923869568e-05
-4.57045447217227e-06
-2.61206831168446e-05
-1.71396915785492e-05
-1.85601778828694e-05
-3.95416051960307e-06
-2.79961730919595e-05
-1.55643597222572e-05
-3.35362391265093e-05
-1.96446683851653e-05
-2.24274349769822e-05
-2.19406325713977e-05
-3.17384032629937e-06
-8.75479126595021e-06
-3.95141231011075e-05
-2.27897232808277e-05
-6.96878393153972e-06
-1.47318857549659e-05
-2.53906526562423e-05
-3.92365768337611e-05
-1.95901490869672e-05
-1.52600873483083e-06
-1.50907699814604e-05
-1.35602014948155e-05
-1.57850633806448e-05
-2.21183530847892e-05
-1.52208313431039e-05
-2.15746457033945e-05
-1.69420111040539e-05
-2.77162901461391e-05
-2.87965174560797e-05
-5.19283149914404e-06
-1.8142348355897e-05
-2.92262794251582e-05
-1.58451812070545e-05
-8.57678090362299e-06
-2.03341826188123e-05
-2.58075417954732e-05
-4.038341783982e-06
4.96468208492449e-06
-3.00685282983497e-05
-2.7600984553877e-05
-2.92328573209908e-05
-1.37272416251274e-05
-1.87478419628294e-05
-2.14295765794781e-05
-2.32881379953503e-05
-3.11494127718827e-05
7.81759365659876e-07
-1.99100976713116e-05
-2.67523559785336e-05
-9.66335820846817e-06
-1.1114490816282e-05
-3.96392136446856e-05
-2.30417152982333e-05
-9.28729924824529e-06
-4.06381270281349e-05
-1.7464734478804e-05
-1.51466307016877e-05
-3.37714070099315e-05
-5.42555986885511e-06
-3.89638190528556e-05
-1.04448959922571e-05
-1.36124345571867e-05
-4.29083840672169e-06
-1.79360564011052e-05
-1.67312427236541e-05
-3.95495812712761e-05
-3.91032991391207e-05
-2.86280157966649e-05
-8.17441229959573e-06
-3.35201703426188e-05
-2.48324962223979e-05
-2.61005411535892e-05
-3.05412876911425e-05
-1.02922429610451e-05
-2.6522047881899e-05
-2.47280346868972e-05
-1.62182138524655e-05
-2.74282474831322e-05
-2.96967286333347e-05
-3.32525146425172e-05
-6.30657946185614e-06
-4.35927860255442e-05
-2.46368067868232e-05
-1.04344643978671e-05
-2.92932579731857e-05
-3.67217587141928e-05
-3.23594058015756e-05
-3.80642750729068e-05
-3.54113041532558e-06
1.79870032915559e-06
2.52099397660861e-06
-2.23402382635998e-05
-7.78326665293452e-06
-1.69689605009237e-05
-2.17985657869686e-05
-1.56138297332081e-05
-1.13351823761589e-05
-3.16497325823681e-05
-1.72507660649135e-05
-1.02762551491082e-05
-2.47058293887647e-05
-1.81510731169566e-05
-2.3430920807855e-05
-2.65495016736502e-05
-1.44722562764456e-05
-1.45592607666586e-05
-9.39615852596783e-07
-8.39418798797784e-06
3.63571731326836e-06
-2.06904735180975e-05
-3.94534864914285e-06
-2.44906549396943e-05
-3.20607199488016e-05
-1.34232873685291e-05
7.94906102548691e-06
-3.22038477466426e-05
-1.13843330165134e-05
-1.70118525736027e-05
-1.1682114510319e-05
-1.70560151719005e-05
-3.48807994042512e-05
-3.10965309925134e-05
-2.38988965950794e-05
-2.67126527850225e-05
-2.95144534925013e-05
-3.28221405619982e-05
-3.38440272539764e-05
-2.18008366499787e-05
-1.58141793184543e-05
-5.66468281026017e-05
-2.59181283077357e-05
-2.97735983227218e-05
-1.27510749055967e-05
-8.76685837554812e-06
-1.04414316986604e-05
-2.90739654191677e-05
-1.88666542707801e-05
-2.08730384550754e-05
5.87041794696071e-06
2.51450502362469e-06
-1.31883965817134e-05
-1.43208654392783e-05
-4.7975052024363e-05
-1.54568468542704e-05
-2.59520780205122e-05
-2.55699192607001e-05
-3.45061994583761e-05
-3.06834328027115e-05
-2.67137598395265e-05
-6.95864782504049e-06
-6.60661843900464e-06
1.51362799382567e-06
-3.10498470816188e-05
-1.50902549745342e-05
-1.4858664232999e-05
-1.14314247167933e-05
-7.36529918287411e-06
-3.15728333055025e-05
-1.95190141261848e-05
1.36231347039492e-06
-1.27548422824633e-05
-1.47427742171595e-05
-8.28900693385712e-07
5.8579132586138e-07
-3.22024127248219e-05
-1.88372392971729e-05
-2.3479175806394e-05
-2.83018463164013e-05
-3.01871888689565e-05
-1.32242781402489e-05
-2.66230080566738e-05
-1.54395624470086e-05
-1.8358501169307e-05
-3.43526197500691e-05
-1.4834978644895e-05
-1.37539649740355e-05
-3.03962891387443e-05
-1.86782896804412e-05
-2.10881192816601e-05
-3.55140314944531e-05
-3.11852542930628e-05
-2.16504272123802e-05
-6.17162252462613e-06
-3.05651730076455e-05
-1.37575567982639e-05
-1.92744060356406e-05
-1.91089757927939e-05
-1.62233614624246e-05
-3.97965227092614e-06
-3.42595093401154e-05
-1.89345169557549e-05
-1.99370531553669e-05
-1.15661971025925e-05
-2.54783522167139e-05
-1.26908322942109e-05
-3.36803634419183e-05
-2.78514839048028e-05
-4.00525951845828e-05
-2.66261973165407e-05
-2.77380789471819e-05
-3.84727976735262e-05
-1.27257716857753e-05
-9.80525312292731e-06
-1.84797604479056e-05
-4.92874296995805e-06
3.21517924779995e-06
-2.55123171053688e-05
-1.1806117710739e-05
-2.21187071276389e-06
-1.46754245223539e-05
-5.65385987953598e-06
-2.69428491198193e-05
-2.11140273593915e-05
-3.85440853842774e-05
-3.62597708288571e-05
-5.57002263061033e-06
-1.69698590619341e-05
-6.19315703507025e-06
-9.8277674418389e-07
-1.12166256178301e-05
-1.15407096712906e-05
-2.69474944655551e-05
-3.02082939905261e-05
-6.05120762605362e-05
-2.9067985491495e-05
-2.53819339684429e-05
-2.2529664117363e-05
-1.68174527883339e-05
-1.34198831995784e-05
4.8603543147297e-06
-2.31395225146047e-05
-2.00366726150898e-05
-5.06637528106429e-05
-2.25642000223461e-05
-1.99402460031167e-05
-2.63534426562659e-05
-2.9585531384145e-05
-1.22158837929331e-05
-1.4312493353363e-05
-2.32796017291816e-05
-2.18991488620407e-05
-2.53587130370185e-05
-2.90887965507203e-05
-9.99985594314979e-06
-3.35723132956925e-05
-2.69239902177617e-05
-4.85096767619591e-05
-5.89267698768419e-06
-1.91607099422383e-05
-2.24977348861104e-05
-2.2962812724011e-05
-2.31388492354943e-05
-3.19779068273101e-05
-2.13790408302073e-05
-4.17276002249339e-05
-3.30856605466245e-05
-3.80125049357004e-05
-2.42405779125299e-05
-3.76044527531506e-05
-1.06670292674471e-05
-9.9901972900678e-06
-1.85275354965378e-05
3.19153984938028e-06
-2.62663810460897e-05
-1.17865071428787e-05
-3.42744751277091e-05
-2.80836242924086e-05
-1.00805678606229e-05
-1.1419573137059e-05
-3.22099121773585e-05
-3.65810420832989e-05
-2.15623588991575e-05
-2.11774891699449e-05
-6.54298863134044e-06
4.74341946616831e-06
-2.91137091735918e-05
1.03900291307483e-07
-2.96673518300693e-05
-3.98135997832336e-05
-2.98502199276909e-05
-2.4152392996666e-05
-1.63964458192502e-06
-2.33605249262221e-05
-3.19685746847623e-05
-1.13842613348158e-05
-2.18878518429843e-05
-8.70212716445373e-06
-4.13951046064865e-05
-6.13592035486324e-06
-2.71096673002175e-05
-2.97098552526242e-05
-2.26609379022129e-05
-2.06202634209896e-05
-2.29045388938898e-05
-2.57227037657794e-05
-2.97098902975935e-05
-2.29146485146684e-05
-2.74322381580911e-05
-3.01545307496692e-05
-2.08189508457944e-05
-3.84033645692628e-05
-2.21926205584322e-05
-1.07371286027307e-05
-2.43132540282027e-06
-1.37414433821955e-05
-1.82259470904035e-05
-3.68755672226504e-05
-3.83036815651733e-05
-3.05328660654844e-05
-2.55788406527868e-05
-7.22185299350757e-06
-3.2273937931614e-05
-7.63259921338454e-06
-1.2965797548657e-05
-4.98339698019622e-05
-3.09413994309745e-05
-2.33232408155103e-05
-1.13642038477309e-05
-2.18090144988012e-05
-1.97170570963064e-05
-6.20377948276952e-06
-1.30806932971493e-05
-3.09877247409659e-05
1.57787404762846e-06
-1.89941823920539e-05
-1.36045649483698e-05
-2.51141070971047e-05
-1.8553193572364e-05
-1.35483709070731e-05
-3.37397519526264e-05
3.23664323203137e-06
-2.64537272085208e-05
-1.31252701664816e-05
-5.78132081699035e-06
-2.64208320577673e-05
-1.84760773911694e-05
-2.70824091274352e-05
-2.18090865193873e-05
-2.48709707432407e-05
-2.97681776423147e-05
-2.78418096526758e-05
-2.23282509725694e-05
-1.73032159120881e-05
-3.90840238601691e-05
-3.09888321943026e-05
-3.00390087586597e-05
-3.30323843953452e-05
3.267476576344e-06
-2.97625860449817e-05
-3.59909929780857e-05
-1.34932604655955e-05
-2.55371941561202e-06
-9.70217840784858e-06
-2.17474239516251e-05
-1.66653466664096e-05
-3.60090292660752e-05
-3.43464366571687e-05
-2.04334084958925e-05
-2.40445732434788e-05
-1.11943053270259e-05
-1.94647703679863e-05
-2.74067944203793e-05
-9.01019554600862e-06
-1.33948288433402e-05
-2.12155484359668e-05
-2.05012425062553e-05
-3.49524133124537e-05
-2.64856592241836e-05
-1.11101974304152e-05
-3.23224210992342e-05
-1.38081366833923e-05
-2.33457091533481e-05
-8.2864058307322e-06
6.97230802164858e-06
4.84053312767332e-06
-8.96220017282997e-06
-3.1124256387372e-05
-7.12281416233748e-06
-3.29334930318665e-05
-1.99880116576572e-05
-2.24253799578473e-05
-3.56398798251342e-05
-3.42345353636847e-05
-2.85824147739233e-05
-1.47420175662249e-05
-1.18223421720284e-05
-1.77497981639472e-05
-1.70600596135725e-06
-3.15356711534739e-05
-1.51380990322343e-05
-2.16541729308148e-05
-1.22611009255498e-05
-4.16501606734679e-05
-2.29361885240299e-05
-5.24339134312786e-06
-1.17519433091582e-05
-4.51731018986137e-05
-1.96009932312675e-06
-1.80048347270699e-05
-2.14141022198522e-06
-8.67782648103132e-06
-1.86836707373381e-06
-1.85503737994603e-05
-3.14049639640945e-05
-2.39317621632422e-05
-1.42125824235015e-05
-2.14292014701833e-05
-2.88355385932038e-06
-8.02578623331619e-06
-3.12391332038274e-05
-1.18893377450665e-05
-3.17611382486769e-05
-1.31341840439557e-05
2.96565455393208e-07
3.47905645059717e-06
-4.86297773026564e-05
-1.7087541926203e-05
-1.66941081315258e-05
-2.14944110059633e-05
-2.76767226160429e-05
-2.76290480823792e-05
-2.03268710846637e-05
-3.38532061147893e-05
-3.24615355547048e-05
-3.76692217349373e-05
-2.10114262435563e-05
-1.8496651163161e-05
-2.50669606823809e-05
-4.63981931293658e-06
-1.21732023564381e-05
-2.04746003716232e-05
-2.58614808412297e-05
-2.99536616405453e-05
-2.14756669841856e-05
-2.67775386711978e-05
-2.92973689171448e-05
-2.00175364697301e-05
-2.77033950890602e-05
-1.80061147388541e-05
1.27480182639149e-05
-1.3197977615894e-05
-2.33297661081086e-05
-3.46107001760637e-05
-1.25971640477384e-05
-2.08649753161267e-05
-1.61249913200178e-05
-2.69292384781049e-05
-2.18861053496345e-05
-1.47388720359753e-05
-1.70416494916283e-05
-1.64041515653737e-05
-6.23168730324369e-06
-1.07389706330702e-06
-2.39501960319545e-05
-1.83947634394504e-05
-1.02554751814915e-05
-3.48636350331679e-05
-2.87585210993332e-05
-7.88219790803575e-06
-1.92000527750671e-05
-1.29939308625315e-05
-2.14994614867036e-05
4.18199657005166e-06
-2.21723072063529e-05
-2.39633640204839e-05
-3.13973117219017e-05
9.72880706990111e-07
-1.02535705109813e-05
-3.5502380170374e-05
-2.02744035556537e-05
-1.86859701488841e-05
-2.15555244797794e-05
-2.03719197745007e-05
-7.52842221926217e-06
-5.18652399495678e-05
-1.67088539983808e-05
-2.85810334653163e-05
-2.05454476248624e-05
-8.15201564918319e-07
-3.44643628780439e-05
-1.99970963298857e-05
-3.92754461990732e-06
-2.5322033268777e-05
-1.78024990512697e-05
-2.79643100129616e-05
-1.64617857560984e-05
-1.92157381436649e-05
-1.29488259104394e-05
-2.62395440994163e-05
-3.54953466165456e-06
-1.06320795675887e-05
-4.39800838728832e-05
-3.35682435727646e-05
-1.30795330874713e-05
-4.93904044355108e-05
-1.79450987494905e-05
-1.56586793012144e-05
-2.2165913625758e-05
-2.24795097805923e-05
-2.75581279488092e-05
-2.61410456836232e-05
-3.69033270031434e-05
-4.03302585023164e-05
-1.99793983974795e-05
-2.27780019920374e-05
-1.47250275428436e-05
-3.95926683493982e-06
-9.96375702505285e-06
-4.11612822355154e-05
-2.54575807633862e-05
-2.59205311977138e-05
-1.33862644358977e-05
-4.84551435733855e-06
-1.96604051958018e-05
-5.87551982525131e-07
-1.89295794138593e-05
-3.86025506000969e-05
-6.81478343629195e-06
-3.3040265568769e-05
-3.34086952500638e-05
-2.46136208097484e-05
-4.37108171370431e-05
-2.991176263412e-05
-8.20248397517688e-06
-2.62123028572309e-05
-1.97245716169792e-05
-1.54259165739339e-05
-2.20946377932229e-05
-3.41567916313575e-05
-1.68032531340393e-05
-1.69027301022049e-05
-7.64934061145174e-06
-4.52554582308121e-06
-2.61704606731112e-05
-3.24665575011188e-06
-1.05983504440488e-05
-2.36508341064044e-05
-2.02037665112039e-05
-2.244255463722e-05
-4.16326039539478e-05
-2.12093900825317e-05
-2.58990299372543e-05
-1.25240637487834e-05
1.61577562536946e-06
-3.65387872716931e-05
9.63858722476318e-06
-1.23378276117845e-05
5.31507576729945e-06
-1.22242445898626e-05
-4.98203748017933e-06
-1.24679609926039e-05
-2.92037323776174e-05
-1.47619522771785e-05
-3.17774499210882e-05
-2.8138664138209e-05
-2.68547770032831e-05
-1.16404033989879e-05
-2.00521705264886e-05
-2.66765719967313e-05
-4.81650783247332e-06
-2.50741934521052e-05
-6.38627740662292e-06
-2.74329198884872e-06
6.68772697078296e-06
-8.01294823410239e-06
-2.04050136800104e-05
-2.93650654416203e-05
-2.03170302329442e-05
-1.18414255030242e-05
-3.48232015157815e-05
-3.27793313372803e-05
-1.91654422284477e-05
-1.54094667201754e-05
-1.15564638346384e-05
-2.25964800431598e-05
-2.67790340611859e-05
-8.90640217825173e-06
-1.3111253123274e-05
-1.40280095664126e-05
-2.94396562936434e-05
-1.95549709114243e-05
-3.95647361163923e-05
-1.45597171810072e-05
-3.12006708537431e-05
-1.01232708078475e-05
-2.21982555438744e-05
-3.6001950318011e-05
-2.46825177738657e-05
-1.62818002652533e-05
-2.16278921916885e-05
-1.83131128291416e-05
-3.69388608396852e-06
4.12186551157868e-06
-2.76047370105078e-05
-5.05663314447854e-05
-4.63130314120529e-05
-1.09310798370544e-05
-2.20769404129008e-05
-1.65873178041761e-05
-1.97712552314683e-05
-4.15007393074656e-05
-2.74994402507336e-05
-4.03139289366558e-05
-1.68730127110641e-05
1.09674320241929e-05
-1.28791227349148e-05
-1.35412783466502e-05
-1.93317762506874e-06
-1.64859891968425e-05
-1.58885943133122e-06
-2.32665627356419e-05
-4.07857099798339e-05
-1.08327906167602e-05
-3.27218775381346e-05
-2.19861574787104e-05
-7.44418653651352e-06
-2.58778222009111e-05
-5.05945355929252e-06
-1.57509071893562e-05
-1.554355809351e-05
3.19485024323401e-06
-7.0556477471666e-06
-2.38345004084721e-05
-4.43246570719219e-06
-3.07512510476064e-05
-2.73144802282241e-05
-1.79301252325155e-05
-4.28338663780499e-05
-1.59098927435705e-05
-2.32977959294549e-05
-1.8212582322537e-05
1.71085228035384e-06
-5.98793535677052e-06
-3.9146201668785e-05
1.64605997443845e-05
-3.99463708861938e-05
-4.1060921340373e-05
-4.4082308880778e-05
-1.12450228374119e-05
-1.40733827523313e-05
-2.7339572360058e-05
-2.72126284562539e-05
-1.57771145089782e-05
-1.13561707719537e-05
-5.23795000396217e-05
-2.10027351324128e-05
-2.57759089798767e-05
-3.73736177660081e-05
-2.08551939198053e-05
-1.91892218201999e-05
-4.00007526232604e-05
-1.60141431197076e-05
-8.63129277692814e-06
-3.39564194064148e-05
-1.6576467651509e-05
-2.35735393638765e-05
-2.11134457805527e-05
-2.04680605652847e-05
-1.43428307806202e-05
-1.89534918286794e-05
-1.58412800387543e-05
-1.41563693952158e-05
-1.78810403289765e-05
-3.55054382853523e-05
2.97864542564394e-06
-3.98871863642023e-05
-3.41781906569747e-05
-6.12801970162537e-07
-3.94146285436689e-05
-1.81016324407284e-05
-2.05687048106586e-05
-3.28258948019284e-05
-9.40059142517063e-06
-1.43967648096719e-06
-2.9876680180293e-05
-1.98624492911307e-05
-3.11665439804932e-05
-3.05084201787272e-05
-2.4698001193488e-05
-1.97232919645329e-05
-2.2191417970932e-05
-2.08205350465867e-05
-1.8381311512417e-05
-3.01643785865361e-05
-2.09606451203498e-05
-1.41177175582296e-05
-3.2003264504129e-05
-2.20499261994961e-05
-2.27553346904358e-05
6.98931512295468e-07
-2.20877132669796e-05
-2.88080554937938e-05
-1.66790095487244e-05
-3.50888508048835e-06
-1.79338548740695e-05
-2.43452681844145e-05
-2.18951305579938e-05
-2.29590788166357e-05
-2.50994904562383e-05
-3.25946238179702e-05
-3.52914235215339e-05
-1.24948558996081e-05
-1.44397636968822e-05
-4.72756775530213e-05
-2.24368171281725e-05
-2.1703349204414e-05
-6.14566859641609e-06
-1.4881198802943e-05
-2.0158506157584e-05
-9.36396034745035e-06
-3.5742716724477e-06
-1.72250079134533e-05
-6.19145167388077e-06
-3.25153992990937e-05
-1.58361577587128e-05
2.9059885669784e-06
-8.87935259828072e-06
-2.87320257230154e-05
-1.31817373823327e-05
-2.82960711832055e-05
-2.59922671937846e-05
-3.06905500540758e-05
-4.04327652106348e-05
-1.12206431249217e-05
-1.0757760108896e-05
-1.68479286395632e-05
-3.05037002177273e-05
-6.63021605438345e-06
-1.78527405867996e-05
-3.52990767723406e-05
-1.69042715015785e-05
-1.40196993575077e-05
-1.03660197714783e-05
-1.31819421022174e-05
-3.04935780871794e-05
-2.90495308323163e-05
-1.15046482783419e-05
-4.62409861047551e-06
-1.89534556732125e-05
-3.66434550961917e-05
-2.8567231708822e-05
-3.50868253867507e-05
-4.60639560213849e-05
-2.18906752216894e-05
-2.03935946080678e-05
-3.20454975540013e-05
-1.57111546523493e-05
-3.54404682727411e-05
-3.50419412416757e-05
-2.97856559753144e-05
-1.12634112303342e-05
-1.06217085582258e-05
-3.12580672132354e-05
-3.07892169638015e-05
-1.78461437577784e-05
-6.29143689324986e-06
-1.59113827937114e-05
-2.81015969053731e-05
-2.0884929935379e-05
-2.40590075431822e-05
-6.49475751023419e-07
-2.51072006680662e-05
-3.01132323193377e-05
-2.74245764527656e-05
-1.87737060931955e-05
-2.7005420834459e-05
-9.78657330469318e-06
-2.65163733954806e-05
-2.27530667284883e-05
5.11659876855797e-06
-2.13769985032564e-05
-1.50041107417225e-05
-1.15649485481394e-05
-2.2246100595441e-05
-2.56763956755093e-05
-1.17445333162381e-05
-2.50229077621564e-05
-2.33911651662491e-05
-2.01843798431077e-05
-6.81336323937371e-06
-1.0893722889314e-06
-1.30859283503661e-05
-3.72474271724081e-05
-2.12095121703995e-05
-2.93793180078138e-05
-1.01001515966567e-05
-2.40157261636468e-05
2.70000387819624e-07
-2.7093650203578e-05
-2.57276626434477e-05
-7.23614653756841e-06
-1.27934268320256e-05
-3.1029242526998e-05
-9.93949534700387e-06
-1.828804119784e-05
-2.67432489678856e-05
-2.8261063594534e-05
-5.73673610906465e-06
-1.64541771203455e-05
-2.54846223327939e-05
-2.05329149626643e-05
-1.55173412063329e-05
-2.7914062849829e-05
-1.02898705944573e-05
-2.72356399370388e-05
-2.64977626505738e-05
-3.97013463458705e-05
-1.90253716345448e-05
-6.17122168507398e-06
-1.98172482759609e-05
-3.89846912769443e-05
-3.11165919832976e-05
8.76252755792461e-08
-2.98864898154344e-05
-2.69436387268713e-05
-3.04474361626897e-05
4.33825458740724e-06
-3.03048060608202e-05
-2.2527632102974e-05
-1.5406441668876e-05
-3.0299904232888e-05
-6.39888009640336e-06
-2.14410011566768e-05
-3.11081074000695e-05
-3.17774430351004e-05
-3.50157629345134e-05
-2.85695499077117e-05
-2.14601031766673e-05
-1.94529233305628e-05
-3.62992111643704e-05
-1.83791382939441e-05
-7.57346331080939e-06
-2.24326163185332e-05
-4.08514003876606e-05
-2.43911425916595e-05
-3.50508736723508e-05
-7.850133810028e-06
-7.03234534395463e-06
-3.2164450686336e-05
-1.66994137048156e-06
-1.15858935441659e-05
-1.17737787261979e-05
-3.46927885933746e-05
-1.3672576993422e-05
-2.35106645113504e-05
-1.67902739254242e-05
-2.09630254353456e-05
-3.50384135046461e-05
-2.27151413617239e-05
-1.36394625143767e-05
-1.85747090667952e-05
-3.14187889499039e-05
-8.65260947680171e-06
-3.17168378789542e-06
-1.9973022299606e-05
-2.97838841405229e-05
-2.04712787747114e-05
-1.05951218651471e-05
-2.40130790601961e-05
-1.66066479675059e-05
-2.58196403578009e-06
-8.37551901258739e-06
-3.37063885253439e-05
-6.43460828745029e-06
-2.36497450048673e-05
-9.45683140570331e-06
-2.61426696506929e-05
-2.90392890419977e-05
-2.6342466177664e-05
-4.39204796745312e-05
-1.3395286111575e-05
-2.77070520573698e-05
-5.80175403592991e-06
-1.42688515331655e-06
-1.8696785515683e-05
-2.19847195209959e-05
-3.7264357584622e-05
-7.1163354640274e-06
-2.45566122032259e-05
-2.3902722731321e-05
-3.9227039199183e-05
-2.75711126415373e-05
-2.47187651304445e-05
-2.19015045389146e-05
-6.84500270780398e-06
-8.86893424102596e-06
-2.35604740722921e-05
-2.48798948871761e-05
-4.75720990903142e-05
-2.6720208829138e-05
-2.32519332611292e-05
-1.16385610982363e-05
-1.76383709334196e-05
-2.21371478715143e-05
-2.1119700209731e-05
-3.24891346733329e-05
-1.90516557864554e-05
-3.03086256676438e-05
-2.25815199291091e-05
-3.585350804619e-05
-5.3296143800165e-06
-2.92357994700964e-05
-1.2308681547879e-05
-2.50301303196703e-06
-2.42390695283915e-05
-4.93270372774292e-05
-3.08740663620868e-05
-1.8387609334113e-05
-2.19799296232785e-05
-2.34996465144236e-05
-3.98726086042017e-05
-6.75272951025415e-06
-8.32443904347226e-06
6.36184971865506e-07
-1.36836126246541e-05
-2.82833119245227e-05
-2.70128050706267e-06
-2.61745935034763e-05
-1.67217549702315e-05
-3.79068902286937e-06
-2.9981426225571e-05
-9.57538873723404e-06
-2.88084010307584e-05
-2.96649798689652e-06
-1.41513454930495e-05
-3.43643772132818e-05
-1.53516319164195e-05
-3.68182881748338e-05
-3.09235370233991e-05
-1.70954486170487e-05
-6.51113079405594e-06
-1.68845425491183e-05
-1.98532742920314e-05
8.19865137022386e-06
-2.68985941276332e-05
-6.45280889051672e-06
-2.34207061874825e-05
-3.95232806978383e-06
-1.67709340610609e-05
-3.14881010842445e-05
-2.75570192470918e-05
-2.18339925639951e-05
6.31246164472908e-08
-1.7084136564491e-05
-1.2982799209738e-05
-1.45861340321264e-05
-2.5583659639654e-05
-1.86737455748043e-05
4.78240407875452e-07
-1.59868919212193e-05
-1.0975833610063e-05
-2.9106460864802e-05
-1.76062961068319e-05
-3.3012348767887e-06
-1.81287562757701e-05
-4.01815068588141e-05
-1.49905345297258e-05
-2.30733739694458e-05
-1.9438775515279e-06
-3.70951460531258e-05
-3.51678365494494e-05
-1.49135563477378e-05
-6.50859319291519e-06
-3.06045178877448e-05
-2.57543620736433e-05
-1.19329040180651e-05
-2.81202983117433e-05
-1.75469453282028e-05
-4.04982599678401e-05
-3.15916840890392e-05
-4.48435539840549e-05
-2.02280585064028e-05
-3.06316850167496e-05
-1.19772826231479e-05
-3.72164366089303e-05
-2.29532589174172e-05
-2.5618551234172e-05
-4.56237177291785e-05
-2.73553689936821e-05
-4.41697725679851e-05
-3.05198402572014e-05
-2.31679996206979e-05
-5.16008972637658e-06
-2.79455946322586e-05
-6.41309155602364e-06
-8.13751294809617e-06
-2.71934235784591e-05
-1.41645455950177e-05
1.33605149363569e-06
-1.86410527879755e-05
-6.91328531331735e-06
-9.84801031120943e-06
-2.22292132303854e-05
-2.66304110539323e-05
-2.53929920792954e-05
-2.57229787379897e-05
-2.12527514080697e-05
-3.25542506982293e-05
-2.35806772726551e-05
-2.67903424555684e-05
-1.0451344076755e-05
1.14204894176035e-06
-2.62753378031034e-05
-8.803397861165e-06
3.21026486731317e-06
-1.88698788453791e-05
-2.72314578684799e-05
3.03661074562555e-06
2.49569629402769e-05
-1.65859864537994e-05
-2.01120313904817e-05
-1.11526938006589e-05
-1.12664465499894e-06
-2.2641961684556e-05
-1.1832620838999e-05
-2.24906316904374e-05
-1.43448614285665e-05
-2.16685138199107e-05
1.73053989784578e-05
-4.20260043903415e-06
-2.98593891584497e-05
-1.18448940228394e-05
-2.96679443153713e-05
-2.33510632313965e-05
-3.20337311479655e-05
-1.47947970728036e-05
-2.58341547521462e-05
-1.48463972907013e-05
-1.50405189090146e-05
-2.69171674713922e-06
-1.07075811871477e-08
-1.61265990363908e-05
-2.49133271535233e-05
-2.12794673766764e-05
-1.51365073951699e-05
-3.23516122017923e-05
-2.65173180374994e-05
-4.96329749057067e-05
-1.15861010968413e-05
-2.40998411500037e-05
-1.57756397536437e-05
-1.9691501517879e-05
-3.06919843737505e-05
-1.47115454111535e-05
-2.06965988990769e-05
-3.31132039155941e-05
-1.38703222503855e-05
-3.40275104738272e-06
-3.41448916046703e-05
-4.35648013112967e-05
-9.8295797989527e-06
-2.65451572696176e-05
-1.52112161313014e-05
-1.40766624278957e-05
-1.21893258699418e-05
-8.8702419762122e-07
-1.1960366786072e-05
-2.80866035357359e-05
-1.94779567597773e-05
-1.30376566063847e-05
-4.95518722471123e-05
-1.69725379764178e-05
-9.98057847610693e-06
-2.13653248835907e-05
-2.07028778854157e-05
-3.60797410763787e-05
-6.68957501998384e-06
-2.26785750268084e-05
-2.19265628006284e-05
-5.13702874250393e-05
-1.68143963334204e-05
-2.43435978634699e-05
-3.50240181381297e-05
-3.54064878333038e-05
-1.54444478297049e-07
-2.68927358426524e-05
-3.9961394943366e-05
-7.88145326627724e-06
-2.72723120688124e-06
-7.11998727340286e-06
-1.49025569371183e-05
-3.52689104763574e-05
-3.38971971939477e-05
1.15366207532874e-05
-2.23712627709129e-05
-1.85686339345716e-05
-5.11570972813753e-06
-3.00676844888424e-05
-2.05590130748497e-05
-2.3765028952715e-05
-4.10045189590074e-05
2.9866721609631e-06
-1.51435169633899e-05
-2.52127986008174e-05
-3.88748324849314e-05
-2.38909119899777e-05
-3.6512769362511e-05
-2.49939534390272e-05
-1.46799197785641e-05
-3.40648442509271e-05
-5.91800244933305e-06
-8.64806784299816e-06
-2.09590476438348e-07
-1.1826627331574e-05
9.99888094556561e-06
-2.54095632799578e-05
-8.96607003871745e-06
-1.42691066139252e-05
-1.75149663706327e-05
-3.23945142552158e-05
-4.07349589171397e-06
-2.24369609279343e-05
-5.57900381825731e-06
-1.46911746355106e-06
-2.1598764232118e-05
-1.744823472085e-05
-2.03615678259176e-05
-1.25890762119734e-05
-2.50692471933306e-05
-3.03679145566655e-05
-3.69305911668846e-05
-2.82270727345644e-05
-8.35814541651823e-06
-3.60196525393534e-05
-3.21020905478186e-06
-2.06901355341776e-05
-1.91314565145408e-05
-2.49590887692606e-05
-7.98292897928399e-06
-2.4757169038898e-06
-1.36133459599233e-05
-6.54826187861128e-06
-2.31835843860602e-05
-2.62507251505325e-06
-2.10547395169041e-06
-3.22285802856398e-05
-1.25856933461969e-05
-1.97194694737677e-05
-7.48555994049036e-06
1.99277880002075e-06
-1.17433502292749e-05
-3.23188582994473e-06
-8.84836894372704e-06
-2.75607372679073e-05
-1.63120766583974e-05
-1.52887349518736e-05
-3.67781311737936e-05
-2.98511521388187e-05
-1.95612576608174e-05
-2.38386507774732e-05
-2.92336992355744e-06
-2.61069534133463e-05
-5.56443739587479e-05
-1.28116662776384e-05
-1.13248260198772e-05
4.16245194587128e-06
-1.9735228563456e-05
-3.98650422238026e-05
-2.16290827356822e-05
-1.84703515096873e-05
-1.05710966708751e-05
1.58888493156355e-06
-3.11534065310688e-05
-6.38059611717563e-06
-2.25238590142245e-05
-2.30481507291463e-05
-2.78329608724533e-05
-2.78912105758325e-05
-3.13238994820545e-05
-1.81139038139385e-05
-4.07944240655782e-06
-1.81467517632071e-05
-9.91570093898253e-06
-2.95375545039064e-05
-3.17755732391102e-05
-3.49757942948575e-05
5.54507855913403e-06
-2.84262764496785e-05
-2.31729773495694e-05
-1.04998645289304e-05
-1.9597439737724e-05
-4.53350884418603e-06
-9.57097305336058e-07
-1.15652733886751e-05
-1.04519977714256e-05
-3.23170900232209e-07
-1.94554424870069e-05
-1.53738457938087e-05
-2.10233511078989e-05
-1.89180941394591e-05
-8.03845134126051e-06
-1.3962812332855e-05
-4.40513770220272e-05
-1.93168884991142e-05
-4.03451207518982e-05
-1.82251563616056e-05
-3.11824934458121e-05
-2.39185040164714e-05
-7.72457285558447e-06
-1.5097837526105e-05
-1.89092366330049e-05
-4.53417169002205e-05
-2.68983603530669e-05
-2.27073107939024e-05
-1.76136916619863e-05
-3.68802365844676e-05
-1.34401924591688e-05
-1.01113742570226e-05
-8.14527727533336e-06
-2.10160614833799e-05
-9.35838931269996e-06
-2.61308919539498e-05
-8.78749244606672e-06
-1.52721583535973e-05
-2.85862867439842e-05
-3.35792428746085e-05
-2.37958336395322e-05
-1.97987961264396e-05
-3.06417330543753e-05
-2.9858533701323e-05
-2.36643906671476e-05
-9.11624879176159e-06
-1.43410838240081e-05
5.99818569784044e-07
-2.01424501395668e-05
-3.12332772813646e-05
-1.63882899920063e-05
-4.51636525954616e-05
-1.38668979458347e-05
-1.38133133178365e-05
-1.49471259810628e-05
-2.69114345982831e-05
-4.39743888178846e-05
-2.11762556541489e-05
-4.22240876365031e-05
-2.68552601015153e-05
-2.41359377245804e-05
-2.64228172284134e-05
-6.13136178020646e-06
-1.88269851988187e-05
-3.0070771099566e-05
-1.59847329837726e-05
-3.06277122491448e-05
-3.13702620639658e-05
-9.74751659914487e-06
-1.43696944679122e-05
-2.80137856651872e-05
-2.10127226935754e-05
-2.88870943416747e-05
-2.84009383481426e-05
-3.35871244734672e-05
-8.92902352762697e-06
9.28310614898874e-07
-3.23031371366641e-05
-2.40791702994241e-05
-1.73855241248804e-05
-2.39217054275838e-05
4.02580740259316e-06
-4.2313449713567e-05
-1.8745700407625e-05
-2.39767659199252e-05
-2.47603505852732e-05
-2.41045293556676e-06
-2.78262915225526e-05
-1.43176293470614e-05
-2.69125740679464e-05
-1.7277599925598e-05
-2.87244740534364e-05
-1.22391815783513e-05
-3.59193821298744e-05
1.10618939371053e-07
-1.89129170907642e-05
-1.75050812415035e-05
-2.95055201320926e-05
-1.72354914425791e-05
7.99364739987313e-06
-1.10177208185992e-05
-1.80713697332205e-05
-3.14830832202771e-05
-5.47797507971172e-06
-1.6400117625367e-05
-1.86378970088559e-05
-1.8664784023603e-05
-2.58586279310195e-05
-1.93950883998981e-05
-3.56172446146669e-05
-1.72340357997287e-05
-4.8469409458675e-06
-1.71285429975663e-05
-2.353994883549e-05
-3.80928602373405e-05
-3.98500990249673e-05
-2.99901647488343e-05
-3.37773939311457e-05
-1.19398365785077e-05
-4.41704662594222e-05
-4.17833804995373e-05
-2.0439700972889e-06
-2.4918222204069e-05
-1.63680379999731e-05
-7.69096502536226e-06
-8.74279436043155e-06
-2.13010194814962e-05
-1.54880506678826e-05
-4.74370940255849e-06
-1.05625772958565e-05
-2.63881362727724e-05
-5.34881910729394e-06
-1.9091736783226e-05
-2.50745415396368e-05
-2.16754157377003e-05
-2.33133866018196e-05
-2.69360847010341e-05
-1.75487876663517e-05
-1.38772066956639e-05
-1.73951226230013e-05
-1.4884523152942e-05
-1.69688462899524e-05
-2.44941753097963e-05
-1.28167025726777e-05
-2.71038890771e-06
-2.16410731798494e-05
-8.40395742866286e-06
-7.50001021955325e-06
-1.37174098500042e-05
-1.22247762262701e-05
7.42119570671751e-06
-1.74092676280989e-05
-8.52393934453827e-06
-1.64292864970658e-05
-6.92854230450786e-06
-1.65074018613219e-05
-5.34173308024125e-06
-3.99331416115955e-05
-3.98889506201661e-05
-6.86223106785938e-06
-1.66438718108719e-05
-2.83499086604529e-05
-2.24801228768842e-05
-3.00056650864128e-05
-1.4007057603331e-05
-9.5441131836504e-06
-4.46813809298279e-05
-1.77027249476044e-05
-2.13454804382196e-05
-1.13379703671125e-05
-2.17983200480624e-05
-1.15349908169331e-05
-9.65628467757594e-06
-2.49212448526161e-05
-2.32117175857854e-05
-2.27786237163006e-05
-2.03255739341999e-05
-3.75827332408342e-06
-4.5932735729376e-05
-1.85050607331854e-05
-1.50321196200798e-05
-1.84239353014035e-05
-1.08579679244923e-05
-1.11350854657198e-05
-1.74483269525409e-05
-2.56254164068313e-05
-8.40673932259265e-06
-1.39894148719306e-05
5.98035429035521e-06
-2.5595230601577e-05
-3.40820801384726e-05
-4.1172545392639e-05
-2.50042892536236e-07
-1.7388129877076e-05
-1.33367585140358e-05
-1.26436179928052e-05
-7.36363718216144e-06
-1.41379761365269e-05
-3.47848232225065e-05
7.43612183102323e-07
-9.47039839881332e-06
3.84425861512137e-06
-2.49504693411537e-05
-4.60043875806472e-05
-1.44777151592789e-05
-1.13048375328317e-05
-7.86807436327249e-06
-2.79821552581048e-05
-3.41797995941745e-05
-4.21761417666439e-05
-2.9085072234082e-05
-1.35544493511938e-07
-1.77469539966813e-05
-2.57015715189051e-05
-1.67094239368528e-05
-1.92041925639512e-05
-1.52311002685835e-05
-2.67337246330343e-05
-3.1173903110319e-05
-4.66376958667974e-05
-5.01171783543837e-05
-1.71049942008813e-05
-2.72513410564504e-05
-2.20583806776778e-05
-1.47851563383215e-05
8.84048112377273e-06
-8.61169218284964e-07
-1.22865055721736e-05
2.15130567275634e-06
-4.30651595944394e-05
-1.78393551983484e-05
-1.54867462843213e-05
-1.36882725195019e-05
-2.20565035567145e-06
-2.23325204231883e-05
-1.68657709205556e-05
-2.48355780265551e-05
-2.36907084784589e-05
-3.45770304429471e-06
-1.95599385593065e-05
-1.86559374392331e-05
-1.23576416140339e-05
-1.45732995142351e-05
-2.01430897690561e-05
-3.91392071718436e-05
-1.46236942909776e-05
-1.25360080021308e-05
-2.32459941033695e-05
-3.50407279899834e-05
-1.77979591848422e-05
-1.04922953131517e-05
-2.57731048345394e-05
-1.64339805417773e-05
-1.53243712264744e-05
-1.18051911320099e-05
-3.68265805915146e-05
-1.23012001653455e-05
-5.06144693451155e-05
-2.01405688453646e-05
-2.33846592253802e-05
-2.82377890959562e-05
-1.74782006861163e-05
-1.04056219575093e-05
-8.24942114201921e-06
-1.39512982508434e-05
-3.98287805374876e-05
-1.83500133077735e-05
-3.89594336910011e-05
-2.83442181758084e-05
-2.81042325359943e-05
-3.78565021906063e-05
-8.04524992165166e-06
-2.04530683173708e-05
-1.6926414739106e-06
-2.5837684625514e-05
-2.5204954825478e-05
-1.12603687142521e-05
-1.61244365072655e-05
4.80208180057315e-07
-2.92105186785715e-05
-2.13857943845607e-06
-1.42945675368678e-05
-2.08705552097441e-06
-3.35310899160633e-05
-1.70212638004229e-05
-2.71622795168395e-05
-2.80986137059397e-05
-2.06825531380832e-05
-1.8618899919606e-05
-1.30453445097372e-05
-2.48722890437741e-05
-1.64284293790968e-05
-2.73299563909802e-05
-1.37546310113445e-05
-2.71270076685105e-05
-1.85112654581265e-05
-3.96572404110997e-05
-1.38240589496619e-05
-2.44856907991975e-05
-2.78671753218569e-05
-1.75618461575416e-05
-4.04501609495873e-05
-1.8448081702446e-05
-1.43506066661185e-05
-3.06768857267398e-05
-2.31879124796768e-05
-1.92200937166767e-05
-1.68608254747581e-05
-1.24698202433823e-05
-3.70128909379039e-05
1.64749703655761e-06
-2.27169056628619e-05
-9.55601602271019e-06
-1.41435782695023e-05
-1.36864012942386e-05
-2.11415784302921e-05
-1.71588502107872e-05
-5.40388141657211e-06
-2.45074684458535e-05
-3.20090292233661e-05
-2.3672466765522e-05
-9.3466529307424e-06
-1.56832406761232e-05
-3.89630280915658e-05
-1.3239543420979e-05
-2.64408039242651e-05
-2.61372308385519e-05
-3.31986739769212e-05
-2.93824870965406e-05
-1.42444275099857e-05
8.97920772462468e-06
-7.98953051397253e-06
-1.37058351519381e-05
-2.01545633694796e-05
-3.39589718410544e-05
-3.32004923782587e-05
-3.8913620409857e-05
-1.09486982491707e-05
-2.7244289798882e-05
-2.04250386739476e-05
-5.06971402172291e-06
-1.29711938794413e-05
-2.06418859561891e-05
-3.36680990361173e-05
-1.45456274596403e-05
-4.78580752969963e-05
-2.79900870923888e-05
-1.58905201247997e-05
-1.63234713365653e-05
-3.57117807711679e-06
-3.82078335611012e-05
-2.75876915054923e-05
-2.13105437487628e-05
-1.76568892994098e-05
-1.28822698889822e-05
-2.7144276530685e-05
-3.82209140434245e-05
-1.84271064770286e-05
-3.47756752948961e-05
-7.70021429681508e-06
-2.00987453613376e-05
-2.28247041899516e-05
-3.52757183808818e-05
-3.37147487561516e-05
-4.64798942551136e-05
-2.72965927463209e-05
-2.03078178070469e-05
3.131438061429e-06
5.17384229212953e-06
-2.86452209147809e-05
-9.12078214418619e-08
-3.05826788771879e-05
-1.21916698814241e-05
-2.7622808793075e-05
-2.73491599393847e-05
-1.56199365398054e-05
-4.66357252107583e-06
-4.26020122024572e-05
-2.95723499971237e-06
-2.60193566704933e-05
4.46247260950742e-06
-4.47279242295831e-05
-6.87554249678228e-06
-1.84722645663589e-05
-2.30563295235122e-05
-1.5751144478891e-05
-3.07600827170235e-05
-1.02948374941326e-05
-3.6297124096926e-05
-1.45934925554543e-05
-1.45363589615585e-05
-9.15205006880409e-06
-1.08204740220569e-05
-1.07544178733612e-05
-1.24724307331639e-05
8.81338225529549e-07
-2.12548979262626e-05
-3.09597744394182e-05
-2.05343216312714e-05
-1.99536899272957e-05
-9.86005591897474e-06
-1.15609595783579e-05
-4.298236848266e-05
1.27137890949568e-05
-8.40572641137545e-06
-3.591331732952e-05
-3.3088717558245e-05
-1.40171080118474e-05
-1.90302820387662e-05
-3.54117816285776e-05
-2.1611026987518e-05
-1.3810543487191e-05
-2.09684874715306e-05
-7.55719784670877e-06
-1.97209496886479e-05
-5.11352294120506e-06
-4.98541426083175e-06
-3.87869191899107e-05
-3.4880275909325e-05
-1.61895974180232e-05
-7.60987746585342e-06
-6.6683267481234e-06
-1.8354157149682e-05
-3.55046293220996e-05
-1.36046385268441e-05
-3.02148266417961e-05
-2.03665886257598e-05
-2.90782383692519e-05
-3.1947505839749e-05
-1.59412862912536e-05
-3.57252977174577e-05
-2.91976951391374e-05
-1.09859451510691e-06
-2.20624715189593e-06
-2.59493896451575e-05
6.15908483669698e-06
-3.02721360576328e-05
-3.9643611263658e-05
-2.79807603793939e-05
-2.37011764655e-05
-2.89473224166292e-05
-3.21997119447235e-05
-1.28050171430387e-05
-1.80880286647628e-05
-1.46188114646688e-05
-1.96607876253578e-05
-3.82718583536955e-05
-5.24873223308005e-05
-3.02916974575473e-05
-1.14052571502927e-05
-6.35764157979485e-06
-9.58775804183193e-06
-2.20938068532541e-05
-1.76293017500565e-05
-1.21653163909275e-05
-1.49539307570278e-05
-1.26124387574723e-05
-2.11392500261809e-05
-2.36039951609792e-05
2.19025264758965e-06
-3.16576191061728e-05
-1.96347674800317e-05
-3.34835270645953e-05
-2.15317158677212e-05
-8.09591439009085e-06
-3.24065629436258e-05
-2.48270923856484e-06
-9.92388820993639e-06
-1.28683987066044e-05
-6.11513471785118e-06
-3.69895806185428e-05
-3.08307855784368e-05
-1.46124413356844e-05
-1.69807825038238e-05
-1.90239430192837e-05
-1.75534442623953e-05
-3.22263456544617e-05
-1.6550296087165e-07
-1.23268489913734e-05
-1.89688982327172e-05
-9.43919491774764e-06
-1.07835037703537e-05
-2.02323992021505e-05
6.95526460669377e-06
4.23955521004001e-07
-1.00119991454167e-05
-2.4038291895508e-05
-2.8827210826811e-05
-1.5848489936579e-05
-3.6738691988203e-05
-1.28680337657713e-05
-2.64814946712738e-05
-4.74567047839074e-06
-4.39940587895795e-05
-1.41396083350135e-05
-7.79706669530367e-06
-1.84959801485342e-05
-9.10028866875992e-06
-2.8605635774582e-05
-3.36110745798495e-05
-1.37453594835939e-05
-2.24174139192114e-05
-1.78809287434565e-05
-1.20899039575453e-05
-3.00354763294759e-05
-2.52134097139631e-05
-2.49377910473582e-05
-3.0219400507879e-05
-4.7244360089309e-06
-3.66934736168184e-05
-1.34134989914728e-05
-2.66588641499423e-06
-2.16837103005907e-05
-3.74993235882173e-05
-2.52946743932261e-05
-3.67838759404789e-05
-2.50583334475985e-05
-2.13776187206042e-05
-2.94176031438474e-05
-2.73233796765223e-05
-3.49207394635801e-05
-1.10488014366106e-05
-4.22241017668817e-06
-1.23224210338203e-05
-1.17566183696169e-05
-4.09842873234016e-05
-5.424491107433e-06
-2.70800438549245e-05
-1.84334757469145e-05
-1.84611010178238e-05
-1.05404152976206e-05
-3.10844540619883e-05
-2.21618286581267e-05
-3.40989330461669e-05
-2.57840045029056e-06
-3.77135347040052e-05
-1.6511433424005e-05
-1.23844082603775e-05
-1.71256323717523e-05
-1.94937160790526e-05
-1.25587421255016e-05
-1.16314816761579e-05
-2.53302774775765e-05
-4.73189337029648e-05
-1.89321168542178e-05
-2.76182993996004e-05
-2.00440891977254e-05
-2.12548119958051e-05
-4.41135624083005e-05
-1.230091893089e-05
-2.53134883018033e-05
-2.87487307742634e-05
-5.07053415314051e-05
-1.12719443554286e-05
-7.6472412882822e-06
-2.53878242072368e-05
-3.15884370494779e-05
-2.09490260956105e-06
-3.18310710521327e-05
-3.10212360438979e-05
-4.19065966773496e-06
-1.91674664651624e-05
-4.04579718573967e-05
-5.6361573628454e-06
-2.08523320287558e-05
-1.19041665917717e-05
-2.53249632562656e-05
-2.53730258951534e-05
-2.17395595548559e-05
-2.71779670651755e-05
-1.31130669864236e-05
4.98699993693335e-06
-1.68376063493457e-05
-2.81599927803183e-05
-2.34579648097925e-05
-3.75157568277354e-05
-1.11309613758458e-05
-2.0183696705583e-05
-2.24581518415264e-05
5.50147276668334e-06
-6.93482778218944e-06
-1.57044200179011e-05
-1.86084914280283e-05
-2.08910330421111e-05
-1.71090507917559e-05
-3.0121395050432e-05
-2.48484710721172e-05
1.10549000065632e-05
-5.87581585903706e-06
-4.47890377083899e-05
-3.61106139238315e-05
-2.55688243627903e-05
-9.74344746840116e-06
-1.80802109008052e-05
-2.17331358164956e-05
-2.94676232442719e-05
5.86767204841478e-06
-5.14983660386725e-06
-1.36720933763475e-05
-4.44558645369961e-06
-2.37565284386864e-05
-3.91725265855086e-05
-3.85769857666115e-05
-1.67051140101553e-05
-1.5622381762699e-06
-3.39795435252542e-05
-3.89597251880686e-05
-2.52545821151721e-05
-1.55288208186305e-05
-1.97343597655396e-05
-2.15494856274924e-05
-2.21684876870346e-05
-3.00330067413722e-05
-2.40056238739624e-05
-3.42795267482306e-05
-2.46704076280038e-05
-6.27930976743567e-06
-2.25523424676603e-05
-1.39442546035368e-05
-1.40307112935818e-05
-3.90911594983271e-05
-3.06020310052357e-05
-3.5860971297221e-05
-1.71133182784251e-05
-2.43783849125854e-05
-2.42860814963864e-05
-1.46997792548588e-05
-9.62434728122649e-06
-2.49924514753456e-05
-6.05628708415771e-06
-3.34432313052913e-05
-3.63421371936075e-05
-4.2146512266735e-05
-1.63182812554081e-05
-1.65071361458865e-05
-5.89571465177025e-05
-1.89227303052832e-05
-1.42703558293695e-05
-7.34673803685356e-07
-1.23223246851388e-05
-1.91356226326304e-05
6.11874796356083e-06
-6.00119122015648e-06
-2.01682177455861e-05
-1.54925957713351e-05
-1.24251381090051e-05
-1.59296296090045e-05
-3.36266875384815e-05
-2.82027848495221e-05
-2.48407833409149e-05
-1.84251907997544e-05
-9.75923498558527e-06
-4.2013576859904e-05
-2.93758005615207e-05
-1.91129322041304e-05
-4.68019682099927e-06
-2.97820505642372e-05
-3.03002573279939e-05
-1.86206208653789e-05
-2.97826269065147e-05
-2.35188770193913e-05
-1.06586412357047e-05
-3.59151748610841e-05
-3.02588669129429e-05
-2.04926794948421e-05
-2.55639346383738e-05
-2.63294650065518e-05
-3.71306981587986e-05
-2.04211501074716e-05
-1.63037923838626e-05
-1.78426453798101e-05
-2.18441066981893e-05
-2.47034185538794e-05
-6.97550640415514e-06
-1.37398013339375e-05
-2.13644854228349e-05
-1.23184834372226e-05
-3.05571633918336e-05
-4.16734123202926e-05
-1.83504487481712e-05
-1.59755747176233e-05
-1.3465819817114e-05
-1.22477204211908e-05
-6.46708266171202e-06
-2.02291302505381e-05
-1.4891398519395e-06
-2.75419273391535e-05
-3.20459845051527e-05
-2.22816843996825e-06
-4.17765699836844e-05
8.80037719849356e-06
-6.00308304922766e-06
-1.95753723747428e-05
-2.92674691607459e-05
-3.44342947922108e-05
-2.07430662787746e-05
-2.62742043081793e-05
-1.73004867511635e-05
4.3185857420945e-06
-2.24020278229647e-05
-9.16427704093403e-06
-2.97762042041856e-05
-3.45300775134053e-05
-2.06523878559898e-05
-2.17907933717743e-05
-2.40638874275227e-05
-2.52346889258661e-05
-7.95266514730663e-07
-9.30338624125626e-06
-2.85133181622315e-05
-2.62667673947528e-05
-1.89974747807891e-05
-1.94272000485029e-05
-3.00755419439138e-05
-7.37123117509238e-06
-2.67674066040983e-05
-3.30840373810364e-05
-1.77638155178777e-05
-2.01241762554099e-05
-2.53047529018208e-05
-1.85208342719313e-05
-1.97733924850092e-05
-1.00213569452794e-05
-1.78711825220925e-05
-9.93657659304198e-06
-2.10627252311132e-05
2.93467222736173e-06
-2.18986638441312e-05
-2.30098296006031e-05
-2.39735440262207e-05
-2.92375407961168e-05
-2.44364104071097e-05
3.46951914452959e-06
-1.15881970705843e-05
-1.20628962884935e-05
-1.51058801501954e-05
-1.11658120925906e-05
-1.89866246198018e-05
-9.3765748750356e-06
4.82489493050869e-06
-2.03886730931126e-05
-2.30854436400189e-05
-2.38499603614603e-05
-2.52152197096226e-05
-1.73609418432148e-05
-1.21659968839124e-05
-1.17944572846916e-05
-2.23575853928252e-05
-3.25084797975897e-05
-3.62655403023782e-05
-2.05965751321982e-05
-1.52206645108878e-06
-3.35640200922892e-05
-3.22890813235578e-05
-2.67070341059486e-05
-2.01147609488276e-05
-1.63901637682205e-05
-2.27262813863185e-05
-2.28978773388876e-05
-1.71173805279509e-05
-3.43081063780269e-05
8.59364324094298e-07
-2.6701553701783e-05
-1.25576277716077e-05
-2.17498510924554e-05
-8.8079370320842e-06
-1.94997602219866e-05
-2.08236946706705e-05
-1.67277323278291e-05
-1.81086606922233e-05
-1.83180371688066e-05
-3.74347356045833e-05
-2.27440847616418e-05
-1.32425865465731e-05
-2.60783488944718e-05
-1.5545935905753e-05
-7.82571981426101e-07
-2.45824370360436e-05
-1.57103252138791e-05
-2.44763973895856e-05
-9.32051009067434e-07
-1.92100942926377e-05
-2.94867288861427e-05
-3.69796147516368e-05
-2.86782066432137e-05
-2.16715860744601e-05
-1.35739640486922e-05
-8.98781728883265e-06
-2.19427636354036e-05
-1.37335350254944e-05
-2.73867475587963e-05
-2.63068114382494e-06
-1.84388175597029e-05
-1.29554479423467e-05
-1.19665720325702e-05
-2.16246351197668e-05
-3.64107536887444e-05
-4.57063100819897e-05
-1.92838480688902e-05
-3.12204863233531e-05
-3.24895541149326e-05
-2.48777414072232e-05
-5.45473079407732e-06
-2.79118857115754e-05
-1.85034213827305e-05
-1.19324936879602e-06
-3.68668068748184e-05
-2.85445561964912e-05
-3.20048123183581e-05
-2.50543734113685e-05
-2.53240978549417e-05
-1.27012954981935e-05
-6.05037095312665e-06
-3.37341013815726e-06
-2.3694039036383e-05
-5.06257145140456e-06
-4.24725689203684e-06
-2.44525536117916e-05
-1.42879940084518e-05
-3.35927021442913e-05
-1.90472888385509e-05
-1.24969048265796e-05
-4.65995905556404e-05
-3.24249946480234e-05
-3.70651270765769e-05
2.18138198133096e-07
-2.09502763400379e-05
-3.72270146434617e-05
-1.9094299490338e-05
-2.1103473302121e-05
-2.6621032886251e-05
-1.48465651643017e-05
-2.67635649674331e-05
-1.74819840162546e-06
-4.82508155640122e-05
-2.24581881218419e-05
-3.38858836058091e-05
-2.51293178743406e-05
-1.85585098116883e-05
-1.89431170286558e-05
-4.37975479436412e-05
-1.86685742527078e-05
-2.64727108517989e-05
-3.64466296499632e-05
-3.46037790578571e-05
-2.36378925706176e-05
-2.69574266224755e-05
-2.32315903315953e-05
-3.01448524739056e-05
-3.45543470328358e-05
-3.60192258529115e-05
-1.01715185883804e-05
-2.32693048556656e-05
-3.61023066751296e-05
-2.29199627019065e-05
-2.58068072041654e-05
-2.11039565775571e-05
-1.82697030949456e-05
1.0742522585728e-07
-3.19007394051283e-05
-1.21170717145393e-05
-1.56139783435037e-05
-2.24252333708278e-05
-8.29142647164968e-06
-4.39213063076148e-06
-2.62236890045183e-05
-1.29064854365481e-05
-3.1449021256987e-05
-4.21086918867136e-06
-1.55321758150671e-05
-4.89013725355389e-06
-2.91444369310662e-05
-3.12422748662895e-05
-2.56456667758685e-05
-7.50843991594375e-06
-7.80840998529545e-06
-2.03752515653031e-05
-1.1670261986559e-05
-6.97201726585622e-06
-3.01965519384436e-05
-1.03241609435385e-05
-7.29709085623676e-07
-2.92947943019273e-05
-3.21997989720646e-05
-1.54549864276296e-05
-3.19734674475317e-05
-5.73486716921118e-06
-1.60094048344985e-05
-1.53569822253101e-05
-2.32792595476871e-05
-1.60223379757492e-05
-2.02433990665524e-05
-1.02108521584263e-06
-2.12852067124859e-05
-7.62444437286446e-07
-4.04616530525499e-05
-1.485369988634e-05
-1.78848669302001e-05
-2.48675215823939e-05
-3.61428658231298e-05
-1.45903312525143e-05
-5.49497153840326e-06
-2.05270698401814e-05
4.79412442626927e-06
-2.40484940872145e-05
-3.73259206710415e-05
-6.87978289210843e-06
-3.34504596616694e-05
-1.91253148330169e-05
-8.60630536327397e-06
-1.96320090464882e-05
-1.13586869640702e-05
-3.23532577790447e-05
-1.07712519265696e-05
-8.47179303471614e-06
-2.91699629414781e-05
-2.68786295151733e-05
-2.98212435581793e-05
-1.81983591620858e-05
-1.31077837730643e-05
-2.30911048077942e-05
-4.75515881954085e-05
-1.55663196550089e-05
-2.54631663132015e-05
-2.80913097030853e-06
-2.08085420752074e-05
-9.05989616220516e-06
-1.48382918912035e-05
-1.55666683312043e-05
-3.08894755000188e-05
-4.37124252158773e-05
-2.56033773854281e-05
-2.74769037626301e-05
-2.635571633928e-05
-2.15210435299447e-06
-3.76017764606844e-05
-2.75749833542091e-05
1.03275820598196e-05
-1.76307237937937e-05
-3.06152284011795e-05
-1.99626679131609e-05
-1.06789434543626e-05
-2.04138110833219e-05
-1.42035647865133e-05
-3.13569754148068e-06
-2.74258030580313e-05
-8.05416539234808e-06
-1.65789218000236e-05
-2.70186835660415e-05
-6.20614383657322e-06
-1.24552116849449e-05
-1.77605691866789e-05
-1.88565810488342e-05
-1.3705195568777e-05
-3.07089129266203e-05
-3.66942156796112e-05
-3.00686595264026e-05
-1.99449689498606e-05
-1.31035339972769e-05
-1.38325897317851e-06
-3.42446939756265e-05
-1.42614090229565e-05
-6.72581747393984e-06
-2.18157133248817e-05
-1.04267004731114e-05
-1.27740671861606e-05
-2.42320953861898e-05
-2.2354291866052e-05
-1.80970061041271e-05
-9.65623287898011e-06
-1.60263452843199e-05
-3.66892591777341e-05
-2.53528238702197e-05
-4.8478383496035e-05
-2.60523405760417e-05
-3.51546356107651e-05
-1.62765658565851e-05
-2.18394344865959e-06
-2.28449298688172e-05
-1.70073439158505e-05
-2.2376715999728e-05
-2.26301593018783e-05
-1.87585068621219e-05
-1.82990657464308e-05
-2.99283926821607e-05
-2.51926019370188e-05
-1.23420595340832e-05
-3.60374411890547e-05
-3.28388302474429e-05
1.26638865365558e-05
-1.96042452273256e-05
-5.31494872101433e-06
-1.70570623909345e-05
-1.75497687393586e-05
-1.28391938405706e-05
-1.92797863021323e-05
-8.47931919310313e-06
-3.20120035785121e-05
-1.1969084376041e-05
-1.37908133117741e-05
-9.79233589203457e-06
-1.83493467590644e-05
-4.01496708171672e-05
-4.2622983251791e-05
-1.5900152569085e-05
-3.66321773297494e-05
-2.14813825682446e-05
-2.93066956251901e-05
-2.18085008448213e-05
-2.52441495292017e-05
-2.16684896153211e-05
7.96691132423416e-06
-2.57435863919734e-05
-1.30181520695878e-05
-5.33510725995469e-06
-2.25314122941666e-05
-2.27028757586829e-05
-6.20303410118128e-06
-1.25906996650072e-06
-8.14195051984494e-06
-9.89807166960969e-06
8.67247340012489e-06
-7.20990315617102e-06
-2.45987326051812e-05
-4.70632439937638e-06
-1.71615039325833e-05
3.88448346301121e-06
-2.51658858132159e-05
-1.31699376409433e-05
-2.86736281848812e-05
-1.44566339249256e-05
-2.04618178933515e-05
-1.94793078771336e-05
-1.61034070437533e-05
1.67577861113044e-05
-4.39480749129624e-05
-1.25702336058166e-05
-3.54239143684166e-06
-1.86236089790431e-05
-2.0449128814204e-05
-9.21165718037073e-06
-2.3776251598696e-05
-4.14219953833947e-05
-1.29696279758484e-05
-6.84337875409478e-06
-1.12511120879957e-05
3.37315864184238e-07
-3.867754828247e-06
-6.94196786023916e-06
-1.75248828406485e-05
-1.3729851701354e-05
-1.1596773462155e-05
-3.21473168888231e-05
-2.2387528260774e-06
-8.24709991301536e-06
-8.56222582233142e-06
-2.54091315045974e-05
-2.86798012139321e-05
-1.9274197353574e-05
-1.83223205844118e-05
-9.50018131965054e-06
-3.73577770073783e-05
-2.18523489204034e-05
-2.41253514526938e-05
-3.53732243423444e-05
-2.2641430946606e-05
7.75069231958718e-06
-1.70962840596129e-05
-1.96274578017231e-05
-1.43643072051422e-05
-2.94102487843223e-05
-2.65480177273081e-05
-3.16669779792393e-05
-2.77983891913305e-05
-1.35180306329878e-05
-3.05673440827503e-06
-1.85552577268339e-05
-2.55196763541146e-05
-3.12780232922997e-05
-1.85788600745823e-05
-2.71201265733882e-05
1.3473166964513e-05
-3.44680772092887e-05
-4.76253649481449e-05
-3.29176091818875e-05
-4.19254810980342e-05
-2.15720378443833e-05
-5.40562943456117e-05
-3.33552841508191e-05
-2.10370994948944e-05
-2.09277083679591e-05
-2.66316937554093e-05
-3.21453817757659e-05
-1.39434288408892e-05
-1.12200110604547e-05
-8.13087977697221e-06
-6.62012043067192e-06
-1.11976007134778e-05
-2.32946030720814e-05
-2.90558889450247e-05
-2.03009097209751e-05
-1.30023636323384e-05
-3.40685182353565e-06
-3.28888599551645e-05
8.93198512560036e-06
-3.78739000351466e-05
-1.46835771112455e-05
-2.88709430783631e-05
-2.7491741725868e-05
-2.79039270998993e-05
-2.28860686020566e-05
-2.64870757883646e-05
-1.68181373207826e-05
2.68440599615754e-06
-4.99879407264037e-06
-3.21818970422664e-05
-2.03081730868327e-05
-1.79172930013831e-05
-1.30876940649901e-05
-2.09717930562715e-05
-1.57756503568499e-05
-2.26106263489205e-05
-1.15096695481195e-05
-1.91730262313841e-05
-1.41391693706598e-05
-3.24765725124769e-05
-2.97175234549547e-05
-2.37842996008207e-05
-2.65096429085668e-05
-1.73496587162278e-05
-1.77658395118291e-05
-3.59463003041917e-05
-3.79761149923256e-05
5.39686340311468e-06
-2.27918091512971e-05
-2.41484075715087e-05
-2.9493044292692e-05
-6.66052666130825e-06
-6.98658622931104e-06
-1.50734264166034e-06
-4.32335449822891e-05
-5.89548848318183e-06
-2.25676525565005e-05
-2.53785145237865e-05
-3.91383337745066e-05
-2.7190237724296e-05
-4.27825694260734e-06
-1.44641829517513e-05
-5.37100455987118e-05
-8.52153706576851e-06
-1.34023852734569e-05
-4.11223705875636e-05
-3.02660857235247e-05
-3.46517733056073e-05
-4.96151334080035e-05
-9.56000500602682e-06
-2.73022092343602e-05
-5.4742126527323e-05
-1.65294418268095e-05
5.01990707984694e-06
-2.07056841436742e-05
-1.91684036035234e-05
-9.87604701829788e-06
-2.54261188251017e-05
-2.67212848121765e-05
-3.05618630847774e-05
-3.5048028218582e-05
-2.29402268397243e-05
-1.68962989561455e-05
-4.67339268668705e-06
-2.64363174922237e-05
-2.74299623451811e-05
-3.35286874413592e-05
-1.96493540841342e-05
-3.51685872677022e-05
-4.42958746972349e-05
-2.43446279399468e-05
-2.46773353191509e-05
-2.23239465740752e-05
-2.20965141743419e-05
-2.2331314162659e-05
-2.9471600242465e-05
-2.83383883039756e-05
-2.70614934149781e-05
-2.00335101157045e-06
-2.98441738437205e-05
-7.26080835143072e-06
-6.81746541699439e-06
-2.7921094163112e-06
-5.11826623071159e-06
-7.49292130715452e-06
-2.85216961335045e-05
-2.17597584526849e-05
-9.7004141886545e-06
-3.92005500184966e-05
-1.59988295410054e-05
-9.18407280497192e-06
-9.30947772471543e-06
-3.26268232132521e-05
-3.27730379120203e-05
-3.76585670214543e-05
-3.61862841722991e-05
4.17219900061989e-06
1.52736134584996e-06
-2.33864789104684e-05
-3.37227048381149e-05
-2.050873387561e-05
-3.40023368286693e-05
-1.80773968278862e-05
-3.55252976994216e-05
-5.20936570845357e-07
-4.75657639883847e-05
-1.35129238816483e-05
-4.88127627410389e-07
-2.45794189054838e-05
-2.87978766474554e-05
-1.34376047084909e-05
-1.45558774062819e-05
-1.03818788111535e-05
-2.44708007114e-05
-3.61387213053214e-05
-6.59982178768029e-06
-3.09510295425083e-05
-4.48379551539096e-05
-1.94033333938195e-05
-1.76978406739331e-05
-2.05524829188122e-05
-3.71170425021109e-05
-1.93700497656136e-05
-5.03989426204198e-05
-2.96732670623992e-05
-3.21267502253611e-05
-2.97004725623157e-05
-1.02218653787094e-05
-3.01398710412719e-05
-2.28107188696856e-05
-5.73559462328893e-05
3.44905802322878e-06
-3.06810665922251e-05
-5.3100858548603e-05
-2.20516553993228e-05
-5.55902478308152e-06
-2.33412674633485e-05
-3.65236400612149e-05
-1.24559436797623e-05
-3.61209578175545e-05
-1.62352805385131e-05
-2.56684225815957e-05
-2.08450380084998e-05
-2.84084825016276e-05
-6.62378920314699e-06
-2.62628549204984e-06
-4.45080555959524e-05
-1.12052010828759e-05
-4.06617450770247e-05
-3.80086627350178e-05
-3.5357305201506e-05
-1.06198421541797e-05
-1.12765699395998e-05
-2.72750957967426e-05
-2.2372079566466e-05
-2.63054232601758e-05
-2.84190985580089e-05
-3.55852246613416e-05
-3.26205999812473e-06
-1.93383798575625e-05
-4.23093192730155e-06
-9.78735914731781e-06
-2.95894140611694e-05
-1.6684238521528e-05
-3.8318359498779e-05
-1.85489937258211e-05
-1.50800957899737e-05
-6.60992226757617e-06
1.65647399033362e-05
-2.71273956163795e-05
-1.24658188435579e-05
-2.2072502954968e-05
-1.95897804549369e-05
-2.75512655751127e-05
-2.10067230156155e-05
-1.24581846212191e-05
-3.70963255028364e-05
-3.64532558000155e-05
-3.91359703341117e-05
-2.26265943953711e-05
-1.33021766791511e-05
-9.79999940368494e-06
-4.68317791774688e-06
-8.16601436998382e-06
-2.12284688312147e-05
-1.80359036104679e-05
-2.52295271784477e-05
-1.33286467106243e-05
-2.7613187600046e-05
-4.84880555903828e-05
-1.13005726522494e-05
-1.70680864644285e-05
-1.03945901042392e-05
-7.31137068288063e-06
-1.62317392497561e-05
-3.32560125950633e-05
-2.4734883088324e-05
-3.20994403169928e-05
-5.65593773856243e-06
-1.36480679071962e-05
-2.45915998176304e-05
-3.84854101281775e-05
-2.14336630455853e-05
2.62718636578091e-05
-5.41361001964432e-05
-2.58439805254118e-05
-1.76180954252782e-05
-1.02504239382058e-05
-1.08938677742156e-05
-2.1244961712201e-05
-1.18851274765905e-05
3.6918979730715e-06
3.61987324837998e-07
-1.73888720595317e-05
-1.79386122604031e-05
-2.00950831150302e-05
-2.54124355348072e-05
-2.37309712128421e-05
-1.16309294676409e-05
-1.0851047610578e-05
-2.15156366481719e-05
-1.46281745484503e-05
-4.17113773962584e-05
-3.0370348694459e-05
-2.80704093956045e-05
-1.84359428809485e-05
-1.79140021119609e-05
-1.58187064027741e-05
-2.0746813858161e-06
-8.19514139049343e-06
-3.22495903412032e-05
-1.65842238125441e-05
-3.48568507659281e-05
-2.50229036815516e-05
-1.54123716354146e-05
-3.52659461793262e-05
-3.12822614845547e-06
-2.60554866134494e-05
-2.72480042311897e-06
-4.23898957796525e-05
2.48655760287872e-06
-1.625230364289e-05
-9.65428596375193e-06
-3.78523714867207e-05
6.32241259654692e-06
-3.05578177352909e-05
-2.20249341025079e-05
-1.20840698578087e-05
-1.47742250794538e-05
1.8566810029038e-05
-1.8602168731454e-05
-2.67621793410775e-05
-8.67586099375321e-06
-2.9181602226285e-05
-2.39247650143751e-05
-2.69451172860447e-05
-1.95817403947021e-05
-2.88365686164083e-05
-3.17838034585899e-06
-2.28719582403891e-05
-3.32262289148177e-05
-3.81585002007118e-06
-1.4904618746705e-05
-4.01468810045827e-05
-3.38710848293078e-05
-1.3092008480757e-05
-1.61788942351529e-05
-2.43469140959268e-05
-2.7478939260192e-05
-1.25973866223285e-05
-2.00003289435597e-05
-4.4189762631529e-05
-1.47874924607004e-05
-1.05051454502381e-05
-3.83953871150674e-05
-1.60431208708075e-05
-1.39086025666893e-05
-1.91862747594844e-05
-5.94913633481351e-06
-2.2384888878384e-06
-3.82810650652638e-06
-2.76904078257214e-05
-2.06027622470518e-05
-2.07567229263367e-06
-1.31371235119419e-05
-1.59140716260773e-05
-2.05748250605588e-05
-2.06446191669257e-05
6.1270894328775e-06
-3.17307893411053e-05
-1.32920200840581e-05
-2.66088359234508e-05
-2.56667703034065e-05
-1.75576098314302e-05
-9.3893897433663e-06
-1.39922070454466e-05
-4.41321693524264e-05
-4.67406991882636e-05
-3.74572621166813e-05
-2.2403166369705e-05
-1.75631647672228e-05
-4.10211726655455e-05
-1.68193251691566e-05
-2.36826435375108e-05
-3.52995691673382e-05
-4.78931457591825e-05
-1.84531038615374e-05
-1.38308821562066e-05
-2.08367664292697e-05
-2.69156423072537e-05
-2.81314666266078e-05
-2.38246692015626e-05
-1.83356755440557e-05
-5.00747835992686e-06
-2.01514962340691e-05
-1.37302226318075e-05
-2.77821141651285e-06
-2.32391559517758e-05
-2.55691517952185e-05
4.67332688584443e-06
-1.30624543407519e-05
-3.83703722775871e-05
-2.76907320677945e-05
-1.5475158015835e-05
-3.09392641644685e-05
-3.03767061405337e-05
-3.48640728536487e-05
-2.84523305671769e-05
-2.48825214347957e-05
-5.09471572978471e-06
-4.78360584960697e-05
-2.53272105064189e-05
-2.53888298456349e-05
-1.00065174330252e-05
-1.82690200116648e-05
-1.17060574460324e-05
-2.4923159624116e-05
-2.13555591453256e-05
-4.16443429869195e-05
-3.17362540425803e-05
-1.32145842340704e-05
-2.20166968768194e-05
-4.44631200889192e-05
-3.30616403544222e-05
-1.7365744308308e-05
-1.92752601493373e-05
-1.80605283623506e-05
-2.39619960359168e-05
-2.42606948915706e-05
-1.16111140134676e-05
4.75998284956029e-06
-2.1714174768144e-05
-3.86821661633419e-05
-4.41125203682382e-05
-2.61583425923304e-05
-3.43002891396739e-05
-1.39881029882206e-05
-1.85076716739386e-05
-1.45475432915736e-05
-3.67719129082699e-06
-1.82657699561171e-05
-1.87086023799744e-05
-2.42571992976398e-05
-8.9603766653217e-06
-2.16560911019311e-05
-1.85291746898328e-05
-2.36772820526528e-05
-2.79791343826471e-05
8.7679689402948e-07
-1.13266736782617e-05
-1.50585847942895e-05
2.40351099506288e-06
-1.68820147278658e-05
-1.39249138074223e-05
-9.27883937150251e-06
-2.84472658492184e-05
-3.815616581894e-05
-2.75651331219148e-05
-5.53176275033628e-06
-5.58763626959462e-05
-2.1654778390207e-05
-1.23132266256714e-05
-9.06410819587093e-06
-2.27022735982629e-05
-2.20309939908933e-05
-3.62021694246863e-05
-2.75580601981904e-05
-1.79672439110065e-05
8.01778196745114e-06
-3.60209226115733e-06
-5.62472976091979e-06
-1.36975857695745e-05
-4.14392942355641e-05
2.42564411572156e-06
-2.16884725527181e-05
-2.56433239232804e-05
-9.89673633136197e-06
-3.9304264100603e-05
-1.94160392466873e-05
-1.19390482894733e-05
-1.46433532638304e-05
-1.35734387201984e-05
-7.82463329305827e-06
-2.14874468830056e-05
-2.9747819200284e-05
-1.84596157092448e-05
-1.22627385116484e-05
-2.52886908666569e-05
-3.13271869515815e-05
-4.02173215249324e-06
-9.7267731286982e-06
-4.47185657388305e-05
-9.39262717665325e-06
-5.10000350777784e-06
-3.18015252999936e-05
2.0328471500663e-06
-1.32861235850805e-05
-4.05060912830173e-06
-8.15994691525347e-06
-1.24663056811738e-05
-2.02009339677636e-05
-2.24204266965679e-05
-1.87914388233538e-05
-2.04690175314081e-05
-3.10469844800448e-05
-3.34034125657788e-05
-1.56659143651258e-05
-2.43126708241567e-05
-2.71679916567841e-05
-3.90054049767566e-05
-4.20476472389847e-05
-3.79327712120143e-05
-2.73734658666403e-05
-2.81365522014186e-05
-3.80510414631376e-05
-5.02924011832369e-05
-3.06624094396195e-05
-2.76869620411135e-06
-2.52314460454267e-05
-2.34886632148592e-05
-2.53081500917753e-05
-5.46037597752903e-06
-3.1220611428409e-05
-9.77130290842966e-06
-2.74676710721493e-05
7.76244685008412e-06
-2.995849071947e-05
-1.54209024205186e-05
-2.27433502858672e-05
-7.01597384037572e-06
-3.09100102018091e-05
-2.67515111540569e-05
-3.70153339341775e-05
-2.68190952004693e-05
-1.28036882907756e-05
-5.02423087825401e-07
-2.88158816591521e-05
-2.46179761852425e-05
-2.28651987199528e-05
-1.36493127701142e-05
-1.02688892327277e-05
-4.5909562215136e-06
-8.90681991360306e-06
-1.99960315788072e-05
-1.05603455374186e-05
-1.65538217276502e-05
-1.2599767442487e-05
-9.68330637916044e-06
-1.91018832519578e-05
-2.34951895079978e-05
-1.74097610015836e-05
-2.71880887548545e-05
-1.9485959672926e-05
-2.00561923539304e-05
-2.17476326021933e-05
-2.9377685428838e-05
-2.11965603264849e-06
-4.00924582188939e-05
-4.24319430282895e-05
-3.21216728552459e-05
-2.94838586603056e-05
-2.69330493993221e-05
-1.45736805520301e-05
-1.62314217373449e-05
-2.45417764018059e-06
-1.56933676209261e-05
-1.18897137234303e-05
-1.56421542592556e-05
-1.13491572574392e-05
-2.46805838951861e-05
-1.66221439579399e-05
-1.21704783449579e-05
-4.22955365995474e-05
-1.88538420346619e-05
-1.13088349851623e-05
-7.74746298130201e-06
-1.40455124257543e-05
-2.02100230904185e-05
-8.31466867668326e-06
-3.31031314604935e-05
-1.82249730104741e-05
-1.89257878000022e-05
-1.50558944237807e-05
-3.44482559676914e-05
-1.25189178071703e-05
6.3257483764673e-06
-2.05843180424075e-05
-1.4941633531541e-05
-3.84630822450753e-05
-3.03507305150912e-05
-2.56986249978347e-05
-3.41424376460663e-05
-3.46673480361869e-05
-3.01343839531318e-06
1.61012970440417e-05
-1.86691029157125e-05
-2.59224479899242e-05
-7.98258489840483e-06
-3.28587895195908e-05
-3.84599275565744e-05
-2.70740131303935e-05
-3.22281989758519e-05
-1.83355929726139e-05
-9.92313142821696e-06
-1.7200066540178e-05
-1.2973064219718e-05
5.57849015482865e-06
-6.89104368629253e-06
-2.4638820583907e-05
-2.29177106011726e-05
-2.57699231546804e-05
-3.65343972825286e-05
-3.96342293051256e-05
-2.18006140943889e-05
-1.63902907022011e-05
-2.69535113424761e-05
-4.1683057658989e-05
-2.19762338012318e-05
-3.76634482595852e-05
-1.69476140847994e-05
-4.60772017450512e-05
-2.87725109617497e-05
-1.21913933875877e-05
-1.65345784516656e-05
-1.24446704950627e-05
-2.06454316248983e-05
-3.04107600926993e-05
-9.06418179222999e-06
-1.62107167132244e-05
-1.72459585560526e-05
-3.59268143004789e-05
-1.51895393621651e-05
-1.57494473263488e-05
-2.4297622274527e-06
-2.89657363949838e-05
-1.43395927625449e-05
-6.75079257888615e-06
-2.38469478703474e-05
-2.80727248829656e-05
-2.38658336652746e-05
-1.87724853981376e-05
-2.86489185838096e-05
-1.70938145252178e-05
9.36413206353224e-06
-1.56211217773098e-05
-1.42464465747205e-05
-1.11288003766597e-05
-3.76579373812042e-05
-9.2461374634941e-06
-9.04333950225442e-06
-1.28786435567501e-05
-2.2363705192126e-05
-1.33774760985945e-05
-4.1060445581703e-05
-1.95865170367223e-05
-3.48565676405878e-06
-1.79748147433104e-05
-2.72332569982728e-05
-2.65085549819452e-05
-2.76309208984591e-05
-1.20705258985669e-05
-2.21457957221606e-05
-3.7199520227871e-05
-4.69878960842929e-06
-2.07989438382752e-05
-1.51407749151035e-05
-1.759570602767e-05
-3.49540967302323e-05
-2.85661816644938e-05
-2.76508244085136e-05
-2.13212674059281e-05
-2.48375344989482e-05
-7.51557634045406e-06
-3.23610028189769e-05
-1.44555091522394e-05
-2.70192648203121e-05
-3.32016017115219e-06
-2.73358620965007e-05
-3.47677594156516e-05
-6.70724829606467e-06
-3.04017139329274e-05
-1.18916647455899e-05
-3.57650163022336e-05
-3.27176534602156e-05
-2.20966171658859e-05
-3.21629508348456e-05
-1.00075481126744e-05
-2.75538882971568e-05
-2.76205385298558e-05
-3.41641787712715e-05
-2.53792152608815e-05
1.15034891813023e-05
3.65003247967305e-06
-3.22829534583024e-05
-2.33315260377367e-05
-2.46747435043897e-05
-1.74285045574314e-05
-2.33135273635864e-05
-6.25199550859267e-06
-2.72906978404366e-05
-2.67239905223358e-05
-2.01534065886857e-05
-4.57270356849706e-05
-2.44703316855537e-05
-1.47709798624018e-05
-1.19415662643919e-06
2.55883226386827e-06
-3.86105247473493e-05
-4.13368167817996e-05
-4.3864107069952e-05
-1.92481909576391e-06
-3.14429120537513e-05
-3.71114730314311e-05
-2.97632450573701e-05
-2.15386994250917e-05
-1.98947427266525e-05
-8.33645182936936e-06
-4.58987740798748e-05
-5.5700223769513e-06
-1.62140827046891e-05
-2.06737499322346e-05
-1.71424227014735e-05
-1.80783032360866e-05
-3.37092096870372e-05
-1.95345619974349e-05
-2.98513857341219e-05
-3.52515109342328e-05
-2.45808371233996e-05
-1.96828762775343e-05
-1.98080020868997e-05
-1.25033493749335e-05
-2.79630087968827e-05
-1.61337338224307e-05
-1.58073531776115e-05
-5.81152807833259e-06
-3.23938955003081e-05
-1.85377341245087e-05
-6.22118059632321e-06
-2.09777841457866e-07
-2.01588892258368e-05
-6.33973223550162e-06
-7.89814166007725e-06
-2.13463881098523e-05
-1.55457779507047e-05
-3.32557752562647e-05
-2.72694973986131e-05
-2.39428191249014e-05
-3.32104291814073e-05
-5.72715172854304e-06
-8.68461049890098e-06
-8.18163279689446e-06
-1.73293759837135e-05
-1.96303309926453e-05
4.02818471561092e-07
-4.45964465686983e-05
-2.87362692713948e-05
-1.99048580541407e-06
-2.81905216928137e-05
-1.94651878866271e-05
-2.42035799637706e-05
-1.30348369126459e-05
-1.00690410741007e-05
-2.00109004715533e-05
-1.13365835356437e-05
-2.2634220728814e-05
-2.15684596714437e-05
-1.56531937692387e-05
-2.31247287737105e-05
-6.36734410403349e-06
-2.07992470060626e-05
-2.57939419627517e-05
-2.84963793972313e-05
-2.53853001225091e-05
-2.62729072199189e-05
-1.88921507389734e-05
-7.02646468050468e-06
-1.61926150908749e-05
-1.89084843355828e-05
-1.91840981368831e-05
-1.69130560825534e-05
-1.001774232769e-05
-3.06599955897125e-05
-9.21936875279124e-06
-1.65811494510296e-05
-4.22318712478432e-05
-2.39760860963129e-05
-4.84265395713996e-06
-2.12460697710384e-05
-3.79083312056419e-06
-1.29577986479172e-05
1.14237115021273e-05
-1.20179909627957e-05
-1.62551813099235e-05
-2.77012440180772e-05
-1.70046927589284e-05
-1.04385558721449e-05
-3.40612940230541e-05
-1.98201675781647e-05
-3.45290334793964e-05
-2.41271570386999e-05
-1.85634766215551e-05
-3.7244672439013e-05
-2.14142052498724e-05
-1.98987675845323e-05
5.56549280864079e-06
-2.58437225975496e-05
-2.96699275802288e-05
-1.88469352644941e-05
-2.54680202708741e-05
8.25735014321746e-06
-1.909610550955e-05
-1.52598987181332e-05
-4.8205973321164e-05
-1.53351175323111e-05
-1.44897336942036e-05
-1.95430202650976e-05
-9.73345215837049e-06
-5.9510462073295e-06
-4.45312288300822e-05
-5.46482227157416e-06
-3.25114771918573e-05
-4.67882344564222e-06
-2.51332448865621e-05
-3.1342826446347e-05
-3.76802271217992e-05
1.32961490448143e-06
-2.19769734104166e-05
-1.05715118414123e-05
-1.72726224336984e-05
-9.69584223359964e-06
-1.42160646287267e-05
-9.04825408254362e-06
-3.2354337477118e-05
-2.64461180501909e-05
-3.12750254210319e-05
-3.44245781616011e-05
-3.12384811235089e-05
-1.10013399853368e-05
-1.32910851420221e-05
-6.38779057016625e-06
-4.23792436586469e-05
-2.28220241805013e-05
-1.36164909334426e-05
-1.9870739864331e-05
-3.21873101091288e-05
-2.21620722970989e-05
-1.94506361439863e-05
-9.19948820020062e-06
-9.35243915666465e-06
-1.65090984163006e-05
-2.45278382668984e-05
-7.87020000092163e-06
-3.306826383674e-05
-1.53178789834102e-05
-9.20000959419337e-07
-8.62137134256312e-07
-2.01021281949378e-05
-1.98892633115948e-05
-3.04410048938255e-05
-5.27770462051413e-06
-3.47972601683835e-05
-8.58120616270456e-06
-2.43838308672045e-05
-1.36390746003739e-05
-4.99741547692734e-06
-2.45088169261888e-05
-2.23819610421028e-05
4.5424882251376e-06
-1.44118243712106e-05
-2.02105031394869e-05
-2.70955611517147e-05
-3.49326404632107e-05
-2.059024987479e-05
-5.09375142080539e-06
3.81600478227259e-06
-2.76973894264387e-05
-1.95840092188156e-05
-2.37695922842611e-05
-1.7152034243559e-05
-1.24180856682175e-05
-1.59178909639414e-05
-3.52132197393387e-05
-1.20363076772287e-05
-1.55190860036418e-05
-4.55303904160809e-05
-1.92643905547356e-05
-3.07983184637981e-05
-1.47181219667425e-05
-5.07842231324576e-06
-3.02034507874764e-05
-5.91986134623089e-07
-1.37479623743734e-05
-1.8058459309704e-05
-1.38922223382365e-05
9.79090089425589e-06
-2.51336148983413e-05
-5.71877840103428e-06
-1.62600602518892e-05
-5.9897695618712e-06
-1.19157349541084e-07
-2.80697529843849e-05
-2.55711438892746e-05
-2.11426034903462e-05
-9.22806052077248e-06
-3.0995630758783e-05
-1.0192553015635e-05
-1.16994569744844e-05
-1.55137787442569e-05
-2.8648577983138e-05
-1.38860811532625e-05
-2.62983710415869e-05
-1.69660371527732e-05
-2.09738172232528e-05
-1.81086183045081e-05
-1.41453310557084e-05
-3.6945592996585e-05
-7.16336875939498e-06
-1.67810678350888e-05
-4.2830343197982e-05
-2.9531849980989e-05
-1.24165435391527e-05
-4.26122458903434e-05
-3.4056955038033e-06
-2.52852612715588e-05
-8.63790619515606e-06
-2.55548781667859e-06
-3.44079739875905e-05
-3.01499069642263e-06
-4.27054447933415e-06
-3.77794282670106e-05
-1.74791029439631e-05
-1.93617707697059e-05
-4.11232497990213e-06
-2.4302899200768e-05
-3.93120815526756e-05
-2.14748632659449e-05
-2.69915785723121e-05
3.6939764223083e-06
-2.43314815892271e-05
-3.06792788261348e-06
-6.83659365573479e-06
-8.75881734792733e-06
-2.72760085758944e-05
-1.94440657604914e-05
-8.07466883908547e-06
-8.37907639661764e-06
-4.39329009700429e-05
-2.71140697839315e-05
-1.65245985197489e-05
-3.04738259061797e-05
-3.45452924926307e-05
-1.28086076927345e-05
-1.8281761460189e-05
-2.71673489259614e-05
-2.01219382454953e-05
-1.19901118319002e-05
-3.00279751006536e-05
-5.01132186199338e-05
-1.608566541668e-05
-5.75018921230494e-06
-3.02237991131011e-05
-1.50580551209691e-05
-3.55353373617727e-05
-9.69229639740171e-06
-2.23560876846715e-05
-3.17288735164059e-05
-1.70668030180699e-05
-3.29445822133463e-05
-2.85578589747228e-05
-9.58791011238394e-06
-3.27479816575567e-05
-4.02968282736405e-05
-3.12650398590403e-05
-1.02445876914235e-05
-1.88205166851727e-05
-7.39436167110869e-06
-2.85965939951048e-05
-1.23462532314286e-05
-1.79462190962866e-05
-1.81088802218043e-05
-1.51753467532849e-05
-3.24768942172974e-05
-1.69547306236259e-05
-3.63618893252551e-07
-2.95593375377661e-05
-1.78835151070591e-05
-8.25536066936081e-06
-2.67424150947632e-05
3.51728597921026e-06
3.42640266777194e-06
-1.80101268836636e-05
-9.36169981186455e-06
-1.02235683431564e-05
-1.25634279701822e-05
-2.66267870594424e-05
-4.53285837457348e-05
-1.49266765425545e-05
-2.36417610570797e-05
-2.74534739724641e-05
-1.60502969723097e-05
-4.04444010213206e-05
-1.23038055458483e-05
-2.7190112674971e-05
-2.00168170561067e-05
-1.84949094008663e-05
-1.74297940119799e-05
-3.39494475216379e-05
-1.11316073616826e-05
-3.68769080813833e-05
-1.19009907383574e-05
-1.05561699841118e-05
-1.37319017002949e-05
-1.21398673875383e-05
-2.87502692382996e-05
-2.21095451828642e-05
-3.75008385332127e-06
-2.73517297848849e-05
-1.28109129289476e-05
-2.32309881805586e-05
-2.32574847140251e-05
-1.23762340210536e-05
-2.4018642766147e-05
-1.68196090216385e-05
-3.87115030235682e-05
-4.38837725804984e-05
-4.22996597915852e-06
-1.9043057727251e-05
-2.33452537759125e-06
-2.81547387247621e-05
-3.2575941651488e-05
-2.20264841785887e-05
-3.84428484507375e-05
-3.84417969821547e-05
-4.66548815087152e-05
-3.08768408376232e-05
-2.193009219553e-05
-1.14516005165339e-05
-2.37366602982952e-05
-2.58814540123159e-05
-1.07160351095719e-05
9.27275015489151e-07
-6.97066213143366e-06
-2.03498567769001e-05
-7.53715656314627e-06
-2.38811633071275e-05
-3.9306221677957e-05
-1.35746833112336e-05
1.50930823430489e-05
-1.32105685394751e-05
-1.15318583377652e-05
-1.88687722557136e-05
1.44962676328059e-06
-1.83688042266155e-05
-3.82081779504564e-05
-1.57787230506373e-05
-1.92509633017815e-05
-9.84004130215735e-06
-3.09980910436936e-06
-2.55980356842578e-05
-4.0811606738197e-05
-4.07445729332558e-06
-7.18114695979659e-06
5.19077754039264e-06
-3.03045238156038e-05
-1.97876880153202e-05
-3.12265443350753e-05
-5.7643882313973e-05
-3.17389167516239e-06
-1.62203178375494e-05
-3.35004368854201e-05
-1.40607672935849e-05
-1.86605311323279e-05
-3.54101723419939e-05
-2.4770969566847e-05
-2.89007653816713e-05
-1.48979165249216e-05
5.08656644035909e-06
-1.72669617174016e-05
-6.77342003194912e-06
-4.71352709964853e-05
-3.51341088141868e-05
-1.02131298241398e-05
-1.73566851698328e-05
-3.30710745241856e-06
-3.42448320994744e-05
-2.23630143268882e-05
-2.56370199712751e-05
-4.95120791176808e-05
-5.06509677721223e-05
-1.19325050523362e-05
-2.81266742176544e-05
-2.72459461582324e-05
6.21932841919963e-06
-5.10000808253518e-05
-4.97792152113312e-05
-1.97668796302648e-05
-5.00200828067774e-05
-1.39248734641733e-05
-2.98722526854037e-05
-4.55867541067788e-05
-3.85800741292493e-05
-1.33765889031998e-05
-1.69992687560694e-05
-4.41653815078921e-05
-2.68186272602093e-05
-5.2853959641097e-05
-2.83544578111951e-06
-3.01126953209453e-05
-2.75761893682449e-05
-1.90356760335679e-05
-1.22221899441287e-05
6.6972609123551e-06
-2.12301945403001e-05
-2.52560564891217e-05
-2.38562523264401e-05
-2.74056233408458e-05
-3.12605069343264e-05
-5.16225745250916e-05
-3.10789595733967e-05
-2.13502713291879e-05
-2.15755625146651e-05
-1.95560258912128e-05
-6.43900457356388e-06
-3.01697504393615e-05
-2.95369567423998e-05
-2.9697827932887e-05
-2.57486784902059e-05
-3.02707460434469e-05
-1.02416278128949e-05
-3.41115684826813e-06
-2.9352687840341e-05
6.65473927368612e-06
-2.3680231403843e-05
6.32882971466476e-06
-3.71101108832784e-06
-9.08886432830584e-06
-2.31841273090762e-05
-1.64924205002162e-05
-6.35483894976668e-06
-2.65681020754335e-05
-1.75765632199386e-05
-2.98706838865049e-05
-2.73304070678002e-05
-2.61018066437682e-05
-1.21850008744079e-05
-1.97990708357536e-05
-3.72393300042212e-05
-7.24923184560316e-06
-2.68185632152272e-05
-2.63562485207918e-05
-1.0199283410876e-05
-2.93065331041064e-05
-9.37408192096101e-06
-2.7933789368051e-05
-3.50476494804018e-05
-1.52885946896214e-06
-3.07972504695386e-05
-1.94182676810492e-06
-2.71708866113379e-05
-2.80848876194378e-05
-6.20663259301734e-06
-2.83685845108772e-05
-2.83688603340762e-05
2.30785900568188e-07
-5.88975819467887e-06
-1.87102380405623e-05
-3.84658981731017e-05
-3.73355339726674e-05
-4.13964061984477e-05
-5.00662538465221e-05
-3.4360912147155e-05
1.75092957359459e-06
-3.7870035199198e-05
-2.89692352131107e-05
-8.33250741797204e-06
-3.59737251067023e-05
-2.43834002984842e-05
-1.96965175948376e-05
-2.68068287419331e-05
-1.97092126340386e-05
-4.7794230129549e-05
-3.21136270294971e-05
-9.50610665885727e-06
-2.53739645269238e-05
-2.27920338080434e-05
-9.55545002326041e-06
-3.25495665801542e-05
-2.69520668638298e-05
3.4700018439747e-06
-2.5687648161359e-05
-3.07343342538378e-06
6.79539891677886e-06
4.18846503112208e-06
-1.64522083340608e-05
-2.06021664549866e-05
5.65086296317661e-06
-1.49968266912904e-05
-5.01322356630244e-07
-3.27800308024495e-05
-1.17661104046615e-05
-1.0397565391894e-05
-1.78447403135961e-05
-1.59093486713439e-05
-1.00915943118597e-05
-1.48819862524053e-05
-4.12579650238819e-05
-2.93672223689833e-05
-3.79545797753235e-05
-1.54759971780713e-05
3.44674774761799e-06
-1.58758153790437e-05
-2.80899580870297e-05
-2.27284444784334e-05
-2.71303890179782e-06
-1.34770679370969e-05
-1.92068723356109e-05
-1.76317403890784e-05
-3.12215943860711e-05
-1.01368326594955e-05
9.01208144435918e-06
-3.00067583709277e-05
-1.56572937728015e-05
-2.09741836299951e-05
-2.16091807593648e-06
-1.69064254546562e-05
-2.2979187881919e-05
-4.11759030007995e-05
-2.1231631775752e-05
-1.76741590524124e-05
-1.24933647164704e-05
-1.73063436753755e-05
-1.2946451128464e-05
-1.26244020977503e-05
-3.02650216875134e-05
-2.52748402791877e-05
-9.78741652795019e-06
-1.48104994519969e-05
-2.0173283839252e-05
-1.59662805431906e-05
-3.88252404582727e-05
-3.17361684406806e-05
-1.38688288275253e-05
-1.1012247090316e-05
-3.41372968833572e-06
-2.28740976779757e-05
-2.06354686901834e-05
-2.82334221231824e-05
-3.28298086235185e-05
-2.14346491838043e-05
-1.66088443428556e-05
-3.84926119190956e-05
-3.01320945346976e-05
-4.29850177427401e-05
-1.95428654373154e-05
-3.82105507043185e-05
-2.48534988154145e-05
-3.70791103972567e-05
-2.20413812259924e-05
-3.34290138592387e-05
-9.9968775816192e-06
-3.17660354208183e-05
-2.69772162446029e-05
-4.79029506614975e-05
-3.1651660026911e-05
-2.21212042910581e-05
-1.91340017933465e-05
-1.40877893952466e-05
-3.03080236880041e-05
-2.14549279402775e-05
-5.39452698939188e-06
-2.00279317510875e-05
-3.88658922343856e-05
-2.5658596693908e-05
-2.33317826744336e-05
-3.23799086714985e-05
-4.78237029766801e-07
-2.50437528796493e-05
4.76923822714323e-06
-3.91488820539382e-05
-1.6451940338738e-05
-3.18344268349662e-05
-2.21664932443252e-05
-2.00556578431833e-05
-2.74160682497537e-05
-2.65623523347157e-05
-2.08955563815114e-05
-2.70785474530799e-05
-3.48077513930976e-05
-1.57631012054067e-06
-1.86548409819974e-05
-1.575518270246e-05
-2.88081657496394e-05
-1.75929960010307e-05
-9.380323457306e-06
-6.61448939552931e-06
-3.08775634946831e-05
-1.31088328611328e-05
-8.08826145366233e-06
-3.65056872454369e-05
-1.74942209867122e-05
-3.72059685266639e-05
-2.01474967915189e-05
-1.73024676927285e-05
-3.77313542888926e-06
-2.51956108961224e-07
-2.76231775925064e-05
-7.64457115699751e-06
-2.52231731368307e-05
-6.97398769618024e-06
-2.02281514181142e-05
-3.75800417900097e-06
-5.08249835715935e-06
-1.16624565559981e-05
-1.9659862477867e-05
-9.28865383309951e-06
-1.97472869637483e-05
-1.99371279221221e-05
-7.68302518966369e-06
-1.18331980078314e-05
-2.66020837359342e-05
-1.52823398870591e-05
-2.18353153298002e-05
-3.40047367811778e-05
-1.66435773944024e-05
-1.53239481991077e-05
-3.84896154386031e-05
-3.63337840268297e-05
-2.4845385470155e-05
-2.9786076554405e-05
-3.75125467326748e-05
-3.32025384596305e-06
-9.03207205980236e-06
-2.35975489601362e-05
-1.80042454209871e-05
-8.31938502327665e-06
-2.3268070072651e-05
-2.67288396515073e-05
-1.36601449713625e-05
-3.40658416044548e-05
-2.3370503805552e-05
-1.47769452934458e-05
-1.58081177029952e-05
-3.32135803867927e-05
-4.13734780824748e-05
-1.20733495365621e-05
-2.77299086827522e-05
-3.18094925131598e-05
-4.89537828809696e-05
-1.57146654342194e-05
-4.57598334858152e-06
-4.00030944746368e-05
-3.33700793675194e-05
-2.00300298683821e-05
-1.83802397251071e-05
-1.32575602997234e-05
-2.01138306634534e-05
-1.0611188820304e-05
-3.14274905888324e-05
-2.04573000797133e-05
-2.13504980689547e-05
-1.20715875405354e-05
-8.16553424881586e-06
-1.17507970472337e-05
-7.21226263420801e-06
-2.6626183479448e-05
-4.14562512075242e-05
-2.23845392929719e-05
-3.16527579206919e-05
-2.30654650413196e-05
-5.59726913511574e-06
-2.1052630051101e-05
-2.25522566744787e-05
-3.6394874510233e-05
-2.27779753087139e-05
-2.24251892532456e-05
-4.02493378346789e-06
-3.6466403207587e-05
-1.38120584927968e-05
-8.78478015816445e-06
-8.41414784355778e-06
-2.31367602238756e-05
-2.73134534789963e-05
-2.2538345442037e-06
-3.42937146110686e-05
-1.42190637790532e-05
-1.08139664668325e-05
-2.35582870388267e-07
-6.99454384369823e-06
1.90959509380291e-06
5.10744588418173e-07
-1.01741578755071e-05
-3.01143432099297e-05
-5.12610618861607e-07
-1.2411728273356e-05
-2.29867088877061e-05
-2.28300895709505e-05
-2.27712362979489e-05
-2.08206348043525e-05
-1.37080561932959e-05
-2.36488764266061e-05
-2.73278845301182e-05
-2.95201292638597e-05
-3.51580073095962e-05
-2.73467725465374e-05
-2.80146714835208e-05
-4.38107736116364e-05
-5.91632999717373e-06
-1.40790670046822e-05
-2.48036228361446e-05
-2.63951411566384e-05
-2.24473497739019e-05
-3.37966399538124e-05
-2.79072865104196e-05
6.23983446050483e-06
-3.79458621015318e-05
-4.34960260218693e-06
-9.77854583863444e-06
-2.97239003139876e-05
-1.5733407116088e-05
-1.63024231329116e-05
-1.6041027001702e-05
-3.04908854025614e-05
-1.76061724815616e-05
-2.48027470538068e-05
-2.22400487650501e-05
-1.29230879145871e-05
-2.16151888127891e-05
-1.15662668553166e-05
-4.13747265419608e-05
-4.29036204409264e-05
-1.0330276056662e-06
-1.7591712297102e-05
-6.31799472719416e-06
-1.94711731554557e-05
-2.94010567532104e-05
-1.66159197344692e-05
-9.58742915804788e-06
-2.50204598181671e-05
-1.58959922187609e-05
-1.88201123751417e-05
-3.42808736611154e-05
-1.08812005928636e-05
-1.79306389141212e-05
-2.88231985295726e-05
-3.2205882480358e-05
-1.39774638871004e-05
-1.8303533952449e-05
-2.175440180781e-05
-2.43499235903771e-05
-1.55702501201536e-05
-2.40219561087085e-05
-2.95560619697255e-05
-2.68104950738307e-05
-3.16506599596917e-05
-2.07407189826162e-05
-2.90329695016901e-05
1.01663764696285e-06
-1.94380577151923e-05
-2.52480287655873e-05
-4.80357116985672e-06
-2.06600070732258e-05
-1.21850135092809e-05
-3.17266530817065e-05
6.62367059352333e-06
-1.24709371445363e-05
-1.03521431963264e-05
-3.56018926484935e-05
-1.29551647649235e-05
-3.51881939250208e-05
-2.63640283711834e-05
-2.08881725775759e-05
-2.29169163852965e-05
-9.24573002728631e-06
-3.1954888728534e-05
-3.71755783384351e-05
-3.58146114606717e-05
-3.36289780524577e-05
-3.92780885425157e-05
-2.11563248607137e-05
-1.41215628324816e-05
-6.40004374261264e-06
-4.70338243416237e-05
-1.84761764742395e-05
7.57089511909855e-06
8.93163708712525e-07
-6.54291592947915e-07
-1.39648796407085e-05
-5.18968904340274e-06
-2.40966749080457e-05
-6.88611148870734e-06
-2.18817023456704e-05
-9.47136851941752e-06
-8.89458188862256e-06
-2.85346920560872e-05
-5.46161964939809e-06
-4.07963411508797e-05
-3.05659777100635e-05
-2.60032173266562e-05
-1.80733058095985e-05
-2.9188732399788e-05
-2.198804061764e-05
-1.64931897162932e-05
-2.25435451325191e-05
-2.94190610841688e-05
-1.86492270617062e-05
-2.02301347396515e-05
-4.27669091487157e-05
-3.28275167284279e-05
1.21155016625613e-05
-5.18521579710534e-07
-2.43614402671465e-05
-1.57823908408906e-05
-4.62189691147901e-06
7.70945124444751e-06
-3.4547103609617e-05
-3.7641328894033e-05
-2.58747602399759e-05
-7.36530381597697e-06
-2.34386915088484e-05
-9.693415831931e-06
-9.60467832542147e-06
-4.12858995562714e-05
-4.71561244644464e-05
-3.66903357529626e-05
-2.83016322687354e-05
-1.24672813329328e-05
-2.29297823555761e-05
-5.18683530663562e-05
-1.43648708464708e-05
-8.5072453051511e-06
-1.11482084770623e-05
-9.60506180159678e-06
-2.67260939228505e-05
-1.18054567652824e-05
-2.13736795228353e-05
-2.32593545887536e-05
-1.33593845838802e-05
-1.65288305511778e-05
-1.13025166443571e-05
-3.88403096277047e-05
5.82200566345889e-06
-3.26615656921755e-05
-2.06424153189402e-05
-3.44932060227047e-05
-3.36251471637265e-05
-2.10615155632105e-06
-3.04667689649596e-05
-2.76702913537327e-05
-1.53978212972277e-05
-2.25993516042591e-05
-2.74675772655047e-05
-4.02464745376622e-05
-2.0222782717541e-05
-1.22914469314958e-05
-1.65092679237633e-05
-2.29439494382022e-05
-3.23791029196188e-05
-3.03816671573098e-05
-2.85530089053863e-05
-7.78971683242031e-06
-3.03985074246e-05
-7.35633157788235e-06
-3.7263407118535e-05
-2.88245562733069e-05
-1.56423817386288e-05
-3.02933498747534e-05
-1.5927319944717e-05
-1.44047100434544e-05
-2.41239145932962e-05
-1.67735389738354e-05
-2.50698683790369e-05
-1.99649005714551e-05
-2.92788067010588e-05
-2.31141230656489e-05
-1.29356592499991e-05
-3.02969582456037e-05
-3.57618932520789e-05
-2.86822154571836e-05
-2.26397164414747e-05
-1.26140417615015e-05
-3.16471672747076e-05
-1.4994632895623e-05
-1.05077027267195e-05
-2.48906424079307e-05
-2.30182218578386e-05
-2.36518822948742e-05
-8.13104144978592e-06
-2.71718675031272e-05
-2.34985464019981e-06
-6.94341641596019e-06
-1.07438457658994e-05
-1.01760360823653e-05
-2.13256012082295e-05
-1.42887207738354e-05
-2.20024107164231e-05
-1.66796664121845e-05
-1.31809348458919e-05
-1.08759423133527e-05
-1.95442220410496e-05
-1.34194024494612e-05
-2.65994642002324e-05
-2.28767291177496e-05
-2.5255856435876e-05
-3.4383800375105e-05
-2.46607937027304e-05
-2.77248828501566e-05
-3.35206621947388e-05
-1.85088119035689e-05
-3.39853951128773e-05
-2.86818329288256e-05
-1.98354655220224e-05
-4.09348806883823e-05
-6.59965066593134e-06
-5.28226024912512e-06
-3.99284026975427e-06
-3.57522319812089e-05
-1.52862434509857e-05
-1.73294191753849e-07
-3.36865114372474e-05
-2.14127253434987e-05
-3.00621322369226e-05
-3.1930238551634e-05
-2.30911720903977e-05
-1.06596174273291e-05
-2.93531630763283e-05
-1.364437313005e-05
-8.620808770125e-06
-2.70851970941167e-05
-3.34147576243182e-05
-3.98617515158328e-05
-2.13021078351918e-05
-2.55091622535639e-05
2.14563219035997e-06
-5.47633081031491e-05
-9.93958065732999e-06
-1.97892694877722e-05
4.23197868223667e-06
-2.3527529471807e-05
-3.4996296460982e-05
-1.92061046533585e-05
-5.03505824351998e-05
-1.24267670467138e-05
-7.6278396989604e-06
-2.2317016908624e-05
-3.70165899604968e-05
-2.59925023747569e-05
-2.63111292632296e-05
-1.91233559633791e-05
-3.61404058341036e-05
5.5671959170327e-06
-4.12391298444866e-05
-3.32266605062069e-05
-2.54081250178779e-06
-2.18994150846487e-05
2.82551223340014e-06
-1.97737939908069e-05
-1.60741903823074e-05
-1.25223820512115e-05
-2.97928202336914e-05
-1.54294112321031e-05
-3.53034617538401e-07
-1.54075431529817e-05
-1.98216630033592e-05
-3.9021299061071e-05
-1.60970708320603e-05
-1.50930261627613e-05
-2.8520019077832e-05
6.4220577641106e-06
-3.35454313873606e-06
-1.98159342709872e-05
-1.47887418348102e-05
-2.52232882093495e-05
-2.60889314479385e-05
-1.70074748757481e-05
-2.53023224351601e-05
-2.29673483190099e-05
-4.1280537601356e-05
-1.80590728744854e-06
-3.81492546599297e-05
-4.37905365792537e-05
-1.60817146561074e-05
-1.65418642302599e-05
-1.56544957765309e-05
-1.61807442631827e-05
1.53957212443456e-05
-1.17832732197383e-05
-1.30112040944025e-05
1.13624374089679e-05
-2.66012807519741e-06
-8.97315167637488e-06
-1.00816793933972e-05
-2.16932511091105e-05
-5.58731010092298e-06
3.11798518376391e-06
-4.13184369636729e-06
-2.62912034143616e-05
3.68037954110918e-06
-2.45904448873749e-05
-2.52530602227969e-05
-7.61384729769627e-06
-3.28995316528153e-05
-2.30946158187197e-05
-2.58198260925773e-05
-1.92790789817901e-05
4.81211056351315e-07
-4.49854094692607e-05
-1.47420744748185e-05
-2.91416854922364e-05
-7.20684303249528e-06
-2.60483029657224e-05
-1.26254802884392e-05
-2.94289480288717e-05
-6.31869147890782e-07
-1.49697192139961e-05
-2.85647441043051e-05
-2.22122004073357e-05
-9.87584107823985e-06
-9.57606462136324e-06
7.81942165345792e-07
-3.00078848296137e-05
-2.00383597668476e-07
-8.22259742890204e-06
-1.93367368318532e-05
1.6306885325215e-05
-1.47143310747219e-05
-2.05417046275601e-05
-2.12478664059112e-05
-4.03236284735448e-05
-3.0797980159148e-05
-1.09856594198869e-05
-1.96870715598789e-05
-1.51633659748578e-05
-3.32525110110619e-05
-3.29653073549146e-05
-2.9430315043269e-05
-2.17504014171228e-05
-4.04022931878949e-06
-3.38705303769524e-05
-5.16173646768675e-05
-2.76872750447528e-05
-6.18876178824296e-06
-6.35335191451551e-06
-1.56446672782925e-05
-1.36487350441302e-06
-8.41100195767206e-06
-1.37858538027755e-05
-2.51315062723112e-05
-2.18523740521623e-05
2.08577187669873e-06
-2.4978827661433e-05
-1.41853215606675e-05
-1.84085617480172e-05
-3.93896110226855e-05
-1.6172589289155e-05
-2.97601672312744e-05
-3.42842948677215e-05
1.2231981026685e-05
-2.07372283115084e-05
-1.75276723828474e-05
-2.62422392398799e-05
-2.28855822456187e-05
-7.64327549112707e-06
-4.1673218519568e-05
-5.63560656134588e-06
7.23676769955465e-06
-3.38632420019213e-05
-1.11478299390117e-06
8.31095214756396e-06
-4.11370434763641e-06
5.08559906295395e-06
-4.43456046971352e-05
2.15716073229661e-06
-1.53632705762424e-05
1.64124614943803e-06
-1.23478091508602e-05
4.71163214554318e-06
-2.37853506797008e-05
-2.80068056804666e-05
-3.88246134883344e-05
-1.65296475559314e-06
-3.98820620159827e-05
-8.0765091034571e-06
-3.46917984462679e-05
-1.74649234696925e-05
-1.12612076845642e-05
-2.58594460537692e-05
-6.22518662400252e-06
-3.77216428848146e-05
-2.7592613906227e-05
-1.82610292463719e-05
-9.2673298747937e-06
-4.71378923685485e-05
5.89920708484704e-08
-2.44822498996592e-05
-3.14654108145795e-05
-3.36670719610444e-05
-2.99059218042036e-05
-1.66349809106837e-05
-4.07061254811552e-05
-4.36320681711445e-05
-2.92858176455061e-05
-1.37485763044244e-05
-1.85071792137298e-05
-3.11131251334888e-05
-2.39537843705252e-05
-3.98754110822145e-05
-1.3608857541646e-05
-3.01601089713225e-05
-3.07102856840115e-05
3.1617663600586e-06
-5.68804956809284e-06
-2.30263782884243e-05
-2.33452844169218e-05
-1.56059498126966e-05
-2.75219497753527e-05
-2.46974883843438e-05
-1.16770767441048e-05
-3.12425914569823e-05
-2.32911541473313e-05
-1.59587156876477e-05
-1.25504183030257e-05
-2.88728065119958e-05
-2.99573797028503e-05
-3.33433678452748e-05
-2.49080687282282e-05
-2.21673861901214e-05
-3.72713042356142e-05
-1.85486907016437e-05
-1.09985784117208e-05
-3.0791519016996e-05
-2.87974888890175e-05
-1.69973530044092e-05
-1.69984858973251e-05
-1.87845742739224e-05
-4.6756137981051e-05
-2.56762341650589e-05
-1.37297991907992e-05
-1.57233008135723e-05
-3.27527293243477e-05
-2.67127825969173e-05
-2.18069224843555e-05
-2.84689765756413e-05
-9.69355627187238e-06
-7.82656507240945e-07
-3.83821617447579e-05
-2.38142600005999e-05
-2.90325734591085e-05
-1.19580260559865e-05
-1.53113477781703e-05
-3.38799446634089e-05
-7.44230979017328e-06
-2.32744761204801e-05
-3.51063184500645e-05
-3.63702960253119e-05
-1.08483983873207e-05
-3.28256148762634e-05
-1.05418094974392e-05
-2.70933214345621e-05
-3.71008586665552e-05
-1.29617181524423e-05
4.28736776977699e-06
-2.79822744357812e-05
-3.31487971975084e-05
-9.81151549175008e-06
-2.03354515632193e-05
-2.68015047925181e-05
-2.81228695040951e-05
1.19399157829129e-05
-3.78447486882998e-06
-1.82288949378496e-05
-1.97020921032051e-05
-1.39224747279763e-05
-9.67580458060122e-06
-3.96714841707317e-05
-2.65988034596108e-05
-2.49317497472591e-05
-1.31546267402122e-06
-2.50661198943628e-05
-7.05562155086046e-06
-2.17435942036917e-05
-3.89717771397977e-06
-2.57722992697832e-05
-3.60303208258907e-05
-2.31016889059597e-05
-7.22339908735292e-06
-2.30445226069483e-05
-2.57527561520466e-05
-1.02684760128038e-06
-2.03275708704132e-05
-2.08023059123358e-05
-1.85553922955138e-05
-2.59394628286599e-05
-3.24617386980034e-05
-1.7637244059896e-05
-2.96495370926893e-05
-3.68249648601974e-05
-2.39891906066569e-05
-3.74415445895565e-05
-1.00720042884482e-05
-3.88568449637867e-05
-3.23137675544362e-05
-1.81081785755611e-05
-2.24289345066975e-05
-1.62358121631692e-05
-2.28674782443764e-05
-3.89863580156789e-05
-3.54038725986403e-05
-1.80341820948918e-05
-1.98129089885592e-05
-1.3583424908468e-05
-3.89216733045982e-05
-3.12795371873622e-05
1.02176692917623e-05
-1.50822417114744e-05
-3.61484953615631e-05
-1.59700537012472e-05
-7.31369568089939e-06
-1.15670305457696e-05
-3.94921387670601e-05
-3.02975046922434e-05
-1.69666781147026e-05
-1.769954094417e-05
-2.74853296279753e-05
-2.33112737594874e-05
-1.24491516491686e-05
-7.43594411615688e-06
-3.22721383563213e-05
-1.47481283721251e-05
-2.28821411760537e-05
-3.07714528930528e-05
-2.63636517674685e-05
-4.97461031613052e-06
-1.16855021011321e-05
-4.06443878541507e-05
-1.02451771192355e-05
-7.29929329874711e-06
-1.02928048105912e-05
-3.40269784558441e-06
1.90778716962722e-07
-1.83510211084611e-05
-2.18117101758269e-05
-1.55956191315389e-05
-3.49820251286395e-05
-3.5609023204594e-05
-1.92794314514541e-05
-3.48606480502378e-05
1.89879146676305e-06
-7.16653352957579e-06
-4.76252557037362e-05
-1.72528175374026e-05
-4.56219046256047e-05
-2.6876103972397e-05
-3.3488462921302e-06
-1.366939426884e-05
-2.54752945131884e-05
-3.03721394188076e-05
9.15043220899281e-06
-3.36192829294703e-05
-2.93642361844087e-05
-8.30512440111716e-06
-4.70631207032081e-05
-2.90041009101776e-05
-2.7718168853084e-05
-1.71934944104855e-05
-4.5257601473949e-05
-7.08753658371002e-06
-3.39204147106072e-05
-2.53217979171388e-05
-2.39203410142959e-05
-2.87605940176312e-05
-3.82478344823255e-05
-1.228652171449e-05
-2.2905206381382e-05
-2.20462809625796e-05
-1.48881012157171e-05
-6.01675875313316e-06
-7.43742342774745e-06
-2.56558363488016e-05
-2.45230866060134e-05
-3.26128395428666e-05
-1.78609699324566e-05
-2.43741507788426e-05
-7.13000510364911e-06
-3.34999190043161e-05
-2.30325252915263e-05
-3.13820945194559e-05
-2.41805241099711e-05
-1.6806535744162e-05
-3.26096653997877e-05
-1.53392628914803e-05
-2.31950807000341e-05
-2.83374289678339e-05
-9.1533963643189e-06
-9.37743489933076e-06
-1.1967327767671e-05
-1.66283693273568e-05
-3.05364177409763e-05
-2.50650861893622e-05
-2.11053369926721e-05
-4.11930359099762e-05
-2.42646817612471e-05
-1.56261859029941e-05
-2.34698181437703e-05
-1.37575870300293e-05
-3.19339951686953e-05
-1.8435432684951e-05
-1.96456939111751e-05
-2.92515106255706e-05
-6.57565955881202e-06
-2.10513045250073e-05
-3.15364109298678e-05
-9.55876759271354e-06
-2.04947551309953e-05
-7.05260965887711e-06
-2.01882591909295e-05
-4.93530709010378e-05
-1.99492397856758e-05
-5.10149128641716e-06
-4.36378537018731e-06
-3.27120792798789e-05
-3.49285087431083e-06
-7.68151949301729e-06
-3.05804522673598e-05
8.48023896015987e-06
-2.05832161504926e-05
2.33250647218298e-06
-2.48191878618845e-05
-3.434648268866e-05
-2.60178954027763e-05
-3.90072395472922e-05
-2.41223322739356e-05
-4.32715166728169e-05
-4.2508338396796e-05
-4.36847867816924e-05
-2.54480989735045e-05
-4.39494529033474e-05
-3.67338752547171e-05
-3.12039041219209e-05
-2.94920770708916e-06
1.65872088221076e-05
-2.53048277393229e-05
-2.63594872911143e-05
-3.30472125587823e-05
-2.66753697934243e-05
-8.58660041217051e-06
-4.00609930334582e-06
-9.75743227254333e-06
-1.22014465514963e-05
-2.11836401024032e-05
-1.06673648076306e-05
-2.63268785048234e-05
-2.25401639402061e-05
-1.10159419166813e-05
-1.25779689872772e-05
-3.66690122892033e-05
-3.02367898251098e-05
-1.4116675534755e-05
-1.75098359989e-05
-9.41155490873755e-06
-8.15761802916681e-06
-1.23182013301007e-05
-1.5767131106951e-05
-4.26504783581649e-05
-1.19552590395185e-05
-3.91746943135269e-05
-1.252380615312e-05
-7.4782853640661e-06
-3.12681305808547e-05
-2.82742418638393e-05
-3.21785345113414e-05
-1.87864120292113e-05
-1.7466826248466e-05
-4.06386716207025e-06
-3.57727095886282e-05
-3.71606472114608e-05
-2.63488509815531e-05
-2.81606743844047e-05
-2.24228596916735e-05
-4.45979089984054e-05
-4.07769323600309e-05
-1.37803560304027e-05
-4.07254095224918e-05
-3.8688641480765e-05
-1.01416818588805e-05
6.24750879239069e-06
-2.52830628566206e-05
-1.59721075803626e-05
-5.16455458567435e-06
-6.94455075967299e-06
-1.09107641801219e-05
9.95318959452928e-07
-2.28378587297683e-05
-1.77489231294531e-05
-6.49507464198838e-06
1.10804719087957e-05
-3.03342723828793e-05
-2.78849780615563e-05
-4.49925339719099e-05
-1.30386110268432e-05
-3.0076055591035e-05
-1.56476405502512e-05
-1.77709840418267e-05
-4.5432422069437e-05
-3.25018077051272e-05
-1.1253540953518e-05
-2.97034352379458e-05
-3.63579886649592e-05
-6.80095059032911e-06
-1.71667918674335e-05
-2.67071939357446e-05
-2.40833915468992e-05
-3.17646398030039e-05
-1.3048135362267e-06
-3.35648082021531e-05
-4.45190214964299e-05
-2.68153693779702e-05
-2.683882884881e-05
-3.48104730852747e-05
-2.76044755827471e-07
-2.14641024273465e-05
2.81278371523477e-06
-1.5460367116142e-05
-3.25866551232574e-05
-4.06150512487176e-05
-3.62119185675648e-05
-4.13807644742159e-06
-2.97362094128334e-05
-2.41945525011361e-05
-1.24136913259145e-05
-2.00140967148152e-05
-2.10107127165702e-05
-1.10179446336614e-05
-3.84867703788717e-05
-2.944425904858e-05
-1.32991184066734e-05
4.9386615629635e-06
-3.37173244702299e-05
-1.51934794734187e-05
-3.39099409645187e-05
-1.21742555045287e-05
-2.36687437800236e-05
-2.87049965359188e-05
-3.29656358563264e-05
-2.73591250771828e-05
-4.25670023308917e-05
-9.67147555336688e-06
-1.61392043012068e-05
-1.16293338283424e-05
-2.92340779984178e-05
-1.29979825954029e-05
-1.41578794087128e-05
-2.2831489953831e-05
-1.86124867696987e-05
-2.56251466332424e-06
-2.78598574193201e-05
-2.09685260237846e-05
-3.75621258016365e-05
-4.85998657379364e-05
-1.62850793139754e-05
-2.98712539199405e-05
-3.84128999764288e-05
-1.12299976144992e-05
-2.09844440016039e-05
-1.85720936583687e-05
-1.59336011538954e-05
-2.07160906554242e-05
-1.59562566003408e-05
-1.37404327117227e-05
5.08761685650551e-06
-2.76161606495766e-06
-2.41375507822285e-05
-1.75812497527451e-05
-2.42992551960937e-05
-4.95334260227173e-05
-1.99959955123425e-05
-2.50001398495396e-05
-1.46460390109154e-05
-4.85589789035171e-05
3.86038979029459e-07
-2.33231137968234e-05
-3.41385566046304e-05
-2.77891623282406e-05
-1.95523852841516e-06
-1.06197111491209e-05
-4.51191274489154e-05
-3.79888061060046e-05
-3.25345007050449e-05
-3.00814746672873e-05
-1.3284200302814e-05
-1.91367331560137e-05
-2.26489416620867e-05
-2.92100010320142e-05
-6.31463191467582e-05
-1.18022906286859e-05
-3.47518501352537e-05
-1.27452292925494e-05
-4.424714639915e-05
-1.87256224672888e-05
-2.24662753678662e-05
-2.55191899998793e-05
-1.92452818098283e-05
-2.37246368089136e-05
-1.2482730148148e-05
-2.30248475796509e-05
-6.2078431288375e-05
-2.73862981592841e-05
-4.50442189883273e-05
-3.7419305863934e-05
-3.87371124089452e-06
-4.7253807151324e-05
-1.43686016243737e-05
-4.18912194729984e-05
-3.54148800762093e-05
-2.63539282884186e-05
-3.45232619696551e-05
-2.61549422288878e-05
-2.81462767913469e-05
-2.42480961926444e-05
-3.00283109144371e-05
-7.36808860220658e-06
-2.49457175256494e-05
-4.63675329155534e-06
-1.37400916332144e-05
-4.58228019794509e-05
2.12284927659962e-06
-3.72733072867589e-05
-2.78136241914179e-05
-3.25114298638726e-05
-4.93171227536037e-06
-2.27088175096909e-05
-1.66705742196114e-05
-1.54872418570048e-05
-2.23848359705555e-05
-1.67883558752754e-08
-5.746977316964e-06
-4.48974986297834e-05
-2.48880021650279e-05
-1.92954244278947e-05
-9.57673656107959e-06
-1.80526903295813e-05
-2.32293544130042e-05
-1.64258059589507e-05
-3.09765146122293e-05
-1.94682175145936e-05
-1.29382459127837e-05
-2.46983583584981e-05
-2.72812747056173e-05
-7.63569828019551e-06
1.68699901877582e-05
-9.98419558847697e-06
-3.56203193483914e-05
-2.01162389115243e-05
-2.52779036767661e-05
-3.48201223718939e-06
-2.87409918894881e-05
-3.57938803096218e-05
-1.43860589690085e-05
-1.71156581895908e-05
-7.84537014734679e-07
-3.49574033315493e-05
-1.21098796605314e-05
-8.11390745516979e-06
-1.54160670049895e-05
-1.40551333805695e-05
-2.16411058889543e-05
-1.0635772998095e-05
-2.41243184006229e-05
-3.78004506383853e-05
-9.11683775510633e-06
-7.62595910279108e-06
-4.35562566949851e-05
-3.67983534198707e-05
-1.35551009539884e-05
-3.3053910328227e-05
-2.13431184181861e-05
-2.79073737554192e-05
-1.72206264441676e-05
-1.76508519177447e-05
-2.4684904203257e-05
-1.83502712578142e-05
-1.39141222787373e-05
-2.41748045375223e-05
-1.13578758534607e-05
-1.24233328702706e-06
-1.88291785875823e-05
-1.66730016731576e-05
-2.81812037004596e-05
-2.69778924727892e-05
-2.1991658897577e-05
-1.02715551049587e-05
3.42330096186357e-06
-4.32411217861817e-05
-3.10226479462946e-05
-2.03338344799433e-05
-4.48592677773404e-05
-1.19707735280003e-05
-7.54405547346704e-06
-2.60791329117807e-05
-7.68825771136414e-06
-3.13263202767158e-05
-3.56966797686988e-05
-1.15958525867691e-05
-1.74101782253891e-05
-3.24115376863999e-05
-1.20477769798699e-05
-2.39816722673432e-05
-3.61238075146086e-05
-4.84476597176908e-06
-2.84874258168451e-05
-1.6241690517629e-05
-1.5052970475415e-05
-1.62110225288369e-05
-3.66922196666069e-05
-2.8855418454572e-05
-2.01986721228048e-06
-2.49803773850365e-05
-3.7357893879998e-05
-2.15024630351795e-05
-3.04998595996585e-05
-1.25908381457283e-05
-2.54364825882549e-05
-6.1408831919699e-06
-1.05518059537332e-05
-2.6780318633398e-05
-3.24225349461664e-05
-7.32665421038829e-06
-2.27549356654374e-06
-4.30031829091556e-05
-7.18924506216188e-06
1.32762105002881e-06
-1.83713842441406e-05
-2.75101313779368e-05
-1.3414856693034e-05
-2.76943206450039e-05
-1.20558649261915e-05
-1.10241650081411e-05
-1.47039342180289e-05
-3.82481710652291e-05
-5.74597782170538e-06
-1.25187639606144e-05
-2.30884111557279e-05
-1.35878768717492e-05
-2.58099847972176e-05
-1.78709294639893e-05
-1.06608502192087e-05
-7.65281471698518e-06
-2.49119547991373e-05
-3.04390025090229e-05
-1.24797653790457e-05
-4.43955556415744e-05
-3.13043973220962e-05
5.90536347636205e-06
-3.96346409047412e-05
-2.33082219588333e-05
-2.64387549094647e-05
-1.83191365174716e-05
-3.50518518123092e-05
-3.20608517937149e-05
-3.71499893888632e-05
-3.06803191381361e-05
-2.67558714997967e-05
-1.07565759167666e-05
-2.59654078444121e-05
-3.46648891012913e-05
-2.17800771418167e-05
-2.49964110126124e-05
-2.55743821562711e-05
-8.7075298315248e-06
-2.85386890368005e-05
-2.1911053233665e-05
-3.063346132238e-05
-2.40074124073029e-05
-9.88116118961914e-06
-1.88737665784481e-05
-1.96064983244457e-05
-1.45362490463226e-05
-3.26248154283673e-05
-2.84230086412808e-05
4.38056460895671e-06
-1.60818559244665e-06
-2.06654879749976e-05
-2.66484075170288e-05
-3.16671621298321e-05
-3.23358360505731e-05
-1.970518658116e-05
-4.93400933591626e-06
-1.06442575756303e-05
-3.76112804963973e-05
-2.76803168622707e-05
-1.35024349260212e-05
-2.53106697860162e-05
-2.89866026000977e-05
-2.63228211763593e-05
-3.15222572987341e-05
-2.2457429001297e-05
-5.22195919044074e-05
-3.6718840611922e-05
-1.46267793173192e-05
-3.83047362023156e-05
-1.94690141303768e-05
-9.41133235537063e-06
-1.64889037283257e-06
-1.41408309397819e-05
-3.64064130969124e-05
-2.45323597122482e-05
-1.39830574437751e-06
-1.97510318058374e-05
-3.17724240367676e-05
-2.13669611702512e-05
-2.28620954253497e-05
-1.59519239832615e-05
-2.10052946054273e-05
-1.479138624652e-05
-2.44760825368787e-05
-4.72225709867935e-06
-1.54206435737983e-05
-1.21387747755164e-05
-3.95189651600897e-05
-2.35679719830023e-05
-3.34105824429225e-05
-2.11666714549584e-05
-1.46133661050215e-05
-9.44953488350694e-06
-1.6789072159378e-05
-3.35425852628859e-05
-9.87613907999107e-06
-1.22561335088308e-05
-3.73433279144796e-06
-2.06566172842969e-05
3.81790061484011e-06
-3.32406939238348e-05
-2.34039387038754e-05
-1.61728416549822e-05
-1.80103497683292e-05
-2.67322127254669e-05
-1.12868942844776e-05
-1.5049988179779e-05
-8.31909744369353e-06
-3.08707422563205e-05
-3.36209372810745e-05
-1.846078182454e-05
-1.38336938806652e-05
-2.42634461228501e-05
1.22419933435538e-05
8.30205646672441e-07
-2.34300921654002e-05
-1.74621392942072e-05
-1.62012756645238e-05
-1.53072177925203e-05
-3.88909793586379e-05
-1.82444969747074e-05
-3.00403294547558e-05
-1.5632490889839e-05
-1.15318779209118e-05
-6.73758170345935e-06
-2.80714712990647e-05
-1.03177714791803e-05
-1.63449851387188e-05
-3.60257530822637e-05
-9.90866839909466e-06
-2.1224603516879e-05
-4.82272172924412e-05
-1.33773158689788e-05
-4.29905631997207e-05
-1.17904543476542e-05
-5.74587488471313e-06
-7.63522925014866e-06
-1.79288839455137e-05
-1.615982083949e-05
-1.72227579053466e-05
-1.17079723137167e-05
-2.73139343221752e-05
-2.57277191166242e-05
-3.98811424884332e-06
-3.15814553810482e-05
-2.19217946886214e-05
-8.63728360074766e-06
-1.06282119342483e-05
-1.50128054528446e-05
-2.63469528811382e-05
-2.83444177943779e-05
-7.87813591029361e-06
-2.39146886908323e-05
-8.2035393772754e-06
-1.38091257388131e-05
-1.64386700895253e-06
-2.09941524202411e-05
-1.57622514277444e-05
-2.83345247085783e-05
-1.40021238700268e-05
-1.67070330968866e-05
-2.1053749354227e-05
-2.45541239211743e-05
-1.3529390729823e-05
-3.2233414929661e-05
-2.16649459176537e-05
-1.56091085007329e-05
-2.89159818682468e-05
-3.21226642875477e-05
-2.95200131894835e-05
-4.22980876151823e-05
-2.93635507897228e-05
-2.84018700627658e-05
-2.75357132975129e-05
-2.23799138851301e-05
-4.39023615762586e-05
-1.28341326599964e-05
-1.13838128007278e-05
-4.96182132688883e-05
8.98140950851259e-06
-1.61081087367877e-05
-2.42749175418834e-05
-1.64140238199232e-05
-2.00045203039498e-05
-1.62194162516689e-05
-1.24506655498867e-05
-3.57288515722385e-05
5.81935717894531e-06
-3.25798581941077e-05
2.64898385171264e-06
-1.91350415446771e-05
-1.37617893170434e-05
-5.25283810163207e-06
-1.24506272556562e-05
-3.07026274937907e-05
-1.80982126043763e-05
-4.54463417853879e-06
-2.26573045761606e-05
-1.39873979374999e-05
-3.43887005120036e-05
-2.38547155131234e-05
-2.33676890250435e-05
-7.92099406387484e-06
1.29676223552715e-05
-2.48094024229695e-05
-2.39270331512557e-05
-2.25956295833063e-05
-9.61683691483846e-06
-2.43090800015414e-05
3.02300029124393e-06
-2.12276217065764e-05
-2.20745404416067e-05
-4.51478498805406e-05
-2.28379618335505e-05
-1.76865608386924e-05
-2.20908019877633e-05
-2.49337552857479e-05
-1.27990200176222e-05
-2.27630245568017e-05
1.5613508993211e-05
-6.22280252949362e-06
-4.96030810689763e-05
-2.89951227260926e-05
-3.03458790216245e-05
-3.20568074558215e-05
-2.25122600849914e-05
-4.99878736756239e-05
-2.30800165761236e-05
-1.97970738978085e-05
-3.6516982801511e-05
-2.81315608506491e-05
-1.27573405843554e-05
-2.20301728635609e-05
-8.01229008293193e-06
-7.76214525302781e-06
-2.2820210986228e-05
-7.00336586477363e-06
-7.56637038335406e-06
2.01678610003538e-06
1.58135932053412e-06
-3.08673045497592e-05
-4.01134437978124e-05
-1.06662194005305e-05
-7.71724360866907e-06
-2.02908694743649e-05
-2.93823137654108e-05
-1.85913167802903e-05
-3.7564628227177e-05
-2.72620670840218e-05
-1.19209290047275e-05
-1.32605367231785e-05
-1.14436326259125e-05
-5.07497476971604e-06
-2.61813575231761e-06
-1.36798289495145e-05
-5.46486356042447e-06
-2.02418834675847e-05
-2.41632837274062e-05
-2.2038294507462e-05
-2.89521215231283e-05
-4.39972799258127e-05
-1.94912980389556e-05
-1.51983311523493e-05
-2.62762132598066e-05
-1.77581806690926e-05
-2.33832275297113e-05
-2.14159946266834e-05
-2.30436031915291e-05
-4.86323505664981e-05
-4.18609293067919e-05
-1.8716498769826e-05
-3.13709331036806e-05
-2.37263991211153e-06
-2.10648266540844e-05
5.1418739586201e-06
-3.09362596619703e-05
-2.51047953928224e-05
-1.67580977869863e-05
-3.29314264735911e-05
-4.39260325341908e-05
-4.26222586859442e-05
-9.71446018040783e-07
-2.32916406229549e-05
-3.77433404136404e-05
1.27481351176276e-05
-3.46539673927344e-05
-3.15609014297912e-05
-3.9770310466848e-05
-1.58395486744129e-05
-8.61336528847551e-06
-4.58813710211101e-05
-4.87781002083089e-05
-2.58200341394187e-05
-1.37766169467105e-05
-2.165234648787e-05
-3.80544533831663e-05
-3.42902532161272e-05
-2.62883076931729e-05
-2.7772674223742e-05
-1.67851642674974e-05
-2.76836383042623e-05
-2.44518285590039e-05
-1.87990927185267e-05
-1.43472324651649e-05
-1.76501190917919e-05
-2.77769882415019e-07
9.42640142281085e-06
-4.01152230864556e-06
-1.67704916049578e-05
-2.80484844178751e-05
-1.22440920879902e-05
-3.49915931003558e-05
-1.35579729360028e-05
-2.40495537273719e-05
-2.88185960564436e-05
-1.28784178184992e-05
-3.02975745158838e-05
-1.69691562011266e-05
-2.44880010415187e-05
-3.48806557455392e-05
2.22276772984859e-06
-2.47510727028218e-05
-3.51092249225437e-05
-3.47046695073909e-05
-2.44893427309307e-05
-1.69069560299656e-05
-5.35097662674239e-06
-2.81800447215669e-05
-2.53203729451768e-05
-3.62794327914034e-05
-1.34837005808357e-05
-1.19446368789712e-05
-2.29512630481896e-05
-1.55700473069585e-05
-3.37883140256359e-05
-8.74775590745376e-06
-2.97617849196959e-05
-2.12460374775895e-05
-3.20895577850103e-05
-1.84822281223499e-05
-1.43787506119999e-05
-3.18881863875048e-05
-6.10167304087206e-05
-2.62053589536377e-05
-1.27609518096216e-05
-3.2242804784615e-05
-1.64442488538152e-05
-1.8535267894392e-05
-2.43189112272914e-05
-1.99892487894573e-05
-2.26981632853239e-05
-9.80446264655229e-06
3.05738457249985e-06
-3.02258201557993e-05
-2.78098495008812e-06
7.97347046240225e-07
-3.18827870913235e-05
-7.7860324402947e-06
-3.06649223099475e-05
-2.46725149622906e-05
-2.16611169780433e-05
-1.86982359043283e-05
-2.58825831513834e-05
-3.6049961630799e-05
-2.18071009257249e-05
-2.55928681031843e-05
-2.37317162823668e-05
-1.33600403171647e-05
-1.60153232612967e-05
-2.43799988391356e-05
-1.32272752362802e-05
-2.82267409671752e-05
-3.13840182835888e-05
-7.84900876258539e-06
-3.76572384380078e-05
-4.81366523511185e-05
-4.15675389263848e-05
-2.80928231311332e-05
-3.96580767201587e-05
-2.12546656008216e-05
-1.48551693103217e-05
-1.39162527003547e-05
-1.29292453063417e-05
-1.80712893738871e-05
-1.37559792312778e-05
-3.53708114858211e-05
-2.18903473086285e-05
-3.60047783758727e-05
-3.78403495998658e-05
-1.25900987602904e-05
-6.9798295462295e-06
