# Supplementary material for: Research on computational propagation and identification of mine microseismic signals based on deep learning
Source: PLoS One. 2025 Oct 22;20(10):e0334641. doi: 10.1371/journal.pone.0334641 (PMC12543183; doi:10.1371/journal.pone.0334641)
Supplement: S1 Data — (ZIP) [file pone.0334641.s001.zip › 000100500001115.xlsx_0.txt_24.txt.txt]

-2.03927367155115e-05
-2.48903619168936e-05
-1.78303366647541e-05
-2.30582303957616e-05
-2.851483282907e-05
-2.96162880014419e-05
-2.10340033549848e-05
-3.48370976098678e-05
-2.53997425385243e-05
-2.34354504036855e-05
-2.16757085476847e-05
-1.95320085187914e-05
-3.51705775189534e-05
-2.83764723718675e-05
-2.06828009997677e-05
-2.84924299341164e-05
5.88935836719384e-06
-2.90122419015002e-05
-1.93415762267585e-05
-5.45550460878267e-06
-1.7685374097988e-05
-1.20667861409962e-05
-3.56871354163951e-05
-2.74849941003594e-05
-3.25540246652104e-05
-1.14416180766584e-05
7.17313121551802e-06
-1.08319339358078e-05
-1.31862688276363e-05
-2.81027022785445e-05
-3.56813916358874e-05
-2.12653934207534e-05
-2.44967829775381e-05
-3.48149509710934e-05
-1.21876982766318e-05
-2.64431869285861e-05
-2.6690237131245e-05
-2.44670659107681e-06
-1.50130575706721e-05
-3.12192734407591e-05
3.39663119844707e-06
-1.03408033002779e-05
-2.63429359201193e-06
-2.49864459752122e-05
-2.78182018221227e-05
-1.70548136744379e-05
-2.47859196699775e-05
-2.47949175177671e-05
-1.20521200826753e-05
3.09602621282626e-06
-8.32316681878121e-06
1.07625564124714e-05
5.63804612037475e-06
-1.7411318152234e-05
-4.80028109538524e-06
-1.25583386769145e-05
-4.37340259268002e-06
-3.60512223215774e-05
-1.98219946751426e-05
2.80097493041713e-07
-2.90871383406586e-06
-7.33412756622428e-06
-2.58413764597833e-05
-3.53505839846285e-05
-1.55411073350645e-05
-3.27373938174219e-05
-1.34758934895553e-05
-2.79035702013725e-05
-2.35957726445097e-05
-4.23020863093836e-05
-2.53676524592559e-05
-8.1516749517228e-06
-1.19303169033405e-05
-2.26828628223899e-05
-9.81356318870513e-06
-2.99535380510614e-05
-3.79009145076298e-06
-3.14144416539299e-05
-3.78461904967036e-05
-3.63564404528987e-05
-2.39532621504257e-05
-3.25892010349109e-05
-2.05342184001529e-05
-7.54225271128779e-06
-1.10169420349337e-05
-2.47225556512069e-05
-8.4126468969572e-06
-2.09536316319328e-05
-1.56709388335655e-05
-3.76036157678533e-05
-2.9335465205361e-05
-3.7925015292298e-05
-2.36140609785617e-05
-2.00204081642732e-05
-1.5283082168066e-05
-1.4742593692325e-05
-2.31844955287944e-05
-3.77316378435897e-05
-2.02304501201107e-05
-7.58525998031081e-06
-1.77427486372062e-05
6.18916527003746e-06
-5.1139104053401e-06
-1.16055311128696e-05
-2.28396083808179e-05
-4.12313910166947e-05
-2.08621332724774e-05
-2.92967765301824e-06
-2.75019612599127e-05
-2.63074828496424e-05
-8.91942159951265e-06
-7.75199005322797e-06
-1.56163896083881e-05
-4.04411191609307e-05
-2.13093919539708e-05
-1.73045953025907e-05
-3.3730129740472e-05
-2.73956994283789e-05
-1.69833610512692e-05
-5.0849914514799e-06
-7.91487216776189e-06
-4.65967687699897e-06
-7.54790774653099e-06
-1.64368157777615e-05
-1.75136909837766e-05
-2.12932012602832e-05
1.08225282770758e-05
-2.36345551900739e-05
-3.40640613878758e-05
-2.21800047763215e-05
-1.10329740877846e-05
2.68361231902976e-06
-1.11968685398289e-05
-2.1214000534088e-05
-1.76605694105271e-05
-2.63072567212774e-05
-2.69954490688368e-05
-1.70637541878202e-05
-1.38275146348375e-05
-1.96742729165465e-05
-3.36444572909593e-05
-2.67745070209273e-05
-1.76283914477729e-05
-1.36580950540953e-05
3.77210849885895e-06
-9.95770683586898e-06
-3.4620792311057e-05
-1.9459617234209e-05
-3.00848143155304e-05
-1.13794953160006e-05
-1.075294154102e-05
-1.27496005866688e-05
-2.60341209185818e-05
-1.68979561011494e-05
-2.6965132274169e-05
-2.31484257519227e-05
-3.39205023646052e-05
-2.53868454453155e-05
-2.74764559069217e-05
-3.75821040341106e-05
-1.07559491003043e-05
-4.05452464959554e-06
-1.89051918951427e-05
-2.12168277938995e-05
-1.00948473934693e-05
-2.06646204163857e-05
-1.84565461842835e-05
-3.01007167636718e-05
-2.65580977369701e-05
-2.68343201463686e-05
-2.95867251270065e-05
-1.25311518029628e-05
-2.91120939982802e-05
-1.1289705727623e-05
-3.85136554322723e-05
-2.36145441090866e-05
-9.42832490563017e-06
-3.38670935187896e-05
-7.56762267664055e-06
-2.0266190738877e-05
-2.55324066719425e-05
-2.95824635504353e-05
-1.04463742281873e-05
-1.33291906678557e-05
-1.191780155652e-05
-3.10668577715349e-05
-2.65520796412028e-05
-1.93356131975693e-05
-5.44741791024558e-06
-1.81119214533415e-05
-2.83474449449314e-05
-3.60344774457621e-05
-8.4570146988592e-06
-2.16303331936245e-05
-3.09254208043708e-05
-3.51055013007939e-05
-4.09055653982738e-05
-2.55606591205245e-05
-5.59077580387949e-06
-2.92340448915336e-05
-1.87286036864158e-06
-2.81886957149217e-05
-2.27487741959562e-05
-1.74284038596197e-05
-2.26455189250312e-05
1.4588608373808e-05
-2.70217730871238e-05
-2.90232610664972e-05
-1.7375142852877e-05
6.74255550044368e-06
-3.33711156986054e-05
-2.71190478284413e-05
-3.37753105918245e-05
-3.91682219904551e-05
-1.19302660018933e-05
-2.48303137299683e-05
-1.10055771431416e-05
-3.57553169489146e-05
-8.42076636977422e-06
-2.76976692899571e-05
-3.2326410843052e-05
-4.53049228476225e-05
-2.10941481762244e-05
-3.158559893693e-05
-1.54252792408681e-05
-2.10350952677036e-05
-8.97180405217679e-06
-2.28386905632293e-05
-1.59230155813352e-05
-1.76254668130419e-05
-6.16559859197659e-06
7.57210207489651e-06
-1.95856677391602e-05
-2.81625892183127e-05
-1.33768230888795e-05
-4.72372213771714e-05
-1.77356315337747e-05
-4.25829738821791e-05
-1.80723972243753e-05
-1.34903554012321e-05
-2.60521469571307e-05
-2.71747149968581e-05
-1.99733900377356e-05
-1.32647369287832e-06
-3.676588575763e-05
-3.39942664717414e-05
-1.68955853709387e-05
-4.28189334640882e-05
-3.78788895434642e-05
6.01346720311738e-06
-3.74841499456159e-05
-3.39962816433762e-05
-2.59811774304049e-05
-1.93174063150516e-05
-3.40314792719491e-05
-2.5618600341975e-05
-2.7526418627979e-05
-2.41999872378407e-05
-3.61898537005027e-05
-2.48561687588912e-05
-1.91846186808993e-05
-3.22218922254447e-05
-2.92105350377767e-05
-1.66427946646036e-05
1.28676108142785e-07
-2.97158597508672e-05
-8.17410930604643e-06
-9.45223761497767e-06
-9.59041239991241e-06
5.16665200275374e-06
-6.55532853271712e-06
-1.06973612351001e-05
-3.86710040048813e-05
-3.94210906244567e-05
-2.70218283775592e-05
-3.72801364486933e-05
-1.86312162705458e-05
-4.93328589354036e-06
-2.57217962615354e-05
-1.03479432155368e-05
3.08119466909962e-06
-2.28911015806184e-05
-1.61929961431669e-05
-2.64184878823233e-05
-1.66912890442738e-05
-2.41171341302894e-05
-2.40958330937422e-05
-9.4052694803259e-07
-1.57611791444131e-05
-1.27709552625865e-05
-2.47787500840908e-05
-7.56461989003604e-06
-8.2863859867728e-06
-8.64753600059354e-06
-1.97442662070959e-05
-3.17553561140622e-05
-2.73614941892567e-05
-2.19293195824502e-05
-2.26540430273046e-05
-2.18666320230883e-05
-2.4219912007098e-05
-2.83846672288307e-05
-9.94175084311813e-06
-1.04590719930295e-05
-2.10136097487557e-05
-2.48137258711629e-05
-1.74359441776676e-05
-2.00830924583517e-05
-4.16428646121915e-05
-3.90242842352997e-05
-2.42618736111797e-05
-2.12819702574695e-05
-1.58977195371199e-05
-3.01273190554875e-05
-1.37471650907178e-05
3.36043531571596e-06
-1.6392531022833e-07
-3.58059462055577e-06
-1.73328518561971e-05
-2.73801679101089e-05
-1.23754791543378e-05
-6.56055857340456e-06
-1.89363179439152e-06
-1.94913537777519e-05
-3.31020107009002e-05
-4.82737565554816e-05
-2.85846811857456e-05
-1.9048977895613e-05
-2.02681002307343e-05
-3.3729552208005e-06
-1.89113607880914e-05
-4.48086420724651e-05
-3.33164923953529e-05
-2.19497026689162e-05
-7.0367607488506e-06
-1.61986646102177e-05
-1.19792444004674e-05
-9.03106590181557e-06
-1.81752471073562e-05
-1.73369843034039e-05
-2.44092908137305e-05
-4.58999003662553e-05
-2.17336797217166e-05
-1.07482386530438e-05
-3.26204877406791e-06
-3.03432674901405e-05
-2.9734766505268e-05
-3.6355898665337e-05
-3.81955389078708e-05
-1.46151427835442e-06
-2.90972739690096e-05
-1.10964082949293e-05
-2.93122504097214e-05
-1.49084312042731e-05
-2.92132515991815e-05
-2.55548536229349e-05
-1.94694538121517e-05
-1.6319535318497e-05
5.55402426072887e-06
-5.50675145310454e-06
-7.62687237940604e-06
-1.60239792853226e-05
-1.369715224457e-05
-1.06861433119644e-05
1.06866129039296e-05
-1.95775409537004e-05
-4.61531778880794e-05
-3.75456113146394e-05
-3.11509762996289e-05
-3.45741067851482e-06
-1.25006796088228e-05
-1.65426299136587e-05
-2.27645687489031e-05
-1.49286248145297e-06
-1.97230884503124e-05
-2.24604509363389e-05
7.00162478194934e-07
-3.98178412661489e-05
-7.22013426589805e-06
8.51870061653525e-06
-2.00695043371688e-05
-8.59599105159881e-06
-1.31303239158895e-05
-1.27514286078699e-05
-1.78148923084318e-05
4.9589902655586e-06
-3.21617145028296e-05
-4.61017983572971e-06
-2.62059112480944e-05
-1.35498762986187e-05
-1.99720549245478e-05
-2.36569425087967e-05
-1.39448570687334e-05
-1.06900686259239e-05
-2.15915805095486e-05
-2.25902213477889e-05
7.51979716495069e-06
-3.08168980278647e-05
-3.92070165866528e-05
-2.86708542129197e-05
-2.99380829401154e-05
-4.06272374652708e-05
-1.8203653663764e-05
-1.67697782134359e-05
-1.23258751546738e-05
-3.58769464548677e-05
-4.25128425623511e-06
-1.95598520621813e-05
-3.10805703989495e-05
-1.19902906895971e-05
-5.13549727925366e-05
-1.28245803664424e-05
-2.55451894128224e-05
-1.75491026754417e-05
-7.68663557934751e-06
-2.59038428864156e-05
-3.38349251164683e-05
-2.05553670568557e-05
-2.95270652505781e-05
-2.65212860564678e-05
-1.59904205034231e-05
-3.63468122789032e-05
-3.14386816473745e-05
-3.2168450309916e-05
1.27758120847827e-05
-2.44426231636512e-05
-2.6282340388869e-05
-3.02216906837818e-05
-3.96182862967657e-05
-1.90610664676548e-05
-2.78514353930746e-05
-1.52706962911236e-05
-2.31508995897952e-05
-1.56850361007966e-05
-1.52665890998175e-05
-6.40623517956386e-06
-1.37211454425895e-05
-3.3952405786297e-05
-1.11225033692891e-05
-2.11753263749682e-05
-3.16274795463306e-05
-2.73176633839445e-05
-2.60774291430997e-06
-7.58115701802928e-06
-1.02045062619499e-05
-2.47526302260086e-05
-2.15931960124708e-05
-4.1354108908662e-05
-2.87975788334582e-05
-3.11875139338049e-06
-3.20983183610481e-05
-3.14949412088622e-06
-2.40159220063982e-05
-1.79473001086569e-05
-2.72221595419944e-05
3.22999992196705e-06
-1.3740888146504e-05
-4.65000632048706e-05
-6.10136727977554e-06
-1.72848466088579e-05
-2.12126849509728e-05
-3.74556109384997e-05
-2.74237343762904e-05
-9.33087076720904e-06
-1.00480302357963e-05
-3.62499443887952e-05
-2.69252387927543e-05
-1.00853393333448e-05
-1.08514584321135e-05
-9.2020119710263e-06
-3.93062018781501e-06
1.90566650226125e-05
1.68059941551637e-05
-1.31276582926432e-06
-1.19427492740594e-05
-3.47216128373572e-05
-3.00784419187799e-05
-2.78489267579165e-05
-1.82637846094969e-05
-4.21399167437113e-05
-5.80661880834845e-05
-2.27003249889436e-05
-3.4508066022712e-05
-1.72877249447607e-05
-4.23444637517497e-05
-2.65726086506206e-05
-3.89696409241867e-05
-3.32246870585935e-05
-5.11505114805663e-05
-3.32879935701114e-05
-4.33883239662118e-05
-2.15143485641689e-05
-1.6873785992967e-05
-2.76289760768338e-05
-2.69468323701626e-05
-3.86310067845206e-05
-2.75276893839999e-05
-4.53812828693858e-06
-4.09073880377711e-05
-2.86843816678802e-05
-2.66664688101048e-05
-2.96887340779789e-05
-1.89578260672295e-05
-2.47389387355457e-05
-2.54084098423494e-05
-3.02154199742195e-06
-2.96112139812676e-05
-2.87074547597475e-05
-4.23617724609554e-05
-1.46718112592773e-05
-1.11759942971366e-05
-1.6568880117763e-05
-3.20366716218226e-05
-3.6964408309904e-05
-1.76085201777053e-05
-2.62042041905576e-05
-3.19619389659717e-05
-3.21970442896916e-05
-1.49760219628191e-05
-1.47666979604932e-05
-2.48218129249566e-06
-2.02948967999893e-05
-1.24893585364032e-05
-2.77430103526909e-05
1.49515840493439e-06
-1.12218687725781e-05
-2.3291684054921e-05
-1.52605195493882e-05
-3.79531436111905e-05
1.15432291637774e-07
-3.21550728770305e-05
-1.51573274118016e-05
-5.27930100472727e-05
-3.56695945727116e-05
-3.00147853396609e-05
-2.6697286396046e-05
-1.5414466297935e-05
-2.86945469703101e-05
-2.48018834136579e-05
-2.58145944469935e-05
-2.48988275680476e-05
-2.1281854953069e-05
-1.93174046399264e-05
-8.45540263891433e-06
-1.00432952998147e-05
-1.87591869996348e-05
-2.56232924073318e-05
-1.61524219705979e-05
-1.08702283929279e-05
-8.18374231258247e-06
-2.94791144821477e-05
-2.41275458951732e-05
-2.14744431876887e-05
-2.48798183566456e-05
-1.2914569639688e-05
-9.04274819428943e-06
-2.58648544405577e-05
-2.6873821406527e-05
-2.60848688156226e-05
-1.62565067712741e-05
-5.43788189876368e-05
-1.2443600737688e-05
-1.66391966889623e-05
-3.58469152130747e-05
-2.88637564945864e-05
-3.15203018298885e-05
-4.12178116634567e-05
-3.51055300785549e-05
-3.35937282610376e-05
-2.11922356301301e-05
-2.25235395374498e-05
-3.41594638176491e-05
4.1298064691023e-06
-4.12054549449465e-05
-1.20371948580292e-05
-1.5965225936692e-05
-1.14293925576613e-05
-3.18174140909985e-05
-7.99819874438103e-06
-4.99353720389411e-06
-1.29614724780756e-05
-1.42697071142133e-05
-2.31974900094021e-05
-2.02732900036817e-05
-4.51846027536951e-05
-9.76417909462772e-06
-3.39313858082709e-05
-1.55139011045159e-05
-2.08988509459274e-05
-2.62687806665355e-05
-1.18106956291213e-05
-1.16775692363353e-05
-9.20179045203073e-06
-4.14703584007602e-05
-9.51039314756421e-06
-2.63557424423505e-05
-2.17115925877249e-05
-2.3117586237685e-05
-2.17687561871139e-05
-2.88975427756506e-05
-1.49126381594313e-05
-2.62216822736639e-05
-1.21574757806782e-05
-1.9225712027862e-05
1.73150533580861e-05
-1.67387722628153e-05
-4.33208368696946e-05
-4.692200608616e-06
-3.48629058436944e-05
-2.61775974528419e-05
-3.83725497405856e-05
-2.08132169867469e-06
-1.25455530959516e-05
-2.66986818475687e-05
-2.46477959782959e-05
-3.06886391595029e-05
6.45485785786426e-06
-2.69768435543287e-05
-2.32133180648439e-06
-1.59616246285775e-05
-1.79070017585413e-05
-7.65083777174822e-06
-2.08199616171134e-05
-1.13913601513847e-05
-1.3821296794603e-05
-2.21299197457765e-05
-2.49124951427514e-05
4.0224615386876e-06
-3.09429060484872e-05
-1.8095754946463e-05
-1.31070930794278e-05
-9.47999353602038e-06
-2.54911609869085e-05
-1.84626112328976e-05
-2.94458006445021e-05
-1.5433881749447e-05
-2.17903872815391e-05
-2.2522457928465e-05
-3.06943116361148e-05
-2.02361632416261e-05
-4.35989789875585e-06
-1.66827703088849e-05
-1.03772055056535e-05
-7.14000488983793e-08
-3.59560656386506e-05
-2.9099013736209e-05
-5.28002473960835e-06
-1.33819815877313e-06
-3.1212055514488e-05
-2.62682118446102e-05
-1.34451669420127e-05
-2.92179397188251e-05
-2.7288526604192e-05
-2.79331642472161e-05
-1.74386330063322e-05
-3.00168009530726e-05
-4.09326605351789e-05
-2.05007422515772e-05
-2.18746628630202e-05
-2.18227300414947e-05
-2.20830660277828e-05
-3.16905565900845e-05
1.00785537360644e-06
-4.70253331796902e-05
-1.80994556034332e-05
-7.82181292266665e-06
-1.37617002005567e-05
-2.49893035079357e-05
-8.6058710706578e-06
-2.15816560879101e-05
-2.49325127856331e-05
-1.44788053696416e-05
-9.8013661407273e-06
-1.05684680335713e-05
-2.81060113042349e-05
-2.27880348829527e-05
-2.7037866044067e-05
-2.28877315361566e-05
1.02014550261078e-06
-2.1598449982131e-05
-2.37120002215042e-05
-2.17325051491418e-05
-3.06259773763997e-05
-4.44110184684084e-06
-1.71776539667557e-05
-3.91640932891532e-05
-2.50547670508636e-05
-2.05513312155402e-05
-2.83437794458072e-05
-3.49766247503243e-05
-2.19292250432615e-05
-9.76124762260872e-06
-1.85774676537389e-05
-4.33118025746112e-06
-1.02773776473325e-05
-2.59968393203734e-05
-1.81486850445511e-05
-2.75064288231456e-05
-2.31499117631078e-05
-2.58108759506649e-05
-2.73234193168753e-05
-3.41750630780494e-05
-4.71716937322234e-05
-3.46151087227443e-05
1.33108414018471e-06
-1.72624070878499e-05
-3.60344577765118e-05
-4.64477842869946e-06
-1.68823479048291e-05
-9.98426246441144e-06
-1.31178367680774e-05
-3.37215695722726e-05
8.72527088059611e-07
-1.52526947818064e-05
-4.03665615126284e-05
-3.86991154835247e-05
-1.69738354426894e-05
-2.35844585904527e-05
-2.26423680409181e-05
-1.6323547788272e-05
-2.36158841486163e-05
-1.89147821344431e-05
-2.11212653661797e-05
-3.0327825670724e-05
-7.84138850373015e-06
-1.71741935030883e-05
-8.95026019566443e-06
-2.57341464840872e-05
-2.3000440264724e-05
-3.22655635230045e-05
-2.15111688686332e-05
-2.08035673489734e-05
-2.89399648757368e-05
-2.76342178725986e-05
-3.98072201082309e-05
-1.74672158135041e-05
-1.68604261704939e-05
-3.0276150601398e-05
-2.63889514134776e-05
-2.50766258011505e-05
-1.92891197296673e-05
-5.80762874712542e-06
-2.79313361136812e-05
-2.20131539550463e-06
-1.43373705894807e-05
-2.1185209448136e-05
-4.09378846926882e-05
-2.65080885876733e-05
-2.07921137804969e-05
-3.26581363586328e-05
-3.19706261138533e-05
-2.64396853208858e-05
-3.21518719863786e-05
-1.48436407079582e-05
-5.2557480473438e-05
-2.16883270928605e-05
-2.49506674308832e-05
-1.71445506555222e-05
-2.59130998601377e-05
-1.5121314395031e-05
-1.19290435807695e-05
-1.91096833333875e-05
-2.91843951352293e-05
-1.81305615416559e-05
-4.82535230628305e-05
-3.14488152630835e-05
-3.07522858485527e-05
-1.07222463819104e-05
-2.25563020908436e-05
-9.85812635124661e-07
1.96006050942625e-06
-1.36890881359977e-05
-2.48329527990012e-05
-2.30699476347913e-05
-1.55869810688213e-05
7.3720061168606e-06
-2.78783083461201e-05
-1.94969010119321e-05
-1.30282099342068e-05
-3.64612011671266e-05
-3.45685400659435e-05
-3.59904490547778e-05
-2.29880203545657e-05
-2.99834532386929e-05
-2.82878699366601e-05
-2.87528307392622e-05
-2.66835005495496e-05
-2.79858200592589e-05
-3.76338403349587e-05
-1.13633867651412e-05
-3.20511255960815e-05
-3.49204051337573e-05
-3.94732427989856e-06
-3.0042727901879e-05
-4.31294177246056e-05
-2.28571796077739e-05
-1.77814267883258e-05
-1.28824975526224e-05
-1.78820690473765e-05
-2.19685187499721e-05
-1.23281406950922e-05
-5.02267627284629e-06
-1.85938587031417e-05
-1.41299616578806e-05
-1.81157107734161e-05
-1.72083728537782e-05
-2.20820611079931e-05
-2.04969231088289e-05
-3.87174354566785e-05
-6.8298181064609e-06
-1.52166957712312e-05
-2.34856815186503e-05
-2.75669506389693e-05
-3.24415529730311e-05
-1.67675881881311e-05
-1.7022725327181e-05
-2.30870196880019e-05
-2.74209716083739e-05
-5.37956155539677e-05
-1.19237604263008e-05
-1.87310474152002e-05
-1.20297045274288e-05
-2.47617190244003e-05
-2.68921384515653e-05
-2.49754124598101e-06
-3.14009070052981e-05
-1.97183431310742e-05
-2.35958209129031e-05
-1.51339820862346e-05
-2.42855214275565e-05
-1.89835322082291e-05
-7.02816032529902e-06
-2.99634516718322e-05
-1.22430396728766e-05
-9.14199573809056e-08
-1.17690440787613e-05
-1.36393276413106e-05
-1.33694020631687e-05
-1.06071621725548e-05
-3.64478036092006e-05
-8.94280974068952e-06
-3.3738476699128e-05
-2.3747488883696e-05
-1.03818947469001e-05
-2.23243458387488e-05
-1.58476248190911e-05
-7.78453105133595e-06
-2.88543736611901e-05
-3.72295432357127e-05
-1.07095021520884e-05
-2.53269686449311e-05
-1.6965004066375e-05
-1.47606535731678e-05
-1.05229348583705e-05
-3.03098913884641e-05
-2.4192488306715e-05
-6.07393119992271e-05
-1.52687814528217e-05
-9.26991906017009e-06
-3.90651955614165e-05
-1.02326403359767e-05
-6.82646619631774e-06
-2.55652959409708e-06
-1.58949726999352e-05
-2.39878459220243e-05
-1.69075883791564e-05
-5.01411132339759e-05
-3.93450489309641e-06
-1.50851201049307e-05
-3.51285923260062e-05
-3.27057848472582e-05
-1.28120745964846e-05
-3.69356925551315e-05
-2.04596511116429e-05
-1.92964796206633e-05
-1.62319296490114e-05
-1.06771335283295e-05
-9.41342868184575e-06
-1.73782565448564e-05
-3.33170798077442e-05
-1.20520518051076e-05
-3.4611269160955e-05
-1.68568586912391e-05
-2.94238142090818e-05
-2.48320273700411e-05
-2.58742473787321e-05
-1.84751998905035e-05
-3.05796956364039e-05
-1.0833603620431e-05
-1.53810550407497e-05
-2.09405370309106e-05
-2.42430734981581e-05
-3.0655948760561e-05
-2.51849099826724e-05
-1.51606856491774e-05
-3.23586786135566e-05
-2.42510302259243e-05
-2.2509685204816e-05
-2.44008161351456e-05
-1.70703340265985e-05
-3.41290864989906e-05
-2.57940536630565e-05
-2.75645320878168e-05
-8.02330071683072e-06
-3.39712712361747e-05
-3.30976910212277e-05
-3.30508303341703e-05
-2.29797197835342e-05
-1.47409247399168e-05
-3.22148638544727e-05
-3.38304269544733e-05
-2.76848604112047e-05
-2.03938715694412e-05
-2.11414246592829e-05
-1.97871885198954e-05
-1.8371378202149e-05
-1.92154999157808e-05
-1.50105776353409e-05
-4.09062226334118e-05
-5.0813139268328e-06
-3.05292060820028e-05
-1.5385506988093e-05
-1.19518275003566e-05
-1.14863905246326e-05
-3.35226119631844e-06
-2.9779504053827e-05
-9.78811352280979e-06
-2.47421919883955e-05
-3.62802298290126e-05
-1.73913238070389e-05
-2.94441798871922e-05
-2.89962009355968e-05
-1.90142549248495e-05
-2.75160449988244e-05
-3.18872737001828e-05
-2.68327732015736e-05
-1.79061058613735e-05
-1.46308364756936e-05
-2.58845979377501e-05
-2.35556876515616e-05
-3.03355900563688e-05
-3.74324889377149e-05
-1.87094865651709e-05
-2.93601962684054e-05
-1.53265182036218e-05
-1.06826776264347e-05
-2.24990639256091e-05
-2.43303950492484e-05
-2.39721241750181e-05
-5.72440040026082e-05
-1.88918485761611e-05
-1.15857330955924e-05
-2.54046385125957e-05
-3.26429224994763e-06
-1.65769253302015e-05
-1.70766536196008e-05
-5.72355085718566e-05
1.32878183080673e-05
-2.47416911690407e-05
-2.83045419876268e-05
7.11442352928704e-06
-3.5200517643057e-05
-8.6643678247532e-06
-2.52310065692102e-05
-2.4961700207399e-05
-6.98583138388738e-06
-7.50034576111595e-06
-2.94122519044613e-05
-1.25665951552138e-05
-4.77977128028981e-05
-5.72038050972924e-06
-1.90496782881085e-05
-1.23466845260348e-05
-1.08523418274708e-05
-4.94202974263615e-05
-1.39597472979616e-05
-1.43785588096694e-05
-1.16345967790563e-05
-8.27412067241902e-06
3.56467408576968e-05
3.46945170720213e-06
-2.13127842140759e-05
-9.85269503668723e-06
-1.35355831112649e-05
-3.30711577301039e-05
-1.09096689054971e-05
-2.3549591239739e-05
-1.48771356481063e-05
-4.89363689886207e-06
-3.08357231776425e-05
-3.1997664598722e-05
-2.29325049088424e-05
-2.03219539011307e-05
-2.47682932962992e-05
-1.19001322047498e-05
-1.54282835181678e-05
-1.98358409273998e-05
-2.08186190250444e-05
-5.24134878577335e-05
-2.24610530768017e-06
-1.769187797336e-05
-3.00274912492396e-06
-2.14161832638762e-05
-1.35957324417332e-05
-4.11056492374581e-05
-1.39007648937085e-05
4.9758883653722e-06
-1.86908964597666e-05
-1.82100390989554e-05
-2.2064532465848e-05
-8.35977966301797e-06
3.22320104948546e-06
-2.4086433009655e-05
1.33489377119872e-05
-2.86663793266455e-05
-1.80724576762859e-05
-2.00452087867077e-05
-3.08955373041951e-05
-2.72905291443651e-05
-2.97701817333973e-06
-2.56421933274191e-05
-3.67682941451162e-05
-3.59012138744299e-05
-3.02340656823113e-05
-2.33999868046726e-05
-2.06147782149774e-05
-1.82426705867896e-05
-5.15431552601141e-06
-4.08963209523415e-06
-1.27123585705277e-05
-1.99349047898024e-05
-4.52405777733721e-05
-2.32384496045712e-05
-6.20553936421223e-06
-2.15944202689336e-05
-5.87626099665246e-06
-2.10430044165045e-05
-2.03637436075828e-05
-2.29592376772323e-05
-5.08770968559572e-05
-1.46508930814915e-05
-2.65301121670925e-07
-1.9166586990362e-05
-3.55941448837262e-06
-1.65332264089067e-05
-4.00413562886457e-05
-5.72776291678899e-05
-3.0505633853349e-05
-2.84538779404182e-05
-1.98105363798492e-05
-3.90301504902856e-05
-1.85700852086566e-05
-1.10339411694716e-06
-3.54557224504214e-05
-2.69448216494956e-05
-2.31198626552375e-05
-1.4899508840381e-05
-2.75735805788041e-05
-1.91360725861879e-05
-8.21170860593759e-06
-9.60885283407096e-06
-2.57519049296808e-05
7.78973984818733e-07
-2.67837830012154e-05
-1.88398210289886e-05
-2.27727969493624e-05
-7.22136461351119e-06
-2.68847809852571e-05
-1.57043469739789e-05
-2.57469479983988e-05
-2.20178982333366e-05
-2.92956965699221e-05
-1.28272461341431e-05
-2.73151283631496e-05
5.68676924442584e-06
-1.94432499719748e-05
-3.54005907724201e-05
-1.57797984093498e-05
-1.11009994737949e-05
-2.50696243237384e-05
-1.94459809268129e-05
-8.43691293368707e-06
-3.0225128606032e-05
-1.34560031943571e-05
-2.44332694372849e-05
-3.87276733331637e-05
-2.86567372970264e-05
-6.51050816050908e-06
-1.57383129260457e-05
-7.38737271474265e-06
-2.18779517507056e-05
-1.0258199885687e-05
-1.62298569535706e-05
-1.7732123604981e-05
-1.53967316197178e-05
-1.72337442700292e-05
-1.1530314491788e-06
-1.57643633362155e-05
-2.85617256548534e-05
-1.00655917120602e-05
-1.36803738280754e-05
-2.23532738092248e-05
-1.46721319919407e-05
-3.42140796321893e-05
-2.56095502155415e-05
-5.1474444630778e-05
-2.45109497961172e-05
5.38679043627574e-06
3.16387008913781e-06
-1.77862818782047e-05
-2.83139396332707e-05
-3.18630593375392e-05
-2.55525906577585e-05
-2.75583743201253e-05
-1.87417920627075e-05
-2.48041752042453e-05
-1.88358320082263e-05
-2.06123926352918e-06
-3.19540462812275e-05
-1.25555277516327e-05
-2.28765016822538e-05
-1.51729683856784e-05
-1.42216203167782e-05
-2.02054238819182e-05
-1.98850602753186e-05
-1.57490493630628e-05
-4.22637430127469e-05
-3.76147626520913e-05
-3.63869061183274e-05
-3.25216828798917e-05
-2.87548696566439e-05
-3.69286896188802e-05
-8.19044329323045e-06
-1.11653988963586e-05
-2.55685171853453e-05
-2.36850419377208e-05
-2.85187856811369e-05
-1.75598173189261e-05
-2.27282747174221e-05
-2.68752705039636e-05
-1.63383889314774e-05
-9.878458005418e-07
6.01225345702331e-06
-2.17628217594326e-05
-3.76914429821661e-05
-2.78935565484416e-05
-1.7408759905697e-05
-2.03089862912618e-05
-1.91925719298817e-05
-1.27522255860219e-05
-2.62164008841124e-05
-1.73114281510094e-05
-1.0196418499738e-05
-2.25534809723088e-05
-1.83147030271046e-05
-2.13189804644598e-05
-1.80010501425981e-05
-2.34076745620655e-05
-7.28659691276134e-06
-1.33128438468934e-05
-1.77600095417279e-05
-2.73608060601078e-05
-1.78442368639198e-05
-2.50670536004792e-05
-1.82499597094688e-05
-3.33072649548389e-05
-1.85848294724257e-05
-1.93759575147257e-05
-2.08242710261822e-05
-1.82020091768287e-05
-2.2523589392747e-05
-3.36062116105976e-05
-2.10843033968138e-05
-2.28244440881108e-05
-2.96485781387263e-05
-1.51155599285725e-05
4.67866472034225e-06
-2.19936455662981e-05
-3.43567175245577e-05
-2.09679817489038e-05
-2.42813979846072e-05
-3.81894333584543e-05
-3.20771005203491e-05
-3.94802768224323e-05
-2.8726742495785e-05
-1.44201484544114e-05
-3.84588322237883e-05
1.16625932679535e-05
-1.89598788689349e-05
-2.34114087237403e-05
-2.94954442336729e-05
-3.32465926754751e-05
-2.42055781888933e-05
-1.2406855626793e-05
-7.42591721643081e-06
-2.92338102293231e-05
-2.33822627068778e-05
-1.71283548200029e-05
-3.58709340459162e-05
-2.0117039353556e-05
-2.77187572061776e-05
-3.5161385956431e-05
-2.76159623532138e-05
-2.42636468687477e-05
-1.82417457455883e-05
-5.98762527112199e-06
-2.62460996773498e-05
-9.34196301059462e-06
-1.29456129854209e-05
-2.53703816797787e-05
-1.68374101859884e-05
-2.39517850821905e-05
-1.77935827546934e-05
-3.8530681830287e-05
-2.36547923191583e-05
-1.20143545525678e-05
8.84128094638136e-06
-1.85796471078893e-06
-2.93033472863143e-05
-3.55064002184123e-05
-3.49861184211728e-05
-1.19828060929021e-05
-1.65638782499147e-05
-5.675231800509e-06
-3.42582475892425e-05
-1.89614417662626e-05
-1.33223671744089e-05
-1.82229849518048e-05
-2.47661422184607e-05
-2.76232281038087e-05
-1.67973046587657e-05
-8.29830889103243e-06
-3.55785231159403e-05
-1.51167035019849e-06
-1.37892654527204e-05
9.65172657100647e-06
-3.34113674577966e-06
-2.09180512446385e-05
-2.42535452260165e-05
-4.15497654225341e-05
-1.9071097402133e-05
-1.35541016619083e-05
-1.79393731835978e-05
-3.72307384987516e-05
-3.38818923323302e-05
-2.72939930105351e-05
-4.33592062966974e-05
-2.85166093710975e-05
-2.61533784352877e-05
-2.53983202084043e-05
-7.99642802941786e-06
-5.04311717689534e-06
-2.71498350916778e-05
-2.23694811271911e-05
-1.4451914164967e-05
4.49016400396984e-07
-1.20071342657389e-05
-2.79103718009428e-05
-1.95726526845558e-05
-1.47858810415445e-05
-1.87079099887231e-05
-1.00349869180311e-05
-1.44062402830134e-05
-2.10815136654684e-06
-2.9568816143166e-05
-2.27096895138943e-05
-3.34720279095957e-05
-2.34438168741456e-05
-2.93436681821708e-05
-4.69460131870536e-05
-2.1341045068449e-05
-2.49243493067953e-05
-1.94891690272173e-05
-1.57679516552428e-05
-2.15240490482277e-05
-1.732979562658e-05
-1.4015657603216e-05
-1.92374996978201e-05
-1.17202038192298e-05
-4.07797988179966e-05
-1.98150355965689e-05
-2.07182506320005e-06
-3.97231885599138e-05
-3.11923990958077e-05
-5.56608792985012e-06
-3.62379477771608e-05
-3.23925551306657e-05
-1.33857994471902e-05
-3.25885775754039e-05
-2.8582531655599e-05
-2.60032425948262e-05
-1.56543823361728e-05
-3.28614614982303e-05
-1.1766788202869e-05
-4.10902487330621e-05
-2.37600401008096e-05
-6.31616798806329e-06
-2.50669485147708e-05
-3.88432723726123e-06
-1.85160907705505e-05
-3.26390261438859e-05
-3.31193669663381e-05
-2.32877375831455e-05
-4.10812983543927e-06
-2.95065017346314e-05
-3.17176346836773e-05
-2.03538796149954e-05
-1.89743108961748e-05
-4.25108931389995e-05
-1.72645265121345e-05
-1.70451612393878e-05
-1.70186428012356e-05
-1.00474355376313e-05
-3.59812825801498e-05
-8.65600530615177e-06
-3.77109586365442e-05
-3.07102316119707e-05
-4.78676218887482e-05
-1.34351304191384e-05
-4.5879130006126e-05
-2.81941193802187e-05
-2.72540369884784e-05
-4.18541377973869e-05
-1.03233111751165e-05
-1.28393386149349e-05
-2.96200801668277e-05
-2.40537519606724e-05
-3.31114665291765e-05
-1.83364978794909e-05
-1.3915107471436e-05
-1.08801928300941e-05
-1.76788946402959e-05
-1.9829629856554e-05
-1.93662073823448e-05
-4.95128909980554e-06
-4.71129898916613e-05
-1.80267346802971e-05
-1.74929489111492e-05
-1.28055238145567e-05
-1.14474954531622e-05
-3.16506598003193e-05
-2.40107312215816e-05
-1.44375104666193e-05
-4.50414069207071e-05
-1.75119754742076e-05
-1.07601430746585e-05
-2.91008360512623e-05
-6.6072880158374e-07
-3.29276250072778e-05
-3.50481241658188e-05
-3.13960326901195e-05
-1.15744393527759e-05
-2.48779933786463e-05
-2.26862229226891e-05
-3.22143340274855e-05
-1.75613302173458e-05
-3.16714562053729e-05
-2.9479906430668e-05
7.33707315306421e-06
-1.8436766609686e-05
-1.89543225277253e-05
-1.1971712638505e-05
-3.51193754208665e-05
-1.16319823673878e-05
-2.38637659497472e-05
-2.01312728790773e-05
-4.56555471450349e-05
-3.16315237350724e-05
-1.13231014062412e-05
-3.48138778325445e-05
-3.17699160634288e-06
-2.45726235211876e-05
-3.86482015711071e-05
-1.96945821334515e-05
-4.09477374403202e-05
-1.68965796678837e-05
-2.40547433212035e-05
-2.43897702057772e-05
-1.69213135675014e-05
-2.37689988265916e-05
-1.03080859054679e-05
-3.34811311714971e-05
-4.19640833381003e-05
-4.01191689533677e-08
-4.04718936119923e-05
-3.71831801448131e-05
-4.37029712758916e-05
-1.66177605713104e-05
-2.2607076077815e-05
-2.27810184538388e-05
-1.79667483354963e-05
-2.33815637511082e-05
-3.72886242058105e-05
-3.61111922722257e-05
-2.38410734838294e-05
-3.86784354658009e-05
-1.00974895352495e-05
-2.68693321848319e-05
-1.35690847286916e-05
-1.48365228848052e-05
-3.25890654585877e-05
-1.88978953928588e-05
-2.39094127673733e-05
-1.48482055137919e-05
-9.84192312833809e-06
-7.67313354403775e-06
-4.54801307247569e-06
-1.87015053356587e-06
-2.4191075630457e-05
-2.55780297328615e-05
-2.34777728486777e-05
-3.40086069044849e-05
-2.91248179853772e-05
-3.32235082946454e-05
-5.73695178860348e-06
-1.82305145313677e-05
-4.33347330108877e-05
-1.28248151304883e-05
-2.00465431873957e-05
-1.23715150232328e-05
-3.86803442333483e-06
-1.270465625004e-05
-4.02392058765839e-05
-2.13982113278484e-05
-1.42119652186048e-05
-8.66059692269525e-06
-1.12603790703036e-05
-2.56839471743835e-05
-2.94915632671416e-05
-9.42440713659199e-06
-1.50801597857257e-05
-4.85528028798308e-05
-1.72609332291611e-05
-1.52234884385154e-05
-3.02868379215397e-05
-2.11570361532257e-05
-8.99072018741185e-06
-3.94769273164026e-05
-1.50737242017472e-05
-7.53308266325386e-06
-2.59178124708827e-05
-2.34190356004137e-05
-1.38660563847078e-05
-2.67434728463138e-05
-3.15410832902263e-05
-4.3289347254949e-05
-2.63242950232166e-05
-2.42921809194027e-05
-3.25551747982095e-06
-3.5514663029542e-05
-1.24351581250163e-05
-9.66814001041618e-06
2.17492104054813e-06
-2.44757446994414e-05
-3.88016758662065e-05
-3.86939480531349e-05
2.84719564862139e-06
-1.25828164775322e-05
-1.70765550079071e-05
-1.61524995364836e-05
-1.8273646101914e-05
-2.33824858534517e-05
-2.22848707132515e-05
-3.20732176730967e-05
-2.02316407681349e-05
-1.97392070054753e-05
-3.66505691563838e-05
-3.36005912915203e-05
-2.57776786156471e-05
-1.61159115767886e-05
-6.09747356608604e-06
-2.13528627658734e-05
-1.48501689720076e-05
-3.1329604923147e-05
-7.35753774895667e-06
-1.91414986006978e-05
-3.26139686955733e-06
-6.69995004224924e-06
-1.39158760338514e-05
-1.68529693672113e-05
-3.30418555719714e-05
-2.59739694584103e-05
-1.8327461238324e-05
-9.19204589031611e-06
-3.15436404627949e-07
-1.51370384160012e-05
-2.75027666125524e-06
-1.36501395978203e-05
-1.9866432520187e-05
-2.37136122597582e-05
-3.26908564757999e-05
-2.90020687178772e-05
-4.23288817686225e-05
-3.173889698918e-05
-1.93120028355002e-05
-1.24432688734112e-05
-3.29072413402273e-05
-1.0820617169559e-05
-8.99588018692012e-06
-7.0604688225324e-06
6.57221146629509e-07
-1.16030108946681e-05
-2.09468691232751e-05
-1.11166313608728e-05
1.77939865447752e-05
-2.11297979844256e-05
-1.98816263417341e-05
-2.19617637650675e-05
-1.65667981060327e-05
-1.41327454467801e-05
-4.22305515946143e-05
-2.55497334938552e-06
-5.52936895200525e-06
-1.13908176160988e-05
-9.59181618077921e-06
-1.70008441583336e-05
-3.88589724161146e-05
-3.45021780858294e-05
-1.86798867981836e-05
-2.83651097312977e-05
-1.06821870801646e-05
-1.69122949421017e-05
-2.43217782469205e-05
-3.41922981220244e-05
-3.10614185708068e-05
-3.29209014751761e-05
-1.5259931934915e-05
-2.39332864404697e-05
-1.15248632140543e-05
-1.63773850841636e-05
-2.09378096741411e-05
-2.66898019800372e-05
-7.18629189126878e-06
-1.0661705762999e-05
-1.67726010443473e-05
-2.89379933514153e-05
-2.66894073545227e-05
-3.07180399060702e-05
-2.23386973717255e-05
-2.10362169184863e-05
-1.36236863837636e-05
-2.42422397501071e-05
-3.44700251928091e-05
-4.00017363152239e-05
-2.59247762937852e-05
-1.67181895063233e-05
-2.61317089391069e-05
-4.15312973851198e-05
-2.04431772177352e-05
-3.11934205955749e-05
2.50639939476067e-06
-3.17829659854373e-06
-6.03707431845781e-06
-2.27970868924015e-05
-1.57281870079005e-05
-3.85805415567279e-05
1.53424354101177e-05
-2.96748801109117e-05
-2.52868506622317e-05
-4.8790786423895e-06
-2.29906618575524e-06
-1.55303654665103e-05
-2.49401649118319e-05
-2.25937625493106e-05
-3.89955510766106e-05
-3.66655375000395e-05
-2.19813709745189e-05
-2.89869489193184e-05
-9.41347939821035e-06
-1.92742592462425e-05
-2.70384334835064e-05
-2.30429742511149e-05
-7.12219345564967e-06
-2.37426114204051e-05
-2.23267420265922e-05
-1.87546966292303e-06
-3.90929071572778e-05
-2.70341639303627e-05
-2.41822121344636e-05
-1.9087329716999e-05
-1.075560336263e-05
-1.38441226778791e-05
-2.52244800060462e-05
-1.69971537192112e-05
-7.29739244557534e-06
-1.34898911171269e-05
-4.22116091982596e-06
-1.53382889758281e-05
-2.31191241874474e-05
-1.83066014762668e-05
-2.73001842792416e-05
-7.02586565384468e-06
-2.51148651877447e-05
-3.5072855708673e-05
-4.65879048291374e-05
-2.32108995660007e-05
-2.35204976827082e-05
-2.51676364893172e-06
-1.63613571601423e-05
-7.31194338004464e-06
-2.27345846901685e-06
-2.80171205690549e-07
-3.27977928310664e-05
-1.65466768632881e-05
-3.0753005454842e-05
-3.51407180349373e-05
-3.98795867087169e-05
7.08330524298048e-06
-1.97063312355565e-05
-3.03405552095756e-05
-2.90833572123294e-05
-2.20137030025627e-05
-1.93834721000411e-05
-3.88672957743943e-05
-2.68664673465863e-05
-2.55935260145656e-05
-1.90379884909804e-05
4.96124312508797e-07
-5.11006953039077e-05
-1.59002236476142e-05
-2.15126617280723e-05
-2.15849568016927e-05
-8.84971619390993e-06
-1.96144752919769e-05
7.23968668388563e-06
-5.42353898165253e-06
-2.12480007911409e-05
-1.59108309656954e-05
-2.56152385276626e-05
-3.68626435198061e-05
-3.31689926461818e-05
-3.01325176940626e-05
1.02802502257426e-06
-4.38287732207915e-06
-6.68449414005111e-06
-3.11973871632213e-05
-3.82285980505546e-05
-2.90122328262699e-05
-2.46842119568455e-05
-2.3964352535481e-05
-2.86830542417446e-05
-1.50177674984556e-05
-1.59688242847267e-05
-3.77825964738552e-05
-2.36750231803546e-05
-2.10885661990428e-05
-3.69354508524739e-05
2.86114465805691e-06
-2.05185780104841e-05
-3.45964026628026e-05
-3.12711043902369e-05
-2.50832359939603e-05
3.5436966565161e-06
-3.389325516996e-05
7.44653233440882e-07
-1.22538634727507e-05
-2.3718481156973e-05
-2.34439896598583e-05
-1.4999442390048e-05
-2.34461949001934e-05
-2.35744069345311e-05
-1.45927377661431e-06
-1.24394526004095e-05
-1.87177400455569e-05
-2.6391295829038e-05
-2.78895919071573e-06
3.63622162818688e-06
-4.28500458237332e-05
-3.43563479091824e-05
2.36891299579119e-06
-2.4813320831456e-05
-2.26938944501124e-05
-2.58531600318329e-05
-3.33284159186399e-05
-1.30806731903737e-05
-4.00277189182213e-06
-2.74070892852315e-05
-1.62644806317085e-05
-1.41442792626428e-05
-2.85592952643418e-05
-1.33669788031858e-05
-4.01076575233685e-05
-2.8146254359777e-06
-3.6300276443133e-05
-2.74555747045395e-05
-2.8357382253028e-05
-2.50335324230294e-05
-3.26801843213692e-05
-2.05388053144744e-05
-5.32681094528694e-05
-4.25379116049212e-05
-3.7084009317461e-05
-2.47683602403512e-05
-2.61960908921645e-05
-2.74594516657949e-05
-4.00233712292587e-05
-4.23453362430583e-05
1.12813715729941e-06
-2.10059188513323e-06
-2.21391568835636e-05
-4.05022173277572e-05
-2.81252011848937e-05
-7.08644350829922e-06
-2.14107446277192e-05
-1.23988749877393e-05
-7.04379881085414e-06
-4.31954693263047e-05
-7.83434989366378e-07
-3.20257918101263e-05
-3.6472626566849e-05
-7.84023256508099e-06
-2.93034034886724e-05
-1.90306114847197e-05
-4.03963719167458e-05
-8.20567634542775e-06
-2.19957561650097e-05
-4.39789917019467e-05
-7.63560377962694e-06
2.79167689231287e-08
-4.43793523820188e-05
-2.25266547569188e-05
-1.18707149687358e-05
-2.66741049051641e-05
-2.4595704220759e-05
-5.95254610729424e-06
-4.86044942027105e-06
-2.75197442473541e-05
-3.48228915496427e-05
-2.72551103108341e-05
-8.04386584155956e-06
-3.51576025330904e-05
-1.5684093577297e-05
-1.83428576178947e-05
-2.08327861244258e-05
1.03803071605047e-06
-1.16868566050436e-05
-1.93660937100979e-05
-2.13760927629888e-05
-2.62111733442647e-05
-2.11352376258866e-05
-1.76651636544574e-05
-3.83013297014546e-05
-1.18636266410214e-05
-1.89683952536017e-05
-3.03982939031555e-05
-2.86378925690484e-05
-1.51983878297472e-05
5.35377307522192e-06
-2.3235886897324e-05
-2.79695365349713e-05
-1.80810229879457e-05
-2.77447976380246e-06
-3.91626306668969e-06
-2.50265773286865e-05
-2.99378613129923e-05
-1.82290560431651e-05
-2.05565505784e-05
-2.04499973994112e-05
-4.7669892336394e-05
-4.27117487569115e-05
-9.35273372822108e-06
-3.48736191399174e-06
-1.95757415118705e-05
-9.1246743131705e-06
-2.53730003731765e-05
1.15398478393371e-06
-2.4373393719574e-05
-3.44120230126509e-05
-1.40239293343585e-05
-3.01702142738595e-05
-2.19034993043578e-05
-1.43519410323787e-05
-3.48828111841762e-05
-2.82013261389e-05
-1.81418578077975e-05
-2.70464659505058e-05
-2.88080465649909e-05
-2.71707453168084e-05
-2.28754533314205e-05
-1.99731294999507e-05
-2.06916619394409e-06
-4.34474277079543e-05
-1.69436918565122e-05
-1.772563061436e-05
1.16321528098945e-06
-2.10285424571546e-05
-2.17885020352906e-05
-1.12024282196063e-05
-2.3857272039363e-05
-9.6490211305638e-06
-1.98166168176731e-05
-1.35913031448049e-05
-1.23099953345346e-05
-1.34774344987042e-05
-9.24717814901572e-06
-2.3149170194642e-05
-3.10394284303722e-05
-4.12766550376915e-05
-3.46709739427839e-05
-2.77088746361477e-05
-2.1616690609684e-05
-2.81116031071231e-05
-8.93085268398617e-06
-3.59873141436664e-05
-3.23035050777878e-05
-7.49494656374448e-06
1.37922951148776e-05
-2.37639337344278e-05
-1.29015830062464e-05
-2.14432232023645e-05
-5.93278427970774e-06
-2.39691754093166e-05
-2.04239238051799e-05
-4.76299126639283e-05
-4.43521033152384e-05
-2.99726964384818e-05
-2.27913564089614e-05
-1.62553216862754e-05
-6.31145884261217e-06
-2.85281332070208e-05
-1.482274430893e-05
-4.31648876360796e-05
-2.60610520920365e-05
2.00182946672654e-07
-1.21259068240765e-05
-3.8387596454356e-06
-1.92046447574457e-05
-1.43230061689443e-05
-5.28246614809252e-06
-1.31125290306806e-05
-5.40325339562227e-05
-3.23392596879855e-06
-1.23860179501885e-05
-6.84187960550425e-06
-3.78616548541006e-05
-2.41177330398502e-05
-3.60237213555401e-05
-4.23305047566493e-05
-7.14452781952171e-06
-2.38862656814911e-05
-3.07775992437582e-05
-3.54540891615648e-05
-1.99180277122766e-05
-2.06433412559481e-05
-3.13824449996465e-06
-3.33880657095376e-05
-2.30485332488726e-05
1.10104894589676e-05
-1.49737874976505e-05
-1.44650484418852e-05
-4.43081741584691e-06
-8.5737485497204e-06
-3.96395586409493e-06
-2.34530010803427e-05
-3.912531813086e-05
-1.7186218153361e-05
-4.46451160108687e-05
-1.40969805651794e-05
1.92369036393147e-05
-4.77969740744043e-05
-3.94709370556769e-05
-3.19911132773519e-05
-3.41150371549229e-05
-3.01462068311953e-05
-1.88872200104798e-05
1.8265902645026e-06
-1.91214206489645e-05
-1.14521087157812e-05
-3.08410594091041e-05
-3.09568107154581e-05
-2.18778934147985e-05
-2.79762663401826e-05
-2.60167467365374e-05
-2.58888004375995e-05
-2.02156585945476e-05
-7.14610406755047e-06
-1.47879743619897e-05
-1.76449202704261e-05
-2.80173194841326e-05
-2.23162276177815e-06
-2.88803344938954e-05
-4.06549951019207e-05
-4.11143374114048e-05
-9.60458145694802e-06
-1.53803885489461e-05
-8.50614357095731e-06
-2.36479976260206e-05
-1.54095662030711e-05
-6.02524707316018e-06
-1.72579551733041e-05
-1.27205754251028e-05
-1.03848594936502e-05
-9.22345504797546e-06
-2.12040952782866e-05
-2.07719814941044e-05
-1.94535140111874e-05
-1.72623237425766e-05
-2.29377497885491e-05
-2.23775385946538e-05
3.56529145330746e-06
-3.22170706521445e-05
-1.06451796367198e-05
-2.26604329694175e-05
-6.21132447629618e-06
1.65366024802549e-06
-4.34928488746905e-06
-8.05457709481969e-06
-4.05030904365784e-05
-1.3600000523812e-05
6.30952777480078e-06
-2.96539380828393e-05
-3.04419404701894e-05
-2.84134366377127e-05
-3.66258844424724e-05
-1.6728976343303e-05
-1.41672751985638e-05
-1.0680444138184e-05
-2.26274989283124e-05
-1.27421428371564e-05
-1.53475712880217e-05
-3.0318645057432e-06
-3.56027318580212e-05
-1.35891087487279e-05
-3.67991552325789e-05
-8.63202158395508e-06
-1.37164972283047e-05
-2.46490235989724e-05
-2.48978686650611e-05
-4.217291219771e-06
-2.26828439638801e-05
-2.29854023770837e-05
-5.19761829083323e-06
-2.1026033683021e-05
-2.17154487065514e-05
-2.99285029365851e-05
-4.46569555239444e-05
-4.53798198922822e-05
-7.67355812054559e-06
-3.42180146968278e-05
-9.57580084187168e-07
8.4198185503349e-08
-7.35133910483029e-06
-4.10556555611519e-05
-2.12313955739885e-05
-1.82928334685484e-05
-2.09747206733816e-06
-6.51943548262988e-06
-2.30867402785593e-05
-1.38575645454091e-05
-1.35067724267115e-05
-1.81640619859734e-05
-1.55014443584116e-05
-2.32542694452099e-05
-2.47557678722221e-05
-4.68715253658031e-05
-3.90457581191231e-05
-2.64599183425908e-05
-2.98340972808377e-05
-7.21079497058316e-06
-5.11079954764478e-05
-2.73480955212877e-05
-4.22210613420261e-05
-6.37240256271936e-07
-3.48105514464434e-05
-9.79517991688144e-06
-1.62166555210079e-05
-1.88356902700137e-05
-1.51253608153383e-05
-7.90573991153404e-06
-1.77847904847857e-05
-6.13956060025585e-06
-3.16169681547263e-05
-3.15369291072214e-05
-2.56430345122656e-06
-1.05285944367431e-05
-2.13527891928095e-05
-8.34479786395443e-06
-2.45205681622378e-05
-3.98846735607015e-05
-4.21411575210546e-05
-2.72451801131712e-05
-1.2448383909385e-05
-3.19750400835285e-05
-3.30605148297857e-05
-4.18585441823176e-05
-1.71845835499431e-05
-1.80515163979136e-05
-3.52641690253287e-05
-2.07280190240951e-05
-2.11885336390752e-05
1.04509293060274e-06
-1.13130271150143e-05
-4.70961072254993e-06
-1.92964426588645e-05
-2.99356692766677e-05
-3.31284948516826e-05
-1.52035799760879e-05
-1.03421334421319e-05
-2.06111042377741e-05
-1.61445796146638e-05
-3.51043204941996e-05
-1.31483309056076e-05
-2.57736301235368e-05
-4.55655246291792e-06
-1.20311145118718e-05
-1.6015977526522e-05
-3.23584317022661e-05
-1.94669516175245e-05
-1.2717264328575e-05
-1.77853383611516e-05
-3.96205596300796e-05
-1.33969113233177e-05
-2.70117744831888e-05
-2.52422218069297e-05
-2.30244780187062e-05
-3.11816154146162e-05
-4.0085588141685e-05
-2.50201538832095e-05
-3.13425883681129e-05
-2.55672670825022e-05
-4.3524607817705e-05
-2.77707746796526e-05
-1.7040041150187e-05
-3.65598969317575e-05
-3.44941193932619e-05
-1.68705531030561e-05
-3.53800331075142e-05
-9.38577711389514e-06
-2.41939061504061e-05
-2.69026147892528e-05
-2.99059390539575e-06
-3.92064714910733e-05
-3.93200507351653e-05
-2.78505265173584e-06
-6.94032900433592e-06
-3.38969802010837e-05
-1.29712824005278e-05
-2.18041387863439e-05
-1.94892154838487e-05
-2.89754226404209e-05
-1.69793301114203e-05
-3.4206411594448e-05
-3.18776294048082e-05
-8.54653336586881e-06
-2.29751584185533e-05
-7.68490618222602e-06
-1.03489482681625e-05
7.43934781120602e-07
-5.75779451826553e-06
-1.24027095655153e-05
-4.39663887364339e-05
-3.06187032819177e-05
-1.92646552127929e-05
-9.98459430069936e-06
-3.08063766569264e-05
-2.87297234031303e-05
-1.23209694500812e-05
-1.39982843222872e-05
-1.67462738101945e-05
-2.70861914452286e-05
-3.75460540386279e-05
-1.8795815637279e-05
-3.73176994129011e-05
-1.73899435945205e-05
-3.45796444830801e-05
-3.22149966068576e-05
-2.90608943703238e-05
-1.31555141370567e-05
4.89924927900978e-07
-4.74529583747973e-05
-4.16493402531073e-05
-1.48829313350491e-05
-3.06181560297921e-05
-3.55883982274319e-05
-4.17767318913616e-05
-2.13996470430381e-05
-2.45338135725919e-05
-2.5789314381947e-05
-4.35457367729541e-05
-2.15040386478994e-05
-1.8537849044034e-05
9.71294085752253e-06
-4.02800633415e-05
-3.74772051124995e-05
-2.90813007754766e-05
-1.68314142313633e-05
-1.61519312182476e-05
-1.90953547147592e-05
-2.20215827998556e-06
-1.92163300473799e-06
-4.14400264587035e-05
-2.23846197833573e-05
-2.44245129753813e-05
-1.54044144149737e-05
-2.81587313945071e-05
-2.42097700867258e-06
-2.53083769442105e-05
-2.17944524429874e-05
-6.02662226484182e-06
-1.06861475730724e-05
-1.98467081820228e-05
-2.57265528629197e-05
-1.50570637409858e-05
-1.22026031916762e-05
-3.5323856776344e-05
-9.7298345642051e-06
-2.06555562796565e-05
-2.31027813725187e-05
-1.7449107178057e-05
-7.18569849186877e-06
-3.24710244760195e-05
-4.19571032812349e-05
-2.22572436422315e-05
-1.88160765301694e-05
-1.49611015468061e-05
-1.46247729792251e-05
-1.48395146424439e-05
9.15011813039896e-07
-4.24569843010015e-05
-2.49683728962327e-06
-2.41193279195869e-05
-1.64052891885511e-05
-6.8018128705743e-06
-1.76318869166855e-07
-1.89843738110503e-05
-8.7189359017446e-06
-1.21303062625317e-05
-1.40733071385619e-05
-2.14919162846392e-05
-6.24431342047735e-07
1.01751464103127e-05
-1.609344027607e-05
-2.4275405083656e-05
-2.34089004994001e-05
-2.12287156821736e-05
-2.8860012850011e-05
-2.29668281898138e-05
-1.60846420335767e-05
-1.92810138938278e-05
-2.35255137755251e-05
-4.27827462198635e-05
-1.38546470879618e-05
-1.35286529563246e-05
-8.05048354407334e-06
-2.2583274146239e-05
-2.61307593786463e-05
-8.91303492649753e-06
-2.07149532633422e-05
-3.23062512824229e-05
-1.68143528531065e-05
-1.46519087767071e-06
-1.07213439731385e-05
-1.91720879521701e-05
-4.36150430601807e-05
-1.29266142222584e-05
-1.61674749626001e-05
-8.23031326228636e-06
-1.56652009010625e-05
-8.23151662710167e-06
-1.38902150833315e-05
-1.72226479031677e-06
-4.25791669315992e-05
-2.20069911017997e-05
-1.15361995857064e-05
-4.18523737094944e-05
-2.42989570264113e-05
-1.43152000383069e-05
-2.63156945984901e-05
-1.47084227452019e-06
-2.93294958010895e-05
-3.01143625254315e-05
-3.64517350635152e-05
-3.09663943173928e-05
-3.21140326376707e-05
-1.18174729126833e-05
-2.55305068246354e-05
4.45827151362432e-09
-2.2054861869905e-05
-4.45959978550783e-06
-3.46696429151427e-05
-3.38832939461032e-05
-2.23126342011951e-05
-7.88647218788961e-06
-3.54966410359869e-05
-3.5954975085601e-05
-8.2787477839188e-06
-1.34734564719703e-05
-4.14533598011868e-05
-3.00028211562333e-05
-4.33385220668409e-05
-3.20801298981373e-05
-3.29486258093659e-05
-2.81822377776463e-05
-1.01083806310635e-05
-1.41483823619522e-05
-1.55178254241939e-05
-2.86941165247734e-05
-2.05261341924784e-05
-3.85626128141703e-05
-2.44764006273129e-05
-2.26324714304087e-05
-2.33728314521191e-05
-2.06424000423855e-05
-7.01187115435927e-07
-3.4700873073758e-05
-1.18489296270783e-05
-6.22042961742756e-06
-2.3900156762717e-05
-2.576021781753e-05
-4.50565631183879e-05
-6.10375060573486e-07
-2.58218251715079e-05
-2.367561842849e-05
-2.72201722249028e-05
-2.75268174337226e-05
-4.78284421390399e-05
-1.91219175060451e-05
-3.31641147171617e-05
-1.1242028718791e-05
-3.47477531188657e-05
-1.88890065990696e-05
-2.16000344519235e-05
-3.48119801620824e-05
-3.20098191904983e-05
-1.10735891393649e-05
-1.46772899016087e-05
-2.15953833085622e-05
-1.03737188116457e-05
-1.77215707337905e-05
-3.34272506620684e-05
-1.03700144833182e-05
-3.21318886822946e-05
-2.79127333209175e-05
6.54455023203794e-06
-6.76593877294036e-06
-2.45240577144561e-05
-1.05027301703279e-05
-3.34822845184916e-05
-3.5083431653764e-05
-3.36231567798327e-05
-2.74303400378422e-05
-1.39390984398633e-05
-4.81705188509135e-05
-1.91774699574282e-05
-1.21348728469546e-05
-1.87637585468659e-05
-4.63690696753446e-05
-3.7894266050112e-05
-3.70376290648916e-05
-3.46130131260232e-05
-4.28120763464066e-05
-1.04694231317338e-05
-4.05791457868585e-05
-3.13352769524633e-05
-1.54873383113178e-05
-2.02499697286192e-05
-1.07166838507486e-05
-2.55960261810352e-05
-3.7773142840686e-05
-3.28840311230214e-06
-2.18466996534247e-05
-1.38800787144912e-05
-4.58312140706457e-05
-1.0531744963903e-05
1.39722874605591e-06
-9.34450048620691e-06
-3.90273153088008e-05
-1.20163790442927e-05
1.33083917987527e-07
-9.56377282113249e-06
-4.87499989485898e-05
-2.40551664129816e-05
-1.94169091802156e-05
-2.3509070247952e-05
-1.30457559111098e-05
1.54329002791436e-05
-1.08346044426444e-05
-1.82526520400513e-05
-3.31178411478346e-05
-2.719947733768e-05
-1.99136271870901e-05
-1.71594117901083e-05
-2.39511286266731e-05
-1.08999449448124e-06
-4.89856746102794e-06
-1.78231753096703e-05
5.5581715253625e-07
-2.54919009370094e-05
-9.73280395788378e-06
-1.8637577309187e-05
-1.14451781421971e-05
-1.14903530852973e-05
-1.23441900445627e-05
-2.51865918658722e-05
-1.33326075959125e-05
-3.6287546898587e-05
-5.22578670126713e-06
-2.93818196778359e-05
-3.378479438052e-05
-1.73599046369747e-05
-2.83604183999606e-05
-2.96479838304686e-06
-1.48418276273837e-05
-2.498267696103e-05
-7.87774258384495e-06
-2.26945812530483e-05
-1.39807745046523e-05
-4.71129253845497e-06
-8.119582872819e-06
-2.76203450047857e-05
-2.55055463415684e-05
-1.18661459358853e-05
-1.91102526088892e-05
-2.23210704195882e-05
-2.51359048756028e-05
-3.61178421426791e-05
-2.27200255216018e-05
-5.35549872313564e-06
-3.41407868794214e-05
-2.62714872532349e-05
2.9272191532408e-08
-1.81574960424891e-05
-2.64968850706324e-05
-2.71102916980001e-05
-2.54151520024483e-05
-2.82888014159539e-05
-2.6779290164717e-05
-1.7139162220311e-05
-3.23960788845454e-05
-1.50559826196516e-05
-1.77032518644188e-05
-2.60336826267904e-05
-2.4547781323612e-05
-3.43765242712531e-05
-5.22005685102451e-06
-2.82756980342836e-05
-2.046965576295e-05
-4.08932781213368e-05
-9.52443005236295e-06
-1.86864377967661e-05
-1.78313915034483e-05
-1.87441473200809e-05
-2.1257708624963e-05
-3.23963721812663e-05
-2.36190913869362e-05
-3.02832769992617e-05
-4.41512456305022e-06
-2.11289566400066e-05
-2.61412539740871e-05
-8.33152415993751e-06
-1.91630483192674e-05
-1.91157121851668e-05
-5.58260178424739e-06
-3.4520134092059e-05
-2.8129719078911e-05
-3.07565199095118e-05
-1.01070592035645e-05
-2.73140623907977e-05
-4.73036447540826e-05
-1.54426995390007e-05
-2.40140434660696e-05
-1.96378841191187e-05
-2.3371495015948e-05
3.38221398691374e-06
-1.57516053398942e-05
-1.28389990619967e-05
-1.58803694583499e-05
-2.17914242261143e-05
-1.61620099106669e-05
-2.49933706062185e-05
-3.09362188139928e-05
-6.17576182676894e-06
-3.65133579781194e-05
-5.59517593891684e-06
1.37339519432431e-07
-3.62621295780018e-05
-6.38864359655767e-06
-3.2046425048041e-05
-2.62470832368262e-05
-4.56093307556051e-06
-3.3232644233994e-05
-2.34950646061095e-05
-1.81880250392271e-05
-1.36601389459558e-05
-2.75977174202165e-05
-1.75786817510153e-05
-3.82948139370929e-05
-2.83050427731466e-05
-2.39047333295546e-05
-1.16703839854318e-05
-2.43503319931263e-05
-2.22306397922936e-05
-2.44151067429401e-05
-1.93829638456327e-05
-2.7741682512811e-05
-1.52685798167287e-05
-2.88299718208707e-05
-1.88010924415386e-05
-2.55304406011869e-05
-3.31038639859933e-05
-1.21170656634387e-05
-2.06154343813246e-05
-2.84111846488027e-05
-3.76378501853815e-05
-2.64788250540025e-05
-2.05042155554798e-05
-5.01479790455569e-05
-3.63230015762489e-05
-1.04963997337514e-05
-2.70267918362349e-05
-3.23784443602819e-05
-2.36716736092575e-05
-3.42771008088701e-07
-3.11077871098498e-05
-1.77787644801091e-05
-4.38956411334707e-06
-2.02187188354545e-05
-2.2452041422672e-05
-8.39344085998822e-06
-9.99005687730609e-06
-2.12809982071455e-05
1.74416915940192e-05
-7.50537319231075e-06
-3.870793488783e-05
-1.76591869858275e-05
-3.23822822334144e-05
-1.80443181550229e-05
-4.40642155386962e-06
1.73152269873226e-07
-7.60314266381576e-06
-2.69012876720641e-05
-2.86967477681129e-05
-3.81607662036817e-05
-1.72447561798815e-05
-2.76602792777118e-05
-2.12008801572098e-05
2.15357188318464e-06
-1.29691777604126e-05
-2.60151915738305e-05
-2.10382177537084e-05
-1.84837435252985e-05
-1.16396558238369e-05
-2.11352435947665e-05
-1.24900200090803e-05
-1.18245357418166e-05
1.49671929295473e-05
-1.73047975036579e-05
-1.6278653709861e-05
4.66505795895596e-06
-1.79298786116741e-05
-4.38481637971763e-05
-1.00221632669876e-05
-4.20562921036061e-05
-2.99117813917558e-05
-6.43795645233832e-06
-3.4656902095551e-05
-2.50363388187567e-05
-5.58103662794859e-07
-1.63059477474879e-05
-6.0167924008754e-06
-3.8185518489019e-05
-1.29521691828284e-05
-1.53758830036096e-05
-1.50074758107779e-05
-1.50674455376255e-05
-1.4595445912559e-05
-2.39660874572032e-05
-3.70277710280152e-05
-2.87596175507349e-05
-3.92761520826868e-05
-2.35125849123524e-05
-3.3175264932287e-05
-7.07325520956563e-06
-3.02128948545312e-05
-4.82888946224252e-05
-1.23848374361147e-05
-1.60827378467959e-05
-2.27900967168365e-05
-2.15122568526872e-05
-2.47425945507617e-05
2.73858343967004e-06
-2.80021729500121e-05
-4.53751957694783e-05
-2.24767442969496e-05
-9.46743936227315e-06
-1.26969814301656e-05
8.35116927303368e-06
-3.48111850050946e-05
-3.79032860256216e-05
-3.14450569225147e-05
-3.37716234771319e-05
2.50018251582222e-06
-1.66270853808572e-05
-6.79623716967703e-06
8.51549301665185e-08
-3.86181434370996e-05
-1.16287839945795e-05
-2.13319697913229e-05
-1.8372653815081e-05
-1.36352797979599e-05
-3.83839436046615e-05
-1.70320640791133e-05
-1.2519215070959e-05
-1.92515105071243e-05
-2.5399996623746e-05
-2.57116749155626e-05
-2.22026227752243e-05
-9.2093720750814e-06
4.80807266276804e-06
-2.33350286584629e-05
-2.11625661309866e-05
-3.23135488488007e-05
-1.10540158394649e-05
-7.62077917415289e-06
-3.71542632578485e-05
-2.04060764561669e-05
-3.03017860929303e-05
-1.4131665726101e-05
-2.2842951256434e-05
-1.92983388537153e-05
-2.77530674425846e-05
-2.97960826004167e-05
-1.67377503281381e-05
-1.01170294603462e-05
-1.960456065522e-05
-2.54410882800212e-05
-4.75136984633179e-05
-3.42495412170673e-05
-1.81743243921642e-05
-2.00490835608055e-05
-7.33092850968119e-06
-7.581418383181e-06
-1.42425050631499e-05
-6.43933989603762e-06
-2.93858382500435e-05
-1.70759664457039e-05
-3.02729230137065e-05
-2.13910790614929e-05
-2.126673735692e-05
2.92784727024872e-06
-3.66796254285314e-05
-1.76418728781955e-05
-2.25622145668541e-05
-1.92224427335407e-05
-2.05954012471767e-05
-2.62481073189961e-05
-3.20015739538286e-05
-3.747033553016e-05
3.25763763578595e-06
-1.35710690512121e-05
-1.97409427474019e-05
-2.96180031181348e-05
-3.59995396983782e-05
-2.82442468796796e-05
-2.48598795368424e-05
-2.58516965021672e-05
-4.09787003173502e-05
2.0545088619926e-06
-1.92577960988391e-05
-3.68400319176096e-05
-2.70593521752903e-05
-3.60463664924146e-05
-3.30779690493593e-05
-1.0388260686214e-05
-4.04596034272128e-05
-1.22257764940681e-05
-1.5277262171115e-05
-1.61603877943973e-06
-2.26676741504985e-05
-1.32830079386584e-06
1.60921217033893e-06
-3.13356148678236e-05
-2.0119521924116e-06
-1.6113275154589e-05
-9.11886437304428e-06
-3.00312798327874e-05
-1.01738508643045e-05
-1.50976912819037e-05
-1.13357142152402e-05
-1.15086696064653e-05
-1.96357650446998e-05
-1.20730679282862e-05
-2.9393852113484e-05
-3.35191247432022e-05
-2.54497113559943e-05
-2.17077838381735e-05
-1.56931566030317e-05
3.69799890889883e-06
-1.78961462311839e-05
-2.56418365307168e-05
-2.32776081593521e-05
-3.16925763442534e-05
-2.28106113209326e-07
-2.20559210314919e-05
-2.58354304804519e-05
-1.38882645329822e-05
3.13117687422394e-06
-4.27591945704977e-05
-2.01138373322436e-05
-1.6458739112011e-05
-1.9056853511098e-05
-1.14013291000862e-05
6.04906058317626e-06
-1.47129425949233e-05
-1.99751352826437e-06
-1.1157382915821e-05
-1.10023025133353e-05
-1.35724213188775e-05
-2.84450470974594e-05
-2.09165363617992e-06
3.62726451613424e-06
-2.37883466089552e-05
-1.84175049890348e-05
-2.61688382680603e-05
-3.8523410130387e-05
-2.20576525245997e-05
-2.78806822874746e-05
-1.78960719401331e-05
-3.89991308064586e-05
-1.65355917564008e-05
-4.35492022155019e-05
-1.69210301183244e-05
-1.01192333220167e-05
-2.92743053039251e-05
-2.657589130868e-05
-1.17765882525516e-05
-2.51778915879852e-05
-1.97097978718635e-05
-4.34829245808153e-05
1.71466348309862e-06
-2.67772667703617e-05
-1.46063988214839e-05
-2.32315443195609e-05
-4.29724609034387e-05
-1.62466224009877e-05
-6.75482124321462e-06
-1.8506043399866e-05
-1.42888337889716e-05
-2.18088805232145e-05
-3.07896271809615e-05
-3.39924980887563e-05
-2.53263564945593e-05
-3.18421887515743e-05
-2.68178505719253e-05
-3.2291574378427e-05
-2.73839943044694e-05
-2.05132100141441e-05
-2.25157010916575e-06
-5.31113420990159e-06
-1.71092737783252e-05
-2.51830555840186e-05
-2.43810415421984e-05
-3.88279437693859e-05
-3.5162492621156e-05
-1.28885301073415e-05
-1.89718473787469e-05
-9.0642914413984e-06
-1.71341938476607e-05
-3.30018752577199e-05
-2.95309015150817e-05
-2.39602601615283e-05
-1.61082347288675e-05
-1.68069499556998e-05
-1.6358369854649e-05
-3.31363890400972e-05
-9.8781112242661e-06
-3.51955654080699e-05
-7.49494027458823e-06
9.65743037821279e-06
-2.05013617874819e-05
-5.94741337763064e-06
-1.8419660723615e-05
-8.83942210537808e-06
-7.58702324577985e-06
-1.8850416320257e-05
-3.55410508131893e-06
-2.22630075742857e-05
-1.63726260358516e-05
-3.74454797769512e-05
-1.1436730820915e-05
-2.97072596305155e-05
-1.45652007176206e-05
-2.31955363745724e-05
-2.3844507275803e-05
-9.94847118075271e-06
-1.38625951849123e-05
-1.59011139700382e-05
-2.73177451646574e-05
-3.35485762684628e-05
-1.06262858262901e-05
-1.22006410114651e-05
-9.62197177264403e-06
-3.38193470072793e-06
-3.16485290708079e-05
-2.67901131611751e-05
-1.53595898262152e-05
-2.14811848439475e-05
-2.47915969593764e-05
-3.31213473330393e-05
-1.80461764570118e-05
-1.55330543223641e-05
-1.5018689861644e-05
-3.45398066951947e-06
-1.97214358684413e-05
-2.55160170155278e-05
-1.66499004253384e-05
-2.44454399750596e-05
-2.75439036917988e-05
-1.2640151136853e-05
-4.05255328285851e-05
-7.91450529203674e-06
-2.44368000675515e-05
-1.09703718705703e-05
-4.79064775793021e-05
-2.97569560707784e-05
-3.13608329683966e-06
-2.30957930449643e-05
-2.4745020869023e-05
-3.23213903726988e-05
-1.12981907976118e-05
-2.20700626661054e-05
-8.66791542564343e-06
-2.11687363339218e-05
-2.22959142728813e-05
-1.11916267087767e-05
-2.02807465898011e-05
-9.44500156127497e-06
-1.81461328400264e-05
-3.89264447320959e-05
-1.8061051400916e-05
-2.66127534346603e-06
-3.49813696005339e-05
-4.33471949487441e-06
-3.54943160097948e-05
-2.76292129695073e-05
-2.23492030275877e-05
-6.64304237266706e-06
-3.61461358145347e-05
-1.77752104373342e-05
-2.96456125805848e-05
-1.42388062708539e-05
5.77719990737999e-06
-1.55120450938316e-05
-1.47142650254396e-05
1.19353867409182e-05
-1.16112468297319e-05
-7.24464426439952e-06
2.33147401701524e-06
3.40137816090782e-06
-3.14002078256782e-05
-1.4009613369476e-05
-5.05713162921472e-06
-1.65390197443246e-05
-1.49869654381455e-05
3.38092402109278e-06
-2.88228251949393e-05
-3.08797628713714e-05
-3.47558739750804e-05
-2.35242309169065e-05
-2.58313186167677e-05
-8.33182214207306e-06
-1.66398529806649e-05
-2.95998355190747e-05
-1.18362353752474e-05
-7.52271310516519e-06
-4.43946858424998e-06
-9.66853334052915e-06
-5.75860180054497e-06
-2.14327699806916e-05
-1.3977973408835e-05
-8.27555344161645e-06
-4.32098392306509e-05
-2.36263203792505e-05
4.96284262003855e-06
-1.78570594771528e-05
-1.64925565173544e-05
-3.74198322040732e-05
-1.54614629962757e-05
-1.4640993182887e-06
1.03265518847559e-07
6.65898714305815e-06
-3.9638383082431e-05
-3.35138415786072e-05
-1.58829529813385e-05
-3.6908636966444e-05
-2.2952554162574e-05
-2.51671302234712e-05
-2.24131296431228e-06
-8.15575280401831e-06
-5.85830632560623e-06
-2.36345554026029e-05
1.18748583605463e-05
-6.39222349870902e-06
-8.83990758033881e-06
-4.08121825086562e-05
-1.39429891651328e-05
-2.57010117541672e-05
-1.95752351917068e-05
-3.51895947850343e-05
-2.77851986538154e-05
2.56693261629754e-06
-3.90465424201668e-05
8.96005464835354e-07
-5.27413009505492e-07
-3.39911863292053e-05
-1.6280754320326e-05
-3.40947484529013e-05
-3.96789759259089e-05
-2.97050306184168e-05
-3.5958877849205e-05
-2.16611781702854e-05
-2.11468868747299e-05
-2.76198722780023e-05
-2.09233961538183e-05
-6.00835645356393e-06
-2.15876207603662e-05
-2.3003317388792e-05
-1.85263436718076e-05
-3.8949053922696e-05
-2.84322908559712e-05
-1.47724464511915e-05
-8.22248511710877e-06
-2.66924786736913e-05
-1.16742694927941e-05
-1.57376357321992e-05
-2.55268728408103e-05
-1.24733298268038e-05
-1.39063485597505e-05
-1.54927053610668e-05
-7.5047326041896e-06
-3.04754994709845e-05
-2.80263706560568e-05
-3.26810945051669e-05
-3.84085513955674e-05
-3.04983744047869e-05
-1.23891772925738e-05
-3.13691751086657e-05
-2.03355030779595e-05
-1.25908156745537e-05
-5.50202559721984e-06
-3.12264426529999e-05
-2.04616046527818e-05
-2.76971743666324e-05
-1.93759332017096e-05
-1.51900088886529e-05
-2.85083261061096e-06
-2.01288062003807e-05
-2.48928624453152e-05
-1.17015125163473e-05
-1.33163264036183e-05
-1.76248468731764e-05
-1.58510669002021e-05
6.01220243303722e-06
-3.34816347098079e-05
-1.07707656372104e-05
-2.6955695916963e-05
-2.77336725811636e-05
-2.74002320754354e-05
-7.35298134620507e-06
2.56173768919304e-06
-1.77062171652283e-05
-2.24199086581728e-05
-8.16868264793666e-06
-2.76835021711716e-05
-3.03117437302844e-05
-1.73667596668632e-05
-3.15263978824061e-05
-3.62008922887877e-05
-3.05934176525699e-05
-1.53002202390944e-05
-1.77092522041612e-05
-2.64182740893746e-05
-2.68891135353146e-05
-1.33370507699365e-05
-1.76597592309711e-05
-3.04871650021293e-05
-2.70099745794288e-05
-1.52073438390024e-05
-2.44820900558125e-05
-2.16241092685089e-05
-4.61739149595823e-05
-2.81191790755082e-05
-1.37633262797908e-05
-2.83124444838688e-05
-4.52364286661252e-05
-4.59542018717482e-06
-3.58289695592628e-05
-2.23121403496352e-05
-4.09327228251206e-05
-3.30799589997333e-05
-2.49690094846389e-05
-2.40806881766349e-05
-9.63710466305936e-06
-1.50780686566849e-05
-2.37075261997736e-05
-3.02739183687475e-05
-1.59418548213708e-05
-1.0182238323466e-05
-6.50873448873613e-06
-7.25620757228869e-06
-1.28777201379371e-05
-3.12604317753206e-05
-3.13279555225541e-05
-2.1507960831425e-05
-4.29870987232292e-06
-2.21315755011321e-05
-1.56927576962059e-05
-2.12648406612607e-05
-2.45443647975232e-05
-1.1600875398058e-05
-4.63776806354955e-05
-1.51702415720375e-05
-3.60640173419004e-06
-5.06819600639163e-06
-3.45202191770144e-05
-1.23697217517858e-05
6.61461576814996e-06
-4.20152065720209e-05
-2.58191396383251e-05
-2.31957537446438e-05
-3.62496851299711e-05
-2.35263161360127e-05
-1.92299881725751e-05
6.20486504374386e-07
-3.60412004674643e-06
-2.76119326826464e-05
-1.88077252564901e-05
-2.28414504306536e-05
-3.4905900317376e-05
-2.52732802792701e-05
-1.51333675943507e-05
-1.06575014067149e-05
-3.16190567674394e-05
6.74309366727968e-06
-1.78228611270464e-05
-8.62832546774254e-07
-1.43206420299356e-05
-2.94119053005803e-06
-2.35281785623785e-05
-2.80027500440147e-05
-1.49889224997346e-06
-1.03345177972791e-05
-2.02870377827779e-05
-2.05406906370663e-05
-2.19499876289912e-05
-1.5731547802195e-05
-1.54790616972685e-05
-2.97295922531812e-05
-1.72197943816202e-05
-2.15163564494855e-05
-2.49594510192286e-05
2.68572113551708e-06
-1.44694946575544e-05
-7.78836417064029e-06
-3.26765701344971e-05
-3.01120169136285e-05
-2.66950241188992e-05
-2.35705784671196e-05
-3.53150386739528e-05
-1.88761070534655e-05
-3.90041165690722e-05
-7.50408580186233e-06
-1.6522960643714e-05
-3.08176163459832e-05
-1.01842106492428e-05
-1.40216806398462e-05
-2.29180283126685e-05
-2.59360107466274e-05
-2.62477997339252e-05
-2.75178355445994e-05
4.32675807322482e-06
-2.52418055512072e-05
-5.34316646673864e-06
-1.76161917961247e-05
-2.34227286620066e-05
-1.04979261516957e-05
-1.0144984844883e-05
-3.92176586177643e-05
-2.09938294038773e-05
-2.72232200475251e-06
-4.80908583918e-06
-1.91328219886949e-05
-1.70389064962994e-05
-8.80424745150205e-06
-6.18213692678995e-06
-2.90914700137113e-05
-3.09255868628034e-05
-1.94775246874452e-05
-3.4941160262114e-05
1.37744487914707e-06
-1.26798585940265e-05
-3.23243487711286e-05
-2.42294914897584e-05
-3.36782546713862e-05
-6.32451289155411e-06
-1.22692167484329e-05
4.27957444569757e-06
-1.9007407326829e-05
-6.31149147778025e-06
-1.21459943238176e-05
-2.56227102666853e-05
-1.5963000586264e-05
-8.62644836302539e-06
-6.04015575347156e-06
-2.08993492908046e-05
-3.76830693141704e-05
-5.50550313414819e-06
-3.24545650117792e-05
-2.55424031246629e-05
-9.36367361430829e-06
-1.48204494281911e-05
-2.02209875836906e-05
-2.07840984899371e-05
-1.27479468584874e-05
-1.78902224450064e-05
-1.34919305621344e-05
5.93950630187815e-07
-2.53071692440973e-05
-1.92701986432913e-05
-4.36162595326943e-05
-2.86091377254906e-05
-2.87644220505231e-05
-7.44675125527036e-06
-9.05459237483629e-06
-3.25498473675983e-05
-2.09449179970115e-05
-3.89766026308754e-06
-3.52053228569945e-05
-1.76698499680498e-05
-4.33642870124199e-05
-2.103168146055e-05
-1.7870197475635e-05
-7.70304213806695e-06
-7.19338786246701e-06
-2.01028035308562e-05
-1.37936620884347e-05
-2.22291146815841e-05
-1.22928875569959e-05
-1.12363787136025e-05
-2.76549917068451e-05
-2.59375050590031e-05
-1.42733137688237e-05
-4.45946531883687e-06
-4.63283813373964e-05
-1.60774728685252e-05
-3.14180828679144e-05
-3.70392117313197e-05
-1.17621897301928e-05
-3.5145043357321e-06
-2.80426119674903e-05
-4.65259498622224e-05
-2.95448266715369e-05
-9.63954570338702e-06
-2.51967641377609e-05
-1.32143592818818e-05
-2.94982729541558e-05
-2.86738975505345e-05
-2.09558100304387e-05
-1.40774804006411e-05
-2.49854555999542e-05
-3.87956252125105e-05
-2.09544369604193e-05
3.90084251734613e-06
-1.36150201837929e-05
-3.14996006858051e-06
-2.91309764939557e-05
1.41748409380177e-06
-1.00507062160948e-05
-1.76807219669062e-05
-9.23295556034862e-06
-2.44838876934695e-05
-2.75156793400576e-05
-2.99042020316236e-05
-1.25417711690688e-05
-3.18556526272231e-05
-3.10406897481429e-06
9.06207663949896e-06
-2.86833182622071e-05
-2.79598837096872e-05
3.44954468457246e-06
-4.91999513239058e-05
-1.2938881000627e-05
-4.81285086593769e-05
2.63456600417102e-06
-1.22008314651075e-05
-3.63875100906671e-05
-1.42428592284044e-05
-8.52257696552122e-06
-8.4753595431111e-06
-2.45228385501821e-05
-3.85196129089701e-05
-1.41585274817374e-05
-8.85566132690428e-06
-2.03469819552173e-05
-6.6030346705135e-06
-4.02501053421659e-05
-2.45050755906209e-05
-1.58305870229077e-05
-3.87905892931648e-05
-1.11661289904702e-05
-1.60861398323961e-05
-2.11359652907446e-05
-1.57676677169195e-05
-3.64768722660509e-05
-3.90063164862005e-05
-4.90703480078519e-05
-4.94053796824523e-05
-2.35112296278052e-05
-2.3036416896348e-05
-2.92280372690119e-05
-3.41950642024851e-05
-2.43068574654881e-05
-2.65224478924129e-05
-2.02255886561945e-05
-3.30779893522489e-05
-5.13805882012207e-05
-3.22072757758701e-05
-1.86376715417615e-05
-1.5606618619442e-05
1.07916379064343e-06
-1.1788844569795e-05
-2.96418077989604e-05
-3.25101631702563e-05
-2.21002246390624e-05
-3.30268731883009e-05
-3.3145349829367e-05
-3.37199232060242e-05
-1.88752269052642e-05
-6.13918423494328e-06
-3.69026132457372e-05
-2.49002589883154e-05
-4.91151276430121e-06
-4.2304451883811e-05
-1.15110569553862e-05
-1.72171727180402e-05
-5.6683908053595e-05
-2.28378944320827e-05
-2.83125065036217e-05
-3.08854350489027e-05
-1.68065189281693e-05
-2.28040747649199e-05
-4.25148693552207e-05
-2.67241621260246e-05
-8.8308608234568e-06
-1.4531929848988e-05
-1.9353077047264e-05
-2.58965120212395e-05
-4.26121141295954e-06
-1.08671762896516e-05
-6.95391950985223e-06
-1.04988488423738e-05
-2.63656876164122e-05
-1.86690421618303e-05
-1.7691813528121e-05
-1.37967298916626e-05
-1.20062710140459e-05
-4.43273396726567e-06
-2.16247507183206e-05
-2.89670913397771e-05
-2.11832375997647e-05
-2.1902351761745e-05
-6.25412716521879e-06
-1.04291108124038e-05
-1.02416492358393e-05
-2.74957221909481e-05
-3.06312299879588e-05
-2.61323811860536e-05
-3.72317054704772e-05
2.31730398911076e-06
-2.7856719060027e-05
-2.35898910032008e-05
-8.39336736104764e-06
-2.03230146521455e-05
-5.28530383591829e-06
-4.31275950295178e-05
-3.74020869887355e-05
-1.18441654488058e-05
-2.83093423363212e-05
1.28022475712832e-05
5.54151905315321e-07
-2.07448440928199e-05
-3.15172794635801e-05
6.25546037061407e-07
-3.36705892077074e-05
-3.3473273369679e-05
-2.88590647682597e-05
-8.71691198216886e-06
-1.96817090888591e-05
-1.47267147189532e-05
-2.22101460617365e-05
6.08257377179831e-06
6.11766782041921e-06
-2.21442983138186e-05
-2.17921958709157e-05
-7.2045095833137e-06
-3.91955492904005e-06
-2.14690838344332e-05
-2.16596062344693e-05
-1.75974856347232e-05
-2.00830063813242e-05
-3.4650516972353e-05
-8.03114189861865e-06
-2.49994298540687e-05
-1.41385272166944e-05
-2.44069445365574e-05
-1.52950773638391e-05
-5.39649133094585e-06
-2.4435359552413e-05
-2.5245478326911e-05
-2.25831540132211e-05
-2.65141752256104e-05
-5.16407719115232e-05
-3.42304220478064e-05
-1.50000068237336e-05
-8.41642008692664e-06
-6.0151772832748e-06
-2.40018876665836e-05
-2.65738113053538e-05
-6.79615530717896e-06
-2.31551126346722e-05
-2.56760289981126e-05
-1.74249830920069e-05
-5.1044591140971e-05
-2.07752578489186e-05
-2.34485812262769e-05
-1.89596886740764e-05
-2.51349887987183e-05
-2.75495857046753e-05
-2.30527573743865e-05
-2.52614103845175e-05
-2.15144431556856e-05
-3.34662885558208e-05
-1.68621669328286e-07
-2.48140141753759e-05
-3.02108787406909e-05
3.6035007423357e-06
-1.74457024156702e-05
-2.02391999694525e-05
-1.24173385991195e-05
-2.23870640445258e-05
-1.53222373868069e-05
-1.16975130213634e-05
-2.81593264846104e-05
-1.13553750349594e-05
-3.43875043472532e-05
-3.71445069488381e-05
-5.13167943304117e-05
-7.69736171323962e-06
-2.54199321696472e-05
-7.51293058254597e-06
-2.04198134355361e-06
-2.51048222929101e-05
-1.44339902038858e-05
-2.61886120782177e-05
-1.2047439831375e-05
2.95387350420823e-06
-4.33047063059959e-05
-2.44885900900553e-05
-2.11032537172746e-05
-2.45037858762484e-05
-1.99815745618062e-05
-2.13777674704481e-05
3.34979173137168e-07
-1.29951759124092e-05
-1.97904334999152e-05
-3.52052064218696e-06
-2.62898818019047e-05
-3.60210384413031e-05
-2.7586747482833e-05
-2.31816572934527e-05
-1.31129246833314e-06
8.08577010232196e-06
-2.40320178284371e-05
-2.59749845675144e-05
-6.91355284550344e-06
3.98692772839016e-06
8.54278569672759e-06
-2.67193608472709e-05
-1.01280237288875e-05
-3.97061644220634e-05
-2.97424628660768e-05
-2.46001801300021e-05
-3.0223549078752e-05
-9.32824237595118e-06
-2.14078464671214e-05
-3.48807385264223e-05
-2.06012787008421e-05
-1.86515756840971e-05
-1.51477278840214e-05
-4.77441136252106e-05
-2.03834706722115e-05
-3.07939978728303e-06
-1.83430185606385e-05
-5.93915314906907e-06
-2.5941564436034e-05
-2.05835851716305e-05
-1.98777796451394e-05
-2.11578288333096e-05
-2.05929314918249e-05
-1.38398986645118e-05
-2.61380691534652e-05
-2.19901946096337e-05
-1.93996748330665e-05
-2.09496703347973e-05
-7.94040516007761e-06
-1.98959987625923e-05
5.50086503174704e-06
-2.44322262037537e-05
-8.53249628910218e-06
-3.01204574418925e-05
-4.76955331638424e-05
-1.75530289127074e-05
-2.44915363250712e-05
-2.04542236439418e-05
-1.81761825361246e-05
-2.99191456367082e-06
-3.46829385814662e-06
-1.86653953998981e-05
6.20344344177822e-06
-8.25041767135161e-06
-3.38863599837503e-05
-2.50154081223892e-05
-1.75380490055199e-05
-2.29426021506453e-05
-1.25115445489023e-05
-2.22395243061701e-05
-2.31132189068866e-05
-2.28518613554017e-05
-3.03864935773598e-05
-1.47532477406399e-05
-2.15327309628859e-05
-1.76411079874837e-05
-2.51582437438128e-05
-1.95942242313186e-05
-9.77817063949902e-06
-3.58224032266948e-05
-4.83801707454557e-05
-1.54502968879555e-05
-1.35865039994605e-05
-2.18006114127987e-05
-9.53141863383301e-06
-2.94722021900126e-05
-1.79908946601802e-05
-2.089638838685e-05
-4.5283092793962e-05
-3.73011379047675e-05
-4.12740385817512e-05
-1.80992953464315e-05
-3.45470189827566e-05
-2.39374094521641e-05
-3.01012750919899e-05
-3.63078668356976e-05
-1.11109030977551e-05
-1.06498529105815e-05
-8.57698597297886e-06
-3.9204708842888e-05
-2.84743572797112e-05
-4.12367305877342e-05
-2.66992761350798e-05
-2.36190911445572e-05
-3.16293484541399e-05
-1.51699403230305e-05
-2.40644475534687e-05
-8.64826619296602e-06
-2.27867785103487e-05
-2.30802637546757e-05
-2.27971358793992e-05
-1.61596886196154e-05
-7.80802660898863e-06
-9.0007985807309e-06
-6.41549808368762e-06
-1.72627480129296e-05
-4.23219527869131e-05
-1.8019821441891e-05
-5.14704198047318e-06
4.71463300157658e-06
5.43645157387089e-06
-1.31718222513634e-05
-1.94180459678037e-05
-4.98622703891314e-05
-4.04958864787707e-05
-2.06441770401126e-05
-2.50674372776748e-05
-3.21477428366545e-05
-2.63271992985613e-05
-3.0252875988657e-05
-1.3893311220582e-05
2.75924823376318e-06
-1.59138828213793e-05
-4.62219146193821e-05
-4.09129924537508e-05
-2.10319589013622e-05
9.08662066268056e-06
-1.95140128989831e-05
-2.15396741092085e-05
-2.08689165467842e-05
1.63986634878745e-06
-1.72187238753146e-05
-9.86751307138418e-06
-2.22565470009033e-05
-2.41224818631409e-05
-1.77722972792512e-05
-2.52753146202251e-05
-5.68511977612241e-06
-3.00775320700914e-05
-8.55370606778554e-06
-1.55343757963855e-05
-2.33455899876623e-05
-1.9071661489683e-05
-1.40375980405116e-05
-4.58628311970975e-05
-1.6094340236231e-05
-1.827603601516e-05
-9.63182910072944e-06
-1.50368872689093e-05
9.61255897180185e-06
-2.98239890145554e-06
-3.12994737435965e-05
-4.07781448173467e-05
-2.44398392603186e-05
-8.70771557468397e-06
-1.65227203431442e-06
-1.57027022388318e-05
-2.42227474728838e-05
-1.20443849432027e-05
-6.53884823866892e-05
-1.36673920275921e-05
-3.48107075500392e-05
-1.99107005335439e-05
-2.80465606342158e-05
-3.12609838429289e-05
7.62449160354359e-06
-1.27084042930773e-05
-6.7653380036902e-06
-1.92015607495153e-05
-2.97506659611787e-05
-3.27153370335976e-05
-2.70324720399919e-05
-3.92406090532795e-05
-2.22217950048944e-05
-2.59758079312904e-05
3.83699604345727e-06
-1.1542401349955e-05
-1.33323081092668e-05
-2.51743114702448e-05
-2.32131148099577e-05
-1.2813137564533e-05
-1.27139861996247e-05
-1.92024412853005e-05
-2.90730072592424e-05
-2.23323197659031e-05
-2.31485109625491e-05
-1.44529800771864e-05
-6.04994907877746e-06
1.02675303959626e-05
-1.47734487127788e-05
-2.53426837827492e-05
-1.77496533634659e-05
-1.39298975813773e-05
-1.4561283844386e-05
-9.88597753178458e-06
-4.47404939970667e-05
-1.41961531582602e-05
-1.57184163420921e-05
-9.30146361411464e-06
-1.78019549018893e-05
-1.87628266222072e-05
-4.36640637656084e-05
-9.66772838625852e-06
-2.74304742124474e-06
-4.01327051199727e-05
-2.17062687812627e-05
-3.99255403028051e-05
-1.5644677887058e-05
-8.36032915039181e-06
-1.34700612396861e-05
-2.19993014229375e-05
-3.11465453176647e-05
-2.19559382618192e-05
-1.7930475686843e-05
4.93096791122843e-07
-4.36592739058781e-05
-1.75708991339734e-05
-1.59802421660368e-05
1.86347966687086e-06
-3.17485984054333e-06
-1.97990451108815e-05
-2.31697585558182e-05
-2.06118268327271e-05
-2.62592290493224e-05
-2.92678657925971e-05
-1.75399188240168e-05
-2.91956852978809e-05
-1.64978544852942e-05
-3.58617190691324e-05
-1.98744997482892e-05
-8.80469988194472e-06
-2.7697801945886e-05
6.61967822873404e-06
-2.44895355261863e-05
-1.50587220464612e-05
-2.71253639670016e-06
-2.10554088573407e-05
-3.55265155203879e-05
-2.02945165101589e-05
-2.11804215374121e-05
-1.87369823853316e-05
-3.4347192994385e-06
-3.72493428269156e-05
-1.86874747308611e-05
-3.28828482267477e-05
-2.95217617607887e-05
-1.37920380514484e-05
-3.42118505215191e-05
-2.25400529808059e-05
-4.73054800410463e-06
-3.92048109620917e-06
-2.84253004279817e-05
-1.17461493775997e-05
-4.06740876263118e-05
-3.75143096676782e-05
-3.77233547150942e-05
-3.43851536272965e-05
-2.30416496353785e-05
-4.38377485073202e-05
-2.96763368351248e-05
-2.1111801957849e-05
-2.49557297561017e-05
-1.12191410539519e-05
-4.54002648412741e-06
-1.19676420590572e-05
-2.44232602045757e-05
-1.61007233431984e-05
-3.29184468586257e-05
-1.87049943437369e-05
-5.17969241059277e-05
-6.91640999859383e-07
-2.65532974816998e-05
-3.35687324383172e-05
-1.76402857987253e-05
-9.53850239421671e-06
-2.06993631019404e-05
-1.35123946383734e-05
-2.8383756245085e-05
-1.46360273377648e-05
-1.29649932585784e-05
-1.63522332545925e-05
-1.91182024031645e-05
-2.16579785790718e-05
-1.16186053426012e-05
-2.34467067868828e-05
-3.25516168477794e-06
-2.11282382339075e-05
6.75011218208804e-06
-1.57097268844037e-05
-5.12610864310543e-06
-1.44815876684418e-05
-3.62115323491237e-05
-1.40245405136347e-05
-4.19602869847081e-05
-2.5024806763789e-05
-1.96674109882015e-05
-3.23819630180722e-05
-2.34523116481996e-05
-4.07670103064839e-05
-4.0246739828685e-05
-2.8633412049451e-05
-2.09736446636254e-05
-1.65271588452276e-05
5.23758444711771e-06
-2.97326912020748e-05
-1.28690001069008e-05
-2.06024579311948e-05
7.23166410247733e-06
-3.27452763561077e-05
-1.74663070851565e-05
-5.27207912631397e-06
-2.37064617586399e-05
-3.57733560952696e-05
-2.81440431417141e-05
4.43186030666177e-06
1.86912941314155e-06
-1.96854678475752e-05
-1.53412826160265e-05
-1.84881974204614e-05
-2.79713933081423e-05
-2.72853161173222e-05
-5.26932852601554e-05
-9.70274457622337e-06
-2.13745274664952e-05
-1.98846892170944e-05
-1.776321233543e-05
-2.3218564510053e-05
1.21151157428786e-06
-2.63942211940642e-05
1.40853452608264e-05
-1.78160461952298e-05
-3.06256033713836e-05
-2.56667320499111e-05
-4.00724944417074e-06
-2.58293440581899e-05
-2.97338017677636e-05
-1.56202007461348e-05
-1.76519113956636e-05
-7.40859408272224e-06
-1.99102522572386e-06
-1.60068149779801e-05
-1.34298430245341e-05
-2.0357141901332e-05
-1.44169909018101e-05
-2.62449278573214e-05
4.634291387065e-06
-5.22052915886496e-06
-3.41333770720892e-05
-3.84648393031441e-05
-2.12558355370329e-05
-2.159394726285e-05
-3.90951489411359e-05
-3.44035848824807e-05
-2.53224607971551e-05
-1.18351013477492e-05
-1.22250216529896e-05
-3.85511819705845e-05
-1.13614215794309e-05
-1.62192921693827e-05
-2.25272495884989e-06
-2.81859967994105e-05
-1.70900356413991e-05
-6.40455157938476e-06
-2.34946949206576e-05
-6.0062826159215e-06
-2.31959161133337e-05
-3.61925837844987e-05
-6.22489510779669e-06
-1.28589190571781e-05
-1.71844819951503e-06
-3.34619173345221e-05
-2.01859585839245e-05
-3.40315966179409e-05
-8.96344177142972e-06
-1.96807225830048e-05
-4.43615487523542e-05
-2.62488260531066e-05
9.81638429450764e-07
-3.23426264727657e-05
-3.09575742359332e-05
-3.24789083034289e-05
-1.99873840739669e-05
-2.86648181669559e-05
-1.34788600616175e-05
8.0918730172288e-07
-7.54626206926165e-06
-1.62358253443853e-05
1.0927393147777e-05
-1.71605052715239e-05
-1.90584903905267e-05
-2.08248093672098e-05
-1.85683538310905e-05
-4.61027160726803e-06
-3.73745280302944e-05
-3.6013902985751e-05
-3.15718526071911e-05
-2.83121188340503e-05
-2.41579480065358e-05
-4.92368078372564e-05
-6.54360830884067e-06
-1.53559333934879e-05
-2.28692744052902e-05
-1.57810130955068e-05
-2.15233942499214e-05
-2.29684973284792e-05
-1.55986114815116e-05
-2.07619496045177e-05
-4.44708516088542e-05
-2.02004504373259e-05
-4.06894206548598e-05
-9.30208836017095e-06
-2.03853811179455e-05
1.15615266404399e-06
3.1442815950568e-07
-1.87120452387745e-05
-2.93947641137648e-05
-2.89678328745602e-06
-1.65351006146452e-05
-2.54821649779997e-05
-1.8415569567745e-05
-3.28736644987197e-05
-2.2833243189397e-05
-3.38610836376838e-05
-2.90911317965885e-05
-1.82795486563526e-05
-3.26701931528775e-05
-2.47742828848215e-05
-3.85283820976825e-05
-2.71713613461817e-05
-2.42007627746979e-05
-3.37654035722403e-05
-2.96050693182256e-05
-2.22960573904295e-05
-1.42711121384909e-05
-3.14100112872184e-05
-2.81882479121526e-05
-3.66940904413247e-05
-2.05885184893417e-05
-5.16875815224518e-06
-1.63595790471281e-05
-1.86685115393618e-05
-2.91638007912194e-05
-2.3070217006213e-05
-2.86597640717336e-05
9.88761902933689e-06
3.04964153796755e-06
-4.32247314855268e-05
-2.63983258096238e-05
-3.11437336727428e-05
-4.33624200084821e-05
-3.88361682499186e-06
-1.80421540144659e-06
-4.78857831097579e-05
-1.64782134780255e-05
-1.2506834956486e-05
-9.84536031616961e-06
-2.99574500061096e-05
-2.53308025619663e-05
-3.61481104028524e-05
-3.85649371758922e-05
-1.25198503476061e-05
-1.22779015451249e-05
-9.34221030220585e-06
-9.85099330808468e-06
-1.08085565018786e-05
-2.14687090022217e-05
-2.11961766463125e-06
-9.1618422198512e-06
-3.27863529968194e-05
-4.5308022326833e-05
-1.14142610350479e-05
1.12619872647975e-05
-5.39188425539305e-06
-2.93501312354288e-06
-1.61294361712639e-05
-2.59963977432905e-05
-1.13668410467437e-05
-4.11212560891564e-05
-3.36958238556266e-05
-2.29035685470537e-05
-3.01685807552401e-05
-2.69971285167381e-05
-1.29629284181557e-05
-1.34244606776194e-05
-7.2923859982897e-06
-2.55402445053188e-05
-1.59309788997878e-05
-2.03687499398515e-05
-1.75274142349017e-05
-4.04525854594909e-05
-2.68866649737353e-05
-2.40053393664936e-05
-2.2270236196626e-05
-1.82526208890865e-05
-1.98773223950602e-06
-8.35342869462908e-07
-2.87208398219939e-05
-3.27449159231422e-05
-2.52317164730206e-05
-1.09596512402263e-06
-3.7321528258039e-05
-9.38241749462374e-06
-3.14300263320983e-05
-1.12900316175672e-05
-1.81844379791129e-05
3.46599251633023e-06
-2.21668545226076e-05
-4.09750608408825e-05
-3.64675503101432e-05
-1.20394996026802e-06
-2.58630149530334e-05
-2.22344679658324e-05
-2.68731635408069e-05
-3.05973957043515e-05
-3.55604671331905e-05
-4.08992673431886e-05
3.10376013642229e-07
-3.24009039122419e-05
-2.31460492908057e-05
-2.29113191122592e-05
-4.55917230074068e-06
-3.4699720235352e-05
-3.14200480138085e-05
-1.22954527505784e-05
-2.04594819725188e-05
3.73470505439068e-07
1.11019048738439e-06
-2.08439244636998e-05
-3.47442230240546e-06
-4.40836206395858e-05
-1.33443379977496e-05
-2.37635243322065e-05
-1.46545718062294e-05
-8.01138479135155e-06
9.18309432298559e-07
-1.4180947517574e-05
-2.35675151656585e-05
-2.03121428462821e-05
-2.8188748332863e-05
-1.69169363861164e-05
-1.17225818720464e-05
-3.75822425435359e-05
-2.21068044279716e-06
-2.68293178992571e-06
-1.96779220949354e-05
-1.90265854531323e-05
-2.54812202750269e-05
-1.98249215007737e-05
-2.95669128582636e-05
-2.03415397582712e-05
-2.76870687001136e-05
-2.22804066104526e-05
-8.47265445978248e-06
-7.74895207164295e-06
-8.59968820174792e-06
-3.3176108254881e-05
7.6434474300162e-07
3.21518902627212e-06
-3.50144298897834e-05
-1.53073658140718e-05
-1.06614006965559e-05
-1.29359392606482e-05
-2.10966732110984e-05
-2.12197448228004e-05
-3.04684205145353e-05
-8.10091579463616e-06
-8.40627516921866e-06
-1.42084724205401e-05
-2.23514256587602e-06
-4.5672496380668e-05
-8.22098718391916e-06
-2.36444530666069e-05
-2.1610478648341e-05
-1.51527635063103e-05
-5.34896522241014e-06
-2.97693470622269e-05
-1.43656776567587e-05
-9.28194434559217e-06
-4.49376882228451e-06
-2.13672319559217e-05
-2.51360680746642e-05
-2.86966654667928e-05
-7.62733949735277e-06
-1.54407489696652e-05
-3.72511838711814e-05
-3.76319366594366e-05
-2.66312716524985e-05
-2.51394841848237e-05
-8.04522447549465e-06
-2.46124558078445e-05
-1.77592447094928e-05
-1.69216516255814e-05
-1.82878985323372e-05
-1.24067129263326e-05
-2.61497484843684e-05
-1.65289018195916e-05
-2.56275131830846e-05
-3.31516077292421e-05
-2.17900749967002e-05
-2.32560566346135e-05
-1.17467676875918e-05
-1.67389747475584e-05
-2.59135570983845e-05
-2.27018197778428e-05
-3.0689171633841e-05
-2.5739516690683e-05
-3.3271710058693e-05
-6.48651358944945e-06
-1.03858360859455e-05
-1.70054141923177e-07
-1.79664456460167e-05
-1.28850413818374e-05
-1.17671311120058e-05
-2.20105516666714e-06
-3.10549684065079e-05
-8.88957730448684e-06
-2.18146026442832e-05
-1.64177493920441e-05
-4.25168114879655e-05
-3.17328628251501e-05
-3.41352048599954e-05
-5.05045942408619e-05
-1.68367450717188e-05
-1.28607353580549e-05
-2.24129100334721e-05
-1.70479678637767e-05
-2.36343320538943e-05
-3.64160705209848e-05
-2.6663087835095e-05
-3.74718292754417e-05
-4.19092398366605e-05
-9.05972477060718e-06
-1.78173964158594e-05
-2.22459367922414e-05
-2.67834783077709e-05
-6.98077259744243e-06
-3.01117178337751e-05
-2.59131794385345e-05
-2.71534940568654e-05
-1.30976666003429e-05
-1.7160719235925e-05
-1.91825225746618e-05
9.26906300336225e-06
-1.19681487235961e-05
-1.83721456484306e-05
-1.2434061950531e-05
-1.12647211376348e-05
-1.13566484895017e-05
-2.28333379860013e-05
-2.35239536253552e-05
-1.91429469820531e-05
-1.80971893434732e-05
-3.5565773257155e-05
-4.11100563481076e-05
-4.89884196773057e-06
-3.44225134817291e-05
-1.58288869987729e-05
-1.57294612074676e-05
-1.35346143520681e-05
-3.16393757444962e-05
-2.70404207493249e-05
-1.26722047573434e-06
-2.28523628081178e-05
-2.48511071677189e-05
-3.20894979864595e-05
-7.04286431029544e-06
-2.89280853830818e-05
-2.0068307067268e-05
-1.63160574271598e-05
-4.96642176191284e-05
-1.7878621151351e-05
-2.3088259751554e-05
-4.52110042528402e-05
-7.05843080202431e-06
-2.1396355553456e-05
-1.16674815839855e-05
8.14494414022381e-06
-1.6234251295252e-05
-2.58529281632881e-05
-3.79892264729627e-05
-5.55055208365864e-06
-4.57195852541637e-05
-2.74653419290951e-05
-4.49292745972574e-05
-7.36091107279821e-06
-9.57634910054637e-06
-2.59838443488386e-05
-2.9810104600162e-05
-3.9869075918018e-06
-4.27061427686989e-05
-4.55392596463343e-07
-7.64637092779941e-06
-4.01135924476338e-05
-3.36300387843365e-05
-1.29061126242144e-05
-1.66663879758384e-05
-2.24732241860862e-05
-1.81590872956724e-05
-9.34035716497226e-06
-3.67729902794755e-05
-2.47718091957298e-05
-6.38782757209625e-06
-4.14839842939049e-06
-1.67283260945638e-05
-3.08892407640524e-05
-3.05061232871143e-05
-1.28567097966229e-05
-2.56165955958671e-05
-2.3563191786923e-05
-2.49834715981984e-05
-3.69849286529621e-05
-2.31511687351786e-05
-3.08135009838598e-05
5.41665315352676e-06
-2.85236470709836e-05
-1.95688872504677e-05
-3.26443419901524e-05
-2.72304355472794e-05
-2.76238489892003e-05
-7.7315190784123e-06
-2.26629261150348e-05
-2.35704788292967e-05
-2.25522684510236e-05
-1.82041219818504e-05
-1.43097815751848e-05
-1.23083375926172e-05
-2.86323786346919e-05
-2.43514198642047e-05
-1.77259142772858e-05
-1.98953270870252e-05
-2.4213685973519e-05
-2.56743333749038e-05
-3.3549158694061e-05
-3.36629640232103e-05
-2.02266745865074e-05
-4.07109398168756e-05
-1.13044436211498e-05
-1.34209711838975e-06
-2.72252387666865e-05
-1.58684105413283e-05
-9.823424875921e-06
-2.85893579781442e-05
-4.23604817499014e-05
-2.05886445942362e-05
-1.88613028438644e-05
-9.89566782780738e-06
-2.13366303494442e-05
-9.78998114563102e-06
-3.70196709585758e-06
-4.32841647026809e-05
-3.11883648766065e-05
-6.64735990667472e-06
-2.98237204414319e-05
-1.85677207394173e-05
-1.44824607487781e-05
-1.79765938921951e-05
-2.03905145677958e-05
-2.50855811999847e-05
-4.12403894774542e-05
-2.69928505467902e-05
-1.74548933451561e-05
-7.79788327438768e-06
-1.80943071981652e-05
-1.0829091106593e-05
-1.55718877735049e-05
-2.23896216762047e-05
-2.10754577285929e-05
-2.23597411873304e-05
-1.06485537608196e-05
-2.66193295246395e-05
-1.21869723584219e-05
-4.30776403568443e-05
-1.93006094804706e-05
-2.1330821595268e-05
-2.13356291969827e-05
-4.46769568946847e-06
-7.65251588875644e-06
9.41689208272861e-06
-1.11012052777439e-05
-2.76107099142032e-05
-9.08791585048583e-06
-7.56826148952386e-06
-6.91996647905803e-07
-2.33641763605896e-05
-2.48896368150174e-05
-3.4472263090383e-05
-2.70842854775389e-05
-5.42771055834053e-06
1.38208609816159e-07
-1.05085273443887e-05
-2.02483986683861e-05
-4.92368643054579e-05
-3.7159123683868e-05
-4.3557312775057e-05
-1.58601674397275e-05
-1.37387011252137e-05
-3.19904021135394e-05
-2.15762990624616e-05
-3.45292113206668e-05
-4.93438429773102e-06
-1.50785377992767e-05
-1.59474285963834e-05
-1.27150594020147e-05
-4.19344090450319e-05
-2.11411001495521e-06
-2.79050524641986e-05
-1.84760231492544e-05
-1.38804610815193e-05
-3.15238421330433e-05
9.34038635271262e-07
2.69150206906755e-06
-2.82030890771579e-05
-2.17660077251221e-05
-9.53642720482213e-06
-1.66609343906613e-05
-5.17163080116048e-06
-9.96915153831967e-06
1.62919667753047e-05
-2.36057041885565e-05
-2.61709147787842e-05
-2.41906167867345e-05
-1.85120819776833e-05
-1.00335764443565e-05
-5.30807994086882e-05
-2.08495461039984e-05
-1.78791128898621e-05
-1.81791519876628e-05
-3.07325279454895e-05
-1.12587452028085e-05
-1.72669491250156e-05
-1.17178033329874e-05
-1.73041082637651e-05
-1.84689756939028e-05
-3.3015794156936e-05
4.65740012417236e-06
-6.76133748374647e-06
-4.85449528949893e-05
-2.60225926516988e-05
-2.12153095615096e-05
-1.38643442277453e-05
-2.0154330823068e-05
-2.02910145900673e-05
-2.92372003081177e-05
-2.42693601716634e-05
-4.87093019274314e-06
-2.33868179516864e-05
-6.99038384524686e-06
-1.02376534720281e-05
-4.43903350815689e-05
-2.33100275226825e-05
4.68208235627521e-06
-2.84440958236822e-05
-2.5267960402876e-05
-2.63103103227366e-05
-1.13683131807134e-05
5.29366334226001e-06
-2.1256285513257e-05
-6.14255010932532e-06
-7.7025344476899e-06
-1.64255079879672e-05
-1.03266886189987e-05
-2.99446394031095e-05
-1.21548535162495e-05
-1.71316041847349e-05
-2.89458989245694e-05
-3.90643904659343e-06
1.1807516530763e-05
-9.69458246472242e-06
-2.63479554423599e-05
-3.84682126122556e-05
-2.16529236851151e-05
-3.43207731599544e-05
-2.98595278642543e-05
-8.46712042976527e-06
-1.49216561130379e-05
-6.98748356743035e-06
-2.7860330201818e-05
-2.99969096670057e-05
-1.22428103682506e-05
-2.43850688482874e-05
-1.90145094516965e-05
-2.21950581185353e-05
-4.3684200097927e-05
-1.48061558405042e-05
-8.391463433878e-06
-8.41126937533316e-06
-2.1569202074362e-05
-3.6082783974888e-05
-1.72333293342677e-05
-2.535691353847e-05
-1.68032513702958e-05
-2.37232470760814e-05
-1.06605594857284e-05
-8.99085304746687e-06
-2.53201303686285e-05
-4.38447994295807e-05
-1.91785454762064e-05
-2.68592822603719e-05
-5.90290152740373e-06
-3.64104585486541e-05
-3.04176260013549e-05
-5.4710118972606e-05
-1.94073883763658e-05
-2.53012431359982e-05
-5.25117444477031e-05
-2.16976283330526e-05
-3.02804341318107e-05
-2.81541957399161e-05
-2.10915029465994e-06
-1.86127649543794e-05
-4.71927511015726e-05
2.57573736994826e-06
-9.75533168596082e-06
-1.6506857676543e-05
-4.22332140820424e-06
-1.01160316891985e-05
-2.38116271266008e-05
-3.84474808997093e-05
-3.21773622089888e-05
-1.81482444414135e-05
-2.47317369057339e-05
-3.45165595192489e-05
-2.14540269306813e-05
-2.7839968091174e-05
-4.39136884588037e-05
-2.60102570842796e-05
-1.29691214337701e-05
-2.44091772771832e-05
-3.71879482685174e-05
-3.0325841408765e-05
-3.06874711627822e-05
-1.81336314248659e-05
-3.03464131501772e-05
-1.17400761283604e-05
-1.19285789740892e-05
-1.74980650850372e-06
1.01255184815479e-05
-2.15015398946133e-05
-3.54891337938879e-05
-8.95990398144405e-06
-1.7513148498904e-05
-5.41350806513321e-05
-3.72495274798166e-05
-2.86943039480752e-05
-1.95479755353889e-05
-1.16282120631212e-05
-2.3066170412496e-05
-1.86015233287394e-05
-1.10669192990768e-05
-1.82677258557674e-05
-1.55730964824224e-05
-2.3665949781314e-05
-1.65148807312697e-05
-4.9999559056036e-06
-9.23578074890316e-06
9.32592418827995e-07
-1.90270279318112e-05
-2.96795962090786e-05
7.76531937331614e-06
4.99296298425731e-06
-2.26107070164317e-05
-2.54982842419911e-05
-9.98569596283759e-06
4.19255317633696e-06
-1.87197398908427e-05
-1.72899575568707e-05
-1.25228227492738e-05
-1.70170759790825e-05
-2.72727117836061e-05
-2.85286216201205e-05
-3.23637193250894e-05
-3.74962010955752e-05
-2.61508432811275e-05
-3.47424617631227e-05
-3.06114082551922e-05
-2.7244719654789e-05
-3.15075966958654e-05
-2.43264529717041e-05
-2.7577035250901e-05
-3.84786542296467e-05
-2.00176350134745e-05
-9.5145512560587e-06
-1.1872960209476e-05
-1.44073735512252e-05
-1.03636678730139e-05
-3.24445564274904e-05
-1.59423524836905e-05
-2.79900171167099e-05
-3.00019403681649e-05
-2.91154502430619e-07
-3.43163121457947e-05
-2.54095907514791e-05
-2.06481010527576e-05
-2.06152936236487e-05
-1.60927299551986e-05
-1.9283035689763e-05
-6.67354841546486e-06
-1.76230829313265e-05
-1.99910199509714e-05
-8.65799472245365e-06
-1.32549376668963e-06
-1.23337050166101e-06
-3.42364905163493e-05
-1.71454633024248e-05
-3.32931572362615e-05
-1.6345918108548e-05
-1.22726094266717e-05
-2.66262259721231e-06
-8.77441415077526e-06
-1.38428698990187e-05
-3.31942733113999e-05
-2.35317861450619e-05
-1.42222984505164e-05
-3.95974907774686e-05
-1.51304508047394e-05
-1.1322323196048e-05
-2.85250069836661e-05
-4.33407735263843e-05
-1.95874505771614e-05
-1.48046178405371e-06
-2.10616382552251e-05
-2.24486936413522e-05
6.66029606354095e-08
-2.35434017487167e-06
-2.08206072388919e-05
-2.43782577287222e-05
-2.28508111668055e-05
-8.67201183980355e-06
-3.31619395748154e-05
-1.76855060074883e-05
-2.17560210055671e-05
-3.3357246692729e-05
-7.11936356825021e-06
-8.17277498773332e-06
-1.81206292253315e-05
-2.36924418868798e-05
-3.55248820178844e-05
-2.50632568049068e-05
-2.36780475433453e-05
-3.42591897580526e-05
-2.69931661469188e-05
-4.30431425758525e-05
-3.47180969376988e-05
-2.39476630990534e-05
-2.199894297486e-06
-1.04153353558722e-05
-1.43474472632339e-05
-3.16084864204373e-05
-1.2684027228067e-06
-2.18460803324886e-05
-1.90136187324749e-05
-6.08673028477375e-06
-3.47775634046988e-05
-2.49401115105885e-05
-2.27016293279724e-05
-7.41422080021449e-06
-2.69229144877248e-05
-4.93503259449109e-05
-2.63201578005498e-05
-1.27970546144498e-05
-2.63973297252898e-05
-1.77929499599073e-05
-1.03015591309808e-05
-2.76672321609301e-05
-2.31497708165956e-05
-3.76109506044895e-05
-9.13124229569385e-06
-2.46802910998334e-05
-1.088652061918e-05
1.74276896031222e-07
-2.34450107375558e-05
-2.81410004941304e-05
-5.41685120918693e-06
-1.49987777302144e-07
-3.00262074494834e-05
-1.59263649506038e-05
-3.42046941446702e-05
-2.54202872378509e-05
-9.76565583406182e-06
8.79417628249973e-06
-1.88007060303242e-05
-1.73256875741412e-05
-2.39836665091615e-05
-2.51606451636315e-05
-2.636407307595e-05
-1.15432636184976e-05
4.44172867776214e-06
-1.60145671228312e-06
-1.45576977196607e-05
-1.12879347819505e-06
-2.11646927635808e-05
-3.75983584820654e-05
-3.92106764525981e-05
-1.04975910096463e-05
-1.7492657181703e-05
-3.69981973838654e-05
-2.06889814593685e-05
-2.87122017074463e-05
-2.87998341836734e-05
-1.90211996567995e-05
-4.28137698675786e-05
8.86093883962096e-06
-1.86016209381964e-05
-3.6433485759618e-05
2.70357949979855e-06
-2.57062972264621e-05
-1.92348803801116e-05
-3.52586806584899e-06
6.76599571799974e-06
-2.01067334520425e-05
-2.73040057904535e-05
-2.18223199429102e-05
-2.4665230415716e-05
-2.58607837101998e-05
-6.20269544918298e-07
-3.45847511531296e-05
-3.63008674416764e-05
-1.9273838718959e-05
-3.44479196008933e-05
-2.78042403728195e-05
-1.4451063600229e-05
-3.97156632632306e-06
-3.27476024292507e-05
-1.49060789085168e-05
-1.76864372954506e-05
-2.52970008090038e-05
-1.03683725232854e-05
-1.44369338887182e-05
-2.29542841137954e-05
-2.76167904251033e-06
-3.53649573392436e-06
-3.93100773430989e-05
-2.20953374198002e-05
-2.00484010486997e-05
-5.24281724990666e-05
-2.34091549233458e-05
-1.71546601156038e-05
-1.11549946044821e-05
-3.75939637116002e-05
-4.56763727260576e-05
-7.79345181532024e-06
-4.24659834481638e-05
-2.68273951561698e-05
-1.19816356061908e-05
-3.32253267998924e-05
-2.72567429369703e-05
-2.5172102880206e-05
-3.09008341068475e-05
-2.00896913292948e-05
-2.37853897432309e-05
-2.41173876200249e-05
-6.0424596827668e-06
-5.16607175789811e-06
-1.58314625069979e-05
-2.93879948012875e-05
-5.62225773642633e-06
-1.93398835516868e-05
-1.61382516645279e-05
-2.35338191752514e-05
-3.17274068267119e-05
-3.21592889402631e-05
1.35688578452015e-06
-3.03894781425353e-05
-1.81523637505338e-05
-1.7638211136247e-05
-1.59978888613816e-05
-1.1516331076271e-05
-8.06531028629505e-06
-1.74591980389528e-05
-2.82241145494821e-05
2.5549005658699e-06
3.30564145232605e-06
-1.03501918038668e-05
-3.93804669329333e-05
-2.74291931287182e-05
-2.27364317941718e-05
-1.0670851329513e-05
-1.91687180964115e-05
-2.54600889788979e-05
-1.10589334718177e-06
-1.69076442176347e-05
1.45533555165216e-05
-3.194773175535e-05
8.19466374126515e-06
-1.26783771069117e-05
-3.64410262829669e-05
-2.54223449592631e-05
-2.15390578328205e-05
-1.46268034256888e-05
-2.26246750826696e-05
-2.5680317828355e-05
-1.46155064359701e-05
-2.39269560084486e-05
2.04631251437346e-06
-1.09359891595023e-05
-4.30440633183991e-05
-2.01454496947607e-05
-1.61851405999063e-05
-1.57063024155917e-05
-4.37239948830815e-05
-2.48405994375831e-05
-2.60381681604303e-05
-3.86126141118277e-05
-3.80261296557895e-05
-1.81241621195232e-05
-3.24588099384552e-05
1.41974516071854e-05
-2.14488826505768e-05
-8.40881402872017e-06
-1.02197886707395e-05
-1.54358825304786e-05
-2.62494097566705e-05
-2.33316942764894e-05
-2.8829757707289e-05
-2.46233853835242e-05
-3.74019329624359e-06
-2.10601879035385e-05
-8.87961380278098e-06
-1.44329245134829e-05
-2.69743380817737e-05
-3.69488118084334e-05
-1.87756568153699e-05
-1.81509406541696e-05
-1.67090298404033e-05
-4.46177713585801e-05
-2.22057299309955e-05
-1.98123575982616e-05
-2.60265050703747e-05
-1.30913979366592e-05
6.53931229889678e-06
1.31869372379934e-06
-4.70309225383597e-05
-2.80622126116566e-05
-2.5924796988593e-05
-1.80133643534073e-05
-1.86933217752935e-06
-2.67157498838965e-05
-1.22138541037251e-05
-1.71047303185458e-05
-1.22843449555625e-05
-1.81527920396509e-05
-1.17131842201266e-05
-1.70597391480373e-05
-2.57085866154567e-05
-5.19152071301066e-06
-3.27835234865838e-05
-4.23282690036534e-05
-2.95321634216871e-05
-6.57070690865141e-06
-1.71869424826519e-05
-3.23377628701142e-05
-2.71521550674673e-05
-2.21055583856048e-05
-2.73619684546037e-05
8.65999427065625e-06
-2.50418280450207e-05
-2.10521708454381e-05
-1.13114666256173e-05
-1.34775866009875e-05
-1.27607344490374e-05
9.11948232256951e-06
-2.85263665845448e-05
-1.51945624345071e-05
-2.61640619874402e-06
-2.79365159584992e-05
-5.45591317181607e-06
-1.15519075823612e-05
-1.94691934318618e-05
-1.42315006249417e-05
-3.30240901032226e-05
-4.75279638037073e-06
-2.56118956105002e-05
-3.47187473683753e-05
-2.43579462382792e-05
-3.79870792022194e-05
3.30867036493317e-06
-9.12825538609502e-06
-5.39548922721096e-06
-2.84976892620527e-05
-3.31027586370473e-05
-2.77333165528174e-05
-2.13787955343878e-05
2.557867607274e-06
-2.78195829063719e-05
-1.50698856026719e-05
-1.41483121086979e-05
-2.43385680287632e-05
-4.81592889812246e-06
-2.52543822657815e-05
-3.52321907881809e-05
-2.15371295448528e-05
-2.55859207249245e-05
-4.29524089466028e-05
-2.95772628687269e-05
-2.97241775969363e-05
-2.58154003782501e-05
-1.10433929643072e-05
-1.24380992421531e-05
-2.16824128376881e-05
-1.9910914369415e-05
-2.2285299027933e-05
-2.36717600810036e-05
-8.45894184718602e-06
-1.5217944294674e-05
-2.98614625503204e-05
-1.16047611060153e-05
3.48938570595961e-06
-2.92159979464508e-05
-3.10879160723556e-06
-3.05460282221045e-06
1.39099720600015e-06
1.75810415622532e-06
-3.61824528254711e-05
-1.22857470150441e-05
-1.54745808860445e-05
-2.8960212208401e-06
4.42923118065378e-06
-2.44074165112297e-05
-7.62481677155011e-06
-1.57199530938439e-05
-1.74458397493587e-05
-4.37569811015618e-05
-1.15237291526196e-05
-2.99902560233156e-05
-3.95202170984876e-05
-2.80352354793869e-05
5.32706062694595e-06
-4.21318853160917e-05
-1.30589980293678e-05
-8.04536181728752e-06
-2.01140615932709e-05
-3.04096945902332e-05
-2.14796187498912e-05
-2.82729662956059e-05
-2.91690371240665e-05
-1.82065019820317e-05
-2.1311122867135e-05
-2.9837967411247e-05
-1.29049924361253e-05
-1.36646944724934e-06
-7.09224066303184e-06
4.14631248288834e-06
-1.47987371146017e-05
-1.26310429561759e-05
-2.61420285922417e-05
-1.45517425257068e-05
-1.75485271178838e-05
-1.7126084870942e-05
-2.6603004703171e-05
-2.3073828364393e-05
-1.87950154925906e-05
-1.82131319002127e-05
-2.2188241995996e-05
-1.46728134559708e-05
6.3261723813605e-07
-1.98336180453599e-05
-3.00226459986283e-05
-1.62314300643718e-05
-1.80602005398967e-05
-7.34253139392042e-07
-2.98785287873355e-05
7.89877121863485e-06
-2.19308183902971e-05
-1.26879396915988e-05
-1.90472864386408e-05
-1.73505891668008e-05
-1.99713094558344e-05
-5.35838900387905e-06
-2.71574679556704e-05
-3.98649504334543e-05
-1.26155430890765e-05
-3.01433829103857e-05
-8.95727988098743e-06
-2.03914399436633e-05
-2.76189385523659e-05
-3.53330640034713e-05
-1.22958936666098e-05
-1.48934755324478e-05
-4.58491090160554e-06
-2.85677300412651e-05
-2.13082933458113e-05
-6.50553843143734e-06
-2.63925526900797e-05
-2.13151040876313e-05
-2.35689393252814e-05
-2.68542413993472e-05
-2.30992023976911e-05
-2.10913098380953e-05
-3.53091467505471e-05
-1.24202729156588e-05
-2.0296018854363e-05
-2.29190632530081e-05
4.62813559333091e-06
-3.58456999141933e-05
-3.34139793326707e-05
-6.83803341637644e-06
-2.48228147224089e-05
-1.65450376793963e-05
5.52478229413389e-06
-2.36691355850373e-05
4.78633040354287e-06
-3.94806540860071e-05
-1.84880651661676e-05
-3.06715502082513e-05
-4.08087694267046e-05
-1.87971032785947e-05
9.08791569586403e-06
-2.77177434573283e-05
-2.42612401476191e-05
-1.60783113173908e-05
3.56154545056674e-06
-1.53675721955294e-05
-1.3921389797036e-05
-2.41373338921667e-05
-4.75969692343569e-06
-1.6307936937451e-05
-3.59619909414858e-07
-2.28013402470574e-05
-1.96959164296384e-06
-8.57766674795425e-06
1.89315295703076e-06
-3.7036916458798e-06
-2.31318703001017e-05
-2.47254132556065e-05
-2.48889458361638e-05
-6.68529126013897e-06
-1.7425690479151e-05
-1.64666856116053e-05
-3.64829208943986e-05
-3.15502889825051e-05
-2.39181162105868e-05
-4.2910697699627e-05
-1.73467620772749e-05
-2.64462502332692e-05
-1.31620110001761e-05
-2.0143825089324e-05
-1.1352355721465e-05
-1.51386366881573e-05
-1.10526570250604e-05
-1.92599637053896e-05
-3.43170493728462e-05
-8.71480707383129e-07
-9.69289996912347e-06
-2.93421695084691e-05
-3.01271140835483e-06
-2.33395226172776e-05
6.2438578986626e-06
-2.11099095230716e-05
-3.4401641891449e-05
-9.41479708645686e-06
-6.261628214878e-05
-2.75904419598887e-05
-2.82844801609544e-05
-2.18887734773112e-05
-3.70769947529735e-05
-7.60096273729786e-06
-3.10705662788993e-05
-3.27159048744001e-05
-2.43892074467132e-05
5.56857230551228e-06
-5.62129442580185e-07
-3.65726461977785e-05
-3.97714240881048e-05
-2.04957088962418e-05
-2.21913124200265e-05
-3.1010790653441e-05
-3.61056013813403e-05
-3.60593853772048e-05
-3.18849459589441e-06
-3.44313815863411e-05
-5.08768096896242e-05
-1.5375110825987e-05
-6.79030614494534e-06
6.7307692571492e-06
-1.5129023548013e-05
-1.02508423578502e-05
-3.98273728172702e-05
-3.00582654729385e-05
-1.67362877214051e-05
-2.2794596910042e-05
-2.66103819918994e-05
-2.33941223622733e-05
-1.82102630909578e-05
-2.0949877720496e-05
-3.63900082527865e-05
-1.12994199476845e-06
-1.10001443522558e-05
1.56323202935552e-06
-1.08730689923914e-05
-3.93531384595602e-05
2.76729069205999e-06
-3.22217691034295e-05
-3.14932238870495e-06
-1.85727321854864e-05
-3.20971314277797e-05
-2.54026005021442e-05
-2.41547725866458e-05
-1.47258800169109e-05
-1.9184232841841e-06
-2.79368013911823e-05
-1.25806754075917e-05
-1.19888438603409e-05
-1.77618002035734e-05
-3.57539953088061e-05
-1.55656552755499e-05
-9.11849598243611e-06
-3.97217038627646e-05
-9.60316169818751e-06
-2.46527013929909e-06
-2.09217488630519e-05
-8.4361392693181e-06
-2.22395006734296e-05
-2.01216171373296e-05
-1.71765956409358e-05
-3.18621315986099e-05
-1.79517900625436e-05
-1.95641373571095e-05
-1.91257609910911e-05
-9.86230211738763e-06
-4.25773301120219e-05
-2.08740278864965e-05
-2.15210022558013e-05
-1.3618368406469e-05
-2.35493934903998e-05
-3.52570930784792e-05
-3.9318090814637e-05
-2.82964149073483e-05
-2.843695065681e-06
1.54408312841738e-06
-1.37494771181152e-05
-1.68235168733383e-05
-2.08772801173321e-05
-4.05408055317316e-05
-1.94296063936265e-05
-1.45352635693156e-05
-2.63086677330037e-05
2.50116411383504e-06
-4.24717864093744e-06
-3.84477217290963e-05
-1.33880675136517e-05
-1.16093890260084e-05
-3.2365840638893e-05
-1.31536291470767e-05
-1.63501716742387e-05
-4.51359303275476e-05
1.34243428629471e-05
-3.35069280685047e-05
-1.31660938862586e-05
-2.61821544010035e-05
-3.58195985563008e-06
-4.44732509451187e-05
-1.80077193030295e-05
-2.49040753417224e-05
-4.05441141347321e-05
-2.74462539596882e-05
-2.22906688529422e-05
-4.60305690494286e-05
-3.68805316546713e-05
-1.15276296218013e-05
-2.14908150007796e-05
-4.95242541886104e-05
-8.33380998541666e-06
-3.65520829533409e-05
-1.49799952251558e-05
-1.6125996749236e-05
-3.24629660604997e-05
-2.81585088008876e-05
-5.43460847634111e-06
-1.46854001170166e-05
-1.22070366579594e-05
-2.34015376144458e-05
-1.59342716935644e-05
-1.1067385721677e-05
-1.33257211192408e-05
-1.17575550705691e-05
-3.40101207942504e-05
-1.12020550308488e-05
-5.8915346412467e-06
-2.74833375533689e-05
-1.4168277321796e-05
-1.54185441896508e-05
-2.72590677180236e-05
-2.83624866881485e-05
-9.37626584503035e-06
-1.90097062155953e-05
-1.58167305408786e-05
-3.46386011335979e-05
-4.4176150484071e-05
-1.90573778604825e-05
-2.63521668706471e-05
-2.83112013126991e-05
-1.33668040040001e-05
-2.14153217160152e-05
-2.86445805189415e-05
-2.45277269453269e-05
-3.26162746829844e-05
1.50348844249758e-05
-1.63761553123113e-05
-1.26835616583472e-05
-6.36365542626866e-06
-2.77695535699128e-05
-3.05995302456741e-05
-2.81194084850683e-05
-4.26108974528147e-05
-3.25209417389113e-05
-1.55085511444928e-05
-1.9622746385221e-05
-2.37033303008812e-05
-1.55693144137774e-05
-4.76999348449773e-05
-2.77701356438992e-05
-3.20821174711695e-05
-3.29592502793134e-05
-2.30774527371896e-05
-1.26972638141006e-05
-2.28490663936346e-05
-3.4228699110043e-05
-1.51125272139049e-05
-3.54779080736432e-05
-3.00597016792267e-05
-4.206607593809e-05
-1.26254748021983e-05
-2.85035529502725e-05
-2.05291786188865e-05
-8.881584635685e-06
-1.28548957194271e-05
-2.7057440910151e-05
-2.40697224243831e-05
-2.88773308407655e-05
-8.77299212624439e-06
-2.21088388698559e-05
1.13030131036626e-05
-2.35502164629533e-05
-2.52716163475072e-05
-2.28816932352412e-05
-2.49063370262048e-05
-3.50441818577248e-05
-3.82531682755413e-05
-1.81878417507805e-05
-3.4568781543775e-05
-1.60823915652635e-05
-3.22525701613464e-06
-5.35623631275414e-06
-2.61141146689187e-05
2.12119993426966e-06
-1.84064878651126e-05
-1.70535752517868e-05
-1.28908387988851e-05
-2.45523561341385e-05
-1.80302173577797e-05
-2.73554955528803e-05
-1.15774817200073e-05
-1.15247364083557e-05
-2.42170054501107e-05
-2.8952944139831e-05
-1.56929523011637e-05
-1.95212006031848e-05
-2.35436372447428e-05
-3.556954400755e-06
-1.19357463851999e-05
-1.66188930132624e-05
-1.76988793170745e-05
-1.60116899525995e-05
-2.20181654787923e-05
-2.28686502130608e-05
-1.48860916631558e-05
-7.54725812274472e-06
4.26725216529488e-06
-2.50742504520123e-05
-2.00028901386317e-05
-2.0496250480474e-05
-2.5948362556859e-05
-3.74693882412693e-06
-2.45064992519068e-05
-2.24577464717504e-05
-2.43379010508734e-05
-1.50710766840398e-05
-3.14751637066112e-05
-1.28399169256058e-05
-4.15671423814502e-06
-2.5964077430541e-05
-1.02661586548879e-05
-4.29445630461053e-05
-2.39931555927972e-05
-1.89020243884713e-05
-1.72444388033736e-05
-4.31141801825331e-05
-1.88024630648659e-05
-2.30015913519652e-05
-3.41616419765108e-05
-2.36793227968806e-05
-2.44787446335783e-05
-2.28564095318566e-05
-1.08516858066614e-05
-1.10057815718802e-05
-3.15176060112718e-05
-3.03065881244483e-05
2.29146856756746e-06
-2.24247840186968e-05
-2.58254347016377e-05
-1.52512888361545e-05
-2.68925673244035e-05
-5.68429650962978e-06
-1.77299599913328e-05
-7.90158169822097e-06
-3.38674721346263e-05
-3.86778830386853e-05
-2.56587955607753e-05
-3.07334460356029e-05
-1.2693068636298e-05
-2.62471112063404e-05
-3.27267555061391e-05
-4.88346563127053e-06
-2.06441426097314e-05
-3.57938665180453e-05
-6.50878786161358e-06
-1.95482239843349e-05
-4.76243072994692e-06
-1.03486147589763e-05
-1.41840534789045e-05
5.64441022568878e-06
-2.18641357036364e-05
-2.87969417725004e-05
-2.27304248842539e-05
-4.0147083852526e-05
-1.16848461691264e-05
-5.5210634955369e-06
-3.51502169531261e-05
-8.92236806680675e-06
-2.49361887174379e-05
-4.16814728681107e-06
-1.36955847454495e-05
-3.02306644724753e-05
-1.63344541770661e-05
