# Supplementary material for: Research on computational propagation and identification of mine microseismic signals based on deep learning
Source: PLoS One. 2025 Oct 22;20(10):e0334641. doi: 10.1371/journal.pone.0334641 (PMC12543183; doi:10.1371/journal.pone.0334641)
Supplement: S1 Data — (ZIP) [file pone.0334641.s001.zip › 000100500001116.xlsx_0.txt_24.txt.txt]

-1.76932673758416e-05
-1.40454482402342e-05
-9.18838488171988e-06
-2.62224347102881e-05
-2.54705933521593e-05
-1.74908995775487e-05
-1.2928631942412e-05
-2.4279254152674e-05
-3.95365590301898e-05
-1.37861263019442e-05
-2.83112494065385e-05
-1.23144787597704e-05
-3.48521727226707e-05
-4.10001360917471e-05
-7.37743600198699e-07
-2.6833452008902e-05
-3.1458168803206e-05
-1.88479403000344e-05
-9.25453177539703e-06
-1.04375425185715e-05
-3.9617950391841e-05
-8.59162072935235e-06
8.23034116832391e-07
-1.65105958657677e-06
-1.41746009609478e-05
-2.4842160365128e-05
-3.17644663604822e-05
-6.33152382988338e-06
-1.58454337107107e-05
-3.05474181214891e-05
-6.29067512878186e-06
-3.78221108853591e-05
-3.35564281117036e-05
-1.718056429512e-05
-2.82205782654169e-05
-8.03706995927083e-06
-2.49906903155063e-05
-2.40409239813912e-05
-5.38408389804725e-06
-5.38578626041577e-06
-3.90273813076863e-05
-5.07746604480484e-06
-2.62869034391621e-05
-1.74435100616223e-05
-4.48137471185386e-05
2.13030517551073e-06
-2.38013103822843e-05
-2.37252634947539e-05
-1.67823837596152e-05
-1.85531104616842e-05
-2.33407818529722e-05
1.88197989248982e-06
-3.17915127386526e-05
-3.52766093848108e-05
-5.35870972490132e-06
9.54650891833783e-06
-2.66920517029173e-05
-1.07855075306812e-05
-1.2654785582328e-05
-2.8213776019542e-05
-3.0931095978713e-05
-2.18224518334153e-05
-4.18455597300141e-05
-3.57240781987447e-05
-2.98290981510599e-05
-3.22162683637479e-05
-2.44487268175184e-05
-2.25040495757416e-05
-1.81748137923638e-05
-3.42944617847956e-05
-1.79217274695645e-05
-2.55563918273882e-06
-2.9399839755461e-05
-2.18629120406632e-05
-2.05388267242495e-05
-5.45196771116082e-06
-4.51067392388213e-06
-1.7315516207002e-05
-6.55989062352206e-06
-1.71313395628037e-05
-9.09475897791747e-06
5.82649393653311e-06
-1.77538006627234e-05
-1.65160072922177e-05
-3.71563792516862e-05
-1.62345311332862e-05
-1.80129968054771e-05
-2.50598483846841e-05
-4.04827298319638e-05
-2.20573490597645e-05
-1.56885913724866e-05
-1.76076131368753e-05
-3.64158562374545e-05
-3.46601248945727e-05
-2.00865105765108e-05
-2.95337924175087e-05
-3.03498191075028e-05
-2.022682082779e-05
-1.57010701766921e-05
-2.1431761276086e-05
-4.88552099551076e-05
-4.25629363820541e-06
-2.80383640360534e-05
-2.2034898567701e-05
-5.38161471137959e-05
-2.85260367038848e-05
-3.16257729613284e-05
-4.05372175567005e-05
-3.41453198942669e-05
-1.13398726922404e-05
-6.10739849482458e-06
-3.99255730075033e-05
-1.99569220931092e-05
-3.1645336493418e-05
-1.52613249462116e-05
-3.020849473056e-05
-1.14231613468674e-05
-2.79556323574801e-06
-4.44974376764912e-06
-1.73333301929099e-05
-2.35810309453452e-05
4.52486272435921e-07
-1.01416269429389e-05
-1.09825137529594e-05
-3.05058911515814e-05
-6.28582583087509e-06
-4.96426227517374e-06
-2.01280350324587e-06
-4.54329567147943e-06
-1.44536741749093e-05
-2.45170308488647e-05
-1.04374989472203e-05
-2.44704811822401e-05
-4.19361010727816e-05
-2.00479996363196e-05
-3.93217680984939e-05
-1.40913147036091e-05
-3.20156018680934e-05
-3.95940198103352e-05
-2.54841452601654e-05
-7.57078222984849e-06
-3.15559495860837e-05
-2.06066940833104e-05
1.53015742501324e-06
-3.48489087680148e-05
-3.83861890633524e-05
-2.73869277732612e-05
-1.30195050116827e-05
-1.17820217561759e-06
-5.32622450297762e-05
-1.76794563377005e-05
-2.61832306506913e-06
-2.4269739752222e-05
-2.03878782829386e-05
-1.62412681212739e-05
-2.04292658036146e-05
-2.13705188785445e-05
-1.74464624721401e-05
-8.64607776053978e-06
-4.0105353390915e-05
-2.75828106269582e-05
-2.15864464221319e-05
-4.74173462140262e-05
-1.56509106694365e-05
-1.52415152729875e-05
-1.04849030337383e-05
-9.4920901460289e-06
-3.66946360262156e-05
-1.25684982974181e-05
-1.64906191651264e-05
-4.23262323142403e-06
-2.10658473916356e-05
-3.2955816117265e-05
-1.26543703573179e-05
-7.53699383287013e-06
-1.16964424702407e-05
-2.21061739177937e-05
1.69219737038265e-06
-2.52496053887141e-05
-6.8752528607947e-06
1.49031014681672e-06
-2.17710563704354e-05
-1.55566733069221e-05
-1.42946593796253e-05
-3.16699132441494e-05
-2.48516172327409e-05
-1.53818061630824e-05
-1.89491879494331e-05
-9.06357362053165e-06
-2.7588049328254e-05
-1.38204950658718e-05
-1.59004995568915e-05
-1.77031585179345e-05
-1.76639261382807e-05
-4.51801671120368e-05
-1.94070920147066e-06
-3.10522590354304e-05
-2.75483879410042e-05
-5.62156517040364e-06
-3.30932402942552e-05
-2.46535536360973e-05
-1.26973045469366e-05
-1.6835409930938e-05
-9.06726095191211e-06
-1.46964665454382e-05
-2.90391893944314e-05
-1.21342783527872e-05
-3.02751077134875e-07
-1.19016622569348e-05
-1.54510602258611e-05
-6.1480323625147e-07
-8.72310715061404e-06
-2.49588524724842e-05
-3.22633091801995e-05
-1.06251940561233e-05
-3.88877499331577e-08
-2.44580331565422e-05
-2.83053480215373e-06
-3.94153304748927e-05
-2.24105397619978e-05
-3.0155547054818e-05
-3.18858749924264e-05
-2.84044279729769e-05
-1.31096524131487e-05
-2.60281798312843e-05
-1.23737682553227e-05
-1.9562457328527e-05
8.41132037766469e-07
-4.95951736070613e-06
-3.94861808214101e-05
5.62392506408801e-06
-2.89837639138249e-05
-3.10144419742266e-05
-2.03840935234913e-05
-2.2212777041285e-05
2.44715371687407e-07
-2.87855522300328e-05
-3.55518329048268e-05
-7.17767067238603e-06
-2.22252848282784e-05
-2.74015758738746e-05
-2.78693737004243e-05
-3.05596767176218e-05
-2.90277431661603e-05
-2.92992819451314e-05
-1.81973765359597e-05
-9.93528672298282e-06
-1.26667224981066e-05
-1.04672547201848e-05
-2.58314440553817e-05
-2.10914064990141e-06
-2.04446381710921e-05
-3.30202183346508e-05
-1.07400843833206e-05
-2.76419347296588e-05
-7.54789977604752e-06
-1.86962713718407e-06
-5.06113687246117e-06
-1.92978279819685e-05
-2.54738141042646e-05
-2.46111740158025e-06
-1.40385123654891e-05
1.08662443830125e-06
-4.47330323291969e-05
-1.837692925926e-05
-3.24105158877389e-05
-3.33310523457037e-05
-9.25451575601181e-08
-1.56855934568753e-05
-2.50276960028256e-05
-3.64610799501997e-05
-1.81141378500246e-05
-2.57976348514627e-05
-3.54837846803408e-05
-2.54496022802119e-05
-1.07718467175776e-05
-7.83849621793943e-06
-1.25551681903024e-05
-3.21286249752539e-05
-1.33855733391931e-05
-2.84325272166361e-05
-1.23397532562931e-05
-3.4511417594946e-05
-1.87180128477877e-05
-3.13416833465336e-05
-8.72767585603931e-06
-2.57594241052541e-05
-2.0617706665794e-05
-1.42134347492277e-05
-2.85554321271147e-05
-1.71141167024245e-05
-2.16364113116795e-05
-4.61115617111876e-05
-2.6818561188876e-05
-2.89903177304583e-05
-2.43969966572589e-05
-2.34013736407531e-05
-3.14112936304996e-05
1.86842710725411e-06
-1.70091108145994e-05
-4.81244852403465e-06
-9.08371269293763e-06
-4.88283148353518e-05
-1.87072994045997e-05
-7.10676926646134e-06
-1.78261964339354e-05
-9.8738593437621e-06
-8.27271440715458e-06
-1.85086681699187e-05
-1.27519237270937e-05
-1.37398156480445e-06
-1.73322889834853e-05
-8.68948995777665e-07
-2.90445326765274e-05
-3.34562215194893e-05
-2.58387220665739e-05
-2.13580818933298e-05
-9.59108955215198e-06
-1.83324577084802e-06
-4.06899294577154e-05
-2.32777326011689e-05
-3.2638220812827e-05
-1.8998269660468e-05
-3.4875390053755e-05
-3.52397307411378e-05
-3.33767477408953e-05
-1.76099385401062e-05
-1.55851823306627e-05
-3.61338718721599e-06
6.31793498025706e-06
-4.1222744004787e-05
-3.32583846517385e-05
-2.69926375448008e-05
-2.87088607241048e-05
-1.14896796514586e-05
-1.91338559698971e-05
-3.98134404183121e-05
-2.5450277072144e-05
-1.60443989032016e-05
-1.83586865834629e-05
-2.28104192522644e-05
-1.66201913565998e-05
-1.66567940676296e-05
-3.04160395944496e-05
-1.12135881984993e-05
-3.65379336054373e-05
-1.8720518280935e-05
-1.86190726172775e-05
-1.05492425753689e-05
-2.19517428976754e-05
-2.80491068158139e-05
-2.87718109904857e-05
-2.15774795532597e-05
-2.9876870041307e-05
-1.82681208789991e-05
-6.060794942763e-06
-2.78996520163344e-05
-2.99116218973545e-05
-4.57900809640332e-05
-1.0487025782848e-05
-5.48794615582055e-06
-3.86571372583667e-05
-5.51374064680113e-06
-1.66095889995058e-05
-1.10018750605493e-05
-2.10106795328166e-05
-1.30578345244542e-05
-2.2114707953509e-05
-3.21185079040617e-05
-1.69572533277044e-05
-6.4729888692124e-06
-3.43826524846915e-05
-6.6973959467047e-06
-2.35140906114018e-05
-1.75802989032032e-05
-1.73915069748738e-06
-7.05903292760209e-06
-1.07178570518866e-05
-1.85209605649161e-05
-3.11521751192861e-05
-2.95791234126641e-05
-2.92501570907361e-05
-1.63809927217372e-05
4.9946730544279e-06
-9.69248897441856e-06
-2.14488494259997e-05
-9.36010590641686e-06
-3.18110695272801e-05
-3.80845191721696e-06
-4.62779650279483e-07
-2.45413234651898e-05
-1.19624006619534e-05
-2.51308661452768e-05
-2.43560151230188e-05
-3.56170084686834e-05
-1.99445011529651e-05
-3.2439225333898e-05
-3.08484471068652e-05
-1.85561323707376e-05
-2.03515663410145e-05
-1.64348241224267e-05
-2.46307387758717e-05
-2.20053587605496e-05
-1.70197987353916e-05
-6.03879128081623e-06
-1.63813594358686e-05
-3.67956142752125e-05
-3.77177508202711e-05
-4.40464110023053e-05
7.40833861580202e-06
-1.47916638081919e-05
-4.06874587208857e-06
-6.48246232962565e-06
-3.43018545753124e-05
-3.20999496490713e-06
-8.24043764986894e-06
-2.90061524134934e-05
5.234233701139e-06
-2.56126713233349e-05
-6.12580570179504e-06
-2.53169168238044e-05
-2.31072605205289e-05
-2.54514350643828e-05
-3.34713964766214e-05
-1.75424577656756e-05
-1.78031734649577e-05
-2.00938134151014e-05
-5.4114445486627e-06
-3.00082110805521e-05
-1.87984737611971e-05
-2.36093413409625e-05
-1.56049494932353e-05
-3.6576952134787e-05
-1.78084386426513e-05
-1.83833742983691e-05
-2.75233365255654e-05
-3.81944952877101e-05
-1.94104874679146e-05
-7.1615363189076e-06
-3.03459481929674e-05
-4.96744034383522e-06
-2.11163839633182e-06
-1.16967244295877e-05
-2.22002038069869e-06
-2.27169109023551e-05
-2.20162033910566e-05
-1.87922403061655e-05
-4.02139984947262e-05
-2.89758693382594e-05
-3.09402156192286e-06
-2.54609276280771e-05
-1.25428684647611e-05
-5.19516291973343e-06
3.92658791784441e-06
-4.20096979937567e-06
-2.20182814095346e-06
-2.83172409743266e-05
-1.74855457987422e-05
-2.20287805111688e-05
2.52886287733948e-06
-2.20510503523422e-05
-1.22290394903425e-05
4.96262918771085e-06
-5.16650737280702e-06
-6.52389064551287e-06
-4.47950913508281e-05
-2.75512238014577e-05
-1.95376780417628e-05
-7.08472938221965e-06
-5.12854998226266e-06
-2.32707629518989e-06
-3.03938310262578e-05
-1.67258512512025e-05
-2.4667817323422e-05
-1.106994320371e-05
-5.32312104780866e-06
-1.93996235854274e-05
-2.84782644295502e-05
-4.03022865228984e-05
-1.91759494925355e-05
-2.18621938350532e-05
-2.14004336616988e-05
-1.41289379175295e-05
-2.92860481258217e-05
-8.24690733370913e-06
-1.16150467617235e-05
-3.33700940539034e-05
-3.73191117666497e-05
-2.92221697516329e-05
-1.05856454663065e-05
-1.54029772956112e-05
-1.78151104436797e-05
-2.70455982650446e-05
-1.19587480617781e-05
-3.51062998931086e-06
-4.29646428196969e-06
-4.41480884101061e-06
-2.47515389179932e-05
-2.06266321230958e-05
-1.11146081991534e-05
-2.86729173385232e-05
-3.57697244286886e-05
-5.76107972714064e-06
-3.16733078950658e-06
-9.10058056986643e-06
-3.78371623635006e-05
-2.86397575198097e-05
5.11563846107011e-06
-3.0861431719799e-05
-3.58627812232993e-05
-6.65272449244155e-06
-4.52176522614189e-05
-1.89128797481285e-05
-1.29598644660269e-05
-1.44714808183354e-05
-1.24530246838343e-05
-4.24906377674099e-06
-4.48792388706823e-06
-4.32114364970523e-06
-3.86752297496034e-05
-2.01010083703124e-05
-2.27798209775944e-05
-3.82967682592692e-05
-1.71052819376678e-05
-1.5716928565318e-05
-2.76342736361501e-05
2.46943458842269e-06
2.31232341798921e-06
-2.06191867289691e-05
-2.23754204511982e-05
-2.2776858143508e-05
-2.978905781888e-05
-7.42241645737668e-06
-2.64621873059399e-05
-2.28375103665995e-05
-1.5675931749365e-05
-7.75321106801234e-06
-1.11134156844424e-05
-2.60835643968427e-05
-1.12004926692017e-05
-2.07146809259436e-05
-2.56642311982142e-05
-1.97806518090012e-05
-4.40695753835481e-05
-1.0966111717686e-05
-2.47217148750586e-05
-4.30481038047178e-05
2.96176389082363e-06
-2.69501974584329e-05
-1.24268219675021e-05
-2.87550609170706e-05
-3.51199777399909e-05
-1.86463676452314e-05
-3.57717975290856e-05
-3.24450567458037e-05
-1.52741136538909e-05
-1.09655042895369e-05
-7.59610483950118e-06
-1.1037522794572e-05
-1.0376078604052e-05
-1.29567804219474e-05
-2.78736779618147e-05
-2.48139648087972e-05
-3.14479095892025e-05
-3.77939529582364e-05
-2.46372206512796e-05
-7.28019259399209e-06
-1.96047574868678e-05
-1.76199252877637e-05
-1.33931086786362e-05
1.39450290505807e-06
-3.27682065984733e-05
-2.61758127048406e-05
-4.17482680907875e-05
-2.57132425367253e-05
-2.06128010661739e-05
-3.51897678661216e-05
-3.70751755075554e-05
-2.40576193911815e-05
-2.34074471733801e-05
-2.09021507350959e-05
-1.0857715972424e-05
-3.42366004488332e-05
-2.09480246128161e-05
-2.2169572081785e-05
-1.47081533102279e-05
-3.92774839205004e-05
-1.64054645802974e-05
-2.50755632231164e-05
-2.68226944015667e-05
-2.70509805642402e-05
-1.0298522802573e-05
1.12456226371106e-06
-1.67351039929678e-05
-2.62518636361224e-05
-1.91551264098045e-05
-2.47235119814358e-05
-2.20901733813806e-05
-1.09459744130649e-06
-3.7428180677216e-05
-1.26977657140622e-05
-1.03842301919266e-05
-1.58359028873211e-05
-1.09870686404639e-05
-3.75980880728071e-05
-1.81296714866154e-05
-8.20311216786577e-06
2.56489009836511e-06
-2.92633808373099e-05
1.03357113877238e-05
-4.22120208941997e-05
-2.53999839398636e-05
-1.90324841925515e-06
-6.89335611258746e-06
-1.99159407894318e-05
-1.69992408708141e-05
-4.46393242277008e-05
-6.21848837104849e-06
-2.27069876507688e-05
-2.27938752992104e-05
-1.11559147230482e-06
-3.21381896670223e-05
-3.26573887545082e-05
-2.92971133298889e-05
-1.58439567640446e-05
-2.93524531027994e-05
-1.99171937171167e-05
-3.49484890903324e-05
-7.76360389595196e-06
-1.13754674775017e-05
-2.42321403370372e-05
-4.18659808640505e-05
-2.46398318262588e-05
-8.74751313099619e-06
-2.1310391568624e-06
-1.42631878585714e-05
-1.05948355005964e-05
-3.96529815978891e-05
-2.68575966380916e-05
-4.46746141957092e-05
-2.47364296602666e-05
-3.49281161850138e-05
-2.04463529556635e-05
-8.32907988207024e-06
3.82864529659186e-06
-1.0425312153853e-06
4.28184839240808e-06
-2.68677194808073e-05
1.0486933486985e-05
-2.98211353167518e-05
-2.57988388440279e-05
-2.82959087387773e-05
-5.15689289348909e-06
-2.41286525731696e-05
2.84319112124811e-06
-3.75471960978866e-06
-1.5728271270512e-05
-6.84887629305964e-06
-1.23233978290289e-05
-1.22480216097414e-05
-4.19756425285998e-05
-3.70856724929768e-05
-3.4479410015497e-05
-1.84513258601868e-05
-1.69301371134964e-05
-2.22677090343566e-05
-3.25539579257189e-05
-1.86332698270521e-05
-5.60753534352476e-06
-3.68549756950719e-05
-2.51478227434081e-05
-2.37540737914635e-05
-2.22800269793468e-05
-2.11313830725605e-05
-2.93163714786976e-05
6.96904510738575e-06
-2.27133448270706e-05
-2.88885368716485e-05
-1.1515571170523e-05
-1.08074937267063e-05
-4.30294839648205e-05
-8.39280575893098e-06
-1.15623537047932e-05
-1.64602611839813e-05
-1.66211613400249e-06
-3.64177924515876e-05
-3.13799816334099e-05
2.11333532581718e-06
-3.14211616983795e-05
1.33076747615775e-06
-2.5976794383723e-05
-7.43752958616878e-06
-1.44888210692948e-06
-2.1469845783287e-05
-1.81676315070516e-05
-4.73027065645311e-05
-3.48655835341977e-05
-2.02607581231224e-05
-2.09847181327513e-05
-3.73521937301608e-05
-3.14714604651768e-05
-3.41460181875691e-05
-2.28134056326408e-05
-3.25531669848778e-05
-2.2522811067582e-05
-1.44032584628372e-05
-2.44268428625036e-05
-7.41528390621656e-06
-1.5098264205517e-05
-4.66675322304786e-05
-3.97237609773319e-05
-3.70666695358362e-05
-2.75786578253039e-05
-3.56470529798403e-06
-3.97871732261324e-05
-7.82426626760417e-06
-1.40000815615141e-05
-1.38090292472424e-05
-5.43812183122352e-06
-3.53368338673226e-05
-7.41339826892709e-06
-1.32802673384982e-05
-3.1276907441157e-05
-2.44150323206848e-05
-1.86449784307644e-05
-1.21588716737692e-05
-9.2659826632518e-06
-3.89086436628731e-05
-2.51947985616223e-05
-6.30234146743409e-07
-3.54556186265296e-05
-3.1164412936952e-05
-2.92446158660632e-05
-1.49569704477693e-05
-2.26743275846483e-05
-2.25336971005326e-05
-6.4657162817733e-06
-1.47783521208994e-05
-2.49392920205585e-05
-5.99954868749624e-06
9.39954890073323e-07
-3.39826599597265e-05
-2.09594694299713e-05
-2.87895948929393e-05
-5.73615311488591e-06
-1.7950536384541e-05
-3.00976946371297e-05
-5.76350044218919e-06
-2.18456948873621e-05
-8.60698137491399e-06
-1.44663410250957e-05
-2.80158461954084e-05
-9.93961003362164e-06
-4.72281539349555e-06
1.48204081600731e-05
-1.99357868595878e-05
-1.11211822741846e-05
-2.75436388444555e-05
-1.71145959461132e-05
-2.37637390432784e-05
-2.04306297255559e-05
-2.17271144997922e-05
-3.15191680809855e-05
-1.33290380692809e-05
-4.33888059867759e-06
-2.78762369383082e-05
-1.36143547981455e-05
-1.83735058989645e-05
-1.69531299002673e-05
-2.93776931434605e-05
-1.20619106202143e-05
-2.50794403901528e-05
-1.7608392386054e-05
-1.60391950270295e-05
-1.13211941417258e-05
-2.08512411601533e-05
-2.89745907580665e-05
-1.00658176923404e-05
-6.85012855136294e-06
-2.59179625395116e-05
-2.66405708569436e-05
-9.73439452248778e-06
-3.17755813311335e-05
-1.66345723021977e-05
-2.82425521662269e-05
-6.97499713128534e-06
-1.74353581876731e-05
-3.14524028212185e-06
-2.65728090646842e-05
-2.68598857447455e-05
-2.73150755564614e-05
-1.51240519046314e-05
-3.02742706804918e-05
-7.8061560435037e-06
-3.26231198111091e-05
-8.12891903295934e-06
-9.9464476908833e-06
-1.11619804445111e-05
-1.84256702106796e-06
-2.88852149057948e-05
-4.07489445943194e-05
-3.94807221046752e-05
-2.050617760991e-05
-2.06456242173833e-05
-2.58195616866573e-05
-1.79631896828431e-05
-1.66204484488729e-05
-1.9507379815904e-05
8.91485418369929e-06
-1.84025391598962e-05
-1.73267037978192e-05
-1.53603535445798e-05
-4.3332665879419e-05
-3.31751212195344e-05
-4.20630552329383e-05
-2.23205288334027e-05
-3.22131412846979e-05
-2.93568239802819e-05
-5.75721901909135e-06
-2.08678450752912e-05
-2.74483014372193e-05
-2.51037312634722e-05
-1.68034961813022e-05
-6.39599506802665e-06
-2.9493000960511e-05
-2.49482128545813e-05
-3.87270161827772e-05
-1.67766372619896e-05
-1.1444113677109e-05
-1.26088660271863e-05
-2.93240059322717e-05
-3.14658657122996e-05
1.26783614440795e-06
-1.25071980696813e-05
-2.57661932178826e-05
-2.13351677322368e-05
-4.52482898901299e-06
-1.73377867688535e-05
-2.30935465191287e-05
-2.91268776666828e-05
-3.54429138271324e-05
-2.75552892014314e-05
-3.3614154607995e-06
-3.43369593742457e-05
-1.07930814634386e-06
-3.26493834690405e-05
-3.10769063819952e-05
-1.55307142802567e-05
1.7810753839725e-05
-4.47511429075977e-06
-2.12794224002029e-05
-3.71998851294023e-05
-2.94336348927165e-05
-2.52026814767141e-05
-3.4276925685565e-05
-2.21357577064449e-05
-4.97856622074819e-05
-2.41675292500978e-05
-2.39059566893846e-05
-1.91429795795236e-05
-9.01788237764826e-06
-2.99384410753768e-05
-2.95680410887569e-05
-1.13811367516467e-05
-2.62047126857032e-05
-3.83100064171051e-05
-2.9048859779299e-05
-3.54694642032851e-05
-3.7920631938418e-05
-1.68503421644423e-05
-2.4900211287672e-05
-2.59447759464816e-05
-9.21374162798765e-06
-9.35075135104711e-06
-1.07946472026719e-05
-1.05467604905573e-05
-1.54854158565263e-05
-2.4548100515452e-05
-3.42527529959869e-05
-3.21032970414431e-05
-3.23924461089557e-05
-8.35478477820561e-06
-3.97973710494233e-05
-1.96715260461612e-05
-3.88156525856317e-05
-2.27335167304279e-05
-2.66482936713216e-05
-2.07671242801101e-05
-1.60426493344708e-05
-7.49643755630359e-06
-2.33212736619284e-05
-3.66416578523982e-05
2.6683985856056e-06
-2.44949329175883e-05
-1.68745611761217e-05
2.47490626620562e-06
-2.53360272182003e-05
-4.9266661250289e-06
-4.57021234442783e-05
-4.49952009164114e-05
-3.56404663128735e-05
-2.78113456203888e-05
2.94552337925221e-06
-2.99163615751585e-05
-8.88564888584578e-06
-1.79623773655175e-05
-1.56665973037463e-05
-2.93137268306972e-05
-3.92561702755418e-05
-3.21566183787939e-06
-2.12765934833051e-05
1.87366281968249e-05
-2.00419945761865e-05
4.76958820818565e-06
-9.90326531271814e-06
-1.81815862832942e-05
-1.55348952946048e-05
-1.11447168710625e-05
-3.59954613367381e-05
-1.81762833170166e-05
-2.73924157482245e-05
-2.2881560625077e-05
-8.41463437178692e-06
-2.01333416160765e-05
-1.59556605163474e-05
-1.50184926770152e-05
-1.16575652224446e-05
-3.34756097433505e-05
-2.56548243326177e-05
-1.03282764160905e-05
-8.85442691415787e-06
-3.80701338201402e-05
-1.65557857725594e-05
-1.91726841366524e-05
-2.12789131895212e-05
-1.15264984041989e-05
-2.95758538652531e-05
-1.62227985010722e-05
-3.68405972855971e-05
-2.68511449650194e-05
-3.24967766924271e-05
-1.26047027916737e-05
-1.3222608584728e-05
-3.2714374306727e-05
-1.6976046723153e-05
-2.97593083515675e-05
-3.67178851779296e-05
-6.29053288596246e-06
-1.59563290996374e-05
-4.38933901204831e-05
-2.75749488357768e-05
-3.21804981036693e-05
-3.359934688501e-05
-1.54947222623336e-05
3.93711747984628e-06
-1.35698992866297e-05
-2.55880711341706e-05
-5.86588467621881e-06
-1.92049334622666e-05
-8.3434966183714e-06
-2.52953292288134e-05
-4.41880895650122e-05
-3.1968941070853e-06
-4.19025726897996e-05
-8.43270679647495e-06
-2.71049809386542e-05
-2.70544017798026e-05
-1.3463419170005e-05
-8.95475725968747e-06
-1.89551103474825e-05
-1.82499083286952e-05
3.45105257017862e-06
-1.72551127213854e-05
-1.30745485898221e-05
-3.17686279566543e-05
-2.64779533816106e-05
-4.44768113073942e-05
-4.69453350658924e-05
-3.40867126366602e-05
-3.02733876032488e-05
3.47329642023173e-06
-1.03499575848868e-05
-1.93681439957019e-05
2.22169591083063e-06
-1.20402626562215e-05
-2.79301493712383e-05
-5.23583500901224e-06
-4.79726804004434e-06
-1.52262551699596e-05
-2.88796586538422e-05
-2.65522849290659e-05
-2.31376488880038e-05
-4.11412610249837e-05
-5.3210050260929e-05
3.22282402759383e-06
-4.07863709092027e-05
-2.87582689623948e-05
-7.25734617329466e-06
5.21563849562666e-06
-3.75991992466388e-05
-6.46731306670134e-06
-3.78683084114794e-06
-3.46201205357094e-05
-1.1592603645016e-05
-1.07998102082349e-05
-1.13611651433587e-05
6.7359226180332e-06
-2.17231087046502e-05
-1.8846996911668e-05
-2.59709272417383e-05
-2.63860729726093e-05
-1.48860048048257e-05
-1.28266690920151e-05
-2.29726551733522e-05
-2.70052749966295e-06
-4.42201700033784e-05
-2.51021353926922e-05
-4.38467292860687e-05
-2.65612214815797e-05
-4.48929336780796e-05
-1.17783619030973e-05
-2.09599896162701e-05
-2.21441546421178e-05
-5.81923741910026e-06
-2.99801858217524e-05
-1.33575916790409e-05
-2.55493729577725e-05
-3.45630434238051e-05
-2.11551302170332e-05
-2.64158666747537e-05
-2.29400581372476e-05
-1.54431717753904e-05
-3.54332175471242e-05
-1.76373877753583e-05
-2.49700134028067e-05
-6.06759094281671e-06
-3.63477185215402e-05
-1.69253807339927e-05
-1.79955392486595e-05
-2.60544332547661e-05
-2.5545149862491e-05
-1.30490528435795e-05
-1.69354161380056e-05
-2.91807526698102e-05
-2.53153728216755e-05
-4.44505955910242e-05
-2.08063505172927e-05
-1.80255465482059e-05
-1.07866146467623e-05
-2.69416412337409e-05
-2.02249795921829e-05
-2.71375197335976e-05
-8.90602176370075e-06
-3.1086209434377e-05
-2.61445031608184e-05
-2.48290115842012e-05
-6.9424965925553e-06
-3.02087144169952e-05
-3.18484243907687e-05
-1.01154869316789e-05
-4.49669606115923e-05
-8.99066185403235e-06
-2.77580243684391e-05
-1.80193826173307e-05
-6.05529643340128e-06
-3.67314735582865e-05
-1.40812696166152e-05
-3.2429745246201e-05
-3.10103344013535e-05
-1.89461238871399e-05
-1.01417499011124e-05
-1.33157071990928e-05
-5.37876039878909e-06
-2.4363147910236e-05
-1.64740562293024e-05
-1.71562898891464e-05
-1.30800362178959e-05
-7.30821224224709e-06
-2.2444143287588e-05
-1.59862585786809e-05
-1.29009318794504e-05
-1.75311314759243e-05
-9.5654782729616e-06
-3.45747311345036e-05
-1.04294731802691e-05
-1.88933455880479e-05
-1.73815136062984e-05
-2.76623312205813e-05
-2.29253671368112e-05
-2.86529048918928e-05
-5.90014291712954e-06
-1.98240285034825e-05
-1.76033226849857e-05
-2.32125375581903e-05
-1.28753951369376e-05
-2.6232647735814e-05
-2.9908653817664e-06
-2.281525655363e-05
-2.35708530342974e-05
-2.31527047470974e-05
-1.2207970133303e-05
-2.09338204992558e-05
-1.04382232566234e-05
-3.68598666749217e-05
-4.3021733001689e-05
-1.67864636938026e-05
-3.32409415212099e-05
-2.40177230714961e-05
-1.99796087860826e-05
-1.68938116897232e-05
-2.63584124628617e-05
-1.59161789735719e-05
-4.34819871988794e-05
-2.70492391344691e-05
1.4517884891002e-06
-1.24146214271664e-05
-1.13879692615238e-06
-2.37107556819048e-05
-2.20325133520258e-05
-3.57655758838486e-05
-2.3710692418312e-05
-5.2348868377629e-05
-1.30972111244825e-05
-3.34884497153314e-05
-3.73872827446485e-05
-1.55383998600281e-05
-4.35951691969233e-05
-3.48660628447225e-05
-8.24237656983033e-06
-3.72844626212508e-05
-4.10727233313857e-05
-3.43774672632017e-05
-3.60084800426742e-05
-1.92858954053925e-06
-1.40040528522879e-05
-1.30360676718317e-05
-3.00649804468075e-05
-9.57517859861893e-06
-2.6952119329541e-05
-1.85658556808171e-05
-1.30498091265042e-05
-4.43453464377518e-05
-1.87515349608329e-05
-3.40281435124741e-05
-1.04644071718522e-05
8.93687031680344e-06
-2.78685999445235e-05
-3.17765512796276e-05
-1.11564312920798e-05
-2.59201033817971e-06
-8.07048034093931e-06
-2.30363112562129e-05
-2.25675153079827e-06
2.94649799977614e-06
-4.47937405148966e-05
-4.04408468415251e-05
-2.82250844340786e-05
3.71316407405121e-06
-3.31062559007094e-05
-1.89325088348358e-05
-4.49632577452041e-06
-2.37735004048246e-05
-1.53591611961948e-05
-3.79161303077542e-05
-3.60335823323291e-05
-1.81262585226851e-05
-7.11357088627757e-06
-2.71577402642602e-05
-2.40342362861537e-05
-2.07000469314131e-05
-1.67541269692013e-05
-2.22468482593828e-06
-1.37109594070423e-05
-3.82695056753163e-05
-4.80585621224816e-06
1.7653263313894e-06
-1.1811683824995e-05
-1.79233035422731e-05
-5.01027828042475e-05
-1.6572706753787e-05
-1.70895645871711e-05
-3.23203697004607e-05
-1.82155467757647e-05
-2.80007140312459e-05
-3.59217862868076e-05
-3.05972726504669e-05
-2.65057533359173e-05
-9.23047478689485e-06
-1.73228988586592e-05
-2.47356880965817e-05
-2.21861131049176e-05
-1.30261673911398e-05
-2.84028347726581e-05
-3.2072940129666e-05
-1.60441480286362e-05
1.38862972121311e-06
-2.62552077677074e-05
-3.8982587594876e-05
-6.40793709897582e-06
-4.21260022599177e-05
-3.36727971474526e-05
-3.65509420289199e-05
-4.78761289938344e-05
-1.69560835670771e-05
-2.50785786288295e-05
-1.16934899394943e-05
2.28163082169262e-06
-2.73362318583017e-05
-1.56127897230052e-05
-2.53778035003618e-05
-2.0892467423526e-05
-2.48152784522812e-05
-3.0871058863337e-05
-3.33133273951628e-05
-8.44179316446706e-06
-3.42726189195257e-05
-2.20492237657526e-05
-2.08894353965435e-05
-3.07142162539961e-05
-2.47354418294091e-05
-7.24710122342569e-06
-2.43705461251368e-05
-2.72916747364173e-05
-2.19318306666633e-05
-3.08104424405776e-05
-7.90879740711274e-06
-2.90725780326798e-05
-1.4105273380426e-05
-1.89063469533115e-05
-4.44442089890879e-05
-7.64259961297868e-06
-1.70518984659517e-05
-1.63252652267131e-05
-1.18259480384168e-05
3.8660232262129e-06
-2.95498603256044e-05
-1.77436721966969e-05
1.12576189009498e-06
-1.73530948408479e-05
-2.30354943299518e-05
-2.5111757843013e-05
-2.35812281708366e-05
-7.06908268102831e-07
-2.5506757979181e-05
-1.05539942488323e-05
-8.76976712561941e-06
-2.29778034944355e-05
-2.39772446039749e-05
-2.74423067214153e-06
-3.48478266600592e-05
-2.60602651281167e-05
-4.5382364116073e-05
-3.87777745975724e-05
-3.22842223992414e-05
-3.45634293575275e-05
-1.33661969606318e-05
-1.82668763495223e-05
-1.29837961265011e-05
5.85983639994147e-06
-3.67605457743838e-06
-2.90054105892557e-05
-1.99950224374604e-05
-3.08436181551817e-05
-7.16737917010669e-06
-8.24055952034951e-06
-2.454850854259e-05
-1.81054744536958e-05
-3.57271472072795e-05
-2.84646258678978e-05
-1.13472033905225e-05
-2.5047528232134e-05
-2.2726821697863e-05
-4.70889826083207e-05
-5.35337933027263e-05
-1.6257132595212e-05
-2.30914426138231e-05
-8.19440327715537e-06
-2.58580493953414e-05
-2.38951314391347e-05
-2.50423348136423e-05
-2.19105141750411e-05
2.30437150006178e-06
-1.0728948159151e-05
-2.50693488466542e-05
-1.1418963081681e-05
1.66395941965141e-05
-3.10338498117058e-05
-2.62361620325605e-05
-1.86951462738616e-05
-2.02870501891485e-05
-8.28210360815721e-06
-1.48081059475642e-07
-4.04434583086539e-05
-9.03132053726818e-06
-3.53206455781054e-05
-3.13676503109308e-05
-2.22577422832193e-05
-3.09411582426553e-05
-1.85303231891943e-05
-2.03226918156856e-05
1.60526499125705e-06
-1.78517452252931e-05
-3.9694652734966e-05
-1.42528503754927e-06
-3.60167036072266e-05
-5.36129175087974e-05
-7.16264880933173e-06
-9.27928984973455e-06
-1.81684510430444e-05
-8.22593339285402e-07
-1.82219426960649e-05
-2.96931328733423e-05
-1.50644111078801e-05
-1.62067311400424e-05
-4.78329776371634e-05
-2.00032666078164e-05
-1.40521238305301e-05
-1.76393791486104e-05
3.996741058952e-07
-6.79351684569926e-06
-1.69854347437957e-05
-1.08868318245781e-05
-3.62179675754797e-05
-2.11392396980409e-05
-7.90384192622518e-06
-3.52397561282155e-05
-1.11788644415918e-05
-3.42388951530179e-05
-2.28219903168328e-05
-3.26318002049569e-05
-2.28414846430005e-05
-2.62962551821717e-05
-3.69491494380916e-05
-4.11194825374189e-05
-2.65370923455272e-05
-9.82492888758782e-06
-2.24269029974052e-05
-2.53428460871105e-05
-2.86962547523572e-05
-2.68902816743836e-05
-1.30793151788512e-05
-3.31061362005263e-05
-3.22578057294746e-05
-2.8173706899467e-05
-1.88365101478118e-05
-6.38245480426785e-06
-2.75892341138724e-05
-2.61449567444573e-06
-3.00936650100532e-05
-1.97157012422186e-05
-5.40577204439907e-06
-5.37813770141503e-06
-3.55177771121816e-05
-1.17802818741683e-05
-1.11782943031184e-05
-5.45487267535241e-05
-2.99265064544694e-05
-2.16165594363274e-05
-3.32602556528193e-05
-1.93254585983446e-05
-3.3294174849216e-05
-2.2856035143831e-05
-2.61722465649772e-05
-3.18458444913403e-05
-3.80426383478441e-05
-2.42386989919449e-05
-2.38172424546762e-05
-4.72478144534184e-05
-1.47585624508327e-05
-1.3769838361113e-05
-1.43236244170818e-05
3.9542834370598e-06
-1.94123745943594e-05
-1.06078404266094e-05
-3.83028964307773e-06
-1.21974019407785e-05
-2.5572732545776e-05
-3.64634027280398e-05
-1.2441343696058e-05
-1.69800554330543e-05
-3.22647553807201e-05
-2.92673022353288e-06
-1.89829383157721e-05
-3.76937127287862e-06
-3.45838543523079e-05
-1.89180141438174e-05
-2.8709461335087e-05
-9.31334414512014e-06
-1.43245796814305e-05
-1.107873655931e-05
-2.49812694089644e-05
-1.31493267159421e-05
-4.06528994568837e-05
-2.84050005621609e-05
-2.70291272117741e-05
-2.1807357578208e-05
-2.37158055380805e-05
-1.67210785303857e-05
-8.97195042103789e-06
-5.92323797431265e-06
-5.41773487963969e-06
-2.82055318988852e-05
-9.60082074157793e-06
-2.70951341190277e-05
-2.25552869008083e-05
-1.74159672585782e-05
-4.33237021931433e-05
-3.1099025440947e-05
-2.44968153066388e-05
-2.65531641592638e-05
-2.34290829993946e-05
-1.53912146618209e-05
6.70561035640649e-06
-3.95281054373659e-05
-2.32135443696034e-05
1.86985887921598e-06
-3.22021855416457e-05
-2.11102186699899e-05
-2.64437366192163e-05
-6.37314144138626e-06
-1.39836610241891e-05
-4.24495911840627e-05
-2.94276473586046e-05
-2.38618798219181e-05
-3.44977998642003e-05
-1.74527208948979e-05
-1.3963617180023e-05
-3.89164692738229e-05
-9.34805751494409e-06
-1.22780947893643e-05
-1.19700023026257e-05
-2.68322217581589e-05
-4.34938873572752e-05
-2.24133587865179e-05
-9.38573964045882e-06
-4.05169749797718e-05
-2.58295117857983e-05
-8.83835551439114e-06
-1.39628772753542e-05
-2.29651965191536e-05
-2.56005896024799e-05
-2.70855973973427e-05
-1.57447317268648e-05
-2.23459515590019e-05
-2.82564718693061e-05
-1.38400977652288e-05
6.00195401378649e-06
-9.67602234586902e-06
-3.34164239914977e-05
-2.79004142517407e-05
-3.84064453659059e-05
-1.91658195899783e-05
-1.02276589641272e-05
-2.22268304935245e-05
-1.7079970247021e-05
-2.58766563662769e-05
-2.5499038603491e-05
4.46572047487517e-07
-5.281255804972e-06
-1.15078018616589e-05
-9.98922645835949e-07
-2.89244891655889e-05
-1.23730687676037e-05
-5.58750261374152e-06
-3.47598948430471e-05
-2.73985841192923e-05
-3.28991589162465e-05
-5.34587099155174e-06
-2.84826962295866e-05
-1.4023737807213e-05
-3.29058423267838e-05
-3.12439267875957e-05
-1.10738105668834e-05
-2.60117826737112e-05
-1.10022034423381e-05
-2.23354438726916e-05
-8.85998512432974e-06
-3.43013630987464e-05
-3.68587142335414e-05
-3.88961088640257e-05
-2.3810698207629e-05
-2.66649476646813e-05
-2.99481754824986e-05
-7.15632907439063e-06
-5.32948424094592e-06
-2.16704874034127e-05
-5.7786484355242e-06
-1.27473025409514e-05
-2.91371447296166e-06
-3.8427823762512e-05
-5.67916421201956e-06
-1.52355076848788e-05
-3.35882314289205e-05
-7.74609644178272e-06
-2.71001297312349e-05
-3.5717795737465e-05
-1.45290399827949e-05
-8.43447164633154e-06
-1.41384167485961e-05
-3.59504302692528e-05
-2.4660875196706e-05
-1.13338934739066e-05
2.11899593637432e-05
-9.49340163683792e-06
-3.79293081964826e-05
-3.49917181910142e-05
-2.23174201261218e-05
-2.3013340573312e-05
-3.20782059885272e-05
-5.98772659649195e-06
-1.82151815451316e-05
-1.21638814400894e-05
-2.3524785686545e-05
-3.70703659337695e-05
-1.05849022630029e-05
-4.20242384975987e-05
-2.81324473206351e-05
-2.70416534462812e-05
-1.18028440912181e-05
-2.46644365740084e-05
-2.86674019493441e-05
-3.98308054659024e-05
-1.38577113428801e-05
-1.21662885804685e-05
-2.73971783757069e-05
-2.96169781472496e-05
-2.17334641520551e-05
-4.05271412773691e-05
-3.46986502371255e-05
-2.10775108844595e-05
-3.28552574847808e-05
-4.48417721127886e-05
-3.1295319113338e-05
-6.16594656598275e-06
-2.73124397022241e-05
-1.60031452734798e-05
-3.03181439254119e-05
-1.18804373676278e-05
-3.65061763280943e-07
-6.45079079464901e-06
-4.05349284562567e-05
-1.12476445035349e-05
-1.47450403679256e-05
-1.04897424894e-05
-2.68318236644496e-05
-9.10654667323658e-06
-3.37204555806071e-05
-1.69593913589699e-05
-4.61724723546266e-05
-2.56321304002548e-05
-3.34411267128534e-05
-1.11448723767058e-05
-2.48774400667496e-05
-2.97024690517744e-05
-3.5240060765138e-05
-2.72308317969136e-05
-4.38613255484372e-05
-1.31573771390786e-05
-3.1005508816918e-06
-4.82916941793603e-05
-9.22924253099116e-06
-1.55414505861659e-05
1.44835343844689e-06
-4.2482231235472e-06
-1.45879638234256e-05
7.21675216453049e-07
-1.70601214993142e-05
-1.18103564945405e-05
-1.75311523561194e-05
-4.07430634535856e-05
-2.01325412866669e-05
-1.76105000410467e-05
6.66917038959749e-06
-1.47411802944063e-05
-1.30346588748006e-05
-2.58957213555014e-05
-3.41161216151256e-05
-3.13042389139199e-05
-2.98609017036744e-05
-8.12519010672082e-06
-9.4886794632676e-06
-1.16747166281625e-05
-2.5707950648206e-05
-2.38164673938854e-05
-4.04950506500152e-05
-3.19478489514487e-05
-1.88014613105194e-05
-7.39677410185138e-06
-1.28656538204984e-05
-1.33709495001045e-05
-6.11955154780389e-06
-1.00813579924012e-05
-1.7234509207893e-05
-4.88939631906289e-05
-1.35104517856068e-05
-1.83263879282656e-05
-3.25319897344304e-05
-2.23222641400588e-05
-1.59021394868719e-05
-3.35649610509013e-05
-1.29989859345243e-05
-5.07121726779142e-05
-2.70082966269592e-05
-2.76667132137452e-05
-3.30059257137917e-05
-2.66633312461721e-05
-1.98278295162664e-05
-2.16871079385271e-05
-3.73280414026973e-05
-1.06977227258135e-05
-2.18028336383404e-05
-3.60836794126444e-05
-4.1834298668385e-05
-6.54268302049379e-06
-2.59152462163356e-05
-3.92725137390155e-06
-2.39209814995332e-05
-2.98224537897939e-05
-3.08991928730012e-05
-2.19478536061848e-05
-9.77490255757893e-06
-1.28410403992138e-06
-2.06955165547944e-05
-4.62071873539482e-06
-1.21503330274192e-05
-1.98355986485008e-05
-1.76578419907476e-06
-1.63195857651544e-05
-3.42050915387959e-05
-1.97514708847792e-05
-3.57028862310959e-05
-5.18199420095446e-06
-1.19941961119008e-06
-2.13866991577799e-05
-1.15200324727821e-06
-1.56467118025615e-05
-1.57528547889209e-05
1.65792069650502e-06
-3.80751900661606e-06
-1.40975673788045e-05
-1.42996461298356e-05
2.00782536307248e-05
-3.70488179625202e-05
-1.76762617111276e-05
-2.31720724359876e-05
-1.07615228977553e-05
-1.64517858243199e-05
-2.29107098910397e-06
-3.28459768531686e-05
-3.11088106509826e-05
-2.49841064252405e-05
-1.75283317802869e-05
-8.60392008788325e-06
-2.49801116957273e-05
-2.80280843955429e-05
-1.82890403393781e-05
-7.71781537824633e-06
-1.11105264386144e-05
-7.43230816126055e-06
-1.57421531448952e-05
-1.74036569884227e-05
-2.2069222187969e-05
-2.28637782138076e-05
-2.00928983900906e-05
-2.12578765042009e-05
-2.49516831935324e-05
-1.65376327941731e-05
-2.81431893565374e-05
-3.53815773989672e-05
-2.72421407112771e-05
-3.95202804256046e-05
-3.33664707094604e-05
-2.49288807013532e-05
-2.38380696517025e-05
-2.76396903164431e-05
-3.07421758614501e-05
-7.47857946202737e-06
-4.24088391309924e-05
-2.48614592577782e-05
-3.8704674583614e-05
-2.47890148073939e-05
-2.6044405492777e-05
-8.68723212843991e-06
-2.58855557532839e-05
-3.77517373909048e-05
-1.87801747004502e-06
-3.06199364035782e-05
-1.29637611946394e-05
-2.16495540307079e-05
-3.70744846243544e-05
-1.77178555578261e-05
-2.13402304972107e-05
-1.82060488688466e-05
-2.68208143484344e-05
-1.46588550675665e-05
-2.71036794428767e-05
-3.84739782312872e-05
-2.43247817408483e-05
-1.56018722734411e-05
-9.05949835838927e-06
-8.05570985116888e-06
-3.49046019505669e-05
-1.06480374672475e-05
-2.70864565649336e-05
-2.092485082392e-05
-2.45729175997677e-05
-1.51845520826471e-05
-3.68076782114456e-05
-5.77391843488762e-06
-1.34568411461962e-05
-1.19177334667539e-05
-2.78119987913531e-05
-3.92962667739398e-06
-3.45444130207877e-05
-1.45687194102254e-05
3.56902283747943e-07
5.26765409304769e-06
-1.38376404496738e-05
-3.98260507143462e-05
-2.71419665849777e-05
-2.1190883347801e-05
-1.22685361736859e-05
-1.59172034906704e-05
-2.34304783717181e-05
-4.10001278115655e-05
-3.25149598347382e-05
7.61160196330145e-06
-1.87464079677145e-05
7.56266019194194e-06
-1.40375474005905e-05
-4.09735423176743e-05
-2.85277764425118e-05
-7.66384053338278e-06
-4.17814368815489e-05
-1.55127009558005e-05
1.43559056642912e-06
-1.70600736787694e-05
-9.75838039998288e-06
-4.97893252525489e-06
-2.25353214816396e-05
-1.15356138903863e-05
-1.29359099978088e-05
-1.25464203381228e-05
-1.60821665654745e-05
-2.20780494306385e-05
-3.70815738632582e-05
-1.52326816879562e-05
-3.82578186944113e-05
-2.0925672159337e-05
-1.76727775415381e-05
-6.77366555983668e-06
-2.06626650851522e-05
-4.61951647902814e-05
-3.45869773476826e-05
-3.07793088747663e-05
-3.38353868080192e-05
-2.8107410967736e-05
-1.13848303125972e-05
-8.56369068756384e-06
-3.98957672418081e-05
-3.81801638224965e-05
-1.78541125215144e-05
-2.98268576880626e-06
-1.84668922142386e-05
-2.74538120759682e-05
-3.73430269430318e-05
-8.45612780758345e-06
-2.64009837236172e-05
-2.74743248192275e-05
-2.02532666689133e-05
-2.98608866122248e-05
-2.53665462414257e-05
-2.1931879070665e-05
-8.33071489521705e-06
-3.49422498844248e-05
-2.06278121629824e-05
-1.43959675105431e-05
-2.5940907547568e-05
-4.22300141888419e-05
-3.13881748023761e-05
-1.28441127793102e-05
-3.90372261949699e-05
-2.12325214325782e-05
-2.01817730880371e-05
-9.76812172135129e-06
-4.27187010579637e-05
-1.70840815869127e-05
-3.46535124836326e-05
-1.08613288956455e-05
-9.19785939528648e-06
-1.86345460118001e-05
-9.38028399289934e-06
-1.97703340504214e-05
-1.96692596998878e-05
-1.55891098568359e-05
-2.17845590701912e-05
-2.54631281943828e-05
-2.28797547823649e-05
-2.59332709372322e-05
-2.01057056770383e-05
-1.75333984221795e-05
-2.94066925547537e-05
-1.07042258153387e-05
-2.32771165107403e-05
-2.55381418374823e-05
-2.88157272054903e-05
-1.11619661766371e-05
-2.96887774149897e-05
-1.03758236537148e-05
-7.02418083451579e-06
-6.99882916382681e-06
-3.08816472634535e-06
-5.45218739901536e-06
-9.37729775540833e-06
-2.24861496564798e-05
-3.29231881061008e-05
-2.61237460278703e-05
-2.88520715806669e-05
-1.41256738286435e-05
-2.03667713100604e-05
-2.72824350253437e-05
-1.1899101531939e-05
-3.42722205508995e-05
-4.66797905930026e-05
-1.56189244914003e-05
-1.2477862088216e-05
-1.46133479306604e-05
-4.95657758429939e-06
-2.08910152392459e-05
-2.5625581384951e-05
-2.81249404928054e-05
-4.38201228795795e-05
-6.88572099601247e-06
-1.89590242948444e-05
-3.41902314763197e-05
-1.59260538320118e-05
-3.97421284203122e-06
-2.19085365093625e-05
-6.39459010477004e-06
-2.40761613723823e-05
-4.12347565911482e-05
-1.65333817243546e-05
6.62348601150846e-07
-3.54077675429901e-05
-4.22347220062371e-05
-3.34636183897466e-05
-1.44883347070022e-06
-1.10671614682545e-05
-2.50758492513909e-05
-2.14470318370634e-05
-1.72791924659274e-05
-3.72628267209963e-05
-2.39824839580573e-05
-1.99061616086203e-05
-4.55421214872548e-05
-2.66436358150057e-05
-1.86215548600239e-05
-3.11150863339953e-05
-2.54567259043521e-05
-1.6661914743676e-05
-1.19569845032148e-05
-1.23421142042428e-05
-2.37705915006704e-05
-2.12841173858974e-05
-2.43027869472725e-07
-2.10909164710629e-05
-1.84122384722236e-05
-3.6743972344237e-05
-2.06570678836179e-05
-1.80933891106898e-05
-2.86953223163708e-05
-2.22537328682543e-05
1.56455677554455e-06
-3.16071033897815e-05
-3.83647686977775e-05
-1.48548223928228e-05
-3.35430422319093e-07
-1.90578804903587e-05
-2.08852573854486e-05
-1.59198701260626e-05
-2.56052492870998e-05
-2.23009753853353e-05
-2.03878981693519e-05
2.26656302513473e-06
-2.95173098085241e-05
-2.91487699124317e-05
-1.10726615160223e-05
-1.11058140552763e-05
-8.00864286659953e-06
-2.77840672885301e-05
-2.26788042040128e-05
-1.6720276475994e-05
-4.63781736335418e-05
-2.92108206051725e-05
-3.2555368073741e-05
-2.17423466279915e-06
-1.92043036592481e-05
-6.80312372814519e-06
-2.77981498753876e-05
-3.74390762065151e-05
-5.75617676128978e-06
-1.19356844256286e-05
-4.68375789244074e-05
-3.02504705910441e-05
-2.98544401909036e-05
-3.12201499778041e-05
-2.98328970354103e-05
-1.64259049475471e-05
-1.41269008894481e-05
-1.40424860114187e-05
-4.24796820536884e-05
-1.13045485223669e-05
-3.89645738058456e-05
-2.60181416448711e-05
-1.87018612784709e-05
-3.4213556647982e-05
-2.51647366753253e-05
-2.69085072538918e-05
-1.62781513157291e-05
1.34359490217449e-06
-1.81268397260471e-05
-3.50935873058374e-05
-1.38788461910078e-06
-2.73320111748088e-05
-2.61529107142205e-05
-3.49673543744323e-05
-2.39014006329067e-05
-1.06806262392399e-05
-3.78242041982302e-05
-2.94525178746894e-05
-2.37594875859687e-05
-2.30412477356407e-05
-4.21933448644434e-05
-3.87490455931388e-05
-3.08658855234325e-05
-3.72541340890388e-06
-3.47850372990209e-05
-9.98616645511959e-06
-2.29254439044391e-06
2.64155550561232e-06
-2.39091769546644e-05
-2.01264020636205e-05
9.20386737639938e-06
-1.21410237851726e-05
-7.05995180972258e-06
-9.91309334920468e-06
-1.98813795752672e-05
-1.1590485326271e-05
-1.94141286793842e-05
-9.30002912071304e-06
-1.98637138145271e-05
-2.57191350200844e-05
-1.13421841980127e-05
-5.63397737545352e-06
-4.00764334647928e-05
2.42914806226094e-06
-1.71189701202482e-05
-2.47624956021421e-05
-1.987478347172e-05
-8.31724708535245e-06
-6.84545095448182e-06
-2.69370282934682e-05
-3.18798376541854e-05
-3.67315665254914e-05
-6.33220222360271e-06
-1.52222491509322e-06
-2.92886095490043e-05
-2.41957315320845e-05
-1.44590004111977e-05
-2.51208642958496e-05
-8.46287263599632e-06
-1.99688338060502e-05
-4.27351990301678e-06
-2.18629398727286e-05
-2.22601386946629e-05
-6.18814166802732e-06
-2.98805140299527e-05
-5.95952609694877e-05
-2.78993669841132e-05
-6.51981663640797e-06
-2.72106443157838e-05
-3.03998860360287e-05
-2.09152390243884e-05
-1.40457742489475e-05
-2.41880118913262e-05
-9.70520151427325e-06
-1.37894338496907e-05
-1.87436463447846e-05
-5.35147081851188e-06
2.21916404345193e-06
-1.02968958349507e-06
-5.69975155610001e-05
-1.9160494029115e-05
-6.36672788689143e-06
-2.08461324079713e-05
-3.09527833611405e-05
-3.63582749268678e-05
-9.84887055214262e-06
-4.12431369430158e-05
-1.83110122046101e-05
-8.40481174987871e-06
-1.01394915007573e-05
-4.10317405282583e-05
-2.25552675402457e-05
-4.65379041582114e-05
-1.20916309139387e-05
-1.50905283284225e-05
-3.78724995691308e-06
-2.48070558803301e-05
-3.93481334572689e-05
-4.25577803410067e-05
-2.18679695971269e-05
-8.26770588276025e-06
-1.47290667146987e-05
-4.94097905773939e-05
-2.06538446612652e-05
-2.87349624692346e-06
-2.71222891647193e-05
-4.38758462476926e-06
-1.31916669932621e-05
-1.65269986409294e-05
-2.05369503657412e-06
-2.78846292093512e-05
-1.62627522393438e-05
-3.34785349447999e-05
-3.6722681279736e-05
-2.98881188049215e-05
-1.49050751236241e-05
-2.15161260780137e-05
-2.14077146204359e-05
-1.48190211626264e-05
-3.08950243415597e-05
-8.3403102148522e-06
-3.53974171371322e-05
-2.18137602880969e-05
-1.51041920568914e-05
-1.69929996608618e-05
-2.38380162842934e-05
-1.70497320061598e-05
-1.47757695989613e-05
-6.26064812935351e-06
-1.80616404496917e-05
-3.15466841327764e-05
-1.44459116361134e-05
-2.60122147194947e-05
-4.57624884460655e-05
-3.11749248112574e-05
-9.61640306931435e-06
-2.17480918317605e-05
-3.95505874981997e-05
-1.69123807165151e-05
-2.46002595084072e-05
-1.98285656273426e-05
-4.04314864429304e-05
-3.29455801811224e-05
-2.70318066088912e-05
-2.90684557392839e-05
-2.13708209411522e-05
-3.39736425550699e-07
-4.53709263256851e-05
1.36900500651622e-07
-1.6978437523305e-05
-1.48063906908166e-05
-2.50483198713323e-05
-4.83973988903746e-05
-3.04071056351878e-05
-3.2958692121268e-06
-2.64224713600777e-05
-2.3106023771257e-05
-7.549397748189e-06
-2.22253184850679e-05
-3.81991412586373e-05
-5.76532751599138e-05
-5.3096398301708e-05
4.3689613853634e-07
-2.82029900453611e-05
-2.23105058963685e-05
-4.99164397562527e-06
-5.45685867404107e-06
-2.52486317958203e-05
-1.98154469363031e-05
3.98784301493744e-08
6.61277150688624e-07
-4.60111365068912e-06
-9.70172250277134e-06
-1.46932189289922e-05
-1.9025080163775e-05
-9.04981824844669e-06
-2.7280027039518e-05
-3.03434734477807e-05
-1.94545224332276e-05
-2.17836970094833e-05
-2.5115879717101e-05
-3.11202995679272e-05
-2.76692334193526e-06
-2.64956179459191e-05
-1.75977768135276e-05
-4.16124876930129e-05
-4.48196830935502e-06
-1.7633772023255e-05
-7.74307593869329e-06
-1.54055072391048e-05
-2.07771964931318e-05
1.14771360832031e-05
-1.04428230119609e-05
-2.27453165400969e-05
-1.38683338339545e-05
-2.53654972717396e-05
-3.17383585544759e-06
-4.9004065351474e-06
-1.9777586854497e-05
-1.20652029800916e-05
-3.12781998418906e-05
-3.8188947671304e-05
-6.33665712329247e-06
-2.84754166181156e-05
-3.92781282366653e-05
-3.92471174961611e-05
-3.36026676958603e-05
-2.21993456503446e-05
-1.90253893105773e-05
-5.88840639926493e-07
6.21105807846185e-06
-2.72548689491939e-05
-3.61620811432624e-05
-2.27648894047697e-05
-3.30649575927513e-05
-4.7714362852894e-06
-2.25437407873815e-05
-4.53435930326208e-06
-1.60201059293925e-05
-3.83819878125851e-05
-3.71506136150951e-05
-2.70849429212628e-05
-1.8160813732083e-05
-3.53265751944694e-05
-2.44772922391837e-05
-7.25951262138369e-06
-2.59250436713255e-06
-3.30358499360066e-05
-1.21623393635443e-05
-6.52191872237821e-06
-3.74722515005075e-05
-2.94798727562321e-05
2.44994758563896e-06
2.63845969413931e-06
-3.61174568335793e-05
-3.89035045981069e-05
-2.75299630652197e-05
-2.87104176346913e-06
-1.97087018902091e-05
-3.06015351649472e-05
-3.33799077648695e-05
-2.55025119283924e-05
-2.75580643975505e-05
-2.90867509956596e-05
-2.65107101375209e-05
-4.15177173417987e-05
-7.4258333936738e-06
-3.09685555364992e-05
-4.10339796732635e-05
-1.1624012226564e-05
-1.53369208140671e-05
-3.80121466774888e-05
-3.04461407921405e-05
-2.1192229966815e-05
-7.77518725321664e-06
-1.76013820101922e-05
-7.23858052232127e-06
-4.57681834502644e-06
-1.1949319308111e-05
-1.21506187413135e-05
-1.51416517390622e-05
-7.31687251105255e-06
3.1391160220059e-06
-2.2099850804711e-05
-9.31122065771199e-06
-2.24989307940004e-05
-1.6212865858709e-05
-3.35671845448121e-05
-6.38619334541528e-06
-1.78771419502798e-05
-1.63619561597913e-05
-2.68713079088264e-05
-1.9001457997125e-05
-9.25813742201788e-06
-2.49070019627748e-05
-1.66575339178025e-05
-3.13037636148386e-05
-1.33168967157854e-05
-2.26336721358001e-05
-3.59878842705875e-05
-1.40918470397851e-05
-3.83388953191115e-06
-4.28923153929512e-06
-1.97991624992192e-05
-1.50382080825299e-05
-4.36936069183888e-06
-9.00174202704285e-06
-1.9659000341972e-05
-2.64544221969033e-05
-3.01654165158119e-05
-2.04015859987001e-05
-2.85698976741224e-05
-5.36072020677904e-06
-3.29093350705838e-05
-3.46780827917917e-05
-1.50566146116756e-05
-1.01564166690487e-05
-2.13304163546579e-05
-1.97745635261999e-05
-2.74358136635374e-05
4.6417719808738e-06
-1.38193598660782e-05
-2.31051288600822e-05
4.05608380543197e-06
-1.89855244048772e-05
-2.23204967203447e-05
-6.97587782973048e-06
-2.54346601957166e-06
-2.21904829035002e-05
1.24693969995881e-06
-1.32777213826108e-05
-2.93851054893934e-05
-8.80449483289181e-06
-1.15656114412897e-05
-1.16382224770165e-05
-7.56967489957676e-06
-2.91058332830836e-05
-2.04194295531372e-05
-2.46964192548092e-05
-4.35260398242418e-06
-1.03481821218681e-05
-1.94899977289974e-05
-2.75033357217387e-05
-3.02096103791706e-05
-2.21859332139565e-05
-3.06198541080051e-05
-4.52546417550478e-05
-4.364690414923e-05
-1.70291554796631e-05
-3.4040855329538e-05
-2.41904659339668e-05
-1.96177645726708e-05
-1.20506020473804e-05
-2.79919085810906e-05
-2.01723464207748e-05
-2.00973421430743e-05
-3.8146861768535e-06
-2.09152513544933e-05
-2.5064249055187e-05
-4.25553971308967e-05
-3.26240177578305e-05
7.32931628315471e-06
-3.87861632019746e-05
-1.9814594530351e-05
-4.23710475909894e-05
-4.09428439843276e-05
-3.04094340686187e-05
-3.20758088847299e-05
-3.88339184369026e-05
-1.95006866591171e-05
-2.86120016625897e-06
-4.79040629430857e-06
-4.27892097388545e-05
-8.88956835190084e-06
-2.45620024602348e-05
-2.57310028724689e-05
-4.64929495178534e-05
-1.11456021407648e-05
-1.91995858554774e-05
-2.71738820948361e-05
-3.39525442681359e-05
-2.96657900463183e-06
-2.7680663909903e-05
-2.47617225735933e-05
-1.25710908076058e-05
-1.90949340408081e-05
-1.52899306410831e-05
-1.23217909745985e-05
-3.15105979198204e-05
-1.50198703417862e-05
-3.65591188157588e-05
-2.47085856943858e-05
-1.08154617899692e-05
-1.88714809405073e-05
-1.5909859338284e-05
-1.26642278754145e-05
-4.29276686055793e-05
3.53653171772483e-06
-3.08147247525814e-05
-2.75053726007749e-05
-9.08279870727967e-06
-5.06286876674472e-05
-3.34131344106776e-05
-6.64734640513511e-06
-1.19040203068222e-05
-3.23995316411478e-05
-4.23401133773612e-06
-1.40775019356668e-05
-3.6096477493405e-05
-2.22830897359074e-05
-1.76041981298701e-05
-2.3064601622001e-05
-3.39888538863119e-05
-4.16255924640052e-05
2.96309820837041e-06
-2.20241968716189e-05
-4.04979724749322e-05
-4.34663775654926e-05
-2.25979892138177e-05
-3.41956397028443e-05
-2.04139464419667e-05
-3.50923869889362e-05
-1.73972088028595e-05
-1.02144490170888e-05
-1.17223109585715e-05
-2.7042332449351e-05
-1.68532588124146e-05
-1.78225020643145e-05
-3.01224782388535e-05
-5.09661952480145e-06
-1.9656385078601e-05
-3.44352398177511e-05
-3.27387007802677e-05
-3.24820220821256e-05
-2.84355229519023e-05
-2.88053316550142e-06
-8.03003627067064e-06
-7.78162963567664e-07
-2.0222613890911e-05
-9.63969767184238e-06
-1.89265276026599e-05
-1.64883341356779e-05
-1.64678249743338e-05
-1.83799167585934e-05
-4.29280977538844e-05
-2.58460475983398e-05
-7.78887650058059e-06
-1.05592473901718e-05
5.23760841291957e-06
-6.53294852605859e-07
-3.12081915593126e-05
-1.77765883317957e-05
8.03388594552875e-06
-9.80818532415452e-06
-1.65559360206879e-05
-3.91315834078507e-05
-2.16438934846252e-05
-1.60433962888045e-05
9.19059924237687e-07
-1.00760247061732e-05
-2.24525993325184e-05
-8.23702674800924e-06
-1.76143634572689e-05
-2.07378755508259e-05
-1.66365950628134e-05
-1.48876708071643e-05
-1.98198608063989e-05
-2.81576879681234e-05
-2.06420474320342e-05
-2.67223266317656e-05
-9.84167128682465e-06
-3.05162834509479e-05
-1.14016820336277e-05
-9.07627604301876e-06
-1.43793731518082e-05
-2.67333275118454e-05
-3.70179282453062e-05
-1.57103100562829e-05
-3.26045667830866e-05
-2.13672326524275e-05
-2.39274310691376e-05
-2.14102171448631e-05
-3.09032824664309e-05
-2.49047534377978e-05
-1.96976806554554e-05
-1.09632717398382e-05
-2.34782621239994e-05
-3.28574584468476e-05
-7.22893201951226e-06
-4.77564857724308e-06
-2.43060133867219e-05
-2.5647247790543e-05
-1.96511918147726e-05
-3.43537360389871e-05
-1.37944412914351e-05
-2.95930483917364e-05
2.86676761423771e-06
-3.34095126746418e-05
-9.04021060083343e-06
-7.59964975461699e-06
-2.48345771895966e-05
-3.3894867512233e-05
-1.27904188449299e-05
-2.43283987065201e-05
-2.21901892275495e-05
-1.95470017109895e-05
-1.90025429793911e-05
-3.04351838964219e-05
-1.65346061980982e-05
-1.11658631611455e-05
-1.22508502968908e-05
-4.63192985441278e-05
-1.89629721206523e-05
-2.47667723152434e-06
-3.70108088709618e-05
-1.95586612757297e-05
-5.14958382150241e-05
-9.28037166939997e-06
-1.28529484194862e-05
-3.38144350030655e-05
-4.03170424376063e-05
-3.02775106972144e-05
-4.1643064556194e-05
-5.60474875466153e-06
-2.46565204223743e-05
-3.12936954279732e-05
-2.28050723296781e-05
-1.72203060437518e-05
-6.21965774563704e-06
-1.87788699282717e-05
-3.13671583585195e-05
-2.75926552539845e-05
-9.03542601828243e-07
-1.90557339537001e-05
-2.05926998596561e-05
-6.3958821756243e-06
-2.39159293893511e-05
-8.09057052260793e-06
-2.3955091287462e-05
-9.35741249985754e-06
-1.89284346108208e-06
-1.57024385423525e-05
-3.30087352813242e-05
-1.87219489783323e-05
-1.17363494845063e-05
-3.64375573538534e-05
-1.35211382666199e-05
-2.15299612408567e-05
-1.68491122083701e-05
-2.97524374186671e-05
-2.30305205726286e-05
-1.99297870873377e-05
-3.29717233901623e-05
-2.174833144095e-05
-1.84312352799691e-05
7.04241838082792e-07
-1.79420971463455e-05
-2.96056013197757e-05
-5.74638226608688e-06
-3.80959341883839e-05
-9.07470204745634e-06
-1.63928171512335e-05
-2.36631072751895e-05
-3.99908906455535e-05
-2.29341817677794e-05
-3.18169660300577e-05
-1.51855434599648e-05
-1.97583908569226e-05
-2.56846518555188e-05
-1.84854538592901e-05
-3.52948215319029e-05
-2.36881073326979e-05
-1.46336227047412e-05
-2.15849249062951e-05
-3.13744567672237e-05
-3.51647804630652e-05
-3.54298188874475e-05
-2.33972963313758e-05
-3.34389205816194e-05
-1.65833559283121e-05
-2.01812534517047e-05
-5.46828245839464e-06
-1.37666874968857e-05
-2.31215713964547e-05
-9.67641377595189e-06
-1.74227172677443e-05
-3.20898259368973e-05
-1.99913277851956e-05
-1.57130207425402e-05
5.33627464169649e-06
9.61750764457645e-07
-2.23312998394394e-06
-1.61616154214318e-05
-1.64673226421561e-05
-2.44184895978895e-05
-1.71404126240912e-05
-1.52110030160798e-05
-2.56732179943639e-05
-2.30785498285547e-05
-2.45750108963645e-05
-2.19595607755091e-05
-3.07022366516514e-05
-1.74534505786059e-05
-4.3569581137711e-05
-2.78259199160742e-05
-1.06034745418628e-05
-2.5016570998185e-05
-1.12039020933458e-05
-2.23791462730596e-05
-1.35439430370013e-05
-1.55401734471212e-05
-2.80981413901782e-05
-1.00172582955624e-05
-2.14442751750879e-05
-1.49796013660076e-05
-1.7833117863994e-05
-3.53726421440414e-05
-1.67329856553161e-05
-3.60908786092352e-05
-1.46839498536062e-05
-1.57773080438631e-05
-1.09423553421702e-06
-1.29634070762092e-05
-2.30455731129939e-05
-1.17347542945935e-05
-2.86313197780207e-05
-3.05871999263023e-05
-1.0330241739711e-05
-5.12786367873768e-05
-2.09665727075439e-05
-2.82229975480493e-05
-1.70834798078682e-05
-3.23210710394662e-05
-1.74187312933445e-05
-2.9998638762663e-05
-2.60770042381292e-05
-2.21715861052784e-05
-1.01268581547334e-06
-2.18538689945643e-05
-3.31240510077168e-05
-2.44437525132159e-05
-1.43820937819131e-05
-1.9345285030798e-05
-5.05444869971442e-05
-1.41010010449952e-05
-1.86378727693071e-05
-1.1007783976697e-05
-2.04518698388005e-05
-7.3467574573446e-06
-3.13315356874613e-05
-3.1703493981516e-05
-2.1952607504593e-05
-2.67037854602256e-06
-1.432974649094e-05
-4.1181553784303e-05
-1.14553270972049e-05
-1.05027489244145e-05
1.70277081780225e-05
-4.0713988746632e-05
-1.05310832349819e-05
-8.23299493279245e-06
-2.11699108467052e-05
-3.49958468291716e-05
3.02544853133675e-07
-2.22454689812582e-05
-1.01036648015118e-05
-6.97822144182467e-06
7.8053298502938e-06
-2.23074819920993e-05
-1.94593170548405e-05
-3.67059145055426e-05
-2.41222919687016e-05
-9.80341949508579e-06
-1.16534786345489e-05
-1.27602238230229e-05
-2.57816493634758e-05
-1.3552907924769e-05
-3.11127665361995e-05
-1.07709746935284e-05
-3.57389392758959e-05
-1.19667322606686e-05
-2.39670383357155e-05
-3.00952494840463e-06
-2.1117053190944e-05
-6.29600401166858e-06
-1.23921657826179e-05
-1.19772629199385e-05
-2.16083639604889e-05
-1.6375985581167e-05
-4.70025438844379e-06
-1.84249065240335e-05
-1.50913915726607e-05
-2.64506808486988e-05
-1.63121431649444e-05
-1.23265285138473e-05
-2.67912940592719e-05
-8.4411400670531e-06
-3.96165657628796e-05
-2.77695641526163e-05
6.2017968814406e-06
7.99288363672504e-06
-2.1711686241266e-05
-6.98588340083199e-06
-3.24035970343758e-05
-3.20240044626671e-05
-2.48509615966426e-05
-2.90448436989949e-05
-3.31456245541954e-05
-2.39492531279568e-05
-1.93526103090875e-05
-3.30159407774385e-05
-1.2744769914001e-05
-3.19846467965754e-05
-3.11017781931691e-05
-2.95433367223464e-05
-9.67290847018578e-06
-3.02274782007699e-05
-1.76664316454569e-05
-3.36560039615331e-05
-6.83546480397209e-06
-1.81433952870184e-05
-1.61996962091261e-05
-1.68635089579422e-05
-3.3161037195944e-05
-3.01713803981329e-06
-5.21761761730027e-06
-1.77871811477011e-05
-6.66503498470287e-06
-4.79700125285145e-06
-1.63524924554067e-05
-8.17777659026926e-06
-7.41176056172329e-06
-2.53254745222223e-05
-2.35499392671331e-05
-1.67893025193478e-05
-2.3482748579542e-05
-2.39799838958251e-05
-1.56475402200211e-05
-1.16967463968706e-05
-1.98023735271799e-05
-1.27117201489089e-05
-7.24833823492485e-06
-2.58246387414704e-05
-4.80690327886639e-05
-2.32379753229383e-05
-2.8407098258029e-05
-3.16061934677368e-05
-1.38973806573035e-05
-1.68836660538929e-05
-8.12823560918524e-06
-3.12754635516962e-05
-2.66853777945603e-05
-1.15516831912413e-05
-2.53946815311557e-05
-5.96688577614296e-06
-1.41363171180776e-05
-2.69605909935539e-05
-2.86008621771761e-05
-2.5928416580853e-05
2.48837796520784e-06
-2.54060178888549e-05
-3.55413778775834e-05
-5.18235503522812e-06
-9.33386389039269e-06
-3.14874271668986e-05
-2.27324217327527e-05
-2.5142116804742e-05
-3.72425022106792e-06
-2.35439823188225e-05
-4.96084370745378e-05
-3.63214297090144e-05
-1.72692807890509e-05
-2.4658941230569e-05
-7.22951989605892e-06
-1.37916753273402e-05
-1.79797316577308e-05
-2.22682017607066e-05
-1.79478179115144e-05
-2.27490307543905e-06
-4.02779866382542e-05
-9.06438852127352e-06
-2.49890130286916e-05
-2.72508993101437e-05
-2.34728205760181e-05
-1.03114578767283e-05
-9.29509678939004e-06
-2.75984965231059e-05
-1.47585293145835e-05
-2.96700728823636e-05
-1.98356369812106e-05
-3.27375108893355e-05
-2.71582979668696e-05
-2.32213151188278e-05
-1.09136869895219e-05
-2.35882365348724e-05
-2.7149115025171e-05
-2.57136509616066e-05
-2.01227469589807e-05
2.26026748713788e-06
-1.76976872679695e-05
-2.12328951482506e-08
-2.34012864108263e-05
-2.78686341452483e-05
-1.14570425373025e-05
-1.84377896231869e-05
-3.44836190875136e-05
-1.07569749257167e-05
-1.77193251373901e-05
-2.41358815564906e-05
-2.64274519478364e-05
-2.5388149093686e-05
1.77279037361414e-06
-6.82119785359087e-06
-3.00558759800919e-05
-1.65138978471576e-05
-3.78052147592217e-05
-2.30332640431577e-05
-3.42894218479907e-05
-3.49377552398404e-05
-1.54495170211956e-05
-2.82632871175228e-05
-4.36885534415472e-05
-3.74563422553981e-05
-3.14312159157195e-05
-4.06310521866372e-05
-1.7446914812721e-05
-2.09662225264047e-05
-2.17851905079742e-05
-3.59140803829154e-06
-2.52984641658395e-05
-1.58312436294214e-05
-1.30713387808305e-05
-9.88211596314169e-06
-1.12344354007283e-05
-2.20202569938188e-05
-5.42220487871404e-05
-2.6484898536807e-05
-8.22075963595566e-06
-1.62260008611713e-05
2.07076656796408e-06
-2.50039950790173e-05
-1.52921247029518e-05
-1.78420573573419e-05
-8.70342602555757e-06
-1.01802258548893e-05
-5.78841746079217e-06
-1.90932694048598e-05
-1.87203084464443e-05
-1.32576774155394e-05
-6.17416903637259e-06
-4.11692623470064e-06
-1.14354995248805e-05
-9.86449977495669e-06
-4.83093607080578e-05
-3.83767022097723e-05
-4.00682637961352e-08
-1.95251435722389e-05
-1.59776745462529e-05
-2.0235584622666e-05
1.48744468707842e-06
1.42067431904721e-06
-1.65862773273505e-05
-2.72416346404173e-05
7.04588691800407e-06
-6.80920163761246e-06
-1.07221063543714e-05
-1.45888022160006e-05
-1.85672800696945e-05
-1.67463478992119e-05
-3.12186994490331e-07
-1.64726326943702e-05
-2.41509282249774e-05
-8.07464187597911e-06
-3.21378978356137e-05
-1.78825588184767e-05
-1.08269885172141e-05
-3.32030859020449e-05
5.76022506852674e-07
-2.17530189522653e-05
-1.68383018232873e-05
-4.57857204002643e-05
-8.51374649822833e-06
-6.81254024911389e-06
-2.3533141214106e-05
3.01924526899181e-06
-4.78229358841046e-06
-3.59151685605271e-05
-2.85136866799303e-05
-3.25550373676191e-05
-4.24107187116506e-05
-3.64145747807317e-05
-1.81448588941102e-05
-2.02779412889348e-05
-2.02820943883219e-05
-2.90918141043831e-05
-2.97074137647457e-05
-1.94770500421003e-05
-2.91717594087305e-05
1.29404476622978e-05
-1.33713619324968e-05
-2.17250342649655e-05
-1.72488805831328e-05
-6.2178020826861e-06
-2.42806261345294e-05
-3.59041833075806e-05
-3.21649547844824e-05
-1.05560729970047e-05
-2.82692046471089e-05
-1.10637945322574e-05
-3.21553529534368e-05
-9.25720496906099e-06
-2.11655114399303e-05
-3.35162505678969e-05
-2.34410959330106e-05
-1.03034593282564e-07
-2.17581270650057e-05
-4.56650786564862e-05
-3.47618123008455e-05
-3.77616399781174e-05
2.3354661623476e-06
-6.41815991770891e-06
-1.01202640527686e-05
-5.34503654866173e-06
-1.71815808130389e-05
-2.20316275614547e-05
-1.10875290966151e-05
-6.36214287646064e-06
-2.0073168420621e-05
-1.66662072072213e-05
-5.47484590400315e-06
2.15713439478047e-06
-2.04115818745945e-05
-7.82186992696453e-06
-2.97959037067858e-05
-2.06803394229031e-05
8.73226446007522e-06
-1.52670946631918e-05
-1.83237640898799e-05
-2.23821177760454e-05
-4.45504511268538e-05
-2.24684970511387e-05
-2.28283375413978e-05
-1.65831197621067e-05
5.3915578460213e-07
-2.43058603326197e-05
-4.83465245926665e-05
-3.13583694566757e-05
-1.08673775471384e-05
-4.50703430209262e-05
-2.69610915179151e-05
-8.46260986169505e-06
-2.43679280016181e-05
-2.62181298883472e-05
-1.24934947043827e-05
-9.19353107534288e-06
-1.70725926284946e-05
-2.61540893787367e-05
-4.10205616455551e-06
-2.23004551387787e-05
-2.12990362702047e-05
-1.85706423775243e-05
-2.10313000750655e-05
-1.76265390178169e-05
-1.98986737438459e-05
-1.59568242358578e-05
-1.67239075435093e-05
-3.95317707481762e-05
-1.83527050594325e-05
-2.65611494257249e-05
-2.22713804320961e-05
-1.77230894056732e-05
-2.35070667951103e-05
-6.2184287323021e-06
-1.22015698059399e-05
-1.95638841194299e-05
-2.15356747954223e-05
-1.95716310635473e-05
-3.14991145181156e-05
5.95745757907156e-06
-2.5150307766185e-05
-2.31688619502807e-05
-2.07901893061246e-05
-3.23394898867019e-05
-1.93558191451745e-05
1.27180994886276e-05
-1.99362839808157e-05
-3.13173288061999e-05
-3.02011025114068e-05
-2.33948585732512e-05
-1.51041553191698e-05
1.93200666382164e-06
-3.19244636924203e-05
-2.8090150999042e-05
-1.7504041088071e-05
-2.07719997399108e-05
-3.59891851276812e-05
-2.93022502501496e-05
-3.85998872866657e-05
-1.98540271404006e-05
9.15608430297295e-06
-2.3868839274053e-05
-2.52755396732952e-06
-1.30886815030251e-05
-2.90371930072742e-05
-1.90576139162657e-05
-3.9302687243952e-05
-1.1983657397132e-05
-3.25127957328519e-05
-2.24207107028705e-05
-1.61391834818235e-05
-4.47898792865782e-05
-3.32664488090249e-05
-2.17461833189877e-05
-1.42789620124341e-05
-4.35171408101359e-05
-2.21692606757162e-05
-2.09314389835131e-05
-2.81877650800717e-05
-2.45155520115055e-05
-1.64293483710447e-05
-3.10613900420439e-05
4.86526598499328e-06
6.83890381104649e-06
-3.37360968103319e-05
3.69839885036354e-06
-3.18789460869931e-05
-9.37356360542386e-06
-3.86794915313127e-05
-1.93737612854268e-05
-1.76625240773117e-05
-2.08418888788566e-05
-2.88833514962987e-07
-1.1002344705717e-05
-3.70762393372352e-05
-1.09769673452661e-05
-3.49180634371274e-06
-3.25203401570894e-05
-1.1362148411373e-05
-8.02541193446633e-06
-3.43269072181072e-05
-1.98470119345448e-05
-1.08391141494398e-05
-2.4447323334221e-05
1.93298600075022e-05
-4.33995296558562e-05
-1.07914338936141e-05
-1.08477805223981e-05
-3.15228011782407e-05
-1.17515966157278e-05
-1.231792834713e-05
-1.80755286256224e-05
-1.04994236009133e-05
-1.01353546007966e-05
-3.32324904510619e-05
-3.37086759262657e-05
-1.63430676336693e-05
-4.09811351040106e-05
-2.91757990952155e-05
-3.84072985570161e-05
-2.12178618496259e-05
-2.9008139454555e-05
-4.31573635509849e-06
-3.13816015053252e-05
-1.5942506152734e-05
-1.26670901127055e-05
-7.64855508096174e-06
-2.97746530938506e-05
-1.96249263556349e-05
-3.17080658724567e-05
-3.20843139532965e-05
-1.70310950966955e-05
-2.35989457808974e-05
-2.64579697635258e-05
-2.27890103207064e-05
-8.42825955156394e-06
-3.80052164841049e-05
-2.14365532167159e-05
-2.76228142873488e-05
-2.96991984875801e-05
-1.34160502670079e-05
8.00980537630982e-06
-3.53516083340692e-05
-1.96067470983787e-05
-1.19300370706581e-05
-1.95156256333349e-05
-2.11967460607834e-05
-2.17277669036528e-05
2.68996787235203e-06
-1.1396247258017e-05
4.68731077368849e-06
-1.42171079419813e-05
-1.83368027990305e-05
-2.28456085847097e-05
-1.71047305567591e-05
-5.40803734097134e-06
-2.35188689410869e-05
-2.27572980451039e-05
-1.54410353290807e-05
-2.55674913923068e-05
-2.58436468171069e-05
-2.18243269066117e-05
-2.28311514600802e-05
-1.87298015542201e-05
-1.68601367776731e-05
-2.92173845899269e-05
-8.31696789289701e-07
-6.3559307148175e-06
-1.7013156348366e-05
4.40820133542452e-06
-3.83097138777433e-05
-1.73124052811876e-05
-2.02019892174599e-05
-7.90915497246254e-06
-1.87406120575203e-06
-5.63691898464676e-06
-1.52874965783527e-05
-2.39177930500019e-05
-3.79573123825799e-05
-2.29860217113262e-05
-2.79590456954696e-05
-2.56918623288003e-05
-2.24372416705104e-05
-9.01014422191413e-06
-7.77935909775616e-06
-2.45957235160493e-05
-2.52156193928739e-05
-5.39047248581522e-05
-3.5298045630382e-05
-2.8659159564822e-05
-1.06028152560858e-05
-6.39660116254791e-06
-2.58140487275592e-05
-2.35582811421835e-05
-2.24593088997944e-05
-1.01888593821843e-05
-2.38981728262882e-05
3.29602254367855e-06
-2.3484586364963e-05
-2.71336635909394e-05
-1.22862153867091e-05
-1.9137627933641e-05
-5.53024862019582e-06
-2.64227515048921e-05
-7.39411949533609e-07
-2.18603575254393e-06
-2.74922324183493e-05
-3.02081888355415e-05
-2.13182750902911e-05
-3.35909058091642e-05
-5.92579849796887e-06
-1.42601775513298e-05
-2.74157354703395e-05
5.81176272855503e-06
-1.33469824694052e-05
-6.52987608202258e-06
-2.22432317581435e-05
-2.76021070376745e-05
-4.76903170461554e-05
-9.84702533659743e-06
-2.47725355693555e-05
-3.27996203454885e-05
-2.43766793031899e-06
-1.4618750602843e-05
-1.93015243950537e-05
-2.12123738191601e-06
-4.2262258429025e-05
-9.03219000152907e-06
-3.30166800096919e-05
-5.65955985807714e-06
-2.94286385132201e-05
-1.36474795644829e-05
-2.91450565363713e-05
-4.02014630248749e-05
-1.91637721083215e-05
-3.07620871618702e-05
9.00134514641609e-06
-1.96929414165591e-05
-5.67394773083255e-06
-1.33036468821186e-05
-1.63265294202204e-05
-1.61128274219471e-05
-2.25849567830353e-05
-1.13448611063604e-05
-4.31846425193688e-05
-1.34966748518206e-05
-3.83227357189101e-05
-1.82942746958562e-05
-3.3136083127831e-06
-1.93696659366416e-05
-3.88791818065676e-05
1.27219554523335e-05
-5.67834842415862e-06
-2.6699105378629e-05
-2.51309363690298e-05
-3.7084005823975e-05
-2.39514338074124e-05
-1.61767001315673e-05
-2.52207371277802e-05
-2.27242182471676e-05
-1.50584918259938e-05
-2.38279808091111e-05
-2.33950627405325e-05
-3.62804013576003e-05
-6.30941243604582e-06
-4.11854558970561e-05
-2.93378446165545e-05
-1.38330161820255e-05
-3.09128355119223e-05
-8.75748227671981e-06
-1.99676371434698e-05
-2.85907394803528e-05
-1.10818046742258e-05
-2.49884648742853e-05
-9.34445487821908e-06
-1.12293527441068e-05
-1.73802775450232e-05
-1.06813097058222e-05
-2.02801043857758e-05
-3.32155746786254e-05
-1.38995151868549e-05
-2.91232650027662e-05
-8.51180502421963e-06
-2.49637538108865e-05
-9.02858348171759e-06
-1.12570228628693e-05
-1.46659281464465e-05
-2.44792028005715e-05
-3.64809872876474e-05
-1.15358746781385e-06
-1.57059432352676e-05
8.53606138820866e-07
-3.38737449141587e-05
-1.55211544748646e-05
-3.13091906092318e-05
-4.91486746737284e-06
-2.18726137321066e-05
-2.51986053186333e-05
-1.81859145203297e-05
-6.416481191543e-06
-2.78979094217043e-05
-3.31283441000288e-05
-1.83275305305216e-05
-2.64990510065137e-05
-4.06738597830403e-05
4.86243355663847e-06
-6.58931436717399e-06
-2.2531611540264e-05
-2.2795707773424e-05
-9.62067755624653e-06
-2.51519314259453e-05
-4.29601260935691e-05
-2.35800921490988e-05
-4.04113493692571e-05
-2.65356113685886e-05
-1.88323732916541e-05
-3.65622372124608e-05
-2.57444573180174e-05
-1.7893731732517e-05
-1.02633898484716e-05
-3.16010483805974e-05
-2.23422169749086e-05
-1.39899458928531e-05
-4.66756587859045e-06
-2.18434998151712e-05
-2.92149484500303e-05
-1.03714596221656e-05
-1.84209432431816e-05
-3.17905868650593e-05
-4.03456910771241e-05
-1.61324306260789e-05
-4.09807618236556e-05
-1.03153676938671e-05
-6.58270289975533e-06
5.29070210559584e-06
-2.93256870411084e-05
-2.23250597116235e-05
-2.32277647367354e-05
-9.93968871245929e-06
-6.47003728590523e-06
-2.14462795945481e-05
-2.1314704353298e-05
-1.63556668677045e-05
-1.65272622431317e-05
-1.77284300530786e-05
-1.62179996978159e-06
-2.17121972027653e-05
-2.35559861785879e-05
-1.49609402502972e-05
-9.35276970354088e-06
-1.41194625274741e-05
-2.30903606428394e-05
5.18556656726462e-06
-5.16936086233494e-05
-1.47776850830745e-05
1.82880923475576e-06
-3.06611226258874e-05
-1.44114208864797e-05
-1.62638255219552e-05
-2.06095917388304e-05
-3.13343731560431e-05
-3.41066529477623e-05
-4.07050118992537e-05
-4.39630397702733e-05
-1.76619940197361e-05
-2.2399054982424e-05
-3.39184102476718e-05
-3.72120606220302e-05
-2.49457036968054e-05
-1.56882442772917e-05
-3.55022641372216e-05
-1.57013152196759e-05
-2.09152910643202e-05
-1.66360562676202e-05
-1.07362935222068e-05
-3.54399975429127e-05
-2.32716901851865e-05
-3.33280379359349e-06
-3.10416751931639e-05
-2.7713128254699e-05
-1.11518315856198e-05
-2.84239421114176e-05
-2.55703109185628e-05
-2.55596841823335e-05
-4.73665042030779e-05
-2.84648966322427e-05
-5.01483697683093e-06
5.7516199000039e-06
-1.28801051996672e-05
-2.98074098300039e-05
-2.0430022540084e-05
-6.24150686744116e-06
-7.54574687574244e-06
-4.11269006178164e-05
-2.17749212910699e-05
-1.20477535880464e-05
-1.92028207913995e-05
-1.96906316894477e-05
-3.652132325999e-05
-4.59552311760763e-05
-2.7188373695912e-05
-2.95991439479583e-05
-3.28425225944692e-06
-1.68116330929959e-05
-8.97562082251448e-06
-2.09112779909114e-05
7.42635452717517e-06
-3.05270268097449e-05
-2.06290221158028e-05
-1.77483076427758e-05
-2.96829155495013e-05
-1.84230867036181e-05
-2.04309234193448e-05
-1.85401131610613e-05
-2.59273091637389e-06
-4.35291092396987e-05
-2.17694977987008e-05
-1.44192827341531e-05
-2.23662918714428e-05
-2.56647642874848e-05
-1.45840397499221e-05
-2.82102293698598e-05
-2.86896103939432e-05
-2.91938652048849e-05
-1.36138386145356e-05
-9.63035228406988e-06
-3.36681914182443e-05
-1.18016985319463e-05
-3.2538066600507e-05
1.21411239147025e-05
-1.85280615374015e-05
-3.26219177819483e-05
-1.81394816349272e-05
6.09784350344846e-06
-1.01422788941247e-05
-3.93744042523872e-05
-1.2881099888958e-05
-1.74291180477088e-05
-1.45634773283765e-05
-2.24281402540486e-05
-2.2328278396248e-05
-2.81013563610532e-05
-2.77308088124407e-05
-2.87905611265611e-05
-1.32422901160149e-06
1.91123393647697e-06
-1.77781858221468e-05
-2.13281746696846e-05
-3.13833294607435e-05
-2.43463670318346e-05
-1.60440742230009e-05
-3.58550354347456e-05
-2.23481241863949e-05
-8.27893759533956e-06
-3.55329404827599e-05
-5.90118701266104e-05
-2.1857789110014e-05
-2.05922025946264e-05
-1.52544728641535e-05
-8.10908546037498e-06
-2.68324220891307e-05
-4.31417789090093e-05
-1.34983756515368e-05
-9.16511185888498e-06
-4.1824573502924e-06
-1.65141899428322e-05
-2.59006437325155e-05
-1.57202377271393e-05
-1.9677757842835e-05
-1.87241961595651e-05
-1.51233162785737e-05
4.601896865927e-06
-1.61468433691139e-05
-2.69720907448349e-05
-5.04921738748184e-06
-1.8030085390293e-05
-1.11170802664961e-05
-1.87192023563756e-05
-3.0477516053579e-05
-1.00729493738057e-05
-1.4716367251128e-05
-3.9004528301987e-06
-1.7064063595902e-05
-1.07696672559647e-05
-9.19189620065902e-06
-2.27526819510273e-05
-2.30530991955612e-05
-2.34837541041093e-05
-1.46133399091071e-05
-8.80990359733919e-06
-2.1138296812132e-05
-1.29102746526635e-05
-7.96496867392145e-06
-2.85671370292756e-05
-1.7875795426536e-05
-2.31314894015902e-05
-5.96875121075099e-06
-4.1447417722871e-05
-3.6478166565281e-06
-1.38381575594696e-05
-2.03309036935993e-05
-2.15212719253903e-05
-2.81138935613896e-05
-4.28041918519044e-05
-3.52737329697428e-05
-5.45888207656508e-06
-2.75550499209711e-05
-2.91934770401516e-05
-3.3211648960939e-05
-5.09543616309942e-05
-2.85838427802621e-05
-1.74259770846579e-05
-1.05936903116194e-05
-2.21017310413846e-05
-7.02442432395464e-06
-1.26042010198361e-06
1.22324758780337e-05
-1.66081539120829e-05
-1.98186403882807e-05
-3.20684996949762e-05
-2.95188794202257e-05
-3.12124504805923e-05
-1.11868304734011e-05
-4.38721320562381e-05
-2.9882656428909e-05
-2.67053055760179e-05
-1.9889940076041e-05
-1.57775228973793e-06
-3.22006282001012e-05
-4.01524579953845e-05
-3.27474634271224e-05
-1.20841876875197e-05
9.17612255476278e-06
-1.98768222144239e-05
-3.01512569905015e-05
-8.49758526907232e-06
-2.39618061714776e-05
-2.17376788708608e-05
-1.11378418364734e-05
2.24875251197489e-06
-2.67408912816012e-05
-2.93996411578755e-05
-3.34211970798491e-05
-1.38882920781745e-05
-1.56003888839853e-05
-3.13984165786103e-05
-2.99633583062289e-05
-1.38521112630803e-05
-1.98659467826267e-05
-3.06598156231684e-05
2.84148294042524e-06
-8.3092279882221e-06
-2.03189464851094e-05
-3.35668360844611e-05
-2.3589396937396e-05
3.28399861739254e-08
-2.07852372331953e-05
-1.34561058218101e-05
-9.99068672945149e-06
-2.86892171524235e-05
-3.51451474531363e-05
-6.10122352497804e-06
-2.72041320402959e-05
-2.12157748624474e-05
-3.23197975260137e-05
-9.56391694499208e-06
-2.12514134449142e-05
-3.18484585647233e-05
-4.61442104529738e-06
-1.69437719778531e-05
-1.08284941536856e-05
-2.56711966836451e-05
-4.39631348870312e-05
1.73808123504004e-06
-1.96205109714138e-05
-2.11636281875343e-05
-3.04642646013831e-05
-8.32784303931103e-06
-3.21572485151062e-05
-1.29134234314542e-05
-2.96224718428313e-06
-3.3474417594216e-05
-1.04122774789397e-05
-2.1479748987181e-05
-2.35253584596227e-05
-2.39927209129296e-05
-4.79377560429436e-05
-3.50977508431155e-05
-2.02566240565615e-05
-2.56029159077474e-06
-9.3697150740667e-06
-3.58285894069509e-05
-1.91367022890548e-05
-1.55138392430871e-05
-7.4598877940311e-06
-5.04152210281996e-06
-2.61061681682915e-05
-1.99196186712965e-05
-2.65066868408021e-05
-2.57070315647703e-05
-2.39829784794984e-05
-1.18300381966561e-05
-1.18868908443905e-05
-1.344301984806e-05
-2.18408150577377e-05
-9.5556484567507e-06
-2.46772979040906e-05
-3.03092162534043e-05
-1.00675066120008e-05
-2.13159333902378e-05
-9.23313298275291e-06
-8.48941164276767e-06
-1.62729214645451e-05
-1.38623919780848e-05
-2.78545538357508e-05
-3.19895277332266e-05
-2.65974786465134e-05
-2.4439651965819e-05
-3.09833418813339e-05
-1.52325698665075e-05
-1.32784481650387e-05
-4.1758230229192e-05
-2.94353442590685e-05
-2.90830314886782e-05
-1.51784428116291e-05
-3.05820527725479e-05
-8.29042729253445e-06
-1.52905373769443e-05
-2.00828060283135e-05
-4.05999481469687e-05
-6.3431501428102e-06
-2.16680256249181e-05
-1.32225246993898e-05
-1.96829580806887e-05
-3.30573187272936e-05
-1.36550703760587e-05
-1.58107512022173e-05
-2.43752995041197e-05
-2.83189213869567e-05
-1.76010831510805e-05
-5.59486082632039e-06
-2.86751080322422e-05
-1.31882831804426e-05
-3.85829287227629e-05
-1.25830095416255e-05
-7.32889208370712e-07
-1.28028588250479e-05
-2.06395038028864e-05
-2.09904885882939e-05
-2.47188527524939e-05
-3.73109022585783e-05
-1.97721664481295e-05
-1.25688794616951e-05
-1.76706637140196e-05
-1.92106560264069e-05
-1.06399281776607e-05
-8.70443632385057e-06
-2.22498079975757e-05
-1.69672386688656e-05
-3.27798846490763e-05
1.59889466061967e-06
-3.43207651335094e-05
-1.99142609464895e-05
-3.08756312130871e-05
-3.34594763469043e-05
-3.97913319585481e-05
-7.68402198734667e-06
-1.72491832137834e-05
-2.86921763163761e-05
-3.09908403737252e-05
-2.72255293603966e-05
-1.31154849622539e-05
-4.72506141369521e-05
-3.33493435568036e-05
-2.12717177589013e-05
-3.11334210576305e-05
-9.72382836685871e-06
-9.9600054907996e-06
-4.56575495463057e-05
-1.50669464098441e-05
-2.49466025042422e-05
-1.61051661966933e-05
-2.12739256616519e-05
-1.96560606176147e-05
-1.18851997597308e-05
-2.10301807387357e-05
-3.14341820307632e-05
-2.15316556390472e-05
-3.11352028861906e-05
-1.85519109380164e-05
-1.11861778443388e-05
-7.33819564286929e-06
-3.70760079638223e-05
-3.79906398169096e-05
-2.34396782740755e-05
-4.22995715605384e-05
-3.89500784372807e-05
-3.94487155673457e-05
-1.25616356085435e-05
-4.45232088094635e-05
-4.12336613034644e-05
-2.19109122691099e-05
-2.95646374012439e-05
-4.04023408433012e-05
2.56420808322496e-06
-7.13003295991295e-06
-9.49531454148221e-06
-4.65048542447012e-05
-1.76848602678512e-05
-6.21939725111942e-06
-7.1516429175337e-06
-2.13606457191988e-05
-1.5452248749311e-05
-3.59179823405505e-05
-1.36109878080863e-05
-3.08418052999692e-05
-1.66083941981649e-05
-4.00149361337728e-05
-2.70669884329363e-05
-3.76148460160723e-05
-6.17881820639046e-07
-3.36027307076934e-05
-1.76798192884013e-05
-9.85357866561753e-06
-1.97709588221669e-05
-3.23962339192395e-05
-2.38121188075285e-05
-3.9648975749127e-05
-1.33226465806353e-05
1.74094530485044e-05
-1.98768961365153e-05
-1.43555113705026e-05
-3.53771710444038e-05
-2.69139454367064e-05
-2.28635956217907e-05
3.25412180301534e-06
-3.92074012787708e-05
-4.48124335475585e-05
-4.95962646817171e-06
-3.56448113459989e-05
-2.28852538625771e-05
-7.01268013718726e-06
-6.3573501217785e-06
-2.88023565378834e-05
-3.96148638334446e-05
-3.5034768157681e-05
-1.92898514408381e-05
-2.14518078330298e-05
-2.69622411692797e-05
-2.43568858981224e-05
-5.23239930564866e-05
-6.39152773305116e-06
-3.17386779330574e-05
-1.31978752074694e-05
-1.111444905554e-05
-1.05048266750488e-05
-1.43715434552698e-05
-4.94990370311483e-05
-1.44398280847319e-05
-1.72173591089304e-05
-1.93096089931188e-05
-3.03980263631293e-05
-2.00135722325686e-05
-3.91868070426229e-05
-2.00346381734716e-05
-4.34932997871811e-06
-4.08368395951135e-05
-2.93330695831769e-05
-2.369949118202e-05
-2.8138331947385e-05
-1.68350200270957e-06
-4.94036345661656e-05
-1.46748131275135e-05
-1.40153213846358e-05
-2.15087192935582e-05
-1.18676936811294e-06
-1.47052521735396e-05
-1.74966633338265e-05
-1.01650449003069e-05
1.2391663406155e-06
-2.73359933950514e-05
-3.28823769113837e-05
-1.26353894329151e-05
-1.83630680666493e-05
-3.15431773108352e-05
-1.05867128433461e-05
-2.81283938728298e-05
4.29857590573675e-07
-9.12734844998276e-06
-1.12652462296944e-05
-2.25776348698759e-05
-4.72855480005469e-05
-6.72273153370787e-06
-2.75941636808215e-05
-3.96105071642042e-05
-3.94006583055041e-06
-1.42004924979539e-05
-3.75794877316774e-05
-8.8098241097768e-06
-1.38476440826014e-05
3.78900873715049e-06
-2.69761075218919e-05
-1.87420395242599e-05
1.30065302742685e-05
3.92846322131377e-06
-2.54630028056004e-05
-1.97595226073971e-05
2.16243053205654e-07
-2.45482635485816e-05
-8.35446820500929e-06
-2.70987676372327e-05
-3.49955785211179e-05
-2.40479477433032e-05
-1.61677416542069e-05
-2.12714090463386e-05
-9.28423850166637e-06
-2.9618849708199e-05
-3.98064574169453e-05
1.0157994265675e-05
-1.4472834874292e-05
-1.77480360671087e-05
-1.04359256452777e-05
-2.06955645297558e-05
-1.35989062545488e-05
-1.54606442890458e-05
-2.1422638731559e-05
-1.87558851563425e-05
-2.79867170994557e-05
-1.42297668878507e-05
-3.40677863148788e-05
-2.27882920099014e-05
-2.58536431357162e-05
-5.39783456354437e-06
-6.57899493657079e-06
-2.32756996716156e-05
-3.50292732952765e-05
-2.87735849267555e-05
-1.57118441798578e-05
-2.5999768428601e-05
-2.90934698990339e-05
-1.85747386896136e-05
-8.30951963380514e-07
-3.74365961061695e-05
-2.83523857631141e-05
-3.0179772016135e-05
-1.8693505820657e-05
-2.80928259311821e-05
-2.42071969309611e-05
-3.69135446490211e-06
-2.99563073499004e-05
-3.99579623603093e-06
-2.04472960699821e-05
-2.54356099889875e-05
-2.87372328980948e-05
-3.41650756677091e-05
-1.05441005028596e-05
-4.11287406844551e-05
-1.81034168817154e-05
-2.81412111272157e-05
-2.2771641550433e-05
-2.96280428641828e-05
-3.93416815631332e-05
-2.48757095949206e-05
-2.84107265822613e-05
-2.30051158769883e-05
-1.09700398582661e-05
-9.84215507838568e-06
-1.89094309091949e-05
-4.39887474889464e-05
-2.6449043268219e-05
-2.35837569892096e-05
-2.98920233942228e-05
-3.44252376925411e-05
-2.20230476739586e-05
-1.24272114660445e-05
-9.7692954777935e-06
-4.18083554218618e-05
-1.60851541105673e-05
5.75203178778416e-06
-1.61199967659539e-05
-9.86822341301687e-06
1.26546173455131e-05
-2.65978660275984e-06
-3.60529559697468e-05
-1.43467998494703e-05
-2.23085854036251e-05
-4.78593284160862e-06
-3.21147277750403e-05
-1.43097084098783e-05
-3.1664958631598e-05
-2.85546926570338e-05
-2.56230135463952e-05
1.26389878778011e-06
-1.87199342463289e-05
-2.08304263941873e-05
-2.06705875402411e-05
-1.90540215720306e-05
-7.43294566646139e-06
-2.20591268660178e-05
-4.91981718814217e-06
-1.7051423820271e-05
-1.64320388698725e-06
-3.52991271180107e-05
-2.31567624744357e-05
-1.21102998696394e-06
-2.78310561068618e-05
-1.99008557888343e-05
-2.76882663551893e-05
-1.91403022185634e-05
-1.40792578879994e-05
-3.80594954976217e-06
-4.51203706193418e-05
-1.00448111609778e-05
-1.06951118535421e-06
-1.81972843385678e-05
-2.99586076888347e-05
-1.44982084428956e-05
-1.16212870169862e-05
-1.1609080765645e-05
-2.75879734796544e-05
-1.8542942211404e-05
-1.00352734804735e-05
1.10287217597551e-06
-1.89401247893905e-05
-1.52523209404586e-05
-3.88588750315617e-05
-3.64651932658895e-05
-3.75120763108249e-06
-2.50352617461767e-05
-2.72182944181405e-05
-2.92553622539986e-07
-2.67843733957767e-05
-2.34105590782166e-05
-2.96237712230503e-05
-2.03359118377949e-05
-4.81911760215547e-05
-3.19580206768275e-05
-3.40685730606383e-05
-1.51281127024599e-05
-2.84732973403889e-05
-3.51950574546016e-05
-3.73181022041843e-05
-2.40223056477062e-05
-3.30842815317772e-05
-2.29271108193487e-05
-1.80988537643297e-05
-7.16028277217887e-06
-1.02142066605346e-05
-2.04332168275654e-05
-2.41621192835565e-05
1.0393233986861e-05
-3.79045625619797e-05
-1.35525836256951e-05
-3.15163225779538e-05
-1.98773413200794e-05
-2.96203703690604e-05
-1.41094926010382e-06
-2.78310732856656e-05
-2.05380632151209e-05
-2.5915747328403e-05
-1.42392444993215e-05
-7.60067480776757e-06
-4.03276663762863e-05
-1.91172075511515e-05
-5.42283948293133e-05
-3.75526606608102e-05
-3.56864141316964e-05
-3.07638739090119e-05
-2.52713382196809e-05
-3.27393498284693e-05
-2.16099583229412e-05
-1.3020147644079e-05
-2.43352110740904e-05
-2.12876737509432e-05
2.00827929655276e-06
-2.46904237651885e-05
-1.19707831921118e-05
-3.688665729078e-05
-2.41571595597502e-05
-1.00306806053633e-05
-1.96484632839553e-05
-1.14623541105621e-05
-2.67944419282347e-05
-3.92363745195537e-05
-2.29455871110853e-05
-2.7898105060933e-05
-3.84495410490243e-05
-5.33311355232571e-06
-3.42874210520593e-05
-3.39119417112301e-05
-1.12532515530016e-05
-2.34665233865767e-05
-3.95487048046603e-05
-1.10257493230865e-05
-2.23031384243294e-05
-1.27806096321771e-05
-5.07165220924907e-05
-2.10520398172426e-06
-2.9377786429728e-05
9.28293163362553e-06
-1.01338280210357e-05
-1.05158195021642e-05
-3.44544567168148e-05
-2.05302612266801e-05
-3.92732430765639e-05
-2.55403228581994e-05
-1.58459873766136e-05
-1.46735838310213e-05
-1.64685083612579e-05
-3.78458959754334e-05
-4.70263695829953e-05
-2.91412940896191e-05
-1.93601385989783e-05
-3.14862213409411e-05
-2.2081163434763e-05
-2.04039832010075e-05
-2.06259696389386e-05
-3.9206951182704e-05
-3.69454167907036e-05
-2.57507166940905e-05
-2.25061412521068e-05
-5.13627862826786e-06
-1.65767502047667e-05
-1.36649599269642e-05
-1.77679662310613e-05
-1.00570309586829e-05
-1.55659140486427e-05
-3.62813509263486e-05
-7.78105862012955e-06
-2.57281283855182e-05
-1.55566243097291e-05
-1.59557001134434e-06
-1.71293944558116e-05
-1.45621133087702e-05
-2.31497569189147e-05
-2.36216164873367e-05
-8.34399902639331e-06
-2.41626863198261e-05
-2.94093211078533e-05
-3.63867616865155e-05
6.21743174510768e-06
-4.81475905771133e-05
-2.31023325847006e-05
-2.76283807125959e-05
-1.97306957963651e-06
-1.90423523830008e-06
-3.73254732575136e-05
5.0958546035498e-07
-1.03194859236529e-05
-4.19204356984205e-05
-4.97379567171989e-06
-1.87514323453309e-05
-1.52298417855993e-05
-2.93161939276472e-05
-1.07100422819239e-05
-1.18739000743444e-05
1.8212796560283e-06
-3.45870690304632e-05
2.27615827258154e-06
-3.37283281448473e-05
-5.95687279653736e-06
-1.72516482258864e-05
-3.28952767108622e-05
-2.41039754954597e-05
-2.48335826231612e-05
-2.88952346717908e-05
-2.41740841287901e-05
-3.24374757368386e-05
-5.53192343953996e-05
-2.86736101199991e-05
-2.30876347062068e-05
-3.2063253799856e-05
-1.40580098308772e-05
-3.06480361269029e-05
-2.51064610428209e-05
-1.91821126922036e-05
1.43907918302019e-05
-1.97178121851052e-05
3.57243708895188e-06
-1.93567512896812e-05
-2.45147834176277e-05
-1.64925171328976e-05
-3.11997890209516e-05
-1.40504421191852e-05
-1.81667715754267e-05
-2.5620498517954e-05
-3.63474744558133e-05
-1.45624583758423e-05
-3.06246759243181e-05
-2.06682606168518e-05
-2.06695996932131e-05
-3.49942238443053e-05
-3.12679927285283e-05
-1.68995742091773e-05
-3.17493711178979e-05
-2.07582747767952e-05
-2.75548704181369e-05
-2.78929598886029e-05
-4.60599483523304e-05
-8.7636061822423e-06
-2.10444466210228e-05
-1.18160301105292e-05
-1.75979029828438e-05
-2.53247282734939e-05
-2.68596613634834e-05
-3.8543861115996e-06
-1.15903668780285e-05
-2.51913770780247e-06
-1.11002386430779e-05
-8.76200502776203e-06
-1.24130954983392e-05
-1.54978059266191e-05
-1.43932381897717e-05
-2.72602338634067e-05
-3.48426601960523e-05
-1.15375662292461e-05
-2.34248147977056e-05
-1.67836317061021e-05
-1.42059295291179e-05
-2.16166868020308e-05
-2.26572882311817e-05
-2.31986625365928e-05
-1.67002494944143e-05
-3.43575634403266e-05
-2.48031641567998e-05
-3.18169436340655e-05
-1.69839186163708e-05
-2.74542249666178e-05
2.61550910231612e-06
-2.29385961169177e-06
-3.78481652284865e-05
-2.04521025380869e-05
-3.46180942547475e-05
-1.78151285443348e-05
-1.07493313040442e-05
-1.84423757734662e-05
-2.37548907443707e-05
-2.65749856786953e-06
1.10045876821534e-06
-8.54498447486326e-06
-2.06616818195376e-05
-1.82554547467822e-05
-1.86702637303833e-05
-2.91572262424332e-05
-1.08652807059339e-05
-3.49161999111438e-05
-2.58488717851753e-05
-3.6580543019518e-05
-2.37838873711775e-05
-1.63683484376017e-05
-1.35308877501416e-05
-5.80294575686836e-06
1.25251731621106e-05
-1.55213031093558e-05
-2.63743160387353e-05
-2.98899141596165e-07
-2.34579369568465e-05
-1.08081201309944e-05
-2.83865434282417e-05
-1.43303877063364e-05
-3.72324577101025e-07
-1.09743946622267e-05
-2.04765398347932e-05
-3.18625266061827e-05
-2.15719012139862e-05
-3.38128605966149e-05
-4.5227078208094e-05
-2.35924258719217e-05
-2.56864929218092e-05
-2.43421604307502e-05
-4.18441161922753e-05
-2.11691210197199e-05
-2.34229873259788e-05
-2.53772867458119e-05
-4.40514889816452e-05
-2.14149556217531e-05
-1.44201386823809e-05
-5.72741066838626e-06
-1.27616859102474e-05
-2.56490528500567e-05
-2.09298626096106e-05
8.12571506035924e-06
-2.19945946423205e-06
-3.63590143080549e-05
-3.2244006276274e-05
-1.41119655833536e-05
-4.42516712713611e-06
-3.18077090785429e-05
-8.06514266224967e-06
-2.52481554257791e-05
-2.33557721023136e-05
-3.42365023386782e-05
-5.81752089754335e-06
-1.25024147203302e-05
-3.34628869573679e-05
-3.14418678217776e-05
-8.14328695858573e-06
-2.08156958703746e-05
-1.97150976836028e-05
-2.51215893053893e-05
-1.43827373805248e-05
-2.19673747591741e-05
-2.69575799548478e-05
-3.01753684519096e-05
-3.17057055853459e-05
-3.0348298115803e-05
-1.03382172411655e-05
-8.99480820132002e-06
-1.56536218439299e-05
-1.85796176853173e-05
-2.4310707947951e-05
-1.52281829294649e-05
-2.75413420985487e-06
7.09604695198587e-07
-2.16293203449591e-05
-1.83836831763119e-05
-7.06021665592131e-07
-2.90685905411026e-05
-3.46586074709768e-05
-3.30347157024288e-05
-1.46386677531219e-05
-9.55291437596016e-06
-2.93272938391227e-06
-2.07555819894698e-05
-1.77792041422309e-05
-1.62921819079124e-05
-2.67081254722362e-05
-3.22194565277004e-05
-1.88167309286742e-05
-3.01105484540086e-05
-3.43754657206362e-06
-1.29634240012401e-05
-1.97202197440394e-05
-3.02859324367319e-05
-2.25011082081749e-05
-3.50217385728074e-05
-2.35370274352634e-05
-3.60303641838181e-05
1.48987253558852e-06
-1.79229419061122e-05
-1.69816728307776e-05
-2.75382086148141e-05
-2.74536537078927e-05
-2.29103337511998e-05
-2.7743296783137e-05
-1.71896552131387e-05
-8.27674381407591e-06
-3.55308589695013e-05
-3.77274326485993e-05
-4.81056887048793e-06
-3.3807787681082e-05
-2.74934027347396e-05
-1.82742306335886e-05
-1.86301135016054e-05
-2.42613398001969e-05
-2.96946401835515e-05
-2.91688449771717e-05
-2.10539360659092e-05
-2.74204892870461e-05
-2.15472914952961e-05
-2.36697823869189e-05
-1.65886318501355e-05
-4.05698161790883e-05
-1.98139240606778e-05
-2.61821269295347e-05
-2.0245321249469e-05
-1.14708279016009e-05
-2.32054862390446e-05
-2.55753580162136e-05
-1.89408303585855e-05
-1.38540217149526e-05
-1.0875107118657e-06
-3.13827432608549e-05
-2.8578978794408e-05
-2.98658731346784e-05
-2.79538839948084e-06
-1.36372989888497e-05
-3.29030033976517e-06
-1.64715605553207e-05
-7.16208325368906e-06
-2.09226146163784e-05
-3.78896146549889e-05
-1.21630550970198e-05
8.70224492469453e-07
-2.65403178467566e-05
-1.05509757688663e-05
-2.79838659464202e-05
-3.05078933875196e-06
-1.84195756024331e-05
3.21447019110453e-06
2.18385148870608e-06
-2.46307830689207e-05
-1.53725653209863e-05
-3.96605227152523e-05
-2.35562003097598e-05
-4.7541383205473e-05
-2.90407500771676e-05
-2.13035453635604e-05
-2.18924706469772e-05
-5.76390819148891e-06
-1.06199435322628e-05
-9.90790995304868e-06
-3.39565604723518e-06
-2.59269479312089e-05
-3.82577420798365e-05
-1.14225836045663e-05
1.15480058686756e-06
-2.02789824761291e-05
-2.33825750698807e-05
-1.31308757807687e-05
-2.05575416368075e-05
-2.08096571718229e-05
-8.76901582492391e-06
-2.71136579745606e-05
-3.91154199822725e-05
-3.04280254774183e-05
-1.4370326078847e-05
-3.24965192337455e-05
-3.79694684263781e-05
-1.93196720659073e-05
-3.13785723125727e-05
-1.77188566725774e-05
-2.30159360895236e-05
-2.1191820585179e-05
-1.37517298551427e-05
-2.32689367243133e-05
-2.78144104384249e-05
-8.3426127780571e-06
-1.4000327437779e-05
-3.75325217424814e-05
-3.5071763072943e-05
-2.59039082071623e-05
-3.40076198655334e-05
-2.45269821419644e-05
-9.82440821555068e-06
-1.55148267729207e-05
-2.53622368217565e-05
-2.99318828518385e-05
-2.07066432750259e-05
-1.53644738787822e-05
-3.31694014915553e-05
-2.11901967742403e-05
-1.59403241611562e-05
-8.23427608121948e-06
-1.6129129491557e-05
-1.21088100406417e-05
-4.68284793433915e-06
-5.52358942569852e-05
-3.38865477687394e-05
-1.98564653798734e-05
-3.11637681602152e-05
-1.52883355236724e-05
-3.21548825583537e-05
-4.53375298398746e-07
-1.40766436496364e-05
-3.26368805537016e-05
-2.97090546990254e-05
-3.1505619837228e-05
-3.68513473565239e-05
-1.8664262516261e-05
-4.81246451003383e-06
-1.00231409516591e-05
4.28061135850384e-06
-1.0957671553098e-05
-1.98955582885267e-05
-9.93220478714417e-06
6.08414320649952e-06
-4.38175290379649e-06
-1.38065478875706e-05
-2.25004705727296e-06
-1.28846878888589e-05
-3.4116441646869e-05
-2.3408808731083e-05
-1.43700166913875e-05
-2.13802432463001e-05
-4.33093230494118e-05
-1.48519126272367e-05
-2.09971962551148e-05
-4.36091449509814e-05
-1.72313666203002e-05
-2.44674706003515e-05
-2.78144952817572e-06
-9.13213947642027e-06
-2.76886167118102e-05
-1.21316354946767e-05
-2.15155030656675e-05
-1.59011267382312e-05
-3.41046564556349e-05
-2.01786255632146e-05
-3.83894661529021e-05
-3.19421994348325e-05
-1.21627081385902e-05
-1.91766211532445e-05
-4.12388347614821e-06
-6.58481622068247e-06
-3.15746176071055e-05
-3.07382864168226e-05
-2.56712788607716e-05
-4.34030346273349e-05
-2.64773098420571e-05
-1.63895620737415e-05
-3.74104830579196e-05
-2.55345270369194e-05
-2.14566936454844e-05
-2.15855125329304e-05
-6.94644095804443e-06
-1.37054859756786e-05
-2.31743798062004e-05
-8.94982320504687e-06
-3.69679608002149e-05
-2.31898426324745e-05
-3.87442738325333e-05
-7.07610717289734e-06
-2.00207014599064e-05
-4.30252510589284e-05
-1.25465864147799e-05
-1.51864802849614e-05
-2.56991190802403e-05
-2.25869055962248e-05
-1.59823790308452e-05
-2.38145429595009e-05
-2.97637156734715e-05
-2.35107461334367e-05
-4.89940403976271e-05
-1.64012463168532e-05
-1.37190587719323e-05
-3.1114896993184e-05
-2.55371541212486e-05
-2.10545663385706e-05
-2.0073997499791e-05
-3.42687281715079e-05
-1.46488247523375e-05
-4.95263836698079e-06
-2.39418241590111e-05
-2.25605750657441e-05
-2.38439316487897e-05
-2.37100148234567e-05
-2.78396288067213e-05
-4.71304941239395e-06
-1.59254922275311e-05
-3.2336567915392e-05
-2.83375035275466e-05
-1.52966481826012e-05
-2.50096895970596e-05
-3.11152615447112e-05
-3.35280866857514e-05
-2.16713565919114e-06
7.1426012329737e-06
-2.79663320934379e-05
-2.59072703831644e-05
-1.60531631001807e-05
4.68518957131368e-06
-2.1516933188594e-05
-2.61465254177731e-05
-1.58775601969902e-05
-3.8807440130434e-05
-3.36528283202839e-05
-2.43812711956365e-05
-2.08069714466312e-05
-6.17439269104162e-06
-1.45632165694269e-05
-1.718942137992e-06
4.38721997476487e-06
-2.44072778316872e-05
1.00853137697858e-05
-3.93658214468342e-05
-5.74241056517654e-05
-3.16995661701023e-05
-1.20209005301947e-05
-9.56516533967951e-07
-6.96517338370393e-06
-4.42461589840363e-06
-1.49043459782178e-05
-2.0639629836198e-05
-2.49791397385768e-05
-1.91513827292357e-05
-2.49137068212237e-05
-2.57934928538094e-05
-2.49242038906326e-05
-7.69452870385846e-06
-2.23392713549614e-05
-1.50779566027389e-06
-2.97007583222329e-05
-3.45848981872912e-06
-1.04286964869614e-05
-7.91759003932955e-06
-2.82396028551645e-05
-2.63326825786212e-05
-1.18784488373545e-05
-2.0966238346801e-05
-3.24591130466897e-05
-1.78181764875277e-05
-2.37081406671396e-05
-2.44023601228824e-05
-2.53512318238443e-05
-1.59801361771844e-05
-3.18780705379674e-05
-4.96316793996758e-06
-2.37251700620983e-05
-2.85513078458128e-05
-2.34916536875432e-05
-1.43051844003408e-05
-2.20334028316375e-05
-2.31666448609204e-05
-2.07004890419518e-05
-1.82231189400595e-05
-3.55442806211082e-05
-2.4698409169323e-05
-2.32589804881869e-05
-2.42443942438907e-05
-6.23567257143104e-06
-1.36026528490699e-05
-2.85881384257748e-05
-3.64004672775008e-05
-1.4777435680673e-05
-1.48108857480386e-05
-8.6054362161325e-06
-2.2427914822596e-05
-4.72748436140526e-06
-2.70770896294851e-05
-3.22857134861942e-05
-2.85047169019074e-05
-1.82806536743106e-05
-1.92368659260363e-05
-1.67902189704966e-05
-1.9508729056259e-06
-3.89202970260112e-05
-2.97286908492167e-05
-8.99896529756693e-06
-2.04036874114694e-05
-3.09870779362783e-05
-1.20040356215532e-05
-8.73264559246513e-06
-1.588310257662e-05
-1.15870030456758e-05
2.80293159570779e-06
-8.14702185635519e-06
1.4178328586715e-06
-1.6473960396485e-05
-3.39740660580163e-05
-1.93118776724116e-05
-1.64653800029564e-05
-3.53877011111273e-05
-1.30155631685729e-05
-3.37287237846468e-05
-1.60867455937055e-05
-2.76011894007538e-05
-1.97202157162155e-05
-2.18474487336275e-05
-9.14145804987982e-06
-2.19370161927471e-05
-5.06536231542612e-05
-2.44492532522438e-05
-3.69366065244842e-05
-1.5136587067714e-05
-3.65094192758802e-05
-3.77976956488836e-05
-2.25720058771082e-05
-3.92300047360696e-05
-2.11951196444658e-05
-6.95270911366848e-06
3.80186021786008e-07
-2.33697508558592e-05
-2.01560751204499e-05
-4.02710760896373e-05
-2.91031328654973e-05
-1.98981078617748e-05
-4.30003456915547e-06
-1.51195882343571e-05
-3.25092869723077e-05
-2.7500372849326e-05
-2.09675597022868e-05
-1.64654392996926e-05
-2.55717178125256e-05
-2.15088996297561e-05
-1.61373745193489e-05
-2.2485055128045e-05
-1.85872524991701e-05
-4.60938575685561e-05
-3.71551054137632e-05
-1.5891322170081e-05
-8.35810796086478e-06
-3.87772341798777e-05
-4.50246332490937e-05
-2.85667617976748e-05
-1.01899599627859e-05
-5.03269620744633e-06
-3.17072288808307e-05
-2.15023161239739e-05
-2.82323394539219e-05
-3.16621414866896e-05
-1.65621240155522e-05
-2.71181216528028e-05
-3.78998784158277e-05
-1.64474853511737e-05
-8.56173451273633e-06
-1.39016680565702e-05
-2.08557205423406e-05
-2.29923642491998e-05
-3.97179670299942e-05
-3.47026016334653e-05
-8.38052895637696e-06
-3.00155580658489e-05
-3.26730130204658e-05
-8.05732725796131e-06
-1.29163087040879e-05
-1.33297118342083e-05
-4.14775411692983e-05
-7.28989252335918e-06
-2.0673052151422e-05
-1.64177530488098e-05
-1.90300569611149e-05
-1.60117017873835e-05
-1.64031550409834e-05
-1.02075293847357e-05
-3.53015501659131e-05
-2.04584835035419e-05
-1.81308996025358e-05
-1.80947679016899e-05
-4.23408307659549e-05
-1.06852322920482e-05
-1.05471344231736e-05
-1.59111407205505e-05
-1.01283324493369e-05
-3.29457339923373e-05
-1.74968135003843e-05
-2.61355186920141e-05
-3.24866897399987e-05
-2.82525072826838e-05
-2.84728281120146e-05
-6.25320669626229e-06
9.57139249852332e-07
-9.079249626499e-07
-2.80544110539045e-05
-2.11160623219924e-05
-2.43944152811542e-05
-1.89559292595641e-05
-1.85971917462339e-07
-2.92436141327603e-05
-2.30956699065315e-05
-4.13548666068352e-05
-2.91476289271815e-05
-1.71715074726421e-05
-1.97355022645172e-05
-4.00247009606626e-05
-9.09793845145809e-06
-1.81781446705797e-05
-2.05326835094072e-05
-4.719167175087e-05
-2.63155011891455e-05
-3.77087270315376e-05
-9.99457905415749e-06
-5.33515728223216e-06
-2.69712709789961e-05
-8.75289208635699e-06
-2.0455431718345e-05
-2.27397670242728e-05
-4.15102203071444e-05
-6.73941184685671e-06
-6.87445171061224e-06
-6.60293771347773e-06
-2.51172896812147e-05
-1.95425969629168e-05
-6.85168396488037e-06
-1.70914092447188e-05
-1.17234778620369e-05
-1.64325790665809e-05
-2.92549985331612e-05
-1.46682031810577e-05
8.00950681473908e-07
-2.92614172202347e-05
-2.20332262867344e-05
-3.11321832913584e-05
-2.57858458002485e-05
-2.78340124972874e-05
-2.3426497177752e-05
8.91396203967816e-06
-3.12605345865423e-05
-3.70523252838282e-05
-5.23115364584987e-05
-2.60314465453539e-06
-1.23300318621025e-05
-2.45831564284215e-05
-1.71441702477057e-05
-2.65313412252157e-05
-1.83958457550904e-05
-1.67220593036206e-05
-1.94057675940831e-05
-5.15238338596518e-06
-2.46497881898662e-05
-1.20065680602123e-05
-9.0483343606608e-06
-1.16179189969423e-05
-2.19013595078445e-05
-2.00183732330354e-05
-1.66963278249921e-06
-3.64082943249423e-05
-1.65645396357286e-05
-1.04971311524361e-05
-1.80907567823365e-05
-2.55234188789518e-05
-2.93539193290676e-05
-3.96003008333558e-05
-2.73076952689326e-05
-1.52219621605644e-05
-2.56981417087878e-05
-2.42547137539121e-05
-1.64658751822738e-05
-2.50975362696669e-05
-2.8475067151157e-05
-4.53472149624773e-05
-2.55464252569148e-05
-1.55887260179131e-05
-1.01670407288749e-05
-1.39546817711545e-05
-4.15896382448678e-05
-5.60695919303896e-06
-1.87225453051555e-05
-2.60703951150306e-06
-1.20118708709764e-05
-1.504650618276e-05
-1.88733122901721e-05
-7.01975419505834e-06
-2.30965004805411e-05
-5.46665641232236e-06
-2.86742570104408e-05
-1.80339864130548e-05
-1.63118883011356e-05
-4.57444277558699e-05
-3.95888563299723e-05
-1.46444445071668e-05
-1.46656011236129e-05
-3.885428102168e-05
-2.01935313302722e-05
-3.3719385788602e-05
-2.60263806398229e-05
-3.05459705953638e-05
-2.10524563181078e-05
-3.1884558828291e-05
-1.35832364018491e-05
-3.45455873955376e-06
-3.62566636346699e-05
-2.99884333537735e-05
-1.82479378588192e-05
-1.97720968064192e-05
-2.60345968200421e-05
-2.37286520837303e-05
-2.02981291494257e-05
-3.11196186797102e-05
6.62545212040645e-06
-3.43424212376623e-05
-3.23780896650223e-05
-2.06301770112787e-05
-3.82511573474508e-05
-1.45685534742995e-06
-2.45779762075482e-05
-2.98495711208647e-05
-3.48377374886221e-05
-2.88561899012732e-05
-2.23331799498273e-05
-1.66467131290609e-05
1.16581509997398e-05
-2.22818850131888e-05
-1.42600088176008e-05
-1.44312946600314e-05
-4.49534739423365e-06
-8.1840610588572e-06
-1.92029187500959e-05
-1.21229139761943e-05
-2.21875980083971e-05
-2.48164901448613e-06
-2.09097113870589e-05
-2.57324179816052e-06
7.88173812434389e-06
-3.21688120499843e-05
-4.53450103959397e-05
-1.65610822260462e-05
-3.6362338421076e-05
-3.88167147910185e-05
-5.9498462325165e-06
-5.1959581256594e-06
-2.30349569624336e-05
-3.75383738922094e-05
-3.37985174520771e-05
-1.281546268608e-05
-2.94120288543963e-05
5.09040956752086e-06
-3.40732785115495e-05
-5.76567073263858e-06
-2.07631878511631e-05
-2.28487263426779e-05
-5.223663233097e-06
-3.46972346355654e-05
-1.66482521910521e-05
-3.32628578389567e-05
-2.04491682717664e-05
-1.32473874895187e-05
-2.72120223423932e-05
-1.39679370164182e-05
-3.51785249749401e-05
-2.19545807037795e-05
-3.13258347722824e-05
-3.36518470591743e-05
-2.81724500468814e-05
-4.17119621693563e-05
-3.40834650707423e-05
-6.83462055665034e-06
-1.97795013046389e-05
-2.64254345769267e-05
-2.26493820696611e-05
-1.30285098239127e-05
-1.62534422967858e-05
-6.15916606893042e-06
-2.00450220302782e-05
-3.81296242864359e-05
-1.44757297627562e-05
-3.47793710244892e-05
-2.46198412647815e-05
-2.98119029712325e-05
-3.15273909463645e-05
-1.06498224481127e-05
-1.77599770706792e-05
-2.3536204406327e-05
-2.76325742074079e-05
-1.3586515826724e-07
-1.27522798296621e-05
3.53770743986747e-06
-2.2309365920814e-05
-2.46289979936837e-05
-1.32376792613833e-05
-3.49366903985933e-05
-4.15370463488995e-05
-2.96390446350948e-05
-3.07329017319034e-05
-1.44463705216506e-05
-2.90107047134088e-05
-2.22939410643339e-05
1.36170848678303e-06
-2.69853232639537e-06
-3.54827648515247e-05
-2.80075744006577e-05
-3.01876575673329e-05
-1.07366887304963e-05
-2.28369579452084e-05
-4.2159316265308e-05
-1.41533286793573e-05
-1.63473884472129e-05
-4.26417846021295e-05
-3.54921132672347e-05
-2.92566831321626e-05
-1.00077963636207e-05
-4.04753965995884e-05
-1.53999738835997e-05
-2.81234983435357e-05
-1.18860070371075e-05
-1.56158768254323e-05
-1.54039289854134e-05
-1.18130911086773e-05
-1.09070799017658e-06
-3.84164466290489e-05
1.58889124100045e-05
-3.01455567301816e-05
-1.9433778655053e-05
-3.14800154883251e-05
-2.21927638995145e-05
4.48842954290288e-06
-1.66180526971103e-05
-2.56735632575432e-05
-1.07685269432374e-05
-2.78405571756419e-05
-3.41231278302495e-06
-3.22206189611229e-05
-1.03018958378321e-05
-2.37991717324844e-05
-1.40499734232334e-05
-2.01779977483476e-05
-2.25906712856314e-05
-4.34740775289547e-05
-9.72581046342003e-06
-4.24680032600157e-05
-1.35710980323269e-05
-9.90809215873363e-06
-3.92288220593635e-05
-3.53083475403635e-05
-1.27208024086112e-05
-2.35180888215811e-05
-2.2018525784852e-05
-1.48353691544691e-05
-1.4254497189039e-05
-3.13917731334988e-05
-2.42710764902816e-05
-7.63561608955761e-06
-1.37254238379677e-05
-3.25268712149895e-05
-3.69955144466084e-05
-1.86252438726207e-05
1.51558856248201e-05
-3.46993308044123e-05
-3.31796712381433e-05
-2.04412513492844e-05
-2.85011894411664e-05
-3.03114813613068e-05
-4.37106003257467e-05
-2.44570510524721e-05
-4.15225702578204e-05
-3.06062658660275e-05
-1.69216681030099e-05
-2.42346498275516e-05
-3.10190424471543e-05
-1.00173141253619e-05
-2.55083108164449e-05
-2.75079344181163e-05
-3.12531279844937e-05
-2.86732639787916e-05
-3.0676416219521e-05
-1.1677765816064e-05
-2.15795187660713e-06
-5.74267543982665e-06
-1.55100023046641e-05
-1.95008047929681e-05
-7.73983549259058e-06
-3.28031395022091e-05
-1.42767267332123e-05
-1.87017382187992e-05
-2.51098069459078e-05
-4.92910849929659e-06
-3.29189838815844e-05
-2.07972940045336e-05
-2.50365150030249e-05
-2.39119647688495e-05
-3.35000956147977e-05
-4.29428444223301e-06
-1.78776731211114e-05
-2.08569917963916e-05
-2.51479605787936e-06
1.75555592968811e-06
-1.36936515838943e-05
-1.3493127869364e-05
-2.96528801925857e-05
1.90062738564357e-05
-1.00812688805145e-05
-7.46492405019117e-06
-1.67148655422923e-05
-2.70563195711766e-05
-1.24084267056552e-05
1.58677717705917e-06
-2.78458286835969e-05
-3.93203391882281e-05
-3.62637038043443e-05
-2.74032356399167e-05
-1.01921582594061e-05
-1.21738088278907e-05
-4.64352583826414e-05
-7.94346705345174e-06
-2.33547224946441e-05
-2.26551994028726e-05
-5.2773821390844e-05
-1.07068823271909e-05
-1.56402800935386e-05
-8.50896588404043e-06
-2.58677548941117e-05
-1.62387156727829e-05
8.15748959321182e-07
-1.12618724738867e-05
-2.08277615505277e-05
-4.45894119151299e-05
-2.0135051765811e-05
-3.08845959446241e-05
-2.40229646068096e-05
-2.89436527810269e-05
-2.12404252817313e-05
-2.3405617597695e-05
-1.72811241871521e-05
-1.73235288685194e-05
-1.40349822649066e-05
-3.50005909496709e-05
-2.32272745715416e-05
-2.41823254005424e-05
-2.70005427777852e-05
-2.59522885291188e-05
-2.24221921433458e-06
-5.91080491807912e-06
-6.88497872111018e-06
-2.02953006095173e-05
-1.19180429370617e-05
-4.5616129432074e-05
-2.31370440749023e-05
-9.35010940887913e-06
-2.84739333488716e-05
-1.87566806706015e-05
-7.62141521797289e-06
4.22164506937879e-06
-2.44380401084764e-05
-1.71818209857599e-05
-2.26669822330174e-05
-2.93602712254126e-05
-1.33747708398131e-05
-2.45169958812823e-05
-4.62583631148163e-05
-3.22205876396905e-05
-1.99327303410053e-05
-4.17414787837689e-05
-9.93276708045044e-06
-2.45678457363539e-05
-5.07455919534755e-06
-1.37048732201799e-06
-3.93430153476547e-05
-1.56750839534867e-05
-1.53163607519782e-05
-1.02999583418997e-05
-2.57628095462814e-05
-1.10407019775888e-05
-1.28468890360394e-05
-1.26630139945627e-05
-1.52536193772764e-05
5.87252674642122e-07
-1.46589415562914e-05
-1.85555782473985e-05
1.35305821844936e-06
-3.69662572736532e-05
5.34974784164277e-06
-2.87360163069802e-05
-3.37313324889462e-06
-3.27239402444832e-05
-1.58847521900915e-05
-2.92105368427796e-05
-4.12829015905045e-05
-2.71187302993632e-05
-3.51700602689203e-05
-2.14293973923691e-05
-5.91110083938339e-06
-3.74006493753884e-06
-2.67656188431088e-05
-2.48063431071528e-06
-2.75680805318803e-05
-3.20932599648513e-05
-1.40884746141027e-05
-2.12005213247176e-05
-1.37475483937917e-05
-8.29856499335694e-07
-1.41994695384122e-05
-3.06266603102369e-05
-8.82431588808618e-06
-4.45749112295825e-05
-2.38327687239107e-05
-2.32478734055847e-05
-9.00832272225589e-06
-2.301854128877e-05
-1.72104107095683e-05
-5.64640942710979e-06
-1.50010315531677e-05
-2.92992516135847e-05
-2.61298944124332e-05
-1.65267706494282e-05
-8.18524946994527e-06
-2.30815709304648e-05
-1.80765090373802e-05
-1.80774776521644e-05
-3.46878290276795e-05
-2.1416231565843e-05
-1.48292730142075e-05
-2.10809708302109e-05
1.931006996032e-05
6.67923022777449e-06
-5.52831997147291e-06
-1.53217566805103e-05
-8.13747899482108e-06
-2.57637624906921e-05
-2.98825561650349e-05
-2.54641900219815e-05
-2.67217768128197e-05
-3.67019230583593e-05
-2.04808027410656e-05
-1.56916385159041e-05
-9.05561251321084e-06
-2.72890862366029e-05
-2.30509072437183e-05
-7.62349643852604e-06
-2.05656208995976e-05
-1.55410562328402e-05
-6.21298443211644e-06
-3.73985485037081e-06
-1.85275095020927e-05
-3.32592424844633e-05
-2.08210067634738e-05
-7.82677632516525e-06
-7.7605861994154e-06
9.95237095631438e-06
-2.55237886016913e-05
-3.64353324820483e-06
1.47575665486641e-06
-4.16957271685488e-05
-2.44904738957742e-05
-2.19215932925412e-05
-3.80233666455519e-06
-1.4319858028011e-05
-3.13336703004089e-05
-2.17016241233835e-05
-1.35266189267679e-05
-2.62658891417082e-05
-1.03060926317158e-05
-2.54658920496385e-05
-2.38271482402465e-05
-2.65894465592825e-05
-1.27674421440609e-05
1.42889932412279e-06
-6.85211642653342e-06
-2.79866547265988e-05
-2.9920085329579e-05
-3.34897039080077e-05
-2.93341748211585e-05
-9.01917525793264e-06
-2.1881220120289e-06
-1.35945372510887e-05
7.54798418647925e-06
-1.99006136923949e-05
-1.9184872267846e-05
-2.68922955374551e-05
-2.88113222849696e-05
-1.89364820138488e-05
-2.99351097039146e-05
-4.22128286635326e-05
-1.76726932687114e-05
-3.64618562949354e-05
-2.99865665879096e-05
-1.20406248221626e-05
-2.93889034574541e-05
-2.20633220336615e-05
-2.36198565097369e-05
-2.43081387082869e-05
-4.94975998829024e-05
-2.10740545042974e-05
-1.31995293834691e-05
-2.49059536693403e-05
-1.96560121712615e-05
-2.42279898204891e-05
-1.87604540575405e-05
-7.83774352821749e-06
-3.47577132280598e-05
-3.43386599265905e-05
-1.99344660084357e-05
-4.79860272311851e-05
-2.81314752465994e-05
-2.72715379661261e-05
-1.87499771332147e-05
-4.95451253311643e-05
-1.87694762716442e-05
-1.33858329155575e-05
-1.71665476955749e-05
-1.81555828567114e-05
-4.01043975260481e-05
-2.82664727399313e-05
-2.49866119180754e-05
-2.67203792574991e-05
-3.53268347632373e-06
-2.62376347234622e-05
6.27921168511387e-06
-1.57777983844883e-05
-1.4551175697347e-05
-1.18078342370734e-06
-3.97704856568462e-05
-1.2918061495148e-05
-1.69223301689943e-05
-1.29065942734952e-05
-1.70439678512439e-05
-2.21484273441478e-05
-7.03659477899968e-06
-1.53860054972126e-05
-2.85613600213882e-05
