# Supplementary material for: Research on computational propagation and identification of mine microseismic signals based on deep learning
Source: PLoS One. 2025 Oct 22;20(10):e0334641. doi: 10.1371/journal.pone.0334641 (PMC12543183; doi:10.1371/journal.pone.0334641)
Supplement: S1 Data — (ZIP) [file pone.0334641.s001.zip › 000100500001117.xlsx_0.txt_24.txt.txt]

-1.6886957146627e-05
-1.58182152372155e-05
-4.40363310754133e-05
-9.96412546529936e-08
-4.45313190167638e-05
-2.49796139963115e-05
-9.5863639891782e-06
-1.21495687506279e-05
-3.0097673427745e-05
-2.2085635017032e-05
-2.80161231204608e-05
-1.48890107139045e-05
-3.48657431914105e-05
-3.89391452000183e-05
-3.45495691596644e-05
-6.83098901546095e-06
-1.64463584018622e-05
-4.413579158853e-06
-2.01390300961909e-05
-1.86347678157503e-05
-2.60026820663882e-05
-4.23908205460787e-05
-1.15095806782247e-05
-2.1626346672359e-05
-2.0138882982308e-05
-7.00274604584849e-06
-1.88451401199621e-05
-2.99380622100987e-05
-1.21142799768781e-05
-2.35659936849317e-05
-2.79906166310809e-05
-9.19250122382744e-06
-2.69474066960895e-05
-9.44717354486357e-06
-1.25245954963853e-05
-1.25274813292523e-06
-2.67483998426206e-05
-2.90173261598503e-05
-2.20461364968323e-05
-1.36633377780771e-05
-2.19868641542115e-05
-2.24496192914299e-05
-2.07692356703217e-05
-1.50126626572884e-05
-2.37494108267887e-05
-2.31905001421218e-06
-5.36628936067879e-06
-2.34182473746839e-05
-3.42625926248236e-05
-4.20300258295665e-06
-2.91635213288762e-05
-2.34799299793682e-05
-2.9562313077593e-05
-5.21093156107434e-05
-2.22346405561417e-05
-2.39091222953155e-05
-2.93678020838693e-05
-2.788050891227e-05
-1.22213020348732e-06
-1.34956397966801e-05
-1.65613449134957e-05
-2.04930280022817e-05
-2.80917167392361e-05
-2.23802241039975e-05
1.25389240300345e-06
-3.15648957689829e-05
-1.43917891421569e-05
-4.33757495392655e-07
-2.59129285060639e-05
-3.10855338658351e-05
-1.6850475904227e-05
-2.98634572321422e-06
-2.21832261408831e-05
-2.24325358384613e-06
-2.4960214009012e-05
-2.70765720765729e-05
-1.54768794567293e-05
-3.80561282796336e-05
-1.63858751473577e-05
-2.34735617098843e-05
-3.63296486214124e-05
-4.17193935632709e-05
-2.11602038457585e-07
-1.57398399369601e-05
-7.65581785328894e-06
-1.53137358225287e-05
-3.91993056128775e-05
-6.09270915279136e-06
-3.45440050959963e-05
-2.94880469511945e-05
-1.80293564058723e-05
-2.48751786490744e-05
-1.40674174047392e-05
-6.75445053932378e-06
-2.27837531401928e-05
-1.35972755221557e-05
-8.20674562649297e-06
-1.39889420687607e-05
-1.91010763001018e-05
-1.79642579401622e-05
-1.2360169878096e-05
-3.97023012525964e-05
-3.16771052331565e-05
-2.63918038750412e-05
-1.29397764797672e-05
-1.47538366907548e-05
-1.80639667470056e-05
-2.12842503863465e-05
-2.16366805812358e-05
-3.93277076262251e-05
-8.07368878575765e-06
-8.76032593199614e-06
-1.15486251705162e-05
-2.95358649629726e-05
-1.68994362504391e-05
-1.0098434875424e-05
-2.86535877403286e-05
-7.78183760233666e-06
-2.20099694842318e-05
-5.02075449006537e-05
-6.41399288132103e-06
3.54929955627306e-09
-6.94410756569019e-06
-1.28374497321098e-05
-2.79239928547229e-05
-4.22409138611542e-05
-1.74780130432797e-05
-7.24951575241858e-06
-7.69204168337208e-06
-3.80955291897438e-06
-3.63826834302378e-05
1.55032277032886e-06
-1.78112496241239e-05
-3.36474690285198e-05
-1.79605942060062e-05
-2.15771329325278e-06
-1.294602973763e-05
-1.44940518545689e-05
-6.28875053270621e-06
-4.31412485311434e-06
6.40158986165007e-08
-2.34926047536262e-05
-3.33265746866017e-05
-3.58908473635347e-05
5.89972720007025e-06
-1.87812381122704e-05
-2.62171045945703e-05
-1.50995310618136e-05
-2.48871656560466e-05
-2.5444163212559e-05
-3.66977704691118e-05
-2.53335354672153e-05
-3.06836800257598e-05
-1.96339457179419e-05
-6.0512219366985e-06
-3.72632169849734e-05
-1.19096560008091e-05
-2.24658076454008e-05
-2.49450003770727e-05
-2.24108189157102e-05
-2.58383319175135e-05
-2.22579638580397e-05
-2.82253255052839e-06
-2.0472146422263e-05
-5.65060152998946e-06
-2.18695430847336e-05
-6.270787527809e-06
-3.72416785587715e-05
-1.91060264273589e-05
-2.34196511540084e-05
-2.13468150430123e-05
-2.250931746038e-05
-2.48420423608736e-05
-2.77510246184492e-05
-1.82225654474997e-05
-2.11853324892802e-05
-1.45516931421543e-05
-4.12237012721571e-05
-1.5485639496484e-05
-7.67622591687436e-06
-1.77773944843349e-05
-2.79121115950815e-05
-2.69780620305448e-05
-2.20445593393899e-05
-3.40993636331668e-05
-7.16976200368962e-06
-2.17501019480463e-05
-3.24211145103972e-05
-2.68073848338589e-05
-6.9308330163772e-06
-1.54877351315777e-05
-1.60919334820554e-05
2.02247142839423e-06
-2.18170555651103e-05
-1.95926068138466e-05
-1.1211313869626e-05
9.12429540692967e-06
-3.3980384152071e-05
-1.62441000636572e-05
-2.97071340647557e-05
-3.45675943367976e-05
-2.60949731016792e-05
-3.61772765431872e-05
-1.93661962550681e-05
-2.14229923307862e-05
-1.59890029499124e-05
-2.00636223083866e-05
-2.48399486273183e-05
-1.60917166956297e-05
-2.91995198034108e-06
-3.6298372825875e-05
-2.51499721603974e-05
-9.32121908173865e-06
1.0618692198572e-05
-1.77365842396187e-05
-3.08256482963503e-05
-3.559077123002e-05
-1.19175896877541e-05
-1.91153247941508e-05
-2.98034830327228e-05
-1.56696777273496e-05
-8.61157372843385e-06
-1.68133592407359e-05
-1.24312384139562e-05
-1.27939996343854e-05
-2.5776431201964e-05
-7.07617791156851e-06
-2.41855516639096e-05
-3.71971804006113e-05
-2.02402704199705e-05
-4.09324173144094e-06
-2.05299228347129e-05
-1.10036007356126e-05
-1.90868105632764e-05
-3.67849285819634e-05
-1.4855687745163e-05
-7.86076148911394e-07
-2.40234892018103e-05
-2.18154334589325e-05
-3.11460432586361e-05
-3.06302437397349e-05
-4.83631788680687e-05
-8.269259323825e-07
-4.24460794859032e-06
-4.73663459140909e-05
-1.74140601212607e-05
-2.75189402751402e-05
-2.72310536066075e-05
-1.98411366728173e-05
-1.86920653833425e-05
-2.84119803978739e-05
-6.03645552828443e-05
-3.1853754964355e-05
-2.04339924442734e-05
-2.25820636337722e-05
-2.76631631272078e-05
-8.32967261498059e-06
-7.1793952739163e-06
-3.54782339577761e-05
-2.80582033555705e-05
-4.03114068368119e-05
-7.01257131042568e-06
-2.44449737072343e-05
-3.49332995820678e-05
-1.16918995842826e-05
-2.33384784206931e-05
-1.60295104808413e-05
-2.14435808017832e-05
2.34211763768725e-06
-1.32806671074556e-06
-1.40750837612004e-05
-2.00538382467058e-05
-9.79286692146054e-06
-2.01526030452817e-05
-4.05633222793112e-05
-1.58035775997192e-05
-1.26043481315856e-05
-4.02057496780476e-05
-6.44888553114512e-06
-1.06109287179121e-05
-2.66246655666501e-05
-2.23897937654774e-05
-2.84827419333067e-05
-2.36706853797658e-05
-6.85384220339668e-06
-2.79468371705917e-05
-1.54601341705586e-05
-1.18825282769448e-05
-3.21963024953337e-06
-4.6994569416314e-05
-2.32489506512498e-05
-2.54979750835081e-05
-3.38108678894235e-05
-2.95798327513532e-05
-1.38037602691482e-05
-1.07832863509815e-05
-1.33257854158482e-05
-1.15037539859172e-05
-1.46795773777616e-05
-1.86515741029986e-05
-1.16630875469642e-05
-1.71144143777924e-05
1.00203551171381e-05
-4.67658573163578e-05
-5.51293260621771e-05
-2.9430605030255e-05
-1.23942871209747e-05
-4.21777817788537e-05
-1.70831037991406e-05
-3.95204406725759e-05
-5.68695680148646e-08
-2.57632395193751e-05
-2.47123746216825e-05
-6.4034116153473e-06
-4.83941583140934e-05
-2.50042051938073e-05
-2.9836449933023e-05
-3.00661759525729e-05
-2.77923513355117e-06
-2.66283922196462e-05
-2.07305584524776e-05
-1.82834350798203e-05
-2.35661091435952e-05
7.05866163846604e-06
-6.25522460153629e-06
-3.34352939357807e-05
-1.57892683839953e-05
-2.51142580282699e-05
-3.009662086973e-05
-1.52623523293974e-05
-3.15898846613641e-05
-3.25027950706779e-05
-2.70538162917495e-05
-2.64896162806825e-05
-4.13937682875504e-05
7.24670393401309e-07
-4.3272561970863e-05
-1.71714094243551e-05
-1.60111331513534e-05
-3.48655701040698e-05
-1.99609305549008e-05
-2.85186013752788e-05
-1.94031269790506e-05
-1.1380346640404e-06
-1.48158819845854e-05
-3.98824616953588e-05
-2.92399981652623e-05
-2.24655568858851e-05
-2.36378931369397e-05
-7.32154464637856e-06
-2.56499304690448e-06
-3.08598538275766e-05
-3.07870298642137e-05
-2.79070613088446e-05
-3.67946760912067e-05
-2.65500219123134e-05
-4.1742778713792e-05
-1.23268062243374e-05
-2.98790754753578e-05
-1.48039976775864e-05
-1.98008454025215e-05
-1.92639594864053e-05
-1.19280232268999e-05
-2.56086191971912e-05
-5.84895548200175e-06
-3.90419631779918e-05
-1.85633728621926e-05
-1.39673977595986e-05
-3.1215531148666e-05
2.17587430247235e-06
-3.42185005597708e-05
1.11741009913096e-05
-2.03980782880927e-05
-1.49930299917779e-05
-4.9182249960014e-05
-9.2769419183159e-06
-1.84221810117576e-05
-5.51269816860231e-06
-1.14580442808358e-05
-1.86718694016929e-05
-2.23292513275947e-05
-2.90837751390407e-05
-1.63727861604991e-05
-3.05606342680001e-05
-2.03936530895363e-05
-1.57921497567877e-06
-2.10715586014084e-05
-1.72262976150754e-05
-2.44285508728446e-05
-2.66502954764864e-05
-2.22665772473089e-05
-3.11187634670659e-05
-1.30706304006762e-05
-9.37136026322146e-06
-2.43712055401979e-05
-4.19507206455536e-05
4.63741697428169e-06
-8.01723144948226e-06
-2.04941098730549e-05
-1.72473459735788e-05
-2.23038554749775e-05
-4.02378527877925e-05
-2.54938665022812e-05
-1.79496360120883e-05
-2.56748200498728e-05
-3.17447128969911e-05
-2.00058698932457e-05
-2.39944062134597e-05
-4.71783692001663e-06
-1.82621060350818e-06
-3.08333691320679e-05
-2.53297160780523e-05
-2.11641431678617e-05
-3.50843684214133e-05
-1.81592065074345e-05
-2.00527370668267e-05
-2.16215251133623e-05
-2.01027064402115e-05
-3.49828803953542e-06
-3.12968102833315e-05
-4.06932341597399e-05
-3.21984786153305e-05
-3.31707723781294e-05
-2.21525715174394e-05
-1.92223181135264e-05
-1.03843606353581e-05
-2.18669201191875e-05
-1.42963983792952e-05
-1.86540617210488e-05
1.46132165096338e-05
-9.74891493408783e-06
-1.83960946918741e-05
-3.25057812349028e-05
6.6728269270721e-06
-1.88341603854327e-05
-3.99861179367329e-05
-2.09218506592641e-05
-3.18585098638542e-05
-3.13844543564175e-05
-1.57652318810767e-05
-1.20336618601392e-05
-1.9791911669508e-05
-1.91403003907375e-05
3.74948588811392e-06
-1.02767665607671e-05
-1.54769981347316e-05
-3.19531204638985e-05
-3.706120742373e-05
-2.60182484529406e-05
-1.93346299202106e-05
-4.66373472942976e-05
-3.44035219363633e-05
-1.48440704716836e-05
-8.4653124299723e-06
-1.79365038872653e-05
-2.11065947012778e-05
-1.40375075987736e-05
-1.21722388686311e-05
-8.71925330466159e-06
-2.3284221692159e-05
-7.1293489493712e-06
-1.60009377841117e-05
-1.29071662023214e-05
-3.66729601207742e-05
1.40841094414745e-05
-1.15791042792298e-05
-1.48824549558628e-05
-2.47382876437114e-05
-1.3762055170345e-05
-2.37803170166911e-05
-1.75845639439827e-06
-2.40187253695074e-05
-5.74731028062466e-06
-2.77191912053073e-05
-1.46150396507581e-05
-2.24067945142926e-05
-2.41163027399865e-06
-2.52455479784321e-05
-1.40563938323034e-05
-1.47576014581571e-05
-2.51143960503875e-05
-1.09110976821543e-05
-2.15533373162192e-05
-5.22228745666438e-06
-3.57067448931124e-05
-3.73767798952817e-05
-3.49038469887829e-05
-1.07891680328377e-05
-3.22684316379797e-05
-2.86531509108261e-05
-4.21211823874317e-05
-1.09544529350747e-05
-1.28910219890619e-05
-3.70860523794137e-05
-2.09006439106346e-05
-6.91870938664264e-08
-4.01774323526029e-05
-3.72564193181628e-05
-1.27757313612156e-05
-2.16834387029477e-05
-3.44189747405768e-05
-3.48712521481716e-05
-2.74085091876927e-05
-9.34526802001652e-06
-1.92966833188095e-05
-2.27057126403172e-05
-8.74550060415515e-06
-2.0433686705933e-05
-4.48300664929766e-06
-3.9460035542871e-05
-1.14799351077329e-05
-1.83192267164181e-05
-1.64506812591439e-05
-9.22872846704816e-06
-1.80149382678154e-05
-2.2099108810123e-05
-1.48683720876071e-05
-1.85006001819634e-05
-3.00880148895336e-05
3.00284161865828e-06
-2.80135012211779e-05
-4.88528558796625e-06
-3.26331290510236e-06
-8.31458256591998e-06
-2.90957495705796e-05
-3.17974801094675e-05
-2.4732522702862e-05
-2.24419431440796e-05
-8.7574185960373e-06
-2.54207658318157e-05
-3.59644567405137e-05
-2.07178159834979e-05
-4.46055957500686e-05
-8.77720975369005e-06
-8.53746568571472e-06
-6.10728961788753e-05
-1.84660680075618e-05
-3.54264183779539e-05
-2.49667271215266e-05
-5.85126165661759e-05
-1.88393436147641e-05
-1.69191858259004e-05
-5.01844601357549e-05
-2.41039013701234e-05
-7.63246021512684e-06
-3.28002712710511e-05
-1.50992661571436e-05
-2.31753295186116e-05
-1.23890216001584e-05
-3.862267192585e-05
-4.10217222601134e-05
-1.66373610378284e-05
-4.56946288726259e-05
-2.97230459937093e-06
-3.67439617990696e-06
-3.63228093259107e-06
-2.39030781774277e-05
-2.4792236507318e-05
-3.46676642606481e-05
-1.35411335993123e-05
-2.53356583652644e-05
-3.91556248574738e-05
-3.13839344764374e-05
-1.6346775685945e-05
-2.07211969524254e-05
1.65419235029952e-05
-2.63034968129056e-05
-3.64403588093005e-05
-7.32424528708714e-06
-2.02716600313804e-05
-1.72843014399205e-05
-3.61709228748398e-05
-1.33164551427969e-05
-1.59249999996507e-05
-2.58621591197659e-05
-3.28089758779301e-05
-5.03670764300137e-06
-2.23747863658196e-05
1.61993025412821e-06
-3.44501527229215e-05
-3.91625433770314e-05
-2.2860661137535e-05
-5.01359367330513e-06
-2.38910760663328e-05
-2.12569344756667e-05
-3.76056965830276e-05
-2.08421195788343e-05
-5.15542645143102e-07
-3.35183583555179e-05
-1.81290897945259e-05
4.17068456367791e-06
6.69324253076284e-06
-1.40478663455215e-05
1.51961642548995e-06
-9.54786541018508e-06
-1.30576460638442e-05
8.90530777249792e-07
-2.82936069926366e-05
-1.81893865267731e-05
-2.42230668685183e-06
-3.39062370414293e-05
-7.87995320383409e-06
-1.60838428164361e-06
-1.58851680368701e-05
-4.28503655879652e-05
-1.33098828106765e-05
-4.26350937948009e-05
-1.94679681989405e-05
-2.35932683156002e-05
-1.65954552920694e-06
-1.1479290863924e-05
-4.04322239361382e-05
-8.24479781346651e-06
-1.7342596063991e-05
-6.0058560718777e-06
-1.92130400378475e-05
-3.38595870071302e-05
-9.88638085207835e-06
-7.54502110413894e-06
-2.17927551047837e-05
4.69601580118151e-06
-3.12541706048887e-05
-2.15047681487783e-05
-9.1291669244748e-06
-4.19431119241635e-05
-1.36723817999341e-06
-2.0060026784484e-05
-2.00667280119808e-05
-3.30586002284109e-05
-2.48454033405609e-05
-3.23787546490935e-05
-3.42984383226114e-05
-1.37396981506043e-05
-2.6813866409593e-05
-3.84815394525708e-05
-5.47742500377202e-05
-1.59525382745497e-05
-1.4936500758261e-05
-3.18839022851099e-05
-2.89754865382349e-05
-2.73175230511171e-05
-3.33969195114265e-05
-1.55638626415016e-05
-3.2432115023767e-05
-2.55052346566316e-05
-1.65773086317368e-05
-7.46926812150811e-06
-1.6505325329603e-06
-9.30581459313634e-06
-2.51245750979692e-05
-2.79280528163785e-05
-2.84449663325145e-05
-4.68931133660002e-05
-4.11202364204945e-05
-1.79101825532755e-05
-1.20683396458282e-05
-4.31715947068149e-05
-7.61999836181229e-06
-6.7875133847809e-06
-2.78008951351221e-05
-1.76338786751086e-05
-2.60192603066017e-05
-1.45311986255211e-05
1.53962123936142e-05
1.04428970704318e-05
-3.87635171047799e-05
-1.98293547449334e-05
-1.33137558170518e-06
-2.01840930570655e-05
-1.06458823087502e-06
-7.81170281295809e-06
-1.14081660095841e-05
-4.23590363087729e-06
-1.91169929610554e-05
-1.15149150618009e-05
-2.32993835254465e-05
-3.22588467145049e-05
8.90929953738422e-07
-1.72330715556148e-06
-1.43260307134226e-05
-2.04196186465875e-05
-1.24061435903794e-05
-2.85440661568926e-05
-3.60370514590706e-05
3.31042827396407e-06
-3.38143443124123e-05
1.92993181631429e-06
8.14573694743342e-07
-6.15413498863239e-06
-2.16697068690986e-05
-1.82551896751846e-05
-1.2725036578851e-05
-3.66396204665831e-05
-2.77080914328948e-05
-2.31394321350318e-05
-2.82136849419631e-05
-4.91395243307631e-05
-1.49629866972479e-06
-1.24754305239774e-05
-1.98492302648661e-05
-3.36009923163008e-07
-3.82431369482559e-05
-3.47508314214766e-05
-3.31146969672061e-05
-8.61680542325615e-06
-1.4929175039522e-05
-1.41376233971231e-05
-2.57939221384627e-05
-3.24020790529229e-05
-4.24937137668896e-05
-2.87772634809559e-05
-2.31276404583932e-05
-3.07703640154157e-05
-1.56215440862432e-05
-3.19761360789995e-05
-1.34758274579275e-05
2.43760658996054e-07
-2.33661589283258e-05
-1.43886827910511e-05
-2.26059348913187e-05
-2.3328645491276e-05
-1.99155326519365e-05
-9.20215302421522e-06
-1.50521047635441e-05
-5.03685324154553e-05
-2.68084770978314e-05
-2.44874839015607e-05
-3.73680162324849e-05
-2.67618886673264e-05
-8.38897280163328e-06
-4.48155736504106e-06
-3.48861634156326e-05
-5.06170191417614e-05
-2.30820957376222e-05
-2.48843250017098e-05
-3.28791981396584e-05
-4.06062875131208e-05
-2.15952891715347e-05
9.38248422768444e-06
-1.13236884499493e-05
-4.08792625091294e-06
-2.88665818460342e-05
-3.09451363566398e-05
-2.86125841910994e-05
-4.47977212858525e-05
-2.20534436068935e-05
-1.54371210352463e-05
-9.99405914986481e-06
-2.65398338758565e-05
-4.73368836549613e-05
1.26833515961513e-06
-2.72847078047208e-05
-2.25024057190373e-05
-1.56360203745735e-05
-2.80453089987594e-05
-2.57862977024819e-05
-3.22095090174488e-05
-2.54902527311345e-05
-1.32140605885107e-05
-1.13197987782614e-05
-1.31851315583475e-05
-3.25776733392931e-05
-2.23031813864866e-05
-1.63303618942007e-05
-6.43958807615217e-06
-5.57189897517457e-06
-1.17090680800478e-05
-2.21912936761043e-05
-1.92715751549112e-05
-1.41299378346012e-05
-3.5959854762728e-05
-5.52511271472426e-06
-1.78630295716188e-05
-1.04745942358807e-05
-2.649816817406e-05
-3.54391845195421e-05
-2.95135497180144e-05
-1.45586960607503e-05
-2.12584478034456e-05
-4.17759912693483e-05
-2.43942232839464e-05
-2.6252662607841e-05
-4.23529657643956e-06
-4.11658890682647e-05
-2.75594768962465e-05
-3.63308826138733e-05
-1.94241219363897e-06
-2.28149814914039e-05
-1.89397045787509e-05
-2.32014728626775e-05
-2.36728970556751e-05
-1.09860393397442e-06
-2.98448554903947e-05
-2.31972843540242e-05
-9.48356327511107e-06
-1.21500536046805e-05
-2.06672881743055e-05
-7.72260869436905e-06
-1.18910605926396e-05
-2.86004560453716e-05
-4.20998363012594e-05
-9.13774213822823e-06
-3.66838828960795e-05
-2.2563640883091e-05
1.2177469754125e-06
-2.7654533463958e-05
-2.64976145823346e-05
8.72966291518327e-06
-2.54431361505332e-05
-1.53546810866207e-05
-3.55986130836599e-05
-4.0824626617451e-05
-1.69430761710427e-05
-3.16497596689676e-05
-2.06707767873118e-05
-4.14183925681793e-05
-2.17547015081533e-05
-4.98016068761089e-05
-3.44870195407748e-05
-2.52914680917178e-05
-3.05901876468164e-05
-3.933615548668e-05
-1.09279694229086e-05
-3.08990642461953e-05
-1.96708611930758e-05
-1.30145886016883e-05
-1.73121903010938e-05
-2.51468584497824e-05
-2.14548306559571e-05
-3.0361515166784e-06
-2.42359345540736e-05
-2.36035690563448e-05
-5.92872450049566e-07
-3.55471070959014e-05
-1.0692140205588e-06
-1.83696980672861e-05
-1.59776227736103e-05
-3.71796674997264e-05
-3.51520570014835e-05
-3.18063093502853e-05
-5.48004417835513e-06
-1.96003060859064e-05
-1.82410679655099e-05
-2.23576747324919e-05
-1.91702422151802e-05
-2.55590813062127e-05
-2.8096301651168e-05
-8.75843061353628e-06
-1.62629867787424e-05
-2.26932440222082e-05
-7.98432949841912e-06
-2.72323849678743e-05
-1.09981625429355e-05
-1.57589386471908e-05
-2.64316377442003e-05
-1.41625675439274e-05
-1.57952246712247e-05
-1.43304481743659e-05
-2.88621952637104e-05
-2.86336540518819e-05
-2.30405944812026e-05
-2.58592585972246e-05
-1.36747426440932e-05
-2.20847306567421e-05
-1.00963095345514e-05
-1.59975669783683e-05
-1.25126680500923e-05
-2.98946216198686e-05
-1.96518554178882e-05
-3.10735226443803e-05
-1.73584645067587e-05
-1.59149189410351e-05
6.11408931952531e-07
-1.82676114144102e-05
-2.14209116665755e-05
-2.6995993612537e-05
1.42421763613014e-06
-1.29633030930978e-05
5.66733005430379e-06
-2.96327434821614e-05
-2.64581720031281e-05
-2.53427537431571e-05
-3.58276542698534e-05
-3.29752903524282e-06
-2.35651475842745e-05
-1.19439428482101e-05
-3.86268521310287e-05
-2.43061950591996e-05
-1.73269766523448e-05
-1.57169454867291e-05
-3.10273347879783e-05
-2.27494081274216e-05
-1.98781382967749e-05
-2.81170460600359e-05
-2.70132766526797e-05
-4.0903239677319e-05
-3.4673446182454e-05
-3.19742147991845e-06
6.20545676306398e-06
-1.96576559398129e-05
-1.31715700153613e-05
-3.10872038329106e-05
-2.84236448398583e-05
-3.33589878830347e-05
-2.31349087395096e-05
-3.29278304261742e-05
-4.74405624945572e-06
-2.38660568767813e-05
-1.97269149797633e-05
-1.68519627308179e-05
-2.23465287144388e-05
-1.64906344717817e-05
-3.36666404529244e-05
-2.76864065654761e-05
-2.22618397596099e-05
-1.46757222609832e-05
-3.17835325754142e-05
-3.91062523803395e-05
-4.03994075372615e-05
-2.46950069986091e-05
1.74526961561439e-06
-1.88142933326539e-05
-3.09913605437677e-05
-2.13855581634222e-05
-1.18124120099376e-05
-2.22015657872907e-05
-3.62359516897222e-05
-1.60612076253414e-05
-2.22127762289648e-05
-1.54717270271247e-05
-3.42407807138129e-05
-2.71245518748416e-05
-1.36831380721838e-05
-2.91368785065057e-05
-7.53556279964323e-06
-2.97233077990146e-05
-3.97124995476429e-05
-2.1379227655161e-05
-3.04530142579261e-05
-3.55142907694675e-06
-2.0869878726088e-05
5.24188252577277e-06
-2.26829243181863e-05
-3.41734166469343e-05
-1.47385162933446e-05
-2.2587098228402e-05
-1.25986707337064e-05
-2.53890895678326e-05
-1.87935170439216e-05
-2.17773507054425e-05
-1.0535612264716e-05
-2.83546395773207e-05
-2.21068500995313e-05
-1.02297110682326e-05
-3.2986110631794e-05
-4.87407617580223e-05
-3.9769433297036e-05
-1.31721633895845e-05
-2.16683919886322e-05
-6.93589293381827e-06
-1.3758391579662e-05
-1.50296441979144e-05
-3.08506303580822e-05
-1.40725501250711e-05
-4.21974311669361e-05
-3.07089449360332e-05
-2.24971616623911e-05
-2.4046207611096e-06
-9.05728520652362e-06
-2.25674718149396e-05
-1.57885882771895e-05
-1.15339137962661e-05
-3.49525347977424e-05
-1.28787260871442e-05
4.07732660995135e-06
-3.47666616013696e-05
-3.19956926556596e-05
-2.88405030433268e-05
-1.15537563555757e-05
-2.27085996456187e-05
-4.00045433361282e-05
-5.91505387610337e-06
3.87199455460223e-06
-1.34768735770817e-05
-1.75197208538545e-05
-2.75116492673981e-05
-8.26646586222389e-06
-3.27241595273621e-06
-1.92289291300447e-05
-1.23523281585074e-05
-1.36349496463135e-05
-2.36796162823521e-05
1.6676621832059e-06
-6.63364448063372e-06
-3.53436268240435e-05
-1.13219117751567e-05
-1.72954356324839e-05
-3.07999610257659e-05
-1.24484363205816e-05
-3.98124730665897e-05
-1.96495126817062e-05
-3.77848595166458e-05
-2.44675353081929e-05
-2.0151374103868e-05
-6.26002346812834e-06
-2.43912332082259e-05
-2.61389632028989e-05
-2.34846224818271e-05
-1.10850171379565e-05
-1.68567270968332e-05
-2.41009912025522e-05
-1.44402359105812e-05
-1.3907229068609e-05
-6.96821364631834e-06
-3.64186675159888e-05
-4.5349596116954e-05
-1.12774225934925e-05
-4.24573515070448e-06
-2.59950190149551e-05
-1.89743496217342e-05
-1.95156410092769e-05
-3.3951765904693e-05
-2.9754397641824e-05
-4.18291380946245e-05
-2.80093674791245e-05
-2.46462782944378e-05
-4.04279202838533e-05
-3.99114921596459e-05
-2.55201139094145e-05
-4.46091889791924e-05
-3.15630042529066e-05
-2.495904459282e-05
-8.70564891891301e-06
-2.10572136899885e-05
-3.30403806225037e-05
-8.64784116027189e-06
-1.07274081273507e-05
-3.76163863950006e-05
-1.81182696652943e-05
-2.31302497762599e-05
-2.71920021966036e-05
-3.0217155639795e-05
-2.81700911293673e-05
-2.4350438794536e-05
-4.04148898119625e-06
-6.93787387200963e-06
-2.37186805043956e-05
-3.12431417713676e-05
-1.03106908520018e-05
-4.19555845109334e-06
-3.29757546661235e-05
-1.07434648186231e-06
-1.28186711870061e-05
-4.57462753424273e-05
-2.34117457018538e-05
-2.38422032036927e-05
-3.07350063889387e-05
-1.64494568841008e-05
-3.43322742072022e-05
-3.80642916576174e-05
-1.29439277511941e-05
-3.86462899735895e-05
-8.95633917785421e-06
-8.98433894571966e-06
9.86302838014145e-06
1.61026327623547e-05
-1.42271298245897e-05
1.24685978174916e-05
5.28699438384918e-06
-1.31974746472428e-05
-2.68098156616209e-05
-9.83864342521559e-06
-4.03436639925302e-06
-2.80404296013143e-05
-2.66861404254269e-05
1.1369512642463e-05
-1.02029254319688e-05
-1.15484978634957e-05
-3.19598471845383e-05
-1.5139135630548e-05
-2.21682195768625e-05
-2.67572353079246e-05
-8.56657115912864e-06
-2.34169202475884e-05
-3.17438701872869e-05
-8.20868179880915e-06
-1.41203603480848e-05
-1.05974733107366e-05
-3.65962852519795e-05
7.0352127357967e-07
-1.57089010816198e-05
-3.95537661282859e-05
-2.99377767527185e-05
-2.28831943627156e-05
-3.69490312555832e-05
-3.40888699449829e-05
-4.53605321352746e-06
-2.7878608991093e-05
-3.15115572017707e-05
-1.45746848402139e-05
2.79255271788116e-06
-2.70297038588556e-05
-3.01403735563101e-05
-1.30583268674107e-05
-2.18730345902486e-05
-9.5567458675023e-06
-3.35857692691934e-05
8.70841567547338e-06
-1.20876067350286e-05
-1.10539169989609e-05
-1.70024512806922e-05
5.32067719913506e-06
-2.21927195465823e-05
-2.70889510773502e-05
-2.65669294922203e-05
-3.0081312722048e-05
-2.61073492835472e-05
-2.56973794771984e-05
-3.21212051278625e-05
-3.34377834983852e-05
-1.52692893192868e-05
-1.85680312698137e-05
-1.73694049782027e-05
-3.37087241894739e-05
-2.8953048206475e-05
-6.60879355244107e-06
-4.05730973151473e-05
-1.30749589989691e-05
-2.67167111865086e-05
-3.77167616062777e-05
-9.14069679123025e-07
-1.68885998102911e-05
-3.18581387094258e-05
-6.35445659184945e-06
-2.54949009299842e-05
-6.06588502692668e-06
-6.44400521687314e-06
8.68297477140598e-06
-2.57902905164512e-05
1.98570652781078e-06
-9.94537664412607e-06
-6.2551788421644e-06
-1.74643208084161e-05
-6.25903773540141e-06
-1.4601166344946e-05
-1.2483177732304e-05
-8.57684039712759e-06
-1.11188790752503e-05
-1.70968430775044e-05
-3.12977870972924e-05
-7.66881238005649e-05
-2.97493073492254e-05
-1.89082515662543e-05
-4.9977312247821e-05
-1.81260023157172e-06
-1.13758099366637e-05
-3.16657327568031e-05
-6.25124614893737e-06
-1.99674869154443e-05
-1.43391284069343e-05
-3.14003100153201e-05
-3.84779334603309e-05
-1.58465831309975e-05
-2.75943388256757e-05
-1.0037208787001e-05
-3.09827385604574e-05
-3.15822659867043e-05
-1.25542135143664e-05
-3.79432145700425e-05
-2.42170062938715e-05
-1.54436551147886e-05
-4.41304368284526e-05
-4.15983220708582e-06
-2.74736611783965e-05
-2.22753592487684e-05
-3.09999984705632e-05
-2.55396915832761e-05
-1.1768417793457e-05
-3.20971035578211e-05
-9.6760173158829e-06
-8.44188201464183e-06
-7.98736137094523e-06
-3.30840824220929e-05
-1.26307651313719e-05
-3.3531286204292e-05
-2.03642562549979e-05
-3.67309952814116e-05
-1.86818735626034e-05
-1.34663316327184e-05
-2.71837173496174e-05
-1.77530317885311e-05
-3.64830633356664e-05
-1.18973511033617e-06
-2.81035181611358e-05
-3.68810122814086e-05
-2.65776598855076e-05
1.04567957892644e-05
-3.27960830550912e-05
-3.5517542702732e-05
-1.23541011378703e-05
-1.46068092626104e-05
-1.27851968639713e-05
-3.47871339439343e-05
-3.21679304917409e-05
-2.12917570840778e-05
-3.60417476076976e-05
-1.88607801389479e-05
-1.18565784526936e-05
-1.03592966865989e-05
-2.23918935079921e-05
-4.20384886648912e-06
-2.34600703650448e-05
-2.69416853298973e-05
-2.47667311457073e-05
-3.36176821951123e-05
-2.32851542817408e-05
2.60147602899582e-06
-3.26729822675439e-05
-7.60824520436439e-06
-2.02871590946541e-05
-1.45999268888227e-05
-1.09002025058922e-05
-2.15325419542377e-05
-2.01677488037716e-05
-1.26119688454471e-05
-2.57285638703907e-05
-3.33803123856919e-05
-1.09699942640897e-05
-3.65715458498165e-05
-1.13022879156889e-05
-3.22545755240033e-05
-6.08779475987189e-06
-1.71953200891671e-05
-7.11211972434346e-06
-2.55713556520042e-05
-2.28963967445397e-05
-2.61860032072038e-05
-1.46963268260004e-05
-2.48636584240193e-05
-6.17357819007717e-06
-2.44848090101727e-05
-2.99119065798416e-05
-1.64196305641895e-05
-2.61736077905793e-05
-4.16145250686404e-06
-2.86631136207648e-05
-1.11439655686898e-05
-1.45405741319817e-05
-1.42483625635927e-05
-9.30796685073407e-06
-1.91890522045281e-05
-3.59248200940003e-07
-2.77010808043383e-05
-4.20738686231687e-05
-2.48060527571703e-05
-1.88322877009282e-05
-1.99062024617857e-05
-3.39489142952554e-05
-2.41886766317335e-05
-1.62379947101905e-05
-1.43264721488132e-05
-9.4702863316591e-06
-3.33282666915638e-05
-1.86867788541282e-05
-2.01186663987753e-05
-2.29439809843207e-05
-3.53256934298388e-05
-3.43935877220045e-05
-3.92737472552222e-05
-1.87057743961695e-05
8.68405998005205e-06
-4.64492707886062e-05
-2.35541754805772e-05
-2.87488266005412e-05
-2.62152984117139e-05
-3.83084876964149e-05
-2.90860820681558e-05
-1.91156854584446e-05
-1.86009501675915e-05
-2.40068190491484e-05
-1.95807227045729e-05
-2.52388898346912e-05
3.11774798939098e-06
-6.10320158537823e-06
-1.9522598987997e-05
-1.21946486027697e-05
-2.87072741336064e-05
-1.46353782342438e-05
-2.17985098232128e-05
-2.1851717851618e-05
-2.63586314288128e-05
-4.09471193634652e-06
-1.21759847029819e-05
-2.48290426794168e-05
3.5476364352071e-06
-1.93003667257788e-05
-2.35620175361141e-05
-1.70777195560689e-05
-1.08623215235568e-05
-2.61443919409379e-05
-2.06962640086056e-05
-3.79029093349677e-05
-2.58122988920203e-05
-2.66154366130063e-05
-1.25122869305688e-05
-2.03258423174271e-05
-1.51659079061647e-05
-3.09364543002332e-05
-3.82659143029374e-05
2.69283037631642e-06
-1.8581175391005e-05
-2.76506823841965e-05
-2.62530440830795e-05
-1.75795915132032e-05
-2.68814448662955e-05
-1.04668842186015e-05
-6.90099482021153e-06
-2.09650359138436e-05
-4.48077701874471e-05
-1.01196755062465e-05
-3.25860947532042e-05
-1.19615352660984e-05
-2.07161220235727e-05
-3.48523747609427e-05
-6.96092367835821e-06
-5.70104540128213e-05
-2.93596282359617e-05
-1.82039883138328e-05
-2.37867006912568e-05
-4.26416916189616e-05
-2.48272132066969e-05
-2.55259858078359e-05
-2.14183842503529e-05
-3.97827504753734e-05
-1.02360870413101e-05
-5.59856559642965e-06
1.98593749543521e-06
-1.04727916571894e-05
-9.00593341265443e-06
-2.5874286971728e-05
-1.87319917062052e-05
-1.67220853881354e-05
-3.15251418204918e-05
-1.66746071487821e-05
-1.74448028597881e-05
-7.85108786407865e-06
-1.8858938027549e-05
-1.19878896031583e-05
-3.95337106364426e-05
5.09791083772751e-06
-4.23966705802746e-05
-3.73722881173645e-05
-3.68092303990403e-05
-4.53404324694585e-05
-2.83548604072162e-05
-3.52008704194964e-05
-1.89017993237515e-05
-1.73173925790798e-05
-2.60879265915003e-05
-1.72850215726364e-05
-1.85941089751555e-05
-3.02607043604035e-05
-2.48534277568925e-05
-6.49747351345933e-06
-2.48292844293832e-05
-2.26157183043263e-05
-1.30237229341517e-05
-2.31090819492861e-05
-2.6264892612995e-05
-2.2661889525229e-05
2.18559362155667e-05
-3.18474866963796e-06
-1.87988969690721e-05
-1.54242893197456e-05
-3.14945413950435e-05
-2.02159898888953e-05
-1.9985689477475e-05
-2.10788470138859e-05
-1.80106207517744e-05
-2.25189558162973e-05
-1.12105877106712e-05
-6.34902774662381e-06
-1.34112787205281e-05
-1.36393298925655e-05
-3.71378918165898e-05
-1.53615692384439e-05
-1.5219319624483e-05
-1.23736576180405e-05
-3.73275967717086e-06
5.54414000255107e-06
1.49748315242594e-07
-2.31467702019385e-05
2.83896691547244e-07
-4.98313539641568e-05
-2.26028154168018e-05
-2.10608918359483e-05
-1.61566530498771e-05
-1.34685995685455e-05
-1.15085024680767e-05
-5.15667591665632e-05
-5.458152363415e-06
-3.76946706461281e-05
-3.65340276716242e-05
-1.65975795250934e-05
-1.29638988155028e-05
-1.98970052810254e-05
-2.71537767441416e-05
-3.33128444357518e-05
-9.10673765092736e-06
-2.78262930761916e-05
-2.57414964193443e-05
-2.39709757142916e-06
-2.45608686432e-06
-3.17428132759925e-05
-2.507928696894e-05
-2.33797314846943e-05
-6.45423770245257e-06
-3.12360343635334e-05
3.007370853117e-06
-1.44650494681832e-05
-1.79313485251877e-05
-2.86051230380791e-05
2.42245068586692e-06
-1.65275943092162e-05
-4.16914132069803e-06
-9.91186189337995e-06
-1.36780538254616e-05
-3.50566736682141e-05
-2.3314765806078e-05
-6.17436847081989e-06
-1.21367152266462e-05
-1.18445942428196e-05
-1.28055871664749e-05
-4.73084717007785e-05
-2.2048808330845e-05
-2.98349315861873e-05
-3.02666295500145e-05
-2.38848475104729e-05
-6.13792413307668e-06
-2.01149931995699e-06
-2.23183525300369e-05
-3.72565465592951e-05
-5.73864756684772e-06
-1.82028351272603e-05
-3.70192270714116e-05
-2.55707287627968e-05
-1.49749329816095e-05
-2.73496184613728e-05
-6.5503810662194e-06
-1.1221231208832e-05
-2.04484231097331e-05
-1.40734865417816e-05
-1.76534817261871e-05
-2.28591355036646e-05
-3.17454756133151e-05
-8.18251334975135e-06
-8.16998359532651e-06
-1.54302126311077e-05
-6.06214949636968e-06
-3.39390945841952e-05
-2.08980978660366e-05
-3.68872667813046e-05
-1.15730951337769e-05
-2.35994661726513e-05
-3.13001399258582e-05
-2.11843212322299e-05
-1.0909145824369e-05
-3.09166760590869e-05
-9.69401225544505e-06
-3.4447602425241e-05
-1.1547621495856e-05
-3.8181838353381e-05
-1.66353015160999e-05
-9.57668192681582e-06
-1.05204452049286e-05
-1.77233954265815e-05
-9.91930948488152e-06
-2.86116010559485e-05
-2.77851572504806e-05
-2.44110345183626e-05
-2.68194647071089e-06
-1.2165660414917e-05
-1.50521685268987e-05
-1.67938952040887e-05
-1.18821595822957e-05
-2.66237669521067e-05
-1.74860979052416e-05
-5.14537327537423e-06
-1.87760764062589e-05
-5.746635734614e-06
-2.56594664898572e-05
-2.72073664380708e-05
-9.41188066053065e-06
-3.16199295333656e-05
-2.0188836580069e-05
-3.57579041065472e-05
-4.8689864499997e-05
-1.76933154811167e-05
-1.10069250504593e-05
-1.46531677934486e-05
-9.59356078700788e-07
-1.84197432348715e-06
-3.60655659585089e-06
-3.0326117465181e-05
-2.807344008102e-05
-2.15175663980038e-05
-3.13639421665196e-05
-3.42008586308185e-05
-3.20251676412351e-05
-2.60659313478256e-05
-3.35632116345456e-05
-9.95721795871877e-06
-4.59677419230023e-06
-2.40985329354139e-05
-2.92296941425758e-05
-8.99463692536013e-06
-4.41218388146584e-05
-4.3758924763533e-05
-2.39802395438706e-05
-2.8100211880195e-05
-1.42884670159758e-05
-2.32625107272535e-05
-4.46198804923323e-05
-2.26573762883519e-05
-4.05229831871138e-05
1.3517466093279e-05
-1.11464656714747e-05
-4.42378897967392e-06
-1.66803341390351e-05
-3.63507874996668e-05
-2.96228203819043e-05
-1.49238989112123e-05
-2.77682803897583e-05
-2.52965974218585e-05
-1.98976863974765e-05
-2.98988990278886e-05
-9.50805661550254e-06
-1.96427540606533e-05
-2.82719187203481e-05
-1.88185757113271e-05
-1.77038987724063e-05
-2.2022505653833e-05
-1.31521533697547e-05
-2.10532503772744e-05
-1.89381840434875e-05
-7.99881099079498e-06
-1.76867368303182e-05
-1.13786922971759e-05
-2.14682379103771e-05
-2.72982736971713e-05
-2.0818659569388e-05
-7.27276899393466e-06
-1.62656479632716e-05
-3.39071745083636e-05
-2.94219965102403e-05
4.6486598724761e-06
-2.41910746138736e-05
-5.18270806041474e-05
-1.99157229683852e-05
-5.9799095522736e-05
-3.53294593979468e-05
-4.49593856841659e-06
-2.65010424668795e-05
-8.00271885020514e-06
-3.27179349090598e-05
9.49895107656982e-06
-2.30774733458329e-05
-1.57744984078385e-05
9.09840690318745e-07
-1.99638659276053e-05
-1.75069328175713e-05
-1.68447930820343e-05
-3.6606591593367e-05
-5.30932788063739e-06
-1.83215792680364e-05
-2.88360722854967e-05
-1.94301497593145e-05
-1.300885003206e-05
-7.82739006101626e-06
-2.77602074078964e-05
1.71010859273079e-06
-2.61726368036727e-05
-1.62952777202299e-05
-3.28697906641998e-05
-2.48529819161151e-05
-2.57066101855445e-05
-6.66801463871341e-06
-2.33710138295345e-05
-3.58459371525764e-05
-5.34611451839681e-06
-2.74513296167824e-05
-9.84660651741334e-06
-2.23226146149228e-05
-8.82409905342022e-06
-2.0320336070116e-05
-1.78468391766825e-05
-2.07387648305457e-05
-3.0245951990097e-05
-1.12349677247145e-06
-2.78311657564415e-05
-3.26526203092128e-05
-2.65255540363211e-05
-2.92708347110005e-05
-1.41364959294973e-05
-1.48098905380601e-05
-1.83936668180026e-05
-5.10184653862295e-05
-3.18920906775867e-05
-1.39448219809952e-05
-1.47265656355683e-05
-8.00292522373982e-07
-3.33098083527969e-05
-1.76133969092936e-05
1.24808396669479e-06
-1.42594632788106e-05
-1.42179953193087e-06
-3.00607252893099e-05
-3.42910052498577e-05
-2.12164386672346e-05
-2.37450353573948e-05
-3.84696087011419e-05
-2.85561107428489e-05
-2.63310331799438e-05
-2.38589995556069e-05
-1.14281417446623e-05
-1.39055871446638e-05
-4.45759630072718e-06
-3.01670245016923e-05
-2.02790179939349e-05
-3.44934100608236e-05
-3.17335248612376e-05
-1.21392178864603e-05
-2.02174961675212e-05
-1.20295905692664e-05
-2.34765957939685e-05
-3.09397327015619e-05
-2.43960882917636e-05
-1.17356298556576e-05
-8.79963868102157e-06
1.50835010574981e-06
-1.83147105592116e-05
-2.8140852262953e-05
-1.04796579800137e-05
-2.65657313452983e-05
3.60493979724462e-07
-1.53320558580028e-05
-3.16624831211744e-05
-2.49943597181208e-05
-3.51512773407984e-05
-2.93296763673673e-06
-2.74692076488108e-05
-3.91080755030413e-05
-7.67611693743651e-06
-1.19507891515766e-05
-2.75916896803611e-05
-2.50534745250376e-05
-2.30814834392925e-05
-8.61745825775271e-06
-2.32488894840593e-05
-4.16597283112304e-05
-1.63735765352683e-05
-2.70867067602602e-05
-1.79172545477932e-05
-2.49722114209154e-05
-6.12435323255383e-06
-1.82290893252463e-05
-7.17506081574956e-06
-4.97715070143843e-06
-2.0801631192112e-05
-2.77446159843187e-05
-1.83762051066133e-05
3.19091632530134e-06
-2.49819070877865e-05
-3.13694299000555e-05
-2.68037377285711e-05
-4.81955775548857e-05
-2.68212272920428e-06
-3.56432080201832e-05
-3.59186523797651e-05
-2.47654666498812e-05
-2.02851102140928e-05
-2.51303494494938e-05
-1.03799582241229e-05
-1.76143072862668e-05
-4.79361846647518e-05
-2.15727748233091e-05
-4.94411840104814e-06
-3.37191403974499e-05
-1.81340460563218e-05
-5.28331047310508e-06
-6.19519186997247e-06
-4.11729310543599e-05
-3.08417299656803e-05
-1.54134396326839e-05
-3.55375985698514e-05
-2.77268180296314e-05
-2.39761052635385e-05
-2.85409151072079e-05
-2.33571523710972e-05
-2.91708602517834e-05
-3.1449117570904e-05
-2.69979787914847e-05
-3.86748754992658e-06
-3.02021255528247e-05
-3.39479570489284e-06
-1.82364165665878e-05
-1.74560077983926e-05
-6.84793884879649e-06
-3.39476868355962e-05
-7.3418399840802e-06
-2.71943003047731e-05
-3.08199632965937e-05
-9.71529001817373e-06
6.81098482194047e-06
-1.71048312456467e-05
-1.15612988474637e-05
-2.26239729689797e-05
-2.55504615549805e-05
-1.51870500878067e-05
-2.78448794267336e-05
-4.53908076049537e-06
-3.10446264005927e-05
9.17232774655128e-06
-3.66316552781525e-05
-4.00159154924958e-05
-3.05163887685104e-05
-4.10561139974324e-05
-3.92019016476411e-05
-2.58930970469066e-05
-7.26913335959098e-07
-2.32826526238657e-05
-3.98885037474107e-06
-2.7295848944492e-05
-1.48862102452935e-05
-3.14426451800312e-05
-2.71453493044618e-05
-2.04421132117972e-05
-2.78774432010439e-05
-3.04381036783958e-05
-1.84340098301324e-05
-2.01780188071696e-05
1.0172979753456e-05
-1.93133334245337e-05
-2.60905783627195e-05
-2.39363908848328e-05
-1.28990536924034e-05
-3.55150813105498e-05
-2.864262812218e-05
-2.14958483404213e-05
-2.82917691918139e-05
-1.28252775170117e-05
-4.52680741878108e-05
-4.65770750901515e-05
-3.86964735402034e-05
-5.2830317677246e-06
-2.56505633743323e-05
-2.56069588509502e-05
-6.82117073328668e-06
-1.10879545537469e-05
-3.31898154510861e-05
-3.95979043482509e-05
-1.37721302667275e-05
-1.94112926021051e-05
-4.35077534230546e-05
-4.03791912051068e-05
-1.19259858505894e-06
-1.66203785482887e-05
-2.19477163166534e-05
-2.83079062205306e-05
-4.4390765340985e-06
-4.65260933161229e-05
-1.2822207601284e-05
-2.28831933536807e-05
-2.31743139517823e-05
-3.02244265503928e-05
-1.38827476381455e-05
-2.52283835354874e-05
-3.0316395124278e-05
-1.53011062680421e-05
-4.62784159658522e-05
-3.49699024836458e-05
-2.03783715713846e-05
-4.61524287955805e-05
-7.95499448348433e-06
-8.51064168956433e-06
7.1389219245722e-06
3.49121945992746e-07
-2.92282165836198e-06
-3.28215531396202e-06
-2.11576785486961e-05
-2.56361195497252e-05
-1.2212731151877e-05
-2.6633596153705e-05
-3.94580493228704e-05
-7.66949836709496e-06
-1.20664027242075e-05
-2.30171421147594e-05
2.83253277853022e-06
-4.04045057989762e-05
-3.98955360858717e-05
-2.81995842397693e-05
-1.51020998747951e-05
-1.44681593942924e-05
-2.74113515780423e-05
-3.75133572642424e-05
-5.11448002201773e-06
-8.05490128715034e-06
-1.58962783866882e-05
-3.37694494589008e-05
-3.60973816167464e-05
-1.52035396208904e-05
-6.42256524163161e-06
-1.60239798080215e-05
-2.2343300001516e-05
-2.85175835476663e-05
-2.92615457655344e-05
-1.79755913454113e-05
-2.76661700441517e-05
-2.55301960503946e-05
-1.51451623848802e-05
-1.70446916152504e-05
-2.00548036779903e-05
-2.74973274038054e-05
-3.14981660547703e-05
-2.09081266958493e-05
-3.47506159138275e-05
-1.40676441912385e-06
-5.30216310618688e-05
-3.20511729254035e-05
-9.66733046827714e-06
-3.80235351924114e-05
-2.15431133425833e-05
-1.96740421327738e-05
-3.85565130181535e-05
-1.14205580619171e-05
-1.96310855443826e-05
-1.16715857151171e-06
-2.96280873788163e-05
-2.09937419292642e-05
-7.28189428538242e-06
-2.93142836508383e-05
-2.44891383988394e-05
-4.77890254848588e-06
-7.33960051447296e-06
-1.90750620406487e-05
-1.44841608100986e-05
-2.72862757666208e-05
-3.55577610434456e-05
-3.51710583560487e-05
-2.77839903721231e-05
-2.97809569917628e-05
-1.37784446043688e-05
-8.39339890910547e-06
-1.92596197388678e-06
-2.20631002646637e-05
-3.22208873477098e-05
-3.20670876354728e-05
-2.20095437645561e-05
-1.87985147767948e-05
-2.00976345789983e-05
-2.75562804680553e-05
-1.56017796029694e-05
-1.68435198150215e-05
-1.58600629113045e-05
-1.49727558734902e-05
-3.00635300568925e-05
-2.29474417975799e-05
-1.62345109246693e-05
-5.88571812139674e-06
-1.44378005993524e-05
-1.82501525407798e-05
-2.22462411955093e-05
-1.62390009005022e-05
-2.44813154009334e-05
-1.75881222806695e-05
-3.37783823635635e-05
-1.16873586272781e-05
-2.87293909280013e-05
-2.80267163408917e-05
-2.14608417892095e-05
-2.79602144986264e-05
-1.05911491557592e-05
-1.87264881228672e-05
-2.6366023813159e-05
-3.3641603471582e-05
-2.39806939309518e-05
-2.11430667386973e-05
-4.33720262090931e-05
-2.38944418165674e-05
-1.53789096200114e-05
-1.6045713193189e-05
-2.2204065345699e-05
-7.40881916793746e-06
-9.19121230686432e-06
-1.77961367849754e-05
-1.78600138510515e-05
4.74435679024191e-06
-2.13129356786589e-05
-2.77749659128461e-05
7.1105774274502e-06
-3.47716600003513e-05
-4.62730103127249e-05
-2.2716146873274e-05
-1.76411584462445e-05
-7.19508989256294e-06
-2.23170685077283e-05
-1.39625770170184e-05
-3.26399259724174e-05
-1.41723740416798e-05
-1.38090774830555e-05
-1.27097341063844e-06
-2.59037753726757e-05
-3.67604959779269e-05
-1.2460232222544e-05
-3.39889153863526e-05
-2.63415235417354e-05
-1.70000316700547e-05
-1.12649315901249e-05
1.12704253410975e-05
-3.34514161862832e-05
-1.73826640822228e-05
-3.29370657630363e-06
-7.66794600547131e-06
-1.56360574758472e-05
-3.42634889990503e-05
-2.70248791646846e-06
-2.65424994107228e-05
-2.97705952008365e-05
-1.58949750399478e-05
-3.54665312432889e-05
-1.51602009937816e-05
-4.79316182087021e-06
-1.93499991188941e-05
-2.09531823874755e-05
-3.06622228705836e-05
-7.7870666436191e-06
-8.46631378506949e-06
-3.1121446047932e-05
-3.85032594456982e-05
-2.48315111905751e-05
-2.75384227204554e-05
-1.92932181994688e-05
-8.11228994097505e-06
-1.86661311996502e-05
-2.11449742859504e-05
-2.11191568862566e-05
-1.9073873112486e-05
-2.01546540014569e-05
-1.15515678892342e-05
-2.66399154511546e-05
-3.27401200086353e-05
-1.97191774983367e-05
-1.3648596619166e-05
-8.30362112974234e-06
-8.88823511482187e-06
-3.21597970177135e-05
-1.50308139475384e-05
-1.43343194535404e-05
-1.87127520836365e-05
-3.45610869836691e-05
-2.95253454270342e-05
-2.30275619892263e-05
-2.79358363927379e-05
-2.22770625784179e-05
-2.80572142936362e-05
-1.62108381560923e-05
-4.58945959235901e-05
-5.00856866272343e-05
1.56658594322776e-07
-1.57371722408148e-06
-2.12892704775264e-05
-1.28128278243145e-05
-1.66883708452506e-05
-4.48553850588549e-05
-4.21334865442589e-05
-2.62245621900469e-05
-2.60953568088018e-05
-1.0970482225712e-05
-1.42328979641054e-05
-1.13910244176506e-05
-1.61459844039207e-05
-1.98785705891941e-05
-1.10493895623104e-05
-8.4409814660559e-06
-1.30847263874803e-05
-2.90006799468482e-05
-3.10970188322681e-05
-2.13562783320242e-05
-9.12854777457666e-06
-3.01603972557774e-05
-1.847752339572e-05
-5.53211955770505e-06
-1.70403073039683e-05
-1.71306262830609e-05
-6.85069314567686e-06
-2.9455486715204e-05
-4.63158725330162e-05
-4.88497393039939e-06
-3.66775114216968e-05
-1.41493425780335e-05
-3.41567225501708e-05
-2.19621142905255e-05
-1.92963059800792e-05
-1.2149849280803e-05
-3.60445919156696e-05
-4.08147214516215e-05
-1.88135768010436e-05
-2.87278391264902e-05
-2.63713127409819e-05
-7.3768407588903e-06
-2.00184152452896e-05
-1.93976349351411e-05
-1.59873110102174e-05
-4.36063343287928e-05
-1.08463105484069e-05
-2.50624284192032e-05
-3.16824273473595e-05
-6.97977452246807e-06
-2.17549128743185e-05
-3.18229380222316e-05
-2.16036893995204e-05
-2.55648153894097e-05
-2.97651556795662e-05
-2.67370019963898e-05
-3.34022046923918e-05
-6.57793421228528e-06
-2.23783806949034e-05
-2.23135992038055e-05
-1.98875122797604e-05
-2.01696457337629e-05
-2.75612881824572e-05
-2.66788646028919e-05
-1.5228966444842e-05
-9.02716972760718e-06
-1.56516801451168e-05
-2.65605516801807e-05
-8.60664584936813e-06
-2.03835804358079e-05
-2.20376563607192e-05
-3.06631995815319e-06
-4.94991174442949e-06
8.58780588042953e-06
-2.34173250427591e-05
-1.52531349879803e-06
-2.41999204340145e-05
1.17655624810473e-05
-9.35105638187122e-06
-1.10180102001795e-05
-3.04126816736205e-05
-8.70734629609908e-06
-6.7985786695739e-06
-1.10761959409957e-05
-2.46630103090148e-05
-9.89221944993992e-06
-1.36635826215565e-05
-4.35201843839953e-05
-1.27352795474907e-05
-2.43381408907088e-05
-2.32956833568126e-05
-1.14633275385478e-05
-2.0377313806192e-05
-1.40063873179868e-05
-2.60409481629454e-05
3.21437131357852e-06
-3.81216835984129e-05
-3.26106693557383e-05
-2.08373086577344e-05
-2.23138821884987e-05
-1.65014708795375e-05
-2.85934221108313e-05
-1.45148464813534e-05
-3.73553655596127e-05
-3.20943843156184e-05
-1.95773281894905e-05
-2.94194370184937e-05
-3.16518939609827e-05
-1.63222170278976e-05
8.79716409579061e-06
-2.01854349607566e-05
-1.00708652680462e-05
-1.62827237448685e-05
-2.2339403017693e-05
-2.72404615735183e-05
-5.17272860863675e-05
-2.71201441619823e-05
-9.69505481048434e-06
-3.61263769855977e-05
-3.34089537719084e-05
-1.9349957509304e-05
-2.54332100091531e-05
-7.03900763125038e-06
-1.82394249362133e-05
-2.93290775270773e-05
-5.90083042668401e-06
1.45478687396175e-07
-2.43797452060593e-05
-1.7585848645682e-05
-8.60349547396315e-06
-1.52214692426601e-05
-2.3570869192532e-05
-1.86966255988376e-05
-1.9407511088562e-05
-2.58805173381155e-05
-3.12986908142208e-05
-4.28562605867131e-05
-1.55301325679486e-05
-2.53972986105342e-05
1.26803887517321e-05
-2.30022363971047e-05
-1.8314488050133e-05
7.10054527490294e-07
-9.29865313311978e-06
-2.72742158263086e-05
-1.45648947096677e-05
-7.32649582696861e-06
-2.08656912133522e-05
-1.5069572600284e-05
-1.34087636221689e-05
1.15030853717684e-06
-1.61956900361748e-05
-2.29061696035154e-05
-4.13881818268696e-05
-1.39160863649838e-05
-3.36089059911137e-07
-3.31771073919922e-05
-3.88568595683904e-05
-1.56866064407791e-05
-1.69855945423203e-05
-5.63912829416701e-06
-8.03112739349344e-06
-2.0217913376264e-05
-4.05014547992641e-05
-9.34483972997753e-06
-1.19906223280744e-05
-1.40518723725052e-05
7.98770651694039e-07
7.38499983126754e-06
-4.58178595725604e-05
-2.83818929991247e-05
6.63593587176919e-06
-4.99686807122927e-06
-2.42292527781491e-06
-3.57787587693649e-05
-3.18157150305427e-05
-2.40920284918034e-05
-2.32449400613762e-05
-3.5493058629763e-05
-3.70698047091288e-05
-2.42512434369712e-05
-3.8009697285473e-05
-7.5952048404713e-06
-1.90167347884655e-05
-1.95121179497361e-05
-2.48797373421891e-05
-2.30651982684038e-05
-5.29657801362401e-05
-1.23617457044238e-05
-7.97864788326794e-06
-1.93410256631011e-05
-2.6794893475843e-05
-4.77214080801132e-05
-1.63575396771427e-05
-1.59632870625648e-05
-1.23304231398606e-05
-2.77355156161762e-05
6.16344329346904e-06
-7.53530547594705e-06
-2.15396811849642e-05
-9.69916971492731e-06
-1.08938342622484e-05
-1.68543655417559e-05
-1.50255275346992e-05
-5.18884083724292e-06
-1.69342815281114e-05
-2.05374456411243e-06
-1.9514223993003e-05
-2.69074004710296e-06
-3.14251906858962e-05
-2.52780280615224e-05
-3.24519985293328e-05
-1.61418930758052e-05
-1.91581339879353e-05
-1.83373567368345e-05
-1.51951025936514e-05
-2.75279477295566e-05
-3.59861168994815e-05
-2.17230003995495e-05
-3.37373473801135e-05
-4.13314288340109e-05
-1.93574105018514e-05
-2.19839910714678e-05
-2.29638373167971e-05
-8.8463701994728e-07
-1.96340584917659e-05
-1.67034602686775e-05
-4.48610078090905e-05
-7.32963820152647e-06
-2.65369002285339e-05
-1.89442854115817e-05
-2.52028753356977e-05
-2.08280908118708e-08
-1.27073911263984e-05
-1.72313286881203e-05
-1.66567952397357e-05
-9.73815574714211e-06
-2.85441706283975e-05
-2.31041142660468e-05
-4.72030614082951e-05
-2.49009887617544e-05
-2.70601631325853e-05
-1.4498094155878e-05
-4.24008001282046e-05
-3.25414945729921e-05
-2.61403430111437e-05
-8.44297418121087e-06
-3.55026471405351e-05
-3.41078401443447e-05
-3.99094166550765e-05
-1.78591956196795e-05
-3.46491464932624e-05
1.95095040675992e-06
-2.7690421697143e-05
-1.79989659160054e-05
-2.42033766294216e-05
-9.1291324984374e-06
-1.19692000549382e-05
-8.24401393249385e-06
-1.4569598294801e-05
-3.33078627833843e-05
-1.50889494564509e-05
-2.17209994616559e-05
-2.91821235212296e-05
-4.06209127354518e-05
6.6145978398007e-06
-3.33496737009109e-05
-3.09133535855919e-05
-1.49911078951543e-05
-2.89903204012591e-05
-1.03409137841202e-05
-1.70984796920662e-05
-2.04539068245247e-05
-1.77674020738599e-05
-2.1430901216383e-06
-1.67970045026816e-05
-2.15631093846046e-05
-2.11677392517467e-05
-1.52596308011212e-05
-3.01156698939518e-05
-7.70416131997884e-06
-3.27506549723405e-05
-2.39271638292858e-05
-2.68881126355822e-05
-2.69608466921334e-05
-9.20564363605639e-06
-1.72437389174055e-05
-3.29888528659848e-05
-3.42666442105484e-05
-2.03590270004179e-05
-1.5521514597243e-05
-2.10404355743326e-05
-2.39159502335071e-05
-1.32064978054442e-05
2.38531152013242e-06
-1.22310145452423e-05
-2.54517034186894e-05
-1.78137368658419e-05
-4.72259322744064e-05
-1.14158723917901e-05
-8.32349864917452e-06
-3.7613935806042e-05
-9.62367544773847e-07
-2.02648669476499e-05
-2.05639798931995e-05
-1.52980011219264e-06
-2.06006390972746e-05
-3.2397569074139e-05
-2.09704649335403e-05
-9.99133637583615e-06
-4.75536317038596e-05
-1.08218232581243e-05
-1.85190413772495e-05
-7.47473901978665e-08
-1.65699894776941e-05
-1.69670320629685e-05
-2.29240542828617e-05
-1.40682251131512e-05
-1.8496104244157e-05
-3.63212378413976e-05
-2.95658694902805e-05
-8.41059131683087e-06
-1.83237607530619e-05
-1.65559101547251e-05
-2.53176423066935e-05
-1.86464822070674e-05
-1.59699359801981e-05
-3.31249312794784e-05
-2.95133111474367e-06
-2.82121432851041e-05
-3.08854292847125e-05
-1.04899954662618e-05
-1.0574827609502e-05
-3.37711062099963e-05
-1.85344281960161e-05
-3.79301546157312e-05
-1.56124341375059e-05
-4.84144781587947e-05
-2.44929691673901e-05
-2.3288333710096e-05
-2.29050527328688e-05
-3.54659673355504e-05
-7.56937961360571e-06
-2.74731489371052e-05
-2.17638977682932e-05
-2.26689286655492e-05
-3.26021858201799e-05
-3.51053675364302e-05
-1.35746154333383e-05
-3.88985056854998e-05
-2.38399110727219e-05
-3.48063662380349e-05
-5.4550352174341e-05
-2.19695004148681e-05
-2.40917918656317e-05
-3.40772567130974e-05
-1.64241192823521e-05
-3.08153439483825e-05
-2.8709745520739e-05
-2.63585926958495e-05
-3.08494790808809e-05
-2.94405848820217e-05
-8.99909235418349e-06
-1.20801150587495e-05
-1.58505841613111e-05
-3.74016107391723e-05
-1.9546102166466e-05
-4.02629577177062e-05
-2.93007999665197e-05
-1.6920096660139e-05
-4.31874973228406e-05
-2.73179161319227e-05
-8.92776312797879e-06
-1.7246998520877e-05
-4.80657592912084e-06
-3.40149977676823e-05
-1.18153315319439e-05
-3.40636406559297e-05
-2.33301247849696e-05
-8.99874753370925e-06
-1.44470220374137e-05
-1.07998545373337e-05
-1.11692017031504e-05
-2.64908217102089e-05
-3.22410317319888e-05
-2.75945535018168e-05
-3.20455329756349e-05
-7.51583374349142e-06
-6.0316431286178e-05
-7.30362793311259e-06
-7.70884925250462e-06
-2.89691128454157e-05
-2.88756888530646e-05
-3.26198760828998e-05
-2.30361645504094e-05
-1.14851202467145e-05
-3.4960538557437e-05
-2.79119279089213e-05
-3.81996208175498e-06
-1.41266942098281e-05
6.82257788087333e-06
-6.26329779183816e-06
-2.26351469534643e-05
-3.39554045483203e-05
-1.43608865484745e-05
-1.72395309069039e-05
-2.20950812401807e-05
-1.05876354962711e-06
-2.43018873395862e-05
-3.34677671028605e-05
-2.9433465570755e-05
-4.3257176333502e-05
2.81089997275802e-06
-2.74658424765794e-05
-3.78911383934049e-05
-4.25758376663032e-05
-2.30854014539176e-05
-3.0104539127696e-05
-2.61692674833934e-05
-3.04409083414074e-05
-2.78265859330372e-05
-3.80667836158459e-05
-2.61076491836055e-06
-1.20573409351559e-05
-2.82736656494866e-05
-1.45348537877638e-05
-2.85499043186356e-05
-2.69184918368384e-05
-1.99465255447425e-05
-1.56940129319651e-05
-1.81087135788305e-05
-1.57930331415773e-05
1.1474681685475e-06
-1.55449152133492e-05
-2.406028955867e-06
-2.08211528812292e-05
-3.74484492545161e-05
-2.51055239395789e-05
-9.91961273771526e-06
-6.1034000518583e-06
-4.35885866515029e-05
-1.90120814229226e-05
-3.15299429729503e-05
-2.61569682384047e-05
-3.38141656393877e-05
-1.03568529343831e-05
-2.86059104784408e-05
-1.2059720774636e-05
2.05130979428211e-06
-3.72573574274341e-05
-3.46780546941292e-05
-3.82703027736656e-05
-6.64811789344279e-06
-1.44176287585581e-05
-2.44610112346959e-05
-2.50593547354627e-05
-2.19618838142475e-05
-2.44089897931006e-05
-4.07017594356209e-05
-3.70710575789092e-05
-8.77242894856259e-06
-7.59888160494149e-07
-2.20644521038048e-05
-2.75624355455529e-05
-3.12528681510869e-05
-1.97530943575593e-05
-6.58458836060985e-06
-4.01787175792581e-05
-1.91658090500254e-05
-6.60387488551611e-06
-3.00152103696486e-05
-1.82853286212054e-05
-3.47240714160894e-05
-1.55497045855193e-05
-1.36247247783749e-05
-8.75432509534107e-06
-1.18768110797886e-05
-9.85546461078232e-06
-2.64139727924796e-06
-1.19549081596962e-05
-1.08581679676448e-05
-3.93417092125058e-05
-3.19792365229969e-05
-4.66024726613702e-05
-3.91006578351535e-05
-2.68276922320916e-05
-4.20086992214267e-05
-2.52423563494009e-05
-5.56800555753493e-07
-2.85243422807618e-05
-1.09520871026587e-05
-1.61994591680272e-05
-2.05594304401101e-05
-3.37851626690912e-05
-1.43110435269496e-05
-1.01111132108758e-05
-2.08316605379908e-05
-2.9633952963122e-05
-4.27696633901972e-05
-2.70078857650419e-05
-2.56008655646426e-05
-2.64643044572468e-05
-2.38422635012028e-05
-2.39013976577712e-05
-2.82918224567957e-05
-1.93133519093568e-05
-1.77371253255137e-05
-3.56010055824257e-05
-3.01473388936605e-05
-2.68792674749037e-05
-1.25729849428506e-05
-3.91990061359124e-05
-3.19028576126822e-05
-4.08174679999295e-05
-3.42610801636952e-05
-2.38782227928174e-05
-3.43893795878787e-05
1.17927002998463e-05
-1.43278228851031e-05
-2.15800886802285e-05
-1.16806315549358e-05
-4.40074286315532e-06
-8.29665521373701e-06
-2.69548324458938e-05
-3.7567403506904e-05
-3.31132622133133e-05
-4.95260281911514e-05
-2.33208012973962e-05
-1.18904022238414e-05
-3.17114317222998e-05
2.80063146218832e-06
-2.62099327824411e-05
-2.92585140363129e-05
-4.75321645394947e-06
-2.32126649875622e-05
-1.08729355485348e-05
-2.47082501067403e-05
-3.18225620879772e-05
6.13085261413506e-06
-1.91205862038378e-05
-3.77628316882414e-05
2.63982539294774e-06
-4.18490487528219e-05
-2.94517775415899e-05
-2.80908297012346e-05
5.77869400599142e-07
-2.30956508686336e-05
7.4529910942809e-06
-1.23753883604391e-05
-1.17797283290815e-05
4.98291530931155e-06
-1.21861161490973e-05
-2.93236599731167e-05
-3.69817023821448e-05
-1.95826918753948e-05
-2.43284650779365e-05
-2.82873705950532e-05
-1.30659747059481e-05
-9.63219484490686e-07
-1.04752498506092e-05
-3.30335183647911e-05
-3.53814236761628e-05
-4.10780395392003e-05
-1.77993738873603e-05
-9.47748729467563e-06
-1.11586696232988e-05
-3.53424288941789e-05
-1.94517463905895e-05
-2.08216844710678e-05
-3.13129841457389e-05
-1.94671428342559e-05
-3.17218821989915e-05
-1.99120274838094e-05
-1.88203058409082e-05
-1.29965073147932e-05
-3.17772262395966e-05
-3.09738594283066e-05
-1.31818441535421e-05
-1.03200330101237e-05
-2.93258992144932e-05
-2.15243163267326e-05
-2.24265136214689e-05
-3.07110640634021e-05
-3.1010013063807e-05
-8.93478099730209e-06
-1.29770549847686e-05
-1.3040193851696e-05
-3.49316798807647e-05
-1.72288670717931e-05
-9.2082186141251e-06
-9.97533893740961e-06
-1.56556080187513e-05
-3.3472562845287e-06
-3.13378200520332e-05
-3.13234131663968e-05
-4.54704139758691e-05
-2.50493422703349e-05
-1.40935817700823e-05
-1.29483003812447e-06
-2.81320317597426e-05
1.52296582322174e-06
-2.76882096890879e-05
-3.52467747890883e-05
-1.75565122612623e-05
-2.68661129224089e-05
-3.66154755756491e-05
-1.33771594962143e-05
-1.07764033906233e-05
-3.52560143194922e-05
-1.46325246043897e-05
-6.65929867234756e-06
-2.81438489060184e-05
-3.35748047607666e-05
-9.24946238804447e-06
-4.48064827769809e-05
-1.72531886008566e-05
-4.11674597852232e-05
-3.33267180214288e-05
-3.33147655835965e-06
-3.08908781233226e-05
-2.15777155429647e-05
-4.02057986394527e-06
-1.6551121065513e-05
-1.935336762343e-05
-2.94627099341595e-05
-1.02992699226188e-05
-2.95134199296922e-05
-2.30686385149607e-05
-1.64517393934484e-05
-2.43472740756313e-05
-6.33410034677453e-06
-2.91375366774105e-05
-1.17267559928722e-05
-2.31377062281975e-05
-1.97197838416106e-05
-3.7728857959697e-05
-2.05939632691148e-05
-4.43458592490051e-05
-4.9564148551555e-06
-2.2614368533088e-05
-2.01464617899442e-05
-3.04262308710166e-05
-3.40146555162064e-05
-2.88301490549405e-06
-1.66682642526509e-05
-2.49750749847681e-05
-7.40541744330701e-06
-1.62579910506865e-05
-3.23009618548345e-05
-2.46003568884442e-05
-2.04750098454935e-05
-8.46442840649214e-06
-1.27389007950518e-05
-2.68867213205485e-06
-1.99906309076212e-05
-1.66911048212181e-05
-4.75227656741708e-05
-4.44574991446791e-06
-1.60052629795638e-05
-9.42220218776169e-06
-4.83537529363193e-06
-3.464059206691e-05
-9.40643370531837e-06
-3.81691312244701e-05
-1.29622920797745e-05
-2.94785123602618e-05
-1.37946317547695e-05
-3.28577734436298e-05
-1.20913567887118e-05
-2.90550558912366e-05
-3.49101615424411e-05
-1.99980775220279e-05
-9.36471417552387e-06
-5.10336720266915e-06
-7.09286074250802e-06
-4.67664916624734e-05
-3.60769246925962e-05
-2.36600600874521e-05
-2.29558313341532e-05
9.90342810271168e-06
-6.00989998647527e-06
-3.41836610008179e-05
-1.59723600199283e-05
-1.14795202768201e-05
-2.64055912210321e-05
-3.25695120898167e-05
-1.32018366648745e-05
-3.18850025559043e-05
-1.28829990730824e-05
-1.40886950653568e-05
-2.39676039364638e-07
-5.36230084325444e-05
-4.45723793874463e-05
-1.04202410415276e-05
-1.6221833673668e-05
-2.03304622858989e-05
-2.2367893967328e-06
-1.39547652859251e-05
-2.08170151845237e-05
-2.28175183254104e-05
-4.67428555653627e-06
-2.93050874419564e-05
-2.58852367115741e-05
-7.34751893471992e-06
-2.69828624463708e-05
-2.38491519933827e-05
-3.66196032888618e-05
-4.6478298591334e-05
-1.95840824199607e-05
-1.40774809039403e-05
7.45117615208229e-06
9.18771040175534e-07
-9.86872207174287e-06
-3.81480057876914e-05
-1.33254264608642e-05
-1.25408806988541e-05
1.04884647261754e-05
-2.95552140456438e-05
-2.02255413177923e-05
-2.44638486516842e-05
-2.60097618690572e-05
-2.28941632613089e-05
-3.72820031285512e-05
-2.98846242858615e-05
-1.61155750835831e-05
-6.57734309258924e-06
-3.61637835347854e-05
4.87375395016833e-07
-2.5781492594548e-05
-2.49669665897083e-05
-1.90687370298839e-05
-2.84109425460359e-05
-2.80101659262212e-05
-4.81824471028624e-05
-3.82009409739652e-05
-3.69389728523792e-05
-3.29497804453638e-05
-2.20460847889518e-05
-2.23380073342613e-05
-3.12037574556786e-05
-3.89099282603474e-05
-1.77779166791566e-05
-1.88961591225436e-05
-1.61734858709587e-05
1.39464276298545e-06
-7.81600487887921e-06
-4.30282691155208e-05
-5.51395435793975e-06
-2.44179721011542e-05
2.81020397164096e-06
-2.16373137682238e-05
-7.32419627157482e-06
-3.48080917367136e-05
-3.10782560107663e-05
2.70648411435492e-07
-1.85783913256412e-05
-2.41408312361344e-05
-2.85280038832971e-05
-6.91990125443709e-06
-2.27395984818236e-05
-2.66805644759832e-05
-1.86076659104433e-05
-3.441738707195e-05
-2.56374446836198e-05
-1.23049014181198e-05
-3.76248914456693e-05
-1.49396884996068e-05
-9.87554653368574e-06
-2.03213540893131e-05
-2.4283354900533e-05
-2.90456388928774e-05
-9.96366283117956e-06
-2.47800754495671e-05
1.19795096233548e-05
-1.60628209282522e-05
-3.10320914377327e-05
-1.39172594008699e-05
-1.74842762371929e-05
-4.69074398395656e-07
-2.85782109683291e-05
-3.10210231389718e-05
-2.98113428146873e-05
-3.15453970418265e-05
-2.93571846160065e-05
-8.72464152932769e-06
-1.43534788416183e-05
-3.9641324687718e-05
-3.05814939504605e-05
-2.47791880439528e-05
-2.90104166681297e-05
-2.2804287337128e-05
-4.59756690584294e-05
-1.79776059605783e-05
-6.49114915077353e-06
-1.95166418984647e-05
-2.08565251332986e-05
-1.90721739914702e-05
-3.16032677518054e-05
-1.41994739957197e-05
-1.18683346496172e-05
-3.45978804290612e-05
-4.44037909691223e-05
-2.78302365859394e-05
-2.29341028201267e-05
-2.61885129905191e-05
-2.94486412219166e-05
9.77310349004163e-07
-4.30907171081732e-05
-2.40740153232624e-05
-2.24730582452599e-05
-6.6108215203885e-06
-2.49881702084208e-05
-9.86552222612727e-06
-2.64823053608321e-05
-2.51597096561219e-05
-1.25231616060217e-05
-6.86453589303748e-06
-3.44412583103692e-05
-2.43473193481829e-05
-1.76666011375161e-05
3.43410379903545e-07
-2.60472695183955e-05
-2.17222886977612e-05
-1.9626488166546e-05
-1.32944098559788e-05
-2.82961514147566e-05
-2.6694791526526e-05
-1.9551839312384e-05
-2.92419860979724e-05
-2.45638465275031e-05
-1.70721463268702e-05
-2.47869081462066e-05
-1.36974282295911e-05
-1.24884107734118e-05
-9.43324638478417e-06
-2.20465548995175e-05
-3.57827742377375e-05
-2.39154420961976e-05
3.69116551905801e-06
-2.11176167625319e-05
-2.64475140579643e-05
2.24714162041681e-06
-2.7143215994727e-05
-2.50743297182016e-05
-3.30135526615371e-05
-1.15812693362022e-05
-3.12676113230947e-05
-3.09878076758418e-05
-8.97437965025965e-06
-1.92204657548353e-06
-2.63039299572843e-06
-4.93287606152798e-06
-3.1604546335652e-05
-1.98267812420482e-05
-1.45100417481057e-05
-6.7243205663265e-06
-1.22985108271296e-05
-2.74920819385101e-05
-2.66150301354409e-05
-3.96012848546513e-05
-1.60893888716998e-05
-2.23764174854244e-05
-4.3873716556153e-06
-1.39794198583903e-05
-2.58125748911387e-05
-7.81341162539756e-06
-2.7956494577165e-05
-7.01562721968264e-06
-2.24777134916232e-05
-2.33149841966515e-05
-3.32251265641639e-05
-1.63816088566039e-05
1.61782728852692e-06
-3.87287748848166e-05
-2.85284916402777e-05
-3.45038726583405e-05
-1.91783017194227e-05
-1.60918758421102e-05
-1.93368741541153e-05
-9.91784413345685e-06
-1.14605593751593e-05
-2.75772468118057e-05
-1.30617359783722e-05
-3.70008396568026e-05
-4.40972057287556e-05
-6.85676606585663e-06
-2.62770822219429e-05
-2.40176919752131e-05
-2.58390757802705e-05
2.25542794223525e-06
-1.65878287954277e-05
-1.55765253814728e-05
-2.27460055874672e-05
-1.73583659721029e-05
-3.32522178164724e-05
-1.1746412914879e-05
-5.2275019773339e-06
-2.66976794807481e-05
-1.78758190262253e-05
-2.72272529892784e-05
-2.82992536264961e-05
-3.35595626357585e-05
-4.44684953566891e-05
-3.60273883467362e-05
-2.25142425334228e-05
-1.93127434143438e-05
-1.08796402878491e-05
1.55730882783685e-07
-3.31794501922538e-05
-2.94935720778838e-05
-4.76901132010332e-06
-1.31944040444919e-05
-3.73896096109999e-05
-2.8516577720435e-05
-1.52738436676274e-05
-2.7675749562933e-05
-3.02246273528594e-05
-1.19372086312613e-05
-1.7846088641669e-05
-2.9748729143322e-05
-4.85047289281457e-05
-5.38866250068836e-06
-1.86532020322453e-05
-3.4142376942901e-05
1.21785339618305e-05
-2.84705002139548e-05
-1.39137657182945e-06
-6.08851601332088e-06
-7.40079062041924e-06
-4.4552726728404e-05
-4.16697720646769e-05
-1.62265102155031e-05
-1.54050913791794e-05
-2.09296450555341e-05
-2.41871190025076e-05
-1.08268358228756e-06
-2.27738759230405e-05
-4.09744799438675e-05
6.40142297358311e-06
-5.28529987052921e-06
-1.54492510224864e-05
-1.42287946991436e-05
-2.03828728058694e-05
6.09004099754881e-06
-1.86041527225683e-05
-2.44572873060521e-05
-1.06170941744539e-05
-3.34621810815419e-05
-4.00153853023969e-06
-1.64005538899476e-05
-1.23681556804748e-05
-5.10746470493158e-06
-2.48868004373318e-05
-1.5813670258373e-05
-3.27006847978228e-05
-1.93458989471072e-05
-1.01703049420736e-05
-1.5321124875493e-05
-2.2913121124993e-05
-1.69742450600215e-05
-1.63102708428344e-05
-2.0933010744605e-05
-3.23820062947412e-05
-2.1326503562428e-05
-1.92643502183955e-05
-2.26301652361132e-05
-2.65195720960024e-05
-2.11856368685082e-05
-2.47171317142617e-05
-3.39478207085668e-05
-9.22342412997745e-06
-3.53499198591818e-05
-3.01257770907271e-05
-2.81360352166083e-05
-1.77935951738222e-05
-2.04515654130812e-05
-1.36374554173956e-05
-2.77389810089408e-05
3.37831351693321e-06
-6.25794793757569e-06
-2.72473497441137e-05
-3.425261417603e-05
-2.33508998402266e-05
-3.88453227968832e-05
-2.86995110141317e-05
-1.53430197283366e-05
-1.43021014256678e-05
-2.56312083958922e-05
-2.36338542840879e-05
-3.61652161924476e-05
-2.93545781626212e-05
-2.57910558896462e-06
-2.68175525205169e-06
-1.0299414596731e-05
-1.89132514084517e-05
-2.80046692210765e-05
-2.94681142928707e-05
-6.84431113535296e-06
-1.08486972258151e-05
-1.9081661385808e-05
-1.9348530712545e-05
-5.59411219944363e-06
-1.94690340317153e-05
-2.38837488197223e-05
-4.14948045722029e-06
-1.37435681404586e-05
-4.32657978259322e-05
-1.64696063556229e-05
-3.03506046572893e-05
-1.61005096929679e-05
-5.66878379897304e-06
-2.68936890007466e-05
-3.4329951973692e-05
-1.10908017283727e-05
-3.119186542438e-05
-2.69034301101306e-05
-1.00545352787578e-05
-2.57574743543538e-05
-2.17111587918916e-05
-1.38287005332778e-05
-1.1899027390627e-06
-1.29886927050915e-05
-1.43482761512935e-05
-2.61993795094873e-05
-1.07070279498863e-05
-2.39572560573387e-05
-1.45301583730101e-05
-2.34180587685705e-05
-1.69505110505207e-05
-1.73970170019395e-05
-1.97835442069271e-05
1.71672140522649e-06
-2.14460856269742e-05
-4.53800118419934e-06
-1.27971192817429e-05
-1.51237961331681e-05
-1.39804264233812e-05
-2.10185682290406e-05
-2.82046609198829e-07
-1.71886705438173e-05
-1.73582910582936e-05
-2.58041895613804e-05
-1.91582242888395e-05
-5.62251010294974e-06
-1.25998790675497e-05
-2.28401801281896e-05
-1.79906468401198e-05
-2.3938809372336e-05
-2.58816351917999e-05
-2.02254452098798e-05
-9.95783809799069e-06
-4.58888336764291e-05
-7.68193019734493e-06
-2.3030785706692e-05
-2.98524849513887e-05
-3.47982939383171e-06
-4.97940562350253e-05
-3.74364253464379e-05
-2.91317195440514e-05
-1.69031072662077e-05
-2.35734964267409e-05
-7.0912461043059e-06
-8.90667819478536e-06
-1.33433899476055e-05
-1.13817246517426e-05
-2.96044715794843e-05
-1.4256023557372e-05
-3.46339040663461e-05
-1.620752971169e-05
-2.7684085513851e-05
-3.18561742022319e-05
-3.51165526929466e-05
-2.91326604891643e-05
-1.94389008445134e-05
-2.63555186535518e-05
-1.54495560224741e-05
-3.32269771719887e-05
-1.6153514146299e-05
3.14817652638708e-06
3.97954998538769e-07
1.93227982141274e-05
-1.6750732401929e-05
-3.81222263540581e-05
-2.83080456251753e-05
-3.12313788824438e-05
-1.02758490227886e-05
-2.30786226641701e-05
-4.00228571497279e-05
-2.12292163691572e-05
-1.55634522010528e-05
-3.04840923746239e-05
-2.53629178682551e-05
-2.13739260561323e-05
-1.58942955252109e-05
-2.74973532934873e-06
-1.47425791403723e-05
-2.12464853811575e-06
-3.80384383874281e-05
-3.16978861371479e-05
-1.71971134019841e-05
-2.93247516937007e-05
-3.94037449000458e-05
-2.07994477434507e-05
-1.60510628627608e-05
-1.90960067020238e-05
-2.41579515424704e-05
-1.83932996632169e-05
-3.70400791294737e-05
-2.42424467060794e-05
-1.1194952285282e-05
-1.64846489153236e-05
-4.09610046182491e-05
-1.23787604136856e-05
-1.51207380123719e-05
-1.01094438001998e-06
-3.79171756546771e-05
-3.14930796698474e-05
-2.62432379857702e-05
-9.58765216709731e-06
-1.40171137845067e-05
-3.67832869680722e-05
-2.86052679599308e-05
-5.45769745140642e-06
-2.70770217462388e-05
-3.17816700865254e-05
-2.88013359902665e-05
-2.18448112665662e-05
-1.46403712038188e-05
-5.46438831828386e-06
-3.72954826554171e-05
4.14472894549829e-06
-1.06019626233146e-05
-2.18917322545726e-05
1.43832245670683e-06
-3.682398486703e-05
-2.07023488978967e-05
-9.43493914392815e-06
-3.0457166027731e-05
-3.17720513954298e-05
-2.00960577621655e-05
-4.08371634753358e-05
-1.39265613214238e-05
-3.04315244512743e-05
-2.71192543370976e-05
-1.17004607536413e-05
-1.84233246751311e-05
-2.82826744592536e-05
-1.35932309722812e-05
-2.68808715958263e-05
-2.76699673947778e-05
-2.11627514823171e-05
-1.32818847899071e-05
-2.85742961610702e-05
-1.30278473193866e-05
7.78585851520855e-07
-2.03280127124387e-05
-6.6300122621827e-06
-1.68726480660138e-05
-1.08786355731964e-05
6.90032837772751e-06
-3.4630879098592e-05
-1.57171414593645e-05
-3.30980791809851e-05
-1.47055344477263e-05
-1.43171682618019e-05
-2.83100499143026e-05
-3.6793644255051e-05
-2.24424076789597e-05
-1.52560638509783e-05
-3.66385279757755e-05
1.5212576814567e-05
-2.46250336021982e-05
1.17433313320161e-05
-3.49842822860655e-05
-1.34392628846614e-05
-2.64494331954693e-05
-1.94034840385318e-05
-2.39162620732239e-07
-1.2581878717359e-05
-1.21912379733482e-05
-2.68142737885392e-05
-4.07183484620181e-05
-3.00744052397213e-05
-1.99628072679761e-05
5.98421491077929e-06
-4.3053464026254e-05
-4.1078215316784e-05
-1.7470310899457e-05
-9.43054360072852e-06
-3.19724986261175e-05
3.5738615247458e-07
-1.29996989735011e-05
-1.41132290134996e-05
-1.7783181020066e-05
-1.49046045863648e-05
-2.23604350083045e-05
-3.14382004198013e-05
-3.07791133272733e-05
-2.28116733689294e-05
-1.5539330309435e-05
-1.81374048037248e-05
-1.10150531246021e-05
-2.63597101627775e-05
-3.02103833501763e-05
-5.07248606861619e-06
-2.21018300600018e-05
-6.34510186891525e-06
-2.34883766936116e-05
-1.99949248536264e-05
-1.10425520500443e-05
-3.70218768528008e-05
-1.19967903737331e-05
-2.60094498405847e-05
-3.66092655163407e-06
-3.81348915804839e-05
-1.23763792439953e-05
5.3712116635958e-06
-3.17265323833793e-05
-1.88525363102637e-05
-4.1574323573649e-05
-1.47658782666859e-05
-4.98018662659988e-05
6.64109329504677e-06
-5.59909462418253e-05
-5.04189610407145e-05
-1.43023068174549e-05
-3.97776095678992e-05
-1.38890463630194e-05
-2.81539043114112e-05
-2.33302515236781e-05
-3.98698199122853e-05
-3.41137573855756e-05
-1.98818324654115e-05
-1.87618405933319e-05
-3.20333530846681e-05
-2.90855197079553e-05
-2.9046064515533e-05
-1.86386147676891e-05
-2.47541390119432e-05
-1.30484039226341e-05
-1.3468357733165e-05
8.58051453696659e-06
-2.36274682049301e-05
-1.6968770592745e-05
-5.30872714520906e-05
-1.64886526378539e-05
-1.36105865212903e-05
-2.053522121118e-06
-1.2702098484545e-07
-1.38139281538949e-05
-1.60011630649514e-05
-4.10969587567121e-05
1.47125921340034e-06
-2.96764634802618e-05
-9.3887799638173e-06
7.9017383627916e-06
-1.00301404095824e-05
-3.27578476894154e-05
-1.62082615997548e-05
-1.77469037697921e-05
-1.99827092694065e-05
-1.76961166838245e-05
-2.46528948615023e-05
-1.8540968487458e-06
-2.59497243016858e-05
-1.42201060308447e-06
-1.44267413667779e-05
-1.95329398895172e-05
-1.76420117484483e-05
-3.15894522492765e-05
-2.15043430486305e-05
-2.83545710813311e-05
-7.86703348448624e-06
-1.21513539019091e-05
-2.77057737129156e-05
-2.59601751341033e-05
-3.26836454479898e-05
-2.59792566096141e-05
-2.75209962575997e-05
-1.24270859865449e-05
-4.23775757727503e-05
-3.30979507337617e-05
-1.21401436030741e-05
-2.87559883389497e-05
-5.78026395584431e-06
-4.98808573581842e-06
-1.25035881069219e-05
-5.98158947680948e-05
-2.94168713225207e-05
-2.87779097905651e-05
-2.11027097467194e-05
-1.80943855714509e-05
-3.33210064225555e-05
-2.46181387042713e-05
-1.97102958227862e-05
-2.6589005405192e-05
-2.09953954837309e-06
-3.44239228663594e-05
-1.43107885888906e-05
4.51472483548432e-06
-2.11866134805869e-05
-2.47517359491455e-05
-2.34351149888911e-05
6.52234831896452e-06
-1.86483373776867e-05
-3.28793331859738e-06
-1.97058946170765e-05
-9.16310999889955e-06
-3.2054015167729e-05
-5.26281235045533e-05
-3.49572867123746e-05
-3.23913549618633e-05
-2.40426900702475e-05
-8.01927748330188e-06
-1.0122394489409e-05
-2.81426952134542e-05
-3.10127821238273e-05
-2.92578672412942e-05
-2.38495572582937e-05
-1.66758250184264e-05
-2.55331404826985e-05
-1.866793351871e-05
-4.16256857468334e-06
-1.22994657506463e-05
-1.13446426145056e-05
-2.72695815464107e-05
-1.41860310800142e-05
-1.19704705720735e-05
1.54189230917718e-07
-2.25657813541329e-06
-2.87974975262056e-05
-2.00969232614777e-05
-2.15169732638858e-05
-2.69170982482605e-05
6.9943298794868e-06
-2.34051750404557e-05
-2.35756769255128e-05
-3.11066671542489e-05
-8.36758483614937e-06
-1.37748196024861e-05
-6.4110141047099e-06
-2.54757474957318e-06
-3.88653137389785e-05
-1.76139792871451e-05
1.19049989006283e-05
8.21834208644758e-06
-3.8278738045619e-05
2.04376823898229e-06
-2.19847612107649e-05
-7.79617438454162e-06
-1.64220589214024e-05
-2.78874575429334e-05
-7.33399017184812e-06
-2.33764496229304e-05
-1.20536778181751e-05
-5.1026467885081e-06
-2.40161711935473e-05
-4.028011598895e-05
-2.09917761285663e-05
-3.01677125263414e-07
1.82491869391281e-05
-6.00904718668903e-06
-1.17951027174705e-05
5.23630771483969e-06
-9.85758636000009e-06
-3.06255608364788e-05
-2.21184804103999e-05
-1.31489738237278e-05
-4.61977757384276e-05
-1.54719151256969e-05
-4.8470746594928e-06
-2.83732129201221e-05
-4.31957696293224e-05
-1.63542770852235e-05
-1.60566278339325e-05
-7.50849812650367e-06
-2.35531506391001e-05
-1.94557195232313e-05
-2.75269437289245e-05
-5.96237475544484e-06
-1.73173639682554e-05
-1.43652406840555e-05
-3.16056809874632e-05
-1.05402369086331e-05
-2.52965557518343e-05
-3.70553263321953e-05
-2.80124851249833e-05
-3.61462540813308e-05
-1.46891796526151e-05
-2.14354948567902e-05
-2.0038989791743e-05
-1.37057742626931e-06
-1.43092184758817e-05
-1.82323454227766e-05
-4.2840716316277e-05
-1.97114991445935e-05
-3.11520990732905e-05
9.32986993362959e-08
-2.98055865032187e-05
-1.85335047456071e-05
-3.27322961082327e-05
-9.53397178411766e-06
-1.98409202395362e-05
-4.04292404013091e-05
8.25765018636394e-06
-1.04390873137717e-05
-3.90151405428537e-06
-2.47867465075897e-05
7.01016724413169e-07
-2.78014249093264e-05
-4.26815324860517e-05
-1.89637908359501e-05
-1.72599933979271e-05
-2.10563488696181e-06
-4.25293212973338e-06
-1.96055344037413e-05
-1.82027234424218e-07
-3.8887787868547e-05
-2.63453476037198e-05
-6.51814758728375e-06
-1.22929682580266e-05
-1.24019295025716e-05
-1.74991813118432e-05
-1.62153172168134e-05
-7.80198720057949e-06
-2.40316074996396e-05
-1.98404187652019e-05
-5.19117596490148e-06
-1.22875301903963e-05
-2.12767926355642e-05
-4.64882579978987e-06
-2.37135034131527e-05
-2.16459023404252e-05
-4.66914557455685e-05
-2.15233843765161e-05
-2.69076923685491e-05
-1.97400875217731e-05
-5.2514786446762e-06
-3.06539710832399e-05
-2.34015780659634e-05
-3.99361534900257e-06
-8.31424940032716e-06
-2.62930827208349e-05
-1.06941877050386e-05
-4.0323724167035e-05
-1.4903625426617e-05
-1.44905076641328e-05
-2.85084485632646e-05
-1.38834478573911e-05
-2.91347944185084e-05
-4.3407703450811e-05
-1.29477139193423e-06
-2.97760405461991e-05
-1.58075954962721e-05
-1.67410273848403e-05
-3.0723931478851e-05
-1.93433248121094e-05
-2.03048203950472e-05
-2.69224357988012e-05
-1.85535364335652e-05
-3.66712462601717e-05
-3.90094763775997e-05
-2.49547706677435e-05
-2.67484724545575e-05
-1.25234662067207e-05
-1.81585442905094e-05
-2.08364486405104e-05
2.44083779599938e-06
-1.97669187297772e-05
-2.50323119661148e-05
-2.44702842513723e-06
-3.03090137483695e-05
-2.37968852542811e-05
-3.02059371561441e-05
-2.48609587520531e-05
-1.17927920550853e-05
-1.49020513139199e-05
9.38836432258893e-06
-1.81922089700289e-05
-1.7455474978945e-05
-8.10311807886886e-06
-2.88660013892675e-05
-2.29257415781163e-05
-3.13475079740778e-05
-3.10969487594235e-05
-2.53521024108309e-05
-2.23030291163576e-05
-1.26741450621674e-05
-3.26638623329341e-05
-9.98303056363663e-06
-2.14408538638833e-05
-8.28166974507092e-06
-2.99523593754221e-06
-4.6462553533046e-05
-4.23929019408647e-06
-1.14977744997847e-05
-2.22840173222996e-05
-2.26056284031463e-05
-2.89855356254973e-05
-1.84771183259435e-05
-9.75963398275358e-06
-3.27262381177407e-05
-2.39643119196464e-05
9.48636763067628e-06
-2.59142828534151e-05
3.62546751210381e-07
-2.37369951728827e-05
-3.25050105387507e-05
-5.49240990178789e-05
-2.11968704767797e-05
-2.2634852811562e-05
-1.30412533376146e-05
-2.13425126665936e-05
-3.25589957125318e-05
-2.92758142583574e-05
-1.3976454849214e-05
-2.94975987493537e-05
-1.59691171231917e-05
-3.21797131940549e-05
-3.18082902097369e-05
-3.48099401532063e-05
-4.12999197911837e-05
-2.65734086210081e-05
-2.85692948754575e-05
-1.02111146483525e-05
-1.09249901054699e-05
-3.75507973123012e-05
-2.25528792687826e-05
-1.6595852169604e-05
-2.41067194533023e-05
-1.61263932371466e-05
-2.50036642330667e-05
-3.01201654080018e-05
-9.21665613956352e-06
-2.85658638681425e-05
-1.5675288380666e-05
-3.82741681244901e-05
-1.10506986300775e-05
-2.45722605064312e-05
-1.68109340620086e-05
-8.07191606736342e-06
-9.64290284734336e-06
-1.57054012243045e-05
-1.06656334651435e-05
-2.07849647895065e-05
-2.81520704243259e-05
-1.66446377394057e-05
-2.22711961043449e-05
-6.82271616667153e-06
-1.45790208733756e-05
-4.65711960112664e-05
-2.92970956864238e-05
-3.33141623641511e-05
-2.31120769863944e-05
-1.08845772560276e-05
-2.01865249350377e-05
-4.13461463101155e-05
-4.38155710899795e-05
5.72433693257523e-07
-3.3547922079178e-05
4.70499515369932e-07
-4.4358430895879e-05
-2.55588990552115e-05
-1.37220905630705e-05
-1.97591298546006e-05
-7.73532704074356e-06
-3.19676716821743e-05
-1.97570552488427e-05
-2.33952839086705e-05
-4.93943168357828e-05
-6.62189257333445e-06
-4.813220691842e-06
-2.44853425794524e-05
-2.70904470331304e-05
-1.91757559646275e-05
-4.09768059468994e-05
-1.88265796703415e-05
6.96958843906808e-07
-5.03561048439714e-06
-2.19361259234606e-05
-4.33609492883734e-05
7.38794950621751e-06
-3.08985031974957e-06
-2.80933241526385e-06
2.24017670719844e-06
-2.79980213675254e-05
-2.63795777566243e-05
-2.34454195901397e-05
-4.23321291293533e-05
-2.1664944406182e-05
-1.06858885125499e-05
-1.71066008393557e-05
-2.61547332490382e-05
-2.75429801658495e-05
-1.04169283331292e-05
-2.86085553808835e-05
-9.31015106200406e-06
-2.26830804912385e-05
-3.78244826180264e-05
-3.37535469133968e-05
-4.3035063371634e-05
-8.69223924980984e-06
-1.76689592138389e-05
-1.97161060631564e-05
-3.52915345671946e-05
-3.12179842320124e-05
-1.0373777781669e-05
-3.88751099173729e-05
-3.74577912629577e-05
2.84049518844818e-06
-3.66034775714097e-05
-5.66476618447354e-08
-3.66266625230561e-05
-2.88958326781399e-05
-2.71747492236109e-05
-3.43380991148986e-05
-2.08451058837278e-05
-2.30453467764095e-05
-2.89407750112638e-05
7.15781322769713e-07
-1.29383278172872e-05
-2.57689085643516e-05
-1.72018525964973e-05
-4.87845124926911e-05
-2.1961617511802e-05
-3.56051514335827e-06
-2.98651880112455e-05
-4.08429066737921e-06
-3.44603865489324e-05
-7.15150243848921e-06
-2.50509876079903e-05
-3.71548991948931e-05
-1.0273986685416e-05
-3.02988237435078e-05
-4.03975363565479e-05
-1.43788456375708e-05
-3.44195296710012e-05
-1.44837377337997e-05
-3.40008996026603e-05
-3.29906264209393e-05
-2.48703570397389e-05
-1.85346859310358e-05
-1.30081740881277e-05
-1.82787568924891e-05
-1.76031118131878e-05
-3.08939442022952e-05
-2.83503503658124e-05
-2.77553811919178e-06
-2.26279600764635e-05
-3.81923240881154e-05
-4.9371343327603e-05
-2.02764944066917e-05
-2.10407125110695e-05
-1.65120616945215e-05
-3.29621798209101e-05
-3.29372159100217e-05
-1.57682261367015e-05
-2.2155590386177e-05
-1.6941614577879e-05
-1.47084259868024e-05
-1.57175753568632e-05
-1.50483526861549e-05
-7.92813589082603e-06
-8.19584679564024e-06
-2.55719791537333e-05
-1.85558972067213e-05
-1.30470278256016e-05
-6.99032856941592e-06
-4.54688904649303e-06
-2.91164510872616e-05
-2.69172970854109e-05
-3.36074108533915e-05
-2.70080852002486e-05
-3.63569092693586e-05
-2.85123198162231e-05
-1.40790589068561e-05
-1.1138413102222e-06
-2.24193579123807e-05
-1.28296828250228e-05
-2.33069706418112e-05
-3.55948993672045e-05
-1.47137838997567e-05
-2.86731318565717e-05
-2.94568383434527e-05
-2.18798031914342e-05
-2.34241247086045e-05
-2.94530175170208e-05
-1.9938380974801e-05
-1.28504671430509e-05
-6.90353181173466e-06
-1.05412963598483e-05
-1.49221967283573e-05
-2.59231509218206e-05
-1.85902221574722e-05
-1.33500922551394e-05
-2.0882509594937e-05
-2.67452452475055e-05
-2.41085053355886e-05
-1.94533169361443e-05
-3.28804407504452e-05
-8.24862278899786e-06
-3.39802317122054e-05
-1.09484964540536e-05
-2.13749882913445e-05
-3.93748582118262e-05
-2.60791490002693e-05
-3.24714960894974e-05
-1.25228188395767e-05
-2.96499020965238e-05
-3.77655076114038e-05
-1.06503856802216e-05
-2.17893450951575e-05
-1.33791295472972e-05
-3.4933558639259e-06
-2.91128008550849e-05
-2.95626296064459e-05
-2.11076550262895e-05
-2.62890845592288e-05
1.32236785867794e-06
-6.86998590095031e-06
-2.75563320206833e-05
-1.40180455438709e-05
-2.03319588510582e-05
-3.74031549832138e-05
-2.21575003438922e-05
-1.98766673139512e-05
-2.19500035812756e-05
-2.71025342436439e-05
-1.52803769751853e-05
-2.70148424137641e-06
-1.13224801233169e-05
5.39978336954123e-07
-1.64224970242948e-05
5.79653066733814e-06
-3.08298069671004e-05
-2.81473817233612e-05
-6.88345548796016e-06
-1.93771121162018e-05
-1.08749829488433e-05
-8.73395548555726e-06
-1.46421370745639e-05
8.09584411649619e-07
-1.84300523852952e-05
-3.40998622684669e-05
-3.96902489014808e-05
-1.1772976069172e-05
-1.57769339033802e-05
-1.92772264961848e-05
-1.44724098591072e-05
-1.62951702856023e-05
-3.21485036382026e-05
-2.47425156336608e-05
-3.19919489035491e-05
-1.07046248356008e-05
-2.74201368584953e-05
-7.42722482664385e-06
-2.41204356265565e-05
-1.28240358332446e-05
-1.04248845009253e-05
-1.86472520862718e-05
-1.57760950956342e-05
-3.31581713368545e-05
-3.12232360736584e-05
-2.45426408435042e-05
-1.39762471129036e-05
-4.16244998400444e-05
-2.86474622575688e-05
-3.00548721286498e-05
-1.89338664538047e-05
-3.46221211922899e-05
-1.7139901053241e-05
-2.80146286077782e-05
-1.32452541288305e-05
-3.36067633233608e-05
-1.18672638312197e-05
-1.47996481870715e-05
-2.72341632240963e-05
-1.78872768662484e-05
-1.77022676652731e-05
-2.95761005656497e-05
-2.70749702788894e-05
-2.01139165800883e-05
-2.95915161901702e-05
-2.49332924622304e-05
-3.0949082338546e-05
-5.70738978399628e-05
-2.08708689608092e-05
-3.29749635926131e-05
-1.24855047487115e-05
-2.30462650180758e-05
-3.54306192170629e-05
-1.46806098824521e-05
-3.40181096893948e-05
4.68079920790298e-06
-9.15642491716156e-06
-3.87416315268658e-05
-3.07325389684292e-05
-1.75511096236142e-05
-2.8666813959963e-05
-3.12521032513803e-05
-1.92113377931578e-05
-2.38872047945045e-05
-1.69216452027442e-05
-2.91827308779995e-05
-2.19428741802711e-06
-1.283134464647e-05
-1.66004109690292e-05
-8.86048767103101e-06
-4.14643199635504e-05
-1.99995274336563e-05
-1.62865402028642e-05
-2.51841474969814e-05
7.14260487916132e-06
-2.67146288534375e-05
-6.34665785957743e-06
-1.10378973282856e-05
-2.39976806567116e-05
-2.03923079753535e-05
-1.14621870844235e-05
-1.57545516259262e-05
-3.6939051411847e-05
-1.61415843094666e-05
-1.59298200879592e-05
-1.47935605109471e-05
-1.14210388360795e-05
-1.61134695563048e-05
-1.62368844105474e-05
-1.63318207302359e-05
-1.63960954526557e-05
-4.07210617829771e-05
-2.13485495195331e-05
-1.68600207133636e-05
-2.62242642396005e-05
2.94005942553495e-06
-2.71509222138201e-05
-1.64618618811418e-05
-2.95610213876335e-05
-1.38643926649015e-05
-1.81058838337158e-05
-6.18950860289982e-06
-2.85095303201299e-05
-1.71526331575135e-06
-9.07762067055242e-06
-1.29437561026188e-05
-1.86818806260357e-05
-1.68631657222896e-05
-4.23216456978876e-05
-2.56971532433783e-05
-2.82860644979048e-05
-1.57831078066823e-05
-3.25026933032241e-05
-1.21101115225962e-05
-2.46997215097484e-05
-2.90548634867271e-05
-2.26920907281552e-05
-1.43241336005975e-05
-1.39497368088388e-05
-2.36236267585672e-06
-1.41633906039929e-05
-2.75423884877631e-05
-1.21579713381085e-05
-1.26798949986624e-05
-2.74688492157427e-05
-3.60375457741226e-05
-2.85156708852931e-05
-3.6487625762255e-05
-2.23375266903741e-05
-1.71429570040196e-05
3.41014514871773e-06
-5.0846907269619e-05
-3.10332528709011e-05
-2.96122794129961e-05
-3.89410922099862e-06
-2.63839344384033e-05
-4.23851556487322e-05
-3.61522339869591e-05
-2.60644267170756e-05
-2.92461577671112e-05
-3.02430275000058e-05
-1.55415555704273e-05
-2.44276278866294e-05
-1.31286959135298e-05
-1.76918529971121e-05
-1.22484190078275e-05
-2.0351065345652e-05
-9.1484896943354e-06
-4.65902366558427e-05
-3.01895192581941e-05
-2.27578677624349e-05
-7.75614882420842e-06
-1.48070991208249e-05
-1.76526058606869e-05
-2.31027014158407e-05
-2.20207384738244e-05
-3.46040958975763e-05
-2.82426531775875e-05
-3.98485595716653e-05
-1.18728859574916e-05
-1.11698659719061e-05
-1.6949075479149e-05
-1.76026908202333e-05
-3.93817685444281e-05
-1.26234832141031e-05
-1.65197016734221e-05
-1.74909334118281e-05
-8.93012418054466e-06
-2.13958968088825e-05
-2.06671864160939e-05
-1.3024925513616e-05
-3.0751926947111e-05
-2.66617312231305e-05
-1.56692520605179e-05
-2.44411312936381e-05
-2.86967661656389e-05
-3.03923642541426e-05
-2.37622249162879e-05
-1.88085013716745e-05
-3.05477510525939e-05
-1.91655072023523e-05
-1.76920425951451e-05
-2.55019978710913e-05
-3.5763610485312e-05
-4.19701813967209e-06
-3.03139224790563e-05
-2.96369436068513e-05
-7.33407920950125e-06
-2.44041244480605e-06
-1.85233390531231e-05
-3.08180411204056e-05
-1.21086471080899e-05
-1.22672684178383e-05
2.30916522837294e-06
-4.46544870829016e-05
-2.69331744652543e-05
-1.99984824311644e-05
-3.85591674234573e-05
-1.38056764486058e-05
-4.12429400306752e-05
-3.32507027045744e-05
-2.09232433194889e-05
-3.57176155454097e-05
-4.17870269203829e-05
-4.25518708615553e-05
9.45992029731093e-06
-1.90189740254542e-05
-2.96317993758471e-05
-2.69666374314766e-05
-1.7946104845119e-05
-4.42931318731915e-07
-2.7740369135811e-05
-1.19245603751365e-05
-3.36108490805459e-05
-3.03838226759474e-05
-2.49278378469479e-05
-1.41794770754624e-05
-3.68246066396411e-06
-2.43944250664049e-05
-3.42602323865517e-05
-2.3195261439048e-05
-1.31682613108358e-05
-2.60913526784605e-05
-1.75857496824104e-05
-2.16517466051323e-05
-2.33612737054857e-05
-1.17907049624245e-05
-2.58336140790714e-05
-2.61836958180654e-05
-1.30293917047754e-05
-1.7528333587469e-05
-3.21816919713693e-05
-1.69791916704045e-05
-2.3546082696758e-05
-3.90177870222163e-05
-2.87475109400287e-05
-3.55748728471558e-06
-3.77547871832114e-05
-8.59974800504939e-06
-1.99662125807968e-05
-2.09935526319351e-05
-3.18522426378087e-05
8.63559369409371e-06
-3.23320048203625e-05
-1.45109944203815e-06
6.03760988901185e-06
-2.41984884472081e-05
-8.44713242514566e-06
-5.04539559829939e-05
-1.76456512464306e-05
4.05042770500724e-07
-1.38896942414767e-05
-1.71409057066094e-05
2.0068721082763e-06
-1.30218791101733e-05
-1.8896487503759e-05
-1.30610740161616e-05
3.06560426070759e-06
-2.81928714917406e-05
-1.21650620705802e-05
-1.27738216144176e-05
-1.38885546382406e-05
-2.06245167631713e-05
-1.77925657438543e-05
-3.32406588534533e-05
-1.36203626785862e-05
-1.60128686929335e-05
-9.64580934175114e-06
-2.92791053588314e-05
-2.03004525701313e-05
-2.04280054818446e-05
-1.40871845382554e-05
-1.78534338017458e-05
-2.41846201869274e-05
-2.36742312926427e-05
-1.59125131291396e-05
-1.83987474089098e-05
-3.66215313585922e-05
-5.45685470554823e-05
-1.23925557801895e-05
-2.54453194710531e-05
-2.57598957846133e-05
-3.0894881342784e-05
-2.33714484134084e-05
-1.29702044716721e-05
-9.69423645481347e-06
-2.53737994065447e-05
-2.03663714144746e-05
-2.12511530598362e-05
-6.4883222172898e-06
-1.5999096509447e-05
-2.98952470525722e-05
-1.53247924955369e-05
-2.71341416609156e-06
-1.84172090166471e-05
-2.89534412238795e-05
-2.39953231154345e-05
-3.32394825808561e-05
-1.2447913510631e-05
-1.03538520314586e-05
-3.66008956422598e-05
-3.42136167794197e-05
-3.96205195920655e-05
-1.9476655020887e-05
-3.57901926604029e-05
-1.64040269666476e-05
5.65561648315996e-07
-3.39584562507709e-05
-2.61813129256562e-05
-2.79556784448511e-06
-8.56298677812582e-06
-1.27373951581587e-05
-1.51206975864417e-05
-2.99775262800535e-05
-7.82249208123154e-06
-2.40566420301674e-05
-1.56885717778169e-05
-1.12196367490706e-05
-7.79687643574721e-06
-3.04382836266293e-05
-2.2928437565231e-05
-2.98504452680987e-05
-1.53215382626261e-05
-2.27786492255611e-05
-1.60110798532896e-05
-4.30578750352491e-05
-1.91885965441066e-05
-3.7140378376418e-05
-1.92049372429019e-05
-3.48881147211192e-05
-2.54185236751999e-05
-3.62812774419571e-05
-1.87094373380601e-05
-2.20555233449929e-05
-3.98248174056034e-05
-3.00138339232086e-05
-1.78645006098723e-05
-1.50028885393547e-05
-4.57881388144831e-05
-3.58009806024152e-05
-7.85796014235143e-06
-1.8444468187568e-05
-3.10789288163857e-05
-1.21902544513595e-06
-9.61098223767854e-06
-2.82244718575661e-05
-1.67070701825976e-05
-5.14993827169086e-06
-1.25798871588334e-05
-2.77261244874003e-05
-9.84319296906862e-06
-3.16764705598606e-05
-2.80466558963454e-05
-2.21887861833142e-05
-2.92048654302159e-05
-1.91799129222169e-05
-3.47919035382268e-05
-2.45506387586762e-05
-2.68776723096921e-05
-3.02895369839832e-06
-1.24190072652959e-05
-1.19455153923536e-05
2.58093740052206e-06
-1.90044330396826e-05
-1.43871426099336e-05
-3.40547348792215e-05
7.67949563140559e-06
-4.25452949097004e-05
-1.94480053442301e-05
-1.42123200789806e-05
-2.91392768761157e-05
-2.9086449185419e-05
-2.55107218413839e-05
-1.08296009674211e-05
-3.97162342312061e-05
-3.22912649555021e-05
-1.88869601448252e-05
-8.25863434394522e-06
-3.14310588889081e-05
-1.34356696231627e-05
-2.03024095726489e-05
-1.52974501889059e-05
-6.02903939825368e-06
-1.23952822040581e-05
-3.30138368577465e-05
3.38701929474915e-06
-1.33403501399899e-05
-1.98313326931837e-05
-2.21514059431643e-05
-2.50481431877715e-05
5.40390822797581e-06
-2.4727009099257e-05
-6.32136408789445e-06
-2.96922519832289e-05
-1.20475463227952e-05
-3.79335545398668e-05
-2.29128141031014e-05
-1.8356590278609e-05
-2.36759261384818e-05
-1.7370509800008e-05
-2.18154604910269e-05
-2.8044793045093e-05
-1.72294083827698e-05
-1.72257927923258e-05
-1.99106691096188e-05
-2.91675031996861e-05
7.84243676245211e-06
-2.96584673383764e-05
-2.47662757780183e-05
-2.08708909220794e-05
-4.69136556903101e-06
8.66408355689269e-06
1.0477626590759e-07
-1.14274387970639e-05
-1.73216909893005e-05
-3.15855001314537e-05
-1.73674435152414e-05
-1.42526894122447e-05
-2.30090939002237e-05
-1.76397430023319e-05
-7.63136948633564e-06
-3.17253202961868e-06
2.3440800682542e-06
-2.414188233928e-05
-2.36536514291147e-05
-1.80967132739854e-05
-3.64853477266055e-05
-2.42568185850419e-05
-2.77926397397118e-05
-2.28030138514509e-05
-1.54621702380439e-05
-3.04654674258463e-05
-3.01917626969843e-05
-2.1414830085762e-05
-2.13271381860397e-05
-3.82177701250758e-05
-2.94110519681061e-05
-3.75629292881275e-05
-2.40342061996003e-05
-3.60485333697704e-05
-1.76835450235482e-05
-2.0089603028173e-05
-1.71604708859154e-05
-2.35960088144442e-05
-5.41142738930512e-06
-2.29903104824566e-05
-1.50196774844456e-05
-8.94768666620201e-08
-9.98733551603284e-06
-1.67571222382675e-05
-3.27187191987611e-05
-1.52799186902013e-05
-2.25939349586046e-05
-7.76462307299526e-06
-3.60236901739624e-06
-2.7710094076575e-05
-2.09098754146198e-05
-1.45593461104032e-05
-1.52861092544495e-05
-1.39146156644007e-05
-2.15689458306264e-05
-3.54977673812812e-05
-1.33957131466121e-05
-1.71279804418547e-05
-2.93019390933369e-05
-6.50629418203802e-06
-1.16290735905415e-05
-2.42095369527589e-05
-6.88973857231471e-06
-6.09672480047924e-06
-3.76495930365869e-05
-2.25810710234677e-05
9.33935250080058e-06
-1.94733172021309e-05
-5.62526438727266e-06
-2.09012807238218e-05
-1.58877751802737e-05
-1.22396535582629e-05
-6.71398491885737e-06
-2.00009692798837e-05
-3.4476538155484e-05
-1.43117532156888e-05
-2.49029246448056e-05
-7.86159808579948e-06
-9.52714184405559e-06
-1.41020792697283e-05
-3.97219615484177e-05
-2.51894031590291e-05
1.9066832287712e-06
-2.23638196233239e-05
-2.05136769598985e-05
-1.59359696260274e-05
-3.23117757590933e-05
-2.61636261563773e-05
-2.13544095128592e-05
-6.76705082855115e-06
-1.66115668051072e-05
-1.04049329972452e-05
-1.7959033000022e-05
-1.58699600708252e-05
2.20508321113255e-06
-8.36439778045915e-06
-4.2184647474985e-05
-1.30346258619347e-06
-3.04931641673883e-05
-2.31131698198543e-05
-1.33042888502073e-05
-8.81689162253956e-06
-4.00224557926804e-05
-8.81090271136176e-06
-4.14246029675716e-05
-2.20285586263684e-05
-1.2938343404156e-05
-9.85257756384969e-06
-6.93147759305045e-06
-2.48649961506523e-05
-1.79442573873595e-05
-1.01077730977682e-05
-2.2314157406389e-05
-5.20076870017873e-05
-1.19870553249774e-05
-1.58721445791785e-05
-1.1893823001765e-05
-1.78824396668624e-05
-3.83435713815279e-05
-1.78961877995277e-05
-6.7232097618052e-07
-1.27306074549993e-05
-3.51651084503567e-05
-4.15846456769424e-05
-1.78168348780305e-05
-2.00527352959226e-05
-1.69670774581891e-05
-2.41714573940938e-05
-6.09573910452053e-05
-9.18964578883731e-06
-2.82746007539352e-05
-3.62823716923673e-06
-2.45304039544242e-05
-2.96498978842391e-05
-3.09708718961378e-05
-2.05863384726895e-05
-3.19513447001707e-05
-1.11528962432039e-05
-5.70029528163113e-05
-3.04865229866556e-05
-8.48520122725813e-06
-1.46054062293102e-05
-1.72093103861588e-05
-8.75564916824133e-06
-1.10676003355506e-05
-3.3802766295476e-05
3.62000101320364e-06
-3.17490788843247e-05
-3.36231507944585e-05
-4.74049467389962e-05
-2.73842351242202e-05
-1.92707390431542e-05
-2.3928975784553e-05
-2.64061962087802e-05
-3.17492036048295e-05
-6.75634199469332e-06
-3.08595285951946e-05
-2.04019053421209e-05
-1.60123904827698e-05
-2.76371853330535e-05
-3.14401577948713e-05
-3.65130503841499e-05
-2.2617327286726e-05
-4.04554747346337e-06
-1.60077963020453e-05
-3.61175359477748e-05
-8.99334474819464e-06
-2.637671235516e-05
-5.48310579359654e-06
8.55048425508865e-06
1.65500156716132e-05
-3.59197187323338e-05
-2.79686053552388e-06
-7.86447811124443e-06
-1.66660432510135e-05
-2.7513480324194e-05
-1.56404772606292e-05
2.05857232075074e-06
-1.26058871940392e-05
-3.25607165684947e-05
-2.00859231890197e-05
-1.90246590075521e-05
-2.06354151633911e-05
-2.03087941783377e-05
-3.39906648253662e-05
-3.3586292951267e-05
-8.57690236368283e-06
-2.00169666263355e-05
-7.84859479643425e-06
7.75552309970204e-06
-1.12301840481754e-06
-2.23382755288593e-05
-1.44906059111358e-05
-6.55029727971219e-06
-2.53190082925677e-05
-2.19591410828507e-05
-3.20685562842149e-05
-9.27622059889378e-06
-3.52954103272308e-05
-1.73198409213985e-05
-3.43910802934606e-05
-2.7668400807806e-05
-3.14671671953574e-05
-2.34669638960074e-05
-2.24329112012188e-05
-2.03105520021971e-05
-3.09578231610479e-05
-2.69195632542433e-05
-6.27797539199022e-06
-1.49263877379705e-05
1.44664053521398e-06
-1.34020287752797e-05
-3.56540362358454e-05
-1.84216349178268e-05
-1.27949716952351e-05
-3.73804542327678e-05
-2.57660750712047e-05
-1.60051949119275e-05
-2.88353132574977e-05
-1.35682671061935e-05
-2.36607468862875e-05
-1.0885181563202e-05
-1.75751398056008e-05
-2.66619445428571e-05
2.92309019365703e-06
-2.26310149191163e-05
-1.29918276319621e-05
-2.37962497369641e-05
-2.83349623972515e-07
-1.42576032860179e-05
5.87737708026155e-06
-1.24538785771791e-05
2.75009127260467e-07
5.91746487962433e-06
-2.22502750281003e-05
-8.8446082982951e-06
-2.01585233123178e-05
-1.27943492194327e-05
-9.9963573363684e-06
-1.7588970151031e-05
2.89127753782684e-06
-8.11374483172778e-06
-2.0500279308411e-05
-4.3629594840103e-05
-9.49520157608663e-06
-4.39966214131132e-06
-1.18958632773175e-05
-7.44675018256458e-06
1.42966496650342e-05
-5.68008364477152e-06
-1.92717574798034e-05
-1.97041238145473e-05
-2.73844884874269e-05
-2.40321188549432e-05
-3.21095845900776e-05
-8.95954016938491e-07
-2.27326289642998e-05
-1.90611423316751e-05
-6.92001523284542e-06
-2.01062948012678e-05
-3.25506903361784e-05
7.7146009922181e-07
-3.48443012562267e-05
8.03164995036543e-07
-3.41854473899052e-05
-1.50466732200588e-05
-2.61634730051411e-06
-2.23311252068037e-05
-5.24378466530507e-06
-1.34597899676291e-05
-1.41731395457961e-05
-1.26312892060816e-05
-9.92709653836824e-06
-2.33569910058367e-07
-6.85083151646119e-06
-2.88324124480721e-05
-1.90635093271132e-05
-1.47457667231772e-05
-1.86732795349744e-05
-1.55800679873715e-05
-1.85902924421731e-05
-2.31650265130045e-05
-2.63772538488589e-05
-2.70202601950318e-05
-1.05985127985815e-05
-2.0990272323003e-05
-3.0362829760568e-05
-1.40720655395186e-05
-5.38181135272082e-06
-1.38460644692419e-05
-1.48278077905992e-05
-4.18481641306256e-05
-1.52516980868447e-05
-4.16484336597443e-05
-1.74459916587681e-05
-2.72938720924621e-05
-2.3478426717511e-05
-1.040751988074e-05
-2.24170699293096e-05
-2.21537121911439e-05
-2.1737806590757e-05
-2.91381908642583e-05
-1.59942712214184e-05
-2.26675790074945e-05
-3.68451372336969e-05
-3.15187144509042e-05
-1.93160579416463e-05
-2.07208099258522e-05
-8.59759674366335e-06
-8.8324294364979e-06
-1.9968608441299e-05
-2.02213661869537e-05
-2.27004377754831e-05
-1.90004380995909e-05
-6.88628302349718e-06
-1.27634991812872e-05
-3.93694333233752e-05
-2.70042315701196e-05
-3.79820456692847e-05
-2.5832307730324e-05
-9.29880667816363e-06
-2.49678695731225e-05
1.45517854656165e-05
-1.01496259231322e-05
-2.29064609389965e-05
-1.4219451378879e-05
-2.3659661643408e-05
-1.83486669553336e-05
-2.46498098040351e-05
-1.85018073521206e-05
-4.04046401866248e-05
-1.14477263559985e-05
-1.88255410484008e-05
-2.0161808683334e-05
-3.47327506753097e-05
1.59002960351331e-07
-1.34801206967867e-05
-2.563739498091e-05
-5.19719253084557e-06
-1.52419114116526e-05
-1.59894729672092e-05
-1.92491549592404e-05
-1.97766204556254e-05
-8.19215762831676e-06
-2.43256249550242e-05
-3.43999539951642e-06
-2.90647449078893e-06
-8.14806880964468e-07
-6.63879361344017e-06
-2.27616517832889e-05
-2.17948184244781e-05
-3.07786080234547e-05
-1.06900410898975e-05
-1.74590403943686e-05
8.6907323900039e-09
-2.55087823810951e-06
-3.07301297753369e-05
-3.29209921723348e-05
-1.07757325490094e-05
-1.01773955528717e-05
-1.11286906610993e-05
-2.74556536319974e-05
-3.55599201878095e-05
-3.17471485027998e-05
-2.09957952539091e-05
-2.39727443909701e-05
-3.36943266099326e-05
-1.83480332430655e-05
-2.04749047976872e-05
-1.95576143074125e-05
-2.12161640630814e-05
-3.91487895949635e-05
-4.38318961191926e-06
-5.13380932634426e-06
-2.88268225366137e-05
-3.06734571991777e-05
-2.41625521556457e-05
-2.35444880028443e-05
-2.16850984078462e-05
-2.48936096152119e-05
-3.19367837741189e-05
-2.40879980568781e-05
-1.04694074665517e-05
-3.22297236178655e-05
-1.41621716137847e-05
-1.51880767301458e-05
-1.26702777673645e-05
-1.65215439251206e-05
-2.3633706920968e-05
-2.13475629570916e-05
-2.39205868697811e-05
2.68947544119032e-07
-5.18951786118175e-06
-1.92849268519402e-05
-2.27223500118876e-05
-2.38752437978653e-05
-2.05096174338534e-05
-3.64779570650791e-05
-2.68467307541245e-05
-3.79566639485263e-05
-1.76263288054434e-05
-6.31573521758382e-06
-1.60287511126285e-05
-3.53339616173863e-05
-1.79321038845016e-05
-3.16926550780692e-05
-1.61115076210237e-05
-2.17124568528308e-05
-2.86717637019755e-05
-1.72361637892324e-05
-1.5135326387233e-05
-6.062240695842e-06
-1.34606342629553e-05
-1.14603269755358e-05
-1.39234015866551e-05
-1.23316900512424e-05
-3.01195269669927e-05
-1.68748792317246e-05
-1.31401433485967e-05
-1.43393988348046e-05
-1.10153374892298e-05
-2.9900251600493e-05
-1.87986538538737e-05
-8.63356443103762e-06
-2.67124069651086e-05
-3.45910216320267e-05
6.17241961189561e-06
-3.70386362907629e-05
-2.95711897123636e-05
-2.27917677453811e-05
-3.69931478182482e-05
-2.63145404559319e-05
-1.40182880837404e-05
-4.04992254904721e-05
-8.6974779603946e-06
-2.7730089322912e-05
-1.50622553478475e-05
-2.15703616812259e-05
-2.57555885529935e-05
-1.94791545876323e-05
-7.4815925815448e-06
-2.44390874924204e-05
-2.97372021211091e-05
-2.31555492197318e-05
-1.38208480496219e-05
-2.62122222870716e-05
-3.18370523624192e-05
-2.80458655241354e-05
-3.16299314111237e-05
-2.10210232184438e-05
-2.51782340527688e-05
-3.65682434518945e-05
-1.36622084290937e-05
-3.45090806746676e-05
-1.67626385115965e-05
-1.72256398053745e-05
-1.88880991786878e-05
-2.0600113051418e-05
-2.97750804749515e-05
-2.68935285494711e-05
-1.88218681080418e-05
-5.955578840898e-06
6.21468154442508e-06
-5.79235986952906e-06
-5.39033363930893e-05
-6.59146167477942e-06
-2.9156026826355e-05
-2.14615798483604e-05
-5.99522853698861e-06
-2.71366355270949e-05
-2.20927670940522e-05
-7.62417947564577e-06
-1.78641520369304e-05
-1.48924151330288e-05
-2.52939357175319e-05
-2.29365138139119e-05
-1.43317783886509e-05
-3.31837014175526e-05
-2.05569565303511e-05
-9.17175525572506e-06
-3.15993697999553e-05
-8.59746474351814e-06
-1.4818916723511e-05
-2.47721082546081e-05
-2.06308208099806e-05
-1.59390711559957e-05
-1.85818396196199e-05
-1.46349436698005e-05
-1.18662183284212e-05
-1.88819330923467e-06
-1.07424565491826e-05
-3.01296387409786e-05
-2.02667687951546e-05
-1.60794823438016e-05
-2.21045329759361e-05
-3.21314184749288e-05
-1.77776459860449e-05
-5.22602499378151e-05
-1.67132326601602e-05
-1.39959387962537e-05
-4.6124789466326e-05
-2.86192648921486e-05
-1.58322439624459e-05
-2.06984327099385e-05
-1.82551381781493e-05
-1.71766745153907e-05
-7.93483046396349e-06
-2.21621077917866e-05
-4.12780709966875e-05
5.91645457355248e-06
-3.56804115994955e-05
-2.21312039768602e-05
-2.45253738285595e-05
-1.70096638339372e-05
-3.18186014480374e-05
-1.0809571541283e-05
-1.77825909817515e-05
-1.33852975766566e-05
-3.72569181383033e-05
1.13864115146093e-06
-3.40972471006557e-05
-2.27340718912104e-05
-1.96335869030018e-05
4.75627210766925e-06
-2.40364732085234e-05
-1.61651118689067e-05
-1.65759227609707e-05
-2.43305384304511e-05
-2.10625819746946e-05
-1.83306854879435e-05
-5.21036736364315e-06
-2.69745199931861e-05
-3.2592384898818e-05
-5.61070757915767e-06
-1.63543212973983e-05
-1.43114217601121e-05
-2.86001092355674e-05
-3.27331375010775e-05
-1.49465698371326e-05
-2.39757363427421e-05
-1.44129170945873e-05
1.36444875072377e-06
-2.97909540095621e-05
4.05565291476103e-06
-1.4046289633145e-05
-3.53134098380783e-05
-2.61078228097714e-05
-1.6195484740994e-05
-1.59053701509151e-05
-1.83353677482987e-05
-3.47304131432683e-05
-2.90810118722848e-05
5.89740686901767e-07
-1.8801305883615e-05
-3.01571893193925e-05
-1.21040794508426e-05
-2.81030862836056e-05
4.97567904219675e-06
-1.57531939243724e-05
-1.59652168509591e-05
3.7899600492119e-07
-3.18548576721313e-05
-1.38770050169723e-05
-2.45134916639033e-05
-3.53020319531094e-05
-5.00652652516405e-05
-2.57576584048565e-06
-2.88920594204151e-05
-2.54046715591378e-05
-2.38231823005702e-05
-1.5479543694862e-05
-1.71695232859593e-05
2.92922586791481e-06
-2.5048994988921e-05
-2.76151412680181e-06
1.43348062047825e-05
-1.74740450274493e-05
-3.28346389060101e-05
-2.72163929308647e-05
-2.04843058179146e-05
4.79616292061011e-06
-8.76426783083628e-06
-2.23928653007017e-05
-9.07073192070873e-06
-2.80047984204788e-05
-3.71321373972059e-06
-2.59084497556867e-05
-3.61628060973549e-05
-2.59000525416863e-05
-2.36477577743347e-05
-2.62309977629404e-05
-2.86638319917336e-05
-1.66189888326543e-05
-5.35442447912478e-05
-4.87704615558954e-05
-3.64917249275056e-05
-3.1532068338216e-05
-1.36152163934652e-05
-2.91448710722741e-05
-2.01263512558192e-06
-3.31147584714829e-05
-9.69321765078432e-06
-1.38761062165974e-05
-2.06358027132478e-05
-1.2852805349955e-05
-3.00659392747164e-05
-1.31343317284208e-05
-1.45892357742845e-05
-1.10617837802137e-05
-1.36519455799694e-05
-3.14060508425533e-05
-6.91073017987886e-06
-3.8444239622498e-05
-1.15220878849478e-05
-4.29977724277092e-05
-1.96969178141007e-05
-3.66771049450979e-05
-1.92623746681617e-05
-3.65210293698448e-06
-1.17707585771952e-05
-2.80971265716202e-05
-3.34585268935733e-05
-3.41366037387565e-05
-2.01783707851502e-05
-1.62862244356188e-05
-1.54428887421405e-05
4.40676907105282e-06
-1.36754576892023e-05
-2.39833895415674e-05
-1.51715769872561e-05
-3.54041523952128e-06
-2.60823373116168e-05
-2.32834425189939e-05
-3.0157177274389e-06
-4.86339638097344e-05
-2.80151412931415e-06
-2.442474199279e-05
-1.09391802867181e-06
-1.71766853982867e-05
1.19297528876231e-06
-1.54625316789778e-05
-1.58340955080854e-05
-3.76026262940177e-05
-3.92697085825656e-05
-1.67973960225657e-05
-1.63212941041074e-05
-5.21114036390836e-06
-2.49640716937538e-05
-1.45877674430116e-05
-1.67152858632302e-05
-1.78176152532064e-05
-2.55912147920283e-05
-9.4591485880633e-06
-2.44999489092044e-05
-1.51883498556207e-05
-1.11060737803132e-05
-7.34201798884948e-06
-6.46803058557508e-06
-2.82019150199818e-05
-2.18852637198203e-05
-4.23225964806393e-05
-2.2856296748078e-05
-2.81570342913091e-05
-1.26160368797295e-05
-1.20845979349986e-05
-2.82693224359733e-05
-3.11979431706008e-05
-1.55541449962713e-05
-1.76978485914573e-05
-1.76285677339291e-05
-7.10648256107391e-06
1.01352437530296e-06
-2.59766382823668e-05
-1.81512957540046e-05
-2.85339210255652e-05
-1.7267472208765e-05
-2.58730938461899e-05
-4.21140838447028e-05
-2.73321817461556e-05
-2.1368038476204e-05
-2.51705279388821e-05
-2.6419354565099e-05
-2.88769797071466e-05
-2.6320432304023e-05
-1.69860648747977e-05
-4.07665422034354e-05
-3.86169172835361e-05
-2.9137903862876e-05
3.44984617160672e-06
1.51212569063142e-06
-3.56637943109193e-05
-2.8595566659025e-05
-1.69071044472862e-05
-2.6134861366507e-06
-2.25475164977718e-05
-1.59798917984782e-05
1.89221560812232e-06
-2.92147972661421e-05
-1.74671404849514e-05
-9.91726478759632e-06
-2.05181423755023e-05
-2.81525742969297e-06
-3.38488702145279e-05
-1.43136624421785e-05
-2.96663372746816e-05
-6.15205217764597e-06
-3.40356140491623e-05
-3.47095072603851e-05
-6.67090058279307e-08
-8.97733272314373e-06
-1.91723135580762e-05
-3.11162269048248e-05
7.99561399971691e-06
-1.24115856413325e-05
-2.72483726538912e-05
-4.51940899364145e-05
-1.11682035460639e-05
-2.17578957944088e-05
-2.63194874276141e-06
-1.30907862720913e-05
-1.35738997144668e-05
-4.12164067787389e-05
-1.0733182140608e-05
-3.65398735708855e-06
-9.73038800957128e-06
1.75991364848896e-06
8.22054827557929e-06
-4.33254141491394e-05
-7.72092246799007e-06
-9.0021467748667e-06
-2.1294736174288e-05
-1.35646774843262e-05
-1.37136354116875e-05
-8.45366451824642e-06
-2.92187950060833e-05
9.5994118774837e-06
-1.93375214392695e-05
-2.24619269919227e-05
-3.7262443254655e-05
-4.35925068753052e-05
-2.09999731162151e-05
-4.16305333577208e-05
-2.26046814884047e-06
-2.88052230450067e-06
-3.02958721720888e-05
-3.61611228776814e-05
-2.64399773410287e-05
-2.94709331245292e-05
-3.02282599077341e-05
-2.11488309162306e-05
-2.43105339408773e-05
-2.35606629047013e-05
-1.7410824858191e-06
-2.39793123517597e-05
-2.02048048393537e-05
-3.08653217745374e-05
-1.43910719712764e-05
-2.89755511904592e-05
-7.98415100005e-06
-2.55044068512242e-05
-4.36285440892012e-05
-1.94628759110685e-05
-2.18179642707416e-05
-2.09809298629467e-05
-3.51959494835262e-05
-3.02140494283542e-05
-2.37277358759637e-05
-3.09535253286169e-05
-1.63837896154677e-05
-9.28547210039169e-06
-2.60031541885361e-05
-5.34537161593786e-06
-1.36194932437605e-05
-3.05204060413689e-05
-2.12472740293835e-05
-8.80531330777381e-06
-4.36115416999251e-05
-4.12068632174081e-05
-1.60536613963634e-05
-2.52641166857872e-05
-2.11878189914231e-05
-1.7184881307198e-05
-1.07964021458001e-05
-3.12936540215101e-05
-1.10871780389864e-05
-3.44891350555951e-05
-1.95166489734273e-05
-2.48077597700942e-05
-1.22173941345995e-05
-2.29855898708657e-05
-1.2678150345618e-06
-4.3807077277418e-06
-3.79472388882741e-05
-2.01560969556791e-05
-2.60189966483481e-05
3.71688673174724e-06
-2.14424689540726e-05
-2.79318872282343e-05
-3.93790621555752e-05
-1.15397640293694e-05
-2.61256442482565e-05
-3.72018812284267e-05
-1.46315099718451e-05
-2.03123411352276e-05
-3.62269008132197e-05
1.00439771142158e-05
-2.05761771952176e-05
-1.27271434042877e-05
-7.22481948702055e-06
-2.42358320884687e-05
3.47682995700621e-06
-2.54206079089939e-06
-2.48043219295899e-05
-1.76396812046722e-05
-1.54762740100089e-05
-2.95057230106055e-05
-1.11538702237744e-05
-8.55651207599224e-06
-1.40747007969316e-05
-1.93361946464206e-05
5.19069023975835e-07
-1.8573080509556e-05
-1.92066898419223e-05
-1.60202154106327e-05
-1.67632941852377e-06
-1.39572818629027e-05
6.19529480681714e-06
-2.20551282514815e-05
-1.85756305835756e-05
-2.5190353078945e-05
-4.08114581370419e-05
-4.70637031057369e-05
-1.24831240249866e-05
-2.28963504171116e-05
-2.1838369160274e-05
-3.61588386869631e-06
-6.05637859284984e-06
-9.32025623266909e-06
-4.22138674791216e-05
-1.34019617600515e-06
-1.72639407726597e-05
-3.85444350991434e-07
-1.21093749929596e-05
-1.64723401294183e-05
-2.13573645069357e-05
-4.2624590329971e-05
-5.73881902902875e-06
-3.23326257668623e-05
-2.44792215827984e-05
-2.65378432971906e-05
-1.95172670785609e-05
-9.83608340637055e-06
-1.09643739433956e-05
-2.70073851095881e-05
-1.79667476535542e-05
-3.22387262678177e-05
-3.8269156948771e-06
3.4265285209768e-06
-2.25091590356708e-05
-8.50386443199003e-06
-1.63883514482085e-05
-1.88091913391681e-05
-3.00003976257652e-05
-1.3805887304877e-05
-9.0432038064487e-06
-3.99456705343184e-05
-3.63690630184626e-05
-3.2373086568342e-05
-8.12416855816635e-06
-3.39585552748259e-05
-3.25125124078352e-05
9.14197673609265e-06
-3.61352010330791e-05
4.78728601695899e-06
-2.3929067483406e-05
-1.53451935726924e-05
-2.09598391642951e-05
-1.01661760175905e-05
-9.63403401203986e-07
-3.82673322559192e-05
-1.67114069894028e-05
-2.15829704593811e-05
-1.51976133416582e-05
-1.20447276148458e-05
-1.76739952985255e-05
-5.12051569347105e-05
3.62615094186277e-06
-2.05594138520882e-05
