# Supplementary material for: Research on computational propagation and identification of mine microseismic signals based on deep learning
Source: PLoS One. 2025 Oct 22;20(10):e0334641. doi: 10.1371/journal.pone.0334641 (PMC12543183; doi:10.1371/journal.pone.0334641)
Supplement: S1 Data — (ZIP) [file pone.0334641.s001.zip › 000100500001118.xlsx_0.txt_24.txt.txt]

-2.38260366162471e-05
-3.94774501970545e-05
-1.20812948030704e-05
-2.34813729008681e-05
-1.30792659107128e-05
-5.76796796414045e-06
-1.8845252458206e-05
-2.44223113989398e-05
-1.61917168143351e-05
-2.59460256567046e-05
2.88352885991839e-07
-4.06286035363341e-05
-1.88265971352985e-05
-1.77822283001265e-05
-9.62198161885128e-06
-2.16533135227919e-05
-2.78696491953825e-05
-2.90644386967797e-05
-2.16915424197667e-05
-6.05083319286476e-07
-3.91051559571432e-06
-2.61159300131004e-05
-1.11042420520796e-05
-2.10824039818264e-05
-3.32356225494355e-05
-1.98919693556004e-05
-3.39810503915789e-05
-2.62478546311581e-05
-3.04354504589638e-05
-2.52299235464456e-05
-2.86451701274323e-05
-1.97463348844426e-05
-1.3532804318175e-05
-2.56553285881362e-05
1.84132541648514e-05
-1.24853711228674e-05
-2.60298971995798e-05
-3.11745007271425e-05
-9.84735296315919e-06
-4.3401453541647e-06
5.59936619090491e-06
-3.6215847753761e-05
-1.25426557766296e-05
-1.72326349910496e-05
-1.24548432666269e-05
-3.49105768950311e-05
-2.40199405770646e-05
-1.44016273958885e-05
-5.35792241575901e-06
-3.1662579994531e-05
-2.54785784012064e-05
-3.08482554186684e-05
-2.75652088586897e-05
-1.99046581185003e-05
-2.22261447128588e-05
-8.63077970375645e-06
-1.67926532306114e-05
-1.8410150084501e-05
-2.63483547845319e-05
-1.56248909308054e-05
-3.9073508708039e-05
-2.99637865981433e-05
-1.9543377700765e-05
-4.2556455577839e-05
-1.72139556812184e-05
-7.15282212964134e-07
-1.36564844436175e-05
-1.35425936004236e-05
-9.88387234750623e-06
-3.78414524032505e-05
-8.44895710414509e-06
-1.7503630102581e-05
-2.53475153849228e-05
-3.88254090669403e-05
-2.50110571027406e-05
-3.15603077780526e-05
-1.42337588936304e-05
-4.68434694168685e-05
-2.80524311415806e-05
-2.74579218707828e-05
-2.94265561831981e-05
-2.68100731021968e-05
-2.71872803430243e-05
5.10053223407125e-06
-1.41033727360396e-05
-1.96737946671919e-05
-3.28201203671814e-05
-4.28635105009609e-05
-3.08578118273491e-05
-1.60820421519016e-05
-2.01378528569484e-05
-2.57209292601348e-05
-2.14470806156175e-05
-1.44253467750233e-05
-1.71081984294593e-05
-1.9253508217694e-05
-7.79748381213993e-07
-1.5214971911552e-05
-7.16882003740162e-06
-2.43977480219738e-06
-4.5925487354001e-05
-3.16661122817951e-05
-9.65450989880688e-06
-4.43762058449413e-05
-2.20993031811994e-05
-3.33555164420511e-06
-2.00068772410551e-05
-1.85750537405399e-05
-1.82257024036741e-05
1.60559785949983e-06
5.92764401425149e-06
-1.06533130441824e-06
-2.72279464591643e-05
-3.53017980331167e-05
-1.52805211872431e-05
-8.37192090051139e-06
-1.45885562374252e-05
-2.85516055836782e-05
-1.02050758795681e-05
-2.4437581676395e-05
-3.06300822764848e-05
-2.02720150011792e-05
-4.09808379101187e-05
-1.82332437644787e-05
-3.5950304680606e-05
-4.05035413656952e-06
-4.31297108894485e-05
-1.82533304119422e-05
-6.02575777123326e-06
-3.47783598951897e-06
-2.10377642716688e-05
-2.42141455106089e-05
-1.60877277768913e-05
-1.77359540945992e-05
-4.1725297439261e-06
-1.89033925367748e-05
-2.70029211852072e-05
-3.31241082883274e-06
-9.06316906252485e-06
-6.9330546458203e-06
-2.92659542268567e-05
-9.64813726736323e-06
-1.07747827193942e-05
-3.29618728993317e-05
-1.58364243095037e-05
-1.53281966801265e-05
-2.15273780354926e-05
-2.02568881925941e-05
-1.80325266469836e-05
-3.85993918453593e-05
-2.52197025742895e-05
-3.29131404952017e-05
-1.41201215016289e-05
-2.16755135599043e-05
-2.01026363651945e-05
-1.51167172010941e-05
-1.60618574304654e-05
-1.57045468070126e-05
-3.18024573269692e-05
-2.12537884070083e-05
-8.18388477682868e-07
-3.73991122636614e-05
-8.85083876874943e-06
-5.74686863479819e-06
-1.48744164465976e-05
-4.43958237721605e-05
7.11944724872258e-06
-3.01871920779992e-05
1.21237406862267e-06
-2.59418894246354e-05
-1.20309038234117e-05
-4.0810952277069e-05
-3.55292633957207e-06
-3.36308669263533e-05
-2.41821913506778e-05
-2.32743496010258e-05
-3.76856553175437e-05
-3.70472469001983e-05
-5.59743414158901e-05
-1.97449413142781e-05
-1.69207827333274e-05
-4.09282489135849e-05
-2.40617574449562e-05
-8.26070136532903e-06
-1.87567827477874e-05
-2.71797593319886e-05
1.97231085606205e-06
-2.29092923545218e-05
-4.51110281062148e-05
3.80591187094237e-06
-3.46780982007462e-05
-2.32771879506954e-05
-1.87318838463983e-06
-1.92578607008697e-05
-1.81407178507226e-05
-1.76807495851284e-05
-3.3886230915621e-06
-2.49986958847847e-05
-2.53941162348897e-05
-1.03006614017625e-05
-1.58112953956343e-05
-3.69446530031736e-05
-4.14451884659638e-05
-6.00630455061767e-07
-2.9047283638108e-05
-3.02154388705847e-05
-3.09409827820316e-05
-2.4958237351119e-05
-1.45752040670588e-05
-1.09610431473905e-05
-2.36066930779623e-05
-1.96892516224685e-05
-3.32499108770763e-05
1.19050386103834e-05
-2.15977661498185e-05
-2.46519056545556e-05
-3.54160306088844e-05
-2.5186724908236e-05
-1.49620262000123e-05
-3.4566019860649e-05
-3.16004504425923e-05
-5.46957233660464e-05
-9.76064987513499e-06
-1.85282217672089e-05
-1.53422246749298e-05
-1.15569862101469e-05
-4.01198867093047e-05
7.16547775282024e-07
-1.35507304164144e-05
-1.66225695117943e-05
-3.19094700686903e-05
-2.97874152198872e-05
-1.19939607216918e-05
-1.46843955938003e-05
-1.16355728823166e-05
-1.52607860887445e-05
-2.26919717368725e-05
-6.85037727906234e-06
-1.70402066755609e-05
-1.05875770277903e-05
-1.40007633737176e-05
-1.03430155847442e-05
-3.40199201594883e-05
-2.95573240560869e-05
-2.7987964604041e-05
-1.73244596802018e-05
-2.67887436925471e-05
-1.86466001612601e-05
-2.50633116363104e-05
-1.7265940756391e-06
-1.08432230575551e-05
-4.74505974626703e-06
-2.0380276101592e-05
-2.99352566253263e-05
-3.42359850565923e-05
-1.79434368446385e-05
-3.6089204547261e-05
-1.64379962798075e-05
-4.34206717495751e-05
-8.4573857068924e-06
-1.36813498231773e-05
5.92056821669232e-06
-9.8468348206389e-06
-1.54973141359376e-05
-2.19821556190285e-05
-2.92580451034674e-05
-2.23906859167388e-05
-1.64877689353357e-05
-3.31953695713028e-05
-3.38765887335975e-05
-1.40917381585967e-05
1.70518132618628e-06
4.84112428603998e-06
-3.39498110944443e-05
-6.46929400684443e-06
-3.2113375208775e-05
-4.54362450850555e-05
-3.93494436147464e-05
-2.81331033246515e-05
3.26041798200616e-06
-2.56621058393331e-05
-3.28149764591203e-05
-1.21086517225074e-05
-3.06850291457829e-06
-2.84341478445034e-05
-1.66499459552354e-05
-9.18838460888664e-07
-2.33541949476481e-05
-6.2527921973704e-06
-1.97735939916445e-05
-2.81798737321823e-05
-2.47096758028467e-05
-1.6813581923806e-05
-1.55335323117137e-05
-1.45560389117213e-05
-1.20250729936031e-05
-3.96406321417854e-05
-3.15390447215827e-05
-4.39093104469265e-05
-1.08150857940265e-05
-3.20911573821679e-05
-4.74429652798422e-05
-3.12232313193923e-05
-1.10361442025139e-05
-2.6621116999539e-05
-2.2756201081825e-05
-1.53208371879035e-05
-1.53903554615567e-05
-3.27174642410502e-05
-2.65233390467521e-05
-2.17202595388666e-05
-2.05814428334741e-05
-2.45134034649875e-05
-1.59005583682994e-05
-1.92511241066597e-05
-1.74217558396317e-05
-9.72182656029374e-07
-4.42613479744119e-05
-2.99851495136801e-05
-2.54792912585142e-05
-3.18990368679799e-05
-2.85124627331247e-05
-3.10492370783587e-05
-7.68894726264629e-06
-3.20848488956735e-05
-1.37889685015129e-05
-9.20768788214191e-06
-2.36975598439631e-05
-6.95246013397623e-06
-3.7237668679463e-05
-1.64416244367952e-05
-2.41773682474284e-06
-3.04867495706497e-05
-2.66025787430909e-05
-1.15797453148525e-05
-1.65633903159318e-05
-2.44867261367481e-05
-1.71012110227e-05
-2.36440325729234e-05
-3.08586624462533e-05
-2.73703031524135e-05
-3.80220638938223e-05
-5.32831998183881e-06
-3.82517952690863e-05
-9.7330494728408e-06
-1.31706593432052e-05
2.4538980931275e-07
-3.66128358460443e-05
-2.66077160539597e-05
-1.01151234551545e-05
-2.04171806149858e-05
-4.20056351847435e-05
-1.4795814031895e-05
-2.54929676975701e-05
-1.1406003836031e-05
-1.81276565129139e-05
-1.79956823373806e-05
-1.51567377558503e-05
-3.57899240463238e-05
-2.44512605257539e-05
-3.0673542471447e-05
-6.39118537532104e-06
-1.64177803906512e-05
-1.08954997404754e-05
-3.59229386193122e-05
-3.0680716835314e-05
6.31217878949001e-07
-2.82368495063972e-05
-1.19634505011246e-05
-2.87238407871338e-05
-4.15022325458054e-06
-2.47172546814323e-05
-3.51792482708664e-05
-3.33550226906333e-05
-2.73657620973569e-05
-1.80929308792077e-05
-4.33357764141889e-05
-1.68244561230594e-05
-9.21359986672855e-06
-2.2982467783293e-05
-3.48204185589376e-05
-1.69690332911483e-05
6.69022638820635e-06
-4.33959275631771e-05
-1.08893328060436e-05
-2.34606270756692e-06
-1.83611459122066e-05
-1.47293196189821e-05
-4.74522779361942e-05
-3.80344430235835e-05
-2.21145980394582e-05
-3.09171806177436e-05
-1.79038774122804e-05
-2.88267935343041e-05
1.88647367626061e-06
-9.29151705077395e-06
-3.26397030939544e-05
-2.07458263368655e-05
-1.90421668261133e-05
-3.49460106402133e-05
-7.97795402360112e-06
-3.30900225558479e-05
-1.9936751745086e-05
-1.86422917165862e-05
-2.88385980107625e-05
-2.16682662109766e-05
-8.66864206605571e-06
-1.55827401185608e-05
-3.15709876857932e-05
-3.48611109594657e-05
-1.9002162482094e-05
-1.39484099071277e-05
-2.24589152683535e-05
-1.87735390961875e-05
-5.24943816327949e-05
-1.31773539631979e-05
-1.9099866700876e-05
-1.03451949231623e-05
-2.78821219703621e-05
-2.38405753007971e-05
1.61630520860365e-06
-2.18530130461228e-05
-1.86367558545291e-05
-1.05619832324232e-05
-1.85049801494907e-05
-3.13173472461604e-05
-1.68446079990983e-05
-1.50734201591378e-05
-8.83491355626948e-06
6.3428860284297e-06
-1.3973972208426e-05
-1.41681188940997e-05
-2.30673920459442e-06
-1.10510564322631e-05
-3.37220862356368e-05
-2.70816989127816e-05
-2.15039349591964e-05
-2.69646850559409e-05
-8.99270220344573e-06
-2.49200487698165e-05
-2.01513808472012e-05
-2.29167796580788e-05
4.47097465773786e-06
-4.0587181123048e-05
-1.25512875725835e-05
-3.75379490398168e-05
-3.96973599244428e-05
-1.21182492050282e-05
-2.8362909319297e-05
8.4729895822309e-07
-2.51285434792972e-05
-8.22876174302633e-07
-2.77414232296371e-05
-5.16744258888337e-06
-1.34162810830371e-05
6.76920758749298e-06
-4.41208274496582e-06
-9.76374959988379e-06
-2.00972118794283e-05
-2.00409450171241e-06
-1.61516091152619e-05
-1.41898886431334e-05
-1.64852457171009e-05
-2.88148073073305e-05
-7.96603086393819e-06
-2.68881763925953e-05
-5.75448737106153e-06
-4.31369444678221e-05
-1.47890561448575e-05
-3.1476907864767e-05
-3.16302627863659e-05
-4.62266887681232e-05
-7.51078974287355e-06
-2.62093179283968e-05
-8.69755174179593e-08
-1.88241475154836e-05
-2.76766182212674e-05
-2.37513302902728e-05
-1.68383497281497e-05
-3.07293636231258e-05
-2.25105380134669e-05
-2.71249355793023e-05
-3.51008625089617e-05
-3.73294586969406e-05
-3.89538300352961e-05
-3.88469157722191e-06
-9.47727004730077e-06
-8.44016021653673e-06
-1.38763939831936e-05
5.62233901308061e-06
-1.46010375433223e-05
-2.50922945032826e-05
-3.23109623604764e-05
-1.89255955941676e-05
-3.02639054225312e-05
-1.39678316278241e-05
-1.63213297706594e-05
-3.22468882446274e-05
-3.85432160833596e-05
-2.94946681591821e-05
-2.92106472048207e-05
-1.53967843073652e-05
-2.1743574659846e-05
5.96236001679671e-06
-2.63995511706938e-05
-2.67520552441704e-05
-2.88614985551809e-06
4.38618527211414e-06
-2.48370373334892e-05
-9.77323913977683e-06
-6.81602875787721e-06
-9.85815275891417e-06
-2.36817847239798e-05
-4.53018274083969e-05
-2.03994211544846e-05
-6.11424828825054e-06
-1.97519923001561e-05
-3.27453484372002e-05
-2.47816394404834e-05
-4.51468552905533e-06
-2.04105659695473e-05
-1.39939240505896e-06
-1.09695040651199e-05
-1.39305371102957e-05
-4.21307868477047e-05
-3.25260719099596e-05
-2.14654435638833e-05
-1.13607490102677e-05
-2.39817474994681e-05
-1.52952399427927e-05
-1.72814662731289e-05
-1.58665292938758e-05
-1.72778515798447e-05
2.85953053466858e-06
-2.45421453904625e-05
1.55009095988598e-05
-2.09573156953704e-05
1.66567762024692e-05
-3.27233527718609e-05
-3.45483296681205e-05
-2.54639949338946e-05
-1.8287004848826e-05
-3.86453575444686e-05
-1.63460618435532e-05
-1.33388302622699e-05
-1.54647833377349e-05
-1.49477657820456e-05
-4.78994517401618e-06
-4.57083057954307e-06
-1.12833552480869e-05
-1.22983721830134e-05
-3.5709325543336e-05
-2.06021151942521e-05
-2.72166839170392e-05
-2.77910730524401e-05
-3.14963444446847e-05
-3.17514248412366e-05
-9.21718421516821e-06
-2.36324494031327e-05
-2.32776130722881e-05
-2.12443555330185e-05
-2.69106456571721e-05
-3.46276834635049e-05
-1.92965055395027e-05
-3.70659758280848e-05
-3.74849556576071e-05
-3.22400311594364e-05
-1.51005511232964e-05
-2.56153109580343e-05
-2.91262573670813e-05
-2.14086601010284e-05
-1.87027606769831e-05
-1.72224621945057e-05
-3.22661972695038e-05
-2.65413250273671e-05
-2.38005180101541e-05
-1.53119983231314e-05
-1.03355784728935e-05
-2.36908401702336e-05
-1.13571594925689e-05
-1.2842758221011e-05
-1.35948515642781e-05
-2.55647445413131e-05
-2.01643816721511e-05
-1.76239265444787e-05
-3.02781095682397e-05
-8.6748765251336e-06
-1.51093224994027e-05
-2.21425161659243e-05
-3.84509176955502e-05
-2.35322482963336e-05
-1.80337498243324e-05
-2.57758683098442e-05
-4.39956022157514e-06
-2.41793655388201e-05
-2.76382778679222e-05
-3.92803284663522e-06
-1.02944974465192e-05
-3.14756645819641e-05
-2.17241416821219e-05
-2.41295680947207e-05
-1.04914765134609e-05
-1.68576796961684e-05
-1.70750146748558e-05
-2.15762255720201e-05
-2.95197012525186e-05
-5.35494400169072e-06
-3.53273517063422e-05
-1.7652560635623e-05
-8.01088457235773e-07
-1.46215155602905e-05
3.16136942115398e-06
-1.7032095998153e-05
-1.80096821452691e-05
-2.46376455291765e-05
-2.62501254968434e-05
-2.21601869042751e-05
-1.54978400181299e-05
-3.89638252051261e-06
-3.12238804861608e-05
-2.57745180778511e-05
-3.09214870111892e-05
-2.60596264606977e-05
-2.15836642559411e-05
-3.65788713754472e-05
-2.47881963934085e-05
-5.06289468580944e-05
-1.92870184450185e-05
-3.0637435041098e-05
-1.58774730433815e-05
-1.05022270941713e-05
-4.86422232154894e-06
-6.52338184387861e-06
-5.19428419096266e-05
-1.28286722901491e-05
-3.21432199260851e-05
-1.743316357391e-05
-1.90076652042581e-05
-2.23754777753317e-06
-2.06786335369064e-05
-1.82394746193798e-05
-4.94541239596964e-06
-1.54164643162315e-05
-1.56994350092856e-05
-2.9476128036064e-05
-3.91782325868992e-05
-3.28088111989291e-05
-3.93011634491188e-05
-2.12260259472259e-05
-2.4712767952761e-05
-4.11997499292769e-05
-1.07216929391527e-05
-2.22666217367845e-05
-1.49813078229118e-05
-1.60249178136957e-05
-9.71300437519805e-06
-4.41116213355296e-05
-5.4123729039725e-06
-3.46615671366572e-05
-1.82564535796617e-05
-1.94586715843208e-05
-3.29038716373029e-05
-8.44482055661819e-06
-2.53448994903516e-05
-2.80694214713258e-05
-2.84814992267993e-06
-1.28460437328104e-05
-2.32162187925318e-05
-7.81231014993887e-06
-4.37291275605625e-05
-1.97215994024179e-05
-1.68800165864971e-05
-1.44073586844991e-05
-9.40475139873733e-07
-2.11685586122817e-05
-4.12464515924099e-05
-1.82762394351538e-05
-2.1096919730706e-05
-2.11401039178081e-05
-5.58423029752299e-06
-2.8677364263688e-06
-1.9440573030425e-05
-1.33359494486434e-05
-5.43639849723616e-06
-1.79075995684006e-05
-2.95132233550369e-05
-7.15483773451411e-06
-2.81659376355766e-05
-2.92570489036887e-05
-2.11564489271631e-05
-1.55001997242867e-05
-1.04027202843082e-05
-2.39260772309581e-05
-2.96678007908401e-05
-1.26209618082004e-05
-3.42951838002022e-05
-3.0417916126323e-05
-1.64849261113582e-05
-3.10165142161423e-05
3.89032563744301e-06
-1.502020373174e-05
-1.44372600334627e-05
-2.30571083436638e-05
-2.04547899628716e-05
-3.92993097340344e-05
-4.12783408689134e-05
-2.74718721047927e-05
-2.05041727264016e-05
-1.8822667940708e-05
-3.14755529156846e-05
-5.15868756283202e-05
-2.5726727062856e-05
-2.27933755866023e-05
-1.8564420005943e-05
-2.48289735757508e-05
-8.85701008373095e-06
-1.6278497430364e-05
-1.51943627874817e-05
-2.24745307491677e-05
4.51824150365035e-06
-2.78093703415678e-05
-1.24142746892389e-05
-2.8461733604251e-05
-9.95976585796156e-06
2.93374241315175e-06
-8.3037406568189e-06
-9.06796737857964e-06
-1.5385861457574e-05
6.00895229654089e-06
-1.2562165874334e-05
-2.06999780087602e-05
-1.93826511188595e-05
-2.27533206972516e-05
-1.20599592275044e-05
-2.49641875897637e-05
-2.66209626761757e-05
-2.6639191936867e-05
-1.9594343489056e-05
-2.29606893045493e-05
-3.64709011290844e-05
-6.66369354290248e-06
-2.50040437042411e-05
-2.52859443760102e-05
-4.00123011796148e-05
-2.65556761676927e-05
-3.07666559756266e-05
-2.3669913609388e-05
-3.10893040410521e-05
-2.07487750405722e-05
-1.70827995338105e-05
-9.96829139721603e-06
-2.82573795643015e-05
-1.3857900361698e-05
-2.54056793781283e-05
-2.74942118146463e-05
-3.1956249250334e-06
-7.13844512721919e-06
-1.99866673812845e-05
-2.90318716754465e-05
-2.92420707312346e-05
4.20749813692313e-06
-2.31947990189768e-05
-3.27989175788575e-05
-2.1571478209026e-05
-1.71802708925058e-05
-3.92091183949959e-05
-8.11260206591999e-06
-1.72787603056379e-05
-2.56598883249974e-05
-2.41785562930084e-05
-2.38413957652757e-05
-1.58184449262372e-05
-1.0589206667e-05
-3.16324734366628e-05
-1.99496322049227e-05
-1.04183208130135e-05
-2.76389383505626e-05
-2.71994137828664e-05
-2.88462516826272e-05
-1.49793959817054e-05
-2.82064471984758e-05
-2.80514549828677e-05
-2.65712653981713e-05
-3.13534934267707e-05
-3.59732696143466e-05
-5.2361288447655e-06
-3.6514418120816e-05
-1.74553062415561e-05
-2.11990429910102e-05
-9.13518865859998e-06
7.66356466778412e-06
-1.70382142069608e-05
-2.8351499846963e-05
-4.60813755795412e-05
-9.0508320994935e-06
-1.71758635817566e-05
-2.24948471479368e-05
-3.44976527924368e-05
-1.83430968229239e-05
-3.8203233273199e-05
-1.1123962301722e-05
-3.03912741787162e-05
-2.48595827480929e-05
-2.18421890592977e-05
-7.93035192552966e-06
-2.99072625965664e-05
-1.6664359908204e-05
-1.63747075402925e-05
-1.88935742171467e-05
-2.91760184643551e-05
-3.18947293380773e-05
-1.79071908184281e-05
-2.58782577141294e-05
-4.11627429366902e-05
-1.10399488123774e-05
-1.62715671618036e-05
-9.97911026394532e-07
-1.74975415901968e-05
-1.37858938062461e-05
-2.42419579286585e-05
-2.83242362498417e-05
-1.62335864893524e-05
1.00159065591351e-05
7.17789125205388e-06
-2.11696394014977e-05
-3.63750148293711e-05
-1.12414173286379e-05
-2.5951949076352e-05
-2.32283101954677e-05
-2.06623722885312e-05
-3.23749746404629e-05
-3.30965172582659e-05
-4.12102746396052e-05
-1.05724825284853e-05
-2.83416522293975e-05
-1.86072850594486e-05
-5.40820676489544e-06
-2.70283703940987e-05
-9.71731874000133e-07
-5.98008382583179e-06
-3.69759001870744e-05
-9.51389089183873e-06
-1.44696310994041e-06
-1.15673697886299e-05
-2.21763687369222e-05
-7.99265042373782e-06
-8.330204373979e-06
-2.37417683324772e-05
-5.92806007115282e-06
-1.71938006683594e-05
-3.52758209291504e-05
-2.88982300445742e-05
-2.1853521616624e-05
6.7244610269439e-06
-2.97693655122621e-05
-2.13729857686792e-05
-3.49477934334834e-05
-1.96165614812648e-05
-2.72083739734267e-05
-2.90227582893945e-05
-1.29790115964917e-05
-2.49661235209863e-05
-4.06555871372626e-06
-3.62194353033554e-05
-2.77244966662609e-05
-3.76390971892986e-05
-2.57563491484911e-05
-1.6871636471134e-05
-3.71819302814156e-06
-2.74166001721574e-05
-1.70246194130723e-05
-1.03021257853004e-05
-3.65919983664239e-05
-1.87176636803053e-05
-2.03073628852905e-05
-1.21503697324273e-05
-2.67514842102097e-05
-1.95751541341974e-05
-2.70357853404517e-05
-8.64884675233408e-06
-4.36895488982045e-06
-2.64467243022794e-05
-3.25372182568654e-05
-3.30486316826295e-05
-1.33294331370653e-05
-1.32946359394307e-05
-3.61904565100676e-05
-1.63426152327394e-05
-1.93243687802588e-05
-1.69198856113551e-05
-1.3897970280104e-05
-2.95228174263968e-05
-2.0625813226436e-05
-1.49789677221063e-05
-3.8590631522877e-05
-2.43022076059207e-05
6.26819850527101e-07
-2.16661277781095e-05
-7.37533301984495e-06
-1.53591163429688e-05
-1.81772128015404e-05
-1.9304486330806e-05
6.58565914892318e-07
-1.623938937258e-05
-2.13676828009042e-05
-1.46349774962059e-05
-9.98197185052915e-06
-1.95118746694254e-05
-9.95136486130602e-06
-1.48224894716636e-05
-1.65499488429336e-05
-8.81410172165753e-06
-1.57758998696173e-06
-3.57112763699739e-06
-2.34698757805564e-05
-2.69455760496277e-05
-2.65911310872988e-05
-4.42649829046873e-05
-1.76615215696759e-05
-1.1837598800402e-05
-1.57817208718052e-05
-1.16470925532169e-05
-1.16991508196391e-05
-1.55907667870858e-05
-3.83735867171535e-05
-3.40566483535199e-05
-1.15042374196468e-05
-5.25657611328874e-06
-1.24930660454219e-05
-3.1750476491239e-05
-5.10789103777928e-06
-3.01831259872013e-05
-1.98564067496496e-05
-3.98541486120741e-05
-3.73411668153202e-05
-1.98842132987869e-05
-1.07265729403022e-05
-2.01585865408185e-05
1.96332822562271e-07
-1.59820414864219e-05
-1.53705149126445e-05
-9.75398014594145e-06
-1.19203075046965e-05
-4.19566472022608e-05
-1.9682381755047e-05
-2.37902833997597e-05
-3.9596096851073e-05
-2.43970981682043e-05
-1.5949155627035e-05
-3.03870366482394e-05
-3.35508542870905e-05
-3.07504233136922e-05
-3.78346012711623e-05
-1.9557204506695e-05
-3.01393059452881e-05
-1.70714993728631e-05
-1.92386774032061e-05
-1.19509030950138e-05
-1.83215559162034e-05
-2.65760020851319e-05
-2.7273776647192e-05
-1.98422625196456e-05
-9.32736552455974e-06
-2.81541919154983e-05
-3.42801350977185e-05
-3.04719371764643e-05
-3.36328995980986e-05
-3.63404058527085e-05
-2.27383263470758e-05
-1.43767188863871e-05
-6.13384775171018e-06
-3.82354211141161e-05
7.31001102457152e-06
-3.41765155334714e-05
-3.62003821360102e-05
1.16654408089681e-05
-1.11963979959215e-05
-5.17222483326262e-06
-2.65704368032186e-05
-4.17094443925721e-05
-2.11799163360658e-05
-3.22298957756655e-05
-1.46325544311128e-05
-3.35322058420509e-05
-2.70501423944448e-05
-2.70608039093508e-05
-1.55715056361907e-05
-2.10516251820437e-05
-3.77218402983001e-05
-4.64268134446907e-05
-2.44505051199933e-05
-3.49846235627945e-05
-1.50630341758455e-05
-3.63190720026615e-05
-1.01868837308458e-05
-7.4722942216677e-06
-2.55254602100269e-05
-2.1480911930563e-05
-1.32367475615805e-05
-2.93377496140589e-05
-1.72636074614302e-06
-1.06540381938602e-05
-2.72559506682716e-05
-2.36838420127215e-05
-2.53801844156398e-05
-1.09594099186168e-05
1.43346653488374e-05
-1.0729833879743e-05
-1.85150458621247e-05
-1.14922888918494e-05
-2.64526719771579e-05
-3.30128270929688e-05
-3.44795637920887e-05
-1.04883554518241e-05
-1.8998613243539e-05
-4.63394311689184e-05
-1.6957312065492e-05
-2.24802618046634e-05
-2.05050585973584e-05
-8.08056405540308e-06
-2.54286912387612e-05
-2.57809172469779e-05
-4.36864219615802e-05
-2.14799461085418e-05
-1.70843398230981e-05
-1.80250662407766e-05
-2.61332107752549e-05
-4.36768296254976e-05
-8.39850143727316e-06
5.27734222872476e-06
-1.44751325163984e-05
-2.61504659718421e-05
-2.47935989018448e-05
-2.59605111053126e-05
-3.56503369834539e-05
-4.19760636600535e-05
-4.45893810400282e-05
3.85250400583141e-06
-2.76975294090832e-05
-4.17598313697227e-05
-1.00947664488037e-05
-2.58239971615422e-05
-4.29171184483296e-05
-1.68480164661765e-05
-3.03048557498453e-05
-4.57126989830604e-05
-1.22606605197982e-05
-1.27421859448967e-05
-2.63054769701847e-05
-2.08849484973844e-05
-1.51589288160344e-05
-3.51610499722705e-06
-4.97328909436049e-06
-3.80379376492639e-05
-2.56868425064922e-05
-1.52698039398453e-05
-1.21442559760825e-05
-1.50146254910871e-06
-5.41518057126992e-06
-8.48903314788645e-06
-8.58686467096653e-06
-2.04051821972004e-05
-1.60357208328772e-05
-1.8224877538417e-05
-2.07820016942759e-05
-1.64834598343531e-06
-1.00664755047448e-05
-2.07971532052061e-05
-5.24373287845287e-06
-6.28441500267475e-06
-1.83823383917111e-05
-2.37231421791973e-05
-3.46840891115054e-05
-1.35515671247594e-05
2.98221327513941e-06
-1.30815939972704e-05
-2.12904732487643e-05
-1.43247841397144e-05
-2.04855045919846e-05
-8.72628173041803e-07
-3.35150420839855e-05
-1.71340617401033e-05
-3.11823467286159e-05
2.03671544848585e-06
-8.04051269737707e-07
-3.32936507111577e-05
-1.07503428898725e-05
-3.16294434455655e-05
4.68305017678822e-06
-1.66601815719839e-05
-2.22118452807031e-05
-1.87815975595993e-05
-2.69211252026207e-05
-2.35822791466593e-05
-4.29109251464396e-05
6.89222612046787e-07
-1.29874938673854e-05
-5.45016673136336e-06
-2.03462763642681e-05
-1.91443618800143e-05
-2.68234934655254e-05
-3.96523753731081e-05
-3.96715563177358e-05
-4.77807564142174e-05
1.22825438484024e-05
-2.8510909888635e-05
-3.27923115288056e-05
1.42270456793912e-05
-1.70271021006332e-05
-6.48631910892971e-06
-1.63777427411318e-05
-6.1144392085987e-06
-2.81736444866165e-05
-1.02956627391366e-05
-2.52979332351976e-05
-3.67289069693872e-05
-1.85401854269717e-05
-2.37909246377889e-05
-1.28492479653525e-05
-1.98033046890449e-05
-2.91350456281174e-05
-4.18888922186572e-05
-3.63952290957514e-05
-2.68815004726372e-05
-5.24860385491517e-05
-1.98951081022434e-05
-1.49614914263594e-05
-2.08060126160427e-05
-9.68535349017104e-06
-2.8064285742477e-05
-2.75426874209786e-05
7.5095761340915e-06
-1.14022501682295e-05
-4.33565316974671e-05
-1.62654514625714e-05
-8.26736214511637e-06
-8.48242741197603e-06
-1.84436631198238e-05
-2.6632868746711e-05
-2.69870628560258e-05
-1.17948480396226e-05
-1.0755611834439e-05
-2.95356010054267e-05
-4.06584722200086e-05
-2.44605471521477e-05
-2.40950101512675e-05
-3.43565850480726e-05
-2.15620213442116e-05
-3.44389650328806e-05
-6.73196878425996e-06
7.81884168570835e-06
-1.80037516826138e-05
-2.7888978835222e-05
-2.3400150804413e-05
-2.03286728547824e-05
-1.23027854052948e-06
-2.79926211453017e-05
-9.23924560188952e-06
-9.70858661308424e-06
6.33443982866425e-06
-2.23021112264379e-05
-2.59428214899794e-05
-3.38500988966354e-05
-4.30080881142484e-05
-2.56123689853663e-05
-2.45563675996438e-05
-9.61365041192713e-06
-2.99707516115054e-05
-1.94705447988664e-05
-1.64049446575277e-05
-1.30634295450203e-05
-1.78737858102452e-05
-1.52517991747254e-05
-3.22743013514477e-05
-2.17581576009392e-05
-3.00608717285633e-05
-3.99827752770271e-05
-8.85038050032974e-06
-2.51776583887991e-05
-2.38381747016705e-06
-1.83665035159595e-05
1.16993026237998e-05
-2.28957879066313e-05
-2.67243906497787e-05
-1.44181907756587e-05
-1.89754640675407e-05
-3.6229218230166e-05
-1.37171283508712e-06
-2.40514552318609e-05
-2.94763553118774e-05
-2.57507127679264e-05
-2.19489415904169e-05
-1.18735890196392e-05
-3.63025293413649e-05
-3.34201069389587e-05
-3.5681722205714e-05
-2.08294382780287e-05
-1.87316903018595e-05
-2.16475578971289e-05
-7.72733056758287e-06
-1.30267217450239e-05
-1.22614028963021e-05
-3.23179485511564e-06
-2.51470902312617e-05
1.12134384024315e-06
-1.8560908276573e-05
-2.08492407007623e-05
-8.7246487883033e-06
-2.0995570062268e-05
-3.31210408186628e-05
-1.64666666976608e-05
-3.74795442845915e-05
-3.41386095733431e-05
-9.66175068974059e-06
-2.41188516797556e-05
-1.37923913221136e-05
-4.59292834290107e-05
-1.45298210608667e-05
-4.00442968201123e-05
-1.82417465234701e-05
-2.04730183028768e-05
-2.48211240430595e-05
-3.60273321428139e-05
-1.17602185206034e-05
-2.44094049440184e-05
-8.79780573122574e-06
-8.45533792107314e-06
-4.39959930889289e-06
-2.56750775187919e-05
-3.24337535934092e-05
-1.57853622207766e-05
-8.86294550528822e-06
-5.56703379309032e-06
-1.64969750699127e-05
-1.41253563971399e-05
-2.02182631989275e-05
-2.60061529671267e-05
-2.46833293780352e-05
-1.5092627935159e-05
-1.73321430769326e-05
-1.91665279813473e-05
-1.89740414456163e-05
-1.18619439886378e-05
-3.10443255114517e-05
-1.43181337041417e-05
-2.30781477840451e-05
-1.70578735241756e-05
-2.36268113204081e-05
-2.44871182514456e-05
-1.62497830991437e-05
-1.71639466195293e-05
-7.22668442637967e-06
-1.67380746813342e-05
-1.39248753204093e-05
-3.22496494338253e-05
-4.25859849974273e-05
-1.23011307610076e-05
-1.64455011647241e-05
-6.86651494687613e-06
-1.61282322688481e-05
-4.69108284976123e-06
-1.52488775432386e-05
2.69012506998842e-06
-2.69209631260813e-05
-1.45299993894777e-05
-2.33390628976114e-05
-2.42568008319943e-05
-2.13031163902455e-05
-3.45521196251172e-05
-3.90247868079013e-05
-3.1199771880071e-05
-2.77856683511407e-05
-2.67071061798014e-05
-4.83872070377504e-06
-8.07720693616723e-06
-2.80474283931587e-05
-2.5523398565242e-05
-1.32297981846872e-05
-9.64722945612251e-06
-1.17118255316103e-05
-1.82272306370848e-05
-3.03057593932405e-05
-6.50128604596949e-06
-2.84068159609683e-05
-4.99529416913606e-05
-2.68174304876352e-05
-3.34914379103154e-05
-3.25814148501838e-05
-1.16459863300339e-05
-3.18248552611665e-05
-4.09656887919809e-05
-1.16369968111752e-05
-4.70892999618629e-05
-1.46132130899071e-05
-4.92992310179107e-06
-2.53180374075931e-05
-6.6258100149681e-06
-1.54870930069468e-05
-1.60379307005504e-05
-1.40905479076584e-06
-3.03891140223523e-05
-1.70528568528871e-05
-1.57452032413065e-05
-1.97666283495065e-05
-2.785756617293e-05
3.79758448993265e-06
5.45658985199424e-06
-3.2700231593552e-05
-7.08338969137805e-06
-2.61707904952805e-05
-2.20327041717813e-05
-1.24554440316034e-05
-8.29598651869275e-06
-1.4181088291931e-05
-1.70682933541203e-05
-1.9770388659869e-05
-3.27226846619982e-05
-8.99222377544446e-06
-3.14857423343964e-05
-1.17133488826037e-05
-1.64082854611134e-05
-1.11515433757995e-07
-6.40862448905168e-06
-2.4887264502393e-05
-2.19893864967665e-05
-9.16397873392663e-06
-2.37395676560135e-05
-2.50971253163867e-05
-3.28638294063563e-06
-4.61743208803066e-06
-3.30943802785295e-05
-2.65090121793475e-05
-1.69638481591809e-05
-2.01792553461117e-05
-1.83893087542057e-05
-1.76600084804396e-05
5.12615063107001e-07
-2.25372330354601e-05
-1.58483888275027e-05
-1.60462539940098e-05
-2.08486185611379e-05
-3.42951409770582e-05
-2.87212299023657e-05
-1.67336338340698e-05
-5.88141326867035e-06
-4.24636792509298e-05
-2.51792827214826e-05
-1.43000319504586e-05
-2.5868414326602e-05
-3.9193506259348e-05
-1.16543638253579e-05
-1.83112545843706e-05
-3.43983935595605e-05
-1.81185252595805e-05
-9.92147668778809e-06
-1.86433871934075e-05
-2.74555024850999e-05
-2.85455536367371e-05
-1.56592180875749e-06
-1.05056202373585e-05
-1.09544903772074e-05
-1.13761682973374e-05
-1.52705428227375e-05
-3.37200017542562e-05
-8.17280012831811e-06
-3.86168725537455e-05
-1.91363158813309e-05
-1.16877747639471e-05
-2.47487081982108e-05
-1.42235684633852e-05
-4.38611689657921e-05
-3.03101783014017e-05
-3.71223110240291e-05
-4.73968726448128e-05
-4.05179455067482e-05
-7.04715463036418e-06
-2.62284203790149e-05
-2.99169914381229e-05
-1.25324225748361e-05
-1.53727668188299e-05
-1.31107062804485e-05
-1.8419283371358e-05
-2.57196878626259e-05
-8.54967513094004e-06
-7.12141384414356e-06
-2.96051705690017e-05
-2.4293650162184e-05
-1.40762888248052e-05
-1.1109681835884e-05
-3.30015423513596e-05
-3.31237581333108e-05
-2.82939113593716e-05
1.828466910628e-06
-1.67077712288951e-05
-2.15931891309973e-05
-2.57998565835341e-06
-9.65148996294887e-06
-3.3784746301081e-05
-4.89969333714718e-06
-1.7807538593183e-05
-2.98782366994087e-05
-3.39791350893439e-06
-3.78431600209812e-05
-3.29281725209716e-05
-9.74433525964069e-06
-1.05248396032006e-05
-1.72612047782085e-05
-4.08190206467476e-06
-2.1410252379858e-05
-4.25881303604284e-05
-6.06512866221238e-06
7.72940374970775e-06
-3.50547302987344e-05
-2.3150270987427e-05
-5.13572078559303e-05
-1.23748055462757e-05
-1.89510684000649e-05
-2.74840771581191e-05
-1.80972778024804e-05
-2.90940882838023e-05
-1.93774751523548e-05
-5.20945147748415e-06
8.13396736363156e-06
-2.49163008750234e-05
-2.97949847305045e-05
-3.71487505182539e-05
-9.80852715301881e-06
-1.5407117638689e-05
-2.42531639096778e-05
1.48235818973434e-06
1.13065650511746e-05
-1.71693685249085e-05
5.98317268513549e-06
-1.90024992074456e-05
-4.37756673452595e-05
-4.60512600396438e-05
-8.2503306228047e-06
-4.81052995448852e-05
-1.33221709140228e-05
-2.59784870435071e-05
-2.38111745095749e-05
-2.10664911364429e-05
-1.99579837307095e-05
-4.63380862685915e-06
-2.59032937327931e-05
-2.34322085254991e-05
-1.30656552368893e-06
-1.20061652598296e-05
-3.16757326364008e-05
-1.29607861307037e-05
-1.9750317337553e-05
-5.01069106256044e-05
-3.52746183083474e-05
-3.60912825605824e-05
-4.02887845965037e-05
-1.84600800329361e-05
-2.13194736506184e-05
-3.76562779600117e-05
-6.71744010105691e-06
-1.92038364009344e-05
-5.08350463086677e-06
-2.88288565099209e-05
-2.23709960027587e-05
6.31778286830466e-06
-1.29358797345153e-05
-8.28584673558727e-06
-1.31300187506712e-05
-2.51306106628854e-05
-1.37282336854776e-05
-1.86262749783083e-05
-1.22856755912781e-05
-8.39320905511979e-06
-3.29550318031492e-05
-2.21757649504275e-05
-2.31792652611314e-05
1.29338751378541e-05
-2.92513431705815e-05
-2.55177084514224e-05
-3.06529586865329e-05
-2.19534755597952e-05
-6.53856594741019e-06
-8.79074633898947e-06
-3.59519324924822e-05
-1.20381061870388e-05
-2.51833385060053e-05
-2.20974719140569e-05
-1.53770734484852e-05
-8.96708387697976e-06
-2.88121070623628e-05
-4.02033417301569e-05
-2.95718895105767e-05
-3.25866866792339e-05
-2.74962481317391e-05
-2.04405701557783e-05
-1.71386689465701e-05
-3.01733084347107e-05
-1.1646825345463e-05
-4.78668846607912e-06
-1.91011419926651e-05
-1.89445914075099e-05
-2.10709726258268e-05
-3.46924213661603e-05
-4.03581421380352e-05
-1.21493058488799e-05
-3.43848735094761e-05
-1.3240429278828e-05
-3.22218428812274e-07
-4.46841010802327e-05
-1.57186646589537e-05
-3.08789119994508e-05
-2.0474016475599e-05
-3.5123610608809e-05
-1.51756288709467e-05
-1.95419582983629e-05
-3.03633129928443e-05
-2.83810830123625e-06
-4.19285266525944e-05
-2.15987883176993e-05
-9.77593462545498e-06
-1.53684678390064e-05
-9.1361872263837e-06
-3.08454787436834e-05
-3.65689301030925e-05
-3.53765754475398e-05
-2.49996111562076e-05
-1.08934837954295e-05
-2.69581032147978e-05
7.9213442376844e-06
-3.76426310018258e-05
-3.38035967799434e-05
-2.22156721575895e-05
-1.21434856993264e-05
-2.75544246304555e-05
-3.28427180429199e-05
-1.09143693019825e-05
-3.81433953166833e-05
-2.10153607749135e-05
-1.69010496496359e-05
1.31766729935184e-06
-2.33515515727257e-05
-2.06243635814208e-05
-3.34584272875345e-05
1.37911804491665e-05
-1.26449056901822e-05
-1.86658224043083e-05
-5.41767090878871e-05
5.21735067740979e-06
-3.18205550635786e-05
-3.37351256416919e-05
-2.85748244895245e-05
-2.83838683993248e-05
-1.94365607811082e-05
-3.77502838604358e-05
-4.24196355727513e-05
-1.16397328005656e-05
-1.62956334526027e-05
-2.60083882568217e-05
-6.07381500195033e-06
-3.86065646628493e-05
-2.18063014013776e-05
-1.99377059433742e-05
-3.25126402135649e-05
-2.09926031037665e-05
-8.95753604256073e-06
-5.3250952614099e-06
-1.85871109243341e-05
-2.89186539421771e-05
-1.98440266598696e-05
-2.37230577094633e-05
-2.3704724865662e-05
-3.64689368728097e-05
-8.81118895657065e-06
-3.48928985156741e-05
-2.43053769846199e-05
-3.32913028227614e-05
-3.11657243683814e-05
-1.34521858969663e-05
-2.18593171509881e-05
-1.68513742782876e-05
-3.11824462117486e-05
-1.07042527762404e-05
-3.44823874275251e-05
-1.74936887349044e-05
-7.72652796727609e-06
-7.02330311123632e-06
-2.45651694417225e-05
-1.39709900016245e-06
-2.15128645700209e-05
-2.91756943775062e-05
-3.09866156456264e-05
-6.52051939850846e-06
-7.89755951339749e-06
-7.97374525858592e-07
-3.01620957160647e-05
-1.63092347593224e-05
-1.18708157990761e-05
-3.1026426315961e-05
-2.50256761849869e-05
-2.06740043866386e-05
-2.44947253978847e-05
-3.57447242018849e-05
-1.60805851251106e-05
-3.27913410443838e-05
-2.60414480161395e-05
-1.38132040236327e-05
-2.70581711430885e-05
-9.60988114358242e-06
-2.2651359796179e-05
-9.70884900698834e-06
-8.38127137501355e-06
-2.28895015986685e-06
-1.41745101538368e-05
-2.47585735726564e-05
-3.68013169438377e-05
-3.33879982925946e-05
-5.62616170772525e-06
-3.17942327805205e-05
-3.41076412090839e-05
-1.99659252531673e-05
-3.423880925952e-05
-2.65037234713352e-05
-4.01058627777425e-06
-8.28376865874419e-06
-2.89426865235498e-05
-5.6944971981255e-06
3.08215885953742e-06
-1.63790956976498e-05
-2.04459609460671e-05
-3.3994425942462e-05
-1.97260631622769e-05
-5.30253468122843e-06
5.62392021959e-06
-3.58222313662983e-05
-1.55038235521257e-05
-6.92215543641304e-06
-2.2998380415147e-05
-2.82191952802884e-05
-2.63983102254164e-06
-4.16120918136347e-06
-8.11622261082048e-06
-1.95284819826529e-05
-1.35143368902895e-05
-3.61857031785154e-05
-4.34987719618053e-05
-1.68248844827127e-05
-2.1283465587583e-05
-3.42855050912639e-05
-6.64228768673485e-08
-1.6995163488425e-05
-1.77756146895523e-05
-2.88465566705489e-05
-2.52388317298295e-05
-1.70499346582667e-05
6.00423600179186e-07
-8.90446421317209e-06
5.51124699055225e-06
-2.13198420065426e-05
-9.19349923848372e-06
-1.43229243018299e-05
-2.22407250376735e-05
-3.25059507668352e-05
-3.45043475687469e-05
-1.07594642383974e-05
-3.27290975264659e-05
-4.01481135548129e-05
-2.97851929019577e-05
-2.09117478204589e-05
-1.85124131303211e-05
-1.21938347392681e-05
-2.76991268324865e-05
-1.88536622123406e-05
-3.07013132143719e-05
-2.0877813904199e-05
-4.06381868923277e-05
-3.06838618291114e-05
-3.03584274851286e-05
-3.20450352151601e-06
-2.73920156116482e-05
-3.76493937446496e-05
-9.31965780848824e-06
-2.93023210370018e-05
-2.76852353769886e-05
-1.61969888101167e-05
-1.25826185206215e-05
8.08760452011968e-06
-2.66794161544746e-05
-8.56583793117587e-06
-9.39341072280192e-06
-3.22006744505905e-05
-4.62266547724803e-06
-1.95131073759968e-05
-2.99691409615057e-06
-1.25812185890453e-05
-5.5759246196064e-06
-1.16155053218316e-05
-6.92829103880928e-06
-1.14435799051326e-05
-6.47327385126439e-06
-3.68189395226118e-05
-2.14147074690033e-05
-2.02395545914563e-06
-1.26921920847952e-05
-2.41140363910796e-05
-8.74099123516198e-06
-3.02379286339006e-05
-7.79739040848736e-06
-1.71449859026702e-05
-2.52251641310167e-05
-2.30733981505478e-05
-3.17961894036807e-05
-3.41343054763662e-05
-1.80661840852177e-05
-3.63275330296843e-05
-2.60219727293387e-05
-1.78376561892847e-05
-1.3304372638671e-05
-1.6562751900256e-05
-1.10078627311026e-05
-1.38341613104551e-05
-2.29594252220928e-05
-7.9059190188471e-06
-1.65103597461898e-05
-9.91374337583918e-06
-3.79296807839315e-05
-2.27837264136854e-05
-5.4807411719505e-06
-2.11097697531126e-05
-5.46597888112597e-06
-8.78071608906359e-06
-1.86422607458617e-05
3.84660646034715e-06
-3.90420282937821e-05
-2.00652822989046e-05
-1.17444829941182e-05
2.02527283964315e-06
9.07084326000863e-08
-1.99059463849514e-05
-1.21248549243411e-05
-1.51450653984194e-05
1.57791933602437e-06
-5.99279465347825e-06
-2.3268000883039e-05
-1.63798445517988e-05
-1.95319488347944e-06
-2.7387288866102e-05
-2.15779126363068e-05
-3.17915888553871e-05
-1.24275622992328e-05
-2.09265216136351e-05
-2.39171973212444e-05
-2.89895042756671e-05
-2.63607130164209e-05
-3.14089341511809e-05
-2.38868979232384e-05
-3.45907211985835e-05
-1.96221232363167e-05
-2.48530795382712e-05
-2.52930711888772e-05
2.02029974130247e-06
-2.13079464105817e-05
-2.19823926126269e-05
-1.84916652932272e-05
-2.78456531919547e-05
-1.72896093984271e-05
-4.48794551004527e-05
-1.65878834373887e-05
-1.42076850315752e-05
-2.22582978515073e-05
-1.22049106357857e-05
-3.09406140707205e-05
-1.59965492485948e-05
-8.820796316808e-06
-3.41631895778637e-05
-1.25774128731322e-05
-1.52395662346091e-05
-3.00542912835522e-05
-3.72323464932226e-05
-3.34308408427168e-05
-1.39449104146252e-05
-4.16833402673679e-05
-1.92485631423118e-05
-2.928447644856e-05
-1.06342689309611e-06
2.8074794752069e-06
-2.33199599659628e-05
-2.89335368010546e-05
-1.54621290225072e-05
-1.88691704089238e-05
-3.72386836408386e-05
9.81975752587349e-06
-2.1210569585905e-05
-3.03921329437898e-05
-2.14282330403954e-05
-3.41431947987605e-05
-5.30538441677656e-06
-3.70085224542497e-05
-1.78798835070112e-05
-6.07044709261371e-06
-2.148821936449e-05
-2.00703617111384e-05
-7.91861174734325e-06
-2.75651058163796e-05
-1.14626770204615e-05
-3.13913102496949e-05
-4.0131197855965e-05
-2.95387538718914e-05
-1.60003287623073e-05
-2.76717321801572e-05
-1.61563661090405e-05
-2.56042240878916e-05
-6.91759402105201e-06
-3.34425100016392e-05
-1.52900894498939e-05
-9.96634415682529e-06
-1.65110200428687e-05
-2.37722215008263e-05
-2.53369078470615e-05
-1.7987336781974e-05
-4.21015444664561e-05
-1.56179088689845e-05
-2.55500914498017e-05
-1.84618931086361e-05
-1.66249662771291e-05
-3.03900265917112e-05
-1.0193457358834e-05
-3.73806673257654e-05
-2.67233339731886e-05
-2.89494469134465e-05
-2.83249336323643e-05
-9.21536302060777e-06
-1.02465100544581e-05
-3.4727056987642e-05
-1.6979841220452e-05
-2.14985502472922e-05
-3.97870054342563e-05
-3.89564684221061e-05
-2.14561061887595e-05
-1.42357722644419e-05
-3.6528721034325e-05
-2.30609533703733e-05
-1.78687164131742e-05
-2.45642604688817e-05
-2.68393246630848e-05
-3.80628971873856e-05
-2.73546211077976e-05
-1.96189747074054e-05
5.69046467375502e-06
9.43577010474093e-06
-2.33378895956768e-05
-3.12143374083326e-05
-2.87913853559006e-05
-1.98271700888648e-05
-2.78413146071725e-05
-2.95890116493594e-05
-9.11028436732356e-06
-6.4710278125318e-06
-3.79598802301646e-05
-8.0438874958785e-06
-7.23684368188586e-06
-2.08136008979295e-05
-6.05015749811015e-06
-2.73397842879658e-05
-6.4004607152469e-06
-2.24607660516475e-05
-2.75716683093494e-06
-1.31159884616967e-05
-1.88421912923831e-05
-3.4281845476779e-05
-2.06278534084356e-05
-3.13900950965329e-05
-4.96047550618843e-06
-2.6835634182822e-06
-1.26782291315972e-05
-1.7200132665335e-05
-2.29732624333099e-05
-1.63906955969392e-05
-3.17091003541268e-05
-1.75395940887518e-05
-2.21597138202894e-05
8.68673217744056e-07
-1.73525356367754e-05
-2.889469687268e-05
-1.6892304244822e-05
-2.88018843447471e-05
-3.45247377434797e-05
-1.16717694144712e-05
-1.16465943419873e-05
-2.28079040997991e-05
4.03431116634097e-06
2.52287882551216e-07
-1.94993613755825e-05
-2.24806790858644e-05
-1.76964981276207e-05
-3.3039507710657e-05
-2.68003069685685e-05
-2.71071639962813e-05
-1.04527427052595e-05
-2.31766461970575e-05
-1.61930610868441e-05
-2.74706326707799e-05
-2.19570254734468e-05
-4.91539820544615e-06
-1.71770275382077e-05
-4.55918579142002e-05
4.85444820394758e-06
-3.8337417298173e-05
-3.23093829225342e-05
-2.28765627599148e-05
-2.00779081794835e-05
-3.53408583831626e-05
-1.38887975795285e-06
1.18260102654842e-05
-1.58448437352456e-05
-2.7357773328436e-05
-8.09010471734316e-06
-2.86559993014573e-05
-2.09745600043715e-05
-7.01237457624567e-07
-1.37249359694844e-05
-4.48236595376339e-05
-3.07002432978007e-05
-2.57288885562547e-05
-2.61974596945083e-05
-7.72166266090711e-06
-1.71914947412941e-05
-4.59366059160015e-05
-2.26991105405069e-05
-1.73140083317843e-05
-3.123841247467e-05
-3.7417394011148e-05
-6.68468138171431e-06
-2.7788801819323e-05
-1.41742065778307e-05
-1.82549926468755e-05
-7.74481286979021e-06
-3.34220431987657e-06
-4.18880907814165e-05
-2.20959351998402e-05
-3.62714156515718e-06
-6.35582875688058e-06
-2.00339978586002e-05
5.58448545624659e-06
-2.44744986978734e-05
-2.94369694630882e-05
-2.27310730855672e-05
-2.08024538481309e-05
-3.17774955232305e-05
-1.62784567715365e-05
-1.67323368314727e-05
-1.65663996907702e-05
-2.72056371609079e-05
-2.716612475724e-05
-2.71634068410309e-05
-1.86460172748984e-05
-2.59122665870236e-05
-6.32607384537282e-06
-1.25295498601062e-05
-5.60554390331482e-06
-1.35433608177889e-05
-1.41519283284345e-05
-1.36259476787468e-05
-3.39918421805518e-05
-2.64838328094258e-05
-1.17362761851933e-05
-2.55022506962843e-05
-1.22218888616209e-05
-1.49973646435111e-05
-2.77926550402297e-05
-2.23595591130402e-05
-3.22893211641493e-05
-2.33841979220615e-05
-1.20963221948328e-05
-2.25255330110797e-05
-1.26193211075097e-05
-2.29252715396125e-05
-2.36666199024653e-05
-2.08786881924983e-05
-1.57758739884412e-05
-1.96142169328954e-05
-2.12233532070621e-05
-1.15207758765087e-05
-4.33877408002154e-06
-1.32880344719864e-05
-2.34868974835754e-05
2.70472596661007e-06
-2.78095759124821e-05
-3.25827784246488e-05
-1.74640568175348e-05
-1.98052744392806e-05
-6.7731703940612e-06
-2.32865438640033e-05
-2.41677501304325e-06
4.57595048433069e-06
-1.81384095063924e-05
-2.83254232119353e-05
-3.28239297900882e-05
-3.77237187138011e-05
-1.84035165395536e-05
-3.98803103944323e-05
-2.43285987811798e-05
-3.22473707439601e-05
-2.92041851825996e-05
-1.79171414134643e-05
-4.37304656373584e-05
-7.31470622491664e-06
-2.93930754433998e-05
-2.62167733007467e-05
-5.3829136738083e-05
-1.46043560299359e-05
-2.23392879428805e-05
1.40514809777251e-05
-3.07934986800698e-05
-2.09027100241023e-05
-2.34216781325466e-05
-9.95812110316036e-06
-3.89257283811091e-05
-2.35674760001146e-05
-1.29705282679978e-05
-1.36212651474357e-05
-1.30299290275489e-05
-1.23669543115325e-05
-3.76369081246747e-05
-1.25449397163714e-05
-2.44399397133728e-05
-2.63682713764489e-05
-1.63611000343009e-05
-2.32528362439165e-05
-4.67046383527896e-05
-2.70066379667644e-05
-3.41752482818347e-05
-3.43837830828894e-05
-2.66031201898276e-05
-2.88530517838091e-05
-1.97694361624988e-05
-1.07308949146142e-05
-1.13940543538149e-05
-3.22251223593549e-05
-1.18519401457336e-06
-4.33668344577086e-05
-4.75506456200752e-05
-3.98546488277843e-05
-5.34618511339614e-06
-3.19014183799821e-06
-2.09333117685575e-05
-1.45330971205288e-05
1.82217507602638e-06
-1.95364219867641e-05
-2.77272351846306e-05
-2.22995925870103e-05
-3.18664483502456e-05
-1.80459934703339e-05
-2.91713695389307e-06
-1.18366927843135e-05
-9.17990991194705e-06
-2.54998001608758e-05
-3.17580275351177e-05
-1.15712024888204e-05
-1.89576993662726e-05
-9.36271536794893e-06
-3.72114334232692e-05
-2.45550724790064e-05
-9.32328883205058e-06
-3.06233448538117e-06
-5.2406885171621e-06
-7.44730582634368e-06
-2.7891333276551e-06
-3.59221308120377e-05
-1.42319612461426e-05
-1.57940433858038e-05
-3.86906827925023e-05
-2.39526110960931e-05
-3.54320033934997e-05
-2.52973584657207e-05
-2.72749705080224e-05
-1.726658118441e-05
-4.17305166051347e-05
-2.77676481249054e-05
-1.92001025937564e-05
-5.12995071798308e-06
3.89292034651827e-06
-2.95265536557975e-05
-1.26375501566534e-05
2.73464978310013e-06
-2.47306839572026e-05
-1.76062076571572e-05
-2.02898711108816e-05
-3.26264888208902e-05
-4.68076071764496e-05
-1.96063973944974e-05
-4.32640351985176e-05
-1.15537135272723e-05
-2.18301022590949e-05
-2.44307227800335e-05
-3.35411054492279e-05
-2.42308512036372e-05
-1.0443248830716e-05
-3.2694163405962e-05
-2.58291605893872e-05
-4.13833404760823e-06
-7.91419390179721e-06
-3.41900157516542e-05
-1.4051501887443e-05
-4.47105158110411e-05
9.0216077478132e-07
-3.70270704219869e-06
-3.11621116085813e-05
-1.82789751575571e-05
2.79701010200072e-09
-8.14570909855253e-06
-1.66781417172228e-05
-5.18486297381526e-06
-9.4540436467959e-06
-1.22985285071097e-05
-3.3510249768329e-05
-2.9304444563887e-05
-1.06560260051821e-05
-3.79226664951519e-06
1.62450665172532e-05
-2.79900916264376e-05
-3.72790101767304e-05
-1.60727864021733e-05
-2.91267960538289e-06
-2.0609020195174e-05
-2.29834855521413e-05
-2.80144725145944e-05
-2.31562049621665e-05
-2.74018081424189e-05
-1.35094065306285e-05
-2.86310425884051e-05
3.27677404618876e-06
-1.02145808726313e-05
-2.14302323594325e-05
-1.82803810772635e-05
-2.37361932445629e-06
-2.42478256924504e-05
-3.4541253727153e-05
-9.03097713029447e-06
-1.24166298728339e-05
-2.517016636961e-05
-3.26926114847646e-05
-3.94238519412042e-05
-1.97298750992018e-05
-3.33187393633769e-05
-5.7355239629965e-06
-2.67640168542079e-05
-3.56671433474942e-05
-3.74799125462828e-05
3.79034944980102e-06
-3.67964985561184e-05
-1.95999830360448e-05
4.06029425770264e-06
-1.84405811147686e-05
-1.67376473696961e-05
-2.48731744319814e-05
-1.49155609654842e-05
-1.91730898523612e-05
-1.1178123081615e-05
-3.23482371629466e-05
-3.88065428311941e-05
-3.87809629118369e-05
-4.78995090574974e-05
-3.06962211907012e-05
-1.82811867428103e-05
-5.13730277007472e-06
-1.09585705810871e-05
-4.43073882738712e-05
-3.54370705141951e-05
-4.13202884019621e-05
-3.63229806666408e-05
-1.66846472774672e-05
-8.26854656193238e-06
-2.06696012679433e-05
-2.13427161656158e-05
1.54672944868186e-06
-2.49276944676304e-05
-7.83029734936201e-06
-2.98067073765265e-05
3.39196880384809e-06
-1.60775321274208e-05
-2.2350763155634e-05
-4.41250664200478e-05
-3.37486307003025e-05
-1.53356785927033e-05
-4.22776617318874e-06
-4.43393811802078e-06
-4.30345861542792e-05
-1.50386896204245e-05
-4.09701161467455e-05
-1.09908626558934e-05
-9.04020592766296e-06
-1.75441962212255e-05
-2.30910253423445e-05
-1.93800052602827e-05
-2.93803305790835e-05
-2.75439387097417e-05
-9.32557517962122e-06
-1.56764786028012e-05
-1.00587084754227e-05
-1.31422305741617e-05
-1.65081222715145e-05
-2.97037603384351e-05
-1.98168287686791e-05
-3.15434515267615e-05
-2.11027747475813e-05
-1.95371704084485e-05
-1.39211265642514e-06
-2.27673229431216e-05
-3.70402545031674e-05
-2.98180846470685e-05
-2.31792024298424e-05
-1.05215893332263e-05
-1.85059269333124e-05
-3.73488678344101e-05
-7.79231560433049e-06
-9.20032098450849e-06
-3.19652174733561e-05
-1.33009816253936e-05
-6.75385178895948e-06
-1.14267086042577e-05
-2.36311249156956e-05
-6.03898421285576e-06
-4.13822074867245e-06
-1.94841796241408e-05
-5.47692394598516e-05
-3.83806177699927e-05
-2.40904628822011e-05
-5.7140989633493e-05
-9.65606278764339e-06
-3.40407404379792e-05
-2.76534485738444e-05
-1.5315150732864e-05
-1.49753115206845e-05
-1.23149006536213e-05
-3.30214092216698e-05
-6.85752739292717e-06
-7.26201250254999e-06
-1.38467939346457e-05
-3.5320317778576e-05
-3.7527550406946e-05
-1.47481005173107e-05
-1.66639708630223e-05
-1.32000076211529e-05
-2.20802062916628e-05
-2.92373095474254e-05
-9.09138029433296e-06
-2.68439705224545e-05
-3.52594638601809e-05
-2.74687546841231e-05
-2.10485187750672e-05
-2.84693691538798e-05
-2.55647067690873e-05
-1.60570440922682e-05
-1.91301005938334e-05
-4.48385383233873e-05
-1.38178260190503e-05
-1.67005286643698e-05
-3.62033302267788e-05
-4.22447928723275e-05
-1.14399693622405e-05
-2.71548808673666e-05
-1.47657561423797e-05
-2.34684423519997e-05
-1.90995474590592e-05
-1.2250883502699e-05
-1.25741188177412e-05
-3.78265166215131e-06
-4.42794787868702e-05
5.04148067952408e-06
-2.28723076517964e-05
-3.34373703361419e-05
-1.23133541876941e-05
-9.03205887304043e-06
-1.76601033219065e-05
-4.74226901733669e-06
-1.66160339888934e-05
-4.26576221971684e-05
-8.66061994899263e-06
-4.81477270991292e-05
3.29199542416778e-06
-1.16380705682421e-05
-8.73520321405946e-06
-1.29277812346008e-05
-7.03733770677152e-06
-2.61265324537832e-05
-1.91472048142151e-05
-9.02511755265648e-06
-1.99929985205088e-05
-2.11664313728111e-05
-4.03935691477647e-05
-1.92631234042516e-05
-1.51488427985536e-05
-1.49209906148845e-05
-3.95740485978743e-05
-1.00646749690207e-05
-3.73486576328131e-05
-1.05709563263342e-05
-1.11080269230466e-05
-1.98031640347306e-05
-3.00820236056603e-05
-1.35899550839406e-05
-2.53582714475517e-05
-3.30214238457375e-05
-3.46980905311203e-05
-2.50321263591206e-05
-2.0593338632377e-05
-2.17466015416482e-05
-2.69623304821365e-05
-2.05940089829972e-05
-3.48192284973778e-05
-2.39715043749012e-05
-2.30550132420599e-05
-5.0427902731934e-05
-4.52039591614309e-05
-1.12128803740007e-05
-1.52117457498477e-05
-2.49048034604046e-05
-2.09492361876348e-05
-9.89471830485696e-06
-2.30322792028539e-06
-7.17857715258352e-06
-4.02509829250898e-05
-3.72755476198632e-05
-1.77992213195133e-05
-1.63878867280398e-05
-2.17900712078735e-05
-2.94276191090777e-05
-2.55713679171485e-05
-3.14324197569161e-05
-2.28143264539089e-05
-1.85662927813683e-05
-2.02908204722906e-05
-1.66768882082049e-05
-2.58140552222146e-05
-2.32210103462015e-05
1.0481064008805e-06
-2.6499809012259e-05
-1.02942080153102e-05
-1.44872633291841e-05
-3.65850099009411e-05
-3.45076294204355e-05
-7.83012671315952e-06
-2.62470646820288e-05
-3.73967909303837e-05
-1.68760809110263e-05
-2.7440003194304e-05
-2.45612383493811e-05
-3.61498600008935e-05
-7.34946967266806e-06
-1.4531432085841e-05
-2.01909600012794e-05
-1.15130260169796e-05
-1.79627091521066e-05
-1.65316265316058e-05
-3.64103014360492e-05
-2.73327953733052e-05
-2.9235155535743e-05
6.17838535270201e-06
2.60333548998767e-07
-8.32154712226166e-08
-2.29256330171393e-05
-2.3544165839526e-05
-2.36695938114885e-05
-1.41640734900019e-05
-2.64154777830274e-05
-2.72784450214627e-05
-1.22977799675001e-05
-2.77529056096284e-05
1.73735139804739e-06
-2.56720883143759e-05
-1.46743798927361e-05
-1.90670963812819e-05
8.00735170622718e-06
-3.1660757276673e-05
-3.19553483082764e-05
-2.5657216075039e-05
-1.79668607906079e-05
-1.33247462809478e-05
-2.01048914911331e-05
-1.56225581319761e-05
-2.76664841725004e-05
1.37093833333018e-06
-2.55625052355076e-05
-3.74667691427509e-06
-1.50605993535843e-05
-1.34489541954219e-05
-2.66338785246876e-05
-1.65055422215934e-05
-1.56290156538114e-05
-3.18678654532243e-05
-2.97994971537251e-05
-2.66526575066942e-05
-1.58015927809123e-05
-1.84904441804589e-05
-4.86226592722601e-05
-3.87905190534678e-05
-2.87833794100857e-05
-4.56396384019588e-05
-3.38926673350434e-05
-1.36811677529489e-05
-1.71073012686754e-05
-1.27423609740784e-05
-2.47114875089968e-05
-5.07594341472112e-05
-1.20575826635156e-05
-9.0787200956478e-06
9.9535053208147e-10
-1.75000133255955e-05
-2.37973135039029e-05
-2.5464745159451e-05
-6.86230374499731e-06
-3.02372043068334e-05
-4.05661083679061e-05
-3.87690220807259e-05
-7.6548437790333e-07
-2.1505634908064e-05
-1.20901156367581e-05
-3.00451186018724e-05
-3.68159230336633e-09
-3.63776437225e-05
-1.14153581908792e-05
-3.51802890268755e-05
-1.78191330232608e-06
-1.87528963008035e-05
-1.90923775702437e-05
-1.5389018779848e-05
-3.41169258058139e-05
3.87343665103436e-06
-2.07961890810203e-05
-1.22576444252573e-05
-5.16975063693865e-06
-6.43892882306261e-06
1.04954183083424e-06
-6.6429600438485e-06
-4.7335430372177e-06
-2.21166706894226e-05
-8.5867935312217e-06
-1.75613639591187e-05
-3.19523180287037e-05
-1.86425966620608e-05
-2.96377206480588e-05
-2.99270794281832e-05
-2.91579388781313e-05
-3.65439832179708e-05
-2.43967937685044e-05
-1.2448882926466e-05
7.08326407517733e-06
-3.52138274212836e-05
-3.16200081034878e-05
-1.68922146616592e-05
-2.34924747255601e-06
-1.2168108739456e-05
-2.34795101260171e-05
-2.03935875779398e-05
-4.43311465401581e-05
-4.66419329935768e-06
8.84150287820961e-06
-2.97734228889332e-05
-1.26033218982364e-05
-1.47915357556822e-05
-2.22021519034796e-05
-2.12872158712106e-05
-3.3301231545433e-05
-4.62999096852357e-05
-2.58451566583458e-05
-3.14196403641812e-05
-1.16209412570489e-05
2.86202754915494e-06
-1.31928888373729e-05
1.47448922482471e-05
-4.65836950413696e-06
-1.88049541231982e-05
-6.55692534682522e-06
-1.83752375771244e-05
-2.87838001446002e-05
-6.14375760511659e-06
6.04104140393366e-06
-8.52499777354923e-06
-3.19184711627283e-05
-4.3017196058737e-05
-4.02592298258981e-05
-2.3509609973441e-05
-1.94080582969929e-05
-2.81801705513675e-05
-1.19376905413599e-05
-3.57613533086712e-05
-7.27132991566089e-06
-7.96116214650811e-06
-4.0569900890237e-05
-2.01822373898181e-05
-2.11075676049826e-05
-1.33643757483763e-06
-1.88849663865413e-05
-2.21667800521728e-05
-3.74458812328946e-05
-3.22987553783427e-05
-2.61398350035006e-05
-5.6038420945572e-06
-9.75992768197894e-06
-1.93645672401603e-05
-2.38452661434323e-05
-1.8315623072455e-05
-1.91298178740951e-05
-1.77440213791412e-05
-2.70465886108364e-05
5.50096089007918e-06
-1.96068627641985e-05
4.82095356659908e-06
-3.2037451240421e-05
-3.82734867735606e-05
6.65047630051444e-06
-1.95540205261387e-05
-2.78352889580808e-05
-7.47658604823847e-06
-2.25197403830133e-05
-2.32017559963375e-06
-1.51430926864316e-05
-2.2268810626836e-05
-1.13771558984611e-05
-1.58835458044451e-05
-2.54190774549099e-05
-1.56212581049798e-05
-2.51343884759048e-05
-2.01126760424659e-05
-1.31086753058023e-05
-4.16508304644636e-06
-5.047013402966e-06
-3.59564018991081e-05
-2.69281362180171e-05
-1.53009202275872e-05
-2.77767003032643e-05
-1.39819648314902e-05
-1.97777983835459e-05
-4.20869105290147e-05
-2.79412590586266e-05
-1.45678835703679e-05
-3.01971056678116e-05
-5.01722413653178e-06
-2.55899401046943e-05
-4.32978350274703e-06
-1.14816860700633e-05
-1.92010094062719e-05
-2.85489450535404e-06
-2.34540796451674e-05
-1.18358501146537e-05
-3.58513220099833e-06
-3.5867254235302e-05
-4.48610641366385e-05
-3.57943624896894e-05
-2.84710409237478e-06
-1.11886877764093e-05
-2.8569893374961e-05
-3.05835485615856e-05
-1.67481948626404e-05
-1.57763030387242e-05
-4.7104595335197e-05
-3.04645256532638e-05
-4.71218911721023e-06
-3.15883933025358e-05
-2.81219645400726e-05
-2.80656702934049e-05
-1.15610445053847e-05
-3.59495622042017e-05
-3.90361935217777e-05
-2.65662284022819e-06
-2.65951105226924e-05
-1.11488249085161e-05
-1.97505066780965e-05
-9.39283624866202e-06
-3.16801494189397e-05
-2.28704569777833e-05
-1.46041782064067e-05
-1.76308688046543e-05
-3.62367969980395e-05
-4.14562689804745e-05
-2.83373357475563e-05
-2.29233663293286e-05
-6.69644837175203e-07
-2.60141598560111e-05
-1.89140791962279e-05
-1.70546351221044e-05
-1.09198185291249e-05
-2.78126548872881e-05
-2.48740364832198e-05
-2.04712519240605e-05
-2.23729777414555e-06
-1.22978332154379e-05
-2.64815343610365e-05
-1.78784964412776e-05
-3.92407900017721e-05
-2.30025629645641e-05
-1.04174691191218e-05
-1.79444695781403e-05
-1.48004103360404e-05
-3.20601696392497e-05
-1.14264751459705e-05
-2.48596291505532e-05
-4.6338671309626e-05
-2.29676308721338e-06
-2.112840335793e-05
-1.53601676938761e-05
-3.00162953567803e-05
-3.25621566637187e-05
-2.64610472076646e-05
1.11297214733244e-05
-1.23827087261019e-05
-1.89706369031194e-05
-2.67304533452944e-05
-2.28350285777039e-05
-2.37555155342273e-05
-3.83254058348736e-05
-2.58710884756405e-05
-1.89954108992794e-05
-2.64185128613047e-05
-3.10627691832754e-05
-1.68672404750971e-05
-1.31831901382449e-05
-1.09886253098128e-05
1.3982095837425e-06
-2.54647860237149e-05
-2.03760622912452e-05
-2.88592767951074e-05
-4.01315819696904e-05
-2.98631953785641e-05
-1.29981496184237e-05
-1.26889247983329e-05
-1.92594180375492e-05
-2.79574634118585e-05
-1.58613462063348e-05
-1.98820306360786e-05
-2.44728311676296e-05
-1.67222508221758e-05
-2.74476939379776e-05
-3.65145614051286e-05
-4.29790189379977e-05
-2.48141410465725e-05
-1.49467099188535e-05
-3.22773870921924e-05
-3.97157400022051e-05
-2.56892345212836e-05
-3.55968435985972e-05
2.78702585695889e-06
-3.41505615712235e-05
-2.19280099730919e-05
-3.36465591342031e-05
-2.41857561094698e-05
-2.2389211182497e-05
-1.8206825909765e-05
-2.1565646753181e-05
-1.66925589501555e-05
-2.40742743271763e-05
5.20550164437081e-06
-4.47921513604137e-05
-2.86140250819907e-05
-1.38452121907821e-05
-3.45525582777951e-05
-2.02076605710297e-05
-3.29173654457624e-05
-1.14363659617652e-05
-2.14627202472924e-05
-1.87528648219214e-05
-6.54505396484568e-06
-9.88787622629263e-06
4.06433714152317e-06
-1.04800223628884e-05
-2.38404731135412e-05
-1.62948925128076e-05
-3.81885054530747e-05
-1.52507452608854e-05
-1.55920949181713e-07
-2.34528815855002e-05
-2.60742076319123e-05
-2.18432274547518e-05
-1.10219431793859e-05
-1.64233755629866e-05
-2.62840378699809e-05
-2.07242665900591e-05
-4.18736923387759e-05
-2.30340330848017e-05
-4.24633234834327e-05
-3.35818159600992e-05
-6.22536956210695e-06
-2.66374559205539e-05
-1.57104024292625e-05
-4.75507060923798e-05
-1.0749743139006e-05
-1.99225226024797e-05
-1.44636873372025e-05
-1.2640996097161e-05
-2.84270703845321e-06
-2.28445985861378e-05
-3.34811754719163e-05
-2.29323700080444e-05
-1.24112342564809e-05
-2.50313219469466e-05
-2.50716583870086e-06
-1.22145266441757e-05
-3.00596708014581e-05
-2.3058429248306e-05
-1.14806846898611e-05
-3.1375955979448e-05
-2.93174149232468e-05
-2.09609010173655e-05
-2.35099064368549e-05
-1.77412823957633e-05
-1.70770468223522e-05
-3.17298729955292e-05
-3.56414970245088e-05
-8.89473928149921e-06
-3.02143682689254e-05
-4.0326625445658e-05
-3.02628203738901e-05
-1.07323733366775e-05
-2.94381846544433e-05
-3.35736849786941e-05
-1.56424711220871e-05
-2.15826681396499e-05
-1.7222176903395e-05
-2.83560544996756e-05
-2.81105608780684e-06
-3.22662024640856e-05
-1.00148173703212e-05
-3.99569545433986e-05
-1.69088546794743e-05
-1.34556389318252e-05
-1.37636127513455e-05
-1.47116290154505e-05
-7.21214507910214e-06
-2.36640258411859e-07
-4.26236462329996e-05
-2.54474929429635e-05
2.95126276343868e-06
-2.05974150572083e-05
-2.31077503161651e-05
-3.49287973116043e-05
-2.19824411643821e-05
-1.31951274469614e-05
-3.35119188650498e-05
-3.68170383988742e-05
-1.68508769023619e-05
-3.65818823401538e-05
-1.10952278388155e-05
-1.49611037646338e-05
-2.40800266400097e-05
-5.31750522235938e-06
-1.73984437911036e-05
-2.31288594370703e-05
-1.81283243431297e-05
-1.48127498225592e-05
-2.58787571308323e-05
-1.40590383937145e-05
-2.51564192505643e-05
-1.57670968723742e-05
-2.05221615594299e-05
-1.93724455080369e-05
-9.65886636238812e-06
-1.84666026887643e-05
-1.87735365827445e-05
-1.44035430450345e-05
-2.83203088978147e-05
-1.68631579725437e-05
-1.88999285703683e-05
-2.03838765625715e-05
-7.55306688060353e-06
-2.43078166488725e-05
-3.34398694502487e-05
-1.73605271549646e-05
-2.99642929719174e-05
-2.83457722239039e-05
-3.0773058552548e-05
-2.94238003467039e-05
-2.7366326613018e-05
-3.65836842569825e-05
-2.70138740170935e-05
-2.0967349268032e-05
-1.98856005413481e-05
-2.20250139008308e-05
-5.8161548400649e-06
-3.01025725750683e-05
-1.3308013957298e-05
-1.8422165361684e-05
-2.10314371428207e-05
-1.91233138680845e-05
-1.67057622814034e-05
-2.51691841007942e-05
-1.33933984025361e-05
-1.86226300510722e-05
-5.06661267037862e-06
-1.96841880578073e-05
-1.89024960854085e-05
-3.491463029614e-05
-1.6608985258987e-05
-2.1562612151009e-05
-1.30692460414422e-05
-2.0568182352946e-05
-1.6817939656779e-05
-4.23173218294797e-05
-2.0301127887129e-05
-1.06069967914187e-05
-2.45567039846966e-05
-4.91664198310411e-06
-2.19555787683051e-05
7.95103239486408e-06
-2.50775174881034e-05
-8.21695674740387e-06
-1.28935581503171e-05
-2.45736453976688e-05
-2.82759133890692e-05
-1.96967723514598e-05
-3.14459311469531e-05
-1.08091224975231e-05
-3.1231667387436e-05
-9.01277590267927e-06
-1.77190212305438e-05
-1.80302266761478e-05
-3.12144164672697e-05
-8.8781727455607e-06
-2.72812296662338e-05
-3.53948533035602e-05
-3.90635943670996e-06
-1.88902327181493e-05
-1.57324796824902e-05
-3.84435047030598e-05
-1.58077603794034e-05
-7.06521012069136e-06
-3.45467372529937e-05
-1.79225267270095e-05
-5.73205984100065e-06
-3.25707774711151e-05
-1.17810930307846e-05
-2.43827978656692e-05
-1.75246374796102e-05
-2.81375538977349e-05
-3.37028573749898e-06
-1.84690880196437e-05
-1.19373841243243e-05
-9.85567014198201e-06
-1.00691914579161e-05
1.76504063623214e-06
-1.14881537346042e-05
-1.00293430040772e-05
-4.79386648509545e-06
-1.21270473373846e-05
-6.66586454023586e-06
-4.42583743818055e-05
-1.69837543295023e-05
-2.66905766534145e-06
-2.02979421754257e-06
-7.82220651196642e-06
-2.94923388662148e-05
-4.25654103354499e-05
-1.25153325947914e-05
-2.03346036451055e-05
-2.04475789762895e-05
-1.80924119456493e-05
-2.64899019371184e-05
-3.14119022066406e-05
-2.02027403209922e-05
-3.43876197782051e-05
-8.68032652955838e-06
-2.6878960456135e-05
-2.51151220950602e-07
-3.69880260227206e-05
-2.4278206672803e-05
-5.86415956436129e-06
-5.32091442244142e-05
-3.15827642320561e-05
-3.91639954098162e-05
-8.46404673541114e-06
-1.44306021098575e-05
-2.36124387969831e-05
-4.09907923637296e-05
-2.8413871030227e-05
-3.66374517279983e-05
-3.62313769816993e-05
-6.12816834744004e-06
-3.05009141152155e-05
-3.36588492261266e-05
-2.0513700918123e-05
-4.71097689203573e-05
-2.3308092475526e-05
3.05777998851298e-06
-1.96520809662658e-05
-2.14437757583134e-05
-1.77890874412541e-06
-2.74773053834429e-05
-1.2317251227338e-05
-1.09570315812388e-05
-3.33414587496035e-05
-1.72657912603223e-05
-1.66039946796933e-05
-1.12582465181516e-05
1.4117878651569e-05
-1.04366513778475e-05
-1.86919786270102e-05
-2.23352998106494e-05
-1.01128982091195e-05
-4.18004561775906e-05
3.91875965040182e-06
-3.07232183748946e-06
-2.36456648437036e-05
-2.71664969746477e-05
-3.36141020523429e-05
-3.6546409136669e-05
-3.75583590411941e-05
-2.35560296925404e-05
-4.37714576400137e-05
-2.78068518190316e-05
-2.79506781929262e-05
-2.78761310671651e-05
-1.62072990849918e-05
-2.0807763188703e-05
-2.83423005595897e-05
-4.81331733791193e-06
-2.85652134694541e-05
-2.96339801825404e-05
-2.32755218548063e-05
-3.85210116874552e-05
-2.45635158141206e-05
-1.17586141063675e-05
-8.72971675036642e-06
-9.98311209813275e-06
-1.24946150618727e-05
-1.32753526919793e-05
-2.51100690641109e-05
-1.54803777093284e-05
-5.07950391289572e-06
-2.43004808459222e-05
-1.97006522098226e-05
-3.48594320998114e-05
-7.85626824695359e-06
-2.35249024232364e-05
-5.32629668905556e-05
-1.02567684475665e-05
-2.2430226075957e-05
-2.39845894543768e-05
-3.20552642224934e-05
-2.05863693765137e-05
-1.1495572930979e-05
-1.60482284824474e-05
-2.95485236194591e-05
-2.01191195267493e-05
-1.70787846078084e-05
-2.35980707747545e-05
-2.8745690528686e-05
-3.29283065740935e-05
-2.99552238689589e-05
-2.45892104189395e-05
-9.26026044642795e-06
-1.00142159990887e-05
-4.79888012982988e-05
-4.47926789216156e-05
-2.78857187287494e-05
-2.21972353462471e-05
-3.18414508620922e-05
-1.5605920994509e-05
-4.5128249356044e-05
-7.87467071034685e-06
-2.91813122382467e-05
-1.52021114659588e-05
-1.66512376510669e-05
-3.10239218782585e-05
-3.11723254665894e-05
-2.60263360869439e-05
-1.07409826763035e-05
-2.27064160393588e-05
-1.23020737493898e-05
-2.00948135147439e-05
-2.92775013859006e-05
-2.24089872154535e-05
1.47059683645096e-06
-2.56190810264217e-05
-3.10606642141076e-05
-2.47258442191647e-05
-2.0082088977032e-05
-2.33377857937876e-05
-1.97680903207958e-05
-3.34279983841372e-05
-1.27390184630729e-05
-3.91520687234009e-05
-2.99055570734462e-05
-2.24027420201617e-05
-1.85139244341282e-05
-2.30110581554683e-05
-2.60629543267535e-05
-3.20923243907279e-05
-1.12557322578049e-05
5.57858397885254e-06
-8.43083865275791e-06
-4.31343295747238e-06
-3.43469841448108e-05
-1.08710239451124e-06
-2.1184783388587e-05
-1.48269838798684e-05
-1.57820904837623e-05
-2.88302723370518e-05
-2.65280697313395e-05
-3.28113956499472e-05
7.09015223523135e-06
-1.19433398175245e-05
-3.2486518088537e-05
-2.40969795907117e-05
-1.72773565855302e-05
-3.9071785491446e-05
-1.54124722699495e-05
-2.73647675631752e-05
-4.73939213947253e-06
-3.19439737308763e-05
-3.56527904876127e-05
-4.44903914825557e-05
-2.7814649849944e-05
-2.09122602111517e-05
-1.51588742421866e-05
-2.1536330837942e-05
-2.67010470653015e-05
-1.22044777985776e-05
-1.66945071521062e-05
-2.77092053410272e-05
-1.86566844359335e-05
-3.46039204131964e-06
-2.74084800794883e-05
-2.78758143194139e-05
-4.11599215499076e-05
-1.36318579594073e-05
-2.51022054917419e-05
-3.39286793432919e-05
-4.19431491857488e-05
-2.1600059687474e-05
-3.01709937511729e-05
-3.18023483573443e-05
-3.59605266397596e-05
-1.04692382163387e-05
-1.40020061947741e-05
-1.4644546953738e-05
-3.13236763550272e-05
-7.62257974561874e-06
-5.27114344132097e-06
-1.41435957423088e-05
-4.6076423006154e-05
-2.44792741574049e-05
-1.52967015063931e-05
-1.33484123954693e-05
-1.05747916750092e-05
-2.18385433431495e-05
-1.30234338768433e-05
-2.66155685026134e-05
-2.72564881380704e-05
-3.24979470757249e-05
-7.03213084849469e-06
-3.87686355720581e-05
-1.70740224016482e-05
8.25710712510125e-06
-2.39333559540513e-05
-3.22719624074606e-05
-9.89128639751704e-06
-2.01454300571472e-05
-1.94883569006341e-05
2.39587884211021e-06
-2.35235588749923e-05
-1.16800090106704e-05
-1.00195719198005e-05
-2.64876816776938e-05
-2.03962299089502e-05
-3.39727954076408e-05
-2.37004382208273e-05
-1.79914842946368e-05
-3.44637919328778e-05
-1.05036619384524e-05
-9.96269364339005e-06
-1.97297624956938e-05
-2.10137081261307e-05
-1.31304963955961e-05
-2.22529724886105e-05
-4.64249503652994e-05
-2.54285303316203e-05
-1.25266029824142e-05
-2.1637776249904e-05
-2.37164385429342e-05
-4.98050776934557e-05
-1.6798281631022e-05
-1.12691929712235e-05
-2.54026739741305e-05
-5.25877708751363e-06
3.18025372868979e-06
-1.46154213841293e-05
-2.02300226106071e-05
-1.08507257739888e-05
-1.31017371904895e-05
-2.8654375064232e-05
-8.79270574801253e-06
1.40528475900628e-05
-2.15794195264058e-05
-1.7132532491191e-05
-5.0906268778316e-06
-3.84062604108428e-05
-1.98867223183384e-05
-2.90050994854295e-05
-4.91792560082911e-05
-1.72949429876568e-05
-1.04938836017062e-05
-2.08826805425725e-05
-4.75365112953811e-05
-1.77624360851794e-05
-3.17274191290891e-05
-2.50387765527355e-05
-1.97201457632143e-05
-1.35235274277962e-05
-8.70261487396869e-06
-4.3392708614486e-05
-2.39466763203273e-05
-8.23466391814806e-06
-9.91587317198188e-06
-3.43263253143854e-05
-2.2033825129282e-05
-7.10553793471434e-06
-3.95719737707252e-05
-1.40524465627715e-05
-2.36094175872545e-05
-1.90086653965436e-05
-1.76379783656439e-05
3.66196223341755e-06
-2.10359719548582e-05
-1.59117105877697e-05
-4.31108878468993e-05
-2.63488671301308e-05
-1.7865575014379e-05
-1.64430271932801e-05
1.16778695167729e-05
-7.51320858390632e-06
-3.09283308575519e-05
-1.63098399601063e-05
-3.2046047310762e-05
-1.86694361451409e-05
-3.90574808780545e-05
-1.69263388512905e-05
-2.15955292797739e-05
-9.86211110782421e-06
-2.87610913685247e-05
-2.66349740953798e-05
-1.83195065523335e-05
-3.20040929829798e-07
-2.0258667081646e-05
-1.93797611072928e-05
1.45751991329559e-05
-1.35563894535699e-05
-3.17496611603196e-05
-7.32183648120871e-06
-3.16257349218359e-06
-5.01707743794689e-05
-2.02519475316153e-05
-9.29645655951602e-06
-3.46822386828793e-05
-1.68479348055098e-05
-2.59226253814787e-05
-3.68052238309269e-05
-3.45888062711157e-05
-2.74811028200104e-05
-2.74302467116969e-05
3.7102526636062e-06
-2.65504808062928e-05
-4.25959557839319e-05
-3.25450109346791e-05
-2.83836913295616e-05
-7.64288071144018e-06
-4.42776070512905e-05
-1.74209812117387e-05
-2.44292296479698e-05
-1.41960397307269e-05
-1.05379738995099e-05
-1.78804906076284e-05
-1.15117655531564e-05
-2.76817359203452e-05
-1.32724987048668e-05
-4.08788152865822e-05
-1.49442978549163e-05
-2.41152789121852e-05
-1.75118237445327e-05
-4.71600659873902e-05
-3.243397719695e-05
-3.49626177673579e-05
-2.42595509412314e-05
-2.31157714536337e-05
-2.84173792692397e-05
-2.44618683175652e-05
-1.49596910148679e-05
-4.07754498795243e-05
-1.26420721754748e-05
-1.14700651377449e-05
-1.57505316970195e-05
-3.2641992460314e-05
-3.31461855715985e-05
-1.27870072246598e-05
-1.83239248239179e-05
-2.8965685715645e-05
-3.47515530641504e-05
-8.21651814017984e-06
-1.79035331696321e-05
-2.40669078233818e-05
-1.44729520591641e-05
2.63303159112342e-05
-1.61960268408274e-05
-2.26675212628235e-05
-1.53936976069003e-05
-3.16674638942708e-05
-1.04346872717403e-05
-7.60826317894172e-06
-1.84187276955396e-05
-3.05105777767138e-05
-7.62174811332483e-06
-1.13663632297648e-05
-3.44870120768908e-05
-3.43463643049975e-05
-3.21550883715233e-05
-1.07565521459143e-05
-1.60652748373346e-05
-2.64152351600583e-05
-2.0004466395021e-05
7.52602614262111e-06
-2.95475533293697e-05
-2.81649100046792e-05
-2.59163109453138e-05
-2.61000720783123e-05
-2.16898518516646e-05
-3.06866366630203e-05
-2.06445952749258e-05
-2.10558370710287e-05
-2.90409066795713e-05
-1.01297913288434e-05
-2.1600521988302e-05
-1.88348755919056e-05
-4.19785737740038e-05
-2.68719552051557e-05
-1.41457785810758e-05
-1.6290248377365e-05
-8.25703751323564e-06
-1.94814507934044e-05
-2.62622143351728e-05
-2.63933765314254e-05
-2.17638518939724e-05
-3.8238085755026e-05
-9.50222994526242e-06
-4.62839464980868e-05
-2.17925742618662e-05
-4.67078324644099e-06
-2.92972156299659e-05
-1.40732644132423e-05
-1.56698559879239e-05
-2.11095497549643e-05
1.73608496838643e-06
-1.57835019719503e-05
-3.34279375956143e-05
-2.69832178994873e-05
-6.22146404198648e-06
-2.10708989340108e-05
-2.74522050795897e-05
-2.93538569501223e-05
-1.55795248571641e-05
-2.49846677023619e-05
-3.42620434915512e-05
-3.02708863081623e-05
-1.44142616220801e-05
-4.67544212480637e-05
-2.52694865012933e-05
-2.67934327134938e-05
-1.78959718529888e-05
-3.15221097447145e-05
-2.80892253877715e-05
-3.5781708037041e-05
-1.89771279895758e-05
1.01356692965733e-05
-2.60993722088808e-05
-2.40419888241265e-05
-1.21938484493185e-05
-3.41212063038578e-05
-2.09239007048047e-05
7.55356617141401e-06
-1.50231893526453e-05
-2.34949488518033e-05
-1.24337223658018e-05
-8.66846647335252e-06
-3.83126426714353e-06
-2.89753857939729e-05
-3.14085473757707e-05
-2.08553026762839e-05
-2.0652285654731e-05
-1.651613996944e-05
-3.86719749863197e-05
8.41699879918544e-06
-2.63037401315246e-05
-4.98039892125757e-05
-2.06256699188572e-05
-1.93694778506554e-05
-1.65069744453904e-05
-3.01037837968106e-05
-1.4181475627263e-05
-7.37696598868462e-06
-6.27523632198802e-06
-9.5354231178716e-06
-2.97970748315992e-05
-3.52252390693773e-05
-1.96827749265647e-05
-2.64967416114522e-07
-1.53379355918653e-05
-2.93955167009082e-05
-2.88602132927544e-05
-1.99136062547803e-05
-1.06990492311099e-05
-3.78897248498884e-05
-4.65569269784124e-06
-2.2219479608372e-05
-2.24585012974407e-05
-2.86531497171514e-05
-2.17786798347406e-05
-1.04351787747862e-07
1.050985239341e-05
-1.52742085317135e-05
-1.64872251764346e-05
1.27986658344838e-05
-1.96049503854013e-05
-2.63642093367759e-05
-2.40891868701848e-05
-8.45126722474544e-06
-3.79173308463723e-05
-1.01374073108771e-05
-9.60928909766873e-06
-2.5772126390464e-05
-2.94739701846889e-05
-1.0179191882247e-05
-2.23655455368721e-05
-1.98374344537691e-05
-3.37452740094113e-05
-3.63382360309103e-05
-2.31154345302654e-05
-2.61893050542301e-05
-1.30981715338165e-05
-2.25051836928178e-06
-1.59718940508855e-05
-3.21437223585436e-05
-3.01800664267571e-05
-1.82032536518974e-05
-3.21981014232493e-05
-1.63016977976808e-05
-3.36792757116035e-05
-1.16554770323558e-05
-2.20255110820937e-05
-1.80760980037191e-05
-1.79951256244883e-05
-4.41396571285876e-05
-4.07803455150285e-05
-2.72529994819327e-05
-5.09402665117835e-05
-2.9939833516796e-05
-3.62360564606796e-05
-3.76452489932467e-05
-3.24850670100066e-05
-2.01461310127021e-05
-1.41199907088939e-05
-2.04972752182242e-05
-1.56954661950387e-05
-1.69275845438274e-05
8.96457479249503e-06
-1.95441481497039e-05
-7.48086930471369e-06
-2.7626971566767e-05
-1.48570594400833e-05
-5.70702090811988e-06
-1.50792267677251e-05
-2.6510994234204e-05
-1.64408789017794e-05
-2.03262886355719e-05
-3.30543206041088e-05
-6.2813832309663e-06
-9.70809203474163e-06
-2.44486270880011e-05
-6.29809843221618e-05
-9.4281672666939e-07
-2.80954950537868e-05
3.77582449495354e-06
-2.35522330057435e-05
-1.53634360205837e-05
-4.83044892991768e-06
1.76435217193117e-06
-2.00057650873657e-05
-2.12575970565765e-05
-2.30330175861461e-05
-1.77551881573053e-05
-1.91458558745573e-05
2.80714507090612e-06
-8.59829843235698e-06
-3.51640997785945e-05
-1.33312097666066e-05
-2.87457283912335e-05
-8.42656089160614e-06
-1.61893582093004e-05
-6.14571077993374e-07
-3.00150058984637e-05
-3.95455446546814e-05
-5.56581953369441e-06
-1.52687947456634e-05
-2.42060925131691e-05
-4.89593344598822e-05
-1.92255228376921e-05
-1.57062632425386e-05
-1.90183619971455e-05
-1.73501092581601e-05
-8.75700032733325e-06
-1.46533656761069e-05
-2.19149063739647e-05
-2.14850648997259e-05
-1.99320810504213e-05
-6.1159851022668e-06
-4.89305256961723e-05
-4.20273941883964e-05
-2.43316333708187e-05
-2.96099330102711e-05
-8.88316526481171e-06
-9.62072449277838e-06
-3.00660202122548e-05
-5.35859657028872e-06
-1.87294749691803e-05
-3.77992492490294e-05
-2.63603867482507e-05
-9.41939670697634e-06
-2.09400615633267e-05
-2.19380930367704e-05
-8.55900919899829e-06
-3.54907922294336e-05
-2.64330797078461e-05
-2.19542960766431e-05
-4.02815944284382e-05
-2.43669227554489e-05
-3.42675655470575e-05
-2.97219520071581e-06
-4.36002360493471e-05
-1.577403244681e-05
-2.7459492668343e-05
-1.9000533084399e-05
-3.52800973569119e-05
-3.04930511404854e-05
-3.62399661135225e-05
-2.4055889284201e-05
-2.11640246576433e-05
-4.56021240779239e-05
-1.49761253458903e-05
1.36698632948167e-05
2.4425279679031e-06
-4.87216804037055e-06
-2.17166496347396e-05
-2.6193677554788e-05
-3.49853648301111e-05
-1.44023368984439e-05
-4.59203298990609e-05
-2.74901875452323e-06
-2.72836823630673e-05
-1.47824280743115e-05
7.96285593163231e-07
7.1874808913275e-07
-1.97758077074322e-05
-1.21750557079345e-05
-1.35963793603899e-05
-2.83452296937892e-05
-1.55904507945971e-05
-1.47682429577012e-05
-4.70880318873413e-05
-8.8953760691309e-06
1.87419788306443e-06
-1.7373822373155e-05
-1.79144814064043e-05
-3.1397161466843e-05
-2.08528724275965e-05
-1.18098638328019e-05
-4.43199879009992e-05
-3.76336113493971e-05
-1.25189370257877e-05
-2.44077213025966e-05
-2.60143487268109e-05
-1.13713253800125e-05
-1.48607635137406e-05
-1.66555002147268e-05
-2.75441791612038e-05
-7.25277458629318e-07
-2.57193134614327e-05
5.23014467323552e-06
-1.98801104505975e-05
-1.44325192326758e-05
-1.09703614120652e-05
-9.79811472167126e-06
-3.08415471390319e-05
-2.4755339881445e-05
-2.76538125091225e-05
-2.58256752501853e-05
-4.08709723179325e-05
-9.24094360126127e-06
-2.68908567250744e-05
-4.4835699167525e-05
-2.60219971219365e-05
-4.48635402464205e-05
-2.61668621892129e-05
-2.4800629911988e-05
2.30377188911861e-06
-2.26637161672141e-05
-2.84478870323768e-05
-1.63791921663253e-05
-3.238672950287e-05
-3.07719544298762e-05
-4.32695699546289e-05
-5.07535940465804e-05
-1.71161514184092e-05
-6.54478600762208e-06
-1.41505741501462e-05
-3.65728391742511e-05
1.1400774039563e-06
-9.93671009958898e-06
-7.51873568665211e-06
-4.16425759560225e-05
-1.28344727533136e-05
-2.34331267972538e-05
-1.25881012705751e-05
-9.57730789939551e-06
-2.5729999677158e-05
-1.20397975400226e-05
-2.16708133826404e-05
-2.44647991136123e-05
-2.36933511232089e-05
-5.07700555984083e-06
-5.94027416225218e-06
-3.35197515946644e-05
-1.64765260452013e-05
-2.26832316419698e-05
-1.16438892638971e-05
-2.10058086831644e-05
-2.85867338057923e-05
-2.69742884355563e-05
-8.40530409240736e-06
-1.2520628045359e-05
-1.57921925654722e-05
-4.68369967689367e-05
-1.64839101159486e-05
-3.05262414948818e-05
-1.79820620226019e-05
-1.31026248891018e-05
-9.7034645889075e-06
-5.44167040587145e-06
-2.2817839265082e-05
6.92875590248491e-06
-2.17472196485097e-05
-2.27346473629195e-06
-1.37202526664328e-05
-1.40869870925021e-05
-1.93998485670648e-05
-1.48862881253123e-05
-1.98771465491636e-06
-2.23625928339073e-06
1.95409028284812e-05
-3.7234295998531e-05
-4.20973609799208e-05
-2.31038836292777e-05
9.12599448781965e-07
-2.02643544321896e-05
-5.36929670319492e-06
-1.70717353747392e-05
-2.90745736042065e-05
-1.20705120184944e-05
8.10101922218537e-06
-2.25455590339991e-05
-1.51300300603676e-05
-2.22781424610481e-05
-1.63531929857182e-05
-1.81438958551831e-05
-4.25399798416656e-05
3.08815367785267e-06
-3.37111361912362e-05
-3.23058386506746e-05
8.03156251165451e-06
-1.03147779369567e-05
-2.79274148142048e-05
-1.31045351475669e-05
-2.08348742152908e-05
-1.84578288004763e-05
-3.15841208165591e-05
-2.87716713710531e-05
-2.78659364639758e-05
-2.33468216507614e-05
-7.59145377866243e-07
-3.21335416636349e-05
-4.05836165181179e-05
-1.58064585310319e-05
-1.90181542470719e-05
-3.16634900237411e-05
-2.57575366874601e-05
-2.06258845648678e-05
-1.06805459178341e-05
-8.61295559907718e-06
-3.73098969261556e-05
-1.83300520785383e-05
-1.52670158815986e-05
-1.04969834688821e-05
-1.88319393619275e-05
-8.20408305725702e-06
-3.7860387273311e-05
-8.63366293518708e-06
-3.11289927600188e-05
-4.21036950465384e-05
-1.36079291405308e-05
-2.57024436372619e-05
-1.94800782858515e-05
-1.19282789423126e-06
-2.89438627761154e-05
-3.81409095589784e-05
-2.63246343026036e-05
-2.70418891650122e-05
-1.09729369890936e-05
-1.44407502694105e-05
-1.75563569806023e-05
-2.46102966543154e-05
-1.5491518107641e-05
-1.17602694468809e-05
5.41905823826274e-06
-8.70527981334887e-06
-1.76303847066282e-05
-8.63577001928851e-06
-8.66135606748443e-06
-2.50595027121877e-05
-3.73518062461307e-05
-2.31859157696647e-05
-2.57757097805703e-05
-2.22716475233484e-05
-2.08389463034823e-05
-1.55130586108486e-05
-1.04280685697125e-05
-3.03823961251478e-05
1.22467137120222e-07
-7.48179314612671e-06
-1.06407773258565e-06
-2.73864182192408e-05
-2.14577542414435e-05
-5.31917946668375e-06
-2.3815135868156e-05
-2.32548649833328e-05
-4.16084847645027e-05
-2.38341405768592e-05
-1.71396255311936e-05
-1.21605199033791e-05
-3.15126275422947e-05
-7.43940728291556e-06
-2.98241821309827e-05
-1.06843722349685e-05
-8.77830675690133e-06
-5.01678057941545e-05
-2.26891677888076e-05
-3.83046669326115e-05
-2.9892960076549e-05
-1.57392689359065e-05
1.06970755775497e-05
-2.45682305788524e-05
-4.11467774617796e-05
-1.90098331928319e-05
-4.05983724034698e-05
-2.09661774581011e-05
-2.15483828960777e-05
-2.2776107333063e-05
-2.44396131683247e-05
-1.44342659035407e-05
-2.61481851295641e-05
-4.38497010971806e-05
-3.12274444904559e-05
-1.22868430073749e-06
-3.47929027081235e-05
-2.76197142747924e-05
-1.67779890624025e-05
-2.07121632662693e-05
-5.4479725669073e-05
-2.67712666878879e-05
-3.68517166759601e-05
-1.58794354352768e-05
-1.88347345418293e-05
-1.75494182506323e-05
-1.71896972260507e-05
-2.95472749303618e-05
-1.68125352802897e-05
-3.70837593055486e-05
-1.58373529943958e-05
-2.62237608855368e-05
-1.14930074274004e-05
-2.48653045688742e-05
5.24704181824996e-06
-3.57471415630163e-05
-1.92574246559296e-05
-2.12810259636504e-05
-2.59119477937726e-05
-8.34646811752183e-06
-4.09618218398431e-05
-1.03885734805305e-06
-3.20211349859281e-05
-3.5211052710889e-05
-1.09834561466487e-05
-2.48104093064652e-05
-2.73710171609681e-05
-1.3083887667468e-05
-2.30526440246217e-05
-4.36749482302779e-06
-1.8557552192354e-05
-1.67684056646442e-05
8.96503148463953e-06
-4.35547897852563e-05
-1.64208007254898e-05
-3.58017294286033e-05
-3.52235039473363e-05
5.31764890724056e-06
-2.79075782967067e-05
-1.84832342160993e-05
4.59972731635302e-06
-6.81777204225422e-06
-3.09007832382336e-05
-9.27542753895069e-06
4.2997125399766e-06
-6.08292518098156e-06
-1.75202183768559e-05
-3.69735366844589e-05
-2.67433764286356e-05
-6.01341131774824e-06
-1.6881553618866e-05
-2.45366072441412e-05
-1.39107858872158e-05
-1.53563386968932e-05
-5.16689984109865e-05
-2.09552189214645e-05
-2.81008984642924e-05
-2.39199021702915e-05
-2.0510394319425e-05
-3.26103495720638e-05
-1.74728076515731e-05
-3.03098749343481e-05
-2.85313331375593e-06
-1.7186466486784e-05
-2.01776327413851e-05
-2.16403170682546e-05
-2.37581948892634e-05
-1.60877241427605e-05
-1.08704548951806e-05
-2.26398141882085e-05
-1.5486894515798e-05
-1.04937102694377e-07
-3.20140400546774e-05
-3.92997585241717e-05
-1.04695884832926e-05
-2.58032530566717e-05
-3.10419635428576e-05
-1.91224111796712e-05
-4.36147190447834e-05
-2.33112413224383e-05
-2.78597652746612e-05
-3.3157898943821e-05
-8.21371623913405e-06
-3.67913316423828e-05
-1.36713775950863e-05
-1.98968978427901e-05
-9.22914683180591e-06
-2.58067176583222e-05
-5.54089095904842e-06
-1.05374700129119e-05
-1.48716209149608e-05
-2.42478560178498e-05
-3.40732281750771e-07
3.8326175637926e-06
-1.14100698756991e-05
-2.2720911797941e-05
-2.49707274205528e-05
-2.96004554557342e-05
-1.53630469227867e-05
4.43569428795884e-06
-2.63217447511096e-05
-1.30435023472157e-05
-3.04351629222105e-05
-3.01772860833647e-05
-2.53928286844111e-06
-1.02401708246233e-05
-2.41128719065823e-05
-8.4240169092673e-06
-2.29393088398225e-05
-1.39483358489048e-06
-3.14354114149577e-05
-2.59966206332133e-05
-3.22633538155905e-05
-1.22679267096628e-05
-2.9582402956367e-05
-3.58248792486498e-05
-1.36075460473315e-05
-1.64671860692921e-05
-1.2095621751285e-05
-1.70970505837362e-05
-2.08624262507615e-05
-2.71422184703033e-05
-2.23133954310737e-05
-5.16816943125071e-06
-2.2051625877498e-05
-1.42743174684833e-05
-1.59341015593943e-05
-2.04799322357739e-05
-1.65864472383955e-05
-3.15674968910519e-05
-1.53973221047376e-05
-2.12672740565706e-05
-3.32335694091294e-05
-2.04061820957431e-05
-4.2068410031189e-05
-1.32277502241618e-05
-1.60243239490995e-05
-1.70155789853641e-05
-5.3027371092358e-06
-3.43870906024965e-05
-2.32068529343906e-05
-3.28705862012754e-05
-2.07374746230211e-05
-1.96223136763275e-05
-1.85370052938495e-05
-3.23492350160826e-05
-1.17280186226752e-05
-6.93400078178594e-06
-3.19942297908165e-06
-2.19577209948493e-05
-5.18554997203883e-05
-3.62469467818784e-05
-2.62947743915397e-05
-2.64591459650335e-05
-3.29543385503292e-05
-2.7818747950364e-05
-4.41613671338748e-05
-2.13353254455695e-05
-2.06606557006424e-05
-2.59382391712641e-05
-3.93044626908041e-05
-1.25780753451577e-05
-2.27481463125312e-05
-8.34884123229356e-06
-2.77471957809452e-05
-2.50079726463123e-05
-1.50446378432475e-05
-1.50949921920892e-05
-1.47219843863089e-05
-2.28361920673629e-05
-2.33776398575689e-05
-3.46341703970314e-05
-3.15790712945339e-06
-1.15968133950976e-05
-8.29059474994258e-06
-1.50667824093891e-05
-3.14294668664348e-05
-2.6419440453867e-05
-2.12856891835574e-05
-2.87011275586381e-05
-3.01148172131514e-05
-2.43109601077546e-05
-3.70013788983692e-05
-2.64435717816893e-05
-1.19685930331837e-05
-9.20323695763601e-06
-3.24832604453676e-05
-2.7947909956457e-05
-1.59000245605914e-05
-3.98321235731777e-05
-1.87387621757127e-05
-1.54765060695027e-05
-2.39033870734622e-05
-1.45790218905421e-05
-1.60795841298228e-05
-2.54575489819624e-05
-1.32875609135869e-05
-1.58570403824984e-05
-1.44287993271215e-05
-2.98424574327187e-05
-3.16287323509846e-05
-1.60378516518495e-05
-2.78447993995176e-05
-1.75492862241706e-05
-1.58292207405662e-05
-2.67067002571509e-06
-5.57835430618976e-06
-2.56408111352295e-05
-1.41651927515935e-05
4.21847745314128e-07
-2.45827059511363e-05
-2.05564443178041e-05
-2.52345082664495e-05
-2.8544494407171e-05
-2.06368990196353e-05
-2.40129151882597e-05
-3.50877696188928e-05
-2.16001837351888e-05
-3.14509035668902e-05
-1.92487967447481e-05
-3.86836074530263e-05
-1.55702835090211e-05
-1.61005211349322e-05
-1.91730645998245e-05
-3.62642727921856e-05
-4.00137568655676e-05
-6.274669155546e-06
-2.82949055184503e-05
-1.25398739882338e-05
-1.76719270507813e-05
-3.04447456954837e-05
-1.33782115711668e-05
-7.49548331904154e-06
-1.33340577774196e-05
-2.48014484608021e-05
-1.25897499372881e-05
-1.2844525303204e-05
-1.79719815156109e-05
-1.00968260520028e-05
-2.1130175071726e-05
-2.49493218663243e-05
-2.48394905032679e-05
-1.82066687481769e-06
-1.46729029118999e-05
-2.99184419894023e-05
-9.21603264036112e-06
-2.72423086304826e-05
-3.47248027826798e-05
-1.31660075281099e-05
-3.63531375320555e-05
-1.90338843211691e-05
-1.29294836638006e-05
-1.24918559724758e-05
-1.71686881728601e-05
-1.92867117876284e-05
-2.67837615738584e-05
-2.65343975766015e-05
-1.12128959277799e-05
-2.27679368991284e-05
-2.96494182476475e-05
-3.76653827782594e-05
-1.92327469937979e-05
-2.74540377476531e-05
-3.8957957945093e-06
-1.99540971792927e-05
-2.42174571787035e-05
-2.34543804020393e-05
-2.52729018503236e-05
-2.58673836999422e-05
-2.1489861105642e-05
-2.6665769831776e-05
-2.55328216897229e-05
-1.56839116484125e-05
-1.01291701981221e-05
-5.15364061934591e-05
-3.85232593310908e-05
-3.01477894814669e-05
-9.1132112759766e-07
-9.46751519285976e-06
1.52446035404447e-05
-2.61673186163425e-05
-2.38644725633089e-05
-7.86859199818122e-06
-4.70519376057715e-05
-3.56336941712616e-05
-3.2981371638146e-05
-3.03288420338064e-05
-2.20584631589156e-05
-2.00042306182533e-05
-3.16598848261553e-05
-2.06384270686444e-05
-2.38642343479284e-05
-1.14894613309296e-05
-1.86858436441265e-05
-1.81431211920736e-05
-1.01795134354809e-05
-2.65487826374417e-05
-2.13436871536242e-05
-1.09352842192108e-05
-1.87771986872285e-05
-2.38396116785063e-05
-2.69780050264065e-05
-3.90104166835828e-05
-4.02766231416769e-05
-2.44603135371299e-05
-1.90829996510049e-05
-2.54510174123596e-05
-1.82709812904662e-05
-4.49810940320839e-05
-2.27389867691979e-05
-1.88980810809538e-05
-3.44917302956166e-05
-3.15637727207704e-06
-3.8199162212873e-05
-1.35052074430251e-05
-3.66520792195259e-05
-1.80201035241064e-05
-3.35579330380674e-05
-2.05738569874877e-05
-1.36377622613218e-05
-1.11933240095614e-05
-1.87180411253865e-05
-2.15480644639301e-05
-1.95667771783895e-05
-2.33695838360403e-05
1.41135011774736e-06
-6.18942126527766e-06
-3.05230672879502e-05
-2.20133048927986e-05
-2.15128575928721e-05
-1.13679057272354e-05
-1.66639781444894e-05
-1.13953314690477e-05
-3.31670220167232e-05
-2.10706703781985e-05
-3.20175874772926e-06
-1.79351972892153e-05
-2.78012396769367e-05
-3.61557226255292e-05
-1.39205811153758e-05
-3.42618495776829e-05
-1.29228196498124e-05
-1.65470024834327e-05
-3.22746249298714e-05
-1.38187105767034e-05
-2.15870455097015e-05
-2.28392622470377e-05
-2.29804734396632e-05
-1.89053592850246e-05
-9.06390803192651e-06
-2.10417516026657e-05
-1.74090010388299e-05
-3.31804061677008e-05
-1.43982359868622e-05
-2.06491885301846e-05
3.07780214706348e-08
-8.55001319238982e-06
-1.4477246648033e-05
-3.05713451638976e-05
-2.74565304295922e-05
-4.36926723263082e-05
-1.49632054087694e-06
-2.28973470262462e-05
-2.81569111446319e-05
-4.00832299936329e-05
-1.30196088798167e-05
7.01479779382079e-06
-3.66494452627647e-06
-1.43756993290074e-05
-1.72745777958926e-05
-2.71684424878763e-05
1.50886933240723e-05
-8.75810300624465e-06
-2.67113140329635e-05
-5.69140187403749e-06
-9.69957496376488e-06
-2.27625054306184e-05
-4.24296885875022e-05
-1.29738659547011e-05
-2.31420874467504e-05
-3.48992314233097e-05
-1.63579877828906e-05
-6.55588583278175e-06
-2.21764320750526e-05
-1.09475529479564e-05
-5.21243936416921e-05
-1.68752168735852e-05
-4.00249764511912e-05
-3.06236693933392e-05
-2.85772341326528e-05
-1.22772235287713e-05
-3.07841891236391e-05
-2.21154300302392e-05
2.21883428274247e-06
-3.73921550222474e-05
-1.55705116880603e-05
-2.2234319157665e-06
-2.34834043341308e-05
-1.25156381169917e-05
-1.63186589637217e-05
-2.7084888022985e-05
-4.77436320773575e-05
-2.68473044727626e-05
-2.41146450022064e-05
-1.94058728732739e-05
-4.90801663885785e-05
-2.74083619933648e-05
-3.01748581082758e-05
-1.54119867346832e-05
-1.91666027331997e-05
-8.6805119523117e-06
-4.06865968797326e-05
-3.94962396008235e-05
-1.33053118391857e-05
-2.75958167826464e-05
-2.57857182884262e-05
-9.18446440362471e-06
-8.66078767641236e-06
-1.06332604462802e-05
-3.51518442500043e-05
-6.90971145530274e-06
-2.70348686980258e-05
-1.21120400520453e-05
-4.99850990686708e-07
-1.96235807551046e-05
-3.63365585968047e-05
-2.226437999296e-05
-9.28609954803871e-06
-2.80134352250033e-05
-1.67834731647448e-05
-3.16026545361307e-05
6.6145571840117e-06
-1.40798140027778e-05
-3.41796248806649e-05
-2.44559549408711e-05
-1.04503065664237e-05
-8.68331107389144e-06
-3.13436897091931e-05
6.62692787330322e-06
-2.63964524583566e-06
-1.66148655252732e-05
-6.46203482991535e-06
-2.41957035270233e-05
-1.91016943690728e-05
-3.64364438444335e-05
-1.39089407209452e-05
-9.6245034100525e-06
-3.74220909227123e-05
-3.65166509351393e-05
-6.03624394742221e-06
-3.44021829472421e-05
-5.74988493171884e-06
-3.02687924046048e-05
-2.40591378472797e-05
-2.45924852891108e-05
-3.05101985355852e-05
-4.04433179003689e-06
-5.69187654955123e-06
6.44591012672612e-06
-3.26595902922234e-05
-4.10475059367422e-05
-1.00910984042078e-05
-1.24403166609297e-05
-4.44700762148141e-05
-2.0764781861248e-05
-6.66174235670388e-06
-3.25729384441894e-05
-2.43767507277042e-05
-1.11301444694121e-05
-2.45602677228243e-05
-2.76330606436667e-06
-5.46074906098474e-06
-4.21208790626399e-05
-1.68842721130332e-05
-1.4009620325429e-05
-1.6421987113496e-05
-9.89313468122079e-06
-1.4036010842967e-05
-3.18629250926301e-05
-1.61447558820986e-05
-1.03007098391636e-05
-3.06520037093262e-05
-1.61522263911865e-05
-1.8256960862602e-05
-5.30410590869892e-05
-2.10925940468149e-05
-8.15757367528086e-06
-4.53079009760242e-05
-2.69432750231363e-05
-2.69638538948526e-05
-1.05431572177786e-05
-6.25524031927567e-06
-3.08489979198844e-05
-2.34627737180473e-05
-2.10980227370547e-05
-8.39058756249936e-06
-3.84539031372571e-06
2.73837901281605e-07
-1.1539835280857e-05
-2.55083084055045e-05
-2.28325572802904e-05
-3.55764726544496e-05
-8.51173960244422e-06
-3.55981394963563e-05
-2.53117380995555e-05
1.33158996437889e-05
-1.19168266050279e-05
-2.09301040240509e-05
-3.48414815532734e-05
-3.99632082373326e-05
-3.14929765209466e-05
-7.28167689836209e-06
-2.013959351281e-05
-3.51147644052151e-05
-2.10006531709429e-05
-2.91126177287385e-05
-8.44227913769678e-06
-5.96224746240434e-06
-2.83787878045233e-05
-8.92686826747317e-06
-1.08337429358562e-05
1.03075896517141e-05
-1.69491612752459e-05
-2.63575326762268e-05
-1.76650819350959e-05
-2.92408606474811e-05
-2.40898288469198e-05
-3.49003613139348e-05
-1.23738621322704e-05
-3.13467513814559e-05
-4.44640263472589e-06
-1.52485018580088e-05
-3.89037452452142e-05
-3.31843463981501e-05
-1.34550096175324e-05
-3.82534701819315e-05
-1.65357430687266e-05
-6.23214229626311e-06
-2.72996106899002e-05
7.58784209566218e-06
-3.35313624918586e-05
-6.12601682450166e-05
1.70269286240646e-05
-2.17607972925678e-05
-2.13701265320522e-05
-8.2342544016496e-06
-2.14390230677721e-05
-2.53533505668728e-05
6.59390835887473e-08
-2.02418770136296e-05
-1.273563813759e-05
-2.87815974884433e-06
-2.5589978360151e-05
-2.31453310613408e-05
-1.71201850104012e-05
-2.27208218646117e-05
-3.75568044152022e-05
-5.54762839924109e-05
-3.57773887843486e-05
-2.37888369323168e-05
-9.65549643005659e-06
-1.92758962410871e-05
-1.79146651119384e-05
-3.39617864466854e-05
-1.77093056344552e-05
-1.34930543673574e-05
-2.00906669344911e-05
-9.46474008242716e-06
-2.72295708063262e-05
-4.04105324875905e-05
-1.37831677971727e-05
-1.56264607329015e-05
-1.67230704750305e-05
-1.75580036108344e-05
-1.84041420529567e-06
-7.73037344859766e-06
-1.39562130259272e-05
-2.28280669868031e-05
-2.9795157423069e-06
-2.20301258613366e-05
-1.62021534038026e-05
-1.72165169890148e-05
-2.0850084788447e-05
-3.47067829134074e-05
-1.86608729557096e-05
-2.86245938906037e-05
-4.58931340804282e-06
-1.97815134933558e-05
-5.62017305333059e-05
-4.50321626424575e-06
-1.97159716561644e-05
-3.80363183222357e-05
-2.27775554441521e-05
-1.85441719241416e-05
-2.76546595459661e-05
-1.68840963955269e-05
-2.27856139009615e-05
7.16212546470487e-06
-2.25545705947718e-05
-6.65542670425655e-06
-2.43388683173194e-05
-3.35711769279875e-05
-1.24849755248716e-05
-4.40592785430224e-05
-1.87042208586837e-05
-1.06497762277211e-05
-5.4074303595879e-06
-2.72150907442718e-05
-1.0364702134873e-05
-1.99149825426531e-05
-1.7373196055542e-05
-1.1843273223242e-05
-3.81407533312379e-05
-1.29798901119546e-05
-1.67730858067273e-05
-2.16115712642814e-05
-4.29416802776616e-05
-2.9592832611245e-06
-2.10784886438781e-05
-2.97099521834875e-05
-2.82986737231315e-05
-2.4850327956611e-05
-2.74429509693852e-05
-2.06387989314729e-05
-5.96861761431861e-06
-3.40488766198895e-05
-1.56073576071109e-05
-3.13244326894055e-05
-4.96143470478648e-05
-1.97778050728904e-05
-3.79617148069744e-05
-1.79848441327395e-05
-1.0594336250252e-05
-3.31339604089076e-05
-1.80248006078911e-05
-2.733295247635e-05
-3.967469127935e-05
-2.33249299643177e-06
-4.31967153068371e-06
-1.74539503913389e-05
-3.31054983299338e-05
-2.81783270086508e-05
-8.48870777560772e-06
-2.02368484309004e-05
-3.36422864171587e-06
-4.10887049048538e-06
-1.44212366089714e-05
-7.96493808886002e-06
-1.72040389058536e-05
-1.02622536147702e-05
-5.80251305580631e-06
-2.40558803615035e-05
-7.65160985170546e-06
-3.15596829204503e-05
-3.82908471358677e-05
-7.81353432778517e-06
-2.70312574016804e-05
-2.63546025748394e-05
-2.15957496268793e-05
-2.62642593772978e-05
-1.42069395248282e-05
-2.51325902480681e-05
-3.28063001467882e-05
-4.04557890076622e-05
-4.81628134203525e-05
-6.60130692427792e-06
2.36904598348664e-06
-2.33928721866103e-05
-1.27595215592365e-05
2.04186615936866e-05
-1.72729589941388e-05
-2.60475239493308e-05
-2.47520084204559e-05
-2.77598806324576e-06
-2.57708915200464e-05
-8.5100720423143e-06
-1.34209615706788e-05
-4.44800469397735e-06
5.14173051742412e-06
-3.32251903009828e-05
-3.13708932884883e-05
-8.85032092513064e-08
-1.50237882724346e-05
-3.75603234581727e-05
2.88959505892821e-06
-1.98375545560968e-05
-1.95472195426915e-05
-6.9710527226258e-06
-1.73818302076133e-05
-3.57427184597674e-05
-5.19684853189926e-05
-1.93184596417004e-05
-2.61095804717105e-05
-2.520203204217e-05
-5.33206332776753e-05
-2.89843290018591e-05
-2.19963113918717e-05
-2.84205204144966e-05
-1.71756096135749e-06
-4.029806600453e-05
-2.06860050661278e-05
2.40672707894141e-06
-2.26008637096106e-05
-2.21114667056872e-05
-1.31722693951724e-05
-2.08367598499164e-05
-1.37528701812751e-05
-7.2500381330554e-06
-2.87583077434689e-05
-1.41668582107561e-05
4.52598622975921e-06
-2.21021678042921e-05
-1.67233817181214e-05
-9.45861673585442e-06
-3.56841776404335e-05
-3.65883352737325e-05
-3.49121747692924e-05
-2.04713525116653e-05
-2.58743622955948e-05
-4.78642990455261e-05
-2.13783013642568e-05
-2.79641065582559e-05
-1.5728077520457e-05
-1.59882405523587e-05
-1.41639638270353e-05
-3.17564678244734e-05
-2.99512079019494e-05
7.25123547122962e-06
-3.76232485335095e-05
-2.64016730451371e-05
-1.75787389216982e-05
-3.52547746000224e-05
-2.20489369820376e-05
-5.66009846357613e-05
-2.37168935030063e-05
-3.69616279718222e-05
-2.08867486855969e-05
-1.30941393274206e-05
-1.85166848819615e-05
-1.00548770130224e-05
-1.80875617900944e-05
-2.94890700934143e-05
-3.13625975259388e-05
2.36265785586534e-06
9.53741748324326e-06
1.36608970949429e-05
-9.65781771060938e-06
-1.49533551008888e-05
-5.28663645880457e-06
-9.7338319215974e-06
-3.00205044209296e-05
-1.25019681437385e-05
-2.18821880021882e-05
-2.08497520836413e-05
-3.52269098447186e-06
-3.16270638428196e-05
-2.93818215330117e-05
-3.1477711637036e-05
-3.36194322265271e-05
-1.55103891744501e-05
-3.01947805572734e-05
-3.4328812029794e-05
-3.07248298820737e-05
-2.57758619931379e-05
-2.05339707776926e-05
-7.54873716760331e-06
-4.92791462870025e-05
-2.09607727529896e-05
-1.80607106456384e-05
-3.03570119409827e-05
-2.22656713555372e-05
-1.83529744298225e-05
-6.23970915092445e-06
-3.65656917043757e-05
-4.91180966992658e-06
-3.19293432443705e-05
-1.81091076569312e-05
-1.67655106611679e-05
-8.88354011758577e-06
-1.64759346349926e-05
-1.25410398727359e-05
-2.01827698705985e-05
-2.9675769341409e-05
-1.85185714554407e-06
-1.72245572318691e-05
-5.38244307387122e-06
-3.20142455679878e-05
-7.35880065046206e-06
-2.97760388849649e-05
-1.9552301904282e-07
-3.47663220613516e-05
-2.62192707654251e-05
-1.06694171740972e-05
-2.27624416747443e-05
-1.97302194970238e-05
-2.79830300760411e-05
-8.63973466676735e-06
-4.04801071140771e-05
-3.45438386065826e-05
-3.41211307160277e-05
-1.50427739103575e-05
-1.0060359892225e-06
-2.55861092622006e-05
-1.62446652091783e-05
-2.27056832240166e-05
-2.95582326288749e-05
-4.28430017224968e-05
-3.25439559918122e-05
-2.41695311389094e-05
-8.01827300964137e-06
-1.85226832972763e-05
1.57807843356993e-06
-1.54775126850183e-05
-1.52069929092849e-05
-4.18767908476546e-05
-1.9095489838217e-05
-8.8819832482462e-06
-3.7625812372743e-05
-2.27327450442516e-05
-1.35918037330603e-05
-1.32258131302692e-05
-1.22705367816759e-05
-4.2249548055753e-05
-2.44439868387224e-05
-1.13032524070402e-05
-1.58548928750608e-05
-1.25586709606182e-05
-1.84762878915576e-05
-1.15068653365797e-05
-1.05730562538942e-05
-2.5078302918288e-05
-1.94151410686598e-05
-6.20893211289647e-06
-2.85361465215013e-05
-3.10124016203083e-06
-1.97150030887545e-05
2.56939283948648e-06
-1.5419163969711e-05
-2.29845214934052e-05
-1.90998363934281e-05
-3.23751706539558e-05
-3.39756312827643e-05
-3.84105859380799e-05
-2.34314575802571e-05
-5.72769695237716e-06
-1.64571512778963e-05
-1.7415220811052e-05
-1.29866520141444e-05
-2.62245564351629e-05
-3.07233022038554e-06
-2.62824516427363e-05
-2.73852610161898e-05
-1.58078320027317e-05
-2.23294878959836e-05
-1.73932215122836e-05
-2.5662965397508e-05
-3.55415315631697e-05
-3.22075729690738e-05
-4.12014654972893e-06
-1.21637443043081e-05
-2.1530357521492e-05
-2.38265123375614e-05
-2.89370727147081e-06
-1.6567666241211e-05
-2.08827030321623e-05
-2.33899663529961e-05
-1.57751838786397e-05
-2.34009774904688e-05
-3.24729110280934e-05
2.56606034152777e-06
-3.92160300779499e-05
-1.75623061920942e-05
-1.2325282409076e-05
-3.64180173475154e-05
1.0134390664632e-05
-1.84198703615114e-05
-1.66779793720344e-05
-2.80296338664298e-05
-2.83844701192517e-05
-9.96838263800085e-06
-2.06042319614682e-07
-1.62203032430309e-05
-2.04063218029448e-05
-1.81896610313657e-05
-1.0989804804456e-05
-2.09021078998414e-05
-1.22584804881372e-05
-2.68506299044769e-05
-2.94899432924175e-05
-2.17298515861562e-05
-4.74010384770245e-05
-1.50771223694937e-05
-2.80312893736663e-06
-1.11657261551648e-05
-3.66686413473636e-05
-6.18981631406295e-05
-2.04660865909342e-05
3.48011953451973e-06
-2.98186250686403e-05
9.90096124075614e-06
-3.22013435279704e-05
-4.33857863700114e-05
-2.40657539247131e-05
-1.65676257471371e-05
-1.39025630988917e-05
-3.56625143361497e-05
-1.45396711042812e-05
-2.60339536636429e-05
-2.45144920899461e-05
-7.03759192242587e-06
-3.03551413278491e-05
-2.34648066922239e-05
-1.31884639111032e-05
-1.48291257866502e-05
-2.26993959343077e-05
-1.09002928342309e-05
-1.96491978600244e-06
2.51954060617257e-06
-1.62014962338174e-05
-1.50095176697695e-05
-1.06112111633663e-05
-1.80412314731766e-05
-2.85779731360436e-05
-9.47140025911879e-06
-3.8933652846896e-05
-4.26026762404658e-05
-1.61387144368916e-05
5.44021275938998e-07
-2.37903645266325e-05
-4.64374812288627e-05
-2.79260241382585e-05
-1.66441684152378e-05
-2.45201035225993e-05
-2.70697961389401e-05
-2.28146390507153e-05
-9.71984166245999e-06
-5.95967360366829e-06
-2.04333473164039e-05
-1.13813822770737e-05
-2.18922360454519e-05
-1.67709680096677e-05
-3.69189890197712e-05
-3.23534760105443e-05
-1.00064975611315e-05
-6.25648067594358e-06
-2.14916668483479e-05
-5.78705305011443e-06
-3.08233310894669e-05
-1.26484763913146e-05
-2.42631635120328e-05
-9.1702596609285e-06
-1.81799579279055e-05
-2.89963479650348e-05
-9.02874260157071e-06
-7.98058420528033e-07
-2.31060877263023e-05
-1.47533941631951e-05
-2.60245928798767e-05
-4.23616395178665e-05
-1.11314121607367e-05
-3.0046465086643e-05
-1.71694980149284e-05
-3.83166069192913e-05
-2.47740424007188e-05
-1.02398397828738e-05
-8.50963854329189e-06
-1.56296726214889e-06
-4.78480442995252e-05
-3.02620325754462e-05
-4.36123067880696e-05
-1.83358686193335e-05
-3.67880237378119e-05
-2.37055340095964e-05
-1.33563498435307e-05
-3.90179120061547e-05
-2.19693636342063e-05
-2.54625321479682e-05
-1.94642669675369e-05
-1.12938691730765e-05
-2.88758625351879e-05
-1.57627625268071e-05
-1.85804514367379e-05
-1.69642357676113e-05
-1.91903720472687e-05
-2.2858766464379e-05
-4.32446495776285e-06
-1.32045688884028e-05
-3.12360776982488e-06
-3.3499396456507e-05
-1.51870995569018e-05
-1.33143767452921e-05
-2.28365215342098e-05
-1.99635545424103e-05
-1.67789917112404e-05
3.29280950957555e-06
-1.54300806743719e-05
-1.98136616856399e-05
-3.80542348155044e-06
-1.73773836488635e-05
-3.37732173255758e-05
-2.42822304146016e-05
-2.7468923769317e-05
-2.28781418302331e-05
-1.75064562700513e-05
-3.36122625986736e-05
-3.97567373609802e-05
-2.59995636934184e-05
-2.03682110267232e-05
-2.21698273783359e-05
-2.97619616673574e-06
-3.46206024790543e-05
-1.51827759444855e-05
-4.84428324415684e-06
-2.74114118061168e-05
-1.87281692234158e-05
-2.35000116771615e-05
-4.1972896647607e-05
-2.98684871909817e-06
-6.07374897270081e-06
-2.14279999207253e-05
-4.39485876586887e-05
-2.02741333848616e-05
-2.65004067174504e-05
-4.48617442434075e-05
1.48256027449696e-05
-9.58017963692596e-06
-1.81211137780174e-05
-2.38607203528273e-05
-1.81595456152798e-05
-2.10038443476521e-05
-3.34935998677956e-06
-2.86966601230777e-05
-2.9957001253209e-05
-2.23873023573857e-05
-2.60842831238923e-05
-7.66785006279593e-06
-3.37866615257609e-05
-1.72035897845479e-05
-3.99735775085206e-05
-2.88076151743338e-05
-2.14884899130124e-05
-3.65529750330867e-05
-2.45276170280696e-05
4.92676411892658e-06
-1.16425104286834e-05
-1.52348323929811e-05
-1.26412280286129e-05
-3.64177866141769e-05
-2.05755316903225e-05
-1.85311861269985e-05
-2.5366091301651e-05
-2.95480614498594e-05
-2.3902702732638e-05
-1.38471428476952e-05
-1.44217668917826e-05
-1.48297748661124e-05
-1.64938972517689e-05
4.21575674338336e-06
-3.20655980690641e-05
4.27068509199687e-06
-2.54631280945227e-05
-1.33051330085725e-05
-5.49617137046885e-06
-9.44100801094508e-06
-1.8573143309556e-05
-3.52850156719436e-05
-6.76928514150437e-06
-6.55247051137102e-07
-1.22376731606674e-05
-2.69886976766536e-05
-2.90365193994688e-05
6.48122283206969e-07
-4.11536560052469e-06
-2.94322522122088e-05
-2.06548175405769e-05
-1.59884747511769e-05
-4.15146612614943e-05
-4.95195353552375e-05
-2.06311962523662e-05
-2.08096951935493e-05
-2.8224530697671e-05
-1.81510090784012e-05
-7.14834671771701e-06
-1.2307389432206e-05
-4.90891044536532e-06
-2.87081262067851e-05
-8.94267954478636e-06
-1.92451224431527e-05
-2.33189001764746e-05
-1.91144700848149e-05
-3.22857207500963e-05
-1.64804584574709e-05
-3.66410258780825e-06
-1.98043449993101e-05
-1.64802034154338e-05
-2.42903984162983e-05
-2.95281899675114e-05
-3.21162533989721e-05
-3.12145605357757e-05
-3.05973416185479e-05
-2.28451111727602e-05
-2.16205563269278e-05
-3.13516855886398e-05
-2.19621922978234e-05
9.16931020461777e-06
-3.98039592636414e-05
-1.72852448300942e-05
-4.03102636583468e-05
-1.87033568221892e-05
-2.15365206534876e-05
-2.46091766344851e-05
-1.85965425937196e-05
-1.92145610820976e-05
-2.7980622631937e-06
-8.22496605830719e-06
-2.61052511485892e-05
-4.80293403785491e-05
-2.55016988474648e-05
-3.25165482519933e-05
-2.05687050166925e-05
-2.36737559432111e-05
-1.16542848143166e-05
-1.54203704980261e-06
-1.51761850431384e-05
-9.55964912523863e-06
6.00792462334857e-06
-1.37396651322689e-05
-4.15848898664275e-05
-3.86405131122633e-05
-1.33267441383548e-05
-3.4507454336485e-05
-2.69963192572065e-05
-2.88479932008281e-05
-1.18121341463998e-05
-3.12645921278624e-05
-2.45680087095726e-05
-9.08447602101922e-06
-1.71522782305537e-05
-1.79666936020049e-05
-3.98434375000248e-05
-2.02646658274993e-05
-2.62584329271708e-05
-1.09569470178969e-05
-9.86743999399219e-07
-9.2689322416082e-06
-2.55876100063965e-05
-3.07387505963196e-05
-2.993204738884e-05
-9.93159696020048e-06
-2.65700350145306e-05
-1.10459754181229e-05
-1.37244167355316e-05
-1.19292148473227e-05
-1.38694419923318e-05
-6.95262790637542e-06
-3.11855511051461e-05
-2.78057161680202e-05
-1.45680895153384e-05
-2.52528163944416e-05
-3.13414417941815e-05
-3.38595777883803e-05
-1.99832447829063e-05
-2.49463182940737e-06
-2.15010216605759e-05
-1.42990382888412e-05
-1.56213249898605e-05
-8.82869906645174e-06
-2.13243158944717e-05
-1.31840204271389e-05
-2.63807962036655e-05
-2.09468022962853e-05
-2.05791752448702e-05
-4.8385891981197e-05
-2.18096501073189e-05
-1.55385796227757e-05
-2.29483975234324e-05
-2.7713952945556e-05
-2.71618761708341e-05
-2.23555463537142e-05
-2.62821717463196e-05
-4.93502183297152e-06
-2.55556793903515e-05
-2.04894311802632e-05
-1.91522266428338e-05
-2.32364659077034e-05
-2.66547487374706e-05
-3.2012591575656e-05
-3.24210003666184e-05
-4.28526557150588e-05
-6.4814181500062e-06
-2.53110173010349e-05
-3.31397208185953e-05
-7.98288362161229e-06
3.81747215609375e-06
-1.64780269240566e-05
-1.54804980534902e-05
-1.07527201921603e-05
-3.43164242395256e-05
-3.21934715039953e-05
-1.69067971662442e-05
-1.69568937655491e-05
-1.71250274684373e-05
-2.55050424187928e-05
-1.43929092544244e-05
-2.36616620676362e-05
-8.02155399645363e-06
-1.64610688478338e-05
-1.64645553753323e-05
-1.56029956519355e-05
-3.58606738957649e-05
-1.07744109545284e-05
-1.95255408663596e-05
-3.648607849174e-05
-3.41939034172287e-05
-1.44844227079976e-05
1.57122017914119e-06
-3.20224044130821e-05
-2.54552962651397e-05
-3.9382811203479e-05
-3.42742698711736e-05
-2.89613466638396e-05
-7.23212302809518e-06
-2.71015272945701e-05
-3.70449344477116e-05
-2.63843186692175e-05
3.6863683953972e-06
-2.60526669888943e-05
-2.8228794937875e-06
-2.75524247419221e-05
-3.14474054752733e-05
-1.93563701914104e-05
-2.42182487596393e-05
-2.16737151091934e-05
-1.20613487990325e-05
-1.12879312006941e-05
-2.24383189769696e-05
-2.36154567819976e-05
-1.07308474016295e-05
-2.7791533317103e-05
-3.07574330995823e-05
-2.23378667330305e-05
-2.18067206130644e-05
1.43502961687848e-05
-1.07688936393268e-05
-3.88918732507478e-05
-3.59255767851366e-05
-3.03100393095938e-05
-2.28674722673687e-05
-1.6648331400857e-05
-2.1954709597081e-05
-3.61374157517814e-05
-2.31112104141402e-05
-7.81841833920735e-06
-1.43188622852643e-05
-1.90109198753256e-05
-2.73040032280678e-05
-1.55508664618479e-05
-1.1999749310947e-05
-2.84399581029033e-05
-2.51677900920538e-05
-1.61262730212154e-05
-1.31481312462855e-05
-1.89096426578276e-05
-1.51989013912536e-05
-9.2649933315678e-06
-2.59045058823525e-05
-1.48728957752223e-05
-2.67560376636319e-05
-2.46562335155499e-05
-7.74938345943564e-06
-2.67996871509504e-05
-2.73754353558664e-05
-4.30846486662499e-05
-4.01997765194397e-05
-2.2426651241807e-05
-1.73540121291391e-05
-4.59672317271777e-05
-7.83047269943964e-06
-4.11013418877375e-05
-2.04741904437869e-06
-1.23033341152668e-05
-1.3441049836036e-05
-2.06292502334667e-05
-3.33234350511457e-05
-1.64051260019633e-05
-6.26660756115182e-06
-1.22666166261899e-05
-2.29279027249735e-05
-4.38337665852367e-05
-3.48465587663407e-05
-4.09638315228353e-05
-1.12380365124291e-05
-2.36197923993297e-05
-3.50067647537797e-05
-4.04587591187381e-05
1.92119229678753e-05
-4.66036360694228e-05
-9.89118547210841e-06
-1.34813113689275e-05
-4.56124262363057e-06
-1.400498181529e-05
-5.09275116826288e-06
-4.04574847022638e-05
-1.22241892702412e-05
-3.68777642549e-05
-3.29312148269932e-06
-8.97719863234804e-06
-2.10643007279188e-05
-4.05729958228077e-06
-1.06022177195477e-05
-1.51392168200041e-05
-2.19363134210754e-05
-1.39342613756655e-05
-1.29850629955247e-05
-1.47744080804682e-05
-3.45391141623686e-06
-3.27018536765479e-05
-3.35412438498897e-05
-2.3015724648298e-05
-8.3184107293118e-06
-5.26981397327157e-07
-1.7340927031644e-05
-2.27394711302433e-05
-6.9126675560455e-06
-2.34282836228099e-05
-1.41767575036376e-05
-3.0170588272312e-05
-1.74391891117713e-05
-1.83159479351649e-07
-2.85390696331336e-06
