# Supplementary material for: Research on computational propagation and identification of mine microseismic signals based on deep learning
Source: PLoS One. 2025 Oct 22;20(10):e0334641. doi: 10.1371/journal.pone.0334641 (PMC12543183; doi:10.1371/journal.pone.0334641)
Supplement: S1 Data — (ZIP) [file pone.0334641.s001.zip › 000100500001119.xlsx_0.txt_24.txt.txt]

-3.34840900677749e-05
-1.85315033152107e-05
-3.24130800459004e-05
-1.99091198150685e-05
-1.58724306636731e-05
-1.33237042798262e-05
-2.53087054283671e-05
-1.2748598612677e-05
-4.49658117189344e-06
-3.74604988145024e-05
-2.53668423530806e-05
-3.24500150044813e-05
-4.69770469309803e-06
-2.71648399708646e-05
-4.22067294468159e-06
-3.35900635741186e-05
-1.26913847753167e-05
-2.43844751318739e-05
-3.6845509160643e-05
1.75695843597343e-05
-2.33666233915431e-05
-7.41137467155907e-06
-1.82594690833657e-05
-9.59856998222663e-06
-3.26407549985034e-05
-2.80976046958609e-05
-2.89101635799874e-05
2.50854150278854e-06
-2.07372013912573e-05
-3.61664034886389e-08
-2.71094592134575e-05
-1.19247125659037e-05
-3.85430629707534e-05
-3.3129712747239e-05
-2.20052646973623e-05
-1.68563483993795e-05
-1.92624379657891e-05
-3.69002688665102e-05
-2.70582704848389e-05
-1.47633201827888e-05
-3.33452568082562e-05
-2.82214426136331e-05
-3.52938417528917e-05
-6.39641443886374e-06
-1.81332571046299e-05
-2.53376256115115e-05
-3.18226520907196e-05
-1.13632947957435e-05
-1.73590877400675e-05
-1.04830941304779e-05
-2.59716784527643e-05
-8.51415719072764e-06
-2.35915844487702e-05
-8.36870752808528e-06
-5.96407200981265e-06
-1.96781355620123e-05
-2.84491630283295e-05
-1.5797378420421e-05
-3.143361768395e-05
-2.91080884487468e-05
-2.52639819746339e-05
-4.98469678240597e-06
-1.94384655151297e-05
-4.1398257447377e-05
-3.53564668356627e-05
-1.83991882318388e-05
-2.45878858474385e-05
-2.06913908213655e-05
-1.82260650590264e-05
-1.82200905460012e-05
-3.76265525706633e-05
-1.6931218744036e-05
-1.05393653867518e-05
-2.24895877673515e-05
-2.66415127874444e-05
-2.16993952454208e-05
-2.35245693017566e-05
-1.22017785930018e-05
-8.38618615895188e-06
-1.74525458674413e-05
-1.70460940954562e-05
-2.13673341272901e-05
1.89137815369631e-05
-1.35620498733522e-05
5.53355542064831e-07
-2.43574625415424e-05
-6.20185971147776e-06
-2.18507153262678e-05
-2.54917089984289e-05
-8.79103578001993e-07
-1.71659349371563e-05
3.24784006038303e-06
-2.15689767944327e-05
-2.34326124324388e-05
-1.57152326375619e-05
4.88130360399632e-06
3.76520212040712e-07
-2.83283623384688e-05
-2.53795166981443e-05
-1.02732158267521e-05
-2.39905779108182e-05
-8.53399019670806e-06
-3.04518240264801e-05
1.6485747486752e-06
-1.40937914034038e-05
-4.13100158312545e-05
-2.07977173230014e-05
-2.97106956222309e-05
-4.37637512414486e-06
-3.77571287341297e-05
-6.53007046616807e-06
-2.81951093824942e-05
6.0023281319263e-07
-1.04949398318476e-05
-2.70430156024854e-05
-3.62752536259391e-05
9.56072439467985e-06
-3.33095843275775e-05
1.18797175228327e-05
-2.20366122447122e-05
-2.89680953280614e-05
-1.78472468829327e-05
-1.24413601437573e-05
-1.04023233943093e-05
-2.09023647326661e-05
-2.73735369927701e-05
-3.49772013725788e-05
-4.51691002105796e-05
-2.46387604515225e-05
-2.36876206581371e-05
-2.8590869447099e-05
-1.93290189144046e-05
-1.68116795923919e-05
-3.88633730778396e-05
-8.45959943435406e-07
-2.07848583642138e-05
-3.24906086963558e-05
-8.41983791002746e-06
-3.08369468822351e-05
-2.20583914271913e-05
-2.88187513268197e-05
-3.2994246971618e-05
-2.4744566778759e-05
-2.58338954831152e-05
-1.03577235624487e-05
-6.28791542457824e-06
-2.32646407227346e-05
-2.56173415497877e-05
-5.08996931938705e-06
-2.31311893370742e-05
-2.28149536797755e-05
-3.29894867740506e-05
-2.58398581707087e-05
-2.90792429996603e-05
-2.18680651072257e-05
-1.46068305173012e-05
-1.92410257294944e-05
-7.10250353284779e-06
-2.93911370656849e-05
-1.01232638421371e-05
-1.83480063119903e-05
-2.86106959461286e-05
-3.83357367450755e-05
-8.71739989827422e-06
-1.58141382061128e-05
-2.85237716733713e-05
-1.35283972279968e-06
-8.41204591543482e-06
-4.88161365548455e-05
-2.37936352725883e-05
-2.82693783214698e-05
-2.94218607861307e-05
-8.12651032533889e-06
-2.89320677272832e-05
-6.94121758565628e-06
-2.84016916676376e-05
-3.44656803723423e-05
-3.13727731580449e-05
8.23461909804266e-06
-8.1971760069513e-06
-1.59299838760776e-05
2.75044555655346e-06
-1.79264769735844e-05
-1.71974443287109e-05
-2.03292147188396e-05
-2.33271502875029e-05
-2.06508156995074e-05
-7.23799785993028e-06
-1.38435605669901e-05
-1.14922842358856e-05
-1.68109022633578e-05
-1.04177987354644e-05
-6.5063946846632e-06
-1.84708764415892e-05
-1.62161866160908e-05
-1.59632472239428e-05
-2.20805035163942e-05
2.18914958805869e-06
-3.82638228269036e-05
4.80188658579797e-06
-1.7020273193441e-05
-2.6593279494547e-05
-2.76539653209506e-05
-3.57718839949574e-05
-3.37727006613368e-05
-2.30302543833622e-05
-1.48157040890926e-05
-1.88424603957645e-05
1.1575701798648e-05
-2.41287308812545e-05
-1.70849209154537e-05
-1.22631127488914e-05
-9.47488011545859e-06
-2.64359914613539e-05
-3.66270139027453e-05
-1.39800988459134e-05
-2.09052571980209e-05
1.88569833334986e-06
-1.04194435700275e-05
-4.58421080372927e-05
-2.3532168872066e-05
-2.16859701026515e-05
-1.18603689933271e-05
-1.53851828769149e-05
-2.69504098777535e-06
-3.11513777506684e-05
-8.44625306684403e-06
-3.20292939282197e-05
-3.86733653530283e-05
-2.86981724907617e-05
-1.59066005778377e-05
-3.46114396112886e-05
-2.42740813104003e-05
-1.45834663420966e-05
-1.6665304263989e-05
-2.22905483188736e-05
-1.81264300746274e-05
-9.0861516129462e-06
7.1020606980584e-06
-1.09168984212855e-05
-2.31950063942062e-05
-3.19896077689523e-05
-8.74444053718927e-06
-2.01850973168783e-05
-2.53541225137675e-05
-1.49408257437573e-05
-2.30278598971286e-05
-1.47691216122272e-05
-3.66611717304522e-05
-2.97052632903853e-05
-2.52904107131932e-05
-1.25687611267769e-05
-7.11609167804658e-06
-3.97392187994991e-06
-2.66642748688234e-05
-1.58684737670528e-05
-4.01592641388471e-05
-2.20966823006367e-05
-2.64470183137387e-05
-2.50348119010196e-05
-2.36527494445426e-05
-2.95845097219172e-05
-3.09725023770114e-05
1.96987430815811e-06
-2.86924014881132e-05
-3.23385010200746e-05
-1.96093417814642e-05
-6.3878501289443e-07
-4.4660891239958e-05
-3.00653242519957e-05
-5.77029035697003e-06
-1.35704246620577e-05
-1.59402705395712e-05
-2.66660906122102e-06
-5.27494972162663e-06
-7.50141474213639e-06
-1.2026351899172e-05
-5.35422226536752e-05
-2.33920790243299e-05
-9.64647976488576e-06
-1.446084234842e-05
-2.2461283686038e-05
2.51433123110158e-07
1.43428814382786e-06
-2.97928902581702e-05
1.26727807350268e-06
-3.93008374685906e-05
-1.52860366101223e-05
-9.2733422309685e-06
-1.18222166992831e-05
-2.60028245994244e-05
-2.40513146342817e-05
-2.49642029994118e-05
-4.20862871593084e-06
-1.24700883356502e-05
-3.35713470091726e-05
-2.75126484873689e-05
-3.18096709732395e-05
-3.3264192398805e-05
-3.98161703838146e-05
-2.59526286009396e-05
-2.45880891056496e-05
-2.13476299172614e-05
-3.076726985889e-05
-3.62562710145809e-05
-8.04479824510306e-06
-2.52012705049201e-05
-2.22553285706668e-05
-2.82786279413601e-05
-3.76844464071084e-05
-2.00101541459505e-05
-9.00836023815102e-06
-7.20595409572956e-06
-4.00546172237236e-05
-2.947931548308e-05
9.81546039633822e-06
-3.04904944776174e-05
-3.43115424058209e-05
-1.03018258136846e-05
4.50565166949099e-06
-1.19547648327275e-05
-2.79449874608575e-05
-2.65145080290451e-05
-8.22469019988469e-06
-1.62041787252237e-05
-9.53639974974749e-06
-3.85855262839067e-05
-1.75958897834977e-05
-1.19905660841124e-05
-1.94154982756799e-05
-2.52643141889175e-05
-1.89270146737127e-05
3.30916193552113e-06
-1.35342389733077e-05
-2.39842910219376e-05
-3.31233227885534e-05
-1.00182495916081e-05
-1.45975922242068e-05
2.11515875960954e-06
-1.63444985388365e-05
-1.62079849655007e-05
-2.10509868867157e-05
-2.96636155539443e-05
-4.26463268057116e-05
-3.41019101327215e-05
-1.94573677628604e-05
-3.47461169442792e-05
-1.77664403384037e-05
-6.97189522588351e-06
-2.79047011878655e-05
-2.57736623816127e-05
-2.34983378258374e-05
-2.11419148698255e-05
-6.13730586945963e-06
-2.38783847077506e-05
-3.14294687489288e-05
-1.81021925938264e-05
-3.06920956395927e-05
1.51837812558858e-05
-8.69513364190465e-06
-2.54204903246021e-05
-1.06115032453984e-05
-2.21661907633739e-05
-1.97954757812616e-05
-8.51942078088533e-06
-2.5811724155225e-05
-6.96021356060678e-06
-1.51585980061098e-05
-1.07376295510488e-05
-2.51183802358083e-05
-2.08781098421079e-05
-2.15139361756841e-05
-2.90779514163574e-05
-2.2237622020253e-05
-1.82274598589254e-05
-2.73034162193906e-05
-1.07813509272381e-05
2.79935093919078e-06
-4.00812068073349e-05
-1.36155513679871e-05
-3.16473315379349e-05
-2.12297769050577e-05
-1.08296992184969e-05
-1.96283846700142e-05
-1.96866189580469e-05
-1.97000181079064e-05
-1.15611530829594e-05
-1.89032650091002e-05
-3.78657283126498e-05
-3.62345256569006e-06
-1.90647903042309e-05
-2.5592308596857e-05
-1.38275058638572e-05
-4.11589317005827e-05
-2.92324504607762e-05
-9.81506873399161e-06
-3.73655730546328e-05
-1.86211127147572e-05
-1.08274617320264e-05
-3.12469646363934e-05
-9.79816308969511e-06
-1.39814492395193e-05
-1.68307892814685e-05
-2.34909959483966e-05
-1.59148704707551e-05
-1.60443672888597e-06
-1.5802000477133e-05
-2.79691197647868e-05
-3.7993330923049e-05
-3.10173764190834e-05
-2.57107795788882e-05
-1.12070380138943e-05
-2.64200678046682e-05
-5.02672235968128e-06
-1.09043979794977e-05
-8.71840821032428e-06
1.08615323605966e-06
-2.37863372938478e-05
-2.38519417923849e-05
-2.87970021478099e-05
-3.06257694297246e-05
3.9136223575854e-07
-3.08592868730075e-05
4.41559595673344e-06
-1.16447408853414e-05
-1.9056699546524e-05
-3.41147757059066e-05
-1.12370542680781e-05
-3.32208100352861e-05
-1.82128731306932e-05
-1.75124360316083e-05
-3.62529781123578e-05
-2.70313927809879e-05
-1.32029366468734e-05
-1.62151896316152e-05
-1.32641389268376e-05
-2.14537430564139e-05
5.8127002143576e-06
-1.72529234063754e-05
-9.58654190147867e-06
-2.01234708418172e-05
-2.38633427949206e-05
-2.72950262498547e-05
-1.85727417275346e-05
-3.16783316744294e-05
-2.86052006201666e-05
-4.93190674901024e-05
-1.90141076005147e-05
-2.50073121481902e-05
-3.20012342529217e-05
-1.30143244340821e-05
-2.31639547665329e-05
-1.68728585526084e-05
-3.30545581871931e-05
-2.2102603532861e-05
-2.65924191070912e-05
-3.02380345839298e-05
-2.46598815194098e-05
-4.40843136956573e-05
-1.394685724419e-05
-1.97133910346826e-05
-1.49659563523405e-05
-2.51191068513773e-05
-1.34563969824363e-05
-4.46319403214981e-06
-1.03565600620765e-05
-1.83380741359811e-05
-2.76619007983418e-05
-4.05622514292298e-05
-2.39882424118586e-05
-2.48283595611416e-05
-3.80148136252099e-05
-1.84400428708845e-05
-2.84914942260381e-05
-3.83330686161624e-05
-4.14532344912737e-05
-1.01690937031024e-05
-2.24798651241137e-06
-1.60694602189141e-05
-2.96688539510314e-05
-1.01794068734178e-05
-1.81458331865507e-05
-1.74091100466526e-05
-2.70918685861984e-05
-9.37011309948106e-06
-4.19414641798314e-05
-1.7747713187947e-05
-1.1524222997683e-05
-2.68980334163668e-05
-2.7026060472331e-05
-2.9191132653612e-05
-9.26616074585838e-06
-2.30991085026619e-05
-1.66498484666364e-05
-9.73053302045685e-06
-1.77836473974126e-05
2.46821674106191e-06
-2.0436519431883e-06
-1.87204997275479e-05
-2.76634893514982e-05
-1.06738356085258e-05
-2.20999979083338e-06
-2.37206728776465e-05
-1.7742378313191e-05
-6.80378376380085e-06
-5.51679793642508e-06
2.84477938465601e-06
-1.0979142648199e-05
-3.32340411459919e-05
-2.70220011279883e-05
-7.19648958491181e-08
-1.48568636226128e-05
-2.92633246956972e-05
-1.83244875805841e-05
-1.20552063449212e-05
-7.75325104839581e-06
-1.92075451234012e-05
-1.24344499160747e-05
-4.15813525989926e-05
-1.02984501703911e-05
-7.95446455584891e-06
-1.15625842531471e-05
-1.11458287483383e-05
-4.59170013247489e-05
-2.71910767209311e-05
-2.78233004901136e-05
-2.12708270246712e-05
-4.54980931040716e-05
-4.0072755103646e-05
-3.3468396122062e-05
-3.8946826629302e-05
-1.2224293587241e-05
-3.0190511534221e-05
-9.31944371395024e-06
-1.75365311931581e-05
-2.67034849315896e-05
-3.70384153809541e-05
-1.52803007378515e-05
-2.54565703021833e-05
-5.51482261770553e-06
-2.35138532880016e-05
-1.7466569470586e-05
-1.35709171310003e-06
-3.0189035841189e-05
-1.86461371111034e-05
-3.58147421850994e-05
-2.9190446245744e-05
-3.66331580834056e-05
-1.48916730162746e-05
-1.76874220489941e-05
-1.53613165910576e-05
-2.5610077472533e-05
-1.76688598603817e-05
-2.19414430267727e-05
-1.93644458218114e-05
-2.19365515505201e-05
-2.81977508664393e-05
-2.08969024018508e-05
-4.1274533537629e-05
-8.95382071590752e-06
-1.52309867384537e-05
-9.12839074419227e-06
-2.5159432491656e-05
-3.2143039993587e-05
-3.39800974749205e-05
-2.78131955812176e-05
-1.49810129178021e-05
-7.89688432665795e-06
-2.14194603131405e-05
-2.9210214498315e-05
-3.53025179825664e-05
-1.2041426648496e-05
-3.07645787336729e-05
-1.46241920461097e-05
-5.32126397082541e-06
-2.7003599714301e-05
-2.88512612697881e-05
-2.31521982622663e-05
-1.60819037438796e-05
-1.4163552006546e-05
-1.93556415179358e-05
2.06168079410856e-06
-4.3783397930683e-05
-3.13660291493426e-05
-1.16832722549553e-05
-6.28169262937891e-06
-7.54646421373271e-06
-1.94655934760068e-05
-5.17300560531262e-05
-3.81916324814323e-05
-7.47467167307165e-06
-4.4945731839568e-06
-1.05570616461833e-05
-4.35919876285357e-05
-2.18042002093775e-05
1.63566562335592e-07
-2.56352885717854e-05
-2.96561403454775e-05
-2.93567608333845e-05
-9.77610825784789e-06
-9.93657779336316e-06
-3.09887845465704e-05
-3.72509483279634e-05
-3.014899978594e-05
-9.60649758479615e-06
-2.61131474478024e-05
-1.58460681921102e-05
-2.65439830968473e-05
-3.79784345002417e-05
-1.88068459912506e-05
4.78065873824192e-06
-2.31545982283436e-05
-2.23850239028356e-05
-5.99363123235484e-06
-2.61884034358515e-05
-2.2508974288945e-05
-4.04653576211664e-06
-2.28829041059173e-05
-3.46822417903004e-05
-3.63386123557747e-05
-3.85205493034738e-05
-2.67036199874926e-05
-1.70031070152699e-05
-1.99957111800175e-05
-3.68905757340597e-05
-1.38116707414827e-05
-3.15703312757952e-05
-2.28972562219662e-05
-2.60896124154287e-05
-1.05171030760485e-05
-4.13034291060457e-05
-9.79546764747395e-06
-3.290955371308e-05
-4.42691614159658e-05
-1.8635278933853e-05
-1.28836647697452e-05
-3.49620035169697e-05
-2.10988573522539e-05
1.15749901894433e-06
2.88564378590055e-06
-1.73663099529999e-05
-3.33275492854137e-05
-2.31523060819709e-05
-1.84407346549616e-05
-1.52879012904582e-05
-2.60700262243271e-05
-1.37890872959769e-05
-2.99614653883294e-05
-2.60985831697056e-05
-3.59978921888415e-05
-1.43447006451065e-05
-7.3566851547786e-06
-2.68516878367347e-05
-1.58236720683184e-05
-1.68002635539662e-05
-3.9994206607789e-06
-6.91228495151537e-06
-3.38393005870102e-05
-1.3910630059132e-05
-1.91044248682094e-05
-3.04583698805049e-05
-5.79662476992972e-06
-2.08484507757594e-05
-2.3105419110569e-05
-1.85564281380814e-05
-7.52207062081388e-06
-2.66688900198619e-05
-1.59775148333188e-05
-1.57276302895634e-05
-2.30341657483344e-05
-1.50199985953689e-05
1.03332796376533e-05
-6.49427394771167e-06
-2.53166377548752e-05
-1.54140420700989e-05
6.41541084284777e-06
-2.21788421822901e-05
-1.55485676777033e-05
-2.66191393765553e-05
-1.44448585166666e-05
3.00865908499844e-06
-2.86435357962618e-05
-1.96107165885883e-05
2.8756668588553e-06
-3.7208464510926e-05
1.97463870949297e-06
-1.78955555547234e-05
-7.7530529900436e-06
-2.1535294130773e-05
-2.97674776864985e-05
-1.62977587820336e-05
-1.47641413432067e-05
-9.35098642782283e-06
-5.53292568822534e-06
-1.17702653915657e-05
-1.97284287230967e-05
-2.85901757827377e-05
-1.45502689210189e-05
-1.38606211493714e-05
-1.02122518692177e-05
-1.72755738995727e-05
-2.47783105594919e-05
-1.66134239083327e-05
-4.65620559647234e-05
-2.16439541218042e-05
-3.67007583016559e-05
-6.52794850440888e-05
-2.10548314373409e-05
-3.27998033845465e-05
-1.27596860530506e-05
-4.03153055457591e-05
-2.32640731720163e-05
-3.27477076394211e-06
-1.13692231379436e-05
-2.00986492483161e-05
-3.77209108951709e-05
-1.79698824942456e-05
4.77690248904911e-07
-1.41891826600063e-05
-2.80794417696055e-05
-2.74609335307628e-05
-1.63529154160887e-05
-1.17450972938318e-05
-1.35996625798699e-05
-2.4353850336234e-05
-6.28954347380623e-06
-1.62813728001857e-05
-2.42289376062378e-05
-2.8158367272252e-05
-3.93523601936973e-07
-3.40886782048472e-05
-4.704700394842e-07
-9.3421471608429e-06
-4.80285395371717e-05
-9.0812988709273e-06
-1.17488182924691e-05
-3.12034648919539e-05
-2.35657135511639e-05
-1.48613481518495e-05
-2.42036407171984e-06
-3.02318598849892e-05
-1.82164851082582e-05
-1.91156117187977e-05
-3.39290531906008e-05
-1.24782248378916e-05
-3.1160201397178e-05
-1.02150226356044e-05
-2.4010158756387e-05
-3.42431281087743e-05
-1.84695008550427e-05
3.07153171927238e-07
-1.68456888662685e-05
-1.84897409113596e-05
-2.82629187923869e-05
-3.91555340554498e-06
-4.45361722328388e-05
-3.19089572057967e-05
-1.51770081420878e-05
-1.21603998795719e-05
-2.73669262651181e-05
-1.20282071668011e-05
-3.72926966864192e-05
-2.53085482457177e-05
-1.59425427019342e-05
-7.06147587255499e-06
-1.87055482519435e-05
-1.68520082198132e-05
-2.25700137469189e-05
-2.5986484500372e-05
-9.5930069384347e-06
6.7972262273086e-06
1.62560839681289e-05
-2.71070131281318e-05
7.53238644675477e-06
-4.05828625591991e-05
-3.41433152369028e-05
-3.06805410433409e-05
-2.41722667799531e-06
-3.27697217068555e-05
-3.33773086894922e-05
-2.86687710088633e-05
-1.5328712171699e-05
-3.97585373153773e-05
-1.74774730050693e-05
-2.04753401064485e-05
-1.22374559245079e-05
-1.85425183901817e-05
-3.95254333843845e-05
-4.46924463610762e-05
-2.34211183427818e-05
-8.71588010280626e-06
-1.53217918620831e-05
-4.49362519050587e-05
-1.31936432305265e-05
-3.85476472789566e-06
-2.10433724320157e-05
-3.67617848292507e-05
-2.06426875319272e-05
-2.04470091654644e-05
-1.72003157205407e-05
-2.80838593654307e-05
-1.97929347930562e-05
-4.43687624602679e-05
-2.72719275366008e-05
-3.57798616174596e-05
-1.90277611291354e-05
-9.6411935090202e-06
-1.51764418273752e-05
-2.06189228677114e-05
-9.36350719107981e-06
-6.35507989430738e-06
7.56759420669541e-06
-1.60092121351807e-05
-2.0051387227467e-05
-3.88908415265742e-05
-2.6410224399249e-05
-1.36143105960374e-05
-3.03931538716376e-06
-6.5061405161195e-06
-1.35419708782415e-05
-3.0458594164714e-05
-2.98368051777501e-05
-1.6065016474803e-05
-8.36930617586813e-06
-1.28750316552434e-05
-4.09792759298939e-05
-3.4963964609948e-06
-1.55695014818098e-05
7.32278280577102e-08
-1.21362634573495e-05
-4.31088375430801e-05
-3.53513654721251e-05
-2.81105675397049e-05
-1.13723830519448e-05
-7.65113612088115e-06
-2.76486688524707e-05
-2.91785990859076e-05
-4.32550999100758e-05
-2.4612720975732e-05
-3.26594300477695e-05
3.43621210787772e-06
-3.28933008836355e-05
-1.26175363989816e-05
-2.97519788249192e-05
-2.97707148536948e-06
-9.3674549449955e-06
-2.98661542861845e-05
-3.35303594619213e-05
-3.48850382979013e-05
-2.39978441768547e-05
-2.49283916878839e-05
-9.34765169383069e-06
-1.51201756329539e-05
-4.21508544026626e-05
-3.10142223310762e-05
-7.09592696616609e-06
-3.59691366181726e-05
-3.19149866102413e-05
-1.67285601923606e-05
9.17699666119416e-07
-8.58445300531036e-06
-4.09804314928924e-05
-2.00913729073484e-05
-2.06900907064581e-05
-1.96863022623261e-05
-2.96141003959002e-06
-3.38211081991181e-05
-1.95132429170891e-05
-4.23212535839767e-05
-1.74481980061863e-05
-2.26819710723584e-05
-2.38700799464431e-05
-3.0329148222634e-05
-4.37004366115805e-05
-1.70276754423213e-05
-2.86621813828273e-05
-2.30451189146901e-05
3.00133791631722e-06
-2.1410798598141e-05
-2.46495107695792e-05
-1.79766602417003e-05
-3.06458904601667e-05
-3.08416954964626e-05
-2.48730070856538e-05
-7.46655459018574e-06
-2.9682804317072e-05
-1.6682186205275e-05
-2.72308567978053e-05
-1.99224978607146e-05
-1.60340057889597e-05
-1.41923104289441e-05
-2.94052286823745e-05
-3.57138060475201e-05
-1.3126531574201e-05
-2.16746683023981e-05
-7.77640909823704e-06
-5.16983401968697e-06
-1.86696068816649e-05
-4.69524529112502e-05
-9.15627238097071e-06
-1.93567049583845e-05
-2.77921471824066e-05
-1.31301768856918e-05
-4.73557546483676e-06
-1.82407953080969e-05
-6.57769196269171e-06
-1.57953903383547e-05
-3.38850185244815e-05
-4.77517421142402e-05
-2.67492547746407e-05
-3.1480540642776e-05
-2.67488053227245e-05
-1.49335478533777e-05
-1.82728579335133e-05
-1.9401477970898e-05
-1.67274759654465e-05
-2.3134114043111e-05
-2.84924236246804e-05
-3.29767746387803e-06
-3.89601739052335e-05
-1.34647612074866e-05
-3.25377079878802e-05
-2.47929023743952e-05
-2.66892392806322e-05
-3.8794756099106e-05
-4.29993210449736e-05
2.17153013902058e-05
-3.42032037050507e-05
-3.64193134600599e-05
-2.70265137961294e-05
-4.18453164499892e-06
8.65626270884302e-06
-2.46492238934839e-05
-3.23494094843036e-05
-3.57234004832541e-05
-8.33636882255423e-06
-3.76119738484331e-05
-2.37993686797734e-05
-6.03458051035435e-06
-1.65603442831305e-05
-2.3883408833045e-05
-3.38465861042854e-05
-2.97313469358804e-05
-1.70027410023164e-05
-4.17370482331042e-05
-2.0216838670297e-05
-4.35206506446945e-06
-2.60543543130492e-05
-3.46808653157455e-05
-5.59031300806478e-05
-3.58871991857261e-05
-2.8006787604705e-05
-2.03154249277751e-05
-3.22047525500647e-05
-2.05080164369866e-05
-2.91235236720021e-05
-2.46520798778126e-05
-3.86041441924482e-05
-2.69431781495443e-05
-1.31099810923518e-05
-1.91405227442326e-05
-2.07923235165364e-05
-3.18123417114524e-05
-1.8162618119636e-05
-1.47818713571668e-05
-1.90197584497287e-05
-3.29731480059114e-05
-2.55145407683264e-05
-5.99982107388997e-06
2.24200627136994e-06
-3.45322217819452e-05
-3.12361494597104e-05
-2.1033878169113e-05
-4.29726753225532e-05
3.78420212346722e-06
6.2730466609575e-06
-2.91884839455494e-05
-1.84164135863453e-05
-3.07096793830594e-05
-1.3723876996219e-05
6.42466474151049e-07
-1.40118420448204e-05
-2.9575611614524e-05
-2.67009082899964e-05
-2.98024461582903e-05
-3.36078461730651e-05
-2.07787835569139e-05
-2.66573741164518e-05
-8.76468812405844e-06
-2.95452543800204e-05
-6.74212685943979e-06
-9.08297891457161e-06
-4.18689055755548e-06
-3.16042048747027e-05
-2.09166659148714e-05
6.22045317636418e-07
-2.36718323421119e-05
-3.68379242526706e-05
-1.09891560641709e-05
-4.3740776197707e-05
-2.78742441669182e-05
-2.12060704320416e-05
-4.50933318982222e-06
-2.99714156325416e-05
-8.16593205352706e-06
-8.46957039099726e-06
-1.73530585007208e-05
-1.17494572217706e-05
-3.14053560995394e-05
-1.9401360664726e-05
3.65816258795937e-06
-1.894831633046e-05
-1.04739197554215e-05
-2.06480245586654e-05
-3.57594714334799e-05
-2.7460521927722e-05
-3.68685931245646e-05
-2.58835227921839e-05
-2.43310156273692e-05
-2.42833672815419e-05
-3.03740232573744e-05
-1.31034480173931e-05
-1.35460510034959e-06
7.47825529757157e-06
-1.26903902421929e-05
-1.88790664829312e-05
-1.97550155139631e-05
-3.63911145032526e-05
-3.01016352195936e-05
-1.32185796239243e-05
-2.24650048195811e-05
-1.61504041572645e-05
-5.50949231948377e-06
5.58552568165373e-06
-1.97879190755896e-05
-8.46558518313703e-06
-2.7242344501937e-05
-3.66404695159244e-05
-2.57680767708271e-05
-3.45655123233293e-05
-3.11243215133513e-05
-1.537891586214e-05
-1.65980675484047e-05
-4.16717163793501e-05
-3.40089540978905e-05
-2.93119758934292e-05
-1.38217825808224e-05
-3.11228881301941e-05
-1.82020286794765e-05
-8.73453151725031e-06
-3.64186881282581e-05
-3.23870668312288e-05
-2.76408355637707e-06
1.40752116343812e-05
-5.20151078458721e-05
-3.4615269926369e-06
-1.32383879551729e-05
-3.80650610537154e-05
-1.3018256636476e-05
-1.80525787268817e-05
-1.07073664167519e-05
8.25099839157317e-06
-1.96180438287769e-05
6.90188016327805e-06
-3.18548446668998e-05
-2.27179438785036e-05
-1.78888250766108e-05
-2.4503546913285e-05
-2.1844925634667e-05
-1.49336233089926e-05
-1.44855907392789e-05
-2.66749247603091e-05
7.70667651916332e-06
-1.3405310489491e-05
-2.90095276006932e-05
-3.15055720250753e-05
-2.29667538434826e-05
-2.45534952966649e-05
-2.09837740172008e-05
-1.61184704619632e-05
-2.89249409430876e-05
-2.07671549653445e-05
-1.55432071349236e-05
-2.72652811519866e-05
-2.35849722072935e-05
-3.15036749239857e-05
-4.10414606333438e-05
-1.59151682299081e-05
-5.5266641803641e-06
-2.53621906202214e-05
-2.101252380649e-05
-3.09568417357698e-05
-2.42870355112009e-05
-3.90494840676154e-05
-2.84052433613181e-05
-2.30565618788632e-05
-3.05079521116366e-05
-1.7606517653111e-05
-2.7425413809448e-05
-1.9107545810173e-05
-8.58582604846663e-06
-2.48704342924229e-05
-2.83826447620185e-05
-3.129568671322e-05
-1.50641368902632e-05
-1.27048926597857e-05
-4.47350168705789e-05
-2.01026644046947e-05
-2.40954583676792e-05
-1.01397630274982e-05
-2.14090482147446e-05
-1.6522513522356e-05
-2.07570323817025e-05
-2.39021114422202e-05
-2.94478233173143e-05
-4.25128269211858e-05
-1.7721671429309e-05
1.52883978487638e-06
-1.12584532657353e-05
-1.93471707480435e-05
-2.18121419312747e-05
-1.49545908739134e-05
-2.25004652774154e-05
-2.67236103176507e-05
-2.65231666772997e-05
-2.00387883967586e-05
-2.15008898670815e-05
-4.01639629608316e-05
-2.07056704119144e-05
1.69308317761398e-05
-4.15615159814739e-05
-2.17033531054583e-05
-1.58961890355538e-05
-2.94647571212348e-05
-2.13279037642691e-05
-2.61452678045056e-06
-1.84037237775128e-05
-6.39393332799456e-06
-8.31428864492072e-06
-1.53661670559682e-05
-1.99250730651577e-05
-4.5629568693093e-05
-2.34147868369201e-05
-2.01413529374433e-06
-1.27321335068877e-05
-2.97496064515734e-06
-1.61779159604807e-05
-2.10756470444853e-05
-7.15799281714197e-06
-1.4917229790632e-05
-2.62832650577766e-05
-9.76756107235369e-06
-3.75551776577321e-06
-1.88053014600451e-05
-4.22984867902566e-05
-2.74865594736878e-05
-2.20115825229213e-05
5.58982253009436e-06
-1.68124061884976e-05
-2.16424030182474e-05
-3.71654817770942e-06
-1.62925951976662e-05
-1.51425992891736e-05
-2.09039185791724e-05
-2.66924515868574e-05
-1.91786089708066e-05
-2.69475559685181e-05
-3.43744568430835e-05
-2.00534272175455e-05
-4.77388512393782e-06
-2.84328155845817e-05
-1.44073597569748e-05
-3.45931675260129e-05
-3.28613032083651e-05
-1.50376357062365e-05
-2.17506450144674e-05
-1.88199775625502e-05
-2.47711649778527e-05
-3.28466391398605e-05
-3.24955538265283e-05
-1.84569241891187e-05
-2.18519106213102e-05
-1.4257035236004e-05
-2.71666496570969e-05
-4.28414611652139e-05
-3.45298946064923e-05
-2.17028972143999e-05
-3.19338230514478e-05
-3.25470317316359e-05
-2.36739823168278e-05
-2.25462490458497e-05
-3.00575824219311e-05
-2.6422701587531e-05
-2.10576405481468e-05
-1.87668184892401e-05
-2.25052044820289e-05
-2.02787094118869e-05
-3.42000435311527e-05
-7.24222387966758e-06
-2.08450167652748e-05
-6.28757695115658e-06
-4.17064196047964e-05
-1.61061772564479e-05
-1.10216560216296e-05
-1.57135440205456e-05
-2.24976856348551e-05
-5.70467310067968e-06
-3.9985730235844e-05
-3.42969481486923e-05
-1.46867030073995e-05
2.12664591212286e-06
-1.63870648468303e-05
-2.4562996614076e-05
-3.20795647473615e-06
-3.683668375744e-05
-1.57957836378355e-05
-7.78855322198599e-06
-9.97078796306234e-06
-5.06025332322612e-05
-2.42096998928407e-06
-2.43211709024895e-05
-3.05523325842093e-05
-6.88464962824857e-06
-2.08083561010252e-05
-1.47821024343247e-05
-1.31583635856811e-05
-1.24520525843379e-05
-1.39339589345494e-05
-1.97776499263564e-05
-3.42787886934661e-05
-3.50551792001315e-05
-2.73052051828415e-06
-2.40045579888699e-05
-1.55167468497335e-05
-5.53786579629726e-06
-3.47034375440546e-05
-1.38756713220719e-05
-1.40618117642955e-05
-4.80985460334919e-05
-2.62871004838053e-05
-2.66728617428284e-05
-4.66097518323316e-06
-1.40475280929261e-05
-1.64211040540431e-05
-3.98773968459159e-07
-4.44977576729681e-05
-2.40371744591585e-05
-8.60126407117856e-06
-1.82656219046734e-05
-2.09391811759123e-05
-1.71285986840245e-05
-1.80722388201139e-05
-2.51121047432793e-05
-9.2625002682277e-08
-2.44448268244575e-05
-1.62669569403028e-05
-8.38488622167774e-06
-1.13609651319115e-05
-3.13993634736893e-05
-2.35114123532219e-05
-3.71705734392053e-05
-2.0642404193446e-05
-4.56081982221906e-05
-1.93918465598322e-05
-1.92237213518052e-05
-1.79981139021518e-05
-2.49994996173913e-05
-2.1283979773294e-05
-2.34209850852088e-05
5.95605274373716e-06
-2.97786960062097e-05
-1.39558647012433e-05
-2.40273951141078e-05
-2.55280276220336e-05
-5.07041886568216e-05
-1.68354888388903e-05
9.16157065223057e-06
-1.79239622615004e-05
-3.24602928990269e-05
-3.25636565960456e-05
-1.34667741906078e-05
-3.95556419961857e-05
-2.54556702200398e-05
-1.66571104018417e-05
-1.71577335808272e-05
-6.84624684179453e-06
-7.09990331372077e-06
-2.64879606111493e-05
-4.1179795383751e-07
-3.18565279475456e-06
-1.33934114561806e-05
-2.3763752382107e-05
-2.84483941173153e-05
-1.05268983015541e-05
-3.28686784316982e-05
-1.77209300860139e-05
1.29565908556519e-05
-4.57748597728555e-05
-1.67321684657148e-05
-3.08176285605466e-06
-2.50425052288861e-05
-2.27012916544159e-05
-2.59721635670168e-05
-1.56294863063228e-05
-7.36334028541799e-06
-3.39370738024805e-07
-3.580166719879e-05
-2.01231889946932e-05
-2.33349791547802e-05
-1.41963064703995e-05
-2.43917156052411e-05
-1.5254637622893e-05
-8.01591344073913e-06
-1.71479239882859e-05
-2.98259597513839e-05
-2.27572932833938e-05
-1.94116947339553e-05
-1.05405255619093e-06
-2.95936089589303e-05
-1.93047466766362e-05
-3.39085909193231e-05
-5.34370295677634e-05
-2.73542225089353e-05
-2.98144763455678e-05
-4.35890393070376e-05
-8.97099764360962e-06
-2.11691133226141e-05
-1.03168146413848e-05
-7.59764083404727e-06
-3.7192026666252e-05
-1.86162571709033e-05
-2.33542613885293e-05
-5.72520942270854e-06
-1.05017532391653e-05
-1.01167502707885e-05
-1.14092095107889e-05
-3.5981524193771e-05
-1.0450540421517e-05
-1.46384127215495e-06
-1.24036634710944e-05
-3.15167356669978e-05
-3.3814121022761e-05
-6.54082372648861e-06
-3.96111475797001e-05
-2.98127221022709e-05
-5.87249860496595e-06
1.84246435911835e-05
-2.16139244243117e-05
-3.35627660392829e-05
-1.64475462733005e-05
-2.34366005499273e-05
-2.32859059690772e-05
-2.78812838558289e-05
-9.66510410092231e-06
-2.08420919336805e-05
-1.47569365800075e-05
-2.86691680221204e-05
-1.07121282956216e-05
-1.48809008155877e-05
-2.44011358583587e-05
-2.71653290154467e-05
-6.80361109300813e-06
-6.91512566734508e-06
-5.1355634871572e-05
-3.57121617944919e-05
-5.47770185862937e-06
-3.46459686624019e-05
-1.72386011456705e-05
-1.35544678207149e-05
-3.57714435166265e-05
-3.12639047091194e-07
-2.3055814777469e-05
-1.75856761985731e-05
-2.34285768057129e-05
-2.02370852553628e-05
-3.50451164426309e-05
-3.08770162286035e-05
-3.35249637257582e-05
-2.79984732947895e-05
-1.69942223984667e-05
-2.82315184162587e-05
-2.78607547380055e-05
-2.29292123981521e-05
-4.31384127731986e-05
-1.62243671168746e-05
-3.61368116072707e-05
-1.82389485815041e-05
-1.34621727342305e-05
-9.43896568862321e-06
-9.88524387404074e-06
-7.10809407496829e-06
6.74792148799434e-06
-2.13510965222764e-05
8.91146780848077e-06
-2.48187940493169e-05
1.64080641678464e-05
-1.10128742295204e-06
-1.49994948351385e-05
-1.71726019598933e-05
-3.185917035826e-05
-2.50314901966104e-05
-1.65924988122526e-05
-5.70526237951376e-06
-2.53082695353059e-05
-2.59079579712658e-05
-2.13194196311981e-05
-2.09958623846394e-05
-5.40414150574885e-05
-3.60301639866732e-05
-2.0698810502645e-05
-3.88789153098022e-05
-2.81133609502454e-05
-2.71716747535409e-05
-3.34715310140049e-05
-2.21830642454267e-05
-1.81863054132603e-05
-2.18513012905161e-05
-7.90292876886819e-06
-5.92638083446749e-06
-2.35882285092808e-05
-3.48009266716146e-05
-2.69341793049071e-05
-2.82921799184332e-05
-2.05295300578579e-05
-1.15268199078934e-05
-9.94888457346904e-06
1.25319196276754e-05
-2.741357772108e-05
-1.83527065527598e-05
-1.00646946445144e-05
-2.15168094444226e-05
-2.70996414969976e-05
-3.13302004484163e-05
-2.54990240485364e-05
-1.80718545946008e-05
-1.15091453241058e-05
-2.20781354574836e-05
-5.01802419863823e-05
-7.11746064026292e-06
-2.74748489728486e-05
-2.61573707622167e-05
-2.71998364073571e-05
-2.50429179845711e-05
-1.56760392496225e-05
-1.85261651627325e-06
-1.40019174070615e-05
-2.24831747153131e-05
-2.36326961598882e-05
-1.60728747338754e-05
-1.62352031372285e-05
-1.04470861075268e-05
-3.12236614298706e-05
-1.98827046588801e-05
-9.14043663755564e-06
-2.01182691292104e-05
-1.95209710132716e-05
-1.57962907481751e-05
-2.07239910032769e-05
-3.50881177517619e-05
-1.92343115778892e-06
-9.6672138717813e-06
-2.44854665717401e-05
-3.30435212001667e-05
-1.77163430931366e-06
-1.75992239782141e-05
-2.69357201243196e-05
-2.93897508514997e-05
-2.46882313494167e-05
-3.2024528637019e-05
-1.93034013816827e-05
-4.68955287387144e-07
6.92108032606332e-07
2.77670448653869e-06
-1.222463131472e-05
8.49361573701596e-06
-1.96339592915243e-05
-2.33347219447014e-06
-9.99247518258743e-06
-1.10654233213172e-05
-3.28247952375836e-05
-1.08612652553761e-05
-1.82195642842964e-05
-2.75541453623261e-05
-2.25456954422648e-05
-3.35699867353116e-05
-3.02561658143488e-05
-2.32306232609904e-05
-3.00180624941557e-05
-3.86480946637456e-05
-3.00036185755648e-05
-1.48645441684603e-06
7.03039612501997e-06
-7.43553066542947e-06
-2.52656411919484e-05
-1.73878323050774e-05
-2.22264010593557e-05
-1.1476896548118e-05
-2.5378954306484e-05
-2.6944456216053e-05
-1.2343684506815e-06
-1.13179704915335e-05
-2.80345867013402e-05
-5.47351822448469e-06
-8.04716822712648e-06
2.31521379211861e-06
-1.41912899894783e-05
-9.19447591078776e-06
-5.11202124898055e-05
-3.64642564263597e-05
-1.14589274592358e-05
-8.92930331470441e-06
-2.42440623391379e-05
-1.23185327081692e-05
-2.77490462716749e-06
-3.83579718088798e-05
-2.53612170581731e-05
-3.43863960345269e-05
-3.88163972913806e-06
-3.35658060622459e-05
-3.70479423191623e-05
-1.62564567242683e-05
-4.0795491800734e-05
-4.15632553318599e-05
-1.47523477369682e-05
-4.25477632590221e-05
-1.04429239864274e-05
-3.810166837555e-05
-4.25784685122286e-05
-2.30534243406694e-05
-6.91309377902931e-06
-3.77773344771119e-06
-2.30380392314356e-05
-5.78292148539196e-06
-1.38556481174677e-05
-1.39903825763819e-05
-3.56681512809241e-05
-1.18309720179196e-05
-1.16234328166478e-05
-3.29861641462323e-05
-1.11094664804896e-06
-1.95689458868027e-05
-1.62704862170109e-05
-2.36628145220495e-05
-2.10807264456148e-05
-3.90678010099907e-05
-1.97553502908126e-05
-3.30615154733089e-05
-2.14689229269528e-05
-5.03596602084899e-06
-2.90122302199906e-05
-2.5666349979393e-05
-3.69960324907189e-05
-2.16325101208218e-05
-1.84378275749992e-05
-2.3062910494992e-05
-1.96038355267831e-05
-2.96865341848353e-05
-3.73135047662159e-05
-4.38239465070437e-05
7.30820139241658e-06
-2.15241239364442e-05
-1.77366758466748e-05
-1.4933728221695e-05
-7.07293129571562e-07
-1.45849870682495e-05
-3.28359421470686e-05
-2.27856428535064e-05
-6.28219656410418e-06
-1.80756285128509e-05
-2.45107740240761e-05
-3.4907246441428e-05
-1.49162504405751e-05
-1.4530240097204e-05
-4.2701502412066e-05
-9.68157356304568e-06
-1.97780313638573e-05
-1.68875714208016e-05
-3.06969450966806e-05
-1.21151330736457e-05
-1.39600590364732e-05
-1.95286094351366e-05
-9.13792510862141e-06
-3.42316334604515e-05
-2.53664665088737e-05
-3.7361800568196e-05
-1.17056447208569e-05
-4.64275346496374e-05
-1.36318616766974e-05
-2.55514443011109e-05
-1.88141182881862e-05
-1.59123758795722e-05
1.35080482164745e-05
-3.62454995509648e-05
-5.02067147928111e-05
-3.26909248652912e-05
-2.57409684759284e-05
-2.38748460983192e-05
-4.10519308555511e-05
-3.03533403855891e-05
-2.49336956141017e-05
-1.83992289841498e-05
-1.58502468986308e-06
-9.60232295002403e-06
-1.72467689783787e-05
-7.29608006627094e-06
-2.64262301822787e-05
-7.29850849868232e-06
-1.75267309299363e-05
-5.87006986190279e-07
-2.20701402975323e-05
5.28133745404957e-06
-1.62306921453447e-05
-4.68862990342123e-05
-2.42149944790032e-05
-1.18194263202505e-05
-1.74465353730492e-05
-7.30393288251718e-06
-1.45295873005181e-05
-1.88561762468951e-05
-3.06365949393488e-05
-2.92593933212074e-05
-2.6964960385358e-05
-3.58862599393897e-05
-1.32018812513643e-05
-3.5656161799882e-05
-3.88370171194916e-05
-2.09672314239013e-05
-3.96449868322726e-05
-1.61177613683136e-05
-1.98132477959539e-05
-3.2371641717184e-05
-1.63895308672682e-05
-1.45814141324503e-05
-8.39890764377982e-06
-3.13538459340408e-05
-2.13851018041019e-05
-2.84912333920869e-05
-1.90874400190795e-05
-2.51793175562017e-05
-3.35051415348628e-05
-3.08465604531101e-05
-2.95796640469926e-05
-2.16018268837658e-05
-3.6148285452656e-05
4.67352009018589e-06
-1.28557109919236e-05
-3.41589224615186e-05
-1.10272744017779e-05
-6.76105451756308e-06
-3.84254887550829e-05
-3.33018044268998e-06
-1.26990058003186e-05
-1.56729458289466e-05
-6.00064652504611e-06
-4.36870251702568e-05
9.04090968786996e-06
-2.04471463337251e-05
-3.32122482529548e-05
-1.30347939477686e-05
-2.47661644885823e-05
-1.66615061605326e-05
-2.01342100878429e-05
-1.97683927533989e-05
-2.40373703876289e-05
-3.95135377871167e-05
-2.89399300461955e-05
-1.78709922006889e-05
-1.71836117620408e-05
-3.65026682732259e-05
-1.84058810013147e-05
-1.40590007450159e-05
-2.47898295451691e-05
-9.37807733167578e-07
-9.14234512993625e-06
-1.56854036412347e-05
-3.73896572891779e-05
-1.39954697633806e-05
-3.17557315939059e-05
-1.65102583843034e-05
-4.43030565804906e-06
-3.00567157707822e-05
-3.60766145555239e-05
-4.30999679283611e-05
-2.55823579408771e-05
7.84989601461805e-06
-2.75749570238293e-05
-2.20531720803743e-05
5.14014140000514e-06
-3.34517435762117e-05
-2.17524882691749e-05
-4.67770464144093e-05
-1.06724310356633e-05
-9.61835474372642e-06
-4.03719038227831e-05
-3.26613420537808e-05
-2.71255169923553e-05
-2.89559105232865e-05
-3.63073896843521e-06
-4.83719580625877e-06
-9.81930316669902e-06
-8.884325720749e-06
-1.64319264001328e-05
-2.42052419772178e-05
-2.76048836242054e-05
-2.56957657137241e-06
-3.26910859136206e-05
-1.45718919472119e-05
-1.47464906241941e-05
-1.33567878723031e-05
-1.28680287369076e-05
-8.4024819407945e-07
-2.40869917765584e-05
-1.73673141361001e-05
-1.44309136174614e-05
-1.34740365078923e-05
-6.0058562945164e-06
-2.20122908084592e-05
-3.00601594300212e-05
-6.42700308764908e-06
-1.9588817307287e-05
-2.60580168594659e-05
-1.5594419453279e-05
-1.60630992487324e-05
-6.78865626436674e-06
-1.94434014262426e-05
-3.45744195835687e-05
-6.53461069229151e-06
-7.652905598972e-06
-3.684968020529e-05
-3.4488517296787e-05
-2.82122292534302e-05
-2.04106374822395e-05
-2.37388928949934e-05
-9.80975661199345e-06
-2.16038241885092e-05
-3.40195016213433e-05
-4.16714854355531e-05
-1.88114477068726e-05
-2.97687500154412e-05
-2.21939719155672e-05
-3.07443872285062e-05
5.76176242069822e-06
-1.46537915578729e-05
-2.90272714160554e-05
-2.83567754685543e-05
-2.12394977318388e-05
-2.29405776741557e-05
-3.02216059654624e-05
-3.33404638054108e-05
-2.46284057764133e-05
-2.25773054844421e-05
-1.88649165679988e-05
-2.38599828290282e-05
-2.9983884552648e-05
-3.30686553170616e-05
-8.85639481819545e-06
-1.85619507760463e-05
-3.24348716240272e-05
-6.53047233989583e-06
-1.29668247416978e-07
-2.9138792605585e-05
-4.20106600133508e-05
-2.06019809435308e-05
-8.09932173663059e-06
-1.1826533300703e-05
-2.8479785975235e-06
-2.81775580660354e-06
-2.8096998434126e-05
-3.18713498768877e-05
-2.92396754729526e-05
-2.30960896364202e-05
-1.08554689121842e-05
-1.57987367843542e-05
-1.4619258167383e-05
-1.37182161266578e-05
-1.88409018121817e-05
1.96691325377787e-06
-2.4147357415745e-05
-3.87349048021207e-05
-1.33175528066984e-05
-1.34918025825109e-05
-2.27585523184155e-05
-3.36416038155674e-05
-3.4846470923911e-05
-7.45518136679373e-06
-2.71746383442266e-05
-1.796615930616e-05
-4.36282998163797e-05
-2.74533062786924e-05
-2.09640824698593e-05
-2.31425317007776e-05
-3.55973632668521e-05
-4.45975530232126e-05
-2.47770823539126e-05
-3.06601140290576e-05
2.19796042814771e-06
-1.03856208831193e-05
-8.01383711691964e-06
-1.89849110225868e-05
-2.20362112190978e-05
-2.3861522954426e-05
-2.84856400394413e-05
-3.39921134068431e-05
-2.69840228836649e-06
-1.19281390534123e-05
-1.84739276817605e-05
-2.7071432540544e-05
-2.21164063149764e-05
-2.56860766619773e-05
-2.68525953344323e-05
-3.7270342115541e-05
-3.64070274736436e-05
-2.72992128689975e-05
-2.57157354976723e-05
-2.4746899629795e-05
-7.60733243377123e-06
-3.84239999721374e-05
-2.94437747997692e-05
-2.66869290744884e-05
-2.87336735764107e-05
-1.67024909111094e-05
5.75276895797999e-06
-3.36305623803117e-05
-1.19869973654321e-05
-1.95580681508655e-05
-1.91600723200712e-05
-1.80411312149145e-05
-1.01163168493586e-05
-2.49037101915877e-05
-3.71570710074711e-05
-3.56306927780984e-05
-2.22026799275754e-05
-2.43405887154386e-05
-8.42556500075226e-06
-3.08798231423918e-05
-1.37090674075211e-05
-2.28019892920226e-07
-3.21976599049478e-05
-1.35433170573795e-05
-3.35919810999811e-05
-3.06184346760223e-05
-3.74789030168037e-05
-3.37744591502351e-05
-1.96655378242681e-05
-1.60045893016455e-05
2.81410804825084e-06
-2.50651204957405e-06
7.54805118517184e-08
-1.78833042346708e-05
-3.23929535605459e-05
-2.99463429994123e-05
-1.7523293588529e-05
-2.72224444432883e-05
-1.04520353217e-05
-1.51402565119443e-06
-2.55200135022459e-05
-1.53969141563853e-05
-1.55733801504083e-05
-2.25376614571813e-07
-2.69350514703226e-05
-2.24046264153932e-05
-4.46001025515237e-06
-2.79268054221207e-05
-2.40426907347481e-05
-3.43519273022743e-05
-3.18667795886114e-05
-2.17280258094543e-05
-2.63035064595027e-05
-1.4447235809214e-05
1.05398920927662e-05
-2.35420858639971e-05
-1.50099090344373e-05
-2.37272176901329e-05
-8.96758925003051e-06
-1.45509840308684e-06
-2.25852715691608e-07
-7.5198824092253e-06
-1.01608635942346e-05
-1.47418668388915e-05
-4.67046869888139e-06
-4.64903262307575e-05
-1.12578581601451e-05
-2.93655783160996e-05
-1.8170081499059e-05
-1.47491835329148e-05
-2.37894646543334e-05
-4.65494483440267e-06
-3.27598919904604e-05
-2.76579054299923e-05
-4.62200200579966e-05
-2.67815157435685e-05
-3.74301901028142e-05
-3.0905821799637e-05
-7.83247007708912e-06
-1.95418625118484e-05
-2.80854473761744e-05
-1.29951080481077e-05
-6.33026360775698e-06
-4.17008286064457e-05
-2.32826664170236e-05
-1.86980836145255e-05
-2.40175492203452e-05
-3.87409695156861e-05
-3.23543000404496e-05
-3.23655719324892e-05
-1.17010195139902e-05
-2.7552202464255e-05
-2.37442921723992e-05
-4.63560749671431e-06
-1.97500980639091e-05
-3.23731483321876e-05
-1.56955728397603e-05
-2.10342947724101e-05
-4.1815580381389e-05
-2.66457937282004e-05
-1.08416591415602e-05
-4.31075527363976e-06
-8.08907124900329e-06
-1.3189888771468e-06
-2.73931242416863e-05
-1.5494751709749e-05
-1.34544014283344e-05
-1.38597033389535e-05
-2.01406729821048e-05
-3.03724700515543e-06
-5.51136517275953e-06
-7.30153967341944e-06
-1.91818496172295e-06
-2.99601899948509e-05
-3.64877810276402e-05
-6.21110394530042e-06
-8.12045243999352e-06
-1.27233301498015e-05
-6.71252239377595e-06
-1.56760729680369e-05
-4.40814237759216e-06
-2.63209650596416e-05
-3.29795777057463e-05
-1.13725880318481e-05
-1.14305259604635e-05
-3.21878625385143e-06
-4.83912988012279e-05
-2.82670163651206e-05
-2.04404370255191e-05
-1.76954356543159e-05
-2.74294647035076e-05
-3.32149811599212e-05
-1.75087982259105e-05
-2.7504244120192e-05
-3.04107400599334e-05
-1.32041302661966e-05
-2.72593744013642e-05
-1.36234437769924e-05
-2.82162297525701e-05
-3.57800980187665e-05
-3.69884314190743e-05
-3.83481840037877e-05
-2.7005753156312e-05
-8.63184962890028e-06
-2.23046034402773e-05
-2.95560835995777e-05
-3.17165184408244e-05
-2.40657535205904e-05
-2.62741907759136e-05
-1.84488652734375e-05
-1.57325191766135e-05
-1.6069052572391e-05
4.05544710309514e-06
-2.55374214179833e-05
-5.51880403747826e-05
-3.37599404263356e-05
-1.64096600213803e-05
-2.58540724015096e-05
-2.0740791038253e-05
-6.9661948381802e-06
-1.47054671958102e-05
-4.66157634522484e-05
-2.30817014988144e-05
-3.03369211170304e-05
-2.66371163628739e-05
-4.41519265215605e-06
-5.89056565604438e-06
-1.73354607055171e-05
-3.68581774309914e-05
-1.45455219760638e-05
2.59429320954608e-06
-1.22344578990394e-05
-2.93146589339635e-05
-1.43606350280284e-05
-3.64471676378928e-05
-1.37099102054117e-05
-7.42087569712973e-07
-1.39567972371189e-05
-3.2259372208534e-05
-2.42693243003419e-05
-3.20627016131932e-05
-2.67104259364939e-06
-2.25966997568107e-05
-3.14275642875622e-05
-3.23151793142411e-05
4.60963391864904e-06
-2.06568853704924e-05
-2.47853277550342e-05
-2.0143119895834e-05
-3.52854384952668e-05
-2.51380481393445e-05
-1.79213802552706e-05
-1.46598799400279e-05
-2.00214497691262e-05
-1.39037494708952e-05
-1.10718398668763e-05
-1.26956103860752e-05
-1.21848950730866e-05
-3.08642790616014e-05
-2.47332394665599e-05
-9.61502462735018e-06
-1.32794677205691e-05
-1.64982663580084e-05
-2.51003098549005e-05
-1.70895339790732e-05
-3.00019825354209e-05
-1.29770155655495e-05
-1.43412707077352e-05
-2.34196645910454e-05
-3.08008239841873e-05
-7.11432844235276e-06
-1.83720009229581e-05
-1.7798106481107e-05
-2.05930265942586e-05
-1.05140014191206e-05
-6.38707593151875e-06
-1.51506807543104e-05
-1.19938338067321e-05
-2.44033757544109e-05
-4.96383012048941e-05
-2.28284812591801e-05
-3.2817097527978e-05
-1.4832380472615e-05
-1.32521264799154e-05
-2.85895579391518e-05
-4.98953658756265e-06
-2.40657093068531e-05
-2.89204647329009e-05
-4.50893376788457e-05
-1.27545823946921e-05
-1.06382603653737e-05
-1.28478856979282e-05
-3.94492231051891e-06
-1.77595343521471e-05
-1.8231378335876e-05
-1.7557311140694e-05
-2.33668119835373e-05
-1.05953917738854e-05
-3.00092861764416e-05
-1.74642225673439e-05
-3.35888646363207e-05
-3.42225092453615e-05
-1.37061542519497e-05
-7.00800842001976e-05
-5.87901016222622e-05
-3.75851895053214e-05
-2.96666248854597e-05
-4.38993540963471e-05
-5.50640475591576e-05
-2.52940746698991e-05
-2.23140461433143e-05
-2.26613422513235e-05
-2.24314414352379e-05
-2.91594769839146e-05
-2.69833953889922e-05
-2.41316005352868e-05
-2.01813172682242e-05
-1.38681559076433e-05
-1.72183065930284e-05
-9.11552316203986e-06
4.60870718773781e-06
-6.72689870020098e-06
-3.32817360757798e-05
-9.61321136208066e-06
-8.85745761219185e-06
-2.33295518776194e-05
-1.90347008741817e-05
-2.50529102705795e-05
-2.51600403549217e-05
-3.77125735260186e-05
-2.7136346517988e-05
-5.5554747864814e-06
-3.98482262997769e-05
-1.51936289912571e-05
-2.17783485347993e-05
-1.48994743376103e-05
-3.9314339933059e-05
-3.25775999342328e-05
-3.29688668338075e-05
-3.0514984207566e-05
-1.21507896473018e-05
-1.03995886855481e-05
-1.21183200016427e-05
1.95593705348424e-06
-3.23024736041778e-05
-2.24723174454216e-05
-1.34753240885955e-05
-2.53057084941375e-05
-2.7676675101358e-05
-3.41993671823425e-05
-2.75862628481007e-05
-2.48466913061191e-05
-1.83764431394654e-05
-2.13543707541983e-05
-1.90924743503492e-05
-3.46599135334503e-06
-1.78134740870286e-05
-1.97529365584245e-05
-2.54699838411793e-05
-2.47710644097126e-05
-8.16666243482824e-06
3.59998429260607e-06
-2.34860134606284e-05
-1.35671755506795e-05
-3.45731552592453e-05
3.55586022099571e-06
-4.90433679286186e-05
-2.30260042643134e-05
-2.15408586943805e-05
-1.73368476186803e-05
-1.62460428795757e-05
-1.69934638842119e-05
-1.87728092982569e-05
-1.33803092001663e-05
-1.21955239155632e-05
-8.50173888178506e-06
-4.01997087864743e-05
-3.05396613391453e-05
-2.64935642054064e-05
-2.44404535262182e-05
-1.91297726140816e-05
-1.86336981146896e-05
-2.31329434341826e-05
-1.73168773946543e-05
-2.67256987956228e-05
-3.274211633213e-05
-1.59923312794975e-05
-1.76672697228417e-05
-1.85038861871975e-05
-2.02618604936853e-05
-2.54725362971817e-05
-3.22614342842456e-05
-1.46628767509995e-05
-2.17577265851429e-05
-3.22764992491518e-05
-3.24837455219522e-05
-1.14198635604604e-05
-1.55588820288248e-05
-1.7012463959042e-05
-2.17932463114746e-06
-3.11495802950825e-05
-1.6647795233383e-05
-3.00694997852712e-05
-5.67016242515655e-06
-6.61417756427922e-06
-1.67166891977496e-05
-1.3787700853206e-05
-1.50841431567439e-05
-8.17081601519913e-06
-2.42102926778844e-05
-1.16039663313224e-05
-2.44276246926208e-05
-2.4182673147781e-05
-4.40016790646433e-05
-1.62425081181033e-05
-5.17765274872781e-07
7.31888545704465e-06
-7.07327174497072e-06
-2.28804148292445e-05
-1.84333965844773e-05
-1.16743056308032e-05
-9.96658386173029e-06
-1.97750541697849e-05
-1.45353784584019e-05
-5.47954033129167e-06
-5.50964992978708e-05
-1.24102509540842e-05
-3.90409843845766e-05
-2.53613503157214e-05
-1.43258539902224e-06
-1.24639959333772e-05
-1.01848706880073e-05
-4.25179781733778e-05
-4.10702512143176e-05
-2.6321311980986e-05
-2.04616867590615e-05
-1.84282334762785e-05
-4.95443734364342e-06
-1.2439678008458e-05
-1.12900743100947e-05
-1.54926892631971e-05
-2.58592657811862e-05
-1.02396014999913e-05
-2.54713777220945e-05
-2.82063669183014e-05
-1.85724720174642e-05
-3.92489592117961e-05
-8.21207007128289e-06
-2.80849592426202e-05
-3.16522392888736e-05
-2.7178802911661e-05
-1.82963874780347e-05
-1.88625922484201e-05
-7.80320116084394e-06
-6.17509541366158e-06
-2.97142392814558e-05
-2.79388888376099e-05
-2.71163696976264e-05
-6.74956152326941e-05
-1.86635771966891e-05
-1.37569895403366e-05
-3.56116217207166e-05
-2.78959265541559e-05
-1.72948153420664e-05
-1.82462450561924e-05
-2.19190524565272e-05
-3.23745330422099e-05
-1.13980980441839e-05
3.34353332859865e-06
-1.70841203771082e-05
-3.70462623996012e-05
-2.61282291693857e-05
-2.22919328457378e-05
-1.97032204420677e-05
-3.21948171561148e-05
-1.67826684288672e-05
-1.73669184207615e-05
-4.28988362695916e-05
-2.91807060061295e-05
-3.22294479716658e-06
-3.27044084740429e-05
-3.60527708931753e-05
-1.39673748172389e-05
-8.5543749537064e-06
-1.82377636035851e-05
-9.00503125046866e-06
-1.47777116119775e-05
-9.87814848337748e-06
-2.33359119375184e-05
-1.51880022525117e-05
-2.13436407007304e-05
-5.90126470518305e-05
-4.47887401771937e-05
-8.71553306084226e-06
-3.39296601156783e-05
-1.6205648543127e-05
-2.73154151338083e-05
8.49422493715148e-06
-2.24468472206497e-05
-2.23995829599071e-05
-1.15617113569542e-05
-3.51137407754966e-05
-2.86099415753384e-05
3.30033947953828e-06
-2.02723641658525e-05
-3.51808174866328e-05
-1.18452987045733e-05
-1.64905208510602e-05
-1.58177267477153e-05
-1.73657122675223e-05
-9.82713634405119e-06
-2.87091546332269e-05
-1.38257241861191e-05
-4.7103164970338e-06
-2.49186416610478e-05
-1.51468431392304e-05
-3.32491160474974e-05
-7.32453781245182e-06
-1.04831458837997e-05
-2.53032325423323e-05
-1.94303448514166e-05
-2.59702367073599e-05
-1.1420672461154e-05
-1.78821899675909e-05
-4.68881989062408e-05
-1.87066400774775e-05
-2.30219808375938e-05
-2.40516881886972e-05
-3.63556103857636e-05
-1.48236763426773e-05
-3.11550891400867e-05
-6.17749595273519e-06
-1.75517387112702e-05
-2.71742670535272e-05
-7.30982514302635e-06
-2.46168018372274e-05
-1.56985092706798e-05
-1.68277825156404e-05
-1.07318998117243e-05
-1.89324504239434e-05
-1.5573297263391e-05
-1.13646409341045e-05
-1.79284960861084e-05
-3.47177219845863e-05
-2.00976444272815e-05
-3.27334679234494e-05
-3.62203797908257e-05
-2.47467421258689e-05
-1.98391946734132e-05
-1.62094716786271e-05
-3.36420677866839e-05
-3.00325177380309e-05
-1.46976465989206e-05
-2.25270998532261e-05
-1.80839909978807e-05
-1.6974407551091e-06
-5.1514580297212e-06
-2.67066527945848e-05
-2.21433538545962e-05
-2.54923602875373e-05
-2.55777232500255e-05
-3.49749909970421e-05
-1.58414426434995e-05
-2.48631718453664e-05
-4.82016913643365e-06
-1.42796734587005e-05
-2.84464554505167e-05
-2.79534449903432e-05
-4.71721566467716e-05
4.59325244149635e-06
-8.95627348886424e-06
-2.15690903287759e-05
-1.44239988024677e-05
-1.89119791697261e-05
-2.14165857793079e-05
7.00255372574025e-06
-1.8434095799732e-05
-1.20496736884217e-05
-8.52727331187453e-06
-1.41387080167253e-06
-4.73552238139594e-06
-4.60961486987634e-05
-2.43188536018064e-05
-2.24390909024189e-05
-1.65062358706209e-05
-1.79607097551377e-06
-7.96564586823604e-06
-7.0919122375303e-06
-1.99453919004674e-05
-3.06462867475117e-06
-3.85505251371323e-05
-1.25235437555892e-05
-2.89135168175496e-05
-1.79255026708177e-05
2.62190536094886e-07
-2.97431063637077e-05
-3.92736375695335e-05
-3.14710434325709e-05
-1.2007093691979e-05
-7.39975559647978e-06
-1.20464616823249e-05
-1.26144895149325e-05
-1.63444675550325e-05
-1.9607713165591e-05
-1.63173924074446e-05
-1.37905472166256e-05
-3.31722955598031e-05
-2.70239180635768e-05
-1.32766865305493e-05
-2.04043054651206e-05
-2.39854136187884e-05
-3.69752379218467e-05
-1.57837356036068e-05
-5.43524017010526e-06
-1.31109319485974e-05
-3.4882536641973e-05
-3.40669874083941e-05
-2.73311563164089e-05
-3.04594798561813e-05
-2.45486156920747e-05
-2.32336353152292e-05
-6.17129684662993e-06
-2.39423892709093e-05
-2.97157975728904e-05
-3.01179222977468e-05
-3.42323846085663e-05
-3.79915100628094e-06
-1.06111398995897e-05
-1.91578465806536e-05
-2.9723618199179e-05
3.28225891455045e-06
-2.91837224190089e-05
-2.34306234152191e-05
-3.93244010215157e-05
-1.52926505743794e-05
-2.33587508629627e-05
-9.07641143953166e-06
-3.58102505231796e-05
-1.76013578108167e-05
-1.59610446691208e-05
-3.44402902243108e-06
-1.91513829618382e-05
-1.96704474510866e-05
-2.30156688296315e-05
-3.52939860396182e-05
-7.9503251156012e-07
-9.69244787953922e-06
-1.37464306475317e-05
-4.13582095101498e-07
-3.25399519881457e-05
-1.29547586801221e-05
-3.51951134442803e-05
-1.45746399375851e-05
-2.77398192685034e-05
-2.17239059736091e-05
-1.93898722884064e-05
-2.89289109346485e-05
-1.44826821220174e-05
-4.34421619594487e-06
-3.76277352841197e-05
-3.69596239816782e-05
-5.9898784702893e-06
-3.46076787364106e-05
-3.7836846600466e-05
-1.01189618093879e-05
-2.87787492712573e-05
-9.19701348671041e-06
-5.79061239178993e-08
-3.40762995538003e-05
-1.95739010813093e-05
-7.87919540425346e-06
-3.34130360849698e-05
-4.61829517861604e-05
-1.36888217263821e-05
-2.81660240164263e-05
-6.57340518188934e-06
-2.56561236578383e-05
-1.61167592667453e-05
-2.97283432478162e-05
-5.59666689252559e-06
-3.01429448201122e-05
-1.35265934389816e-05
-1.51995865104609e-05
3.13751716449856e-06
6.87636602015164e-06
-1.25378606351039e-05
-7.1417888234455e-06
-3.95211157661407e-05
-3.15923191028811e-06
-4.78000975833683e-05
-2.75167185823126e-05
-1.66374712014668e-05
-1.04354705103407e-05
-2.06803068085718e-05
-1.3766622245064e-05
-9.14943853066286e-06
-2.53264458866413e-05
-3.70202195631746e-05
-3.02393039233558e-05
-1.7416089016393e-06
-3.27729003816574e-05
-1.75924383276415e-05
-2.40562182077309e-05
-1.98371831414372e-05
-1.31054911936438e-05
-2.91428440564553e-05
-3.62363625695816e-05
-5.08853158026304e-05
-1.97551762574473e-05
-2.63843921378587e-05
-4.30359215449404e-05
-3.15615528578415e-05
-2.58924908577463e-05
-3.50814642390036e-05
-2.66188396095132e-05
-2.83039622023776e-05
-4.42152033835865e-05
-3.3902761084988e-05
-1.86383203784512e-05
-2.26243695468143e-05
-1.20692888975239e-05
-2.38810203843204e-05
-4.37222405173208e-06
7.13129008140566e-06
-2.21245427182826e-05
-2.03181140809917e-05
-7.11550524420526e-06
-1.88575566791819e-05
-1.73311021462243e-05
-2.13451842564705e-05
1.12580884492076e-08
-2.75797553674763e-05
-1.973024052968e-05
-2.19972819356561e-05
-1.03492813346112e-05
-5.16242890035568e-06
-3.95843697452859e-06
-2.20151047542316e-05
-1.27109608124475e-05
-1.37541201011604e-05
-2.25553686003218e-05
-1.31716123770264e-05
-2.18663744987957e-05
-4.29500185130527e-05
-1.87063565466759e-05
-2.2722026554311e-05
-1.45961163318201e-05
-2.64833202710045e-05
-2.59209181030423e-05
5.88548613728197e-07
-2.49064090961652e-05
5.19877142202556e-06
-8.22034650796068e-06
-1.81684210913602e-05
-1.40166357675299e-05
1.0526194871156e-06
-1.7132760414975e-05
-3.1614343388742e-05
-2.50344602046374e-05
-1.68628684523122e-05
-1.97696605310011e-05
-4.36055105856856e-05
-2.10602591008614e-05
-1.81659845267224e-05
-1.29100092851356e-05
6.96858436001031e-06
-2.4612184226662e-05
-4.12063532468276e-06
-3.34928989688375e-05
-3.08126002155352e-05
-2.22721408379076e-05
-1.7780316013623e-05
-2.49537901572677e-05
2.82358940234218e-06
-1.81591526288079e-05
-1.51261494549501e-05
-1.44245267412549e-05
4.55257255260115e-06
-1.63353169682878e-05
-1.41099438691662e-05
-2.72465967693237e-05
-3.36556101583743e-05
-2.66998628029941e-05
-1.84532511963013e-05
1.96954887995536e-06
-1.35491856868876e-05
-5.29611556140094e-06
-1.36515082667363e-05
-2.44460184134964e-05
-1.72775260137118e-05
-3.17421744152155e-05
-4.34323747626532e-05
-1.1155125090442e-05
-2.3124555505658e-05
-4.41829410074074e-05
-2.90941163751595e-05
-1.35372692254143e-05
-2.32270570914898e-05
-2.83162638176062e-05
-3.38918907728197e-05
-3.4813694090889e-05
-3.78825446255436e-05
-2.87527683605757e-06
-4.61115212195351e-05
-3.21609464040241e-05
-9.23062199268399e-06
-4.01769311416143e-05
-1.8805473281552e-05
-1.25690436042724e-05
-8.07745046472068e-08
-2.27401223188721e-05
-2.68051479401589e-05
-3.44540644208646e-05
-2.21249158993693e-05
-1.4135302950689e-05
-4.78667711900715e-06
-2.97340359458942e-05
-2.6554313483146e-05
-6.69485255459331e-06
-1.46258302834235e-05
1.29445635052951e-06
-2.56775154377592e-05
-3.231889819011e-05
5.52592205892605e-06
-2.9938898831937e-05
-8.06486489104265e-06
-4.59445598110985e-05
-3.70886912356129e-05
-1.41318279264847e-05
-2.14837831120516e-05
-3.18061239473008e-05
-2.67368200240558e-05
-9.22893826899829e-06
-2.1664789338269e-05
-1.19538602090447e-06
-2.60589903157706e-05
-1.2979892763958e-05
-9.01835302675493e-06
-1.97342659761469e-05
-1.62212239894909e-06
-1.50543105840243e-05
-1.62905763680999e-05
-1.29213411208282e-05
-2.09429011127483e-05
-1.0849466201669e-05
-1.98217495114034e-05
-4.73542247407312e-05
-2.372393940499e-05
-2.93509640810671e-06
-2.25787556316984e-05
-1.98318840077865e-05
3.33461732117494e-07
-3.14424730330068e-05
-2.5914889073544e-05
-3.54639986110277e-05
-1.95353530127667e-05
-1.70161268362423e-06
-2.81206892117338e-05
-1.49314601802425e-05
-4.76307505529555e-05
-2.23922546592294e-05
-3.09674395964287e-05
-1.3020129464028e-06
-2.35082028675659e-05
-1.29201074118754e-05
-2.72154742173356e-05
-1.01747972475291e-05
-3.76560444965776e-05
-1.48155085852403e-05
-1.28836866757647e-05
-1.98632962665773e-05
-2.5273632557044e-05
-1.84088459432558e-05
-2.5379406740711e-05
-1.57462694866818e-05
-1.84818773215824e-05
-3.60080529585663e-05
-2.31799431231111e-05
-2.45157442482609e-05
-2.81124340430342e-05
-2.34862227149905e-05
-2.05165789362323e-05
-2.90277254644771e-05
-2.34965635542758e-05
-7.60648586728354e-06
-1.09145313329756e-05
-3.01933930166392e-05
-1.88410830116543e-05
-2.38638773329621e-05
-2.0481379164388e-05
-1.37571209375401e-05
-3.90029609810856e-05
-3.60765442785282e-05
-1.68339299394296e-05
2.20036105827423e-06
-8.87757133210968e-06
-3.13303100100611e-05
-1.93768635148629e-05
-2.14114927070428e-05
-2.85139906738091e-05
-3.03715240787532e-05
-2.82626790004941e-05
-2.41594491279205e-05
-3.07425511614927e-05
-2.8330962235349e-05
-9.16147156265114e-06
-6.59024574736479e-06
-6.8275290263982e-06
-2.29109966112037e-05
-2.35505521026237e-05
-1.93014457637538e-05
-2.57166314252543e-06
-1.27028411418243e-05
-1.96431286712844e-05
-1.00635228706273e-05
-9.42315458370789e-07
-2.53720566326287e-05
-1.52984333892668e-05
-2.49496507077357e-05
-1.47306896616463e-05
-2.03415365673742e-05
-3.32962262758733e-05
-4.80801916633239e-06
-4.52819971116998e-05
-1.09251251734559e-05
-1.06265683022546e-05
-1.68880761999015e-05
-1.97648950126677e-05
-6.35742806182612e-06
-5.85343773747539e-06
-2.21909164719219e-05
-1.82942486779966e-05
-3.83583669797627e-05
-2.4773478108825e-05
-2.35559292782708e-05
-3.74071121816566e-06
-1.12586926537313e-05
-1.40793574551913e-05
-5.16212516215743e-06
-2.7930990846888e-05
-1.69960521284597e-05
-2.21682535446293e-05
-1.19060559173289e-05
-2.24292663177904e-05
-2.48856657368453e-05
-1.78414329215796e-05
-2.89807108717546e-05
-1.57873723770169e-05
-3.20676042296213e-05
-4.4528892644227e-05
-2.20717816162109e-05
-2.20274315129423e-05
-4.02300305081931e-05
-4.08599809991093e-05
-2.63814633149013e-05
-2.2777675618512e-05
-2.49219922485076e-05
-2.95227052240808e-06
-1.78410062820427e-05
-1.33183622193696e-05
-6.20514254030438e-07
-2.56376064731651e-05
-1.20222892284283e-05
-8.32143098215719e-06
-2.97493435481666e-05
-1.8653342837774e-05
-9.56262082458314e-06
-2.06185877963194e-05
-3.74611429971768e-05
-4.80999506973669e-05
-1.0375809793973e-05
-3.59217219019962e-05
-9.8664407190542e-06
-4.16818985353672e-06
-9.66540615144317e-06
-7.43912828485324e-06
-9.36458508302993e-06
-1.82582882729281e-05
-1.8054038528733e-05
-3.31756056484451e-05
-2.55076807523937e-05
-2.52210848349818e-06
-1.78815827838633e-05
-1.57348930240379e-05
-1.58865063199453e-05
-3.01798204510826e-05
-9.77989878366328e-06
-4.63090812998619e-05
2.53810997195875e-06
-2.46988101722007e-05
-9.33100951278641e-06
-3.69210256342106e-05
-1.79840559590338e-05
-5.41241519420793e-06
-1.49516221701192e-05
-2.38841519436301e-05
-3.74602534283051e-05
-9.71858741196101e-06
-4.42474646408499e-05
-2.91729843552591e-05
-1.53465910379311e-05
-2.93545133944059e-05
-2.7568143049207e-05
-1.9611368647782e-05
-1.84497764023396e-05
-1.57743090822986e-05
-1.0496565659191e-05
-3.3448168227644e-05
-1.73094341438159e-05
-2.65746257028138e-05
-1.69139936110671e-05
-7.06170010697336e-06
-2.15040597901802e-05
-3.72971947180675e-05
-2.42156000671511e-05
-1.91859401572086e-05
-1.98420775599561e-05
-1.94651484663506e-05
-2.13421367036028e-05
-1.98375763888439e-05
-1.65821062857559e-05
-3.83322478301168e-05
-1.62991127761544e-05
-2.67056574802386e-05
-1.2631993794135e-05
-2.51982809501132e-05
-3.14481099841545e-05
-2.42387619912266e-05
-2.60190196721712e-05
-2.23351876372464e-05
5.68264252350334e-06
-1.44721106972707e-05
-7.58807769399131e-06
-2.6190272126238e-05
-5.77708630317364e-06
-2.08889740789355e-05
-3.88824149810613e-05
-1.69157792770827e-05
-2.84239474016626e-05
1.97065263486008e-06
-8.43123021389391e-06
-9.14143289111084e-06
-2.84999475985547e-06
-2.31698893327371e-05
-2.10321644214139e-05
-2.320007613979e-05
1.20575969388793e-05
-2.31759652943984e-05
-2.36508811816533e-05
2.04971145097341e-05
-2.1855626757811e-05
-1.22793570279966e-05
-1.02479568674069e-05
-2.903020009828e-05
-2.1526023910611e-05
-1.5183073178484e-05
-1.49113870032719e-05
-7.26125680746866e-06
-1.44204524084757e-05
-3.31086882041894e-05
-4.05442781327678e-05
-1.71697732401414e-05
-2.44535663795878e-05
-1.51767616684352e-05
-4.71308631935714e-05
-2.31843730864028e-05
-1.88051640068045e-05
-3.20409223729345e-05
-1.61188524694153e-05
-2.62894629033903e-06
-3.01194246320533e-05
-2.25097486895346e-05
-3.04935467582038e-05
9.0869022189327e-07
-4.60754547837061e-06
-2.18058520161792e-05
-7.35561288553411e-06
-1.75643492753562e-05
-2.75916913384354e-05
-2.03987494831815e-05
-3.00700320045775e-05
-2.24320871721257e-05
-1.62849892454985e-05
1.34586163805547e-05
-3.49009810051138e-06
-2.33120444400701e-05
-1.67856726356008e-05
-3.01929353789155e-05
-2.52087932513895e-05
-4.75766871696277e-06
-4.23054113499368e-05
-1.06418616316306e-05
-2.14066505678746e-05
-2.16509465107341e-05
-3.15758644390281e-05
-1.6035328364392e-05
-2.25514477305424e-05
-2.6952340391291e-05
-3.69011451128523e-05
-2.226680828004e-05
-2.07258241993024e-05
-3.28418397818002e-05
-2.7780237328681e-05
-1.63346104082359e-05
-1.45086142015386e-05
-3.35451957123126e-05
1.05016869352389e-05
-2.26297873169325e-05
-3.42413483547908e-05
-2.77032892413925e-05
-1.1774595207141e-05
-3.12322123549317e-05
-2.9455263452002e-05
-6.77278583982735e-06
-2.79048780640609e-05
-2.88831899254892e-05
-6.10725440849909e-06
-2.3236734773084e-05
-1.42106690915159e-05
-1.38132908879701e-05
-2.03801541749407e-05
-6.3144460837544e-06
-1.87662536132524e-05
-1.98104932066508e-05
-2.9973136572683e-05
-8.91135464421035e-06
-6.0553502445765e-06
-1.04393362789918e-05
-2.58173187583618e-05
-5.00340091538076e-05
-2.9469431967318e-05
-1.7609768593714e-05
-2.6905275150569e-05
-3.21286018842517e-05
-2.50000239128141e-05
-2.79617858934995e-05
-4.68780662487047e-06
-1.72174491770456e-05
-3.47519656909076e-05
-1.68912736330998e-05
-1.0874735257737e-05
-4.34501581647006e-05
-3.75228462496488e-05
-1.08788233918329e-05
-1.07699124141668e-05
-2.11083499256009e-05
-2.7058624453382e-05
-4.16104153974748e-05
-2.98727182742404e-05
-2.76649051448891e-05
-3.25970402784231e-05
-1.07683794679728e-05
-1.83945781143628e-05
-6.31238917461837e-06
-2.85017390275328e-05
-9.17060491175071e-06
-2.099587230579e-05
-8.83483199181223e-06
-6.50873437691068e-06
-8.04261502268212e-06
-1.12655473216033e-05
-7.64406013635698e-06
-2.66181628186291e-05
-1.59714084580836e-05
-1.46296810578652e-05
-1.20965292670129e-05
-2.6939516530395e-05
-2.74913423763057e-05
-2.7240363660778e-05
-1.62564590684067e-05
-1.51534108184434e-05
-6.57545439022319e-06
-7.04412758904287e-06
-4.042177443762e-05
-1.38891724575418e-05
-2.51783240896884e-05
-1.90283611842577e-05
-2.87388538182963e-05
-3.52515888833744e-05
-1.49972371816117e-05
-1.92220884697231e-05
-1.93868453534892e-05
-1.70908527519727e-05
-1.71325201645223e-05
-1.60280523952536e-05
-1.16746298436265e-05
-6.28415504515902e-06
-4.81863883067128e-06
-2.6358825371602e-05
-1.66143591742531e-05
-2.07184402791193e-05
-2.78848587283722e-05
-2.24748489210265e-05
-3.12948677094845e-05
-1.48251579642466e-05
-2.50126543320278e-05
-3.54238123667589e-06
-2.0172116473077e-05
-2.02100856957032e-05
-1.9028069589231e-05
-2.72740108346115e-05
-1.8723416175509e-05
-2.24458819476572e-05
-9.61716508481633e-06
-1.58328108566102e-05
-5.78081869152273e-06
-2.17007082114435e-05
-8.93583301287624e-06
-1.17497590409124e-05
-1.57178517793799e-05
-2.47206297564784e-05
-8.74993786379531e-06
-2.42894859676745e-06
-3.2062124318661e-05
-2.19413503453599e-05
-3.32237119046019e-05
-2.57004202890844e-05
-2.63766273798159e-05
-1.21978238074302e-05
-1.71959769910862e-05
-3.15991483639406e-05
-1.5218893926646e-05
-2.73411100632495e-05
-2.18205221455046e-05
-7.10363951483944e-06
-1.82292419647321e-05
-2.00109249566171e-05
-3.61929949939347e-06
-2.0294519571219e-05
1.0375870071411e-06
-1.11682346693499e-05
-6.05429700506612e-06
-2.42300376037351e-05
-2.41231314439934e-05
-3.97484054517534e-06
-2.7924783858089e-05
-2.65800327567373e-05
-2.62454970317183e-05
-1.25432901680505e-05
-8.43012167729104e-06
-2.0725549777964e-05
-3.15934641777285e-05
-4.54319878867229e-05
-8.97267075631435e-06
-4.03913364708459e-05
-1.32961709260895e-05
-2.09624780119662e-05
-3.69360664430243e-05
-2.32943065693815e-05
-1.50204560608734e-05
-4.01993634423088e-05
-4.00314673365191e-05
-2.08755018314162e-05
-1.65874808318764e-05
-1.50214163007048e-05
-1.86269680863042e-05
-2.73072244151531e-05
-2.40563321601415e-05
-1.10564126548301e-05
-3.10984512000772e-05
-8.9373629999422e-06
-2.83182800092908e-05
-2.73945032054811e-06
-2.84025241483285e-05
-2.51155681760533e-05
-1.51067595691025e-05
-4.84090979769278e-05
-4.14189423020923e-06
-1.07533818333402e-05
-2.21892457317942e-06
-7.39997856550055e-06
3.03578395123016e-06
-2.15632890805865e-05
-3.91573814378835e-05
-2.13048716466024e-05
-3.67960377814613e-05
-3.24733048290815e-05
-2.2724296586783e-05
-3.45803446239833e-05
-1.78135900770123e-05
-2.96203335895082e-05
-1.3982235268001e-05
-2.00580890965426e-05
-2.53351790906478e-05
-8.07792753848638e-06
-2.12693962842739e-05
-3.50880435622186e-05
-9.52414766655564e-06
-2.31421881376926e-05
2.28049913151613e-06
-2.00800704518322e-05
-2.20547561093715e-05
-1.21240769232761e-05
-3.92471774360245e-05
-5.29930997201915e-06
-1.41732731449396e-06
-1.04588546250256e-05
-2.91680590453625e-05
-1.25332072516384e-05
-3.45905051913108e-05
-2.10503544391098e-05
2.55187223757035e-06
-2.41603782625346e-05
-2.41924271694628e-05
-2.12159309055549e-05
-2.5041004705247e-05
-3.83659045338096e-05
-8.644353281677e-06
-7.88077000627111e-06
-9.24644350573885e-06
-2.23257351527451e-05
-2.80058469739621e-05
-1.84368925026695e-05
-1.27236656876814e-05
-2.38241823076558e-05
-1.25743181196531e-05
-4.92936801321943e-05
-1.75918307999593e-05
-2.37769577259938e-05
-1.8650070621179e-05
-2.83757273939509e-05
-4.51724805568571e-05
-2.27557128675889e-05
-3.40121024456454e-05
-2.18662803779595e-05
-3.37778793924361e-05
-3.66787563034199e-05
-2.98459296204178e-05
-3.60432372820357e-05
-2.07486640106082e-05
-2.11296094873735e-05
-1.61442744747156e-05
-1.16146485051247e-05
-2.62710685783206e-05
-2.92433345371953e-05
-1.12280437709841e-05
-2.3508274427188e-05
-1.91039671974451e-05
-1.36591808015792e-05
-1.59388201304902e-05
-3.18177428191937e-05
-8.57918469415e-06
-4.1053372865771e-05
-1.71426388760261e-05
-2.31896302745781e-05
-7.70371706354904e-06
-3.05999541848545e-05
-2.9242003366496e-05
-2.96967575570918e-05
-7.83779085343144e-06
-2.45662699416158e-05
-3.39248983045597e-05
-8.36531583784854e-06
-1.34063870434958e-05
-1.71566970234447e-05
-2.64055772532921e-05
-4.05854599311849e-05
-1.42830941914673e-05
-2.56412681374672e-05
-7.98328392071298e-06
-2.44602827033033e-05
-2.32264937060103e-05
1.67479952045074e-07
-5.51717510176753e-06
1.18362043238239e-06
-2.57657494023856e-05
-9.86404664145253e-06
-3.79668371845382e-07
-5.04187133368641e-05
-2.17696642846553e-05
-2.76247417289547e-05
-4.07172500714058e-05
-1.20198495358452e-05
-3.23387315551048e-05
-2.67450982394078e-05
-3.92522810732263e-05
-1.15639348902371e-05
-2.6901976816874e-05
-1.98053373573104e-05
-3.14087702050019e-05
5.90628591247338e-06
-3.13440791707286e-05
5.92556062184676e-07
4.70376486565053e-06
-4.25825623486795e-05
8.10518989358626e-06
-4.15396843698047e-05
-1.78460753403e-05
-3.13125239073863e-05
-1.84789349150817e-05
5.19572440782184e-06
-1.98578196156958e-05
-2.38455091165117e-05
-1.07082209688741e-05
-4.469911388773e-05
-2.75291631221267e-05
-8.20657012934654e-06
-2.25297591808127e-05
-3.26625064948446e-05
-1.77894797882952e-05
-1.46128990627953e-05
-2.24219913252957e-05
-1.80340536389388e-05
-2.10526094278018e-05
-1.07213957131346e-05
-1.33446835458936e-05
-6.05942380216886e-06
-1.24924016269187e-05
-2.19657759393819e-05
-2.58323345748143e-05
-9.82563143580686e-06
-1.1703637252529e-05
-2.06891890403601e-05
-2.91992522698291e-05
-9.13421809974394e-06
2.88499249820991e-06
-2.33426679143465e-05
-2.421734758976e-05
-2.07210989806106e-05
-1.90147665371583e-05
-1.79271848531072e-05
-2.02100008251596e-05
-2.68235090039321e-05
-1.00911722695196e-05
-3.74342612621221e-05
-3.41654462287395e-05
-1.52025029192402e-05
-2.0349897389769e-05
-6.55144131606834e-06
-1.07795403355815e-05
-3.15756855958863e-05
-8.5617341670396e-06
-3.11299889770983e-05
-2.61019605232975e-05
-4.83699239099179e-06
-8.93920899339073e-06
-1.70353588145596e-05
-2.61546436808287e-05
-2.45106788960323e-05
-2.01857430348401e-05
-3.00806165128391e-05
-2.08788435746493e-05
-2.25385507239978e-05
-7.28718520902665e-06
-2.63803451300162e-05
-2.00310843084642e-05
-2.25822190579264e-05
-2.07269189818776e-05
-7.86555916915622e-06
-3.02268969591732e-05
-1.16194151859475e-05
-2.78458972595704e-05
-1.80080362646124e-05
-3.25951645943827e-05
-5.03162995551034e-06
-2.81437410428687e-05
-8.37876725469898e-06
-3.76444078541257e-06
-2.39780558553482e-05
-3.36024558929676e-05
-3.63932314053544e-05
-6.68506107862257e-06
-2.64080848159787e-05
-2.2253550590151e-05
-2.05727544981916e-05
-5.626063284522e-06
-2.89336028748806e-05
-5.51725814839568e-06
-2.67516987480824e-05
-6.98195405973491e-06
-4.60110739728878e-05
-4.49066223941326e-06
-2.6606523659087e-05
-2.65557161235856e-05
-2.4850310494015e-05
-1.14258750907871e-05
-2.29466455980177e-05
-4.00038423344544e-05
-2.59860406475276e-05
-1.03314231384563e-05
-2.70398219000794e-05
-3.84455734531374e-06
2.26982142808043e-07
-1.7162791726348e-05
-2.56537921750749e-05
-1.88212999506384e-05
-3.02615920320685e-05
-1.43093417767644e-05
-8.61227350082675e-06
-3.40428480809832e-05
-1.85510258999479e-05
-2.67755951671225e-05
1.84302390733862e-06
-2.15376316045941e-05
-4.0799583782894e-05
-2.29805111809112e-05
-3.67874846388695e-05
-1.22473858534851e-05
-3.83248625754638e-05
-2.41511208197983e-05
-6.71425479464609e-06
-2.77187346583331e-05
-9.16722164206451e-06
-1.06286515787472e-05
-1.49647602281e-05
-2.831938017126e-05
-2.4170206587923e-05
-1.00598149027247e-05
-4.32094909021049e-05
-1.14829857245304e-06
-2.21429040032932e-05
-1.90570174427849e-05
-2.86726179305554e-05
-3.66571855761408e-05
-2.37618417782647e-05
-1.83021449237165e-05
-4.51485497479411e-05
-1.60819355020634e-05
-2.28730069114561e-05
-2.95597542295044e-05
-2.45007437484771e-05
-1.45375487885031e-06
-3.11081772096185e-05
-5.02928780309792e-05
-2.87941620874671e-05
-9.28208431345473e-06
-3.78050666487826e-05
-1.94062852529761e-05
5.23395571153785e-06
-4.35879507636655e-05
-1.39234955651436e-05
-5.84052802872078e-06
-2.08527849442538e-05
-3.79096821288485e-05
-2.81193723681215e-05
-2.46993502291362e-05
-2.79190269654788e-05
-3.06756283047324e-05
-9.57858956964703e-06
-2.63394074975237e-05
-1.96423951593206e-05
-7.2637646473859e-06
-8.30489889627656e-06
-2.0352673273667e-05
-3.10576140616568e-05
-2.77362908840376e-05
-1.72786921592546e-05
-3.03444386501363e-05
-2.44606918781361e-05
-2.68270493319764e-05
-4.4882325774794e-05
-4.62971987135156e-05
-1.99680328705514e-05
-1.51972123586935e-05
-2.79483192063275e-05
-3.41559321135275e-05
-2.84353171627982e-05
-1.5880804439932e-05
-2.34732696659075e-05
7.34988656173917e-06
-1.20892034007055e-05
-3.60615806592568e-05
-1.81722432591528e-05
-1.77891466700655e-05
-8.31085045900667e-06
-1.22496638982171e-05
-2.2219379495006e-05
-3.05474246811383e-05
-3.7000106027463e-05
-3.04718528428435e-06
4.17390347280099e-06
-4.50821915071092e-05
-2.63116161933051e-05
-3.22011713460112e-05
-6.60599317888081e-06
-2.11072882885556e-05
-1.58196749509918e-05
-1.78276682313858e-05
-1.32909300999352e-05
2.16989278935694e-06
-8.22212068528636e-06
-2.33147752211326e-05
-2.7004848918048e-05
-2.22899233359338e-05
-2.27479144474977e-05
-1.1714420363448e-05
-9.85922615308458e-06
-7.13162712007763e-06
-1.54115912065923e-05
-1.97877359434217e-05
-3.54923147595951e-05
-3.14264866843627e-05
-1.88893468300751e-05
-4.20726722932393e-05
-4.48589649483734e-05
-2.5095963844048e-05
-3.03627153086211e-05
-2.05796190233636e-05
-2.52568180076123e-05
-1.34515917005456e-05
-3.36755574153942e-05
-1.32023452373208e-05
-1.53095950826575e-05
-2.44042909961365e-05
1.1369320457859e-06
-2.32591471740246e-05
-1.36269010499457e-05
-2.99859965578172e-05
-2.40950826610398e-05
-2.76631272998033e-05
-1.92356730295833e-05
-1.1728166178586e-05
-1.02013898962623e-05
-3.6291047904544e-05
-1.44332704396582e-05
-3.57551215668335e-05
-5.19711582427798e-05
-1.99949791153717e-05
-1.29537070123103e-05
-1.26455700921734e-05
8.76783954210596e-06
-8.16867760019088e-06
-2.40527506110798e-05
-4.08531845099002e-05
-3.92934264286129e-05
-1.95163735623923e-05
-2.56427462461321e-05
-1.78768719155295e-05
-2.27524245263244e-05
-1.48822466312306e-05
-1.64861464184441e-05
-1.96429110688661e-05
-2.98826530859879e-05
-2.53859971673052e-05
-1.5520707311071e-05
-1.94779889524413e-05
-4.23609989570115e-06
-6.15854089852262e-06
-1.69932949736454e-05
-2.72897035791001e-05
-8.65155627262318e-06
-1.98623509453846e-05
-1.89691816293883e-05
-1.56682009699898e-05
-9.0841519275478e-06
-1.88061019241154e-05
-2.45196052152242e-05
-1.20692077485515e-05
-3.89953656145925e-05
-2.05937231815418e-05
-1.8323860133844e-05
6.59979005649886e-06
-1.93627452592171e-05
-5.56468341676322e-06
-1.96227105270157e-06
-5.58385285516745e-05
-3.21992109764178e-05
-1.3450008984374e-05
-1.1635003957561e-05
-2.86888342993236e-06
-7.07860278113645e-06
-3.58121505681484e-06
-1.88408307697143e-05
-1.85924167394315e-05
-2.56111328737099e-05
-1.437198034246e-05
-3.39967616711371e-05
-3.33917985843e-05
7.87564125532831e-06
-2.25093307179593e-05
-1.54593495918323e-05
-1.98304318639757e-05
-2.18365047230628e-05
-1.43349827409717e-05
-3.78115128568095e-05
-1.38338352018876e-05
-3.49984681349699e-06
-2.05395353033802e-05
-1.80194955232333e-05
-1.36373301083485e-05
-1.24903739321314e-05
-1.28218324155535e-05
-1.67501885453124e-05
-2.09444642146062e-05
-1.72341443798267e-05
-7.0931544179436e-06
-4.45528531901547e-06
-2.26850553130837e-05
-2.41034113538442e-06
-1.84109212433297e-05
-2.04140788217722e-05
-1.21008504207326e-05
-1.81184023410471e-05
-4.57613771441148e-05
-1.83599889302429e-05
-3.60523745096575e-05
-3.31896015468033e-05
-1.01763919936701e-05
-3.12778917406714e-05
-5.66107228796069e-06
-6.49950693454715e-06
-1.85594049783069e-05
-2.90939560419632e-05
-2.4616570476495e-05
-6.20961002178995e-06
-1.90871694544324e-05
-1.70926373342035e-05
-2.28961008042383e-05
8.04466421724004e-07
-1.76387357988416e-05
-1.91486832752055e-06
-2.15592817250147e-05
-3.22108376627319e-06
-3.65069921561316e-05
-4.0669481987897e-06
-6.9331464873048e-06
-2.24088418924407e-05
-1.78734961266731e-05
-3.86725465987212e-05
-2.49798088685279e-05
-3.84666721819883e-05
-2.48879303748967e-05
-2.15078643805317e-05
-3.1911463078423e-05
-8.3340304581702e-06
-6.20794503928795e-06
-2.67689764286286e-05
-2.53191620638772e-05
-2.76737731279132e-05
-1.90890458452809e-05
-3.77820290042915e-05
4.8659089379531e-06
-3.70995819073974e-05
-1.37425645947447e-05
-3.96802259684129e-05
-8.10070231155236e-06
-7.90931492085555e-06
-2.0949542869562e-05
-3.0886477614978e-05
-1.26205663905273e-05
-1.32025140041091e-05
-1.44679101281318e-05
-2.7983884180544e-05
-1.47734415311101e-05
-2.69278923663041e-05
-1.26199226431657e-05
-3.34602337243599e-05
-1.23095328773973e-05
-8.88924382155977e-06
-3.775008959859e-05
-8.79912616503065e-06
-1.86910789949716e-05
-3.09127222336873e-05
-1.20675264328956e-05
4.7524423722225e-06
-3.22774568158588e-05
-4.39221380500755e-05
4.05682758548768e-06
-1.17064486481434e-05
-2.78551977357018e-05
-2.44921733582712e-05
-1.48274377747086e-05
-7.30084974286873e-06
-1.11093745732862e-05
-1.64585882446874e-05
-3.35261621695862e-05
-2.00407918782295e-05
-2.03569137651776e-05
-3.35837404295987e-05
-2.18009841894252e-05
-1.83990815140352e-05
-3.13222990089088e-05
-3.54265758544892e-05
-3.00842538802154e-05
-1.19668420439738e-05
-3.99272727095488e-05
-1.19644736116951e-05
-2.25252772770301e-05
-2.56065971407428e-06
-1.27707235146964e-05
-2.5440935639186e-05
-2.46278739687701e-05
-3.50938026111733e-05
-1.37953254882855e-05
-2.99761525289002e-05
-7.51254554653999e-06
-1.20800515821012e-05
-2.48328904365022e-05
-3.36395808291436e-05
-1.2406480883148e-05
-1.24211734426872e-05
-1.0803291778027e-05
-1.42871753684624e-05
-2.40552295893834e-06
-1.73095503957539e-05
-1.12277831081543e-05
-8.23901572015314e-06
-1.95226855938355e-05
-1.4468005014449e-05
-6.05472560967889e-06
-3.24829452423115e-05
-2.78571804698247e-05
-1.37204222393642e-05
-2.65328569900135e-05
-1.49257148352216e-05
-2.7142665767123e-05
-3.12383868509208e-05
-3.73141676189401e-05
-2.09326305255307e-05
-2.7822148015193e-05
-8.13955553123988e-06
-1.79543440008355e-05
-3.381028600976e-05
-1.28752590266549e-05
-2.03559706827065e-05
-6.70314738940895e-07
-2.83165220727703e-05
-1.38974566865004e-05
-2.0168781554837e-05
-2.83662729312881e-05
-2.15045905558256e-05
-3.06916927499507e-05
-1.72466030169766e-05
-3.67170124523461e-05
-2.19090427987802e-05
-1.09110754299925e-05
-3.71959186806742e-05
-2.5992970789107e-05
-4.25832604743271e-05
-4.33810374129854e-05
-1.16616585502292e-06
-6.35687898945066e-06
-8.84736131912975e-06
-5.27339905309971e-05
-1.48475302641535e-05
-2.4695584392969e-05
-2.31191517983614e-05
-1.10733652737742e-05
-3.41950226060893e-05
4.3305358592501e-06
-4.02231993278931e-06
-2.16053007501797e-05
1.52802332692407e-06
-2.85508881405926e-05
-2.1372592830601e-05
-1.8182707011025e-05
-2.85764015600013e-05
-3.56257161653505e-05
-1.9283184018669e-05
-8.16039425900589e-06
-9.40240513908806e-06
-1.29706399165804e-05
-2.13689272818545e-05
-1.0505406858723e-05
-1.90785193773751e-05
-1.20204987993366e-05
-1.96549640517969e-05
-2.66294024175346e-05
-1.87607763190449e-05
-7.34878733534048e-06
1.04721263226489e-05
-1.50321224799599e-06
-2.81739541835134e-05
-8.59671237570877e-06
-4.98818048603507e-05
-4.10047329115928e-05
-2.3326373996812e-05
1.33614255328016e-06
-2.71023511119352e-05
-2.61752446860665e-05
-1.72158719919225e-05
-8.38195256841444e-06
-2.14734865435134e-05
-5.30489790872507e-05
-7.97280127990211e-06
-1.29134362306823e-05
-1.10272534293022e-05
-1.17489767043507e-05
-2.40171886613619e-05
-1.49340224546597e-05
-2.86845210724215e-05
-2.86275393076787e-05
-1.84185795670177e-05
-4.39392843204482e-06
-3.15879554176503e-06
-4.65678319311652e-05
-1.32018544486002e-05
-2.46024988854676e-05
-1.9769071424216e-05
-1.3306873014017e-05
-2.45987019296733e-05
-7.97676794169829e-06
-9.30000857702965e-06
-2.05218046235366e-05
-2.52414056370304e-05
-9.26735813635329e-06
-2.08744248024258e-05
-4.03622165835948e-05
-2.24642115703933e-05
-1.48057001033736e-05
-9.58450544026438e-06
-1.30791220174457e-05
-1.34153067888556e-05
-1.56895705491574e-05
-1.00205328473317e-05
-4.57811503753322e-05
-2.16199111682898e-05
-7.26026681232207e-06
-1.13191766439116e-05
-2.46490972587501e-05
-2.6968824601828e-05
-3.62446227950195e-05
-3.03690039785475e-05
-2.72939545397877e-05
-3.5514242986865e-05
-7.91515927838291e-06
-3.7487828159738e-05
-1.68057469069175e-05
-4.11167222684911e-05
-3.60421010202312e-05
-2.33673625393524e-05
-1.3323766418694e-06
3.72128865039e-06
3.86435512917653e-06
-4.85905139427673e-05
-3.64377016713705e-05
4.40615370410349e-06
-3.41635447749618e-05
-9.54957440324693e-06
-3.67289392031331e-05
-3.24770646916503e-05
-2.18382677557333e-05
-3.3836263775886e-05
-6.98689307739332e-07
1.31857541928789e-06
-2.92854600419638e-05
-2.40582346880122e-05
-3.42332232729016e-05
-4.64371462624085e-05
-1.43533400717706e-05
-2.57498716492242e-05
-2.53625758607468e-05
2.47827731280385e-06
-1.25809386162494e-05
-1.85525096914308e-05
1.61950715689876e-06
-1.87703168984616e-05
-4.42761592673628e-05
-2.6751702297287e-05
-1.30098297573965e-05
2.67987773582016e-06
-2.53026220076051e-05
-3.12054259533921e-05
-1.85280737295178e-05
-2.10202742907908e-05
-2.2730493175287e-05
-2.6935452862972e-05
-8.75533590250297e-06
-2.57180052610768e-05
-1.78672323068742e-05
-1.13441137842172e-05
-3.4598279875337e-05
-3.64246257704217e-06
-3.76376749805194e-05
-2.79339665459388e-05
-2.5509953163024e-05
-1.06569823574083e-05
-1.26300441246817e-05
-2.91754258855993e-07
-3.11947190126958e-05
-1.59797068756695e-05
-1.36896518695085e-05
-1.29545320217206e-05
-2.47972721241959e-05
-1.13114574827273e-05
-4.58341347704513e-06
-1.34978187376713e-05
-1.55239726200299e-05
-3.17320082917061e-05
-2.72374189591806e-05
-2.08433738268632e-05
-2.75251291031767e-05
-3.73160417598102e-05
-5.13242094418367e-06
-3.06822471848168e-05
-1.10805424190937e-05
-1.1240943460492e-05
-1.82632659030289e-05
-1.96313154311098e-05
-4.36677084395056e-06
-4.1029813003269e-05
-2.12751406437753e-05
-1.15160449845009e-05
-3.53133930457453e-05
-3.81711009346828e-05
-3.02989592468071e-05
-2.71886158480959e-05
-3.7692522019218e-05
-4.81887315886789e-05
-3.13734602669947e-05
-3.02117057534022e-05
-1.10547199708844e-05
-9.5323850778602e-06
-1.84091933920851e-05
1.25101570285515e-06
-2.05460280719709e-05
-3.79199664527715e-05
-1.3090343287277e-05
-4.80518292209882e-05
-2.23545782964019e-05
-3.08548250579266e-05
-2.41449142285243e-05
-8.22513011263662e-06
-2.20127541808055e-05
-4.25759227959616e-05
-1.676724578539e-05
-3.44616676953084e-05
-2.78563063506633e-05
-2.37186965894181e-05
-2.74683415136858e-05
-1.47876053179908e-05
-1.98908853512956e-05
-9.01714115256508e-06
-1.48564338051739e-05
-3.63209521725317e-06
-3.37944513673425e-05
-2.85634318495659e-05
-5.10188265609833e-05
-1.13375472132755e-05
-1.8011999143186e-05
-2.48715226910619e-05
-9.73289129178088e-06
-2.85818260705448e-05
-1.15224304428822e-05
-1.37258393044264e-05
-1.7180962412851e-05
-4.0057469374472e-05
-3.22177881142782e-05
-1.32142394561211e-05
-3.01083046284544e-06
-1.38722733191189e-06
-1.87252056618041e-05
-1.48420837898533e-05
-1.07608093402903e-05
-1.00600006762448e-05
-1.47892755141685e-05
-6.6403261501534e-06
-2.35694035808872e-05
-3.74887539331633e-05
-2.01612024062709e-05
-2.66617552501245e-05
-2.76515079742537e-05
-1.43269786336722e-05
-2.93276850454303e-05
-2.00358880680208e-05
-2.57960567422377e-06
-1.33445829462213e-05
-2.11744109331122e-05
-4.36858040363347e-06
-1.06824128875491e-05
-1.53627377448019e-05
-2.82707447029444e-05
-3.3283566659458e-05
-3.66230519003489e-05
-3.87762371446409e-05
-2.5058482127869e-05
-2.57600409640314e-05
-1.64645915592724e-05
-1.89178865481581e-05
-2.14746042817222e-05
-6.0469261534317e-06
-5.34850112763072e-05
-2.68406777758986e-05
-3.3179850885281e-05
-5.52145489887914e-06
-2.99829998246598e-05
-6.23960404264575e-06
-9.41793118416952e-06
-7.83176160106256e-06
-1.84770426863222e-05
-1.33218335866681e-05
-2.71414545906092e-05
-1.55786419250112e-05
-3.11410974843268e-05
-5.25288192994661e-05
-2.57756064306601e-05
-7.37821657904107e-06
-2.98254812575548e-05
-2.03542876243352e-05
-2.44847603221896e-05
-2.33888259076803e-05
-3.28461412240401e-05
-1.80562436836807e-05
-1.31853547581875e-05
-1.29280894512624e-05
-3.04440880823e-05
-3.00317082083561e-05
-1.07853853152112e-06
-9.9698631674265e-06
-1.12157088093515e-05
-2.89607415762085e-05
-2.56342265146159e-05
-4.15320970121844e-05
-1.33854242396852e-05
-3.23295296319632e-05
-2.22218659298813e-06
-4.74499990861404e-05
-2.41394099594413e-05
-4.05983805526089e-05
-2.26047139080707e-05
-2.82497937205228e-05
-1.30349837954408e-05
-3.57952911532231e-05
-2.83304590074556e-05
-1.5456224752153e-05
-2.27994054547571e-05
-3.08466746305802e-05
-1.70098622936859e-05
-3.43614019298031e-05
-1.48132659939263e-05
3.42990774461086e-07
8.73507360081145e-06
-1.55830908209694e-05
-6.79971565052821e-06
-7.36386423880329e-07
-1.43694185399559e-05
-2.02037457467484e-05
-3.45550523910745e-05
-1.58581623999953e-05
-2.61605047167842e-05
-2.31761982953658e-05
-1.98056370449178e-05
-1.69156106819812e-05
-1.79358294610133e-05
-8.40073014690412e-06
-1.94173589726136e-05
-3.12177311804828e-05
-2.1556575989765e-05
-1.81106847721315e-06
-2.45735772598734e-05
-4.37447913740813e-05
-1.73663665896022e-05
-2.23904631233274e-05
-2.6283073292896e-05
-1.00383831848961e-05
-3.82213318044609e-05
-4.79451543912534e-05
-1.71543742472334e-05
-3.01621999813388e-05
-8.53732794192751e-06
-3.59554733162201e-05
-3.91127798176136e-05
-1.74161536234043e-05
-1.63467905310272e-05
-1.9693750482213e-05
-2.14086865477626e-05
-3.07213249898859e-05
-2.71832345379052e-05
-2.24742755727601e-05
-1.32136969325991e-05
-1.57851739869147e-05
-2.73504030173962e-05
-1.89044350571749e-05
-2.6049826952622e-05
-1.94227802107684e-05
-9.96671709243541e-06
-3.66940317063611e-05
-1.26915450089721e-05
-1.12989008481961e-05
-3.8722260143636e-07
-1.40842165831086e-05
-1.40531079510531e-05
-4.50124945860751e-05
-1.31180827938505e-05
2.80716457640889e-06
-1.77429413492294e-05
-2.31303565972344e-05
1.51392589592896e-06
-1.46681648566427e-05
-1.75827946545979e-05
-4.02385977149257e-05
-9.49225289671636e-06
9.87805957237894e-06
-2.24841405194724e-05
-1.05370616776155e-05
-1.2300777399245e-05
-7.55254649821355e-06
-3.72082222588834e-05
-1.74327484141698e-05
-2.95617235376927e-05
-3.64018977232545e-06
-8.63913995959147e-06
-1.06496809914475e-05
-2.7710058270344e-05
-1.33276158449752e-05
-2.96258456220362e-05
-2.25815760386387e-05
1.09122433413558e-08
-2.60284861829675e-05
-2.63930163562689e-05
1.70966181309575e-06
-1.51869865438204e-05
-2.59495431851578e-05
-1.16705629890271e-05
-3.52154035456974e-05
-2.45291429558107e-05
-1.60866916046001e-05
7.46196957278561e-06
-1.89065479917963e-05
-4.27925857837747e-05
-4.41238328017353e-05
-2.37417833470819e-05
-2.37765959115035e-05
2.24902164991711e-06
-1.09571538543437e-05
-2.62423334853477e-05
-9.92866908497827e-06
-2.34782877658963e-05
-1.50881516394663e-05
-2.00777936752599e-05
-1.46496782475997e-05
-2.10158777958614e-05
-2.38680051908394e-05
-1.54362621779519e-05
-1.56645884406342e-06
-2.58894081625317e-05
-1.70511937988972e-05
-2.75169953991072e-05
-3.19696978849159e-05
-2.62454402349126e-05
-1.38779665958461e-05
-2.71495172995721e-05
-2.50792939282042e-05
-6.04183529591144e-06
2.30257078725159e-07
-1.54057752914986e-05
-2.33420026376175e-05
-1.6099192674977e-05
-3.34395248154069e-06
-4.26959524411919e-05
-1.91985278480085e-05
-1.16035484410032e-05
-3.37164825406176e-05
-2.78229418515677e-05
-7.26675781157789e-06
-1.73348276816833e-05
-9.44687279747692e-06
-2.53967379540047e-05
-2.29937123302946e-05
-1.45041666307466e-05
-2.39024708364821e-05
-1.82370429658831e-06
-1.863563234403e-05
-1.24849323887091e-05
-3.34465653066885e-05
-6.80360587251077e-06
-1.33265150204226e-06
-2.33549251466244e-05
-2.4406417996791e-05
-2.63073198762378e-05
-1.90791138424113e-05
-2.00770445041098e-06
-2.24067157092769e-05
-3.65365196802108e-05
-2.96927158211256e-05
-2.13246482493979e-05
-1.29986172911722e-05
-1.59891497856114e-05
-2.90916042629475e-05
-1.64296406568421e-05
-9.28615133425131e-06
-3.06368742608853e-05
-1.89619011540834e-05
-2.8377611104115e-05
-2.45007552831122e-05
-2.02877703050005e-05
-1.86075439009499e-05
8.7181359753296e-07
-1.45995001638713e-05
-2.11311383129687e-05
-8.57652110781375e-06
-2.8496019162974e-05
-1.79099348475309e-05
-1.23817069083452e-05
-1.75708722771943e-05
-3.01204377225173e-05
-2.3973267277193e-05
-1.52455076108203e-05
-1.22132807611976e-05
-4.27217392425817e-05
-3.60820580939392e-05
-2.43198006934816e-05
-2.16997599752797e-05
-2.68016362771887e-05
-7.1859973603027e-06
-2.09095314430104e-06
9.8942065712268e-06
-2.07148967825519e-05
-1.32882441444579e-05
-3.54825933930226e-05
-2.76389642357275e-05
-3.90606386964546e-05
-2.26454973847001e-05
-2.27546557675767e-05
-9.73995424810721e-06
-2.57624900581979e-05
-1.37066176389788e-05
-4.28708790938097e-05
-1.95773528242018e-05
-1.84526744827003e-05
-3.02102351913679e-05
-1.53450310213671e-05
-1.44985596578844e-05
-2.80658030649476e-05
-1.81809045828371e-05
-3.49480648652731e-05
-4.49741307027408e-05
-6.35318158824269e-06
-1.48806950518992e-05
-1.64415134699441e-05
-1.94532762990628e-05
-2.32888394396686e-05
-2.30321274360731e-05
-1.86535302457143e-05
-2.43585760834963e-05
1.78254297588498e-06
-1.78549953744098e-05
-2.06921461728458e-05
-4.6183046360845e-05
-2.62463145114803e-05
-2.03640890365513e-05
-1.40093872856449e-05
-6.35656846009956e-06
-1.60068174218745e-05
-2.05340044193388e-06
-1.49035884428045e-05
-2.26814747019883e-05
-7.15978360750246e-06
-3.33516181021563e-05
-1.41070572428403e-05
-2.65232548623925e-05
-2.15505169677468e-05
-1.42800859772301e-05
-1.15472916644904e-05
-2.18386462215163e-05
-1.63727266710233e-05
-6.08054898350761e-05
-1.49908831150228e-05
-3.70670788922095e-06
-1.6668133554022e-05
-3.7774470765959e-05
-2.23449021153854e-05
-2.82119379887084e-05
9.03383248049081e-07
-3.44023757811574e-05
-2.14287015668261e-05
-3.4320119604546e-06
-2.36893193940303e-05
-3.53519204872838e-05
-1.18923828335154e-05
-1.03984791098661e-05
-9.95614882222467e-06
-3.64259997886155e-05
-2.16043942955181e-05
-1.24774501828897e-05
5.61722319095823e-07
-2.27989906166365e-05
-6.8866790649487e-06
-2.38987948290549e-05
-3.18414426540804e-05
-8.96439317765329e-06
-2.7807823345715e-05
-1.38728843647437e-05
-1.71617789408756e-05
-2.62108367508834e-05
1.88618649253264e-06
-2.62050396736757e-05
-1.57060031937621e-05
-7.29511486564856e-06
3.71930916473762e-06
-1.07367330077951e-05
2.4716522821088e-06
-2.95698736824101e-05
-2.75738270325042e-05
-3.74247406854103e-05
-1.94379725043684e-05
-1.72479309044164e-05
-2.96827842138e-05
-1.99370763274427e-05
-1.83904436822482e-05
-5.14690999446929e-05
-2.90318694764026e-05
-3.13243106095165e-05
-3.3467295452035e-05
-1.57159080455783e-05
-1.86251693439336e-05
-2.46513451560504e-05
-6.65960755540285e-06
-1.88186100131036e-05
-2.56698207703418e-05
-1.47258935360814e-05
-1.95038476014092e-05
1.77040651194053e-05
-2.49703792152838e-05
-1.27784277861974e-05
-2.08647613356923e-05
-1.46795435972845e-05
-1.71970142867367e-05
-2.35962341586064e-05
-1.88795022359699e-05
-4.03459877022938e-06
-3.75284763561982e-05
-3.53108806810607e-05
3.01187480239502e-06
9.03071355569392e-06
-8.03799622998957e-06
-2.00595013231853e-05
-1.25958412281684e-05
-1.83975235698223e-05
-3.01113838815337e-05
-1.4578422889669e-05
9.10445692902343e-06
-1.22565136473141e-05
-2.36233406419899e-05
-1.5230285710365e-06
-4.11615562346012e-05
-1.85783064804485e-05
-2.96799141509025e-06
-1.25917626933987e-05
-3.61691211364682e-05
-3.70580449674377e-05
-3.33735592998951e-05
-1.76640067173405e-05
-5.5159383150814e-06
-1.02011809826272e-05
-2.75694654390197e-05
-2.4738877756898e-05
-4.83719775312175e-06
-5.04082656698715e-06
-2.45116843906528e-05
-2.25218260018402e-06
-1.42348107623523e-05
-2.77499913741217e-05
-4.72482073061937e-06
-5.98888016561947e-06
-8.26077037090025e-06
-7.69250604272741e-06
-3.68533310940536e-05
-4.34205985334488e-06
-2.82083416889315e-05
-2.11701681043057e-05
-1.42484916014367e-05
-1.92761184340708e-05
-8.76100722933567e-06
-1.88959913447396e-05
-2.47141379226641e-05
-2.0520083214769e-05
-3.81847345092346e-05
-1.60167056647343e-05
-3.30744473047578e-05
-2.05964392200029e-05
-2.20568074554986e-05
-7.49524135806499e-06
-3.70445983676697e-05
-2.81404285771608e-05
-2.27969891011866e-05
-1.71402464822481e-05
-2.16821115639975e-05
-1.93744741535663e-05
-3.308941495534e-05
-2.9880261277047e-05
-4.80471785192774e-05
-1.75444702540624e-05
-1.88293191947325e-06
-1.04516790123534e-05
-2.39325388159266e-05
-1.8692120789235e-05
-6.21543673971879e-06
-4.44146765672328e-05
-5.82950789892415e-06
-1.96389176213661e-05
-1.88841840574956e-05
-3.44724968205093e-05
-2.3769875646234e-05
-3.19341929845826e-05
-1.25648560037801e-05
-2.96297790241611e-05
-7.14495950791661e-06
-4.83039907929647e-06
-2.01626266916155e-05
-2.22124144113471e-05
-4.44024443156091e-05
-8.7071506877035e-06
-2.23967364112688e-05
5.51238744650113e-07
-4.83700977414361e-06
-4.35643234615409e-05
-4.40381500305323e-05
-1.07747258056171e-05
-8.5620672590543e-06
-2.61296966367389e-05
-4.02814812746078e-06
-3.85116948193045e-05
-1.36225459269827e-05
-9.86925630304997e-06
-9.63122243510386e-06
-3.60003502657202e-05
-5.58458514693305e-06
-2.61055629191279e-05
-4.38659998647237e-06
-1.23846091082855e-05
-4.89485763204321e-06
-2.46975305271619e-05
-1.79395260488934e-05
-2.74639461179576e-05
-1.66188800643797e-05
-1.31707261052325e-05
-1.56369960185472e-05
-1.05292302425441e-05
-3.49028471291602e-05
-2.74549832066207e-06
-2.92383556637991e-05
-2.10930259237981e-05
-4.04211108356982e-06
-2.73331100408266e-05
-1.29393869343997e-05
-3.24029484201637e-05
-9.55105332467461e-06
-1.78976068707383e-05
-2.36829016658547e-05
-1.08436910234913e-05
5.16128156312954e-08
-2.13494513665893e-05
-7.52091642888245e-06
-4.09172336718979e-05
1.84974842536753e-06
-4.26377298419939e-05
-2.42558126975813e-05
-1.18196538979582e-05
-2.75496298258804e-05
-1.49899157007752e-05
-3.56707594748201e-05
-8.52054934245831e-06
-1.71046828366783e-05
-1.24756005790065e-05
-1.74565095060233e-05
-1.0671208197248e-05
-3.29935590162538e-05
-3.58139263286737e-05
-1.17069101177354e-05
-3.40710614028928e-05
-2.83410937392902e-05
-3.55500066950802e-05
-3.54539567344417e-05
-2.61563922607124e-05
-1.82106048226477e-05
-8.9199192629483e-06
-3.43706018529103e-05
-1.34349169451761e-05
-3.03833014246083e-05
-2.82253763697438e-05
-2.43779625370884e-05
-1.50419779597432e-05
-2.70355251004811e-05
-1.00073630710115e-05
-1.66261978570402e-05
-1.78638675499305e-05
-2.51328433090139e-05
-3.21774236338505e-05
-2.24228993961337e-05
-2.79253287988138e-05
-3.33576844960593e-05
-2.52979205287886e-05
-2.25106795707659e-05
-1.58031587697296e-05
-8.69835956457936e-06
6.52902217551018e-07
-1.10330048649479e-05
-2.30008460139532e-05
-1.34403610888348e-05
-1.74948115176917e-05
-1.89411748307967e-05
-3.25884493835837e-05
-2.21440018099123e-05
-3.24643786522258e-05
3.41445322247031e-06
-1.90790314118188e-05
-1.40509096354797e-05
-5.32616673709444e-06
-9.33450323856937e-06
-3.4123329655457e-05
-1.67477599292736e-05
-1.95686123401965e-05
-2.20549057806855e-06
-2.42639775945958e-05
6.38404114771952e-06
-2.63289445894803e-05
-2.25932108830297e-05
-2.46259285069006e-05
-3.38393000052525e-05
-1.34840469623328e-05
-1.35635948182333e-05
-1.86728044224354e-05
-5.71390676175009e-06
-1.73896671192222e-05
-3.39787956545457e-06
-1.74087939071727e-05
-5.40457457584119e-05
-9.41730995319132e-06
-7.99352495201878e-06
-2.29330821327513e-05
-4.49078096391899e-05
-2.85004804262685e-05
6.16515141918747e-06
-2.60099922762709e-05
-8.27477617264714e-06
-3.34123800259156e-05
-2.83516214433447e-05
-2.00381035318185e-05
-7.73712809903031e-06
-2.76749695016569e-05
-9.28112429951415e-07
-2.36183860115542e-05
-8.92460015958554e-06
-1.23818192574014e-05
-3.32733077468417e-05
-1.40515667214459e-05
-1.7104953760939e-05
-1.68344466340499e-05
-2.6947370162774e-05
-1.66739657858418e-05
-1.2194137404293e-05
-2.47750625996857e-05
-9.01965254600009e-06
-3.27035359250308e-05
-2.22283752050162e-05
7.67880788469332e-06
-1.30701436790214e-05
-6.34597266580703e-06
-1.80408575894511e-05
-3.53947861770944e-05
-4.46351569537854e-06
-2.78257828215356e-05
-1.17638013631717e-05
-7.95022636923991e-06
-2.56743446267204e-05
-3.79514968162544e-05
-2.03431696776452e-05
-1.53848643089327e-05
-5.65529236682973e-06
-1.08179455165049e-05
8.67519513895166e-06
-2.71773508111437e-05
-2.61024003816597e-06
-1.06910790548512e-05
-1.32971992080661e-06
-3.40535773454556e-06
-2.84430076886455e-05
-4.01407781401243e-06
-8.33064076527051e-06
3.60842698082845e-07
-3.33822361937333e-07
-1.89048661335518e-05
-1.35959256519933e-05
-2.60732934180642e-05
-3.1687987798984e-05
-1.50417205126621e-05
-3.20832639734777e-05
-8.46420590321748e-06
1.00566052830155e-05
-2.10407770328358e-05
-2.94705883577217e-05
2.16534962489884e-06
-1.68558760055888e-05
-2.58724261574545e-05
-1.57247769274322e-05
-1.10421486365239e-05
-1.55190385183842e-05
-1.27500183382787e-05
-1.53282350445613e-05
-4.95221495490864e-05
-1.86728076044519e-05
-8.15601880894707e-06
-1.21141151737452e-05
-1.75094288838592e-05
-1.35776892090401e-05
-3.36672871675116e-05
-9.47884784804691e-06
-2.96834339663513e-05
-1.99371660370577e-05
-2.80165559034861e-05
-6.51468273201739e-06
-2.66747485080322e-05
-2.10565860974084e-05
-9.91201150239484e-06
-3.25905194906597e-06
-1.80060668893177e-05
3.04451569046105e-06
-4.17397882954286e-05
-1.51381327291714e-05
-3.63169515196744e-08
-3.16062614661885e-05
-1.77112461247068e-05
-9.96131116835744e-07
-7.47465451354288e-06
-1.05734725410297e-05
-3.91549303579018e-05
-1.96384723336865e-05
-1.40566464126301e-05
-4.35247930866302e-05
-2.47091360279028e-05
-4.39905875624428e-07
-1.8858248028754e-05
-7.85704511057265e-06
-5.0097880771778e-05
-1.88695621268007e-05
-2.10877101963653e-05
-3.6246094083979e-05
-1.52478473882226e-05
-2.30578126554434e-05
-3.55803236471474e-05
2.4940463925861e-06
-1.57208293845643e-05
-6.95028869724381e-06
-2.8332771225408e-05
3.0366218017324e-06
-2.32132987384474e-05
8.9589040510478e-06
-3.58550266850024e-05
-2.91050653981437e-05
-2.75368207995088e-05
-2.00514575211618e-05
-4.41769807670713e-06
-4.17515329504872e-06
-2.41715227703882e-05
-4.21801290348604e-06
-1.70374964631935e-05
-3.32378533398632e-05
-2.82396030037427e-05
-1.70519841654524e-05
-2.40868096114657e-06
-4.57190417140268e-05
-2.24344770068861e-05
-6.1567159031231e-06
-2.6515384294956e-05
-2.92849121502668e-06
-2.47161684645262e-05
-1.80866513645548e-05
-1.47161608142357e-06
-4.93882668888439e-06
-6.5513102425922e-06
-3.8963110081473e-05
-1.08375342483545e-05
9.75031627033944e-06
-4.26728840849142e-05
-2.74613250195657e-05
-1.1453220635243e-05
-2.37907075886099e-05
-2.91088026616316e-05
-1.70830007724434e-05
-1.54441316618659e-05
-3.72129828136858e-05
-6.39414669468719e-06
-1.66482244998739e-05
-2.91203960398835e-05
-2.49994151402714e-05
6.15036553222766e-06
-1.81859128250315e-05
-1.67394274496964e-05
-8.1144189232245e-06
-4.059577460268e-05
-2.56249374951622e-05
-2.07191315555429e-05
5.40442590095356e-07
5.75166208155602e-06
-2.24964242797026e-05
-2.27169391887865e-05
-1.53070799955221e-05
-3.21267621799586e-06
-1.99881210990006e-05
-3.38329427114958e-05
-7.61379924907575e-06
-3.04947751595111e-05
-1.78847532828211e-05
-1.98558823805965e-05
-2.72529145837708e-05
-5.0185946173571e-05
-2.28206488647486e-05
-2.04389576248135e-05
-3.0223441820884e-05
-4.49663032574157e-05
-4.55351000139018e-05
-2.81331860206959e-05
-2.32933836371571e-05
-4.18900669305413e-05
-1.32119715098785e-05
-9.3847471278494e-06
-1.76731882431056e-05
-3.68666891725818e-05
-2.74277396380377e-05
-2.39818274064627e-05
-3.96198737996597e-06
-3.07811142482451e-05
-1.32576884267303e-05
-2.24573036688404e-05
-2.51761169803496e-05
-2.54535030559617e-05
-1.55887615331582e-06
-1.39834039961253e-05
-6.73413012786121e-06
-3.06858453190395e-05
-1.48857315066578e-05
-1.62470787930123e-05
-1.28472454829544e-05
-2.07931507618138e-05
-2.62421775168195e-05
-2.51631096127776e-05
-1.60424223270114e-05
-2.30017289652168e-05
-2.94927797969691e-05
-1.52996840432096e-05
-2.30697356446121e-05
-2.75112024356225e-05
-2.52877950896945e-05
-4.92560922075077e-05
-5.42848786608076e-06
-7.09575490635305e-06
-3.44840742445295e-05
-1.44492283100944e-05
-1.1369695822647e-05
-3.96356123212295e-05
-2.75378503321803e-05
-6.76578882819121e-06
2.29106233783786e-06
-1.07398283070852e-05
-4.15573498415729e-06
-2.56787300291815e-06
-9.36364393495747e-06
-3.6518047820608e-05
-2.49081149006683e-05
-2.37209821523092e-05
-2.23796259285269e-05
-3.69848707965172e-05
-1.99344753908812e-05
-2.45064380724717e-05
-1.88828805517085e-06
-1.37526800294406e-05
-4.40869319349853e-05
-6.69115939822467e-06
-2.33089693280791e-05
-3.82441418904268e-05
-2.48782481129838e-05
-1.76372726215301e-05
-1.93510805428742e-05
-1.58969006648751e-05
-4.36713308839939e-05
-1.69964344900237e-05
-2.51170995044654e-05
-8.4339519130753e-07
-2.55863837773745e-05
-8.90372831993132e-06
-4.77535219517359e-05
-3.01435101898738e-05
-6.94246860988054e-06
-2.85903175574953e-05
-2.075472136427e-06
-2.18119055685216e-05
-2.71143848592827e-05
-1.00446575221549e-05
-1.83711586035721e-05
-2.72458980859879e-05
-1.80071225741571e-05
-1.12172919437478e-05
-5.6957120247953e-06
-8.18129602330232e-06
-2.83478440687068e-05
-1.62036362454535e-05
-1.00802986476666e-05
-2.4339114519874e-05
-1.04173327136694e-05
-6.12842048402191e-06
-3.10846501985732e-06
-2.59098740979323e-05
-2.26561447085504e-05
-1.76920735486444e-05
-3.17865218027792e-05
-4.10842682207102e-06
-1.65105134341158e-05
-2.58121667017637e-05
-2.58831107526117e-05
-1.3043710318791e-05
-3.50095772435459e-05
-1.59193338982831e-05
-1.74965382701288e-05
-2.58333593789016e-05
-3.68959984669116e-05
-2.90706060217827e-05
-2.16606674854734e-05
-1.30453890469538e-05
-2.43298604471565e-05
-3.38008244145323e-06
2.99162795618703e-06
-3.09899137676814e-05
-1.03983756922372e-05
-1.77297426086289e-05
-5.57800335267361e-06
-2.65615297155078e-05
-4.39082216558291e-05
-2.46180021734118e-05
-4.26667856900148e-05
-3.6108041763413e-05
-2.23937409131128e-05
-1.94817065107136e-05
-1.42188640576149e-05
-1.67843640751524e-05
-2.62889197226351e-05
-1.48614392644047e-05
2.00033027158229e-06
-2.17157870430891e-05
-1.92716144281488e-05
-4.40461590389689e-05
-9.98379934156995e-06
-2.05494631592907e-05
-5.40815839564114e-05
-3.19944896991508e-05
-3.27620287911235e-05
-3.78455483480905e-05
-2.22196452157082e-05
-1.9534882508282e-05
1.39035703173661e-06
4.53181240887225e-06
-2.90854676924301e-05
-1.6174514452032e-05
-2.32832854842073e-05
-3.41004214880684e-06
-3.34095010234584e-05
-2.34354526514128e-05
-2.45435767680354e-05
-9.66441245841418e-06
-1.69730236472651e-05
-1.92943901412838e-05
-2.10219932888377e-06
-2.61403088580981e-05
-8.41076588709624e-06
-1.95490271931681e-05
-2.24513885026979e-05
-3.10228023074163e-05
-2.53307663947364e-05
-1.34406610197205e-05
-3.44736688380374e-06
-2.77314183295353e-05
-3.12428739277211e-05
-1.57896796799337e-05
-2.558522531509e-05
-1.95489512639975e-05
7.09585640375778e-06
-2.33921347502807e-05
-3.68282209293672e-05
-3.24412857918725e-06
-1.16385855891976e-05
-1.15039708502721e-05
-9.5962780276562e-06
-1.92472120965478e-05
-1.70189275193325e-05
-1.67983005624267e-05
-2.70723890973495e-05
-3.69154374988397e-05
-1.44506617091744e-05
-3.56744208641388e-05
-2.79839512164797e-05
-4.10706001690296e-05
-3.88084511277977e-05
-4.19778225487437e-05
-1.8497789809016e-05
-1.59813795186823e-05
-2.18130791977353e-05
1.87532920393048e-06
-2.15693069378634e-05
-1.02136276761666e-05
-1.67316173802867e-05
-1.90887705302107e-05
-1.80389068939444e-05
-2.89513066400504e-05
1.15177744780977e-06
-2.61695973212143e-06
-8.18332052588144e-06
-1.4354329059006e-05
-2.12824750611421e-06
-1.09401157697177e-05
-3.49764429689156e-05
-4.2758392896806e-05
-4.65311199979879e-05
-1.57730344418892e-05
-2.50135862329826e-05
-3.75866547315968e-05
-3.07152021749786e-05
-1.8971322342111e-05
-3.02907199567221e-05
-2.17200048492286e-05
-3.99736754009714e-05
3.5234389508504e-06
-3.4940459983483e-05
-2.49534566992082e-05
-3.03260275635391e-06
-3.38947547181516e-05
-3.01513911405657e-05
-1.83650685172729e-05
-2.12509524734895e-05
-1.8096300093451e-05
-1.43637742148152e-05
-1.42310621781343e-05
-2.17275110468461e-05
-2.25234254082971e-05
-8.98378462847969e-06
-2.87980854930801e-05
-5.64470358216398e-06
-2.27571326042116e-05
-1.92191061059154e-05
-3.24853186305601e-05
-2.0109319805327e-05
-7.2182054167853e-06
1.24970199365189e-05
-1.20226322920155e-05
-2.29479320401296e-05
-1.5145508637048e-05
-2.86335818489033e-05
-3.50882661701908e-05
-2.17138261168329e-05
-2.08784237473153e-05
-2.5555708488781e-05
-1.71425233292702e-05
-1.27539469050595e-05
-2.20591784264536e-05
-1.06516092545447e-05
-1.89320753212683e-05
-3.53744103415034e-05
-9.41704199615219e-06
-1.26674505325141e-05
-2.16695690077391e-05
-3.03198665865374e-05
-9.97740668403837e-06
-5.61833555755916e-06
-2.60597323402419e-05
-2.81391952533217e-05
-1.82228529668443e-05
-1.31262425397721e-05
-4.50293949835541e-05
-3.50453250132111e-05
-1.24924525202696e-05
-1.54740379192545e-05
-2.88392984123154e-05
-4.80484240558983e-05
-3.03691764039914e-05
-3.66300947140466e-05
-5.40537856458437e-05
-2.37359679496147e-05
-9.89834640671843e-06
-2.74202234897321e-06
-1.49683101686778e-05
-2.65429759653293e-06
-1.70470497808524e-05
-2.99433265955583e-05
-5.16628732177665e-05
-2.62057253212542e-05
-2.90683714913469e-05
-4.12206840243287e-05
-3.22136867575524e-05
-7.1128352411827e-06
-3.08844143470843e-05
-2.93025786366024e-05
-2.23102425298218e-05
-2.3884497664847e-05
-2.10172220293003e-05
-7.12976334568447e-06
-5.91915938416733e-06
-5.06982356908153e-06
-1.59475680509158e-05
-8.31848412945339e-06
-2.41063387952454e-05
-2.12928536945573e-05
-2.71455049904215e-05
-2.11232606415755e-05
-1.62015777219796e-05
-1.43844907165032e-05
-2.14471632005718e-05
-7.66108403688963e-06
-2.39125573857805e-05
1.80354724667094e-06
-2.32844806198024e-05
-2.57971122924518e-05
2.81728227087682e-06
-1.62573830546374e-05
-2.21996873046805e-05
-1.95179614671118e-05
-2.03267051024753e-05
-3.65617205461054e-05
-3.68461398849759e-05
-1.58758905028926e-05
-6.8346794781055e-06
-1.4505929100206e-05
-1.71909346069363e-05
-2.25990814778664e-05
-1.99259772430989e-05
-2.36740571974691e-05
-1.70791284555223e-05
-3.68031299222411e-05
-1.2424860492186e-05
5.11559164662795e-06
-2.40330592954164e-05
-1.5482383281852e-05
-1.67991692833684e-05
-1.69324076753097e-05
-2.21203830892031e-05
-2.65660743022677e-05
-2.11095705488287e-05
-1.07307823340189e-05
-2.46733240916236e-05
-1.31370023374938e-05
-1.37423258873366e-05
-2.44844527023844e-05
-1.03189512885085e-05
-3.92098502093166e-06
-3.29364419942361e-05
-1.86213504718711e-05
-9.85971322769813e-06
-2.54976656680448e-05
-3.2537544004387e-05
-9.10772696571706e-06
-2.16537849452134e-05
-6.05239871851723e-06
-1.61400357307208e-05
-1.84628509078663e-05
-2.5050761767121e-05
2.8998054303096e-06
-3.54931855571056e-06
-2.20251247179827e-05
-2.33421136463972e-05
-3.39443948444969e-05
-3.32608329489791e-05
-2.85940401231476e-05
-2.37376335113854e-05
-1.76342159350369e-05
-2.7919822098367e-05
-3.65616708767149e-05
-7.1824483721573e-06
-2.19627550777764e-05
-2.55639177031248e-05
-1.54267041898003e-05
-2.30368321255325e-05
-1.16943647516025e-05
-3.94238004049265e-05
9.38614072670301e-06
-2.58623936528861e-05
-1.5544414246899e-05
-1.4302405806974e-05
-5.75505879330678e-06
-7.98501311767361e-07
-4.01651838410612e-05
-1.22070159788504e-05
-2.02592275565377e-05
-3.73660254115264e-05
-3.46100090083166e-05
-2.97205140630026e-06
-1.54554851049816e-05
-2.08447877603435e-05
-2.38614988033869e-05
-1.38116278181147e-05
-1.43685676185949e-05
-1.95179013327417e-05
-1.96900549200994e-05
-3.64022435213747e-05
-2.18084106346539e-05
1.89150566871916e-07
-3.29433005137225e-06
-2.35128280671715e-05
-2.93147665570642e-05
-2.15780724921176e-05
-3.70445547243809e-05
-2.17016525336944e-05
-1.85504105891827e-06
-2.31953305863788e-05
-2.99574026400308e-05
-3.52863447403858e-05
-3.93935388252879e-05
-3.28253307918737e-05
-4.80569924090411e-05
7.21443295077441e-06
-9.6898477609229e-06
-2.63664869565743e-05
-2.86398810678305e-05
-1.9311886548687e-05
-1.28453416647618e-05
-1.16835616611437e-05
-2.17136510673717e-05
-1.97901649618022e-05
-2.67178063136583e-05
-3.93984364604738e-05
-1.46301607261173e-05
-1.33738604388824e-05
-9.26668370402994e-06
-1.14966632846837e-05
-2.57777367219036e-06
-3.27566941374126e-05
-2.92086867049642e-05
-2.79021090680376e-05
-2.95437611599905e-05
-2.49934552565111e-05
-1.37413075537454e-05
-1.29328563312252e-05
-6.12591800759974e-06
-2.34778989691388e-05
-2.41033759978949e-05
3.20362516997392e-06
1.49611399852903e-05
-3.15582655907985e-05
4.70407303782257e-07
-3.37417055017192e-05
-1.41260001572685e-05
-2.0540580693726e-05
-3.32880025275901e-05
-3.65585416486798e-05
3.3616969772218e-06
-3.2883332195523e-05
-4.48617369376711e-05
-2.4327711598168e-05
-2.08623438997524e-05
1.46456619351761e-05
-3.23799807253369e-05
-2.54450710260322e-05
-2.91330113736845e-05
-5.41831269765814e-06
-2.64254185642705e-05
-4.0552389301078e-05
-3.76172821268256e-05
-2.86545205877413e-05
-1.861377219793e-05
-1.06758370488955e-05
-1.63791789072345e-05
-1.46855754800756e-06
-3.07434480666506e-05
-3.19682515667444e-05
-2.88101305560913e-05
-1.03169832410852e-05
-6.06455056765538e-06
1.2330459088243e-05
