# Supplementary material for: Research on computational propagation and identification of mine microseismic signals based on deep learning
Source: PLoS One. 2025 Oct 22;20(10):e0334641. doi: 10.1371/journal.pone.0334641 (PMC12543183; doi:10.1371/journal.pone.0334641)
Supplement: S1 Data — (ZIP) [file pone.0334641.s001.zip › 000100500001120.xlsx_0.txt_24.txt.txt]

-2.01966439737558e-05
-2.25417295605246e-05
-7.91647896503001e-06
-1.07600661023302e-05
-1.94120493973496e-06
-2.79326479364458e-05
-2.52118647831403e-05
4.4874893860508e-06
-1.75590052075544e-05
-2.47527060156779e-05
-8.32818991674307e-06
-1.68640472242691e-05
-1.36137288752638e-05
-1.62829408959974e-05
-3.18069778308873e-05
-1.92344396719444e-05
-4.22120675192659e-06
-1.45769644360985e-05
-2.29971404535621e-05
2.20157670327875e-07
-6.50775161723556e-06
-3.03882085736831e-05
-2.76770553220654e-05
-3.5604077199375e-06
-1.17585333690369e-05
-2.82492919781382e-05
-1.06281657634459e-05
-1.64148926046439e-05
-1.41805472501787e-05
-1.63322662885091e-05
-1.6175257381003e-05
-5.88489412145231e-06
-2.55177324422832e-05
-1.73016496716038e-06
-5.14693944420477e-06
-1.23769020072165e-05
-1.15779226967841e-05
-2.24966375657744e-05
-2.94423917545924e-05
-3.16603881540008e-05
-1.76971085177959e-05
-2.5299817750649e-05
-4.55147063148316e-05
-1.76956002763868e-05
-2.40167826575399e-05
-8.23571949500883e-06
-9.88726864747731e-06
-3.18663577460401e-05
-2.13489042670095e-05
-2.77800461280367e-05
-1.01742197687983e-05
2.39439474023006e-06
-1.72794590723033e-05
-1.07605619158743e-05
-2.03938058872133e-06
6.58096859172981e-06
-4.54138532753778e-06
-2.91784796050461e-05
-1.13189695205025e-05
-2.81256123672889e-05
-1.11730826415125e-05
-2.76696327017475e-05
-2.29776371130884e-05
-1.74962967474051e-05
-1.61694341288345e-05
-3.14568302883555e-05
-1.29207795326123e-05
-3.69796988167936e-05
-1.57523222812146e-05
-9.3782234553981e-06
5.74940890029671e-06
-5.77032162676596e-05
-5.45978876916483e-05
-1.32602788032773e-05
-5.51201723094717e-06
-5.57497796950532e-05
-3.11565092439092e-05
6.88129099868968e-06
-1.47185799507396e-05
-3.57087665406526e-05
1.10355927901226e-05
-3.22378679053868e-05
-1.98236782528744e-05
-8.5223161343515e-06
-1.37214190674902e-05
-1.54298827168291e-05
2.40256424242083e-06
-1.45794064788141e-05
-1.47749462105813e-05
-2.94594275095416e-06
-1.12041921463991e-05
-2.50369211695797e-05
-1.05392272326272e-05
-2.65005821417318e-05
-2.43995258955695e-05
-1.33673772872234e-05
-2.62640925047895e-05
-3.4155759251333e-05
-1.21496761671683e-05
-2.28982508385036e-05
-1.86834317067918e-05
-8.40028743976118e-06
-1.67980543967815e-05
-1.31129764040845e-05
-1.98569002847212e-05
-1.36303170639979e-05
7.69858304603923e-06
-1.03951813653078e-06
-3.76842356715467e-05
-9.88334692878922e-06
-1.46085498206215e-05
-1.80088664137662e-05
-8.93429868558025e-06
-1.55668974099397e-05
-1.83567286720527e-05
-1.1754080261144e-05
-2.5526167310205e-06
-2.04316521940575e-05
-2.17721269046277e-05
-3.02285023446061e-05
-3.63604217981088e-05
-2.10830736316576e-05
-2.52336866154431e-05
-1.58442504718789e-05
-1.38905832320251e-05
-9.17598639140393e-06
-1.15015412137655e-05
-7.57788751604632e-06
-4.94248194729358e-06
-4.14008183922349e-05
-2.09743539286033e-05
-3.56121372190201e-05
5.11404567596465e-06
-1.48217072565379e-05
1.55591755293666e-06
-1.44709603147131e-05
-1.93724449490067e-05
-1.54324523263573e-05
1.45634927124609e-06
-2.81155151072861e-05
-3.843387682094e-06
-2.05076362298545e-05
-2.92727029830524e-05
-2.44066144936041e-05
-2.66409822774783e-05
-2.05927101451808e-05
-2.44755473521429e-05
-1.16036670506293e-05
-2.38472695334137e-05
-1.39364572685513e-05
-2.63357127081502e-05
-1.5292622259465e-05
-1.49782992207611e-05
-2.47051384009947e-05
-4.35664251436759e-05
-2.25562006567927e-05
-9.07965488244719e-06
-1.11548830541002e-05
-2.28006292165322e-05
-2.63947290049979e-05
-3.71144440484088e-05
-2.39568025977201e-05
-1.07395902683534e-05
-1.17292127215587e-05
-2.89164723571396e-05
-2.15567777258832e-05
-2.90127170345156e-05
-2.31003112921842e-05
-1.76434172640684e-05
-1.32653401207401e-05
-1.9937138306874e-05
-9.80511570481787e-06
-2.23914085204856e-05
-1.42619241935385e-05
-2.2653069732261e-06
-1.96336210849825e-05
-1.37552886819737e-05
-1.37102859356719e-05
-2.53464586121998e-05
-2.137054035419e-05
-4.9425471774348e-05
-1.26793266759107e-05
-7.70446905115243e-06
-1.45364481322104e-05
-1.92222237526132e-05
-1.88343947039878e-05
-4.31118740053968e-05
-3.21772729947406e-05
-6.00807579676352e-06
-5.20171218904273e-06
-1.43201753620241e-05
2.44360323959401e-06
-1.69847705320585e-05
-1.78154972115364e-05
-1.81123570369625e-05
-4.69986276811112e-05
-2.52924424398962e-05
-4.44320949705767e-05
-3.24624599398575e-05
-1.05600100854917e-05
-2.01228483894862e-05
-1.03893397053485e-05
1.96987653476032e-07
-2.90037337312316e-05
-2.18545225688554e-05
-1.17397369998492e-05
-8.41581648529931e-06
-2.34299690394108e-05
-1.42845466783919e-05
-1.90938719489315e-05
-1.25224384026702e-05
-6.27689811954419e-06
-1.65971306638765e-05
-2.30448897728401e-05
-1.48291087524093e-05
-2.7992941521988e-05
-2.27630339337089e-05
-4.02730283279968e-08
-2.2473117191289e-05
-1.42947248971273e-05
-2.17232672853543e-05
-1.71634624063257e-05
-2.94099411331175e-05
-2.19435861715936e-05
-2.93935924213674e-05
-3.51312181071037e-05
-2.90711827693922e-05
-2.67085376375208e-05
-2.25023458838271e-05
-1.16944820784211e-05
-1.35059160282483e-05
-7.13676125747536e-06
-2.07155859023342e-05
-1.49331387980401e-05
-2.96971417984647e-05
-3.57936655911306e-05
-3.14855218389065e-05
-3.37574550673995e-05
-4.11984032694287e-05
-1.90269352933654e-05
-9.42271409148603e-06
-2.32923641338466e-05
-1.2299035303121e-05
-1.39478789417353e-05
-2.52025195237614e-05
-6.24486077566008e-06
-2.86014832832564e-05
-2.57771299903673e-05
-1.04354310181958e-05
-1.64240927394899e-05
-7.78429037636912e-06
-3.46603037712265e-05
4.39883224572611e-06
-3.76267086702311e-05
2.20782936108235e-06
-2.48874705038292e-05
-1.45911116462635e-05
-1.40411755038398e-05
-1.03224227168215e-05
-2.968687186192e-05
-2.21414032701301e-05
-2.56035044611857e-05
2.04385795023887e-06
-1.19893707776084e-05
-3.21161531365134e-05
8.78139726912068e-06
-1.58733026130224e-05
-6.3013289168319e-06
-3.79298229923763e-05
-2.65263620190831e-05
-2.27498743574931e-05
-2.85118800679997e-05
-2.59049818963398e-05
-2.14705610673463e-05
-2.20654235832915e-05
-2.34452753992343e-05
-1.86121869251572e-05
-3.22708705900708e-05
-3.38048445498262e-05
-3.79068921420927e-05
-2.77647508339339e-05
-2.53877993714899e-05
-2.45562570815872e-05
-1.22219137347221e-05
-1.21185821567592e-05
-1.21289418474104e-05
-2.57279016229139e-05
-2.92496166707802e-05
-3.24875725208929e-05
-3.44164995257279e-05
-4.95993855467877e-05
-3.51523999786861e-05
-1.70189894414243e-05
-1.22461469934533e-05
-2.77172115318049e-05
-1.91664542549114e-05
-2.65582526033779e-05
-2.83399098594626e-05
1.40756721574895e-06
-3.95062796858584e-05
-1.76796856331958e-05
-1.65969255092314e-05
-3.19366071340071e-05
-2.95713400694841e-05
-2.8406220740637e-05
-3.69823663110673e-05
-3.17910730237382e-05
-1.99451882506677e-05
-1.29264535947471e-05
-1.38582439772253e-05
-1.65439863016549e-05
-2.02083237823917e-05
-4.14753122832715e-05
-3.73612479335955e-05
-1.14876268045683e-05
-1.04126861426784e-05
-3.09685327394613e-05
1.81734255912876e-05
-2.91140771193162e-05
-3.6256622388723e-06
-1.78779567843812e-05
-1.31956633572367e-05
-3.28234085906072e-05
2.39130212936968e-06
-2.48610480295684e-05
-1.48966191229944e-05
-1.49965169850119e-05
-9.10717992374471e-06
3.22619147501136e-06
-9.54899340595939e-06
-2.20234074633189e-05
-3.31481481103101e-06
-1.52877600137038e-05
-1.13474718957327e-05
-2.87321515017417e-05
6.9268332647314e-07
-1.71688205878284e-05
-4.60537217361648e-05
-1.95380718030542e-05
-1.36505260893211e-05
-6.51610051542039e-06
-3.07222626032774e-05
-3.55888329125682e-05
-2.06654551426376e-05
-8.10877256201647e-06
-2.89098368912444e-05
-4.59545390746891e-05
-3.22603823580544e-05
-1.43556293589756e-05
9.80054833785682e-06
-3.90169272159466e-05
-2.29469927518841e-05
-2.63780284519765e-05
-1.81093297309256e-05
-2.23193123358567e-05
-1.14686914830869e-05
6.27479745575251e-06
-2.04811103354396e-06
-9.96120185842525e-06
-1.64975263073607e-05
1.40795013805438e-06
-2.94779974378777e-05
-1.95897788321407e-05
-3.21296966338296e-05
-3.71709269212228e-05
-3.16560202590814e-05
-2.8555958720075e-05
-2.72191236802266e-05
-3.07457992504627e-05
-2.18299217010396e-05
-1.31497478436383e-05
-3.81809776481586e-05
-3.60974685964969e-05
-9.4629214093014e-06
-2.64702253573101e-05
-2.09727133355447e-05
-3.04112328546992e-05
-2.90159774347017e-05
-1.15707022723683e-05
-1.17203429055791e-05
-3.08333815951198e-05
-8.91406679864827e-06
-2.44887867231246e-05
-3.93408945297991e-06
-1.71176508206346e-05
-2.75386311873997e-05
-3.36471333121792e-05
-6.59150265917031e-06
-2.60477263470174e-05
-2.43782942653667e-05
-1.18070246426371e-05
-2.36242285052028e-05
-3.27501216472494e-05
-2.74880168402534e-05
-1.6955962183705e-05
-9.00980885442387e-06
-3.50558605456557e-05
-2.76387503918532e-05
-2.73424487246509e-05
-3.89764921366964e-05
-8.51151438543726e-06
-2.59779559755936e-05
-1.86716554843824e-05
-4.17625545429786e-05
-2.83894530511352e-05
-7.94178806993769e-06
-3.85323115937862e-05
-2.2737152628129e-05
-1.04077356851361e-06
-3.82670791988243e-06
-3.0461514449317e-05
-1.7449857067422e-05
-2.95084055755906e-05
-1.12127631479775e-05
-1.73074198861581e-05
-1.86791576378409e-05
-5.15784153959013e-06
-5.15290894747604e-05
-4.57938694210849e-05
-1.17454534872995e-05
-4.19504392067816e-06
-1.08005254723874e-05
-2.18634741365084e-05
-1.27302400291077e-05
-1.18386517814025e-05
-2.61393287481721e-05
-2.89000145799033e-06
-6.31503050613352e-06
-1.38087821617697e-05
-2.50042139371672e-05
-4.95702789676827e-06
-1.6281427081461e-05
-1.48817858735297e-05
-1.60317888903607e-05
-9.39642501817891e-06
-1.79294136777974e-05
-1.35178589215375e-05
-1.39702424055355e-05
6.94526454260071e-06
-2.96969363568254e-05
-2.34109407929338e-05
-3.46103718159387e-05
-1.48586393820699e-05
-9.72676249228173e-06
-1.09305018407064e-05
-3.6039529504603e-05
-3.68941471954519e-05
-2.1230836308976e-05
-4.68001083529343e-05
2.90318749263031e-06
-3.80666475061133e-05
-2.83898228041176e-05
-3.21955405462906e-05
-1.62076920676751e-05
-2.38562687346841e-05
-7.16254404697585e-06
-1.17953609575576e-05
-1.5527654259982e-05
-1.21116070155954e-05
-2.27993808949659e-05
1.04706637788109e-05
-1.46621417081072e-05
-2.02036492648139e-06
-4.25054364957099e-05
-1.42873854085584e-05
-1.96666678532381e-05
-2.51476057684804e-05
-2.41245605509149e-05
-2.49746531180764e-05
-7.35223727204337e-06
-9.27053827468969e-06
-2.86488251439844e-05
-2.0721773087691e-05
-1.17765796864226e-06
-9.1614566009583e-06
-1.90045573577064e-05
-2.18112109071487e-05
-6.28278628919613e-06
-2.89108063057745e-06
-1.69874784328769e-05
-3.07567403577394e-05
3.08421842480321e-07
-2.45949105242615e-05
-4.75911438836656e-06
-2.75741611632378e-05
-2.63533178054105e-05
2.50007995418297e-06
-1.3813522115505e-05
1.80992923430661e-06
-1.05956212666246e-05
-2.9603781876564e-05
-4.34172367705563e-05
-2.23405250732686e-05
5.26172865792741e-06
-1.67416846964756e-05
-2.95065544985711e-05
-3.83222557490159e-05
-1.58757213689633e-05
-4.05021863570346e-05
-3.92584081917148e-06
-8.63172676087532e-06
-4.53667149304919e-05
-1.01596896621081e-05
-1.36663804472533e-05
-2.06192902011549e-05
-2.50787343018019e-05
-1.67701050185784e-05
-3.34470347625331e-05
-3.72254959476871e-05
-3.13571196827203e-05
-1.62053145254822e-05
-1.85272966140927e-05
-1.73014307073016e-07
-1.84503480773296e-05
-9.09880682328899e-06
-2.63371399368977e-05
-2.49798020254072e-05
-2.51868503172446e-05
-1.44937521363746e-05
-2.08676842023829e-05
-1.84629166749421e-05
-9.3454526617449e-06
-1.37653612688797e-05
-5.76457619060471e-06
-2.26396331114639e-05
-2.82928584099876e-05
-3.60562063516445e-05
-1.01942090678111e-05
-1.17156595149319e-05
-3.81429367439234e-05
-1.21736222231595e-05
-1.82379794502858e-05
1.10728777984875e-05
4.99954291801454e-06
-3.50914773893519e-05
-2.78246525736462e-05
-3.11340516684187e-05
-4.1612052965443e-05
-1.62067981199933e-05
5.81189814713541e-06
-1.14968184899634e-05
-1.73736424059843e-05
-2.270333782673e-05
-5.27607922894758e-06
-3.19104128375058e-05
-2.00913465018623e-05
-4.27114355606124e-05
-2.42535828883527e-05
-1.97254730487264e-05
-2.83029448993777e-05
-3.94830023559746e-05
-2.86048067566664e-06
-3.76984820191712e-05
-1.00783866869303e-05
-1.96502744096149e-05
-1.90884982240981e-05
-1.8450459039708e-05
-1.61117884975901e-05
-4.90316088124053e-05
-1.31077787400925e-05
-1.53192914373593e-05
-2.28510706448815e-05
-1.06259336428945e-05
-1.70809422616838e-05
-5.92267483470214e-06
-2.41551139682012e-05
-3.29443836455093e-06
-2.59099791551354e-05
-2.27907910774733e-05
-4.22295310820207e-05
-2.97224730751386e-05
-6.82712982021791e-06
-1.05440756828791e-05
-3.64790290850448e-05
9.35017754731953e-06
-4.33643102707249e-05
-2.10784678089483e-06
-3.10745172918401e-05
-3.09361926042217e-05
-1.3362513183792e-05
-1.80344161887426e-05
-7.83517799699893e-06
-2.33185480764316e-05
-1.19067869771277e-05
-1.32715559537826e-05
-1.85906061841574e-05
-4.24862721105872e-06
-1.78937861814859e-06
-3.38651367095733e-05
-1.39655056540359e-05
-1.55395841491248e-05
-2.87788590613989e-05
-2.37672609331037e-05
-4.39048114181615e-06
-1.70976883760988e-05
-2.88249357597931e-05
-1.67237694144451e-05
-3.06129311803246e-05
-1.37709656687639e-05
-1.29398708823438e-05
-9.21006270529829e-06
-1.39955059674647e-05
-2.10540446147325e-05
-2.7006471137972e-05
-3.26247122188351e-05
-2.49540374528252e-05
-1.98602958886546e-05
-2.38783522299279e-05
-1.91029893619434e-05
-2.35214651743766e-05
-2.19186127130109e-05
-3.10216393308658e-05
-2.90952732407508e-05
1.65359435252811e-07
-1.95359945545202e-05
-4.76872651464127e-05
-1.74014159381006e-05
-7.79338878828836e-06
-1.83743041623813e-05
-2.89116485640559e-05
-1.33635878866726e-05
-1.88422664388326e-05
-3.90067778584385e-05
-4.42482660500187e-05
-1.37024592136206e-05
-2.95652302668059e-05
-1.44901019386713e-05
1.51215603466512e-06
-2.52087705903597e-05
-4.04540883845872e-05
-4.98763972454293e-06
-3.19292038618897e-05
-3.43864967524309e-05
-1.94023997876334e-05
5.68299215520523e-06
-2.33412144720681e-05
-3.78357743231945e-06
-2.51182632996686e-05
-4.95337282131067e-05
-3.87122609666361e-06
-1.14349063215202e-05
-1.22378497196058e-05
-3.27766754626153e-05
-3.58440841590656e-05
-2.9501067996851e-05
-2.28387732484691e-05
-1.88053846306458e-05
-1.71057725647224e-05
-1.55715385765294e-05
-1.36273334451476e-05
-2.75293973233639e-05
-1.05191035293436e-05
-8.84649524955142e-06
-1.16347357625662e-05
-2.59063298990001e-05
-4.1505688453845e-05
-1.90947153506787e-05
-1.30223324007959e-05
-2.45083143867937e-05
-3.80254643861386e-05
-2.94404058798949e-05
5.46853059379427e-06
-1.89277284630152e-05
-1.36930653476038e-05
-2.74313077847849e-05
-1.46717395742401e-05
-9.72086064804192e-06
-4.01353830384311e-05
-1.62039224895164e-05
-2.94595304489857e-05
-3.0302159586109e-06
-1.69251880456011e-05
-2.19676673078928e-05
-7.44826411039051e-06
-8.69102640979672e-06
-6.05396025607466e-06
-3.39985043211969e-06
-1.87836679624538e-05
-3.84979683536146e-05
-3.60008537921988e-05
-1.75748432827439e-05
-2.17778215094493e-05
-3.30035427383612e-05
-1.89459747735632e-05
-4.1223407364658e-05
-3.79016237449796e-05
-2.95197449563541e-05
-7.72547425595179e-06
-3.80616866840454e-05
-1.03177560297509e-05
-1.56941837884072e-05
-2.84450453971805e-05
-3.92310412204072e-05
-1.03224577518724e-05
-1.39024533572756e-05
-4.66207934307602e-05
-2.00048246623468e-05
-1.71384296100179e-05
-3.61813410660816e-05
-1.55382760929384e-05
-3.83400530179802e-05
-3.61280421037136e-05
-8.07101290920895e-06
-1.79853895066295e-05
-1.66858274432294e-05
-8.91368849594144e-06
-2.7185376725262e-05
-1.09370632905965e-05
-3.38474952950011e-05
-3.7502362616791e-05
-2.22365357190502e-05
-9.24227558764106e-06
-7.91379813188966e-06
-1.66432348907421e-05
-1.48348470321111e-05
9.32408288613664e-06
-3.88422111345429e-05
-4.50466564984791e-09
-1.52152124588208e-05
-7.94374524617258e-07
-8.91251024957829e-06
-2.48848211684762e-05
-3.39357428543958e-05
1.49050001341529e-06
-1.4370598716728e-05
-7.5433196404939e-06
-1.8128333670073e-06
-5.81055995423181e-06
-1.03030595471331e-05
-2.04639189516874e-05
-5.69096482596035e-05
-6.77028114466343e-06
-3.4082631299398e-06
1.2135018115791e-07
-3.86295446056231e-06
-2.79256080975537e-05
-2.44086783195521e-05
-1.70279667681746e-05
-2.97033341938277e-05
-4.27797415071522e-05
8.65554877646368e-06
-1.22203863207589e-05
-9.98670654465242e-06
-2.52724879390436e-05
-2.29457865321297e-05
-1.28082668543877e-05
2.36220851356452e-06
-2.32507321677371e-05
-1.62174271014013e-05
-7.72633566468461e-06
-3.46061834957036e-05
-1.52568719970013e-06
-3.13339265683595e-05
-3.08541444959637e-05
-2.14749406802358e-05
-2.12556460401912e-05
-2.80734193022126e-05
-2.38303473677595e-05
-1.79320547305016e-05
-3.19076220589914e-05
-3.98167529189549e-05
-3.08496601880949e-05
-1.31214785380319e-05
-1.25793649127109e-05
-7.91178469458946e-06
-1.53060317994326e-05
-2.09679875057717e-05
-2.89194946272583e-05
-1.75692848831914e-05
-2.70724892742721e-05
-2.548719910087e-05
-2.59352296805384e-05
-1.90327790231736e-05
-1.0018069460308e-05
-2.03033284546098e-05
-6.66034654000047e-06
-3.94907215018786e-06
1.11735330596807e-07
-3.65649289008422e-05
-4.07971773227893e-05
-3.21940100521747e-05
-1.14011236089882e-05
4.25410861089194e-06
-8.00744830831058e-06
-4.96325522331356e-05
-1.02525737116035e-05
-3.52075352798327e-05
-2.65961379846961e-05
-2.72599383186957e-05
-1.8027210863912e-05
-3.53532233294094e-05
-1.23413177795235e-05
-4.7073376680717e-05
-3.31421273576197e-05
-1.73329410201755e-05
-1.5517094851649e-05
-4.16359062172597e-05
-4.11121139040048e-05
-3.91017780602759e-05
-1.07330536164634e-05
-7.42709608510027e-06
-2.29396493953747e-05
-2.61712908989385e-05
-3.04780850371488e-05
-1.94831766373628e-05
-3.40037571092315e-05
-1.89101205733677e-05
-1.39189159280367e-05
-2.84233684311101e-05
-1.55975770886156e-05
-1.06760273003285e-05
-2.450743976902e-05
-1.50117847720022e-05
-2.67331322943647e-05
-2.94979621200924e-05
-1.53139846177908e-05
-1.00306304578399e-05
-2.71672642619965e-05
-4.42376238358503e-06
-2.18295080078378e-05
7.38364893632316e-06
-7.60157250723766e-06
-1.33956658959693e-05
-2.86172016773062e-05
-9.68138847725216e-06
-2.30279659682068e-05
-1.96505265537345e-05
-2.59169625387212e-05
-2.05407189926039e-05
-2.54601547106534e-05
-6.15556660215738e-06
-1.97109454704276e-05
-9.70546065873971e-06
-2.15601006622121e-05
-2.67510927894814e-05
-3.73627913482858e-05
-2.84138073792144e-05
2.09029430160979e-06
-2.02604055274265e-05
-2.44087006710592e-05
-2.62469479935452e-05
-4.13205203134512e-05
-1.966576398523e-05
-2.80057211704038e-05
-4.08654708383449e-05
-9.42060404584163e-06
-2.53622847372021e-05
-2.12475557831378e-05
-1.90491704615226e-05
-2.91124607205645e-05
-3.17262647421476e-05
-4.30049968545446e-06
-3.17104877000274e-06
-2.95936581289854e-05
-2.05131787881999e-05
-2.24550109715851e-05
-3.13406573014557e-05
-1.90253409951043e-05
-1.29812178366151e-05
-1.82152356059235e-05
-1.6460163324833e-05
-4.34018519947905e-05
-4.34666364918694e-05
-1.06192997131755e-05
-3.1361754608146e-05
-2.04249360931908e-05
-2.70964148151888e-05
-7.4967807846104e-06
-2.6405200792972e-05
-2.56610394561868e-05
-1.52607481456927e-05
-1.93925966672575e-05
-1.33295932465722e-05
-3.40712733610314e-05
-2.03522958687996e-05
-3.2564453629631e-05
-1.82118381329058e-05
-1.74112037037226e-05
-3.70941602239293e-05
-6.43457926902768e-06
-2.55011923570939e-05
-1.60205329307976e-05
-2.66632212682934e-05
-4.41078169331112e-06
-1.54260424603863e-05
-1.6095967968166e-05
-9.70459084482025e-06
-2.29635430378785e-05
-1.02610733041533e-05
-3.1309165996948e-05
-3.39120329255299e-05
-1.14070443206208e-05
-2.38984383022734e-05
-1.99776699744169e-05
-4.68033033304912e-06
-4.08979382092117e-05
-2.42569996574068e-05
-3.44062814962837e-05
-7.23964025770178e-06
-1.85527186287942e-05
-3.65087305584466e-05
-1.71761378691946e-05
-2.67659186748526e-05
-1.67161424259318e-05
-3.04088688310146e-05
2.87065635746072e-06
-3.29075621251975e-05
-5.78711505166926e-06
-2.02047010290364e-05
-1.44859031611886e-05
-2.06091370418374e-05
-3.55856350058207e-06
-4.04094887864774e-05
-2.31924077897936e-05
-2.40383117592655e-05
-3.22834239343624e-05
-1.81569715953757e-05
-2.35906631287589e-05
-3.83751600991476e-05
-3.953461395456e-05
-1.99128703987606e-05
-2.81292582429818e-06
-2.21766323371585e-05
-4.42787367914236e-05
-2.25269555038596e-05
-9.45898873951412e-06
-2.29975935186643e-05
-4.30911642018421e-05
-1.47310059251632e-05
-1.95455931425742e-05
-1.91528413111358e-05
-1.33459050085471e-05
-1.57951258139985e-05
-3.32925899579891e-05
-1.04252538713364e-05
-1.76240044106479e-05
-2.22173885856386e-06
-1.80089226522386e-05
-8.86742391346561e-06
-1.51835225419106e-05
-1.5381085479406e-05
-1.73529485506133e-05
-3.74828687603503e-05
-4.22765926712268e-05
-3.58854873536187e-05
-7.93414503180073e-07
-4.01097116564154e-05
-1.2774765928844e-05
-3.08823604473149e-05
-4.12451988542473e-05
-1.39805668155969e-05
-2.35272866083481e-05
-1.88899551172704e-05
-8.96057293942703e-06
1.94297489600721e-08
-1.66182095877602e-05
-1.86080367685985e-05
-2.95230606092448e-05
-2.94966252643909e-05
-3.23168671127885e-05
-1.42073136599609e-05
5.18762315635916e-06
-5.66890705989503e-06
-3.71523743501242e-05
-1.7736596063706e-05
-2.33791047461433e-05
-3.28144423277267e-05
-1.86871982039559e-05
-2.22723512192588e-05
-1.07060680427865e-05
-1.13788915648068e-05
-2.51142573884408e-05
-2.73346276409092e-05
-3.59372346720205e-05
-1.15372002645474e-05
-2.07411616292541e-06
-1.75396113874636e-05
1.22966306862929e-05
-2.85631201266357e-05
-1.75777663271292e-05
-1.19478954482974e-05
-2.59506224704941e-05
-6.06715158104903e-06
-1.75006786601833e-05
-3.10567772502239e-05
-1.81776594840526e-05
-2.4127476763632e-05
3.49652131180368e-07
-1.20109009327299e-05
-2.96661861360529e-05
-1.98984655523214e-05
-2.05080755592534e-05
-2.81583029063492e-05
-2.1657804506634e-05
-3.13859840388347e-05
-2.51435001332771e-06
-3.79662404827446e-05
-3.37446572741012e-05
-3.20296554927689e-05
-1.99858799876372e-05
-1.57521980105221e-05
-2.51326569611877e-05
-4.41923623122623e-05
-1.35266820247804e-05
-1.93100760764583e-05
-3.43728911956055e-05
-2.76888641094903e-05
-1.75850396263803e-05
-1.74095290990065e-05
-2.9023310686335e-05
-3.1094050525457e-05
-2.23043719078637e-05
-1.73446314980139e-05
-5.76485247167923e-06
-4.25633357195291e-05
-1.43374546435867e-06
-1.60541623998734e-05
-1.73159469074245e-05
-3.99080178577957e-05
-1.31738972402526e-05
-3.86691956519166e-06
-2.04334906539161e-05
-3.89763604276724e-05
-1.61283906028918e-05
-1.03430826789723e-05
-2.24826481257918e-05
-2.53893754111577e-05
-8.29176052514964e-06
-2.23467127362263e-05
-2.36742908028176e-05
-2.50841852899626e-05
-1.20490741137929e-05
-1.7328159625494e-05
-3.79745053808901e-05
-3.90646134808375e-06
-1.47640477053194e-05
-1.71568138210701e-05
-2.41060301396561e-05
-1.98893419427995e-05
-1.71329932969121e-05
-1.94081933663583e-05
-2.85296379989791e-05
-1.79435532280541e-05
-6.04457657780102e-06
-2.1405042951325e-05
-2.2283612852641e-05
-9.62853614737351e-06
-1.14991049963154e-05
-1.16894793462944e-05
-1.75262772409454e-05
-1.61683308928577e-05
-3.51324786184806e-05
-2.44318235439991e-05
-1.46898474509853e-05
-2.07720108543871e-05
-2.25058973223957e-05
-1.76368629717927e-05
-3.56313174987955e-05
-8.63701058435751e-06
-7.67694456736397e-06
-2.94476362947734e-05
-2.83786533065347e-05
-2.12049889205226e-06
-1.77357568075571e-05
-1.16682166612443e-05
-1.35943645435545e-05
-1.46123911402843e-05
-1.04254197328205e-06
-2.2347484592222e-05
-2.43585777270118e-05
-1.24508623152545e-05
-1.70361008175423e-05
-1.98802966683015e-05
-3.22434910926211e-05
8.93888830185939e-07
-6.60674482051466e-06
-2.03842137975952e-05
-1.91906483570471e-05
-1.57328987650507e-05
-2.01768215444911e-05
-2.01134998725514e-05
-3.7836028849732e-05
-9.39502134222482e-06
-2.1489965730542e-05
-2.50814496339037e-05
-2.70705363056882e-05
-2.34373158664233e-05
-2.49179901773564e-05
-3.49423867146842e-05
-1.1932442321944e-05
-3.32554956297361e-05
-4.12264410079377e-05
-1.18518212426451e-05
-8.71630466585264e-06
-2.29629698958465e-05
-1.12243468541026e-05
-3.6178028238188e-05
-2.67239034198671e-05
-3.74078422200217e-05
-1.27705708560312e-05
-1.37277584238841e-05
-4.48470856427459e-05
-2.12836748111181e-05
-4.78733651393273e-05
-1.40239076915487e-05
-3.94284533766546e-05
-3.41956433710496e-05
-1.71740918116115e-05
-1.61067938986237e-05
-4.16923356926753e-05
-6.15139719208369e-06
-1.45894855014426e-05
-2.04434549951408e-05
-1.01006123889635e-05
-2.81235451383948e-05
-2.91161023243501e-05
-1.62427087970375e-05
-2.99901397809387e-05
-1.11209218742221e-05
-4.14611678592826e-05
-1.43044783340009e-05
1.96518919134109e-05
-2.26149316041178e-05
1.18963076478392e-05
-2.52030437612542e-05
-2.13208674026979e-05
-1.53826581836347e-05
-8.71091811979619e-06
-1.19148785297481e-05
-2.69605669754773e-05
-2.39382696560168e-05
-4.15592229299461e-05
-2.7430201980127e-05
-2.33747234706035e-05
-2.07245236282859e-05
-1.02904575656949e-05
-3.37498105998364e-05
2.15720208856751e-06
-1.19046658979996e-05
-2.61549370736393e-05
-3.36472256478714e-05
-3.20500055752366e-05
-1.04928746037392e-05
-3.71912938474335e-06
3.66849614759659e-06
-1.8948265149687e-05
-5.95920146495856e-06
-1.8414712035306e-06
-4.2334300875373e-05
4.72113541372479e-07
-2.84165823856188e-05
-1.03772050194504e-05
-9.85256094613693e-06
-1.8616383220082e-05
-1.97050980597042e-05
-2.3633909445988e-05
-2.70966965938335e-05
-9.25744320266085e-06
-3.17688447048586e-05
-2.57648566583398e-05
-3.08093682971375e-05
-4.35330989326699e-05
-2.6153437203026e-05
-1.01424971346252e-05
-1.34851604338349e-05
-2.64986260136225e-05
-2.32146356227908e-05
-9.92815633260669e-06
-2.27681204122437e-05
-1.37209932419457e-05
-4.18787105199114e-05
-2.12654205056911e-05
-2.043122568771e-05
-3.54484393321717e-05
-4.3492068927181e-05
-1.54157947461227e-05
-3.69490769683588e-05
-1.65174644260143e-07
-1.25691704024775e-05
-3.3159469793465e-05
-1.45622667623944e-06
-1.23484817808269e-05
-3.6380294070288e-05
-3.70848424915408e-05
-2.0884307928125e-05
-3.53573816467843e-05
-3.04011450692444e-05
-1.97320250931151e-05
-3.43180218444863e-05
-5.06802570326536e-05
4.3308901622182e-07
-1.2221663754906e-05
1.98436678501614e-07
-8.00901956239419e-06
-1.40036135361996e-05
-1.83831940421288e-05
-6.45874854786789e-06
-2.61937956161045e-05
-8.00126552963321e-06
-1.36496542920315e-05
-1.45125578075878e-05
-7.34690805232764e-06
-5.40652292058635e-06
-2.77510864941112e-05
-1.60417003367825e-05
-7.13117548729628e-06
-1.65319963527133e-05
-1.57387043592303e-05
-3.45221619801891e-05
-2.00177146332127e-05
-2.33551683224876e-05
-2.40235612775141e-05
-6.45551045150482e-06
1.80943433507468e-06
-8.27512453007043e-06
-2.42477570583361e-05
-2.5532919858936e-05
-2.01336188561981e-05
-1.67942976769581e-05
-3.69546089995093e-05
-3.0575236574903e-06
-8.07904385198165e-06
-5.92730414959265e-06
-1.69973118711424e-05
-2.61150829081218e-05
-1.40572061198239e-05
-1.37786550440385e-05
-1.42895995158822e-05
-2.10974370827999e-05
-2.76824333862981e-05
-1.39381359907026e-05
-2.03381955696721e-05
-2.51072633759343e-05
-2.71237725364829e-05
-2.18200515780936e-05
-3.42379681060838e-05
-3.28321057686386e-05
-2.34418981246978e-05
-2.15037255467342e-05
-2.19522959580596e-05
-2.34279145199705e-05
-1.95671446586353e-05
-1.73728408729149e-05
-3.40864669518075e-05
-1.88778067281946e-05
-1.42616684921389e-05
-1.1481198716464e-05
-4.29067933071386e-06
-2.65559815660854e-05
-2.6467971246125e-05
-1.4821772338912e-05
-3.82819301402857e-05
-2.28325807788614e-05
-1.37105860548342e-05
-2.12539628672726e-05
-1.02333076983729e-05
-1.70814639398694e-05
-4.49419083502958e-05
-1.28760160597154e-05
-1.98213768788478e-05
-3.01526607610937e-05
-4.03834399768509e-05
-1.60353219126137e-05
-2.22878426936657e-05
-2.25512377885091e-05
-1.49816036338348e-05
-1.12815860182775e-05
-1.34673141905267e-05
-1.3838852936235e-05
8.41847269517043e-06
-1.94915376959369e-05
-4.63801046154587e-05
-3.08009903379168e-05
-1.51154699670279e-05
-1.82262697800123e-05
-3.60128429121129e-05
-3.54084474301128e-05
-1.98902455351501e-05
-4.17659609778202e-05
-1.86173839083301e-05
-2.32325459677525e-05
-9.14815440361712e-06
-1.31590277387275e-05
-3.11988011988524e-06
-2.47730661017325e-05
-2.61728874288273e-05
-1.13390032310695e-05
-1.47530585180291e-05
-1.93051641477049e-05
-1.03755794571962e-05
-1.81441001293497e-05
-3.4386527740214e-06
4.71529439455122e-06
-1.33749786022734e-05
-1.18582181352559e-05
-3.04886176679597e-05
8.79369235736473e-06
-6.02633195487842e-06
-9.10131545720381e-06
1.43348024790623e-05
-1.55606348313149e-05
-2.33077539123222e-05
-6.90544090595823e-06
-1.52093393565065e-05
-2.22731870939171e-05
-2.38488931094383e-05
-3.51928701462503e-05
-1.74241035575202e-05
-2.21310978990841e-05
-5.14936780742365e-05
-7.56242454936145e-06
-2.180370073684e-06
-2.61317572339342e-05
-2.3882702767938e-05
-3.03839107255587e-05
-1.58606951311761e-05
-1.71963324458354e-05
-1.56250933187506e-05
-3.06458222513925e-05
-3.25865489934798e-06
-1.37818299532695e-05
3.59600341073621e-06
4.18628861234254e-06
-1.74558068481252e-05
5.67350974370796e-06
-2.04844875106184e-05
-2.65733167078673e-05
-1.17006567176205e-05
-1.27456558579717e-05
-3.48447515612563e-05
-1.84188358948431e-05
-3.36668480823991e-06
-1.27311533363953e-05
-2.06334739153068e-05
-1.72690942516046e-05
-2.58495237534884e-05
-3.31431538235593e-05
-2.00904681116105e-05
-4.39480320022251e-06
-1.61206806722306e-05
-1.11544245941861e-05
-5.42272364347075e-06
-1.41178640496516e-05
-1.24122781872831e-05
-2.92179220149903e-05
-1.25983319749974e-05
-1.5927986185394e-05
-1.72355476090862e-05
-3.8758055605929e-05
-2.97656943665557e-05
-5.97750676171575e-07
-3.69891392425598e-05
-3.71417831793564e-05
-1.19600854285838e-05
-2.0316575449881e-05
-1.34228984871853e-05
-2.21238400176167e-05
-1.03330383832646e-05
-2.66366403480276e-05
-8.84808165052817e-06
-2.79988687325275e-05
-1.5719936494414e-05
-1.74432795759099e-05
-1.88509814765524e-05
-9.20863544032521e-06
-8.16686846516916e-06
-1.19807814017291e-05
-1.61441667744971e-05
-1.99621814653883e-05
-3.24397420533137e-05
-2.02621930314566e-05
-1.6462556033357e-05
-2.23102265125995e-05
-1.20843483475648e-05
-3.37624099132042e-05
-7.83881448395987e-06
-2.79496992423599e-05
-6.55913997288236e-06
-1.42950912977974e-05
-1.11566996757178e-05
2.53795579209257e-06
-2.08871876385304e-05
-1.34638294791857e-05
-2.43558577801482e-05
-4.10258105823988e-05
-2.19334596501853e-05
-7.02358344608554e-06
-2.003824030681e-05
3.93198438415293e-07
-1.75200369625763e-05
-1.61631252212196e-05
-9.08446046642751e-06
-1.2790166649662e-05
-1.61022018624286e-05
-9.52323800579399e-06
-3.4541608694868e-06
-2.127515304813e-05
-1.01041073962138e-05
-1.90865532933411e-05
-3.58616237498244e-05
-3.16339952621419e-06
-5.40178844408021e-06
-1.81719925484465e-05
-1.39296437996715e-05
-1.44146060288155e-05
-2.60705664553388e-05
-2.0232554273609e-05
-4.41709773384835e-05
-1.02966943547002e-05
-1.87414916130974e-05
-2.75568785847821e-05
-1.81629264013804e-05
-5.96703282509845e-06
-2.30719888202088e-05
1.54625558662025e-05
-2.80522514691564e-05
-2.88091808290743e-05
-3.10216799636368e-05
-8.3067154215827e-06
-1.70567379905531e-05
-2.42630459095027e-05
-5.88587422116822e-06
-1.42721653450086e-05
-3.73526126300197e-05
-2.33139959091942e-05
-1.25964031742715e-05
-2.68270409284787e-05
-1.09155219245387e-05
-2.82992855004126e-05
-3.11113184935185e-05
-2.40308958726095e-05
-1.83975799528834e-05
-9.81502971837416e-06
-2.80786442421083e-05
-4.020201287839e-05
-1.49121730504948e-05
-7.04196296334029e-06
-1.31947109419623e-06
-3.57053840303111e-06
-3.26417962192231e-05
-2.90547788074815e-05
-4.44931479169814e-06
-3.17552277731414e-05
-2.01628289690716e-05
-2.16734385275312e-05
-3.44223739906915e-05
-1.37699196916127e-05
-3.46603304566824e-05
-9.1817593118532e-06
-3.3712944878317e-06
-6.26722985120436e-06
-9.6352997160218e-06
-6.47473771405682e-06
-1.19784772515482e-05
-8.52881508826447e-06
-2.93927583826937e-05
-1.83883496929155e-05
-1.54672352491254e-05
-2.02901692644067e-05
-3.87512982871631e-05
-4.2396780316343e-05
-1.54950670948314e-05
-1.086786530577e-06
-1.99036447178734e-05
-4.26348420688515e-05
-2.88003672337569e-05
-1.32053546326282e-05
-1.04126025919248e-05
-1.98151587224363e-05
1.16690310504266e-06
-1.17680872923836e-06
-4.62323894064946e-05
-1.5316916860997e-05
-2.48172228457294e-05
-1.12958024722988e-05
-1.43117734358116e-05
-1.00252000312495e-05
-2.16427326981477e-05
-2.2836563853132e-05
-2.67866060542138e-05
-1.99051755867752e-05
-3.40959369038917e-05
-3.48492083783112e-05
-2.18919728723803e-05
-4.60647498010241e-05
-2.74075196017657e-06
-6.98580104113467e-06
-2.52142649321144e-05
-2.33017749741609e-05
-4.33939569321251e-05
-2.19431380105131e-05
-3.08395571946237e-05
-1.73055334495221e-05
-2.81558487385226e-05
-4.03786113479849e-05
-2.31634484230292e-05
-5.41731771950755e-06
-2.53000598823701e-05
-3.79177474467768e-05
-3.48754087457428e-05
-3.18335053545883e-05
-9.51392446938323e-06
-3.33368787747663e-05
-3.9836494224665e-05
-2.77731461669404e-06
-1.72514062135549e-05
-4.72964787304611e-05
-1.46801114296925e-05
-2.03161270500848e-05
-3.98617938579174e-05
-2.16811135891037e-05
-3.79624648022165e-06
-2.36248326647553e-05
-1.45158535624007e-05
-1.09982533857837e-05
-4.96361900641296e-06
-3.14300350012924e-05
-1.39836260786119e-05
-1.5053504033771e-05
-1.7506141070428e-05
-2.95162230324212e-05
-2.02207101455969e-05
-1.09832811840971e-05
-1.25841364556976e-05
-2.47500797329727e-05
-1.88980982357007e-05
-2.5433297076771e-06
-1.96803280292836e-05
-2.37168148243754e-05
-1.32866400138691e-05
-1.47915471492044e-05
-2.41756391897508e-05
-1.97139703494403e-05
-1.85945910020117e-05
-5.15347069365119e-06
-2.12990196338753e-05
-2.39063951452551e-05
-1.26092391808145e-05
1.00471749080768e-05
-1.43494753387234e-05
-9.07909997396005e-06
-1.95303752975202e-05
-2.35221378530597e-06
-1.61107567063741e-05
-1.42310703357108e-05
-2.80297326197415e-05
-1.94830017401918e-05
-2.92389766564084e-05
-1.63460114250198e-05
5.39390364241283e-06
-1.64188812531632e-05
-1.95456079690502e-05
-3.51732838793808e-05
-1.03600177604855e-05
-2.48924001376873e-05
-2.97345523182831e-05
-1.987601456539e-05
-6.07762034176243e-06
-1.88037317767333e-05
-4.44390560893821e-05
-2.78038353184935e-05
-1.28698310786648e-05
-5.54696982862855e-05
-1.03351577615858e-05
-2.10822151538917e-05
-1.39192213781995e-05
-4.3255497463949e-05
-2.18748161824545e-05
-1.72338914956379e-05
-2.49365300012499e-05
-7.08272610307427e-06
-2.20359210564583e-05
-2.17037373863863e-05
-1.23069150240707e-05
-1.55875317389902e-05
-1.33895654110484e-05
-1.61423748001501e-05
-1.16763895944049e-05
-6.23936903738989e-06
-6.59038490421373e-06
-1.0046897990669e-05
-2.90957920106293e-05
-1.93248544000988e-05
-2.672300059395e-05
-2.02024626736558e-05
-1.8360394764882e-05
-1.41939109723628e-05
-3.26071766641612e-05
-4.42430871905846e-05
-3.69012633605221e-05
-2.22267551894587e-05
-2.81891860335607e-05
-1.48431344425074e-05
-3.25507782122691e-05
-3.57600016884657e-05
-2.43049057287697e-06
-1.93132078244538e-05
-1.24238515803359e-05
2.61324700623726e-06
-1.42792224098783e-05
-1.55803800937862e-05
-1.54002987531205e-05
1.8812430407196e-06
-2.69235548109495e-05
-5.6989974289176e-06
-2.66622138165331e-05
-3.92283406308411e-05
-9.95373205593301e-06
-1.24038155208853e-05
-2.29884960682827e-05
-1.65613588719308e-05
-1.57079148232522e-05
-2.34348691314716e-05
-3.11563826216995e-06
-2.49918146422042e-05
-2.45268287016709e-05
-1.80838125259723e-05
-2.27966295900326e-05
-2.66180903327495e-05
-7.38207493311501e-06
-2.35190437583839e-05
-2.72106920388764e-05
-7.16989620573812e-06
-1.67887517087174e-05
-1.17854199830365e-05
-1.7368984656441e-05
-1.6114783970043e-05
-3.13494415544929e-06
-4.55581231509829e-05
-1.16377702879714e-05
-6.52904142406746e-06
-1.40854449064816e-05
-1.70531064967413e-07
-1.30161850752618e-05
-3.22481644709871e-05
-2.5098222671855e-05
-1.91029492497567e-05
-7.81532244604501e-06
-1.71220417743638e-05
-1.14482027166877e-05
-2.21741969242114e-05
7.31516027064268e-06
-2.27656295715138e-05
-1.12395177645721e-05
-2.32978450518985e-05
-3.41358531604416e-05
-2.54516717262315e-05
-5.37052363073944e-05
-2.40059243408953e-05
-1.51673280731841e-05
-2.73005808854971e-05
-1.03754838071111e-05
-2.98993082258169e-05
-2.68801466637545e-05
-2.53953752684436e-05
-7.14905863798722e-06
-1.78555491513827e-05
-7.80471257054857e-06
-5.41383566387511e-05
1.07882955373343e-05
-5.65130488784548e-06
-6.4973685228283e-06
-4.39408632076106e-05
-3.02875308864991e-05
4.93821535124723e-06
-2.65577695058685e-05
-3.1410318409354e-05
5.64198410859097e-06
-1.07174461533623e-05
-9.94702375836944e-06
-1.84669199379907e-05
-3.22790486975079e-05
-2.08109048240812e-05
-9.29147655134675e-06
-2.39895239626435e-05
-3.51772470552809e-05
-4.4534020556764e-06
-6.92754268039517e-06
-1.74360177083821e-05
-7.34344803409999e-06
-2.38384856425893e-05
-3.0547899708419e-06
-2.21502919840541e-05
-2.24353768295056e-05
-2.2090720741709e-05
-4.84287599265119e-06
2.62708594577199e-06
-2.6573135388192e-05
-1.84302288064086e-05
-5.70753239178561e-06
-3.54702211933199e-05
-1.20093936893005e-05
-2.49870236108086e-05
-1.35242916829514e-05
-2.14815703728878e-05
-4.78170002703864e-05
-8.63362629098562e-06
-2.9351918649838e-05
-1.06183643857819e-05
-2.62305876592191e-05
-3.14706414209575e-05
-3.46544956650427e-05
-1.95412390189215e-05
-7.48712796819092e-06
-2.18121173126999e-05
-2.62872595177993e-05
-6.90374714645697e-07
-2.87230173179971e-05
-2.69472622390271e-06
1.90975486909801e-06
-4.22852116186165e-05
-5.41136803011002e-05
-5.93564952826131e-06
-9.89120651559323e-06
-5.38443468630896e-06
-3.14701660838346e-05
-5.32715121171638e-06
-2.15791919897524e-05
-3.39871901870929e-05
5.19501439172675e-06
-7.55385600956971e-06
-2.24196485281215e-05
-3.01601374232728e-05
-4.60765139323425e-06
-4.94089867261727e-05
-2.43694589155258e-05
-1.45807311327831e-05
-2.94299202780521e-05
-2.13214156448828e-05
-1.59899644065706e-05
-2.28972059789767e-05
-2.93100595520659e-05
-2.20623352253603e-05
-3.23951776115733e-05
-6.72229125786318e-06
-2.36145810878006e-05
-1.06173766352553e-05
-1.7736386889376e-05
-2.77447071824149e-05
-1.09124573322289e-05
-3.52766767118145e-05
-3.68959811368232e-05
-1.67665086368287e-05
-1.58091793271929e-05
-2.48564356092964e-05
-1.48167988873728e-05
-1.19058382907337e-05
-3.93715897064908e-06
-4.23263570874224e-06
-2.51550507779555e-05
-3.14768075808288e-06
-1.42482115656112e-05
-1.32578970793182e-05
-3.25310400071898e-05
-2.62751049318157e-05
-7.63628596074744e-06
-1.83055806904048e-05
2.66454466246555e-06
-3.1868845527876e-05
-2.65780731278874e-05
-4.09463422146307e-05
-4.14500317485127e-05
-3.23083573240774e-05
-2.43637138676084e-05
-2.83312884715389e-05
-2.29567284488929e-05
-3.08584064975969e-05
-1.72753258237047e-05
-3.19795524460222e-05
-1.91040821675108e-05
-1.46791826821191e-05
-2.00698957290119e-05
-2.4878702896211e-05
-2.63110999890418e-05
-1.92215109691149e-05
-3.66536628150415e-06
-1.71135531274071e-05
-1.19885378467794e-05
-2.63426652908955e-05
-1.12358428614759e-05
-4.49721846031763e-05
-3.01170689405903e-05
-1.22828991654756e-05
-2.92298487298982e-05
-1.73535009162716e-05
-3.62396668194655e-05
4.1250367812469e-06
6.99658286758551e-06
-1.84314415606209e-05
-2.94796249753244e-05
-2.40685249784135e-05
-8.0127906257139e-06
-3.10422282183695e-05
9.14246405242609e-06
-2.49515291839405e-05
-1.02285973734732e-05
-2.06164773820294e-05
-1.34768871517422e-05
-1.72238072947684e-05
-3.56115484325576e-05
-2.56331662251765e-05
-4.45979219335329e-06
-4.57034684663944e-06
-3.56718003603059e-06
-1.35545915314481e-05
-2.26303925368031e-05
-1.06923691063376e-05
-1.53472536853957e-05
-2.90058208742761e-05
-1.08982307916653e-05
-2.34857071558511e-05
-3.03466559542236e-05
-2.31282043818686e-05
-3.77723374562533e-05
-1.19359589475587e-05
1.87878777655433e-06
-3.34511770934986e-05
-2.23050425007323e-05
-1.54048347756029e-05
-1.40342055306552e-05
-2.7816219491946e-05
-4.35635984155453e-05
-9.26043436564313e-06
-1.19449958684136e-05
-2.78890882154241e-05
-1.03858250366276e-05
-2.0137578753569e-05
-3.89765522506958e-05
1.26630322971434e-05
-1.07816794714556e-05
-3.20814305191092e-05
-4.33676829008336e-05
-2.128354269081e-05
-2.5076272195759e-05
-3.70716865650743e-05
-3.91146905980158e-05
-3.09321964350198e-05
-1.37731769986437e-05
-2.15474580009875e-05
-1.60887610932572e-05
-3.55575190109019e-06
-2.23811082874248e-05
-2.61634483851159e-05
-3.14521293697067e-05
-7.38943303369646e-06
-2.66355797481066e-05
-2.53194914223837e-05
-1.45257033545639e-05
-7.89473237560282e-06
-1.10611907299861e-05
-1.91460729733503e-05
-2.23780772030767e-05
-7.83268882188252e-06
-1.27956047149438e-07
-3.69466860268245e-05
-1.83467691057335e-06
-5.16912141670977e-06
-1.60449383531492e-05
-2.69527622459735e-05
-2.72519534801998e-05
-1.2441181927682e-05
-1.80414596901037e-05
-8.16119133564118e-06
-2.2441576357206e-06
-1.18083224203256e-05
-7.79173791462529e-06
-1.08716828601839e-05
-4.23481894071482e-05
-2.10051817682833e-05
-1.10635245544757e-06
-2.01833553107103e-05
-1.53817730179897e-05
-3.62966320586737e-05
-2.1319990394767e-05
-3.18865288129681e-05
-2.854567983448e-05
-1.66913395302307e-05
-4.26665074547965e-05
-3.08906889131805e-05
-1.09212861842165e-05
-1.72266812928965e-05
-4.85668069688731e-05
-1.61945144158763e-05
-9.61006038718295e-06
-2.38525329566622e-05
-1.96614067985869e-05
-4.07030148258357e-05
-4.70685129774312e-05
-4.29344339844671e-05
-1.87372563632332e-05
-3.196050156693e-05
-2.8423584298457e-05
-3.99731709288199e-05
-2.00781424704349e-05
-1.84710929933937e-05
-1.18041895873289e-05
-2.01600733751546e-05
-2.91625396503036e-05
-1.34224753033426e-06
-1.29238631614437e-05
-2.63545189259668e-05
-3.916932146677e-05
-1.53395035963372e-05
4.56275042318109e-06
-1.73161504341612e-05
-2.87247978838545e-05
-1.75263543288257e-05
-2.00572105565779e-05
-3.1724263418584e-05
-1.72867907412409e-05
-1.11798863894808e-05
-5.00130184356245e-05
2.33116925843233e-06
-2.61362379575055e-05
-9.7336547750365e-06
-4.44578649649229e-05
-7.71332652879892e-06
-1.77804480677769e-05
-2.01555110229613e-05
-2.0076416951186e-05
-1.65117354121091e-05
-1.10214754834471e-05
-5.33230667914032e-06
-3.89190751113388e-05
-3.19477312187299e-05
-1.05504632016024e-05
-2.29362131218576e-05
-2.14967377067905e-05
-2.53952476452496e-05
-2.21125492894445e-05
-1.28395193968729e-05
-2.7297525695564e-05
-3.47706168312156e-05
-1.57434592326303e-05
-2.95592193511372e-05
-5.06004900206101e-06
-7.95213420912884e-06
-1.97011490511846e-05
-2.43035520785578e-05
-5.774312599611e-06
-2.80768887392098e-05
-1.89199774076688e-05
-1.09388341818417e-05
-2.01272934035933e-05
-1.08948094677183e-05
-4.40287137266699e-06
-1.24516946677981e-05
5.5873043256687e-06
-1.14076218263564e-05
-2.13790960479626e-05
-4.80771117158681e-06
-2.76237018647348e-05
-1.95477500850677e-05
-1.08534387396292e-05
-3.66676926526132e-05
-1.73928353104128e-05
-4.75921803083905e-06
-1.97694568108067e-05
-1.45570073655554e-06
6.04794096026629e-08
-4.15491888030528e-05
-2.75814417777011e-05
-2.15865646981241e-05
-1.89639306194668e-05
-3.46975880607775e-05
-2.47684730497925e-05
-6.95109519840316e-06
-1.42363255207405e-05
2.50938832279929e-06
4.62742859843201e-06
4.48448713331268e-09
-1.06994063077861e-05
-2.86909862805508e-05
-2.45676762286934e-05
-3.60430528353168e-05
-1.58743932565984e-05
-2.66309490293714e-05
-2.69138212404294e-05
-1.01484721186779e-05
-3.07844761982845e-05
-2.07555781622282e-05
-1.949694443789e-05
3.03242718722609e-06
-2.02919568184874e-05
-2.99746670381924e-05
-4.89993967313762e-05
-2.47764345388775e-05
-1.39711369432199e-05
-1.67284511624197e-05
-9.25069119627993e-06
-2.70736547702702e-05
-2.27809117835991e-05
3.69044692393571e-06
-2.06712692461894e-05
-1.30527048264772e-06
-8.32370812894649e-06
-2.69605831594993e-05
-1.24997578613033e-05
-1.12391265633162e-05
-1.99606586637307e-05
-2.41949158250817e-05
-2.56967927287453e-05
-1.77313182788408e-05
-1.52881000112593e-05
-6.02800245056945e-06
-3.51709275378498e-05
1.43084851306268e-06
-6.55639173118924e-06
-2.96957876183966e-05
-3.18206617752262e-05
-2.07788401028065e-05
-1.11750115237869e-05
-2.02667716268462e-05
-3.93266705884913e-06
3.90359582174032e-06
-1.19988349450477e-05
-2.48837597887849e-05
-2.57459079349269e-05
-3.0552572003858e-05
-4.04409769783801e-05
-1.02046353110811e-05
-1.34145209639396e-05
-1.78642044072245e-05
2.05397827191614e-06
-3.08829586331502e-05
-2.83806197705467e-05
-3.22387718090892e-05
-8.40933118155948e-06
-3.92977436660886e-06
-7.88690290989361e-06
-1.60243489508498e-05
-4.74434061334724e-06
-6.08674789332127e-06
-1.82847076290686e-05
-4.62528636595287e-05
-3.59010206772473e-05
-1.60511784103296e-05
-1.30147633526988e-05
-1.42268600835999e-06
-1.94058064314656e-05
-2.40885730708334e-05
-2.18547327454099e-05
-3.14569403600133e-05
-2.27554018548124e-05
-2.20128114861527e-05
-3.8494322572667e-05
-1.4696057914628e-05
-3.1562907721504e-05
-5.20044238269011e-05
-3.02233428774717e-05
-3.37336487447738e-05
-8.60012999661288e-06
-1.96183231468654e-05
-6.4041831154619e-05
-2.77659226586452e-05
-2.68848027995301e-05
-2.98763688275725e-05
-1.30739214279288e-05
-7.07302322669846e-06
-2.24273287609439e-05
-2.54192375165788e-05
-9.38116275614408e-06
-1.98305669734411e-05
-1.07706215346135e-05
-1.7456283421655e-05
2.2202479267036e-07
-6.67677512023963e-06
-1.68927762946232e-05
-3.22652808811798e-05
-3.1415515704058e-05
-2.88469264744229e-05
-1.99745197152171e-05
-3.42014818201077e-05
-2.77159651012567e-05
-2.33892602328697e-05
-2.68228004791633e-05
-2.07052935681978e-05
-1.8075065560957e-05
-3.12932924490512e-05
-1.78534674617943e-05
-1.21690443498675e-05
-1.30824865327776e-05
-1.80125734267079e-05
-2.13823543960601e-05
-5.8252274165707e-06
-2.16203585918e-05
-3.13298544577677e-05
-1.20694115948773e-05
-2.57683816678322e-05
-2.28283965132247e-05
-1.21798843812964e-06
2.0690176315776e-06
-2.53063051627247e-05
-1.93855591610491e-05
-3.29694762749182e-05
-1.22562045725342e-05
-3.24394367278088e-05
-2.86187317524165e-05
-1.73020389794211e-05
-1.7426512722196e-05
-2.74201349875883e-05
-1.50916856853234e-05
-1.31917628906611e-05
-1.71828914277192e-05
-1.01809941005831e-05
-1.75058481606545e-05
-3.35694080283954e-05
-2.62799978827034e-05
8.9704580221846e-06
-1.32433584334201e-05
6.58543543336241e-07
-1.97838140268227e-05
-3.98468782193991e-05
1.92952625993282e-06
-3.21149478782076e-05
-1.1329631400907e-05
-5.20022614935681e-05
-9.27202433778052e-06
-2.16674611619344e-05
-6.35231635896742e-06
-4.22494675451809e-05
-3.19801035107132e-06
-1.07936691637507e-05
-4.6829447731739e-05
-3.35694053827696e-05
-1.26548976119531e-05
-1.41311868029023e-05
-3.26680801982294e-05
-2.38288185755575e-05
-3.25246881024763e-05
-3.46797832915756e-05
-2.26265688275161e-05
-1.81278373230712e-05
-2.1934457361486e-05
-3.44735164484554e-05
-1.78806489659013e-05
-3.88538235046961e-05
-1.34196188015108e-05
-3.54546881193821e-05
-1.61111547277047e-05
-2.32068330190902e-05
-3.52900800375131e-05
-1.78610559027348e-05
-1.78206660591081e-05
-2.51795442347381e-05
-1.98191189073911e-05
-1.5812349292848e-05
-2.17231136955097e-05
-9.9377095738079e-06
-2.78310018215854e-05
-3.10738993560103e-05
-1.54720369462482e-05
-2.41765144857849e-05
-2.12183506296743e-05
-3.51095489558925e-06
-1.68948407194948e-05
-2.10031182850953e-05
-1.21110376578176e-05
-3.98335210616871e-05
-8.48455616456187e-08
-1.28689684042048e-05
-1.19653169788227e-05
-2.64115125636989e-05
-1.55972094065937e-05
-2.20559729943097e-05
-2.07242294524501e-05
-2.93263023492822e-05
-3.38664244691027e-05
-3.3665010533091e-05
-2.80808095332685e-05
-8.83061642546776e-06
-2.77904004097866e-05
-8.92729215001109e-06
3.8958733024266e-06
-2.04056378022509e-05
-1.84969400387411e-05
-2.835850062487e-05
-2.23150479114605e-05
-3.74357872634005e-05
-2.60104475625702e-05
-3.13677305319604e-05
-1.28079144339657e-05
-4.683487879475e-06
-2.08764571696511e-05
-1.84725484209028e-05
-1.61106804219771e-05
-3.13895789442741e-05
-2.99811202085752e-05
-2.06485490172195e-05
-2.17552290717417e-05
-1.44693076268934e-05
-1.97526722712533e-05
-1.8557044275604e-05
-8.46880904368868e-06
-3.32021558143756e-05
-3.15143700955932e-05
-2.92038840720298e-05
-2.76302892019963e-05
-1.08698615330112e-05
-2.09042122511294e-05
-1.15730627058208e-05
-2.03069793801349e-05
-1.62491470986133e-05
-3.15103420020009e-05
-3.00269867431228e-05
-1.77501142754926e-05
-3.62701084193758e-05
6.47209862956352e-06
-1.34352863504006e-05
-2.61862937159493e-05
-1.5677354305842e-05
-1.36486876631986e-05
-2.1413625503927e-05
-3.41955684997519e-05
-1.62241314884646e-05
-1.71163187805547e-05
-2.50202383415513e-05
-1.79322781095726e-05
-2.66714075029266e-05
-3.09998108551456e-05
-1.88817086727824e-05
-3.62896257838863e-05
-2.0589458309582e-05
-3.96248973225053e-05
-1.98857751765762e-05
-3.75677900660663e-05
-7.88604564026877e-06
-1.01232082749067e-05
-2.20185992499174e-05
-1.54010746245165e-05
-1.80317600646614e-05
-1.81268531364509e-05
4.07438793665738e-06
-2.25592496143864e-05
-2.612893146399e-05
-2.53808293601353e-05
-1.69541673944589e-05
-2.44836322857575e-05
-3.72301771332132e-05
-2.98823685192597e-05
-8.04403536482766e-06
-4.44106968440655e-05
-1.54628877872656e-05
-2.49523854090344e-05
-1.79701358922399e-05
-2.60245254372664e-05
7.65649107492418e-06
-1.88724833741353e-05
-5.72018314482304e-06
-2.14067382828309e-07
-1.53150852644876e-05
-2.84899145061366e-05
-3.57727565731785e-05
-1.65722083953822e-05
-7.60782874663074e-06
-1.42919027356765e-05
-1.25775251186449e-05
-9.71197501009335e-06
-2.63592111421378e-05
-2.63183259171743e-05
-5.3657729665449e-06
-1.1484289437258e-05
-3.72947307809649e-05
-2.74532696094163e-05
-1.58099474966795e-05
-2.5084006130298e-05
-7.64287621406938e-06
-2.63022879792799e-05
-1.19526752603593e-05
-1.73837999012736e-05
-1.95691451312296e-05
-2.68539500587999e-05
-1.44827975260455e-05
-1.57722973939873e-05
-1.71152738295577e-06
3.18598348139201e-06
5.6023515857741e-07
-2.22508884491355e-05
-2.52388694094694e-05
-9.31263598404452e-07
-1.55402927789856e-05
-3.44893256980661e-05
-3.69273540126677e-05
3.3064602938779e-07
-1.55402001168257e-05
-4.2156343941298e-06
-3.41902278153264e-05
-2.78060753991389e-05
-3.64736519800232e-05
-2.48882283306888e-05
-2.8172374247164e-05
-7.26470217638917e-06
-4.59177908815508e-05
-4.69468658607185e-05
-1.54582332466146e-05
5.49480122439804e-06
-1.7237988941837e-05
-1.25745348669882e-05
-1.87172399779348e-05
-3.2341932611821e-06
-2.32072964614902e-05
-3.76596240030987e-05
-2.73763486587952e-05
2.92499993358942e-06
-4.42033551242668e-05
-3.68440497979511e-05
-1.4467114573859e-05
-2.8737949087683e-05
-2.72012962341374e-05
-3.27988415077353e-05
-1.57469583289126e-05
-3.42885630236606e-05
-2.39698117650755e-05
-1.27482766822098e-05
-1.64946625670831e-05
-5.08342973562258e-06
-2.11278406252819e-05
-1.94526980960176e-05
-1.51453627277097e-05
8.92699082425145e-07
-2.20832240761042e-05
-1.84375396356275e-05
-6.15725931622922e-07
-9.92631194560214e-06
-2.0127628120735e-05
-7.48024820485871e-06
-8.05801064914326e-06
-4.06476186341829e-06
-3.67244671631968e-05
-3.37292657586125e-05
-1.37793393507479e-05
-2.62276498654387e-05
-2.0748657502013e-06
-1.98688891303782e-05
-1.85785741290256e-05
-1.92353503674982e-05
-3.64977036832838e-05
-2.66846570706503e-05
-1.58560223536033e-05
-1.8121235618125e-05
-2.5273916484314e-05
-1.80453138979083e-05
-2.41476977685804e-05
-1.97677468740443e-05
-1.6691992465532e-05
-8.37962034127729e-06
-2.55569554619699e-05
-3.5127550534012e-05
-3.07786885515267e-05
2.3411128236948e-06
-2.25942805551962e-05
-6.36962227256792e-06
-2.68006041725916e-05
-1.44684242433555e-05
-3.93172518763506e-05
4.94621343572489e-07
-7.95107790884792e-06
-2.27470638094534e-05
-1.49257994492335e-05
-1.12626689340983e-05
-2.13062000315809e-05
-2.74743991843268e-05
7.0888495133512e-06
-1.67677644488964e-05
-2.63993170809219e-05
-2.64246197372083e-05
-8.30823268273568e-06
-1.49135028655502e-05
6.99868430862951e-06
-1.65498045881655e-05
-1.43094245600068e-05
-6.99405832320716e-06
-3.21881015421974e-05
-1.4354121098679e-05
-2.65164293778275e-05
-3.16936149319863e-05
-2.03217007980349e-05
-2.68462412036849e-05
-7.4065831507944e-06
-1.71073155717935e-05
-4.36787739824075e-09
-1.23604646457375e-05
-2.17699588511401e-05
-3.4133014896214e-06
5.91189925936518e-06
-4.13540950147479e-05
-2.48802160938054e-05
-2.30242408875645e-05
-1.82790658766572e-05
-1.70816219729765e-05
-1.3783831769272e-05
-3.36134784618727e-05
-2.90047740436054e-05
-2.89009452519551e-05
-3.38411211105284e-05
-3.61888933757083e-05
-2.23972274611298e-05
-3.21959335338255e-05
-3.47338659599654e-05
-1.77311467893325e-05
-2.86910980314187e-05
-1.92598103841295e-05
-4.40644167226309e-05
-1.63253281252892e-05
-3.78900307251158e-05
-1.19117976297472e-05
-4.90828777237554e-05
-1.87091295599883e-06
-6.7512580479191e-06
-2.08935330088023e-05
-3.23595524634595e-05
-3.25668427845958e-05
-3.06290014365525e-05
-3.24648126520349e-05
-1.85978649825911e-05
-2.99230209748028e-06
-1.79635779577292e-05
-2.89583994000516e-06
-2.13046313783558e-05
-1.81289963366371e-05
-2.579129849456e-05
-3.11794115987349e-05
-2.30670050984346e-05
-4.5259225782653e-06
-1.34964284618239e-05
-2.21513508190727e-05
-9.75162678103601e-06
-3.04225754571636e-05
-3.22272544217536e-05
-3.7021253083734e-05
-2.25433187025784e-05
-3.1274936312735e-05
-1.5678834360453e-05
-1.60628161357269e-05
-1.74085464641253e-05
-6.70524628015407e-06
-4.19458457532273e-05
-2.62417789550073e-05
7.36012600198111e-06
-8.08533429228342e-06
-2.9200902061031e-05
-6.88527102097009e-06
-3.82857556105645e-06
-1.27547877313909e-05
-1.76098832615893e-05
-1.96840532844692e-05
-5.91537228436527e-06
-6.37820651789228e-08
-2.11996384793973e-05
-3.754753741859e-05
-2.94817586170421e-05
-2.52561654125885e-05
-2.9896327182903e-05
-2.44255333047791e-05
-4.3334340951744e-05
-1.28828763139898e-05
-2.9053141008758e-05
-2.29840648571706e-05
-2.26610491822106e-05
-2.83644153307844e-05
-4.8225076522983e-05
-2.40816375463645e-05
1.50513531353268e-05
-2.62119226657353e-05
-5.51881930340851e-06
-2.04708095839937e-05
-3.27803484126343e-05
-1.09222753253686e-05
-1.8543370856961e-05
-2.10256186687227e-05
-3.58453890181558e-05
-3.49970926740368e-05
-1.08732914856096e-05
-2.53322456005096e-05
-1.52074627094014e-05
-2.32853477739165e-05
-9.49432659454803e-06
-3.00387315273767e-05
-2.07737756565866e-05
-4.47029927063354e-05
-2.98107547308146e-05
-1.84404293577273e-05
-1.51454193251378e-05
-3.85835484849839e-05
-2.05787929620983e-05
-2.53454073462548e-05
-1.36631938324868e-05
-9.10721264972464e-06
-2.99674639243373e-05
-2.15077143538649e-05
-2.74074979653693e-05
8.81222398295762e-06
-3.566977419777e-05
-1.1051810963869e-05
-2.04995722441316e-05
-3.69742112687999e-05
-1.37825494549923e-05
-1.59774223038366e-05
-1.41906066664733e-05
-1.97323844051514e-05
-2.51647714234062e-05
-2.02225732493295e-05
-5.33818005842169e-05
-1.18309467520439e-05
-1.22989819727088e-05
-1.12257757995793e-05
-2.4556222414692e-05
-2.67634867937383e-05
-3.52337218701501e-05
-2.21457214148723e-05
9.13446194724882e-08
-1.45226135061314e-05
-8.24132863377777e-06
-4.21526124337494e-06
-1.67203936526739e-05
-1.15638952459633e-05
-3.18532564904015e-05
1.16700918140024e-06
-1.44259309074713e-06
-2.06533903659114e-05
-2.69239051712024e-05
-1.6840046068653e-05
-1.22188913355452e-05
-2.19001660045646e-05
-1.00280024243385e-05
-2.57532805155076e-06
-1.67343735311889e-05
-3.22688006537313e-05
-4.76132628827888e-05
-3.19947569687467e-05
-2.27324472984862e-05
-2.72207500972161e-05
-1.86911263231019e-05
-1.25050275859453e-05
-8.31734324676767e-06
-3.06449691729781e-05
-3.07074142565309e-05
-2.91209886585621e-05
-3.43073092316477e-05
3.62395232810487e-07
-2.79812572101277e-05
-3.49376432917229e-05
-1.80388843933145e-05
-7.02595353743847e-06
-1.882832480458e-05
-1.51838908519917e-05
-3.52442244019733e-05
-1.94029753531643e-05
-4.92574984038487e-06
-3.32634665081811e-05
-1.89319340529469e-05
-2.63455082032252e-06
-2.17676875782008e-05
-2.45029054250088e-05
-1.20768658484014e-05
-2.55272697655013e-05
-8.46060564357282e-06
-1.78890699990184e-05
-1.62344781526535e-05
-3.02977549879085e-05
-2.32296668050921e-05
-4.70671340799013e-06
-1.39741482543684e-05
-9.39884971947712e-06
-1.49752296623652e-05
-9.32784623056369e-06
-3.95850613636982e-05
-1.69247795806801e-05
-1.72626274386982e-05
-1.75795498927081e-05
-1.06938476774435e-05
-3.40893981689025e-05
-5.51494544677049e-06
-1.27199732908184e-05
-1.59537038290447e-05
-3.00363088621751e-05
-1.40399601658265e-06
-3.32750931947016e-05
-2.39258594319394e-05
-4.68983798988647e-06
-1.33702305634843e-05
-3.07240394579216e-05
-1.15129451544265e-05
-2.33779101590994e-05
-3.18746889263752e-05
-1.14856417055524e-05
-1.30331882348158e-05
-1.99075579743159e-05
-2.25858225797055e-05
-1.11111066155655e-05
-2.4391135276559e-05
-2.92647066474595e-05
-1.95434623758762e-05
-1.34710972020665e-05
-3.2320414010421e-05
3.24053970492374e-06
-2.29879355800001e-05
-3.37391093922917e-06
-3.73752263195847e-05
-1.45847331271275e-05
-2.22850055822792e-05
-2.15943566304411e-05
-2.21705943335488e-05
-6.99982516734698e-06
-1.98107190570868e-05
-3.2208464319979e-05
-1.5086765345296e-05
-7.08980613117899e-06
-1.93087307727498e-05
-3.14398472031053e-05
-2.58981111504863e-05
-2.8311489803522e-05
8.8170667265582e-06
-3.60896907237234e-05
-8.06774202012059e-06
-1.46590285864874e-05
-4.79010991702e-05
-2.29552039139841e-05
-2.89470101730416e-05
5.78708820572292e-06
-3.31373190261483e-05
-2.12363252371012e-05
-2.69900883684157e-05
-3.98638831655655e-05
-3.34083341401349e-05
-2.06202746358888e-05
-3.26648522810412e-05
-1.83176942807934e-05
-2.21824643007547e-05
-1.33204544933622e-05
-1.9060192341357e-05
-2.959299067456e-05
-1.85251036634257e-05
-1.54011999138277e-05
-1.75254653399598e-05
-2.27058557137246e-05
-3.71824466333655e-05
-1.48539740958293e-05
-7.21693952000101e-06
-1.41084222805212e-05
-1.53982272572947e-05
-2.33238579955849e-05
-2.48751511369286e-06
-3.08027322812424e-05
2.82533968171842e-07
-1.98867794485765e-05
-3.56754447994844e-05
-2.3652222252303e-05
-2.33072134219189e-05
-1.71006999166187e-05
-1.96075169698966e-05
8.05827777558433e-06
-2.61896790859948e-05
-3.39817526249874e-05
-1.05010205817969e-05
-2.27372643314018e-05
-1.18202860032652e-05
-8.6415910493438e-06
-2.84263250101083e-05
-1.61807306352665e-05
-2.15063015837074e-05
-3.61012155057006e-05
-2.09547771432254e-05
-1.46100950182507e-05
-1.18445191851128e-05
-2.33051934288417e-05
-4.18678198237745e-05
-2.40508323504971e-05
-2.04865414067922e-05
-2.40727348269857e-05
-6.46206680426789e-06
-1.67708191980078e-05
6.04480143530115e-07
-1.84526327176396e-05
-3.94142716320879e-05
-1.87412921634239e-05
-1.82484066350564e-05
-1.437502422958e-05
-3.00212975460625e-05
-3.05183845045587e-05
-4.55001960389703e-06
-4.06466106600056e-07
-1.54069630401227e-05
-2.24056412286128e-05
-1.27561613580049e-05
-9.99680690670887e-06
-2.14254151051146e-05
-1.41652819236984e-05
-2.34278189713886e-05
-9.66394106218096e-06
-1.68014068931673e-06
-2.88867151799181e-05
-1.89553537877295e-05
-5.735172847044e-06
-3.34326760101866e-05
-4.31955471318773e-05
-2.08085921018212e-05
-3.22724385606858e-05
-3.72452784694503e-05
-1.14611220496037e-05
-2.61036030541374e-05
-2.3052599216986e-05
-3.08995610510271e-05
-3.27120162293309e-05
-3.63856395675128e-05
-2.20065792404743e-05
-3.14113077894077e-05
-3.46338487364692e-05
-2.80315472818916e-05
-2.62653936924187e-05
-4.4468675825157e-06
-3.30900036194795e-06
-1.31562628910877e-05
-3.10923142452726e-05
-3.79500467131148e-05
-2.32057787232183e-05
-2.1594833000473e-05
-2.61186975072066e-05
-3.50146910298689e-05
-3.43761158557649e-05
-2.61900974753873e-05
-1.43363571528108e-05
-1.87965041802037e-05
-5.83156139031894e-05
-1.63994590077127e-05
-9.55863950707962e-06
-2.90096238403149e-05
-3.65164782067824e-05
-1.33468717534761e-05
-2.82422157293932e-05
-9.87547660786383e-06
-2.31923477164554e-05
-2.88877143124394e-05
2.93825460269032e-06
1.18175322837705e-05
-1.21782417753584e-05
-3.65120074297624e-05
-2.31084815137632e-05
-5.44184027893852e-06
-2.22230657464458e-05
1.00271474696984e-06
7.02572684124167e-07
-1.93372469483509e-05
-2.2402246168357e-05
-2.36967379582435e-05
-6.64374300979351e-06
-3.50704274370853e-05
-3.1227476105062e-05
-1.99822433925864e-05
1.34819571315217e-06
-1.21666135402561e-05
-1.07439395852477e-05
-2.80073083191078e-05
-1.85358370765085e-05
-1.7201499094851e-05
-3.27446142236218e-05
-3.6678994995009e-05
-3.11330058433887e-05
-2.43656755006881e-05
-2.69863669992914e-05
-4.41077298912549e-05
-2.39291739795873e-05
-1.5052845571448e-05
-2.34055235234071e-05
-2.74791740686567e-05
-2.83453489425793e-05
-2.42732078322364e-06
-3.74461242475728e-05
-3.78652658338282e-05
-2.53201790343269e-05
-2.7534955503512e-05
-4.05038961287336e-05
-1.56436459793325e-05
-1.85579804682623e-05
-1.07126578688796e-05
-1.52202695019841e-05
-3.80369059551885e-05
-1.35570887008132e-06
-8.24179235347972e-06
-2.58717177402228e-05
-1.96881606508715e-05
-2.26461513836404e-05
-1.74122152932932e-05
-2.01412345910877e-05
-1.84545631882465e-05
-6.52422170453998e-06
-1.71634977376854e-05
3.29247649599203e-06
-1.77680877495342e-05
-1.56021363151494e-05
-3.53038802559893e-05
-1.44048218054614e-05
-3.06429984171391e-05
-3.59686280011324e-05
-9.73935389353628e-06
-1.03651319683298e-05
-3.01404704753203e-05
-2.50707310898858e-05
-2.62692904260098e-05
-3.88308444267723e-05
-2.60944426987568e-05
-5.02109810537618e-05
-3.78389124794176e-05
-2.09650254984342e-05
-2.09483209971693e-05
-1.21160765893633e-05
-1.10360724373114e-05
-3.90126068072689e-06
-1.08094384594119e-05
-2.86422287294636e-06
-6.83683571098308e-06
-2.36138004462088e-05
-3.16427991707126e-05
-7.43395565286308e-06
-1.21437055676627e-05
-7.72779368219728e-06
-2.69397518551426e-05
-8.34585700818908e-06
-1.87706287158123e-05
-1.84256400940824e-05
-4.08074987927101e-05
-5.86973999833915e-05
-1.45775843789733e-05
-4.25560013385566e-05
-2.21572829534411e-05
-3.04088965586204e-05
-3.02426720581429e-05
-2.73666767951193e-05
-2.17462946316586e-05
-2.61017427034712e-05
-1.47692825728926e-05
-1.77335920328489e-05
-1.59892157974005e-05
7.56568491469132e-06
-4.02142671368228e-05
-3.14420935735463e-06
-2.40528494037249e-05
-8.67807804399156e-06
-1.69315233912659e-05
-8.40899799671518e-06
-1.43032928974648e-05
-2.39286315272509e-05
-1.4409312992295e-05
4.67884119370368e-06
-2.08648995536118e-05
-5.85812180060362e-06
-1.39335019569686e-05
-6.32897628173668e-06
-1.14382502154607e-05
-7.3759499845212e-06
-1.72450410861071e-05
-2.87487302624095e-05
-8.0408849137506e-06
-1.70008439813662e-05
-3.98752460177213e-05
-1.81207753383629e-06
-2.08505755450323e-05
-1.12243798064438e-05
-2.37522577892558e-05
-1.05102380152743e-05
-2.69071335764259e-06
-2.4929561954459e-05
-1.84117350261599e-05
1.50431041431533e-06
-1.13400617491374e-05
-2.42053484868649e-05
-5.22451937091217e-06
-2.53074447240393e-05
-2.14621938546544e-05
-6.60331443692764e-06
-3.53792875082661e-05
-4.14088525513023e-05
-2.25626790466389e-05
-5.14160425837591e-05
-1.60001790669393e-05
-3.42669370680509e-05
-1.27212396577701e-05
-1.72323216244602e-05
-8.53682425403083e-06
-1.74273125732954e-05
-2.46524027913192e-05
-1.36562465721237e-05
-1.58144211108772e-05
-4.07491885178658e-05
-7.27992080245773e-06
-1.48396118683118e-05
-1.58857882051415e-06
-1.66047673373304e-05
-3.11042680524143e-05
-7.42133255879144e-06
-3.42452830249184e-06
-1.71324598129538e-05
-1.37377601462851e-05
-3.39373389752772e-05
-8.21503555943819e-06
-3.33355184759659e-05
-2.73298306108559e-05
-1.35307795139643e-05
-3.14235674394814e-05
-2.69536138268007e-05
-2.05349789684292e-05
-1.42003479278773e-05
-2.52365559150928e-05
-2.58499310197797e-05
-4.30024135782078e-05
-2.80413184368794e-05
-3.71142953756829e-06
-2.08537086235281e-06
-1.90595175369151e-05
-7.19668787851045e-08
-1.39458135969948e-05
-1.38434671998094e-05
-2.83710751032704e-05
-8.60340285568038e-06
-9.889975234901e-06
-2.82366024624758e-05
-9.58622517038855e-06
-6.88709341779168e-06
-5.69336622275804e-06
-7.04841364175838e-06
-2.54256068338063e-05
-2.9461828996728e-05
-9.97389450011223e-06
3.26044617582741e-06
-5.14587651941836e-06
-1.86431370036911e-05
8.9080884056608e-06
-3.07282684648501e-05
-8.44757539614422e-06
-2.02236806035157e-05
-2.73815149935753e-05
-1.39164484396263e-05
-1.90572646388421e-05
-3.88928506294933e-05
-3.20492201301429e-05
-4.85631150441867e-06
-2.93327508141126e-05
-3.01880821231492e-05
-3.52268207884089e-06
-1.86110219615509e-05
-2.10884139114072e-06
-3.0158379474887e-05
-4.22748177103394e-05
-3.263499351954e-05
-5.7324431574739e-06
-1.39960457677433e-05
-3.93212951052133e-05
-4.188212376604e-05
-3.83560327247971e-05
-1.70756043343796e-06
-2.40984603857542e-05
-2.97398731707715e-05
-2.00846545194896e-05
-2.23448213513585e-05
-2.5179055341916e-06
-2.09952666465627e-05
-2.03339412057942e-05
-7.29013497345178e-06
-2.60020206744228e-05
-3.80413375227756e-05
-2.17191896904152e-05
-2.80487361623941e-05
-1.07678479439992e-05
-1.25784230024849e-05
-6.1769133476421e-06
-1.35434175671497e-05
-4.29464197390106e-06
-1.76906206585087e-05
-1.50107723030829e-05
-4.56036385642738e-05
-3.26651095471466e-05
-1.27092395681075e-05
-3.27671216658673e-05
-1.81073404861895e-05
-1.90771144206648e-05
-1.02209409642232e-05
-2.09299656429369e-05
-2.0386001960137e-05
-3.22308689898909e-05
-2.13031387624253e-05
-3.33097705982507e-05
9.1150492525931e-06
-3.6915242740161e-05
-1.38329194691205e-05
-2.18322665830607e-05
-3.27659688236342e-05
-1.38766282195895e-05
-1.42868012948251e-05
-1.10653201080574e-05
-2.12708828685448e-05
-1.34670258031718e-05
-2.91079494908432e-05
-4.92193717090981e-05
-1.65329349106601e-05
-3.76105292450754e-06
-1.39636476326525e-05
-2.34971507332129e-05
-1.87576604848292e-05
-1.67505447501251e-05
-1.98857225394261e-05
-1.91729302507227e-05
-4.3348631271222e-06
-3.34507475653823e-05
-1.40484329868822e-05
-1.65289644658924e-05
-2.85454389400563e-05
-2.57212432580355e-05
-1.74724317492485e-05
-1.90330920620645e-05
-3.50480939715365e-05
-9.15487287319863e-06
-2.68679549212317e-05
2.40609800093247e-06
-3.47861478709781e-05
-6.25478870477259e-05
-2.60414127248579e-05
-2.41582426180141e-05
-6.59005548459241e-06
-4.24117545959787e-06
-2.37848563490531e-05
-3.87439365891674e-05
-1.0963129271042e-05
-6.80474502914462e-06
-7.58814877352063e-06
-2.44792944235941e-06
-2.39763328724091e-05
-4.8782603433044e-05
-2.84117455017353e-05
-7.66842207330682e-06
-1.39215731095485e-05
2.42091083956802e-07
-3.15110054423584e-05
4.8959531199088e-07
-3.09332851420062e-05
-1.81723076161344e-05
-2.15054463542281e-05
-8.04539901109098e-06
-8.59694433415148e-06
-3.38102740398696e-05
-1.64701133595107e-05
-2.75390700582112e-05
-2.85242076213186e-05
-2.80260915692342e-05
-2.42882822688541e-05
-2.75024997143676e-05
-2.50267012768001e-05
-1.23011409956905e-05
-1.72478776316554e-05
-2.36211825935771e-05
-3.39239335868316e-05
-3.47439009606011e-05
-2.79138124030632e-05
-2.29264012258415e-05
-1.05365198537952e-05
-2.03592992129897e-05
-2.707736318519e-05
-2.53106848549719e-05
-1.27558337365692e-05
-2.95009940201248e-05
-1.91815864150158e-06
-1.08570156857184e-05
-1.12913180597378e-05
-2.61022267159519e-05
-2.67200166301558e-05
-2.70339498155682e-05
2.97808071972628e-07
-1.73927430389934e-05
-1.02688646778196e-05
-3.64775285989159e-05
-3.27954969215422e-05
-2.87906492949394e-05
-2.41204712758546e-05
-5.08524412609616e-05
-3.72045571338176e-05
-1.27092805623399e-05
-2.10539800891126e-05
-1.60697437572658e-05
-9.80392495427293e-06
-1.38654499333701e-05
-2.80968157344022e-05
-2.47910230985455e-05
-1.50887729049217e-05
-2.3016722074582e-05
-2.59695770899512e-05
-2.04276797723066e-05
-1.69373944367849e-05
-1.23718539224863e-05
-2.50936557943703e-05
-3.12881973598857e-05
6.40082568528641e-06
-7.19697233123368e-06
-1.65754211744751e-05
-1.86645342070227e-05
-2.30949935922358e-05
-2.23791078798819e-05
-1.56431128984097e-05
-2.27215819873797e-05
-4.429367478514e-05
-2.78558646476647e-05
-1.92388571615346e-05
-9.01883215881548e-06
-1.37806610889352e-05
-2.32084589034699e-05
-2.50446616391437e-05
-3.9279830008759e-06
-3.70810541052036e-05
-3.90631572712992e-05
-1.83531260198741e-05
-2.92113240041686e-05
-9.28479954530364e-06
-2.57607359272884e-05
-4.87430736373739e-05
-1.54399503342305e-05
-1.38362732947779e-05
-7.732298563653e-06
-1.66059081181299e-05
-1.94980760221048e-05
-2.08048782254144e-05
-1.62758649298741e-05
-1.90355107530387e-05
-5.46285553288952e-05
-3.0916319179594e-05
-4.15168190462713e-05
-2.65521596221979e-05
-1.15306427988814e-05
-3.01967467036956e-05
-4.16825193468843e-05
-1.19542134681035e-05
-3.37070753327547e-05
-5.62288389389152e-06
-1.27288689484213e-05
-1.77210061931572e-05
-1.99941740950281e-05
-2.78990664646023e-05
-1.15318834896846e-05
-3.40755759501708e-05
-3.10964844231396e-05
-1.01955047990247e-05
-1.55429526592442e-05
2.07858187176413e-05
-3.50040249229365e-05
-7.54109355149152e-06
-2.70210997057213e-05
-2.20955280203005e-05
-1.97953324959287e-05
-3.25387552769766e-05
-3.09683983845709e-05
-1.37599701260761e-05
-2.72568686275418e-05
-1.46868697781215e-05
-1.96202327493819e-05
-3.67567301808825e-05
-3.57663290816433e-05
-3.34808946099308e-05
-3.38476708883672e-05
-4.59130070167846e-05
-1.41997134304605e-05
-2.25628913739944e-06
-2.18450566483495e-05
-1.84251078590134e-05
-2.14688097271848e-05
-2.69850800496893e-05
-3.61278846955368e-05
-1.59341640675202e-05
-1.52197928638334e-05
-3.66537709787167e-05
-2.67672255893256e-05
-3.3146726005179e-05
-3.57216225468753e-05
-1.09542593194971e-05
2.67176694886845e-06
-1.4226368363295e-05
-2.05101351084306e-05
-4.27979186940838e-05
-3.12478327322714e-05
-1.7095686947377e-05
-3.69998035598391e-05
-2.28461955551846e-05
-1.6491238892942e-06
-2.33519228816153e-05
-4.31140414982255e-06
-6.429993512115e-06
-1.76225691824383e-05
-2.33381162851499e-05
-1.76822287852095e-05
-2.11018207459521e-05
-2.76706493550626e-05
-2.06820407067367e-05
-4.29953653819945e-05
-3.29582885832605e-05
-4.22420691587665e-05
-8.33774931838558e-06
-1.10456183204705e-05
-1.78389852343931e-05
-2.79194555356121e-05
-7.06833556464302e-06
-2.22216968917083e-05
-1.5466634683912e-05
-2.24126696445895e-05
-7.5614757822139e-06
-1.21341208667039e-05
-3.22955567280816e-05
-2.3283333714351e-05
-7.01902303831261e-06
-1.67350982382904e-05
-3.7319839575501e-05
-1.11088988855372e-05
-3.83153886649126e-05
1.42488996211833e-06
-1.8068410190302e-05
-3.94738606129071e-05
-1.40719504177068e-05
-2.97752525007448e-05
-2.34454971443816e-05
-1.62613773920088e-05
-4.1343290615529e-05
-1.72883129424649e-05
-3.55042936561423e-05
-7.67846944820389e-06
-8.32093512521485e-06
-1.67604714696811e-05
-9.82074821240799e-06
-2.00508590571245e-05
-1.10334867441376e-05
-5.99642964146167e-06
6.03146091772115e-06
-1.05082312793376e-05
-6.50311248980695e-06
-1.25993233703732e-05
-3.81167937847721e-05
-2.82210463333084e-05
-1.32060267190059e-05
-2.45383837311428e-05
-3.00030480262618e-05
-1.96131167318235e-05
-5.66573320442547e-06
-1.99060025242403e-05
-1.9198089617409e-05
-1.3666889882515e-05
-3.30430326888174e-05
-2.86335149087078e-05
-2.89720423105707e-05
-3.00841152798461e-05
-1.52647454202747e-05
-3.34979943646995e-05
-3.24676777828358e-05
-2.37378867122653e-05
-1.78921852320129e-06
-1.40733302712265e-05
-3.25650864314226e-05
-4.00129927747256e-05
-3.26283191213622e-05
-1.05001415397286e-05
-4.47334993350474e-05
-2.59734441548498e-05
-3.38713205508183e-05
-1.93067091881909e-05
-3.18818059126945e-05
-5.56056353554692e-06
-1.35421231075041e-05
-2.65319893256565e-05
-1.13585894492328e-05
-3.08498880989133e-05
-2.33644657913266e-05
-1.44234921525071e-05
-2.20574119499798e-05
-1.13191871773729e-05
-1.15578233092865e-05
-2.04058529448353e-05
-1.45340183895839e-05
-2.91071845402701e-05
-1.3657610485623e-05
-1.09642156004182e-05
-1.21092702490694e-05
-2.25469207598657e-05
-3.16878763993812e-05
-2.64153190239197e-05
-1.06984908092674e-05
-1.39091217542791e-05
4.28872208499616e-06
-9.43396876562507e-06
-2.324884581267e-05
-2.92944213067765e-05
-1.3494902988605e-05
-3.00369662438181e-05
-5.84784660926957e-06
9.42516634018387e-06
-3.73316862082819e-05
-1.85306977207575e-05
4.31133536872584e-06
-7.64019613390199e-06
-3.36961764569179e-06
-1.10362623460505e-05
-1.33633464489069e-05
-3.8296106404974e-06
-6.81779914737677e-06
-1.39947499083862e-05
-6.74069185624626e-06
-3.44504690088281e-05
-2.26609347483852e-05
1.06127956118072e-06
-2.42164787236409e-05
-6.67743601367699e-06
-1.9669608909915e-05
-3.32081491033121e-05
-3.4358070317461e-05
-2.1344150922996e-05
-2.24292752931291e-05
-7.99783906963423e-06
-9.8841746501166e-06
-1.87638994857717e-05
-1.89085524624679e-05
-1.77660264111158e-05
-1.83384471241835e-05
-3.13684684416025e-05
-2.50787058858327e-05
-2.95358745235711e-05
-1.45926483280517e-05
-3.18841088075592e-05
-2.78109848717293e-05
-1.28282717877102e-05
-8.36510131033387e-06
-1.79896399848441e-05
-1.95192300990936e-05
-1.5560886382293e-05
-1.75511320215783e-05
-2.26183099506673e-05
-3.13858902814599e-05
-2.76214404195219e-05
-1.12579954835277e-05
-1.86774892744394e-05
-1.48447102334449e-05
-1.59538521736942e-05
-1.99625389863566e-05
-3.43364508627628e-05
-2.7474469251191e-05
-2.69573993491959e-05
-3.22450401353304e-05
-6.13707084120456e-06
-3.80766062236682e-05
-3.1009612512971e-05
-9.63828896447593e-06
-1.78004731190695e-05
-1.20895545968378e-05
-3.35004609729822e-05
-1.01522054941949e-05
-1.31406526242297e-05
-6.26327228996197e-06
-2.61596316917997e-06
-2.34511028511907e-05
-2.09235169749327e-05
-2.78322973729539e-05
-5.85595311341444e-05
-6.84349390444341e-06
-2.26664305789785e-05
-1.77817813684001e-05
-6.56195291046984e-07
-2.18876946419129e-05
-7.73785006870848e-06
-1.78528494357496e-05
-2.8797850783322e-05
-2.42428179561025e-05
-1.80751336207998e-05
-2.41605478691593e-05
1.23583433202886e-06
-3.83857978037572e-05
-2.05723027308924e-05
-7.36560442863295e-06
-1.65364886379603e-05
-1.10190526718111e-05
-2.505657334609e-05
-1.32202066485909e-05
-2.15361536483833e-05
-3.45966131546327e-05
-2.18436940499541e-05
-2.63781181913621e-05
5.58718466458318e-07
-5.55167945638666e-06
3.71002646250946e-06
-1.67527943137469e-05
-1.1825385884273e-05
-2.12067042886657e-05
-3.08539295842986e-05
-1.72372137166513e-05
-8.84209814647832e-06
-1.86171901840866e-05
-3.03382508080756e-05
-7.39054286367751e-06
-2.07584813675135e-05
-2.84776031208826e-05
1.88451065202878e-05
-9.25133673658413e-06
-1.87297510580611e-05
-1.99386109560638e-05
-1.57490660398346e-05
1.05178060914372e-05
-3.69695963846913e-06
-6.41150490261171e-06
-2.52502540916458e-05
-2.82331381406225e-05
-2.45434615970025e-05
-2.4747835463947e-05
-2.10766037896751e-05
-1.87178635975012e-05
-2.46246641747585e-05
-1.36618022497144e-05
-2.56049545325182e-05
-3.71148099437141e-05
-1.33593767031624e-05
-1.5659511609181e-05
-2.48498325234871e-05
-2.35858418633342e-05
-2.31495684026004e-05
-1.26779342973096e-05
-2.28260215732194e-06
-1.79857144743804e-05
-8.62441684966244e-06
-1.75447046555213e-05
1.04397947481092e-05
-2.23100316801932e-05
-1.81188861895975e-05
-3.71412446641307e-05
-3.33913118628985e-05
-2.62220882417461e-05
-2.0153582952998e-05
-2.63854161129587e-05
-2.21774105879442e-05
-3.01667179507234e-05
-2.9796814222395e-05
-2.9928031038719e-05
-7.01877502556608e-06
-3.36243551945727e-05
-1.13895081476894e-05
-3.24149751426968e-05
-2.07245263417521e-05
8.12158215200392e-06
-2.37938556580606e-05
-9.23114724006913e-06
-3.14271375184993e-05
-1.0336535231156e-05
-2.60760705621517e-05
-3.47304350016778e-05
-2.25273269588203e-05
-2.53481209201016e-05
-2.12272771758952e-05
-2.16096883194526e-05
-2.51430759215956e-06
-1.62873443821796e-05
-7.92782579467146e-06
-1.26361847621168e-05
1.2503366614008e-06
-2.17148715551768e-05
7.09319537916824e-06
-4.83123787921301e-06
-2.17305416861751e-05
-9.92063798195518e-06
-3.6227592736732e-05
-3.59322281927696e-05
-1.60819233199454e-05
-1.27498972878617e-05
-1.3502628146589e-05
-2.13879109088802e-05
-2.47652902851341e-05
-1.07633132633109e-05
-2.60442319849638e-05
-3.4383577276789e-05
-2.53316417733594e-05
-4.04093507565965e-05
-1.07570037541588e-05
-1.4805588136645e-05
-2.82287559037155e-05
-1.16363855417383e-05
-1.78917752691747e-05
-8.46439205212372e-06
-3.20145793407387e-05
-2.84535483794161e-05
-2.90575017506625e-05
-6.67097528556351e-06
-1.52032687505252e-05
-1.0152451741546e-05
-2.69088209223221e-05
-4.94335746003638e-05
-2.84542604872656e-06
-2.32490513142877e-05
-2.69379836753957e-05
-3.92504635978914e-05
-2.56499341379713e-05
-2.67629174302767e-05
-3.14789641572332e-05
-1.71121462567786e-05
-4.33280323181683e-05
-1.67944416413296e-05
-2.65803639815816e-05
-9.56134475348811e-06
-3.78349997990694e-05
6.95026267585414e-06
-1.09144698211189e-05
-1.38133888728565e-05
-1.34242819375774e-05
-1.8559765079189e-05
-6.80655354445331e-06
-3.59485473467046e-05
-1.30650021194362e-05
4.67481228251729e-06
-1.6524427495639e-05
-2.4402055507909e-05
-2.52020137232274e-05
-6.18491098170573e-06
-3.36783711025854e-05
-2.46330148117863e-05
-1.49391130296957e-05
-2.60221273886961e-05
-1.94967335079446e-05
-2.34942499220625e-05
-9.82620641363339e-06
-1.33206155658671e-05
-1.00473647470763e-05
-1.07439659945338e-05
-2.04181877328728e-06
-1.65347022215727e-05
-2.85798345207622e-05
-3.59720373091604e-05
-3.08295212915644e-05
-2.73994287851814e-05
-2.128714071683e-05
-2.78025069729403e-05
-3.3020459226732e-05
-1.07753532061717e-05
-1.83593369905861e-05
-1.4856567620507e-05
-2.58194646021935e-05
-2.56995568391966e-05
-2.83271857072379e-05
-1.61036627864655e-05
-1.00703946284228e-05
-2.34098334924378e-05
-2.43579361991893e-05
-1.40971883385207e-05
6.7696948421893e-06
-6.55290086323491e-06
-1.86097344761798e-05
-4.44078210137327e-05
5.42282894618571e-07
-9.04618208381946e-06
-1.74486533653862e-05
-1.98627970514492e-05
-1.53239346436547e-05
-1.97831329010391e-05
-2.28475768834621e-05
4.21593627200705e-07
-1.94839773174722e-05
-1.46514776788963e-05
9.8530113150726e-06
-6.34785143150363e-06
4.51511737463525e-06
-6.17796088455926e-06
-1.25707402086278e-05
-1.3824436693703e-05
-1.99026416126936e-05
-3.5883364027224e-05
-2.25139056474439e-05
1.02288086010388e-05
-2.09930187134906e-05
-2.11823169425215e-05
-7.7183990362928e-06
-9.13856896026529e-06
-2.00810946151754e-05
-1.84266295809259e-05
-1.59446831997062e-05
-3.68248107600495e-05
-3.19853197033393e-05
-1.34933371470165e-05
-2.76578030381752e-05
-3.86877048810984e-05
3.74541088891561e-06
3.34803359045847e-06
-2.35187988253295e-05
-2.38704924464502e-05
-4.68957886526766e-05
-2.31912849560754e-05
-4.11079889899466e-05
2.07334595324748e-06
-7.1864740028489e-06
-8.44910570168468e-06
-2.82653621170366e-05
-2.05922907243545e-05
-1.44808212649105e-05
-2.76506743046183e-05
-2.1507771270629e-05
-3.19949978363158e-05
-1.18889857316752e-05
-2.82153959666293e-05
-5.03805416331052e-05
-2.5606803474185e-05
-1.88634756132371e-05
-2.54394846263923e-05
-2.16787413295509e-05
-2.70262596765081e-05
-1.41374337083034e-05
-1.2896378812655e-05
-7.91868150479855e-06
-2.13757150165849e-05
-3.38820631107181e-05
-1.26197779691472e-05
-2.54629882806352e-05
-3.35817267249228e-05
-2.35490384979544e-05
-1.19011144752372e-05
-1.073777193843e-06
-3.57939221935399e-05
-3.9645720925845e-05
-2.54280263905983e-05
-3.17274280859321e-05
-1.10053080345101e-05
-2.90379188179759e-05
-1.81317402301679e-05
-2.78365963281452e-05
-4.42774305845643e-06
-2.16538972656411e-05
-1.64162839071295e-05
-2.05822329820514e-05
-3.22687978912342e-05
-1.46211801094352e-05
-5.31622005781156e-06
-5.57732024519827e-06
-2.25463960690948e-05
-1.56824633571723e-05
-1.14952266437195e-05
-2.36764402808296e-05
-2.15328166818557e-05
-8.92081814367348e-06
-2.26797634771378e-05
-2.08251475949766e-05
-3.56099546229628e-05
-2.33795846093802e-05
-4.10684697026406e-05
-1.93861522351643e-05
1.93875907916222e-06
-2.8944110579545e-05
-1.12770894336343e-05
-1.69769680773442e-05
-2.74098306438347e-05
-2.40059480006563e-06
-2.65126513762862e-05
-2.04280828128499e-05
-2.44044428226635e-05
-1.84022446227185e-05
-1.70903772723101e-05
-2.61972611300832e-05
-3.99050199994808e-05
-1.56284940980325e-05
-2.36031055663671e-05
-1.17941850494577e-05
-1.50325445335384e-05
-2.71529312673465e-05
-1.81252980572377e-05
-4.26266396970155e-05
-4.72161324377896e-05
-8.54353727312123e-07
-2.2156374906784e-05
-1.76292585002454e-05
-2.65449859611835e-06
-1.82907653609621e-05
-9.12876263917742e-06
-3.74074723637611e-05
6.41243194891993e-06
-1.85290568526157e-05
-3.75309634673364e-06
-2.91609056565447e-05
1.22550536943167e-05
-2.56103921806287e-05
-1.21997242212572e-05
-1.70356079277895e-05
-1.93634992437036e-05
-3.9767250625189e-05
-1.70659749032874e-05
-1.51439874743998e-05
-2.36947899758882e-05
-1.50463676772788e-05
-1.465944096147e-05
-2.33658013752928e-05
-1.05160246879051e-05
-2.89097016116015e-05
-3.21772982392552e-05
-9.82110724251583e-06
-1.39755179796166e-05
-1.74654550911411e-05
-1.22038273738852e-05
-7.6995704874872e-06
2.04475169727851e-06
-9.22687584478314e-06
-3.48385427296775e-05
-1.70699766325564e-05
-4.6624837354814e-05
-1.91494731141006e-05
-4.11750352507337e-05
-2.0990690271633e-05
2.60692083124598e-06
-3.90226209452979e-05
-2.67975098436758e-05
-2.32796801405889e-05
-6.60374749799237e-07
-1.78187959008009e-05
-3.62516913418716e-05
-2.55439973524177e-05
-2.1898659836267e-05
-1.91786115250659e-05
-2.23425958631012e-05
-2.58639138430466e-05
-1.2190558151277e-05
-3.65439787963944e-06
-2.64009956914729e-05
-2.39851489693872e-05
-3.09646573306451e-05
-2.69965060561426e-05
-3.30001366625711e-06
-1.15851098987773e-05
-5.11676955085984e-05
-2.11776504910105e-05
-3.6416013453166e-05
-2.75786821805637e-05
-3.71874847653783e-05
-3.12337132267094e-05
-2.90039256885586e-05
-5.3958097880322e-05
-2.07402542260949e-05
-1.75134471425942e-05
-8.66466478797855e-06
-1.91521489271467e-05
-1.50864886489254e-05
-9.96300446997132e-06
-2.95453266162428e-05
-2.26158975518098e-05
-1.6068091627964e-05
-6.17249652550848e-06
-3.14523621857934e-05
-1.06276805837836e-05
-2.03255531634838e-05
-3.2686731346393e-05
-3.76055542770837e-05
-1.82276510278981e-05
-1.2072572101917e-05
-2.41515035303794e-05
-2.16469088204402e-05
-2.40350040012165e-05
-4.70763370955134e-05
-3.22396408512871e-05
-2.92805701298169e-05
-2.62511800345043e-05
-1.92934972145686e-05
-4.94490511866698e-05
-2.3173554713389e-05
-2.36225034051254e-06
-2.90725245475917e-05
-1.00336464386466e-05
-4.07114560059227e-05
-4.43864173645623e-05
-7.6515722751785e-06
-2.138896540351e-05
-2.83479783042739e-05
-2.61791094911103e-06
-2.22812393353258e-05
-1.20234851060106e-05
-1.10786034979375e-05
-2.97440295219772e-05
-1.97560239318153e-05
-2.35012930545048e-05
-1.04580746805787e-05
-2.18952667588306e-05
2.23266729376647e-06
-3.62260660929779e-05
-2.8625920584652e-05
-3.32037695315317e-06
-2.44751690402206e-05
-2.69622412189806e-05
-3.14078446209257e-05
-1.22155820418789e-05
6.52288944800364e-06
-1.6640140388733e-05
-1.5199826530948e-05
-4.40524169896922e-05
-1.98123298881608e-05
-2.27446573275626e-05
-1.25283379159513e-05
-1.60396186849857e-05
-2.8101365318455e-05
-1.18673617650419e-05
-2.41962376837207e-05
-1.41884277672424e-05
-2.07354016165767e-05
-2.76108299943043e-05
-1.04404478108337e-05
-2.04464365402782e-05
-2.93935315686693e-05
-1.60646298092368e-05
-6.17949415534164e-07
-2.2569190917366e-05
-2.21886160996362e-05
-4.06599882092235e-05
-3.18167253043098e-05
-2.24050283392136e-05
-2.31267166364309e-05
-2.10814956298031e-05
-3.66068669429752e-05
-1.91986363823572e-05
-4.45697720162902e-07
-4.36444456983524e-06
-4.15294310508296e-06
-1.87857382923756e-05
-2.29212327396326e-05
-2.83204261595907e-05
-9.73698388430321e-06
-2.07795098836531e-05
-3.55659953369663e-05
-2.05840297974452e-05
3.61465108480449e-06
-1.10657448528207e-05
-3.46869872296464e-05
-3.18791535966079e-05
-3.98915133643192e-05
-3.35007274048703e-05
-2.32579249728984e-05
-1.92706602382417e-05
-1.83844183643974e-05
-2.87337068283672e-05
-2.14056890092557e-05
-3.38277187208725e-05
-3.02407397263902e-05
-2.64947395203349e-05
-3.63523244776729e-05
-2.85338697116299e-05
-1.41096544723042e-05
-3.15829524932521e-05
-1.05296214254897e-05
-1.49720986698898e-05
-3.84298930570793e-05
-3.47674339238555e-05
-2.6789025941919e-05
-1.68627650400475e-05
-8.16027604063197e-06
-2.56467880226117e-05
-1.43580473460938e-05
-1.73761228867224e-05
-4.51475442571205e-06
-2.31493146709984e-05
-2.2895052608777e-05
-3.74323281962845e-05
-1.61008174544687e-05
-9.3222068053105e-06
-1.82415337477015e-05
-2.25364445003253e-05
-2.15966272821985e-05
-1.03951194904028e-05
-2.77947301901108e-05
-1.61000809726277e-05
-1.0109860175506e-05
-2.94656898238247e-05
-1.09309300441016e-05
-1.32516719573525e-05
1.17628788897277e-05
-1.89193659288764e-05
-2.64484980464167e-05
-3.81319696735212e-05
-2.4011103216269e-06
-8.39714622524327e-06
-2.24989138514689e-05
-1.28105196244267e-05
-3.18234609137029e-05
-2.0799084542647e-05
-3.71427329231792e-05
-3.3591882189355e-05
-2.44552858888553e-05
-3.4784756071701e-05
-3.36027329329135e-05
-5.2446056201778e-05
-2.11230872718462e-06
-2.27079454367045e-05
-2.27997985208007e-05
-2.54045798235845e-05
-8.27591479153744e-06
-1.81257067645803e-05
-4.17008116347062e-06
-1.56810292567534e-05
-3.58340760190625e-05
-9.20933748813065e-06
-3.42304057663996e-06
-2.73622182594089e-05
-2.12413921363675e-05
5.06417927167066e-06
-5.61434706382334e-06
-8.2810970929221e-06
-1.15194242022375e-05
-2.43406926798582e-05
-3.24922735536121e-05
-3.64881886042144e-05
-8.17423809151883e-06
-1.5306388497791e-05
-1.67617413222673e-05
-1.86124351730394e-05
-2.8651449091283e-05
-1.36385042812368e-05
-3.65066462253403e-05
-1.71986003380422e-05
-2.47906800627072e-05
-3.30767138343043e-05
-2.91842779293827e-05
-8.4735218404798e-06
-3.44750568327878e-05
-3.78181241830604e-05
-2.7405061935327e-05
-2.97677173337943e-05
-3.96789128247566e-06
-2.79429731325447e-05
-3.42673539590891e-05
-1.67941121860693e-05
-2.44885716526979e-05
-8.37936133388905e-06
-2.33028715408268e-05
-2.72630943959805e-05
-9.8714752671009e-06
-2.14185652188753e-05
-2.52556493968847e-05
-1.29712593638312e-05
-2.70268858183058e-05
-4.19491092664208e-05
-1.44808718932231e-06
-2.15108142093458e-05
-1.21870689557067e-05
-2.28306782993291e-05
-8.46637819365978e-06
-2.34344109409071e-05
-1.26826468226095e-05
-1.93729666389627e-05
-4.00629198703413e-05
-1.48522412315164e-05
-2.61207907672177e-05
-1.50023866304834e-05
-3.23473158481825e-05
-2.80493017628578e-05
-1.05561111998697e-05
-1.89032366369083e-05
-1.59071711213139e-05
-1.77003635119797e-05
-4.5297480854517e-06
-2.22659624648063e-05
-3.37234892859218e-05
-4.20508220504106e-05
-2.69687332607261e-05
-1.80180454815329e-05
-2.26028496695146e-05
-2.86494577107907e-05
-2.21852268126564e-05
-3.15770378498e-05
-3.01611155011688e-05
-2.15491108126531e-05
-2.21730287446323e-05
-3.83135785228952e-06
-8.03708776851723e-06
-1.92122453685307e-05
-1.80346829461952e-05
-3.74921498308728e-05
-2.12741416112885e-05
-4.33933037363807e-05
-2.09236314775696e-05
-1.8372912717131e-05
-1.70346179653994e-05
-2.52958197474605e-05
-5.16405871485983e-06
-2.61695215402215e-05
-2.05653173877993e-05
-3.14892787214055e-05
-9.69166670072626e-06
-2.1225259162634e-05
-2.15715068902491e-05
-1.24146858239278e-05
-2.57695442589751e-05
-1.62219350290043e-05
-1.86280024799605e-05
-8.12367037207789e-06
-2.41146833437083e-05
-3.54352123840092e-05
-1.40156252646477e-05
-1.60824683840741e-05
-3.89390121460775e-05
-1.62418188660103e-05
-2.18024241472396e-05
-6.01920078891436e-07
-2.59955476249516e-05
-1.96190507720332e-05
-1.39771107877694e-05
-1.68817770137443e-05
-1.55507701401014e-05
-1.61892234691529e-05
2.7095222220647e-06
-4.28155462179178e-05
-5.03549722945558e-05
-2.67788476218896e-05
-7.86788776963756e-06
-2.63408006852307e-05
-1.36540463650121e-05
-1.02375367952084e-05
-2.04779877007168e-06
-1.0506588562543e-05
-3.57281045014853e-05
-1.39760301595621e-05
-1.14240143358322e-05
-1.89088950570053e-05
-3.7297151279752e-05
-3.85505793185572e-05
-2.52700260937263e-06
-6.59475361682892e-06
-4.40485886827529e-05
-1.54989802167559e-05
-8.06590823985688e-06
1.16736654787741e-05
-6.9004317016928e-06
-2.95324231990107e-05
-1.86775818082869e-05
-1.30872837281536e-05
-1.70637139186931e-05
-4.10313832692085e-06
-2.85110945151391e-05
-1.17810561346463e-05
-1.37067678685125e-05
-3.04300610956597e-05
-2.2617085731221e-06
-3.02224781215368e-05
-2.45790076966165e-05
-8.49771593298891e-06
-2.01419172128246e-05
-1.13054964574315e-05
1.1384676618601e-05
-2.00068119718112e-05
-3.38460874657629e-05
-4.81078266868999e-06
-6.97305524429764e-08
-2.31660692794617e-05
-9.43419192748637e-06
-1.1813864031261e-05
-2.81495702641264e-05
-4.31919829221067e-05
-3.1907763081085e-05
-2.79994045373174e-05
-3.8657592056756e-05
-3.43642131781986e-05
-2.13802454748892e-05
-6.06869033415545e-06
-1.16156579599149e-06
-2.50008522212425e-05
-1.83266058745697e-05
-1.70407861896836e-05
-5.06857270167657e-06
-5.05316561828149e-06
-3.1486958116378e-05
-2.25242929935998e-05
-2.03664653387774e-05
-1.97357691890627e-06
-3.59435950104822e-05
-3.33747449486249e-05
-5.31788885600855e-06
-2.36653816676859e-05
-1.33155504778684e-05
-2.62869035407763e-05
-9.15710256451655e-06
-1.78500116236927e-05
-4.83627275507524e-06
-3.11085781436909e-05
-2.62789856936082e-05
-9.01169865068105e-06
-1.00075728561755e-05
-1.53663202041349e-05
-2.82134492547703e-05
-2.24483954197701e-05
-2.99091611928043e-05
-2.20073723997355e-06
-4.37781592110395e-05
-2.15430074827142e-05
-7.04531998624582e-06
-3.52959906324265e-05
-3.81896624868943e-06
-2.50474476514434e-05
-6.9016597817509e-06
-2.21061560869745e-05
-3.23455205366347e-05
-3.81765295816315e-05
-3.80663788706343e-05
-4.7502812714104e-05
-3.28572666787177e-05
-2.05807832040646e-05
-5.28842096365717e-06
-6.53875143305625e-06
-1.05653534541343e-05
-1.69341508861781e-05
-1.24949505624422e-05
-1.66110943011093e-05
-1.94284666196251e-05
-1.26329399092313e-05
1.22727095219827e-05
-6.31077924189737e-06
8.68672631640962e-07
3.26051121174155e-06
-3.94011657354923e-06
-1.49253792819141e-05
-1.79592467908356e-06
-5.07916083557333e-06
-2.18712859490292e-05
-2.25512301379e-05
9.40480354073059e-06
-2.62657021468144e-05
-1.82012849548638e-05
-8.22498626430579e-06
-1.38094536950731e-05
-3.0286504298525e-05
-9.40880972921723e-06
-3.45582386029681e-05
-1.96300915435294e-05
-1.25347209034416e-05
-3.33621099241591e-05
-1.64540744876723e-05
-3.28658137489846e-05
-2.30278470538182e-05
1.58717120308471e-06
-2.19967126614502e-05
-1.07473156702719e-05
-4.03118341116999e-06
-1.97525485810564e-05
-2.02600775240605e-05
-2.33279624688174e-05
-3.36301232267613e-05
-4.48863660169184e-06
-2.80244600151856e-05
-2.04053655197993e-05
-1.61924449687089e-05
-2.94944710995727e-05
-1.82321224637117e-05
-1.73752576231626e-05
-1.49519526686519e-05
-1.99437104164213e-05
-3.46449883176826e-05
-2.33952128881578e-05
-2.52716007410064e-05
-2.77345900785676e-05
-1.71542540128675e-05
-3.72896398461121e-05
-3.32043765415753e-05
-3.22949633755494e-05
-6.52930530300895e-06
-3.14589962386246e-05
-3.63764991401272e-05
1.55575916801382e-06
1.10309377716756e-05
-2.88024066294382e-05
-2.78661830301676e-05
-4.96464015644055e-06
-5.8961199803214e-06
-2.78773038803763e-05
-1.49678883807428e-05
-1.02663321172926e-05
-2.74320570868371e-05
-3.38249429549218e-05
3.13066117722988e-06
-2.74017421187222e-05
-3.10373975428591e-05
-3.47071896604948e-05
-2.30222223994588e-05
-2.29471216484133e-05
-1.79514474226588e-05
-3.45836468432435e-06
-2.79180611730381e-05
-4.29471257792428e-06
-1.51286215178019e-05
-2.82407922021409e-05
-8.78819381691777e-07
-3.14658340715604e-06
-1.67933944781865e-05
-1.06280514744287e-05
-2.3475126314466e-05
-3.74239157624336e-05
-4.72439696952032e-05
-1.77825955147858e-05
-1.65820143563531e-05
-1.9388702592501e-06
-3.40715903242958e-05
-2.94076927022427e-05
-2.00103028435221e-05
-5.17305123141886e-05
-2.43261844294314e-05
-1.47818523124021e-05
-2.20224437948067e-05
-2.74836035175552e-05
-2.28229637772059e-05
-3.41070138365885e-05
-2.14594331460511e-06
-3.9253781407774e-05
-1.37692136485669e-05
-2.36373450859094e-05
-1.03565626402794e-05
-3.71274967585172e-05
-1.0603646777217e-05
-1.99223022075419e-05
-2.58294186490853e-05
5.7637125677445e-06
-1.63824717778828e-05
5.68038791017889e-06
-5.67143841516435e-06
-3.92325317522156e-06
-6.11557389707524e-06
-2.26109065012509e-05
-4.02558871006005e-06
-2.51550414560113e-05
-2.91528103053948e-05
-2.81388670774229e-05
-2.25859913783177e-05
-2.27444813842021e-05
-3.13145451002981e-05
-2.42475946086475e-05
-3.44650358859454e-06
-4.25629036655192e-05
-1.3684262085351e-05
-2.44525787530206e-05
-2.56118933855813e-05
-1.40447813525494e-05
-1.66288188497116e-05
5.07878913712081e-06
-2.34700540125092e-05
-1.05052094408842e-05
-8.42599566731053e-06
-2.80356920902496e-05
-1.60861583685062e-05
-2.55436684700142e-05
-1.46266348568965e-05
-2.12965777328378e-05
-3.07498528259987e-05
-4.30600241145824e-05
-2.10371279632741e-05
-5.43317788568278e-06
-1.79040123382987e-05
-3.97809719101499e-05
-7.676672310064e-06
-1.48830718355479e-05
-3.71129119053544e-05
-1.51104655972669e-05
-2.70511636596508e-05
-3.2469739517902e-05
-2.19255322771454e-05
-2.79549163660042e-05
-3.72178429015497e-05
-1.60803216146765e-05
-1.80946464840995e-06
-1.14629618313233e-05
-3.72109517538899e-05
-2.31859006212673e-05
-3.11066784479799e-08
-3.38119786502959e-05
-1.02723458173959e-05
-1.73731855036279e-05
-2.44147563599418e-05
-1.01259557037662e-05
-2.51561551182671e-05
-1.17203434949098e-05
-2.65912109932717e-05
-2.12805310689761e-05
-1.40353536793488e-05
-1.14927314730161e-05
-2.37983730175705e-05
-5.61855859377501e-05
-3.25533347731725e-05
-2.00624017010328e-05
-2.40492134097637e-05
-2.22760166593087e-05
-1.39258974822558e-05
-3.05677774119107e-05
-7.97406479739567e-06
-2.07557147404353e-05
-2.15162711313036e-05
-2.21923224581154e-05
-3.84247458670924e-05
-3.71918443506678e-05
-3.75864247731205e-05
-8.51013455820992e-06
-3.86038575975926e-06
-1.13045757652112e-05
-1.19603676668832e-05
-9.26196596111347e-06
-3.4787220148303e-05
-3.01036961085975e-05
-1.09028507314085e-05
-1.89843151755968e-05
-9.66845855064413e-06
-4.1928577810814e-05
-1.88483839082618e-05
-3.98434183991966e-05
-2.10096760564252e-05
-4.04070924598466e-06
-1.84466546265182e-05
-2.28952365406663e-05
-1.63602754013184e-05
-1.47994840610178e-05
-2.69514308141052e-05
-1.72396542974847e-05
-2.1976169606785e-05
-1.09295939158694e-05
-3.57251933627427e-05
-1.3286049655159e-05
-1.24271408478718e-05
-5.3329904306408e-06
-2.79211485006614e-05
-2.82749224951928e-05
-2.98302497831862e-05
-1.71889600693548e-05
-1.92851878150716e-05
-1.17233237866379e-05
-3.00201779656157e-05
-5.18656374925302e-05
-2.64711991489112e-05
-2.64082178381342e-05
-1.64588627892797e-05
-2.15220073288957e-05
-3.54053498049209e-05
-2.6084737363759e-05
-1.41457578673582e-05
-9.78884832032306e-06
-4.67543262870803e-05
-1.68035424858172e-05
-2.75002804766693e-05
-1.40936588742481e-05
7.87089535946273e-06
-2.45185636004422e-05
-1.14813662706612e-05
-2.24377876316849e-05
-1.444550918396e-05
-3.08855127756868e-05
-2.74918676934562e-06
-1.95266138406124e-05
-2.8090449328841e-05
-6.92047988788185e-06
-8.88459843389728e-06
-8.39638229826617e-06
-2.33849919659443e-05
-7.78723035827426e-06
-2.03942260174311e-05
-2.53379852351898e-05
-8.30409953910381e-06
-7.80490909650686e-06
-1.86648716964073e-05
-9.15792617337627e-06
-7.664897322322e-06
-3.61939279852312e-05
-1.67916203660862e-05
-1.80796421389535e-05
-1.49074222112289e-05
-3.82138993400165e-05
1.10530542359298e-05
-4.79586367085165e-06
-5.65750409236005e-06
-2.24668678220959e-05
-4.7129317725383e-05
-1.95288344354046e-06
-2.44150241457736e-05
-2.60956589966982e-05
-3.36042722901904e-06
-8.86008315502548e-06
-2.10673858227104e-05
-2.71062349905237e-05
-2.32337060425221e-05
-2.60613470260107e-05
-2.60497377626623e-05
-3.19321852319085e-05
-1.89569943202111e-05
-1.65073817745688e-05
-2.12869830229519e-05
-1.08597407280916e-05
-1.72018752483584e-05
-2.18973554059454e-06
-1.43861494900285e-05
-1.0852835509774e-05
-2.70254773835314e-05
-2.29751038569639e-05
8.77811421369512e-06
3.17659606887655e-07
-2.97368270910165e-05
-1.1935304332866e-05
-7.73608686861665e-06
-1.37920184283632e-05
-2.77235483695223e-05
-2.24356319332031e-05
-2.33799533100547e-05
-4.03964256291693e-05
-2.72320998714738e-05
-2.02040325004842e-05
-1.1712438228407e-06
-5.54868984778797e-06
-3.39850088414536e-05
-1.03916803972509e-05
-6.0124526845486e-06
-1.6883775294022e-05
-2.10122814072963e-05
-4.82644458968156e-05
-2.38549183809113e-05
-3.96412809024723e-05
-1.68976386739608e-05
-1.06192917290531e-05
-3.21038696031403e-05
-2.85765666420821e-05
-1.25301036611095e-05
-1.42292948846197e-05
-1.06906689651984e-05
-1.38757408411821e-05
-3.24540559837912e-05
-4.24843203728128e-05
-3.29873898696589e-06
-5.34346828861899e-06
8.34387651161269e-07
-1.27635398465372e-05
-1.42626577198175e-05
-2.29147363862592e-05
-6.56507018002492e-06
-1.50755586464478e-05
-8.80854738899095e-06
1.95520941403787e-06
-3.54072168166258e-05
1.01930351004064e-05
2.64157075513549e-07
-1.53107424087661e-05
-2.02288096847665e-05
-2.70835178969473e-05
-4.04338828499327e-05
-1.77922113115172e-05
1.21942545058724e-05
-1.32479782380476e-05
-2.20860607205455e-05
-1.6230280536776e-05
-1.0864648718619e-05
-1.93989600546507e-06
-2.21143135843099e-05
3.75673823645333e-06
-2.22048247975946e-05
-3.10354152911865e-05
-2.82194030434682e-05
-3.05320316831772e-05
-2.77337073035233e-05
-3.07734001678638e-05
-9.52980473180733e-06
-1.36183669987355e-05
-1.94683094322174e-05
-2.80920754704538e-05
-8.21626997281565e-06
-1.90408966143775e-05
-7.60668646042802e-06
-9.54988432669028e-06
-2.80463692967047e-05
-2.24932375337879e-05
-2.41752076310132e-05
-2.79799830069996e-06
-2.07390553158436e-05
-4.99745858256883e-05
-3.97683149305065e-05
-3.47353273745496e-05
-2.70672275578594e-06
-3.68078838568974e-05
-1.94475335986896e-05
-1.49464343568273e-05
-1.25458997292499e-05
-9.77073410513139e-06
-2.79965501072472e-05
-3.6628853161976e-05
-3.38620096895056e-05
-1.38892258998904e-05
-4.69797981040532e-05
-1.87510081834324e-05
-1.10719047078779e-05
1.35929971737349e-05
-2.93993268662335e-05
-2.48687541939154e-05
-5.42158912123164e-06
-3.37901185982059e-05
-2.55748150490411e-05
-3.35899630032892e-05
-3.79720266268409e-05
-2.65988343258248e-05
-9.23704756963261e-06
-3.16107691613216e-05
-2.08681916560976e-05
-3.01974785593662e-06
-3.7949298108015e-05
-3.71186819799431e-05
-8.03641766323841e-06
-9.20533986809892e-06
-2.55647181906481e-05
-1.29055552420024e-06
-3.31358634421393e-05
-2.15718164568072e-05
1.0388410911222e-05
6.39292054639592e-08
-3.11330665475304e-05
-6.63965052555854e-06
-2.53285929950577e-05
-2.90126303911815e-05
-2.22355047624972e-05
-1.55592413352321e-05
-2.69409119391454e-05
-2.36601250480645e-05
1.92681601757332e-06
-1.05528144071214e-05
-1.11448567369294e-05
-8.62128047752352e-06
-2.21035745728629e-05
-1.89256956154165e-05
-3.08983496299368e-05
-3.74233060097057e-05
-1.12693059582609e-05
-1.76514577839911e-05
-2.82635304277038e-05
-2.63548854404774e-05
-3.66303918298599e-05
-3.80073400287887e-05
-3.67481847411506e-05
-2.45996723605602e-05
-3.00819900715424e-05
-1.27904778355445e-05
-1.00329114028392e-05
-1.57716153535668e-05
-2.95992791956983e-05
-3.79163000023855e-05
-1.53381457840674e-05
-1.75192620877617e-05
-3.40139949991236e-05
-1.12585703046939e-05
-6.40428951858342e-06
-2.29097422273142e-05
-7.85395516763564e-06
-2.15322256015478e-05
-2.40894921730321e-05
-2.59105248884818e-05
-2.66674525793178e-05
-2.48912114379437e-05
-2.48007503681097e-05
-3.50061311700228e-05
-6.89239015373476e-06
-1.84468164436925e-05
-1.19964207999982e-05
-2.38642222120534e-05
-1.31199715519094e-05
-2.20931718626666e-05
-2.35868703605976e-05
-1.75352845464431e-05
-2.50266111571958e-05
-8.84759908643106e-06
-1.90758454163018e-05
-2.35001718138592e-05
-2.36331405769883e-05
-2.39473032085283e-05
-2.96269728408992e-05
-3.30853183966949e-05
-1.50269793693051e-05
-2.20762852235289e-05
-3.16077732345682e-05
-1.03403567933314e-05
-1.69565988106e-05
-1.50745786137236e-05
-1.15660790875113e-05
-1.4134158705867e-05
-2.6862220764052e-05
-2.73782422878189e-05
-1.33066593840168e-05
-1.66162931188657e-05
-1.94712608734329e-05
-2.99427653736505e-05
-2.52061920329478e-05
-2.86957413788042e-05
-1.4143826351087e-05
-1.33917260163264e-05
-2.39099121493264e-05
-2.05753555765026e-05
-2.37496818092611e-05
-1.2103697823021e-05
-1.04647646074908e-05
-1.16244034559281e-05
-2.23045424757255e-05
-2.4827507870869e-05
-2.38930837580578e-05
-1.63890297987003e-05
-1.89879270683401e-05
-9.00372979180202e-06
-3.74819677668556e-05
-2.94770298165758e-05
-6.70295958221718e-06
-1.17360123917377e-05
-3.11793649017848e-05
-3.26698714151126e-05
-1.6489810296653e-05
-1.62937713102016e-05
-4.58795684769422e-06
-4.30538866135343e-05
-3.98092389197054e-05
-5.28715295181103e-06
-1.82421043428081e-05
-3.71852540983511e-05
-1.20346394368798e-05
-1.36399061962704e-05
-1.92369599441585e-05
-1.44967772568758e-05
-1.07165846487072e-05
-9.84140662643838e-06
-2.05639949446311e-05
-1.78956122920015e-05
-1.88035443867039e-05
-8.55949190588933e-06
-1.76165993548491e-05
-2.41803034565896e-05
-1.82726738506955e-05
-2.00185635761649e-05
-6.69006139605035e-06
-1.85721741369986e-05
-5.42553403713196e-05
-2.1909993284562e-05
-6.58495829784911e-06
7.104358576455e-06
-3.62378850738141e-05
-2.70938292407043e-05
-1.06827437082136e-05
-2.83342780575707e-05
-4.26837383206804e-05
-6.46187633862734e-06
-2.08530081016012e-05
-4.53039168188445e-05
-2.94345456974258e-05
2.60530879066261e-06
-3.56033994496207e-05
-7.12598465112038e-06
-1.86158609779996e-05
-1.8114458682177e-05
-2.48174269321101e-05
-1.93503060207799e-05
-1.75114795504157e-05
-3.44715490089299e-05
6.77242028263744e-08
-3.96036636598418e-05
-2.73299550396306e-05
-1.50163447819098e-05
-2.12937699081282e-05
-1.79953445035249e-06
-7.0947204419801e-06
-1.46956706657413e-05
-3.4886944218944e-05
-9.04686784983959e-06
-1.69272281914518e-06
-3.5076154176036e-05
6.34643320289004e-06
-1.93314757583929e-05
-3.80658460643774e-05
-2.7911239763947e-05
-1.92898552049813e-05
-9.56183510882786e-06
-2.70405608307767e-05
-1.62658265848824e-05
-1.1954588693983e-05
-4.15661543319751e-05
-2.13175252280617e-05
-2.2242462731023e-05
-1.84671384374899e-05
-7.6487400407581e-06
-5.97465883860489e-06
-1.99642981039164e-05
-5.91908193673477e-06
-1.75205066833936e-05
-4.62708674331754e-06
-2.21151444999974e-05
-1.60155592823946e-05
-3.79675136909245e-05
-1.88755073036818e-05
-1.41837816373899e-05
-4.69463942969287e-06
-3.53716534038836e-05
-2.30919539735816e-05
-5.12565460369559e-05
-2.72645866801293e-05
-1.17578907078616e-05
-3.86636305454137e-05
-2.7332037998968e-05
-1.95426173842282e-05
-3.23151653599151e-05
-2.76168106231127e-05
-1.3632977164858e-05
-5.49847879176656e-06
-3.8750689995594e-05
-2.47521783644907e-05
-2.48073008938183e-05
-2.02331780423359e-05
-2.66743377155958e-05
-2.05352872340016e-05
-1.64581711078379e-05
-3.25389336854014e-05
-1.34655771307291e-05
-1.66107885111719e-05
-2.9403162218086e-05
-2.41626602344256e-05
-4.0192842504783e-05
-3.19592339322681e-05
-1.62645931584102e-05
-3.52628587669704e-05
-2.64362148214653e-05
-1.43724134522804e-05
-2.34979093886664e-05
-3.86842670657473e-05
1.00944763328148e-05
-4.9118451435798e-05
-1.53343996880997e-05
-2.83534579091031e-05
-4.42937629119194e-05
-2.13293464388758e-05
-1.50098623900701e-05
-3.33855320894796e-05
-1.15571463536106e-05
-2.1313983366394e-05
-8.62911545399577e-06
-3.19083023241434e-05
-1.876594816342e-05
-2.81307941050146e-05
-4.32609728754198e-05
-4.096366054042e-05
-2.92704954335749e-05
-2.47715866848748e-05
-1.64931709653434e-05
-7.82164541919665e-06
-2.69680821787364e-05
-8.18857043271295e-06
-8.18936453865586e-06
-1.8949824493732e-05
-2.04286135469294e-05
-6.74242736396641e-06
-1.73686940995087e-05
-6.98220396590936e-06
-2.78506830605283e-05
-4.11065627031766e-05
-2.3449163872294e-05
-2.88715039959387e-05
-1.64116090252399e-05
-1.76109511477881e-05
-2.01467074025021e-05
-1.87253507382681e-05
-1.84982815290454e-05
-3.77794628752229e-05
-2.14846927954124e-05
-2.8806022743207e-05
-1.61690473867361e-05
-7.42591459875703e-06
-3.44015907126209e-05
-2.62411843514518e-05
-2.05038781278659e-05
-3.06237565946155e-05
-1.2881526493625e-05
-5.47586179306806e-06
-1.36793142399749e-05
-3.04649268853173e-05
-3.17062537208889e-05
-2.30483103091767e-05
-1.3022921383713e-05
-1.35842962020645e-05
-1.5927470467849e-05
-3.15788600393515e-05
-3.13593792498445e-05
-1.77965965640143e-05
-4.08055853869076e-06
-7.5195150452558e-06
-4.0519352368794e-05
-2.52994093005062e-05
-3.35306278274902e-05
-1.2798312000697e-05
-1.88643753214583e-05
-2.06740625606513e-05
-2.58397268427678e-05
-2.72787498992368e-05
-5.99006416487581e-06
-2.85611833704468e-05
-1.11797753354003e-05
-2.4670302436536e-05
-4.62070777302102e-05
-1.8778929014089e-05
-2.81985187410258e-06
-2.34530076248611e-05
-6.6171119797251e-06
1.85719982112851e-06
-7.69347040926073e-06
-1.87725126433609e-05
-3.33897595780435e-05
-3.50542234294079e-05
-1.18954822809076e-05
-1.99522960621813e-05
-3.10561752702286e-05
-2.40661850012746e-05
-2.43578641177436e-05
-5.03017415817271e-05
-8.88822323539961e-06
-9.4065086881513e-06
-9.09488749427482e-06
-6.65126553404322e-06
-3.17171480105027e-05
-6.18072653563965e-06
-1.62021076989165e-05
-8.11518942842531e-06
-2.85750102996761e-05
-1.85734801290982e-05
-3.31032908381748e-05
-2.73347148857585e-05
-1.54867133847227e-05
-3.22720017534805e-05
-4.21862984793e-05
-1.84200774779743e-05
-8.45021269720133e-06
-3.62993086123356e-05
-1.49041743871623e-05
-6.41181656293059e-06
-2.12431029257615e-05
-2.50954865155781e-05
-3.17763874277155e-05
-6.30087577742865e-06
-4.31807755606852e-05
-2.19524236362341e-05
-3.17534409205713e-05
-1.95155674543367e-05
-2.68378201048431e-05
-2.38019618868693e-05
-3.31886604645397e-05
-6.15129799688323e-06
-2.24633828178522e-05
-1.12565667449395e-05
-2.36263491548409e-05
-1.7049048129044e-05
-2.97435340941229e-05
-2.08627612492388e-05
-2.74632799916351e-05
-1.67407873277177e-05
-3.24410803698972e-05
-3.03514531468276e-05
-6.15393492294658e-06
-2.33749379257757e-05
-2.4150929608327e-05
-4.03929135482666e-05
-1.14763454153522e-05
-2.24150003964073e-05
-1.76628413099811e-05
-2.190470767508e-05
-4.2133630725137e-05
-6.67688508275852e-06
-3.05613803555023e-05
-3.57182696347922e-05
-1.76587573025813e-05
-2.33208399400993e-05
-1.95253691041626e-05
-1.84612165524504e-05
-4.30790670955054e-05
-3.4321752776505e-05
-3.45744523890758e-05
-4.09962710896309e-05
-1.34229086677552e-05
-1.73701867370299e-05
-2.38155190760456e-05
-1.50521427808996e-05
-3.15073553182479e-05
-3.94106536359995e-05
-2.97826793171932e-05
-6.69563531347469e-06
-1.06981339650707e-05
-7.23002776741421e-06
-3.27612791828101e-05
-7.51700949642091e-06
-2.90476356779044e-05
-2.07923673461654e-05
-1.12351293013744e-05
-8.49175508231211e-06
-2.58286929221551e-05
-3.69866526395382e-05
-2.4124700576429e-05
-1.19877223101146e-05
-1.85105141760672e-05
-9.05339109559194e-06
-2.60566754295806e-05
-3.55901120911541e-05
-2.4078934821973e-05
-1.74128517610607e-05
-2.87467271894687e-05
-1.02751352791948e-05
-4.06747931549836e-05
-2.02478723146499e-05
-1.50122975045249e-05
-3.52469676609385e-05
1.29505531405074e-07
-5.98595077012709e-06
-2.62246420794388e-05
-2.57378667610976e-05
-1.36855675925335e-05
-2.89973132828356e-05
-1.92860917169695e-05
-8.91335858704619e-06
-1.88064353904015e-05
-2.22773942845052e-05
-2.6925038784173e-06
-2.04986910501835e-05
-2.97987847964528e-05
-2.02291082647285e-05
-2.05134849703715e-05
-1.17907597079192e-05
-3.17525356259889e-05
-4.14628475585125e-06
-2.94024741474781e-05
-2.58372465594583e-05
-8.05754861641659e-06
-3.68681388888305e-05
-1.25543566464922e-05
-1.47262634625416e-05
-3.47002201240495e-06
-4.83644634551387e-06
2.6965984235858e-06
-2.71825071482268e-05
-2.64921373987165e-05
7.63627911318507e-07
-2.76698771333017e-05
-3.82054990677734e-05
-3.73823842993543e-05
-5.01757902460032e-05
-2.20466282242676e-05
-1.69525247396586e-05
-2.92206596816856e-05
-1.70235363620569e-05
-2.56485021247514e-05
-8.7251893937237e-06
-2.86719590262041e-05
-3.18155104113734e-05
-3.42976881116275e-05
-1.78348216690861e-05
-1.64009475959461e-05
-3.43254310433095e-05
-5.38525758635166e-06
-5.58631145902916e-06
-2.10618516251813e-05
-7.48145506580726e-06
-7.87143803939399e-06
-3.80372137602227e-05
-1.16941127243273e-05
-2.82960292382671e-05
-1.11716521820125e-06
-1.2338583855565e-05
-7.24292120353018e-06
-2.99710472012943e-05
-2.94526577546219e-05
-4.26400176394959e-05
-3.62478353122527e-05
-2.95706917490652e-05
-3.14250703063256e-05
-3.16231110614031e-05
-3.87912220319351e-05
-4.69931272630194e-05
-1.4330862580162e-05
-3.63900342936064e-05
-8.48144193703148e-06
-2.67624920108292e-05
-2.81557083732919e-05
-7.58940359759376e-06
-2.93365814412595e-05
-3.08454957969963e-05
-1.55935582104928e-05
-2.62313333372293e-05
-6.59919719187988e-06
-4.79175338753947e-06
-4.22435894048963e-05
-2.32234180146419e-05
-3.4873573312715e-06
-1.81045781155343e-05
-1.72658771027717e-05
-6.11919274379453e-05
-1.71718183864791e-05
-2.33202513432365e-05
-5.89307860218631e-05
-3.98310970623222e-05
-2.46656899711312e-05
-2.42190116541662e-05
-2.81829083630403e-05
-1.60419614126982e-05
-1.59845068029788e-05
-1.31783922489761e-05
-2.90943334646354e-05
-3.13564368898175e-05
2.6319956380199e-06
-1.96170552165052e-05
-5.89014180452466e-06
-2.62437915895414e-05
-5.4851165020106e-06
-2.68904408744291e-05
-1.07536188249467e-05
-2.96610645123267e-05
-2.00371229272337e-05
-1.30792860049893e-05
-1.57219031550547e-06
-1.40606780753824e-05
-1.37970386989581e-05
-3.06983097988791e-05
-3.18962814794933e-05
-2.32482270574999e-05
-1.49195424390168e-05
