# Supplementary material for: Research on computational propagation and identification of mine microseismic signals based on deep learning
Source: PLoS One. 2025 Oct 22;20(10):e0334641. doi: 10.1371/journal.pone.0334641 (PMC12543183; doi:10.1371/journal.pone.0334641)
Supplement: S1 Data — (ZIP) [file pone.0334641.s001.zip › 000100500001121.xlsx_0.txt_24.txt.txt]

-1.61747633413776e-05
-5.07076843644335e-06
-1.16962374711635e-05
-1.80742277272132e-05
-1.34324162380718e-05
-1.22952727156719e-05
-6.81071375718034e-06
-2.68353830193581e-05
-3.2127390758678e-05
-1.90302485511669e-05
-1.76796378007857e-05
-2.13398597843519e-05
-3.04696321897405e-05
-2.391750209252e-05
-3.04597179880053e-05
-1.69493526069526e-05
-1.6420527818974e-05
-1.77318006906725e-05
-4.70608374278509e-05
-1.01496073349414e-05
-2.98227362219958e-05
-2.11644575470884e-05
-1.59767164567082e-05
-1.47374303117698e-05
-1.30922122452725e-05
-2.79212855426134e-05
-2.43171208383012e-05
-3.03071423514779e-05
-2.60154645214502e-05
-4.33366264731062e-05
-4.07573490150319e-05
-5.46925065742585e-06
-1.31665842398041e-05
-1.94228898804785e-05
-9.61143688773486e-06
-6.88547197779468e-06
-1.24706241260511e-05
-1.62903910076842e-06
-4.98266288973232e-05
-3.0129131926651e-05
-4.10632059844878e-05
-2.06192429232218e-05
-1.75528051015739e-05
-5.35659549702642e-05
-2.04801925341425e-05
-3.461658980441e-05
-1.73687457796697e-05
-3.06195809259651e-05
-2.492674053768e-06
-3.15983631583872e-05
-3.09241278078851e-05
-2.94546977185716e-05
-1.27835799724387e-05
-3.22889772990353e-05
-3.29975508134294e-05
-1.63013963125303e-05
-2.08859011412449e-05
-2.61890050166467e-05
-3.31021607780124e-05
-2.97643334584917e-05
-3.55507162594516e-05
-2.58034415286545e-05
6.50265861345594e-06
-1.45288138097026e-05
-2.97766893676502e-05
-2.58144144017403e-05
-3.24133102739503e-05
-1.84772555904591e-05
-2.00892612205975e-05
-3.39600081717398e-05
-1.95877243226937e-05
-1.47278081934541e-05
-3.21334175744757e-05
-2.29645181508264e-05
-4.32672235123339e-06
-1.88084482189885e-05
-2.82466130998526e-05
-2.60908796178794e-05
-4.90922013788788e-06
-1.80951889036862e-05
8.19092135321896e-06
-1.48789288898527e-05
-1.15725254531821e-05
-2.02055107082298e-05
-1.09509133487977e-05
-3.47965985098695e-06
-2.40720158594053e-05
-1.74028748763776e-05
-1.4502521235678e-05
1.71929008471608e-05
-1.68789859852382e-05
-2.0469610181023e-05
-2.78592824375387e-05
-1.76948986660629e-05
-3.00278500653966e-05
-2.20948051645776e-05
-8.73471917083861e-06
-6.11330269689636e-06
-1.25725013077685e-05
-6.86140317522479e-06
-2.27292576689317e-05
3.06005629076334e-06
-1.46035126281845e-05
-1.53866310346978e-05
-3.3695769209201e-05
-2.55050448024417e-05
-3.01414425468378e-05
-2.75170606353098e-05
-2.2372270852246e-05
-1.4330178733741e-05
-1.83016189109619e-06
-3.12619939822228e-05
-2.08699997405933e-05
-1.46378063858217e-05
-1.41919647273075e-05
-4.11228742763849e-06
-2.66510833785089e-05
-2.24066404471982e-05
-1.99916963562994e-05
-3.37161622599867e-05
-2.06061342916593e-05
-4.48585970758414e-05
-3.5955946705994e-05
-2.79688952093079e-05
-5.17039035311571e-05
-2.51998593245518e-05
-2.8628958987076e-05
-4.75057199535637e-05
-1.64831019897045e-05
-1.90678115224145e-05
-2.03999905371148e-05
-1.01898229357097e-05
-1.7236739820188e-05
-2.94193705771336e-05
-1.663345085313e-05
-2.32513500357792e-05
-1.8095467851009e-05
-1.84552176900471e-05
-1.52196602797966e-05
-2.18502396919975e-05
-3.30489594573621e-05
-5.46409861066525e-06
-1.71119087527203e-05
-2.74486745082555e-05
-2.19583733572818e-05
-5.43767421132059e-06
-1.1856226016411e-05
-2.97749906144046e-05
-1.5646506603078e-05
-1.73150933134336e-06
-2.7105280610983e-05
-2.21104104612117e-05
-2.46179845445689e-05
-1.63897178922967e-05
-2.70235877254786e-05
-2.39466002592857e-05
-5.52948021113462e-06
-3.33346145910448e-05
-2.42436313241485e-05
-8.69562639236721e-06
-3.07260614942267e-05
-1.06993974245948e-05
-2.20894457121707e-05
-2.86366294016121e-05
-3.29758332900272e-05
-2.15518875311491e-05
-2.94703585813412e-05
-1.26651363924506e-05
-2.32500074918514e-05
-3.77490981793499e-05
-3.479479528676e-05
-2.63582287866784e-05
-1.98873642507962e-05
-1.68961484906142e-05
-1.99353296753214e-05
-2.46426388105203e-05
-5.70869186261637e-05
-1.04751994097688e-05
-1.20340900138249e-05
-2.54897118404798e-06
-2.2876404015234e-05
-2.25441980414254e-05
-1.08385806215996e-05
-2.07487699738113e-05
-2.84673599643505e-05
-1.10650010314143e-05
-3.25918810487707e-05
-1.75243601687682e-05
-6.01767149744348e-06
-2.0959781604007e-05
6.02440916737856e-07
-1.83341086824714e-05
-1.25422033192703e-05
-9.59178831058536e-06
-2.03645012825758e-05
-2.14156572590181e-05
-2.17122163191836e-05
-3.79586341630464e-05
-2.01393445270706e-05
-2.24021742122996e-05
-3.94471839104304e-05
-5.99288397927201e-06
-1.85967185087933e-05
5.54184595854091e-06
-1.79193344694131e-05
-1.88020652697511e-05
-1.58415722039174e-05
-2.47183425149198e-05
-1.0225874763278e-05
-3.64433952166002e-05
-9.64994020725876e-06
-9.52028551546673e-07
-4.68754756606684e-05
-3.1832133909844e-05
-4.36822090149434e-06
-1.45129961699534e-05
-2.62667512219295e-05
-2.97018002868145e-05
-1.12268078191214e-05
-4.14193124817892e-05
-2.16587315134078e-05
-2.00348396484028e-05
-1.29333785584109e-05
-2.65275867127513e-05
-3.52385661134862e-05
-3.2150805195582e-05
7.87203291759479e-07
-9.94829696424423e-06
-2.4737612500995e-05
-1.93201997655466e-05
-3.73835931927069e-05
-2.66619415192831e-05
-1.1767121479191e-05
-4.04105549428986e-06
-3.09447316606163e-05
-1.4234848628651e-05
-9.21558873790417e-06
4.3392100775526e-06
1.59009556875578e-07
-2.83732926245902e-05
-2.83953520127158e-05
-7.24227187820201e-06
3.08706129510781e-07
-1.39085855465498e-05
-3.43832035018637e-05
-4.23544418587593e-05
-2.3479569862376e-05
-5.59176981718497e-06
-4.01988335502582e-07
-1.74995314996506e-05
-1.33971704530838e-05
-1.32443363628526e-05
-2.37313786704336e-05
-2.97255244268982e-05
-2.9368549167454e-05
-4.45010423994084e-07
-6.68722164917753e-06
-1.51061715258433e-05
-1.48160135843444e-05
-2.99611752547521e-05
-2.11220194166895e-05
-3.48007668810628e-05
-1.88376700179966e-05
-9.43595137247289e-06
-2.47097230174375e-05
-2.08282309253614e-05
-1.59136367410032e-05
-7.43122464054635e-06
-5.35526435412413e-06
-1.49983275815207e-05
-3.09111638137532e-05
-3.62416481870164e-05
-2.14391118745204e-05
-5.12825320750952e-06
-2.89056347813353e-05
-1.67642252277272e-05
-1.84618050345048e-05
-3.4991324920247e-05
-2.76047201289256e-05
-3.32081754775655e-05
-3.7182078218062e-06
-2.55219686509496e-05
-3.17542018840848e-05
-1.98454432253752e-06
-2.15717446696744e-05
-1.57122222619168e-05
-1.63833537656583e-05
1.40846847263397e-06
-3.91005126915772e-05
-1.57840769311027e-05
-3.67548437207292e-05
-4.35078531084021e-06
-2.76667703148088e-05
-4.0228434203536e-05
-4.60331656621149e-05
-3.14437577710618e-05
-6.99306488208302e-06
-9.83526128908527e-06
-2.4679396495594e-05
-1.65442068167053e-05
-2.83365503964119e-05
-2.74083276005135e-05
-2.70651649194763e-05
-2.36776064360369e-05
-3.52051194854745e-05
-6.74026877769657e-06
-3.07222296182989e-05
-2.96652909813058e-05
-1.8457591350937e-05
-1.78308387508676e-05
-7.34341063999982e-06
-2.69220249428109e-05
-5.07007437594944e-05
-3.23741465579995e-05
-3.49032212371935e-05
-4.46859084861412e-05
-4.00329973820947e-05
-2.51186093402873e-05
-1.92539241834989e-05
-2.4550512938318e-05
-7.5594687329859e-06
-2.79449616476019e-05
-2.31293583809289e-05
-1.76044549235756e-05
-3.53692283075823e-05
-1.78781158525778e-05
-2.01214640946893e-05
-7.81147077087229e-06
-2.63920631366116e-05
-2.57142703517087e-05
-1.33653883897126e-05
5.18875973764901e-06
-3.63236993182184e-05
-1.95745894500934e-05
-1.32485596965036e-05
-1.93986870420748e-05
-4.19670478661623e-05
-1.78292918232914e-05
-1.53303025706964e-05
-3.93753478204069e-06
-2.78515238771717e-05
-4.13267032912127e-05
-2.97639223110045e-05
-2.88919232751185e-05
-8.17559547699779e-06
-2.56337050210707e-05
-1.83303088978862e-05
-9.3288165151635e-06
-2.32760687656551e-05
-9.7320658762502e-06
-1.48080133607428e-05
-1.13478048285017e-05
8.28180947287421e-06
-3.40391010825923e-05
-1.98321962877446e-05
-3.57366486008121e-05
-2.31605351626802e-06
-5.19478759606338e-06
1.12171549054962e-05
-4.54721067570346e-05
-1.4121218667271e-05
-2.80372572455303e-05
-3.01491202852114e-05
1.20002955978394e-05
-2.23988392122822e-05
-3.42549683440009e-05
-4.94529622250046e-05
-2.45212863395436e-05
-2.26179770237008e-05
-3.99453270151551e-05
-2.05467468948674e-05
-2.97399727261451e-05
-1.5222681673526e-05
-2.79200214569602e-05
-4.04205222808321e-05
-3.57505703174437e-05
-2.10337307614134e-05
-2.49084814227329e-05
-1.69768371547044e-05
-1.6922465604129e-05
-3.47973909195077e-05
-6.61142748225755e-06
8.65783189634656e-07
-2.01808238872467e-05
-4.16061138441467e-05
-1.94993859473429e-05
-3.23661955669531e-05
-1.96218226683328e-05
-1.70850615293206e-05
-1.79971542843005e-05
-5.03591247527336e-05
-3.6645822592588e-05
-2.24140300297561e-05
-5.90435014478473e-06
-2.95394994153769e-05
-2.0690076071509e-05
-3.03794783823118e-05
-2.15845784698219e-05
-3.2954669490992e-05
-3.64533868741215e-05
-3.11135977509424e-05
-3.50394764168307e-05
-6.63436926471881e-06
-2.3599226112356e-05
-2.05079204304998e-05
-3.16695774165089e-05
-1.69885597263374e-05
1.19801299951833e-06
-1.32634746989926e-06
-2.24551680002919e-05
-2.22038522864248e-05
-1.62057658989846e-06
-1.53889244183154e-05
-1.17888613763299e-05
-2.42714512776892e-05
-3.93280390723867e-06
-1.9273466387534e-05
-8.19824685568265e-06
-1.27848134377438e-05
-3.90098079997601e-05
-1.57528293006602e-05
-1.73507173205963e-05
-3.56389155156811e-05
-2.25974041333235e-05
-2.41054480210573e-05
-4.75642746186617e-05
-3.46006611510339e-05
-1.67367246986723e-05
-2.30301574786186e-05
-2.09110121710695e-07
-1.77142574658061e-05
-2.20864573066235e-05
8.44974168801813e-06
-1.8861540035254e-05
-2.62369872019573e-05
-2.31257095573964e-05
-1.16882814503368e-05
-1.9044638891916e-05
-6.64589017298901e-06
-2.43801247959324e-05
-1.03550162972302e-05
-3.0999243088282e-06
-3.11734078761917e-05
-6.89860815575233e-06
-3.73606296159589e-05
-3.67835293004649e-05
-4.51890811714037e-05
8.15366946170478e-06
-2.87886917149316e-05
-2.83055070630355e-05
-1.2839491856756e-05
-1.59445006200155e-05
-1.57023616087808e-05
-4.02816312599763e-05
-1.8544482075576e-05
-1.1329529534795e-05
-2.67003644673847e-05
-4.40652843299371e-05
7.37536081217339e-06
-1.87173824294512e-05
-1.84373432317913e-05
4.22149073467689e-06
-2.48721778559384e-05
-3.14515296125361e-05
-6.98945243023203e-06
-2.29631787303448e-05
-1.82421191281223e-05
-2.57932001052288e-05
-6.77877093880014e-06
-2.88135373716589e-05
-1.11601117336701e-05
-1.97835220417783e-05
-2.11432290958117e-05
-3.18369868765157e-05
-4.12578750072131e-06
-4.46402455452346e-05
-2.03586861440358e-05
-4.90993356234e-06
-1.94572229736169e-05
-3.52864817334424e-05
-1.88165235989511e-05
-8.73184621860024e-06
-1.80603836707343e-05
-2.71603214711742e-05
-2.69090845837688e-05
-8.58838029095235e-06
-2.94752247980504e-05
-1.23868408183361e-05
-1.36318428640141e-05
-1.65238073892798e-05
-7.32740727385782e-06
-7.60521564417765e-06
3.9453363221939e-06
-1.12855284680763e-05
-2.62296849863333e-05
-8.26827588150267e-06
-1.4493729952157e-05
-1.37511865294586e-05
-8.54189674434642e-07
-1.69607334254941e-05
-1.59245522244137e-05
-1.51844415220722e-05
-1.66863628935094e-05
-3.9672060178244e-06
7.94861356048874e-06
-6.20171144089105e-06
-9.55251597836468e-06
-6.69244789664491e-06
-2.57069510673786e-05
-1.48035061130612e-05
-1.11068981764073e-05
-4.79376294752874e-05
-2.37176475461827e-05
-4.58485846495872e-05
-1.75161551320215e-05
-2.54605690790715e-06
-2.81282841067299e-05
-3.85916629408209e-05
-6.26374923319417e-05
-2.32359219687544e-05
-3.15488031651479e-05
-2.46011071832269e-05
-2.54453947013208e-05
-2.58126764294927e-05
-1.78880627833757e-05
-1.98090482285652e-05
6.12560234767852e-07
-2.7813384064334e-05
-6.6898405163901e-06
9.91631878482702e-07
-1.405483141922e-05
-2.22483736642764e-05
-3.03094626336771e-05
-1.33588429470321e-05
-1.72657339876286e-05
-2.61347549179738e-05
-3.8339615836587e-05
-3.57691813982319e-05
-2.49137053083492e-05
-9.5901892167914e-06
-2.66613855463954e-05
-2.60692711478816e-05
-3.681580162331e-05
-4.66336332303638e-05
-2.60960383203155e-05
-1.99987839395411e-05
-1.34931343682373e-05
-5.59162421962972e-06
-5.68154766172616e-06
-2.65328057005632e-05
-2.12805823705598e-05
-1.90668919371219e-05
-2.31167977288324e-05
-1.94546288474358e-06
-2.8493826255587e-05
-1.35978952694725e-05
-1.39859680874485e-05
1.39437580525748e-06
-1.25892811140303e-05
-6.52604442062589e-06
-2.3968079364505e-05
-5.01959797204326e-05
3.50683270895838e-07
-2.47695837197438e-05
-6.33902327656621e-06
-2.78598565000832e-05
-1.43396765874737e-05
-1.68081095361072e-05
-2.4030168244818e-05
-8.82142124704561e-06
-1.86080221954116e-05
-3.10761077520978e-05
-2.08130373298241e-05
-4.66875546316014e-07
-1.0608357628287e-05
3.88275592938945e-06
-8.53971665821084e-06
-8.31626367921225e-06
-1.70556035805026e-05
-1.17465254220271e-05
-3.44460734511422e-05
-8.31810133574937e-06
-3.21222836736907e-05
-2.9554233248226e-05
-2.76819301568057e-05
-1.51962858331683e-05
-3.36892031778366e-05
-2.71733702092278e-05
-1.68827252396606e-05
-3.1525844425167e-05
-4.74029535223478e-05
-2.21690229727122e-06
-3.70014873798207e-06
-1.09173536324316e-05
-1.74661627736506e-05
-1.67308803325657e-05
-1.92350025854014e-05
-7.24574226957919e-06
-2.05559545565729e-05
1.30016573907585e-06
-8.41741016853528e-06
-3.1752394139257e-05
-1.45386768852972e-05
-2.69023555956349e-06
-1.17847774171755e-05
-5.0278435862661e-06
-1.7057813724238e-05
-9.66309726391429e-06
-5.97137084498371e-05
-3.53662038484757e-05
-4.2635880166254e-05
-3.98348417619737e-06
-4.42192993345307e-05
-1.66049644606034e-05
-3.49809286272754e-05
-3.68104203178187e-05
-3.57901141479212e-05
-3.32954168123143e-05
-1.24225628199834e-05
-1.76135963422703e-05
-2.43183404171501e-05
-6.6147856703623e-06
-5.26218677719023e-06
-1.49970662972862e-05
-5.43462224786202e-07
-3.70441113740448e-05
6.86793167333247e-06
-2.11414970650965e-05
-1.52373998474201e-05
-1.38698945016517e-05
-1.71825467109076e-06
-1.30441457888144e-05
-3.47886551499129e-05
-3.7602374674923e-05
-2.81094978325393e-05
5.01797581492534e-06
-2.30088996328194e-05
-3.23390476922105e-05
-2.18699721671543e-05
-3.3999680255194e-05
-4.34594691093419e-05
-2.37978961535538e-05
-5.67462704407583e-06
-3.40545214609739e-05
-6.63912264546999e-06
-2.00107535214001e-05
-1.31875238606187e-05
-2.99382519576315e-05
-4.84046427341756e-06
-1.55141854373195e-05
1.85324232009745e-06
-2.35116356684631e-06
-2.17198918876132e-05
-8.23949740005704e-07
-2.05359926522841e-05
-2.87083517178039e-05
1.56682523897227e-06
-2.78596722208616e-05
-2.68294319005401e-05
-2.23487253062753e-05
-2.9660457562913e-05
-1.71892193860059e-05
-6.37366891583508e-06
-7.42610633519238e-06
-1.20832558703994e-05
-2.26494481200215e-05
-2.43573811824735e-05
-9.36306435838921e-06
-3.43190614217649e-05
-3.82665195298793e-06
-5.12373022105506e-05
-3.90608570665916e-05
-2.91637426958068e-06
-1.73704290316708e-05
-2.86007212062695e-06
1.36748154469506e-05
-2.54338862168819e-05
-2.05280911388021e-05
-2.10716190014721e-05
-1.83186742007712e-05
-1.80810328854038e-05
-1.37747185863613e-05
-1.24298718988639e-05
-2.2600059163796e-05
-2.35603363131653e-05
-3.26383476541564e-05
-4.22039804798118e-05
-2.78830682090971e-05
-2.80219984323034e-05
-3.73435366450266e-05
-1.08175822645738e-05
-2.31155972317953e-05
-3.12819146663274e-05
-2.05089358792135e-05
-3.45450626316819e-05
-3.06212002747265e-05
-2.63177307668477e-05
-4.67801651651693e-05
-2.68885343347418e-05
-2.3643087030893e-05
-1.6991844381404e-05
-3.56167471162351e-05
-1.10199376757561e-05
-3.4347138588605e-05
-1.77992776064256e-05
-4.11905019678245e-05
-3.16598341915819e-05
-2.36923938860053e-05
-2.69001593098262e-05
5.40883508471684e-06
-2.49343238998545e-05
-3.99839057455119e-05
-1.64623084913232e-05
-1.52913398644883e-05
-2.9406897799849e-05
-1.43282536545036e-05
-1.60585180376083e-05
-4.27052347141357e-05
-3.99591666567961e-05
-2.1592046104433e-05
-1.70996698707383e-05
-3.03080499856868e-05
-1.98452827063621e-06
-2.50027799817838e-05
-3.89558544599141e-05
-2.83883488984977e-06
-1.86786562706251e-05
-1.02906287101815e-05
-1.46635946349894e-05
7.36124407504563e-06
-7.90858447396107e-06
-3.11511649750565e-05
-1.37147635143254e-05
-2.50731791113982e-05
-2.79603983526466e-05
-1.02394909128884e-05
-5.67887988068457e-06
-3.02819442315474e-05
-1.79915618611111e-05
-1.38467414800082e-05
-3.67003713506083e-05
-2.50859926769914e-05
-1.46892493424154e-05
-2.6753248367458e-05
-1.83129656433862e-05
-2.07329160142384e-05
-8.54558258473584e-06
-4.37204212297747e-05
-1.13869303560151e-05
-3.84072546733137e-05
-2.30263649775686e-05
7.57709801765621e-06
-1.71179398771476e-05
-1.14487455578688e-05
-5.41923542695545e-06
-3.16718950751496e-05
-9.52629814027896e-06
-1.86343742370719e-05
-1.72060473663469e-05
-2.95292086275368e-05
-2.68585466889973e-05
-2.40281056059453e-05
-2.48747172437144e-05
-1.8299805492631e-06
-3.56519062311354e-05
-4.80740832556188e-06
-2.21100339794037e-05
-1.80384998735964e-05
6.10771378873671e-06
-4.53411099074843e-07
-1.63315887900268e-05
-4.16223897103207e-05
-2.14345953291357e-05
-2.22960429258176e-05
-1.3381138292403e-05
-1.4509426121823e-06
-7.89766213067293e-06
-5.32893625500983e-06
-2.21813432780223e-05
-2.24533274915533e-05
-1.94522987049607e-05
-2.2157766087895e-05
-2.0462140586157e-05
-1.97167675447894e-05
-1.46944669704897e-05
-1.50865715636168e-05
-8.07777482234081e-06
-2.00473490415444e-05
-3.67509944633651e-05
-4.90323655150623e-06
-1.20159206920051e-05
-4.02755538215984e-05
-1.20636437554727e-05
-2.91675521669387e-05
-1.5413719157558e-05
-5.80745161627251e-06
-1.13974813479333e-05
-1.82657189175842e-05
-1.69510505488434e-05
-3.38477764919353e-06
-4.44682377282124e-05
-2.62180970191825e-05
2.8736870212584e-06
-3.65515353327619e-05
-2.29283841797058e-05
-2.5950722573819e-05
-1.25494424507748e-05
-2.3218740124885e-05
-1.48584898998389e-05
-2.40126116353009e-05
-6.89844743591988e-06
-3.19975053285717e-05
-1.66765336048142e-05
-1.64513103339555e-05
-2.92739036976619e-05
-1.08821991410884e-05
-2.23169192973009e-05
-2.72853249012227e-05
-3.3885672532244e-05
-2.95245155401328e-05
-1.03291049051764e-05
-2.736403214063e-05
-5.13806585387137e-06
-3.22979086548758e-05
-3.069411450653e-05
-3.06901742660799e-05
-3.83875480920121e-05
2.3776831508958e-06
-2.54727629695509e-05
-3.48490944419172e-05
-4.84240339613991e-05
-2.50427989247601e-05
-2.53347154542841e-05
2.66903105622913e-06
-2.81394567064073e-05
-3.38713559149429e-05
-4.87103742642967e-05
-9.28936446291755e-06
-1.12081033875075e-05
-2.70096792309531e-06
-1.17848160219205e-05
-8.1913866976436e-06
-1.19272929233864e-05
-4.73446046971494e-05
-2.51284049795456e-05
-1.52040635218551e-05
-4.6724553813253e-06
-1.75339733528394e-05
-2.19265955307633e-05
-1.90657022909436e-05
-1.98236462681806e-05
-2.24373695172752e-05
-2.37612517428776e-05
1.21595754578087e-05
-3.40401809949387e-05
-1.5785632802567e-06
-3.98598678744735e-05
-2.92031662406517e-05
-1.97518318314765e-05
-1.35337998846826e-05
-2.70081680767138e-05
-1.59856774088536e-05
-2.27363184185757e-05
-1.03746192388835e-05
-1.74833285786346e-05
-1.35255297639538e-05
-2.80310614023582e-05
-2.07711126843474e-05
-1.96320263974064e-05
-2.12404056552923e-05
-3.78844883206704e-05
-1.38282611667099e-05
-2.49763763213617e-05
-2.45254278388807e-05
-4.41535979047197e-06
-2.03700885042723e-05
-2.38838871897212e-05
-4.65034966206307e-06
-2.18205449290929e-05
-2.18478924057864e-05
-3.01129471248868e-05
-1.39738241762866e-05
-2.45132294873992e-05
-1.6416183232981e-05
-2.0607765537794e-05
-2.23054592207595e-05
-3.393075723149e-05
-2.21893482722698e-05
-3.07547447124053e-05
-1.02527731243187e-05
-2.31652150908934e-05
-9.42012495093547e-06
-4.00745474397597e-05
2.66829345939022e-05
-3.32824573288558e-05
-2.69954306751303e-05
-1.58220194813288e-05
-2.93139910428648e-05
-6.22660579456782e-06
-2.83862852066544e-05
-1.31398458459875e-05
-2.14678783248926e-05
-3.53293231986604e-05
-2.15383469600839e-05
-3.41542547272801e-05
-1.21230170105171e-05
1.44164404771607e-05
-2.4873957030848e-05
-3.10161641612656e-05
-1.96474395863117e-05
-2.66348695320697e-05
-1.29889302901093e-05
-1.29603539251547e-05
8.17911769969925e-07
-2.51969020092876e-05
-2.95179114216078e-05
-1.89734948525309e-05
-1.26153341153061e-05
-2.40567043915043e-05
-1.19272758914695e-05
-2.68195779976456e-05
-1.52615917755219e-05
-3.53620941434341e-05
-1.42376328604281e-05
-2.63388258691432e-05
-1.26493810968887e-05
5.0364115151026e-06
-4.91179994946556e-05
-2.79259687401423e-05
-1.397377586964e-05
-2.97263656695249e-05
-3.77687027493794e-05
-1.28622102217941e-05
-2.45851589776506e-05
-3.58314517488613e-05
-2.10575116120682e-05
-2.35140970065189e-05
-7.77360976385708e-06
-3.21595235626513e-05
-3.94833080111806e-05
-4.00362741194451e-05
-2.44232398401239e-05
-1.52351566778798e-05
-4.78119136360587e-05
-1.76070524259705e-05
-1.94980098980027e-05
-3.4698489116396e-05
-1.77531094611937e-05
-2.9463085727155e-05
-7.06138968997846e-06
-2.38291326765866e-05
-2.83676084044604e-05
-2.44006921217602e-05
-2.4449805712805e-05
-5.77038865670814e-06
-1.17367568352385e-05
-1.85896235911059e-05
-5.72998152311597e-05
-1.35559282449541e-05
-5.58457726292841e-06
-1.7690219145927e-05
-3.32634482845876e-05
2.00911680096871e-06
-1.19446988819809e-05
-1.00261266700023e-05
-1.96911711049997e-05
-2.83186365226093e-05
-1.94680312048885e-05
-1.9272213962253e-05
-1.70948196327253e-05
-3.5515840248972e-05
-2.5533769814758e-05
-1.63221206094479e-05
-1.62601025710255e-05
-2.93186809924645e-05
-1.75390488740887e-05
-1.18955806849797e-05
-1.1669910027623e-05
-1.12154845493888e-05
-7.38244027057e-06
-2.40565575617058e-05
-1.29249093198282e-05
-2.54245510347029e-05
-3.20235575808471e-05
-1.88361787065493e-05
-1.03436411396818e-05
-2.42730500814033e-05
-2.98385849491095e-05
-6.64450356445515e-06
-9.82933789338403e-07
-3.54622881085472e-05
-4.12145545183343e-05
-4.66371622197799e-05
-1.54850634056217e-05
-9.11579375939854e-06
-2.12265519129007e-05
-3.32940172923576e-06
-5.3380217814379e-06
-2.28228814649835e-05
-2.20793407915072e-05
-1.72479777058004e-05
-2.75981324443069e-05
-2.29809654177164e-05
-3.5152995439224e-05
-2.20168323682266e-05
-2.22259015457929e-05
-1.89197620517872e-05
-1.47519034421941e-05
-1.16432529441947e-05
-3.3262450297376e-05
-2.65181352768641e-05
-2.69124452183543e-05
-3.22355117419683e-05
-2.97020446852431e-05
-2.77117753253606e-05
-1.20431630595947e-05
-2.8537208048687e-05
-1.39724645937097e-05
-2.54016223674769e-05
-4.28618931238381e-05
-1.12682860497042e-05
-2.5792247609284e-05
-2.62167977450338e-05
-3.67126924396421e-06
-1.99220159468057e-05
-1.20224475363969e-05
-2.06119444111427e-05
-3.23516456645171e-05
-3.21634357280093e-05
-3.4629662848386e-05
-1.10381154679242e-05
-3.76653774824545e-05
1.02944211002561e-05
-3.97331230606716e-05
-5.64084483068264e-06
-1.61259668720489e-06
-1.51355853394067e-05
-1.18378654002885e-05
-6.34288334370459e-06
-1.8717314793708e-05
-2.51816496225075e-05
-4.6347897946458e-05
-1.12318185031145e-05
-2.97714913092054e-05
-4.0310373314316e-05
-2.94359527016884e-05
-2.31287240234593e-05
-2.36107082857455e-05
-9.18352901646808e-06
3.57365941137448e-06
-4.13211090058435e-05
-1.67317210437734e-07
-4.02010128724788e-06
-2.32099616876721e-05
-3.08215310203153e-05
-1.78079165091762e-05
-3.4845239927422e-05
-1.5534477778084e-05
-2.5671936498648e-05
-1.29562828776237e-05
-4.82816255884537e-05
-3.61290312192737e-05
-2.66750426597345e-05
-8.45554420272584e-06
-4.13155870899449e-05
5.49187128529073e-06
-3.14292922696696e-07
-9.099323109416e-06
-1.63028324927086e-05
-8.97843448379843e-06
-2.68534475023862e-05
-1.55296377014453e-05
3.87137861037402e-06
-3.05430565862399e-05
-3.3635854865588e-05
-4.71666349928634e-06
-1.86984822499855e-05
-1.00264686915053e-05
-1.69452555662231e-05
-1.93676893219671e-05
-1.65298397082392e-05
-2.23714853537093e-05
-9.78957015651671e-06
-4.33729328511285e-05
-7.92585626718067e-06
-3.69672228646847e-06
-3.30164809147502e-05
-2.52308036074004e-05
-1.45350952985997e-05
-3.24309512138954e-05
-1.96769979046454e-05
-2.89587555153847e-05
-4.08564665564999e-05
-2.529516230786e-05
-2.09643250699881e-05
-2.3303734718478e-05
-2.12987433756563e-06
-3.27380719403482e-05
-8.01170589830037e-06
-1.58527710203567e-05
-2.52398499147592e-05
-1.25525776064603e-05
-2.01582552336824e-05
-2.23888020443664e-05
-4.98975276032979e-07
-2.50213957915471e-05
-1.70764541976098e-05
-4.13091705604865e-05
-5.40962143560973e-06
-3.00300244297352e-05
-2.65498950934953e-05
-2.21308634192238e-05
-1.11111632368633e-05
-7.91977343977534e-06
-2.66581715774426e-06
-2.50983991096606e-05
-1.20134218721063e-05
-1.26472128893771e-05
-1.2065239778117e-05
-1.78273495702528e-05
-1.74087173867442e-05
-8.1410178409817e-06
-1.3685206623122e-05
-4.25266375943166e-05
-1.57311551654781e-05
-3.2634154325853e-05
-2.75912507609543e-05
-1.64430463003523e-06
-3.97603196397823e-05
-1.94536111572658e-05
-1.83990586747233e-05
-1.16450824058768e-05
-5.51755163294871e-06
-2.17105766521968e-05
-2.44200469176718e-06
-3.82251165463087e-05
-1.45696093322949e-07
-1.31215007704624e-05
-1.23298331034877e-05
-4.37471413255021e-05
-2.33433383141254e-05
-1.92493761724422e-05
-2.62888434497542e-05
-9.06117024197396e-06
1.3323737981043e-06
-3.72966524565843e-06
-2.5552964154363e-05
1.82279140736017e-07
-3.12185543590459e-05
-3.30442921517217e-05
-3.12696679373432e-05
-3.22386234980288e-05
-1.82274532388076e-05
-2.42797104263612e-05
-2.39645259241333e-05
-5.99678463134692e-06
-2.57137875404431e-05
-1.61305049086916e-05
-1.17617958132594e-05
9.44335116573129e-06
-2.43917953267211e-05
-4.75787051926651e-06
-4.09573371260259e-05
-1.43654556889884e-05
-1.46070648852684e-05
-3.57459786956452e-05
-2.273502691395e-05
-7.32824397406089e-06
-2.11252845663611e-05
-1.46745535784937e-05
-2.25400908058978e-05
-2.05607500945198e-05
-3.17696321114226e-05
-2.59184056602604e-05
-5.19072445468145e-06
-1.27761489656231e-05
-2.44148486743004e-05
-1.87197587022868e-05
-1.52875429947395e-05
-2.51493245407018e-05
-3.25587588777357e-05
-4.27236132692777e-05
-1.4945196728562e-05
-2.53985272544229e-05
-1.89585168914199e-05
-1.80292576654704e-05
-2.21385242472017e-05
-1.82653211063574e-05
-1.50828906732606e-05
-1.41440521882726e-06
-2.62692828033385e-05
-2.77877646982736e-05
-1.16661125637687e-05
-1.46435967699802e-05
-1.45617020623718e-05
-3.14696698154046e-05
-2.58230431683677e-05
-2.08645023302521e-05
-1.28743257950019e-05
-1.52341494907766e-05
-2.81893027014984e-05
1.57467771000404e-06
-1.60629363183368e-05
-1.95334089364527e-05
-8.57067820851183e-06
-2.25266115764561e-05
-1.94408922174888e-05
-9.7116079420983e-06
-1.33288082869047e-05
-3.0087822534605e-05
-2.16051242649663e-05
-1.62285380654081e-05
-1.32583247079154e-05
-1.30367263323495e-05
2.62628431464177e-06
-1.79839333835982e-05
-1.21888380069358e-05
-3.50121540984007e-05
-1.18561403383076e-05
-3.9219578731273e-05
-1.30064620242558e-05
-1.83495107176848e-05
-3.25599644005881e-05
-2.25917398702804e-05
-5.65907648418236e-05
-1.8710077164499e-05
-3.36373333115245e-05
-3.9934212249364e-06
-1.95637921908728e-05
-3.23663919057233e-05
-8.14977423509373e-06
-8.76780145311545e-06
-4.88704004047114e-05
-2.13454082922112e-05
-1.91385662219667e-05
-1.33232600953347e-05
-2.23258153882321e-05
-7.64572515998472e-06
-1.98611146312256e-05
-2.90667714795036e-05
-2.77033565893961e-05
-4.43639518072783e-05
-7.14660491287988e-06
-2.72846698684533e-05
-4.00375578991586e-05
-3.77072336426546e-06
-2.11857816185013e-05
-1.10459476932026e-05
-1.07686386363752e-05
-2.41039950259747e-05
-9.45365300707889e-06
-1.86549988496576e-05
-7.95772384011679e-06
-2.94353095749251e-05
-2.49349410304838e-05
-3.89307954582641e-05
-2.89003135223656e-05
-2.96550832426373e-05
9.65990457496071e-06
-3.78064502348229e-05
-2.57350663361004e-05
-6.80313984537524e-06
-3.70171698096122e-05
-2.42448638082076e-05
-2.75267181132479e-05
-2.79303777463692e-05
-2.95132333449797e-05
-2.49377167144348e-05
-1.50670844682993e-05
-2.12874418530083e-05
-2.8344278544531e-05
-9.260417534636e-06
-1.66831853979676e-05
-1.82858379132693e-05
-1.96288068056441e-05
-4.76959758517178e-05
-1.66091458071126e-05
-2.3666161183717e-05
-1.99387942435256e-05
-2.27479893692236e-05
-1.93787672568974e-05
-3.58864865055325e-05
-1.68403220017108e-05
-5.53865708796584e-06
-4.32606519247413e-05
-1.8218590578256e-05
-7.97034307213834e-06
4.59109082202459e-06
-2.61442592741847e-05
4.47095268671838e-07
-2.56286608089165e-05
-2.59464034545147e-05
-7.88940281680402e-06
-2.04478448639096e-05
-2.07001290061386e-05
-1.14699894695644e-05
-2.67426874724854e-06
-2.37543817662594e-05
-1.33754899392436e-05
-2.72810507412322e-05
-1.63416582336664e-05
-3.67961545874061e-05
-3.94225762154715e-05
-9.888911390771e-07
-2.84006394943076e-05
-9.20313759190919e-06
-7.0174383572064e-06
-6.71814971924766e-06
-3.14307546608415e-05
-1.35603853430452e-05
-2.53203029069276e-06
-3.93557134686081e-05
-1.32860215675314e-05
-2.89878273895988e-05
-1.22194287482014e-05
-2.31481009024368e-05
-4.21263030091878e-05
-2.93938922611727e-06
-3.03717627705771e-05
-1.65453540222761e-05
-3.11731205814171e-05
-1.05579843424135e-05
-2.78189069357481e-05
-1.13440051305083e-05
-2.09023288444585e-05
-1.14881124910036e-05
-4.02540241035989e-05
-3.19274807908674e-05
-1.34800695111582e-05
-9.90124050958628e-06
-2.04334006959585e-05
-2.52770329754913e-05
-8.36679021847793e-06
-4.33908616787912e-06
-1.94405219930693e-05
-2.45778524877223e-05
1.118449713646e-05
-4.24751507804232e-06
-2.22239653736847e-05
-2.01326264507897e-05
-1.04276645875746e-05
-3.1516233726564e-05
-1.71502437088174e-05
-2.65609771623371e-05
-2.6618297435977e-05
-2.67694047890822e-05
-2.77250219459863e-05
-2.74945802673359e-05
-1.13536273597257e-05
2.88910305155819e-06
-1.4135770966132e-05
-2.2240794794945e-05
-2.89628767436885e-05
-9.34582945862749e-06
-1.04751582138797e-05
4.21855031774443e-06
-1.32879797688012e-05
-1.96099540650589e-05
-1.79120778165093e-05
-1.58630368947464e-05
-2.255346962724e-05
-4.49936022255078e-07
-1.45559250417174e-05
-2.58839744763058e-05
-1.81446400596222e-06
-1.47676463678292e-05
-2.68448477569743e-05
-1.29369836651903e-05
-8.04027244745494e-07
-1.8469827188584e-05
-1.26009796681471e-05
-2.61124377213165e-05
-1.71718648215385e-05
-2.75554909623035e-05
-2.18497428833731e-05
-7.78324883801198e-06
-1.36260025086008e-05
-1.79035262338047e-05
-2.93489755099883e-05
-4.08164320785993e-05
-4.74623808414246e-05
-3.47244225673292e-05
-3.2158401211361e-05
-1.72910983807488e-05
-4.67916939724995e-05
-1.54909449573719e-05
-9.46337127647258e-06
-2.43855499674178e-05
-1.9305617168565e-05
-2.19833486819408e-05
-2.12711229807802e-05
-3.83757962433368e-05
-3.63716938287059e-06
-1.08011476633958e-05
-2.07339300817199e-05
-6.21706510262103e-06
-8.98442370380797e-06
-3.1326921197326e-05
-1.22484254181354e-05
-1.14744082934889e-05
-3.0039611669122e-05
-4.25234321569344e-05
-2.56697857633803e-05
-3.26114336853961e-05
-2.18190740043641e-05
-2.68719784379583e-05
-2.01098151760414e-05
-3.6405018078368e-05
-6.0667132191376e-06
-1.96762882415016e-05
-3.23139049764618e-05
-3.15087306240298e-05
-1.02733543392734e-05
-6.5960202903201e-06
-1.37543144548233e-05
-3.08627098991393e-05
-2.52667766868501e-05
-1.02397391730624e-05
-7.18608409478529e-06
-3.46893676818806e-05
-1.64887635390773e-05
-4.43791654923728e-05
-2.16635497496311e-05
-1.99350898575873e-05
-2.90337912162604e-05
-4.68115190564048e-05
-2.6420032813457e-05
-3.17801172790391e-05
-1.91525868593025e-05
-1.55764111386682e-05
-2.37563791442608e-05
-4.20849154884391e-05
-2.36408941127891e-05
-2.27581350462415e-05
-1.8383277589133e-05
-1.73929376085237e-05
-2.29861008619876e-05
-1.00116694844359e-05
-1.10702436852543e-05
-2.53282147388421e-05
-1.76768102705649e-05
-1.19717017952103e-05
-2.13813420003698e-05
-1.90506616918095e-05
-3.2240728548963e-05
-3.10374482659708e-05
-2.93902546031337e-05
-3.34056943607737e-05
-1.76027758841621e-05
-7.86731717341642e-06
-1.82494887894284e-05
-3.5368609257862e-05
-1.34016088774106e-05
-1.69828392168204e-05
-1.38062754301802e-05
-2.53613235790472e-05
-2.17179949428683e-05
-2.09912245230722e-05
-1.73919484503171e-05
-5.10226192994856e-06
-3.23557081507474e-05
-1.9169210980791e-05
-1.55805359814048e-05
-3.03987769230451e-05
-1.08704660719102e-05
-2.53882969600299e-05
-3.87832678457198e-06
-1.58995076479733e-05
-1.96697383232138e-05
-2.64817054781414e-05
-3.93537383278563e-05
-3.00180296190441e-05
-2.34162654640576e-05
-1.89227171614168e-05
-6.16212868783476e-06
-4.51225844625106e-05
-1.03413970926473e-05
-2.21993027159092e-05
-4.39407049038428e-05
-2.73476372644526e-05
-5.51874158283151e-06
-2.5653439591575e-05
-9.14188782188221e-06
-1.95818169125136e-05
-1.66981928276802e-05
-2.27152802702662e-05
-1.75384145282018e-05
-1.79551373465906e-05
-2.65637825064527e-05
-1.33864446974653e-06
-1.02739325717184e-05
-2.78543924780336e-05
-1.17141383205436e-05
-2.26081243638186e-05
-1.79086761401106e-05
-1.49134451336835e-05
-2.79593193343673e-05
-2.05390322217689e-05
-2.90126237778322e-05
-1.18698731954828e-05
-1.58754329012988e-05
-2.23716925741757e-05
-2.49995007388714e-06
-3.11185885881684e-05
2.60947288193458e-06
-3.86672876875618e-05
-3.52513519256135e-05
-2.92340888414635e-06
-2.43069649430225e-05
-2.88610666199262e-05
-7.46555938007234e-06
-1.11483369065369e-05
-2.60925886368496e-05
-4.75409233506732e-05
-1.33486092495897e-05
-3.28406977306808e-05
-6.24333573319941e-06
-9.09891730575062e-06
-1.7848742308063e-05
1.13354732545538e-05
-1.95366994677552e-05
-1.96343635404201e-05
-1.28370776148566e-05
-2.63407405275151e-05
-2.46753054686094e-05
-2.92465282720035e-05
-3.93345045235299e-06
-2.79656808792247e-05
-3.94510726747154e-05
-2.67444051621428e-05
-4.53487977613345e-05
-2.7776382305727e-06
-1.42249743939538e-05
-1.05070471319621e-05
-4.24807231821378e-06
-3.85229547115008e-05
-3.25741965033281e-05
-1.80047465530665e-05
-5.84350774831406e-06
3.98428226041952e-06
-1.41296924293049e-05
-1.02912446443953e-05
-2.58132611329344e-05
-3.27879490677611e-05
-1.71682274458522e-05
-2.3071329808738e-05
-6.25081030628962e-06
-5.81023798135779e-06
-3.10494413540286e-05
-3.26548042381778e-05
-7.52972081004963e-06
-2.91775774421204e-05
-2.69406294989391e-05
-3.52319842325273e-05
-2.14858247942071e-05
-2.72005458283045e-05
-3.02132181727787e-05
-4.53876223073916e-05
-1.07395325453722e-05
-2.26431731793246e-05
-3.83439714208163e-05
-1.29751095700927e-05
1.78582202335046e-06
-1.77697547881613e-05
-2.2047109833148e-05
-2.56876182561453e-05
-3.59274920779625e-05
-1.28000396322734e-05
-2.76694295977229e-05
-3.11206800869149e-05
-5.75348162250877e-06
-1.55458466408494e-05
-3.97968152607748e-05
5.29388177064079e-06
-4.54279721470939e-05
-3.93164113415815e-05
-1.67774379255077e-05
-3.31580669556691e-05
-1.65055636067232e-06
-4.07735007719969e-05
-2.70295181786588e-05
-1.87292730988152e-05
-5.33511671122782e-06
-1.77001291740327e-05
-2.1255251140864e-05
-5.0833574907449e-06
-1.15231995130303e-05
-1.62163251882668e-05
-2.40677882119459e-05
-1.3709200035696e-05
-3.12940077875807e-05
-1.33461308274848e-05
-1.31085182878696e-05
-4.55607237925351e-05
-8.9964558711768e-06
-1.26572345006641e-05
-4.48346824025442e-05
-2.05141274250173e-05
-1.94095535063454e-05
-3.3105162736191e-05
-2.00089961300751e-05
-3.47479322845596e-06
-4.08371874154511e-05
-3.46720076234264e-05
-1.20667758789328e-05
-6.28689861728623e-09
-1.57705000593796e-05
-1.88952556674009e-05
-2.11106531718126e-05
5.61637402149676e-06
-3.00622932478697e-05
-2.81008075237358e-06
-1.22744847741955e-05
-2.4720505870773e-05
-2.55023755869823e-05
-1.27400753323091e-06
-1.20671923286739e-05
-4.6649632299751e-06
-1.26377310227317e-05
-8.18715538155695e-07
-3.31891034453848e-05
-3.24791600374988e-05
-1.84416808583907e-05
-2.76739579755052e-05
-6.33236714619541e-06
-3.42873089424227e-05
-2.16476251310497e-05
-2.73030792867629e-05
-3.67582371030413e-05
-1.3335416125249e-05
-3.1466719050338e-05
-2.20315582277882e-05
-2.5572653026953e-05
-1.14204232789163e-06
-2.57987986090265e-05
-1.42145007976238e-05
-1.94700582887218e-05
-1.6295056413955e-05
-2.35541452008624e-05
-1.92571588766633e-05
-1.7102580945593e-05
-1.86450075756598e-05
-5.05600964913332e-06
-3.78169426363608e-05
-4.55675607948916e-05
-5.23791777887397e-06
-2.02918596679308e-05
-4.71203887188276e-06
-1.48462069936762e-05
-1.77682788973296e-05
-3.01067077861204e-05
-4.62431171804165e-05
-9.64486791571068e-06
-2.12940089071239e-05
-3.56766754252255e-05
-3.83293101451745e-05
-2.56177913479105e-05
-2.42822672781347e-05
-1.22750564591952e-05
-3.08732040929999e-05
-1.56233015700083e-05
-3.08287189754583e-05
-6.42011237381482e-06
-3.14048923445667e-05
-3.24892614733806e-05
-2.53452459201807e-05
-3.28611797624605e-05
-1.2227164939767e-05
-3.60423914463868e-05
-2.53574691647696e-05
-1.98157819827362e-05
-2.47264123427469e-05
-2.93602731356288e-05
-3.8141288241189e-05
-1.8008587490144e-05
-7.46884112206451e-06
-2.47046304490132e-07
-3.706835671291e-05
-2.19538374197834e-05
-5.9782175225565e-06
-3.32215723200994e-05
-1.67464065402602e-05
-1.32817346670019e-05
-1.77236880193751e-05
-4.49163115684793e-05
-3.11534146326201e-05
-7.02326502276969e-06
-8.56620867117789e-06
-4.04759574078451e-05
-2.73038122354981e-05
-1.79151928024593e-05
-2.14367670953504e-05
-2.32382009025567e-05
-1.60169595515372e-05
-2.82024333165044e-05
-9.17960471394381e-06
-2.39820668144589e-05
-7.07103334237749e-06
-3.02043390344179e-05
-2.10930067520393e-05
-2.27154688728224e-05
-9.72817444440718e-06
-9.48857161945038e-06
-2.77771330034572e-05
-9.54868561976113e-06
-4.8455481103852e-06
-2.29295280976604e-05
-1.64339093878038e-05
-6.73011123940684e-06
-1.91305963421163e-05
-2.42491780912497e-05
-7.99615226110184e-06
-1.1346879679907e-05
-1.26522670089805e-05
-2.08275802006508e-05
-3.3542113251807e-05
-2.61507517898639e-05
-3.40376691791372e-05
-2.83703203801962e-05
-3.15960044453935e-05
-4.01453335901879e-05
-2.57853760016592e-05
-1.13071047821573e-05
-5.05220649467472e-06
-2.01335997697073e-05
-1.80809837739875e-05
-2.56159877398397e-05
-7.76160422978832e-06
-2.78246545602458e-05
-2.78717877180735e-05
-4.51457504241393e-05
-2.70303832721431e-05
-3.17154117455085e-05
-2.66330276378653e-05
-2.3172639468764e-07
-3.39946270135429e-05
-2.82393675890123e-05
-2.64470822016753e-05
-2.91551475861443e-05
-9.50049981683957e-06
-3.78249507570455e-05
4.20070184000586e-06
-2.98030827211446e-05
-2.58433645454862e-05
-1.89309791984457e-05
-2.35202956051102e-05
-6.86544849215895e-06
-2.20947785522193e-05
-1.26691435536416e-05
-2.4267258600755e-05
-2.43302142113599e-05
6.91529544218702e-06
2.24912957275935e-06
-2.32063628893851e-05
-1.7554399127949e-05
-2.15170108194544e-05
-1.45061014043673e-05
-5.03372813918865e-06
-1.4438371501274e-05
-1.69630832312035e-05
-1.96373607950677e-05
-3.59331399530216e-06
-2.13397483990365e-05
-1.11984256501059e-05
-1.74064048455805e-05
-3.06830721349952e-05
-1.61814874054554e-05
-2.36947823308046e-05
-2.17297911672591e-05
-2.20607505522331e-05
-8.17743699627584e-06
2.65366290414981e-06
-2.6704067985285e-05
-2.64049068306196e-05
-1.565209583459e-05
-1.85404188312379e-06
-2.44645102428379e-05
-2.0600682160347e-05
-4.12839574526542e-05
-8.90646931427318e-06
-1.6198088901532e-06
-1.59581413435497e-05
-9.57913292823925e-06
-2.89275565162817e-05
-2.4916171342906e-05
-2.09927347113507e-05
-2.63903637079468e-05
-2.71535661720463e-05
-2.4374320273139e-05
-1.40635353130912e-05
-9.78616670099087e-06
-2.65254490151318e-05
-8.32463821232979e-06
-1.82517551813715e-05
-2.52159423705219e-05
-1.31373624791356e-05
-2.24221398041422e-05
-2.12977718496876e-05
-2.10086530861073e-05
-2.33937626177466e-05
-2.75556974497992e-05
-2.21486230981923e-05
-1.99629689964929e-05
-2.12026928684827e-05
-1.30149946400724e-05
-9.48947911165371e-06
-2.66729628412145e-05
-1.61205505069433e-05
-2.09456006012408e-05
-2.23663863724983e-05
-1.7789065052904e-05
-5.2969883005378e-05
-2.55902131960961e-05
-1.91640628791212e-05
-1.97706920306311e-05
-1.36991357731064e-05
-1.44346707036028e-05
-5.649147980378e-06
-1.57094294973284e-05
-3.0957238094193e-05
-1.34077972064962e-05
-3.31725719148826e-05
-1.67630169145334e-05
-3.47819977271792e-05
-2.453985031598e-05
-1.3707936266053e-05
-2.29715629927583e-05
-1.63716756590164e-05
-2.7887057985859e-05
-2.15487461757897e-05
-3.91715937812351e-06
-1.28890945798366e-05
-3.57437675490552e-05
-1.47054664006849e-05
-4.1115697808015e-05
-2.19933305507034e-05
-1.27663175326233e-05
-1.38954939946857e-05
-1.6243050799807e-05
-2.60488477229679e-05
-3.7791100101185e-05
-1.72844890847439e-05
-1.02311341295589e-05
-3.61327062989692e-06
-9.30914307868143e-06
4.38143078239245e-06
3.97117943456372e-07
-3.04723813290909e-05
-1.22276793131229e-05
-3.36248561017614e-05
-2.29825063629031e-05
-9.60657996633869e-06
-2.32349211253991e-05
-3.30020431142372e-06
-1.13650601769337e-05
-1.56293237062096e-05
-3.2018953655214e-05
-1.22546772173005e-05
-2.03526458352899e-05
3.11675709746138e-06
-6.14454354733662e-06
-1.68073269667741e-05
-2.70960235367485e-05
-1.68886188994535e-05
-1.3126410430144e-05
-3.82045923742579e-05
-2.17749648101524e-05
-2.17368126712759e-05
-3.55298602015067e-06
-1.94535761007241e-05
-2.30263921566506e-05
-3.66006140116823e-05
-2.16158848749792e-05
-1.87499455313475e-05
-2.45857605053116e-05
1.36601508887103e-05
-1.44740589581215e-05
-2.85704599634385e-05
-9.43171770710493e-06
-1.61729557763478e-05
-4.69360506693482e-05
-2.93609908026147e-05
-1.81570940509151e-05
-2.3762483771975e-05
-1.70083578778534e-05
-2.1982543177155e-05
-1.95745040118265e-05
-2.18870566441306e-05
-1.4659287943393e-05
-3.13355707158208e-05
-1.48255758827886e-05
-3.38575907838339e-05
-3.1031813701266e-05
-2.25488911083419e-05
-5.47808119408576e-06
-2.59375163350945e-05
-2.95962042171936e-06
-3.68158567200515e-05
-1.50776266214385e-05
-2.25118876447428e-05
-1.29443318416997e-05
-2.22190380270806e-06
-2.43735678016775e-05
-1.0876237267058e-05
1.38175315191317e-06
-4.7724138913635e-05
-3.11761356428173e-05
-2.56195166169824e-05
-1.28931353490479e-05
5.60539805450421e-06
-4.64124521416223e-06
-4.01370503627899e-05
-2.13326539356449e-05
-3.58893445398978e-06
-2.0511007382468e-05
-6.23525711633896e-06
-1.81140948636566e-05
-7.6978555304986e-06
-1.77169418171416e-05
-1.69899436113456e-05
-2.31578797895499e-05
-2.49810647773567e-05
-2.03108406058106e-05
-1.33263192569409e-05
-1.22600112998474e-05
-3.27350283256756e-05
-1.62315354833508e-05
-5.7221218301292e-06
-3.13688010147101e-05
-7.2909013494262e-06
-3.09495275474102e-05
-1.71389924318995e-05
-1.22097309721e-05
-1.01178022756397e-05
-1.12050706263933e-05
-2.99890806947909e-05
-1.82758311590535e-05
-1.6607661777881e-05
-1.62717578514369e-05
-2.64141402539231e-05
-4.08893075302465e-05
-8.79674516538216e-06
-2.66716578849382e-06
-2.40724958950175e-05
-2.32586213272665e-05
-7.16941705487056e-06
-2.12030426272432e-05
-2.39052698001158e-05
-2.04229935227153e-06
-1.25647686163799e-05
-2.61633530857107e-05
-9.87822341469881e-06
-2.65628841944616e-05
-3.23852840706309e-05
-6.62924471745681e-06
1.32490644098647e-06
-1.43632510162765e-05
-7.92731303810465e-06
-1.4483913196239e-05
-2.78942737216084e-05
-2.55563617607231e-05
-1.16400765227324e-05
-5.27493611621858e-06
-1.2308468592743e-05
-1.45688120013359e-05
-2.7811656273905e-05
-2.90351944699922e-05
-2.46831452601353e-05
-4.48159853662296e-05
-3.47844125933571e-05
-4.76576645823422e-06
-3.44474538460535e-05
-1.49592014865341e-05
-3.13318031982226e-05
-2.39428358375476e-05
-2.96521763049973e-06
-1.61789009559028e-05
-1.46582096872841e-05
-1.6600955440443e-05
1.58944489180669e-05
-3.50565745811894e-05
1.0500163599867e-05
-2.93963617946035e-05
-3.94968485389767e-05
-3.30678597257157e-05
-1.49228636051356e-05
-9.09617909864191e-06
-3.5232901544885e-05
-3.64763139980212e-05
-3.47515092918485e-05
-1.76716142450784e-05
-2.42002044021376e-05
-1.82890412045205e-05
-2.32350172615819e-05
-2.07216504840275e-05
-2.86582383613229e-05
-4.41320650406019e-05
-1.61427836299455e-05
-1.69186270277773e-05
-1.83279918679414e-05
-2.33456309693318e-07
-4.41901766085289e-06
-3.12417216222042e-07
-1.6146461382182e-05
-1.21981818235574e-05
-1.46491542441549e-05
-3.16970127367669e-05
-1.08150575045754e-05
-1.94989285525338e-05
-2.13056872226146e-05
-3.221654656467e-05
-7.72936829769203e-06
-3.04570037513366e-05
-2.71314493842818e-05
-1.27866329197866e-05
-5.866947342505e-06
-2.91154533260004e-05
-3.39174567243698e-05
-3.24586957387135e-05
-3.37977243309835e-05
-2.57945436292735e-05
-5.89955042495815e-06
-1.44841808285563e-05
-1.26485570161113e-05
-2.68124783348855e-05
-2.56847970867385e-05
-3.28377606876323e-05
1.04376108853053e-06
-5.76787217990863e-06
-2.31591420686632e-06
-1.4244576244374e-05
-1.88822774954821e-05
-1.7027463956575e-05
-3.58560145735469e-05
-2.21855110380655e-05
-2.42294127484931e-05
1.06395646766714e-05
-3.55869675868663e-05
-6.21531866300474e-06
-2.25649579486418e-05
-1.89122875195529e-05
-1.28431607478697e-05
2.16434135132866e-06
-2.77249090867829e-05
-3.34718282622554e-05
-1.64644501291064e-05
-2.58720041009852e-05
-1.79928379175997e-05
-2.65643957777532e-06
-2.1587128637835e-05
-9.48416401279617e-06
-4.08805786430572e-05
-2.31905250481165e-05
-1.74676266074579e-05
-1.90250539322001e-05
-1.68429211256468e-05
-5.63745126269314e-06
-1.46105119468611e-05
-3.36080758573193e-05
-9.83396434434363e-06
-2.52636222947899e-05
-2.05698312241252e-05
-2.58256494565921e-05
-2.2678038303593e-05
-1.9214768117271e-05
-1.99264573063877e-05
-1.71386654262904e-05
-3.44333514160997e-05
-1.75757261530248e-05
-7.81208090663864e-06
-2.26966586863949e-05
-2.26021814078563e-05
7.96803094456127e-06
-1.54652370087894e-05
-2.75393536894595e-05
-1.66403452886768e-05
-1.38423373321353e-05
-3.28746147462914e-05
-2.0333721885684e-05
-7.74612869121889e-06
-1.24443876957585e-05
-1.50414265960316e-05
-1.53528020416007e-05
-2.77506432478851e-05
-1.49591962143303e-05
-1.7996580218791e-05
-4.53190814980648e-05
-2.10184150477521e-05
-1.63363919356426e-05
-2.55076555331336e-05
-2.85781993972515e-05
2.48199732259517e-06
-1.21859911280619e-05
-2.70170092914429e-05
-1.53096618084203e-05
-2.7242853673917e-05
-3.6116294683687e-05
-9.9657909204268e-06
-1.81562566365584e-05
-2.70499974139416e-05
-4.10283167328043e-05
-2.16572093545875e-05
-3.09782237398978e-05
-1.07432872912868e-05
-2.77072493374796e-05
-2.97123649855664e-05
-3.5359630782804e-06
-2.90089414197829e-05
-2.04082541779641e-05
-3.98425499299577e-05
-1.39096972492146e-05
-3.2917587749718e-05
9.26959685207622e-07
-5.43198248297338e-06
-2.00381585361381e-05
-2.35141727201014e-07
-2.70636846796311e-05
-1.27268422063281e-05
-1.25154432020998e-06
-1.46035446660509e-05
-1.91231040780421e-05
-2.0208271407372e-05
-4.01201445916567e-05
-3.51151717738838e-05
-2.06456154008641e-05
-3.90335629846544e-05
-1.43084186189373e-05
-2.3083935533734e-05
-2.6653779480755e-05
-2.20865888907761e-05
-3.57284316913332e-05
-3.64659276647861e-05
-3.40228198382848e-05
-2.16781197371397e-05
-2.03148259764078e-05
-1.27369499742881e-05
-2.41830562872826e-05
-3.21160051258817e-05
-1.77395616482441e-05
-2.81831993464987e-05
-7.84015377628956e-06
-2.53623894226321e-05
-7.95408206633388e-06
-1.54503178108124e-05
-3.46388878534877e-05
-1.13818864266241e-05
-4.7950029471513e-06
-8.42894172401079e-06
-2.31493479601091e-05
-2.38026230185752e-05
-2.27685477880881e-05
-1.66452065641867e-05
-2.02671445073036e-05
-2.83282074241804e-05
-2.18790433529575e-05
-3.75332590967838e-05
-1.6875897625275e-05
1.42339504286327e-06
-2.18179326836444e-05
-4.80721353873276e-06
1.12661102652788e-05
-1.75382539418318e-05
-1.70668908280347e-05
-2.78779546454988e-05
-1.17791441452815e-05
-2.269101382671e-05
-1.39923966994316e-06
-1.74197238797698e-05
-1.66877578611717e-05
-1.93772710531379e-05
-3.78035873060838e-05
-4.54666923061952e-05
-2.05715881877639e-05
-2.80698983071494e-05
-1.17808190635841e-05
-4.44442133950165e-05
-3.87607084604135e-05
1.11002606271253e-06
-4.76335254912549e-06
-2.14759210649953e-05
-1.44104159784553e-05
-3.65341895350171e-05
-1.82457675894923e-05
-1.28930616062967e-05
-2.22050752153807e-05
-2.61646696731523e-05
-2.39621108855459e-05
-4.74773828175126e-06
-1.07502813147986e-05
-2.06148684569974e-06
-1.87123059441131e-05
-4.43320167315834e-05
-1.80846304171207e-05
-4.1527579866502e-05
-6.02578983622441e-06
-2.14286686129247e-05
-3.05301377031718e-05
-4.10016936618966e-05
-2.86756972021239e-05
-1.13664482810876e-05
-9.94800720274926e-06
-4.23921052250773e-05
-2.77367739043387e-05
5.95381418250001e-06
-2.77816515493144e-05
-1.35706975591706e-05
-6.37666843558799e-06
-2.05200797537469e-05
-2.09215367699796e-05
-7.6192181454828e-06
-2.00646895685613e-05
-2.84829619622597e-05
-2.21932664480472e-05
-1.68828136803216e-05
-7.61739109324594e-07
-1.58444645120935e-05
-2.59775831448496e-05
-2.30890224983932e-05
-4.04307778500274e-06
-1.84231775587909e-05
-2.73139326898846e-05
-2.3215632531946e-06
-1.1538814898004e-05
-2.56399270645677e-05
-2.59851559384861e-05
-3.78221302571148e-05
-2.58024668968429e-05
-1.75105609533012e-05
-1.00343084285127e-06
-1.15002582034501e-06
-1.82105201783908e-05
-3.16238370973485e-05
-1.81109295784057e-05
-2.46312978023316e-05
-4.45964573040509e-05
5.17649145571e-06
-2.69205630913581e-05
-2.78243165758589e-05
-3.28328886276711e-05
-3.57413342986261e-06
-1.98663398147576e-05
-1.44016277446906e-05
-1.61140433447665e-05
-1.32035677975459e-05
-3.51354648048601e-05
-6.34946058588836e-06
-8.1164410174521e-06
-1.56644953849347e-05
-3.17219494789561e-05
-1.05058656352513e-05
-2.32409880604188e-05
-3.1009086980355e-05
-1.44918946669292e-05
-4.06686922729565e-05
-3.95915716145154e-05
-1.21442527376995e-05
-2.50713524621735e-05
-8.55502938503047e-06
-4.876874384562e-06
-2.77196158640001e-06
-1.41379792066264e-05
-1.86667513783741e-05
-7.62632812624735e-06
-1.4639678990554e-05
-1.97735975418205e-05
-1.8640286672e-05
-1.97347049312902e-05
-2.09102520149742e-05
-6.47455203016993e-06
-2.70104957985806e-05
-2.00630177002797e-05
-1.30644680603302e-05
-2.70559855751979e-05
-2.52731202456784e-05
-2.59413391443691e-05
-2.12413675521815e-05
-2.98997645766291e-06
-2.12239537723846e-05
-2.02457292602957e-05
-5.87409545153144e-06
-2.84901077703428e-05
-3.26037271424417e-05
-1.63101608234851e-05
2.09587511013581e-06
-2.00104505650518e-05
-1.54383216143076e-05
-3.56837974663963e-05
-3.77389263685264e-05
-9.17231099131701e-06
-1.9990362370451e-05
-3.02831186650545e-05
-1.32343886617148e-05
-5.20997503164753e-05
-2.73899974577925e-05
-4.14633442708335e-05
-3.79908636965744e-05
-3.49270952326065e-05
-1.13976142598285e-05
-2.04912396406975e-05
-1.71785494092747e-05
-2.50746414929196e-05
-3.58839122461139e-05
-2.97919894196977e-05
-3.28589590524926e-05
-3.88728576410409e-05
-4.31595892350195e-05
-3.96277348297616e-05
-1.60314206327908e-05
-2.19168208163491e-05
-3.0204215171452e-05
-1.59424999557163e-05
-8.73179987522912e-06
-2.10162011539124e-05
-2.08666361260798e-05
-2.65443856824059e-05
-1.45481325639913e-06
-4.12968375756291e-05
-3.04318239622769e-05
-3.10240924050256e-05
-2.64296743610994e-05
-1.59361924720054e-05
-1.80940683758505e-05
-3.73998382835897e-05
-2.2488225789802e-05
-3.24117001948518e-05
-2.48246212960594e-05
-3.71250938229843e-05
-2.91453038376607e-05
-3.42409629571084e-05
-3.22153279098781e-05
3.70579922645187e-06
-2.25563988828997e-05
-1.42640613865346e-05
-2.34018711216406e-05
-2.10693266337011e-05
-1.42378296888037e-05
-3.87339146446411e-06
-3.51726873460298e-05
-1.92908970956013e-05
-5.46343897092319e-06
-3.48787321435414e-05
-2.87049968006005e-06
-2.7669770273126e-05
-4.6543676030569e-05
-2.43496481086991e-05
-2.87343673204937e-05
-3.04112635662721e-05
-4.50509621204709e-05
-3.2244968672498e-05
-2.56375933403582e-05
-3.4284362995203e-05
-5.43929946189239e-05
-1.01165128904309e-05
-1.02426255414252e-05
-3.02309729896455e-05
-2.53245106190794e-05
-1.84129964032298e-05
-4.39318017766262e-05
-4.59068298553255e-05
-2.03753733383843e-05
-1.28934921827259e-05
-1.70924307940574e-05
-3.23296837486572e-05
-3.92500441826573e-05
-3.0888872612301e-05
-2.20735295816619e-05
-6.91311379050441e-06
-2.11128007755021e-05
-4.71987740393788e-05
-3.25354355251916e-05
-2.52743189450122e-05
-2.50870981154048e-05
-1.56359165147029e-05
-3.11121761539688e-05
-3.85012450929314e-05
-1.45936061320665e-05
-2.47697246657168e-05
-1.8740933569172e-05
-3.3563351843088e-05
-2.02644598074545e-05
-2.8863352303601e-05
-2.32368770377658e-05
-4.94595780050456e-07
-1.55608858929457e-05
-2.59873618811286e-05
-2.72458242120837e-05
-3.00577104774548e-05
-2.20882320455664e-05
-2.63679224133784e-05
-2.66318557881711e-05
-3.06163200887074e-05
-1.5665444029481e-05
-3.64355849159063e-05
-1.2668177693564e-05
-1.8815278706904e-05
-2.49410262224724e-05
-3.32966428337806e-05
-1.67616742594547e-05
-1.24903012892045e-05
-2.67752144642339e-05
-2.92128643188767e-05
-2.20260315504906e-05
-9.36082832066034e-06
-1.1937412384672e-05
-1.67594125264392e-05
-2.24405516677318e-05
-1.15652266962775e-05
-5.81272490017374e-06
-2.62272136378379e-05
-3.52046027235583e-05
-1.0190988906129e-05
-7.73931321443906e-06
-2.15474330306934e-05
-3.46724821963774e-05
-1.25161205539202e-05
-6.44788896095815e-06
9.05522752289775e-07
-2.30470006593245e-05
-2.82073465646938e-05
-3.81935125129864e-06
-1.79504506097414e-05
-3.37901796058476e-05
2.83586880173916e-06
-1.55971509064086e-05
1.93601849110567e-06
-1.16536424036732e-05
9.1431621169094e-06
-4.60649617639657e-05
-9.39744874789345e-06
-1.07008919767526e-05
-2.22710256943093e-05
-3.51675114045259e-05
-8.90121685190398e-06
-3.15924611946635e-05
-3.06567998795331e-05
-2.68432708278461e-05
-3.68739916259421e-05
-7.1326456820672e-06
-1.10759341544837e-06
-1.86463819170986e-05
-3.37657692147223e-05
-2.97133848344095e-05
-1.69774080951665e-05
-1.23737279126179e-06
-1.55941893355469e-05
-2.17433947044052e-05
-2.46517049504024e-06
-6.95053527303276e-06
-1.95297898308604e-05
-1.6525972026112e-05
-1.52213606577554e-05
-3.22907245939392e-05
-2.55817499337778e-05
-5.34701659164185e-06
-4.41526090428391e-06
-2.61458919328487e-05
-3.25806840293153e-05
-3.32429930584967e-05
-2.77569098997965e-05
6.754696677976e-07
1.02896488081554e-06
-3.10846011155909e-05
-1.91461593186127e-05
-2.73854323470242e-05
-2.41380997399995e-05
-3.20008060142131e-05
-2.13714365715187e-05
-4.07284393882818e-05
-2.36363197801019e-05
4.65797325071667e-06
-1.92486027977117e-05
-1.85484025995305e-05
-4.14107984085696e-06
-2.33698397469776e-05
-2.94596673061831e-05
-2.35831038936927e-05
-1.93280568813633e-05
-4.06377846854644e-05
-1.33625101413019e-05
-1.45360613549287e-05
3.94034802331858e-06
-3.01108528300635e-05
-1.37285009642459e-05
-1.61988772997461e-05
-1.3564584798043e-05
-2.89953777131762e-05
-4.01457851505235e-05
-1.08568168515215e-05
-3.25609119250166e-05
-1.56990463323751e-05
-1.2753483562026e-05
-1.02569753949749e-05
-5.4773550070231e-06
-2.2143890648562e-05
-1.59047562233137e-05
-2.1618777107027e-05
-1.82307224295589e-05
-2.12639258103115e-05
-1.64019046533722e-05
-3.90099662920455e-05
-8.9054748882396e-06
-8.42208108916653e-06
-2.96102409219039e-05
-1.70614619055837e-05
-8.04585276090512e-06
-1.0813918554938e-05
-2.43701996692224e-05
-2.16816406889792e-05
-1.43171499956635e-05
-5.80224006596658e-05
-2.6428478754606e-05
-9.83450047398632e-06
-1.34650658047167e-05
-1.57216677372384e-05
3.82744337011999e-06
-3.42514083420276e-05
-1.28359912992664e-05
-2.9906417119776e-05
-9.46842751313234e-06
-3.61488124950777e-05
-2.82721561803102e-05
4.67199944109741e-06
-1.26372737644861e-05
-2.6184919611211e-05
-2.92428385335533e-05
-2.27121283141315e-05
-2.60930910742897e-05
-1.62095714676655e-05
-1.15624828765763e-05
-1.00761802698948e-05
-2.78848672718091e-05
-2.3746046441627e-05
-1.24639521905184e-05
-2.99180722216382e-05
-3.19305092608742e-05
-2.14226339568119e-05
-4.28213326837435e-05
-1.07624330308293e-05
-1.85480876908998e-05
-2.71184144748993e-05
-2.11032127045759e-05
-3.68332379438524e-05
-3.62862089930145e-05
-5.29003442012875e-06
-2.18247062931941e-05
-1.52908836365128e-05
6.43577034116627e-06
-2.165582132259e-05
-1.62911345203973e-05
-3.513050685289e-05
2.54567371196056e-06
-4.03013852811605e-05
-1.35748035598394e-06
-2.34089576822982e-05
-3.45501711393224e-05
-1.91618622693865e-05
-2.83594587986606e-05
-2.35038844741158e-05
-2.72047094801202e-05
-3.61334909757557e-05
-2.06823809750028e-05
9.87758360062322e-06
-2.69139711445506e-05
-3.51595156991286e-06
-3.32535682386248e-06
-1.98613411175361e-05
-4.8336986063925e-05
-8.53640408270986e-06
-3.87281218399567e-05
-3.17733169036876e-05
-9.51373780941353e-06
-1.39452287957488e-05
-3.89037372477191e-05
-1.9369487168097e-05
-2.52623445790543e-05
-2.53318215580846e-05
-4.53830747930464e-05
-4.49621374876472e-06
-2.74671852328635e-05
-2.170884125619e-05
-2.97306878020129e-05
-7.34501895485377e-06
-8.55925787996031e-06
-1.88309820872611e-05
-2.52617832351793e-05
3.0765116601286e-07
2.98745310282409e-06
-2.71399982638971e-05
-3.4094389171695e-05
-7.36867403960358e-06
-1.59065159066184e-05
-3.0947346724514e-05
-1.02332163296886e-06
-2.69450692632595e-05
-2.31241602221418e-05
-8.45647133358325e-06
-1.52279459455633e-05
-1.49665280687559e-05
2.7541063450303e-06
-1.93144234114427e-05
-2.80376481652857e-05
-2.99982894766977e-05
-2.144313520599e-05
-3.28445887769833e-05
-2.31954263244964e-05
-3.55138689314805e-05
-2.45043415184293e-05
-1.93966197772995e-05
-1.74288543688445e-05
-1.78690844460794e-05
-2.32821414101935e-05
-3.54056980095396e-05
-4.75786901324444e-06
-2.26387783039996e-05
-2.72303430059361e-05
-1.10218017003227e-05
-9.27118084952777e-06
-6.44013739490874e-06
-3.91960317773694e-05
-3.57790814047536e-05
-2.51392219463575e-05
-2.03275470102273e-05
-2.09675061436907e-05
-2.99060484214426e-05
-2.59947951186562e-05
-1.10168850776563e-05
-3.77920780292928e-05
-8.25069498923429e-06
-2.14175563661183e-05
-1.87669712167654e-05
-1.35645484808655e-05
-2.39713356510617e-05
-1.94015334596274e-05
-4.99068822607996e-05
-2.50425850257506e-05
-1.16420273143873e-05
-1.21362924153073e-05
8.37531924632657e-06
-2.31954313993271e-05
-2.33384910030619e-05
-9.2868182535453e-06
-2.10231111733331e-05
-2.63879702270201e-05
-4.72686021122192e-06
-1.767165548594e-05
7.73679322369352e-06
-7.86371669474509e-06
-3.37086804753634e-05
-2.69047613014356e-05
-1.42206642324237e-05
-3.61870767312797e-06
-1.5291069362715e-05
-3.67009752002608e-05
-2.006625903673e-05
-2.49748357490347e-05
-2.69485073961715e-05
-1.20201561454422e-08
-2.80650856160324e-05
-4.09368497026222e-05
-2.86811469932755e-05
-1.32747517735621e-05
-1.7348570024477e-05
-1.74644491978826e-05
-4.29489352257958e-06
-1.3269467324604e-05
-1.76948903348112e-05
-1.20005065045827e-05
-2.78225832341259e-05
-4.41501505866526e-05
-1.84375454779754e-05
-4.32506221385217e-05
-2.2355253208843e-05
-3.16037350084499e-05
-2.33112605863036e-05
-3.76442501218786e-05
9.41049099888192e-06
-3.17082713983683e-05
-3.36227442352847e-05
-1.98387056086932e-05
-2.97332996423236e-05
-1.11030705393937e-05
-1.24088862365515e-05
-3.38830843300382e-05
-2.29222235258019e-05
-4.63114517713577e-05
-4.18275279593239e-05
-4.9932125188961e-06
-4.95662631951637e-06
-3.3393749738703e-05
-1.5245929105083e-05
-2.61470221777452e-05
-5.25139312943903e-05
-2.58841670648389e-05
-1.47784047713658e-05
-1.95578678198976e-05
-3.00716652543472e-05
-3.32169721631804e-05
-3.30713126963155e-05
-2.34688311877486e-06
-3.48437880274531e-05
-1.45917593532905e-05
-3.22389267532012e-05
-3.83836804842984e-05
-1.47681011373502e-05
-1.75641450732376e-06
-8.24997398564489e-06
-2.77330225361017e-05
-2.36426743181097e-05
-2.14201181783663e-05
-1.81347128223793e-05
-3.05360675005416e-05
-4.1532878828604e-05
-3.19905219736872e-05
-6.74671916322686e-06
-1.69908268686682e-05
-1.39222742645868e-05
-2.99406448981648e-05
-3.14420205065209e-05
-2.50868150222534e-05
-1.51098482899512e-05
-3.44838059876481e-05
-1.72626310422323e-05
-2.06383083248851e-06
-3.26537613290373e-05
-3.85713156426195e-05
-1.52612911687094e-05
-1.49817261703142e-05
-4.10976701653489e-05
-7.99080731475096e-06
-1.6222063068854e-05
-3.71050581162134e-05
-1.67004756177023e-05
5.36557038475157e-06
-2.36509320894624e-05
-2.51044200184084e-05
-3.81381422309489e-05
-3.82778522846174e-05
-2.08941582432563e-05
-1.91358160466584e-06
-1.19206912653578e-05
2.13570417913064e-06
3.10923522756668e-06
-2.46267009611435e-05
-1.46041543756155e-05
-3.60627796379251e-05
-3.43255504676456e-05
-2.88417793419289e-05
-2.67227771062632e-05
-2.48262481438763e-05
-2.76610517501171e-05
-3.00881783787203e-05
-2.03637079435467e-05
-1.8128535909529e-05
-2.0718760849619e-05
-3.10325370001282e-05
-3.17722486375371e-05
-2.44612765761506e-05
-1.9804640109667e-05
-2.53510128392348e-05
-7.23541499137272e-06
-3.18762263229499e-05
-1.67652179799739e-05
-3.02332181118436e-05
-1.68578456103177e-05
-2.57660140859164e-05
-2.86080643037519e-05
-4.00321587938371e-05
-2.6692612617038e-05
-1.10914744881073e-05
-3.19381212211e-05
-3.76714851746937e-05
-1.65964409069665e-05
-3.29554792812834e-05
-9.98378278897767e-06
-1.42319027588437e-05
-1.48332833919475e-05
-2.29909620507442e-05
-1.2277106836112e-05
-3.85729461587252e-05
-1.50012093125901e-05
-2.48301428411304e-05
-4.21835730750601e-05
-2.78205098024787e-05
-2.19012367409055e-05
-6.92682321130763e-06
-2.04190970199293e-05
-1.4241996087104e-05
-3.89674154935303e-05
-2.61445333940833e-05
-2.20849049351037e-05
-1.23537105267552e-05
-7.09344287457531e-06
-2.13440002300605e-05
-2.0126686387477e-05
2.31438878382244e-06
-8.27253774934696e-06
-3.89760168446182e-05
-4.44443710924756e-05
-1.7260838461447e-05
-8.59423148777128e-06
-3.83235275950101e-06
-1.9401497582979e-06
-3.039474665852e-05
-1.68765238117065e-05
-3.55918866281013e-05
-1.87962260549383e-05
-4.65927369688317e-06
-4.27639671734504e-05
2.44229288209168e-05
-2.29047857975965e-05
-2.82009803853224e-06
-2.85550627839273e-05
-1.8991331200538e-05
-1.50222340544559e-05
-4.37687242958023e-05
-1.67930690547861e-05
1.18132590144032e-05
-2.20639889650018e-05
-3.1277463474437e-05
-4.72203167276731e-05
-1.02098606258247e-05
-5.72836254697909e-06
-1.38832155819516e-05
-1.4990681212319e-05
-8.31038742661452e-06
-2.56585160385566e-05
-1.45969896386488e-05
-2.30738626999571e-05
-2.24723669825699e-05
-1.78927459068578e-05
-1.61291961436021e-05
-2.29754987956967e-05
-1.94080606903363e-05
-3.215585757418e-05
-2.50245673154715e-05
-2.73111577462511e-06
-1.09703440197945e-05
-1.75314372930776e-05
-1.82546094363806e-05
-1.0091644187856e-05
-1.50811695966588e-05
-4.03771994354413e-05
-3.70665143156339e-05
-2.09986466795161e-05
-3.04804780407569e-05
-3.56049823015329e-05
-3.92223071486657e-06
-2.89894413079889e-05
-1.9220125655884e-05
-2.31999190542892e-05
-2.16229499967284e-05
-2.92767254784635e-05
-2.16371983706068e-05
-1.42737622925875e-05
-2.20004488071454e-05
-5.13546581985163e-06
-3.62484443881042e-05
-3.51286152062112e-05
-1.07660718324046e-05
-1.08691792133155e-05
-3.25089468795047e-05
-2.72212744312965e-05
-2.31505901560769e-06
-2.35452642633177e-05
-2.15563445303702e-05
-1.89738595813255e-05
-2.52759260526022e-05
-8.33880402403187e-06
-1.61967096077546e-05
-1.28609449443899e-05
-1.98260938331679e-05
-2.18058523649508e-05
-2.52073576945511e-05
-1.69617977025203e-05
-4.10885785621353e-07
-2.62644936590993e-05
-2.61682150815248e-05
-2.04327654425323e-05
-4.72771984491449e-05
-3.93125458696411e-05
-2.58140417692568e-05
6.92082924601295e-06
-2.36460912429779e-05
-3.39801428461841e-05
-1.63684022669311e-06
-1.53854343706994e-05
2.46906506803908e-07
-4.01299748650983e-05
-2.19572133794481e-05
-1.40674050559591e-05
-2.17132082801202e-05
-1.96335758983657e-05
-1.26109552237161e-05
-1.98825490789978e-05
-5.69640036007452e-06
-2.78308340211554e-05
-2.01071507155122e-05
-1.77947280129801e-06
-3.36855642104547e-05
-1.38632529059133e-05
-2.75932804933165e-05
-9.48939880434978e-06
-2.49864825385033e-05
-2.33333065278828e-05
-2.58655694098929e-05
-1.84402774364823e-05
-2.72573890586471e-05
-1.42508126642366e-05
-7.50146474573358e-06
-2.79399850340629e-05
-2.10913910903422e-05
-1.95042091858731e-05
-4.33999474498954e-05
-1.03583218049272e-05
-2.93243033694436e-05
-3.27068342922445e-05
-3.92574281655737e-05
-3.02088608218235e-05
-1.21267099368251e-05
-2.98418319017142e-05
-7.16857062801791e-06
-8.79388686457522e-06
-2.21345549848991e-05
-4.03626850816291e-05
-6.95374336630485e-06
-3.25391869488489e-05
-1.53384554388517e-05
-3.48661717344438e-05
-3.28043498506584e-05
-2.94343627886526e-05
-3.37869007956284e-05
-3.81459833654485e-05
-2.44695477235124e-05
-3.55527421317738e-05
-1.6788262838596e-06
-3.08719710849459e-05
-3.90858519596923e-05
-2.96521787411478e-05
-2.5632084521091e-05
3.32617527201701e-06
-3.3417387298216e-06
-1.7832509175439e-05
-2.61971776545098e-06
-2.24795292499475e-05
-1.55028719895008e-05
-3.63453113538314e-06
-3.51203015387518e-05
-1.30961213433588e-05
-1.32435105571692e-05
-2.14882543061072e-05
2.17885805991536e-05
-1.39431945628784e-05
-3.20895052632431e-05
-2.08540909748246e-05
-1.73083626752417e-05
-2.32035385058014e-05
-2.9088595871419e-05
3.25182433807188e-06
-2.97269889628689e-06
-1.07261216715608e-05
-2.33291094813073e-05
-2.74417926068106e-05
-2.33021674388534e-05
-9.63478593868239e-06
3.29952166420832e-06
-6.46846678143508e-06
-6.28369456065264e-06
-1.3582643663138e-05
-3.03248660779281e-05
-2.5324184309603e-05
-2.09237785560561e-05
-4.41935781775756e-05
8.36587001256558e-06
-2.29199642259465e-05
-1.75662477734598e-05
-2.15608238308038e-05
-8.08671594507448e-06
-2.05060664038087e-05
-1.2627580287505e-05
-1.68859898856384e-05
-2.36026679097696e-05
-1.53865680666302e-05
-1.88646414878167e-05
-2.59156442236667e-05
-1.89203338913697e-05
-3.73415715582749e-05
1.23801508227099e-06
-3.90341273842591e-05
7.19159222524367e-06
-1.34741968964637e-05
-7.51666184395533e-06
-1.97002429515025e-05
-2.39214054013612e-05
-2.54160885361717e-05
-1.61501081159543e-05
-1.21924706228553e-05
-1.19006901646999e-05
-4.08153162076405e-06
-2.16333566139232e-05
-3.42036921350926e-05
-6.84542544964658e-06
-8.61631515899051e-06
-2.76868899638948e-07
-2.03905740642999e-05
-5.02429089584022e-06
-1.54836016081097e-05
-2.14609521479002e-05
8.46487979505098e-06
-2.24364796046295e-05
-2.37087202066904e-05
-4.67807750215386e-05
-2.02561334092058e-05
-6.95992993555519e-06
-3.22341942261178e-05
-3.47132525025905e-05
-3.7564742995099e-05
-5.13749681328154e-06
-5.17521118448861e-05
-1.21303762013653e-05
-2.5101082044567e-05
-1.79307737496813e-05
-1.99777926177801e-05
-3.30255124200063e-05
-3.33942305045701e-05
-3.30476060356249e-05
-1.82244293839269e-05
-6.21144484158898e-06
-4.42484286325241e-05
-6.47255823479773e-06
-2.17952113029987e-05
-4.91512243151153e-05
-5.26863430483117e-06
-2.17764175707141e-05
-2.81006511262324e-05
-2.26400554824928e-05
-4.79753062290975e-05
1.62438070662708e-07
-4.57111898222441e-05
-3.12451439063857e-05
-7.13675192382046e-06
-2.02001723772268e-05
-4.28563118006256e-06
-2.50077840692288e-05
-4.26962395986179e-06
-1.43462106721276e-05
-6.47569668007132e-06
-1.57936503539389e-05
2.76262673606567e-06
-2.18472612797479e-05
-1.38856597344244e-05
-1.66599225918257e-05
-1.26448576142038e-05
-2.37071042366622e-05
-3.70024784145722e-05
-9.38267596577429e-06
-3.3565798324523e-05
-1.22985314597573e-05
-4.51149874379896e-06
-1.14406365803513e-05
-1.84075432057787e-05
-3.41189019941563e-05
-3.77089128573326e-05
-2.20832229502782e-06
-3.87114803940341e-05
-3.95966938763432e-05
-3.047612995704e-05
-2.25002815988736e-06
-3.57827930484262e-05
-1.48645528543e-05
-2.90131418006464e-05
3.33582248195939e-06
-5.60879212151246e-07
-3.42146689506224e-06
-2.67659935340239e-05
1.24517545340525e-06
-1.92597549845516e-05
-6.38909858956171e-06
-3.10140700999928e-05
-2.18797502574336e-05
-2.55676414284737e-05
-1.88880030606846e-05
-2.61609018198393e-05
-2.34919578078997e-05
-2.45479345944233e-05
-2.14848317054666e-05
-1.9399174637013e-05
-3.37104440647804e-05
-4.19823529945422e-05
-3.92760287678329e-06
-1.93732256546883e-05
-3.45890483115288e-05
-3.04520915726196e-05
-1.29048853273418e-05
-4.5531051085797e-05
-3.25887603523516e-05
-1.51973714459698e-05
-6.63336892455847e-06
-2.75148743856604e-05
9.10870961332006e-06
-2.36186241553078e-05
-7.82802138841329e-06
-2.33841885605641e-05
-4.68547963259064e-05
-2.30412408457699e-05
-1.90548953067888e-05
-4.50739663601884e-06
-5.80917445360748e-06
-1.90854508473056e-05
8.50591688510012e-06
5.76275894429143e-06
-3.27316025103067e-05
-3.73026844965128e-05
-2.63764925536446e-05
-1.54593863573212e-05
-1.13165274690323e-05
-3.06171486325515e-05
-5.43254106593182e-06
-1.59340648175716e-05
-1.40931759768588e-05
-1.9450703043144e-05
-1.23199558110254e-05
-1.76412987710851e-05
-2.37739548306527e-05
-1.31905471124471e-05
-5.10125185841813e-06
-2.53354710370555e-05
1.45261981298322e-06
-3.30956395194282e-05
-2.21635220326314e-05
-1.17374011263351e-05
-1.96412143020792e-05
-2.59096937076828e-05
-1.26307977895668e-05
-2.52867649578341e-05
-2.26863494400275e-05
-4.11420899385117e-05
-8.30496133448315e-06
-1.4554281948118e-05
-1.99485025629457e-06
-1.38799284126441e-05
-1.1420524692769e-05
-2.42659422067062e-05
-7.67361806622688e-07
-3.60862966252045e-06
-9.52415947355838e-06
-1.57277523954819e-05
-2.51843686068728e-05
-4.92154634865854e-06
-2.66528735547416e-05
-1.39305757508106e-05
-5.11227629541941e-08
-1.72765956189594e-05
-2.47297049817414e-05
-9.46311135174942e-06
-2.88554410903499e-05
-2.59157198851865e-05
-2.39174133942286e-05
-2.20128269859745e-05
-2.35548851251667e-05
-2.33387893126162e-05
-8.60741649500074e-06
-1.74135015878579e-05
-1.25026084399353e-05
-1.01608750306743e-05
-1.2502590241476e-05
-1.45743937294606e-05
-3.63283439525789e-05
-1.15797864991636e-05
-1.93969702207157e-05
-1.33038032871918e-06
-3.89834717733039e-05
-7.83291633541318e-06
-1.72117249175273e-05
-2.08018184953842e-05
-3.90103527122252e-05
-2.60062642890905e-05
-1.96451891834994e-05
-1.80334539193989e-05
-2.05375170825988e-05
-2.53706449321764e-05
-2.17576489264733e-05
-4.30882999595826e-05
-2.79512340479207e-05
-5.71438993603802e-06
-2.96955481458253e-06
-3.18548824063095e-05
-2.5805800263275e-05
-6.68028494624258e-06
-2.00417962031318e-05
-1.63785354265968e-05
-1.68000568427202e-05
-4.04814607346323e-05
-2.29837923352282e-05
-1.8607060407401e-05
-2.44908683565393e-05
-1.04732735707288e-05
-3.19900126080853e-05
-1.17159872248527e-05
-7.78613756383587e-06
-1.55587403098861e-05
-1.71486692689707e-05
-2.30765900716971e-05
-1.74154803783399e-05
-1.71883716811114e-05
-2.77315397453374e-05
-1.0719796016548e-05
-8.31479014974822e-06
-4.38685115324325e-06
-2.3130019731801e-05
-1.83093216390248e-05
-2.7981989697292e-05
-2.16463630420307e-05
-8.86484791223754e-06
-2.1874626449027e-05
-1.72958701598342e-05
-7.41547631679633e-07
-1.75717582505829e-05
-3.05559167193402e-06
-7.14616826703417e-08
-4.78917896384815e-06
-1.84722004977451e-05
-1.05308190252108e-05
-3.13541251343508e-05
-2.38882866766117e-05
-2.77033068896933e-05
-2.94055300900676e-05
-3.35622915380959e-05
-9.92487557428846e-06
-3.55027340508383e-05
-2.30205157885701e-05
-3.05093342613414e-05
-8.76697572012848e-06
1.10104734280356e-05
-1.00665703272784e-05
-1.89084825356435e-05
-3.38603797169489e-05
-3.05226836146381e-05
-2.91858628958352e-05
-1.84891236544394e-05
9.65697427766412e-07
-1.03703944658813e-05
-1.91562672766173e-05
-3.30599352450807e-05
-1.6364973785027e-05
-1.28616126384056e-05
-1.79215953320086e-05
-1.71455228939516e-05
-3.81735298228571e-05
-1.59120458307994e-05
-2.43057296695184e-05
-2.14685901604298e-05
-1.39738900007668e-05
-1.78400220264384e-05
-2.7297788350749e-05
-2.05287297663896e-05
-3.80088103168059e-05
-3.51673847830263e-06
-2.6213105449875e-05
-2.80120606956074e-05
8.63962972217014e-06
-2.79405926102704e-06
-1.27555638153333e-05
-2.27600683617483e-05
-2.84755410112803e-05
-1.60775066193175e-06
-1.10283371945484e-05
-2.65628301504465e-05
-1.87900733685811e-06
-2.64243604726555e-06
-1.40183136288483e-05
-2.25882094453865e-05
-5.23462245787228e-06
-1.40619239675131e-05
-1.46544213977685e-05
-2.92744714064386e-05
-2.33231014175004e-05
-1.81542314683259e-05
-2.47782223412343e-05
-3.33522059319763e-05
-6.70761699711671e-06
-2.50952348132341e-05
-1.29416229928459e-05
3.3854182374156e-06
-3.72342971369198e-05
-2.41438982132953e-05
6.08378514378257e-06
-1.14017931496314e-05
7.33315807221435e-06
2.51319644373378e-06
-1.8846731445004e-05
-3.34738715514186e-06
5.36376176175201e-07
-1.94902765803656e-05
-6.03631245281109e-06
-2.98831240019324e-05
-3.00830614258196e-05
-1.10561523650232e-05
-3.51346330813043e-06
-2.35275146996239e-05
-2.51545873410366e-05
-3.33608684950368e-05
-1.68253862589307e-05
-2.75986307781806e-05
-3.85348448689409e-05
-9.19365983094729e-06
2.69498203389955e-06
-1.55383884830695e-05
-1.45783501792982e-05
-2.03761692668504e-05
-2.85560781394575e-06
-1.76560421042664e-05
-1.06313672098668e-05
-1.10480874408204e-05
-1.33578497828904e-05
-7.81201688452235e-06
-1.7339122852008e-05
-4.14218752539836e-05
-1.53241444459392e-05
-2.50850669084745e-05
-5.91916509845272e-06
-1.45250208050468e-05
-2.15730190501931e-05
-3.33329612512567e-05
-3.54443689706403e-05
-2.95155521766613e-05
-1.80027509813103e-05
-7.87579025864298e-06
-1.45832203303999e-05
-4.86028776539264e-06
-2.12203588360611e-05
6.07876279341098e-06
-1.67891382494418e-05
-3.4947321560692e-05
-1.72618062215101e-05
-3.28602467696865e-05
-4.17766107459186e-05
-1.25187058311962e-05
-2.06178474791896e-05
-1.18542649174829e-05
-1.66172752619239e-05
-1.75325098540072e-05
-3.07342406297515e-05
-3.17526422090442e-05
-2.89884138860641e-05
-3.18577233208265e-05
-2.17648442391648e-05
-2.80188227643634e-05
-5.21355302280616e-05
-3.75935024848299e-05
-9.57623028186555e-06
-1.90711093777216e-05
-2.3620813193101e-05
-5.91969721255476e-06
-1.13386413849295e-05
-1.83698063453796e-05
-4.566492404448e-05
-4.12887332935418e-05
-1.7676807189593e-05
-2.05513497216965e-05
-5.95835852943085e-06
-2.23061793895967e-05
-2.41983995421757e-06
1.11290425862083e-06
-1.24608193524053e-05
-2.90757915414253e-05
-3.96215336865097e-07
-9.0069273023429e-06
-4.8551923197385e-06
-1.56305808954057e-05
-2.8169870274943e-05
-3.2545600051869e-05
-3.94070700891287e-05
-1.52771614107215e-05
-2.91026644434677e-05
-2.84230169043842e-05
-1.04841002700769e-05
-1.29261736822389e-05
-3.69403387907949e-05
-3.47909511060152e-05
-1.9430161567523e-05
-2.37571457879431e-05
-1.06300427445804e-05
-2.67440496476834e-05
1.95251944481632e-07
-9.88232600703973e-06
-2.19452172864025e-05
-2.80476513590975e-05
-3.09158551607403e-05
-1.7131404658826e-05
-3.00336739463642e-05
-1.7718934212547e-05
-3.77331928878377e-05
-3.98247165047939e-05
-1.8698813422809e-05
3.11629892932931e-06
-2.68924695780789e-05
-1.97649027702385e-05
-2.38852474453747e-05
-1.50637043132152e-05
-2.28967556759802e-05
-1.47131995681024e-05
-3.54392631345431e-05
-1.44098663937242e-05
-2.18505494474169e-05
-2.11184992605802e-05
-1.18312631039069e-05
-2.69046218369281e-05
-6.55739806989297e-06
8.8088370002133e-07
-2.17695753505202e-05
-8.30334720012147e-07
-3.19305597785551e-05
-3.74643396058606e-05
3.62807302015872e-06
-3.45937184821765e-05
-2.66131243853856e-05
-2.48531061647421e-05
-3.92102910267988e-05
-3.92976279392881e-06
-1.65610647369929e-05
-1.94308841713586e-05
-2.84495329489135e-05
-3.85023364932944e-05
-2.98080575795257e-05
-2.79686590802424e-05
-3.99847614048189e-05
-1.30599004763644e-05
-3.08946435835609e-05
-2.61965702996739e-05
-5.14554750294601e-06
-2.56762499306531e-05
-2.03411493628297e-05
-1.79655708200194e-05
-2.64135028794661e-05
-9.78930521801071e-06
-3.64923704966527e-05
-1.85864848750996e-05
-2.41588795900718e-05
-1.23036757920027e-05
-3.28702007959677e-05
-1.35582833124099e-05
-9.57626764763949e-06
-1.59011808753035e-05
-1.04316440649808e-05
-3.09285588121935e-05
-5.52352230530334e-05
-4.49653446411082e-05
-2.82836250720145e-05
-2.52608861938113e-05
-2.0637940372321e-05
-3.61026019693094e-05
-3.1177425415926e-05
-1.57882025324368e-05
1.30861339072673e-05
-2.53721937698292e-05
-3.04995371676956e-05
-1.21047717854945e-05
-2.54227360558913e-05
-1.48967734202891e-05
-1.37316262750597e-05
-1.58727547840432e-06
3.00101260375998e-06
-2.31707632730541e-05
-4.27149058795482e-05
-1.89759168251795e-05
-1.2398239673448e-05
-1.89719970683139e-05
-2.07196186402757e-05
-3.18127395208283e-05
-2.77187580555008e-05
-1.36367361343755e-05
-2.17470224980149e-05
-2.30069036991118e-05
-8.96566961545892e-06
-1.60708026229993e-05
-2.56666149795123e-05
-2.19578935210995e-05
-2.4569495119352e-05
-1.42248097109503e-05
-2.93479496390894e-05
-2.60901979198861e-05
-2.53380857610959e-05
-3.11717027643682e-05
-2.78091116232508e-05
-1.7994031671631e-05
-2.32511986497762e-05
-3.74419845165939e-05
-1.68208760293421e-05
-3.78460026955028e-05
-2.84763171325816e-05
-1.77730252971996e-05
-4.4122658363163e-07
-2.07975950257781e-06
-1.88083593555579e-05
-2.16511544401753e-05
-4.60032294635021e-05
-1.5924792182893e-05
-1.63291834675953e-05
-2.0873382172478e-05
-2.82455071833399e-05
-3.37250175234468e-06
2.03340273564401e-06
-2.79640298387774e-05
-7.49139647556038e-06
-2.11978308466245e-05
-2.72577600917543e-05
-2.27981141882074e-05
-1.86117221882589e-05
-2.47078476356222e-05
-4.21179586959034e-05
-2.45616500671923e-05
-4.0900968707188e-05
-2.90431040770454e-06
-2.20278335157944e-05
-2.18635329976354e-05
-3.10966064121692e-06
-1.86627089534574e-05
-8.55968083196062e-06
-1.52676298393732e-05
-1.02521856021466e-05
-2.08220468255705e-05
-1.24714552704487e-05
-1.21217876595692e-05
-3.1805261949868e-05
-2.83724501482581e-05
-2.06712487667763e-05
-1.19238463465883e-05
-8.72603460464727e-06
-2.33472123102986e-05
-1.71414400834399e-05
-1.79935593863013e-05
-1.67757511909269e-05
8.5336951886457e-06
-1.70536881507414e-05
-1.05413607793111e-05
1.7735407415661e-05
-3.07202956835676e-05
-2.04294316488873e-05
-6.68161569961661e-06
-2.39058203935377e-05
-1.42148822713104e-05
-2.61301734150237e-05
-1.62557480782939e-05
-7.10566844695136e-07
-4.29886633975467e-05
-4.97947794077532e-06
-2.18598474182046e-05
-1.70557653234657e-05
-2.83089618411798e-05
-2.85680358801829e-05
-1.51083756597091e-05
-1.95222406537854e-05
-2.51192578495948e-05
-1.51960108894265e-05
-1.77010642838795e-05
3.44428013682161e-06
-2.73830780913716e-05
-2.82170956713781e-05
-1.52386184033556e-05
-1.59811155868193e-05
-2.54901170744011e-05
-1.68134783282306e-05
-1.77124345938307e-05
-2.24484921503788e-05
-3.8456162292164e-06
-2.31255937751106e-05
-3.35487763607708e-05
-1.68090653912074e-05
-2.11545881957451e-05
-7.25609303342369e-06
-8.43135434016488e-06
-3.90271036021427e-05
-1.88150145357413e-05
-2.3702285165402e-05
-2.30655102891022e-05
3.18384320624954e-06
-6.12476081985128e-06
-1.151591597827e-05
1.16942976002818e-06
-2.25849184176585e-05
-1.69236237727166e-05
-1.04613752789768e-05
-9.08340149345858e-06
-1.75956089523302e-05
-2.42481864298119e-05
-2.22090177686875e-05
-4.54400750304792e-05
-1.10463679132686e-05
-1.46580356227196e-05
-3.3938649685483e-05
-2.58841339490884e-05
-2.43124220640202e-06
-2.49033871044258e-05
-1.79893636752358e-05
3.97745053889755e-08
-1.95755146182056e-05
-1.2315600565148e-05
-2.64395935787539e-05
-4.39365338689884e-06
-2.51034650358064e-05
-1.52720807279079e-06
-2.69867007570744e-05
4.68474285434172e-07
-2.54756233306435e-05
-3.34785817116671e-05
-2.04744026069513e-05
-1.28619351596291e-05
-2.45681287519579e-05
-1.01890436531677e-05
-2.47359271871958e-05
-3.69054235737664e-05
-2.10514125519188e-06
-1.95732203026224e-06
-9.77190519047643e-06
-1.86583652773214e-05
-8.25355996769114e-06
-4.13658749903781e-06
-1.88610957205517e-06
-1.15032566687786e-05
-2.35408830801765e-05
-2.26751417107621e-05
-2.69388481223507e-05
-4.07455539929183e-05
-1.03517274230993e-05
-2.76900783775939e-06
-3.3897225663899e-05
-4.59843989721071e-05
-1.81765267171372e-05
-3.00358622437913e-05
-1.70832066215541e-05
-1.86154522318577e-05
-2.26085073493565e-05
-8.39242833276233e-07
-9.09488888084213e-06
-1.40599653776743e-05
2.07982297305521e-06
5.97235396050062e-07
-2.24556483778598e-05
-2.09757893680483e-05
-1.2775228662297e-05
-2.88455035483091e-05
-3.56864971420932e-05
-2.48760234587374e-05
-2.42877286032984e-05
-4.22977959503705e-05
-2.69277977321622e-05
-3.81477228383273e-05
-2.47476618826949e-05
-8.96180133514742e-06
-2.48637602370116e-05
-8.79413735643029e-06
-2.59234941233584e-05
-1.27455431189751e-05
-2.00177398689735e-05
-1.00727821280137e-05
-3.52462947103395e-05
-2.11134520625043e-05
-1.77507208031025e-05
-3.64260232298525e-05
-1.26886632034359e-05
-8.11999160475103e-06
-4.13184900389249e-05
-5.2455732331343e-05
-2.76319212728485e-05
-3.21240063821643e-05
-5.54295962332887e-05
-1.94272984388088e-05
-1.87161923983167e-05
-1.71056700188651e-05
-2.96284717921837e-05
-2.15103080988135e-05
-2.91642205048901e-05
-7.03853946936706e-06
-3.21459517976193e-05
-2.38279671981902e-05
-3.16966494484295e-05
-1.695276630589e-05
-2.64719721351236e-05
-5.82421411812778e-06
-1.00408984368124e-05
-2.78123659256553e-05
-1.92383310990908e-05
-2.42151510300886e-05
-2.5633096407644e-05
-3.85480751128787e-06
-6.42815469357861e-07
-1.53812329907816e-05
-1.80054991236242e-05
-1.73846631664007e-05
-1.17848829006861e-05
-2.20191869819409e-05
-1.17460759127242e-05
-2.63364275915559e-05
-3.00540486780114e-05
-2.23637443208758e-05
-5.318877342614e-05
-3.17045169720744e-05
-2.18228404115078e-05
-1.20209615090375e-05
-2.31155244560718e-05
-2.27524465680522e-05
-8.89775177448906e-06
-2.02179870439873e-05
-3.43416005143777e-05
-7.86551984253263e-06
-2.75038184433404e-05
-2.90472005867615e-06
-1.28607889212382e-05
-3.27423718433228e-05
-2.13030520132474e-05
-2.03707460407641e-05
-2.37768245519738e-05
-1.64659987737429e-05
-2.90992929404542e-05
-7.44734700329706e-06
-3.24584113084484e-05
-2.47793036482855e-05
-3.39552030393933e-05
-2.27727939342581e-05
-2.69790810945513e-05
-3.32981417752547e-05
-1.89672002796724e-05
-1.79870834031786e-05
-2.05052149498966e-05
-2.36241787561719e-05
-2.44917710313114e-06
-3.68524201503315e-05
-2.87237086502644e-05
-3.23433285061285e-05
-1.49988583744164e-05
4.04112569090037e-06
-3.61502085149362e-05
-3.73058568062914e-05
-3.4547601748455e-05
-1.34144335237973e-05
-2.23035816801579e-05
-2.93056342990621e-05
-2.20083446178439e-05
-3.56501129745741e-05
-1.3339322732531e-05
-2.88737797311072e-05
-3.29271818624168e-05
-3.09577263274289e-05
-3.72550825620124e-05
-2.905240075968e-05
-3.58771949658833e-05
-9.2601160883704e-06
-3.79443200673098e-05
5.32276836367212e-06
-2.580781375374e-05
-4.12982413232621e-06
-1.70787108352323e-05
-2.3841821121024e-05
-2.2478704056289e-05
-3.86632117827381e-05
-3.07925522921794e-05
-4.22393421814193e-05
-1.38134427048497e-05
-1.84730389676826e-05
-1.50214093019819e-05
-2.99801945241751e-05
-7.35812956744193e-06
-7.80103037185157e-08
-2.6341387114703e-05
-2.9530915039708e-05
-1.97663713449319e-05
-1.29871867630681e-05
-2.0962975558258e-05
1.1909864060739e-06
-4.72346761316658e-05
-1.69347123546078e-05
-2.74211772596943e-05
-2.18161585920093e-05
-6.00219429524588e-06
-2.34987103296715e-05
-6.75808201250508e-06
-1.29007304950923e-05
-3.16656308253331e-05
-1.09826742516637e-05
-2.92173903652961e-05
-6.52529172705034e-07
-2.1393813519329e-05
-2.96929179235232e-05
-1.38139694135811e-05
-1.53586609681611e-05
-6.16026446765553e-06
-1.29176277277947e-05
-1.52407288031277e-05
-3.77120174956806e-06
-1.78099388694078e-05
-4.56460078808564e-05
-7.53468385414747e-06
-2.4897578535769e-05
-1.50735196513054e-05
-2.37867183026923e-05
-1.99179290690048e-05
-1.54640766648525e-05
-3.87664584805494e-05
-3.84292577279582e-05
-1.65940266663452e-05
-7.59420777792242e-06
-3.99468030915251e-05
-7.35453803776382e-06
-4.8914533898759e-05
-4.16981209027675e-05
-3.022551513678e-05
-3.60648174414025e-05
-2.11962131297323e-05
-1.44589087746686e-05
-2.07941733733505e-05
-1.65722069542137e-05
-2.46663885951982e-05
-1.60950812446502e-05
-3.46778136566864e-05
-2.66531928453206e-05
-7.55774997317428e-06
-3.34837695358037e-05
-3.49100189558072e-07
-2.00313113921791e-05
-4.89944167826411e-06
-1.88430365023707e-05
-1.4863037554308e-05
-1.47586690436095e-05
-2.23497779663778e-05
-1.75585863498705e-05
-4.14185284702889e-05
-9.46245088400001e-06
-2.03182370580757e-05
-1.81637435561085e-05
-3.54879566774031e-05
-1.11274221507767e-05
-1.27538395270581e-05
-3.54401762828964e-05
-1.8063980817981e-05
-2.18039382060481e-05
-1.56909518937312e-05
-6.98237571656337e-06
-3.18745917096629e-05
-3.42436706551076e-05
-2.60191750743128e-05
-1.98442926003661e-06
2.83772874369954e-06
-1.165547719649e-05
-1.68174088119006e-05
-2.41911103859174e-06
-1.39729563602168e-05
-2.51265126196728e-05
-1.50215778764669e-06
-3.42728945925379e-05
-2.31915126061375e-05
-1.49775730728612e-05
-1.90095763575243e-05
-3.00443323168906e-05
-1.97437013535807e-05
-2.96261281715106e-05
-2.09570333898039e-05
8.22742823467385e-06
-1.77887846186643e-05
-3.34730549091113e-05
-2.49870086433807e-05
-2.48245576115854e-05
-3.19603838594894e-05
-2.41523894651318e-05
-4.42452624861786e-05
-1.53676153183049e-05
-1.11947345612143e-05
-3.05262118650168e-05
-1.16372805318034e-05
-3.18829531300729e-05
-2.39512527757818e-05
-3.45581465937093e-06
-1.8884738376265e-05
-2.65254437927003e-05
-1.7108390707323e-05
-2.48817947246534e-05
-1.55023809726282e-05
-3.52148020001398e-05
-2.8523393007805e-05
-2.73702476742617e-05
-1.44395465755974e-05
-1.93174247916946e-05
-2.56227339862793e-05
-1.04696153331865e-05
-8.7080753917314e-06
8.95834143009349e-06
-2.80361359343839e-05
-3.53337879671529e-05
-4.07370746698224e-06
-2.02317418568141e-05
-1.9137253214178e-05
-3.42127594603082e-05
-1.33019287014393e-05
-3.88657018769953e-05
-3.74169296115717e-05
-3.49137015481414e-05
-2.92266380029628e-05
-2.01267054364019e-05
-4.15120535287648e-06
4.65103427833338e-07
-2.61359798833081e-05
-1.88523329560248e-05
-1.51146612437835e-05
2.12083138641581e-07
-9.76455347612822e-06
-2.00950004621701e-05
-2.88442970090603e-05
-5.99141027632744e-06
-4.77153287639386e-06
1.61796604851827e-06
-2.56358651031075e-05
-5.67234105191276e-05
-2.10440286159172e-05
-8.41792715142119e-06
-3.17969394638754e-05
-2.40525468225403e-05
-3.28788326328034e-05
-4.28887581441273e-05
-3.25541323523594e-05
-7.8953649025303e-06
-4.61684739534157e-06
-2.07193717575393e-05
-1.64838471357241e-05
-1.33125473451853e-05
-1.39770533992001e-05
-2.66166677558325e-05
-1.94252121924053e-05
-2.16162908751622e-05
-2.14353497152107e-05
-8.43875054823685e-06
-2.55256124990879e-05
-2.32779891407897e-05
-5.11931673680085e-06
-3.91437116135327e-05
-4.40384542579526e-05
-3.09106548399384e-05
-3.15182946625195e-06
-2.42590029625361e-05
-3.1599353971529e-05
-1.40534658915463e-05
-3.13670710044297e-05
-2.19440490831249e-05
-2.29750025198586e-05
-2.36886114598589e-05
-2.76904471052266e-05
-3.04181031597938e-05
-1.29287342464429e-05
-1.41229414406859e-05
-7.59041355454579e-06
-1.60596567111971e-05
-4.68633801317408e-05
-1.6323383051309e-05
-2.78715105217535e-05
2.08610332782539e-06
-6.26659098146559e-06
7.88261596999248e-06
-1.76180665735866e-05
-2.76392098200527e-05
-2.02388071033196e-05
-2.52433717349179e-05
-1.80223202618599e-05
-2.20138802957052e-05
-2.30950841071036e-05
-1.39847537223463e-05
-3.05418264480694e-06
-6.63410587045708e-06
-1.38569066342752e-05
-2.18841815302866e-05
-3.012377329844e-05
-1.6124222897257e-05
-1.63657236153219e-05
-2.41406152517915e-05
-3.83966201105145e-05
-3.52340060310586e-05
-3.45561338003645e-05
-2.75858661850759e-05
-2.38884570788035e-05
-8.33440092774348e-06
-3.7565800315485e-05
9.06234107553209e-08
-8.93963489231331e-06
-3.45873115244722e-05
-1.73421735931981e-05
-2.09340702455485e-05
-2.80130495335721e-05
-6.53849470504094e-06
-2.6744214311853e-05
-3.68726283100415e-06
-1.98540011524748e-07
-1.07114332563298e-05
-1.98726447144875e-05
-2.67882350234636e-05
-4.27111586949877e-05
3.147070801369e-06
-5.23666725659343e-06
-2.17061405919113e-06
-5.01923653275652e-05
-1.7292677856543e-05
-3.00514660472696e-05
-1.77072684592436e-05
-6.50186587462648e-06
-2.16356692099787e-05
-4.81871448301357e-06
-5.98962281887691e-06
-2.28659660959953e-05
-5.15330625178103e-06
-1.09475819827241e-05
-4.19897829777338e-06
-2.36022953137621e-05
-1.50497984426802e-05
-3.52574938889792e-05
-1.97827869272384e-05
-8.27164041147958e-06
-4.09775105200711e-05
-2.37133564802583e-05
-2.67259688988297e-05
-1.64107282767944e-05
-2.51629789880227e-05
6.00950067244882e-06
-9.65347499271511e-06
-2.12951812236761e-05
-1.00789799378113e-05
-1.75143535238502e-05
-2.70975764542549e-05
-1.87562692915056e-05
-2.99268064882461e-05
-3.72406440462702e-05
-2.0132064468422e-05
-2.47223132700436e-05
-7.73968673177041e-06
-6.38287030390397e-06
3.52465587901059e-06
-1.50691799636339e-05
-1.26009865413795e-05
-2.60369592351891e-05
-2.73601957044216e-05
-3.25396579482313e-05
-8.43846628385731e-06
-3.26226430025745e-05
5.34709027823459e-06
-3.32948690816197e-05
-2.58389565252228e-05
-2.46639940843541e-05
-4.01252112084852e-05
-1.2974815257991e-05
-1.40338783604509e-05
-2.14012198240993e-05
-1.34494990727261e-05
-9.61444242533865e-06
-2.23075475942578e-05
-2.59378852672787e-05
-1.44646178321027e-06
-3.63972757528472e-05
-2.21741069461925e-06
-2.72190879106248e-05
-2.38519059600808e-05
-2.96367340948429e-05
-5.06245960301232e-05
-2.14363113118052e-05
-3.12001164707361e-05
-4.19298347270685e-05
-4.31268124154595e-05
-2.20345355650807e-05
-2.50614184380681e-05
-3.07727191624225e-05
-2.56965727592966e-05
-3.45902586263717e-05
-1.68279907187951e-05
-8.46094447666894e-06
-2.89238076425656e-05
-7.72252370921811e-06
-9.35105807568309e-06
-2.44803568723752e-05
-3.55759876049147e-05
-9.67911085644111e-06
-1.21506732121385e-05
-7.47819522434708e-06
-2.77984258234577e-05
-1.01411936321035e-05
-6.45931687695846e-06
-5.10263555667908e-06
-1.72476245678957e-05
-1.96562769516595e-05
-2.72080739201713e-05
-2.6787992885724e-05
-1.79654032840358e-05
-1.07023454574107e-05
-3.85043088591194e-05
-3.03401629026469e-05
-3.35586351626886e-05
2.52282186802395e-07
-1.44657860699044e-05
-1.55858995767045e-05
2.80586509093108e-06
-1.46826791421187e-05
-2.79595020657552e-05
-2.29686222826635e-05
-2.4190886902422e-06
-8.78440744576488e-06
-1.81620466776564e-05
-1.39582718145868e-05
-2.55186790482735e-05
-3.4487589627003e-06
7.84706784421213e-07
-4.10800918616467e-05
-1.5769903907609e-05
-2.45047833236537e-05
-1.57790687147138e-05
-3.66403712476372e-05
-8.61582042068996e-06
-2.17286453510599e-05
-2.56830173926932e-06
-4.44033442015905e-05
-4.07834846100442e-05
-1.47079826347599e-05
-1.77625249706935e-05
-2.92828258288047e-05
-2.0690633137363e-05
-1.78051846427179e-05
-3.26367063724069e-05
-2.1825351277975e-05
-2.3408948801387e-05
-3.51611414973232e-05
-4.49541002534056e-06
-1.20406239012746e-05
-4.40720311071499e-05
-1.86083777417675e-05
-2.67919302538372e-05
-4.28920913534394e-05
-9.33026171638346e-07
-5.02208109489097e-05
-1.19561793491969e-05
-1.27204162099116e-05
-3.02708149668556e-05
-1.31047572541943e-05
-2.36362627654896e-05
-2.01798207674978e-05
-2.48404257268277e-05
-1.5285653825718e-05
-1.56063059973122e-05
-2.48042367148028e-05
-3.20430225373749e-05
-4.25240830757504e-05
-3.14722959720584e-05
1.13980994965811e-06
-7.69103302455486e-06
-1.01085043438705e-05
-3.13135058714785e-05
-6.09318178909732e-06
-2.21577424817298e-05
-1.70755684098185e-05
1.2633879218195e-05
-2.21326453097416e-05
2.11529274950869e-06
-1.59440796640043e-06
-6.55792352910102e-06
-3.84981640428532e-05
-2.24720913825117e-05
-3.12515013522515e-05
-1.71305955105784e-05
-1.36656714917058e-05
-9.86782199264645e-06
-3.92491247519522e-05
-2.99618717560667e-05
-1.86812040414567e-05
-1.30183866717879e-05
-1.42518431856305e-05
-2.40796247333387e-05
3.53947920515795e-07
-1.80012398594026e-05
-1.28023418197344e-05
-2.05382660653686e-05
-1.71409382085035e-05
-3.4633671990717e-05
-2.39449771297648e-07
-2.50011388205251e-05
-5.84542604788352e-06
-2.78128716583416e-06
-3.29513005553042e-05
-1.32283543001787e-05
-3.82545150796368e-05
-1.58879956005936e-05
-2.49932597541916e-05
-2.13803773603568e-05
-3.35083423722094e-05
-1.18353130413571e-06
-1.93003410771815e-05
-2.24291437976327e-05
-2.40190229597511e-05
-2.26577908800103e-05
-1.7599561077012e-05
-8.87796572521397e-06
-1.81175017513454e-05
-1.75874016863613e-05
-3.10159935280865e-05
-2.34447428493169e-05
-1.41372658796604e-05
-1.40812260968698e-05
-2.66796072173008e-05
-4.61069629867973e-06
-2.93261217807689e-05
-3.51767273058886e-05
-2.6160578244936e-05
-3.00252593338584e-05
-3.20414421392441e-05
-2.37894085703316e-05
-3.54419174754575e-05
-2.0524984007758e-05
-3.36029635156971e-05
-2.38779248153641e-05
-2.28586984841832e-05
-5.34576384498212e-05
-1.98135619006582e-05
4.69473944658926e-06
-3.79660981225545e-05
-3.49591581681724e-05
-3.2672115350154e-05
-2.08784424948475e-05
-3.77467317827733e-05
-1.29369501420953e-05
-3.29270465446627e-05
-5.73814548366494e-06
-1.25825552778356e-05
-2.89961057039901e-05
-2.05564780494028e-05
-1.83150425664781e-05
-2.58163540960485e-05
-2.62853256110577e-05
-2.53591243486954e-05
-1.4289515254859e-05
2.01599850687844e-05
9.31811007873291e-06
-4.11819295551323e-05
-1.93727783138283e-05
-3.68234152176737e-05
-7.54910902853549e-07
-1.02477442858773e-05
-1.57779225959714e-05
-2.76313512711632e-05
-2.85240402160219e-05
-3.90684730185824e-05
1.88111305443814e-06
-2.48196962713541e-05
-2.1586343515186e-05
-5.09941629564459e-06
-6.95069321809422e-06
-1.16668494788221e-05
-1.92621236673982e-05
-2.54458150286772e-05
-3.61743429563995e-05
-1.81711829324996e-05
-3.60772422711788e-05
-2.44240907010967e-05
-6.70157394851702e-06
-5.49181800922151e-06
-2.72067392801004e-05
-2.19118021379553e-05
-1.96958472701032e-05
-1.72982564145141e-05
-2.01322462498053e-05
-1.51256032331022e-05
-1.79699721259194e-05
-3.68227272248089e-05
-4.60767216566375e-05
8.38442972316909e-06
-1.74267479594172e-05
-9.99196560074119e-06
-2.73951189061073e-05
-2.14569852431998e-05
-3.06759636876232e-05
-4.36940453403233e-05
7.61913118497049e-07
2.57173427704457e-06
-4.72369217999328e-05
-3.04344311168834e-05
8.39113303640886e-06
-1.91253592787649e-05
-2.42059307851525e-05
-1.11585546922664e-05
-1.94896443755735e-05
-3.32625971495803e-05
-2.58641089009099e-05
-2.33193695427173e-05
-2.55694885904148e-05
-9.90444169947847e-06
-3.44698984642489e-05
-3.14220989905988e-05
-2.16614877702565e-05
-3.49807877766692e-05
-2.79348086556212e-05
-1.25236656524821e-05
-4.21929957794678e-05
-2.33372703320762e-05
-1.4707696036085e-05
-1.30514063146702e-05
-6.1372587961336e-06
-2.66374800577166e-05
-1.57646988087056e-05
-3.90352278227146e-05
-2.73763715431751e-05
-1.66626491459808e-05
1.57846418148356e-06
-4.96861491771163e-06
-2.38548680922145e-05
-2.62864446568908e-05
-2.58399328692938e-05
-3.06542827140265e-05
-1.99596946535579e-05
-2.68601172856734e-05
-2.12995190927083e-05
-1.51279058894697e-05
-1.81124639054566e-05
-7.77174745237657e-06
-3.89714743696782e-05
-4.02065022018643e-05
-3.52413704839877e-06
-2.62606029896077e-05
-2.06078614521745e-05
-2.014114198595e-05
1.60841777327613e-06
-2.40001506010338e-05
-4.87017150715899e-06
-3.76227897681809e-05
-4.11400971900908e-05
5.33779868370107e-06
8.19460152757534e-07
-2.17931068322294e-05
-1.43285357777886e-05
-2.05653598690684e-05
-3.45459967368965e-05
-6.90738644302073e-06
-1.87469294777454e-05
-1.90278644782374e-05
-3.0086660768822e-05
-2.27066505835936e-05
-1.63277787147011e-05
-7.07597311513794e-06
-2.37388544481063e-05
-2.23785605577603e-05
6.11607004616918e-07
-1.25273864772363e-05
1.12685562686402e-05
-3.09318355604764e-05
-2.2109209532924e-05
-8.8910916912386e-06
-1.69113705538491e-05
-8.22950309300106e-06
-8.15724993081636e-06
-2.76180050772474e-05
-4.66261440767071e-05
-1.09584701979718e-05
-1.73766722515279e-05
-3.09137926988115e-05
-2.44955977054292e-05
-6.69673053987013e-06
-2.97307518148575e-05
-1.95964553507089e-05
-4.56931907263624e-05
5.50209172397832e-06
-1.05661387704997e-05
-5.98113640825324e-06
-2.03933254351078e-05
-1.37381477248349e-05
-1.25775861678585e-06
-6.13900179287929e-06
1.71008733559642e-06
-1.94087799014122e-05
-1.71177090380504e-05
-2.37359612533382e-05
-3.97979684948962e-05
-2.53179027751451e-05
-8.1112267953547e-06
-1.44032519324166e-05
-1.62485488486487e-05
-3.51577042098543e-05
-6.2477252948285e-06
-1.64467563752479e-05
-2.19918863940882e-05
-2.79047667476035e-05
-8.01302973371929e-06
-2.30272400452586e-05
-2.07821021210524e-05
-2.5317456362066e-05
-2.53834397837322e-05
-1.11424436597933e-05
-2.82655196235814e-05
-1.22647866028142e-05
-2.58994139992579e-05
-4.77207186665401e-05
-2.14426104717736e-05
-3.67894246973502e-05
-1.77863597690719e-05
-4.15650045138423e-06
-1.83666166590872e-05
-9.18431561482679e-06
-1.03665599495361e-05
-1.49824656552429e-05
-2.87003449134513e-05
-2.22383563429044e-05
-1.81749041912114e-05
-2.14113281385131e-05
-1.69867522633422e-05
-1.7994944436483e-05
-1.65269753213805e-05
-1.84239582459872e-05
-2.59540243326273e-05
-6.74077371213531e-06
-2.51703534761931e-05
-3.3492042039088e-05
-1.99935930104965e-05
-2.24106556085998e-05
-1.26121444680727e-05
-3.89891566361978e-05
-8.17475941838499e-06
-2.73959812869493e-05
-3.04466865682337e-05
-2.46984662175676e-05
-2.53509822370091e-05
-2.75877265485266e-05
-2.37199960030933e-05
-1.12264350078876e-05
-3.85418021030509e-05
-2.74232428508952e-05
-1.19825995631814e-05
-1.17669497242832e-05
-2.79372099434119e-05
7.05928673463305e-06
-1.52085035515921e-05
-2.11074442150453e-05
-2.57456966234627e-05
-2.4826897642099e-05
-2.91155823535158e-05
-1.91493944866212e-05
-2.86333539782656e-05
-2.45731907465682e-05
-1.68385560882786e-05
-1.7036613099377e-05
-1.7172668854366e-05
-1.89258635812731e-05
-2.65149218976293e-05
-1.7931582632257e-05
-1.39581818028172e-05
-2.89999146031378e-05
-2.20424664943848e-05
-6.10878542498389e-06
-3.08687755795852e-05
-2.52921282312232e-05
-2.65589514364884e-05
-1.69715316059176e-05
-5.32559720481093e-05
-1.37958568231604e-05
-4.31887780780147e-05
-3.69147492348781e-07
-1.68690598456193e-05
-5.93236869732459e-06
-1.73947618604294e-05
-3.33712402267529e-05
-4.1286234247085e-05
-2.64882770582469e-05
-2.83025397193308e-05
-3.68817995043739e-06
-1.55725871995666e-05
-1.56649643247224e-05
-3.06262569269987e-05
-3.14367239676137e-05
-9.78333283888408e-06
-1.84325836718353e-05
-4.33900571789103e-05
-2.54276440153589e-05
-7.05427459154892e-06
-1.60339733890166e-06
-1.96106043251795e-05
-2.95624442470478e-05
-1.25598226293621e-05
-1.75735557416989e-05
-1.65396302287023e-05
-1.70407738861161e-05
-2.13850981317792e-05
-1.9131594044533e-05
-1.37209153525036e-05
-2.98762036038643e-05
-1.72954962176874e-05
-1.84182382139407e-05
-2.49999146550081e-05
-2.48947961640038e-05
-5.22723920376475e-06
-3.58054924684847e-05
-1.08553366102943e-05
-7.22190482186201e-06
-1.88019233501783e-05
-1.91727872017275e-05
-2.7905586676671e-05
2.8346410693308e-07
-2.84076779045752e-05
-1.10900638541645e-05
-1.04253932279814e-05
-2.53462624500292e-06
-1.47717556883897e-05
-1.67882151873261e-05
-1.77998679998514e-05
-1.29072718852024e-05
-2.70743395328323e-05
-2.83726938589746e-05
-4.77836569361821e-05
-2.90875872595241e-05
-2.77654017942154e-05
-3.0895688351004e-06
-2.89941861754764e-05
-3.52227311193193e-05
-9.56924063523177e-06
-1.3165674014195e-06
-2.3121344441376e-05
-1.36768290718195e-05
-2.50058660564328e-05
-3.65434466036923e-05
-2.02158036291151e-05
-1.21720002140351e-05
-2.7359741603477e-05
-2.91329871960056e-05
-3.66842870198017e-05
-1.80046452475345e-05
-2.77738011431805e-05
-2.65786409607942e-05
-1.96548597578271e-05
-4.30222729192332e-05
-2.0168776634931e-05
-1.99448352178853e-05
-3.03049750636029e-05
-3.76706701400554e-05
-2.64187713890865e-05
-2.36357257163416e-05
-3.67631383005942e-06
-1.9871946244505e-05
-1.51226017286931e-05
-2.41776635619145e-05
-2.28004597484348e-05
-2.22932958670349e-05
-1.41766653432987e-06
-3.3415740143019e-05
-2.94955893588457e-05
-5.15711926232144e-05
-1.23088782379021e-05
-3.16603154598588e-05
-1.11972441428751e-05
-9.48795393057784e-06
-3.01025369433969e-05
-1.17519947430665e-06
-2.90254220654912e-06
-8.78393235768376e-06
-3.69898385287909e-05
3.09446060321702e-07
-1.43047552614529e-05
-8.78652860523129e-06
-3.04824803663914e-05
-2.27699279037849e-05
-2.34045843962199e-05
-1.05001201460561e-05
-9.97050698241898e-06
-2.23974033026989e-05
-1.0399553196919e-05
-2.58848642546074e-05
-2.69529651786521e-05
-1.32879380461185e-05
-1.49560239479752e-05
-2.28472534265988e-05
-1.2655196958579e-05
-4.02286286646862e-06
-2.26013039482812e-05
-2.3923805555821e-05
-2.84271146454149e-05
-2.27967450858005e-05
6.54122587747975e-06
-1.84976427377142e-05
-1.48668748781617e-05
-2.2585414374972e-05
-1.65119377379973e-05
-2.99475452713397e-05
-3.03307305567444e-05
-2.6904407969177e-05
-6.90532639087152e-06
-1.87463711691687e-05
-1.41561566949993e-05
-3.37658596675637e-05
-4.27210682192643e-06
-6.54404806100882e-06
-2.60175416632693e-05
-2.54812977988836e-05
-2.27120490970326e-05
-1.65378397990989e-06
-3.24703132415426e-05
-3.127261184853e-05
-1.64680144091206e-05
-1.48437483062728e-05
-3.95277910561908e-05
-2.34650141131877e-05
-3.14467523383039e-06
-4.72254818081968e-06
-1.10492193349461e-05
-6.44253970377392e-06
-2.65513860105176e-05
-3.79091608918907e-05
-1.32208961300002e-05
-4.23884846351267e-05
-3.95101260175653e-05
-2.5585776316374e-05
-3.39923864389523e-05
-1.33190215878649e-05
-1.88261922110597e-05
-3.29024200589714e-05
-2.99417702882308e-05
-2.84776451346185e-05
-9.32531212444103e-06
-2.28755363459577e-06
6.20466526665835e-06
-3.06440144040518e-05
-2.20078784535427e-05
-1.98224937007315e-05
-3.11412372839415e-05
-2.59631993196858e-05
-2.72617684350185e-05
-7.12345152469251e-06
-1.33122943427221e-05
-1.31920688691738e-05
-1.62974521115808e-05
-8.10455741333702e-06
-1.51936847535585e-05
-1.97172513936793e-05
-2.83614451568203e-05
-2.14152121982176e-05
-2.64582714147459e-05
-3.51754010891367e-06
1.02499150679387e-05
-1.94915918023889e-05
-2.20856037183209e-05
-2.37895678501541e-05
-1.66810087358406e-05
-3.4895054649294e-05
-1.42439645853812e-05
-1.43207062974279e-05
-1.54577551253498e-05
-2.14152520932383e-05
-2.61380671860409e-05
-1.79429724571876e-05
-3.56798028712274e-05
-7.00904774477946e-06
-2.43667022590779e-05
-3.40966123370977e-05
-2.30313746990676e-05
-3.48968992021367e-05
-4.64840106610712e-06
-2.22132588428454e-05
-3.23040203054255e-05
-1.38518097606891e-05
-7.99862448971116e-06
-1.97462196099991e-05
-4.18878901942582e-06
-6.88616202283654e-07
-1.67190299629957e-05
-9.33330725330757e-06
-1.27187922574528e-05
-2.26437936861986e-05
-1.92448843166593e-05
-3.75284314281302e-05
-2.94995884568847e-05
-7.90326171884931e-06
-7.07766758378881e-06
1.07520290336741e-07
-3.90908212018057e-05
8.57482021072351e-07
8.33088855973779e-06
-2.74792454104601e-05
-2.27282511496511e-05
-3.11992639423344e-05
-6.37908444146281e-08
-2.70873305821804e-05
-1.54550260271131e-05
-2.82542871341983e-05
-5.85858374010793e-06
-2.92507446110631e-05
-3.48356008195684e-05
-2.0559599821735e-05
-3.11188670440718e-05
-5.94978359186443e-06
-2.09969877988268e-05
-2.34489726452465e-05
-2.20433312114075e-05
-2.91724144795958e-05
-4.57332706511543e-05
-2.51059256979229e-05
-3.06500702676983e-05
-1.891103920077e-05
-1.66678213698006e-05
-1.73455354530391e-05
-6.51782641342922e-06
-3.59077942989277e-05
-1.7949451642395e-05
-2.1362288594901e-05
8.51516250084593e-06
-2.20744965382809e-05
-1.22752313326899e-05
6.28274798446742e-06
-5.42495170942316e-06
-2.20701716824856e-05
-1.40182907413168e-05
-4.07574306305232e-06
-1.64713372631719e-05
-8.24995490787244e-06
-4.37735808119011e-05
-3.41693592165976e-05
-2.02609106623739e-05
-1.73076301515385e-05
-5.65875466419457e-05
-3.24633753273265e-05
-1.96138419643869e-05
-1.70173639928941e-05
-6.30562821057851e-06
-6.69598816305498e-06
-2.14569365155218e-05
-4.28869423652654e-05
-3.99764454932492e-05
-1.28131115594287e-05
-3.53822057138842e-05
-2.80306171217243e-05
-4.64781934363646e-06
-3.12779298217293e-05
1.31963592306619e-05
-1.76802399598538e-06
6.38969163155002e-06
-1.53232623477562e-05
-2.28838274090896e-05
-1.65822589247442e-05
-4.96864275374606e-07
-1.98183045075638e-05
-9.58031899634552e-06
-4.06826545300283e-05
-3.30926908599292e-05
-3.57133968192417e-05
-2.52402546642974e-05
-2.88303029084498e-05
-1.49235808717463e-05
-1.04953786674995e-05
-3.65435825693985e-05
-7.09124318821667e-06
-2.79585823194659e-06
-1.84041207684212e-05
-7.59718714073123e-06
-3.32135439401971e-05
-3.00926752613682e-05
-1.52317424118998e-05
-1.70229629408447e-05
-1.47607024567466e-05
-9.63711573461744e-06
-3.72926924663503e-05
-3.65786003733331e-05
-2.01703039567182e-05
-1.05660517196319e-05
-2.8416142537747e-05
-1.40694789336933e-05
-1.29987180176048e-05
-3.76286036843294e-05
-3.30321857088754e-05
2.93849270603373e-06
-7.32828131409802e-06
-2.60630890117206e-05
-1.54568631869081e-05
9.88649707985261e-06
-2.03042281291659e-05
-5.18607014819456e-06
-1.55706100253844e-05
-3.38283970571558e-05
-3.91880480169758e-05
-1.34882971590282e-05
4.11259069163261e-07
-1.45159986076163e-05
-1.93469549299373e-05
-3.67292007727754e-05
-6.51816841687794e-06
-1.18537143356358e-06
-1.85087150448564e-05
-3.5332200449422e-05
-2.2225764394362e-05
-2.31238081302224e-05
2.7943313282297e-06
-1.85546682077531e-05
-3.27628473989022e-05
-3.1614941008235e-05
-2.21209314409683e-05
-1.04973751687384e-05
-1.69223101859203e-05
-2.45330778733169e-05
-2.31013801689295e-06
-6.27413001783494e-06
-2.05726989391896e-05
-5.63651621928105e-05
-2.46792834799651e-05
-3.42245730323337e-05
-2.93501005264034e-05
-1.4580172544756e-05
-6.90335613788828e-06
-9.85736842631179e-06
-4.2573522184878e-06
-1.42306836372299e-05
-2.02446080650779e-06
-1.17486904283881e-05
3.58898975607875e-08
-1.02647214378549e-05
-2.00409918806454e-06
-2.50757644798898e-05
-3.32652777524914e-05
-3.64817606290851e-05
-7.97926927884132e-06
-2.98639785965776e-05
-2.89375563097313e-05
-3.36865704009208e-05
1.44938061209255e-06
-1.50609705620894e-05
-1.1379713249521e-05
-5.19826959631956e-05
-1.70833249772791e-05
-2.03126588809059e-05
-1.50241354108082e-05
-3.34735146208719e-06
-3.97531815449662e-06
-2.0863929126925e-05
-8.22433098329746e-06
-1.43724946755542e-05
-4.74052322167806e-05
-2.62880791004247e-05
-1.89927448189815e-05
-2.74432151055093e-05
-2.54556391274125e-05
-2.69924913506678e-05
-2.38922965804888e-05
-2.89639613029056e-05
6.78343972497285e-06
-1.13233206342911e-05
-2.04036082704135e-05
-3.27814105451332e-06
-2.67406791480971e-05
-7.80257494521471e-06
-1.9126824696404e-05
-3.43973570382661e-05
-3.13334653288529e-05
-1.15789020335542e-05
-5.30143507471811e-06
-3.39825672669915e-05
-2.04698625577796e-05
-1.07008762773143e-05
-3.29112845489215e-05
2.49010660613403e-06
-1.88197194225243e-05
-2.80007491952386e-05
-3.10200221871441e-05
-1.85154050883514e-05
-1.95320729532342e-05
-2.12641955322381e-05
-4.67800080396562e-05
-3.61825952844431e-05
-3.2724840120353e-06
2.56439496145993e-06
-2.36269501407842e-05
-1.42177388655648e-05
-1.93036968113236e-05
3.28021483022544e-06
-3.5032284160598e-05
-2.38306591254557e-05
-2.28343497249559e-05
-6.05817173954677e-06
-8.11213698090819e-06
-1.61254935445423e-05
-2.93107173496926e-05
-1.21726035730366e-05
-3.76702481518496e-05
-8.75745232158066e-06
-2.54710717452515e-05
-1.14590999950591e-05
-1.05034182309696e-05
-3.48861622715599e-05
-1.80589687895031e-05
-1.23932113224552e-05
-4.31919772827236e-06
-3.74380753953728e-05
-6.29079645851861e-06
-1.44747128809293e-05
-3.18913134961549e-05
-3.09640501716855e-05
4.79402371826732e-06
-2.54545139194214e-05
-2.7460526137148e-05
-1.03608698592199e-05
-1.90037474820674e-05
-9.34281697334906e-06
-2.60457427661698e-05
-2.17626360848261e-05
-3.47272451453702e-05
-2.19752142367665e-05
-2.0606246342588e-05
-6.04234920466687e-07
-1.27219564304922e-05
-1.18848614335355e-05
-1.37523301504819e-05
-2.53110007909119e-05
-1.05523401847224e-05
-1.94319124391322e-05
-2.97679080757999e-05
-1.77051251268123e-05
-1.9676762473674e-05
-3.49966473019401e-05
-5.27611231731683e-06
-1.23640098473912e-05
-1.78806944892936e-05
-1.97348890530872e-05
-1.82554416727706e-05
-2.27469131518839e-06
-1.93799121662489e-05
-3.06876798546945e-05
-2.65631950666104e-05
-9.71963517992807e-06
-2.67384673286722e-05
-1.86335791666035e-05
-1.12547140411874e-05
5.24151856747155e-06
-1.82053686192425e-05
-2.54555687508124e-05
-2.38718729435399e-05
-1.6098258643093e-05
-4.12898493564806e-07
-1.61414762416597e-05
-1.86730884526782e-05
-4.0462857995088e-05
-8.83519711058681e-06
-1.71740041391555e-05
-2.25603665622922e-05
-1.00654503917013e-05
-3.505360539881e-05
-1.61032742482437e-05
-1.72153409186284e-05
-2.25300453826123e-05
-2.32164042511936e-06
-2.06352926851378e-05
-1.55926703010292e-05
-1.98499723724347e-05
-1.2428552269908e-05
-2.90617999285537e-05
-1.16671024688625e-05
-3.88282479330993e-05
-2.40363438834438e-05
-2.51353661821804e-05
-4.89396642925527e-05
-2.74208612437968e-05
-2.62685490029523e-05
-4.88298687973686e-06
-3.069342414057e-05
-3.63454973970509e-05
-1.13660482185746e-05
2.46906639148238e-06
-3.80128207186456e-05
-1.45971388684915e-05
-1.67632178665359e-05
-2.47847858530089e-05
-2.39951497965189e-05
-3.26476361923825e-05
-3.5523097467464e-05
-3.76824878447414e-05
-1.6779535557489e-05
-3.05560435848135e-05
-1.556137820955e-05
-1.8818230122426e-05
-1.82050141400869e-05
-2.66624965984874e-05
-2.34719134192477e-05
-3.88909472053871e-06
-7.48866148704696e-06
-2.10945270934295e-05
-3.91361239723878e-05
-3.5715782519241e-05
-2.47932775694848e-05
-2.14501023427227e-05
-2.7986350986397e-06
-7.73235190741927e-06
1.86346489897819e-06
-3.85012755560193e-05
-1.19999891731543e-05
5.79291131490996e-06
-2.79091315570307e-05
-2.5366529347206e-05
-3.19058225429654e-05
-1.94089822019418e-05
-2.99316878164959e-05
-2.21397114995184e-05
-1.89907515167736e-05
-2.70293609856143e-05
-2.71730705180996e-05
-1.69042465546922e-05
-3.50040330608472e-05
-3.22405774595632e-05
-1.15895233927751e-05
-2.14318387592169e-05
-9.17721680739218e-06
-3.99481742192258e-05
-3.91327343895556e-05
