# Supplementary material for: Research on computational propagation and identification of mine microseismic signals based on deep learning
Source: PLoS One. 2025 Oct 22;20(10):e0334641. doi: 10.1371/journal.pone.0334641 (PMC12543183; doi:10.1371/journal.pone.0334641)
Supplement: S1 Data — (ZIP) [file pone.0334641.s001.zip › 000100500001122.xlsx_0.txt_24.txt.txt]

-5.02920432683814e-06
-2.69852012552666e-05
-9.2189674824095e-06
-1.56395343233962e-05
-4.63294832552394e-05
-1.91969646636317e-05
-1.9070209543111e-05
-1.53907149774821e-05
-1.9017814148586e-05
-1.9343971546596e-05
-2.32424774843627e-05
-3.42927607959468e-05
-3.44397311446597e-05
-4.87264339985134e-06
-2.11816917801146e-05
-2.22774030062679e-05
-3.26461012401774e-05
-3.05191876469523e-05
-6.50983951830179e-06
-2.03640282531032e-05
-2.80852068451507e-05
-1.82487810762763e-05
4.73402256771975e-06
-3.31838969465902e-05
-1.90839112690603e-05
-3.99665732825719e-05
-1.19564412568606e-05
-1.64804073977283e-05
-2.3448172892586e-05
-1.37383434832226e-05
-1.99855265017069e-05
-2.57763222000655e-05
-9.65856287801623e-06
-2.06626389773634e-05
-1.30357566460939e-05
-1.07252347947553e-05
-7.809593513995e-06
-2.17262810989677e-05
-1.37808375509397e-05
-2.33303943181927e-05
-1.55175563978073e-06
-3.5477255734884e-05
-2.13851457113341e-05
-2.35998625322213e-05
-1.01319352749927e-05
-1.66055019255115e-05
-1.87526996434234e-05
-2.16715597900193e-05
-1.92708406176564e-05
-3.60492945393034e-05
-1.02726537405131e-05
-2.14928698640375e-05
-7.79575559295271e-06
-8.87285382889404e-06
-2.78618183665411e-05
-2.60422779519251e-05
-1.94554026797877e-05
-2.94044235838007e-05
3.71966050371669e-06
-3.30047935238918e-05
-4.19004285634227e-05
-1.87328160214911e-05
-6.05446364847442e-06
5.96986432517123e-07
-2.59582237892005e-05
-4.42416184670807e-05
-2.47510636516327e-05
-3.05709304214041e-05
-8.6078255941215e-06
-1.56676783731252e-06
-2.66700638006981e-05
-1.79447667577688e-05
-7.79919129519214e-06
-2.68558568185789e-05
-2.99201812948453e-05
-2.52659705279147e-05
-1.41967360388471e-05
-3.03106754039812e-05
-1.25166465405628e-05
-2.60293368594079e-05
-2.10560649087012e-05
-2.76951839870707e-05
-1.97619884941833e-05
-2.02780138025237e-05
-2.32184751167459e-05
-2.28153695527005e-05
-1.93935771077551e-05
3.96275148555037e-06
-2.26735475578454e-05
-2.08233917133512e-05
-7.09506577749468e-06
-1.87872303940245e-05
-7.44552539878114e-06
3.29623391491693e-06
-5.85693454569641e-06
-6.29986318362381e-06
-5.86011225239982e-06
-2.40541512119709e-05
8.74545917014993e-06
-1.26294189604677e-05
-1.0772303617309e-05
-1.0366840534162e-05
-2.64467245501225e-05
-1.15593891864617e-05
-1.32388985417257e-05
-8.35031691851524e-06
-3.70823899215477e-05
-7.77313072210147e-06
-1.03011330833029e-05
-1.68358965607199e-05
-9.40149994021155e-06
-2.89087209572243e-05
-2.25563267170077e-05
-2.02918539491966e-05
-1.67257495119332e-05
-1.038543168197e-05
-1.87290468134411e-05
-2.14920453397711e-05
4.85824383452468e-06
-1.65412441941949e-05
-3.71268267099928e-05
-2.12056814793217e-06
-3.34977797052916e-05
-2.65999748710451e-05
-1.40308594736105e-05
-3.48607474594817e-05
-2.86989183218036e-05
-1.96127548633842e-05
-1.41879086657565e-05
-3.48479620430956e-05
-1.94050397833231e-05
-4.68204136627971e-06
-3.85701896840222e-05
-4.49177923275873e-05
-2.4632734504556e-05
-1.09229557042937e-05
-2.32773721477801e-05
-1.36513854039823e-05
-1.15238314343571e-05
-2.00686207954252e-05
-2.04647853595816e-05
-2.05807353699747e-05
-2.21584187217052e-05
-2.51053927966899e-05
-1.85734530456838e-05
-3.20366962338073e-05
-2.79486244213366e-05
-4.79563169906554e-06
-1.16882261829951e-05
-2.49834944387438e-05
-2.53710322575217e-05
-2.55426002560907e-05
-2.72368727396309e-05
-2.5937328929068e-05
-2.5761376249827e-05
1.50606581289603e-05
-1.89725894266174e-05
-3.11086603876792e-05
-1.43795525396063e-05
-1.5054963203577e-05
-1.83720879323407e-05
-1.43061973776204e-05
-2.36729470703839e-05
-3.24866801969456e-05
-2.15940316632602e-05
-1.43802238552488e-05
1.90834198210092e-05
-2.53678048392013e-05
-6.5002438307202e-07
-1.72623035130672e-05
-1.82130098212131e-05
-1.93338013311489e-05
-1.19048704679319e-05
-1.1712524487344e-05
-1.86635748117767e-05
-1.01764976814898e-05
-5.07245975516975e-05
-3.57700792306492e-05
-7.87813253537655e-06
-1.85063499840271e-07
-1.82067025589697e-05
-2.66093797979851e-05
-6.00623561764201e-06
-6.15135063273e-06
-2.35510044814253e-05
-1.17773653032346e-06
-2.92822776818532e-05
-8.42190812364908e-06
-2.70077833586455e-05
-2.07846785007403e-05
-4.64104769572501e-06
-2.3665373424889e-05
5.17392327456776e-06
-2.48861214421736e-05
-4.68217296606554e-05
-1.52607786974132e-05
-2.71387120730239e-05
-1.68521049896242e-05
-1.7194712400232e-05
-1.67339598278326e-05
-8.61862870280277e-06
-2.00578794680957e-05
-3.6816132913087e-05
-3.02199522533473e-05
-2.50679260657665e-05
-2.0320498824283e-05
-1.01791035892569e-06
-5.23091211288254e-06
-5.28919975735734e-06
-1.84059035266337e-05
-3.44798956415999e-05
-1.37882845905301e-05
-2.74497915945672e-05
-3.57024334354624e-06
-2.33453798658926e-05
-9.3732915449e-06
-2.43020487104332e-05
-1.67869884765712e-05
-2.56279865565323e-05
-1.73043973152624e-05
-1.86725194761916e-05
-1.98550449454964e-05
-3.26990875474783e-05
-4.09171532151181e-05
-7.99388292605885e-06
-1.14183826128335e-05
-1.96408259366116e-05
-1.54818260149144e-05
-3.17916829544679e-05
-2.51649885707826e-05
-1.76118164774599e-05
-2.54671154812553e-05
-3.29795022947776e-05
-2.17233154672865e-05
-2.84502249289726e-05
-1.00086756402055e-05
4.76515442613993e-06
-1.54674590028345e-05
-1.83269253369055e-05
-2.82733083037992e-05
-2.87146173929141e-05
-8.47380358185838e-06
-4.67209653453664e-06
-2.05556479887345e-05
2.86570803037913e-06
-1.20652984418874e-05
-1.50285535024295e-05
-3.79181982782086e-05
8.96885973320063e-06
-3.35919716611298e-05
-1.44244851062742e-05
-1.84566326110678e-05
-1.60413397588975e-05
-1.66767713460073e-05
-1.66119677620567e-05
-1.96183498324251e-05
3.19230548907061e-06
-2.79318517777392e-06
-9.63722676740203e-06
-2.6715694673625e-05
-1.45018559739036e-06
-2.16717929742958e-05
-3.06260881553958e-05
-1.15840065294212e-05
-2.67217199414258e-07
-2.13061745615231e-05
-2.01950941148025e-05
-1.43968194093702e-05
-2.21716695163335e-05
-1.97128187644217e-05
-3.37774073434545e-05
-2.30295129482484e-05
-2.03308108134278e-05
-4.41781729168669e-06
-1.53121694087577e-05
-1.90405572688791e-05
-1.35831257956363e-05
-1.89193672302882e-05
-6.14434498244215e-06
-4.47530310388702e-06
-8.32883407296405e-06
-2.24961715666293e-05
-1.95713775818828e-05
-4.03014692053757e-05
-1.96175927116603e-05
5.92788589261572e-06
-9.92229384436858e-06
-8.19548966064657e-06
-2.62356711627095e-05
-1.92782785153341e-05
-2.60461291740132e-05
-1.45122096514822e-05
-1.52301368714625e-05
-3.07615608556727e-05
-8.30800461239196e-06
-3.3050407106521e-05
-1.18224687885804e-05
-9.06961276304283e-06
-2.15812540196193e-05
-9.30947795335723e-06
-2.71760863063635e-05
-1.52870874763647e-05
3.87876647978433e-06
-2.55643122842312e-05
-3.21440286566485e-06
-1.05953591156526e-05
-2.57283137983333e-05
-1.45999248880311e-05
-1.84871709756637e-05
-2.33860735758799e-05
6.21643855598595e-06
-4.54094235904206e-06
-2.38470407227708e-05
-2.82263181555199e-05
-1.2650354811526e-05
-1.65127438207851e-05
-2.92691977185854e-05
6.43635642338272e-06
-1.75393697468244e-05
-1.35120807679101e-05
-4.94132204100171e-06
-3.5645805976753e-06
-1.45588743571446e-05
-1.7182044274215e-05
-1.36203465533964e-05
-1.36339239446661e-05
-1.675355953549e-05
-3.77053321896179e-05
-1.37044318510602e-05
6.32220548666789e-06
-1.33981492964295e-05
-8.35809365904391e-06
-3.45932358211785e-05
-3.74594049507948e-06
-2.81680065414057e-05
-1.88589256720714e-05
-3.31022353231332e-05
-1.86327422744183e-05
-2.14661817329467e-05
-2.45119099373793e-05
-2.73695745837752e-05
-1.6379140091272e-05
-2.75031415908063e-05
-3.11359223176913e-05
-1.97280521023008e-05
-3.76069618243597e-05
-2.22114285449808e-05
-1.60566601903862e-05
-2.58840980719783e-05
-1.23654941764435e-05
-2.13871573414126e-05
-2.30796635981363e-05
-3.37279522435172e-05
-3.45166315703879e-05
-1.73725716130808e-05
-5.47435816753592e-06
-1.51515063401312e-06
-3.21876861139005e-05
-2.04028317947669e-05
-1.53362581620272e-05
-3.85822242006784e-05
-6.03726763786302e-06
-1.32638849491891e-05
-2.7904062378238e-05
-1.71057560972632e-05
-2.00525097492411e-05
-2.30211463094948e-05
-1.93344903841532e-05
-1.3453078479207e-05
-2.95705971172275e-05
-2.82146733749855e-05
5.84082547700092e-06
-2.50142848809779e-05
-2.93878949716813e-05
-6.61864845257695e-06
-2.18053454855527e-05
-2.26180900529522e-05
-2.03207927134082e-05
-1.55317850525103e-05
-2.49385899440456e-05
-3.04708015412875e-05
-1.26397597572275e-05
-2.10568184442031e-05
-2.83588112803371e-05
-2.63469992098639e-05
-9.15953935297022e-06
-2.88234150897569e-05
-1.35495150590742e-05
4.84127336646151e-06
-1.46038640363892e-05
-1.3943527862016e-05
-5.92915911818945e-06
-3.05474118705905e-05
-1.57757344019535e-05
-4.71392168531536e-05
-7.64272056176232e-06
-3.9044172337117e-05
-3.67674187338764e-05
-2.82298661435608e-05
-2.57506756248948e-05
-2.20251387226959e-05
-8.93874959306376e-06
-3.87285467206446e-05
-2.98707179290185e-05
-9.73658212553412e-06
-4.6841808606967e-06
-2.67443328488734e-05
-2.95823103025228e-05
-3.99689826768899e-05
-2.64929404642049e-05
-2.8760780233767e-05
-4.81558426298754e-06
-1.93435725723471e-05
-4.74343679518279e-05
-8.58261784988972e-06
-7.33575238970538e-06
-3.22629774747579e-05
-2.88316851770949e-05
-5.92738040955597e-06
-2.27359986932572e-05
-1.09419659685505e-05
-1.44646820141565e-05
-2.92114981937866e-05
-2.54103376834128e-05
-1.18902443438646e-05
-3.94202944192194e-06
-1.65919746236081e-05
-1.30426674430249e-05
-1.58097455278862e-05
-2.19869204398345e-05
-1.36298324706402e-05
-4.12083310182197e-05
-2.08092105003876e-05
-1.3842989215631e-05
-1.15744193078534e-05
5.3566811476496e-07
-3.75767063239005e-05
-8.45188558602534e-06
-2.76535363157378e-05
-2.87430139677316e-05
-1.82736829678974e-06
-1.7171742981516e-05
-2.41072491208814e-05
-2.649036057923e-05
-4.19373340574361e-05
-1.95055727536238e-05
-4.22277074669028e-05
-1.85273315822867e-05
-2.21120352706095e-05
-3.87448627363737e-05
-1.59289559997458e-06
-2.016351928409e-05
-3.28936662824748e-05
-2.27965062681875e-05
-4.95905831829044e-05
-7.01276623367668e-06
-3.41829691354684e-05
-2.96934765448057e-05
-1.07448467582707e-05
-2.4551644069123e-05
-2.03316672529486e-05
-3.41644117488467e-05
-1.83665097048519e-05
-1.55409499471376e-05
-2.32393890535942e-05
-1.56858962454948e-05
-1.41219121334324e-05
-1.83813189539185e-05
-2.09094085040017e-05
-2.50882528414414e-05
-1.73943567659855e-05
-3.53966000852197e-05
-1.88626345644898e-05
-1.81564999567554e-05
-2.55260590190784e-05
-2.83369700883428e-05
-8.50479930639956e-06
-7.99633027664317e-06
-1.5129098670911e-05
-3.29822823368083e-06
-1.36164050336847e-05
-2.68525114165858e-05
-2.60399443228537e-05
-2.04957792483561e-06
-1.69582110023132e-05
-2.50381306475079e-05
-8.20210361577495e-06
-2.08229706768037e-05
-2.40545685448185e-05
-2.04814837182751e-05
-3.904077262184e-06
-3.28012751096561e-05
-6.58660027853264e-06
5.12938530330933e-06
-1.49219427121837e-05
-2.97875494634899e-05
-5.435066209955e-06
-4.21901580845181e-05
9.02457918800007e-07
-2.45132649178437e-05
-2.20828975034146e-05
-7.87994786457564e-06
-7.30590953847501e-06
-1.86100133940511e-05
-2.23261267606022e-05
-8.57139981478936e-06
-1.13450401844641e-05
-8.65522281633974e-06
-2.51768608079e-05
-3.48301063998173e-05
-2.49744706519106e-05
-1.42676119271169e-05
-2.90199373436234e-05
-2.69144737724999e-06
-1.90012285311287e-05
-4.00465197821429e-05
-1.65683217436827e-05
-3.71505507973536e-05
-3.10367671792599e-05
-2.13667697896609e-05
-2.86147477791741e-05
-9.39689446903263e-06
-2.15884847667364e-05
-3.53250727315027e-05
-2.62086590237043e-05
-3.29944590268541e-05
-1.72005765018637e-05
-3.01232065364068e-05
-4.68589160295732e-06
-2.71181420382423e-05
-1.31807702925028e-05
-1.45488640173979e-05
-1.59786439572854e-05
-2.67816832884429e-05
-3.49455121804556e-05
-1.68247008850236e-05
-1.25906220289536e-05
-1.0502709598316e-05
-2.548430915187e-05
-3.32308107346037e-05
-1.09782399181929e-05
-8.48940652438526e-06
-3.93533336248392e-05
-2.32464496618024e-05
-1.43058024873114e-05
-2.34869855449627e-05
-4.19310171902354e-06
-1.21461978698856e-05
5.51914478627198e-06
-2.25635184406676e-05
-1.96553638072695e-05
-3.9955778000999e-05
-1.81495853042215e-05
-3.09521040500881e-05
-2.96811551183201e-05
-4.9201835563865e-06
-1.52941118542282e-05
-2.0996181174538e-05
-2.04222141539496e-05
-1.53970365492157e-05
-2.30294204998995e-05
-1.49198205629126e-05
-1.61735529618011e-05
-1.00330911739048e-05
-2.97777446309813e-05
2.04494859148945e-05
-8.83751340082629e-06
-5.62338957559682e-06
-2.64375518357902e-06
-2.91686233957548e-05
-6.97400812636054e-06
-1.74839110948863e-05
-1.68966711681741e-05
-7.13613552172256e-06
-1.25288783044255e-05
-1.351312202114e-05
-2.47332059778046e-05
-2.56169834450132e-05
-5.33838402258004e-05
-1.58775898671891e-05
-2.75675185813341e-05
-1.42259041260891e-05
-1.85348277598428e-05
-9.41761442050237e-06
-2.9730155540314e-05
-1.9153723890465e-05
-2.30074454187444e-05
-1.81327403656914e-06
-2.94140873104602e-05
-3.89475010084677e-05
-1.25362433399268e-05
-1.99591730199306e-05
-2.67917326441934e-05
-1.12405915913627e-05
-2.06185042196246e-05
-1.69426535764457e-05
-1.99559520626529e-05
-1.47703133699756e-05
-1.20073717417069e-05
-2.01655205184088e-05
-1.86647895644273e-05
-2.98526710458355e-05
-2.17565338745772e-05
-1.60195456882971e-05
-4.99348391241834e-05
-2.99373442488465e-05
-3.76224715394633e-05
-1.65057616877716e-05
-3.20003059242348e-05
-1.49835792964153e-05
-2.96774855724182e-05
-2.88168960602965e-05
-9.55244161624613e-06
-2.97676181589599e-06
-3.04867364101482e-05
-2.20964290523044e-05
-2.05215208755792e-05
-2.48185943891984e-05
-2.30764856970474e-05
-1.32752797197177e-05
-8.66194160412569e-07
2.09680868857844e-06
-3.37402447615718e-05
-3.86573953393689e-06
-7.92965769530335e-06
2.72984438426905e-07
-1.328346471914e-05
-2.75324986786435e-05
-2.23573994557003e-05
-2.15767319091492e-05
-5.37058833303041e-05
-3.45349100355779e-05
-1.7900074114738e-05
-1.81626766282015e-05
-3.04871749841341e-05
-1.55878657730798e-05
-3.07188188626004e-05
-2.99686479571921e-05
-1.63915607049789e-05
-2.29737827273122e-05
-1.21615315073076e-05
-2.43133448425261e-05
-2.73809031027417e-05
-2.17022521910882e-05
-3.00531992573446e-05
-2.83338362609425e-05
1.81729511136927e-06
-1.53498912238521e-05
-1.99857056521554e-05
-2.63385900724215e-07
-1.31029949794482e-05
-1.54693414621763e-05
-1.28657489513152e-05
-5.05923637262471e-06
-2.15775134150485e-05
-2.73644496020512e-05
-6.61873607355228e-06
-1.84276230702953e-05
-1.32040259929643e-05
-1.48062811732889e-05
-9.10786527296445e-06
-1.55757542847358e-05
-2.72640483978804e-05
-2.52779516600803e-05
-6.42202500677962e-06
-1.56588904479866e-05
-2.95823275179064e-06
1.90671772386641e-06
-6.66038008555396e-06
-1.52556136166323e-05
-2.65111279972802e-05
-2.12286132145868e-05
-3.19847205999839e-05
-2.61068820251358e-05
-3.4113932231975e-05
-3.40398101241577e-05
-2.11668841746162e-05
-1.17244581891564e-05
-2.6544111985597e-05
-2.90114364233693e-05
-5.22801105773931e-06
-1.83350949354791e-05
-5.88289880456356e-06
-2.47435201183675e-05
-7.1402972661826e-06
-1.83607230416505e-05
-1.56472455510213e-05
-6.82350085598333e-06
-2.8502790559031e-05
-1.5187673363635e-05
-5.12945852558268e-06
-3.13779308010492e-05
-8.81565488539277e-06
-7.5651240280981e-06
-2.84897990984733e-05
-8.62156201865791e-06
-3.62889810651525e-05
4.61295216591443e-06
-2.50551170436495e-05
1.29834920564619e-05
-2.5127167980677e-05
-4.46707911779949e-05
-2.84998378798922e-05
-2.2896546669032e-05
-2.5837837378132e-05
-1.5679353697825e-05
-2.48849307300739e-05
-2.3814221673979e-05
-1.28777991298921e-05
-1.04153917626603e-05
-6.34958255488523e-06
-3.47101811900455e-05
-3.16781360806959e-05
-2.47727693604322e-05
-2.09828445401799e-05
-8.82231636924314e-06
-3.23540278564047e-05
-2.88072592695476e-06
-1.96463226909073e-05
-1.49000862544304e-05
-4.22579646000445e-05
-3.46583441610829e-05
-8.85614056896972e-06
8.23533473158412e-06
-2.166344705064e-05
-6.65584653566128e-07
-8.21760296631031e-06
-1.44049002327172e-05
-3.74426679279161e-05
-1.98294853118073e-05
-1.47002505847421e-05
-1.78603383630101e-05
-3.19319781126744e-05
-3.39741781347362e-05
-3.35334084807687e-05
-1.53226319331436e-05
-2.47757343077461e-05
-2.57692627593202e-05
-1.29885880383333e-05
-2.18997120722185e-05
-1.32384206122973e-05
-1.64434112557188e-05
-1.91140252764145e-05
-9.08528459003169e-06
-3.28371260455643e-05
-3.13418788792028e-05
5.34689522425504e-06
-1.43508478424511e-05
6.42017799651765e-06
-3.45168474106779e-05
-2.39666473531628e-05
8.45796750183593e-06
-1.09025945321249e-05
-1.38684232645531e-05
-2.28555480893766e-05
-3.49013368316916e-06
-2.74914360120022e-05
-1.21746923744409e-05
-1.09592486634094e-05
-3.11918411950769e-05
-4.3223314356108e-05
-3.90642242078703e-05
-3.06926762728225e-05
-2.38662417694733e-05
-2.1775083822602e-05
-3.45141439605841e-05
2.51214598046728e-06
-1.05114333784618e-05
-1.15343828407114e-05
-7.8408701258822e-06
-5.39672310634136e-06
-5.15167235173121e-05
-3.10970910757737e-05
-2.25691857480767e-06
-1.92955598995191e-07
-1.59888976811309e-05
-1.23231962999087e-05
-2.76887042638883e-06
-2.3043365560684e-05
-4.28676141500799e-05
-1.99124933010722e-05
-2.90659044159768e-05
-3.70552728026488e-05
-4.1619001243175e-05
-1.47379957656956e-05
-2.2654401373589e-05
-1.26133603602521e-05
-4.00911512968538e-05
-2.13451748661818e-05
-2.71462401204626e-05
-1.34145280674726e-05
-1.50867460354196e-05
-1.64525089078621e-05
-1.30777693106754e-05
-7.30691863905438e-06
-1.20041989964793e-05
1.55632862747568e-06
-1.20676909887932e-05
-1.69328098796233e-05
1.28254578814028e-05
-1.64272139407497e-05
-8.78896875810641e-06
-1.8268368938912e-05
-2.33454883648619e-05
-1.59468280371615e-05
-2.91328416567801e-05
-2.02104452540395e-05
-4.25472831173508e-05
-4.21475353602512e-05
-1.8548891644146e-05
-2.10901548728659e-05
-1.57109273037135e-05
-3.65789574665717e-05
-2.07021216843492e-05
-2.75290163397985e-05
-1.91581930180666e-05
-1.80598193631576e-05
-2.84214440081991e-05
-2.4754865768243e-05
-1.28931789876441e-05
-1.36070262687854e-05
-1.11687825787763e-06
-8.42990580265614e-06
-2.02593776638613e-05
-1.47027688001996e-05
-2.65388072744623e-05
-3.44980891299798e-05
-1.03879227432549e-05
-2.44412974344479e-05
-1.83904762540851e-05
-2.8042127718118e-05
-1.71825559993847e-05
-3.95459726514736e-05
-2.24526435898963e-05
-4.03981803130095e-05
-2.63707496940138e-05
-1.50542575416737e-05
-2.69247840939094e-05
-2.35591950866427e-05
-1.93085546837438e-05
-1.40476814791162e-05
-2.76100814742321e-05
-2.80703433324977e-05
-1.14073481164712e-05
-1.71571948396221e-05
-1.06281800934477e-05
-4.08550040114425e-05
-5.59363550083368e-06
-3.8372346308867e-06
-2.38849106280216e-05
-7.46818592009621e-06
-3.62877057486241e-05
-2.16134029488314e-05
-2.39149516833893e-05
-2.12027770136705e-05
-1.82534052985513e-05
-2.36584984839615e-05
-2.81266209335807e-05
-3.10886346962223e-06
-3.07773577594448e-05
-3.84512264724387e-05
-2.28387050598714e-05
-2.78853919213027e-05
-1.71425742002636e-05
-1.72134283002885e-05
-2.57599944577698e-05
-3.57834641960231e-06
-1.97169890086924e-05
1.2386718698334e-06
-6.08851130118137e-06
-3.3069050696119e-05
8.71495250046872e-06
-1.63168585042389e-05
-9.83547469668708e-06
-1.94609754794796e-05
-2.40053532493168e-05
-1.34424950908846e-05
-1.50269013764377e-05
-2.74714458633862e-05
-2.36000947356324e-05
-1.50318161596918e-05
-3.19141761457275e-05
-9.69429383526152e-06
-4.70221929310863e-06
-1.49294768747453e-05
-3.0915122018076e-05
-1.06466533976678e-05
-3.40733506379883e-05
-2.81017343259132e-05
-1.70322438604674e-05
-7.11096355107461e-06
-2.9273401306768e-05
-2.21899551984321e-05
-1.40527103010298e-05
-1.22096480240713e-05
-2.70987348790037e-05
1.34582014821239e-05
-2.29576775501766e-05
-2.59699741502442e-05
-2.1275471512721e-05
-2.00915415423424e-05
-2.26447583554574e-05
-1.84418183869263e-05
-1.91529774095717e-05
-3.56044342867383e-05
-3.11382448325856e-05
3.81505001382487e-06
-1.13830451643744e-05
-3.13251766475886e-05
-7.46076065657922e-06
-2.39466662373496e-05
-1.62701596306502e-05
-3.28784818141899e-05
-1.44499704006884e-05
-3.4659430751899e-05
-5.24606957406673e-05
-1.64554180413218e-05
-1.99584230887307e-05
-2.26254217350038e-05
-9.53885975882944e-06
-1.66461187004127e-05
-3.19145207375479e-05
-1.83441348165991e-05
-1.42580823409454e-05
-2.38752492370121e-05
1.8841608343816e-06
-2.37235061261556e-05
-3.76921594772113e-05
-3.07181746111729e-05
-1.98952732952531e-05
-2.55915232252681e-05
-2.76331151759814e-05
-7.20596311666566e-07
-2.41379334207075e-05
-3.13764931941528e-05
-1.15677374937287e-05
-2.79105555105303e-05
-1.23017277016262e-05
-2.73638801788706e-05
-3.96332513795096e-05
-1.16396850815803e-05
5.12029716482636e-06
-3.79927865254491e-05
8.15198666011743e-06
-2.37624610954612e-05
-3.62952380348008e-05
-2.14774902446707e-05
-2.22866790538613e-05
-3.23482398832938e-05
-3.27180800767225e-05
-3.61455346329485e-05
-3.98745726995088e-05
-1.91017987579815e-05
-8.67945163773159e-06
-3.18844179661514e-05
2.04924880387005e-07
-1.51520305603534e-05
-3.297819641213e-05
-2.16614616727432e-05
-3.16240944541418e-05
-2.1169846445099e-05
-1.90119678581129e-05
-3.71673269914324e-05
-1.36053794542834e-05
-2.97008608568424e-05
-2.84727154656043e-05
-1.49061909372049e-05
-1.7215356899705e-05
-1.79163054579141e-05
-2.83824947389674e-05
-1.36095927066987e-05
-2.17272598924897e-06
-2.16862685564684e-05
-9.58876865541047e-06
-1.51160660168533e-05
-2.81063569820087e-05
5.3616468517521e-06
-3.07119320676861e-05
-1.0877376178429e-05
-2.28240100452302e-05
-3.03613608842082e-05
-2.1527340934832e-05
-1.20583431778789e-05
-2.96378152457657e-05
-1.58253536125645e-05
-1.66236100098491e-05
-1.08134143319503e-05
8.87093049073863e-06
-2.19711909795518e-05
-2.23341055456663e-05
-3.2151398057643e-05
-2.16887891033609e-05
-2.60743420322923e-05
-4.49437487698127e-06
1.75457796081139e-06
5.58035621928042e-06
-1.47764426691102e-05
-5.4671126805968e-06
-2.12461768828239e-05
-3.03401381885767e-05
-1.44131684334922e-05
-1.66239429783277e-05
-8.68801797223828e-06
-1.70310197652104e-05
2.23023046975703e-07
-3.38454671481829e-06
-2.25280470653853e-05
8.3849771088953e-06
-1.83188316831082e-05
-1.04630069513445e-05
-2.017431160495e-05
-3.30962097437641e-06
-2.09690004985961e-05
-9.11108013382909e-06
-6.75941844023257e-06
-3.79896956663586e-05
-3.01531510046342e-05
-2.27323324156537e-05
-6.65380944155489e-06
-4.80326512015179e-06
-6.26983396491266e-06
-1.48152953324161e-05
-6.27647871049124e-06
-1.72552516809455e-06
-8.64791179551555e-06
-9.61869755887222e-06
-3.25613840749438e-05
-3.04195280820847e-05
-1.42938071548623e-05
-3.14263783145793e-05
-1.21759538934392e-05
-3.36098320675482e-05
-3.61947533150133e-05
-2.63156993429985e-05
5.56002846544686e-06
-1.24849406660542e-05
-3.51001636587719e-05
-1.2463866015251e-05
-1.68465248469851e-05
-1.17267227711741e-05
-3.21855089125486e-05
-2.14585505693513e-05
-2.76589932823431e-05
-1.32406050094508e-05
-5.65734438316049e-06
-9.63521411645187e-06
-1.44953919784067e-05
-1.12471573903642e-05
-1.35871038603086e-05
-5.26950554547154e-06
-2.21469350550866e-05
-2.26082286331383e-05
-4.56040272507921e-05
-3.78168250063213e-05
-3.79288262777431e-05
-2.828561763653e-05
-2.24607003831225e-05
-3.20850171320356e-05
-9.6479258334877e-06
-1.69001171826658e-05
-1.29648090464797e-06
-1.55118364428667e-05
-2.67524854702999e-05
-2.84930593022852e-05
-2.78731462023247e-05
-2.73678441728322e-05
-1.41602529752961e-06
-3.77667446321287e-05
-9.28565847911829e-06
-2.34365831223814e-05
-1.92486701651855e-05
-2.19142989056346e-05
-1.16914215048832e-05
-3.01781583337655e-05
-2.60625551111757e-05
-2.04769809815662e-05
-1.10703831455e-05
3.00929723513563e-06
-2.8326010519307e-05
-1.10642056312676e-05
-2.65388892697919e-05
-3.49695769819245e-05
-3.93753354473115e-05
4.36815895458121e-06
-1.21052011987795e-05
-1.5835596930897e-05
-2.66931941277511e-05
-1.9350189790571e-05
-1.48749687785805e-05
-2.17119070737544e-05
-1.20894805181144e-05
-2.86449435239091e-05
-4.67875346247809e-05
-1.3942858281402e-05
-3.14962089840426e-05
-2.32445456703964e-05
-1.08021541976938e-05
-8.77852285305518e-06
-2.01063319882699e-05
-3.62824710476914e-05
-2.2393719336977e-05
-1.34635594576545e-05
-4.02464306508445e-05
-1.53270333364632e-05
-3.82290241392943e-05
-2.98596646393675e-05
-1.36211189310181e-05
-3.86240208935772e-05
-3.47663884640949e-05
-2.57556542757623e-05
-2.16671161436627e-05
-2.79660661579993e-06
-2.13678641756581e-05
-3.73604049966028e-05
-2.0156301214612e-06
-2.35314620578096e-05
-2.85642275759519e-05
-8.77995896731378e-06
-1.3578398856803e-05
-2.61919954991412e-05
-2.68066608004882e-05
-1.99771939076668e-06
-6.7660805495631e-06
-3.67730549641299e-05
-1.25571326187926e-05
-1.45309017052127e-05
-2.36462337486098e-05
-1.27522915957474e-05
-2.30949139213404e-05
-2.28140998153562e-05
-1.05798207767929e-05
-1.47443394897063e-05
-2.44861281279377e-05
-2.84067401120899e-06
-9.20726946831188e-06
-2.56998896193452e-05
-3.46414844825673e-05
-8.13922762787543e-06
-2.24592187039524e-06
-1.93878821496288e-05
-8.76445710491692e-06
-3.23549446521065e-05
-3.26237803196032e-05
-3.18157694094423e-05
-2.0394552435772e-05
-1.63128441060071e-05
-5.18401504224764e-06
-2.31138850984695e-05
-2.34532565398497e-05
-2.29382144026081e-05
-3.84217975849958e-05
-3.55285725758463e-05
-1.40291016128948e-05
-3.45361816559505e-05
-4.69692346589097e-05
-2.19520791753732e-05
-2.70679830920247e-05
-5.50670166726529e-06
-2.52272150499482e-05
-2.15484787125632e-05
-1.12447820402235e-05
-1.23967990136883e-05
-1.54061954264234e-05
-3.84819006029424e-05
-1.35025381574272e-05
-2.87288960965242e-05
5.64026651246676e-06
-2.37664645813443e-05
-4.14075541385765e-05
-7.35871619782788e-07
-2.95130308081456e-05
-1.44915359065278e-05
-2.07566115937933e-05
-2.21189707926773e-05
-1.30426348934287e-05
-2.66599587097988e-05
-2.70632829588406e-05
-2.35258908782559e-05
-1.6635790845925e-06
-2.93339833889535e-05
-3.14883655564812e-05
-3.39522039538653e-05
-3.38391388045952e-05
-1.03162707440378e-05
-2.15528595967194e-05
-6.19804669051604e-06
-3.25300311148244e-05
-2.58868081718966e-05
-1.16834412586458e-05
-2.44164358611685e-05
-2.34520442828247e-06
-7.29914648570065e-06
-1.9387872072407e-05
-2.36743852222619e-05
-1.5168273747853e-05
-1.95548599617409e-06
-2.08534438087441e-05
-1.8513957421236e-05
-2.34244949260427e-05
-1.66345652309291e-05
-2.70616139814113e-05
-1.14647757806003e-05
-1.06443951717303e-05
-2.13125161805777e-05
-6.21721020606347e-06
-2.11477077876315e-05
-2.05626596825681e-05
-1.95329434725021e-05
-2.51980208428548e-05
-3.51356977094506e-05
-9.08894146909678e-06
-1.41140201633699e-05
-2.80108566981139e-05
-3.4499717452142e-06
-1.36721846117154e-05
-3.0089953317578e-05
-2.33336629417563e-05
-3.00729715429959e-05
-1.22425723227264e-05
-1.15953042491788e-05
-1.84509433617755e-05
-1.283946481501e-05
-1.27301105316609e-05
-2.35955534425228e-05
-3.40438198382451e-05
-9.25061925940672e-07
-1.91720151076667e-05
-3.70525396584492e-05
-1.73965772616237e-05
-3.60402199251782e-05
-1.91194038210063e-05
-1.89430394400943e-05
-1.14415432167645e-05
-4.32767085958284e-05
-3.05234782430756e-05
-6.12456909209431e-06
-2.03822979948175e-05
2.27102197782676e-06
-2.7873228245828e-05
-2.81489850734556e-05
-1.47516869553491e-05
-2.87884669398003e-05
-7.63038958449131e-06
-1.56849166772817e-05
-2.42130914049624e-05
-4.20452758106868e-05
-1.08200199613765e-06
-1.05786831801742e-05
-1.34086064964137e-05
-1.56991850076761e-05
-1.27279663787579e-05
-1.32539491498664e-05
-3.86481853222736e-05
-3.27371751403731e-05
-1.49483941295192e-05
-3.23698485054619e-05
-2.19915934191465e-05
-3.18845417862868e-05
-1.88809432394006e-05
-3.575906332352e-05
-3.03944398338387e-05
-2.34991291982784e-05
-3.60408661731538e-05
-9.89545540835326e-06
-5.06049389017293e-06
4.0253614485759e-06
-3.44101571094607e-05
-1.81296187424951e-05
-1.08429338980227e-05
-4.2257670066735e-06
-2.19534368939336e-05
-2.16616972762821e-05
-2.83075433092374e-05
-1.93368327448587e-05
-1.95645687579593e-05
-8.65809619467469e-06
-3.08726047542074e-05
-3.43000446750914e-05
-1.79432303328209e-05
-3.22816006791851e-05
-2.88269470240367e-05
-2.91681380355552e-05
-1.13986206216011e-05
-2.05150021469291e-05
-2.83670904288904e-05
-2.39375041415284e-05
-2.10888502831214e-05
-1.78339199149008e-05
-1.29040741284499e-05
-9.48639659672722e-06
-2.7181955341858e-05
-1.61601390622821e-05
-1.23522595900801e-05
-2.70804408863557e-05
-3.23455418064144e-05
-7.97787398311622e-06
-2.51172912522262e-05
-4.75129735262298e-06
-1.17770789358618e-05
-2.44551300807822e-05
-1.11105340149966e-05
-1.67812854764622e-05
-1.76897775817817e-05
-1.21764319278023e-05
-2.04321224924582e-05
-3.50877936846345e-05
-4.01660707392485e-06
-1.22220446936467e-05
-2.80059019493068e-05
-2.54665041909651e-05
-4.13104995550745e-05
-1.80612880142574e-05
-2.47197378780297e-05
-1.51300356335209e-05
-2.16167907543433e-05
-1.33636978730713e-05
-3.53372356975037e-06
-1.24825596951991e-05
-2.32573179793455e-05
-2.89428231577485e-05
-2.49703369912007e-05
-3.10615209478635e-05
-2.24662903151527e-05
-1.93176327235012e-05
4.23694061395804e-06
-2.85482137476432e-05
-1.37365290201349e-05
-3.52046799424544e-05
-1.4461842677082e-05
-1.52269411337364e-05
-3.03498560153935e-05
-2.16524392484626e-05
-4.50159719692213e-05
-3.21847555050699e-05
-3.3007763907071e-06
-1.95426128018957e-05
-8.53305275830712e-06
-2.2056385891389e-05
-2.7925867463809e-05
-2.00220154891661e-05
-4.71534488823799e-05
-4.27746767897256e-05
-2.8730253892018e-06
-1.20117452969108e-05
-3.21226977159021e-05
-1.19517798803949e-05
-1.48063151410655e-05
-1.62066597369761e-05
-1.11538041961433e-06
-3.40556046101165e-05
-2.28143625784073e-05
-3.87371340193078e-05
-3.2676998085591e-05
-3.03856998970863e-05
-2.59179060889872e-05
-1.67870342933572e-05
-1.78873786262202e-05
-3.37744712555558e-05
-9.31064966882195e-06
-3.0250895443056e-05
-2.73854328739416e-05
-1.26615201861022e-05
-3.26433829938825e-05
-2.84379553626453e-05
-1.81623571151605e-05
-1.46660129171824e-05
-1.81823730524457e-05
-2.32853477005982e-05
-2.24933096412786e-05
-4.27685962396481e-05
-8.68709645594889e-06
-1.97527161731869e-05
-2.11822209048177e-05
-1.12094577748235e-05
-1.37544974258824e-05
-4.20123465945692e-06
-4.78997053081563e-05
-4.01322384817842e-05
-1.48973372884891e-05
-8.39623786264849e-06
-1.33418471090298e-05
-8.74206249261199e-07
-2.36364049418656e-05
-1.3826126314309e-05
-2.95251483328688e-05
-2.66342574818523e-05
-2.24277810136626e-05
-1.89422712455357e-05
-1.92530036067797e-05
-3.07577784126981e-05
-1.30568961125207e-05
-1.10450384275769e-05
-3.33575937773181e-05
-1.64107656743078e-05
-3.06461633363441e-05
-3.83888535834032e-05
-3.35707612729512e-05
9.78226974728417e-06
-2.40540301092069e-05
-3.03291101590255e-05
-9.8097867695588e-06
-7.87670365725609e-06
-2.02454654077638e-05
-1.90158500539607e-05
-3.18152554586188e-05
-7.73875105681394e-06
-2.95573948372474e-05
-8.59969421644373e-06
-2.55094207769111e-05
-9.99952295695233e-06
-1.78583589101106e-05
-3.68681234872799e-05
-1.79005745238987e-05
-1.455671712414e-05
-2.50905291985422e-05
-3.52769961120534e-05
-3.80946206640275e-05
-3.62024306617443e-05
-1.95980005952895e-05
-2.09279888212048e-05
-7.76957477633278e-06
-2.00933195184154e-05
-1.20491078632717e-05
-1.72792937737312e-06
-2.33274625225983e-05
1.57794513080249e-05
-2.1201199063284e-05
-2.76982584582208e-05
-2.76342803881039e-05
1.10117884920791e-05
-1.0885941744659e-05
-9.94541616415878e-06
-1.56388396098377e-05
1.3294409567116e-05
-7.20131798954421e-06
-1.52331544392377e-05
-5.2465661683596e-06
2.1751048932664e-06
-2.39392199590151e-05
-1.15701147441981e-05
-4.19116846554358e-06
-1.69187453517105e-05
-1.22189374244832e-05
-2.71310510238423e-05
-2.17332257523231e-05
-1.03753685774499e-05
-3.21712282100563e-05
-1.46693344161495e-05
-2.20351966115323e-05
-2.45718390328817e-05
-5.77096293461607e-06
-1.10301797935165e-05
-1.68550567935668e-05
-3.84219126942515e-05
-1.47422943753611e-05
-1.57152663496379e-06
-1.66853613449243e-06
1.14767657693428e-05
3.77975795888253e-06
-2.74210334902291e-05
-1.95006679033414e-05
-2.68874906866416e-05
-2.21358300084453e-05
-2.50056972414806e-05
-2.1250289108078e-05
-7.90596599395732e-06
-3.66562573062228e-05
-1.68520057472516e-05
-3.8115016858406e-05
-2.60305595793601e-06
-3.83251391256423e-05
-2.25429505630555e-05
-1.75545697859196e-05
-4.39470783913125e-05
-2.87167891952873e-05
-2.19939741829786e-05
-3.51022345159521e-05
-2.886686463106e-05
-3.18443250146895e-05
-7.47764476405782e-06
-1.30431592769731e-05
-2.65183738538062e-06
-1.27897705772621e-05
-1.07451944361105e-05
-1.3027256347025e-05
-1.55546580043498e-05
-3.61559354951503e-05
-1.96444365124047e-05
-2.40926624074646e-05
-1.35571589564578e-05
-2.55436241857729e-05
-1.93357204067213e-05
-6.16196172973491e-06
-4.23830963611418e-05
-1.72383744395999e-05
-2.37741922389144e-05
-6.72715270976586e-06
-2.17806487384002e-05
-3.9955329470765e-05
-5.23902969021867e-06
-2.59360363425979e-05
-1.47666033128775e-05
-3.54983984261637e-05
-3.42304236060188e-05
-3.76922297663417e-05
-2.84194337192799e-05
-1.52403599521272e-05
-9.00082874012479e-06
-1.44509407611968e-05
-2.93379236960281e-05
7.86542757643468e-06
-4.78414017986372e-05
-2.36677326978566e-05
-2.91693613441082e-05
-3.27286857430295e-05
-1.72813779468678e-05
-1.94784136689184e-05
-2.7624218072334e-05
-2.11828932567746e-05
-1.67963296429283e-05
-2.12779662614914e-05
-2.13859835555758e-05
-8.30926324259058e-06
-1.75456023815143e-05
-2.71343371339337e-05
-1.47315441814763e-05
-1.33662561257702e-06
-2.19421381964755e-05
-3.13678542706084e-06
-2.99536190898113e-05
-8.82985026781044e-06
-1.95014817324509e-05
-1.4315184962112e-05
-1.12643891013272e-05
-1.6607528730538e-05
-8.55928366898966e-06
-1.59722846514855e-05
-4.25850611347093e-05
1.88151939006368e-06
3.12845059734285e-06
1.30469928101773e-06
-3.41542686464106e-05
-9.45108580297086e-06
4.43522337083821e-06
-3.35240438155131e-05
-8.68944085927589e-06
-8.49155885582026e-06
-2.35509232514098e-05
-1.45901257862539e-05
-2.68449237135426e-05
-1.55069346291405e-05
-1.85176340869623e-05
-1.01052180292583e-05
-3.75808418237315e-05
1.75229608509664e-07
-7.37949676199923e-06
-3.15428269669301e-05
-2.30352421564182e-06
-2.38695656665014e-05
-7.82871536312437e-06
-2.95609007793082e-05
-9.19836209578e-06
-1.38556360195568e-05
-7.49230039281555e-06
-3.53150506545914e-05
-9.87544092639368e-06
-2.47076935213605e-05
-2.68250157686915e-05
-5.89965049091851e-06
-1.59582433344164e-05
-3.21704715776463e-05
-3.02311149263591e-05
-3.9405628783891e-06
-3.59043355434102e-05
-2.18170883104954e-05
-2.81501992355047e-05
-2.6345872757032e-05
-1.8470249738104e-05
-2.41310306949202e-05
-2.18100253138321e-05
-2.94228706054413e-05
-3.91078237031913e-06
-2.26368723560865e-05
-2.90493975905282e-05
-1.7076082318329e-05
-4.1467514967593e-06
-2.34238829717961e-05
-1.9048456333363e-05
-1.95140615222417e-05
-2.18470714214654e-05
-1.73062586792597e-05
-3.08733147898875e-05
5.21674185984743e-07
-2.39186841171599e-05
-7.01129953230946e-06
-1.46036438929966e-05
-1.67649814287603e-05
-4.75832678408682e-05
-1.65011821006168e-05
-2.94949371065733e-05
-3.94390475291469e-05
-2.47587420618661e-05
-2.98404464761802e-05
-2.37461285349021e-05
-2.22987980786501e-05
-9.31689919543621e-06
-7.14507988367947e-06
-1.54468101504583e-05
-2.90461410694685e-05
-3.32482528523839e-05
-2.5596891048311e-05
-2.58505653978458e-05
-1.98168154112283e-06
-1.12778273709698e-05
-1.52527466441825e-05
-1.19264787389304e-05
-1.97487893161162e-05
-1.93989771746496e-05
-2.21685580971809e-05
-1.93680140930264e-05
-2.01885622899145e-05
-1.4729013070177e-05
-2.87335900826811e-05
-6.03520058858282e-06
-1.91878444782708e-05
4.55347036043504e-06
-7.45735809179869e-06
3.84722202629704e-06
8.38186514239891e-06
-9.22301867323745e-06
-1.39391607591901e-05
-2.04259760518418e-06
-4.90579001145053e-06
-2.660202916376e-05
-7.6652588465583e-07
-1.96145274244816e-05
-2.80463381733864e-05
-1.6813986612732e-05
-2.23752433320488e-05
-2.90602095729657e-05
-9.83018457209126e-06
-6.53933544305079e-06
-3.17379209529425e-05
-3.53216747055775e-05
-3.22324401840958e-05
-2.66914379929362e-05
-1.89544157152355e-05
-2.86231688265313e-05
-1.01249129121805e-05
-1.78403738582013e-05
-1.96008515477256e-05
-3.49242511518587e-05
-1.28208494679819e-05
-1.36218285013707e-05
-1.87407898644913e-05
-1.72052877322354e-05
-1.59983080928701e-05
5.50174623190287e-06
-1.05572929557027e-05
-2.31308141858518e-05
-1.44071180463876e-05
-4.67463898060525e-05
-1.91451298942741e-05
-1.36678029819442e-05
-2.25315281394709e-06
-2.04834909319469e-05
-1.91439707319191e-06
-7.73320604313094e-06
-2.42309090663437e-05
-1.98108787073091e-05
-2.63802182721356e-05
-3.26656287610852e-05
-3.15076421111235e-05
-2.23773496889013e-05
-2.59139341985889e-05
-2.85253058680748e-05
-2.28514791619885e-05
9.02115157215473e-06
-4.35852904231495e-06
-1.87916822300043e-05
-2.57816408858779e-06
-2.97146144690525e-05
3.44473662644727e-06
-2.40231365350385e-05
-1.58251681130336e-05
-2.85432251581739e-05
-2.22328439013131e-05
-1.55976985190901e-05
-2.62553145092327e-05
-1.38690523215533e-05
-2.30275900696137e-05
-3.0012274065069e-05
-1.83644715971226e-05
-3.07334286396182e-05
-4.40835547397919e-05
-3.15428273680679e-05
-2.19912804290581e-06
-1.09050847522805e-05
-3.21314651318e-05
-2.34084064853805e-05
-1.58427827549401e-05
-1.18235201086096e-05
-2.27790234239334e-05
-3.41374619214679e-05
-2.85522317350058e-05
-8.40037104634573e-06
-1.81350125682771e-05
-3.76342672379348e-07
-2.57152018404902e-05
-7.1077225770813e-06
-2.23392802012757e-05
-3.11464004785449e-05
-1.51174785970566e-05
1.11925861311469e-06
-5.44443028737607e-06
-3.41578089855087e-05
-3.30163651469861e-06
-3.91791524335636e-05
-9.08326912315211e-06
-1.9188451976713e-05
2.63835185921614e-06
-1.43747206820219e-05
-3.60100129809328e-05
-1.84346889338344e-05
-2.41361206488509e-05
-3.45676532496388e-05
-1.8653272436901e-05
-9.11146713882144e-06
-7.84411496131533e-06
-2.1094806014973e-05
-2.17070453362996e-05
-1.7881557607528e-05
-3.00592039614385e-05
-3.85014897030876e-06
-1.9873872029665e-05
-3.12272272118721e-05
-3.23726822705585e-05
-3.88693372199191e-05
-9.29534365298256e-06
-2.40305815625742e-05
-1.02475364637361e-05
-9.77420500530497e-06
-1.90271173768922e-05
-1.89444729280779e-05
-1.13366594623795e-05
-2.46561115812309e-05
-2.15043929179233e-05
-2.02996024864873e-05
-3.51243917423828e-05
1.16723435240384e-06
-1.41685980338447e-05
-3.5279705628264e-05
-2.26701314119757e-05
-3.34717170525235e-05
-3.43745973647995e-05
-1.07445441959625e-05
-2.0709756708125e-05
-2.83852085567043e-05
-2.35645656144062e-05
-3.06405224865784e-06
-2.37323419918659e-05
-3.3554852034751e-05
-3.27676416124704e-05
-1.46576630516279e-05
-3.23579191247159e-05
-3.01605328352508e-05
-1.90561376745951e-05
-1.00135898015662e-05
-1.3585853543338e-05
-4.04397034276809e-05
-5.77270800354918e-06
-7.62966055191315e-06
-7.69930012890637e-06
-1.81104584773895e-05
-2.11092860025892e-05
-2.69761007357516e-05
-2.14557461462277e-05
-2.57482310192676e-05
-3.54682928918965e-05
-5.25845338033342e-06
-1.50157460505468e-05
-4.8496295569204e-05
-2.09128457649172e-05
-1.41689209902604e-05
-3.06164597137701e-05
-5.8563039137757e-06
-1.3536842433303e-05
-1.33457948608325e-05
-2.01844538230318e-05
-2.29935653605684e-05
-2.87058170616768e-05
-2.14976831986789e-05
-1.03808706307097e-05
-2.82744163721857e-05
-2.05356775371224e-05
-2.8135538973174e-05
-1.73482660935079e-05
-2.02620593034954e-05
-1.38835556094543e-05
-7.3923366573458e-06
-6.31889882745847e-06
-2.98969029518902e-05
-3.52880520482703e-05
-3.10806310036532e-05
-2.61251257931477e-05
-1.34839105148843e-05
-5.10839301050827e-06
-3.84069990770148e-05
1.76636332841138e-06
-3.5034123946657e-05
-3.7180054117508e-05
-2.41951447137274e-05
-1.74828292515089e-05
-2.72214310952134e-05
-2.09418652980279e-05
-1.13726384098737e-05
-2.36742629679328e-05
-2.95118970590961e-05
-2.32140792021013e-05
5.73644888056686e-06
-2.24160300944448e-05
-3.05481317406183e-05
-3.17508698719247e-05
-2.18229405962271e-05
-6.29693802854576e-06
-8.31593439951358e-06
-1.569925730049e-06
-2.1553672325965e-05
-1.37838635179129e-05
-3.07504346076508e-05
-3.16502304140115e-05
-1.85364912211555e-05
-1.81608569152861e-05
7.2523112997361e-07
-2.40359591192349e-05
5.92930997182566e-06
-2.07679578357848e-06
-3.52307992289114e-05
-3.91060104379273e-05
-4.73003024231934e-06
-3.63471006303087e-05
-1.3622992685145e-05
-3.37447288969637e-05
-1.9062306444583e-05
-2.09616150176067e-05
-1.93025034392702e-05
-1.41708823746314e-05
-3.98283486499712e-06
-1.56973352446762e-05
-5.67715847740654e-06
-2.38265493793057e-07
-3.82453480012015e-05
-6.62198853380084e-06
-8.11113231713001e-06
-2.57725309098587e-05
-1.00331060636805e-06
-1.54469163174968e-05
-2.713778528154e-05
-2.80358470173323e-05
-3.49558592555189e-05
-3.27725795562981e-05
-7.63587225095693e-06
-2.96089984167487e-05
-1.57532432879649e-05
-1.90955054533653e-05
2.50371283222834e-06
-1.62684422073386e-06
-1.07462830996997e-06
-1.48950440921839e-05
-2.8937023736036e-05
-3.11116787737086e-05
-2.67809982499919e-05
-2.44567190304486e-06
-1.08389787961904e-05
-3.45766860186051e-05
-1.32495370697449e-05
-2.11793777494848e-05
-1.34061382604452e-05
-2.13635720054244e-05
-1.87828680470187e-05
-2.33443393646299e-06
-3.19621133827533e-05
-2.46235848177696e-05
-4.31592113711368e-05
-2.78136439844911e-05
-2.68504634690847e-07
-1.93004885453055e-05
-1.29614133259695e-05
-3.71013623938346e-05
-1.67044640391605e-05
-8.04334643514301e-06
-2.09770967774304e-05
-2.65909577384647e-06
-1.73704682823427e-05
4.736578316504e-07
2.20047707508892e-06
-2.87841782982853e-05
-2.32142973672198e-05
-1.90277207117836e-05
-2.07165931465189e-05
-1.60946063512446e-05
-3.09769163629483e-05
-3.0492601308003e-05
-2.83796410107758e-05
-2.65468235279154e-05
-1.65758387257731e-05
-1.48223423847184e-05
-2.06753861741141e-05
-2.89619495061886e-05
5.4030999440054e-06
-7.64441527561266e-06
-3.17741938358466e-05
-2.58813235930938e-05
-7.50969781144559e-06
-1.29281742910316e-05
-2.61659118353266e-05
-8.73778117483245e-06
-4.86548532565973e-05
-7.79877112915708e-06
-2.4618967638827e-05
5.17888990254646e-07
-3.46889154977612e-05
-3.13495391487894e-05
-1.23102421686157e-05
-3.77954295384378e-05
-2.0795599832905e-05
-1.93221180083018e-05
-1.63487861294114e-05
-6.49646712310924e-06
-3.60288730341789e-05
-2.62767249441261e-05
-6.07104699172315e-06
-6.01966800295778e-06
-3.62321493567219e-05
-2.22676162905774e-05
-2.04064583821604e-05
-1.0491957372554e-05
-5.64079189909287e-05
-7.89329643718872e-06
-1.76471883883654e-05
-1.75080738314718e-05
-3.40142192580928e-05
-3.32452815530258e-05
-1.97500775879345e-05
8.82768436506791e-06
-3.13444377547929e-06
1.31723753397108e-05
4.90436108230823e-06
-3.25384848810268e-05
-4.14468531380209e-05
-1.1899143104891e-05
-4.1149579105978e-05
-2.47120463731945e-05
-9.48610123768338e-06
-2.32980650173512e-05
-1.00663433865752e-05
1.75617912390557e-06
-2.87194779378511e-05
-1.8472670786505e-05
-2.66008935149885e-05
-4.33000826882235e-05
-1.34175904621141e-05
-1.52352459449046e-05
-3.76601550674878e-05
-1.11593013475598e-05
-2.90388029395142e-05
-9.32912962092115e-06
-1.00475999543038e-05
-1.6500143768779e-05
-3.71952656134156e-05
-2.23492870451493e-05
-3.48544940820644e-05
6.02457122231284e-06
-1.58273999090821e-05
-4.01261882373448e-05
-3.96908851778906e-05
-2.81792039304109e-05
1.3265778374893e-06
-3.11546076417448e-05
-1.7919900344204e-05
-4.25201721559666e-05
-2.88741592232484e-05
-3.19351218209694e-05
-1.47600430917998e-05
1.10681511639425e-05
-3.1511255601852e-05
-1.27718610208975e-05
-1.65432793091456e-05
-4.46247650373642e-05
-2.78642788182463e-05
-1.19482718444571e-05
-3.80733815377241e-05
-2.07507611719976e-05
-3.55325725413062e-05
-1.80621912893208e-05
-1.79671880075954e-05
-1.31784248179004e-05
-3.13891133904716e-05
-2.00820767948676e-05
9.27195811909863e-06
-2.71171600265041e-05
-2.07497128244444e-05
-3.01444745491486e-05
-2.42772745230229e-05
-2.44702385851373e-05
-1.07969757180664e-05
-2.21290950446176e-05
-3.90584793904466e-05
-8.8781302487e-06
-6.018835976152e-06
-1.60810956854122e-05
-2.70291957934173e-05
-4.99851515916994e-06
-2.55650340237653e-05
-2.56055188378418e-05
-2.10937641562248e-05
2.91660572469383e-06
-1.6211788987645e-05
-2.47669776045026e-06
-2.87160811900878e-05
-2.25249985711421e-05
-1.04832637519415e-05
-3.69292303073323e-06
-2.50360251102997e-05
-5.93869608029645e-06
-2.83606152457798e-06
-2.3571367990706e-05
-2.29255216936412e-05
-2.23155028915356e-05
-2.69673698327694e-05
-1.38181904382421e-05
-2.8756339591195e-05
-4.52167786202328e-05
-1.89238286105013e-05
-2.51281906872623e-05
-2.11012190266552e-05
-2.09348658646898e-05
-1.21204051804296e-06
-2.50300528385001e-05
-3.09818167537967e-05
-5.27271617200211e-06
-1.90077001744269e-05
-2.82494319624784e-05
-3.35558301898404e-05
3.52893199220552e-06
-4.62199730111257e-06
-1.44028446082625e-05
-1.80767932948464e-05
-2.82381221666333e-05
-1.05252713103906e-05
-7.46959289754788e-06
-2.57257713993419e-05
-3.09930865704527e-05
-5.63088447080622e-06
-1.56367765428249e-05
-2.54667593780466e-05
-2.62779892648149e-05
-3.97403888485978e-06
-5.10094020639304e-06
-6.50539627957826e-06
-8.3558861100153e-06
-3.44951402679009e-05
-4.02728174799252e-05
-1.16994030287299e-05
-3.97655315355988e-05
-1.4444794440061e-05
-1.75079412765948e-05
-2.67063980796222e-05
-2.60169043286648e-05
-1.24672352779611e-05
-5.63341240251938e-07
-2.60156795977194e-05
-1.37560204464373e-05
-3.21936638488845e-05
-5.80932159311432e-05
-5.55493316094054e-05
-2.569792310596e-05
3.25478052719692e-06
-1.79205146125198e-05
-3.27087266149007e-05
1.33156003531948e-06
-2.23340404949185e-05
-2.33171536901271e-05
-1.68837894704881e-05
-7.78787807557509e-06
-1.09183396750155e-05
-1.16459953755579e-05
-2.96465855862939e-05
-3.42199851050046e-05
-1.38933586492453e-05
-1.62160292844945e-05
-2.28345927094431e-05
-1.81060117582232e-05
-2.71301542679245e-05
-1.0651163025872e-05
-1.17850933833543e-05
-1.65868503982184e-05
-2.3319036259477e-05
-3.41668025817296e-05
-3.94295806708323e-05
-3.27685741140258e-05
-1.00677597126871e-05
-1.23062168827807e-05
-7.62555945522817e-06
-8.54423965565185e-06
2.72199234810852e-05
-1.61292934940807e-06
2.05619174663275e-06
-1.95693588089849e-05
-2.24424366951492e-05
-5.29529717738073e-06
-1.91652444468349e-05
-1.60942468364522e-05
-2.7000399237743e-05
-1.78113976560077e-05
-1.1573278304725e-06
-3.52476797836384e-05
-2.92554295798652e-05
-1.62731749580964e-05
-2.73834582740653e-05
-2.13788650105265e-05
-4.36386685767956e-05
-1.84545537060087e-05
-5.83717021806122e-05
-1.48944537075048e-05
-2.36445081712074e-05
-1.93447955785879e-05
-9.70989229805563e-06
-5.16257543998308e-06
-1.29526616829628e-05
-5.95671155624181e-06
-2.15412818680245e-05
-3.12193361632594e-06
-2.90258147341816e-05
-2.3383491122344e-05
-3.02767992602644e-05
-1.70043231414553e-05
-1.51579375540739e-05
-2.17572149095819e-05
-2.12944960506299e-05
-2.04648460926229e-05
-1.47734338771008e-05
-2.26186257383595e-05
-2.72848050261721e-05
-4.16669758880678e-05
-2.75166172862615e-05
-3.08259283833515e-05
-3.07013709949946e-05
-1.78356112518378e-05
-5.85855508638825e-06
-1.88027153472757e-05
-2.29172414996325e-05
-1.71950938715485e-05
-9.39537249237478e-06
-1.57896179585131e-05
1.03861914850308e-06
-3.1965437786679e-05
-2.99811646456382e-05
-3.61702510669207e-05
-2.27998538892858e-05
-2.85930785483748e-05
-3.32875477182356e-05
-1.38781189532837e-05
-3.57309509043804e-05
-2.30883533511826e-05
-2.74914217772411e-05
-2.07599828083606e-05
-1.67040668315337e-05
-2.38802729190697e-05
-1.45127821592422e-05
-4.20328751047085e-05
-4.01259004691221e-05
-3.30600562373487e-05
-9.38739248319446e-06
-1.20648071547668e-05
-9.65305115796662e-06
-4.22757551395918e-05
-4.84586707997415e-06
-1.44309239423796e-05
-1.19553711023697e-05
-1.02996864365259e-05
-1.0371366586043e-05
4.18708729963538e-06
2.73090283912306e-05
-3.42920137292819e-05
-2.22815002450981e-05
-7.17103564702377e-06
-1.58608515546579e-05
-3.44024397494217e-05
-1.52144638901702e-05
-1.18957640599407e-05
-1.56352318352867e-05
-3.84433116889477e-06
-1.04558224568627e-05
-3.72775452940841e-05
-8.23252461096087e-06
-3.6353768137097e-05
-7.37387507032628e-06
-3.28325892680712e-05
-6.71109062804296e-06
-9.00662437080343e-06
-2.48033741618614e-05
-8.9213610288033e-06
1.87836279443912e-06
-5.72745303393507e-06
-2.80072204154269e-05
-2.94580357334445e-05
1.62132655906709e-05
-9.66042005164117e-06
-3.02510298042644e-05
-1.51277650520413e-05
-2.12845302062765e-05
-1.96592366914508e-05
-2.63772503981189e-05
-8.98629334161505e-06
-2.51224561887294e-05
-2.338440906779e-05
-2.54820901120259e-05
-2.25955286379317e-05
-2.51941702565117e-05
-2.61919322630171e-06
-1.58641589157429e-05
-2.05251825171571e-05
-7.39578086012092e-06
-4.05780446413471e-05
-1.92901417099343e-05
-2.11308851386465e-05
-2.60921540699759e-05
-1.27535343027773e-05
-7.31019335815968e-06
-1.87179168118432e-05
-3.1439371164657e-05
-2.5342421658831e-05
-8.29742324436865e-06
-1.48530910024498e-05
-2.87877696531346e-05
-1.93157398114112e-05
-1.86124925042158e-05
-3.02765336508e-05
-6.87574744196238e-06
-2.08764472503132e-05
-3.18233814517052e-06
-1.66901572114234e-05
-8.91726982756574e-06
-1.73144938445512e-05
-1.90036217639098e-05
-2.83310835777384e-05
-2.56255802948112e-06
-2.12430452336731e-06
1.16565832170845e-05
-1.80245632516302e-05
-2.62874954273865e-06
-3.40523652622851e-06
-3.29009438911064e-05
-2.54445121504768e-05
-5.26528518963218e-06
-2.07322742128022e-05
8.21018054457179e-06
-3.34329090934021e-05
-1.46987422454052e-05
-1.9214901485753e-05
-1.39713824903603e-05
-1.68271609455851e-05
-1.31183307449871e-05
-1.82365827455015e-05
-2.58338521111157e-05
-2.84854139529566e-05
-4.99605890460212e-05
-1.64399236304821e-05
-1.12194484229257e-05
-4.31477498858664e-06
-2.56166161627838e-05
-3.87869047477052e-05
-7.84537053102466e-06
-2.30949162974542e-05
-2.13196522965512e-06
-4.65482023819098e-06
-2.52454778337976e-05
-1.68522951033995e-05
-2.02248330959972e-05
-3.29353966348639e-05
-3.59754914966655e-05
-2.94059986342784e-05
-3.71900899135198e-05
-3.50953780970124e-05
-7.26964139479307e-06
-1.95137883075732e-05
-1.70465376258296e-05
-1.92870675714233e-05
-3.41995391622591e-05
-2.00549474986363e-05
-4.12428753663435e-05
-3.61056247929349e-05
-1.03536459576883e-05
-3.7318123126492e-05
-2.78830446428324e-05
-1.59819802344454e-05
-1.3417566696773e-05
-1.75817898372234e-05
-1.73234603764123e-06
-1.96362808561864e-05
-5.89527169101106e-06
-5.03977664937725e-05
-3.06045279065111e-05
-2.94979476684147e-05
-2.93731826219915e-05
-2.97380433801596e-05
-2.44592888123481e-05
-2.10876722595423e-05
-2.69698621073941e-05
-2.86009108390438e-05
-2.90686625536638e-05
-1.15411250979573e-05
-3.54553777603296e-05
-1.19543137552224e-05
-4.57941246563857e-05
-9.92092346688738e-06
-5.6592272013456e-06
-1.49297705039476e-05
-3.83354119609474e-05
-2.66699999311173e-05
-7.76784007203617e-06
-3.27532259575904e-05
-3.685458428772e-05
-2.51856597986575e-05
-3.48617442030013e-05
-3.68254097826823e-05
-3.50819097552941e-05
-4.01019493852952e-05
-8.03792792536341e-06
-1.60707153189893e-05
-2.49367791659963e-05
-1.63510086602891e-05
-2.12238827390319e-05
-2.2155011842854e-05
-3.33323611473143e-05
-1.34416870259679e-05
-4.61467091790677e-05
-1.35707020719658e-05
-1.29892332120868e-05
-2.61495443177982e-05
-1.30652652555952e-05
-4.30996633349413e-06
-2.31023620383654e-05
-1.73005072459658e-05
-2.87638271676972e-05
-1.96146960955943e-05
-3.75812082343324e-05
-7.77995407419359e-07
-1.94340530965588e-05
-2.52380924599705e-05
-1.01209527062773e-05
-5.78745790702506e-06
-2.47499981454131e-05
-3.38194819759173e-05
-1.50095597742265e-05
-4.1292227941639e-06
-1.06295463590181e-05
-1.47461196314182e-05
-1.62155368054064e-05
-1.43413798677628e-05
-4.89604123427351e-06
-2.7331686097267e-05
-2.32611839243515e-05
-2.83177562729931e-05
-1.30287358292205e-05
-2.68174326227178e-05
-4.45892000218158e-06
-3.04326051704612e-05
-7.86209875848381e-06
-3.47537885170775e-05
-2.90050752280038e-05
-1.35542682660794e-05
-3.24223521499165e-05
-5.12809284982031e-05
-2.25394336951553e-05
-3.27510680853967e-05
-1.68247716334663e-05
-2.41355161247269e-05
-3.52901314326217e-05
-7.4319767396628e-06
-1.05300217572243e-06
-3.23377791252773e-05
-2.50072123516849e-05
-2.7697538689516e-05
-1.56476852315412e-05
-2.1143787316814e-05
-1.88574055311577e-05
-5.48089096974464e-06
-5.57901367257574e-06
-2.46493946253664e-05
-2.66585084811548e-05
-2.18352233397897e-05
-5.05687517198427e-06
-1.40765418902719e-05
-2.05655253679218e-05
-2.06855934965193e-05
-4.05061852405607e-05
-4.03324285796474e-05
-6.66821873084987e-06
-9.76420172290973e-06
-3.0366038515421e-05
-3.10098374119286e-05
-2.23621697167406e-05
-4.12550716966476e-05
6.1004447065908e-06
-2.84266492391796e-05
-1.91127784363462e-05
-2.39671370333025e-05
1.40493846384289e-06
-7.06233572595821e-06
-2.31964549327203e-05
-1.21025926119571e-06
-1.50324467459073e-05
-4.64901208761871e-06
-3.18371054782382e-05
-2.44114613329394e-05
-2.06945590195488e-05
-3.34115644164379e-05
-8.14261640548421e-06
-3.64903323177506e-05
-2.65903258388067e-05
-2.1920882964118e-05
-3.24675178238807e-05
8.87665176155076e-07
-2.19085004867128e-05
-1.23270057753968e-05
-3.73754533667149e-05
-3.03585814277602e-06
-4.12609693213665e-06
-4.42642494340154e-05
-3.42440958407247e-05
-1.50300923367141e-05
9.84691078624474e-06
2.76154837739915e-06
-1.10928108363144e-05
-1.5822503855637e-06
-4.19390590269242e-05
1.57783863936459e-05
-4.21784906115028e-05
-3.23348079997505e-05
-2.93173397126987e-05
-5.73541795706818e-06
-9.27117874078497e-06
-8.64673152913169e-06
-2.36458429624475e-05
1.03726985116871e-06
-2.88828241744795e-05
-4.39198681882914e-05
-1.21510925877113e-05
-2.44480683442457e-05
-3.61112624483625e-05
-1.2401166277711e-05
-6.23650617016904e-06
-4.12271769999469e-05
-5.24639109077379e-06
-3.62166097171977e-05
-4.11595211045198e-06
-3.18569116593823e-05
-1.43070338488691e-05
-2.28661840075283e-05
-1.96852993636009e-05
-2.73806026655803e-05
-2.31824481586795e-05
-2.78847508512377e-05
-1.90665500177652e-05
-3.23941356839098e-05
-2.05439307659384e-05
-1.71544082525415e-05
-3.86811271572419e-05
-1.4681830260277e-05
-1.66488596644528e-05
5.72475569097636e-07
-8.62621590601181e-07
-2.4717453498515e-05
-3.71337114323597e-06
-5.72784777603652e-06
-1.49528731543133e-05
-2.90272809850118e-05
-1.73952634133915e-05
-3.36166815702681e-06
-2.0523028813682e-05
-3.815917565818e-05
-2.06450418204039e-05
5.41876413000514e-06
-3.21893318667622e-06
-1.64366031405321e-05
-2.50906446334438e-05
-2.31130271709173e-05
-1.06470535303428e-05
-6.15488065820288e-06
1.47499395622444e-07
-2.36965111618829e-05
-1.85081620747392e-05
-6.26340285611973e-06
-2.2112827844214e-06
-2.80146955775461e-05
-1.98875451125597e-05
-3.67411793515241e-05
-3.06908942051529e-05
-3.02269225702399e-05
-9.56898234167381e-06
3.53505514291261e-06
-2.81571960439673e-05
-2.33876240721048e-05
-1.83065017610654e-05
-1.38178356127369e-05
-2.93584822879466e-05
-1.08222812926295e-05
-2.27312075279616e-05
-1.3580621316708e-05
-2.71516638801463e-05
-1.31620293776776e-05
-2.59660875642492e-05
-2.09986393653285e-05
-2.22513076835777e-05
-3.46333816876895e-05
-2.29905341277407e-05
-3.18435189222288e-05
-2.89067508807231e-05
-3.91503039598988e-05
-4.95656277380268e-05
-4.09350995906188e-05
-1.08685666699583e-05
-2.68998535818363e-05
-4.12933360956785e-05
-9.91212559823411e-06
-1.48696621465221e-05
-2.95339180333108e-05
-1.80774980124109e-05
-2.41908953954823e-05
-2.75316741354717e-05
-1.95683324384135e-05
-2.66287493560669e-05
-3.78322106823207e-05
-3.01581599643681e-05
-2.28494472290998e-05
-3.62746126226166e-05
-1.0877584485052e-05
-1.769165593594e-05
-2.87852263757514e-05
-2.94008175112302e-05
-1.95210539705269e-05
-1.58648398039074e-05
-3.67964869266294e-05
-2.18781308346211e-05
-9.57878696205854e-06
-1.06886738354772e-05
-7.9148773885736e-07
-2.6441295638418e-05
-2.34401359177571e-05
-7.6914437746207e-06
-3.29519501387341e-05
-3.2372755325548e-05
-1.13881165904012e-05
-1.09830979285327e-05
-1.04298763765471e-05
-2.67125256544777e-05
-3.61845278438321e-05
-1.04821344332803e-05
-3.03687621646701e-05
-2.12467225282294e-05
-1.75251035717576e-05
-3.43262559438144e-05
-1.33123114234586e-05
1.28744546634205e-06
-2.09995000184102e-05
-4.01040722290011e-06
-1.7689259856479e-05
-1.93783865855436e-05
-1.27276265441756e-05
-1.87593512997837e-05
-3.42650347779628e-05
-3.38913089595178e-05
-3.15291269203414e-05
-3.17831878967891e-05
-1.32020093871158e-05
-2.06882824461934e-05
-7.39153851550796e-06
-2.91194308820826e-05
-4.19644524587762e-05
-2.83824602628481e-05
-3.008997768351e-05
-3.71499470782855e-05
-2.42757911713516e-05
2.52892755467565e-07
-3.98215198615634e-05
-1.38324732939685e-05
-5.03665811170607e-06
-2.66355297216138e-05
-1.54186457502616e-05
-2.88769921599385e-05
-3.38256830394328e-05
-7.24243886213658e-06
-7.75678691594647e-06
-1.9691595753787e-05
-1.49939786738834e-05
9.52229484754395e-06
-2.61050701644384e-05
-2.82986922041311e-05
-8.14718207845291e-06
9.96779192566867e-06
-2.69747539358921e-05
-1.99888693843847e-05
-2.90022338044393e-05
-4.24124686924845e-05
-1.12128811933114e-05
-3.92181199145123e-05
9.0896863146785e-07
-4.99919504067793e-05
-2.85212544280128e-05
-3.11937308626622e-05
-1.20522741422852e-05
-1.34207570608276e-05
-2.3047994489358e-06
-2.70091216132642e-05
-1.0851382357468e-05
-9.78124636144911e-06
-2.20193863816397e-05
-1.19462728937259e-05
7.36022160108297e-07
-3.08557147914159e-05
-2.16329061398978e-05
-2.68742685740109e-05
-1.95252887449936e-05
-3.31470709350812e-05
-2.96306488296452e-05
-3.56554215786573e-05
-1.45685290933329e-05
-2.4814383460104e-05
-2.17045689948655e-05
-4.23949692701411e-05
-3.34761183516378e-05
-1.86146381084621e-05
-2.34331699282754e-06
-3.10889139215505e-05
-2.93099175544465e-05
-2.36310834724135e-05
5.77067666796078e-06
-9.78667830609313e-06
-1.50367742660818e-05
-3.10718888199944e-06
-1.18788592095897e-05
-7.78552823832824e-06
-4.45066434159586e-05
-1.41239033574854e-05
-1.97248449412922e-05
-1.35383765452658e-05
-4.07356703432645e-07
-1.06500028748381e-05
-1.5780798657686e-05
-1.16359071028631e-05
-2.08646871517719e-05
-3.1651844907641e-05
-1.70609856886476e-05
-3.93397048778917e-05
-5.31360821571756e-06
-1.0751044766505e-05
-4.2394513260124e-05
-3.22457862287267e-05
-2.01120062220452e-05
-5.43068796850641e-05
-3.66835405813712e-05
-3.21551670123891e-05
-7.63343625812728e-06
-2.18779560535954e-05
-1.31764724070938e-05
-4.23931290364504e-05
-1.37678111254637e-05
-2.00518185627164e-05
-2.25172175959549e-05
-1.05598816509231e-05
-1.01855660162226e-05
-1.51059988112098e-05
-3.51892546810101e-05
-9.1344844377234e-06
-1.48244732445682e-05
-1.92067381944602e-05
-2.69249550015069e-05
-3.30649075213401e-05
-2.35495038093724e-05
-1.10866303444667e-05
-1.5079953182723e-05
9.17135578267273e-06
-5.07151290883566e-06
-2.782586531387e-05
-3.96973310302655e-05
-1.89785874129413e-05
-1.848899208925e-05
-2.47395006422932e-05
-2.78137609161297e-05
-1.81527709737812e-05
-1.40265015830876e-05
-1.37856520925752e-05
-9.43329891404501e-06
-3.24975700758e-05
-2.75427811986902e-05
-1.48641120820682e-05
-3.33726353793007e-05
-9.59900473442347e-06
-5.6044567039578e-07
-2.22494548057878e-05
-7.19715533355521e-06
1.98395651876222e-05
-2.85569326631349e-05
-2.35831426806009e-05
-2.22012261637692e-05
-2.4704125577159e-05
-2.1674551382617e-05
-2.36222250277312e-05
-5.35603658137583e-05
-3.11695899608374e-05
-1.36088431059594e-06
-1.67879550175496e-05
-1.84495777464892e-05
-3.93442583677741e-06
2.00136737369403e-06
-3.61392127363568e-05
-2.60104017815859e-05
-5.56398324489131e-06
-1.47605081208773e-05
-1.27256465700224e-05
-5.88985249789247e-06
-8.43442402856874e-06
-5.87383489684106e-06
-1.71111807474778e-05
-1.17738560325069e-05
-2.73100001122409e-05
-2.32077392340603e-05
-1.58648914103613e-05
-3.11270833412499e-05
-1.96287554758062e-05
-2.76375278815327e-05
-2.08321781146073e-05
-3.65789257087757e-05
-2.48541804222368e-05
-1.64582675439113e-05
-7.84531550415523e-06
-1.14033435049302e-05
-3.25526995313426e-05
-2.16620196828585e-05
-4.05344828860234e-05
-1.45050764394446e-05
-1.41556424302104e-05
-1.55792644922458e-05
-3.02308442745583e-05
-9.63885921637724e-06
-1.41488448028686e-05
-3.26396724295175e-05
-1.59346431287686e-05
-1.71272252579487e-05
-2.23110899155632e-05
-2.1178372450732e-05
-2.11807811450615e-05
-2.5157213453207e-05
-1.68263746385961e-05
-7.07376795442705e-06
-3.20352655823958e-05
-4.21983503687405e-05
-1.21732653642554e-05
-3.44812055170282e-05
-2.58108329581806e-05
-2.44720441410489e-05
-3.74803826795912e-05
-1.84135271786288e-05
-1.50603422869175e-05
-8.20550018463846e-06
-1.13077706189892e-05
-6.87814212034712e-06
-2.51080596298197e-05
-2.30027741460432e-05
8.69810784566598e-06
-2.58515480131317e-05
-8.96884123867812e-06
-1.50098816962508e-05
2.76451834975917e-06
-1.9015625330456e-06
-1.58225588752993e-06
-3.97204599643549e-06
-2.27679881612253e-05
-2.96888436316067e-05
-2.73626558713287e-05
4.38800265423768e-07
-5.37888043801335e-06
-1.8806446358245e-05
-3.18998614723405e-05
-2.17484205764471e-05
-1.14340990184614e-05
-2.93719743703358e-05
-3.15714650845195e-05
-4.23925653935463e-05
-1.39258501038227e-05
-2.76893156951837e-05
-2.28794118878541e-05
-9.56437374594982e-06
-1.55236654024494e-05
-7.43831130990732e-06
3.77250568141038e-06
-2.00725991370602e-05
-8.62473644868394e-06
-4.43106373494838e-05
-7.95643874081394e-06
-2.0431897755102e-05
-1.27397551213411e-05
-3.97314202269004e-05
-2.4715180203714e-05
-1.97223028113479e-05
-1.52702123848082e-05
-2.34718907782085e-07
-1.44112746494127e-05
-2.83320071459987e-05
-1.29264070606753e-05
-8.71867417643897e-06
-4.08594943234698e-05
-1.7735355185047e-05
-1.11700443912885e-05
-3.56567375077656e-05
-6.3711983333928e-06
-3.32427353790224e-05
1.10873836242514e-05
-3.05510829997926e-05
-3.06970589759962e-05
-2.26502852966082e-05
-3.62232231729504e-05
-2.8233647288604e-05
-1.69466056230264e-05
-1.52017786724029e-05
-1.04415608943032e-05
-6.51242607759453e-06
-1.8606141359221e-05
-3.43495021479912e-05
-9.43139610646931e-06
-2.06160716106063e-05
-8.48603501125646e-07
-2.13927551107937e-05
-1.46065630954281e-05
-1.59941403469109e-05
-7.40508088717071e-06
-4.25791552409356e-05
-2.40327922263101e-05
-1.65750199498639e-05
-1.09197298083322e-05
-9.02614356217306e-06
-2.73938251401039e-05
-4.74354727767963e-05
-3.5805693452483e-05
-2.91236189543879e-05
-2.53091354813105e-05
-1.70536299852677e-05
-2.22819174669138e-05
-2.45030777247718e-05
-8.46691491745335e-06
-1.32422003603838e-05
-3.21691130558345e-05
-2.26838036266905e-05
-4.41866881017518e-06
-1.50875030473646e-05
-2.19152289915727e-05
-4.36511936973104e-05
-1.17288735490056e-05
-2.92207346185358e-05
-3.08577731236887e-06
-1.04837402297226e-05
-2.93620101596984e-05
-3.92025857634699e-05
-1.44187943075313e-05
-3.46012432491476e-06
5.65219762396562e-06
-2.07999944635521e-05
-1.76750158409014e-05
-7.57647873082771e-06
-2.34875023302049e-05
-2.99916664921914e-05
-2.68367937242859e-05
-2.43209297033154e-05
-3.89198354521696e-05
-2.61488863269718e-05
-3.1601084109319e-05
6.59873902460173e-06
-1.83468398772201e-05
-1.54897638995673e-06
-7.05327790458386e-06
-3.07518199282924e-05
-4.11841377518363e-05
-4.17944112865275e-05
-9.68033003595752e-06
-2.2817870242134e-05
9.82064925822987e-07
-2.7811408780154e-05
-9.72358641389724e-06
-3.54953621366955e-05
-1.18496394911635e-05
-7.92510700976584e-06
-1.68733364274825e-05
-1.72173429340471e-05
-1.84086276588635e-05
-1.87319419526221e-05
-4.62122826482795e-06
-1.28365332208346e-05
-2.63748321792325e-05
-2.09824917255619e-05
-1.68003373341543e-05
-2.44804911410843e-05
-2.41933913155125e-05
-2.26591969029075e-05
-1.39645328748873e-05
-2.05376198696517e-05
-2.13666576098996e-05
-1.31140253571763e-05
-2.47138581600063e-05
-1.79766474246296e-05
-3.07373955204973e-05
-3.36810987704714e-05
-2.22085146558693e-05
-3.77345202619429e-05
-1.21676866133601e-05
-1.99334622234306e-05
-3.32218250423999e-05
-2.51181338268266e-05
-2.80225656196845e-05
-3.88165827031203e-05
-1.51161369792697e-05
-2.0749232662498e-05
-3.26320650580217e-05
-2.2071232721018e-05
-2.10770144420492e-05
-3.13050148689285e-05
-4.42627593889399e-06
-2.61722393235923e-05
-2.1332255894419e-05
-1.76284153550101e-05
-4.69272857955519e-06
-2.53975411525483e-05
-3.8277994807759e-05
-2.6966433994984e-05
-9.71742936232427e-06
-3.62231733786609e-05
-2.2443771906579e-05
-1.51386527645336e-05
-2.23519528840842e-05
1.10023916780728e-06
-1.84132702539778e-05
-2.89914856090321e-05
-2.67116793643921e-05
-2.68919880073711e-05
-2.45252520265533e-05
6.04578159375173e-06
-1.29152401278156e-05
-1.5318901469418e-05
-1.27740099060773e-05
-1.47970463732365e-05
-3.38693143393047e-05
-5.19464298905291e-06
-1.66798781571882e-05
-3.63383847613682e-06
-2.00050049775071e-05
-7.45458890685614e-06
-2.04479533381892e-05
-2.6144220475556e-07
-3.17862580829165e-05
-5.01697460014872e-06
-1.56114803144589e-05
-2.67985405601501e-05
-2.15187584444311e-05
-1.65500266514449e-05
-9.48035748176948e-06
-2.92495812017361e-05
-2.23714639603233e-05
-3.23742970783331e-06
1.43081806626035e-06
-1.33490873301331e-05
-1.99453330250459e-05
-1.28184759501624e-05
-1.52828334344639e-05
-2.86433551620673e-05
-6.35873773565295e-06
-1.68201297552697e-05
-3.97065948070138e-05
-5.22264681687016e-06
-1.6808269695111e-05
-1.38850072937496e-05
-2.41053650076421e-05
-2.22620273708008e-05
-3.26849848192711e-05
-8.38803019074424e-06
-2.54320039238598e-05
-3.33600839984286e-05
-1.89317526501643e-05
-2.41111541138969e-05
-1.82781177704016e-05
8.40359967347035e-06
-1.7418968439236e-05
-2.32077433884733e-05
-1.7489796007857e-05
-3.05520019750465e-06
-3.45276972718103e-06
-2.74539785797164e-05
-1.28439282776302e-05
-2.27268452611012e-05
-2.77849790939783e-05
-8.71735773577677e-06
-2.43270887236088e-05
-9.26071050082094e-06
-9.36172497948911e-06
3.03591343520531e-06
-3.21699778238056e-05
-3.8139701867384e-05
-1.86995562283769e-05
-1.45698311173814e-05
-2.076661974042e-05
-2.88760444427101e-05
-1.94237626054308e-05
-1.76306686224899e-05
-2.75958678377942e-05
-2.02675529246864e-05
-2.69961281051573e-05
-1.1362893287375e-05
-1.86541693895241e-05
-1.50996427737084e-05
-3.05392082732984e-06
-2.54841931864762e-05
-8.84680105898018e-06
-9.00143895302439e-06
-3.68114154251646e-05
-1.22249812727132e-05
-3.0926875695983e-05
-2.04175284351904e-05
-2.69290847967514e-06
-2.63048389090307e-05
-2.91252655113625e-05
-1.46743410938602e-05
1.07320516058095e-06
-9.08865116010997e-06
-1.53981432296996e-05
-2.16469783150521e-05
-3.14025775802359e-05
-1.67583065349473e-05
-1.51124801885073e-05
-1.84836970045811e-05
-1.97719690466803e-05
-1.71958657498195e-05
7.63062884550475e-06
-3.46299597841624e-06
-1.95814795994005e-05
-1.21524221884718e-05
-8.20964267806714e-06
-1.17022090157537e-05
-2.96228081579376e-05
-2.19480766386896e-05
-2.34857041200837e-05
-2.25453328239602e-05
-2.64690417863047e-05
-1.68919994364894e-05
-1.24859158771121e-05
-1.23095562319585e-05
-1.08183078104857e-06
-5.70483741544517e-07
-2.516966452902e-05
-4.60042472118957e-05
-7.89819894685221e-06
-1.05776048709745e-05
-8.53434792166236e-06
1.77961188455114e-06
-6.38840238028256e-07
-3.59020933467192e-05
-2.68965421743663e-05
-2.0214727701618e-05
-1.54248951317204e-05
-2.06923589927928e-05
-3.73785665374783e-06
-2.31465003364449e-05
-2.15252790526801e-05
-4.16926021448112e-06
-1.66019616541257e-05
3.74608802488484e-06
-2.24516909528276e-05
-8.90023184384321e-06
4.20911082909865e-06
-1.56638907224186e-06
-1.80552691899498e-05
-3.07114582812491e-05
-1.92306529968983e-06
-1.50766371100749e-05
-2.22240941741335e-05
-2.70600448477038e-06
-3.94513109673035e-05
-1.68016674402937e-05
-2.10554700955081e-05
-8.56308167479253e-07
-2.68375406508773e-05
-2.88235967173057e-05
4.23608662419475e-06
-7.09528607645264e-06
-1.49840188228096e-05
-3.2386520464744e-05
-1.41137251239063e-05
-4.63748406026351e-05
-6.06254838568763e-06
-1.56051523649682e-05
-3.62011502788594e-05
-2.09750477308398e-05
-1.25140978515015e-05
-1.65932305644789e-05
-3.86631300316786e-05
-1.09964096821714e-06
-6.79974765470562e-06
-4.85441087507463e-05
-1.11469171476451e-05
-7.16593921069885e-06
-1.45350950335716e-05
-1.98335822452818e-05
-2.11878927811637e-05
-2.43958367006474e-05
-3.09601066284477e-05
-3.18996310214331e-05
-5.1588693864401e-06
-7.96747372799035e-06
-1.39988077530641e-05
-1.19155211657773e-05
-7.95450831704887e-06
-6.72343859949473e-06
-1.44549161774088e-06
-3.90513713065527e-05
-1.9864909445021e-05
-1.3587383074243e-05
-1.82516057943914e-05
-3.33355086076359e-05
-7.86114546379345e-06
-2.32525307322445e-05
-1.21500129469282e-05
-2.17510801418891e-05
-2.12912897444533e-05
-1.30276628232303e-05
-1.33757425714194e-05
-1.18507626792464e-05
-1.97549063129713e-05
-3.0918425660772e-06
-1.81672688281646e-05
-2.00823759644108e-05
-1.82877904095667e-05
-1.92474321153665e-05
-2.98701016755049e-05
-4.00083089583428e-05
-2.62735460980886e-05
-1.60792612029804e-05
-2.75289273378797e-05
-9.0908276787421e-06
-1.84704192414359e-05
-2.65870247141491e-05
-2.93804340150577e-05
-2.80519926627414e-05
2.82999844184939e-06
-4.03784925609652e-05
-2.33018038561806e-05
-2.0775000155026e-05
-1.7516590427098e-05
-2.29852460659624e-05
2.23518824455656e-06
-2.13485447773596e-05
-7.70150127607738e-06
-2.35383792293442e-05
-3.46467834006522e-05
-1.68293642408297e-05
-1.42058742388748e-05
-2.33989041502438e-05
-2.45365596893386e-05
-1.08219076915821e-05
-2.5908315110263e-05
-3.17477522856779e-05
-3.22782934977053e-05
-4.84612060814298e-05
-1.52399256041575e-05
-2.88173285885948e-05
-3.68806507514889e-05
-2.2587596485809e-05
-2.93637612093744e-05
-1.59482574043845e-05
-1.57780989628424e-05
-2.11434035749632e-05
-2.97843018205398e-05
2.52043316445548e-06
-1.04616941497777e-05
-2.88205785117837e-05
-1.10215070234525e-05
-9.30078935182043e-06
-1.38151781154962e-05
-1.49627533459302e-05
-2.16667633745311e-05
-1.88365770372789e-05
-3.0087719186257e-05
-1.59060181634668e-05
-3.17059509698046e-05
-2.24341896699675e-05
-2.0441225180744e-05
-1.95679143042722e-05
-4.17984727061633e-05
-3.5737661984128e-05
-7.72224787857931e-06
-1.59141521326994e-05
-6.57810268384513e-06
-8.44289527841018e-06
3.24505863769958e-07
-2.72630182659094e-05
-4.73804503677296e-06
-3.5260647480157e-05
-3.21878689914231e-05
-1.32211758920501e-05
1.84596433327877e-07
-1.15945959581512e-05
-2.13210753777822e-05
-3.98334428737429e-06
-1.55723038267534e-05
-9.65018890861675e-06
-6.09451202186613e-06
-1.9851354718968e-05
-4.21117655703795e-05
-8.76667468920744e-06
7.42886670148464e-07
-1.87619245215027e-05
-2.52241989714095e-05
-5.06974918124885e-06
-1.23435854803336e-05
-1.044473737914e-05
-7.09315130577976e-06
-2.62802229462027e-05
-2.24233847317311e-05
-3.12553822164864e-05
-3.91707050886188e-05
-4.73486465465363e-06
-2.40723328937842e-05
-1.9163996808019e-05
-1.65877863502924e-05
-9.33863407573536e-06
-1.54322337815447e-05
-1.81518960319147e-05
-2.43032662516795e-05
-2.09724212166548e-05
-8.83742150267078e-06
-2.97060856141531e-05
-1.24189005537968e-05
-3.80843628313142e-06
-3.20528983124041e-05
-1.15061812276824e-05
-1.94968478643967e-05
-8.977940880819e-06
-1.83470530900315e-05
-1.56548882682522e-05
-1.72943395258366e-05
-1.0842444047336e-05
-2.32047275560293e-05
-2.26320489578336e-05
-1.31204698430441e-05
-3.13640504841117e-05
-1.86841636356874e-05
-3.74067662951532e-05
-3.41637415423787e-05
-2.28123397764541e-05
-7.41666820857057e-06
-4.03966571683536e-05
-2.27489696698071e-05
-3.63166599995289e-05
-1.33206582037306e-05
-3.49519437719645e-05
-1.11174326657416e-05
-9.62503009693107e-06
-3.48696383677898e-06
-1.7867600802674e-05
-2.43069580640839e-05
-1.45374759707599e-05
-4.60330877238781e-06
-4.70957054463139e-05
-1.20010427028921e-05
-2.54890648209961e-05
-1.51686875887628e-06
-1.49830953698019e-05
-3.25552579185411e-05
-1.57457716419574e-06
-1.06732307635006e-05
-2.89133954651093e-05
-1.40725770216188e-05
-2.32814049330752e-05
-1.58580944998388e-05
-2.64601676855485e-05
-2.23070120158962e-05
-2.45113429817701e-05
-2.45560088339177e-05
-2.12847033474351e-05
-1.4298292649709e-05
-2.10883764135563e-05
-6.62038437483473e-07
-2.86264171116275e-05
-1.95818651659377e-05
-2.71288740985883e-05
-2.20838303052822e-05
-1.53119035592246e-05
-2.71261864940565e-05
-2.26250106436554e-05
-2.78933122794792e-05
-4.52755509689075e-06
-1.95064288513825e-05
-1.4224767018606e-05
-5.81564289118263e-06
-2.96663961321092e-05
-2.33538231560825e-05
-1.41401939074551e-05
-2.8130362763935e-05
-2.13437534457337e-05
-9.64227595425638e-07
-3.93563062371105e-05
-1.54582680989717e-05
-1.1846962629171e-05
-1.13745333947948e-05
-1.50536892715996e-05
-3.38186046139873e-05
-1.56577166211748e-05
-3.03056312487685e-05
-1.02085026098726e-05
-1.88741636671881e-05
-2.76090676601226e-05
-2.45653834574409e-05
-2.63135614025155e-05
-2.48980112521041e-05
-4.75501640474455e-05
-9.09297651277567e-06
-2.79561985311461e-05
-3.85422831189045e-05
-3.57093766869655e-05
-1.83675795835766e-05
-1.20038268452342e-05
-2.01620250416212e-05
-1.37678153815228e-05
-1.2698600996592e-05
-2.84655383332377e-05
-7.053597183376e-06
-3.56131121171765e-05
-8.7143468646781e-06
-2.60957237336907e-05
-3.87081306329898e-05
-5.12611310720472e-05
-1.47912491661788e-05
-4.07353894997725e-05
-2.53932050107609e-05
-1.51414275356627e-05
-9.11157802007019e-06
-7.5642544631133e-07
-3.39764394279253e-05
-3.6183188909649e-05
-2.59619721567634e-05
-2.91074547808461e-05
-2.80014178537709e-05
-4.04783487130688e-05
-1.15033325586612e-05
-1.67073290224037e-05
-1.72973857261409e-05
-7.58316659658706e-06
-3.79141943433698e-05
-1.66814379295051e-05
-1.17554956776919e-05
-1.0401985116959e-06
-2.66726620903586e-05
-1.51298233127492e-05
2.70142168852986e-06
-7.92945170457671e-06
-2.43626347774265e-05
-1.94835627329873e-05
-1.41223209234993e-05
-1.29881282660202e-05
-3.11788251711581e-05
-2.22607892897672e-05
-3.32543820375733e-05
-1.47865071050139e-05
-2.63240880998944e-05
2.73339712475566e-06
-3.10069808415746e-05
-1.88299549554215e-05
-1.42625853124287e-05
-9.31811737147761e-06
-1.1437510067298e-05
-7.38717818282142e-06
-2.27634462213456e-05
-1.95268218936343e-05
-1.79935800422965e-05
-3.00710789820197e-05
-1.54884307769293e-05
-3.37580487015323e-05
-1.90420468888826e-05
-3.3297027758545e-05
-1.08511907758411e-05
-3.97015844414139e-05
-2.63328029849839e-05
-3.4846619207191e-05
2.92216348053246e-06
1.15524876183031e-06
-2.88986759672955e-06
-3.41225141884784e-05
-2.5844538682392e-05
-2.39510979006186e-05
-1.58401156740359e-05
-2.73031977350834e-05
-5.28493764491821e-05
-3.09790073776207e-06
-1.65296772384615e-05
-2.18838395482116e-05
-1.98186289532361e-05
-1.26676472270872e-05
-3.47488865160237e-05
-2.97694199203408e-05
-2.3210948702077e-05
-8.06232836334391e-06
-1.41986320058445e-05
-3.62039576776582e-05
-3.40499739508602e-05
-2.90541908380143e-06
-3.76883010688586e-05
-2.44343312998574e-05
4.83700822641902e-07
-2.03929532522978e-05
-1.50815874972223e-05
-8.90591560180879e-06
3.19883998178049e-06
-8.45793721886898e-06
-2.18369111979234e-06
-1.78430812551136e-05
-2.84318521792068e-05
-2.74505908710897e-05
-1.54751480519615e-05
-3.2066389583123e-05
-1.88443760599122e-05
-2.52217330164872e-05
-9.36550957450516e-06
1.91810445827638e-07
-1.98970233349883e-05
-3.10483977956366e-05
-2.52995817041867e-05
-1.16026049138204e-05
-2.76555140258281e-05
-1.34214148713099e-05
-2.70741075209208e-05
-9.48443142367198e-06
-1.11260407340445e-05
-2.99239595063289e-05
-2.46933610089417e-05
-2.19854702413554e-05
-2.36617423936755e-05
-7.85040098312486e-06
-1.49359261223873e-05
-8.27271296035752e-06
-8.49908913281777e-06
-4.67198357672434e-05
-1.90451591841325e-05
-3.31731067607104e-05
-1.54030429631031e-05
-9.55551607546718e-06
-2.63751800590391e-05
-2.49047117691377e-05
-1.79382190496374e-05
9.44527970059944e-07
-2.48633182653593e-05
-1.85376027224685e-05
-1.89231155509671e-05
1.23207270850329e-05
-9.19853187677217e-06
-2.12799437761658e-05
-9.66634776761986e-06
-2.13329822003233e-05
-2.59005990038822e-05
-1.91942540633036e-05
-1.73580708401797e-05
-3.87652961161477e-05
-1.17913916369513e-05
-3.86489205155317e-05
-2.19067172753161e-05
-9.86754444268637e-06
-1.71052146834538e-05
-1.71972439448442e-05
-4.86991901057607e-05
-6.6168770553123e-06
-1.37639836249406e-05
-3.54501440731487e-05
-4.66143237055547e-05
-2.90676350711775e-05
-7.1052461885439e-06
-1.28600628386205e-05
-2.63026090832281e-05
-3.63267320443889e-05
-2.31249868960315e-05
-2.82656867695747e-05
-3.9479726969248e-06
-2.01253584886659e-05
-1.87351291075177e-06
-1.99407897193679e-05
-3.51738403731124e-05
-3.70311988788613e-05
-1.21817305387376e-05
-1.32902686489659e-07
-2.99418653128553e-05
-4.22050295004971e-05
-4.6415640965893e-05
-2.51535877479831e-05
-1.06530432036688e-05
-2.15081729048167e-05
-1.27158736571372e-05
-4.37781455781302e-05
-2.07807949281639e-05
-2.86436561919787e-05
-1.68868307930208e-05
-9.69457518931714e-06
-1.83084747889644e-05
-2.11274836994638e-05
-2.70866363523582e-05
-2.72838267186481e-05
-3.52912380979792e-06
-3.29559173112192e-05
-3.25656836378137e-05
-2.0151227393229e-06
-1.25231783176173e-05
-1.58630528715401e-05
-5.01159635850414e-06
-6.47261975938035e-06
-1.56178262966833e-05
-3.12824880669578e-05
-2.54839395590846e-05
-2.33615775870602e-05
1.87688932069871e-06
-1.78101819064437e-05
-4.02942820058507e-05
-1.01718521264184e-05
-2.01737111603789e-05
-1.51166413299416e-05
-1.58646807412409e-05
-1.36020237152743e-05
-7.65508259711925e-06
-2.69053169464849e-05
-1.3626145786087e-05
-2.21156223984518e-05
-2.91057282859924e-05
-1.00179449023857e-05
-8.23177645388164e-06
-9.97612762628574e-06
-1.52436488506033e-05
-9.74579435699825e-07
-2.01306108168505e-05
-1.8953985013234e-05
-4.36959860979622e-05
-2.56498180408187e-05
1.54835114649616e-06
-3.97965285054339e-06
-2.69418840424417e-05
-1.80431151611557e-05
-2.29654658697497e-05
-2.09126027057603e-05
-3.54487223533534e-05
-1.09056261914195e-05
-3.85187658256155e-05
-3.60023999880947e-05
-2.14084803853204e-05
-4.84309776006696e-05
-2.80767447731781e-05
3.05486376882641e-06
-1.41335660669946e-05
-2.16092619091312e-05
-1.18300067714547e-05
-2.2870957180016e-05
-1.88382797052333e-05
-2.32793959945504e-05
-1.2016223910137e-05
-8.6440471239828e-06
-3.2064481975819e-05
-3.41594685373969e-05
-8.44910544661643e-06
-2.12858913861286e-05
-2.67701607299082e-05
-2.34269865277964e-05
-1.28934031980796e-05
-3.25947879057632e-05
-1.46521779060274e-05
-3.12888646634354e-05
-2.65356002002294e-05
-2.32726625804618e-05
-2.53465397500986e-05
3.80035403212683e-06
-8.26747335911893e-06
-2.43114506256215e-05
-1.83584572698487e-05
-3.0292394164953e-05
-2.78265123968267e-06
-2.27222669452145e-05
-1.17122477508192e-05
-2.68871149898857e-05
-2.64140128856628e-05
-2.7753883440028e-05
-2.33995809615325e-05
-1.8559046476437e-05
-1.0757489606407e-05
-2.23591837820188e-05
-2.62347030944081e-05
-1.26855984023608e-05
-1.78222082762556e-05
-1.25317880731088e-05
4.4331767356621e-06
-1.54488019832247e-05
-1.70380012374766e-05
-2.89540117813765e-05
-3.42782784078525e-05
-1.79521504978627e-05
-1.85047108474596e-05
-4.68453903758874e-06
1.25192361609432e-05
-1.4032475453186e-05
-3.07631231013901e-05
-1.43133970566739e-05
-2.54611074309684e-05
-3.32562125693384e-05
-2.84907285435594e-05
-1.59800831630249e-05
-3.09537392984394e-05
-2.25810999400802e-05
-1.80520894214336e-05
-1.31572441346649e-05
-1.84374041754635e-05
-3.03692353426738e-05
-2.25988181016122e-05
-1.82273785014808e-05
-6.30747068404181e-06
-1.25178602594719e-05
-3.10034649458907e-05
-1.26750976918974e-05
-3.25308367619644e-05
-7.14048091705474e-06
-1.59859547972695e-05
-2.93837128943737e-06
-2.73329205130973e-05
-1.35855859347198e-05
-2.00795773838371e-05
-2.51794238890422e-05
-6.99876868416939e-07
-2.23939404566486e-05
-2.10829183424723e-05
-4.5125787002197e-05
-2.81289898084225e-05
-4.51875600901232e-08
-4.17660632408977e-05
-2.56271119259614e-05
-2.10608388215437e-05
-4.02062290589614e-05
-2.15648863254074e-05
-2.53503458402678e-05
-1.67494669470974e-05
-1.99558614954314e-05
-1.55213051619308e-05
-8.92932738688719e-07
-1.94646901432067e-05
-4.38133647599273e-05
-3.39018793699532e-05
-3.53680284245655e-05
-3.53612174417489e-06
-2.15264523324407e-05
-2.03126259544941e-05
-3.30479027935668e-05
-8.03963208295371e-06
2.00422380556373e-06
-6.24685078915505e-06
-2.55797251807931e-05
-1.76523094600296e-05
-2.88287162761259e-05
-2.37325312628241e-05
-3.20094823305778e-05
-5.16868361867569e-05
-2.17351389202599e-05
-2.39272531331237e-05
-1.47815851027216e-05
-3.69978645499984e-05
-3.05153364325294e-05
-1.30755507189168e-05
-2.07780599069459e-05
-1.07281749945662e-05
-2.69303536191434e-05
-3.52095247819524e-05
-1.11005378550692e-05
-1.05962994927969e-05
-8.94873491940373e-06
-1.77917299337251e-05
-8.840278811725e-06
-1.47772594865646e-05
-3.80724389886761e-06
-9.50483953302362e-06
-3.77896931908076e-05
-1.67590624652097e-05
-1.14017164623269e-05
-3.0576230855494e-05
-1.86725916642839e-05
-2.85625504838316e-05
-1.674386459729e-05
-4.39859421134898e-06
-2.1398694641888e-05
-2.77117061038152e-05
-3.21312677302405e-05
-1.03503557186956e-05
-1.92811610875353e-05
-2.87284974915445e-05
-3.18712666802037e-05
-2.52127044087471e-05
-1.47964919015982e-05
-2.3591777390144e-05
-2.48816863340951e-06
-2.17181105715249e-05
-3.87699233966348e-05
-2.16389052751288e-05
-3.82298571188349e-05
-1.96264921642513e-05
-5.53931994151272e-06
-2.70134435602849e-05
-1.04379318569614e-05
3.6789947513799e-06
-2.49157083398463e-05
-3.26801017611618e-05
-2.19207428432868e-05
-1.46649815947221e-05
-2.15367024293375e-05
-1.34015283087275e-05
-1.79489070550313e-05
-1.7436170719249e-05
-1.43293639558697e-05
-1.69428705752248e-05
-2.49885447717199e-05
-2.46356627609024e-05
-1.668634304463e-05
-3.57508674418156e-05
-1.99605966534344e-05
-1.02549100187056e-05
-3.06632154581579e-05
-9.41993656272364e-06
-1.4081615039307e-05
-3.50420588280542e-05
-1.31346974921462e-05
-2.25268395505104e-05
-1.33638279901634e-05
-2.75630851857259e-05
-1.83010152036168e-05
-4.26976709277556e-05
-6.57467335357405e-07
-1.59499574411446e-05
-1.46130943591355e-05
-1.4615809546289e-05
-1.16046885987937e-05
-1.44584573768817e-05
-1.87163062510563e-05
-1.95032978910821e-05
-1.88915066326242e-05
-2.11534000796478e-05
-2.78145261848754e-05
-1.00125067670404e-05
-1.2847447117795e-05
-1.9731176874079e-05
-2.99824891228858e-05
-2.78272405605699e-05
-1.75302372400418e-05
-9.6633750272931e-06
-5.97013285361256e-06
-2.908695856234e-05
-3.49512183264425e-05
-2.01100735473285e-05
-1.33889329011155e-05
-6.58060989004277e-06
-2.54985496339739e-05
-1.59540525690271e-05
-2.32960243342044e-05
-2.56514369890766e-05
-1.34243702690379e-05
-3.04452150660004e-05
-3.78813114851975e-05
-1.96420261079416e-05
1.20842703101315e-05
-1.87935885295288e-05
-4.85635956402491e-05
-1.54685094975097e-05
-3.86480893630114e-05
-3.19720374443622e-05
-3.07162855303438e-05
-2.68429279833345e-05
-3.57025840241283e-06
-2.15072253413746e-05
-2.62795863636158e-05
-3.18553446493109e-05
-1.24777123996598e-05
-3.77568802039229e-05
-2.09008937480578e-05
-5.70381109031024e-06
-1.466092444272e-05
-5.73971816989312e-06
-3.93497539633091e-05
-2.24282009584903e-05
-2.93012758710187e-05
-2.4780319769834e-05
-9.58822354723131e-06
-1.83600802154144e-05
-1.09888805713158e-05
-7.16782895871516e-06
-1.69627571023268e-05
1.16302784022871e-06
-9.75972104976292e-06
-3.7806115880662e-05
-3.28517890870866e-05
-2.98273058740168e-05
2.09074442163822e-06
-3.6579468906501e-05
-3.25756531963418e-05
-3.25362749883986e-05
-3.70074330176587e-05
-2.2505000617915e-05
-6.68697916800964e-06
-1.49876494358435e-05
-1.64662677225614e-05
-2.4169719144724e-05
-2.12861239104862e-05
-1.0792297501423e-05
-1.51405078825819e-05
-3.76423202203849e-05
7.66794939537501e-06
-1.57556085646868e-05
3.69214232561353e-06
-2.02506913451441e-05
-1.46678230909098e-05
-1.55382459437383e-05
-1.03711448846109e-05
-2.84299623312943e-05
-3.24972508046671e-05
-4.45020152692112e-05
-1.14727526695687e-05
-2.96842925906628e-05
-1.77508420084592e-05
-1.79257129947005e-05
-1.98513299107487e-05
-1.63149087212377e-05
-1.74395923241518e-05
-2.46255698080284e-05
-1.94551671859387e-05
-1.68497929815091e-05
-1.70883391172336e-05
-1.11685356070793e-05
-4.24920539871198e-06
-1.3251281440994e-05
-3.07839896276074e-05
-1.56686647763778e-05
-2.31411614339481e-05
-1.04870847637549e-05
-2.60090488921987e-05
-1.64184245895432e-05
-4.86199675171778e-05
-7.25494414163491e-06
1.4583999868994e-06
-3.82393646266009e-05
-2.38613079927283e-05
-4.6194755572551e-05
-1.73876834777302e-05
-4.44444992365601e-05
-2.94651434679963e-05
7.75043546541472e-06
-2.44379200161589e-05
-1.60569459991385e-05
-1.86720427171289e-05
-6.9699256637348e-06
-8.95484223970462e-06
-1.61246993919101e-06
-3.86952993343589e-05
-2.6333523903494e-05
-2.86203006093009e-05
-1.88521865183605e-06
-1.32020225820314e-05
-7.11412521762849e-06
-7.97148431985996e-06
-5.45765547514383e-06
-2.28044356362701e-05
-2.75609142349253e-05
-3.81023554637525e-05
-2.08445068540086e-05
-1.88129255574444e-05
6.65661166888179e-06
-3.03688585977257e-05
-6.67336802794742e-06
-1.80691523012604e-05
-1.72519458017909e-05
-3.48593128867157e-05
-3.25080943745953e-05
-1.53001596651739e-05
-2.11412736045908e-05
-4.09551797501598e-05
-2.72983955807754e-05
-4.05148005370796e-05
-4.0691065330535e-05
-2.23969825857144e-05
-7.44622762279203e-06
-4.11866556683551e-05
-2.087765434315e-05
-2.83655533599662e-05
-1.73178290055649e-05
-4.13730246942554e-05
-3.00372765468787e-05
-2.82422200143517e-05
-2.16150775473426e-05
-2.38270196890133e-05
-2.27948585258516e-05
-1.12565860688817e-05
-1.54929563133739e-05
-2.99074712878183e-05
-2.45121678975767e-05
-2.24627944234082e-05
-9.43038790978087e-06
-2.83064490052955e-05
-1.33717938120026e-05
-1.64145238613194e-05
-1.43509535082874e-05
-4.59218757391568e-06
-3.56027248662433e-05
-2.5791485161748e-05
-4.73671135578443e-06
-4.24150514893472e-05
-1.16217253601392e-05
-2.40193928575926e-05
-8.43019713256023e-06
-4.29466420753552e-05
-2.41459917693589e-05
-2.13499768722644e-05
-3.18094358258713e-05
-1.83600791680984e-05
-3.38792451635582e-05
-3.28032047689013e-05
-1.99646227596836e-05
-2.63368409171771e-05
-1.68821419576659e-05
-1.43077153838797e-05
-1.05850559176031e-05
-2.54838012295201e-05
-2.21576370841091e-05
-1.94941016970712e-05
-2.07562134538643e-05
-1.62155990036658e-05
-1.77228414066471e-05
-1.9593843955006e-05
-3.14485380995814e-05
-2.59979775013829e-05
-2.67787428783052e-05
-1.0010043433697e-05
-2.00576190134528e-05
-2.39194313704125e-05
-1.63245080534551e-05
-4.22608755639393e-05
-1.45158088035256e-05
-1.39346116220204e-05
-1.53967707500636e-06
-2.69021854833893e-05
-2.43950532249476e-05
1.3106439279402e-05
-2.56571631304625e-05
-1.1588367892508e-06
-1.20676906341424e-05
-2.20323090608041e-05
-3.61204357516397e-05
-2.22643987089066e-05
-1.94908444849185e-05
-9.09764356592194e-06
-3.22243269527157e-05
-1.24857470759498e-05
-2.52165536932418e-05
-3.03227515966531e-05
-4.03038294011303e-05
-1.01397838350174e-05
-1.14957584186444e-05
-4.81971418363438e-06
-2.92495110418875e-05
-2.42937441614729e-05
-4.13779790614134e-05
-1.15384091918263e-05
-6.41690210059649e-06
-1.19237728540668e-05
-7.73691292416072e-06
-3.05450840522694e-05
-2.52556140360957e-05
-1.18524174950139e-05
-1.38090072722639e-05
-1.51918654001663e-05
-1.13401247581793e-05
-1.93224568116698e-05
-5.75533719247937e-06
-1.02015855661334e-05
-1.39264967054766e-05
-1.958058318275e-05
-2.56079866892658e-05
-2.7487982380327e-05
-1.88033716271412e-05
-2.74609145589039e-05
-3.59282710707063e-05
-2.14850617946343e-05
-2.21661733547383e-05
-6.2599167794619e-06
-2.59101912181602e-05
-1.90961979776296e-05
-2.59671811710559e-05
1.05965183669655e-06
-2.24648966325624e-05
-3.51103237975695e-05
-1.44257251803735e-05
-3.07926422251523e-05
-2.49704421380605e-05
-3.59904655911701e-06
-5.7935814917367e-06
-9.89000644770695e-08
-3.01457661353743e-05
-4.55992093203137e-06
-2.48445598664003e-05
-3.322715424756e-05
-1.86610842275512e-05
-4.23463924764808e-05
-3.07314545544071e-05
-1.14971246255041e-05
-5.4465104791668e-06
-2.6636259878452e-06
-2.22333388329292e-05
-4.99100382340492e-05
-3.75866904024953e-05
-1.00137377172175e-05
-4.03440983741279e-05
-2.29815942064736e-05
-2.50125481243974e-05
-1.61846570552974e-05
-1.06951678889621e-05
-1.62123166005611e-05
-2.48331789397941e-05
8.87242380782167e-06
-9.1144842821128e-06
-6.74283894102848e-06
-3.30485675223458e-05
-3.31520443405312e-05
-7.65218722628083e-06
-1.97757078816463e-05
-1.06868203571316e-05
-2.96789565876358e-05
-2.5471245355807e-05
-2.00624609213257e-05
-2.26159130698032e-05
-3.3791798435984e-05
-2.92742225650989e-05
-2.04841350999035e-05
-3.23681348570634e-05
-1.70741786362398e-05
-1.54464772774294e-06
-5.33877799794142e-05
-2.11733460578706e-05
-4.68705155154002e-05
-1.12996153637242e-05
-2.67750556346721e-05
-1.73937523868717e-05
-1.79034187617305e-05
-2.08072365118143e-05
-1.82447025991478e-05
-4.79692972840215e-05
-4.25624817197455e-05
-2.42024223580262e-05
-2.77265294265834e-05
3.2773955103354e-07
-3.46588215702041e-05
-2.32281171804256e-05
-2.66304958508185e-05
-1.40309130237123e-05
-2.61139976536372e-05
-2.60581757588516e-05
-1.56174171614314e-05
-1.55631045653686e-05
-4.49329897886283e-07
-3.87009447600299e-05
-3.26782326173449e-05
-1.34009444922997e-05
-3.60882416441833e-05
-1.68287932257251e-05
-7.39539434832652e-06
-2.18640202353806e-05
-3.25548065221093e-05
-2.22377433630327e-05
-3.41571703230304e-05
-1.26916357249763e-05
-1.94935636332536e-05
1.66435198755142e-05
-2.13324635264935e-05
-1.02058802036152e-05
-3.97397770908845e-06
-2.00669212699454e-05
-1.46894415752471e-05
-1.83515724828849e-05
-1.75795097514368e-05
-3.0954729843906e-05
-2.18189838152405e-05
-4.87422764480157e-05
-8.82559402824385e-06
-7.6308553676578e-06
-1.0137404037876e-05
-2.38520418656415e-05
-1.87463403363684e-05
1.53459411060558e-06
-1.41914769822996e-05
-2.41838488485033e-05
-1.60860508832053e-05
-2.19618033076291e-05
-1.99857694323303e-05
-1.79277508592514e-05
-8.90875626502474e-06
-2.53942828087753e-05
-2.70381629420264e-05
-2.41808634930191e-05
-2.46498988996122e-05
-3.61874679796402e-05
3.74536663664914e-06
-1.787314309253e-05
-2.96551368301452e-05
-4.56320609175269e-05
-2.80007949075851e-05
-2.45233397767635e-05
-2.57886170135461e-05
-1.28302395373389e-05
-3.29723231064684e-05
-3.57186652157913e-05
-3.88026160138915e-05
-2.63178947368502e-05
-9.1546554698349e-06
-1.35200880926722e-06
-9.28959980679326e-06
-2.84606070562915e-05
-2.20333656662027e-05
-2.15469835780884e-05
-1.41282810325515e-05
-2.29079700697574e-05
-4.55917647047582e-06
-2.29919257262977e-05
-3.27764548637789e-05
-1.89067961979536e-06
-2.11021877284857e-05
-2.25424689220794e-05
-2.73448927993446e-05
-3.03440600107387e-05
-5.4633302933509e-06
-2.55014343516105e-05
1.47815217160161e-06
-1.13713563912383e-05
-1.93596364840829e-05
-7.92912513078092e-06
-1.24028121589027e-05
-3.0323950894279e-08
-1.43442656066188e-06
-1.40705215725268e-05
1.68204694489024e-06
-1.96658151696934e-05
-1.01233059295797e-05
-2.22370083936397e-05
-2.22957833596441e-05
-3.4782843588607e-05
-2.0827157917289e-06
-2.56936136988404e-05
-1.65365689166306e-05
-2.95600868423023e-05
-3.10003117601229e-05
-1.58669102343364e-05
-1.29893690379449e-05
-1.10042909859954e-05
-3.29873900613491e-05
-2.2877169903781e-05
-8.77801094101866e-06
-2.21095993600685e-05
-3.21266285069956e-05
-2.05565224565237e-05
-1.87519012229302e-05
-1.37027583622217e-05
-2.88518653676442e-05
-1.16850585483147e-05
-5.28694197919759e-06
-2.63655299185348e-05
-2.23202650404931e-05
4.43551845398815e-06
-1.66134854542541e-05
-2.4640043502247e-06
-1.0165106123998e-05
-2.17966424940358e-05
-4.37159817873483e-05
-3.44026724323417e-05
-1.30054291136189e-05
-1.8854410071678e-05
1.09810390141305e-05
-1.22482727930152e-05
-1.24636916854156e-05
-3.07796615468965e-05
-2.58212261969623e-05
-1.62742371145335e-05
-3.07242255967823e-05
-4.07926432118287e-05
-5.56374543771029e-06
-2.36641152616709e-05
-1.11578090173536e-05
-1.19684992878357e-05
3.75177592176231e-06
-1.88357661696856e-05
-2.29712061156215e-05
-3.11630861599014e-05
-1.91575261102094e-05
-3.07766242443756e-05
-8.39858536285892e-06
-2.7244502283435e-05
-1.80148902868931e-05
-5.28610834677633e-05
-2.8072596007027e-05
-2.20922707919716e-05
-2.48058761685806e-05
-2.10137884765125e-05
-8.71775890193486e-06
-1.58783583317279e-05
-2.58127862077106e-05
-1.9424779319984e-05
-5.74602159413475e-05
-2.59713518725784e-05
-2.95733329738156e-05
-1.81232267024123e-05
-1.9805618614879e-05
-1.14146927328155e-05
-4.72578527619217e-05
-9.17797191868587e-06
-1.9595896244194e-05
-2.5556149257923e-05
-2.21595415891263e-05
-2.9199292860828e-05
-2.40561813535275e-05
-1.56018897851817e-05
-2.01884660406858e-05
-1.09626850658489e-05
-3.28773821895694e-05
-1.76116129890859e-06
-9.86211164878151e-06
-1.65134724148835e-05
-5.16150454562763e-05
-1.17012310035426e-05
-3.37123460956287e-05
-3.69637415290859e-05
-2.1392400397829e-05
-5.08297543604518e-06
-1.20268854482373e-05
-8.08310494365899e-06
-2.04717698940555e-05
-1.88700976332606e-05
-1.40417943719676e-05
-7.49592854806279e-06
-1.42943909474899e-05
-1.6514775957244e-05
-1.38254457813072e-05
-8.3445553461261e-06
-2.22971517445369e-05
-2.66000321986637e-05
-1.22315060876124e-05
-4.26177295256292e-07
-2.85995672115895e-05
-3.13565252648007e-06
-2.02537230455195e-05
-4.46230341007203e-05
-1.54471961493383e-05
-3.37211117030094e-05
3.28829554008111e-06
-2.27622966202576e-05
-2.07679953016504e-05
-2.57576929592857e-05
-3.84262371136839e-05
-1.3736535032431e-05
-2.9919341239666e-05
-3.52169316869166e-05
-3.16110897198142e-05
-1.3423552523522e-05
-2.04238991732029e-05
-1.18152546982986e-05
-3.45530080738249e-05
-2.68379333857352e-05
-1.77903687137878e-05
-3.51615433134767e-05
-1.55856172247579e-05
-2.1613053715715e-05
-1.48013496187749e-05
-9.68497537536825e-06
-1.07073292157837e-05
-2.29930819088306e-05
-2.8214818604841e-05
-3.03291612848478e-05
-2.4320544136761e-05
-3.95480593095834e-05
-2.52537487924176e-05
-4.44376099477213e-05
3.53503500627189e-07
-2.66896585268681e-05
-3.12798892001942e-05
-3.2921416059288e-05
-3.77926709244971e-05
-2.65671211186769e-05
-1.872431345347e-05
-2.1091722886377e-05
-3.33253716875691e-05
-2.08550960863083e-05
-1.44126197797084e-05
-1.40377017295893e-05
-8.64447442603412e-07
-1.82108688873741e-05
-2.9051405001145e-05
-1.2285181459097e-05
-1.95355666919078e-05
-1.36764148665196e-06
-2.53339933003001e-05
-1.17888099916151e-05
-1.58459343231681e-05
-1.1429998290576e-05
9.23346087800695e-06
-2.10016644880217e-05
-4.64671843946082e-05
-6.71733094618472e-06
-1.51125999223783e-05
-2.6351531080207e-05
-2.90037627251972e-05
-1.31906668088071e-05
-3.05006847649994e-05
-1.11540621743073e-05
-2.58940708985828e-05
-2.12140552066556e-05
-7.01723043726607e-06
-1.71269028978762e-05
-1.96381952264495e-06
-2.40867002311075e-05
-3.61186269546808e-05
-1.81183509577174e-05
-3.74523050475941e-05
-3.2243617474565e-05
-3.08508374600223e-06
-2.08143257775428e-05
8.18379345523359e-06
-1.3656382171849e-05
-2.28196217324191e-05
-3.1830046098455e-05
-1.94299413671892e-05
-1.09843514140881e-05
-1.37908895387367e-05
-3.09405149388055e-05
-3.98495638768002e-06
2.84308572397556e-06
-1.52387407843587e-05
-1.5272730568234e-05
-3.07323977702025e-05
-8.50094785747728e-06
-2.15638946448765e-05
-9.63771632923851e-06
-2.98143076489927e-05
-3.88527569360927e-05
-3.22162367934091e-05
-3.52276554311461e-05
-3.27622951655039e-06
-1.30661850923659e-05
-4.13415695284304e-05
-1.21338967874616e-05
-4.66473233680704e-06
-1.19683636580891e-05
-6.72919784526259e-06
-3.97804542342037e-05
-3.38038657644175e-06
1.4187292737524e-06
-1.85000756859996e-05
-3.62545073966198e-05
-4.93081212884668e-06
-2.20614535760091e-05
-1.87509654829319e-05
-3.7118549010253e-05
-3.55278778072022e-05
-3.26111685135065e-05
-1.62723619895539e-05
-3.04519939788371e-05
-1.32375964881646e-05
-1.83281567220225e-05
6.2766604387551e-06
-1.87470185438362e-05
5.43412234446202e-06
-1.59869831308722e-05
8.75983942990223e-07
-1.44687333511476e-05
-1.92118854039947e-05
-5.21864290231496e-06
-9.60676584917332e-06
-1.12020415173754e-06
-3.60477290160465e-05
-4.09219707436578e-05
4.33651273815501e-07
-2.94360224932822e-05
-3.03506774476575e-05
-1.7555028527454e-05
-3.26056652079001e-05
-1.7993292951161e-05
-1.62689776770881e-05
2.33575384057515e-06
-1.67145242789909e-05
-6.78425407333927e-06
-1.35438913923761e-05
-3.66544212779895e-05
-3.26423255673262e-05
-1.96561725888197e-05
-2.73950469355621e-05
-2.68244230444058e-05
-4.9040601195498e-06
-3.07907121604474e-05
-1.25045018076511e-05
-1.98176723085e-05
-4.10985749006642e-05
-3.17220174805968e-05
-2.18069367405777e-05
-1.8365754562819e-05
-2.32709190790187e-05
-3.06554212814158e-05
-2.53770561923803e-05
-4.65438101867382e-05
-1.2748892086815e-05
-1.29375114205517e-05
-1.13759045741766e-05
-1.39500472260914e-05
-3.109639629827e-05
-3.54301693410044e-05
-4.96678090540998e-06
-4.92024577988288e-05
-4.70321559097871e-05
-2.18894224276772e-05
-3.39407772315222e-05
-3.29694924689928e-05
-3.05070327666031e-05
-2.66453794367205e-05
-3.88836032870056e-05
-1.86709696168325e-05
-2.64166254931127e-05
-1.11900270092911e-05
-1.17660886014789e-05
-8.12399459492697e-06
-2.61739335685337e-06
-1.92335086810912e-05
-4.34755848039052e-05
-1.50498033397776e-05
-1.67209745598222e-05
-4.46877983523761e-05
-2.79789856017225e-06
-2.12617543773779e-05
-2.65257671527719e-05
-2.19101159375929e-05
-2.06161435459844e-05
-4.59620363768926e-05
-2.16642680543684e-05
-2.24786775545911e-05
-2.99066974126768e-05
-2.53378266152055e-06
-1.02432325750271e-05
-5.16201441424783e-06
-2.49959101004179e-05
-3.02865429723207e-05
-2.44046073315166e-05
-1.34175141736527e-05
-3.64856380713866e-05
-2.40042076404784e-05
-2.68010420059724e-05
-3.01237304064882e-05
-5.73269746578669e-06
-2.64180384209398e-05
-3.64019177068405e-05
4.96138595434872e-06
4.76568215507398e-07
-2.9482308025771e-05
-1.93291892698959e-05
-3.38906688225366e-05
-1.13628278456868e-05
-2.76877819812401e-05
-1.62167631530391e-05
-1.89094576668781e-05
-3.14843090398535e-05
-3.61131870374271e-05
-3.17147434599038e-05
-8.3487289376038e-06
-1.2564997963617e-05
-1.63359875746915e-05
-2.43018879699832e-05
-1.23073401686119e-05
-3.04959250390171e-05
-2.00653503782772e-05
-1.76292210038256e-05
-1.94909384183071e-05
-8.22382615369365e-06
1.7287941817704e-05
-3.0968602233165e-05
-4.41216068661678e-05
-2.88895075567062e-05
-1.7188813039204e-05
-5.26476390176401e-06
-2.14279225530122e-05
-3.95195838291929e-05
-1.45283735854603e-05
-2.97592707082852e-05
-3.60926825717708e-05
-1.48082056001318e-05
-1.63879463992324e-05
-1.45873042541954e-05
-1.89568633368449e-05
-1.88369743266042e-05
-1.84869638674196e-05
-8.87317253478481e-06
-4.97902806222044e-05
-1.99151812736545e-06
-2.3839727931013e-05
-2.45727593603197e-05
-2.49039703637505e-05
-2.02967633385227e-05
-1.12451866722016e-05
-3.03645640066949e-05
-2.73106988161816e-05
-3.31198105191894e-06
-1.1846792993106e-05
-2.69589976669505e-05
-1.02932153034185e-05
-2.34368628689363e-05
-2.61855989557931e-05
-2.10271311871844e-05
-2.55548981187269e-05
-1.47461544479611e-05
-1.54125370821248e-05
-1.76044069890977e-05
-2.37841476772907e-05
-1.19641808262908e-05
-1.97936858152279e-05
-3.81049597340406e-05
-6.57006567980374e-06
-2.48448263560142e-05
-3.27774301656047e-05
-7.00400655709284e-06
-3.26555783506854e-06
-2.20266948238703e-07
-1.36920154675441e-05
-1.08560673663308e-05
2.62168716048145e-06
-1.7680138508224e-05
-1.43998549580405e-05
-1.50501177166834e-05
-4.61639110871976e-05
-3.65293926310944e-05
-1.13020076646956e-05
-1.2115740924444e-05
-2.14748096057843e-05
-1.98724382092537e-05
-1.51981350003718e-05
-2.15089510854831e-05
-2.92262344994482e-05
-1.41660986332089e-05
-9.0339901223439e-06
-1.16149214194288e-05
-1.51460061774916e-05
-3.03795803596606e-05
-2.6600122586215e-06
-1.77250366928548e-05
-4.79697103321819e-05
-3.25940280382879e-05
-1.68285735558595e-06
-2.14148596159825e-05
-1.0004083095066e-05
-1.17425407051618e-05
-7.66496907645309e-06
-1.69180360870893e-05
-3.63192294485258e-05
-1.09252682871141e-06
-1.86089129154075e-05
-6.84163228369718e-06
-4.14015241906404e-05
-1.32753113437169e-05
-1.0256450869852e-05
-2.18194891922546e-05
-1.3307975805524e-05
-2.41004054730051e-05
-2.22911105346976e-05
-1.65083978519393e-05
-2.08845767617264e-05
-2.32683234514998e-05
-2.09162972285527e-05
-5.9871925132957e-07
-2.34788575675393e-05
-3.0352837581362e-05
-4.32260320794767e-05
-3.14689645854972e-05
-1.49230923675256e-05
-4.07001748019641e-06
-8.33170111809824e-06
-3.91632089663631e-05
-2.57142623961454e-05
-1.78747848765946e-05
-1.73270129925853e-05
-2.67364487641306e-05
-7.53524505025743e-06
-1.58095358251114e-05
-2.70724401929607e-05
-1.46164124164915e-05
-2.315337510636e-05
-2.42775373901483e-05
-4.30309517895255e-05
-3.34346044000534e-05
-2.89225659543088e-05
9.65820040239576e-07
-3.67424619168011e-05
-2.69600618851807e-05
-1.84434605098152e-05
-8.98752077186624e-06
-3.50293362021016e-05
-5.16770456799149e-05
-2.94164056314017e-05
-3.67274737942916e-05
-1.85780931335454e-05
-6.48007867988576e-06
-1.1621141693946e-05
-2.05935636836574e-05
-1.04626654241928e-05
-1.25335615907156e-05
-1.80026888076496e-05
-3.70031495073426e-05
-1.06867712838745e-05
-2.24102341538698e-05
-4.1198872262449e-05
-1.18175411127888e-05
-1.32010365018524e-05
-4.34261028487282e-05
-2.6676683908582e-05
-2.29944934095649e-05
-2.87029637471507e-05
-3.12390509161648e-05
-2.02305548013087e-05
-1.03083724516797e-05
-1.26612719120788e-05
-1.91533876275713e-05
-2.34004083395094e-05
-1.78752569961281e-05
-1.43387752343951e-05
-4.71783512670355e-05
-1.94467988359472e-05
-2.43804122977505e-05
-1.94445928950612e-06
-4.17228431806797e-05
-1.72384887419096e-05
-2.4058104671461e-05
-3.76223362358871e-05
-2.35178293745505e-05
-1.92677836127532e-05
-2.05019049725933e-05
-2.50389166197847e-05
-4.39153217053985e-05
-1.55667373709436e-05
-3.43556202538393e-05
-1.91833844943715e-05
-1.49755608627202e-05
-3.88175056824896e-05
-1.56789684303654e-05
-9.04258891945339e-06
-3.68515476503615e-05
-2.1350664774384e-05
-1.82447771440238e-05
-4.26025295983172e-05
-2.66108450519722e-05
-1.33064032599798e-05
-2.49157043953601e-05
8.87670801801045e-06
-5.835577850213e-06
-1.20949448744878e-05
-1.21770435646937e-05
-2.61245206364356e-05
-2.4554387857254e-05
-2.32461277092116e-05
-2.36508259341233e-05
-6.7224185267998e-06
-2.19111937814748e-05
-2.45559194684023e-05
-5.8274122456302e-06
4.58733147216417e-06
-1.85785621607457e-05
-3.51965800396567e-05
-2.01740725691643e-05
-2.39088661327439e-05
-3.41974923605896e-05
-3.76624799871988e-05
-3.30293244629054e-05
-9.70878472269469e-06
-2.99051267136788e-05
-6.98669547107177e-06
-1.28080676273489e-05
-1.21953483606651e-05
-3.0706256908596e-06
-1.92094943248501e-05
-2.83890087913904e-05
-2.91364516962969e-05
-7.19776003084748e-06
-1.91423961788064e-05
-1.28629923054683e-05
-2.62102384152755e-05
-1.14088228086781e-05
-1.597658644998e-05
-7.93315672868714e-06
-1.23594693473965e-05
-3.12194805639177e-05
-4.73548437876987e-06
-1.91262948774352e-05
-3.12516143770743e-05
-3.79485953433297e-06
-1.83676183464467e-05
-3.19526982090299e-05
-2.65886998288783e-05
-2.3472176148945e-05
-3.85831935789102e-05
-2.44544166820568e-05
-3.0091985832673e-05
-1.99241995328868e-05
-1.57339443015572e-05
-1.13232468433558e-05
-2.38714818329186e-05
-3.79091814463787e-05
-2.01762166627012e-05
-5.68744105906362e-06
-2.66820126629449e-05
-4.02136184431517e-05
-4.03348431727313e-05
-2.30915213165099e-05
-2.33852064837885e-05
-2.91614151211959e-05
-3.13204154718318e-05
-2.85334402072814e-05
-1.16768408558277e-05
-2.40663027029358e-05
-2.4559562152976e-05
-8.30813035521073e-06
-1.69574127722797e-05
-4.60649257667797e-05
-4.33942994558263e-05
-4.80567865126524e-05
-1.62912892159668e-05
-2.58825506834911e-05
-4.73047271255736e-05
6.06367046548882e-06
-2.767943039587e-05
-1.56840926002091e-05
-2.73228647950297e-05
-3.04512405594457e-05
-7.15767332227627e-06
-1.62619356498052e-05
-3.76031044476477e-05
-5.00314559953764e-06
-1.07743377314413e-05
-2.34474926463301e-05
-1.90543883405591e-05
-1.31082529065004e-05
-2.50342621419799e-05
-3.5025063137636e-05
-1.14694622353908e-07
-2.52096801637333e-05
-3.30199533101155e-05
-2.00775141193407e-05
-1.89524334790492e-05
-9.91450126687823e-06
1.59936994525277e-06
-2.5600889703944e-05
-2.10242920850965e-05
-2.68556258199037e-05
-3.08421022427798e-06
-2.95278852844107e-05
-1.64254959654055e-05
-2.89545270464713e-05
-3.41436176226909e-05
-2.31752977169522e-05
-2.68594387647929e-05
-3.54189208215961e-05
-2.60938232905055e-05
-5.57392975251727e-06
-7.81273777182452e-06
-2.94655001068458e-05
-2.05810761318371e-05
-3.06936649991815e-05
-2.86625698828809e-05
-3.63634017947638e-05
-3.85028828040401e-05
-1.28926802154656e-05
-1.35059088609245e-05
-3.01535249939046e-05
-1.88513815892604e-05
-2.70136219514155e-05
-7.08186140465683e-06
-1.77916033425189e-05
-3.07020015695278e-05
-2.70423466404789e-05
-3.34813779918008e-05
-1.14271734129359e-05
-2.45311773401583e-05
-2.36414740039052e-05
-1.0708711118775e-05
-1.53287754028153e-05
-1.78281363090398e-05
-2.39099329747698e-06
-1.66142614877466e-05
-2.97227757808351e-05
-3.54465210390064e-06
-2.02881206483323e-05
-2.66252258226589e-05
-4.12877764748203e-05
-2.00841653891603e-05
-1.45762486838131e-05
-1.81335487797892e-05
-2.3793300983767e-05
2.3397003395138e-06
-1.91314020534369e-05
8.39161417823979e-07
-1.81684436220279e-05
-1.88091033796487e-05
-2.25884242659215e-05
-3.55954982366161e-05
-1.2630075172994e-05
-1.09903240528497e-05
-5.27120986024778e-06
-2.36636236657778e-05
-2.48111296831046e-05
-4.07486504127829e-05
-1.00347302361369e-05
-6.58586400988905e-06
-2.80422391164875e-05
-2.71651735044171e-05
-2.68657329470185e-05
-2.66543021701253e-05
-2.95053212304848e-05
-2.10637947868514e-06
-2.21375997384553e-05
-1.33890663592577e-05
-1.59885943360129e-05
-3.71725864291935e-05
-1.76109464432135e-05
-2.84317296271122e-05
-3.81942389154245e-05
-8.28153393616711e-06
-9.7810371392736e-06
2.34601009945287e-06
-8.21093904695845e-06
-2.04143685583471e-05
-1.88507976127008e-05
-2.94716710519913e-05
-2.7736787558333e-05
-9.45195261002901e-06
-2.17072367533624e-05
-1.04619382885519e-05
-1.53470342024736e-05
-2.39267471687141e-05
-2.60017320154844e-05
-1.39554293314726e-05
-4.12182461810537e-05
-2.14086609704266e-05
-2.8303526112115e-05
-3.6772753586278e-05
-2.21532143538703e-05
-1.80951595290117e-05
-1.67404927842241e-05
9.41994088074453e-06
-2.76150929490185e-06
-4.00942413052542e-05
-1.23807095938523e-05
-1.09444985206707e-05
-2.00556717620397e-05
-2.12238111883391e-05
-1.86468473735946e-05
-2.29707180329822e-05
-1.05691044769652e-05
-2.99423664041424e-05
-7.99615028585956e-06
-1.64431564665819e-05
-2.99759740543006e-05
-4.74788940766154e-05
-3.10230560955435e-05
3.20677618740821e-06
-2.68791506676701e-05
-3.76164253304272e-05
-3.61931230211542e-05
-2.59691475976005e-05
-2.1408933555617e-05
-3.11848546430989e-05
-2.78619435803367e-05
-2.35713804999133e-05
-2.22972172884989e-05
-1.88375580447966e-05
-2.21715470281662e-05
-8.71962724231712e-06
-1.47903993155583e-05
-1.50502788503137e-05
-2.53455740347562e-05
3.64462003024061e-06
-2.34830659830815e-05
-1.44922168254101e-05
-2.07656718259802e-05
-4.11337250038613e-05
-1.52374432068608e-05
-2.44795372476893e-05
-3.40204896763105e-05
-3.02625457530083e-05
-9.38388469914978e-06
-3.51061400723042e-05
-2.26241719947647e-05
-2.44011020219795e-06
-1.60237837831647e-05
-1.81164170871827e-05
-2.05644358405312e-05
-3.29201448806851e-05
-4.05843255324175e-06
-1.84075527269566e-05
-1.58235967779497e-05
-3.36108094620701e-06
-1.51401041409394e-05
-1.14623776521795e-05
-2.64877509648472e-05
-2.74325680578764e-05
-2.4333545263441e-05
7.91464673846577e-06
-1.86881753716707e-05
-3.83075410640871e-05
-1.9605391230546e-05
-1.57495896271873e-05
-3.9377016828802e-06
-1.66530890473238e-05
-2.56905831551758e-05
-2.18949826529733e-05
-1.81410096941508e-05
-4.47181992419904e-06
-6.91060188939507e-06
-2.88628145710319e-05
-3.40720346856047e-05
-4.35233748729609e-05
-3.94623784663241e-05
-1.58635361737531e-05
-7.6969507863422e-06
-1.05292792012698e-05
-1.13454525162722e-05
-1.71538823756374e-05
-2.43553456865988e-05
-3.39255477521037e-05
-2.60065717909184e-05
-2.86427910276579e-05
-2.00632618132593e-05
-2.94712158075193e-05
-1.72411348712694e-05
-2.36491047028216e-05
-6.01470040307812e-06
-2.37180377178208e-05
-1.03952625309629e-05
-2.47075050909862e-05
-2.91273281083016e-07
-1.38876149685238e-05
-1.83383868252774e-05
-2.47641794637532e-05
5.41414171668714e-06
-2.07243571491249e-05
-1.68346774195998e-05
-9.21657610716674e-06
-1.36698274548564e-05
-1.91320589919167e-05
-2.23770888110596e-05
-1.9999104672309e-05
-3.03115906174602e-05
-1.49273617764268e-05
-4.10718971148626e-05
-2.53787488205889e-05
-6.59104452443538e-06
-2.78843094716558e-05
-2.78893061641455e-05
-3.60729455426303e-05
-5.67060333440133e-06
-1.02238762508758e-05
-9.70491083584564e-06
-5.91508804181901e-06
-6.38681046213386e-06
-2.04682584827257e-05
-2.11986049100413e-05
-3.46117638018508e-05
-1.11327930054637e-05
-1.81565362631517e-05
-2.96469400838373e-05
-1.92260667753905e-05
-2.94513112885333e-05
-2.86981834749001e-05
5.72826950834559e-06
-3.25423442404706e-05
-3.00918351600458e-05
-2.92358257390279e-05
-1.62348739345588e-05
-2.47222524852567e-05
-2.45283269972415e-05
-5.18203974675222e-05
-3.66433637247366e-05
-3.25151614223455e-05
-2.56945784305854e-05
-3.1572954072409e-05
-1.64298383646879e-05
-1.33522110578438e-05
-1.17445480934224e-05
-8.36709206862041e-06
1.29389903374164e-06
-2.41470567763163e-05
-1.39161562519408e-05
-1.37561357040616e-05
