# Supplementary material for: Research on computational propagation and identification of mine microseismic signals based on deep learning
Source: PLoS One. 2025 Oct 22;20(10):e0334641. doi: 10.1371/journal.pone.0334641 (PMC12543183; doi:10.1371/journal.pone.0334641)
Supplement: S1 Data — (ZIP) [file pone.0334641.s001.zip › 000100500001123.xlsx_0.txt_24.txt.txt]

-2.68689328618056e-05
-2.21941989094583e-05
-2.9862294111671e-05
5.92812828976788e-07
-1.910980454799e-05
-9.56054920204109e-06
-5.6330002693632e-06
-2.83245597692595e-05
-6.08213847989983e-06
-1.03386317565554e-05
-5.07914363307225e-05
-2.72426264548516e-05
-1.83990535737206e-05
-3.74623654216307e-05
-8.45464274440787e-06
-3.21720263958328e-05
-2.82339209703624e-05
-1.85203452175574e-05
-1.96349587321797e-05
-1.05650903380383e-05
8.70827123663132e-06
-2.44721266016885e-05
-1.29121809471049e-05
2.08864616374829e-08
-1.95412587267078e-05
-2.53564850640541e-05
-1.32426668442207e-05
-2.13297234905636e-05
-3.27277492463218e-05
-1.53256231761342e-05
-1.01928932975865e-05
-3.4047518556078e-05
-1.8352067855781e-06
-1.93666094368599e-05
-1.93876830612799e-05
1.15120052896085e-06
-2.50970295859181e-05
-3.46893348227728e-05
-2.51775770708228e-07
-2.12458367857632e-05
-2.42336277802613e-05
-1.87766722245687e-05
-1.56091114585237e-05
-2.06430312299692e-06
-3.12175935959148e-05
7.00338806024225e-07
-1.26122031771621e-05
-9.69973511524769e-06
-1.35314842688201e-05
-1.17222849153611e-05
-2.78714319605058e-05
-1.14765067534693e-05
-1.63262901304741e-05
-2.87428467942546e-05
-1.52643821226605e-05
-2.43488501020285e-05
2.19838112816139e-06
-9.30895528639937e-06
-1.09345779862318e-05
-1.73733591301217e-05
-4.0777981997508e-05
-2.46250661115057e-05
-1.67248891532109e-05
-2.34403445296985e-05
-5.71328334354594e-06
-4.00534889671473e-05
4.63081348802279e-07
-2.4643833670189e-05
-2.36054104100333e-05
-3.56282486113794e-05
-1.4407078763639e-05
-2.91447914273755e-05
-2.03222918368777e-05
-2.3852114529815e-05
5.37565698378208e-06
-1.46950631271335e-05
-3.21465695443555e-05
-3.94408944077556e-05
-3.2224470113599e-05
-1.19462283231508e-05
-1.74244255737472e-05
-5.27460602143292e-06
6.71631709415574e-07
-1.31590405965541e-05
-1.83639320891317e-05
-2.43193949590929e-05
-9.76093535962319e-06
-1.06913145252451e-05
-2.50861876585575e-06
-3.26649004817317e-05
-2.64354995518133e-05
-4.84877246923973e-06
-1.46735983130898e-05
-1.9978009548457e-05
-1.82989833529157e-05
-1.35273809291373e-05
1.85861782312482e-07
-1.71560012209237e-05
-3.67859819898355e-05
5.16733211568293e-06
-1.68735971054578e-05
-3.46934709899908e-05
-3.13527449776276e-05
-2.01543861689397e-05
-2.14612318354527e-05
3.99866385871155e-06
9.9458007987015e-06
-3.1776600386951e-05
-9.58416010648234e-06
-1.247464211447e-05
-2.67609701726877e-05
-3.79048414279697e-05
-1.73323357873465e-05
7.55971502882098e-06
-4.50768757348733e-05
-3.79566655144861e-05
-6.77090926938275e-07
-2.69220750411265e-05
-1.38890250667123e-05
-3.27267494811384e-05
-1.83877108364195e-05
-3.6276703019276e-05
-2.60536308890916e-06
-6.25989849728418e-06
-2.23855173184332e-05
-2.34342272465966e-05
-1.7543013754449e-05
-1.5883650153515e-05
-2.73694697007495e-05
-1.00675814415264e-05
-2.3688768092075e-05
-1.60986193946686e-05
-2.50227184973161e-05
-1.36977538044874e-05
-1.65789576911331e-05
-1.85726793546964e-05
-3.90924476447974e-06
-3.62835731318087e-05
-2.66734774629477e-05
-1.72892594820075e-05
-4.38385947910097e-05
-3.05080363969201e-05
-7.17155504221697e-06
-7.10618113893931e-06
-5.46568590849335e-05
-2.67454411586447e-05
-1.09681014423845e-05
-1.60159171884492e-05
-4.60722874262233e-05
3.41150862988096e-06
-1.51675432965429e-05
-4.08719020399276e-06
-2.86444729761478e-05
-2.14638114277559e-05
-3.34374441612013e-05
-9.53114411237473e-06
1.62299483770685e-06
8.80215824111115e-06
-2.76833256226012e-05
-1.25333006557662e-05
-3.60673000582251e-05
-3.91278158460633e-06
-1.53371610569681e-05
-2.55170189852309e-05
-3.35389377144599e-05
-1.98683200599599e-05
-2.64114105090218e-05
-3.01032573662819e-05
-4.60210912866098e-05
-9.57855038085089e-06
-3.25343380187244e-06
-2.16900579887357e-05
-6.86001077386479e-06
-4.07203994284168e-05
-1.0133498036985e-05
-7.09659690266656e-07
-2.91589088954063e-05
-1.43832500440643e-05
-9.46592889086779e-06
-1.95308136788402e-05
-4.10532150759732e-06
-3.62785467100872e-05
-1.07286586113791e-05
-1.56985089573929e-05
-2.1161362492643e-05
-2.50809053740863e-05
-2.50549719938192e-05
-1.60255148403561e-05
5.54626767665195e-06
-1.23161737417157e-05
-1.1444515915472e-05
-6.86936568156104e-06
-3.70415592895796e-05
-2.14591370620138e-05
-3.59923917764502e-05
-2.00967922753194e-06
-6.67521123540668e-06
-8.30977316639419e-06
-1.42299171717291e-05
-3.25609109126043e-05
-1.33479736698059e-05
-2.31029152432373e-05
-2.91267798039201e-05
-3.30716696823531e-05
-3.46381813873053e-05
-3.28946196894981e-05
-2.60332203998436e-05
-1.78777514096694e-05
-1.00325885991723e-05
-5.86321847335964e-06
-1.51556653574639e-05
-2.38101822589591e-05
-2.23334992686859e-05
-2.87760791144693e-06
-1.56263516211912e-05
-2.96882053973113e-05
-3.14166163968259e-05
-1.23143704306305e-05
-4.22118442961658e-05
-2.91015180829653e-05
-3.7610691718298e-05
-4.19123238442368e-05
-3.35645319724472e-05
-1.6932972133604e-05
-5.52753782174419e-07
-2.67470510825428e-05
-9.13932256422292e-06
-1.860174009509e-05
-1.63815253097127e-05
-2.07797011028115e-05
-4.57619414407453e-06
-2.49266711254487e-05
-4.71364594445888e-05
-8.64080137036841e-06
-1.75927579582065e-05
-2.46452821499604e-05
-1.64782276976143e-05
-1.93325003220433e-05
-1.86079208442942e-05
-3.76476872241407e-05
-8.18941561785406e-06
-7.25392559275139e-06
-1.58747897333226e-05
-1.81107347030494e-05
-2.13097244175214e-05
-2.92669355730473e-07
-2.22222797057228e-05
-2.30752846289594e-05
-1.33269792711851e-05
-3.34040354744555e-05
-1.04340316851965e-05
-2.58744388795383e-06
-2.14859895030157e-05
-1.87247203513863e-05
-1.80000632763272e-05
-1.02611999036478e-05
-3.55608512079239e-06
-6.61138340487661e-06
-1.91031148391715e-05
-2.44164558838438e-05
-4.06044617524839e-06
-6.4002810059622e-06
-2.33461415645397e-05
-1.14551535694472e-05
-3.45881795261569e-06
-3.83623425695064e-06
-1.5536661990913e-05
-1.24715503558047e-05
-1.71581047482667e-05
-3.17961602122922e-05
-6.17541969388527e-06
-1.6800250655565e-05
-1.16623032933346e-05
-2.9429814442989e-05
-1.72772491737367e-05
-1.11883779234197e-05
-2.47146006024184e-05
-3.60827096468337e-05
-6.17365039720748e-06
-3.06206785169682e-05
-2.51769216060137e-05
-1.43787574243402e-05
-8.6873550849946e-06
-3.90260927957452e-05
-2.4928605689828e-05
-3.02978846294756e-06
-2.32002550498665e-05
-2.8797383655095e-06
-2.26262378919127e-05
-4.26611932367826e-06
4.28623617651531e-06
-1.50255079468049e-05
-1.74505735036486e-05
5.41510887562619e-06
-3.47350745356274e-05
-2.93170289320432e-05
-2.2318798192704e-05
-3.13943850854081e-05
-3.3678640275578e-05
-3.29687430265751e-05
-2.51306812740631e-05
-1.99318013986513e-05
-2.58805692730176e-05
-1.68425393654753e-05
-1.80850939371697e-05
-3.33831147055059e-05
-3.51366171081277e-05
-3.14217374435753e-05
-2.33110991785983e-05
-2.31684926902286e-05
-1.35027348704395e-05
-7.59675646092346e-06
-1.20996873485393e-06
-3.01615360663181e-05
-7.39778760220314e-06
-2.73579067976501e-06
-2.87440615044276e-05
-6.29600745991947e-07
3.04609112691258e-06
-2.6585316834112e-05
-2.98529736410724e-05
-3.45146094269554e-05
-1.41062947229807e-05
-1.15277997741456e-05
-8.7917554132462e-06
-2.2149615752964e-05
-2.44936573905631e-05
-3.98783358176487e-05
-2.44299159965994e-05
-6.35396731163156e-06
-9.74961029208968e-06
-3.25511298362176e-05
4.15659681403129e-06
-1.62271905389771e-05
-3.84593118557718e-06
-5.70165117935e-06
-1.71114247244782e-05
-2.54867404106197e-05
-2.24160198211868e-05
-1.57919313566543e-05
-1.04299059933573e-05
-1.76289053659756e-05
-3.15931680602303e-05
-2.42467944371689e-05
-8.95608501542392e-06
-2.05330145222767e-05
-1.83071724591676e-05
-6.12607954859842e-07
-2.64844175046176e-05
-2.35908694018736e-05
-2.97054785671883e-05
-2.26415402677643e-05
-1.57807723850175e-05
-1.96966062824075e-05
-2.49048708184562e-05
-2.99393215180555e-05
-9.4290303357733e-06
4.8872914603622e-06
-1.46740851012131e-05
-9.98895807840971e-06
-1.4782038933917e-05
9.66703066373136e-07
-2.94987915303935e-05
-9.57464163238906e-06
-2.47446486182533e-05
-1.21627865511151e-05
-2.48559823674005e-05
-1.83295371355349e-05
-1.33033043991322e-05
-1.81431820096011e-05
-3.4749557590072e-05
-3.63045270361367e-05
-2.45931025743723e-05
-1.27863278314951e-05
-2.18791673669596e-05
-3.58936166325631e-05
-2.54462047516955e-05
-2.84136939141559e-05
-1.16495135195847e-05
-4.51460308951389e-05
-2.57873744705332e-05
-8.24945599252186e-06
-1.31493649432216e-05
-2.28064166480635e-05
-2.34517463674369e-05
-3.89551674098329e-05
-3.38642319172852e-05
-2.36780372793962e-05
-3.98220971423334e-06
-1.18674244450792e-05
-2.04788810980927e-05
-1.95714666580689e-05
-1.0567081052796e-05
-1.80853952345881e-05
-1.51048794373825e-05
-2.21913722698096e-05
-3.0547126293309e-05
-2.77538381667259e-05
-1.51880472041177e-05
-2.55120595366735e-05
-1.49901308379815e-05
-1.91611697528768e-05
-2.95890223506469e-05
-9.15248607308178e-06
-2.06637448221464e-05
-1.11454839975916e-05
-2.380699526064e-05
-2.56591520945903e-05
-2.16832903652445e-05
-2.31311740173148e-05
-1.9743950582763e-05
-1.17665108228706e-05
-2.19215059207461e-05
-1.0584948907955e-05
-2.15593610155101e-05
-2.53610774265873e-05
-6.23008906806916e-06
-2.88787528821589e-06
-4.46498864958402e-05
-1.34949577281744e-05
-7.67870636884251e-06
1.72491988782954e-06
-3.50866339670697e-05
-2.16987252272303e-05
-7.24322151820959e-06
-1.56233309932946e-05
-2.30591740341008e-05
-2.64069921003526e-05
-1.30806610147364e-05
-3.36109475620091e-05
-4.89646456223441e-05
-3.6753451970434e-05
-1.78468559366483e-05
-1.99236195167633e-06
-1.36146373368212e-05
-5.80705400470845e-06
-3.89920792266156e-05
-1.07866452183901e-05
4.46338013276609e-06
7.63153269165894e-06
-2.02110775063948e-05
-3.82804782785998e-05
-1.29481169064301e-05
-2.67697307573169e-05
-2.82501924508742e-05
-2.76028134711183e-05
-1.43781665070039e-05
-8.01441035472353e-06
-5.75718382054497e-07
-2.44052638145264e-05
-2.41075898005017e-05
-3.10118297004429e-05
-2.01999860652154e-05
-2.19298411488995e-05
-2.36172596838056e-05
-1.65689740234195e-05
5.10273511141385e-06
-2.67003963346096e-05
-3.5051771947186e-05
-1.61938641570956e-05
-3.07836909434929e-05
-1.77303642411551e-05
-7.62137924651778e-06
-2.87334382454726e-05
-1.15465202516982e-05
-3.14736498316273e-05
4.27063488507363e-06
-4.39609085452385e-06
-2.17561580689232e-05
-2.8435911847984e-05
-3.9324475141031e-05
-2.80156451265146e-05
-4.44910450742749e-05
-8.13910961165663e-06
-2.07942749269199e-05
-1.56569849751316e-05
-2.71107152410146e-05
-3.98115128393431e-05
-1.95043535997776e-05
-1.82293539180664e-05
-7.42439287331671e-06
-2.4088881547558e-05
-2.95172592826776e-05
-4.49651372557087e-05
-2.22745479131588e-06
-4.57840694881525e-05
-1.96760520235817e-05
-2.52989827885013e-05
2.47726975928009e-06
-1.82121889974847e-05
-1.80374945061298e-05
-5.98621525534893e-07
-3.02568903302747e-05
-8.02244380013369e-06
-2.80919737679018e-05
-1.3960714357244e-06
-3.43750738226068e-05
-1.72318494718935e-05
-4.03081946698141e-05
-3.26400002849526e-05
-2.69499325441137e-05
-2.31900419152713e-05
-1.06765591349247e-05
-9.49701390819622e-06
-3.76740006393568e-05
9.39905808070977e-06
-2.19116627339124e-05
-2.31807730614866e-05
-2.00600900353798e-05
-2.09905719740501e-05
-1.08254115161247e-06
-1.73126886212049e-05
-1.82757785328192e-05
-2.79755567847364e-05
-5.76726935043168e-06
-1.45958260311304e-05
-3.53459912585465e-05
-8.49520085442351e-06
-2.91929400741987e-06
-3.42052659477139e-05
-1.62766200999046e-06
-7.24043460049955e-06
-5.41193263559652e-06
-2.49948962904801e-05
7.16458901912453e-06
-1.34391978534606e-05
-1.79961652521954e-05
-2.31935990029452e-05
-2.63796823362651e-05
-4.12899575702315e-05
-2.07085558609702e-05
-2.69579896200649e-05
-1.80476798743315e-05
-2.53446606270304e-05
-2.1861082612494e-05
-2.06031915047105e-05
-4.50857704117569e-05
-3.13223509893773e-06
-1.39687537192509e-05
-1.62882500552619e-05
-5.44534541261818e-06
-3.5786466609334e-05
-1.96936838967712e-05
-3.18167626788512e-05
-6.44249712770777e-06
-1.46350682522419e-05
-1.67759817772059e-05
9.79915483103514e-06
-3.36627132807273e-05
-7.34495723299192e-06
-4.16659393124745e-05
-3.11478330085653e-05
-3.16593229755669e-05
-1.93817073440815e-05
-4.35839584207052e-05
-2.84649353277815e-05
-2.31218303999012e-05
-1.24696778605561e-05
-3.14338208442296e-05
-8.46738945937386e-06
-6.4887612199759e-06
-2.1392877878346e-05
-1.03965085430331e-05
-1.30589273094451e-05
-2.65089477156646e-05
-2.25019659869036e-06
7.65728766834135e-06
-1.87739927054184e-05
-8.87566913180462e-06
-1.60114066091983e-05
-7.4067109305391e-07
-1.31518677089153e-05
-2.89373888711617e-05
-3.22409772647342e-05
-2.47048909930937e-05
-4.25267838558389e-05
-5.18199773776196e-05
-1.88869110243794e-05
-1.91601010553607e-05
-3.14453488722305e-05
-2.38840805030145e-05
-2.10297978900203e-05
-3.97639422749695e-05
-5.23181518574414e-07
-2.0224079889272e-05
-6.47381984383105e-06
-1.45314869368018e-05
-8.7658526106921e-06
-2.05452835686353e-05
-7.06278667257411e-06
-1.68974163127495e-05
-2.84951305716423e-05
-6.43431715839088e-06
-2.77305781540018e-05
-3.35052704990051e-05
-1.78095938459714e-05
-1.66717982042302e-05
-2.26030529284978e-05
-8.18117767401517e-06
-1.66587212819773e-05
-3.09322939769985e-05
-1.49246504257674e-05
-2.99509411818824e-05
-1.84414878703493e-05
-2.87471008326103e-06
-3.42924550987609e-05
-9.8280759845271e-06
-2.91532259344159e-05
-2.53798305497228e-05
-2.90071388391258e-05
-3.31630204089976e-05
-2.35590875188992e-05
-6.90324154394464e-06
-1.25885855495317e-05
-1.04528486258559e-05
-9.22176442520125e-06
-3.23688087041158e-05
-1.70112817404695e-05
-3.73095598699777e-05
-6.89089044194662e-06
-1.76379861107065e-05
-2.90885778113609e-05
-1.99767240071198e-05
-2.74355191171181e-05
-2.23006515781075e-05
-1.41839383533636e-05
-2.90359802793765e-05
-2.79443272672955e-05
-3.44569150728457e-05
-3.05773319975977e-05
-5.5991958526323e-06
-2.01517649823943e-05
-1.62138288619166e-05
-1.72072493147045e-05
-2.51880475499663e-05
-2.9162532987798e-05
-1.62972549011281e-05
-1.6532851893286e-05
-2.49615456787173e-05
-1.19064857423481e-05
-2.66719578695531e-05
-2.5368885862271e-05
1.22534478076814e-05
-2.67835659800298e-05
-1.34073964451585e-05
-7.94376281336515e-06
-2.07418496824168e-05
-1.19702923289089e-05
-1.1479617273491e-05
-5.6597844768384e-06
-1.43744346945809e-05
-1.66728219961078e-05
-1.03579205345628e-05
-1.47794197085902e-05
-3.3738026347249e-05
-1.75373032523659e-05
-1.07854577828668e-05
-4.04399124086246e-05
-9.10425854040856e-06
7.6888646124021e-06
-1.87916063373028e-05
-3.87238285704714e-05
5.61644367155881e-06
-3.164783236265e-05
6.71292407274674e-06
-3.59642678030087e-05
-9.50118823279256e-06
-1.42948020346319e-05
-1.67273004950353e-05
-3.0100447944762e-05
-4.75359728942682e-06
-7.55328374110512e-06
-1.57833857653356e-05
-1.22883404503404e-05
-2.24446010136475e-05
-2.39845323231565e-05
-2.79356456452044e-05
-2.11772223616796e-05
-1.42632086777308e-05
-1.82322772009933e-05
-1.45987335009098e-05
-1.88559975455409e-05
-2.49422549073814e-05
-1.18110600604937e-05
-3.41781695431022e-06
-4.7303363033213e-05
-2.86680614830345e-05
-5.39517809868686e-06
-2.66840162878934e-05
-4.38723177078363e-05
-9.54884861316279e-06
-2.06149007391309e-05
-2.88044032333148e-05
-2.32035359379749e-05
-1.78371730526838e-05
-2.78789405336394e-05
-1.74932421903111e-05
-1.96120028368262e-05
-2.44105840365794e-05
-8.95590623438971e-06
1.31320845857367e-06
-3.08660709362492e-06
-2.72780015990382e-05
-4.27237869941214e-07
-2.52403356767414e-05
-3.33451206847729e-05
-2.72259833251052e-07
-3.00414769855296e-05
-2.86499720393289e-05
-2.92592878563294e-05
-1.37684948423641e-05
-1.39607078578729e-05
-4.8090230015467e-06
-3.02433692066186e-05
8.44905888894257e-06
-7.13099781220248e-06
-6.39733355008503e-06
-3.13187865325001e-05
-1.97619949634904e-05
-4.76071844055666e-06
-8.2149408096442e-06
-2.25219199066943e-05
-4.15004868833874e-05
-3.39654388859702e-05
-2.96579052182457e-05
-7.28872362783097e-06
-3.06713784894257e-05
-1.88163058459596e-05
-2.77988572448937e-05
-2.65538070412879e-05
-2.76715475312873e-05
-2.06028545907079e-05
-2.89969954797561e-05
-1.90448650112372e-05
-1.21883348271909e-05
3.61894283079139e-06
2.72113684091809e-06
-3.0110271483643e-05
-2.91384853635312e-05
-2.17252793510125e-05
-1.14516960282654e-05
-1.89636286405505e-05
-6.79362237390025e-06
-1.198603953778e-05
-2.12596959208026e-05
-1.14783198761166e-05
-2.30445876758628e-05
-5.72497775681843e-06
-2.84712229925975e-05
-6.36345727007869e-06
-8.8814750990483e-06
-1.90077248848718e-05
-2.4532463676865e-05
-6.96495701123037e-06
-1.61228281093629e-05
-3.77527340066383e-05
-1.95966852664714e-05
-1.96380021617265e-05
-1.48393210852422e-05
1.32843316353906e-05
-3.854397442267e-05
-3.64818466494798e-05
-4.55979671012886e-06
-1.4191479819315e-05
-3.87977669184761e-06
-1.1683475547805e-05
-3.12171858602823e-05
-2.03421897607319e-05
-2.01231858893904e-05
-2.56039939762255e-05
-1.35483244015818e-05
-7.8293725655935e-06
-7.48013257730955e-06
-1.38316853795925e-05
-2.1064554792342e-05
3.1290218112109e-06
-4.21493756019497e-05
-3.19643282632797e-05
-3.31303713587342e-05
-8.79769721453801e-06
-2.84876521812985e-05
-2.37729379475621e-05
-1.54798382540599e-05
-1.55206766410381e-05
-3.3609754006667e-05
-7.25364462111748e-06
-5.00520751676286e-05
3.39986398159896e-06
6.50246987583101e-06
-4.96222557380596e-07
-8.15915622520035e-06
-3.89829267307228e-05
-1.71596945516806e-05
-2.16122733100559e-05
-1.22103368515307e-05
-2.745237811377e-05
-9.50111748899137e-06
-4.42476625238051e-05
-1.43078442368776e-05
-1.99024768750417e-05
-2.96671269427864e-05
3.67202759425632e-06
-2.75141975762236e-05
-4.2200865665843e-05
-4.54271503146448e-06
-1.13975051167397e-05
-2.1146642803027e-05
-4.93167883400622e-06
-2.36824623425004e-05
-1.51436723873409e-05
-1.74628956559013e-05
-4.70369048954364e-06
-1.53273874698613e-05
-1.33354683184501e-05
-9.24876862270605e-06
3.06022755258795e-07
-3.00044418903553e-05
-2.32431431520569e-05
-8.67884661057598e-06
-2.73604480723888e-05
-1.22807953068183e-05
-2.57814800617054e-05
-1.24447948581845e-05
-2.74035392511636e-05
-2.17238034165522e-05
-2.66466244875359e-05
4.74683716556693e-06
-2.16286014166891e-05
-2.51623661965285e-05
-3.10308244264575e-05
-1.70348456591097e-05
-9.85304374487793e-06
-1.15503644139533e-06
-2.99294012780506e-05
-2.36143675052997e-05
-3.28008873330952e-05
-1.23650739487251e-05
-5.89111052915774e-06
-1.03950092692011e-05
-1.63553910615914e-05
-1.71301528457781e-05
-3.63809650451894e-05
-1.92889697037932e-05
-1.55321641044675e-05
-1.85248994962063e-05
-4.91869051319142e-06
-2.68975093659634e-05
-3.62104867691657e-05
-8.71016350897192e-06
-2.37327586953449e-05
9.26029766335576e-06
-3.26087203730577e-05
-3.74773513231341e-05
-2.83286401410278e-05
-1.7771021288971e-05
-4.54898887334414e-05
-3.78672090175919e-05
-3.75541129930532e-05
-2.19221674271453e-05
5.91022975476208e-06
-1.11966291826715e-05
-1.61701437240867e-05
-1.75817236716412e-05
-3.68389554037802e-05
-1.47120991242046e-05
-4.14770447049798e-05
-1.15229348735366e-05
-3.25552554054855e-05
-5.72567686020147e-06
-3.10165139270818e-05
1.51533623820121e-06
-6.43440681448086e-06
-1.62710254183356e-05
-8.91915053387825e-06
-1.87969011185617e-05
-1.82825382076424e-05
-1.73156986313222e-05
-1.70360844785705e-05
-2.33046534011542e-05
-9.76514502683718e-06
-3.28783593077971e-05
-9.9770530139216e-06
-5.08756770008033e-06
-1.11680399949156e-05
-3.2517042421079e-05
-9.49640709253236e-06
-1.70561006193533e-05
-3.29755690438422e-05
-1.04422210564384e-06
1.3459759872346e-06
-2.78465000097308e-05
-2.43908922870306e-05
-7.04818058980039e-07
-2.08980377174692e-05
-2.10589485585046e-05
-1.95136219635308e-05
-1.74989993198909e-05
-1.84208747751306e-05
-9.08958455732024e-06
-1.82280002445327e-05
-1.96774557575161e-05
-1.6652713118298e-05
-1.70653517569617e-05
-2.63501858427529e-05
-7.71199651317393e-06
-1.45071489910401e-05
-3.88175794348574e-05
-2.24169053321104e-05
-2.38433372856391e-05
-2.7415918608068e-05
-1.74897956468965e-05
-4.61798178757555e-05
-2.3672409826754e-05
-2.31277612803588e-05
-1.77335256890985e-05
-2.78165314737701e-05
-1.6429804166921e-05
-1.91658092573135e-05
-4.35974621531796e-05
-1.71129847051202e-05
-2.00108864243906e-05
-3.31290851880333e-05
-1.42899489479121e-06
-2.6219599518926e-05
-5.28264733973385e-05
-4.10510712740561e-05
-3.83226434884344e-05
-1.23953129497943e-05
-2.94630296925023e-05
3.20180074237399e-07
-2.4920306435973e-05
-9.37503220515831e-06
-3.54034808426781e-05
-2.57649052363053e-05
-4.21189729844615e-05
-1.17177243603274e-05
3.52055589381337e-07
8.04877359154285e-06
-3.19077974826526e-05
-2.42928818253646e-05
-2.8288298137713e-05
-1.34012786428611e-05
-2.18136193505143e-05
-3.35131484133431e-05
-1.21564283461345e-05
-1.31163135917885e-05
-1.56374920435515e-05
-1.55178464342368e-05
-2.03852768536275e-05
-3.01241649635535e-05
-1.96535207591161e-05
-2.74196816197012e-05
-8.48261084775303e-06
-3.25221322885804e-05
-2.55258633376614e-07
-1.56067943254868e-05
-4.23156888567911e-05
-1.63761826912633e-05
4.84772472016261e-07
-1.97139879379521e-05
-1.92092824010368e-05
-2.10493148215479e-05
-1.22671515803152e-05
-1.17371698945743e-05
-1.28484043846389e-05
-3.78726255393657e-05
-3.26793213961141e-06
-3.38892626776815e-05
-2.66172125765452e-05
-6.36918846637918e-06
-3.68960385349578e-05
-1.19597018636594e-05
-1.78813273615005e-05
-2.01024342687915e-05
-3.10993943620501e-05
-2.90119482788646e-05
-1.3148084109384e-05
-1.05532926593796e-05
4.8930330544618e-07
-2.09332824571797e-05
-2.91546199860563e-05
-2.91470778094985e-05
-1.73276928159674e-05
-7.21793683471306e-06
1.80314791729469e-05
-2.31578392309433e-05
-3.93864466200906e-06
-1.65164657373018e-05
-2.62521294022838e-05
-3.43195025989205e-05
-2.24941661130725e-05
-4.28757101805889e-06
-1.04342841509402e-05
-2.07984474616714e-05
-8.23997498301829e-06
-2.50055768933975e-05
-3.24293074140495e-05
-1.02610417321899e-05
-4.09095189575569e-05
-3.55705526875223e-05
-1.30706910492254e-05
-3.54791477320142e-05
-1.46366550714384e-05
-3.56288726874299e-06
-1.04136174372028e-05
-2.14897784518004e-05
-3.08116633122952e-05
-1.83254315245087e-05
-1.31595221270375e-05
-3.52120066659484e-05
2.31691051894109e-06
-1.42685373085024e-05
-1.95349722574246e-05
-1.78703125496771e-05
-1.28985890062467e-05
-2.5372860814519e-05
-1.90298622623798e-05
-2.39853905395802e-05
-6.81728829876783e-06
-2.51681551377508e-05
-3.34545126925303e-05
-2.22264415027733e-05
-4.41271779968851e-05
-5.38290963589328e-06
-4.73133426403452e-05
-2.58228214749923e-05
-1.50897515341754e-05
5.33788161735136e-06
-2.34122376356529e-06
-4.2153995350197e-05
-2.86402488547201e-05
-1.46456428472929e-05
-2.17541902838058e-05
-2.24866363901632e-06
-1.94234106264242e-05
-7.03882608720048e-06
1.21198059056734e-06
-1.29470553358168e-05
-3.7442904789609e-05
-2.23633609282116e-05
-8.87155012752744e-06
-2.38272748340377e-05
-8.10616556463621e-06
-3.14765320112324e-05
8.23860832128185e-06
-2.26975733400607e-05
-1.76672946348959e-05
-2.22580139162411e-05
-1.19758611569333e-05
-2.92694612824552e-05
-3.41246379806423e-05
-6.50949623024191e-06
-2.24318649539981e-06
-1.92471753069851e-05
-2.68859274784038e-05
-4.29085064605375e-05
-3.02075597045765e-05
-1.83995389248877e-05
-2.42862005164463e-05
-1.27749824011348e-05
-2.86674613733995e-05
-1.14837920672055e-05
-1.9433331307545e-05
-2.7064293398137e-05
-2.82779693397521e-05
-1.0432216018507e-05
-1.92898442622971e-05
-1.01689850774245e-05
-9.42012297943642e-06
-2.01024320429781e-05
-8.13337414991009e-06
-3.93726397167542e-05
-2.70151541169224e-05
-6.25654732028442e-06
-1.06667643674549e-05
-2.29278071504014e-05
-2.60702272474718e-05
-2.78045955467909e-05
-1.25589490327812e-05
-2.58591271891595e-05
-3.76903377746233e-05
-1.63957965046609e-05
-3.56739601396148e-05
-1.97845983119117e-05
-1.6538910339699e-05
-1.03918395948666e-05
-1.97924753168951e-05
-1.98428247656334e-05
-1.34357537710348e-05
-2.96502838806879e-05
-1.38564057993741e-05
-1.69743721029877e-05
-4.81382182189037e-06
-1.75997865722027e-05
-1.70815400437937e-05
-5.571235990777e-06
-1.89343391989995e-05
-2.16179986783692e-05
-2.73239590066438e-05
-2.61463767049023e-05
-2.13089198380649e-06
-4.83050653528843e-05
-3.62956731768127e-05
-2.39348009099566e-05
-1.92754044750094e-05
3.83277114401041e-06
-1.62066681974152e-05
-2.00870280288836e-05
-1.44160632972896e-05
-2.48391655686067e-05
-4.9569060451525e-06
-1.71566734682156e-05
-1.36136553723892e-05
-3.07021126147243e-05
-2.34386530555543e-05
-2.7006989635524e-06
-2.70775588515782e-05
-1.1717918854333e-05
-4.2636837591714e-05
-3.43856009021091e-05
-2.02331216619352e-05
-1.47780015126996e-05
-1.96085331887474e-05
-7.85570341353332e-06
-4.73604634283744e-05
-3.71146029638645e-05
-2.35790664569559e-05
-4.47633554311324e-05
-8.13428027028442e-06
3.33850619523012e-06
-8.44242440174085e-06
-4.60363994050006e-05
-2.09545519929938e-05
-3.85813461545066e-05
-3.87877360221331e-05
-2.2922952482135e-05
-1.97505930928617e-05
-7.29100173624762e-06
-2.71620911554214e-05
-1.55440288413986e-05
-2.10052192871246e-05
-1.85565404626728e-05
-1.2010097297973e-05
-9.01380330703184e-06
-1.14331589805361e-05
-3.27202830555668e-06
-1.65443362139242e-05
-3.35881937659359e-05
-2.4340364076e-05
-3.31501572810029e-05
-1.90341607247773e-05
-1.91650489620597e-05
-4.32591501870531e-05
-2.09189215142629e-05
-2.90270297840797e-05
-4.57121937252659e-05
-2.95841197072821e-05
5.34372611087896e-06
-1.20754648508563e-05
-3.04106851011163e-05
-4.94997152895477e-06
-2.12549196238624e-05
-8.21771564586978e-06
-2.28358413867663e-06
-1.59322961263671e-05
-3.25329027872296e-05
-2.14464239525804e-05
1.33486228882975e-06
-1.49789966828279e-05
-2.13463123163703e-05
-1.88662916133009e-05
-2.69120939031149e-05
-2.92895044955574e-06
-1.75832351517684e-05
-3.77622489827006e-05
-2.82830021761988e-05
-4.11537759710581e-05
-3.09127081798589e-05
-1.88695305127966e-06
-4.45241002566016e-05
-3.15658375391977e-05
-6.80579164726598e-06
-2.2202373280592e-05
-2.46851288348386e-06
-5.99309572275843e-06
-2.73713384915175e-05
-1.86587018341008e-05
4.90281676812349e-06
-2.84186364684563e-05
-1.49442368343215e-05
-2.51208392602617e-05
-1.73805591148865e-05
-6.23205077998506e-06
-2.15102554830885e-06
-2.13740892042662e-05
-9.47572344451659e-06
-1.69313183252178e-05
-3.98446773543416e-05
-1.01876085707055e-05
-2.51229653768196e-05
-2.23838905969696e-05
-1.39660792500819e-05
3.16022510591072e-06
-1.95863520443343e-05
-3.78986757987598e-06
-3.09245221623398e-05
-1.63597163775743e-05
-4.02366928307637e-05
6.66502881607059e-06
-1.05466123769896e-05
-1.72724068020252e-05
-9.6428416448824e-07
-1.83157544199372e-05
-2.00112784907594e-05
-3.16926141625983e-05
-3.57013144079054e-06
-3.13808820663321e-07
-2.25317428224521e-05
-2.45587133740895e-05
-4.60040381932404e-06
-2.51245083520727e-05
-3.17267380387002e-05
-2.67158939145179e-05
8.53893016582779e-06
-2.79720362880014e-05
-9.95185357966159e-06
-1.82734544233888e-05
-1.66027295783558e-05
-5.37155178113587e-06
-8.14977993306901e-06
-2.95908379146623e-05
-2.92986277600699e-05
-3.5125990798554e-05
-1.08406489560542e-05
-4.884188990313e-06
-1.63623815546576e-05
-9.30402178408427e-06
-3.29547129923546e-05
-3.87860807281057e-05
-2.28324196699734e-05
-2.17252658420781e-05
-1.46600898224185e-05
-2.34481524583362e-05
-1.84095961420667e-05
3.01221003227983e-06
1.08309737230461e-05
-4.31463936771339e-05
-2.60374766676858e-05
-4.92300404536935e-05
-1.52968145228504e-05
-8.56860835002974e-06
-2.11103377718318e-05
-3.43865659231341e-05
-3.86452218124447e-05
-4.64761504443482e-06
-2.31447731608862e-05
-1.46500773446183e-05
-2.69678610681346e-05
-9.18212473587535e-06
-2.30593348755013e-05
-2.48891675900843e-05
-1.59934568538766e-05
-1.2639857533062e-05
-3.3102836229484e-05
-1.86276617862865e-05
-2.52386881795532e-05
-1.87246212877585e-05
-2.24347346879463e-05
-3.10976400031318e-05
-2.10731877842494e-05
-2.3301892626499e-05
-9.19024874490463e-06
-3.27791013447643e-05
-1.4811655013588e-05
-1.08056130978437e-05
-3.16356029643602e-05
-3.54292974017492e-05
-1.81854037149398e-05
-1.79084717160845e-05
-1.76340155554265e-05
-3.66736707362219e-05
-1.69258162127428e-05
-3.4785050648068e-05
-8.79541464058091e-06
-1.38959281904847e-05
-1.00077560598179e-05
-1.74097678456962e-05
-4.65378141945711e-06
-1.05197820826295e-05
-7.44044991370899e-06
-3.14395876848949e-05
-3.04260546604824e-05
-5.34934706365838e-06
-1.63493667238483e-05
-4.09971055112035e-05
-4.27139559165485e-05
-2.70222880527789e-05
-1.83013044792962e-05
-1.26555128161768e-05
-5.29867631990342e-06
-2.69151728110057e-05
-2.10726103439779e-05
-1.37203314941196e-05
-2.31450025963892e-05
-3.10802698143947e-05
-3.64302691848914e-05
5.64975120537015e-06
-1.55991738301929e-05
-1.21512940776092e-05
-3.5293748176106e-05
-2.82116183729551e-05
-1.24589125776327e-05
-1.83946879152567e-05
-1.79922398053187e-05
-3.18312730056774e-05
-1.675352729204e-05
-1.7298489358268e-05
-1.37823249586369e-05
-2.20825430422838e-05
-1.26475675944128e-05
-3.91774926309384e-05
-1.61373657631361e-05
-1.67761563206519e-05
-2.59122915952601e-05
-1.98700535966598e-05
-2.29838354664753e-05
-4.71493377816864e-05
-3.58582423341005e-05
-2.55334597549029e-05
-1.72921185949618e-05
-3.00957895625872e-05
-2.71742149558988e-05
-2.79016268392319e-05
-1.96304934973543e-05
-1.88165147032562e-05
-4.65713554891348e-06
-2.84858869673128e-05
-2.79845128136494e-05
-1.34449658281516e-05
-1.56319357778912e-05
-4.16464876890281e-05
-2.95285868447826e-05
-1.48819785480504e-05
-1.67380041841875e-05
-1.71868920470221e-05
-3.65635268374383e-06
-3.62668707558722e-05
-4.30718200793291e-06
-3.28165014461888e-05
-3.6311996714707e-05
-3.30893164084791e-05
-2.03262900554958e-05
-2.05580850613205e-05
-4.37401832080916e-05
-2.31822725535838e-05
-2.16743931051291e-05
-1.65943281102761e-05
-3.22055818823939e-06
-6.78910480343012e-06
-2.00263545406507e-05
-1.5980843910763e-05
-1.60906739034207e-05
-1.5768923485252e-06
-2.5539195730077e-05
-1.81188561363095e-05
-2.90574963539967e-05
-1.71430164031576e-05
2.26552593521189e-07
-3.71261858602254e-05
-5.38985603123945e-05
-5.9584123482339e-06
6.12797815010977e-06
-2.30343918165546e-05
-3.32686277537937e-05
-1.55863955265024e-05
-2.65901211720877e-05
-9.69453439785086e-06
-3.15455563431588e-05
-3.84314612633319e-05
-2.51415222047508e-05
-1.84651493578786e-05
-5.99025776385833e-06
-2.65380329544496e-05
-1.27982446700008e-05
-1.38820592280877e-05
-2.11447781123041e-06
-1.70832086405741e-05
-2.35781269811692e-05
-1.79417487891133e-05
4.40977856436489e-07
4.52150545213735e-06
-5.06086679599079e-05
-3.38131175665414e-05
-4.90455419457818e-05
-1.84176456114995e-05
-2.25221674869458e-05
-1.20221968993126e-05
-2.15538539399029e-05
-3.3821991172233e-05
-3.7196324081816e-05
-1.00955926326271e-05
-1.5040131368336e-05
-2.48391674201352e-05
-3.40232628294438e-05
-3.05770618509922e-05
-1.42007275341099e-05
-1.67503273478102e-05
-2.99361362088897e-05
2.42727891339995e-06
-2.01808801985516e-05
-1.71439785343206e-05
-2.10387050005492e-05
-2.97387540593911e-05
-6.21914615013227e-06
1.23486631370774e-05
-1.74396968073169e-05
-4.76254345492239e-05
-3.90235003916124e-05
-2.56539413978386e-05
-2.92696832974528e-05
-1.42096763284284e-05
-3.65805394843762e-05
-3.33056614167363e-05
-3.68196160042854e-05
-3.8812965564371e-05
-2.46593716445153e-05
-1.84910808044641e-05
-2.20317386113665e-07
-2.7044310739979e-05
-2.86320230690794e-05
-2.94435836395718e-05
-4.62108852371387e-06
-1.46768030180168e-05
-9.34594692186905e-06
-8.01074479435062e-06
-1.22177541723106e-05
-3.36588160860352e-05
-2.63076638616182e-05
-3.86633293944544e-05
-2.94473565673352e-06
-5.23010531783736e-06
-1.50753690204593e-05
-1.26561782078081e-05
-2.49133515201249e-05
-2.43987564800128e-05
-2.32088553176686e-05
-2.04287846395126e-05
-2.76369652658177e-05
-1.95356889072528e-05
-2.11462202378493e-05
-5.22214884914371e-06
-1.65740791374908e-05
-4.07258940779117e-05
-1.12863950944769e-05
-1.8259244876472e-05
-3.27891198924352e-05
-6.78224657748896e-06
-2.14474887162654e-05
3.3446964411011e-06
-1.44061484397337e-05
-2.63781489874422e-05
-1.68778157716314e-05
-1.23478321257489e-05
-1.38151646364158e-05
-2.13774375456027e-05
-3.17184914783318e-05
-4.05796524009304e-06
-1.53774452793745e-05
-2.09093741084e-05
-1.03697977533081e-05
-1.97655195428351e-06
-6.19689794764957e-06
-3.40234350200042e-05
-1.73361530400081e-05
-3.63244689637455e-05
-1.9545080659229e-05
-1.70441084233487e-05
-2.2475439877806e-05
-3.22524930932762e-05
-2.02996333765932e-05
-8.00928391676384e-06
-2.45496338034829e-05
-2.48885314905103e-05
-1.57460776251575e-05
-1.83475689700215e-05
4.69834161060487e-06
-1.29668544019366e-05
-2.34375211646163e-05
-1.84437057201419e-05
-2.71394249317818e-05
-3.86735722966594e-05
9.87659067260686e-07
-2.68656078632527e-05
-4.45833932909813e-05
-2.71643233261217e-05
-1.4407322157111e-05
-2.73333870514759e-05
-4.12883768239975e-05
-2.31526708138183e-05
-2.52003202023835e-05
-2.36297577051283e-05
-3.96645253763613e-05
-5.87388596600057e-06
-1.39457864886747e-05
-8.6547362464919e-06
9.274962444903e-07
-8.75967211598599e-06
-1.66249238744637e-05
-3.45233466007096e-06
-1.90186230307189e-05
-5.26263514917124e-06
-2.58670108419345e-05
-1.44730514645357e-05
-1.40934657152523e-05
-2.30834838900704e-05
-2.75477603341581e-05
-2.1451554768095e-05
-2.71576531929363e-05
-2.76991374975953e-05
-2.71037158181544e-05
-3.07727497435712e-05
-3.37504177456387e-05
-1.81496801047285e-05
-7.19017865311533e-06
-1.98014700773929e-05
-2.26102195549989e-06
-2.28398858666194e-05
-2.27885868683781e-05
-1.21397939271157e-05
-1.32069597534038e-05
-1.85685460324933e-05
-1.83588352534702e-05
-1.29040809217172e-05
-4.818341354437e-06
-2.51029754918904e-05
-5.85798650579532e-06
-1.89963756178973e-06
-1.72458102808815e-05
-1.0691324508578e-05
-2.43082497073415e-05
-1.58853419559317e-05
-2.80702209089806e-05
-1.67490779546562e-05
-2.86348687168198e-05
-2.43999341334764e-05
-2.457408135892e-05
-2.69409755815088e-05
-2.712969239696e-05
-3.79565820344302e-05
-6.620615609408e-06
-1.80414725599657e-05
-1.98906587095214e-05
-2.32368103938331e-05
-1.08137067421936e-05
-2.79115966722298e-05
-2.07726580506005e-05
-2.06066904883388e-05
-2.98459315906589e-05
-1.74911529821192e-05
-2.29490423390297e-05
-5.32352925861189e-05
-4.18426914046061e-05
-1.92501484048376e-05
-3.10789060033554e-05
-1.61527698106736e-05
-1.52338837248546e-05
-2.93141312383051e-05
-2.16734936751142e-05
-2.88339724242735e-05
-2.51469586968066e-05
-2.07221163985941e-05
-2.48178933721699e-05
-1.84045292449857e-05
-3.38419340465995e-05
-3.55130327944741e-05
-2.53053064603678e-05
-4.2265946881575e-05
-4.00564431842519e-05
-7.95570422010066e-06
-1.83929046421582e-05
-2.81293225634938e-05
-2.59599493346835e-05
-4.32085885383471e-05
-2.88997178418343e-05
-2.25095057368229e-05
-1.26920947720485e-05
-1.27993556736678e-05
-1.0507979007242e-05
-2.21355095124733e-05
-8.25523251876169e-06
-8.69048525482986e-06
-2.32498704640139e-05
2.53586226891221e-06
-3.9411106738121e-05
1.15227951484645e-05
-1.34901647485306e-05
-2.79641406701062e-05
-2.71137055623859e-05
-2.69933807661219e-05
-1.19954299108799e-05
-5.65387834665641e-06
-2.06767394539306e-05
-1.63908354374178e-05
1.15152263721807e-06
-3.62282145851233e-05
-1.79573424356717e-05
-4.29267094814547e-06
-2.83222055044302e-05
-1.11174403588418e-05
-2.62465229777237e-05
-5.30927155719498e-07
-1.03612613529795e-05
-3.04121627587508e-05
-2.18775866640737e-05
-1.7610066644791e-05
1.01456040781444e-06
-1.74177239760517e-05
-5.46967826072664e-06
-2.91570502519822e-05
-3.32035322288572e-05
-1.27703593459057e-05
1.14831419288457e-05
-2.63429824957023e-05
-2.06569568573456e-05
-3.59838387926665e-05
-1.85160008966527e-05
-3.51601807926739e-05
-6.90343455923238e-06
-2.63880141740718e-05
-1.51484912529165e-05
-2.19601775744751e-05
-2.71090806816381e-05
-1.42412434823418e-05
-1.85542542321367e-05
-3.8814590771134e-06
-2.61307407871253e-05
-1.53965647230203e-05
-5.22274692538797e-05
-2.8416063336234e-05
-9.70512453546908e-06
-2.60696091917618e-05
-2.54271737294795e-05
-3.03008160363076e-05
-2.54150404402805e-05
-3.02043472211987e-05
-3.24993225738776e-05
-1.33632685937676e-05
-1.41539755833796e-05
-2.55900836478973e-05
1.26607323939619e-05
-2.09950970795591e-05
-3.05336334759297e-05
-2.40512542640437e-05
9.47954092531274e-06
-1.27044392396771e-05
-1.73949580673532e-05
-2.61739063053646e-05
-6.58985278559123e-06
-1.20107565400739e-05
-1.3566807996231e-05
-2.62609531147463e-05
-1.93212355160102e-05
-2.75302018589306e-05
-8.00559118664583e-06
-3.34120720922621e-05
-9.15835961012044e-06
-1.87830153712886e-05
-1.97819659987999e-05
-1.8675070658258e-05
-1.89736475147252e-05
-2.24822496602513e-05
-6.17629941938089e-06
1.77510286792792e-06
-3.75681539147695e-05
-9.43947906934679e-06
-3.55803377728501e-05
-1.43563872670917e-05
-9.8750511113827e-06
-1.07763512288661e-06
-2.16186749890447e-05
-2.23156668812124e-05
-2.26615114850231e-05
-6.66474288931394e-06
-9.7739973785641e-07
2.82556782344981e-06
-1.56560925291704e-05
-3.55414769683784e-05
-3.11556477516933e-05
-1.37491003942007e-05
-1.8226509837009e-05
-1.87103961450869e-05
-4.17310961419737e-05
-4.30825023639459e-05
-1.32902885898441e-05
-5.2912871576443e-06
-9.12954175789939e-06
-2.25271725849732e-06
-2.54503896593915e-05
-2.29499010066302e-05
-3.31864586196245e-05
-1.01177587082921e-05
-1.68770962669093e-05
-3.6076540577807e-05
-5.42612334769239e-06
-1.07621547987123e-05
-2.986208933218e-05
-2.49403676675698e-05
-3.45325988590831e-05
-1.84137001108952e-05
-3.3244692302588e-05
-1.7042347122179e-05
-2.84484892113131e-05
-2.14919524846597e-05
-2.93086633796852e-05
-3.39329575633495e-05
-2.69086369583157e-05
-1.96398199657366e-05
-1.6003499870699e-05
-2.87977627687584e-05
-2.32408130182122e-05
-3.44550721569447e-05
-2.33093002643084e-05
-2.41111864284582e-05
-2.41679792632784e-05
-2.08867743177334e-05
-2.3800069401766e-05
-2.25575970148243e-05
-3.18502482505745e-05
-3.87465765829174e-05
-1.75271304486102e-05
-1.43512485252017e-05
-9.16040771848668e-06
-3.68554333706495e-05
-2.18963678108482e-05
-2.11114398152615e-06
-1.50775563756252e-05
-3.91503622125315e-05
-2.49660957099892e-05
-2.30270535168215e-05
-2.9472915583342e-06
-2.93399212980809e-05
-2.0552269146316e-05
-3.52481194687888e-05
-1.09663831456536e-05
-3.11712844320782e-06
-1.44486427831719e-05
-1.40354685813149e-05
-1.81710184477961e-05
-3.505732441486e-05
1.93608930351865e-06
4.96639085619474e-06
-2.73577434634813e-05
-3.28848402078831e-05
-3.10783093980299e-05
-1.42650423628378e-05
-1.63838738432186e-05
-3.44919484795666e-05
-3.1902067810279e-05
-2.04138175761426e-05
-3.86029473851544e-05
1.12323689527429e-06
-2.80357890450302e-05
-7.74090149129054e-06
-9.80847772794694e-06
-1.90737963415483e-05
-2.61584085341147e-05
-2.65379488223748e-05
-2.12067507182852e-05
-2.03794295813825e-05
-2.49346715525095e-05
-1.37167673525394e-05
-3.70686375748087e-05
2.01596892737348e-06
-2.6520200189571e-05
-2.58654551529807e-05
-8.56918668183092e-06
-1.59766873543069e-05
-6.86978416568432e-06
-1.83665252839466e-05
-1.43948561186508e-05
-3.05100611140934e-05
-1.37238562154999e-05
-2.24515699013409e-05
-3.3898923605246e-05
-9.99564628011915e-06
-1.76168562103364e-05
-1.14862100664683e-05
-1.54281862732253e-05
-2.21714029310576e-05
-1.58851334597634e-06
-3.01607583314383e-05
-1.23066279740874e-05
-1.36815414246743e-05
-1.1773661484789e-05
-1.01290428655984e-05
-2.96372073673034e-05
-2.21204228655319e-05
-3.09052648994744e-06
-2.5940667918161e-05
-1.56443542255216e-05
-7.70703368730443e-06
-2.55396000088895e-05
-3.76172081747024e-06
-1.06064716560127e-05
-1.06992602184668e-05
-1.86760536499765e-05
-2.17453254318309e-05
-4.21750112778315e-05
-1.67182045408965e-06
-1.68455672960027e-05
-3.41267899591262e-05
-1.70902966609166e-05
-3.19147849337486e-05
-2.33115974647573e-05
-2.20654591743926e-05
-5.72385102931442e-06
-2.62561500467209e-05
-4.44450917897058e-05
-9.75347575914456e-07
7.94771407608924e-06
-3.29667697996262e-05
4.475449536403e-07
-1.85408024354163e-05
-1.35843562699231e-05
-3.78902725782083e-05
-2.07981311223542e-05
-1.9138846638085e-05
-1.97423833553263e-05
-2.42285099904005e-05
1.68144999415654e-06
-1.94627607164379e-05
-1.19552321193038e-05
-2.7902758559497e-05
-2.87459126838762e-05
-2.98222176550607e-06
-2.72796140027856e-05
-4.10207106063716e-05
-1.35420961587084e-05
-2.17990734843034e-05
-4.24346586865382e-06
-1.65918022271025e-05
-1.44020166569121e-05
7.04107297163398e-06
-2.01607731260148e-06
-2.61920181803139e-05
-3.49319679016746e-05
-4.73934619862489e-06
-2.12248949109369e-05
-8.18477016467067e-06
-1.30991928776641e-05
-1.41754485639953e-05
-2.17878571521433e-05
-2.0970137645328e-05
-3.38419316503432e-05
-1.44207924296852e-05
-1.58145376276994e-05
-1.68237879883456e-05
-2.20040913828562e-05
-3.83627573044839e-05
-1.88070802444343e-05
-3.72302815763958e-06
-1.75800217600605e-05
-5.3209925704076e-05
-2.9176002605378e-05
-3.94234156279373e-06
-2.06307301320903e-05
-1.17676861164986e-05
-2.0656546749683e-05
-2.811788775858e-05
-2.31902765696982e-05
-2.65844489791976e-05
-2.28489437226924e-05
-4.6264051445916e-05
-8.90445446748824e-06
-6.76015870902942e-07
-3.18537539131075e-06
-2.90624603002187e-05
1.11634097007214e-06
-2.78902452259138e-06
-1.48584403202553e-05
-2.53019808292027e-05
1.10979229931426e-07
1.20938364760978e-06
-2.13776070614151e-05
-4.32194447488245e-05
-2.30910652157317e-05
-5.25778094065878e-06
-1.64458689767196e-05
-2.84659595760834e-05
-3.64163134932808e-05
-2.27977723852632e-05
-2.68607517821386e-05
-2.34629992465405e-05
-2.67352896317049e-05
-2.74947805772433e-05
-3.57341824987025e-05
-1.53486020147959e-05
-8.47985113510134e-06
1.18163972951982e-05
-3.93235208610416e-06
6.90129058895952e-06
-1.73779081202478e-05
-1.81630244966491e-05
-2.52819704167509e-05
-1.60348815065059e-05
-2.3714353345338e-06
-1.17729170405912e-05
-1.93448570613172e-05
-1.29463610403527e-05
-1.70798363777452e-05
-1.08512564046996e-05
-2.10685852683343e-05
-1.7671698892537e-05
-1.52114759876177e-05
-2.47690695586227e-05
-2.06451828124196e-05
-9.43617363712519e-06
-1.30851631469514e-05
-1.76072180430486e-05
-1.75040834337818e-05
-1.97021934879327e-05
-2.1917641638201e-05
-2.44615344569695e-05
-4.53846777364191e-05
-2.1062911260384e-05
-1.24913540127886e-05
1.56263559950521e-06
-1.14707303206524e-05
-1.35106016775805e-05
-1.87745122314064e-05
-1.84632120971122e-05
-7.73039948803353e-06
-3.70091076628029e-06
-1.4953369423839e-05
-1.48089370791068e-05
-1.84442322482023e-05
-2.37489354925741e-05
-7.33440490656571e-06
-1.68728138996641e-05
2.83843575852206e-06
6.42050846918061e-06
-1.53369355315362e-05
-1.4370266526915e-05
-1.32185067529438e-05
-4.45014612141624e-05
-2.86228252271644e-05
-3.1324891721551e-05
-3.05179432551059e-05
-1.64062466893115e-05
-1.07487929847249e-05
-2.00126516201008e-05
-1.65895246687788e-05
-2.19846768098719e-05
-9.27375661682706e-06
-3.0820374629303e-05
-2.23354014566975e-05
-3.0794930921477e-05
-2.71800058578852e-05
-1.58476530900387e-05
-2.42251689014696e-05
-4.24602296178907e-06
-2.16603360079936e-05
2.52055640424692e-07
-1.24714669143698e-05
-4.48958229474219e-05
-2.29022731926337e-05
-2.71404272456629e-05
-1.84377237562541e-05
-4.615315715985e-06
-1.88856892111731e-05
-1.01604326116671e-05
-1.92366653971008e-05
-2.43543990696889e-05
-2.54133739258708e-05
-2.36561930590756e-05
-1.26652846346525e-05
-1.99602585766808e-05
-2.17730524042945e-05
-3.58501151386492e-05
-1.92904462501335e-05
-3.72078458169253e-05
-3.17251728063074e-05
-3.26443036362952e-05
-2.02628704221592e-05
-1.57985444978886e-05
-3.35902096784979e-05
-9.62872603735693e-06
-1.5330693326374e-05
-1.56739395378546e-05
-4.26436040654918e-05
-2.18708141937176e-05
-2.32825601426657e-05
-2.21863699612717e-05
-3.43661465280909e-05
4.39024666496606e-06
-7.87182408815429e-06
-2.92327055802923e-05
-2.26510880072046e-05
6.89837940441749e-06
-4.23772053099855e-06
-2.42099659431806e-05
-8.59125661013503e-06
-1.82812911164488e-05
-2.86838429576364e-05
-1.88010203596966e-05
1.35433697968436e-06
-2.57483477241524e-05
-2.59612620638291e-05
-1.07789616556004e-05
-1.77218597607843e-05
-1.58676972174626e-05
-2.38009106296829e-05
8.38915078148726e-06
-3.77950289526766e-06
-3.16165684420854e-05
-1.45938633891103e-05
-3.73423827928456e-06
-2.90680138966586e-06
1.45835703534226e-07
-2.135566455449e-05
-3.67821364380155e-05
-3.45451587148434e-05
-3.1405720183884e-05
-1.81665840332034e-05
-8.17081997133393e-06
-6.77540246538969e-06
1.27492757776049e-06
-3.08919650940018e-05
-3.14652498426435e-07
-2.13516266166053e-05
-8.85838015724802e-06
-1.66903643964901e-05
5.42870245330001e-06
-3.14836015146746e-05
-2.28941640909907e-05
-1.97937558978306e-05
-1.62265087307053e-05
-1.12110392740273e-05
-6.26219101604489e-06
-8.32755331129748e-06
-2.00741325478304e-05
-2.15566487559274e-05
-2.18403595769308e-05
-4.2296549129785e-05
5.67274951251718e-06
-3.05736801989117e-05
-2.15310681106229e-05
-9.71776507548232e-06
-3.40665828236797e-05
-1.44439366948172e-05
-3.88545111781044e-05
-2.61595093261753e-05
-1.17684884035644e-05
-3.19085342746874e-05
-3.3136124959582e-05
-2.39007339324492e-05
-3.53746679680729e-05
-3.16825509758004e-05
-3.42168799030317e-05
-2.80239893912071e-05
-2.26475937096407e-05
-1.85177097985412e-05
-4.19787018499333e-05
-1.97301859882164e-05
-2.07009717475828e-05
-7.43777021864555e-07
-3.04745774875746e-06
-2.78531667018226e-05
-2.67646811798074e-05
-2.95474439726845e-05
-1.51184837734364e-05
-8.44948879021388e-06
-2.65968105323119e-05
-3.78589175705103e-05
7.41806853093881e-06
-2.38642664767737e-05
-3.0435462540965e-05
-1.76595394180318e-06
-1.08840952798749e-05
-2.94177954333576e-05
-2.17310252172493e-05
-2.77179676487855e-05
-8.20848365723047e-06
-2.51385621740883e-05
-3.2254120518802e-05
-2.56124156055855e-05
-1.46115081378607e-05
-3.66130060874009e-05
-6.19178348424477e-06
-6.09846353055652e-06
-1.36702159166015e-05
-1.42141351287875e-05
-1.60047735295317e-05
-1.0162253255043e-05
-4.76929060829594e-05
-2.77189818481593e-05
-3.89880929707377e-05
-1.51739179656099e-05
1.31090440291118e-06
-1.62949531099548e-05
-1.01784857165713e-05
-3.67759384350206e-05
-2.8217749831678e-05
-1.60691280381254e-05
-1.10496359919738e-05
-1.13400205115329e-06
-1.08640359468317e-05
-1.2324386438929e-05
-2.97656449548387e-05
-2.16751158871275e-05
-5.14632130447281e-06
-9.97548420595439e-06
-5.05975329379502e-05
-2.68496917439288e-05
-3.03790040262354e-05
-6.45248357769671e-06
-2.69558315834332e-05
-2.06813033547448e-05
-2.13093602753851e-05
-1.04149787350373e-05
-3.88673129075067e-06
-2.29455846535651e-05
-7.88888312636561e-06
-1.11183874848261e-05
-2.82356828138557e-05
-2.49408717039907e-05
-4.22384409391978e-05
-1.45210427843058e-06
-2.41003805940103e-05
-3.38394823843935e-05
4.19054512532542e-06
-4.69558017870201e-05
-3.00885339376452e-05
-2.47312174733579e-05
-1.98704842297579e-05
-1.67564550078308e-05
-2.07366398159108e-05
-2.56281008509031e-05
-1.64492082117452e-05
-2.8554758342448e-05
-1.04013787224162e-05
-2.04326788862623e-05
1.69344328103354e-05
-2.80832712321636e-05
-2.01180423761402e-05
-2.39817227473687e-05
-1.42617418475365e-05
-5.02156711266127e-05
-3.3300495188106e-05
-2.39131316407733e-05
-1.8459525893896e-05
-4.09626655706607e-05
-3.11377441345361e-06
-2.29105177282908e-05
-2.11429006726905e-05
-2.51126385629425e-05
-3.22497226663866e-05
-9.07642069654548e-06
-1.11727461921114e-05
-3.39161564649032e-05
-1.0173656382981e-05
-1.83599429214032e-05
-4.11538192118281e-06
-3.30088640020539e-05
-8.77550530975147e-06
-4.27591624060341e-06
-2.13798229075909e-05
-1.84910766525195e-06
-1.71235388009081e-05
-2.79966185518825e-05
-1.31800628027009e-05
-8.23441394058883e-06
-2.70522785475228e-05
-5.01702767310818e-06
-3.85007965647186e-05
2.54784361700604e-06
-7.99518036992211e-06
-3.21572757334327e-05
-2.45520325950824e-05
-1.04700720948747e-05
-3.05966933608953e-05
-2.39325696297436e-05
-3.53435710312792e-05
-4.05391189515515e-06
-2.84257094841444e-05
-1.99263902211917e-05
-1.53072377288732e-05
-2.9893089719616e-05
-5.22667871542246e-06
-2.713392154718e-05
-2.35593592244148e-05
-2.47171639241476e-05
-2.17640303660369e-05
-5.83858231166969e-06
-1.04539304952858e-05
-1.81556840084921e-05
-2.61817733158361e-05
-2.11235797362114e-05
-1.49383701364785e-05
-3.89698687884213e-05
-1.49890106052519e-05
-2.43247045332802e-05
-3.23831225897418e-05
-2.70196427392464e-05
-4.38322574078797e-05
-2.81579039215782e-05
-2.32494133892333e-05
-3.76598796613145e-05
-3.0646910879092e-05
-2.66753504073158e-05
-2.06078984665861e-05
-9.11858981524203e-06
-9.89213558464375e-06
-6.78900741361862e-06
-2.26878061546278e-05
-2.65872045295889e-05
-1.04316802854727e-05
1.45954758133224e-05
-1.7214850394043e-05
-2.25874650184125e-05
-2.80587988301266e-05
-3.35655889342425e-05
-2.04298688565826e-05
-2.66638665009043e-05
-3.77224553530575e-05
-2.14083772400452e-05
-1.14271733253574e-05
-2.39763957703497e-05
-3.89620566092231e-05
-1.66241253936739e-05
-3.15019385435666e-05
-2.53388716142187e-05
-3.03769188267966e-05
-1.07831804287723e-05
-1.88778446326811e-05
-4.88466443233044e-05
-2.78460991650782e-05
2.47536478875025e-06
-1.30387105598936e-05
-1.30973194387948e-05
-4.53745406006929e-06
-2.30802046904211e-05
-2.82401800455566e-05
-4.15996085428377e-05
-2.18512979146834e-06
1.81234152969351e-05
-1.51286122745527e-05
-2.9778861896064e-05
-1.17803801622059e-05
-1.41677938695908e-06
6.16320780042873e-06
-1.99402924775094e-05
-2.88183382251027e-05
-2.95573663977286e-05
-7.15197959476311e-06
-2.10415925680633e-05
-1.92259817026189e-05
-1.17168975015387e-05
-5.34187725880825e-06
-6.28406944833729e-06
-1.99040545077878e-05
-6.2154387179831e-06
-1.1558145910635e-05
-4.22081967591442e-06
-1.91034994246433e-05
-6.3896719009004e-06
-2.6368308322788e-05
-2.78008137414339e-05
-3.06449856581603e-05
-4.28326482162368e-05
-3.06375623969417e-05
-3.36553239829945e-05
-2.66296507857566e-05
-1.50014025982879e-05
-2.25072283248275e-06
-2.78625047683656e-05
-3.23304653930049e-05
-3.41949930701059e-05
-2.82470317287383e-05
4.75457925827032e-06
-2.444809997424e-05
-4.48580277886507e-05
-3.42791347381517e-05
-2.2608019533482e-05
-1.29319646660968e-05
-3.46301220426637e-05
-3.22290415311737e-05
-8.87306639183514e-07
-1.80317538722243e-05
-1.54656663662061e-05
-1.95505379215543e-05
-1.16909218118393e-05
-2.12060000505331e-05
-7.59274828154806e-07
-2.4934373567915e-06
-2.29117122259557e-05
-3.1892149676268e-05
1.02581675510421e-05
-1.72154751074255e-05
-3.73233191460108e-05
-1.78189784521351e-05
-1.23051814027373e-05
-2.31699940167435e-05
-1.37419313003424e-05
-2.28302575715753e-05
-2.00337707088241e-05
-2.1052896817153e-05
-2.88154974704787e-05
-2.88237106275251e-05
-3.85327527810539e-05
-2.47710818947997e-05
-3.05959635022071e-05
-2.27897133412537e-05
-1.11849523151846e-05
-2.44033373820867e-05
-2.71970911288832e-05
-2.46917830815262e-06
-2.95011634646114e-05
-2.53773797656392e-05
-1.4375407888127e-05
-8.94975365238928e-06
-1.64748729778093e-05
-3.39696521610097e-05
-3.95084840445661e-05
-3.07454579537171e-05
-1.94735475270019e-05
-2.71673379608491e-05
-9.19017514302323e-06
-2.54488788732245e-05
-4.19171419221246e-05
-9.35749451709348e-06
-1.19764409866224e-05
-4.30727148820203e-05
-2.62181890509436e-05
-1.53884691119312e-05
-2.64714022302014e-05
-3.3006734424625e-05
-1.07754311122036e-06
-2.01275305456242e-05
-2.36580511984944e-05
3.3605862216964e-06
-3.64750218158239e-05
-1.42097589961235e-05
-5.63918829103646e-06
-1.70543791604907e-05
-1.5784072407726e-06
-1.58827046056789e-05
-8.4503433061128e-06
-1.52350595365168e-05
-2.07074290056777e-05
-2.95967704762455e-05
-8.19293482738587e-06
-2.67581444998572e-05
-3.11937644900626e-05
-2.39494301282957e-05
-2.18059838292813e-05
-1.5183221272325e-05
-4.52185379395684e-05
-2.41837172990175e-05
-1.30822908287584e-05
-3.48149151915899e-05
-3.4603731369717e-05
-8.62634611980934e-06
-1.12063583231176e-05
-3.05161919453574e-05
-1.84981074561133e-05
-1.05337696558908e-05
-7.08637598777923e-06
-5.37619437929663e-06
-1.82816872800484e-05
-1.6828030358772e-05
-1.31154848274986e-05
-3.76048759566334e-06
-1.96106580127878e-05
-1.86866874973e-05
-5.8307435302093e-06
-1.40304703619237e-05
-1.261445346481e-05
-4.45789123892672e-05
-4.52324774170612e-05
-2.15878691991076e-05
-7.39448466111875e-06
-2.70257119672931e-05
-1.24967786686961e-05
-3.55820703730293e-05
-3.75062719419865e-05
-1.62819707490607e-05
-1.72840881847467e-05
-2.29326924100701e-05
-2.2017521631522e-05
-1.26911747959969e-05
-7.92992928264937e-06
-1.24496899412758e-09
-1.75869974734136e-05
-1.82932656939595e-05
-1.34024583547389e-06
-2.73736067449874e-05
-1.43983256192202e-05
-1.75505699977574e-05
-7.77586488699724e-06
-1.01374743914592e-05
-2.36145673806084e-05
-1.47140829588165e-05
-1.65035447070377e-05
-1.23599772954163e-05
-1.07292270768481e-05
-2.05440675754127e-05
-2.02256709238047e-05
-3.08288843705099e-05
-7.92020329048029e-06
-1.14525971843779e-05
-2.10866065614424e-05
-1.73834898667114e-05
-3.16070109641119e-05
-4.08248295201776e-06
-1.97148279575045e-05
-1.20663489956834e-05
-1.60885384904956e-05
-3.79163232568375e-05
-1.34435647928606e-06
-9.45650311450566e-06
-1.2992699975018e-05
-7.05039205751367e-06
-3.78826359990366e-05
-1.26890901399133e-05
-2.07492553712088e-05
-2.56288456857376e-05
-9.8243629782304e-06
-2.0821218793302e-05
-4.17204310091193e-05
-3.88055186177235e-05
-7.69271675108894e-06
-8.83876472765471e-06
-2.61569275051445e-05
6.31831609933738e-06
-2.68883442893099e-05
-4.18287952855639e-05
-7.71682690677036e-06
-2.01641953892326e-05
4.64669842845843e-06
-1.49653644898881e-05
-9.77494900798737e-06
-3.31762455090443e-05
-3.76100316043466e-05
-2.72422309822183e-05
-1.11710057778685e-05
-3.32253976305379e-05
-3.65291025123294e-05
-2.92576470974769e-05
-1.94210910999979e-05
-2.08831630570476e-05
-1.29359840570837e-05
-2.39786246960141e-05
-1.68236470615477e-05
-3.53814437347011e-05
-4.58748370602998e-05
-3.81866855935877e-05
-1.15034458005812e-05
-2.94763438054542e-05
-1.58573578763644e-05
-3.89127201486033e-05
-2.20657537223499e-06
-1.56714404767904e-05
-1.48041049739471e-05
-2.3090721625905e-05
-4.93821604545828e-06
8.82257860966092e-06
-1.68486649816633e-05
-8.25343608258328e-06
-1.15676593359164e-05
-1.96592115169757e-05
-4.35259248788236e-06
-2.3054303430407e-05
4.98211034426033e-06
9.87129528388908e-06
-3.21783177612606e-05
-2.2916327559793e-05
-1.54425202325563e-05
-1.93251878255429e-05
-2.96694832032639e-05
-3.61944018124286e-05
-4.82274593220498e-05
-2.48737786853446e-05
-1.13531646224054e-05
-1.18179021085682e-05
1.45024260120272e-06
-2.07117783109476e-05
-2.9119916379907e-05
-2.25822733539799e-05
-2.76208965984091e-06
-4.87155840332323e-06
-8.4605485945289e-06
-1.29653167061564e-05
-2.7343024258308e-05
-2.72052747388808e-05
-1.36895079661878e-05
-2.13516673039777e-05
-3.98423362895542e-05
-2.89584558423925e-05
-5.13353476061137e-06
-3.48788894133565e-05
-2.39954201309072e-06
-1.34049241927187e-05
-4.05609936084328e-05
-1.76829976505806e-05
-2.04304908058444e-05
-1.96486715646446e-05
-2.42853676370105e-06
-1.20122351800578e-05
-2.4513293667277e-05
-1.47070398202396e-05
-2.33634364349384e-05
-6.51627421083579e-06
-2.29425870139688e-05
-1.7168718100126e-05
-3.95477400334264e-05
-1.39892376378137e-06
-2.5560920440388e-05
-3.83703622880986e-05
-9.20206467318909e-06
-1.58209893200124e-05
-2.36254056765749e-05
-1.8481832379844e-05
-2.76230273505676e-05
-2.06865250546134e-05
-2.14738171107325e-05
-1.70953197952796e-05
-1.27394438307146e-05
-1.03527700395995e-05
-1.46096088667007e-05
-1.35678622383213e-05
-1.70958319643712e-05
-3.59793901854719e-05
-1.33432218391548e-05
-1.42767991368697e-05
-1.25964597459162e-05
-1.57658046254043e-05
-2.01598443343023e-05
-3.52448637387784e-05
-2.73815081166135e-05
-1.02420016662052e-05
-1.55802785887402e-05
-1.81244884854426e-05
-3.66920375084595e-05
-1.55785225745053e-05
-1.02309218073273e-05
-4.15044349770288e-05
-5.65893278300839e-06
-2.45282380232481e-05
-2.060391216341e-05
-2.88968004009031e-05
-3.18534280481652e-05
-3.26508745850404e-05
-4.36456992061053e-06
-2.92921005728116e-05
-3.43065024435166e-05
-2.94970439127222e-05
-3.21629976718613e-05
-2.25633489395659e-05
-8.59926260806411e-06
-9.98713996257273e-06
-3.11462271675448e-05
-8.04955485726319e-06
-2.34949200585609e-05
-2.8654078043319e-05
-2.30369552298787e-05
2.74524876034605e-06
-8.99831846290656e-06
-1.87039556809851e-05
-8.61375894711386e-06
-2.06962044164473e-05
-4.18447243314097e-05
-2.38225838706654e-05
-1.69127054485076e-05
-3.68393445181772e-05
-1.28860953317558e-05
-2.60455436442274e-05
-3.06410421165223e-05
-2.58057275628073e-05
-1.4316008835552e-05
-4.32335270093422e-05
2.00255742095189e-06
-5.92601150725837e-06
-3.44030528558807e-05
-7.33686317773611e-06
-1.90363293127967e-05
-3.70258842303173e-05
-1.62350774168119e-05
-3.56886506262716e-05
-3.19898417673999e-05
-5.09157044419297e-06
-1.21890208430529e-05
-4.61076034808427e-05
-2.01950318252326e-05
-3.09908824972774e-05
-1.93687914354312e-05
-8.00419990806412e-06
-2.32887273508035e-05
-1.844873426098e-05
-3.97074835933512e-05
-2.0597810004303e-05
-1.5911092842832e-05
-2.03498196548825e-05
-3.41761075999668e-05
-1.81408940086517e-05
-2.67220304349501e-05
-8.63021279638633e-06
-1.1829952471764e-05
-1.97954114262496e-05
-3.90041314714424e-06
-1.80003470186677e-05
-1.51577381775425e-05
-2.73201684278606e-05
3.87187540874495e-06
-1.10758591046725e-05
-1.41098957964115e-05
-2.42394684908013e-05
-1.00360023473796e-05
-1.97240528377986e-05
-2.30792752368362e-05
-1.65075898236303e-05
-2.49728017981147e-05
-1.97339953901833e-05
-3.3869657379749e-05
-3.63179573437055e-05
-1.98133242523023e-05
-1.5668008990302e-05
-2.53013700457871e-05
-3.28104744530873e-05
-1.49613580912651e-06
-1.67592473323275e-05
-2.79316755108771e-05
-2.71813704616506e-05
-7.35002886364715e-06
-1.03316033420708e-05
-3.25691743035458e-05
-1.55002489476139e-05
-3.15685451794272e-05
-8.13927775758053e-06
-3.40962079282465e-05
-1.70992365427645e-05
-6.17832281251825e-07
-8.88933598321083e-06
-1.23498609008785e-05
-1.61546199455873e-05
-1.80327128447861e-05
-2.57015902880448e-05
-2.64842185126998e-05
-1.4433813818575e-05
-1.75394629272161e-05
-1.88731739779373e-05
2.52442422319728e-06
-1.99515884814844e-05
-5.02354711539702e-06
-2.12353449121362e-05
-1.88476508755964e-05
-1.93350220134577e-05
-2.71643285718995e-05
-2.08920273603321e-05
-2.02713399399455e-05
-1.60370426645167e-05
-2.38906049094075e-05
-1.27634377127708e-05
-2.87734114711359e-05
-1.57148094236681e-05
-2.83437950596495e-05
-2.7426844160999e-05
-1.88461046078754e-05
-1.63581157901046e-05
-2.29099462941274e-05
-1.50540084546355e-05
-2.57316663882359e-05
-8.83099230335306e-06
-4.21483776601923e-05
-1.50196537031227e-05
-2.92071980901801e-05
-9.08753186873071e-06
-3.1042535403629e-05
-2.79471201254836e-05
-2.78281937483779e-05
-4.99034509146047e-05
-1.13299250916116e-05
-3.20006311646415e-05
-3.42503150476547e-05
-8.79194211275473e-06
-4.6489910767552e-05
-6.50382372630107e-06
-3.46820982672451e-06
-1.36156854381725e-05
-1.52597304213374e-05
-3.98642577489446e-06
-2.5591844168972e-05
-1.83432516427341e-06
-2.4515750604213e-05
-2.15943086728166e-05
-1.25260069953025e-05
-1.02074285998287e-05
-3.36422134607274e-05
-2.16089838441841e-05
-9.53950867045886e-06
-9.3975150995285e-06
-2.38318675213693e-05
-4.00718547178232e-05
-2.99212631185531e-05
-2.81879276902496e-05
1.07319776045085e-07
-2.61865025738201e-05
-4.60697277204727e-05
-1.21151599911169e-05
-2.71755142513351e-05
-3.2272640204995e-05
-2.39123886895351e-05
-2.09598860933534e-05
-1.52055072095481e-05
-1.98023484730593e-05
-1.96908711400761e-05
-1.73290693259561e-05
-2.62883060851062e-05
-1.46275592039229e-05
-1.39745605350583e-05
-2.59193170185526e-05
-2.45229079098689e-05
-1.92803838575323e-05
-3.36642106843213e-05
-3.0583809953044e-05
1.26666176049074e-05
-1.96344936836262e-05
-2.05525941329699e-05
-2.27294112928993e-05
-2.98327216984671e-05
-2.15835982311683e-05
-2.80438261874423e-05
-3.53362473065423e-05
-8.84367832651741e-06
-3.67553704170853e-05
-1.5091661503736e-05
-2.40655172868967e-05
-2.12555173131615e-05
-2.17582735905663e-05
-2.80235346173928e-05
-1.98627412944392e-05
-1.23767960701363e-05
-3.8496583351017e-05
-2.6009486041385e-05
-2.55051463867756e-05
-1.99907395226409e-05
-3.67394356783789e-05
-3.72629248514181e-05
-4.31699541926606e-05
-8.16840032257179e-06
-1.3534601318647e-05
-5.08470007052363e-05
-2.58556380256283e-05
-2.3438950790722e-05
-1.35684724558633e-05
-1.19370782883069e-05
-1.72617245129685e-05
-4.63725005692279e-05
-1.81075833101047e-05
-2.85919197775669e-05
-2.71098996717396e-05
-2.62974305846183e-05
-3.08577444369232e-05
-1.08435236119221e-05
-7.63426274090712e-07
3.38215096528109e-07
-3.95940459245622e-05
-2.399400001134e-05
-3.29023118099004e-05
-2.20961077670046e-06
-2.23140114847974e-05
-2.36967517734165e-05
-9.90075944236802e-06
-3.62270564529679e-05
-2.00787129121599e-05
-3.27190160660558e-05
-9.38315835149236e-07
-2.19756019153168e-05
-2.30171991667056e-05
-2.86573707012561e-05
-2.5760694486161e-05
-3.5731877851313e-05
-8.0735142657907e-06
-2.72240129444175e-05
-2.09418167926964e-05
-3.78910001403534e-05
-1.69207795697512e-05
-2.00087111922794e-05
-3.73884603878976e-05
-3.51307321212831e-05
-2.73780870277789e-05
-2.81592737725767e-05
-2.13328800602347e-05
-3.64798633158679e-06
-1.14403846646003e-05
-1.70412843718174e-05
2.48813771731886e-06
-1.67702511249255e-05
-1.9768444641573e-05
-9.17205690096794e-06
-6.85305788180169e-06
-2.69225319658143e-05
-7.32878228440832e-06
-4.98521647759875e-05
-3.52639012847133e-05
-2.15107389093173e-05
-2.36103783984334e-05
-2.71161535534958e-05
-1.2538704462288e-05
-2.11808299209139e-05
-4.21539053539268e-05
-1.4126245597367e-05
-2.43761840764917e-05
-2.60535841249905e-05
-4.36193207921689e-05
-1.52387989868816e-07
-7.88045798106425e-06
-7.94916501035145e-06
-2.38215170756437e-05
-3.94904521993563e-05
-2.72557942327645e-05
-1.2443499752481e-05
-2.99000149338621e-05
-2.65500380568221e-05
-4.40691961805538e-06
-1.00490126062799e-05
-3.02493433771718e-05
-2.04280567029703e-05
-3.08747353999033e-05
-1.09294955156791e-05
-2.06152105060105e-05
-7.5821110291712e-06
-6.61596252021279e-06
-2.0318794373804e-05
-2.86582459161099e-05
-2.28120463722136e-05
-1.33956872506534e-05
-7.88613177449349e-06
-2.02728060938878e-05
-2.32842714107392e-05
-2.81816001735451e-05
-3.70971001291006e-05
-2.76257674711283e-05
-2.71827460190757e-06
5.9610579833189e-07
-3.72608857675881e-05
-2.60263815090754e-05
-1.11945216046279e-05
-1.51411121491458e-05
-5.83729028224564e-06
-2.77639922571309e-05
-3.50150442558814e-05
-3.20669878071245e-05
-2.03854484453569e-05
-3.36556542557133e-05
-2.68517440297869e-05
-4.22592913192069e-05
-1.42576625514018e-05
-2.05851161840338e-05
-9.51976072952486e-06
-2.56573310551709e-05
-4.22315313164977e-05
-2.85909844317763e-05
-3.04509568368079e-05
-1.82627633039021e-05
-2.23349104288154e-05
-2.45206814501921e-05
-3.07358027677582e-05
-9.98383108668425e-06
-5.31482824401128e-05
-5.03272187221925e-06
-1.40835505250096e-05
-1.5604668747773e-06
-2.2030558188925e-05
-7.23626475736623e-06
-2.86318113408991e-05
-1.68098333399091e-05
-2.40319932860652e-05
-4.34474554758837e-06
-2.19913027248979e-05
-1.24690343092177e-05
-2.90195911254996e-05
-1.31605242471599e-05
-2.72787504163083e-05
-2.10463509792331e-05
-9.90901129809431e-06
-2.31796563402956e-05
-1.44481514989013e-05
-3.99429767904935e-05
-2.27347094213975e-05
-2.76773286198853e-05
-2.74088045520922e-05
-2.71116016429666e-05
-1.65049715809661e-05
-7.92735753768154e-06
-1.36417343024939e-05
-1.22180846634153e-05
-2.18013633477377e-05
-5.22440219935417e-06
-4.05837756154914e-05
-1.35788333892914e-05
-1.28740807972411e-05
2.63438575660348e-06
-1.53288572040423e-05
-1.35290101198229e-05
-1.3363003103067e-05
-2.25188921212594e-05
-2.01707254007902e-05
-1.28797783994633e-05
-1.79341864226971e-05
-2.5897429459103e-05
-3.32225201186547e-05
-1.06309124049889e-05
-4.11544641729234e-05
-7.70659748923429e-06
-2.70766620573226e-05
-2.99903151800768e-05
-3.65003945959642e-05
-3.2384599547659e-05
-1.50616825720626e-05
-1.25084816131944e-05
-2.38360364539418e-05
-1.56168217032133e-06
-2.65203444937395e-05
-1.90724287832177e-05
-7.47858397963644e-06
-3.01834030889992e-05
-3.58057813450903e-05
-1.4365220349929e-05
-3.07868543825694e-05
-5.78236432570462e-05
-4.07674594183297e-05
-1.35008766089216e-05
-1.95987300341423e-05
-1.85731501241396e-05
-8.9067701418518e-06
-1.44413952288022e-05
-3.0926595832089e-05
-2.11598804858951e-06
-1.94102944122794e-05
-2.58645578944626e-05
-1.0055883950843e-05
-9.63419543188974e-06
-4.04306712526132e-05
-4.0159961369715e-06
-2.79574045868144e-05
-6.25067827288776e-06
-1.76244456949699e-05
-3.07568952070394e-05
-1.75511763618695e-06
-8.29488429763715e-06
-8.31919280666876e-06
-4.90492193677952e-06
-2.28053856661288e-05
-2.78696385670634e-05
-2.07837558265562e-05
-1.3387307692359e-05
-4.99845188658094e-06
-3.5167407646828e-05
-3.45428952947614e-05
-2.33303916746988e-05
-1.68078913832619e-05
-4.35265518401669e-05
-2.10043367425878e-05
-2.79378710912906e-05
6.71717541303238e-06
4.73111527181132e-06
-1.61484982531554e-05
-2.11135624372174e-05
-2.22403461147691e-05
-2.53591761100746e-05
-4.87806724416251e-06
-1.50036051974977e-05
-4.45805130665264e-06
-2.23346189453575e-05
-1.69051985917773e-06
-1.69386189396106e-05
-2.16049409825426e-05
-3.41643892738027e-05
-2.33258095541385e-05
-2.25307107434834e-05
-1.24186169252723e-05
-1.69427307280354e-05
-2.21363929938005e-05
-1.97868397835608e-05
-2.42364827504297e-05
-9.0662125486692e-06
-1.80505822429487e-05
-2.78073941911486e-05
-1.60722172780288e-05
-3.33381246577746e-05
-5.74552303720974e-06
6.65515650492032e-06
-8.93246141192548e-06
-1.35153211992506e-05
-4.1874656366638e-05
-3.83108894726706e-05
-2.42484445687582e-05
-1.71476842563033e-06
-2.49608091118721e-05
-2.95570616218175e-05
-1.75533316153155e-05
-5.33044901474937e-06
8.71642037264671e-06
-1.51407962013332e-05
-3.89868251738799e-05
-8.38137409119919e-06
-3.69383144985757e-05
-4.32598504373576e-06
-1.94505978094875e-05
-3.74291131425569e-05
-1.41550597383979e-05
-1.31848007735353e-05
-1.95171437711191e-05
-1.74788142044069e-05
-2.41868014959162e-05
-3.29631462328896e-05
-2.46825558135171e-05
-1.02026380595731e-05
-2.87849046658059e-05
-2.75811049446241e-05
-2.21774866643795e-05
-7.7835287345656e-06
-2.88488501907754e-05
-3.99786228913575e-05
-2.68773013771813e-05
-8.62942572759686e-06
-4.95171536182276e-06
-2.08730095142824e-05
-2.19165771678919e-05
-3.55618411518162e-05
-2.22252710367667e-05
-2.19260008815268e-05
-6.25883757464685e-06
-1.64055509345543e-05
-1.74198227293705e-05
-1.26882015970911e-05
-3.19391427012701e-05
-4.33310370014566e-05
-3.39746985137711e-05
-3.07319625177958e-05
-1.44471581562833e-05
-2.67662272817523e-05
-3.06871377504909e-05
-1.88012748851655e-05
-2.84728050538559e-05
-3.80341126072378e-05
-2.15640852333168e-06
-3.69574254420412e-05
-4.33909637281425e-06
-2.45314151151242e-05
-2.22226530741466e-05
-1.10416722005454e-05
-9.92542723174371e-06
-2.14100240324593e-05
-9.06982871716855e-06
-2.31435955150323e-05
-2.74063391927194e-05
-1.84630420704782e-06
-2.66245050216767e-05
-6.75997372329172e-06
-2.22578487049122e-05
-3.15900977037392e-05
-1.60622311172582e-05
-1.92944383686628e-05
-1.866123925759e-05
-1.91161198800161e-05
-3.57965968300827e-05
-2.02277639817402e-05
-2.90078175314596e-05
-1.20529987010716e-05
-2.28738680675808e-05
-2.39889604051163e-05
-6.59099433294773e-06
-2.28721233177052e-05
-1.18760404217344e-05
-2.67052062681123e-05
-3.09399321641004e-05
-2.9476345699462e-05
-2.69748219654505e-05
-1.1992648587762e-05
-2.597431587846e-05
-3.82728501190863e-05
-3.3273790144359e-05
-1.47437902276297e-05
-9.60923228551874e-06
-9.95671682734077e-06
-1.9773773747217e-05
-1.44046677017068e-06
-3.70312969837433e-05
-8.98366698223559e-06
-2.80013935099467e-05
-4.69827812015224e-06
-4.2722362717708e-05
-1.96511765577046e-05
-8.19590345236961e-06
-8.73224374435653e-06
-1.20329123933864e-05
-1.38474792223859e-06
-1.97418776438834e-05
-1.02810313634948e-05
-2.4866484026385e-05
-2.37679324441071e-05
-8.40743562898908e-06
-2.2640103483836e-05
-5.79598833733714e-05
8.6884477688395e-08
-2.34201110689879e-05
-6.83731208699518e-06
-1.32582013151888e-05
-2.57392432089204e-05
-9.70630297654294e-06
-2.04945880360719e-06
-2.26842651136512e-05
-2.70874271032208e-05
-1.57067405667506e-05
-1.62471424690935e-05
-2.38848270427978e-05
-1.03018897094137e-05
-3.47549552085721e-05
-1.1378983019517e-06
-2.07070190446046e-05
-6.94700616261711e-06
-2.13931092874899e-05
4.44702914802518e-06
-1.62783286895969e-05
-1.00140675084369e-06
-3.14270264682907e-05
-3.89370543548152e-06
-1.81530291347713e-05
-2.96626399968999e-05
-5.6125597321692e-06
-1.70443199529545e-05
-1.0210507596526e-05
-1.29859785917901e-05
-1.54163791679561e-05
8.41219851989934e-06
-1.01183615667231e-05
-4.10222875974255e-05
-5.9064505356082e-06
-2.71267296142724e-05
1.67373375008363e-05
-1.29510915672614e-05
-4.34605495796621e-05
-3.08978732735027e-05
-3.19236732273486e-05
-2.15799218555624e-05
-1.37674648409802e-05
-2.90821927552895e-05
-2.16804156681148e-05
-2.91297175862852e-06
-3.33643966167854e-05
-7.57809155789958e-06
-2.67955552575689e-05
-1.31364552864762e-05
-5.97685366468856e-06
-1.53876713222629e-05
-2.34517953970732e-05
-3.50638212117229e-05
-1.7489421183216e-05
-9.1841403564691e-06
-1.03626428539816e-05
-2.94296674303404e-05
-5.6757212225268e-06
-1.15726986438863e-05
-4.4494317998199e-05
-2.10301241408589e-05
-3.83853775746694e-05
-3.812247137083e-05
-2.43557888092556e-05
-2.41287228366663e-05
-4.14139014317379e-05
-1.81218942250487e-05
-2.18191693451457e-05
-2.3540679649155e-05
-1.4772300183833e-05
-3.60746126125574e-05
-2.67698417704612e-05
-5.37617994810779e-07
-4.84314648784346e-05
-2.19031890038201e-05
-1.9372138858732e-05
-2.78969873298175e-05
-2.7063968045611e-05
-1.14124006573604e-05
-4.20912960232672e-06
-2.65625531550455e-05
-3.16975563227001e-05
-1.12844921621248e-05
-2.68628493996099e-05
-2.17506591480981e-05
-1.29586591491991e-05
-2.5171344034416e-05
-7.881243181944e-06
-2.95307167358565e-05
-4.30543428494276e-05
-8.94866445178625e-06
-9.63199212230831e-06
-1.29801193090291e-05
-1.82910502023659e-05
-3.08385440195629e-05
2.94063116893893e-06
-6.8792698229248e-06
-2.52234394561147e-05
-1.2537054993118e-06
-1.85323024167976e-05
-2.03725747312116e-05
-3.23526278297787e-05
-1.60394413008638e-05
-1.38649206916514e-05
-4.98867952496976e-05
-1.51876667993623e-05
-3.78427840281434e-05
-2.44651773925895e-05
-3.56775311904941e-05
-2.8756771709323e-05
-3.0238810009231e-05
-1.80172300214851e-05
-3.782830062105e-05
-7.70118930853702e-06
-2.53080723683071e-05
-9.39087933991635e-06
-8.16559883012195e-06
-6.35042587429054e-06
-7.094147752538e-06
-7.76774616265773e-06
-3.00029043346697e-05
-2.58032434873353e-05
-3.55725184202012e-05
-1.85446883094888e-05
-2.47937264191826e-05
-4.00503622548916e-05
-1.24591054062089e-05
-9.9128578871622e-06
-1.38905387297195e-05
-4.4449948205146e-05
-2.35685224989757e-05
-2.79346499784619e-05
-1.23883375455153e-05
-4.57287714402099e-05
-2.13106414657888e-05
-3.30612247560711e-05
-1.71861201249734e-05
-4.19132809087253e-05
-4.30722898602508e-05
-2.42445735272272e-05
-2.53924396917319e-05
4.07414145776258e-07
6.30543014472746e-06
-1.76250760533434e-05
-3.25482125446028e-05
-1.88192432650855e-05
-2.58395243641252e-05
-1.583906666786e-05
-5.63446159679683e-05
-3.68789940821737e-05
-7.3487904683134e-06
-8.5463368914288e-06
-2.10531578943567e-05
-6.00493555730887e-06
-3.80587196783163e-05
-1.98133889285579e-05
-1.58963898273546e-05
-5.38639637049682e-06
-1.55417101826083e-05
-3.91006511641196e-06
-1.01115833300051e-05
-2.3785184956997e-05
-2.52130311754301e-05
-3.61348229608151e-05
1.2121763494272e-06
-1.11852280849817e-05
-2.663354058403e-05
-1.45186918956837e-05
1.07519287887512e-05
-3.52527271752953e-05
-2.78931388897819e-05
-2.37397614540524e-05
-3.96406800013852e-05
-2.80341635969154e-05
-1.96194018312798e-05
-2.07127455953787e-05
-4.05503728407612e-05
-8.13502600568684e-06
-7.64572001646971e-06
-4.37733852170392e-06
-2.19246183297456e-05
-3.02120072175055e-05
-3.00526053279159e-05
-9.21846982438813e-06
1.17553472697716e-06
-1.81520797141075e-05
-3.11959269189722e-05
-2.35519827036783e-05
-1.02544408353598e-05
-1.50034409062702e-05
1.51589981574274e-06
-1.37934846954323e-05
-2.44283363228531e-06
-3.2141222466328e-05
6.29031490237333e-06
-2.61536423433864e-05
-2.1409623730409e-05
-4.13904987206666e-05
-1.44999933047464e-05
-3.48257584265292e-05
6.84783864343941e-06
-2.13481257195113e-05
-2.68910437581063e-05
-9.62150662987763e-06
-3.43217609009791e-05
-3.16052592952687e-05
-4.16493695728813e-05
-1.05971000000599e-05
-2.48345693466604e-05
-2.22681801593901e-05
-1.74351506205432e-05
-2.87703334697387e-05
-3.41984307089045e-05
-4.76289232326084e-05
-7.41415262378303e-06
-7.05316395911799e-06
-2.14487332909236e-05
-1.77064655671471e-05
-3.57116133419436e-05
-1.67572857802152e-05
-1.44101105013283e-05
-3.60334307028996e-05
-2.29884974062665e-05
-2.90575901837671e-05
-3.63594526581535e-05
-3.10134169887505e-05
-2.61852207038039e-05
-1.54452979910529e-05
-1.54951557579424e-06
-6.09729637292854e-06
-1.55932978325137e-05
-1.75978905666922e-05
-2.40662430021739e-05
-8.41609177943669e-06
-2.71012999212864e-05
-3.40523125587271e-05
-2.20304789286197e-05
1.11539802631255e-05
-1.81266322160448e-05
-2.1866943465686e-05
-3.57006663013786e-05
-6.91005527265088e-07
-1.12772377873516e-05
-1.05636258712497e-05
-1.87883001237481e-05
-1.77986328689621e-05
-2.94131450600618e-05
-1.53195044598756e-05
-1.6977707459522e-05
-1.27338238720562e-05
1.8610432110659e-06
-3.46641542702569e-05
-5.99099580702014e-06
-2.24693310903666e-05
-1.99361992016453e-05
-1.82553583765939e-05
-4.15923730859522e-05
-1.60853086578728e-05
-5.41413296746817e-06
-5.66965303938556e-06
-1.7069937826863e-05
-2.51235566313686e-05
-7.24532519066324e-06
-2.33336700083802e-05
-2.2042474374525e-05
-4.55154623293934e-05
-4.84614252315553e-05
-7.7909943645483e-06
-8.55285087628993e-06
-7.44214699045388e-06
-2.01439611094213e-05
-2.5918290552347e-05
-2.0637579675676e-05
-2.42227596032417e-05
3.28155470996531e-07
-2.7263689336045e-05
-1.59149041886293e-06
-1.48330285007048e-05
-5.21001193140428e-06
-1.23419328795844e-05
-3.87846373777379e-05
-1.37962692748105e-05
-1.83360817089673e-06
3.91324537469804e-06
-1.11911341320879e-05
-3.24486236246943e-05
-2.55205188245217e-05
-1.14893342463673e-05
-3.7191533219378e-05
-1.35830742208118e-05
-4.09525065035881e-05
-2.92968323274718e-06
-2.13426421167093e-05
-4.21446884748086e-05
-8.11193643547054e-06
-2.44058267775659e-05
-2.52304416632639e-05
-3.196275832203e-05
-1.96458424295108e-05
-3.23595570515718e-05
-1.09393589638598e-05
-3.58254702448e-05
-3.05026146773318e-06
-3.11022304585679e-05
-2.9147215039803e-05
-1.90356389402163e-05
-1.99429168252786e-05
-2.53453204884958e-05
-2.7526717070657e-05
-2.09787431403617e-05
-3.02225633815398e-05
-1.3379749036948e-05
-3.46555355392676e-05
-2.19185727047599e-05
-1.27683816093667e-05
-1.40585492030337e-05
-4.60137088952438e-06
-1.71404717264603e-05
-2.05939274363949e-05
-9.13587109702946e-06
2.11725764625934e-07
-1.3242835320418e-05
-2.56080096626741e-05
-4.63519175411884e-06
-6.31735421176379e-06
-3.26341832303617e-05
-3.74293230177755e-05
-4.23184738455812e-05
-2.67137181846574e-05
-1.05258360045862e-05
-1.89765340663309e-05
-3.45589680309631e-05
-4.31907912467415e-05
-3.29007567978925e-05
-3.42242394486732e-05
-5.02785565123076e-07
-3.22631870532898e-05
-2.08854394250125e-05
-2.52350466316678e-05
-2.8313693262868e-05
-2.92079210078495e-05
-1.00673088985398e-05
-2.04217157979176e-05
-3.01825869356077e-05
-2.75084309923063e-05
-1.47511174516488e-05
-2.91735066746018e-05
1.28884895788925e-05
-3.03432153217324e-05
-3.15756678509624e-05
-2.72347064658041e-06
-9.78624035587123e-06
-2.11497846462265e-05
-1.43534667616752e-05
-2.26595369042387e-05
-1.22139697028886e-05
-1.83927800076439e-05
-3.48030581697921e-05
-9.17611655050029e-06
-1.55707535450802e-05
-3.66498132765605e-05
-3.51981058784808e-05
-1.25524138547765e-05
-5.8763881575034e-06
-2.6542612731973e-05
-2.66033183101454e-05
-2.55049131537628e-05
-2.74714952715911e-05
-9.79330435265179e-06
-7.19182628321185e-06
1.57248541200722e-06
-1.39918180400394e-05
-2.12545983213563e-05
3.19555024497043e-06
-2.46371513213612e-05
-3.65308232837558e-05
-9.72422982891585e-06
-4.02388781515737e-05
-1.56419345499948e-05
-2.67497479000445e-05
-1.90028499705659e-05
-4.07184555290789e-05
-1.44761208065239e-05
-1.59849409374127e-05
-3.80454400343781e-05
-2.69745072220363e-05
-1.18172363314766e-05
-3.03292645220241e-05
-2.89570188510587e-05
-2.86024989930015e-05
-2.64634743647237e-05
-3.49684524798122e-05
-1.1599442734212e-05
-1.92131460717643e-05
-1.58019017761127e-05
-1.8663214128302e-05
-1.39258838398056e-05
-1.47636195714586e-05
-3.39162700646961e-05
-3.10468777009375e-05
-2.309897988328e-05
-4.21407705370824e-06
-9.29390065214508e-06
-3.21447874463418e-05
-1.28777188342707e-05
-2.78490865194461e-05
-1.28736054394441e-05
-1.43402879769138e-05
1.98650838673635e-05
-1.99447506220367e-05
-1.42733533104586e-05
-1.08930102696863e-05
-2.55174110459137e-05
-1.19687850766525e-05
7.59688578578678e-07
-1.53746571299399e-05
2.67944063441093e-06
-1.92700683906068e-05
-1.46348100164133e-05
-2.1312465338834e-05
-4.05778468614578e-05
-2.21289226131602e-05
-2.09396536929417e-05
-3.59811066147671e-05
-1.15938410446959e-05
-2.23613448824554e-05
-1.28545124234723e-05
-2.18561211370932e-05
-1.5351949622641e-05
-2.27973194772551e-05
-3.12599465587449e-05
-2.49856691205857e-05
-1.89963310772378e-05
-2.77899496830627e-05
-5.5585807585317e-06
-2.37035269712919e-05
-3.31110108440585e-05
-7.29302577760625e-06
-8.78921662687642e-06
-1.79867590414082e-05
-2.07522616685728e-05
-2.83300132856263e-05
7.71510229417198e-07
-2.36331660881235e-05
-2.61078634283299e-05
-3.61154202238842e-05
-3.5852314531587e-05
-2.22156473575982e-05
-2.68433061468643e-05
-3.95818652296543e-05
-3.54483595583332e-05
-2.93587172722718e-05
-7.81034531183142e-06
-3.56827499712537e-05
-2.27273518546736e-05
-2.91199848021487e-05
-2.05727668376296e-05
-4.57536628968996e-05
-3.42044141415704e-05
-8.16485137955282e-06
-2.63131188363955e-06
-3.3690063499173e-05
-2.33348373571531e-05
-4.06705955548027e-05
-2.67003461948215e-05
-1.83662475191221e-05
-3.56286967333047e-05
-3.62292907489179e-05
6.66129636361978e-07
-2.00496507697556e-05
-2.32737545472045e-05
-2.48865910682529e-05
-1.18548708061714e-05
-1.41662063811541e-05
-1.59487828831565e-05
-9.62307851963676e-06
-3.33644968144895e-05
-1.96933721140906e-05
-4.05380623151288e-05
-3.60307095993252e-05
-2.664670458763e-05
-1.70642492155584e-05
-1.75420802460082e-05
-8.33501678651822e-07
-1.55772421810801e-05
-1.64749606481139e-05
-2.63166908091993e-05
-1.55096916217779e-05
-3.04832435844886e-05
-2.01702187234619e-05
-1.14443927561324e-05
1.52810283411506e-05
-2.97079382039924e-05
-1.45679927174595e-05
-2.38363768196911e-05
-4.38942297144817e-06
-1.63943584356069e-05
-3.07753518320291e-05
-3.45765301588669e-05
-4.82871751497584e-07
-2.23397960661177e-05
-3.8234472108338e-05
-1.04472302134174e-05
-2.79476178590158e-05
-1.51770756954718e-05
-2.10890012535254e-05
-2.12046757156561e-05
-2.55753268609303e-05
-4.21304929876906e-05
-2.79270116702102e-05
-6.25711517140262e-07
-2.50404014402886e-05
-3.97259573518972e-05
-1.78881164978943e-05
-2.0462611264811e-05
-8.76726024776087e-06
-3.15272143518022e-05
-3.0418416268982e-05
-4.35683631373968e-06
-3.00206048859299e-05
-1.52214657035818e-05
-7.00769903633325e-06
-2.16128527121857e-05
-2.75696969127166e-05
-2.20205416304513e-05
-2.80757876801256e-05
-2.4956808797298e-05
-3.39515050504549e-05
-7.40403583816761e-06
-7.44615870074737e-06
-1.78743448675736e-05
-1.98370213440436e-05
-3.04238950014228e-05
-3.7085358489835e-05
-3.79807853689867e-05
-6.99229207802116e-06
-1.45962740255706e-05
-5.46109078263829e-06
-1.74676511391723e-05
-1.12835930281495e-05
-4.10675218754571e-07
-1.66383645956883e-05
-3.15646729205338e-05
-2.3038951582801e-05
-1.25295691180306e-05
-3.17580476660488e-05
-2.65244516331118e-05
-1.47510465522862e-05
-1.75838171604268e-06
-6.46769494069251e-06
-1.839633136465e-05
-2.95438297656265e-05
-1.86443179126367e-05
-1.07654312454995e-05
-2.40630537529701e-05
-2.58534734090539e-05
-4.62492034349947e-05
-3.65226944532272e-05
-1.25859693585411e-05
-2.14634717321695e-05
-8.64558944468381e-06
-1.00580410378392e-05
-2.63047736645836e-05
-2.31203084102157e-05
-2.95713720406869e-05
-1.87664590245109e-05
-1.74273937449768e-05
-5.82162953406472e-06
-1.98178588735787e-05
-2.02646801391139e-05
-3.52109777942258e-05
-1.83637772849407e-06
-7.64780539851482e-06
-4.14437875822939e-05
-2.0572277858704e-05
-1.39268954704556e-05
-2.64372485986592e-05
-5.59705368819156e-06
-2.64156025314546e-05
-8.87369859806005e-06
-2.3274539975406e-05
-1.91435884680209e-05
-9.8330368240832e-06
-2.28145130514956e-05
-1.14499234306046e-05
-1.33855569908934e-05
-1.50826830755093e-05
-2.3712118533254e-05
-7.81470627463775e-06
-2.51692225802003e-05
-4.11345145896961e-05
-3.02492671786848e-05
-3.50444896868081e-05
-4.14159066480716e-05
-1.86473521934894e-05
-2.52576452041459e-05
3.40005752948419e-06
-2.01665530362749e-05
-9.09681542707096e-06
-3.42416302657644e-05
-6.84458306275511e-06
-5.16942612949391e-06
-9.21623723896358e-06
-1.56925451032576e-05
-1.99113751839823e-05
-9.6639547828629e-06
-3.11254082853652e-05
1.96716964163575e-07
-4.59585088404335e-06
-2.10443138089586e-05
-1.95555997858915e-05
-2.51415246740506e-05
-3.19904184523355e-05
-1.43924998130075e-05
-7.09757389258546e-06
-3.77644343909887e-05
-3.92130343727235e-05
-2.80581724803496e-05
-2.52289083364889e-05
-9.31933292029564e-07
-3.34023704765821e-05
-2.39215964594556e-05
-1.86335109649127e-05
-1.89152757412957e-05
-8.89929072130287e-06
-1.69912120457204e-05
-3.00308792440827e-05
-3.67384271021811e-05
-2.08169552114225e-05
-2.92032193511129e-05
-2.98790399545349e-05
-2.57918573368524e-05
-1.7546098970995e-05
-2.01716095251938e-05
-1.74236389177444e-05
-3.18210948793334e-05
-3.98503443845277e-05
-3.26874209713002e-05
-2.26142651257734e-05
-1.39452622488034e-05
-1.30384053503959e-05
-3.22117954915493e-05
-2.10826100102133e-05
-2.98416036408049e-05
-2.78898683793234e-05
-1.49562571711138e-05
-1.9535058769491e-05
-2.38667482513244e-05
-2.34679240317595e-05
-2.63513804505572e-05
-3.24516820542447e-05
-9.57648124992982e-06
-3.16553852098114e-06
-1.90685833454004e-05
-2.04273314102201e-05
-1.78830176033415e-05
-2.0545787942932e-06
-2.46272474016341e-05
-2.10973036441422e-05
-2.5352300986009e-05
-2.53263830337764e-05
-7.58046553316857e-06
-8.37581973902553e-06
-1.17909103498791e-05
-1.28061315696918e-05
-1.11053399369795e-05
-4.44593107564994e-06
-4.34039808301384e-05
-2.76947064496495e-05
-1.96060364396769e-05
-1.68599543195133e-05
-1.02681621311472e-05
-2.49962597833739e-05
1.19824485188303e-05
-3.65157223818489e-05
5.1513142039427e-06
-2.70652500650907e-05
-6.556733384581e-06
-2.51427139185674e-05
-3.26474524316534e-05
-1.85178689556129e-05
-1.02105414141143e-05
-2.87853944968151e-05
-3.57348041663941e-05
-2.68158604613649e-05
-2.40647620211879e-06
-2.33423268632945e-05
-1.80900437865662e-05
-2.10696796042541e-05
-3.25715879818568e-05
-1.43633388523927e-05
-1.3488007676642e-05
-2.44298678437228e-05
-1.26265920131689e-05
-1.26845680598285e-05
-2.72083194669934e-05
-1.5499783912447e-05
-1.54190852221384e-05
-3.41009448346982e-05
-2.63147333292532e-05
-4.65311859381962e-05
-3.6969405099549e-05
-6.67447415736221e-06
-1.42673140016223e-05
-4.41406382535138e-05
-1.40804898286051e-05
-1.39345539622799e-05
-3.44361186430819e-05
-2.54244432559094e-05
-1.43435272980807e-05
-3.38031028521873e-05
-1.36794555003025e-05
-2.29387216528755e-05
-1.58381098019126e-05
-3.52502385761459e-05
-2.58962753238709e-05
-1.59859951088521e-05
-2.89184235311103e-05
-1.07498985987367e-05
-2.98441981008771e-05
-1.72747163498041e-06
-2.60115956903949e-05
-1.73790195234768e-05
-1.00088561320133e-05
-1.56189742054992e-05
-1.74558606469558e-05
-2.52912726853234e-05
-4.90904990486213e-06
5.59095989521859e-06
-1.59051341291012e-05
-1.48098375320859e-05
-1.94790514303253e-05
-2.8819058335651e-05
-9.86914350182796e-06
-2.01896033619115e-06
-2.15336922758478e-05
-3.04789893077489e-05
-1.10131514425883e-05
-2.98676714931506e-05
-1.8574364452831e-05
-2.91404857018681e-05
-6.42469274644818e-06
-9.84628946256187e-06
-8.36226325064768e-06
-2.04503108341847e-05
-2.37368933395811e-05
-7.64589175620296e-06
-6.70464471085048e-06
-2.66073929992219e-05
-2.39849516426896e-05
-2.2428196380023e-05
-7.84337091880916e-07
-3.99842316488228e-05
-6.75114201583165e-06
-1.65599667203073e-05
-1.25304080392656e-05
-2.01799923777281e-05
-1.66208417760433e-05
-1.9139693254429e-05
-1.14468710871308e-05
-1.58190347468358e-05
-3.23220396447334e-05
-2.12738428861226e-05
-1.73431386411102e-05
-2.04811889469677e-05
-3.1667519295352e-05
-1.76157467832152e-05
-6.71781373087158e-06
-3.14469368955691e-05
-2.47475123461653e-05
-2.02236424445593e-05
-2.88111901882947e-05
-2.47004749494339e-05
-2.26768757110664e-05
-2.59688020453005e-05
-6.84639653208559e-06
-2.7480192849429e-05
-2.29605140558902e-05
-2.82170113618174e-05
1.13818087530426e-05
-2.13084963375396e-05
-3.57298587863407e-05
-8.41735309886984e-06
-2.52213172914974e-05
-2.59403146047734e-05
-2.24160439593782e-05
-3.27047062072188e-05
-3.06919611170175e-05
-2.61678694126861e-05
-3.69070722290593e-05
-1.74019532259528e-05
-3.09671313784694e-05
-1.47303837332972e-05
-2.91761349400466e-05
2.16679265326658e-06
-2.01059693494243e-05
-2.55569231897193e-05
-3.26998836942802e-05
-1.07672228748296e-05
-2.23224304875303e-05
-2.36133890924272e-05
-4.53995132729093e-05
-3.00559396142693e-05
-8.99757867322717e-06
-2.61172576004417e-05
-1.22946311350955e-05
-2.61683721052116e-05
-1.08838484773066e-05
-3.75374153238706e-05
-1.00969413328861e-05
-2.23988276643361e-05
-2.59700510429115e-05
-2.53705356331302e-05
3.54588138760481e-06
-3.68811884423131e-05
-8.48371492908974e-06
-3.74209276177291e-05
-3.24717298728797e-05
-2.85770490884907e-05
-1.74246419822341e-05
-9.25234159809111e-06
-1.84393792915781e-05
-3.04437737265202e-05
-1.11617288970299e-05
-2.64842441631498e-05
-1.56655440847778e-05
-2.52567454900555e-05
-3.10978117369829e-05
-3.72812407994703e-05
-1.23225596748597e-05
-6.53630925503131e-06
1.13211342291506e-05
-1.65011024861974e-05
-3.5189689443161e-05
-1.80428767940688e-05
-3.0549441171416e-05
1.40109397202404e-07
3.85114847842005e-06
-2.10130249961941e-05
-4.27691108807732e-05
-1.40343874614918e-05
-2.65897428608689e-05
-2.78068997515497e-05
-4.92095984078409e-06
-8.42206846504347e-06
-1.82357308600998e-05
-3.15317882141469e-05
-3.61356521686256e-06
-1.29055421123325e-05
-5.23133994233705e-06
-1.77299870693154e-05
-1.616352856097e-05
-6.53846797788891e-06
-2.05072402473368e-05
-1.38968750097651e-05
-1.5636407600487e-05
-3.05022925014635e-05
-2.21158546319206e-05
-3.23254432627759e-05
-2.79800482045075e-05
-8.37249596466344e-06
-3.98771916702536e-05
5.49389133626762e-06
-2.68671920041336e-05
-3.42699585909777e-05
-4.23735405175757e-05
-2.08833326896325e-05
-1.33662845190204e-05
-3.37211918597093e-05
-4.35531127267723e-05
-1.15893507190801e-05
-3.49423048193006e-05
-3.2734130709876e-05
-3.09042256734761e-06
-2.47231577263318e-05
-2.89320896754189e-05
-1.75431963395325e-05
-1.60974332508595e-05
-2.35276158581588e-05
-1.06295162418946e-05
-4.35889562696851e-05
-1.22303987844454e-05
-2.67777468101144e-05
-2.0860893936672e-05
-2.51739073990713e-05
-3.57580784848891e-05
-1.59859417642916e-05
-2.58737698586601e-05
-1.57961545241913e-05
-1.87314782285668e-05
-8.22366514962327e-06
-2.55099494927289e-05
-2.30187985995614e-05
-1.15122343271036e-05
-2.03222742253821e-05
-2.66339627810801e-05
4.45997868770277e-06
-1.8401903275835e-05
-1.34206375952631e-05
-3.57153171856314e-05
-1.30739614811095e-05
-1.5989225137552e-05
-8.42119227993057e-06
-1.21654524558884e-05
-3.79045020038975e-06
-3.47699178029684e-05
4.25841389709998e-06
-1.8420402881692e-05
-1.75321967885824e-05
-2.32467325249668e-06
-2.18277079822474e-05
-1.24785326757269e-05
-2.1546465336937e-05
-1.91247157100331e-05
-5.17660294008894e-06
-1.73302647946023e-05
-2.75407008151622e-05
-1.20658842673345e-05
-4.15219925615442e-05
-2.45589874867399e-05
1.51278102650611e-05
-3.19061542411949e-05
-2.28462114680559e-05
-2.01670360090338e-05
-9.2587739520912e-06
-1.29040690627832e-05
-2.28016590380582e-05
-2.20485129414699e-05
-3.26318385101295e-05
-2.62757450105173e-05
-1.05623604442291e-05
-4.29965050019995e-05
-1.99566539636019e-05
-5.09149810374239e-06
-4.29458626279402e-05
1.04323419640004e-05
-9.25865494261949e-07
-1.57100898875702e-05
-1.60392837081358e-05
-1.63099331168403e-05
-1.27586537980871e-05
-1.83364065259334e-05
-2.31606708186508e-05
-3.35545749389253e-06
-3.34233998079881e-05
-1.00678230477879e-05
-2.67746806696093e-05
-1.91386775932506e-05
-1.3329178521453e-05
-2.83728041118139e-05
-4.25880308807791e-05
-1.39267613052491e-05
-2.60686748838265e-05
-7.8401927419831e-06
-4.0239025327272e-05
-1.5641304010268e-05
-1.52203147438029e-05
7.8425406924324e-06
-2.42573369981071e-05
-1.8252494566833e-05
-2.32532322550551e-05
-1.13209671708036e-05
-1.57072149737074e-05
-2.48847755827933e-05
-1.84030032683172e-05
1.01285017923243e-05
5.41787805503102e-06
-1.25218659288891e-05
-1.75247787299476e-05
-1.86831349381307e-05
-1.28226410713239e-05
1.04019173468123e-05
-3.3287618572618e-05
-1.43684571934687e-05
-9.12009713878978e-06
-2.17769664657434e-05
-2.36253005177243e-05
-1.6086052479716e-05
-2.7767209337362e-05
-3.34387411087736e-05
-1.93122189866321e-05
-3.27008959929328e-05
-1.50139456592271e-05
-1.64105999362568e-05
-2.54367381860002e-05
-5.82347289542919e-06
-1.36982693473594e-05
-2.40576466935651e-05
-3.33210280236505e-05
-2.01676574355735e-05
-2.63287535646037e-05
-4.76443821368014e-06
-3.18695123248533e-05
-6.09301631189724e-06
-1.6316767907652e-05
-3.75039466574251e-06
-1.48036376435574e-05
-2.7727366866878e-05
-2.40713265650204e-05
-1.08736711848813e-05
-4.42128273030466e-06
-3.44843284520057e-05
-2.16788717311954e-05
-1.23002910292061e-06
-2.46576514339893e-05
-4.49020760146301e-05
-3.7747106951087e-06
-2.680483280703e-05
-2.85291298860997e-05
-1.43530147074775e-05
-1.53920135290229e-05
-3.32913219647076e-05
-3.33474041276864e-05
-2.72069485379768e-05
2.03231583892934e-06
-2.48864016213348e-05
-4.35062632782788e-05
-1.85505773322997e-05
-1.12772780228828e-05
-2.46849496946637e-05
-3.09889895013477e-05
-2.4747031987066e-05
-2.2675755890509e-05
-6.48663951022393e-06
-3.00214540295688e-05
-4.84900843965078e-05
-3.40484796497985e-06
-2.33435521140958e-05
-2.66208520833799e-05
-3.46556416544145e-05
-7.86961523819313e-06
-3.11001245458517e-05
-2.34004868722508e-05
-2.19378130089856e-05
-1.3341875678204e-05
8.9972930634179e-06
-2.08379579552169e-05
-4.86164115389044e-06
-7.08874067434562e-06
-4.3268099571643e-05
-1.9363684770173e-05
-1.84450414252875e-05
-9.39805797521054e-06
-3.09379103848374e-05
-2.94386480558905e-05
-2.2467863690109e-05
7.55118427998424e-06
-4.11487102980641e-06
-4.82069327892978e-06
-2.67687512308814e-05
-5.93450835133763e-06
-1.72371680612341e-05
-3.7781593263023e-05
-9.26405509322235e-07
-4.10228329899345e-05
-5.85648019984199e-06
8.0956528743945e-06
-2.98902214284798e-05
-4.05268236931213e-05
-4.11400073027072e-06
-2.55679491258895e-05
-1.67542807578128e-05
-7.91938318887036e-06
-3.23413132441101e-05
-3.61009370267496e-05
-1.22612537015052e-05
-2.16502563748232e-06
-1.19727374489016e-05
-1.76601815912923e-05
-7.26493632560073e-06
-2.35009502915947e-05
-1.52512104705539e-05
-3.35440241322828e-05
-2.69960547872999e-05
-8.28362058065432e-06
-2.29604790491769e-05
-4.50295219784281e-05
-1.47673798685148e-05
-1.20251208914286e-05
-1.25602246387434e-05
-1.99076489357897e-05
-2.03059475850453e-05
-4.38009376092211e-05
-1.3472048386165e-05
-1.47585775997125e-05
-3.05955488573404e-05
-1.20115889974043e-05
-2.56744335159936e-05
-2.9997977832392e-06
-2.49574525181275e-05
-2.85817392705348e-05
-1.74063381855573e-05
-2.29393237501078e-05
-2.41669728289015e-05
-1.35934463114426e-05
-2.55736844185041e-05
-3.22049725508258e-06
-2.89366342385827e-05
-2.00155633796498e-05
-2.42597240487969e-05
-2.15355740666907e-05
-8.09936066515275e-06
-2.96558418993917e-05
-5.09592384678617e-05
-1.01729346262579e-05
-5.21145486655704e-05
-2.6400383291145e-05
-4.90331806535841e-05
1.10531011734398e-05
-5.5598424367284e-06
-3.12309100680872e-05
-1.40110277130375e-05
-1.58408757146852e-05
-2.03354472262847e-05
-1.23320599381234e-05
-2.23345428399811e-05
-1.01182262197242e-05
-1.48350763005639e-05
-8.29271043613725e-06
-2.6209254221761e-05
-2.60763984417032e-05
-2.99270080637923e-05
-3.16447653782113e-05
-5.63309229734959e-05
-2.23256763197077e-06
-2.74349906424694e-05
-3.61022465667068e-05
-7.53095036427515e-06
-3.26744275114709e-05
-1.31844396847419e-05
-9.65535914980268e-06
-2.13095846443718e-05
-4.820896563642e-05
-7.00203933970198e-06
-1.97035286528689e-05
-1.67249675262483e-05
-3.33643804805101e-05
-2.47111310406762e-05
-1.20232505740375e-06
-2.78811533058782e-05
-2.53722488969981e-05
-1.74947238115853e-05
1.83605911537076e-06
-1.74790723174785e-05
-3.10718074778707e-05
2.04941239428958e-06
-4.81393713400482e-06
1.31140039579076e-05
-3.44859617151348e-05
-3.35547643285919e-05
-1.42935523826956e-05
-1.40641766614395e-05
-1.16695956880596e-05
-3.79096069049632e-05
-3.31177048797105e-05
-4.1625074891381e-05
-7.87975305849029e-06
-2.52906911402664e-05
-3.29455642544101e-05
-2.36176035438153e-05
-9.69130613592465e-07
-1.80801161687679e-05
-3.96188765469087e-05
-1.85768093107369e-05
-1.72781988908211e-05
-1.24556954609536e-05
-2.22831013990747e-05
-1.6051983160853e-05
-3.46348964576058e-05
-1.34851767938125e-05
-3.10539588468473e-05
-1.45156146905998e-05
-1.42158335163651e-05
-2.65529232375413e-05
-1.32977144546663e-05
-1.20491691329784e-05
-3.02350168137331e-05
-1.44851282761849e-05
-3.4811399752478e-05
-3.38580304532576e-05
-1.0781769490128e-05
-1.28368832895845e-05
-3.00421680784265e-05
-1.9196164470834e-05
-3.36152166458973e-05
-2.68976482313424e-05
-4.00724515461039e-05
-1.59002427487906e-05
-2.2258054307714e-05
-8.87151558009768e-06
-3.67880400967708e-05
-8.46772315746709e-06
-1.55852817626965e-05
-3.93820522560575e-05
-4.25095391191659e-05
-9.3929331378384e-06
4.97750594040033e-06
-3.6488607034537e-05
-1.49191537208388e-05
-2.94508950271351e-05
-2.95395048446028e-05
-2.02189506197538e-05
-2.08598029999089e-05
-1.8596905241015e-05
-3.45346296619079e-05
-2.3536841858135e-05
-1.91695896262051e-05
-1.70004298183207e-05
-1.22235891467419e-05
-2.0912473047017e-05
-1.97429985392725e-05
-8.72352162953096e-06
-7.28471310982589e-06
-2.93152004687568e-05
-1.06900431264737e-05
-2.50437922437591e-05
-2.59541563732262e-05
-1.86849536927812e-05
8.44573601310455e-06
-4.42271431059796e-06
-9.59710229090335e-06
-3.15769458199053e-05
-2.11528264223883e-05
4.84641932053884e-06
1.13336785344171e-06
-3.69441000461503e-05
-1.52906835285715e-05
-4.00014814811692e-05
-2.32225492822053e-05
-4.7078524311638e-06
-3.37167716530365e-05
-2.56592366244117e-05
-4.35243627468216e-06
-9.47614591364584e-06
-2.4734368710931e-05
-2.61241219177182e-05
-2.26635603936935e-05
-4.34006771852814e-05
-2.06775699000673e-05
-3.18278230878862e-05
-2.13585796842843e-05
-3.70360374303216e-05
-2.83564177688633e-05
-3.32672385579403e-05
-2.80852600506859e-05
-2.30486088773457e-05
-2.98184487074139e-05
-2.10903921918828e-05
-2.88556412246652e-05
-1.04344497251654e-05
-9.54286770743678e-06
-1.99281796938276e-05
-2.92608150426656e-05
-1.53427874798582e-05
-1.59904350711783e-05
-3.09195853539774e-05
-1.10198264179259e-05
-8.39589243810098e-06
-2.36653840978353e-05
-2.81685688440993e-05
-3.22938947155438e-05
-1.29093334777753e-05
-3.16833819814639e-05
-1.41942525646292e-05
1.80509654703033e-06
-1.94732900534877e-05
-2.76707813966496e-05
-7.2308943842778e-06
-3.50721498260106e-05
-2.29939094321824e-05
-1.34000680561503e-05
-2.0195270810651e-05
-6.61149440856252e-06
-2.12159385579751e-05
-2.63080864348987e-05
-3.16409691787392e-05
-3.412739971726e-05
-2.54873449632505e-05
-2.94002247360511e-05
-3.48128762363038e-05
-2.52903986502399e-05
-1.75734173414427e-05
-4.78039085147607e-05
-2.87463717745056e-05
-2.59887083003178e-05
3.52343095604061e-06
-9.73101987844771e-06
-2.56169370373682e-05
-3.27048374194163e-05
-3.69937101500549e-05
-5.42830402743915e-06
-1.91037122160764e-05
-3.32490781308393e-05
-2.46409795726914e-05
-3.05102457927633e-05
-3.71746793745662e-05
-1.63312483308696e-05
-9.22358546244312e-07
-1.17226904066368e-05
-1.88162459663074e-05
-1.15662616401309e-05
-3.02285825359882e-05
-9.84182293121793e-07
-1.67030677209363e-05
-2.15977940557827e-05
-3.20978340220398e-05
-5.83350436677174e-06
-2.28688316051985e-05
-1.81424226556261e-05
-7.90073448295394e-06
-1.69102489470965e-05
-2.02624062178023e-05
-2.3414482539343e-05
-1.50467756958502e-05
-1.36811048114859e-05
-3.17195255135103e-05
-7.67516819202195e-06
-2.4479675209759e-05
-1.08281101777788e-05
-6.29765263429868e-06
-1.11777823036036e-05
-3.19612241525282e-05
-8.7430840416123e-06
-1.18651158666671e-05
8.90374216117881e-06
-6.18358247636234e-06
-2.72588223236069e-05
-3.59862675409996e-05
-3.36759438751085e-05
-2.71438204886338e-05
-1.79481212776899e-05
-3.56031115208932e-05
-4.66067542103976e-05
-3.13096664332075e-05
-1.92237880474661e-05
-3.13547815174907e-05
-1.24589571869763e-05
-1.52432789782994e-05
-1.50894642954143e-05
-3.42897559323472e-05
-1.46346380508029e-05
-3.0010896661042e-05
-2.37689699077951e-05
-2.10706194808216e-05
-4.02506149491142e-05
-1.62196456888645e-05
-3.89814513528385e-05
-3.02570790461759e-05
-3.56246416386935e-05
-4.51237031989148e-05
-8.66854462825582e-06
-2.26967861593157e-05
-2.54191002493715e-05
-1.6054668418467e-05
-1.37983265415214e-05
-2.76158501482182e-05
-8.2487635893585e-06
-1.08969615666556e-05
-2.71255301619394e-05
-2.08442194124359e-05
-2.29218359954301e-05
-3.37170105942027e-05
-1.99547945409402e-05
-2.45378894462271e-05
-2.58185215444928e-05
-2.89982770370084e-05
-3.7889707551007e-05
-4.85242788072751e-06
-1.48674729461061e-05
-2.33477426566857e-05
-2.31524701703056e-05
-6.55379621732621e-06
-1.11552588563666e-05
-1.38042511354192e-05
-1.13922006093608e-05
-3.01463815284553e-05
-2.24383554040283e-05
-2.7578884103935e-05
-1.45053400529835e-05
-2.78100093343568e-05
-1.38723369722925e-05
-3.1143868794701e-05
-6.1990357588599e-08
-2.73523612209712e-05
-2.17163029229745e-05
-2.22658588078282e-05
-1.03758830238486e-05
-1.64182309713268e-05
-3.56526077162797e-05
-2.22563750691639e-05
-3.55750468947655e-05
-3.28957543578653e-05
-2.6777318270104e-05
-3.02695449483221e-05
-1.64537005662798e-05
-1.21277057770766e-05
-1.45945509084968e-05
-3.14050863239265e-05
-3.47602652814909e-05
-1.93226533804329e-05
-3.34724316234877e-05
-1.15812799918308e-05
-1.54882740861244e-05
5.75421320482992e-06
-1.36041887082354e-05
-2.7437974251849e-05
-1.10049206740971e-05
-2.62947032394653e-05
-2.46071618580777e-05
-3.34580801946276e-05
-2.13284871215815e-05
-3.56685610621065e-05
-8.18186786358865e-06
-2.16161335452106e-05
-3.99169004873633e-05
-1.42390224987285e-05
-3.15864411623963e-05
-1.22875992658464e-05
-2.3157926162906e-05
-1.73490941698909e-05
-3.27117791710574e-05
-3.50747275481179e-05
-1.71900351317111e-05
-1.34265288187949e-05
-2.0651301807637e-05
-1.98586790369202e-05
-2.68865740594321e-05
-2.59140830273247e-05
-1.46829738265065e-05
-2.35565692518824e-05
-1.42634201377277e-05
-1.06577373256725e-05
-2.7936910338433e-05
-2.79734260799102e-05
-1.05582529116139e-05
-6.03365965087218e-06
-7.80970420688887e-06
-1.32241923627827e-05
-2.0719654459973e-05
-3.4241343152854e-05
-1.80382792623946e-05
-8.70385830724822e-06
-1.62744510201844e-05
-1.0386330618846e-05
-2.02001722934196e-05
-1.5346305525392e-05
-1.40204552603684e-05
-3.1331761540748e-05
1.05388970570479e-06
-2.51833815401137e-05
-2.5581286665727e-05
-1.53953132047138e-05
-2.27802699166412e-05
-1.49514388162205e-05
-5.69313977153338e-06
-2.01988240159557e-05
-4.16033581200751e-06
-6.89432847496514e-06
1.90860810422756e-05
-3.03632025026473e-06
-2.46000793883912e-05
-1.78473122669433e-05
-3.07417246389687e-05
-3.08948594390946e-05
-1.71084858436836e-05
-1.8961623312957e-05
-2.40241258046888e-05
-3.74487624502687e-05
-2.21428579726077e-05
-2.28558993895622e-05
-2.67778926337963e-05
5.24332031957518e-07
-1.59200030220347e-05
-3.63858959159638e-05
-4.75997499521467e-06
-2.17073940586949e-05
-1.04068595144729e-05
-3.62881649479731e-05
-2.43789234073207e-05
-3.38524425408008e-06
-3.76217627692607e-05
-1.83099845031813e-05
-1.09708083486922e-05
-1.23746769291093e-05
-2.4415123370048e-05
-8.24006802037443e-06
-1.26310815951241e-05
-1.63392313502164e-06
-5.76629213975441e-06
-1.87350681778984e-05
-8.03514489806108e-06
-2.99758778502303e-05
-1.00719245749037e-05
-2.86339793902974e-05
-1.64020563061151e-05
-2.74835673606318e-05
-2.38526674085622e-05
-4.9068455220669e-06
-1.50569852219466e-05
-1.30782777158283e-05
-2.2892623585956e-05
-1.77689808477374e-05
-2.00816106983691e-05
-1.81046523486019e-05
-3.00907723550028e-05
-3.95969330122622e-05
-1.32210719288966e-05
-2.14841667673233e-05
-2.15731734283048e-05
-3.53277180681269e-05
-2.60750959296197e-05
-3.21839845793501e-05
-1.1425592858869e-05
-2.32718000224494e-05
-1.63272420819251e-05
-1.24596770464598e-05
-3.64224912074262e-05
-2.50233911378009e-05
-3.07062708534535e-05
-1.62706549904649e-05
-2.22744851670292e-05
-1.80125443641322e-06
-5.37227260039159e-06
-2.03881940884689e-05
-2.6474941161226e-05
-7.95396426392084e-06
-4.10498768437169e-06
-1.91333410291896e-05
-2.33532164549273e-05
-1.31564714712359e-05
-1.0604916783065e-05
-2.02365370921881e-05
-3.23832976712778e-06
-3.38835138974662e-05
-9.03761845604989e-06
-3.30923470795299e-05
-2.68661982060798e-05
-2.20640436192719e-05
-3.06797792888102e-05
-1.66770630652472e-05
-4.82988583546745e-06
-2.60265910810777e-05
-3.36601353829302e-05
-2.04027449280088e-05
1.56944885431329e-05
-1.34425424679441e-05
-3.57201816513043e-05
-1.12171948634426e-05
-2.46929284264686e-06
-3.85935555292873e-06
-2.00733843773142e-05
-1.42319481801851e-05
-2.62382168251263e-05
6.1306268569859e-06
-3.09056682731108e-05
-2.40284427057499e-05
-2.89890327649739e-05
-1.7932485532426e-05
-3.47044590779615e-05
-2.39609060479166e-05
-3.2893385938026e-05
-3.31516106113514e-05
-1.41579123273342e-05
-3.87315735626886e-05
-1.49305489678362e-05
-1.79908856045896e-05
-1.54358233094126e-05
-4.73832765113657e-05
-2.30184901966872e-05
-3.86405747244278e-05
-2.89106152460112e-05
-2.17021904887894e-05
-4.91476914688564e-05
-2.07046064959929e-05
-3.1981853120225e-05
-2.65213133882535e-05
-2.86735466533934e-05
-4.27959189114818e-05
-2.26179368145189e-05
-1.62092872459955e-05
-1.46782699432871e-05
-2.33886411233586e-06
-2.04657536380127e-05
-3.02411168234307e-05
-8.32138945646907e-06
-1.31748358049626e-05
-1.70756629392349e-05
-3.47206365167041e-06
-1.36408551395117e-05
-1.83751172558481e-05
-2.00913627789938e-05
-9.75522908398006e-06
-3.98429674676527e-05
-2.40439464134733e-05
-1.29631522498916e-05
-2.90264442508288e-05
-2.76176855680693e-05
-2.53436777040536e-05
-2.30416385318234e-05
-8.64347678390038e-06
-6.02676166730993e-06
-1.53664437335785e-05
-2.96672134053538e-05
-3.2082632719969e-05
-5.50891146495742e-06
-2.08243878597202e-05
-4.12272939833001e-05
-1.77395174847651e-05
-5.02141780978703e-06
-1.13511305457992e-05
-1.73433066569934e-05
-5.37385811927999e-06
4.97805023690744e-06
-4.2099196107725e-06
-3.24469071625738e-05
-2.00154700263759e-05
-8.88472212656251e-06
-2.86748181841355e-05
-3.04105190745764e-05
-1.62866645027845e-05
-4.33577476082201e-06
1.92104148063877e-06
-2.86793598753015e-05
-1.21069105123482e-05
-1.18789370343154e-05
-2.67443019757821e-05
1.21272967943313e-06
-2.48514323496733e-05
-3.62133104289142e-05
7.90449289969741e-07
-3.19145298039563e-05
-3.24753277130233e-05
-3.6784263020571e-05
-1.29530106370389e-05
-6.96622820349362e-06
-2.55103473911637e-05
-2.19047069866701e-05
-3.6240990040822e-05
-3.71425170562506e-05
-2.05760175819897e-05
-3.80119839450232e-05
-2.13918804337719e-05
-1.5405412263504e-05
-3.27978929964821e-05
-3.94737578144961e-05
6.23971953421123e-06
-9.35458710421295e-06
-2.36162801284245e-05
-6.23435118627988e-06
-7.24704966273871e-06
-4.29449922175341e-05
-3.22799030845891e-05
-1.10880328001544e-05
-3.31736462924863e-05
-3.91523469759385e-05
-3.95315844062553e-05
3.91274867523952e-06
-4.00704522413683e-05
-1.90818854233748e-05
-1.63226282686408e-05
-1.3138610320376e-05
-3.08173735484947e-07
-1.05398714064686e-05
-1.51742086045476e-05
-2.54106074904249e-05
-8.31141251136575e-06
-2.65025975348388e-05
-1.94572854256201e-05
-2.03618086840745e-05
-7.43302997713633e-06
-1.77865635545554e-05
-3.67360931806873e-05
-1.71975741054642e-05
-2.78664005243187e-05
-2.23840843518048e-05
-2.35143952125164e-05
-2.48692662205385e-05
-1.79276051709626e-05
-2.06281856652014e-05
-3.08721969006203e-05
7.86478890836414e-06
-2.62156535270064e-05
-2.02470714539968e-05
-1.11183945322774e-05
-1.8350474586935e-05
-7.57057258694569e-06
-1.0970117443868e-05
-1.99784603428727e-05
-2.55335988864835e-05
-2.40305266185993e-05
-1.73536931190153e-05
-2.06919147527256e-05
-2.61581442240892e-05
-2.01326426769323e-05
-2.43345866359322e-05
-1.81346050882118e-05
1.11467835497877e-05
-8.34177876722711e-06
-1.00181382769345e-06
-3.07385880795791e-05
-1.25821222914093e-05
2.19561936496062e-06
-2.14895069395395e-05
-1.37406823789195e-05
-1.14801772070058e-05
-2.16330984336905e-05
-1.64079501937356e-05
-2.74214383101283e-05
-2.61611754849942e-05
-2.34875804014274e-05
-2.31941439087126e-05
-2.37734880897689e-05
-1.86480105212553e-05
-1.07431574911363e-05
-3.33761510056974e-05
-1.52470118616425e-05
-1.86992808326034e-05
-8.32934318897918e-06
1.69942897633138e-07
-1.50557491559156e-05
-5.51945532557054e-06
-1.24276689934246e-05
-6.37039360311201e-06
-1.82721961171115e-06
-1.46107091737418e-05
-2.92189109376845e-05
1.09230787685863e-06
-3.69344382681108e-05
-1.43752694870304e-05
-1.79919938692783e-05
-4.89628243312433e-06
-2.06512899459996e-05
-2.6164955915684e-05
-3.18287296433303e-05
-3.31560005081812e-05
-3.14567013394047e-05
-5.30021337921416e-06
-3.16903606786622e-05
1.45160579517841e-06
-3.05896138392465e-05
-2.57304700519148e-05
-2.34948145336957e-05
-2.58068028672977e-05
-2.89124827542809e-05
-2.30470903996871e-05
-1.52521321102952e-05
-2.74536552723336e-05
4.00138647925317e-06
-1.698677472949e-05
-1.60339338621004e-05
-1.82619385684621e-05
-2.3978554665733e-05
-8.96312144383592e-06
-2.8989847464254e-05
-9.84747591594762e-06
-2.02359469837857e-05
-1.28799628328087e-05
-1.55497839919174e-05
-1.0900200546762e-05
-1.1260905188713e-05
-1.30379051904643e-05
-2.52916189624188e-05
-9.17874349526004e-06
-9.68110404189099e-06
-1.04713918402356e-07
-1.48845508311078e-05
-2.1111560962085e-05
1.36257489957464e-06
-1.33710469715592e-05
-7.25626705731313e-06
-2.7255067259888e-05
-3.43706120553417e-05
1.61588388048235e-08
-3.60771784439282e-06
-4.80866265366283e-06
-1.63578138810146e-05
-2.02734161859623e-05
6.2739843809645e-06
-2.85454411567553e-05
-3.02175098891571e-07
-1.11989354694169e-05
-3.77599131029402e-05
-1.02021706938763e-05
-2.24819583562662e-05
-1.33563478252361e-05
-3.46000554206512e-05
-2.97961774981202e-05
-2.15723801181667e-06
-2.59544515705134e-05
2.48881517586186e-07
-2.26596099615983e-05
-2.05154116205456e-05
-1.48633419257115e-05
-3.80712889204976e-05
-3.75224731430388e-05
-1.26244237486635e-05
-1.78686198904533e-05
-1.62590252478694e-05
-3.36290611648489e-05
-3.27881412240841e-05
-2.40948823618875e-05
-2.26925103982255e-05
-4.50079478391435e-05
-2.04093783677598e-05
-1.17016463230273e-05
-1.54206376782186e-05
-3.61007831845409e-05
-2.27111326325833e-05
-1.90726237413684e-05
-2.09643663812539e-05
-1.0109259948692e-05
-2.38859820781902e-05
-2.1517206322407e-05
-1.5294558291995e-05
-3.4785087068891e-06
-3.94509130974286e-06
-3.66977688289875e-05
-3.5780429858819e-05
-2.09177578129757e-05
-1.66872621642481e-05
-1.99654815617005e-05
-5.26687355483653e-06
-2.87092842372592e-05
-4.13960638227501e-05
-1.49057193534637e-05
-3.30590295584414e-05
-2.36291983373794e-06
-4.44067552944605e-05
-2.29231656394503e-05
-2.68880452330643e-05
-3.26116059179541e-05
-2.34865033064375e-05
-1.64050057272374e-05
-3.1829082595632e-06
-2.94148604613077e-05
-4.23697725332201e-05
-2.70601377666398e-06
-2.75768367576446e-05
-1.47640234674296e-05
-2.35145798935164e-05
-1.54764866471774e-05
6.96298387593423e-08
-2.31180792573515e-05
-1.65742963935693e-05
-4.54657062213585e-06
3.1964265249296e-06
-2.30029988595141e-05
-2.37286909767772e-05
-4.65390840624651e-05
-1.55316027800691e-05
6.18898690898778e-07
-3.7983738306705e-05
-3.53416545862684e-05
-2.03383031637507e-05
-3.34188021493721e-05
-4.00625943256225e-05
-1.89729538072871e-05
-2.54609605966669e-05
-1.04470183677423e-05
-1.75863530017916e-07
-2.61399832166692e-05
-2.42192754893616e-05
-2.37303831096541e-05
-2.61237336620917e-05
-1.04869791313829e-05
-3.01686311007145e-05
-4.47773365379095e-06
-3.09558286005145e-05
-3.01946850187354e-05
9.27207004228024e-07
-2.12389927248484e-05
-3.95811563536704e-05
-3.42695380026161e-05
-1.16159623480229e-05
-1.59080604828542e-05
-9.83388307630882e-06
-2.47022044696365e-05
-3.43032859833992e-05
-2.45698218088306e-05
-1.37191864416104e-05
3.02711778279821e-06
-7.70133590174029e-06
-7.69332233809182e-06
-3.5294916779519e-05
-7.25750406171244e-06
-2.12512041308615e-05
-1.16293479025768e-05
-1.19762128596584e-05
-3.68575797912771e-05
-1.13878591759812e-05
-2.93742817093058e-05
-4.28483461897228e-05
-2.36827881460238e-05
-2.05257151743582e-05
