# Supplementary material for: Research on computational propagation and identification of mine microseismic signals based on deep learning
Source: PLoS One. 2025 Oct 22;20(10):e0334641. doi: 10.1371/journal.pone.0334641 (PMC12543183; doi:10.1371/journal.pone.0334641)
Supplement: S1 Data — (ZIP) [file pone.0334641.s001.zip › 000100500001124.xlsx_0.txt_24.txt.txt]

5.54737744831052e-07
-1.3694845204773e-05
-2.41582918480022e-05
-4.09070400430071e-05
-1.51532755222741e-05
-2.30757563287946e-05
-2.95689223593907e-05
-1.26296349099649e-05
3.35751192009033e-06
-2.62634243971256e-05
-1.54980103427235e-05
-5.18013304442586e-06
-3.78419662386107e-05
-2.10844161951326e-05
-2.16403998538195e-05
-2.91015672590783e-05
-1.39818817080103e-05
-1.30805748944065e-05
-8.18067448722603e-06
-9.27864389856403e-06
-2.42937512042434e-05
-3.50728731241612e-05
-2.48635728025102e-05
-4.33654343878644e-05
-2.86297741120713e-05
-2.07477078712576e-05
-2.07625720375636e-05
-5.455282490384e-06
-2.25835393795554e-05
-5.49460383931925e-06
-2.61749958239739e-05
-2.30741490133922e-05
-2.01313061065502e-05
-1.79222919367527e-05
-6.96691485105006e-06
-1.54331177665196e-05
-3.89613503361561e-05
-1.74807523921092e-05
-1.50636244488147e-05
-2.31092824324984e-05
-4.7670148503996e-05
-2.25850850673705e-05
-1.52640202119406e-05
-3.6334174493511e-05
-8.35024338708033e-06
-6.97491016303517e-06
-2.95067283913567e-05
-4.52345386386167e-05
-3.73302123267652e-05
-1.00270290313293e-05
-4.19194302274868e-05
-1.70903548153323e-05
-9.27174498035401e-06
-3.12070366211156e-05
-1.52146492742884e-05
-1.18727413868336e-05
-1.88323072012146e-05
-2.73082351103941e-05
-2.26413452464266e-05
-2.36918856522361e-05
-1.997056802684e-05
-2.47322397769647e-05
-1.88656579054875e-05
-3.47171879098741e-05
-1.03540336538567e-05
-3.22006839829897e-05
-3.00634919060668e-05
-2.1832252392755e-05
-1.30745859047714e-05
-3.28227423224715e-05
-4.63408859028471e-05
-2.38347392180795e-05
-6.88372932518344e-06
-2.00433336652512e-05
4.71866627661066e-06
-3.70241988199608e-05
-1.11247912781541e-05
-1.35096074407046e-05
-3.34595088384859e-05
3.05073077838544e-06
-1.02634765873913e-05
-2.50342735226169e-05
-2.38493101096095e-05
-1.18219799284354e-05
-1.27140974376053e-05
-2.23211504621354e-05
-3.52871905312688e-05
-3.11087920017214e-05
-2.41368260169872e-05
-2.28705207622122e-05
-3.08540229563255e-05
-1.95766842626672e-05
-2.76889266081048e-05
-1.73406923504208e-05
-3.16412972446194e-05
-3.83048354381736e-05
3.38269689158574e-06
-3.54290605325537e-05
6.88538922357767e-06
-5.93446715560299e-06
-3.70122246906526e-05
-1.60713235155507e-05
-2.11477761151172e-05
-2.32322346487759e-05
-3.6005527825469e-05
-1.80967787796494e-05
-2.22101481765588e-05
-9.27588228994228e-06
-2.39475913949592e-05
1.72715037385951e-07
-3.0714634636222e-05
1.21142359266205e-05
-2.89438006729595e-05
-4.09625147185297e-05
-1.29007592092898e-05
-2.48286596482707e-05
-3.23239948030507e-05
-4.48097568817141e-05
-4.64396122426651e-05
-1.08579323510694e-05
-2.8256148132019e-06
-2.23654060487934e-05
9.0796848497601e-07
-2.95584102167567e-05
-8.42997134625701e-06
-1.1369053982207e-05
-2.48994762380587e-05
-2.74498382483518e-05
-1.93222939101418e-05
-1.36809161494606e-05
-7.30104983994385e-06
-1.3953639830769e-05
-1.33105893416403e-05
-1.14045914786934e-05
-2.50876782322636e-05
-2.71937516732841e-05
-3.08663105124565e-05
-2.79327943490047e-05
-1.92429126049425e-05
-3.53664445123287e-05
-5.47018240004358e-05
-3.95369438893155e-05
-3.95165684177325e-05
-2.41462843917645e-05
-9.6621425555323e-06
-3.07592752319067e-05
-1.86053214598464e-05
-2.53592347245442e-05
-2.17566243616626e-05
-9.91963242831294e-06
-3.08837629431251e-05
-6.0248136092353e-06
-1.39283263921636e-05
-2.53864419782471e-05
7.4042076995478e-06
-1.01238792685817e-05
-3.93364553219401e-05
-8.98916813513825e-06
-3.29253585382836e-05
-3.68401038319698e-06
-3.25298724443991e-05
-2.58216806188945e-05
-2.18915796999359e-05
-1.69911728606029e-05
-2.86705919573364e-05
-2.86658884570664e-05
-6.9140524607261e-06
4.87708781588422e-06
-3.29008723466753e-05
-1.87571917015697e-05
-1.97048385609136e-05
-2.5156136737944e-05
-2.63605415627657e-05
-3.06088809619379e-05
-2.19278415706301e-05
-1.21897458336181e-05
-1.51084791246145e-05
-2.31865655587389e-05
-2.9679431492872e-05
-1.70240326962507e-05
-2.99603562485124e-05
-2.73430860021346e-05
-1.34329892157172e-05
-1.91085070491972e-05
-2.3582894188284e-05
-3.99075067875044e-05
-3.38326869306661e-05
-3.99552630393844e-05
-2.26212439716924e-05
-5.36902635360851e-06
-3.24303094902159e-07
-2.77732939147383e-05
-2.22886680391218e-05
-3.6058161099934e-05
-1.62962404244441e-05
-1.11521017360548e-05
-4.51931415809453e-05
-3.36029902946936e-05
-7.07694136277722e-07
3.13237360049751e-06
-4.08300253239886e-06
-1.42280776852246e-05
-2.24859938464544e-05
-1.13649569725805e-05
-4.32380968672766e-05
-4.05253766291914e-05
-1.28146694083681e-05
-1.82546728850475e-05
-2.06804000204183e-05
-3.24031044508085e-05
-1.36857756134077e-05
-1.58643481871765e-05
-1.59783603917359e-05
-2.45994624823275e-05
-1.48686978077719e-05
-1.27782850972474e-05
-1.57404567767373e-05
-6.95546534705861e-06
-2.13371393806939e-05
-2.01312657688937e-05
-2.6744204180906e-06
-3.7948736372344e-05
-2.62160476156445e-05
-1.35234824127192e-05
-9.70025790002702e-06
-1.3412098239725e-05
-2.00654079014953e-05
1.45812222722905e-05
-3.34124068776904e-05
-3.89906120909693e-05
-2.00644255607024e-05
-9.97076682084699e-06
-1.33663439711515e-05
-2.41455848560139e-06
-2.59751611802489e-05
-1.45561274154455e-05
-1.06305096505128e-05
-1.76640141980185e-05
-3.65162670367352e-05
-3.06426915783283e-05
-3.32936654792365e-05
-1.33043353492557e-05
-2.00717392438001e-05
-1.70565274674735e-05
-3.55599918626913e-05
-3.6403615939168e-05
-1.4128827176349e-05
-2.68422505824004e-05
4.82113563127911e-06
-1.97928429830521e-05
-1.47099327215975e-05
1.05190241945928e-05
-1.34252224980045e-05
-7.24052294398397e-06
-1.55827852276963e-06
-1.39654860450167e-06
-1.54674495599767e-05
-2.57889925097008e-05
4.03641026104065e-06
-1.84734695342556e-05
-3.70851167849908e-05
-3.50991200693186e-05
-4.5449744824383e-05
-1.04286070411959e-05
-2.13101070323937e-05
-1.5968156928657e-05
-3.61712303360326e-05
-2.09146133261395e-05
-2.04022565276554e-05
-3.92490702846966e-05
-2.26574719302483e-05
-1.73968620540311e-05
-3.0435979356035e-05
-3.82057726709322e-05
-3.6498270415091e-05
-1.78101271391856e-05
-2.08853678877683e-05
-1.84185834404192e-05
-4.23756824704897e-05
-1.41276003806674e-05
-2.84097974417829e-05
-1.16083987908484e-05
-4.31157626983327e-05
-1.55351765731963e-05
-2.79185702896872e-05
-5.43017477340375e-06
-2.08063336717721e-05
-2.86495343051079e-05
-3.84072772996908e-05
-4.02609658733753e-06
-4.1315905684759e-05
-8.88800189898084e-06
-1.84576211337632e-05
-2.32495144785625e-05
-2.46829242291028e-05
-1.96629209081611e-05
-2.42905312218041e-05
-2.206663857873e-05
-1.47720045348418e-05
-2.36939517566851e-05
-2.47735258929087e-05
-2.27560053077468e-05
-3.22924501486606e-06
-3.61234587903301e-05
-2.39481212038583e-05
-2.46639930623062e-05
-3.81745126970511e-05
-2.40644062370311e-05
-8.38840899718049e-06
-5.53884494476323e-06
-1.85481994819152e-05
-2.61338891954766e-05
-2.47937222824671e-05
-4.09870770465977e-05
-1.80605559218529e-06
-8.58304868443383e-06
-1.11883385356004e-05
9.41701455899445e-07
-1.71097631332876e-05
-1.86827990071189e-06
2.33295987165564e-06
-4.77373222144286e-06
-1.78691058205584e-05
-2.42931971611417e-05
-2.7680380765421e-05
-1.46546608508779e-05
-8.64328099084702e-06
1.20969055504446e-05
-1.14629103697378e-05
-1.58589064070448e-05
-1.58921714265832e-05
-1.29309622006128e-05
-1.53098405955414e-05
-8.7753187384378e-06
-6.33112156843891e-06
-1.55176096420697e-05
-3.98739849610485e-05
-1.28092243817256e-05
-1.99865384591844e-05
-3.55871999786816e-05
-3.68514630435826e-05
-1.86969551812317e-05
-5.55171296451156e-05
-3.4200646089055e-05
4.86117997092095e-06
-2.31436904662168e-05
-1.2883434446429e-05
1.13465387687347e-05
-1.58176653062676e-05
-1.78410932091376e-05
-3.74177730800008e-05
-2.65151146219088e-05
-1.25471352379929e-05
-3.77765262283793e-05
-2.84441908881601e-05
-2.30660230052615e-05
-2.43645986009029e-05
-3.58655340068386e-05
-2.29738142559951e-05
-3.73526494382156e-05
-1.63634673449437e-05
-2.86438186895541e-05
-1.2150809875697e-05
-3.63182489547491e-05
-2.32512541179228e-05
-2.72963692673523e-05
-2.51638908215396e-05
-3.10075779246078e-05
-3.43291670185102e-05
-1.61003028537043e-05
-1.85424388972434e-05
-4.32379035476688e-05
-2.56146773840763e-05
-1.24996253716401e-06
-2.42665558043877e-05
-2.27500499380088e-05
-3.04958094497908e-05
-3.0257957650065e-05
-1.34424163871345e-05
-7.36504810473086e-06
-9.23963965050939e-06
-1.75162955553853e-05
-4.11414495770914e-05
-1.15232984860835e-05
-2.2299390087764e-05
-1.62659700111969e-05
-2.65315421813092e-05
-2.36964336773443e-05
-2.98895598878986e-05
-3.23521461200945e-05
-2.29229064781039e-05
-1.63978572437688e-05
-3.41201078812963e-05
-2.94070066593978e-05
-2.73824769586146e-05
-1.58333909713693e-06
-2.50593168439521e-05
-2.51657485426134e-05
-2.56600243295093e-05
-2.29730356360832e-05
4.13526642571504e-06
-1.16826382098573e-05
-2.46008411716571e-05
1.74431888432357e-05
-1.35948736530877e-07
-1.89998152944287e-05
-1.30076605910505e-05
-1.58309079701623e-05
-2.72020071238732e-05
-3.96641235218625e-05
-2.76132816984418e-06
-3.12516614679373e-05
-2.18577493432588e-05
-8.95016543379518e-06
-2.90112244174991e-05
-6.01370210233943e-06
-1.11834404440743e-05
-2.64362365298821e-05
-4.08820820376936e-05
-1.58092831994612e-05
-2.59959321441312e-05
-1.7103887261922e-05
-1.98556932174026e-05
-1.76043630004346e-05
4.43570333117771e-06
-3.27623924163776e-05
-1.96179014062361e-05
-1.36544432351301e-05
-2.56765045315674e-06
-1.89837588063999e-05
-1.50653979136555e-05
-1.0431769720312e-05
4.15711225251116e-07
-2.23642724718841e-05
-1.33413592735844e-05
-3.44100083219623e-05
-3.28904407850664e-05
-3.34219764604342e-05
-1.55844526982714e-05
-1.43522013230014e-05
-3.92523306552854e-05
-7.04344382577232e-06
-1.28031877229892e-05
-1.90919019343606e-05
-2.25244341330473e-05
-2.7969845023701e-05
-6.72459587138781e-06
-2.33005818153529e-05
-2.36035296937967e-05
-2.08663853965003e-05
-1.93879494925105e-05
-2.25332123804186e-05
-1.63924293077295e-05
1.00369723656545e-05
-1.20654723954174e-05
-3.18509846999661e-05
-1.90316693638828e-05
-2.1879856442275e-06
-2.51081822463606e-06
-1.39595579447601e-05
-8.27350603963832e-06
-3.57362893130401e-05
-2.69026104935294e-05
-2.2502915354144e-05
-1.17852115058713e-05
-2.86023139031537e-06
-1.17327993138305e-05
-6.45528683852476e-06
-2.54873177253863e-05
-2.85052571892722e-05
-2.20538468563511e-05
-4.12032948471349e-06
-2.02978688099664e-05
-2.53996931727525e-06
-3.58442996007387e-05
-1.93559306637378e-05
-8.32023751703073e-06
-1.85271501677856e-05
-2.2035000445922e-05
-2.37983149242455e-05
-4.21981088746624e-05
3.08638363926047e-06
-2.39928174732567e-05
-3.0323732226748e-05
-5.34991465473175e-06
-4.10590083518497e-05
-1.63907344761227e-05
-2.84365502586152e-05
-1.39101140886055e-05
-7.99288312875059e-06
-2.56528046725972e-05
-9.84096909630888e-06
-1.99478821169209e-05
-1.38809287956599e-05
-4.88412118874243e-06
-6.43588732556638e-06
-2.75755128405074e-05
-1.93192757588867e-05
1.23647849164272e-06
-1.85337554535404e-05
-1.92649118819292e-05
-1.36429551123529e-05
-2.20980296730486e-05
-2.1354065168731e-05
-2.87874439445581e-05
-2.67632653081998e-05
-2.44628603993839e-05
-2.17942961856344e-05
-1.26835931118763e-05
-8.27587079313625e-06
-2.0370202582762e-05
-2.70755022753762e-05
-2.51992886757837e-05
-1.59149557760498e-05
-3.25339526940962e-05
-3.68573602831202e-05
-1.51243624995233e-05
-2.39732070206703e-05
-2.51057594667126e-05
-2.13428821131381e-05
-8.31717135743743e-06
1.17935831420162e-06
4.46260577495705e-06
-2.11870614966667e-05
-1.79098558622986e-05
-3.18049695137947e-05
-1.07097896744856e-05
-6.65222825187441e-06
-1.77718167779092e-05
-9.89981713534161e-06
-1.15234251179866e-05
-4.06402915457148e-05
-1.54434518288691e-05
-3.53988724386523e-05
-2.83297844317688e-05
-2.2979352000641e-05
-3.57649273145594e-05
-3.61092500997379e-05
-1.88286460821454e-05
-4.28633936736842e-05
-6.39223389902249e-06
1.30844792253702e-06
-3.30987702057673e-05
-1.14779499041048e-05
-1.40401225619482e-05
-1.51058962142215e-05
-1.64078987931107e-05
-1.59190562080496e-05
-2.558193405926e-05
-2.06528021102123e-05
-2.38754522291682e-05
-2.24706583447061e-05
-2.46958846174935e-05
-5.12839994935733e-06
2.14796138320357e-05
-7.13380831750896e-06
-7.12049446789082e-06
-2.6452541554794e-05
-4.09341848286678e-05
-2.260347793074e-05
-1.56694257526246e-05
-2.65770823952289e-05
-1.81651209503218e-05
-2.80427612171547e-05
-1.43135184015322e-05
-6.26544974565262e-06
1.23557279481592e-05
-2.47308595163537e-05
-1.70925120221313e-05
-1.89071116657174e-05
-3.57458390897019e-05
-1.94493833365731e-05
-3.34898286583897e-05
-5.67269167146888e-06
-1.79806256808496e-05
-1.57375730101101e-05
-1.86287946970151e-05
1.21202166733213e-05
5.21547931403284e-07
-5.21831047404612e-06
-1.24778209994725e-05
-1.58332422638603e-05
-2.23230627596223e-05
-2.73744166224226e-05
-2.23623839690575e-05
-2.39052504484538e-05
-2.89252022274557e-05
-4.0203626939756e-05
-1.00524360669519e-05
-1.21611532796649e-05
-9.03347996874203e-06
-1.51938194370945e-05
-1.31828361428024e-05
-2.26276733033937e-05
-2.03953407748475e-05
-4.32381625774406e-05
-1.16236948622157e-05
-4.88543523956099e-06
-2.06294808711157e-05
6.92290774483205e-06
-2.07229274068858e-05
-2.17750561982195e-05
-3.7990219395167e-05
-1.22073184159489e-05
-1.50393243629448e-05
-2.42578693306614e-05
-1.79466821060633e-05
-2.15832191365908e-05
-4.49748750506079e-06
-1.6144920979987e-05
-2.39671952694421e-05
-2.25821805312427e-05
-2.37813497046047e-05
-3.21631750439102e-05
-3.50064344099486e-05
-2.98316839495518e-06
-2.84994343931664e-05
-3.96527496027734e-05
-1.15284089254074e-05
-9.14610769033986e-06
-1.25352210552329e-05
-7.8955081541951e-06
-7.44506022393116e-06
-7.1693610231451e-06
-9.17399496317261e-07
-2.46346567343686e-05
-2.75527803379209e-05
-1.34615784900033e-05
-2.45460413725343e-05
-4.8474694523942e-06
-1.46047545141322e-05
-1.70494813750763e-06
-2.09808963598419e-05
-2.15424566956795e-05
-2.54120138396227e-05
-2.26053016484012e-05
1.51269006749424e-05
-2.76139042999093e-05
-2.73371773524733e-05
-2.44118280118202e-05
-1.55599087742768e-05
-1.55749252483548e-05
-2.33882549124983e-05
-1.31977032059441e-05
-8.88779153581472e-06
-3.59137146730624e-05
1.99916222282924e-06
-8.11581299839706e-06
-2.91112151842785e-05
-2.46998044900838e-05
-2.13500570843436e-05
-9.64850405299944e-06
-3.81934969227771e-05
-2.39097296673575e-05
-1.25930421789052e-05
-2.32005240490252e-06
-2.09539634495479e-06
-1.20500151591012e-05
-1.79440881880236e-05
-2.6184343151848e-05
-1.48931649068053e-05
-2.98098077155233e-07
-2.42552302877088e-05
-2.61819072471683e-05
-2.22945313237849e-05
-1.30582949616435e-05
-3.74279404319601e-05
-3.16588728353317e-05
-9.06055696358373e-06
-3.20434332840843e-05
-3.08424940454153e-05
-3.015896075584e-05
1.15815505462734e-06
-3.30232365184685e-05
-3.04568797882985e-05
-3.62146678541281e-05
-7.95249591239959e-06
-4.04983010266195e-05
-2.32433538116438e-05
-2.74246534552645e-05
-1.74525321633199e-05
-4.02103236680914e-05
-1.84737923461537e-05
-2.65689933369999e-05
-2.6394534269869e-05
-3.91506084251017e-05
-2.96250136326667e-05
-2.99505949677055e-05
-1.16476189547007e-05
-1.80593473361784e-05
-3.26586102388677e-05
-2.44741094279285e-05
-1.12563056293012e-05
-2.1002828727395e-05
-3.02984240131333e-05
-2.05734653577985e-05
-1.63514281524187e-05
-7.69759622064942e-06
-2.39937963330663e-05
-2.81763436287453e-05
-4.08248461244946e-05
-2.1431408126943e-05
-4.41419113613538e-06
-1.01627840570281e-05
-1.10441374657679e-05
-2.21026336067767e-06
-2.42379798912304e-05
-2.86935884108902e-05
-3.15265417913191e-05
-1.68695687967634e-05
-2.16010924434136e-05
-1.52474283607482e-05
-2.84501609671377e-05
-1.90991739333667e-05
-2.28640609836167e-05
-2.35846108451696e-05
-2.15495648754282e-05
-1.06689518798144e-05
-2.13604307004075e-05
-1.68029206413967e-05
-3.80008034209039e-05
-2.07236110496413e-05
-2.19130746853211e-05
-1.198600826622e-05
-2.58903946646691e-05
-4.36102884144353e-06
2.1898095759382e-06
-1.42444583617635e-08
-1.03618246661471e-05
-4.75817225817665e-06
-3.29193576769756e-05
-8.21554978631148e-06
-2.27134302218837e-05
-1.68617696937914e-05
-3.13284612550746e-05
-2.08031647406235e-05
-1.39426746647688e-05
-2.79093819973518e-05
-1.38510609894889e-05
-4.14235627804519e-05
-3.13492217159635e-05
-1.3642443208514e-05
-7.54328313758412e-06
-3.3736146611757e-05
-2.30666810596785e-06
-3.55361085662507e-05
-2.76934235652303e-05
-3.31992984019576e-05
-1.24593037152658e-05
-1.94409935779525e-05
-1.36968022977295e-05
-1.34063106077842e-05
-3.90859672849006e-06
2.08625425804831e-06
-2.22563575923558e-05
-3.17052259435353e-05
-2.50065605297924e-05
-3.27759220824449e-05
-2.41311102744653e-05
-1.41138908878947e-05
-1.78900397892453e-05
-2.65449120783778e-05
-1.88743834007249e-05
-1.52591477156878e-05
-6.7323528665202e-06
-2.62882090025157e-05
-3.07754090469802e-05
-4.52777744619744e-05
-2.80451783517823e-05
-2.39417045451112e-05
-2.75963836341025e-05
-2.09996556560577e-05
-1.13802495765392e-05
-2.11395761449584e-05
-4.24088828160558e-05
-2.06971927210126e-05
-1.38905186151562e-05
-3.56384370557847e-05
-1.16320969647772e-05
-1.55475003225734e-05
-3.14902645286967e-05
-2.97821842191509e-05
-2.85238580892153e-05
-1.83457421761334e-05
-1.54969118116945e-05
-2.67534506660106e-05
-1.96630208524861e-05
-2.79609654733774e-05
-7.57106840615654e-06
-2.53964862109815e-05
-2.17313721592913e-05
-2.50044660592296e-05
-1.813734634242e-05
-1.66930273855066e-05
-2.21530366117442e-05
-2.51973183207686e-05
-2.38869299135975e-05
-2.4829622679221e-05
9.38759092368156e-06
-1.0103536067393e-05
-2.82799983021574e-05
-2.37652392375581e-05
-9.23266890562181e-06
7.88368060825727e-07
-3.07993262378703e-05
-3.87904205222002e-05
1.03663031947996e-06
-4.45883596291576e-06
-2.86917596421461e-05
-4.46678653037882e-05
-2.73177425494194e-05
-9.5492755832967e-06
-4.84123844416022e-05
-1.42731022067506e-05
-3.34834750019096e-05
-5.73883829678954e-05
-3.29824937952455e-05
-9.14028151390649e-06
-4.60119163218445e-05
-1.81992475873399e-05
-2.85363048088352e-05
-2.19711798777631e-05
-2.52871482179441e-05
6.92256631390397e-07
-3.5082408918026e-05
-4.26748732124261e-06
-8.16709744969313e-06
-2.13738499339747e-05
-2.59897301988011e-05
-2.01370736644663e-05
-2.72597529428641e-05
-5.82067240360574e-06
-3.84417311992051e-05
-2.04223978792156e-05
-1.65181338304486e-05
-1.034127532001e-05
-2.9180524226436e-05
-3.58724466511002e-05
-2.59097101851863e-05
-3.29571334043666e-05
-3.738838510137e-05
-3.87127601568602e-05
-3.03700633801175e-05
-2.52083784613791e-05
-1.72507755038879e-05
-6.04657157664973e-06
-1.81611009444686e-05
-1.40024940689757e-05
-3.67155536406937e-06
-2.19731267112528e-05
-3.00576161454465e-05
-1.41591873781944e-05
-4.87252697045795e-05
-2.08356752901572e-05
-4.90785896891158e-06
-2.19920389853966e-05
-1.41779772734781e-05
-4.59255217414689e-05
-1.08321490337774e-05
-3.48836163379618e-05
-1.20165088603247e-05
-2.85943823060663e-05
-1.3651397679523e-05
-1.53627658502209e-05
-2.48643888687079e-05
-4.14356312653541e-05
-4.10780851260137e-05
-3.65804344141122e-05
-2.89548133625138e-06
3.94704980180095e-06
-1.38627257943849e-05
-1.96891812773324e-05
-2.12796576807364e-05
1.19812055591377e-05
-1.286613592027e-05
-2.97149186326685e-05
4.56277632182739e-06
-8.28151664550752e-06
-2.01780264255305e-05
-1.89054892959395e-05
-3.7120779176885e-05
-1.38255460899098e-05
-3.06896435410606e-05
-1.43470972742403e-05
6.65748727081418e-06
-8.43891053217371e-06
-3.2870114291082e-05
-2.12766141338885e-05
-1.1256938641524e-05
-5.09254127756923e-05
-2.36765574148621e-05
-2.13781175419062e-05
-1.34855207431646e-05
-9.44671422109182e-06
-4.59187668362582e-06
-2.92551798479036e-05
-1.46983900365335e-05
2.80518171890943e-06
-2.25090601411911e-05
-6.63369400972256e-06
-4.68191858410124e-06
-2.79001476363447e-05
-3.40616934204142e-05
-2.46563105778659e-05
-1.87645827382788e-05
-1.62815371072251e-05
-2.23306808220003e-05
6.06502512355818e-06
-1.24336303056509e-05
-1.59310872124402e-05
-2.63115786384501e-05
-4.42319196475614e-05
-3.68604204292103e-05
-2.34030680596176e-05
-1.44741400572498e-05
-2.37162440973748e-05
-2.64690029332508e-05
-9.72713509408903e-06
-1.89534479029835e-05
-2.18544081606277e-05
-1.20540000186844e-05
-1.46417173431424e-05
-2.47111629009429e-06
-1.03254981881143e-05
-4.10980377612348e-05
-1.29950443305471e-05
-2.86387409423696e-05
-2.04345263382719e-05
-1.66570070399575e-05
-2.36282672201813e-05
-3.43406430165288e-05
-2.47738817250612e-05
-2.89335209452451e-05
-1.84687151284187e-05
-9.2799430119104e-06
-3.28024214071056e-05
-2.79831123892491e-05
-2.73429232002597e-05
-4.21201209594082e-05
-1.83232767564836e-05
-3.69647223849961e-05
-3.33740035658058e-05
-2.282208487329e-05
-1.88025648354998e-05
2.19649921422851e-06
-1.85005241583274e-05
-1.86174808606876e-05
-1.55910217400818e-05
-1.5098010017751e-05
1.29047904603549e-06
-1.09687504364429e-05
-2.44478225197086e-05
5.5864456380041e-06
-3.40584190111193e-05
-1.96425246917943e-05
-9.58441970558382e-06
-1.70357479424049e-05
-7.85312695834552e-06
-1.72708064454719e-05
-2.07306917611142e-05
-2.88289025493595e-05
-5.48919490250074e-06
-3.85218717701878e-05
-1.4424885821432e-05
-3.05532392002973e-05
-6.1615485384395e-06
2.59120853257383e-06
-1.24527995142225e-05
-1.94156146657402e-05
-1.02270032480017e-05
-3.71412058025126e-05
-2.55299822181863e-05
-1.1261871366334e-05
-3.22403064923009e-05
-2.33224791026656e-05
-1.26566906478367e-05
-3.58057154115665e-05
-1.96454470270013e-06
-1.6959314815321e-05
-1.59714287857772e-05
-1.14767041041346e-05
-9.39786301065243e-06
-3.09172429206905e-05
-3.85162923793851e-05
-3.29506910829705e-05
-1.14338295899956e-05
-2.52864445825836e-05
-3.62331339354573e-05
-1.55026497520034e-05
-9.4428595272044e-06
-2.31946500488288e-05
-1.86548538138767e-05
-6.17412584066502e-06
-2.75119433999208e-05
-9.34145093052546e-06
-2.63289344890303e-05
-5.97231401371227e-06
-2.4304330274594e-05
-2.33877080003393e-05
-3.51732051911963e-05
-4.4639760767172e-05
-2.63573617160338e-05
-2.17366182958935e-05
-3.97405753762818e-06
-3.60576254987618e-05
-1.75071652784833e-05
-2.07424037094455e-05
1.03673833846518e-05
-1.40830126337268e-05
-2.39646745645699e-05
-2.78645944213178e-05
-1.83395797190141e-05
-1.20288131927335e-05
-3.96201394410547e-05
-2.72332303970549e-05
-2.75820955956634e-05
-2.27677340101695e-05
-8.20418365895497e-06
-6.80995774285395e-06
-2.13275625350945e-05
-6.04489047470982e-06
-1.07958174920156e-05
-5.26942032517413e-05
-1.9375443409488e-05
-1.19336465076795e-05
-8.69793175480551e-06
-1.356052040541e-05
-1.78123814758251e-05
-2.57209247860753e-05
-1.27005974050742e-05
-1.18028751077752e-05
-2.34940114297881e-05
-2.02672100541273e-05
-3.41138609260361e-05
-2.9229881649268e-05
-2.13218683354496e-05
-1.86381744416807e-05
-1.8148328051755e-05
-2.6417500732231e-05
-1.48014615475228e-05
1.52777417422616e-06
-1.89762085864715e-05
-2.20787057942671e-05
-9.76455013211422e-06
-1.70426199619696e-06
-7.79868116936003e-06
-3.25626227652561e-05
-1.12603880221558e-05
-2.09733509813808e-05
-4.20371768506433e-05
-1.98492195746524e-05
-8.11237679875849e-06
-3.03512032992534e-05
-1.37811312391081e-05
-1.90649210761974e-05
-3.80000006595911e-05
-1.75734128895088e-05
-1.95133220276778e-05
-1.45995682630897e-05
-5.46281599543291e-05
-2.29268589727354e-05
-3.24177857637233e-05
-1.92572309188815e-05
-2.51841766188849e-05
-2.2662613479907e-05
-3.71544643237557e-05
-1.18485355795144e-05
-2.76239866063961e-05
-1.31064673463178e-05
-3.84818447161963e-06
-2.32902846368214e-06
-2.23072445775576e-05
-4.26617526767321e-06
-1.26435829711692e-05
-2.84224028425453e-05
-3.37161767754729e-05
-2.15773822650018e-05
-2.68639419019418e-05
-2.32852265729001e-05
-9.16454509225031e-06
-9.58362418485667e-06
-1.79057285732369e-05
-3.64096873458134e-05
-3.30410820678432e-05
-2.49410084061213e-05
-3.28245167123236e-05
-2.55067534178885e-05
-4.27700824446011e-05
-4.00738017964938e-05
-2.04716554485847e-05
-1.74981331548669e-05
-1.38734162658986e-05
-1.39827595803896e-05
-2.38125356359862e-05
-1.41199948898886e-05
-1.53132934234028e-05
-2.42139262462597e-05
-3.0054491980369e-05
-8.68840869832709e-06
-2.78403464225536e-05
-8.11463065248662e-06
7.53428373366018e-06
-8.78160685822144e-06
-2.02316987331807e-05
-2.07291950225155e-05
-2.13971021561244e-05
-2.43726624252244e-05
-3.02284043748396e-05
-6.83871772804369e-06
-1.19589840391571e-05
1.26875770281336e-05
-1.32444595730509e-05
-1.94516360936839e-05
-1.28509861915126e-05
-1.56433024832477e-05
8.38430242751451e-06
-7.50008750801593e-06
4.83326326697687e-06
-7.46443505313354e-06
-1.4446240540136e-05
-1.49808799866978e-05
-2.47179097493586e-05
-1.8125566226835e-05
-2.11884759473382e-05
-5.24061400656553e-06
-2.91804609055813e-05
-2.82326370656596e-05
-3.28065402797236e-05
-1.32308135195614e-05
-2.18529200275946e-05
-2.52517982334493e-05
-2.05913928121834e-05
-2.81459342932227e-05
-1.93999150989857e-05
-3.57801930842661e-05
-1.84252704928291e-05
-3.72534265370157e-05
4.37448089815721e-06
-1.95959616773679e-05
-3.93460458549112e-05
-1.12168596529055e-05
-9.44309156897933e-06
-5.13304141031465e-05
-1.44150117855056e-05
-2.59672617266789e-05
-2.69206245261361e-05
-2.67141910026192e-06
-1.60310927505459e-05
-1.52979241949326e-06
5.17467648733192e-06
-1.14890866651229e-05
-2.07547276252422e-05
-8.62999604594012e-06
-3.25876866468448e-05
-2.48087576382384e-05
-1.23290037337443e-05
-2.178065165804e-05
-3.2405510716879e-05
-2.66905962335543e-05
-3.55871000543928e-05
-1.89470769526109e-05
-3.22885067997115e-05
-8.92097749585081e-06
-1.65385065732278e-05
-1.96083502513828e-05
-2.64340831998562e-05
-2.35111421819368e-05
-7.29320416030682e-08
-3.36082864582123e-05
-2.88147418378487e-05
-2.26085542968222e-05
-1.94444028037344e-05
-2.68376757045733e-05
-3.21136364830503e-05
-1.00250017074199e-05
-2.33224635665908e-05
-4.23953528563933e-06
-1.65192083184026e-05
-2.82071078335834e-05
-2.06311529488618e-05
-2.04066283502927e-05
-9.70649069260285e-06
-1.20450793089443e-05
-4.05110130534978e-05
-2.80864801105015e-05
-2.01062059509212e-05
-2.16428318872752e-05
-3.17437415927363e-05
-5.45237192004896e-06
-2.87384975567427e-05
-2.38106307035962e-05
-1.50942893487649e-05
-2.88115410660079e-05
-3.2419652058869e-05
-5.12572210147262e-06
-2.21482997082873e-05
-5.32988335086781e-05
-3.1713402230492e-06
-1.09667692981787e-05
-2.4259907881208e-05
-1.50722921796945e-05
-3.13873943217328e-05
-1.51709249617952e-05
-1.12068280321731e-05
-2.60875690662804e-05
-4.95378352303735e-05
-1.76505867027866e-05
-1.35965630791401e-06
-2.26062966451664e-05
2.2980685723056e-06
-2.15347173491043e-06
-1.2239626762653e-05
-1.743148083673e-05
-3.26506546709301e-05
-2.26959174932709e-05
-9.76116391046286e-06
-3.20094362427126e-05
-2.00852344163414e-05
-2.62741200777545e-05
-1.17578759354366e-05
-3.04897066371478e-05
-2.20943908222622e-05
-3.64990148132737e-05
-6.28192070943162e-06
-7.9595164560136e-06
-7.78664752661334e-06
-5.46891678139334e-06
-8.01977157460461e-06
-9.76060186590826e-06
-1.22352176307838e-05
-3.69277915167407e-05
-2.79813533673186e-05
-3.00006544352839e-06
-1.01531751675114e-05
-2.81542465432089e-05
-2.42804580756622e-05
-1.113286481332e-05
-1.6209129345744e-05
-2.15778881292149e-05
-2.25357565026711e-05
-4.63232918883635e-05
-2.74564400061714e-05
-3.17356023518669e-05
-2.383766311053e-05
-2.03721134090872e-05
-2.44488006543346e-05
-1.93118389666379e-05
-2.91398302192752e-05
-2.86197326275229e-05
-1.48207343869679e-05
-2.29673032873023e-05
-8.18126441189992e-06
-3.12767214711677e-05
-2.43052176018004e-05
-2.72539598043866e-05
-9.74612877094054e-06
-5.47741164045054e-07
-2.74952214938617e-05
-4.07310743438894e-05
-1.16034469468494e-05
-2.36249990330748e-05
-1.59945255452298e-05
-2.9493222577782e-05
-2.74636647287829e-05
-3.4937297680166e-05
-1.89821384898071e-05
-2.43616096794424e-05
-2.16872507360785e-05
-3.77350524010514e-05
6.43092334640849e-06
-1.81441555289734e-05
-3.57456784167753e-05
-1.30941727560242e-05
-4.17315639663086e-06
4.62766264420219e-06
-1.61816861423255e-05
-2.05659476347598e-05
-1.33507971763673e-06
-2.04874732041008e-05
-1.80953725766452e-05
-3.21268429038135e-05
-3.55806057215307e-05
-2.54875236147949e-05
-1.59696395310865e-05
-2.85808900406064e-05
-3.39214855284472e-05
-1.06804625290767e-05
-1.69554811871911e-05
-4.508531379654e-06
-1.23578774360733e-05
-1.35798422814948e-05
-4.56424331052448e-05
-2.01148392646789e-05
-1.3026609151064e-05
-2.54916766929764e-05
-5.55793729532777e-06
-1.14962820720046e-05
-2.55749127462607e-05
-4.51597018856507e-06
-1.43358258118608e-05
-2.77302839702111e-05
-1.97735970087553e-05
-3.47558946831439e-05
-2.06595541044748e-05
-3.7468819265207e-05
-2.09379587902113e-05
-1.69049959866231e-05
-3.74177313218064e-05
-2.81642477639799e-05
-1.57364677518904e-05
-3.60804531971617e-05
-1.34560766205422e-05
-3.9871191532331e-05
-1.38773156121984e-05
-3.40760614414964e-05
-4.17706041194073e-05
-3.10425646697089e-05
-2.2858493807552e-05
-1.64524694420187e-05
-2.92713853377957e-05
3.49315936860007e-06
-1.71545675531784e-05
-4.66021742392425e-05
-3.92152249191362e-06
-3.92237496040261e-05
-1.20203469167766e-05
-3.36119412302819e-05
-1.8877427402084e-05
-4.91536394266404e-06
-9.49188835333393e-06
-3.75279781689207e-05
-7.37977553277523e-06
-2.1137875657597e-05
-1.85094643146211e-05
-3.31147666508071e-05
-5.21796753146923e-06
-3.29780878428886e-05
-1.28784425841749e-05
-2.62063464642383e-05
-3.24975643296281e-05
-2.74818508104764e-05
-2.34017450907955e-05
-1.31382996175137e-05
-2.7510445137651e-05
-1.85282950043007e-05
-2.18284046249895e-05
-6.60110058813182e-07
-2.65381322476241e-05
-3.45173490519217e-05
-3.43531412223947e-05
-1.48842578460241e-05
-1.77931166432605e-06
-3.01229487084995e-05
-1.90059932400958e-05
-6.31172354513131e-06
-1.62962338184518e-05
-3.02326082072236e-05
-2.2944497194828e-05
-5.00616872610258e-06
-3.64750414327033e-05
-1.67282933658982e-05
9.07940528970081e-06
-8.1524648169551e-06
-2.81679905575338e-05
-1.83303557075044e-05
-1.62033307307681e-05
-5.08627307960964e-05
-4.65441564106289e-06
-3.27323766927653e-05
-2.14634812369051e-05
-2.07226450924585e-05
-2.87705768362689e-05
-3.14570136719376e-05
-4.43719990023275e-05
-5.83806152193551e-06
-3.39228157323365e-05
-4.43045391127148e-06
-3.41746112990296e-05
-2.37386232985934e-05
-3.07747472814237e-05
-1.50848247558581e-05
-3.39461269613454e-05
-3.15719808497883e-05
-5.95858165695127e-06
-3.27221418674867e-05
-4.25430005055215e-05
-1.97381440612308e-05
-1.26296309275392e-05
-2.03429777486773e-05
-4.95644178664388e-06
-1.3677006805077e-05
-1.54721497421944e-05
-9.36512290708966e-06
-3.17679027464104e-05
-2.99369339681176e-05
-3.4356466617686e-05
-3.44520932068887e-05
-3.9726849115978e-05
-1.91485293981449e-05
-3.21057243502065e-05
-2.42369625041875e-06
-3.99828481111821e-05
-2.68720451950592e-05
-3.28101076612403e-05
-1.77880715257989e-05
-2.88717400037013e-05
-2.79192246294062e-05
-3.57003889517318e-06
-7.75107675930367e-06
-2.82847798004811e-05
-3.4985919210943e-05
-5.69352126523997e-05
-2.79591616435442e-05
1.40266579426127e-05
-1.67653357232613e-05
-6.98916715392279e-06
-1.54805183102496e-05
-1.52530266074458e-05
-2.17603669299686e-05
-1.74375425356878e-05
-2.21646621792918e-05
-1.8843565636548e-05
-1.88013372810572e-05
-1.62300121823375e-05
-1.7695309922259e-05
-2.83543870568099e-08
-1.58958987385705e-05
-3.19847972779783e-05
-3.38039560523905e-05
-2.28544378805037e-05
-8.00471191578272e-06
-1.86711884593376e-05
-2.61840986517123e-05
-1.03168362889939e-05
-4.74658105321893e-05
-2.4092396829359e-05
-9.37950154482557e-06
-2.37979973245615e-05
-3.63229499556645e-05
-3.13923784457345e-05
-3.28497936537919e-05
-3.9066077206849e-05
-1.17067982842542e-05
-1.75398455379684e-05
-7.46847138968727e-06
-2.720232987646e-05
-7.52139882484371e-06
-3.04231911156438e-05
-3.32146306246858e-05
-2.22855720801134e-05
-1.1241426309992e-05
-2.62454499570282e-05
-2.13168338772559e-05
-2.62752946968958e-05
-1.81479220086246e-05
-2.58956465028408e-05
-2.93208160731933e-05
-5.08163632125773e-05
-8.55206397995654e-06
-2.32086223451054e-06
-3.51687310319254e-06
-2.88732368490952e-05
-2.65072598522313e-05
-3.12850439449657e-05
-1.69076002410414e-05
-3.3825548005698e-05
-2.7955417673342e-05
-2.7461840997887e-05
-1.50025541247049e-05
-2.47686211676657e-05
-1.84752365206701e-05
-2.63254147593263e-05
-2.25625408701521e-05
-3.6050344185371e-05
-3.3217224878556e-05
-1.944704151977e-05
-3.9548368551e-06
-8.52034684210493e-06
-2.02107330681089e-05
-3.36830179755774e-05
-2.23954143019287e-05
-1.86390159827243e-05
-8.90695099149923e-06
-3.56882163217217e-05
-1.73282554873403e-05
-1.98983510451383e-05
-2.92105807026664e-05
-3.21699071540883e-05
-2.11122428159927e-05
-2.20342303237491e-05
-2.78785518114368e-05
-1.53328702020544e-05
-1.94526314329464e-05
-3.05594017981376e-05
-1.29253303898393e-05
-2.33205082016418e-05
-1.58741482946749e-05
-4.06403722869294e-06
-2.16731150028059e-05
-3.28787431001685e-05
-1.16432848125785e-05
-3.88903447020204e-06
-1.39325541796372e-05
-2.04857040948678e-05
-3.55264448526589e-05
-2.5929772544813e-05
-2.51882079952977e-05
-1.44176995756274e-05
-3.23814640859612e-05
-2.13019896304667e-05
-2.25775225267528e-05
-2.42204780116993e-05
-4.07102242721247e-05
-2.22025686854963e-05
-1.09451010943496e-05
-4.36106843362019e-05
-2.67072348873155e-05
-2.4618872889203e-05
-2.80788459251752e-05
-2.24786464893663e-05
-1.43262070848507e-05
-1.02610591247939e-06
-2.51598846590438e-05
1.74041642383495e-05
-1.41872597834038e-05
-2.67016808701375e-06
-1.5560474362671e-05
-2.04509529775518e-05
-2.62888931410841e-05
1.72403731409419e-06
1.53096153885823e-06
-1.23635125270768e-05
-3.41788997287156e-05
-2.6802523944415e-05
-1.57767779626321e-05
-2.89017030628271e-05
-2.03739517595138e-05
-6.77707763617758e-06
-3.41719691442862e-05
-3.24949361154901e-06
4.69544959953711e-06
-1.75507597844706e-05
-1.17853913973676e-05
-2.9523318144894e-05
-1.57620762996919e-05
-2.49608451642776e-05
-1.15768575554652e-05
-1.92579813144421e-05
-4.15973102593199e-05
-3.5946098419382e-05
6.06324585458722e-06
-4.28495214732832e-05
-2.87874894501059e-05
-7.34162883075921e-06
-1.01352543161007e-05
-1.62983951886539e-05
-3.41600757788137e-05
-1.98564848844204e-05
-4.00636550606743e-05
-4.32784733837042e-05
-1.62249274869286e-05
-1.48820938681678e-05
-2.49578587298055e-05
-2.9111097712336e-05
-1.21673816552389e-05
-1.65547076556667e-05
9.24596349447095e-06
-1.03099850615446e-05
-2.07708266230315e-05
3.73914637481848e-06
-2.40782449544604e-05
-2.20898222688083e-05
-2.21034757868551e-05
-1.16352484613857e-05
-2.84808309105687e-05
-2.03107714897358e-05
-1.2571010461031e-05
-1.77407758621902e-05
-4.21255371643365e-06
-1.31748032665754e-05
-1.19146668163469e-05
-9.54282813298013e-06
-3.31119936076417e-05
-2.12114655901562e-05
-3.50321687563603e-05
-2.5701057249555e-05
-1.86324078898322e-05
3.41144080211216e-06
-1.39324458957322e-05
-6.23457351532508e-06
-3.19487655704092e-05
-1.57854687077198e-05
-2.1140520536159e-05
2.83269808081641e-06
-2.8841497021048e-05
-9.78376054690363e-06
-1.93757031505757e-05
-1.21256060338913e-05
-3.04758324792645e-05
-3.61182012094199e-05
-1.9377162627691e-05
-2.21410301374609e-05
-2.77167199400254e-05
-2.31553710317003e-05
-9.95658751074989e-06
-5.31793807644665e-05
-7.68736081998296e-06
-1.04585031549083e-05
-2.615222496185e-05
-2.38627974699987e-05
-1.03538895584672e-05
-5.54709873485263e-05
-3.37307160117901e-05
-2.42433069932846e-05
-1.72130516592691e-05
-1.75331737652833e-05
-2.80962892839501e-05
-3.5772807150196e-05
-3.19721927291258e-06
-3.1040262659627e-05
-1.6985913986489e-05
-2.76682189410435e-05
-1.63885848744757e-05
-1.17213782262146e-05
-1.87100436565759e-05
-2.56890960038891e-06
-3.21869005718392e-05
-3.96530158873202e-05
-1.87456545968679e-06
-2.87112614816284e-05
-2.10640078913271e-05
-1.93095958893251e-05
-3.1836787444874e-05
-3.33453385445383e-05
-2.30674086220698e-05
-1.13936083953075e-05
-1.54325231309822e-05
-4.31767374701543e-06
-2.55068815242823e-05
-2.89453682544233e-05
-3.41812750340949e-06
-5.51946222327641e-06
-2.89087386427582e-05
-2.65633195834298e-05
-1.40823761368448e-05
-2.12795608738976e-05
-1.26906937799115e-05
-2.14183962282529e-05
-3.78811387913956e-05
-5.7228985568765e-07
-3.37531315292067e-05
-1.76663370090327e-05
-6.36013526879599e-06
-7.0087716793821e-06
1.92498414202514e-06
-2.39148643725928e-05
-3.54016689468306e-05
-2.34596910828191e-05
-8.82142161976455e-06
-5.1312335471764e-06
-8.13910958274518e-06
-3.77959552722075e-05
-3.11769143136185e-05
-2.52518341146509e-05
-1.85273547077114e-06
-3.04710104771736e-05
-1.3390676812965e-05
-2.03531343081805e-05
-1.38158634610401e-05
8.22659803321728e-06
-2.31893038714424e-05
-3.80196167739637e-05
-1.60715367120964e-05
-9.01217820669448e-06
-2.36992569269935e-05
-5.12144161671221e-06
-3.18250674097851e-05
-2.06651565200568e-05
-4.38626743944899e-06
-1.77947774306173e-05
-2.04371672909193e-05
-1.41281665962215e-05
-2.19525649629671e-05
-2.43114958217761e-05
-1.26229489930554e-05
-4.70024016621411e-05
-1.5865607271964e-05
1.03600597013125e-06
-2.9530962902174e-05
-3.23388950517116e-05
-1.10804062487941e-05
-1.43302643768078e-05
-1.07832508556127e-05
-2.7753004215762e-05
8.82240804010429e-06
-3.57972032164571e-05
-1.58983640357321e-05
-6.78425490351514e-06
-1.84817296250016e-05
-1.46425675230608e-05
-1.9963641424891e-05
-1.86287824484273e-05
-1.13732655885843e-05
2.45164618223193e-06
-1.12217170392478e-05
-1.12691610630314e-05
-1.58577274122716e-05
-1.70789181024325e-05
-2.67019188886785e-05
-2.74423245022389e-05
-2.71325295712267e-05
-4.42516833492975e-05
-7.14942430201136e-06
-9.74589306515091e-06
-1.3669543592558e-05
-2.84458751315365e-05
-1.71844349746868e-05
-1.22124243837784e-05
-1.17655745188871e-05
-2.14962735101831e-05
-2.61492058868079e-05
1.25086087898992e-06
-1.99879962178986e-05
-1.47247296278022e-05
-2.31561374923734e-05
-7.6765529920317e-06
-2.61732402111838e-05
-2.84673685010549e-05
-2.06896537096942e-05
-3.85599641438659e-05
-1.35100508034508e-05
-3.34437027510629e-05
-1.51019648218589e-05
-2.37096142378318e-05
-1.50052907014934e-05
-3.23849391103477e-05
-1.20899360489345e-05
-2.54823567492704e-05
-1.54967166843041e-05
-3.12437289232967e-05
-2.2667311911473e-05
-1.09243218829417e-05
-2.53044739788747e-05
-2.75592755336662e-05
-2.77692668361434e-05
-2.61008184845514e-05
-1.6061296452583e-05
-2.04911274939757e-05
-2.23859816111868e-05
-6.17890791484623e-06
-3.64129659415816e-05
-3.38904768167465e-05
-9.10956936200572e-06
-4.51961331468273e-06
-2.74946897299471e-05
-1.84126425114999e-05
-1.03927946351528e-05
-1.31780741749946e-05
-2.43005354647631e-05
-4.44776887361547e-05
-1.35919913313496e-05
-2.06511826592285e-05
-3.19503206403529e-05
-1.97586721843507e-05
-1.89157737476699e-05
-9.20605044692316e-06
-8.88163638751512e-06
-2.3489256678369e-05
1.76304208570836e-06
9.21360798603723e-06
-3.15389536937389e-05
-6.74251586725486e-06
-8.70948946550661e-06
-2.66742375564335e-05
-2.95011772249983e-05
-4.57119960899759e-05
-1.50299499802796e-05
-2.54196891044538e-05
-3.76841860651326e-05
-1.37668528258866e-05
-9.48032533485567e-06
-2.94391692062189e-06
-3.90441096395326e-06
-3.29952418217092e-05
-2.05911530228781e-05
-8.3141507239699e-06
-2.94671978707418e-05
-1.93260768031777e-05
-2.48084301034455e-05
-2.17888153906343e-06
-1.11589678961039e-05
-5.58014847474071e-06
-2.14237523166487e-05
8.87420806584826e-07
-1.23555328697181e-05
-2.97835687275855e-05
-2.26105632988937e-05
-7.44293972928645e-06
-2.29655401210561e-05
-4.04068261137987e-05
-4.13793718700202e-05
-3.25724048290138e-05
-3.93465430977431e-05
-2.11499376968979e-05
-1.32076332445835e-05
-2.24342121294035e-05
-2.5472356054856e-05
-1.88426022896914e-05
-3.86009390683262e-05
-1.91446401714616e-05
-9.29636750771761e-06
-3.45837350409852e-05
-2.34152980590036e-05
-7.83293394337079e-06
-4.20298476425938e-05
-3.07386425834186e-05
-1.2558099695983e-05
-2.02389254547672e-05
-1.95998091877984e-05
-2.36676035137763e-05
-2.26627960988246e-05
-2.31502846893591e-05
-2.50246576369231e-05
-2.81730456592203e-05
-2.18047066180994e-05
-2.4954431581513e-05
-2.00426039387636e-05
-9.61727044173033e-06
-2.77599098848382e-05
-1.76279718356409e-05
6.40698079737859e-07
-3.57258984541127e-05
-1.88366600781822e-05
-2.22726884085499e-05
-1.27221456328201e-05
-3.47313593509805e-05
-3.27613210619294e-05
-2.95617714877463e-05
-2.39700304482706e-05
-1.2560866864165e-05
-8.61416346019913e-06
-2.78933985406485e-05
-7.26840437002716e-06
-9.19998214051584e-07
-4.39490482954736e-05
-1.24553738041945e-05
-2.91839505124341e-05
3.01569243498019e-06
-2.23592607898082e-05
-2.15579808571868e-05
-3.98125266053733e-05
-2.75470496918215e-05
-1.34949174492132e-05
-1.82135445448675e-05
-3.28273982885573e-05
-1.9601961554912e-05
-2.9888946736595e-05
-3.4043063005192e-05
-2.20419922094417e-05
-8.37256338366246e-06
-2.19642509945187e-05
-1.53684709599336e-05
-7.03275821884712e-06
-1.62664459933705e-05
-8.51811406246105e-06
-1.84611573894912e-05
-2.90159937015035e-05
-2.18459413045392e-05
-1.05935373333041e-05
-2.77694939377416e-05
-1.59646277712427e-07
-2.75374440466274e-05
-2.93931202217711e-05
-9.84195913576163e-06
-1.74516267983597e-05
-9.04489195486119e-06
-5.65347666507676e-06
-1.12175446560731e-06
-2.86434969444696e-05
3.66009163003967e-06
-1.46764674441793e-05
-2.23401897084293e-05
-2.42029166274613e-05
-3.19426180487204e-06
-4.93135802542665e-05
-5.41079817667754e-06
-1.91965864522405e-05
-9.0895392513572e-06
-7.35367968053551e-06
-2.32748177725743e-05
-9.51539333373507e-06
-1.85848816832766e-05
-1.75260181231251e-05
-2.65686444887166e-05
-3.93152254079281e-05
-1.78890164119081e-05
-5.96577615555974e-06
-2.82769199597993e-05
-2.55625906039007e-05
-3.37731985930611e-05
-1.03569934654415e-05
-4.01485627581918e-05
-3.03865853686763e-05
-3.05983900744769e-05
-1.34171012043362e-05
-4.20952678492156e-06
-2.17707765524729e-05
-2.15568023051836e-05
-2.00974958637279e-05
1.3852195721821e-06
-1.36758145978723e-05
-2.44589018289666e-05
-2.74673310625939e-05
-3.11604762999691e-05
-1.74776927968186e-06
-1.44156286608635e-05
-1.4185543489927e-05
-7.08183285032438e-06
-2.74337665754691e-05
-3.66653690714229e-05
-4.04634810505999e-06
-5.23783854815344e-06
-2.97085673284946e-05
-6.97540673842669e-07
-9.01429159017499e-06
-4.75582777053053e-05
-2.03492849941588e-05
-1.78884392132338e-05
-2.60328247103778e-05
-1.92854627045827e-05
-2.09187891204301e-05
-1.64485168876281e-05
-4.81134822295737e-05
-9.69821005914751e-06
-1.55939405467657e-05
-1.94258445706625e-05
-1.33252894558743e-05
-2.73222974389964e-05
-2.07223336930529e-05
-2.21156491087648e-05
-1.58959511804463e-05
-6.84191078616113e-06
-1.8909740916745e-05
-2.10415143995261e-05
-1.25705901551423e-05
-1.28211377848274e-05
-2.33580912053915e-05
-5.94342655683577e-06
-1.60757254714545e-05
-2.7784890119265e-05
-2.91137671889625e-05
-3.13405510977694e-05
-2.55420907107111e-05
-1.227684301714e-05
-1.09432677050558e-05
-1.06981536961698e-05
-2.32475435446104e-05
-1.74317219639509e-05
-4.2426571092685e-05
-2.04226064573822e-05
-1.14385810688548e-05
-2.93806007299556e-05
-2.73900431030722e-05
-1.81547050061781e-05
-2.21692073284166e-05
-4.05713969300191e-05
9.11194524505762e-07
-2.32249511039963e-05
-2.40117239477504e-05
-1.86723104680525e-05
-1.84022020773468e-05
-2.90790228801138e-05
-2.34914776424468e-05
-2.14341619111234e-05
-4.01045795647499e-05
-1.29587502488865e-05
-2.55989931957002e-05
-2.58089806921698e-06
-4.4262590005542e-05
-3.72720397784057e-05
-1.79451499934036e-05
-3.94660681033906e-05
-3.66041507162061e-05
-3.64099154068171e-05
-1.99755519015588e-06
-4.43648456057209e-05
-7.86966815590626e-06
-2.87702627394018e-05
-9.13681137437947e-06
-9.49246140642783e-06
-1.2051914481497e-05
-2.22197320633237e-05
-3.42432356765376e-05
-1.2199926753622e-05
-2.39175341025891e-05
-3.51198839409858e-05
-2.38518792694405e-05
-2.32295677599892e-05
-1.30211270661961e-05
1.63666019573937e-06
-2.85893513701417e-05
-2.45080965837449e-05
-2.57126202823295e-05
1.91627597069003e-06
-2.69864810255568e-05
-7.59590697416401e-06
-3.02093486976093e-05
-2.24229627349815e-06
-1.74569533594872e-05
-4.03855902218685e-05
-1.43465834689385e-05
-7.02972706922034e-06
-2.38455688411412e-05
-1.64291105603003e-05
-1.7992705946673e-05
-2.03946984156231e-06
-3.76339657448739e-05
-1.93684378329359e-05
-2.55436549716563e-05
-1.74538299317853e-05
-2.8155037541139e-06
-2.61402059313145e-05
-6.01924233240337e-06
-2.24924928889213e-05
-1.40234089649163e-05
-2.50376710337592e-05
-1.3069076039511e-05
-2.60953260738461e-05
-2.32675193541497e-05
-3.43594392574417e-05
-1.36583240743895e-05
-3.21852154170066e-05
-3.22314862102763e-05
-2.08275095641496e-05
-1.24865473877236e-05
-1.9640018949669e-05
-2.21847170329812e-05
3.83854270710748e-06
-1.26397632973883e-05
-2.11084272996429e-05
-4.21583520419325e-05
-2.15208697623349e-05
-1.01233429697774e-05
-1.28605088672068e-05
-8.53230331931703e-06
-2.69446716077098e-05
-6.94104316858394e-06
-1.66196693827791e-05
-2.39196700039284e-05
-3.41424858455786e-05
-2.38514091630935e-05
-3.17116042696443e-05
-3.50290984177495e-05
1.57393262971635e-06
-1.26386432508481e-05
-3.18870025720392e-05
-1.95326392400704e-05
-2.81645295227868e-05
-5.29257298336433e-06
-2.92295656515113e-05
-1.81588145366177e-05
-1.97162957264168e-05
-1.18869345577645e-05
-1.9992883669091e-05
-1.81498108229491e-05
-1.29225425450569e-05
-2.0296331359783e-05
-2.29189200728319e-05
-1.31484534424164e-05
-1.66889256399399e-05
-1.54950328916303e-06
-2.27956283578892e-05
-2.73932653198573e-05
-9.89580114685892e-06
-1.13650042025026e-05
-2.70773414036193e-05
-1.7789725512201e-05
-2.2956780770064e-05
-1.96093869997244e-05
-2.43534906541821e-05
-2.04329659970115e-05
-2.92172129950257e-05
-2.92346979023471e-05
-1.89033760229858e-05
-2.61739408707463e-05
-2.43298877124724e-05
-2.74996654777824e-05
-1.61011061765677e-05
-3.35168185326314e-05
-4.02900120677356e-06
-1.7233837802933e-05
-1.03992932774285e-05
-3.8817427011584e-05
-6.7728026834743e-06
-4.61329193617587e-05
-3.52518689407645e-05
-2.05813722326994e-05
-4.01172447661198e-06
-2.53325574479419e-05
-3.65493891697784e-05
-1.18754958500154e-05
-5.9412185028915e-06
-2.88144562604123e-05
-3.56161490490304e-05
-2.87982937508118e-05
-2.18634540060456e-05
-2.72705267519032e-05
-1.71082614358624e-05
-2.21629552440479e-05
-2.0163765403341e-05
-2.10031021293541e-06
-2.76903915745552e-05
-2.03159235320484e-05
-2.90496616255856e-05
-2.60061446408064e-05
-1.5763611196338e-05
8.15290206019912e-06
-2.74595478685382e-05
-1.42973964082777e-05
-1.8708599919515e-05
-1.36245681947344e-05
-2.95910318680783e-05
-2.09827101283818e-05
-2.43449801972894e-05
-8.31655094968112e-06
-1.77079034108482e-05
-3.00481568464572e-05
-1.47159282250897e-05
-5.35531097263475e-05
-8.96180444393202e-06
-1.54577232270026e-05
-2.81762726090642e-05
-1.12983853828538e-05
-1.71680838458311e-05
5.21345852898007e-06
-9.58425157529159e-06
-3.50014308287297e-05
-1.58165238196724e-05
-1.03613837231972e-05
-1.42022793960965e-05
-2.13070267847544e-05
-2.00689592976163e-05
-1.81187191695961e-05
-1.99312709655417e-05
-2.60075749287834e-05
-1.35307702417873e-05
6.96343632592031e-06
1.17752440393137e-05
-8.46013196272153e-06
-4.36395711256716e-05
-1.26884075210922e-05
-1.43883063572512e-05
-2.09088473499114e-05
-3.32568988629474e-05
-2.06015072888578e-05
1.06955081181574e-05
-1.18961522695798e-06
-1.92265063132587e-05
-1.73554041997788e-05
-2.70178439413955e-05
-6.20987415921932e-06
-3.38027964602858e-05
-1.31210617951043e-05
-1.8510538367493e-05
-1.73257038373112e-05
-2.15298328723276e-05
-1.24697459989453e-05
-9.2234589087522e-06
-1.96241189497086e-05
-2.28560787307923e-05
-3.93549108507795e-05
-3.35892334662335e-05
-2.71798530998571e-05
-2.43641600714056e-05
-1.85244025519026e-05
-3.42218068094257e-05
-9.47256212739531e-09
-2.1889338485897e-05
-4.82441917947745e-06
-1.12172685259488e-05
-1.04497004102773e-05
-8.64608669476059e-06
-1.37524815508767e-05
-2.94924046566593e-05
-3.25185588101166e-05
-4.27658398301568e-06
-5.71791268760583e-06
-1.81567699935802e-05
-2.78923580308635e-05
-1.55203478731465e-05
-2.09243971826489e-05
-2.76691361021791e-05
-6.76807449467909e-06
-2.35351528975424e-05
-1.00182486138351e-05
-3.56639335347787e-05
-1.00927165197409e-05
-2.59719482889242e-05
-8.61193260974296e-06
-2.621242075288e-05
-3.73265533886678e-05
-2.77025354998267e-05
-3.35459419535359e-05
-1.66424118258153e-05
-1.36529221245759e-05
-2.0382358011696e-05
-5.42979286513845e-06
-2.78957628185763e-06
-5.99431676315836e-06
-1.14820333210182e-05
-1.70956422674913e-05
-2.52495660846417e-05
-3.34549318773923e-05
-1.80510497217972e-05
-4.37630897150588e-05
-1.41752761606931e-05
-1.54074116620136e-05
-1.67692464759555e-05
-3.42557337404289e-05
-2.17295308186299e-05
-1.84575800529959e-05
-3.30272190516675e-05
-3.52725088929775e-05
1.35328822611397e-05
-2.09995161975068e-05
-2.88275409687065e-05
-4.18962866169614e-05
-3.26896535510728e-05
-1.73596360679696e-05
-2.68004546531436e-05
-1.60901690566479e-05
-2.76108077822122e-05
-4.21097000104905e-05
-3.56289464588763e-06
-2.38380766120976e-05
-2.52369695383163e-05
-1.00335226049863e-05
-1.39920461633405e-05
-8.1876794515417e-06
-2.30932098271876e-05
-2.32334192178281e-05
-2.80047850913267e-05
-6.66524841982206e-06
-1.37875404634648e-05
-3.49416252156668e-05
-1.46847601291156e-05
-2.0396144547804e-05
-2.63933433579618e-05
-2.8410601153277e-07
-2.17068033879088e-05
-1.26122890030015e-05
-5.7080718954927e-06
-2.90610968233241e-05
-3.68267987978773e-05
-1.02371327347829e-05
-1.29835277249274e-05
-5.05517459250691e-06
-1.58244464477016e-05
-2.08582436126405e-05
-3.1520250926475e-05
-2.57210867607985e-05
-2.00035505867967e-05
-1.12429629622003e-06
-1.6523022713249e-05
-2.75420582054308e-05
-2.87037937264743e-05
-2.08570850636607e-05
-1.89588355983207e-05
-1.63233899572953e-05
-1.7535517973421e-05
-2.56638122390966e-05
-3.83535972797854e-06
-3.36798561442971e-05
-1.55349007858377e-05
-1.7097896887298e-05
-3.61703015065415e-05
-3.19722233038306e-05
-2.89287555796464e-05
-1.47688052021255e-05
-2.16071705809355e-06
-4.40820825155883e-05
-4.05034036243959e-05
-9.5746282687966e-06
-3.73702442630479e-05
-2.24235865409861e-05
-3.53809781521268e-05
-3.21166497808013e-05
-1.60368893921943e-05
-3.27547735509878e-05
-2.49886648888553e-05
-2.20446253000604e-05
-3.32475696385189e-05
-3.20518256185279e-05
-1.81467513123689e-05
-1.92349030019238e-05
-3.45369332839682e-05
-9.90434329707987e-06
-2.09068880632698e-05
-1.86872252334685e-05
-1.53695729343827e-05
-2.43950960956329e-05
-1.95504929574127e-05
-1.74738627779492e-05
-1.12703935127219e-05
-1.73453990631725e-05
-2.66450483702557e-05
-1.22825395546103e-05
-2.88473187124048e-05
-1.30742188292623e-05
-1.62924880131993e-05
-2.64859144530877e-05
-1.5616448676042e-05
-2.52352548480177e-05
-3.98834976813888e-05
-1.3207417233954e-05
-1.92069390140203e-05
-1.19119240974544e-05
-2.30153119641128e-05
-2.15182451257989e-05
-2.35705910555934e-05
-7.3030943371434e-06
-2.89635436621908e-05
3.67516287139434e-07
-5.76892572422661e-06
-2.00370031733924e-05
-3.9982459630068e-05
-2.01817265861203e-05
-1.86964438588915e-05
-1.66014809073575e-05
-2.94020592264562e-05
-4.22189520029665e-05
-3.1626953553398e-06
-2.84166886188222e-06
2.68670754246912e-06
-2.1818980571383e-05
1.19804179095863e-07
-1.06347244793972e-05
-5.30405083296742e-06
-2.11726230736087e-05
-2.70124056646731e-05
-2.60523788524177e-05
-2.60322153318465e-05
-1.22418862839252e-05
-3.40937440344342e-05
-1.15461649840209e-05
-1.66526249349751e-05
-5.81160654594649e-06
-2.22031387419048e-05
-1.27530368441751e-05
-1.97329694051738e-05
-1.62318207965647e-05
-2.19313630060675e-05
-5.24762737930874e-06
-1.50533101454056e-05
-3.99371879852337e-05
-9.70500246634839e-06
-3.048396146744e-05
-2.64170360174035e-05
-6.45542426334251e-06
-3.774461256859e-06
-2.18120442362854e-05
-2.24775378626413e-05
-8.54207296241164e-06
-1.04208582120075e-05
-2.16101055356428e-05
-1.0372767636277e-05
-1.94243753725841e-05
-4.05688163223813e-06
-1.57533047260333e-05
-2.58487542118838e-05
-1.66266103171599e-05
-8.66878699161274e-06
-2.28784813213989e-05
-3.29357000528234e-05
-2.67059640952237e-05
-7.37130614612146e-06
-2.73312312822336e-05
-1.83437980547073e-05
-8.50387826970763e-06
-2.08566145838642e-05
-2.20832039420954e-05
-1.47060343583664e-06
-2.7385965388248e-06
-1.70649801157379e-05
-1.86844752597827e-05
1.52782215843083e-06
-2.05697491145884e-05
-3.4309620535468e-05
-1.46766798833688e-05
8.05154359949862e-06
-4.7672615382872e-06
-8.17948299502496e-06
-2.6858541097637e-05
-8.65887356164039e-06
-1.02947083440402e-05
-2.80529171768903e-05
-1.89505510173108e-05
-1.04097682068476e-05
-3.74807638160578e-05
1.26967119821578e-05
-1.05693525530319e-05
-2.06628483958506e-05
-1.41373713105716e-05
2.14389730603484e-06
-2.52575925209766e-05
-1.5134555160475e-06
-3.31647032530608e-05
-1.45237689693266e-05
-1.99072200612987e-05
-2.17144842616963e-05
-1.58954586781514e-05
-1.50633027036085e-05
-4.3437830250856e-05
-2.33066405864624e-05
-3.52646160703695e-05
-1.27182813868455e-05
-2.90560567509059e-05
-3.92953924832547e-05
-1.55487300956796e-05
-9.09549925512841e-06
-1.16881851769514e-05
-1.19898907377107e-05
-1.07646452694331e-05
-3.12227682927603e-05
-2.17301036046164e-05
-1.21949931110516e-05
-2.36925832291294e-05
-7.9794047540927e-06
-2.76993040475959e-05
-7.71175819078934e-06
-4.62732709012155e-05
-2.37053341127335e-05
-2.53178998819464e-05
-2.62808624418197e-05
-1.39092964512513e-05
-1.43337836043085e-06
-1.03598608609047e-05
-4.57597907453604e-06
-1.2742224730766e-05
-1.87466600407236e-05
-2.55825743781549e-05
-1.50652867694612e-05
-2.87206181012602e-05
-2.85290737654529e-05
-1.54689475951924e-05
-2.50943033349539e-05
-3.05950105880566e-05
-2.40321104478297e-05
2.18539994596044e-06
-1.34456420053282e-05
-5.74512464022204e-05
-9.98272430692513e-06
-1.83220341208814e-05
-3.65243705814926e-05
-2.63277399905961e-05
-2.97428649581993e-05
-1.9721778266474e-05
-1.89337884945817e-05
-2.45570815507853e-05
-3.31286048615395e-05
-1.20823055090275e-06
-1.95176260957087e-05
-1.02927619465316e-05
-1.51945930901028e-05
-9.2390103630809e-07
-2.49585502645615e-05
-2.25585330809715e-05
-1.84113137160879e-05
-1.35947325750602e-05
-1.21037416649475e-05
-3.67353869062798e-05
-2.45376795998984e-05
1.33166225559575e-05
-3.59500112511605e-05
-3.10876033522819e-05
-7.09409100197479e-06
-3.97500183567199e-05
-1.2999014029533e-05
-3.28205371305887e-05
-1.34205945847431e-05
1.00351562129793e-05
-8.66671176973436e-06
-4.03037275673998e-05
-1.98576682522672e-05
-1.29133088292084e-05
-3.60367220798972e-05
-4.28577449768697e-06
-1.46195535182961e-05
-1.51778554161458e-05
-1.26669872980751e-05
-2.13727964339623e-05
-3.73588307165575e-05
-2.62297305688184e-05
-1.49336198019003e-05
-1.20565895126055e-05
-1.36780738301876e-05
-2.990637288224e-05
-2.65090136978087e-05
-1.97766860043274e-05
-2.99153548439854e-05
-4.22049457107388e-05
-1.43707781328031e-05
-9.20943309930515e-06
-3.29251041339122e-05
-1.79390412920161e-05
-2.25215052996142e-05
-1.50984472715966e-05
-1.07997085423126e-05
-9.27413356912095e-06
-3.29271937462275e-06
-4.28813907677529e-05
-3.98452799377664e-05
-3.03873019662804e-05
-3.04581816816229e-05
-3.53217164689038e-08
-2.06768751807683e-05
-2.62027065815447e-05
-1.16084864198805e-05
2.52827198805479e-07
-2.11191816583046e-05
-3.75735205968155e-05
-2.28251797413064e-05
-1.67869096495908e-05
-1.17749629958427e-05
-6.83747591041551e-06
-1.86336375721255e-05
-1.35487657714968e-05
-7.32935232445927e-06
-2.92295028242615e-05
-3.62566352210206e-05
-2.82285960957811e-05
-1.34974467931052e-05
-2.8761978348631e-05
-1.19153443863666e-05
-2.68539147949272e-05
-2.61868537513183e-05
-1.044273916536e-05
-1.84773033285316e-05
-3.85681175432111e-05
-2.70163157087389e-05
-4.08912439965057e-05
-2.0544252269441e-05
-3.08040008108999e-05
-3.14974877966144e-05
-7.82714146045805e-06
-1.90892845654272e-05
-1.39537212053514e-05
-2.32358305791055e-05
-1.83455635287138e-05
-2.37271864384544e-05
-3.68423472394472e-05
-1.48194424193628e-05
-1.82299682303206e-05
-2.08476237786024e-05
-2.88294473280246e-05
-2.61642335489771e-05
-2.37995424468344e-05
8.03157329534365e-07
-3.16699564318127e-06
-2.17028781301934e-05
-5.30473823328508e-05
-7.19752052986354e-06
-2.21747942655798e-06
-3.23365781002662e-05
-3.61124094451895e-05
-2.43734741725839e-06
-1.40553513577345e-05
-1.65213387012438e-05
-1.89488853346544e-05
-2.3635029874973e-05
2.36322765076922e-06
-1.92262533421389e-05
-2.16115385199439e-06
-1.18832993265381e-06
-2.13934133844105e-05
-3.15445745498079e-05
-6.91598616020875e-06
-4.46954303864996e-05
-1.83273007412681e-05
-1.53952209748346e-05
-1.9734314646389e-05
-2.99241789574632e-05
-3.61047437097725e-05
-2.97315823468302e-05
-2.58939723494838e-05
-1.55877153426594e-05
-6.3805710331258e-06
-2.24997530031474e-05
3.8659729019812e-06
-2.78013071545701e-05
-2.62571674554817e-05
-3.09669286696718e-05
-4.47122643635895e-05
-1.24669628703707e-05
-6.43166958789514e-06
-1.8900466741152e-05
-3.86655231765017e-05
-2.34506460955395e-05
-1.2552652151444e-05
-2.66276503872006e-05
9.65395781416107e-06
-1.47251854060634e-05
-2.67940683249777e-05
-4.49451693495144e-05
-1.70423358595848e-05
-1.3396646330872e-05
-1.1765355833697e-05
-1.98031525471345e-05
-3.79684534303796e-05
-1.96100598790847e-05
-2.78910701105407e-05
-1.30702493524019e-05
-3.34842460497252e-05
-2.88932995482789e-05
-2.31764625932428e-05
-1.96583668750073e-05
-7.94952414606295e-06
-3.3723647800872e-05
-2.38740171624687e-05
-2.53349289412229e-05
-2.25415239293665e-05
-1.73821096804909e-05
-1.41094736893888e-05
-5.1186008651984e-06
-1.78760850379936e-05
-1.0360115190728e-05
-2.74860830389295e-05
-3.00808467469316e-05
-2.59000324667108e-05
-1.54630484015334e-05
-2.47360317423295e-05
-2.76699519307061e-05
-3.31572152765785e-05
-2.60957613504104e-06
2.52131889314966e-06
-1.3537242373152e-05
-2.01976154734149e-05
-1.6383855936496e-06
-7.74551118029999e-06
-1.26839455229239e-05
-2.97894115937038e-05
3.75899850614799e-06
-1.28154005619007e-05
-1.30456960668204e-05
-2.28276449389758e-05
-9.05977881239908e-06
-1.99260771476022e-05
-8.28903861090321e-06
-3.05692212069226e-05
-2.52687571236503e-05
-2.52722444260411e-05
-2.87472808705402e-05
-8.58580997111537e-08
-1.09774862089081e-05
2.11277046176434e-06
-1.35446336774573e-05
-1.14557221035145e-05
2.38229305407622e-07
-2.40365808692028e-05
-1.2136630359005e-05
-2.73244538624007e-05
-8.4604689147862e-06
-1.40513300749758e-05
-1.85215946939961e-05
-2.1662027924624e-05
-3.23165866066356e-05
-3.76355855692364e-05
-9.57218844279835e-06
-3.63818042730777e-06
-3.6069122203149e-05
-1.92711656814358e-05
-1.60022830180802e-05
-3.85988647011866e-05
-2.16922950501455e-05
-1.71361380915275e-05
-2.07169566219444e-05
-2.10755518575984e-05
-2.68329531748434e-05
-2.25603964637356e-05
-2.49720910908711e-05
-1.44498908306477e-05
-2.43104996830075e-05
-1.69996760443342e-05
-4.11532092843642e-05
-2.03353355873031e-05
-1.05806692516998e-05
-1.75336523897407e-05
-2.68269455230675e-08
-3.06072502597291e-05
-4.51733039415555e-06
-9.58775709878069e-06
-2.40277187745131e-05
-3.25189779272321e-05
-1.02449514492074e-05
-1.47030113154746e-05
-4.02887561461171e-05
-4.50414039551558e-05
-3.15258798911906e-05
-9.24298720931204e-08
-4.84761754668239e-05
-1.43612552601781e-05
-4.15104670408272e-05
-2.08970485182626e-05
-9.5229939117121e-06
-2.79341545217499e-05
-1.81469305041395e-05
-6.43210885118023e-06
-1.14567418199691e-05
-1.11312774780726e-05
-1.33640977332215e-05
-4.32946645157832e-05
-3.18516921897494e-06
-4.64205803165956e-06
-4.79151098319838e-06
-3.62357360470106e-05
-3.80894118946757e-05
-2.46592935140096e-05
-2.24977280713841e-05
-2.39165355625465e-05
-1.2285518817762e-05
-2.23544402794559e-05
-1.55979203415275e-05
-7.7953870324398e-06
-4.63805035717378e-05
-2.55282152493116e-05
-3.38478544871598e-06
-3.34109158072517e-05
-3.37726118184389e-05
-1.05550318349517e-05
5.90515239842724e-06
-1.24518813894207e-05
-2.13606355259727e-05
-1.14897576659326e-05
-1.13551280229888e-05
4.19145449060602e-06
-3.27088555050557e-05
-1.65265284059343e-05
-1.54778840005116e-05
-2.61893953001278e-05
-2.2920002094772e-05
-1.06460688884049e-05
-3.98903238082936e-05
-2.70157760343569e-05
-1.2660338077575e-06
-1.41381094615994e-05
-3.68886332365898e-05
-3.27207815594303e-05
-4.2905608532188e-05
-3.68957441545921e-05
-9.67328299827938e-06
-8.57366319173605e-06
-1.59725231864166e-05
-2.21109087787042e-05
-1.17741098604169e-05
-1.27943399315903e-05
-1.48032872270207e-05
-2.63962215538264e-05
-2.90831592692813e-05
-2.37972141324013e-05
-8.58615496941346e-06
-8.53968644301121e-06
-1.83064303123086e-05
-3.17776526501211e-05
-2.94674695974056e-05
-2.12707156881053e-05
-2.62126255439775e-05
-1.666065932044e-05
-2.75656455096563e-05
-1.37775025700283e-05
-2.03811692719104e-05
-1.62337986541486e-05
-1.87103015314425e-05
-2.37153250324983e-05
-3.66115775397932e-05
8.86338501525397e-06
-1.17371854084543e-05
-2.94656051406854e-05
-1.33824964613887e-05
-2.06738673931817e-05
-1.00337343248656e-05
-2.48533230031698e-05
-2.14111895004391e-05
-2.46501218689372e-05
-1.6479074510935e-05
-3.11687143802203e-05
-1.98829291642964e-05
-3.52469025508955e-05
-2.96110190807068e-05
-9.07267367921378e-06
-3.6070886186794e-05
-1.80953558818439e-05
-1.48150183952981e-05
-1.99698909747876e-05
-2.56766814782384e-05
-2.59390267808037e-05
-1.82803392655142e-05
-2.45276564013238e-05
-2.82769123949997e-05
-9.12880394463731e-06
-1.91730451827366e-05
-2.44192760206498e-05
-3.64978712544244e-05
-2.18864014411059e-05
-1.59460619196717e-05
-2.71926147606869e-05
-3.28239821193507e-05
-3.76433144321602e-05
-1.15205691275778e-05
-4.55424973469509e-05
-2.47526782898878e-05
-1.99877058099657e-05
-2.83108498329654e-05
-1.94087729856409e-05
-1.8391509441009e-05
-2.95125371098036e-05
-9.05043299121572e-06
-2.39499850378684e-05
-1.0145138121578e-06
-2.27130498265672e-05
-3.51057033746514e-05
-1.96160388122788e-05
-1.38083928719678e-05
1.61614951331251e-06
-1.65007561679733e-05
-1.71598677549134e-05
-2.56580744077649e-05
-3.07860639686184e-05
-1.03821925839224e-07
-3.15065949555732e-05
-5.34527285819285e-05
-2.81976300068949e-05
-1.45528629233913e-05
-2.98993086904179e-05
-3.30343326256181e-05
-3.10971989113034e-05
-3.39696624663276e-05
-2.47932343093988e-05
-2.17147067919491e-05
-3.34438606790798e-05
-2.58285914815972e-05
-1.18546284608938e-05
-9.63756553734969e-06
-3.45694657458558e-05
-2.49820871017187e-05
6.0123302680901e-06
-2.6692366789191e-05
-6.61306643642565e-06
6.41882992049112e-06
-2.43645273326849e-05
-2.0356763108653e-05
-1.57194554389195e-05
8.5704745779975e-07
-2.83519017517449e-05
-3.6773396264592e-05
-2.27524395228228e-05
-2.78589252411961e-05
-2.23830228187294e-05
-1.27842933400583e-05
-4.07999711871674e-05
-2.82912338741812e-05
-7.82800726046649e-06
-1.2686519801376e-06
-1.63211154030446e-05
-3.81266564474654e-05
-4.92049036384575e-06
-1.18904825425302e-05
-2.32280441260343e-05
-3.74649285953607e-05
-2.24989240779977e-05
-4.0565501675789e-06
4.58635151710863e-06
-2.64236500565066e-05
-1.57012166839365e-05
-1.52279844737906e-05
-3.96877483253668e-06
-1.38536311504746e-05
-6.03376012315618e-06
-3.458426205002e-05
-3.71165249681063e-05
-1.10227814780289e-05
-2.86542693920978e-05
-2.92466496733924e-05
-8.21874422319652e-06
-8.90762359738786e-06
-2.04008271810795e-05
-2.31678693101194e-05
-1.12475813263243e-05
-3.59199121225353e-05
-4.46240135517135e-06
-3.95101007170251e-05
-9.71037340072011e-06
1.90542132597237e-06
-1.7012271035247e-05
-3.70415201267013e-05
-7.96971072706598e-06
-4.50445350413214e-05
-3.16485148538362e-05
-2.32525732293076e-05
-1.43523492414442e-05
-1.73668113621966e-07
-3.27211261713774e-05
-6.15828820269598e-06
-9.58617162913923e-06
-2.74415718816018e-05
-3.14032272759669e-05
-1.87765472264026e-05
-1.74654128079664e-05
-1.5813542816232e-05
-3.28525220954086e-05
-4.81720448637999e-05
-2.58534635621589e-05
-6.51294640115369e-06
-1.46878077269531e-05
-5.75213828327132e-07
-1.8521991084096e-05
-2.94225974328921e-05
-2.34367704111626e-05
-1.07330100178165e-05
-3.40966127404736e-06
-1.09091621229784e-05
-9.19195312568072e-06
-1.50134428671465e-05
-3.90612680292496e-05
-3.37829628380072e-05
-2.04684461823361e-05
-1.11890192386329e-05
-3.52737046411966e-06
-3.15553314379547e-05
-2.55193785139182e-05
9.17263686984626e-07
-2.01450447751517e-05
-3.16530907430573e-05
-3.73334830418281e-05
-1.97543230014067e-05
-1.3258899975927e-06
-1.9313391011548e-05
-3.27393050871312e-05
-3.15119752783166e-05
-1.55577807973109e-05
-2.49742899791328e-05
-3.42423255910636e-05
-3.48039809969913e-05
-3.89015896411747e-06
-2.69933407081439e-05
-1.79864797310508e-05
-7.77284917665086e-06
-2.51588495213379e-05
-2.49756562832242e-05
-2.47091307116879e-05
-1.83717842735631e-05
-2.98495690132439e-05
-3.09034041388454e-05
9.00492064947924e-06
-1.00792220424564e-05
-3.4390575065279e-05
-1.0762629508405e-05
-1.8119909482296e-05
-3.62053790980152e-05
-1.9780355636554e-05
-2.24841497094851e-05
-1.34959468304949e-05
-1.72056039370208e-05
-2.19310332049422e-05
-2.34637955051088e-05
-2.66017594616416e-05
-4.40731342011744e-05
-3.88677990631873e-06
-2.5505388480638e-05
-6.92363566767339e-06
-1.92135565055424e-05
6.37148252379169e-06
-8.61243419186643e-06
-4.2354852913367e-05
-1.61285771485005e-05
3.95979252878983e-07
-8.63469748293183e-06
-1.71941619123461e-05
-2.50932720013285e-05
-1.40660047394205e-05
-5.14828787248491e-05
-2.31274231769497e-05
-3.57212505410135e-05
-2.40074475026259e-05
-2.9326126142587e-05
-6.66972476463898e-06
-1.5898720324609e-05
-3.0067482239865e-05
-2.63814130700941e-05
-3.28553546218237e-05
-2.77948122015187e-05
1.3475910136629e-06
-2.08490417499079e-05
-1.79783216417113e-05
-2.71677875556421e-05
-5.24890718495193e-05
-2.24038274791326e-05
-1.37477094896434e-05
-4.90969005227887e-06
-9.23984437917956e-06
-5.9770452529564e-06
-2.75034168128335e-05
-1.08496697023902e-05
-2.98504259241872e-05
-2.32275638895471e-05
-1.39477997019811e-05
-3.20852055791491e-05
-3.29419516353873e-05
-3.6095010269639e-05
-1.98516875250299e-05
-1.91228185150485e-05
-1.02274724830928e-05
-3.13387255996601e-05
-1.16994442732455e-05
-8.90233928341057e-06
-3.32207864237709e-06
-4.09443474832798e-05
-1.75359937327883e-05
-2.21528419693467e-05
-2.58453168587451e-05
-6.59393111113251e-06
-2.73765327880819e-05
-3.82737325427019e-05
-2.42726795683201e-05
-3.89256733245338e-05
-2.6352093095512e-05
-1.78120482295248e-05
-1.77718579731923e-05
-3.14677539189748e-05
-5.11044492164873e-05
-2.24064817595765e-05
-9.45313650179934e-06
-2.07288123125184e-05
-2.63353673235053e-05
-3.14213017195575e-05
-1.85657328895484e-05
-8.45154454103023e-06
-2.47166557215723e-05
-3.89746394105034e-05
-3.23965012343842e-05
-1.5518207950104e-06
7.94337362674461e-07
-5.73065221619024e-06
-5.23884801479444e-07
-2.65408166943457e-05
-1.09094338811225e-05
-1.88598565572032e-05
-2.57917328322964e-05
4.13121670196288e-06
-1.73252220991304e-05
-2.11268746665649e-05
-1.3930676839772e-05
-2.33919085436054e-05
-2.71435535323058e-05
-1.62987162151492e-05
4.97399019375773e-06
-1.07110716986154e-05
-1.82415527517207e-05
-3.37583247464352e-05
-2.19858135300619e-05
-1.40772004090146e-05
7.10188729847326e-06
-8.31522502911277e-06
-8.0203148830339e-06
-1.37676731948105e-05
-4.76674174918382e-06
-2.89323510679393e-05
-3.17226617562207e-05
-1.11910502306563e-05
-3.03373221691243e-06
-1.05871276735145e-05
-3.18450771695681e-05
9.69932400226998e-08
-4.82602287019634e-06
-2.53926766798053e-05
-5.35514568995152e-07
-2.94412575472503e-05
-1.01671432844105e-05
-2.89080358199531e-05
-2.73090655323414e-05
4.72784877864451e-06
-1.51959812985649e-05
-1.35085259655416e-05
-1.81993838166413e-05
-1.71202006645257e-05
-1.97728992162915e-05
-1.07354959210536e-05
-5.96765432474877e-06
-1.74362942057975e-05
-4.00973904705884e-05
-2.21882001313206e-05
-1.4923188508133e-05
-2.20661004555783e-05
-3.67671427393085e-05
-2.97830846192147e-05
-8.46937040537288e-06
-2.22562790962797e-05
-4.45784120705228e-06
-2.5105002728675e-05
-2.04817706335492e-05
-2.67004542035368e-05
-2.10608312576643e-05
-3.48928831486341e-05
-2.95664537808877e-06
-1.89370840573232e-05
-1.98694448303033e-05
-2.17953374975924e-05
-1.37141672402928e-06
-1.19727923961422e-05
-2.28114481795458e-05
-7.91530208476824e-06
-5.18362236312545e-06
-1.79823449372381e-05
-1.67088826607038e-05
-2.16215893126674e-05
-1.1162368355919e-05
8.39675660504516e-06
-2.01305790238233e-05
-6.80135434867295e-06
-3.12977103946826e-05
-2.66810467919516e-05
-2.50703141050648e-05
-2.53144411832722e-05
-1.64234071306676e-05
-1.04315096681805e-05
-2.77256330006717e-05
-2.49272991264162e-05
-7.88300894556911e-06
-3.01983917432699e-05
-4.69889546632814e-05
-1.73049509251954e-05
-3.2539338758556e-05
-1.78582941076786e-06
-1.60481062380349e-06
-1.3688849939345e-05
-1.69657894464686e-05
-1.35676754923014e-05
-3.22123816275549e-05
-1.55866531227862e-05
-2.84528837950772e-05
-2.20599438520329e-05
-3.41061120669101e-05
-3.45899548933009e-05
-1.04096104080979e-05
-4.29674557114227e-05
-2.06948703737883e-05
-1.85285004431629e-05
-4.15732152014109e-05
-5.35171573921454e-05
-3.35721599292527e-05
-2.15867727527687e-05
-1.75587217443326e-05
-2.48902140823716e-05
-4.0874572136786e-05
-2.83893056499866e-05
-1.4810230295997e-05
-3.61607635841857e-05
-4.47164310789598e-05
-1.41772802111436e-05
-2.9689897589894e-05
-1.81369705612386e-05
-1.53693205290367e-05
-1.21897021721836e-05
-1.8418618735475e-05
-2.72023731386132e-05
-2.94095095811614e-05
-2.93533455137873e-05
-1.91138525063575e-05
-3.81381606363931e-05
-2.02644531878492e-05
-2.85401261380227e-05
-1.47452421931279e-05
-1.93684248163514e-05
-1.74594064629697e-05
-1.11231913521964e-05
-2.00710027672554e-05
-1.46189734627682e-05
-3.59183702547839e-05
-1.51353343308911e-05
-2.24338972153815e-05
-2.30213855320167e-05
-1.96768225087095e-05
-1.42601293030912e-05
-2.48020033593831e-05
-2.40676183027682e-05
-3.97365926630464e-05
-1.07627457703753e-05
-2.60865516922257e-05
-1.10297030314843e-05
-1.78505289757244e-06
-1.49218928017206e-05
-1.98284659658366e-05
-1.86788910003614e-05
-4.66454046109744e-05
3.69721179109808e-07
-3.26789526940982e-05
-3.95268335912289e-05
-2.25760213690953e-05
9.59188406733081e-08
-1.16555463804543e-05
-1.06670670771493e-05
-3.44248228764895e-05
-5.07565800809529e-05
-1.82727316880226e-05
-1.59490243813673e-05
-3.73340939294369e-05
1.19929644967394e-05
-1.69059434030981e-05
-2.4379495960876e-05
-3.29992327574628e-05
-1.08775922368634e-05
-1.23811585528139e-05
-3.94809005417352e-05
-2.06677718193057e-05
-8.57997315048819e-06
3.83206304473028e-06
-1.92247392137602e-05
-3.30662259717406e-05
-2.96414513708974e-05
-1.45526956388426e-05
2.79790920559398e-06
-3.39206163658143e-05
-1.28800353387872e-05
-2.6014760511229e-05
-1.23946558662402e-05
-1.14591486561434e-05
-2.90547505336364e-05
-1.15049390693885e-05
-2.10113283725883e-05
-4.19833597779234e-05
-1.5076460967462e-05
-2.07319887005224e-05
-2.77233551143999e-05
-2.94771662360924e-05
-2.61686966467753e-05
-1.64739322191504e-05
-5.83946177917658e-06
-2.9705455206724e-05
-1.77323877414972e-05
-2.16554533809025e-05
-1.43246410044877e-05
-3.2059336773743e-05
-3.04801726566296e-05
-1.88141364222167e-05
-1.19010363702291e-05
-3.26930036220597e-05
-3.42261396359389e-05
-4.31151689672799e-06
-3.29778256849665e-05
9.6352786383202e-06
-8.07300749916761e-06
-2.28390939029989e-05
-2.7143182258935e-05
-1.41907439617442e-05
3.76072695358597e-06
-1.55687721297238e-05
-1.88580734740605e-05
-2.20031387984061e-05
-2.73731106792004e-05
-2.8804434157906e-05
-2.12012935486148e-05
-3.23617470306286e-05
-1.33176862724523e-05
-2.88898091153038e-06
-3.34403964599883e-06
-2.01065278444551e-05
-2.13116383477637e-05
-2.86228215125348e-05
-2.38729896128851e-05
-1.39207481776176e-05
-9.07821598375878e-06
-2.90863045120737e-05
-2.95832736803836e-05
-1.44249135435301e-05
-2.50845898858233e-05
-2.53260942422273e-05
-1.89840880763322e-05
-3.12581530343632e-05
-1.19512770015795e-05
-1.25096177046427e-05
-4.24517956053731e-06
-1.22298340665496e-05
-5.10465061421905e-06
-7.33347821934983e-06
9.84540300364817e-06
-2.52023523874277e-05
-2.44452632337379e-05
-1.16496713668137e-05
-2.41346975755096e-05
-2.0538491354437e-05
-9.50205599208118e-06
-1.81669972488033e-05
-2.67861690382775e-05
-1.09911069056676e-05
-4.39005356130154e-05
-2.8744933941974e-05
-3.73828476675187e-05
-2.42716618723196e-05
-2.23972973552094e-05
-2.24706304765601e-05
-2.78604295144468e-05
-1.84000643513313e-05
-3.95758304343519e-05
-1.40548148358619e-05
-1.79803274886627e-05
1.35162717883011e-05
-1.9828336277071e-05
-2.01827180386639e-05
-2.61902157865901e-05
-1.77803455138416e-06
-2.34332787388485e-05
-7.7061228972304e-06
-2.99119041394155e-05
-5.15456803136854e-05
-2.88970561906349e-05
-7.44457648621359e-06
-1.62641006219956e-05
-1.24631340896333e-05
-3.48114360525634e-05
-4.95103981954411e-05
-1.41598486312553e-05
-2.3389310695093e-05
2.51432734429171e-06
-2.79007460666225e-05
-2.64635738534567e-05
-4.26892683118018e-05
-1.83922475125906e-05
-1.68705714147625e-05
-1.11396227301824e-05
-8.79601971410618e-07
8.7180152318836e-06
-1.83234004864559e-05
-1.68861496356598e-05
-3.20178441679003e-05
-6.2027966631661e-06
-8.94599722709999e-06
-8.82425783531935e-06
5.48796054825692e-06
-3.37449261600192e-05
-1.87133715212932e-05
-1.36813528378905e-05
-4.098677653516e-05
-4.0720093549099e-06
-6.95163863951371e-06
-3.81705218342832e-05
-4.38794316672306e-05
-2.95348079204872e-05
-1.96981254139062e-05
-2.51514040129756e-05
-1.90559153980934e-05
1.1006164892609e-06
-1.9894872187858e-05
5.01173807971204e-06
-1.07011794718831e-05
-2.06656045833625e-05
-1.23830525236451e-05
1.36960998215887e-06
-2.67394490393819e-05
-8.18142916289786e-06
-1.6840972289315e-05
-2.14816285452745e-05
-2.35381680029132e-05
-1.73914360751673e-05
5.81890594294668e-08
-1.19461137931844e-05
-2.09698012799136e-05
-7.13087687282155e-06
-1.49595035682238e-05
-2.6109597471809e-05
-1.65045834662882e-05
-2.10020601859724e-05
-2.68816225637044e-05
-3.02398028913261e-05
-3.64054160848067e-05
-2.45209539976842e-05
-3.46164476056122e-05
-9.65094427840407e-06
-3.08257341581268e-05
-3.83201036060877e-05
-2.33132650209232e-05
-2.15806563783224e-05
-1.21567851831489e-05
-1.53776451463086e-05
-1.67574276717792e-05
-1.50710269182182e-05
-7.24218107758747e-06
-3.60118787572899e-05
-4.6149981995651e-05
-2.75677786143401e-05
-3.15501297215162e-05
-2.09593162355126e-05
-1.77606841227928e-05
-1.27661634901603e-05
-1.50898133624568e-05
-1.44545726973235e-05
-1.35855931968037e-05
-2.16411705510849e-05
-2.66690729510502e-05
-2.68466727884806e-05
-3.802360281859e-05
6.18183349071977e-06
-9.10436987560193e-06
-2.05625176288803e-05
-2.04406051135259e-05
-1.99187856743863e-05
-1.16753670807028e-05
-8.38465510754585e-06
-4.45699001770816e-05
-3.37441152332299e-05
2.0319742762832e-05
-1.16113683765596e-05
-2.15486149773426e-05
-3.06766051418594e-05
-2.12559603533671e-05
-3.36030158235144e-05
-3.09791837832315e-05
-2.60210477729313e-05
-3.41263506113486e-05
-1.62630949928985e-05
-3.47047525846325e-05
-1.89043182102146e-05
-2.69097624393756e-05
-2.48959295284189e-05
1.05061457326907e-06
-8.8542895121506e-06
-3.51384534412314e-05
-3.70739434583514e-05
-2.49278331201956e-05
-3.75738660373899e-05
-1.96353224804326e-05
-2.0800230149463e-05
-1.78920980502001e-05
-2.10210369307811e-05
-1.89453633924677e-05
-3.00667475780053e-05
-8.86510211727123e-06
-2.63209101058306e-05
-5.81479295905329e-06
-1.78968678198995e-05
-1.65128976488244e-05
-2.14363113195477e-05
-2.54058700792102e-05
-4.00904696344869e-05
-4.09720611523159e-05
-2.33942046518481e-05
-1.31852928980974e-05
-9.29513418638907e-06
-4.81837490240207e-06
-3.19420528312846e-05
-3.51676182130255e-05
-3.16628927976074e-05
-2.90059445979977e-05
-1.2819615057814e-05
-1.08677747378719e-05
-2.04125066940443e-05
-8.76626203805211e-06
5.52519474488504e-06
-1.86629714675146e-05
-1.24087858329574e-05
-1.32059778422383e-05
-2.04960527385873e-06
-3.75375473924863e-05
-1.8191334843743e-05
4.43577421700181e-06
-2.87126989168067e-05
-1.15821981848343e-05
-1.89349830934105e-05
-1.9274603600175e-05
-3.0664002660615e-05
-5.43912041192299e-05
-2.64286628146709e-05
-7.13062124710804e-06
-2.60298282758013e-05
-3.67369166718784e-05
-4.05590611915615e-05
-3.06686395085372e-05
-2.20632346873946e-05
7.34052544895227e-06
-2.23692888007523e-05
-1.53005274206009e-06
-8.06694570469938e-06
-1.93810277542775e-05
-2.62542832201579e-05
-9.11083086502179e-06
-2.30672857517081e-05
-1.49953169386571e-06
-2.43652541908701e-05
-3.26865324880233e-05
-9.46244374380147e-06
-9.39635877362421e-06
-2.59373494473368e-06
-1.89732322681304e-06
-2.19545505328183e-05
-2.34078615967046e-05
3.10417344330401e-06
-4.69596600438865e-05
-1.95727130856895e-05
-2.38509262120368e-05
-3.43913808185215e-06
-2.33932634878539e-05
-2.19252359814416e-05
-3.53391890202444e-05
-1.80470747230828e-05
-1.18927034043127e-05
-2.77109112046656e-05
-2.15921772969918e-05
-5.17998714231922e-07
-1.69051777128849e-05
-1.4485184934481e-05
-1.22554870998842e-05
-2.91621268174163e-05
-3.09993394083855e-06
-2.77741456011254e-05
-2.76326007605301e-05
-7.17270295196885e-07
-1.59849480360783e-05
-2.84752456100682e-05
4.85579507175494e-06
-2.26611538584679e-05
-2.03634070614516e-05
-1.00964340843586e-05
-2.23125289606887e-05
-2.96193594536537e-05
-2.17494339881458e-06
-9.23081028780227e-06
2.01932171672013e-06
-2.5125437542816e-05
-1.04593879672763e-05
-8.92286412752243e-06
-5.10427772871158e-05
-1.52475556891003e-05
-1.03052938637079e-05
-1.84205455224448e-05
-2.0378975687916e-06
-4.20001095942096e-05
-1.74721187878809e-05
-2.02660370147592e-05
-3.64755431143488e-05
-2.42305156196791e-05
-1.62417636306103e-05
-3.74428616817917e-05
-2.09290657620784e-05
-1.86263505576747e-05
-3.59883277551509e-05
-2.1157343638951e-05
-8.7891972735112e-07
-2.22823865821649e-05
-1.6522850933303e-05
-3.0566771058038e-06
-2.00014478145896e-05
-8.06450911649767e-06
-3.00234323799197e-05
-8.0989939721149e-06
-2.7975812080781e-05
-2.96407694754889e-05
3.80633805886519e-06
-1.56761989298209e-05
-2.01600597993534e-05
-2.02914529230408e-05
-1.29262054331126e-05
-2.71900948342692e-05
-2.66614377773703e-05
-1.37970247739271e-05
-2.48382008490678e-05
-1.46896155641435e-05
-4.0799660924807e-05
-1.81517462018249e-05
-2.28666570125065e-05
-2.65011321835853e-05
-1.68062734589381e-05
4.01658286039982e-06
-1.4602457052885e-05
8.10462759183746e-06
-4.68141473295705e-06
-2.76823374868438e-05
-3.63579635887266e-05
-3.26431987506101e-05
-9.61581140227804e-07
-7.22303551722964e-06
6.79447100628145e-07
-1.6788263260022e-05
-3.77759066840489e-05
-1.70108818163444e-05
-4.00092256796502e-05
-3.08840145847665e-06
-4.16177255939095e-05
-2.8426643197297e-05
-5.37661577610428e-05
-3.51960053490247e-05
-2.08066254450156e-05
-4.47990057111187e-05
-3.4082139058609e-05
-2.75580571925547e-05
-7.86722905972687e-06
-3.03731207483915e-05
-4.00071222121672e-05
-1.73302328852238e-05
-1.6612454000726e-05
-1.21145861495193e-05
-2.29705712624076e-05
-2.73787237275381e-05
-1.32985360070609e-05
-1.14465291859872e-05
-1.44140115612629e-05
-5.23803576146069e-06
-2.01620099418888e-05
-2.24282284615995e-05
4.08544644985133e-06
-2.93610094105027e-05
-2.02139719810218e-05
-1.34264157605321e-05
-1.5157551208854e-05
-1.98624867119851e-05
-2.84766193967513e-05
-2.79043708688692e-05
-3.65261994814271e-05
-2.11358545443888e-05
-6.48799225472318e-06
-2.1371419498907e-05
-1.39029909491495e-05
-2.35953262770878e-05
-2.6531816688677e-05
-2.58692510627685e-05
-1.98777015580703e-05
-2.1135280440159e-05
-3.28790826408426e-05
-1.10801841504316e-05
-2.19999810930017e-05
-1.07682207393032e-05
-2.02243457425177e-05
-4.01716447715469e-05
-3.00901434790793e-05
-3.45300583134041e-05
-1.94122402117481e-05
-1.16177937208532e-05
-1.03816295898774e-05
-4.99126767755898e-05
-3.10576225332044e-05
-2.17378534123342e-05
-1.8535913519944e-05
-2.85070348788121e-05
-1.14507097315476e-05
-2.91671197787211e-05
-2.42003367330057e-05
-4.23196155998257e-05
-2.73467582052003e-05
-2.02397043671674e-05
-3.91807654933088e-05
-1.60551876836755e-05
-1.57440020666815e-05
-3.94334460779524e-05
-2.81440927502244e-05
-3.59733721673977e-06
-3.7833214024347e-06
-1.33256557428945e-05
-1.76704076197373e-05
-1.69785785245177e-05
-1.92611413055868e-05
-2.23489131459203e-05
-1.82407715738343e-05
-3.02307483271371e-05
-3.41033826457267e-05
1.21489483138932e-05
-2.910822371257e-05
-1.74016976403104e-05
-1.79571916106437e-05
-2.96179600678928e-05
-5.64099167584793e-05
-3.5931634224297e-05
-3.58581422338968e-06
-3.09904086588418e-05
-1.45934692129263e-05
-2.05074367022854e-05
-1.61739983504456e-05
-4.1582512958448e-05
-1.96959582182702e-05
-9.22795632295327e-06
-7.42255973615382e-06
5.3773554283608e-06
-1.08803832541048e-05
-1.62348673918895e-05
-7.02667986443052e-06
-1.95697191607505e-05
-1.84536659680565e-05
-1.53645540633787e-05
-2.43294802311644e-05
-3.21810078357924e-05
-1.80385599757231e-05
-1.11710594409798e-05
-1.30517506246622e-05
-3.28677746052518e-05
-1.18574590100979e-05
-2.43501012989471e-05
-3.03148428558614e-05
-2.26163904996836e-05
-2.62964838490298e-05
-2.25608945739173e-05
-1.82116491135916e-05
-1.43520715033302e-05
-2.61214089292496e-05
-7.278401816451e-06
-1.7473135119971e-05
-2.48197375803097e-05
-1.91432545633919e-05
-2.49840583842097e-05
-2.43968985656289e-05
-4.519711036269e-05
-1.77749094523298e-05
-9.7403361712731e-06
-1.63254517990496e-05
-1.22703198457367e-05
-3.32498292999885e-05
-1.73931650339535e-05
-1.94554537076441e-05
-2.7922346376538e-05
-2.65975279623385e-05
-1.96406187845186e-06
-2.44336917057418e-05
-1.02781589992465e-05
-2.1422504422227e-05
-3.66106923648103e-05
-4.92983402676047e-06
-2.15569811480071e-05
5.5514017536652e-07
-2.73570188752264e-05
-2.36553895097583e-05
-2.08081027339274e-05
-1.94655556269469e-05
-2.64708251721314e-05
-2.31134173339967e-05
-1.60948786321374e-05
-4.34538604684343e-05
-1.01435382083153e-05
-1.42592123510979e-05
-1.35658918401719e-05
-3.59248941769704e-05
-3.34303015007108e-05
-1.68256259923396e-05
-1.17236912366262e-05
2.68012623748193e-06
-3.31222729478146e-05
-2.92920041559234e-05
-4.15543881160614e-05
-8.5105187209267e-07
-5.10281553181495e-06
-2.48363182805028e-05
-1.39670596850653e-05
-1.87666539840937e-05
-3.3304104417225e-05
-2.73181213254031e-05
-2.15196032898091e-05
7.59016255207509e-06
-5.57028176744155e-06
-2.7880122331033e-05
1.20978561685365e-06
-1.56597449434062e-05
-4.28929662295022e-06
-3.84528089335771e-05
-1.69830307444912e-05
-9.04398158933899e-06
-1.95140760105926e-05
-1.53240123157944e-05
-5.28061431365942e-06
-1.1955111128813e-05
-1.35237612659031e-05
-2.0351258915578e-05
-4.97434293709637e-06
-2.20134111076984e-05
-1.27437018528937e-05
-1.44625941170547e-05
-3.21798503092555e-05
9.19444943479027e-06
-1.54222173976569e-05
-4.32774305354093e-06
-1.75218013863213e-05
-4.8322245513624e-06
-8.45737538184403e-06
-1.07910769413994e-05
-3.42446227620324e-05
-1.66611420542827e-05
-3.56733198466593e-05
-2.74300831161187e-05
-1.15862246436271e-05
2.77517904330077e-06
-1.42314230336759e-05
-3.44047293439399e-05
-2.22388822923599e-05
-3.16207653355771e-05
3.13389227580048e-06
-2.20728552191094e-06
-3.27586940323663e-05
-2.57321187150507e-05
-4.13172570806101e-05
-1.67200626710629e-05
-1.62654185140543e-05
-1.26432746744466e-05
-2.69865990214624e-05
-2.31009510561594e-05
-1.01878368495269e-05
-1.51881618622221e-05
-2.56594078350735e-05
-2.65051601301327e-05
-1.98171232520011e-05
-1.94240299802115e-05
-1.27654365694489e-05
-1.47966387130196e-05
-8.86990020425623e-06
-3.98670607193718e-05
-3.81450334435216e-05
-1.6378584044387e-05
-2.74437705855916e-05
-2.92411908207645e-05
-4.18867924625916e-06
-2.10678061333028e-05
-3.48615850090958e-05
-1.53241115968653e-05
-2.51427000181608e-05
-3.11251451250369e-05
-4.38787474198765e-05
-2.17414982908722e-05
-1.09590628070773e-05
-3.17317890801541e-05
-3.19577204699103e-06
-2.19502467026005e-05
-8.08905028503988e-06
2.60307164512392e-06
-1.59635063608356e-05
-1.17498054004297e-05
-2.89339008938401e-05
-2.73604504940213e-05
-3.92477812526075e-06
-2.15410751582112e-05
-1.5423784080928e-05
-3.10565154990531e-05
-1.81578281866277e-05
-1.83277186000754e-05
-5.62388705121426e-06
-1.3099980290236e-05
-9.17958038701445e-06
-1.97630870860381e-05
-3.00098117436716e-05
-1.72293339848513e-05
-1.38332273415548e-05
-1.87810345972799e-05
-2.61942069625368e-05
7.21305944140633e-06
2.11214237111879e-06
-1.61321060459574e-05
-1.45185019188326e-05
-3.32420108759284e-06
1.56698332078244e-06
-8.85688174470625e-06
-7.0859927436827e-06
-2.71634332391733e-05
-2.27218543618219e-06
-1.10737838283895e-05
-9.51649038306043e-06
-4.33312176069172e-05
-2.3046525391854e-05
-5.43837202489415e-05
-7.51191843695471e-07
-1.68958876811905e-05
-3.96835027544793e-05
-2.80772790332434e-05
-1.12412198404317e-05
-4.68245260243621e-05
-1.16793132516046e-05
3.24368603917665e-06
-3.97202829700062e-05
-1.97462780514905e-05
-2.40014303997684e-06
-1.74718130050638e-05
-2.20281025374392e-05
-2.6502668748955e-05
-1.87295399751212e-05
-3.32310793863567e-05
-1.26101811474163e-05
-9.74632831119182e-06
-1.59941874412685e-05
-1.35804369656594e-05
-3.32547690253615e-05
-1.84742634709847e-05
-2.17854397378979e-05
-3.01361970235762e-06
-3.53274531623291e-05
-1.64951231162764e-05
-5.04094822224178e-06
-1.78746479517809e-05
-8.42379145182498e-06
-1.80828582240654e-05
-4.74065135886194e-05
-5.11766603687552e-05
-1.15518140450381e-05
-2.76493858434375e-05
-4.84049818854787e-05
-1.78255943280963e-05
-2.16846269818048e-05
-2.26305575779763e-05
-3.25267644515114e-05
-3.19788813824882e-05
-2.4935470627467e-05
-4.41389242794215e-05
-8.19160344744464e-08
-1.78121094073983e-05
-2.27862584719185e-05
-3.65927332065306e-05
-2.85512555070698e-05
-1.11038789962569e-05
2.8551419350317e-06
-7.41728448759066e-06
-2.51836723461481e-05
-1.99714490520354e-05
-2.21502237459424e-05
-2.24880148307384e-05
-1.92809360697214e-05
-5.02869382558303e-06
-5.94556579179031e-06
-1.2314724055213e-05
-1.42701527465352e-05
-2.27675808869725e-05
-4.09730027270495e-05
-1.17137239319793e-05
-1.96863853630956e-05
-2.18361513692693e-05
-1.65603828323419e-05
-1.27534327809149e-05
-4.01802007721166e-06
-1.53535516909175e-05
-8.4578306853372e-06
-3.97823954727458e-05
-2.90867864825278e-05
-4.02593777913813e-05
-3.0757279664465e-05
-3.1006952005408e-05
-1.89575291991139e-05
-3.11070283310833e-05
3.11140847695904e-06
-1.58449369380707e-05
-3.33400854259751e-06
-6.02094566498941e-06
-2.59358234422996e-05
-3.08628699009498e-05
-4.11500881996643e-05
-2.98402381449072e-05
-3.40543533660139e-05
-8.42775252453015e-06
-1.16937660777766e-05
-2.09625624743242e-05
-2.24974520659642e-05
1.51264714148025e-05
-1.60052802687205e-05
-3.10099586916215e-05
-3.07995458095801e-05
-3.00933521615422e-05
-1.7525744380874e-05
-4.14969860763885e-06
-3.12942489126047e-05
-2.57737003190791e-05
-3.37242146446751e-05
-3.17293513506135e-05
-2.8999063756905e-05
-2.44440310309225e-05
-2.09322805730792e-05
-2.38769050931932e-05
-2.34214376826226e-05
-8.14491497363723e-06
-2.29281055749062e-05
-2.0566197680163e-05
-1.95166405703799e-05
-1.4667743042538e-05
-3.00755015380162e-05
-1.43232147938029e-05
-2.47368465965529e-05
-2.15403726532243e-05
-1.62399290416895e-05
-6.73740212077905e-06
2.27559649822936e-06
-4.05173699723166e-05
-1.98169253982335e-06
-6.60103816333375e-06
-3.48009995020507e-05
-2.44379672848767e-05
-1.86632367384034e-05
-1.55124814994531e-05
-3.27920857222701e-05
-4.32136614611682e-05
-1.29293117440133e-05
-4.13088907542548e-05
-1.76694733019279e-05
-3.7053845779962e-05
-4.1647747403257e-05
-2.91352634185417e-05
-7.11820540320929e-06
-1.08433107852657e-05
-3.30864714423567e-05
-2.03829334051497e-05
-7.84818978057912e-06
-3.51541275448493e-07
-2.74551388294288e-05
-1.01338936124985e-05
-3.34321414289677e-05
-2.55809124546347e-05
-1.01857150599973e-05
-2.73340271561285e-05
-3.35891624209413e-05
-1.10393536497117e-05
-5.57117289384129e-06
-2.02310660485499e-05
-2.54625081848008e-05
-3.32561758408178e-05
-1.26134618160473e-05
-1.76657267502553e-05
-4.60112805199325e-06
-1.3736786846709e-05
-9.1932180378951e-06
-4.04813581212742e-05
-3.53704262175969e-05
-2.30733593633343e-05
-3.57244050318861e-05
-1.75921720580983e-05
-1.41703072491966e-05
-2.16177261904047e-05
-2.68363578643181e-06
-1.07698906624694e-05
-2.76345596453782e-05
-5.02083087926746e-06
-1.39082536310481e-05
-1.97279556095125e-05
5.44727929619711e-06
-2.17051123813926e-05
-2.57057697158349e-05
-1.54166555470536e-05
-6.56470807094356e-06
-1.66832379402204e-05
-3.34099591450455e-05
-3.25016267807202e-05
-9.95315474365818e-06
-1.96842996528245e-05
-2.1130493509241e-05
-1.09134452354178e-05
-1.54024895445391e-05
-2.07688528543683e-05
-3.30680337360983e-05
-9.8410718835522e-06
-1.72305092545473e-05
-2.42124869158091e-05
-1.0969391053174e-05
-3.30414834718215e-05
-4.22723235346059e-05
-3.15184435792316e-05
-4.85903483593702e-06
-2.01751941189087e-05
-3.69646879738583e-05
-2.774728082699e-05
4.99739457106167e-06
-2.58331727610362e-05
-4.38272298430211e-06
5.37507658633039e-06
-2.29453607874879e-05
-1.91690386437319e-05
-3.03270843787048e-05
-2.77248618932053e-05
-1.05264439960445e-05
-1.30395795276247e-05
-8.02776413020386e-06
-1.33127547521133e-05
-3.85681961476198e-05
-9.91697008741941e-06
-3.14237304727525e-05
-2.27937965806927e-05
-6.12549928994421e-06
-8.04786567997617e-06
-1.12855992373361e-05
-4.3220515017254e-05
-3.58782863083314e-05
-4.77877064691237e-05
-1.3276294099245e-05
6.04520826795249e-06
-1.45156525890298e-05
-1.69234886397839e-06
-5.28552256545828e-06
-3.79805041207308e-05
-2.1686545323291e-05
-5.14104922956096e-05
-1.70318767615901e-05
-1.308699242719e-05
-1.88049866767545e-05
-2.07593992937372e-05
1.0367336890792e-06
-3.75132429910471e-06
-1.28654432618665e-05
-1.42609101833191e-05
-2.32178758504175e-05
2.62598678943419e-06
-3.33788473515547e-05
-1.23870718838098e-05
-1.39443486595501e-05
-1.05069906205064e-05
-1.95678109271772e-05
-1.65084548632226e-05
-8.24442066709378e-06
-1.25061908791433e-05
-1.10121102470441e-05
-2.356154993269e-05
-7.2121816392255e-06
-2.82307104238058e-05
-2.6656246422705e-05
-1.22467913015394e-05
-1.9832412114319e-05
-2.33199460946218e-05
-7.14381293104507e-06
-2.1624132054551e-05
-1.97460589839531e-05
-3.27894853066905e-05
-3.39726887032702e-05
-2.57017351766729e-05
-1.19102741516516e-05
-2.82499448946913e-05
-3.38480556075337e-05
-1.97500933838904e-05
-4.59143635237264e-06
-5.46328355953556e-06
-1.46928475026577e-05
-3.52753360509083e-05
-2.60934379584715e-05
-4.90239444129972e-05
-1.34600444838799e-05
-2.73157399685217e-05
4.33147111316696e-06
-2.66058763404609e-05
-1.51252243102414e-05
-1.36831983222387e-05
-3.49240971305141e-05
-3.17757895448333e-05
-2.71237193211296e-05
-2.21476779700549e-05
1.74692992615016e-07
-3.61399122166984e-05
-1.89590604413693e-05
-7.14291040351404e-06
-1.39273168217084e-05
-2.68230563635074e-05
8.46175420273222e-09
-1.0067845666934e-05
-6.5604510589041e-06
-2.7501800267765e-05
-2.21815047295066e-05
-1.28219136482188e-05
-2.25924712800907e-05
-4.08413576411997e-05
-2.36596391526869e-05
-3.00635686773295e-06
3.31208141916569e-06
-1.39646393292649e-05
-2.06806731661183e-05
-2.28600933617597e-06
-3.25556601287034e-05
-2.87711780076301e-05
-3.09421145683136e-07
-1.8315457270592e-05
-2.14613173184321e-05
-2.66531498617691e-05
-1.67402335708431e-05
-2.04952912149121e-05
1.99156525649748e-06
-1.62712962955346e-05
-1.33051536456682e-05
-2.38737202272566e-05
-3.00954187742766e-05
-3.22359093020655e-05
-1.297220161342e-05
-2.7191646742401e-05
-3.87498881738131e-05
-1.0871641203168e-05
-2.44458974174602e-05
-1.73694887209394e-05
-1.99895987844359e-08
-1.64733191629481e-05
-1.46524176066042e-05
-1.82918552003163e-05
-8.92080970018787e-06
-5.98421718573055e-06
-8.23878704190712e-06
-7.78067119054383e-06
-2.17417029631919e-05
-6.25183854829014e-06
-2.32933425679602e-05
-3.28428894557663e-05
-2.60904450470094e-05
-1.43271632378208e-05
6.92986192903281e-06
-1.34466499588128e-05
-2.54334521824441e-05
-9.79288602025435e-06
-3.38575916035062e-05
-8.70545580613086e-06
-3.3237531294557e-05
-1.98259644604114e-05
-2.12467847055527e-05
-3.26555756511499e-05
-3.14503359265717e-05
1.56390635563193e-06
-3.5037085259048e-06
-2.78545050768794e-05
-2.39771117668202e-05
-9.97794592240503e-06
-1.62622420467569e-05
-1.55136885827169e-05
-1.73601487519512e-06
-7.15476675507103e-07
-2.31223454582852e-05
-4.36340378158358e-06
3.409199088098e-06
-2.81589328341992e-05
-2.93920992000119e-05
-1.82775230094494e-05
-2.46874218531867e-05
-8.8465403321613e-06
-2.86804233510368e-05
-2.23096344834442e-05
-2.02566510378149e-05
-1.43068514821871e-05
-2.01612223765055e-05
-2.90692022400843e-05
-8.94551087022659e-06
-7.31267698323609e-06
-1.43657348365496e-05
-2.91384636059722e-05
-3.12569743275574e-05
-2.09461093046454e-05
-4.52868327801171e-05
1.19925273221433e-05
-1.15085333265215e-05
-1.63195823676141e-05
-2.05750170281275e-05
-1.58450447525011e-05
-2.54171951672679e-05
-1.10041132575682e-05
-1.82454532108472e-05
-1.28534885311537e-05
-8.65818060288961e-06
-1.62243711634832e-05
-2.63111849573648e-05
-2.15149250326827e-05
-3.4300470780755e-05
-1.86339725507853e-05
-2.4049858904053e-05
-3.33142701862835e-05
-2.58320032609982e-05
-4.65770679050577e-05
-4.22127201187635e-05
-3.81176524637846e-05
-3.22250613022521e-05
-1.63681893801282e-05
-1.90653052223107e-05
-1.8761533516369e-05
-3.05605049169616e-05
-2.42906232418016e-05
-7.31783000039417e-06
-1.92413658679909e-08
-2.84020455872659e-05
-2.38554417084535e-05
-2.45937813028956e-05
-3.70349845026337e-05
-2.4044042506087e-05
-1.99286238179315e-05
-2.22469360222189e-05
-1.3895808647969e-05
-2.09418353087871e-05
-1.70544775113363e-05
-1.75837545404218e-05
-7.93491439580002e-06
-3.39594414240649e-05
-3.74311660216234e-05
-2.88196136288585e-05
-3.25584220045619e-05
-2.13133420875725e-05
-1.98762258035062e-06
-1.26068050672767e-05
-1.06873330279954e-05
-2.20390596110319e-05
-3.17554851197325e-05
-4.41650366158216e-06
-2.98794230866354e-05
-3.34950956768233e-05
-2.35295935431678e-05
-3.30267847556428e-05
-4.60590192254222e-05
-4.9268834182175e-05
-3.49808242194522e-05
-6.06893209199972e-06
-3.31344695227621e-05
-2.18817972292874e-05
-1.31455770840029e-05
-2.16428285055286e-05
1.86188677001233e-05
-7.97955153714783e-06
-8.55022615522498e-06
2.68245018318997e-06
-1.86027429873514e-05
-1.55825802626793e-05
-3.35437199362944e-05
-2.77241769188449e-05
-2.16367327042466e-05
-2.25645776697802e-05
-3.14474154923544e-05
-3.70007636650161e-05
-1.37444925502356e-05
-3.48208434329684e-05
-3.31665738076529e-05
-3.16942656353103e-05
-1.78221875481617e-05
-6.47277473345148e-06
-4.46583218045947e-06
-9.54889418684403e-06
-1.54030359663418e-05
-8.72038716474833e-06
-3.28036396223087e-05
-9.92545377803125e-06
-3.78231880143584e-05
-1.9491713082858e-05
-1.37784807840122e-05
-2.53945224208788e-05
-2.17628931400978e-05
-9.73886928956889e-06
-1.54444982926799e-05
-1.73445090415694e-05
-1.92039181348792e-05
-3.10714721292971e-05
-9.96782534768501e-06
-4.29036873170017e-05
-1.82757063734618e-05
-1.41146090677174e-05
-1.67353532929438e-05
-3.09748911600925e-05
-9.39874662837767e-06
-1.07536123603823e-05
-8.38108161570329e-06
-3.06729651462204e-05
-2.11282641499782e-05
-1.85999866165097e-05
-2.63567365312432e-05
-2.75022253087815e-05
-1.07910674830797e-05
-2.11019823253113e-05
-1.11300699583565e-06
-3.3181625169582e-05
-1.87116131944655e-05
-2.75524388648234e-05
4.21012173459386e-06
-2.38882575751187e-06
-2.50425379920352e-05
-1.95174403693964e-06
1.37406443397636e-06
-1.72339391315362e-05
-8.01722963992435e-06
-2.81274063347481e-05
-2.7505405024343e-05
-4.01832054155607e-06
-7.10739955198215e-06
-4.24210390911607e-05
-1.3595359631134e-05
-2.66273597318233e-05
-3.42154935446739e-05
-2.84100230134356e-05
-9.5451480395235e-06
-1.36886469788728e-05
-1.56769829486897e-05
-2.35747891363266e-05
-2.95328280302684e-05
-1.55122009644315e-05
-9.27840969553965e-06
-1.24107118465598e-05
-7.6456730189217e-06
-5.71242165268986e-06
-2.20981307095417e-05
-3.50792522816036e-05
-2.477130613078e-05
-2.4273585778925e-05
-3.00091514020972e-05
-1.54743817719425e-05
-5.61004775089465e-05
-2.58405565627405e-05
-1.42229024074126e-05
-1.55943609664136e-05
-1.80240714147185e-05
-2.70116502462521e-05
-2.03822222802067e-05
-4.1355676329062e-05
1.70887221196407e-06
-1.47805380184488e-05
-2.52472429264295e-05
-2.76212181952813e-05
-2.27986370446163e-05
-6.5352125208406e-06
-1.12764030707162e-05
-2.41720408874599e-05
-2.76220336898096e-05
-1.69649851757675e-05
-1.31744948017154e-05
-1.90608548541491e-05
7.71748185001728e-06
-1.24208459401517e-05
-1.96461113026605e-05
-1.41236948384423e-05
-4.09803621939886e-05
-3.31202386719107e-05
-2.87215119451278e-05
-1.2268035670577e-05
-2.30949298668593e-05
-4.57070934426374e-06
-1.51111382703654e-05
-1.81932063664249e-05
-2.81326491861294e-05
-2.16568306749238e-05
-1.46664918584508e-05
-3.58986037309646e-05
-1.3770906812431e-05
-5.47301491122658e-06
-1.98579415191858e-05
-2.02542163398463e-05
-1.45842161015393e-05
-2.7970314429787e-06
1.45952732006859e-05
-2.35146494160873e-05
-2.08690305923493e-05
-6.1062646170018e-06
-1.29190519589541e-05
-1.73492357469523e-05
-2.29879567693606e-05
-2.63325807437416e-05
-2.22496250605288e-05
-2.92607045923596e-05
-2.5390639637019e-05
-5.0838961674977e-05
-4.28329600905867e-05
-6.25903545468345e-06
-2.26704209906865e-05
-1.86864404914261e-05
-1.64833000759816e-05
-2.58284770661713e-05
-2.80249612569337e-05
-1.23493315821781e-05
-3.88026161253336e-05
-3.70296922746745e-05
-2.502189523102e-05
-1.12886534288412e-05
-1.13298282759062e-05
-2.28218390347886e-05
-2.7530264566417e-05
-3.24737964309204e-05
-2.98249614797015e-05
-2.02413288513356e-05
-1.63285112962496e-05
-3.03833406951044e-05
-3.25096066922918e-05
-5.67402343235066e-06
-7.86963000877862e-06
-3.09966985742374e-05
-1.16470011141358e-05
-2.01583313123355e-05
-1.12360504429548e-05
-2.30912911716621e-05
-4.05017647528815e-05
-5.12269612359534e-05
-4.68526362628573e-06
-1.44507210141606e-05
-1.88153176292272e-05
-2.1902844587322e-05
-3.63288451076714e-05
-3.46274479199427e-05
-2.91456824848986e-05
-3.68632051540555e-05
-2.77695966612083e-05
-1.34634164600661e-05
-2.20370999377737e-05
-1.42236351369803e-05
-5.89579507687589e-06
-3.1903200431381e-05
-6.93601395798913e-06
-3.56842426059621e-06
-1.32827097882357e-05
-9.79917449025517e-06
-2.96787852202907e-05
-1.56982235633457e-05
-2.08229949561102e-05
-3.93948965864645e-05
-2.97397700186532e-05
-1.83118946384051e-05
-2.36126543628824e-05
-8.7664725094235e-06
-1.56394917275722e-05
-1.14108402368093e-05
-2.00415046398237e-05
-2.53966122361412e-05
-3.71485337675445e-05
-3.76021468167328e-05
-1.865637594897e-05
-2.50687957071448e-05
-3.07122873007643e-05
-1.14037802884891e-05
-2.53708845997099e-05
-2.3784296162678e-05
-2.57819024254356e-05
-2.22125328329771e-05
-2.49739360140609e-05
-3.07922223820746e-05
-2.96193193985488e-05
-1.92054662362664e-05
-8.46759038251557e-06
-2.48296497925191e-05
-9.08618472527673e-06
-1.32193863893836e-05
-9.67868419570829e-07
-3.57534751649859e-05
-1.35601143533536e-05
-8.78594289160509e-06
-1.86819245069703e-05
-3.38906597369569e-05
-1.1110853785725e-05
-3.30409534787363e-06
-2.35444619197692e-05
-2.62648324111917e-05
-1.20817963575275e-05
-2.70618542966604e-05
-3.03878314536934e-05
-3.61089570591024e-05
-1.10350144179635e-05
-6.90769893432821e-06
-2.33782603662028e-05
1.19749386420751e-05
-5.58210843468116e-06
-3.31986212335322e-06
-4.6560039249772e-06
-1.36343173467866e-05
-3.7581877248941e-05
-3.43923576715506e-06
-2.28204294057789e-05
-3.24958484368805e-05
-2.44035571130457e-05
-1.05919292021594e-05
-1.5453925837383e-05
-3.72998199010762e-05
-3.02425550945609e-05
-2.66161811236171e-05
-2.19972547785155e-05
-3.21365264153335e-05
-3.53665921650466e-05
-1.26702157203394e-05
-2.45302405649191e-05
-1.67800605457285e-05
-3.15909517695465e-05
-2.27089348837338e-05
-2.71617831964521e-06
-3.4146956995416e-05
-2.18402943852835e-05
-1.2414646834562e-05
1.85208252965628e-06
-3.9613014934503e-05
-9.69050110613597e-06
-8.60980227587538e-06
-1.086464528139e-05
-2.90536461771875e-05
-2.73608840068708e-05
1.66174302520381e-06
-1.47824182865194e-05
-3.95276984032876e-06
1.76476444824999e-06
-2.35336409732022e-05
-3.47010691718174e-05
-2.32665723343217e-05
-9.74415407005086e-06
-2.78264910881749e-05
-1.45634787317186e-05
-3.71257525017743e-05
-3.59617288433122e-06
-1.3018055544516e-05
4.63839086231326e-06
-7.42413147557941e-06
-1.8925418503769e-05
-2.5223264046253e-05
-1.95420349293483e-05
-3.55015106407511e-05
-2.06993712527586e-05
-9.75289713696201e-06
-2.45411988259388e-06
-6.31931045473229e-07
-1.14001914780666e-05
-1.87023814185359e-05
1.23955734999426e-06
-1.23455270796683e-05
-3.55588588753059e-05
-1.97727407898756e-05
-1.05074716559353e-05
-3.93845347037804e-05
-1.84382538222581e-05
-2.17903563997354e-05
-6.32760042752082e-06
6.47101314087603e-06
-6.76390389194843e-07
-4.2266709830148e-05
-2.48772695648954e-05
-2.57838952508077e-05
-1.3020532366228e-05
-3.22582243341598e-05
-4.3968978764658e-06
-2.20363077371922e-05
-3.27141093000659e-05
-1.74693147745788e-05
-5.43294685577446e-06
-3.34187894561239e-05
-4.13162573354089e-05
1.92855669861515e-06
-1.48920167455725e-06
-3.93849105456758e-05
-1.90609394898365e-05
-3.92227738387648e-05
-1.2706498115587e-05
-1.6031138253571e-05
-4.15261092849722e-05
-3.43188882864541e-05
-4.53154506463693e-06
-2.05165247737111e-05
-1.97839819525867e-05
-3.1134459573004e-05
-2.35322490754224e-05
-7.93474244129029e-06
-6.13228735364536e-06
-1.96641875002076e-06
-2.53833009824696e-05
-5.53696429464875e-06
-1.4957736812586e-05
-3.43650390843005e-05
-2.84323903476061e-05
-1.24962988391619e-05
-2.73318670542205e-05
-2.1550110232758e-05
-1.47090224639035e-05
1.58531961075829e-06
-2.74584072517365e-05
-1.90774433329278e-05
-1.52482893635351e-05
-2.17571690830846e-05
-3.07045666866559e-05
-9.42944309416382e-06
-4.67795405604188e-05
-1.03790133218155e-05
-3.24835211803663e-05
-4.26620024137108e-05
-2.0805700331025e-05
-1.39913706889144e-05
-1.43683602824861e-05
-2.33484518046096e-05
-1.55288603471782e-05
-6.56409046304306e-06
-1.78514458228422e-05
-2.2613386937485e-05
-3.4390776852291e-05
-2.02371493962921e-05
-2.00978789433406e-05
-2.83858784720014e-05
-2.3944828657869e-06
-2.74521035036655e-05
1.48863588076597e-05
-4.13358494143771e-06
-2.72736506468135e-05
-1.86842395684328e-05
-1.44931382681477e-05
-2.5912727182678e-05
-2.18420669311141e-05
-1.95625504148885e-05
-9.3771220918061e-06
-1.29151356260902e-05
-1.97455163747702e-05
-9.78909721241739e-06
-2.38277871916584e-05
-1.69674058019309e-05
-1.73799421902535e-05
-1.48044776500321e-05
-3.81819186248292e-05
-1.91674066080478e-05
-3.18914570358191e-05
-1.45701735863515e-05
-1.12717808314457e-05
-2.73124252484968e-05
-9.78836561841889e-06
-1.97355347178493e-05
-2.65679399828563e-05
-1.08367121036892e-05
-2.38602823707394e-05
-2.87305269695284e-05
-3.15799098126581e-05
-2.83457193645039e-05
-1.03043940498476e-05
-4.51945118158825e-06
-3.42031416992819e-05
-1.27916149711929e-05
-2.22131025652282e-05
-9.69955519776287e-06
8.58606752212467e-06
-3.20360580026428e-05
-7.9246780352022e-06
4.4750078876941e-06
-3.5476612051854e-06
-2.72470382523793e-05
-1.76617972057389e-05
-1.39150432967821e-05
-3.07560615196663e-05
-5.23432476702678e-06
-3.32007288502139e-05
-2.17716648135137e-05
-3.72524367617125e-05
-1.19365801819944e-05
-3.7604963820007e-05
-3.19548688047699e-05
-3.35980434279881e-05
-1.71913295502548e-05
-1.9144605576313e-05
-1.20021868848387e-05
-1.6345634599433e-05
-1.59149168963977e-05
-1.386635549965e-05
-2.21075673509189e-05
-2.72202472021211e-05
-2.118970935864e-05
-2.93602413799463e-05
-2.21581530029216e-05
-2.46647830477063e-05
-2.08358289159086e-05
-2.49179710906778e-05
-1.12580998672333e-05
-4.5824367904014e-05
-3.19115303356959e-05
-1.2111386977587e-05
-2.07393174484597e-05
-6.52718060399498e-07
-3.64351137548252e-05
-2.45261945183128e-06
-2.26924066488359e-05
-4.40429128288637e-06
-2.35346624787428e-05
-1.41862928133204e-05
-2.15648711798602e-06
-3.60233732598002e-05
-1.20685818142911e-05
-1.231475575729e-05
-1.34024800418251e-05
-2.28302118984913e-05
-2.93740144419343e-05
-2.46206455891586e-05
-2.91161532149321e-05
-2.77027130900085e-05
-1.43975199705349e-05
-1.79186444489105e-05
-1.98859841327656e-05
7.34412501918589e-07
-1.80484736841911e-05
-1.47930145775536e-05
-3.82187285123347e-05
-1.26405994607945e-05
-2.75462726499628e-05
-3.06593524922714e-05
-2.37820327232297e-06
-1.07521479207318e-05
-2.55302005624537e-05
-1.76777078027135e-05
-3.38128703294494e-05
-9.44579440385751e-06
-4.46639106704302e-05
-3.80008329483729e-05
-2.61218282995812e-05
-1.55526606721072e-05
-9.5902034522387e-06
-1.59371504499923e-05
-4.60418161990502e-05
-1.72356355522293e-05
-1.03044583775843e-05
-1.84784134532115e-05
-3.73117396053319e-05
-3.51433824427323e-05
-2.97693700696155e-06
-1.99380806557241e-05
-4.35555111587283e-06
-2.74153532840719e-05
-2.25060416967821e-05
-1.58041390944089e-05
5.98602012140988e-06
-3.11014933560045e-05
-3.22034887078018e-05
-2.01183706334725e-05
-9.04710175113405e-06
-2.14260561674261e-05
-1.59076792865897e-05
-1.82017301887302e-05
-1.25459987414819e-05
-2.32383538558013e-05
-1.63824439358367e-05
-2.76982824432137e-05
1.03108471819586e-05
-3.2107666640845e-05
2.84100667298408e-06
-5.28256607926024e-06
-7.13114144702062e-06
-2.04539009885192e-05
-4.80523809475066e-06
1.85794697306459e-05
-8.91948248076028e-06
2.22531660020852e-06
-1.62658392695496e-05
-1.75079072680472e-05
-2.1880293251392e-05
-3.95133011482182e-05
-2.59946254608051e-05
-2.40034806625392e-05
-2.08893644663696e-05
-4.88920760267446e-05
-2.04773996548772e-05
-3.2645846407973e-05
-3.20593361215986e-05
-4.4467864612561e-05
-2.51693406517061e-05
-2.30616199818219e-05
-2.30205359210791e-05
-1.36713967535844e-05
-2.79342815397975e-05
-4.85301629351673e-05
-2.39509018321057e-05
-8.97530530386347e-06
-2.81388675390917e-06
1.4571588355365e-05
-1.30398832367995e-05
-2.73989090277026e-05
-1.6432027389352e-05
-8.63493161636343e-06
-3.48075267633517e-05
-2.1391320150837e-05
-1.49020495912849e-05
-1.29941225225188e-05
-2.64299933009979e-05
-4.24830594207573e-06
-2.56945870002659e-05
-1.37979723679858e-05
-6.76397816073691e-06
-2.94808057272026e-05
-5.30139119621045e-05
-3.43180929567143e-05
-1.85794471860114e-05
-2.18666818090611e-06
-3.19970486228742e-05
-2.52596750351216e-05
-1.43215277605546e-05
-3.54957120575492e-05
-1.8733739216142e-05
8.95142665845445e-06
-4.07169141176023e-05
-3.81053687339947e-05
-4.03587871228272e-05
-3.05581468513216e-05
-1.90272986487978e-06
-1.04395738456355e-05
-6.69430828276407e-05
-3.30963524963934e-06
-1.65649680963983e-05
-1.80086253498856e-05
-5.30023132792776e-06
-2.0610936847598e-05
-1.5164439328652e-05
-4.08578795366668e-05
-2.40666354696898e-05
3.85196124219964e-06
-4.64003531884073e-06
-2.01860966319585e-05
4.02576589260472e-06
-1.9244951882315e-05
-2.10361736291388e-05
-2.84374929817123e-05
-6.20540598157386e-06
-4.2209304610506e-07
-1.64149250419392e-05
-2.32892260005986e-05
-1.72684108066357e-05
6.35723336371116e-06
-1.81484172125858e-05
-1.03579091680852e-05
-8.449641736319e-06
-5.4113460537915e-07
-1.31944699834953e-05
4.86391007702828e-06
-1.3980648717671e-05
8.37360056142544e-06
-2.27572430422767e-05
-8.92303068046453e-06
3.1895620957338e-06
-5.62904727463938e-06
-2.63199011736349e-05
-1.80933095960735e-05
-1.88664813628271e-05
-1.27180080668221e-05
-1.97959140586522e-05
-2.31794974246049e-05
-3.7944128505116e-05
-2.22102990721817e-05
-3.47702753861787e-05
-4.65123275587088e-06
-2.2194076320608e-05
-2.18671510686898e-05
-8.83577405992693e-06
-2.9728729600866e-05
-4.64843721498819e-05
-1.75641071101986e-05
-4.05532728995882e-05
-2.44181526589695e-05
-2.39125076963854e-05
-3.65793444021554e-05
-2.74749929746133e-05
-3.44526262196184e-06
-1.45549914229409e-05
-4.60111254588168e-05
-2.98163987777888e-06
-3.01462313370052e-05
-3.78245541789888e-05
-3.85284460345585e-05
-1.53804033808223e-05
-2.32140407917751e-05
-3.36697153432131e-05
-2.30207375899558e-05
-5.05214890949838e-06
-3.17255520235729e-05
-1.28049568509812e-05
-2.07672371405482e-06
-3.50592156229207e-05
-2.83175036710878e-05
-9.94934178300427e-06
-1.53893834668307e-05
-1.90186492901784e-05
-3.45142912943103e-05
3.49507187462258e-06
-3.04064508810534e-05
-3.47531112575119e-05
-2.32681092562666e-07
-2.9123609739615e-05
-2.35834225841395e-05
-3.15307998364182e-05
-2.92356600885091e-05
-9.21370112280259e-06
-1.24900978788073e-05
-2.88001137227104e-05
-3.89858622394796e-05
-4.31655290520183e-05
-3.08460453980994e-05
-2.14292980952495e-05
6.56227524947489e-07
-1.12184349722703e-05
-3.57742690301962e-05
-3.0689316733252e-05
-1.48664055551211e-05
4.25561175045537e-06
-2.34900986499329e-05
-2.35359135795915e-05
6.69806028750905e-07
-2.79621120113935e-05
-8.50154614931684e-06
-8.68906462129134e-06
-3.2896032636132e-05
-2.39869240983943e-05
-2.93659418333526e-05
-1.05486110391221e-05
-9.88776576315147e-06
-3.18258484100099e-05
-1.06879667227381e-05
-1.53118876926835e-05
-8.93831995722753e-06
-2.9913483357425e-05
-9.37226887659278e-06
-2.32243831351448e-05
-2.56781493945029e-05
-2.13015229041869e-05
-5.80091573594906e-06
-2.94098122080088e-06
-9.20882700358077e-06
8.67578731931214e-07
-2.36849931670521e-05
-2.1671158412364e-05
-2.07330296870172e-05
-1.74906385109499e-05
-2.01581147001308e-05
-1.93191008930709e-05
-2.35151053179497e-05
-2.13548196788826e-05
1.61941235199551e-06
-1.26516981206549e-05
-2.46832995370534e-05
-1.63075674840119e-05
-1.03326195779917e-05
-1.19099937207572e-05
-6.03381998797445e-06
-1.01437904691047e-05
1.01681144069482e-06
-1.55791553214024e-05
-3.95991168632599e-05
-1.41430832622966e-05
