# Supplementary material for: Research on computational propagation and identification of mine microseismic signals based on deep learning
Source: PLoS One. 2025 Oct 22;20(10):e0334641. doi: 10.1371/journal.pone.0334641 (PMC12543183; doi:10.1371/journal.pone.0334641)
Supplement: S1 Data — (ZIP) [file pone.0334641.s001.zip › 000100500001125.xlsx_0.txt_24.txt.txt]

-1.21521000830474e-05
-2.92304070566163e-05
-1.36622309505616e-05
-1.09211781967636e-05
-1.15227890639992e-05
-8.88346184160188e-06
-1.13658998511733e-05
-2.38284454191937e-05
-4.68642226384027e-06
-9.26801533056362e-06
-1.18436684946753e-05
-2.1464686628859e-05
-8.04390216368988e-06
-3.48486748998295e-05
-2.14805957480892e-05
-3.1459177254542e-05
1.54609369503738e-05
-3.18756039209609e-05
-1.69399786069096e-05
-3.9419388500321e-05
-1.37378419431981e-05
8.73326810868551e-06
-3.19847343777057e-05
-5.7678243364085e-06
7.32493648335811e-06
-5.41044033446466e-07
-2.89078115801954e-05
-2.66095206012238e-05
-1.35684665185713e-05
-3.3195590867366e-05
1.16095194005372e-06
-2.57957821426603e-05
-1.32865839934966e-05
-1.38390251468558e-05
-3.58521347735765e-05
-2.69736784974896e-05
-1.21513766935574e-05
-1.74029283924357e-05
-1.91590430885506e-05
-2.55760123769238e-05
-3.89552025088047e-05
-2.52125866550685e-05
-1.32073551081183e-05
-3.00698647322856e-05
-1.0129086393837e-05
-2.66974139458579e-05
-1.47689943044579e-05
-1.63967104751713e-05
-2.85541421932738e-05
1.20641293233536e-05
-2.98535307638134e-05
-3.52687688655944e-05
-2.80669358478225e-05
-1.70917796824681e-05
-3.7346307877846e-05
-2.47105290600301e-05
-3.59688862607439e-05
8.65214342930448e-06
-2.03664309764111e-05
-2.92872877254578e-05
-1.87751367366272e-05
7.4099949700334e-08
-1.95067051725123e-05
-9.62603528648931e-06
-1.99830297444484e-05
-9.40701569899367e-06
-4.63639193192927e-06
-1.91351764204164e-05
4.23167720432492e-06
-1.36264904796517e-05
-3.18084312509084e-05
-1.27173426335123e-05
-2.46515236455846e-05
-1.96262255181202e-05
-2.3319432679652e-05
-1.91466146880677e-05
-2.4359816788709e-05
-1.03382300163642e-05
-2.04180565251373e-05
-9.94027353319467e-06
-2.45484573470654e-05
-1.78672930506405e-05
-1.68809967667024e-05
-3.07808686079102e-05
-1.54978010557784e-05
1.38710374360375e-06
-3.19107025620767e-05
-1.71517377169009e-05
-1.77522829420827e-05
-2.3774089504536e-05
-2.49029050407242e-05
-2.05167600400576e-05
-2.6647852669756e-05
-7.84577483400028e-06
-1.87306160847339e-05
-3.59917093651508e-06
4.81581648429055e-06
-4.60380417168169e-06
-2.14694341248807e-05
-1.48845633699724e-05
-2.63343717684321e-05
8.29268396110102e-06
-2.87125631982766e-06
-2.81512529272272e-05
-2.89579985396309e-05
-8.23141839482094e-06
-3.51610676889211e-05
-2.30735539206441e-05
-5.79748459118563e-06
-1.0452652752619e-05
-2.89253365350079e-05
-3.35727067845687e-05
-3.30548865003385e-06
-2.28375782363592e-05
-2.55666395421467e-05
-4.02393665822986e-05
-1.22402964115963e-05
-1.57325077128503e-05
-1.11293616570836e-05
-2.18026712627236e-05
-4.22912122207005e-07
-1.52409469562731e-05
-9.15569671694791e-06
-3.86852826152756e-05
-2.4757245725625e-05
-1.71315249899663e-05
-3.27575592072246e-05
-2.84063463431748e-05
-1.66497916158234e-05
-2.57182264020177e-05
-2.17832751545941e-05
-3.08751317864883e-05
-4.94717941732987e-05
-2.07461424195715e-05
-2.19774002453285e-05
-7.07162959537398e-06
-2.79968220692293e-05
-2.15743099378749e-05
-3.96430049084039e-05
-9.28247192433163e-06
-1.91971148576561e-05
-2.08644294891818e-05
-2.61184829459776e-05
-1.10470858120553e-05
-1.17153899058274e-05
-2.11413571572518e-05
-2.22597916718978e-05
-4.16348944035457e-05
-2.18627640924476e-05
-1.28213005571676e-05
1.12037216781856e-05
9.00720402069024e-06
-3.66333416438404e-05
-2.57265998940031e-05
-3.92512952080698e-05
-5.65349255259379e-06
-2.71701431467489e-05
-2.89626011850509e-05
-9.62309667872428e-06
-3.53388021147527e-05
1.42142973842846e-05
-3.04940292608047e-05
-1.83767414920893e-05
-3.06072905491018e-05
-1.69708952984587e-05
-1.40210351256726e-06
-1.54175307973476e-05
-1.9110419471924e-05
-9.11400708506427e-06
-5.7419422921473e-06
-1.13257145172921e-05
-1.73014353759751e-05
-1.17230227850346e-05
-2.69843815725902e-05
-1.78937820697126e-05
-2.59662043500548e-05
-2.12550216605918e-05
-2.76179273972611e-06
-2.9093542658742e-05
-1.81893786284845e-05
-2.20592357518924e-05
-7.5717576425226e-07
-1.76758292817601e-05
-1.79554528256372e-05
-2.17313726263712e-05
-3.53465024313074e-05
-3.23458303491061e-05
-1.6741406513606e-05
-2.8739534958868e-05
-2.04432093591643e-05
-1.4096557002864e-05
-4.00483908362983e-05
-2.79728256949116e-05
-5.19799639146885e-06
-3.77767246103199e-05
1.7095464691681e-06
-6.12535439229438e-06
-2.58338657907843e-05
-2.16589900299946e-05
-2.51826391759752e-05
-1.92269398462484e-05
-1.72691396458858e-05
-2.4441450167723e-05
-2.48847288032671e-05
-3.34788610972872e-05
-3.94790525856098e-05
-3.32031742167672e-05
-2.19125416307335e-05
-2.20844276245014e-05
-1.28735736272128e-05
-2.23981653853448e-05
-2.0690786973462e-05
-1.67527124692269e-05
-2.26481295486967e-05
-1.97087275668072e-05
-2.99661262820991e-06
-2.44750441604688e-05
-2.84276927033685e-05
-3.92208624541173e-05
-1.25522079746329e-05
-1.30300629915588e-07
-4.33379274922164e-05
-2.22820525055624e-05
-2.62547227252633e-05
-3.62773445551073e-06
-2.1287607454713e-05
-4.71329236581066e-05
-1.39768015677039e-05
-3.09017300869717e-05
-4.27032452689329e-05
3.52046470531104e-06
-4.45208951146292e-05
-2.0191033965693e-05
-3.79311141914333e-05
-2.32957711902049e-05
1.92372241653879e-05
-2.24980210043108e-06
-1.17592892203122e-05
-3.82770403532291e-05
-1.62389752061697e-05
-1.64056157011299e-05
-1.76630287073213e-05
-3.16684870080859e-05
-2.98899573176555e-05
-4.19986061134862e-06
-2.38236212377153e-05
-3.98484591247485e-05
-2.27715281227234e-05
-1.55579868956052e-05
-2.55781818106581e-05
-1.52415634137711e-05
-3.67793989736758e-05
-2.215133938186e-06
-1.67720367482907e-05
-2.12996630237231e-05
-4.5105373206724e-06
-7.60032526559952e-06
-2.18148416805021e-06
4.67765347935903e-06
-2.34748303896029e-06
-1.87639732452901e-05
-1.01150645023419e-05
-1.22578322717957e-05
-2.6667464465197e-05
-2.57185121010795e-05
-8.88631016871653e-06
-2.13827048912225e-05
-3.66002363416866e-05
-3.91980695593606e-05
-1.75459861772433e-05
-2.10114249202986e-05
-4.90575322526113e-05
-1.58356268835119e-05
-2.70750259612181e-05
-7.8612119419428e-06
-2.50563918810545e-05
-2.34728004405979e-05
-4.18295304975581e-05
-2.68914781516877e-05
5.64858711855667e-06
-3.83427173571002e-05
-3.66228213538831e-05
-2.91157065691032e-05
-2.28367754611636e-05
-3.21047853716554e-05
-1.75670671400929e-05
-1.86730432958516e-05
-2.12798843596488e-05
-2.42814413954167e-05
-2.79398687541644e-05
-8.06599072623811e-06
-2.61517661385477e-05
-4.54372037658047e-05
-4.77352291910242e-05
-4.50027026964112e-05
-2.40273264739494e-05
-1.81673724585261e-05
-3.52718775970254e-07
-2.28590763473256e-05
-4.05829704982713e-05
-1.28148196861908e-05
-9.17281875624184e-06
7.43585810491497e-06
-1.65103609661494e-05
-1.68561312530463e-05
-4.64587542132752e-05
-1.68419073186128e-06
-3.9445403926493e-05
-1.42834659005544e-05
-1.5512388232914e-05
-3.14709667017327e-05
-3.82698733372583e-05
-1.3461920410907e-05
-6.64804761890184e-06
-7.38016905269614e-06
-5.48945335507817e-06
-3.1220459313611e-05
-1.97413188084369e-05
-1.41612500438574e-05
-1.71333897303687e-05
-3.40555301867135e-05
-3.47669875228724e-05
-1.63785634340304e-05
-2.51290833641781e-05
-3.06458397458022e-05
-2.70712926124923e-05
-2.19217872334071e-06
-2.10533165253086e-05
-1.37582627313174e-05
-4.93174110746227e-05
-2.53890374868286e-05
-1.82359365641566e-05
-2.08559304824216e-05
-2.83286129613819e-05
-1.73349591945062e-05
-2.66193414361531e-05
-1.5474717081328e-05
-2.20343127787957e-05
-1.77844585573815e-05
-9.7815215172364e-06
-3.33964522937434e-05
-5.1122476153993e-05
-1.14649099719096e-05
1.45669800146298e-05
-2.06950556446677e-05
-3.57466976691309e-05
-3.96606238748058e-07
-2.6239471920719e-05
-2.74182507110523e-06
2.37902056450436e-06
-1.20551216466871e-05
-2.27819205095827e-05
-7.76069660530851e-06
-1.28987088819613e-05
-1.60439720180244e-05
-3.23690177349036e-05
-3.23092504725861e-05
-3.48308645523505e-05
-1.29070707761923e-05
-8.28813962085794e-06
-2.29880759190721e-05
-3.55776437071792e-05
-2.7110458058956e-05
-2.18011742629215e-05
-2.87106336602911e-05
-1.83860959396938e-05
-3.06951442433262e-05
-2.32400063360076e-05
-3.11057529319822e-05
-3.13146852431033e-05
-1.42386532943855e-05
-2.42062886351084e-05
-1.83346347126317e-05
-3.7023117331328e-05
-8.42538333982526e-06
-1.47922182830242e-05
-1.89379543573598e-05
-8.69386974961453e-06
-1.2133869345784e-05
-5.57516450274038e-07
-3.45073825372799e-05
-2.61725573344472e-05
-3.06591977199869e-05
-2.28726850340096e-05
-1.2604658783409e-05
-4.38876382266235e-05
-1.11301020378115e-05
-1.32375134837881e-05
-1.54739674730667e-05
-1.81858821668354e-05
-2.05552245131854e-05
-2.31243383515333e-05
5.29291646764958e-06
-2.58105634077418e-05
-2.76359926233005e-05
-1.70165614149491e-05
-3.54040853884334e-05
-2.73955875645876e-05
-1.51517237977086e-05
-2.85431090056729e-05
-2.73413622126279e-05
-1.26659607383086e-05
-2.81121143181633e-05
-1.74787304861402e-05
-2.1744794658678e-05
-5.61921317796878e-06
-1.14911684306541e-05
-2.4593048475101e-05
-3.37839640296061e-05
-1.03768906042037e-05
-2.22780155037067e-05
-2.04546983324501e-05
-1.38493476490371e-05
7.38233176517924e-06
-1.75984016163927e-05
-1.15732272083195e-05
-4.08318844219075e-05
-1.97765638790098e-05
-9.5005747291222e-06
-2.64357970756619e-05
-1.70993348278882e-05
-1.06870156880392e-05
-2.87858677179186e-06
-3.51031499026902e-05
-3.66371636341038e-06
-3.31394346689087e-05
-1.73088318797393e-05
-3.4163201956544e-05
-4.52986915978411e-05
-2.2201337256397e-05
-1.74812026745778e-05
-4.13308444117929e-05
-3.45868825602576e-05
4.77251618430004e-06
7.94000365145888e-07
-2.27660345308285e-05
-2.86024354867993e-05
-2.9980328181e-05
-4.26560965753898e-05
-3.1834416565847e-05
-1.95765951819924e-05
-3.21846985037314e-05
-2.41367877771057e-05
-3.03546309573471e-05
-2.51781947861446e-05
-2.75313749230104e-05
-4.15539306652944e-05
-4.35373851539766e-06
-1.83757363900326e-05
-1.30412089668841e-05
-1.26829273016652e-05
-7.54036287389846e-06
-2.7213654897581e-05
-2.2517442349392e-05
-1.73630126654996e-05
-2.59681549434301e-05
-1.00003769596078e-05
-1.31945176792872e-05
-2.48550297922804e-05
-2.52303627423776e-05
-2.12307252655458e-05
-1.14096157416181e-05
-3.67700268406687e-05
-2.66287039517196e-05
-1.54307064726608e-05
-2.64725242170268e-05
-2.00918351274154e-05
-4.67141978356323e-05
-2.70657669799117e-05
-5.17839535172299e-06
-2.96604801373305e-05
-3.80320773932065e-05
-2.11120173881704e-05
-6.80002831926684e-06
-1.1567133805883e-05
-2.97297423345063e-06
-2.61694415990722e-05
-2.57584453195613e-05
-1.37845188334354e-05
-1.79181601670176e-05
-1.15291787639543e-05
-1.63440843352001e-05
-2.16973623810627e-05
-2.90754362152491e-05
-1.49029132230968e-05
-2.2786422741414e-05
-4.15821429257233e-05
-3.50207576730542e-05
-2.41766355831874e-05
-2.81690783564914e-05
-7.56221319016677e-06
-2.55750902722864e-05
-1.70808315537865e-05
-1.57731433551015e-05
-2.55219479629319e-05
-3.95286090796382e-05
-2.81886868644737e-05
-1.2663380627044e-05
-2.62745047289439e-05
-4.01449709206505e-05
-5.97545180777237e-06
-1.51563731247968e-05
-5.08750923604325e-05
-1.61092290638077e-06
-2.52747662683568e-05
-2.2349546429763e-05
-1.82943878077376e-05
-1.93844383940454e-05
-2.47288750719874e-05
-8.74782714528205e-06
-3.97162829406473e-05
-1.23989508164128e-05
-1.34958218708469e-05
-2.6346287418911e-05
-1.89658515038555e-05
-3.30534244713532e-05
-3.06115898525309e-05
-1.99372185154009e-05
-1.77514277223872e-05
-3.22262479472796e-05
-4.10790655009389e-05
-3.634164569901e-05
-3.55113247420156e-05
-2.49549853320512e-05
-2.16113566832575e-05
-3.5661376483333e-05
-5.10110561162495e-06
-4.9686916318757e-05
-1.68550120874638e-05
-3.91808628404971e-05
-1.29247104915426e-05
-3.14173379904719e-05
-2.49441994275397e-05
-1.93159898267986e-05
-2.16126613813524e-05
-1.86937038210186e-05
-6.23912908495255e-06
-9.11349425471117e-06
-2.01544918791219e-05
-1.06558775399419e-05
-1.47042381281872e-05
-8.99942973168512e-06
-3.24476042207067e-05
-2.41302298135244e-05
-1.41852662157308e-05
-4.98462851189959e-06
1.63336513412964e-05
1.6909669799885e-06
-2.33952364861929e-05
-3.51991407897167e-05
-2.0783628287684e-05
-3.4978431248891e-05
-7.76283344441727e-06
-3.34732602780034e-05
-1.32795206601643e-05
-1.30943159231965e-05
-1.89935825106604e-05
-8.29268818797897e-06
-3.38237525126862e-06
-3.8120895686013e-05
-5.98836741167089e-06
-9.27089838280697e-06
-4.36473909300647e-05
-1.89378813049993e-05
-3.08433722767986e-05
-1.14067004469241e-05
-1.14764951769549e-05
-3.67570300869728e-05
-1.60287330924766e-05
-1.68628167197423e-05
-9.80542693742472e-06
-3.85442564780222e-05
-1.9993356489442e-05
-2.93240949678476e-05
-1.38644514480038e-05
-2.27472088078863e-05
-2.39813153577133e-05
-1.22262228978289e-05
-8.61348074441078e-06
-2.2237500382544e-05
-1.31387383018372e-05
-2.88385177696351e-05
-1.44523091316002e-05
-1.77546030469582e-05
-3.73505913744831e-05
-1.92423844675289e-05
-3.48436962763639e-05
-2.94473361441226e-05
-3.43485412749566e-05
-1.75821728382649e-05
-7.89835423264831e-06
-2.85670344578032e-05
-2.193084628904e-05
-3.42989244469856e-05
-6.07876533927002e-06
-4.03636888699077e-06
-1.67423247273144e-05
-3.47983172973779e-05
-7.04847778535822e-06
-4.30373692320805e-05
-1.20368292344594e-05
-2.19523858437828e-05
-2.29828814823808e-05
-2.23418005217325e-05
-2.12655631132892e-05
-1.5929279972893e-05
-2.3899279328458e-05
-6.82270902833441e-06
-1.57742296045496e-05
-3.68296920856534e-05
-2.03918747595771e-05
-2.68150213322123e-05
-2.18461576729613e-05
-1.59034785886479e-05
-2.87932218420284e-05
-3.427504486249e-05
-5.92143239990438e-06
-1.12901316371072e-05
1.56487072865394e-05
-1.05644351833196e-05
-5.95990859050161e-06
-4.69691297542123e-06
-7.94255333566865e-06
-1.31266745078992e-05
-1.37633306107307e-05
-4.30537307937014e-05
-2.28360802923239e-05
-2.98064511971265e-05
-3.47470217949814e-05
-2.58122965705048e-05
-1.03126144908062e-05
7.44626466377445e-06
-4.33793327042536e-05
-1.80791926125129e-05
8.30652949147769e-06
-1.04589887854608e-05
-1.45512571029143e-05
-1.00327467833002e-05
-7.14547794816072e-06
-3.60032125310532e-05
-1.0466126235975e-05
-2.93378287022387e-05
-3.22814674687454e-05
-3.28774021826376e-05
-5.91005141391242e-06
8.61742327778118e-06
-2.13631765524149e-05
-2.82082604955105e-05
-2.69011107902542e-05
-1.27740827701529e-05
-2.51807703646454e-05
-5.95995411519105e-06
-1.84912896627431e-05
-3.21803776317876e-05
-2.16650930608605e-05
-1.30575257204774e-06
-5.85821137423983e-06
-3.78247696582427e-06
-2.49673828319854e-05
-1.67434654716279e-05
-2.20487763187088e-05
-3.18944325831533e-05
-1.26834882188547e-05
-2.30615399394223e-05
-4.12212962559253e-05
-2.58431488284799e-05
-1.47118372021531e-05
-2.35827092393294e-05
-1.40387874594298e-05
-3.0231700338215e-05
-2.17353347593339e-05
-4.1343013942495e-05
-1.75282218953805e-05
-2.54844380824632e-05
-1.57715808111772e-05
-1.13467760220837e-05
-2.67841442391985e-05
-3.56065657536121e-05
-2.28038373748723e-05
-3.05815474011914e-05
-4.60207291632458e-05
-2.88628345253706e-05
6.52884349720108e-07
-2.67041005173745e-05
-3.37818927617257e-05
-1.49692148129214e-05
-1.46275240079358e-05
3.1311554032048e-06
-3.15066516005426e-05
-2.36973256900433e-05
-3.76745288518984e-05
-9.15995949706717e-06
-4.94601620759297e-06
-9.3893220849226e-06
-1.08195640084539e-05
-3.48482208333055e-05
-1.09757852332399e-05
-4.18861588909011e-05
-1.08250826913813e-05
-5.0467296855607e-06
-1.49763581284043e-05
-1.42327894455817e-05
-5.08570087060877e-05
-1.31776178525907e-05
-1.82370169874415e-05
-1.83562933363857e-05
-3.10087403179928e-05
-2.10747210756653e-05
-3.14956985836343e-05
-1.23527923952003e-05
-1.70384513816077e-05
-1.59789454908927e-05
-2.66779575041861e-05
-1.33008318470749e-05
-2.24900282988037e-05
-1.45964113994165e-05
-2.08137227255238e-05
-3.71457218233327e-05
-7.96551832543375e-06
-1.99220715934502e-05
-1.63484653810611e-05
-2.17502825903587e-05
-1.03249147408726e-05
-1.1200079975293e-05
-1.30243049995878e-05
-1.29381064414417e-05
-1.20249259095175e-05
-2.01342957657611e-05
-4.2555399713055e-06
-3.35216371245755e-05
-2.91887486965886e-05
5.29629545987136e-08
-1.40134003808814e-05
-6.88296647867239e-06
-1.34295482417198e-05
-2.25110798763822e-05
-1.4996257328714e-05
-1.36274146717823e-05
-2.55584212131904e-05
-8.17422657708861e-06
-2.99009161869081e-05
-3.99098164604956e-05
-1.81804012344091e-05
-1.26769855796399e-05
-6.33021583028961e-06
-4.26858676133003e-05
-3.04741106191843e-05
-2.87982157145512e-05
9.88800483874351e-06
-9.63633343562255e-06
-1.80581762679716e-05
-1.78074861868009e-05
1.13370188154099e-05
-1.03062236997233e-05
-2.61603239912608e-05
-7.16108227293216e-06
-3.0979975373599e-05
-2.47702084443523e-05
-3.34335177641533e-05
-3.02196740417139e-05
-1.80601275557136e-05
-2.18257454939841e-05
-1.48431476149404e-05
-3.02310491649105e-05
-1.96490251863594e-05
-3.3762720117518e-05
-2.91090199068964e-05
-4.63878389591586e-05
-1.70815487297813e-05
-2.04520593947797e-05
-2.35065389764764e-05
-1.52924577184746e-05
-4.82746658825543e-05
-1.87630987971437e-05
-2.15017878863297e-05
-2.08588459685401e-05
-2.43480491028613e-05
-4.57822022445249e-05
-2.26743570657217e-05
-1.43527630702038e-05
1.00247438184811e-05
-1.87432649870734e-05
-1.27717951878939e-05
-2.20186788052507e-05
-1.75138706645289e-05
-2.66350546935583e-05
-2.37465966160083e-05
-5.83543793233421e-06
-3.72893904233902e-05
-2.92607374280137e-05
-5.97725283810764e-06
-1.08982918254092e-06
-7.88302223218044e-06
-2.67271596903352e-05
7.94379750018239e-06
-3.00849428995047e-05
-1.09647866290553e-05
-9.75042648234277e-06
-3.69629345896577e-05
-1.47390326092439e-05
-1.72082157779803e-05
-1.53296656788771e-05
-3.51394020879768e-06
-1.25856827682477e-05
-9.06630863389897e-06
-2.40385495705997e-06
-2.06562929793858e-05
-1.48249601400768e-05
-3.73271578314488e-05
-1.77855628186858e-05
-3.2383007464293e-05
-3.30593929452389e-05
-3.2250630326365e-05
-1.92796252784755e-05
-2.08618971273158e-05
-3.00973480832778e-05
-5.96263584554343e-06
-1.24325730061502e-05
-4.22514752769614e-05
-2.75142486141567e-05
-1.81078618252637e-05
-2.94869662141962e-05
-2.09082474734179e-05
-3.65281506104322e-05
-2.10321817336483e-05
2.62629512031906e-06
-8.95485425685297e-06
-2.39685123286758e-05
-5.30668272551161e-06
-3.2367514788299e-06
-3.1955015884894e-05
1.38722337548076e-06
-6.70384674435114e-06
-9.8708028603126e-06
-3.24512548164132e-05
-1.42056190849981e-05
-1.06651790333245e-05
-2.56793262292451e-05
-2.72653185232122e-05
-3.68340530867193e-05
-1.17354896432435e-05
-1.30014290273202e-05
-5.92777065622028e-06
-1.99812556728726e-05
-2.23559753804739e-05
-1.28336354593661e-05
-3.46903527066718e-05
-4.77942274263486e-06
-2.2483484073839e-05
-5.9539679737918e-05
-4.50906152473e-05
-1.66754038525051e-05
-1.50875083038387e-05
-1.41762601589045e-05
2.52703328115304e-06
-4.86276463661888e-06
1.08731850036038e-06
-2.83432060165094e-05
-2.85276791128309e-05
-2.47792689779599e-05
-2.08463695410597e-05
-5.05476879700757e-05
-9.45507273857495e-06
-2.24308717680203e-05
-1.4663795496817e-05
-1.89080119818265e-06
-1.89608912712505e-05
-4.50432893417287e-05
-4.64429869557864e-05
-3.36550948041222e-05
-4.01803019155329e-06
-1.45071060311281e-05
-1.44067634790118e-05
-2.06742145066623e-05
-2.89746341932722e-05
-2.21437385638137e-05
8.69646755599124e-07
5.23853977486895e-06
-2.17536457463994e-05
-3.31860743066541e-05
-1.23230103015073e-05
-2.82520791785903e-05
-7.37104586047012e-06
-2.73231107798564e-05
-1.77842873322765e-05
-2.38326950249396e-05
-2.05652571887122e-05
-1.30944894065925e-05
-1.2518926618908e-05
-3.05854862238577e-05
-3.52096421510424e-05
-2.37349464380243e-05
1.90645192855684e-06
-5.29209988625022e-05
-1.92952166449668e-05
-1.73676610586294e-05
-3.03536477823089e-05
-1.66761134654869e-05
-1.54304949324278e-05
-4.20210534898472e-05
-3.66670587399905e-05
-8.47861580950106e-06
-1.49554376618855e-05
-2.20675800560241e-05
1.96566775045049e-06
-4.371294478677e-05
-7.46058297606816e-06
-1.09448800649392e-05
-7.99650566595661e-07
-2.55069727379346e-05
-4.12568418230058e-06
-1.79127038240171e-05
-3.52247348192066e-05
-3.50838564353618e-05
-1.27488983228074e-05
-2.56799548974509e-06
-1.17018334063758e-05
-3.23644139539034e-05
-3.09123723638783e-05
-9.26363688347231e-06
-8.11833347990044e-06
-2.22934624966726e-05
-3.98690777652112e-05
-3.44556670409403e-05
-5.62735999685126e-06
-1.55736449246402e-05
1.82301355962688e-07
-1.89222185277287e-05
-2.82716243158313e-05
-2.36858118346437e-05
-3.48213454865256e-05
-2.5428717922854e-05
-2.94945371427545e-05
-2.24244491757196e-05
-2.90254628187322e-05
-1.897139551011e-05
-1.96262889728201e-05
-2.60601003808126e-06
-3.36865295674062e-05
-2.13744991275984e-05
-2.22966638819858e-05
-2.92068880237332e-05
-1.8070888490422e-05
-1.32822311709438e-05
-2.79770840899576e-05
-1.47956709455199e-05
-1.98630009274134e-05
-1.2079365791952e-05
-6.72817694443275e-06
-1.11940233820197e-05
-1.41699228177729e-05
-2.40914093162096e-05
-1.29909611349383e-05
-2.47624608546939e-05
-1.33043667234213e-05
-3.02574661981586e-05
-1.32094196257071e-05
-2.73508604162483e-05
-3.49540210418973e-06
-1.24952921061925e-05
3.58953042283752e-06
-3.78199689559204e-05
-1.16999442133435e-05
-1.85322723848578e-05
-2.08298095732443e-05
-9.35175654900072e-06
-2.2649611538556e-05
-1.3063904535397e-05
-2.26589449695625e-05
-2.3597931724487e-05
-3.43539762998952e-05
-2.45672521162939e-05
-1.31198601512437e-05
-7.92202718624649e-06
-3.10821031967137e-05
-1.4418534348206e-05
-2.71320147570931e-05
-1.17363790960963e-05
-3.08419438626225e-05
-1.69356534314284e-05
-1.89561667635498e-05
-1.7833021217016e-05
-2.58819775467992e-05
-2.32449681651879e-05
-3.44171756259068e-05
-2.82000814893621e-05
-9.22373142669461e-06
-1.37206149988784e-05
-3.06160159202237e-05
-1.44469487255243e-05
-1.94112923576362e-05
-3.79905198601856e-05
-1.47702237515916e-05
-2.33596052493603e-05
-1.54534966351344e-05
-2.30286135275117e-05
-2.85501845410117e-05
-1.92539831451063e-05
-2.35504889519837e-05
-8.59156178565379e-06
-2.85037907612896e-05
-3.05129396322244e-05
-2.30196017095896e-05
-3.22409321385725e-06
-3.00347878239698e-05
-1.98618883691305e-05
-2.07949031581316e-05
-2.4920608157067e-05
-2.01087629622563e-05
-1.89273458908196e-05
-2.84377045330251e-05
-2.18106111095225e-05
-2.46569040804926e-05
-1.90291319738966e-05
-7.61716191934681e-06
-6.44616314545555e-06
-2.67576015858884e-05
-2.48704818813742e-05
-3.46006159386787e-05
-1.38748362700798e-05
-2.1366615574701e-05
-2.58279606133351e-05
-1.07569162778079e-05
-5.14244214404251e-06
-1.78088465341433e-05
-3.55161610787195e-06
-4.53329242774159e-06
-3.03451884263843e-05
-6.24516398891642e-06
-3.15582590426512e-05
-2.56263030222253e-05
-1.74202649164447e-05
-7.4576618257881e-07
-2.61667664156605e-06
-3.15706289718771e-05
-1.46876248559258e-05
-3.64030029889963e-05
-4.65297993789163e-05
-8.90921723859425e-06
7.05018919002637e-08
-3.3685307921981e-05
-2.96913036855433e-05
-2.043570651401e-06
-3.70574506844282e-05
-2.81884035969465e-05
-2.56183632236694e-05
6.8810456389869e-06
-7.68372340905828e-06
-3.5249291378393e-05
-2.93743861421624e-05
-2.5585207908157e-05
-9.53228701166008e-07
-2.28519035088315e-05
-3.73437820417652e-05
-2.88572083132878e-05
-2.20810945653275e-06
-1.5640456051967e-05
-1.89748439186572e-05
-2.86791947328018e-05
-1.45501203488474e-05
-3.79213965575418e-05
-1.7535814098636e-05
-3.22747261071238e-05
2.17218319431403e-06
-3.72101996360003e-06
-9.86472936368035e-06
-6.54172270100677e-06
-1.95478335465837e-05
-5.17016695398957e-05
-1.9066754415523e-05
-1.19816809423725e-05
-1.61814916746603e-05
-2.49446628613e-06
-2.89253521123717e-05
-3.27689835293681e-05
5.58732792410663e-07
-2.95769866765643e-05
-3.30273139463677e-05
-6.53620426596731e-06
-1.19621694210211e-05
-1.13747341658942e-05
-1.09432040339214e-05
-1.56541172488142e-05
3.92928012822914e-07
-4.32399333195643e-05
-3.46950922176192e-05
-2.85104965715463e-05
-3.77487436081326e-05
-3.48305881103226e-05
-1.88059138138526e-05
-1.10558699078731e-05
-1.37699755739465e-05
-2.1859794889414e-05
-2.5719446730689e-05
-2.65670997869157e-06
-3.11867552187222e-05
-3.1724912041623e-05
-1.64408281822322e-06
-2.42469378305554e-05
-1.22371902267987e-05
-4.08461376113035e-06
-3.15480358897684e-05
-3.00472183409864e-06
-2.1055068471451e-05
-3.76405276812322e-06
-1.24001368182862e-05
-2.98685847688574e-05
-2.095790142315e-05
-2.96496420291958e-05
-4.68506566702104e-06
-3.55446934407588e-05
-2.58101926100482e-06
-3.34866490472665e-05
-3.93089389384452e-05
-3.19654799659475e-05
5.06092138770625e-06
-2.204434257154e-05
-2.08847247259293e-05
-1.9068813498355e-05
-2.25253547728326e-05
-1.15999829669353e-05
6.86629815413442e-07
-3.96446038210118e-05
-2.92255709337512e-05
-1.66304132593567e-05
-1.89267768462667e-05
6.01964457458434e-06
-2.36246486196718e-05
-1.7641889733832e-05
-1.76931545247262e-05
-2.09962542327587e-05
-1.58671726727581e-05
6.69177872561734e-06
-1.45673123696273e-06
-2.24568812474792e-05
-2.1652365411272e-05
-3.93360163588228e-05
-1.278823314842e-05
1.48478445487686e-06
-3.84524444391549e-05
-6.53410467607338e-06
-1.50659464764153e-05
-3.45895024546753e-05
-1.86173384691949e-05
-3.16599530469278e-05
-2.78525287022835e-05
-1.30222471150474e-05
-2.13156598828764e-05
-3.33330582559615e-05
-4.00603481810668e-06
-3.46311163236673e-05
2.68805309171531e-06
-1.81790879965713e-05
-1.63543400608302e-05
-5.3986248783531e-05
-2.2327983062091e-05
-2.9303403177656e-05
-1.23767701882818e-05
-7.01637974789837e-06
-1.18760106840308e-05
-2.59453925908712e-05
-2.57491596432954e-05
-2.49467005631774e-05
-2.63347813136171e-05
-3.88441752575273e-05
-3.34472076778076e-05
-1.30476449814162e-05
-2.3241702335865e-05
-4.80814047836632e-05
-4.49532909209695e-05
-9.00617674812216e-06
-3.04355124789594e-05
-4.47797618664993e-05
-4.02788412569875e-05
3.64269880793575e-06
-3.8035124827793e-05
-2.08313743483941e-05
-1.11279348796572e-06
-1.98839954911936e-05
-2.54960492570483e-07
-2.09437553039943e-06
-2.83814283078386e-05
-4.47065096189812e-05
-1.95322218164789e-05
-2.9193484169537e-05
-1.66241907556661e-05
-2.27198106649607e-05
-3.05645762201161e-06
-1.32636487404135e-05
-1.60910980628574e-05
-7.64453507616124e-06
-2.45083257149061e-05
-2.47176674227529e-05
-1.52420921183423e-05
-7.55787958502617e-06
-2.47260869591884e-05
-1.1653431819927e-05
-2.46873060461415e-05
-2.16929218466783e-05
-1.91642155610118e-05
-3.6772330797762e-05
-2.83524655109205e-05
-7.63537517088929e-06
-6.31566231166172e-06
-3.2959515108404e-05
1.58660529609509e-06
-2.60036817685265e-05
-3.97880162633352e-06
-1.72550372883439e-05
1.0045522552174e-05
-1.79487925817151e-05
-1.50322669379843e-05
-2.34095372184083e-05
-1.95361884374032e-05
-2.09194782076119e-05
-2.52398851039089e-05
-9.38000215937914e-06
-4.00210542124634e-05
-8.41632737123708e-06
-2.86002161403535e-05
-1.69210876124272e-05
-1.54745650291312e-05
-2.8483296635817e-05
-3.66057659690998e-05
-3.73865833811703e-06
1.13742933899948e-05
-2.44058378701493e-06
-2.38432821759828e-05
-8.95391021730093e-06
1.64219840767423e-06
-2.24209334669494e-05
-1.871543230824e-05
-2.50410931766205e-05
-3.07194956273248e-05
-1.81366698734461e-05
-1.90900883471848e-05
-2.99083527397223e-05
-2.72265646152198e-05
-4.80425922644491e-05
-1.56905601013291e-05
-2.49118080878585e-05
-7.0561715280504e-06
-2.38171016525852e-05
-1.0129119523479e-05
-1.21834236479524e-05
-3.96941286753553e-05
-2.97595872501631e-05
-1.0137943378897e-05
-2.294243635021e-05
-8.79632401487337e-06
-1.87377888785757e-05
-3.72724141010354e-05
-1.05796023786557e-05
1.25051368836014e-06
-2.25178768328009e-05
-2.05942360015998e-05
-2.68459456964439e-05
-6.00315738503666e-06
-1.60038912300436e-05
-2.0969660553025e-05
-3.39544309257408e-05
-1.775222791323e-05
-1.1707581040567e-05
-1.13432506920024e-05
-1.44315589978616e-05
-6.88137526720298e-06
-2.83986976972643e-05
-3.60078060723236e-05
-2.01608739276233e-05
-3.77898051029668e-05
-2.98585422390961e-05
-2.02766268899958e-05
-1.93671064800983e-05
-2.31613613980118e-05
-3.16114254340608e-05
-7.90654016028498e-06
-4.31516284678936e-06
-2.19740057585719e-05
-2.80233386017383e-05
-5.44499341081111e-06
-1.62703742801672e-05
-1.68158181691398e-05
-1.39334016032955e-05
-1.0977419219567e-05
-2.63646945718976e-05
1.75219996133302e-06
-2.77540970757873e-06
-2.33621885272927e-05
-2.72982513442718e-05
-1.5615716535707e-05
-2.69546183719983e-05
-1.50264666981577e-05
-2.93087573371764e-05
-2.59607215842131e-05
-2.73632120356892e-05
-7.17268629084104e-06
-4.07619693729247e-05
-2.57869819046214e-05
-1.70749642107616e-05
-1.30880790013858e-05
-1.73902200169359e-05
-5.9211241556012e-06
-5.08574188487568e-06
-1.52916395979155e-05
-6.10835178560938e-06
-4.22909072372786e-06
-1.46973587058931e-05
-1.76307599808148e-05
-1.04493774432513e-05
1.41503024850867e-06
-3.93749072890813e-05
-2.6960723531136e-05
-2.67941398927231e-05
-4.36748008367036e-05
-2.43733209705445e-05
-2.22883941112563e-05
-6.16899089397268e-06
-2.3226331133113e-05
-3.01623781033739e-05
-2.26005910503749e-05
-2.37675755804378e-05
-1.29629075704469e-05
-1.22540106816532e-05
-2.55376973233212e-05
-1.76966344570533e-05
1.95982959068687e-06
-2.82121502243225e-05
-3.45385203850788e-05
-1.91174807001757e-05
-1.25316852167406e-06
-1.85029331853916e-05
-2.89431782624552e-05
-1.08968363894298e-05
-2.50335758659607e-07
-2.35370585729853e-05
-1.47271152739112e-05
-2.36960283949488e-05
-1.81783200120798e-05
-2.33659546273604e-05
-1.69369009307372e-05
-2.89980048277157e-05
-1.35153300525968e-05
-8.16228339726958e-06
-1.31783871997552e-05
-2.04786404805911e-05
-2.43726082251795e-05
2.07730866123875e-06
-1.01837745632474e-05
-1.40497248542264e-05
-3.11681000363949e-05
-1.87978126569447e-05
-2.56202640103374e-05
-2.19784177395301e-05
-1.66073857500298e-05
-2.44752635561455e-05
-3.61611586755709e-05
-1.49758832010052e-05
-2.27097506364014e-05
-1.8663001125188e-05
-1.15263199507003e-06
-1.24143441390868e-05
-2.53329059678982e-05
-1.08625656683775e-05
-2.80667766607281e-05
-3.8221618881374e-05
-1.76212841270818e-05
-1.22956911914443e-05
-1.33964889175324e-05
-1.2560040941157e-05
-7.15012669656589e-06
-1.04721526644595e-05
-2.03622326627792e-05
-2.6834280049579e-05
-2.92359768935529e-05
-1.19536116101649e-05
-2.69860417308714e-05
-3.34199700257476e-05
-9.14355467407147e-06
-3.70796010662394e-05
-3.61365560457625e-05
5.6148814475973e-07
-3.06964088405302e-05
-4.34564155037811e-05
-1.89156459634913e-05
-2.77614275207375e-05
-7.43805147018485e-06
-3.33939584886387e-06
-9.64691300874514e-06
-2.12308612584664e-05
-1.69058373912036e-05
-8.51539475559591e-06
-1.99000499268757e-05
-1.6972591302217e-05
-3.35398506241789e-05
-3.05175328307081e-05
-9.07691286734132e-06
-1.53650297353605e-05
4.14456070836302e-07
-7.64034410754421e-06
-3.07432483056898e-05
-3.40353322432907e-05
-1.94868048425808e-05
-3.24238053261695e-05
-2.09044287047306e-05
-1.98630318472854e-05
-1.41773130608213e-05
-1.01191088158827e-05
-3.52102116630782e-06
-2.2028414889032e-05
-3.07732627397808e-05
-1.79754933639908e-05
-3.2580581668092e-05
-3.83269598148957e-05
-3.50014614629389e-06
-4.36093108624598e-06
-2.13887251198118e-05
-2.13284583742545e-05
-1.97917348654761e-05
-4.53448923686104e-06
-2.34648140674108e-05
-2.86599243433311e-05
-1.21150874273311e-05
-3.4612618950794e-05
2.21633589594982e-06
-4.06804474781399e-06
-2.0843660642668e-05
-2.36709931816537e-05
-3.30267550880578e-05
-3.2749366978509e-05
-2.61080051922236e-05
-5.18470562761343e-05
-6.22740164979378e-06
-1.12964475896671e-05
-2.07704557157279e-05
-7.57858501294395e-06
-8.25823255038668e-06
-1.51043686998327e-05
-3.05036550402173e-05
-4.0305701930529e-05
1.20571772160522e-05
-8.59953095253514e-06
-2.66424643871123e-05
-1.10731917480143e-05
-3.65414767049321e-05
-2.30859945985901e-05
-1.91876226439092e-05
-3.69489000746112e-05
-3.39435348332982e-05
-1.48841862942493e-05
-2.83918614108922e-05
-3.21568316210835e-05
-3.36387950156697e-05
-3.08159199311163e-05
-1.59990953721497e-05
-1.58697382906905e-05
-6.83022776538216e-06
2.83696988221503e-07
-2.3003814529796e-05
-3.36099531731967e-05
-1.67209131777296e-05
-1.96438545945091e-06
-8.34281294414345e-06
-2.6054946263158e-05
-1.17978143722275e-05
-4.37520118646272e-06
-2.57269736581357e-05
-3.02287375663399e-05
-2.62773451455502e-05
-2.9105314203942e-05
-2.36499670379925e-05
5.87736952419126e-06
-3.02430599988724e-05
-3.97889125818564e-05
-5.64250647985537e-06
-2.75718980852814e-05
-8.88688022080162e-06
-2.04215876780686e-05
-6.62525674845745e-06
-2.4962320841345e-05
-1.16657375392104e-05
-2.91806154444952e-05
-3.76299586308521e-05
-4.49900051585091e-05
-1.69603969183167e-05
-1.00693294749862e-05
-3.12772058135016e-05
-2.55939812647751e-05
-1.227324932129e-05
-2.41996722063239e-05
-2.10062055858672e-05
3.6095892321135e-06
-1.63073152094594e-05
-2.04403170195367e-05
-2.79974544183315e-05
-2.26944494214368e-05
-1.59867395646115e-05
-2.88306232398532e-05
-2.34449597238001e-05
-2.80588212858173e-05
-1.65436377849286e-05
-1.26699699831316e-05
-1.84540966468223e-05
-2.7133893166377e-05
-3.58428163414841e-05
-9.03672253867296e-06
-2.52042335375213e-06
-1.63270634280375e-05
-1.28257380874279e-05
-1.83550837324336e-05
2.53622772876696e-05
-2.63342439260365e-05
-4.30871898516782e-05
-1.0045754465233e-05
-2.68302047719871e-06
-8.39304363765809e-07
-6.31467887701783e-07
-1.23283164298633e-05
-2.93296364837923e-05
-2.42999218735303e-05
3.391633968531e-06
-2.58799908452118e-05
-1.76780866307668e-05
-3.08511724940935e-05
-1.74489976870734e-05
-1.01505057556666e-05
-2.68385912529554e-05
-1.30668985776776e-05
-1.43045231000366e-05
-3.18830696192907e-05
-1.60520590320978e-05
-3.60980823341814e-05
-2.22213410052523e-05
-1.33992199772767e-05
-1.49714030276178e-05
-2.20684847989042e-06
-4.90382154058047e-06
-2.14925998975742e-06
-1.323700461637e-05
-1.14471312651082e-05
1.49821835325502e-06
-7.96426363761275e-06
-4.34015292249657e-06
-1.70478099307987e-05
-2.25623642018052e-05
-2.33518680702341e-05
-2.49372052654207e-05
-2.95748797515933e-05
-1.16476866321403e-05
-1.02605051950824e-06
-1.63616570677296e-05
-2.04135267829882e-05
-1.47232058583102e-05
-3.40475572014533e-05
-1.66053468523501e-05
-2.16543323480765e-05
-2.32815436096668e-05
-3.5431032088275e-05
-1.67108460902273e-05
4.64195035056672e-06
-2.6966575243779e-05
1.10883888210428e-05
-3.5629269426057e-05
-2.9264458496156e-05
-2.40825803602989e-05
-3.9743210517983e-05
-1.74269948203993e-05
-3.3309895414105e-05
-7.24304483721255e-07
-1.57416798728739e-05
-3.67010902341665e-05
-2.45626835675525e-05
-2.26041438895066e-05
-4.84191821908336e-05
-2.8452016865868e-05
-9.889317278092e-06
-3.68618540323985e-05
-2.78810133114037e-05
-3.24655051112195e-05
-2.60215839420527e-05
-3.50290233961824e-05
-1.06946732040721e-05
-2.04704308468251e-05
-9.569595052941e-06
-1.2587919621068e-05
-2.30020146544841e-05
-1.8144056995332e-05
-3.40703777266754e-05
-1.13604128831894e-05
-2.50842356997808e-05
-9.29764446014662e-06
-1.02686176858707e-05
-1.32489398185691e-05
3.95698588282578e-08
2.39323863866902e-06
-3.42823452599127e-05
-1.39029550679737e-05
-1.50169773038243e-05
-5.9366578038398e-06
-3.43304063072956e-05
-4.81666139916466e-05
-5.20410519673112e-05
-3.26446403453582e-05
-3.05947824562531e-05
-3.04399044465141e-05
-1.29578561032193e-05
-5.5719676373437e-06
-2.11150162524231e-05
-1.91207858482296e-05
-4.98761917025506e-05
-2.88517858278688e-05
1.14214943186767e-05
-2.39151246389857e-05
-4.92535351748937e-05
-2.69122900048318e-06
-2.16350923790912e-05
-2.68717396854822e-05
4.25034746039415e-06
-2.50583303161246e-05
-1.15000261553027e-05
-1.07181905873368e-05
-3.22836434333109e-05
-1.03210400032238e-05
-5.17836769372399e-06
-3.29018130756794e-05
-2.51089538553477e-05
-2.76994133015481e-05
-1.94485547975693e-05
-3.68245597399844e-05
-1.54807577010543e-05
-1.43088194088896e-05
-2.43737152753201e-05
-1.24899927902626e-05
-1.12841931272572e-05
-4.03161709285608e-05
-3.411867444667e-05
-5.06470227340526e-05
-3.26864848843569e-05
-3.07496443828893e-05
-2.35214253406623e-05
-2.36106949491324e-05
-1.47846040703e-05
-5.38682337227366e-06
-3.94961240077592e-05
-1.30383572491279e-05
-1.52497075949066e-05
-1.70358827642209e-05
-2.19297234165349e-05
-2.74977753537978e-05
-2.42860514889131e-05
-3.63970633446207e-05
-2.34469384327732e-05
-7.78636758722944e-06
-2.65810973405408e-05
-1.8803813589979e-05
-1.88947450693746e-05
-3.55662560561244e-05
-1.48861759198326e-05
-2.39006396735902e-05
-3.22834707773116e-05
-4.75444877155179e-05
-3.79193283387532e-05
-5.07921246808067e-06
-1.55731646231256e-05
-1.8491444270755e-05
-2.06751383948268e-05
-3.04570565454558e-05
-8.5243313504877e-06
-2.85444014830018e-05
-3.64169230118357e-05
-1.46468041942032e-06
-2.92882965622278e-05
4.37246438984025e-06
-2.00043582705628e-05
-1.93759356348748e-05
-1.66212726932399e-05
-2.29611308363751e-05
-4.78261348828833e-06
-4.73329746454693e-05
-1.56556434998738e-05
-8.94999348326604e-06
1.81279004204323e-06
-2.41940541855211e-05
-3.89871562751854e-05
1.0420335671972e-05
-9.42499314266613e-06
-2.69785820802746e-05
-4.53482009239297e-05
-3.30547505496965e-06
-9.001535189212e-06
-6.81963754659916e-06
-1.6651235677596e-05
-1.57585668697435e-05
-2.15278771893901e-05
-1.82702676709991e-05
-2.97114496818513e-05
1.81348436486018e-05
-2.21975390136109e-05
-4.20780432715378e-06
-2.81404191004895e-05
-8.18301264527106e-06
-3.32643223363049e-05
-3.74157251594652e-05
-1.67019931421031e-05
-2.96358267557913e-05
-2.29837257433736e-05
-1.77436376912209e-05
-1.90664491107819e-05
-1.45288375427537e-05
-1.2536211168909e-05
-2.64965307852747e-05
-2.73175428462359e-05
-1.42531634988299e-05
-8.232208862854e-06
-2.18273335472689e-05
-1.84475737668509e-05
1.25255149359048e-06
-6.0756978639802e-06
-4.35471977280576e-05
-2.39974487741811e-05
-1.45798767613238e-06
-2.65433423858021e-05
-2.53027206435236e-05
8.64884354049406e-08
-1.03525027552556e-05
-2.37368575163376e-05
-3.41285977624238e-05
-2.9131924350977e-05
-1.72282382309817e-05
-2.7502201502437e-05
-2.77651223256701e-05
-2.11415025982261e-05
-1.78542397467429e-06
-1.7600655348431e-05
-6.62203289093102e-06
-4.75171316470141e-06
-2.86758691483937e-05
-3.29891747589448e-05
-1.3623549468154e-05
-3.6861712610381e-05
-1.48918762541327e-05
1.48631462730408e-05
-2.27167344288263e-05
-1.36168069063258e-05
-1.82736768668044e-05
-1.01012537912659e-05
-1.43316488595004e-05
-1.8300162963685e-05
-2.78479011203959e-05
-2.57616844189632e-05
-2.34650301393444e-05
-1.46551425935038e-05
-3.63276236590641e-05
-7.99982749808832e-07
-1.2793587879704e-05
-3.24993296438621e-05
-1.04823402805046e-05
-1.8535760502728e-05
-2.00450505721718e-05
-1.17037948510665e-05
-1.8513331831376e-05
-2.38044306158962e-05
-4.1136372600847e-05
-8.82868518337653e-06
-1.26471642275862e-05
-1.61679931920492e-05
-1.96555927153816e-05
-7.88219459785098e-06
-5.92246557211209e-06
-9.69597343564928e-06
-3.74480054243904e-05
-3.57932330625697e-06
-1.5139141153714e-05
-1.63555387532199e-05
-4.25106487601328e-05
-8.51602768576086e-06
-2.24572826774788e-06
-1.36351160696397e-05
-3.42422071607378e-05
-2.04008223826514e-05
-2.55837479128823e-05
-4.86866751592155e-05
-1.91778384914575e-05
-1.3092243237044e-05
-2.19111620772711e-05
-2.25577156556782e-05
-2.28087543337061e-05
-1.51596524849211e-05
-1.1133190390157e-05
-3.261661343628e-05
-1.80467032330814e-05
-4.63027190878426e-05
-2.97204268764466e-05
-4.23138301350993e-06
-1.47672950484743e-05
-3.84951126375293e-05
-2.78017732257191e-05
-1.87635856949705e-05
-8.36270103483115e-06
-1.2025617498179e-05
-1.16237163389434e-05
-3.51545806918079e-05
-2.04298177026006e-06
-2.19286877904655e-05
-3.20364725117932e-05
-2.48944936715871e-05
-1.52964978975818e-05
-2.89399534040182e-05
-4.75383527196729e-05
-2.66924346510054e-05
-3.49741635306288e-05
-2.27830022092671e-05
-3.62755306464594e-05
-1.47521472663569e-05
-1.56444459234455e-05
-1.98276388047027e-05
-2.41700155925425e-05
-1.44916275937331e-05
-1.52599456402313e-05
-1.8688901525341e-05
-4.1502598983114e-06
9.28780066454039e-06
-5.30355913027264e-06
-5.35237738122108e-05
-2.51710099114893e-05
-2.11446346271094e-05
-1.58309748255609e-05
-1.24628508648052e-05
-4.71664188134692e-05
-2.81733559817048e-05
-1.38202202393639e-05
-1.74016119730528e-05
-4.79577749606533e-05
-2.61082965900888e-05
-2.36395741047862e-05
-1.95787082265815e-05
-2.18910627774614e-05
-2.1151634140908e-05
-5.63349925314044e-06
-2.20522585513921e-05
6.49261926323997e-06
2.99384296322456e-06
-1.74551453905215e-05
-1.60306715677294e-05
-9.65450396756256e-06
-9.79029537620741e-06
-3.01535521419241e-05
-1.0151234381754e-05
-1.30309022861559e-05
-3.08620662203805e-05
-3.19559889246615e-05
-3.55679923305156e-05
-1.33641760260301e-05
-1.0510411455724e-05
-3.7375891616656e-05
-3.60858830533756e-05
-1.93995734737969e-05
-2.04730000410775e-05
-2.07968913456115e-05
-3.64877093041173e-05
-3.57683160187581e-05
-4.34468176775753e-06
-2.11906380838563e-05
-1.79014802327539e-07
-3.35776075198464e-05
-2.60904035092958e-05
-6.20702069300128e-06
-1.72988317371479e-05
-1.71500936980575e-05
-2.96336558408498e-06
-2.07422307314499e-05
-8.64022445514243e-06
-6.00090829021811e-06
-3.75760654711528e-06
-9.85941094825264e-06
-1.3141018161546e-05
-1.5550450905297e-05
-1.92746485585617e-05
-1.96556390901865e-05
-2.73239487510807e-05
-1.83300171023403e-05
-3.64995013523856e-05
-3.09466127352114e-05
-3.03030281074703e-05
-5.75515838604512e-06
-2.14344862065582e-05
-1.65654797927881e-05
-1.95395802020906e-05
-1.89820334360624e-05
-1.70073368335256e-05
-3.55847694362386e-05
-1.74691412289551e-05
-2.42747617319213e-05
-1.82237880077505e-05
-4.5215315300417e-05
-1.2794755883602e-05
-1.49216990179627e-05
-2.78992843095553e-05
-1.20382259627063e-05
-6.25139951346123e-06
-1.6213574385434e-05
-2.19874963853833e-05
-3.11001894385616e-05
-2.15457937589628e-05
-3.17116718024515e-05
-1.24427160657514e-05
-1.31463752614636e-05
-3.07755541727151e-05
-2.32570950282319e-05
-2.84748289465849e-05
-1.11877214124115e-05
-1.43623208808572e-05
-7.95491958194583e-06
-6.4977916460519e-06
-9.5064359289809e-06
-1.80221329396304e-05
-1.17180572607228e-05
-1.7492670583349e-05
-1.85357825575369e-05
-1.88818045306544e-05
-7.97840589162283e-06
-8.39658013490475e-06
5.16696818009583e-06
-7.79420259043972e-06
1.19483223356953e-05
-2.84423050474953e-05
-1.24652012807176e-05
-2.55910566092323e-05
-4.07780501445718e-05
-1.8742206468823e-05
-2.34893734781169e-05
-2.27440339052418e-05
-2.26465356292694e-05
-2.51446535836571e-05
-3.61251123817094e-05
-7.64622323893294e-06
-1.00251694064649e-05
-2.37294355956991e-05
-1.73405216093218e-05
-2.74667063525667e-05
-1.61441148554511e-05
-1.81091304107045e-05
-1.44996622644302e-05
-1.27256030655739e-05
-2.71146798954515e-05
-1.6564817151065e-05
-2.01378880691494e-05
-1.63637087101451e-05
-2.79123661948479e-05
-1.74867094195054e-05
-5.01695711620261e-05
-2.96554527164958e-05
-2.1403247950393e-05
-1.66067771354974e-05
-1.19011694293029e-05
-3.63530082169848e-05
-2.98320892664372e-05
-4.50186504009431e-05
-2.3756024137079e-05
-3.30381074974089e-05
-1.66090948292038e-05
-3.01112792737543e-05
-2.08791986775066e-05
-1.7124739094431e-05
-3.49588640867671e-05
-1.58464317086733e-05
-3.7076343922423e-05
-3.37851657109088e-05
-2.37087588857718e-05
-1.8959015069702e-05
-1.70899753120649e-06
-1.92466785037455e-05
7.83475771790466e-06
-1.98332405527701e-05
-8.13263613148067e-06
-1.61159160006439e-05
-3.12479133810895e-05
-3.46958778610724e-05
-3.86683236146809e-06
-4.04492438417406e-05
-2.52849843949286e-05
-3.27016218528471e-05
-2.07759265772955e-05
-2.14772956248628e-05
-1.88964781494672e-06
-4.79193554349986e-05
-3.85434393578436e-05
-8.90842602787752e-06
-2.5764154972378e-05
-1.61336284754925e-05
-1.87641313305646e-05
-3.18170981492759e-05
-3.00732703573147e-05
-8.98551940095975e-06
-1.95146381006508e-05
-3.07953246575183e-05
-4.2605543592612e-06
-1.28084066465952e-05
-1.38192459151091e-05
-3.70969189061806e-05
-3.03528433175443e-05
-6.18958592840157e-06
-2.58219821071699e-05
-2.40001906108044e-05
-2.22613039892317e-05
-2.19396752446007e-06
-8.02003968053312e-06
-2.73911629285164e-05
-1.69273154446261e-05
-3.58599678308534e-05
-5.52783906945004e-06
-3.99097830715972e-05
-2.35589684907884e-05
-1.95351735570973e-05
-2.0748804824166e-05
-5.75777366403568e-06
-2.09260396376924e-06
-3.65521554944776e-05
-2.59511050665775e-05
-1.68816044419034e-05
-8.91554832965399e-06
-3.52003280827281e-05
-1.25563773050026e-05
-3.5614338215984e-05
-1.42299315467658e-05
-3.3907747881803e-05
-2.14334179236489e-05
-2.17001426362064e-05
-2.37252262677747e-05
-4.59946289947854e-05
-5.31939052832588e-05
-9.18676482353415e-06
-3.24385700459989e-05
-8.66215660456445e-06
-8.26587378398123e-06
-2.0808711674823e-05
-1.81250881054111e-05
-2.24115685170733e-05
-2.91233394651612e-05
-1.93582322092912e-05
-2.32543287966993e-05
-1.82698392500668e-05
-1.68155992708784e-05
-2.67153749660676e-05
-2.95118428499583e-05
-6.95949159091437e-06
-1.03309381081636e-05
-2.65887533422526e-05
-2.56232525199861e-05
-3.41735580971814e-05
-6.71140024421289e-06
-2.64957100554593e-05
-4.24234535633629e-05
-2.61864986122584e-05
-1.34817494641595e-05
-2.60117812467205e-05
-2.55336949420935e-05
-3.71827106794281e-05
4.54800262694161e-07
-9.80187228717348e-06
-2.30686751206374e-05
-3.83316450475534e-05
-1.5032669995486e-05
-1.80938310501974e-05
-1.36149988120297e-05
-3.7059301264025e-05
-1.01830381627803e-05
-5.90532439774667e-06
-1.9956507519999e-05
-2.0083088216891e-05
-8.73853018372595e-06
-3.40792321035478e-05
-8.59234181601784e-06
-2.48271817249524e-05
-9.95772268821488e-06
-1.19059599630483e-05
-2.45192202774869e-05
-1.36442024533966e-05
-2.33967221570779e-05
-2.53082888257769e-05
-3.37248888510707e-06
-9.95846461988476e-06
-1.3632588779798e-05
-3.55033262048396e-06
-2.40648723064234e-05
-2.06005111885441e-05
-3.7275289720721e-06
-2.82205265306325e-05
-2.37010488324141e-05
-2.3767862669863e-05
1.23743690944692e-06
-5.64871169262352e-06
-6.41505231134572e-06
-1.58835020829646e-05
-3.52867243872638e-06
-2.07219785696682e-05
-2.37188154277969e-05
-3.04631420686542e-06
-1.44519432768664e-05
-3.15345351085696e-05
-1.1794369178384e-05
4.69516568028445e-06
1.43271999213655e-06
-1.32549748952471e-05
-3.00914722560946e-05
-1.96281562728778e-05
-2.69110940615998e-05
-6.00468283432742e-06
-1.78540278609905e-05
-4.81886122539904e-05
-1.67681503564735e-05
-2.82844999505065e-05
-1.5181709630835e-05
-3.48104228422335e-05
-1.72288778884759e-05
-1.10660085835564e-05
-2.1838447115429e-05
-5.96949470971677e-06
-3.08648363339038e-05
-2.79131410605983e-05
-2.80356388313954e-05
-2.8648371668037e-05
-2.43408199261283e-05
-1.89056187722302e-05
-1.86001153864992e-05
-3.07669751032896e-05
-1.16308199008809e-05
-1.39893260883918e-05
-2.55700839792105e-05
-2.2263264799418e-05
-3.05191851490494e-05
-1.17020431455486e-05
-6.33432237548251e-06
-3.13150904076269e-05
-2.66705260203885e-05
-1.67762325573786e-05
-3.69079045389107e-05
-1.88875293166311e-05
-1.23847309597559e-05
-3.54736464630626e-05
-1.29187757956506e-05
-2.72910441803632e-05
-2.12623038038577e-05
-3.43674199750164e-05
-1.77745409451866e-05
-2.14206559356876e-05
-1.95836594494647e-05
-3.60817187726657e-06
-3.54584602485385e-05
-3.13887479264055e-05
-4.01093101799213e-05
-1.98294252287357e-05
-1.45222017655392e-05
-7.65797865447747e-06
-2.3092025446921e-05
-3.03549226281269e-05
-3.38648357677783e-05
-1.72673305570646e-05
-1.75095406721507e-05
9.79930873193933e-06
-1.13989708018832e-05
-2.86105180437963e-05
-2.01234466818536e-05
-2.84195356951913e-05
-1.53337293415475e-05
-4.774033919234e-05
-3.15252409268967e-05
-8.26987400138102e-06
-3.05085177643317e-05
-2.94203289060744e-05
-2.82460777280784e-05
-4.08575411514378e-05
-2.20321429594535e-05
-1.43102122026289e-05
-1.8074331295844e-05
-2.26601572155403e-05
-6.26362440764791e-06
-2.89057732413082e-05
-1.09524264195155e-05
-1.98870639709573e-05
-9.15963030194757e-06
-2.35690738426548e-05
-1.32483088787808e-05
-3.41027515577044e-05
-2.80359154109843e-05
-1.11430835394506e-05
-6.14382843567329e-06
-1.60154477803889e-05
-2.51395697284432e-05
-2.71915196488274e-05
-4.05061811157935e-05
-2.55583130589475e-05
3.84447317918661e-06
-3.16971178032746e-05
5.87789315019604e-06
-1.72048063717794e-05
-1.72518132172506e-05
-3.02380087887943e-05
-2.74868605107158e-05
-1.59633432643932e-05
-2.77650953336198e-05
-3.18556849624688e-05
-3.51328012112482e-05
-1.91729897936892e-05
-1.13755763826101e-05
-2.9743767757737e-05
1.12261150525417e-06
-2.63026252798711e-05
-2.63207872394768e-05
-7.26147800677243e-06
-1.96346804932096e-05
-1.64332704110884e-05
-1.9205288868707e-05
-2.01750292624164e-05
-1.28051302050269e-05
-3.87914583165247e-05
-3.25782683081497e-05
-4.27107737038167e-07
-9.79169933404467e-06
-1.25891956674986e-05
-1.40258319455609e-05
-3.89098571064559e-05
-4.17415265619051e-05
-2.9690101893887e-05
-2.5768632961813e-05
1.7653544987119e-06
-3.37447818291913e-05
-1.85756592016121e-05
-4.42515958419776e-05
-5.69581110892746e-06
-4.50982742431138e-07
-2.09428523075491e-05
-2.60756286798298e-05
-2.18473444284932e-05
-2.96075195721373e-05
-3.30337830837619e-05
-1.22642107903082e-05
-8.47284199174829e-06
2.99112772248334e-06
-9.56322479909464e-06
-3.56880769146355e-05
-2.94061043804863e-06
-1.87411857945392e-05
-3.50285657774834e-06
-7.46082911452748e-06
-2.06435701752546e-05
-2.8160798938197e-05
-1.44280629178865e-05
-2.57210092617053e-05
-3.72920980463045e-05
-3.22710742152352e-06
-2.70085308134897e-05
-1.92720150329948e-05
-4.22688528326132e-06
-5.5086156584782e-06
-1.4488983373466e-05
-2.92127292952512e-05
-7.73885079380714e-06
-6.99326167001093e-06
-1.35211871157854e-05
-2.06150686932229e-05
-7.17606036183265e-06
-1.22262562105397e-05
-4.22569420866431e-05
-1.56071238883874e-05
-1.417226068746e-05
-1.19892679706817e-05
-1.95316122619782e-05
-2.30884157906479e-05
-1.07236911299901e-05
-2.97450929126204e-05
-4.47068514547096e-06
-3.9797931648746e-05
-2.66702316062136e-05
-1.00445349810381e-05
-2.12744206815241e-05
-2.51455975255853e-05
-6.47732112955749e-06
-1.33985818212281e-05
-2.78883045138892e-05
-1.74929270434864e-05
-1.97534853252722e-05
-2.92120077560354e-06
-2.90223382235403e-05
-1.50572982607986e-05
-3.55414521256673e-05
-7.97920925002714e-06
-1.47886761862823e-05
-1.69285012459148e-05
-4.85885128008882e-05
-2.60257261647359e-05
-1.80450237952852e-05
-2.46341187574583e-05
-2.63021721933201e-05
-2.12217890229034e-05
2.3741891907928e-06
-9.76076545697654e-06
-1.67877792236181e-05
-3.63211970028309e-06
-2.69892175399403e-05
-5.494526986002e-06
-3.16502968055538e-05
-3.32708651103807e-05
-2.09515108585739e-05
-8.95596343638948e-06
-1.858661830609e-05
-2.52800902658526e-05
-2.09809386264067e-06
-3.68075838887991e-05
-3.35697184594099e-05
-3.13291888029256e-05
-2.45701994070514e-05
-3.22370917751571e-05
6.6402492453667e-06
-8.73941005749142e-07
-3.04812706196003e-05
-4.07654971868477e-07
-2.24822051187764e-05
-2.1343135374153e-05
-2.87702780681736e-05
-3.53772369508861e-05
-3.32713188160571e-05
-2.92299182175933e-05
-2.28666336457767e-05
-2.77601367435605e-05
-4.99196261698888e-05
-3.08747554412255e-05
-2.99878133037382e-05
-2.24275048755424e-05
-3.55978023449006e-05
-1.49925003500624e-05
-9.56395836486554e-06
-2.55434839806748e-05
-3.39208696933684e-05
-2.17993938925554e-05
-1.2371514859523e-05
-3.30809170692477e-05
-1.58636807798426e-05
1.3444619411236e-05
-1.42169230935946e-05
-1.43563620756697e-05
-1.43123048971072e-05
-2.37782454251709e-05
-3.40745764457215e-05
-2.41415823845305e-05
-1.56058403361075e-05
-2.24325983515238e-05
-5.75778338896606e-06
-1.87905606809385e-05
-2.16222951242016e-05
-1.71245087838211e-05
-4.5869649220143e-05
-3.68745110702516e-05
-2.24409106098683e-05
-2.07234126481624e-05
-1.10284227306136e-05
-4.52888192026545e-06
-1.61195646457179e-05
-3.48497224397508e-05
-3.01534994108077e-05
-2.85519377089416e-05
-2.71851176944322e-05
-3.67658188931639e-05
-2.6410603780263e-05
-2.01836790414153e-05
-2.21279315282935e-05
-1.83526947729373e-05
-2.40872413236817e-05
-3.39841405653884e-05
-3.9256946326545e-05
6.74036030267163e-08
-2.25188466263474e-05
-2.41904669839539e-05
-2.92475603295046e-05
-1.70021037426438e-05
-2.72588201727738e-05
-3.3603970443088e-05
-2.30167365002781e-05
-2.15828533217042e-05
-5.48734249379699e-06
-1.29444403033264e-05
-8.38315524935624e-06
-5.73507356175009e-07
-2.64121637830002e-05
-2.96274893696608e-05
-3.19057126674348e-05
-1.78969454089726e-05
-3.15742769019036e-06
-6.3910782731339e-06
-1.10108530596433e-05
-1.56222564689381e-05
-2.33145191182804e-05
-2.59031638678926e-05
-3.60601803263904e-05
-3.0133692502636e-05
6.80067325321163e-06
-1.58954085993794e-05
-1.35675742605311e-05
-2.30792960959619e-05
-1.74695274028638e-06
-3.02858023110426e-05
-4.65393702646486e-06
-1.20811543142099e-05
-1.37873503721712e-05
-2.47065059565281e-06
-2.72013165855223e-06
-1.60614783516539e-05
-1.40452641120673e-05
-1.53324335388165e-05
-2.38667522364535e-06
7.06999112394786e-06
-2.53519813294987e-05
-3.35690896881433e-05
-1.85364381645914e-05
-2.29907564242643e-05
-1.9204161309e-05
-7.63700393514341e-06
-1.39272250336624e-05
-1.34862661904954e-05
-3.17057224661675e-05
-3.46968154813572e-06
-2.3932579521797e-05
-3.33017483853074e-05
-1.4636533057364e-05
-2.35136275017709e-05
-1.72084163466374e-05
-2.40214468626584e-05
-2.56451166512944e-05
-2.03162008913042e-05
-2.83448332494739e-05
-3.81696532876144e-05
-1.36966770843675e-05
-2.66346301819851e-05
-1.76552090500654e-05
-9.24794741004716e-06
-2.18003364209612e-05
-4.24056199505675e-05
-2.4461207901215e-05
-4.11518216879989e-05
-3.34772197985523e-05
-3.12729283302666e-05
-1.54816821184963e-05
-1.58597420124955e-05
-3.19463883131671e-05
-2.10175745008284e-05
-6.60073812946552e-06
-1.20428885031606e-05
-1.11334924057435e-05
-1.64415224737902e-05
-2.09184711150818e-05
-1.56639586342228e-06
-2.06161051343091e-05
-6.22384024180792e-06
-1.69616103016512e-05
-1.98503213576298e-05
3.49068118439098e-07
-1.30895185196709e-05
-4.14490434670135e-05
-2.0841967152214e-05
-1.90602893293039e-05
-3.36330032953132e-06
-1.18590628628181e-05
-3.239540445226e-05
-9.83048349244187e-07
-5.69411731962465e-06
-2.55930558900158e-05
-2.78663949634915e-05
-2.892281466594e-05
-2.0374044345293e-05
-1.83146570113871e-05
-2.87857920388407e-05
-3.22400743341391e-05
-1.19232200087643e-05
-1.77355768544378e-05
-2.2117511687428e-05
-1.44570097857914e-05
-1.96115605810737e-05
-6.19111346094037e-06
-8.30126633985757e-06
-3.0360262306304e-05
-3.08971335285155e-05
-1.07053554793333e-05
-1.89863929445263e-05
-1.11775113658984e-05
-2.16450690582446e-05
-1.17789289117973e-05
-1.57127625444063e-05
-1.53101165407486e-05
-2.6255059361735e-05
-3.55672916489383e-05
-6.28758487285051e-06
-1.86972543389321e-05
-1.97076797816656e-05
-2.13139590111624e-05
-7.69331285060822e-06
-1.87026785430597e-05
-3.01737694658311e-05
-2.88056363000852e-05
-2.97454468042614e-05
-3.05291999664604e-05
-1.71706349724114e-05
-1.12177751604155e-06
-1.44080693636963e-05
-2.20903138226018e-05
-1.29972209922874e-05
-2.2007787755493e-06
-1.81211064540352e-05
-2.06520542767497e-05
-2.61427198908318e-05
-1.92217530630324e-05
-1.8916985968345e-05
-3.31362006101475e-05
-3.24415423498337e-05
-2.1061589266963e-05
-1.733555415206e-05
-3.79698239734546e-05
-3.1607266415765e-05
-2.30260100742833e-05
-2.9556389984995e-05
-3.57588903078094e-05
-1.07735037019807e-05
-2.99218799191744e-05
-2.61567038654294e-05
-1.90026062547431e-05
-2.67151876403432e-05
-2.66941530525716e-05
-3.24576801375135e-05
-2.61124972414844e-05
-7.29301207583927e-06
-3.1873072401871e-05
1.63872026045368e-06
-1.61932707843623e-05
-9.71496462241462e-06
-1.38992712721579e-05
-2.89648483200386e-05
-1.48966056310539e-05
-1.4537266903709e-05
-7.86025079302747e-06
3.0987191138568e-06
-2.46409529826309e-05
-1.74098616835655e-05
-5.51072229470022e-06
-7.74279660986046e-06
-7.52714921313031e-06
-2.38380315986672e-05
-1.96778519102647e-05
-2.57744292102056e-05
-2.58882907351934e-05
-3.44362245945927e-06
-1.79594832931062e-05
-1.24045524267454e-05
-2.34168807335904e-05
-1.47345206880409e-05
-3.06527180116856e-05
-3.14742819819693e-05
-9.84212525221276e-06
-2.15827919164778e-05
-2.05140622216492e-05
-1.96921374913371e-05
-1.00669746202208e-05
-3.44790731049577e-06
-1.47044347064779e-05
2.08999909376905e-07
-1.27335429124619e-05
-2.0583297696326e-05
-4.86746279621491e-06
-9.01418032753658e-06
-2.49809483764244e-05
-2.18529590526555e-05
-2.06842356059382e-05
-1.6114756957426e-05
-2.9667101927727e-05
-3.56334322205758e-05
-3.45814561455272e-05
-1.71343835188377e-05
-1.24395342175065e-05
-1.52652023536227e-05
-2.49342732268463e-05
-1.62639407384754e-05
-6.74973455786395e-06
-5.82846213713513e-06
-1.46767856043109e-05
-1.2233687217978e-05
-1.70213482876739e-05
-1.04327262108694e-05
-2.80306868712026e-05
-3.1527661156377e-05
-8.17287738394966e-06
-2.03193866721844e-05
-1.68617738400333e-05
-2.9008280581409e-05
-2.54548653192018e-05
-3.48449821648441e-05
-2.88350189678443e-06
-1.62509061525706e-05
-3.1627209972792e-05
-1.88808327142269e-06
-2.48124440980402e-05
-3.08067383131492e-05
-2.59263461309514e-05
-2.6141481604701e-05
-5.69913313432256e-05
-1.08497550933067e-05
-3.26482277502095e-05
-2.31345987840559e-05
-3.69263606665945e-05
-1.47660871945477e-05
-2.37678499502629e-05
-3.17816840843519e-05
-2.60500897688916e-05
-2.7231286016325e-05
-2.80163016625526e-05
-2.15567006901686e-05
-1.6110779922639e-05
-6.6521467040289e-06
-2.48624810155074e-05
-1.89047036640214e-05
-1.19540875377134e-05
-3.08740952576379e-05
-4.02067621726081e-05
-2.87633817631447e-05
-3.25237254697795e-05
-1.56309761473505e-05
-1.48617919996351e-05
-1.15501454086428e-05
-2.16356800283094e-05
-1.78377510949317e-05
-3.69388293871134e-05
-3.5879207485345e-05
-1.02289052429788e-05
-4.45643239456683e-05
-1.61044075023043e-05
-1.29416795744644e-05
-1.46638836998796e-05
-4.46162080596372e-05
-1.13192571985431e-05
-7.59588047839221e-06
-2.44220030806155e-05
-3.52719527444589e-05
-3.65310839179111e-05
-1.39264598946745e-05
-2.39185906242269e-05
-1.98636512706526e-05
-1.44438774345923e-05
4.93660320965664e-06
2.06617582794801e-05
-3.07887267013988e-06
-3.00086616664335e-05
-1.99062693132663e-05
-7.08564804649174e-06
-1.80505163079206e-05
-2.29855982112391e-05
-2.63525673627588e-05
-2.5175473898855e-05
-2.54383734529037e-05
-2.56713335793704e-06
-2.15471548608805e-06
-2.50636791547218e-05
-1.76683112458182e-05
-2.50354428311971e-05
-2.43198594966197e-05
-4.47519579804743e-05
-2.85896107717827e-05
-2.59075918381677e-05
-3.03475219063318e-05
-2.44953514504512e-05
-1.73572407246052e-05
-2.88107706142254e-05
-1.31383125405209e-05
-2.33453424632795e-05
-3.14297521553229e-05
-1.78361952444501e-05
-1.66266856696946e-05
-1.18997061967228e-05
-2.64042372954543e-05
-2.84600273133763e-05
-1.19959158482387e-05
-2.32315554641142e-05
-2.00292652726577e-05
-1.62305925536984e-05
-3.11791627331603e-05
-1.26703619180137e-05
-3.70557046707633e-05
-5.27863037791838e-05
-3.45341492426207e-05
-2.17345728641032e-05
-7.21839380920636e-06
-2.39495187640888e-05
-3.31438942934459e-05
-1.89675344396287e-05
-3.22970517157874e-05
4.31663690092079e-06
-3.37524315560047e-05
-2.0667584881575e-05
-1.96431555528812e-05
-3.14531874796007e-05
-1.1445845425926e-05
-4.23811725531893e-05
-1.86252920725104e-05
-1.5868975735779e-05
-7.82551104785644e-06
-1.17014809832615e-05
-2.73005105606521e-05
-2.08033084667274e-05
-3.40923345322507e-05
1.92113235545525e-05
-3.56056362430065e-05
-8.28827064724209e-06
-6.02735378865886e-06
-1.51235500541144e-05
-1.32493246630802e-05
-1.13769881211117e-05
-9.4389225911558e-06
-2.45103270216483e-05
-4.36229154794009e-06
-1.73168305847244e-05
-2.47295124387929e-05
-2.02223789656711e-05
-1.54303247512782e-05
-2.07957079756362e-05
-2.21992483153225e-05
-1.2380401549094e-05
-1.63780467794253e-05
-3.41466225928284e-06
-3.21917537957879e-05
-2.02599209842403e-05
-2.89356602733506e-05
-2.11414647150317e-05
-2.84616384685233e-05
-2.79372744682368e-05
-2.54927972559504e-05
-2.49437744712708e-05
-1.24433607621432e-05
-2.16792945808194e-05
-2.20697630328335e-05
-1.90053289699918e-05
-2.65409127110699e-05
-2.12993406238297e-05
1.99863069994251e-06
-3.32003231581846e-05
-1.69072664725462e-05
-1.16252103670727e-05
-2.12279039534819e-05
-1.98028175912351e-05
-1.85833817180437e-05
-2.96858743047277e-05
-4.46383686615904e-05
-1.98995150587183e-05
-2.81102889959705e-05
-8.62697135157054e-06
-3.38066868764046e-05
-1.98942289029519e-05
-3.95742886747814e-05
-4.22011190461951e-05
-2.0534859767735e-05
-2.22821720392519e-05
-6.83560004303995e-06
-8.24632813244073e-06
-1.96153874338071e-05
-4.18727933048356e-06
6.66615060297395e-06
-2.62837447746786e-05
-1.62716004460426e-05
-2.97615460781367e-05
-3.17137202111287e-05
-2.50460370221075e-05
-1.55191587411498e-05
-3.50362394758415e-05
-2.90579370583784e-05
-1.87777471904135e-05
-9.30959843962001e-06
-2.02272339660017e-05
-4.84607739401084e-06
-2.65119657206093e-05
9.40323973935555e-06
-1.14992624535382e-05
-2.63464150268094e-05
-3.12712610113448e-05
-3.68433368394642e-05
-1.63381123309517e-05
-1.23074475554983e-05
-2.96473414569981e-05
-2.09843388328909e-05
-1.6589026168836e-05
-2.66003174318314e-05
-1.3678390442207e-05
-1.87114023276118e-05
-1.46302926144369e-05
-4.12438620724831e-05
-1.83505096191779e-05
-1.48913161252947e-05
-2.27506038852869e-05
-2.00840286214527e-05
-2.35654228638589e-05
-2.04958373737117e-05
-2.00314965248926e-05
-5.47876617830219e-06
-1.17190363725599e-05
-4.29611758104532e-06
-3.04945673381795e-05
2.48476823247637e-06
5.5684673337192e-06
-2.34739006317929e-05
-2.01364415033098e-06
-1.30249932304571e-05
-2.39026802140144e-05
-7.3335387736441e-06
-1.28231560376279e-05
-2.08467589602745e-05
-2.38817405034672e-05
9.57173381197269e-07
-7.90456451746541e-06
-2.71432607087036e-05
-2.28802295256494e-06
-1.28828424449858e-05
-1.50470008531159e-05
-2.47011062931454e-05
-1.73586381807218e-05
-3.47705210795105e-05
-3.32431587845265e-05
-2.41675161977934e-05
-1.91309690778669e-05
-2.21032281534732e-05
3.04606059127426e-06
-3.5984754004836e-05
-1.48668458822461e-05
-2.82464183986981e-05
-4.04948903400704e-05
-1.37874591327105e-05
-6.92334944083776e-06
-1.95981943528101e-05
-1.4260973917852e-05
-4.13564034436261e-05
-2.48189758605155e-05
7.96742604214298e-06
-1.68230062207245e-05
-2.40605220462553e-05
-1.24560886660227e-05
-4.27716992065279e-06
-3.53170894719498e-05
-2.00125087748559e-05
-2.77470472522978e-05
-2.51529038366057e-05
-2.31616504908296e-05
-2.53939630552226e-05
-2.1554585759755e-05
-3.09558931166445e-05
-2.12177379163402e-05
-4.09733463108845e-05
-1.35050124420175e-05
-3.56771135694696e-05
-6.73607683588931e-06
-4.95335266287567e-05
-2.51232210260224e-05
-1.68662610897721e-05
-3.49945953659746e-05
-1.62799503540745e-05
-2.00217554267085e-05
-3.96833012038006e-05
-2.36814672520476e-05
-1.48254586476145e-05
4.15644984286184e-06
-1.68761686255811e-05
-2.09178035150078e-05
-2.96835797730558e-05
-1.41583167412492e-05
-3.31858267199867e-05
-2.56237931512291e-05
-1.35461132325002e-05
-1.47379308373745e-05
-1.21413842185763e-05
-1.64203838903568e-05
-9.19881848287319e-06
-2.09004912710014e-05
-2.3425190714423e-05
-1.00894717230159e-05
-2.13487514728172e-05
5.62059880822386e-06
-5.96144361415784e-06
-2.80873694196069e-05
-1.87431653567155e-06
-2.34748641050805e-05
-2.71549097292628e-05
3.70252125859764e-06
-3.23189423514431e-05
-2.22980319108894e-05
-1.50321346347087e-06
-2.2534416926953e-05
-5.84408394939342e-06
-1.0055375305987e-05
-2.47803581752126e-05
-7.94074327138265e-06
-6.03542771618934e-06
-5.33491073552445e-06
-2.06548232504618e-05
-2.84374820707151e-05
-2.91168554850116e-06
-2.11843609307223e-05
-1.69430209509663e-05
-1.20185748467199e-05
-2.52890982720963e-05
-7.90047624654379e-06
-1.51267331638386e-05
-3.18042473877938e-05
-4.82570897228284e-05
-1.71746266058792e-05
-1.11280424373151e-05
-6.09735859543457e-06
-2.15870237537508e-05
-1.47906834332755e-05
-2.08075214692896e-05
-4.91363561103368e-06
-2.93056674239159e-05
-2.08254842145005e-05
-1.78321399299865e-05
-1.20722699520045e-05
-8.86650931044828e-06
-2.91424705817679e-05
-4.08022904597547e-05
-5.7389816018662e-06
-1.76178481804221e-05
-1.58568611862967e-05
-4.27195017962374e-05
-4.26917078401827e-05
-3.01042120985998e-05
-7.10866338266e-06
-2.97040169769413e-05
5.03721386557218e-06
-2.105082826459e-05
-3.65647365986751e-05
-1.9065166557799e-05
-1.83752906832021e-05
-3.57683089534281e-05
-2.9920370593053e-05
-5.27884550409058e-06
-8.89507833701977e-06
-3.1439058207305e-05
-3.18531339473487e-05
-1.72146272421701e-05
-2.45512480041218e-05
-1.81447193689682e-05
-2.6923954717466e-05
-3.79726531616212e-06
-1.55336728852883e-05
-8.13518820694619e-06
-8.18573176113171e-06
-3.05416160664673e-05
-3.13436974200811e-05
-1.57136091213474e-05
-9.76920893221812e-06
-3.5119061086353e-05
-5.83238453852441e-06
8.60577377849068e-06
-3.21177942576832e-05
2.87590235783177e-06
-1.62369830647226e-05
1.09015778789925e-06
-1.89786231889583e-05
-2.82364373266555e-05
-2.88603443614378e-05
-1.03270139121729e-05
-3.43185536432383e-06
-1.35217059385364e-05
-2.58879284868001e-05
-1.41137541178903e-05
-8.08014453696572e-06
-1.34917170862585e-05
-9.86087933623681e-06
-1.74138025199773e-05
-4.07152107653833e-05
-2.75483369393702e-05
-1.20658756813595e-05
1.2660603737073e-06
-3.36207896747187e-06
-6.62026721382019e-06
-6.13154433375565e-06
-1.86079419400089e-05
-3.18537019284191e-05
-3.37565615044801e-05
-1.81992904583593e-05
-7.53031063077828e-06
-1.11406843011174e-05
-5.9960215799436e-06
-1.22347678954963e-05
-1.81510301239142e-05
-1.68692225159646e-05
-2.13968775297003e-05
-2.11923216923405e-05
-2.9264313918686e-05
-3.90434719620099e-05
-2.92716179261181e-06
-2.91019113454338e-05
-3.34351197418436e-05
-2.11533661212582e-05
3.12822746009058e-06
-1.81261436134847e-05
-2.86078259249136e-05
-9.15563378778471e-06
-4.3920147011976e-05
-2.2121791295661e-05
-1.63717128377863e-05
-2.38220018621955e-05
-2.9554412734823e-05
-3.52034828437045e-05
-2.4494540472888e-05
-2.47537342803028e-05
-4.61389148388149e-05
-1.8778593806435e-05
-3.99326895091323e-05
-2.04663576323395e-05
-2.93535323936516e-05
-7.79832471551461e-07
-3.03965134096618e-05
-2.17024842368904e-05
-1.38057273643559e-05
-3.21255529813754e-05
-4.68072462058606e-05
-2.07104935963608e-05
-5.07644807888779e-06
-1.06209956960225e-05
-2.22069494678679e-05
-2.52567144494656e-05
-2.44956485744095e-05
-2.27781440505336e-05
-1.95013738621639e-06
-2.65288928715306e-05
-1.09944108678385e-05
-2.44981440001336e-05
3.36535014156992e-07
-3.2002086996763e-05
-2.29821232363285e-05
-3.25597463982837e-06
-4.56977286178983e-05
-1.81784503462567e-05
-2.70464628922762e-05
5.27811584481806e-07
-2.01370785025942e-05
-2.14644655146094e-05
2.18346846971942e-07
-3.16719870647073e-05
-3.77781500203743e-05
5.23055721027885e-06
-2.18967850375096e-06
-2.07338341570356e-05
-7.04113761435662e-06
-4.73613225531244e-05
-1.99546100316781e-05
-1.39040113987276e-05
-2.77089844841117e-05
-6.53377036439107e-06
-2.46918335445317e-05
-1.58363075600818e-05
-1.89295270705507e-05
-3.83694724980414e-05
-3.05733994058056e-05
-2.68596597026131e-05
-5.55777197448686e-05
-5.27907138390352e-06
-2.67443993780305e-05
-2.40709693639869e-05
-2.85781313428817e-05
-5.09739073893428e-05
-1.76612889861572e-05
-1.70953491913199e-05
-2.25653155066426e-05
-3.17527771382609e-05
-3.2009806550671e-05
-3.80112757364647e-05
-1.03048047792118e-05
-3.10129020379496e-05
-2.31217830864343e-05
-3.31621630980402e-05
-4.65508728580292e-05
1.05895389028741e-06
-1.3649018008022e-05
-7.29026747363628e-06
-2.29998970524904e-05
-1.6165583556752e-05
-1.43515160543486e-05
-5.35002790611033e-06
-9.97525477351063e-06
-1.73173443661128e-05
-2.31173121170196e-05
-2.99591499191508e-05
-4.52147871524227e-05
-3.02093712706296e-05
-3.30596508163777e-05
-1.99259820284952e-05
-2.09107920526135e-06
-1.55349406924083e-05
-4.27110601243904e-05
-2.39366139797402e-05
-1.79512306101626e-05
-1.67813202845946e-05
-3.28731661371006e-05
-1.99197066488125e-05
-1.98247544832522e-05
-5.83088734445892e-06
-1.68141401762607e-05
-7.91809258189475e-06
-2.57306905668452e-05
-1.64658850577967e-05
-2.6368649775308e-05
-2.76398285839333e-05
-1.43575331510148e-06
-9.03690303538831e-06
-2.77691084193163e-05
-2.63286893250613e-05
-1.31151375941805e-05
-9.35650936541403e-06
-7.33538623275466e-06
-1.35753151698175e-05
-2.19555480165242e-05
-2.32346073473058e-05
-1.36427230951119e-05
-1.5884505849905e-05
-1.37610451409281e-05
-1.37794112139797e-05
-5.06040735493436e-06
-3.97784450635512e-05
-1.14973537725105e-05
-1.7373199435226e-05
-2.51800517011845e-05
-3.57974620084702e-05
-8.94980924055221e-07
-3.87435838884702e-05
-3.3268669293757e-05
-1.33915120032593e-05
-2.314780381691e-05
-1.95677254292999e-05
-1.20910017703049e-05
-3.08015839050614e-05
-1.92362637979434e-05
-1.33719129527991e-05
-2.36688070738052e-05
-3.95612907702587e-05
-2.28817322649882e-05
-2.47511739707276e-05
-3.54542687836323e-05
-1.03783788107295e-05
-2.11765582316305e-05
-2.98130789878286e-05
-3.42975028998892e-05
-4.09110224161221e-05
-2.35931070039093e-05
-1.61191109036568e-05
-2.10375105766081e-05
2.85013980560559e-06
-2.4082077987545e-05
-2.40687124260819e-05
-3.93779538377405e-05
-1.57986895665359e-05
-3.40566854291489e-05
-2.71282072984398e-05
-2.73178027405781e-05
-1.46786071904197e-05
-1.06479692918468e-05
-1.11098557956734e-05
-2.81696103088456e-05
-1.00881082691433e-05
-1.69195994309072e-05
-2.87135453829831e-05
-2.96880779731495e-05
-3.64124301428672e-05
-3.50364550595753e-05
-3.98027896268776e-05
-1.4427751176354e-05
-2.09090181903307e-05
-2.5964260724039e-05
-4.19477690032673e-05
-1.4801480648053e-05
-2.57766090244279e-05
-6.88530302436899e-06
-1.03702312182151e-05
-1.49484555247664e-05
-3.77603978312023e-06
-2.26100218165044e-05
-3.60785897920811e-05
-2.15572718924754e-05
-1.23164549754099e-05
-2.58847603841564e-05
-1.78196815941624e-05
-1.65792457011053e-05
-1.75948714769292e-05
-2.4559597746266e-05
-3.01058875669517e-05
-1.7081907800655e-05
-1.85786713303263e-06
-1.79122881229621e-05
-6.40638293190775e-06
6.59426115870439e-06
-1.82669550141317e-05
-1.66713717270915e-05
-1.81882291191109e-05
-2.6687366535553e-05
-1.72158799517998e-06
-3.54317754912625e-05
-1.84302956229449e-05
-1.17487051276919e-05
-1.62791845646145e-05
-2.15835694467431e-06
-1.57983727150625e-05
-2.20068891811274e-05
-1.88014758864239e-05
-2.28168665652618e-05
-1.21700335880236e-06
-3.88219534348742e-05
-3.47588172996798e-05
-7.60184210364045e-06
-4.37951123343423e-05
-2.97739775795402e-05
-1.1058462837431e-05
-1.93370356161464e-05
-1.20617158668493e-06
-2.87350027116749e-05
-4.27336048111977e-06
7.24060589893329e-06
-4.35592017473744e-05
-2.69224219961135e-05
-6.61150250275365e-06
-8.87831363217492e-07
-1.45242014704499e-05
1.45544401799162e-06
-2.88420722282286e-05
-7.83216658873393e-06
-1.36319481713175e-05
-9.58551133745983e-06
-8.22938202050357e-06
-1.677153608924e-05
-3.11658353785993e-05
-2.84225048908631e-05
-3.57436131914103e-05
-1.731235275253e-05
-2.52707745420643e-05
-3.02090655817842e-05
-1.88182354910844e-05
-1.16301793164357e-05
-2.60516053179534e-05
-3.36822393581272e-05
-4.92441354530664e-05
-2.87464556667878e-05
-3.33732919195048e-05
-1.87225157178904e-05
-3.03157069771699e-05
-2.92841741489484e-05
-3.06420134354346e-05
-1.22155756961735e-05
-4.6114861203478e-05
-2.1931511557136e-05
-2.70518916447306e-05
-3.33111606747643e-05
-2.64235259390962e-05
-3.38138411995627e-05
-4.555591770451e-06
-3.17809505400005e-05
-2.34193095509966e-05
-3.17813547257524e-05
-2.55319769357997e-05
-1.9644704033329e-05
-1.44810124240295e-05
-1.99482015195936e-05
-1.71451131931849e-05
-2.18418791836264e-05
-1.35088327463451e-05
-2.6838353163387e-05
-2.19699663745689e-05
-3.98739041111293e-05
-2.00794416807211e-05
-1.39212263089595e-05
-9.98916111604382e-06
-5.0411730110297e-06
-2.38041910402785e-05
3.33263153143954e-06
-1.98415646342809e-05
-1.11924650429807e-05
2.03873742641644e-06
-1.42403099195181e-05
-1.43226939177571e-05
-3.16089438493466e-05
-3.24890046494428e-05
-2.55855201130079e-05
-3.18129876863116e-05
-1.20327169361181e-05
-4.89129414302997e-06
-1.61308911653788e-05
1.70324688859102e-05
-3.45599215112768e-05
-2.91450095426902e-05
-1.02040264795864e-05
-5.75850626897772e-06
-3.07141775869725e-05
-5.41719837332226e-06
-3.11084009037773e-05
-3.24297592242984e-05
-1.62436589291676e-05
-2.54491064949266e-05
-1.79120635507374e-05
-2.80043456150599e-05
-2.3366236636764e-05
-1.33144043973006e-05
-3.39109786266475e-05
1.71930984439663e-05
-2.44257483432469e-05
-2.89932307070399e-05
-1.39754820873735e-05
-2.07267541916847e-05
-2.95439866221486e-06
-2.64739606136743e-05
-1.01458026806827e-06
-3.22672907719375e-05
-1.18549971045721e-05
-4.49387997722151e-05
-1.2774653405352e-05
-2.9129400760883e-05
-2.82701315546013e-05
-1.01733356981103e-05
-2.13162633103899e-05
-1.28414804864514e-05
-9.75201732362931e-06
-1.33024887568424e-05
-1.32394391868671e-05
-2.87627480089736e-05
-3.01510260488029e-05
-2.39354556764978e-05
-1.52516420293319e-05
-3.29839273803086e-05
-2.59498653744683e-05
-3.03383972258525e-05
-1.11168594799366e-05
-2.1384146610021e-05
-2.57193973877077e-05
-2.36749564334135e-05
-8.48327487595255e-06
-2.51484726682651e-05
5.99390098670593e-06
-2.14566929219773e-05
-1.37294356779554e-05
-3.98170054130544e-05
-1.95459397766593e-05
-1.28182004406976e-05
-1.41569352933726e-05
-1.94378760295503e-05
-3.62700904106161e-05
-1.28938959122215e-05
-3.39383605732061e-05
-2.0370682205456e-05
-2.76172346464233e-05
-2.67718737089638e-05
-4.66090230007337e-05
-6.90934615139564e-06
2.1242249776698e-06
-2.14199216768927e-05
-4.78805005922221e-05
-2.25680131409948e-05
4.5456083076056e-06
-2.74988254596513e-05
-4.74733006736753e-05
-1.74361310048386e-05
-1.054469307743e-05
-3.04169914178572e-05
-1.90816092917855e-05
-2.09111261460813e-05
-2.92100926388095e-05
-2.11018765483641e-05
-2.69944202748772e-05
-1.85380450145999e-05
-1.63459653112429e-05
-3.02196434020607e-05
-3.67119818754057e-05
-1.71919321507137e-05
-2.03586142759439e-05
-2.39660498071192e-05
-3.52619054211848e-05
-2.67242155365625e-05
-1.83357561444208e-05
-1.09348642388926e-05
-8.15071190675116e-06
-4.17622207477094e-05
-1.04148901551703e-05
-1.21103362363797e-05
-9.03449175694977e-06
-8.80280969750199e-06
9.94382675341496e-07
-8.32194592420777e-06
-6.99771022003644e-06
1.18579640304884e-06
-3.15497903339289e-05
-4.43967697912465e-05
-2.29429471164913e-05
-6.38528462550855e-06
-1.59166051222872e-05
-1.13434734752974e-06
-2.03863046443258e-05
-3.91216147574887e-05
-3.88849807546446e-05
-1.58042652138506e-05
-8.15703866206846e-06
-2.02131159575189e-05
-2.30722567443014e-05
-3.29020734471339e-05
-3.71820526364965e-05
-3.1074322982987e-05
-8.92499217893109e-06
-4.07381136426578e-06
-3.15023227311943e-05
-5.69620041653817e-06
-2.29243484066031e-06
-1.96382687618129e-05
-1.95099229212762e-06
-2.86391768003258e-05
-2.90811100891666e-06
-4.60422818239113e-06
-3.2716105991442e-05
-2.83108211077565e-05
-2.81683083831076e-05
-3.16078963273308e-05
-2.14549726846777e-05
-2.99220102278516e-05
-1.82198371925299e-05
-4.61192470912458e-05
-2.54709514050379e-05
-3.15914776955567e-05
-2.77440222119157e-05
-2.4549614910121e-05
-1.4640242187824e-05
-1.46217866362033e-05
-1.29658687191059e-05
-1.14662940263701e-05
-2.98076840674821e-05
-2.70494261858076e-05
-4.80740584676518e-06
-1.30477750257007e-05
-3.46162807844758e-06
-1.93426231276142e-05
-8.65636103955116e-06
-2.66087439838025e-05
-4.18470678574827e-05
-2.60362901104213e-05
-2.57646375458642e-05
-1.36755267764789e-05
-8.39493664827157e-06
-2.83068047477571e-05
-9.564240480826e-06
-1.76059637708982e-05
-3.03100569095865e-05
-3.24916839760926e-05
-1.89338096568431e-05
-1.359326169399e-05
-3.47309824545159e-05
-6.96436198775773e-06
3.88235158154987e-06
-2.72618690341026e-05
-3.08168068313083e-05
-2.06062018001199e-05
9.95683461711522e-06
1.41032659490606e-06
-2.20952542955775e-05
-1.08575541239585e-05
-3.61488890477947e-05
-2.15344928144302e-05
-2.86552350333564e-05
-3.00152902290017e-05
-3.73580059281557e-05
-1.36398124749909e-05
-3.92741085420691e-05
-8.48839665548324e-06
-2.52684743239108e-06
-1.81861660283536e-05
-1.97569349893862e-05
-6.73400742704922e-06
-3.06891039836942e-05
5.34574981025064e-08
-2.89088550672025e-05
-5.5193690889116e-05
-1.4825210309162e-05
-1.75946509706478e-05
-2.29582275842768e-05
-1.13144477185894e-05
-3.45189598766705e-05
-2.93834852144393e-06
-2.9970076957159e-05
-2.61085709894157e-05
-2.91166966911278e-05
-1.39608919318414e-05
-2.29783972806041e-05
-1.71539958269685e-06
-3.09574101793988e-05
-2.92572830249988e-05
-1.49180507446172e-06
-2.13112028864437e-05
-7.02928994036987e-06
-2.82622157630526e-05
-3.407777652588e-05
-3.81290142189791e-05
-2.40794340748947e-05
-1.66426509676139e-05
-1.77805407797856e-05
-1.26255047236455e-08
-1.41961205961037e-05
-1.48785038153291e-05
-1.88220326545549e-05
-1.16327150426017e-05
-2.20269390218941e-05
-4.01348767341864e-05
-2.55789830185691e-06
4.51781859174989e-07
-2.29836028707363e-06
-1.07574791169467e-05
-5.80419427577651e-06
-3.14497832942216e-05
-7.36633043798783e-06
-2.1368203641264e-05
-1.26880563359741e-05
-3.4901932111454e-05
-2.23875790269441e-05
-3.09816240657125e-05
-3.37915296488822e-05
-2.40232270496778e-05
-1.4108114508096e-05
-1.38534370918461e-05
-2.70264634988957e-05
-7.62330215764056e-06
-9.38130232828838e-06
-3.66069929412129e-06
-5.84226956444944e-06
-1.84423299959301e-05
-2.13270448768701e-05
-1.59580655884712e-05
-1.90836776585436e-05
9.9796688689517e-06
-2.9918052876335e-05
-1.80390035779299e-05
-1.73946008593002e-05
-7.1781800516036e-06
-4.04519146916682e-05
-2.45854693090921e-05
-1.89922870025612e-05
-2.48263442175318e-05
-3.76012139409593e-05
-2.44138569007325e-05
-2.35386848625314e-05
-2.73412394771831e-05
-3.53382549464132e-05
-2.71407619923356e-05
-2.76074308107318e-05
-2.77228508457275e-05
-1.23858424113784e-05
-2.15744499916635e-05
-2.87363605339134e-05
-3.19087034008422e-06
-4.78992975634136e-08
-1.69223808375048e-05
-1.98957856685618e-05
-3.40761263847416e-05
-3.62689723775969e-05
-8.58697358940298e-06
-2.97816572667607e-05
-1.06017804114584e-05
-2.07247774163213e-05
-2.59815095811806e-05
-6.9001910368657e-06
-1.83703309054563e-05
-3.13030251410967e-05
-3.26916832914698e-05
-1.8307279884849e-05
-3.4751910690736e-05
-2.91797176516956e-05
-3.16619383447297e-05
-3.17531910313418e-05
-1.12961583678648e-05
-2.18244088641575e-05
-3.23831255893299e-05
-2.99502964396279e-05
-1.74448430171745e-05
-2.34211920460174e-05
-5.79158206877678e-07
-2.56838019567476e-05
-1.2077139006582e-05
-1.50906387227994e-05
-2.06814686621225e-05
1.97071317619599e-06
-3.23343734042824e-05
-3.30395626495751e-05
-1.77288122210789e-05
-4.1589621061705e-05
1.15426470429349e-05
-2.20904272075192e-05
-3.04871835454698e-05
-3.01500005090083e-05
-1.77076407642213e-05
-3.80278968592694e-05
-2.60488952523056e-05
-1.21712614367231e-05
-2.13838307166523e-05
-4.07184428058042e-05
-2.0558038031312e-05
-3.87573361520902e-05
-2.10788835477834e-05
-1.75695647142491e-05
5.8278175876144e-07
-3.96043222924727e-05
-5.3659527299721e-06
-1.32249682137628e-05
-1.71696295793775e-05
-2.63935180231713e-05
-1.15806892676794e-05
-1.21613953867407e-05
-3.060479237573e-05
-8.23181313871702e-06
-2.64679989549214e-05
-1.71636223453767e-05
-2.02311282776923e-05
9.82850762983574e-06
-1.7685086838555e-05
-2.7763931854798e-05
-3.72636867265027e-05
-1.13303626771891e-05
-2.71765644315564e-05
-4.13449271732592e-05
-1.86172739143632e-05
6.02851896394989e-06
-2.57931124246926e-05
-3.95552884930971e-05
-8.30840750792293e-07
-2.86110345841257e-05
-3.44187867492182e-05
-2.20354842069983e-05
-3.56504027742321e-05
-2.78905043141922e-05
-3.85610902458994e-05
-2.89069591226631e-05
-2.0478293273456e-05
-2.05949291264141e-05
-3.22292551324109e-05
-2.94109737366075e-05
-3.18065212660509e-05
-3.61590079344213e-05
-1.9343245996224e-05
-2.23699709482744e-05
-7.13073744356894e-06
-3.53963775628294e-05
-3.22136404537955e-05
-2.00671353295153e-05
-1.4950087045446e-05
-1.12538565100937e-05
-1.4594648771123e-05
-2.73379058407601e-05
-5.33943059971722e-06
-5.31932206102229e-05
-2.09157845253952e-05
-3.03948610026195e-05
-1.82457089733209e-05
5.02373346576949e-06
-4.6357917893467e-05
-2.43916117110847e-05
-2.08766275806506e-05
-6.79989776648207e-06
-1.73683074303249e-05
-2.74821985724446e-05
-4.03958392536146e-05
-2.42192032604993e-05
-2.01201810308058e-05
-2.27025740556546e-05
2.30364660559603e-06
-3.53673176888699e-06
-2.0297490719147e-05
-2.32681194957457e-05
-1.87143255850792e-05
-1.01012441410699e-05
-2.27036238343585e-05
-2.3256132367164e-05
-4.7154061839302e-06
-7.53465678890107e-06
-1.93506909965746e-05
-3.72445908151174e-05
-1.27047300651013e-05
4.9425352697006e-06
-3.94312246625915e-05
-3.08766276936431e-05
-1.8623346013569e-05
-1.39343166152576e-05
-2.3357065808842e-05
-1.77001306950933e-05
-2.1073507140726e-05
2.94952850586565e-06
-2.09736370847469e-05
-1.0424410233446e-05
-1.1419372275954e-05
-2.99358827722881e-05
-2.4912397193563e-05
-1.26142122220631e-05
-3.27223285887258e-05
1.88804153145495e-06
-2.46739548159752e-05
-1.79952649030337e-05
-2.25441528582668e-05
-2.44576040928139e-05
-1.94018483885726e-05
-1.41983018926362e-05
-2.58729413419883e-05
-4.02395369509832e-05
-1.796411146479e-05
-9.7676358043326e-06
-1.83858561899014e-05
-5.61972795644229e-06
-2.81767486556589e-05
-4.36240091247282e-07
-2.24780404060922e-05
-1.50926065368628e-05
-3.15222424638374e-05
-2.78123195251935e-05
-3.92306874088827e-06
-3.45699419569185e-05
-9.60745294169525e-06
-1.20213943854722e-05
-3.27256040050739e-05
-2.46133515984951e-05
-1.66958361559864e-05
-4.2291600166615e-05
-4.36500735706058e-05
-2.68304760701218e-05
-2.87332780524685e-05
-6.80631774610114e-06
9.39836388886256e-07
-2.36261147350724e-05
-3.03208961914e-05
-1.88902177654714e-05
-4.29527184957081e-05
-3.09888950279649e-05
-2.12173081201888e-05
-2.88689982734381e-05
-2.08380904086787e-05
-3.65567837991919e-05
-1.27461366431869e-05
-4.63421616935032e-06
-1.10980503647427e-05
-2.25338678631294e-05
-8.50698844130408e-06
-2.52677165650542e-05
-2.5712057958374e-05
-1.9031945731084e-05
-2.99194464298453e-05
-1.65048869677304e-05
-9.8954335955183e-06
-2.23896292061017e-05
-2.52583132589954e-05
-5.76365865374052e-06
-1.05220237084878e-05
-2.63409466973034e-05
-4.15283424559392e-06
-2.25672025874488e-05
4.0077958541682e-07
-2.53874533128161e-05
-1.04026664918476e-05
-1.22941480788656e-05
-2.430311714886e-05
-1.85811065822052e-05
-1.82801428469208e-05
-2.8160041087275e-05
-1.88135461187805e-05
-4.158666654843e-05
-3.13756969613872e-05
-2.3831042467526e-05
-1.43496332831243e-05
-2.40953404834726e-05
-1.45059079341569e-05
-2.88661522527528e-05
-2.11706990149341e-05
-1.76034420274582e-05
-1.4655277504962e-05
-1.74162155601633e-05
-2.82435222892026e-07
4.168162933491e-06
-2.95495510240324e-05
-2.3616433028891e-05
-8.51612711702936e-06
-1.42650461800503e-05
-7.57856845702062e-06
-1.74826123892217e-05
-8.18148571006734e-06
-3.33470360766593e-05
-3.02943788666068e-05
-2.36261501146775e-05
-4.29463390069617e-05
-2.02509429748717e-05
-3.22621655374536e-05
-4.89701506279945e-05
3.60948059884857e-06
-3.71299634961116e-05
-3.0137880566002e-05
-1.86401560719405e-05
-1.55072793150706e-05
-3.73716242338466e-06
-2.13184829456365e-06
-2.6594731052123e-05
-4.22005007522841e-05
-3.5548051508255e-05
-1.17078565899573e-05
-1.870457764348e-05
-2.3501721267947e-05
-1.79346161256329e-05
-2.42162905358608e-05
-3.7610525768754e-05
-2.13718269356019e-05
-6.75892922180625e-06
-2.60783867853651e-05
-1.77116851006833e-05
-1.23219670405331e-05
-2.31281628382835e-05
-3.49307632741215e-05
-7.26051835493911e-06
-2.47150126727058e-05
-2.49696119035206e-05
-2.03699724967575e-05
-4.54583179171504e-05
-2.98904482400813e-05
-1.04636460939285e-05
-1.8679347025254e-05
-8.68121827993377e-06
-3.60777172062333e-05
-4.13098787698551e-05
2.19459206222546e-06
-1.94556753693462e-05
-3.30417534927097e-05
-9.36244545499407e-06
-1.47116240781729e-05
-1.02652989863328e-05
-5.03205281541879e-06
-1.72999459259888e-05
-3.77858690287109e-05
3.703412305258e-06
-3.62307010469751e-06
-2.73790210609534e-05
-1.31345518543433e-05
-1.86119786384686e-05
-7.58372777796801e-06
-1.76531865847334e-05
-7.90273302645738e-06
-1.2967387986652e-05
-2.31860300717268e-05
-1.0215396459212e-05
-3.30142168020732e-05
-4.66974704552021e-06
-1.94775292801162e-06
-1.84292934786033e-05
-6.54666620682771e-06
-2.51644974278666e-05
-1.10948430689381e-05
-2.57655498754854e-05
-1.06561497677778e-05
-2.98842142192793e-07
-3.81452215478122e-05
-2.1313880264009e-05
-1.66157793146644e-05
-1.64229657943279e-05
-2.8553015950348e-05
-7.5170095548605e-06
-2.07575674738908e-05
-1.3464760328319e-05
-3.99602313653139e-05
-1.906630118234e-05
-1.99936832817539e-05
-5.69443072705014e-06
-9.77495164275693e-06
-2.2367225021975e-05
-2.95832789327962e-05
-1.168082637513e-05
-1.74728022323643e-06
-2.19872134815816e-05
-1.57686318556697e-05
-3.75884994987625e-05
-2.07789935459942e-05
-4.37891507184155e-05
-2.97690361719859e-05
-3.9918348668359e-05
-2.99907332205544e-05
-1.86012189625249e-05
-2.81393234483135e-05
-1.96732807524849e-07
-7.40640029946942e-06
-4.02061189154073e-05
-2.63945506925133e-05
-1.45907314626318e-05
-1.00606288709955e-05
-2.92382068047442e-06
-2.74405008941728e-05
-2.47038477085479e-05
-3.49982486777534e-05
-2.64565121582881e-05
-4.19744758627237e-05
-3.02655748767497e-05
-2.02797683683956e-05
-1.2024136063893e-05
-2.73144449342734e-05
-2.04305332489001e-05
-3.08152801550496e-05
-4.45538520904007e-05
-2.17373217011492e-05
-4.0083879163718e-05
-1.28643627380464e-05
-1.49184419737428e-05
-2.80546693852406e-05
-1.75125383984372e-05
-1.48314102630311e-05
-2.31725313628212e-05
-1.93180660140233e-05
-4.040233611123e-05
-1.80489475600325e-05
-2.26475324927005e-05
-2.65860300938802e-05
-3.29093207471064e-05
-8.14208779247333e-06
-9.64465027246191e-06
-2.83069162845401e-05
-1.54277036455695e-05
-3.55421527776241e-05
-1.67065764349819e-05
-3.76735720859152e-05
2.09049765244487e-06
-2.86727532410434e-05
-9.63944665425314e-06
-2.6570683306171e-05
-2.26889088812533e-05
-7.0333590736832e-06
-2.06129997481556e-05
-1.41389412160654e-05
-3.2761194926036e-05
-1.27275464486781e-05
-1.24591255259256e-05
-3.16955010139639e-05
-2.04543037976134e-05
-3.39431661165314e-05
-1.85773243748942e-05
-1.05801079594549e-05
-2.88294295069789e-05
-4.89312427570591e-06
-2.9643468943673e-05
-1.70743472323687e-06
-1.2152528480762e-05
-6.36755631928794e-06
-4.17834227708615e-06
-8.47386009581384e-06
-2.59450386756093e-05
-1.57822897134154e-05
6.95619381995001e-06
-1.5756711632634e-05
-4.23561496930954e-05
-3.3263734778896e-05
-2.80097411986126e-05
-2.69675297658085e-05
-1.76600421797014e-05
-1.70345007493274e-07
-1.31849457077792e-05
-3.34935396698413e-05
-1.08852527258667e-05
-5.45684267158021e-06
-7.65164874847873e-06
-1.81043182897163e-05
-1.00128424947147e-05
-3.58472632692128e-05
-2.49676183453611e-05
-3.79046473653027e-05
1.13912388652862e-05
-2.52052110289026e-05
-3.98184840116245e-05
1.1699851968592e-05
-3.52280594319193e-05
-2.2273756144648e-05
-2.08085022744622e-05
-2.28919120855979e-05
-3.62072789475956e-05
-3.22639666039558e-05
-1.2103421057565e-05
-2.88663216199121e-05
-1.90670302459616e-05
-4.49592820574157e-05
-4.00774375802144e-05
-4.95574320500391e-05
-2.46236620029186e-05
-1.99716293323068e-05
-1.86010424698885e-05
-2.51134807139027e-05
-6.35184841047189e-06
-3.5950156343916e-06
-1.62987829888595e-05
-9.37623152953344e-06
-2.69220563777965e-05
-4.58443880942839e-05
-1.30377883087899e-05
-2.59686689936897e-05
-1.6377157426779e-05
-1.14243859642769e-05
-1.96219910012722e-05
-2.41024389599822e-05
-1.25404584041942e-05
-1.7942077681938e-05
-2.28259848310214e-05
-2.10366156725953e-05
-6.68795716153181e-06
-2.98682654137325e-05
-1.62337429753386e-05
-2.23720379612116e-05
-1.4701619284763e-05
6.90016906349037e-07
7.91022929447221e-06
-1.25947881910908e-05
-1.52720965412464e-05
-1.88581435695882e-05
-1.82919491113526e-05
-1.77204957623658e-05
1.41352064854325e-06
-1.42366232869307e-05
-4.02007320895847e-05
-2.83808586106755e-05
-8.39050566065021e-06
-2.92306557637333e-05
-4.79123419416301e-06
-1.98657616193401e-05
4.30570185347823e-07
-1.47691559417875e-05
-7.86524386464453e-06
-2.80382949548515e-05
-3.26989817304597e-05
-3.53091581706901e-05
-1.0780195279278e-05
-1.18602371849737e-05
-4.31569944031968e-06
-4.45607567289094e-05
-3.20455159934382e-05
-3.45898210780525e-06
-2.492733323074e-05
-2.68959854427538e-05
-3.78751202822851e-05
-3.45769178557229e-05
-3.75419477992268e-05
-4.34765313842376e-05
-1.09035290077588e-05
-2.32636970907113e-05
-1.56067751521519e-05
-2.72878882634138e-05
-2.99853993981184e-05
-1.63055810475607e-05
-2.5890255245125e-05
-1.69539091597155e-05
-7.31845015655589e-06
-2.64814741979215e-05
-1.76706173203171e-05
-4.01923374741618e-05
-2.19464155241541e-05
-4.32619255567277e-05
-1.26887360801973e-05
-2.69729741445269e-05
-6.94767604525322e-06
-2.18479180627332e-05
-4.66050900112014e-05
-3.92715309623462e-05
-2.62182469404127e-05
-8.79458556272033e-06
-3.1443242431724e-05
-2.19436230156957e-05
-1.30725642980308e-05
-1.86076871535801e-05
-1.81535591561015e-05
-1.39936362740892e-05
-1.53773738487212e-05
-1.93138521546605e-05
-5.82565477299942e-06
-3.00663827973912e-06
-3.74368097410237e-05
-2.23116630576077e-05
-1.79329691877975e-05
-2.8236146876332e-05
-1.79381567125298e-05
3.79744017472314e-07
-1.2369330802369e-05
-5.42347642456255e-06
-2.64827987655961e-05
-4.40145825046436e-05
-1.78469561473491e-05
-1.19777719178008e-05
-1.19351601659689e-05
-2.63812657141326e-05
-2.53327907194486e-05
-2.63607000307306e-05
-1.66679997268658e-05
-1.43776102912787e-05
-4.60687215873014e-05
-1.20933887388423e-05
2.90832193963426e-06
-3.71894927657484e-05
4.05435125994209e-06
-9.90404094416538e-06
-3.63909135198873e-05
-1.15965093279538e-05
-1.51038663719482e-05
-5.228287112824e-07
-1.86564368085447e-05
-1.54614810135227e-05
5.98557749879228e-06
-1.82330616351654e-05
-2.61367862148826e-05
-1.44839336022501e-05
-4.71872786735758e-05
-8.13108197473066e-07
-2.90993279031106e-05
-1.52741484491698e-05
-1.37193356648815e-05
-3.42013441012316e-05
-6.16596976743351e-06
-3.05661878446202e-05
1.22899628118343e-05
-1.01005692428792e-05
-1.71062501130746e-05
-3.63614770342171e-05
-6.89313716214312e-06
1.89003493458288e-06
-1.07317119091289e-05
-2.29542892173621e-05
-4.02724302479294e-06
-8.66020506149307e-06
-7.26015701686329e-07
-3.19745906185168e-05
-1.21721239085858e-05
-1.23270465407079e-05
-3.06587356080458e-05
-6.24761239190392e-06
-2.32432900286857e-05
-1.2410359441932e-05
-2.83303231179181e-05
-1.11566373211617e-05
-1.20181641648086e-05
-3.33452722811625e-05
-1.67460135267568e-05
-3.6200434959837e-05
6.07537463279488e-06
-1.51134495646775e-05
-2.12112585143414e-05
-3.30404248759233e-05
-1.17586141349877e-05
8.73861515982607e-08
-1.81518742780844e-05
-1.49096212174082e-05
-2.63974624074644e-05
-3.74120048765623e-05
-2.09790708685917e-05
-5.63509829909748e-06
-4.25878360151432e-05
-3.89070966186304e-05
-5.02767502838129e-06
-1.26080432769196e-05
-2.19002856765706e-05
-7.11441178379195e-06
-1.54980046595474e-05
-1.8631562894749e-05
-1.52000880301986e-05
-2.07326581717981e-05
-2.44144681265846e-05
-1.87859508473728e-05
-9.20798120207295e-06
6.90263909998867e-07
-2.60177669123798e-05
-3.29897417904379e-05
-4.03093904212417e-05
1.24175637798589e-06
-2.67781953042852e-05
-2.52106561531949e-05
-1.25415759538123e-05
5.84476224335081e-06
-2.79999093475177e-05
-7.98920114866065e-07
-1.34935403053852e-05
-1.93835390772376e-05
-2.23358345887427e-05
-2.77082974148271e-05
-3.0987399350055e-05
-7.94784690138347e-06
-1.12572801764366e-05
-5.19306672687007e-06
-9.18504846904804e-06
-2.44984822471134e-05
-1.44068341107877e-05
-2.59335535296567e-05
-2.65014212335679e-05
-8.2515980003342e-06
-2.1184443786287e-05
-2.04689906248614e-05
-1.33710564452847e-05
-2.01209087793829e-06
-2.55462437422135e-05
-3.59892138352157e-05
-2.9262532725468e-05
-2.10339106807904e-05
-3.55493853354451e-06
-2.09881983582223e-05
-2.99602534777453e-06
-2.01294817675594e-05
-3.55396913279121e-05
-4.06409817533101e-05
-2.2723962215205e-05
-3.64487103981708e-05
-2.86419725141287e-05
-2.12379059543781e-05
5.8022564225479e-07
-2.66487607355556e-05
-1.0898657040574e-05
1.6160265573095e-06
-6.98423354064134e-06
1.76003626217234e-06
-1.76220343393031e-05
-2.69326018156372e-05
-9.10877017592187e-06
-3.10715835354473e-05
-1.50173610628038e-05
-2.54345155192544e-05
-1.98604915280099e-05
-8.40763490558973e-06
-3.42491311114788e-05
-2.82166596500021e-05
-1.99518725336392e-05
-1.3372271348767e-05
-1.74804089761599e-05
-2.90205683884024e-05
-3.08358468722814e-05
-2.4182081339982e-05
-3.27350393799704e-05
-3.52080852995267e-05
-1.61795478097831e-05
-3.57495223968336e-05
-2.50314952245682e-05
1.40806202729747e-06
-2.13778734246893e-05
-2.01822796018453e-05
-2.5053521232582e-05
-3.1428885439193e-05
-4.59268919663965e-06
-2.4139786932364e-05
-7.24096028916861e-06
-2.40382508253477e-05
-1.38125472386378e-05
-1.2528622340489e-05
-1.17895845783911e-05
-2.90106227362206e-05
-2.56708765990587e-06
-1.19912975182894e-05
-1.44688001687867e-05
-1.96528207473519e-05
-3.89774778142678e-05
-2.19094527757881e-05
-2.49313002122192e-05
-4.18196894982305e-05
-1.5251167255033e-05
6.27522263522079e-06
-3.41590404259495e-05
-1.02689236198799e-05
-1.60184742448985e-05
-4.17662014764959e-05
-1.54203629745967e-05
-1.20928581698947e-05
1.26859826344526e-05
-2.74641663602539e-05
-1.69105077102648e-05
-1.45511122958104e-05
8.53188110860165e-06
2.0244239038205e-06
-2.93935022660074e-05
-1.28039613254478e-05
-2.86724428818243e-05
-3.07417517802746e-05
-4.77419582609868e-05
-2.75477325822414e-05
-3.59902471864401e-05
-4.4559311637893e-05
-4.20583613453544e-05
-3.37734679092393e-05
-5.23080240908986e-05
-3.79035000778704e-05
-1.29854879965556e-05
-3.09118719090244e-06
-3.15816944696478e-05
-1.65127877557056e-05
-2.32596444559673e-05
-1.52415064576227e-05
-4.5357483722809e-05
-8.76790945501145e-06
-5.83945649452844e-06
-2.92212278058244e-05
-6.81757811481945e-06
-7.52877021202459e-06
-4.18252493899784e-05
-2.73300042107119e-05
-3.3199507183296e-05
-2.10978813014575e-05
-2.66323921818378e-05
1.09395062021492e-05
-2.97567189088479e-05
-3.9019449482688e-05
-1.26741178201814e-05
-3.94418286021902e-05
-2.60912380573507e-05
-1.89689041888674e-05
-4.07037762764282e-05
-2.82871876005423e-05
-2.51478847408311e-05
-3.46155904894619e-05
-2.07916726696556e-05
-2.07280348953316e-05
-3.08222170890531e-05
-4.04681119724283e-05
-2.40095786362326e-05
-2.48734223475922e-05
-8.88439419310524e-06
-1.93510165214311e-05
-1.49572616919035e-05
-1.16140536057656e-05
-1.2620534918196e-05
-6.03623119382512e-06
-2.27123340286504e-05
-2.59774585691429e-05
-1.14180631705688e-05
-6.52164088804409e-06
-1.0330623484185e-05
-8.32879585428052e-06
-2.36481350855054e-05
-4.52937566331179e-05
-3.74630674361822e-05
-2.14894788253314e-05
-1.53628248128443e-05
-2.57817897242504e-05
-4.67162318577421e-05
-3.37853326634051e-05
-2.00106842393575e-05
-1.5919259758381e-05
-2.27931636985465e-05
-1.63764189036874e-05
-2.02003781074228e-05
-2.79532676557801e-05
-1.60426349645532e-05
-8.57142267932248e-06
-2.71143315612991e-05
-2.58223419558621e-05
-2.70028420982857e-05
-1.17212200716153e-05
3.67291189246815e-06
-2.57139408064125e-05
-1.80950274660857e-05
-2.38150301733323e-05
-2.51302848779834e-05
-1.09084321810003e-05
-2.02764206804813e-05
-5.56345136582383e-06
8.96645776008397e-06
-3.00040882164998e-05
-1.26847008405976e-05
-3.51353632930917e-05
-1.56455023555308e-05
-1.51296634661808e-05
-7.72634071319916e-07
-2.97662498377908e-05
-7.34827770533169e-06
-2.75961869815456e-05
-4.02944927675849e-06
-3.02941796313455e-05
-1.52569975925573e-05
-1.53565368921924e-05
-4.34333803775403e-05
2.58207509208406e-06
-1.21083779847858e-05
-2.55346375102566e-05
-2.21267278519099e-05
-4.37250995036591e-05
-2.03692049834881e-05
-1.76629710252904e-05
-4.47685612235243e-05
-3.48614400946861e-05
-2.5851232666368e-05
-1.80463528552688e-06
-3.15753290829993e-05
-3.19112497300475e-05
-6.28375881059545e-07
-2.32487982776659e-05
1.03500456298115e-05
-1.64855753991516e-05
-4.37145587020822e-05
-1.42325244098799e-05
-1.71374469742663e-05
-2.28745162143971e-05
-3.79516522077363e-05
-7.77548877342876e-06
-1.80756834052843e-05
-1.67482662434526e-05
-3.60014616856558e-06
6.44950967104787e-06
-2.08740340063839e-05
1.44587203878159e-06
-2.92956281257549e-05
1.16460263814162e-06
-6.7696382415843e-06
-1.94493341440088e-05
-1.38130357550106e-05
-2.02969101060328e-05
-3.61008729995766e-05
-4.88809186893946e-05
-2.13558502671484e-06
-1.84101826419303e-05
-3.57287776961365e-05
-5.11938609914166e-06
-1.96601966834417e-05
-4.63247473629461e-05
-2.51125141759139e-05
-6.62859493265587e-06
-4.59983900502954e-06
-1.45747484485901e-05
2.18641040847553e-05
-2.65847281210604e-05
-1.27600237225144e-05
-1.28218374800839e-05
3.51445688805679e-06
-4.51482816980496e-05
-3.67394469147295e-05
-3.22502545427153e-05
-3.55942055155198e-05
-2.88077675110191e-05
-3.33582933222441e-06
-4.27464873869784e-05
-2.79490616779364e-05
-3.80214508287e-05
-2.63685886820282e-05
-3.92344973165792e-05
-2.36843135095782e-05
-1.1015139778052e-05
-1.01060532554052e-05
-2.12837740579653e-05
-2.31312440799163e-05
-3.65342593151474e-05
-4.8072391956944e-05
-1.11914094665381e-05
1.38944007013524e-05
-6.42016114928109e-07
-3.26287125992182e-05
-2.57920800400247e-06
-4.69188364748814e-05
-2.47883548843471e-05
-2.90980214819241e-05
-3.15260275926027e-05
4.98467493284421e-08
-2.20531848308654e-05
-2.59322503973033e-05
-8.02239174267795e-06
-3.69711100760956e-05
-1.30707765159736e-05
-2.87664775895688e-05
-5.17555525359174e-06
-3.29636141141762e-05
-1.90454959540429e-05
-2.05125931112536e-05
-1.78693404063443e-05
-1.57218142855353e-05
-9.68905843621803e-06
-1.39123566144303e-05
-3.09811270893258e-05
-1.78827166299378e-05
-1.3009390728348e-05
-1.92115001773723e-05
-2.41817036110706e-05
-1.73033196339914e-05
-2.93224778884241e-05
-5.23202104582808e-06
-2.40878678974727e-05
-3.20119609127621e-06
-2.93225425022422e-05
-2.55396888694471e-05
1.11063457139781e-05
-2.71468433989288e-05
-2.15039823652113e-05
-9.18989727860474e-06
-1.23460089629582e-05
-3.74732594237111e-05
-3.02886267840315e-05
-4.04335961827336e-06
-1.77552297903057e-05
-2.98940062417245e-05
-1.58054277951785e-05
-7.13932982261867e-07
2.89002605561276e-06
-2.13120057796107e-06
-2.5856974111007e-05
-1.24365574994724e-05
-2.38639084645557e-05
-1.36196877347697e-05
-1.94429290714745e-05
-3.12565279169179e-05
-1.06037882763655e-05
-2.58987554131088e-05
-2.19058667744821e-05
6.71589444645201e-06
-4.92388990712042e-06
-1.43898950226028e-05
-2.19002739799633e-05
-7.25396900073036e-06
-2.23889241023055e-05
-6.24092923248123e-06
-1.35495778604123e-05
-3.91322731406059e-06
-1.43739391167525e-05
-3.07244841562313e-05
2.20057641927564e-06
-4.42740144333898e-05
-1.74494479911514e-05
-5.8996403058583e-06
-1.77417001093286e-05
-2.0519555219217e-05
-2.01934822156303e-05
-2.51576330128022e-05
-1.30626437835668e-05
-1.39632631903618e-05
-2.33184618172439e-05
-2.88017015020518e-05
-2.88341249857027e-05
-3.90848798487671e-05
-1.86114812129777e-05
-9.4188581727663e-06
-2.41888163513919e-05
-5.26921285071614e-06
-2.05834571554017e-05
-1.68305702419191e-05
-1.54085816555616e-05
-3.76325171300619e-05
-2.86010549270787e-05
-1.08516309520971e-05
-6.96208810590537e-06
-3.08501516742279e-05
-3.85028284614343e-05
-2.20542330939958e-05
-1.02771698892847e-05
-2.48522914169891e-05
-1.63435987578872e-05
-1.65241502155979e-05
-9.37938224284249e-06
-1.18158883350143e-05
-2.23825710390853e-05
-2.90286446809651e-05
-1.9223235446542e-05
-1.16754788198012e-05
-2.70072859067277e-05
-2.35199510768109e-05
-1.50360665305061e-05
-2.21279310098876e-05
-2.34930356650706e-05
-1.9486386874884e-05
-1.27793542382182e-05
-2.18716152716235e-05
-1.34045016157905e-05
-1.97690378031662e-05
-1.74207292861469e-05
-1.34886505868172e-05
-1.53228956944519e-05
-3.4853984953397e-05
-2.30264512402249e-05
-2.67575056308651e-05
-1.6851909576348e-06
-2.13783291381062e-05
-1.61469839177532e-05
-7.18568100560942e-06
-5.59232706683456e-06
-1.02957895397562e-05
-4.85652194425925e-06
-1.02352877953899e-05
-1.11421738757237e-05
-1.59979690679492e-05
-1.5607154567043e-05
-1.33609402977871e-05
-2.436414056831e-05
-1.91015713223513e-05
-3.32035935872684e-05
-2.91031575353827e-05
-3.96403661471626e-05
-3.63222497318075e-05
-4.83412091528363e-05
-2.29411674625492e-05
-1.37114276283467e-05
-2.04723563214663e-05
-2.00477055661957e-05
-1.46735087254183e-05
-9.39231747823854e-06
-4.16660886268651e-05
-1.60105362017158e-05
-3.62444230216333e-05
-2.1101373198462e-05
-1.64722428122694e-05
-2.72759363840469e-05
-7.79854807158653e-06
-3.14790199716032e-06
-2.84149259212977e-05
-9.88656243732727e-06
-2.77509071291325e-05
-4.77707531522751e-05
-1.32302471805413e-05
-2.68078176026428e-05
-2.76526579470226e-05
-2.0858227254959e-05
-3.96244116226815e-05
-2.61808060516892e-05
-4.04398258018109e-05
-1.78133448377832e-05
-2.30074067590111e-07
-1.7004277506226e-05
-1.93592732062095e-05
-3.61804693045678e-05
-2.57317578510621e-05
-2.32081426409813e-05
-1.6741824197262e-05
-3.55793797475393e-05
-3.37094970994713e-05
-4.12301942117602e-05
-1.96128629303676e-05
-1.81450629318299e-05
-2.75373517440232e-05
-9.08486706225875e-06
-8.32671633978084e-06
-4.17371811088385e-05
-3.00413846052934e-05
-4.24459993739976e-05
-1.5863621807315e-05
-1.77497944744467e-05
-2.1373287368155e-05
-1.73135224299857e-05
-1.73612977632325e-05
-1.75979091063987e-05
-1.8173920048989e-05
-3.16441972467491e-05
-3.28842683156917e-05
-1.30338326704767e-05
-1.96783711110596e-05
-2.61336407618978e-05
-1.99158456002933e-05
-4.12008946415753e-05
-1.81174819595226e-05
-1.4646385656066e-05
-2.1289637752818e-05
6.66648867307377e-06
-2.96060923246534e-05
-1.04719829256089e-05
-2.04230137239831e-05
-1.47767517318616e-05
-2.84962449036276e-05
4.53314604814456e-06
-2.82316919299124e-05
-1.25534627177962e-05
-2.05784558172276e-05
-2.02829723161617e-05
-2.11269511855102e-05
-2.76493045460772e-05
-3.20759642622988e-05
-3.03516622046238e-06
-2.6710527881261e-05
-3.39858607926412e-06
-1.32722591854172e-05
-2.57202583959802e-05
-3.36951931984236e-05
-1.38092872026687e-05
-2.05910493750203e-05
-1.22228467566229e-05
-1.2553570355843e-05
-1.39900728040217e-05
-9.27011599638152e-06
-1.93100799594469e-05
-1.26057141058812e-05
-3.49651477416642e-05
-2.0920062272782e-05
-1.43214110573484e-05
-2.4549597502488e-05
-2.18747596546427e-05
-2.84199511502106e-05
-2.63712700542299e-06
-4.34886946911382e-05
-4.06735727553857e-05
-5.09732696596674e-05
-1.61678963602674e-05
-1.64039094578322e-05
-4.85206893097862e-05
-1.14123580398481e-05
-1.60050414035004e-05
-8.61523111935296e-06
-1.83858959562179e-05
-1.34700367247964e-05
-1.3269961005778e-05
-2.05205243736791e-05
2.0125057211293e-06
-2.61477794336361e-05
-2.16859668340442e-05
-2.49969699067601e-05
-2.25731663277096e-05
-2.66917430658106e-05
-2.241850244294e-05
-3.63591071361267e-05
-8.10408877362809e-06
-5.86989646909692e-05
-1.7666838032926e-05
-1.77407603422201e-05
-3.01328825217042e-05
-2.21597033570754e-05
-6.36896485015276e-06
-1.05624451139715e-05
-2.13221409117283e-05
7.8901528069612e-07
-1.95884056046027e-05
-1.62731686090912e-05
-2.8587098522366e-05
-4.13901186508518e-06
-1.60657939024696e-05
-4.80165624219808e-06
-6.80750469764195e-06
-6.10265376513323e-06
-2.15746152391536e-05
-2.33042418142241e-06
-1.07258869373387e-05
-6.80099176355686e-06
-1.89792469326641e-05
-2.34979126635391e-05
7.94971615042585e-07
-8.65294966896996e-06
-2.39736668413752e-05
-1.81963658428979e-05
-2.80930483883387e-05
-1.08958877829835e-05
-8.44423621994411e-06
-3.49955573209559e-05
-4.77809110660797e-05
-1.40581969911772e-05
-1.97762148732022e-05
-5.44842179050054e-05
1.38204486477716e-06
-1.60968688183807e-05
-1.2287354224827e-05
-1.33108136466072e-05
-4.75067558955562e-06
-1.32389006083804e-05
-1.92922785138329e-05
1.00759087810888e-05
6.85236108511434e-06
-2.40624062116994e-05
-4.35817666973784e-05
-2.87486833760523e-06
-1.58821210881091e-05
-3.41894563836291e-05
-3.7858291857701e-05
-2.51198311166919e-05
-2.67350094339815e-05
-2.38260294867545e-05
-1.45423871024811e-05
-1.11307526628777e-05
-3.4834406254196e-05
-2.25064140063738e-05
-3.22307916752442e-05
-2.19440110472398e-05
-3.76970361925158e-05
-1.98976582941388e-05
-8.17372759238998e-06
-1.91515433541399e-05
-1.27462577035884e-05
7.40217894132484e-06
-2.15712730047865e-05
-3.1963584061911e-05
-3.05674975028382e-05
-2.49591747845597e-05
-1.44630091989228e-05
-3.89350245584044e-05
-1.76039781265925e-05
-1.02587968577586e-05
-2.88311698505999e-05
-2.87041502315661e-05
-2.7753166099662e-05
-1.88717133707496e-05
-4.32546962311644e-05
-2.80089016415283e-05
-2.81829823070912e-05
-3.87564787932574e-05
-4.69077864491605e-05
-8.60264338730215e-06
-1.84661571774619e-05
-5.72193513014965e-06
-1.0859606043681e-05
-1.02350853670496e-05
-1.84434692369649e-05
1.27765189737583e-05
-2.17252690716673e-05
-7.9205179414536e-06
-1.64020351887157e-05
-1.18176313992937e-05
-3.72643432923715e-05
-2.86852877035217e-06
-3.24121397038182e-05
4.09594066827917e-06
-3.73748323581204e-05
-7.58675194689845e-06
-1.41181206837581e-05
-1.37973026474398e-05
-3.65544703626482e-05
-3.30829910910846e-05
-1.54862825543755e-05
-3.22493221825554e-05
-1.53962585614845e-05
-3.52105142394865e-05
-2.25574277674106e-05
1.80960596420561e-07
-1.49592899971375e-05
-2.39844929628506e-05
-2.27189884636485e-05
-1.33833866144673e-05
-1.68077208527305e-05
-1.77913790782805e-05
-1.53595523402198e-05
-2.38296250415878e-05
-2.17259925604034e-05
-1.73240189252397e-05
-2.19698594264552e-05
-2.70274049452208e-05
-3.83562646587053e-05
-9.83789695589186e-06
-3.57547382346637e-05
-4.62864003037855e-05
-2.59182308731237e-05
-1.99266808266207e-05
-1.58773409372827e-05
-4.89247317536305e-05
-2.32242214177878e-05
-2.16135570907604e-05
-4.7532781442397e-05
-1.18502690314011e-05
-2.79204318527037e-05
-1.49255730106592e-05
-1.4411607055091e-05
-3.45469441293854e-05
-2.36518891704789e-05
-2.66636004902396e-05
-1.53429018682021e-05
-5.14394865592369e-06
-1.54013048381649e-05
-2.52077444538662e-05
-1.69390100287305e-05
-6.7640847060674e-06
-2.89899013770627e-05
-3.68329378948991e-06
-1.50354477121566e-05
-1.52288090007356e-05
-4.48424182950124e-05
-1.4751340472147e-05
-2.23326302447317e-05
-1.47011228723386e-05
-3.90473477384334e-05
-3.38424993072143e-05
-2.97023722072035e-05
-6.29003059231663e-06
-2.9364130658439e-05
-2.72783171304761e-05
-6.60801502444059e-06
-2.88232312094456e-05
-1.28952697531835e-05
-2.62786901569471e-05
-2.00658885916137e-05
-6.81388019191852e-06
-4.62104447139943e-06
-1.92646848229786e-05
-3.008560261537e-05
-2.23341273707931e-05
-3.2527040585686e-05
-2.01414391625667e-05
-1.94872171111066e-05
-2.39040655290238e-05
-5.52062894498811e-05
-8.26716901886768e-06
-1.92825260471487e-05
-3.19696319272334e-05
-3.56846421528138e-05
-1.81595434648692e-05
-1.25340887940548e-05
-3.67008284969159e-05
-1.79449904632944e-05
-2.66967748684915e-05
-3.08862298937344e-05
-2.05703623868567e-06
-3.54596645695583e-07
-3.28285060481688e-05
-2.75130963406567e-05
-2.24210543573727e-05
-1.57539618190771e-05
7.83391471333041e-06
-2.51530671895587e-05
2.19616068874128e-06
7.16904957449439e-06
-1.05260619810915e-05
2.1140483457664e-05
-1.70225891552934e-05
-2.541458541345e-05
-3.60003321613975e-05
-2.66917124661051e-05
-2.88218149199713e-05
-2.62224027585677e-05
-2.24879716380047e-05
-1.70505922096931e-05
-2.27310390795462e-05
-1.31312863977484e-05
-2.70858889644663e-05
-1.8744544869614e-05
-2.52330021466422e-05
-1.75948486610406e-05
7.0941584762306e-06
-2.67449733803905e-05
-2.12865880505651e-05
-3.24566913433852e-05
-5.13469177867244e-06
-2.47521267275752e-05
-2.92380668370262e-05
-5.98335029591528e-06
-2.05256459304701e-05
-1.52669685812338e-05
-1.05599721596082e-05
-2.20957516600489e-05
-1.65185908997493e-05
-1.83358955400016e-05
-3.23402823821137e-05
-1.36233992943808e-05
-2.83867763473056e-05
-4.38930319503499e-05
-1.48488126926888e-05
-3.52521697535125e-05
-2.88119691323946e-05
-4.59050749317944e-05
-2.16650851780606e-05
-2.66569473520054e-05
6.66304390030112e-07
-4.68181375466258e-05
-1.091000360933e-05
-1.01296419969864e-06
-6.13503543681163e-06
-2.084182780471e-05
5.58141761844162e-06
-8.65078962105354e-06
-1.95934206848551e-05
-1.38427884091657e-05
-1.77567972497033e-05
-7.36976087275449e-06
-2.09958031873698e-05
-3.11551236231041e-05
-1.6568297898257e-05
-6.79069252156694e-06
-1.38414295783461e-05
-2.46767074362546e-05
-3.54970905610425e-05
-3.17718009058482e-05
-2.15664984665114e-05
-2.50228563794753e-05
-3.25322302170758e-05
-1.15660209086413e-05
8.3930977006867e-06
-2.55373342963592e-05
-2.85482783328787e-05
-2.2767077169378e-05
-1.3998762088747e-05
-6.07140215936055e-06
-2.1196742984198e-05
-1.70142812151593e-05
-2.23424279220028e-05
-2.76547453398538e-05
-4.18857635239419e-05
-3.56596786616476e-05
-1.02630939327681e-05
-2.55212931397617e-05
-1.46147183176949e-05
-2.92065348507151e-05
-5.85171500646726e-06
-3.23628535960497e-05
-9.93260881516716e-06
-2.58405195680807e-05
-2.60844892639151e-05
4.28777648241297e-06
-1.22090499985455e-05
-1.4657359225756e-05
-2.06974763437771e-05
-4.54105992245436e-07
-1.9274335276889e-05
-1.61141283116426e-05
3.07248707783355e-06
-1.65685290178296e-05
-1.77550213171115e-05
1.7426329742267e-05
-7.5092995073827e-06
2.46250297738489e-07
2.86423132519803e-06
-1.3818924273624e-05
-2.84659771188505e-05
-1.07430062604419e-05
-3.26670914688902e-05
-4.70589362984593e-05
-3.1893938357976e-05
-2.99151684502417e-05
-3.41236004697234e-05
-1.35145755394873e-05
-3.71155410296223e-05
4.7421451233613e-06
-9.92873278489862e-06
